# Supplementary material for: Integrative proteome-wide structural analysis and high-throughput docking identify broad-spectrum antiviral scaffolds against Zika, Yellow Fever, West Nile, Saint Louis encephalitis, and Usutu viruses
Source: Front Cell Infect Microbiol. 2026 Apr 30;16:1723132. doi: 10.3389/fcimb.2026.1723132 (PMC13171538; doi:10.3389/fcimb.2026.1723132)
Supplement: Supplementary file 3 [file DataSheet3.zip › SLEV/SLEV_E/Mol_probity_Files/Clash_log_SLEV_E.txt]

Using electron cloud x-H distances and vdW radii

Using input model H/D atoms...

Bad Clashes >= 0.4 Angstrom:
 A 119  PHE  CD2  A 119  PHE  O   :0.949
 A 119  PHE  CG   A 119  PHE  O   :0.725
 A 262  LEU  C    A 262  LEU HD13 :0.605
 A   2  ASN  H    A 152  HIS  CD2 :0.563
 A   1  PHE  N    A  42  ASP  OD2 :0.513
 A 376  GLU  OE2  A 406  LYS  NZ  :0.495
 A 155  TYR  CD1  A 155  TYR  N   :0.491
 A 155  TYR  HD1  A 155  TYR  N   :0.490
 A 167  PHE  CD1  A 167  PHE  N   :0.487
 A  98  ASP  OD1  A 110  LYS  NZ  :0.428
 A 148  ASP  C    A 148  ASP  OD1 :0.425
clashscore = 1.46
clashscore (B factor cutoff = 40) = 1.459079
