# Supplementary material for: Integrative proteome-wide structural analysis and high-throughput docking identify broad-spectrum antiviral scaffolds against Zika, Yellow Fever, West Nile, Saint Louis encephalitis, and Usutu viruses
Source: Front Cell Infect Microbiol. 2026 Apr 30;16:1723132. doi: 10.3389/fcimb.2026.1723132 (PMC13171538; doi:10.3389/fcimb.2026.1723132)
Supplement: Supplementary file 3 [file DataSheet3.zip › SLEV/SLEV_E/Mol_probity_Files/SLEV_E_1FH.pdb]

USER  MOD reduce.3.7.201124 H: found=0, std=0, add=3750, rem=0, adj=119
USER  MOD -----------------------------------------------------------------
USER  MOD scores for adjustable sidechains, with "set" totals for H,N and Q
USER  MOD "o" means original, "f" means flipped, "180deg" is methyl default
USER  MOD "!" flags a clash with an overlap of 0.40A or greater
USER  MOD flip categories: "K"=keep, "C"=clashes, "X"=uncertain, "F"=flip
USER  MOD NoAdj-H: A 117 ALA H   : A 117 ALA N   : A 116 CYS C   :(H bumps)
USER  MOD Set 1.1: A 392 GLN     :      amide:sc=   0.453  K(o=0.67,f=-5.3!)
USER  MOD Set 1.2: A 394 ASN     :      amide:sc=   0.214  K(o=0.67,f=-5.3)
USER  MOD Set 2.1: A 363 SER OG  :   rot  -59:sc=    1.05
USER  MOD Set 2.2: A 369 ASN     :      amide:sc=   0.903  K(o=2,f=0.38)
USER  MOD Set 3.1: A   1 PHE N   :NH3+   -177:sc=   0.265   (180deg=0.741)
USER  MOD Set 3.2: A 144 HIS     :     no HD1:sc=    1.08  K(o=2.6,f=-4.5!)
USER  MOD Set 3.3: A 357 THR OG1 :   rot  -56:sc=    1.27
USER  MOD Set 4.1: A 318 THR OG1 :   rot -147:sc=    1.05
USER  MOD Set 4.2: A 322 THR OG1 :   rot  168:sc=    2.09
USER  MOD Set 5.1: A 307 SER OG  :   rot  180:sc=       0
USER  MOD Set 5.2: A 329 TYR OH  :   rot  130:sc=   0.459
USER  MOD Set 5.3: A 333 ASN     :      amide:sc=   0.101  X(o=0.56,f=0.33)
USER  MOD Set 6.1: A 227 SER OG  :   rot  180:sc=   0.913
USER  MOD Set 6.2: A 230 THR OG1 :   rot  -88:sc=    1.04
USER  MOD Set 7.1: A 205 THR OG1 :   rot  -71:sc=   0.643
USER  MOD Set 7.2: A 210 SER OG  :   rot  130:sc=   0.581
USER  MOD Set 8.1: A 177 THR OG1 :   rot  180:sc=   0.482
USER  MOD Set 8.2: A 187 THR OG1 :   rot  -69:sc=   0.527
USER  MOD Set 9.1: A 151 SER OG  :   rot  -71:sc=    1.07
USER  MOD Set 9.2: A 158 GLN     :      amide:sc=   0.721  K(o=1.8,f=-0.11)
USER  MOD Set10.1: A 149 SER OG  :   rot  -64:sc=     1.9
USER  MOD Set10.2: A 313 LYS NZ  :NH3+    172:sc=   0.742   (180deg=0)
USER  MOD Set11.1: A  89 THR OG1 :   rot  -58:sc=    1.94
USER  MOD Set11.2: A 118 LYS NZ  :NH3+    179:sc=   0.928   (180deg=0)
USER  MOD Set12.1: A  70 THR OG1 :   rot  -84:sc=   0.392
USER  MOD Set12.2: A 115 THR OG1 :   rot  122:sc=    1.24
USER  MOD Set12.3: A 250 GLN     :      amide:sc=    1.49  K(o=3.1,f=2)
USER  MOD Set13.1: A  69 SER OG  :   rot  180:sc=   0.249
USER  MOD Set13.2: A  82 ASN     :      amide:sc=   0.415  K(o=0.66,f=-5.1!)
USER  MOD Set14.1: A  44 LYS NZ  :NH3+    167:sc=    1.11   (180deg=0)
USER  MOD Set14.2: A 155 TYR OH  :   rot  -77:sc=     2.1
USER  MOD Single : A   2 ASN     :      amide:sc=  -0.448  K(o=-0.45,f=-3.6)
USER  MOD Single : A   6 THR OG1 :   rot  180:sc=       0
USER  MOD Single : A   7 SER OG  :   rot  180:sc=       0
USER  MOD Single : A   8 ASN     :      amide:sc=-0.00731  X(o=-0.0073,f=-0.48)
USER  MOD Single : A  16 SER OG  :   rot  -48:sc=    1.34
USER  MOD Single : A  19 THR OG1 :   rot  180:sc=       0
USER  MOD Single : A  29 SER OG  :   rot  -92:sc=    1.32
USER  MOD Single : A  32 THR OG1 :   rot  -62:sc=    1.76
USER  MOD Single : A  38 LYS NZ  :NH3+   -154:sc=    1.38   (180deg=0.447)
USER  MOD Single : A  40 THR OG1 :   rot -163:sc=    1.15
USER  MOD Single : A  47 LYS NZ  :NH3+    172:sc=   0.863   (180deg=0.815)
USER  MOD Single : A  51 THR OG1 :   rot  180:sc=   0.199
USER  MOD Single : A  55 THR OG1 :   rot  180:sc=       0
USER  MOD Single : A  59 TYR OH  :   rot   67:sc=   0.734
USER  MOD Single : A  61 TYR OH  :   rot  177:sc=    1.13
USER  MOD Single : A  64 THR OG1 :   rot  180:sc=       0
USER  MOD Single : A  67 THR OG1 :   rot  180:sc=       0
USER  MOD Single : A  76 THR OG1 :   rot  180:sc=       0
USER  MOD Single : A  77 THR OG1 :   rot  -55:sc=    0.89
USER  MOD Single : A  81 HIS     :     no HD1:sc= -0.0586  X(o=-0.059,f=0)
USER  MOD Single : A  83 THR OG1 :   rot  180:sc=       0
USER  MOD Single : A  84 LYS NZ  :NH3+    178:sc=       0   (180deg=-0.0214)
USER  MOD Single : A  86 SER OG  :   rot  -69:sc=    1.13
USER  MOD Single : A  93 LYS NZ  :NH3+    179:sc=    1.12   (180deg=1.11)
USER  MOD Single : A 103 ASN     :      amide:sc=   0.145  K(o=0.15,f=-3.7!)
USER  MOD Single : A 110 LYS NZ  :NH3+    170:sc=   0.638   (180deg=0.313)
USER  MOD Single : A 112 SER OG  :   rot  160:sc=   0.309
USER  MOD Single : A 120 THR OG1 :   rot  153:sc=   0.779
USER  MOD Single : A 122 LYS NZ  :NH3+    180:sc=       0   (180deg=0)
USER  MOD Single : A 123 ASN     :      amide:sc=    0.42  X(o=0.42,f=-0.052)
USER  MOD Single : A 124 LYS NZ  :NH3+   -177:sc=   0.705   (180deg=0.701)
USER  MOD Single : A 126 THR OG1 :   rot  180:sc=       0
USER  MOD Single : A 128 LYS NZ  :NH3+    180:sc=       0   (180deg=0)
USER  MOD Single : A 129 THR OG1 :   rot  180:sc=   -0.76
USER  MOD Single : A 134 ASN     :      amide:sc=  -0.887  X(o=-0.89,f=-1.1)
USER  MOD Single : A 136 LYS NZ  :NH3+    180:sc=       0   (180deg=0)
USER  MOD Single : A 137 TYR OH  :   rot  180:sc=       0
USER  MOD Single : A 146 SER OG  :   rot  133:sc=    1.23
USER  MOD Single : A 147 THR OG1 :   rot -109:sc=   0.276
USER  MOD Single : A 150 THR OG1 :   rot  180:sc=       0
USER  MOD Single : A 152 HIS     :     no HE2:sc=   -2.15! C(o=-2.1!,f=-10!)
USER  MOD Single : A 154 ASN     :      amide:sc=  -0.189  K(o=-0.19,f=-7.5!)
USER  MOD Single : A 156 SER OG  :   rot  180:sc=       0
USER  MOD Single : A 161 LYS NZ  :NH3+    180:sc=       0   (180deg=0)
USER  MOD Single : A 162 ASN     :      amide:sc= -0.0155  X(o=-0.015,f=-0.031)
USER  MOD Single : A 163 GLN     :      amide:sc=   0.969  K(o=0.97,f=-5.6!)
USER  MOD Single : A 168 THR OG1 :   rot  180:sc=       0
USER  MOD Single : A 170 SER OG  :   rot  180:sc=       0
USER  MOD Single : A 172 GLN     :      amide:sc=    0.39  X(o=0.39,f=0)
USER  MOD Single : A 175 SER OG  :   rot  180:sc=       0
USER  MOD Single : A 179 ASN     :      amide:sc=    0.28  K(o=0.28,f=-6.4!)
USER  MOD Single : A 183 TYR OH  :   rot -160:sc=    0.46
USER  MOD Single : A 185 THR OG1 :   rot  180:sc=       0
USER  MOD Single : A 194 SER OG  :   rot  162:sc=   0.827
USER  MOD Single : A 197 ASN     :      amide:sc=  0.0934  K(o=0.093,f=-2.4)
USER  MOD Single : A 198 THR OG1 :   rot  -82:sc=    1.03
USER  MOD Single : A 201 TYR OH  :   rot  180:sc=       0
USER  MOD Single : A 202 TYR OH  :   rot   76:sc=   0.829
USER  MOD Single : A 207 LYS NZ  :NH3+    166:sc=    1.07   (180deg=0.927)
USER  MOD Single : A 209 LYS NZ  :NH3+    180:sc=       0   (180deg=0)
USER  MOD Single : A 214 ASN     :      amide:sc=   0.481  K(o=0.48,f=-4.9!)
USER  MOD Single : A 219 HIS     :     no HD1:sc= -0.0678  X(o=-0.068,f=-0.0077)
USER  MOD Single : A 222 ASN     :      amide:sc=  0.0288  K(o=0.029,f=-3.5!)
USER  MOD Single : A 226 THR OG1 :   rot  -69:sc=    1.02
USER  MOD Single : A 231 THR OG1 :   rot   64:sc=   0.535
USER  MOD Single : A 235 ASN     :      amide:sc=       0  X(o=0,f=0)
USER  MOD Single : A 238 THR OG1 :   rot  178:sc=    1.25
USER  MOD Single : A 246 HIS     :     no HD1:sc=       0  X(o=0,f=0)
USER  MOD Single : A 248 THR OG1 :   rot  180:sc=       0
USER  MOD Single : A 249 LYS NZ  :NH3+    180:sc=       0   (180deg=0)
USER  MOD Single : A 251 THR OG1 :   rot  180:sc=       0
USER  MOD Single : A 257 SER OG  :   rot  180:sc=  0.0517
USER  MOD Single : A 258 GLN     :      amide:sc= -0.0533  X(o=-0.053,f=-0.21)
USER  MOD Single : A 263 HIS     :     no HD1:sc=  0.0346  K(o=0.076,f=-2.3!)
USER  MOD Single : A 264 THR OG1 :   rot   76:sc=   0.423
USER  MOD Single : A 273 THR OG1 :   rot  180:sc=       0
USER  MOD Single : A 275 SER OG  :   rot  180:sc=       0
USER  MOD Single : A 276 SER OG  :   rot  180:sc=       0
USER  MOD Single : A 277 SER OG  :   rot  180:sc=       0
USER  MOD Single : A 278 THR OG1 :   rot  180:sc=       0
USER  MOD Single : A 280 THR OG1 :   rot  180:sc=       0
USER  MOD Single : A 282 GLN     :      amide:sc=       0  X(o=0,f=-0.39)
USER  MOD Single : A 283 SER OG  :   rot  180:sc=       0
USER  MOD Single : A 285 HIS     :     no HD1:sc=   0.126  K(o=0.13,f=-3.7!)
USER  MOD Single : A 287 LYS NZ  :NH3+    159:sc=    1.17   (180deg=0.887)
USER  MOD Single : A 291 LYS NZ  :NH3+    180:sc=       0   (180deg=0)
USER  MOD Single : A 294 LYS NZ  :NH3+    180:sc=       0   (180deg=0)
USER  MOD Single : A 296 LYS NZ  :NH3+    180:sc=       0   (180deg=0)
USER  MOD Single : A 298 LYS NZ  :NH3+    180:sc=   0.767   (180deg=0.767)
USER  MOD Single : A 300 THR OG1 :   rot  -71:sc=   0.889
USER  MOD Single : A 301 THR OG1 :   rot   18:sc=   0.119
USER  MOD Single : A 302 TYR OH  :   rot  180:sc=       0
USER  MOD Single : A 310 THR OG1 :   rot  180:sc=       0
USER  MOD Single : A 312 SER OG  :   rot -144:sc=    1.09
USER  MOD Single : A 314 ASN     :      amide:sc= -0.0681  K(o=-0.068,f=-1.1)
USER  MOD Single : A 316 THR OG1 :   rot  180:sc=       0
USER  MOD Single : A 320 HIS     :     no HD1:sc=  -0.771  X(o=-0.77,f=-0.52)
USER  MOD Single : A 328 GLN     :      amide:sc=   0.277  X(o=0.28,f=-0.061)
USER  MOD Single : A 330 THR OG1 :   rot  -81:sc=    1.32
USER  MOD Single : A 332 SER OG  :   rot  180:sc=       0
USER  MOD Single : A 341 SER OG  :   rot  140:sc=   0.179
USER  MOD Single : A 343 THR OG1 :   rot  151:sc=   0.812
USER  MOD Single : A 345 ASN     :      amide:sc=   0.577  K(o=0.58,f=-5.5!)
USER  MOD Single : A 350 THR OG1 :   rot   89:sc=   0.945
USER  MOD Single : A 359 ASN     :      amide:sc=   0.332  K(o=0.33,f=-4.7!)
USER  MOD Single : A 364 THR OG1 :   rot  180:sc= -0.0306
USER  MOD Single : A 368 ASN     :      amide:sc=       0  X(o=0,f=-0.5)
USER  MOD Single : A 370 LYS NZ  :NH3+    180:sc=       0   (180deg=0)
USER  MOD Single : A 382 SER OG  :   rot -120:sc=       0
USER  MOD Single : A 383 TYR OH  :   rot  180:sc=       0
USER  MOD Single : A 390 THR OG1 :   rot  180:sc=       0
USER  MOD Single : A 391 THR OG1 :   rot -172:sc=   0.921
USER  MOD Single : A 395 TYR OH  :   rot  180:sc=       0
USER  MOD Single : A 396 HIS     :     no HD1:sc= -0.0219  X(o=-0.022,f=-0.38)
USER  MOD Single : A 398 HIS     :     no HE2:sc=     1.2  K(o=1.2,f=-3.9!)
USER  MOD Single : A 399 LYS NZ  :NH3+   -127:sc=    1.29   (180deg=-0.749)
USER  MOD Single : A 402 SER OG  :   rot  128:sc=   0.248
USER  MOD Single : A 403 SER OG  :   rot   85:sc=   0.605
USER  MOD Single : A 406 LYS NZ  :NH3+    168:sc=  -0.589!  (180deg=-0.746!)
USER  MOD Single : A 410 THR OG1 :   rot   74:sc=   0.985
USER  MOD Single : A 411 THR OG1 :   rot   73:sc=    1.03
USER  MOD Single : A 413 LYS NZ  :NH3+   -163:sc=    0.53   (180deg=-0.406)
USER  MOD Single : A 416 GLN     :      amide:sc=-0.00244  K(o=-0.0024,f=-1.6!)
USER  MOD Single : A 424 THR OG1 :   rot   60:sc=   0.158
USER  MOD Single : A 430 SER OG  :   rot  180:sc=   0.377
USER  MOD Single : A 436 ASN     :      amide:sc=   -0.11  K(o=-0.11,f=-1.6!)
USER  MOD Single : A 437 SER OG  :   rot  180:sc=       0
USER  MOD Single : A 440 LYS NZ  :NH3+   -175:sc=    1.28   (180deg=1.22)
USER  MOD Single : A 443 HIS     :     no HE2:sc=  -0.427  K(o=-0.43,f=-1)
USER  MOD Single : A 444 GLN     :      amide:sc=   0.241  K(o=0.24,f=-0.47)
USER  MOD Single : A 452 THR OG1 :   rot   81:sc=    1.04
USER  MOD Single : A 458 SER OG  :   rot  180:sc=    0.01
USER  MOD Single : A 461 THR OG1 :   rot  180:sc=       0
USER  MOD Single : A 462 GLN     :      amide:sc=    0.53  K(o=0.53,f=0)
USER  MOD Single : A 475 GLN     :      amide:sc= -0.0181  X(o=-0.018,f=-0.046)
USER  MOD Single : A 480 SER OG  :   rot  180:sc=       0
USER  MOD Single : A 482 SER OG  :   rot   68:sc=    1.27
USER  MOD Single : A 484 THR OG1 :   rot   77:sc=   0.865
USER  MOD Single : A 497 THR OG1 :   rot  -76:sc=   0.868
USER  MOD Single : A 498 SER OG  :   rot   91:sc=   0.794
USER  MOD Single : A 500 GLN     :      amide:sc=   0.318  X(o=0.32,f=0)
USER  MOD -----------------------------------------------------------------
ATOM      1  N   PHE A   1      -2.146  10.307  -0.917  1.00  1.11           N
ATOM      2  CA  PHE A   1      -2.492   9.025  -1.463  1.00  1.11           C
ATOM      3  C   PHE A   1      -1.474   7.992  -0.993  1.00  1.11           C
ATOM      4  O   PHE A   1      -0.504   8.329  -0.323  1.00  1.11           O
ATOM      5  CB  PHE A   1      -2.631   9.153  -2.984  1.00  1.11           C
ATOM      6  CG  PHE A   1      -3.810  10.078  -3.343  1.00  1.11           C
ATOM      7  CD1 PHE A   1      -4.784  10.379  -2.387  1.00  1.11           C
ATOM      8  CD2 PHE A   1      -3.952  10.636  -4.599  1.00  1.11           C
ATOM      9  CE1 PHE A   1      -5.862  11.215  -2.685  1.00  1.11           C
ATOM     10  CE2 PHE A   1      -5.030  11.470  -4.897  1.00  1.11           C
ATOM     11  CZ  PHE A   1      -5.980  11.758  -3.936  1.00  1.11           C
ATOM      0  H1  PHE A   1      -2.761  10.906  -1.152  1.00  1.11           H   new
ATOM      0  H2  PHE A   1      -2.110  10.252  -0.029  1.00  1.11           H   new
ATOM      0  H3  PHE A   1      -1.352  10.559  -1.231  1.00  1.11           H   new
ATOM      0  HA  PHE A   1      -3.352   8.711  -1.144  1.00  1.11           H   new
ATOM      0  HB2 PHE A   1      -1.810   9.506  -3.361  1.00  1.11           H   new
ATOM      0  HB3 PHE A   1      -2.769   8.277  -3.376  1.00  1.11           H   new
ATOM      0  HD1 PHE A   1      -4.713  10.015  -1.534  1.00  1.11           H   new
ATOM      0  HD2 PHE A   1      -3.319  10.453  -5.256  1.00  1.11           H   new
ATOM      0  HE1 PHE A   1      -6.499  11.403  -2.034  1.00  1.11           H   new
ATOM      0  HE2 PHE A   1      -5.110  11.835  -5.749  1.00  1.11           H   new
ATOM      0  HZ  PHE A   1      -6.695  12.317  -4.138  1.00  1.11           H   new
ATOM     23  N   ASN A   2      -1.737   6.717  -1.291  1.00  1.11           N
ATOM     24  CA  ASN A   2      -0.973   5.553  -0.820  1.00  1.11           C
ATOM     25  C   ASN A   2      -1.092   5.426   0.714  1.00  1.11           C
ATOM     26  O   ASN A   2      -0.255   4.819   1.399  1.00  1.11           O
ATOM     27  CB  ASN A   2       0.443   5.702  -1.307  1.00  1.11           C
ATOM     28  CG  ASN A   2       0.467   5.780  -2.820  1.00  1.11           C
ATOM     29  ND2 ASN A   2       0.880   4.737  -3.474  1.00  1.11           N
ATOM     30  OD1 ASN A   2       0.094   6.822  -3.383  1.00  1.11           O
ATOM      0  H   ASN A   2      -2.396   6.495  -1.797  1.00  1.11           H   new
ATOM      0  HA  ASN A   2      -1.326   4.724  -1.178  1.00  1.11           H   new
ATOM      0  HB2 ASN A   2       0.840   6.502  -0.928  1.00  1.11           H   new
ATOM      0  HB3 ASN A   2       0.977   4.950  -1.006  1.00  1.11           H   new
ATOM      0 HD21 ASN A   2       0.903   4.750  -4.334  1.00  1.11           H   new
ATOM      0 HD22 ASN A   2       1.130   4.033  -3.048  1.00  1.11           H   new
ATOM     37  N   CYS A   3      -2.160   6.070   1.218  1.00  1.13           N
ATOM     38  CA  CYS A   3      -2.518   6.206   2.633  1.00  1.13           C
ATOM     39  C   CYS A   3      -4.001   6.058   2.915  1.00  1.13           C
ATOM     40  O   CYS A   3      -4.423   6.006   4.073  1.00  1.13           O
ATOM     41  CB  CYS A   3      -2.053   7.566   3.159  1.00  1.13           C
ATOM     42  SG  CYS A   3      -0.255   7.812   3.098  1.00  1.13           S
ATOM      0  H   CYS A   3      -2.727   6.462   0.704  1.00  1.13           H   new
ATOM      0  HA  CYS A   3      -2.069   5.476   3.088  1.00  1.13           H   new
ATOM      0  HB2 CYS A   3      -2.483   8.265   2.642  1.00  1.13           H   new
ATOM      0  HB3 CYS A   3      -2.352   7.666   4.076  1.00  1.13           H   new
ATOM     47  N   LEU A   4      -4.841   6.103   1.879  1.00  1.15           N
ATOM     48  CA  LEU A   4      -6.280   6.282   2.085  1.00  1.15           C
ATOM     49  C   LEU A   4      -6.938   5.125   2.839  1.00  1.15           C
ATOM     50  O   LEU A   4      -7.957   5.300   3.506  1.00  1.15           O
ATOM     51  CB  LEU A   4      -6.966   6.457   0.735  1.00  1.15           C
ATOM     52  CG  LEU A   4      -6.539   7.710  -0.054  1.00  1.15           C
ATOM     53  CD1 LEU A   4      -7.239   7.700  -1.363  1.00  1.15           C
ATOM     54  CD2 LEU A   4      -6.791   8.916   0.731  1.00  1.15           C
ATOM      0  H   LEU A   4      -4.601   6.033   1.056  1.00  1.15           H   new
ATOM      0  HA  LEU A   4      -6.386   7.073   2.637  1.00  1.15           H   new
ATOM      0  HB2 LEU A   4      -6.787   5.673   0.192  1.00  1.15           H   new
ATOM      0  HB3 LEU A   4      -7.925   6.491   0.877  1.00  1.15           H   new
ATOM      0  HG  LEU A   4      -5.585   7.704  -0.228  1.00  1.15           H   new
ATOM      0 HD11 LEU A   4      -6.981   8.483  -1.874  1.00  1.15           H   new
ATOM      0 HD12 LEU A   4      -6.996   6.900  -1.854  1.00  1.15           H   new
ATOM      0 HD13 LEU A   4      -8.198   7.710  -1.217  1.00  1.15           H   new
ATOM      0 HD21 LEU A   4      -6.518   9.696   0.223  1.00  1.15           H   new
ATOM      0 HD22 LEU A   4      -7.737   8.978   0.934  1.00  1.15           H   new
ATOM      0 HD23 LEU A   4      -6.285   8.876   1.558  1.00  1.15           H   new
ATOM     66  N   GLY A   5      -6.360   3.936   2.719  1.00  1.17           N
ATOM     67  CA  GLY A   5      -6.880   2.742   3.369  1.00  1.17           C
ATOM     68  C   GLY A   5      -6.293   2.516   4.768  1.00  1.17           C
ATOM     69  O   GLY A   5      -6.556   1.483   5.385  1.00  1.17           O
ATOM      0  H   GLY A   5      -5.649   3.799   2.254  1.00  1.17           H   new
ATOM      0  HA2 GLY A   5      -7.845   2.811   3.436  1.00  1.17           H   new
ATOM      0  HA3 GLY A   5      -6.689   1.969   2.815  1.00  1.17           H   new
ATOM     73  N   THR A   6      -5.486   3.457   5.261  1.00  1.17           N
ATOM     74  CA  THR A   6      -4.844   3.303   6.560  1.00  1.17           C
ATOM     75  C   THR A   6      -5.565   4.051   7.684  1.00  1.17           C
ATOM     76  O   THR A   6      -5.756   5.267   7.627  1.00  1.17           O
ATOM     77  CB  THR A   6      -3.363   3.751   6.461  1.00  1.17           C
ATOM     78  CG2 THR A   6      -2.662   3.752   7.807  1.00  1.17           C
ATOM     79  OG1 THR A   6      -2.670   2.892   5.546  1.00  1.17           O
ATOM      0  H   THR A   6      -5.299   4.192   4.856  1.00  1.17           H   new
ATOM      0  HA  THR A   6      -4.890   2.363   6.795  1.00  1.17           H   new
ATOM      0  HB  THR A   6      -3.353   4.666   6.139  1.00  1.17           H   new
ATOM      0  HG1 THR A   6      -1.867   3.133   5.489  1.00  1.17           H   new
ATOM      0 HG21 THR A   6      -1.742   4.038   7.693  1.00  1.17           H   new
ATOM      0 HG22 THR A   6      -3.117   4.361   8.409  1.00  1.17           H   new
ATOM      0 HG23 THR A   6      -2.678   2.857   8.181  1.00  1.17           H   new
ATOM     87  N   SER A   7      -5.955   3.296   8.724  1.00  1.15           N
ATOM     88  CA  SER A   7      -6.633   3.837   9.912  1.00  1.15           C
ATOM     89  C   SER A   7      -5.688   4.738  10.697  1.00  1.15           C
ATOM     90  O   SER A   7      -6.056   5.786  11.232  1.00  1.15           O
ATOM     91  CB  SER A   7      -7.091   2.710  10.820  1.00  1.15           C
ATOM     92  OG  SER A   7      -8.082   1.926  10.214  1.00  1.15           O
ATOM      0  H   SER A   7      -5.831   2.446   8.758  1.00  1.15           H   new
ATOM      0  HA  SER A   7      -7.401   4.348   9.611  1.00  1.15           H   new
ATOM      0  HB2 SER A   7      -6.332   2.151  11.051  1.00  1.15           H   new
ATOM      0  HB3 SER A   7      -7.433   3.080  11.649  1.00  1.15           H   new
ATOM      0  HG  SER A   7      -8.313   1.312  10.738  1.00  1.15           H   new
ATOM     98  N   ASN A   8      -4.435   4.326  10.748  1.00  1.11           N
ATOM     99  CA  ASN A   8      -3.407   5.032  11.489  1.00  1.11           C
ATOM    100  C   ASN A   8      -2.875   6.190  10.665  1.00  1.11           C
ATOM    101  O   ASN A   8      -1.746   6.155  10.160  1.00  1.11           O
ATOM    102  CB  ASN A   8      -2.295   4.085  11.863  1.00  1.11           C
ATOM    103  CG  ASN A   8      -2.758   3.031  12.814  1.00  1.11           C
ATOM    104  ND2 ASN A   8      -2.316   1.820  12.598  1.00  1.11           N
ATOM    105  OD1 ASN A   8      -3.523   3.307  13.747  1.00  1.11           O
ATOM      0  H   ASN A   8      -4.153   3.619  10.348  1.00  1.11           H   new
ATOM      0  HA  ASN A   8      -3.791   5.388  12.305  1.00  1.11           H   new
ATOM      0  HB2 ASN A   8      -1.944   3.666  11.062  1.00  1.11           H   new
ATOM      0  HB3 ASN A   8      -1.566   4.584  12.264  1.00  1.11           H   new
ATOM      0 HD21 ASN A   8      -2.556   1.176  13.115  1.00  1.11           H   new
ATOM      0 HD22 ASN A   8      -1.785   1.667  11.939  1.00  1.11           H   new
ATOM    112  N   ARG A   9      -3.718   7.193  10.513  1.00  1.07           N
ATOM    113  CA  ARG A   9      -3.392   8.330   9.684  1.00  1.07           C
ATOM    114  C   ARG A   9      -3.697   9.647  10.373  1.00  1.07           C
ATOM    115  O   ARG A   9      -4.787   9.852  10.914  1.00  1.07           O
ATOM    116  CB  ARG A   9      -4.151   8.251   8.387  1.00  1.07           C
ATOM    117  CG  ARG A   9      -3.864   9.331   7.431  1.00  1.07           C
ATOM    118  CD  ARG A   9      -4.611   9.107   6.256  1.00  1.07           C
ATOM    119  NE  ARG A   9      -4.470  10.151   5.327  1.00  1.07           N
ATOM    120  CZ  ARG A   9      -5.350  10.381   4.399  1.00  1.07           C
ATOM    121  NH1 ARG A   9      -6.404   9.620   4.326  1.00  1.07           N1+
ATOM    122  NH2 ARG A   9      -5.165  11.386   3.598  1.00  1.07           N
ATOM      0  H   ARG A   9      -4.492   7.233  10.886  1.00  1.07           H   new
ATOM      0  HA  ARG A   9      -2.438   8.301   9.514  1.00  1.07           H   new
ATOM      0  HB2 ARG A   9      -3.953   7.401   7.963  1.00  1.07           H   new
ATOM      0  HB3 ARG A   9      -5.101   8.255   8.583  1.00  1.07           H   new
ATOM      0  HG2 ARG A   9      -4.094  10.191   7.817  1.00  1.07           H   new
ATOM      0  HG3 ARG A   9      -2.916   9.356   7.227  1.00  1.07           H   new
ATOM      0  HD2 ARG A   9      -4.327   8.274   5.849  1.00  1.07           H   new
ATOM      0  HD3 ARG A   9      -5.548   9.005   6.485  1.00  1.07           H   new
ATOM      0  HE  ARG A   9      -3.776  10.657   5.374  1.00  1.07           H   new
ATOM      0 HH11 ARG A   9      -6.510   8.977   4.887  1.00  1.07           H   new
ATOM      0 HH12 ARG A   9      -6.995   9.761   3.717  1.00  1.07           H   new
ATOM      0 HH21 ARG A   9      -4.470  11.885   3.687  1.00  1.07           H   new
ATOM      0 HH22 ARG A   9      -5.737  11.553   2.978  1.00  1.07           H   new
ATOM    136  N   ASP A  10      -2.701  10.524  10.368  1.00  1.06           N
ATOM    137  CA  ASP A  10      -2.818  11.836  10.984  1.00  1.06           C
ATOM    138  C   ASP A  10      -2.841  12.937   9.946  1.00  1.06           C
ATOM    139  O   ASP A  10      -2.290  12.778   8.856  1.00  1.06           O
ATOM    140  CB  ASP A  10      -1.681  12.069  11.962  1.00  1.06           C
ATOM    141  CG  ASP A  10      -1.730  11.156  13.156  1.00  1.06           C
ATOM    142  OD1 ASP A  10      -2.682  11.227  13.895  1.00  1.06           O
ATOM    143  OD2 ASP A  10      -0.841  10.347  13.369  1.00  1.06           O1-
ATOM      0  H   ASP A  10      -1.936  10.373  10.006  1.00  1.06           H   new
ATOM      0  HA  ASP A  10      -3.660  11.858  11.465  1.00  1.06           H   new
ATOM      0  HB2 ASP A  10      -0.836  11.945  11.502  1.00  1.06           H   new
ATOM      0  HB3 ASP A  10      -1.707  12.990  12.265  1.00  1.06           H   new
ATOM    148  N   PHE A  11      -3.449  14.063  10.307  1.00  1.10           N
ATOM    149  CA  PHE A  11      -3.530  15.211   9.415  1.00  1.10           C
ATOM    150  C   PHE A  11      -2.965  16.474  10.054  1.00  1.10           C
ATOM    151  O   PHE A  11      -3.173  16.725  11.246  1.00  1.10           O
ATOM    152  CB  PHE A  11      -5.001  15.434   9.059  1.00  1.10           C
ATOM    153  CG  PHE A  11      -5.608  14.297   8.299  1.00  1.10           C
ATOM    154  CD1 PHE A  11      -6.052  13.178   8.973  1.00  1.10           C
ATOM    155  CD2 PHE A  11      -5.791  14.352   6.936  1.00  1.10           C
ATOM    156  CE1 PHE A  11      -6.621  12.141   8.306  1.00  1.10           C
ATOM    157  CE2 PHE A  11      -6.388  13.307   6.276  1.00  1.10           C
ATOM    158  CZ  PHE A  11      -6.799  12.203   6.966  1.00  1.10           C
ATOM      0  H   PHE A  11      -3.824  14.181  11.072  1.00  1.10           H   new
ATOM      0  HA  PHE A  11      -3.000  15.027   8.624  1.00  1.10           H   new
ATOM      0  HB2 PHE A  11      -5.506  15.575   9.875  1.00  1.10           H   new
ATOM      0  HB3 PHE A  11      -5.080  16.245   8.532  1.00  1.10           H   new
ATOM      0  HD1 PHE A  11      -5.960  13.133   9.897  1.00  1.10           H   new
ATOM      0  HD2 PHE A  11      -5.509  15.100   6.460  1.00  1.10           H   new
ATOM      0  HE1 PHE A  11      -6.890  11.383   8.773  1.00  1.10           H   new
ATOM      0  HE2 PHE A  11      -6.513  13.351   5.355  1.00  1.10           H   new
ATOM      0  HZ  PHE A  11      -7.200  11.495   6.516  1.00  1.10           H   new
ATOM    168  N   VAL A  12      -2.295  17.281   9.242  1.00  1.22           N
ATOM    169  CA  VAL A  12      -1.777  18.575   9.647  1.00  1.22           C
ATOM    170  C   VAL A  12      -2.225  19.668   8.697  1.00  1.22           C
ATOM    171  O   VAL A  12      -2.025  19.554   7.487  1.00  1.22           O
ATOM    172  CB  VAL A  12      -0.240  18.589   9.641  1.00  1.22           C
ATOM    173  CG1 VAL A  12       0.243  19.969  10.048  1.00  1.22           C
ATOM    174  CG2 VAL A  12       0.296  17.524  10.538  1.00  1.22           C
ATOM      0  H   VAL A  12      -2.126  17.085   8.422  1.00  1.22           H   new
ATOM      0  HA  VAL A  12      -2.119  18.734  10.541  1.00  1.22           H   new
ATOM      0  HB  VAL A  12       0.089  18.399   8.749  1.00  1.22           H   new
ATOM      0 HG11 VAL A  12       1.213  19.986  10.047  1.00  1.22           H   new
ATOM      0 HG12 VAL A  12      -0.092  20.628   9.420  1.00  1.22           H   new
ATOM      0 HG13 VAL A  12      -0.082  20.176  10.938  1.00  1.22           H   new
ATOM      0 HG21 VAL A  12       1.266  17.546  10.523  1.00  1.22           H   new
ATOM      0 HG22 VAL A  12      -0.017  17.676  11.444  1.00  1.22           H   new
ATOM      0 HG23 VAL A  12      -0.012  16.657  10.231  1.00  1.22           H   new
ATOM    184  N   GLU A  13      -2.802  20.731   9.235  1.00  1.40           N
ATOM    185  CA  GLU A  13      -3.169  21.861   8.398  1.00  1.40           C
ATOM    186  C   GLU A  13      -2.235  23.012   8.744  1.00  1.40           C
ATOM    187  O   GLU A  13      -2.137  23.418   9.904  1.00  1.40           O
ATOM    188  CB  GLU A  13      -4.636  22.233   8.576  1.00  1.40           C
ATOM    189  CG  GLU A  13      -5.105  23.390   7.691  1.00  1.40           C
ATOM    190  CD  GLU A  13      -6.583  23.686   7.831  1.00  1.40           C
ATOM    191  OE1 GLU A  13      -7.223  23.058   8.642  1.00  1.40           O
ATOM    192  OE2 GLU A  13      -7.074  24.531   7.115  1.00  1.40           O1-
ATOM      0  H   GLU A  13      -2.988  20.819  10.070  1.00  1.40           H   new
ATOM      0  HA  GLU A  13      -3.071  21.634   7.460  1.00  1.40           H   new
ATOM      0  HB2 GLU A  13      -5.182  21.454   8.387  1.00  1.40           H   new
ATOM      0  HB3 GLU A  13      -4.789  22.468   9.505  1.00  1.40           H   new
ATOM      0  HG2 GLU A  13      -4.599  24.187   7.915  1.00  1.40           H   new
ATOM      0  HG3 GLU A  13      -4.909  23.181   6.764  1.00  1.40           H   new
ATOM    199  N   GLY A  14      -1.510  23.496   7.749  1.00  1.63           N
ATOM    200  CA  GLY A  14      -0.541  24.549   7.955  1.00  1.63           C
ATOM    201  C   GLY A  14      -1.214  25.851   8.335  1.00  1.63           C
ATOM    202  O   GLY A  14      -2.319  26.153   7.889  1.00  1.63           O
ATOM      0  H   GLY A  14      -1.568  23.221   6.936  1.00  1.63           H   new
ATOM      0  HA2 GLY A  14       0.080  24.288   8.653  1.00  1.63           H   new
ATOM      0  HA3 GLY A  14      -0.021  24.676   7.146  1.00  1.63           H   new
ATOM    206  N   ALA A  15      -0.513  26.647   9.134  1.00  1.83           N
ATOM    207  CA  ALA A  15      -0.994  27.949   9.589  1.00  1.83           C
ATOM    208  C   ALA A  15      -0.777  29.054   8.564  1.00  1.83           C
ATOM    209  O   ALA A  15      -1.262  30.171   8.740  1.00  1.83           O
ATOM    210  CB  ALA A  15      -0.270  28.325  10.869  1.00  1.83           C
ATOM      0  H   ALA A  15       0.268  26.444   9.432  1.00  1.83           H   new
ATOM      0  HA  ALA A  15      -1.950  27.866   9.731  1.00  1.83           H   new
ATOM      0  HB1 ALA A  15      -0.585  29.189  11.177  1.00  1.83           H   new
ATOM      0  HB2 ALA A  15      -0.446  27.656  11.549  1.00  1.83           H   new
ATOM      0  HB3 ALA A  15       0.684  28.370  10.700  1.00  1.83           H   new
ATOM    216  N   SER A  16      -0.032  28.718   7.512  1.00  1.91           N
ATOM    217  CA  SER A  16       0.477  29.614   6.472  1.00  1.91           C
ATOM    218  C   SER A  16       1.482  30.470   7.217  1.00  1.91           C
ATOM    219  O   SER A  16       1.700  30.237   8.408  1.00  1.91           O
ATOM    220  CB  SER A  16      -0.591  30.467   5.773  1.00  1.91           C
ATOM    221  OG  SER A  16      -1.086  31.510   6.570  1.00  1.91           O
ATOM      0  H   SER A  16       0.206  27.903   7.377  1.00  1.91           H   new
ATOM      0  HA  SER A  16       0.853  29.111   5.733  1.00  1.91           H   new
ATOM      0  HB2 SER A  16      -0.215  30.841   4.961  1.00  1.91           H   new
ATOM      0  HB3 SER A  16      -1.328  29.895   5.507  1.00  1.91           H   new
ATOM      0  HG  SER A  16      -1.285  31.212   7.330  1.00  1.91           H   new
ATOM    227  N   GLY A  17       2.177  31.387   6.549  1.00  1.85           N
ATOM    228  CA  GLY A  17       3.181  32.207   7.249  1.00  1.85           C
ATOM    229  C   GLY A  17       4.489  31.432   7.493  1.00  1.85           C
ATOM    230  O   GLY A  17       5.562  31.820   7.030  1.00  1.85           O
ATOM      0  H   GLY A  17       2.090  31.553   5.710  1.00  1.85           H   new
ATOM      0  HA2 GLY A  17       3.370  33.002   6.726  1.00  1.85           H   new
ATOM      0  HA3 GLY A  17       2.819  32.505   8.098  1.00  1.85           H   new
ATOM    234  N   ALA A  18       4.364  30.326   8.222  1.00  1.66           N
ATOM    235  CA  ALA A  18       5.439  29.408   8.544  1.00  1.66           C
ATOM    236  C   ALA A  18       6.032  28.854   7.270  1.00  1.66           C
ATOM    237  O   ALA A  18       5.318  28.585   6.302  1.00  1.66           O
ATOM    238  CB  ALA A  18       4.917  28.253   9.410  1.00  1.66           C
ATOM      0  H   ALA A  18       3.610  30.083   8.557  1.00  1.66           H   new
ATOM      0  HA  ALA A  18       6.120  29.889   9.040  1.00  1.66           H   new
ATOM      0  HB1 ALA A  18       5.647  27.648   9.617  1.00  1.66           H   new
ATOM      0  HB2 ALA A  18       4.548  28.607  10.234  1.00  1.66           H   new
ATOM      0  HB3 ALA A  18       4.226  27.773   8.927  1.00  1.66           H   new
ATOM    244  N   THR A  19       7.337  28.636   7.295  1.00  1.43           N
ATOM    245  CA  THR A  19       8.050  28.074   6.162  1.00  1.43           C
ATOM    246  C   THR A  19       8.407  26.622   6.414  1.00  1.43           C
ATOM    247  O   THR A  19       9.265  26.061   5.740  1.00  1.43           O
ATOM    248  CB  THR A  19       9.307  28.890   5.834  1.00  1.43           C
ATOM    249  CG2 THR A  19       8.907  30.312   5.470  1.00  1.43           C
ATOM    250  OG1 THR A  19      10.183  28.922   6.971  1.00  1.43           O
ATOM      0  H   THR A  19       7.836  28.811   7.973  1.00  1.43           H   new
ATOM      0  HA  THR A  19       7.459  28.114   5.394  1.00  1.43           H   new
ATOM      0  HB  THR A  19       9.767  28.476   5.087  1.00  1.43           H   new
ATOM      0  HG1 THR A  19      10.869  29.369   6.784  1.00  1.43           H   new
ATOM      0 HG21 THR A  19       9.701  30.829   5.262  1.00  1.43           H   new
ATOM      0 HG22 THR A  19       8.321  30.296   4.697  1.00  1.43           H   new
ATOM      0 HG23 THR A  19       8.443  30.719   6.218  1.00  1.43           H   new
ATOM    258  N   TRP A  20       7.795  26.041   7.441  1.00  1.22           N
ATOM    259  CA  TRP A  20       8.001  24.634   7.733  1.00  1.22           C
ATOM    260  C   TRP A  20       6.950  24.030   8.655  1.00  1.22           C
ATOM    261  O   TRP A  20       6.387  24.711   9.517  1.00  1.22           O
ATOM    262  CB  TRP A  20       9.382  24.437   8.342  1.00  1.22           C
ATOM    263  CG  TRP A  20       9.619  25.267   9.566  1.00  1.22           C
ATOM    264  CD1 TRP A  20      10.246  26.477   9.598  1.00  1.22           C
ATOM    265  CD2 TRP A  20       9.253  24.971  10.936  1.00  1.22           C
ATOM    266  CE2 TRP A  20       9.692  26.047  11.716  1.00  1.22           C
ATOM    267  CE3 TRP A  20       8.605  23.902  11.554  1.00  1.22           C
ATOM    268  NE1 TRP A  20      10.294  26.955  10.883  1.00  1.22           N
ATOM    269  CZ2 TRP A  20       9.502  26.084  13.085  1.00  1.22           C
ATOM    270  CZ3 TRP A  20       8.418  23.941  12.924  1.00  1.22           C
ATOM    271  CH2 TRP A  20       8.858  25.002  13.669  1.00  1.22           C
ATOM      0  H   TRP A  20       7.258  26.445   7.978  1.00  1.22           H   new
ATOM      0  HA  TRP A  20       7.922  24.167   6.886  1.00  1.22           H   new
ATOM      0  HB2 TRP A  20       9.498  23.501   8.567  1.00  1.22           H   new
ATOM      0  HB3 TRP A  20      10.055  24.654   7.678  1.00  1.22           H   new
ATOM      0  HD1 TRP A  20      10.592  26.916   8.855  1.00  1.22           H   new
ATOM      0  HE1 TRP A  20      10.644  27.702  11.126  1.00  1.22           H   new
ATOM      0  HE3 TRP A  20       8.304  23.177  11.055  1.00  1.22           H   new
ATOM      0  HZ2 TRP A  20       9.794  26.805  13.594  1.00  1.22           H   new
ATOM      0  HZ3 TRP A  20       7.986  23.234  13.346  1.00  1.22           H   new
ATOM      0  HH2 TRP A  20       8.722  24.998  14.589  1.00  1.22           H   new
ATOM    282  N   ILE A  21       6.766  22.718   8.504  1.00  1.07           N
ATOM    283  CA  ILE A  21       5.937  21.893   9.381  1.00  1.07           C
ATOM    284  C   ILE A  21       6.723  20.731  10.009  1.00  1.07           C
ATOM    285  O   ILE A  21       7.399  19.987   9.292  1.00  1.07           O
ATOM    286  CB  ILE A  21       4.765  21.292   8.578  1.00  1.07           C
ATOM    287  CG1 ILE A  21       3.899  22.392   7.924  1.00  1.07           C
ATOM    288  CG2 ILE A  21       3.933  20.445   9.464  1.00  1.07           C
ATOM    289  CD1 ILE A  21       3.190  23.279   8.914  1.00  1.07           C
ATOM      0  H   ILE A  21       7.132  22.270   7.868  1.00  1.07           H   new
ATOM      0  HA  ILE A  21       5.619  22.473  10.091  1.00  1.07           H   new
ATOM      0  HB  ILE A  21       5.136  20.749   7.865  1.00  1.07           H   new
ATOM      0 HG12 ILE A  21       4.463  22.941   7.357  1.00  1.07           H   new
ATOM      0 HG13 ILE A  21       3.240  21.973   7.348  1.00  1.07           H   new
ATOM      0 HG21 ILE A  21       3.197  20.069   8.955  1.00  1.07           H   new
ATOM      0 HG22 ILE A  21       4.474  19.727   9.827  1.00  1.07           H   new
ATOM      0 HG23 ILE A  21       3.581  20.984  10.190  1.00  1.07           H   new
ATOM      0 HD11 ILE A  21       2.668  23.943   8.438  1.00  1.07           H   new
ATOM      0 HD12 ILE A  21       2.602  22.741   9.467  1.00  1.07           H   new
ATOM      0 HD13 ILE A  21       3.843  23.724   9.476  1.00  1.07           H   new
ATOM    301  N   ASP A  22       6.612  20.526  11.325  1.00  0.98           N
ATOM    302  CA  ASP A  22       7.263  19.352  11.925  1.00  0.98           C
ATOM    303  C   ASP A  22       6.312  18.154  11.955  1.00  0.98           C
ATOM    304  O   ASP A  22       5.181  18.256  12.419  1.00  0.98           O
ATOM    305  CB  ASP A  22       7.848  19.656  13.305  1.00  0.98           C
ATOM    306  CG  ASP A  22       9.118  20.504  13.206  1.00  0.98           C
ATOM    307  OD1 ASP A  22       9.642  20.592  12.129  1.00  0.98           O
ATOM    308  OD2 ASP A  22       9.567  21.062  14.185  1.00  0.98           O1-
ATOM      0  H   ASP A  22       6.182  21.032  11.871  1.00  0.98           H   new
ATOM      0  HA  ASP A  22       8.014  19.116  11.359  1.00  0.98           H   new
ATOM      0  HB2 ASP A  22       7.188  20.123  13.841  1.00  0.98           H   new
ATOM      0  HB3 ASP A  22       8.048  18.824  13.762  1.00  0.98           H   new
ATOM    313  N   LEU A  23       6.737  17.044  11.364  1.00  0.94           N
ATOM    314  CA  LEU A  23       5.931  15.834  11.262  1.00  0.94           C
ATOM    315  C   LEU A  23       6.567  14.677  12.036  1.00  0.94           C
ATOM    316  O   LEU A  23       7.792  14.603  12.142  1.00  0.94           O
ATOM    317  CB  LEU A  23       5.857  15.427   9.792  1.00  0.94           C
ATOM    318  CG  LEU A  23       5.395  16.524   8.826  1.00  0.94           C
ATOM    319  CD1 LEU A  23       5.479  15.996   7.391  1.00  0.94           C
ATOM    320  CD2 LEU A  23       4.009  16.974   9.187  1.00  0.94           C
ATOM      0  H   LEU A  23       7.515  16.971  11.005  1.00  0.94           H   new
ATOM      0  HA  LEU A  23       5.053  16.017  11.631  1.00  0.94           H   new
ATOM      0  HB2 LEU A  23       6.734  15.120   9.513  1.00  0.94           H   new
ATOM      0  HB3 LEU A  23       5.254  14.672   9.712  1.00  0.94           H   new
ATOM      0  HG  LEU A  23       5.973  17.300   8.894  1.00  0.94           H   new
ATOM      0 HD11 LEU A  23       5.188  16.686   6.775  1.00  0.94           H   new
ATOM      0 HD12 LEU A  23       6.395  15.749   7.190  1.00  0.94           H   new
ATOM      0 HD13 LEU A  23       4.907  15.218   7.298  1.00  0.94           H   new
ATOM      0 HD21 LEU A  23       3.723  17.668   8.572  1.00  0.94           H   new
ATOM      0 HD22 LEU A  23       3.399  16.222   9.131  1.00  0.94           H   new
ATOM      0 HD23 LEU A  23       4.008  17.324  10.092  1.00  0.94           H   new
ATOM    332  N   VAL A  24       5.752  13.751  12.528  1.00  0.94           N
ATOM    333  CA  VAL A  24       6.287  12.534  13.143  1.00  0.94           C
ATOM    334  C   VAL A  24       5.685  11.320  12.442  1.00  0.94           C
ATOM    335  O   VAL A  24       4.466  11.141  12.433  1.00  0.94           O
ATOM    336  CB  VAL A  24       5.979  12.465  14.659  1.00  0.94           C
ATOM    337  CG1 VAL A  24       6.551  11.169  15.230  1.00  0.94           C
ATOM    338  CG2 VAL A  24       6.562  13.705  15.389  1.00  0.94           C
ATOM      0  H   VAL A  24       4.894  13.804  12.518  1.00  0.94           H   new
ATOM      0  HA  VAL A  24       7.252  12.543  13.043  1.00  0.94           H   new
ATOM      0  HB  VAL A  24       5.019  12.470  14.796  1.00  0.94           H   new
ATOM      0 HG11 VAL A  24       6.360  11.122  16.180  1.00  0.94           H   new
ATOM      0 HG12 VAL A  24       6.146  10.411  14.781  1.00  0.94           H   new
ATOM      0 HG13 VAL A  24       7.511  11.150  15.092  1.00  0.94           H   new
ATOM      0 HG21 VAL A  24       6.361  13.647  16.336  1.00  0.94           H   new
ATOM      0 HG22 VAL A  24       7.524  13.732  15.264  1.00  0.94           H   new
ATOM      0 HG23 VAL A  24       6.166  14.512  15.024  1.00  0.94           H   new
ATOM    348  N   LEU A  25       6.540  10.493  11.851  1.00  0.97           N
ATOM    349  CA  LEU A  25       6.093   9.338  11.085  1.00  0.97           C
ATOM    350  C   LEU A  25       6.310   8.017  11.844  1.00  0.97           C
ATOM    351  O   LEU A  25       7.443   7.546  11.971  1.00  0.97           O
ATOM    352  CB  LEU A  25       6.867   9.309   9.769  1.00  0.97           C
ATOM    353  CG  LEU A  25       6.806  10.584   8.883  1.00  0.97           C
ATOM    354  CD1 LEU A  25       7.696  10.396   7.631  1.00  0.97           C
ATOM    355  CD2 LEU A  25       5.379  10.851   8.505  1.00  0.97           C
ATOM      0  H   LEU A  25       7.394  10.586  11.883  1.00  0.97           H   new
ATOM      0  HA  LEU A  25       5.140   9.422  10.928  1.00  0.97           H   new
ATOM      0  HB2 LEU A  25       7.798   9.128   9.971  1.00  0.97           H   new
ATOM      0  HB3 LEU A  25       6.540   8.562   9.244  1.00  0.97           H   new
ATOM      0  HG  LEU A  25       7.143  11.349   9.374  1.00  0.97           H   new
ATOM      0 HD11 LEU A  25       7.655  11.194   7.081  1.00  0.97           H   new
ATOM      0 HD12 LEU A  25       8.613  10.241   7.906  1.00  0.97           H   new
ATOM      0 HD13 LEU A  25       7.379   9.635   7.120  1.00  0.97           H   new
ATOM      0 HD21 LEU A  25       5.334  11.646   7.951  1.00  0.97           H   new
ATOM      0 HD22 LEU A  25       5.028  10.094   8.011  1.00  0.97           H   new
ATOM      0 HD23 LEU A  25       4.851  10.986   9.308  1.00  0.97           H   new
ATOM    367  N   GLU A  26       5.219   7.442  12.364  1.00  0.99           N
ATOM    368  CA  GLU A  26       5.249   6.244  13.231  1.00  0.99           C
ATOM    369  C   GLU A  26       4.954   4.891  12.576  1.00  0.99           C
ATOM    370  O   GLU A  26       3.886   4.708  11.992  1.00  0.99           O
ATOM    371  CB  GLU A  26       4.215   6.430  14.344  1.00  0.99           C
ATOM    372  CG  GLU A  26       4.063   5.242  15.302  1.00  0.99           C
ATOM    373  CD  GLU A  26       3.071   5.503  16.473  1.00  0.99           C
ATOM    374  OE1 GLU A  26       1.896   5.635  16.219  1.00  0.99           O
ATOM    375  OE2 GLU A  26       3.516   5.595  17.608  1.00  0.99           O1-
ATOM      0  H   GLU A  26       4.425   7.739  12.223  1.00  0.99           H   new
ATOM      0  HA  GLU A  26       6.171   6.194  13.528  1.00  0.99           H   new
ATOM      0  HB2 GLU A  26       4.456   7.215  14.861  1.00  0.99           H   new
ATOM      0  HB3 GLU A  26       3.353   6.611  13.938  1.00  0.99           H   new
ATOM      0  HG2 GLU A  26       3.761   4.469  14.800  1.00  0.99           H   new
ATOM      0  HG3 GLU A  26       4.933   5.020  15.669  1.00  0.99           H   new
ATOM    382  N   GLY A  27       5.858   3.925  12.712  1.00  1.01           N
ATOM    383  CA  GLY A  27       5.581   2.584  12.210  1.00  1.01           C
ATOM    384  C   GLY A  27       5.218   2.626  10.735  1.00  1.01           C
ATOM    385  O   GLY A  27       5.984   3.121   9.915  1.00  1.01           O
ATOM      0  H   GLY A  27       6.626   4.023  13.086  1.00  1.01           H   new
ATOM      0  HA2 GLY A  27       6.358   2.018  12.340  1.00  1.01           H   new
ATOM      0  HA3 GLY A  27       4.854   2.188  12.716  1.00  1.01           H   new
ATOM    389  N   GLY A  28       4.048   2.057  10.425  1.00  1.01           N
ATOM    390  CA  GLY A  28       3.488   1.986   9.074  1.00  1.01           C
ATOM    391  C   GLY A  28       2.398   3.051   8.836  1.00  1.01           C
ATOM    392  O   GLY A  28       1.585   2.912   7.915  1.00  1.01           O
ATOM      0  H   GLY A  28       3.543   1.690  11.017  1.00  1.01           H   new
ATOM      0  HA2 GLY A  28       4.199   2.103   8.425  1.00  1.01           H   new
ATOM      0  HA3 GLY A  28       3.113   1.104   8.928  1.00  1.01           H   new
ATOM    396  N   SER A  29       2.340   4.062   9.712  1.00  0.99           N
ATOM    397  CA  SER A  29       1.343   5.139   9.672  1.00  0.99           C
ATOM    398  C   SER A  29       1.633   6.128   8.567  1.00  0.99           C
ATOM    399  O   SER A  29       2.704   6.107   7.962  1.00  0.99           O
ATOM    400  CB  SER A  29       1.324   5.928  10.967  1.00  0.99           C
ATOM    401  OG  SER A  29       2.496   6.666  11.107  1.00  0.99           O
ATOM      0  H   SER A  29       2.896   4.141  10.364  1.00  0.99           H   new
ATOM      0  HA  SER A  29       0.490   4.701   9.523  1.00  0.99           H   new
ATOM      0  HB2 SER A  29       0.558   6.523  10.978  1.00  0.99           H   new
ATOM      0  HB3 SER A  29       1.225   5.323  11.719  1.00  0.99           H   new
ATOM      0  HG  SER A  29       3.059   6.218  11.540  1.00  0.99           H   new
ATOM    407  N   CYS A  30       0.694   7.035   8.350  1.00  0.97           N
ATOM    408  CA  CYS A  30       0.841   8.058   7.316  1.00  0.97           C
ATOM    409  C   CYS A  30       0.392   9.424   7.779  1.00  0.97           C
ATOM    410  O   CYS A  30      -0.589   9.540   8.518  1.00  0.97           O
ATOM    411  CB  CYS A  30       0.033   7.697   6.088  1.00  0.97           C
ATOM    412  SG  CYS A  30       0.166   8.904   4.756  1.00  0.97           S
ATOM      0  H   CYS A  30      -0.043   7.079   8.792  1.00  0.97           H   new
ATOM      0  HA  CYS A  30       1.788   8.093   7.110  1.00  0.97           H   new
ATOM      0  HB2 CYS A  30       0.325   6.832   5.761  1.00  0.97           H   new
ATOM      0  HB3 CYS A  30      -0.899   7.605   6.339  1.00  0.97           H   new
ATOM    417  N   VAL A  31       1.150  10.448   7.388  1.00  0.97           N
ATOM    418  CA  VAL A  31       0.803  11.814   7.731  1.00  0.97           C
ATOM    419  C   VAL A  31       0.504  12.690   6.523  1.00  0.97           C
ATOM    420  O   VAL A  31       1.325  12.835   5.614  1.00  0.97           O
ATOM    421  CB  VAL A  31       1.927  12.435   8.542  1.00  0.97           C
ATOM    422  CG1 VAL A  31       1.587  13.861   8.852  1.00  0.97           C
ATOM    423  CG2 VAL A  31       2.113  11.617   9.809  1.00  0.97           C
ATOM      0  H   VAL A  31       1.869  10.367   6.923  1.00  0.97           H   new
ATOM      0  HA  VAL A  31      -0.015  11.769   8.250  1.00  0.97           H   new
ATOM      0  HB  VAL A  31       2.759  12.431   8.043  1.00  0.97           H   new
ATOM      0 HG11 VAL A  31       2.304  14.259   9.370  1.00  0.97           H   new
ATOM      0 HG12 VAL A  31       1.474  14.354   8.024  1.00  0.97           H   new
ATOM      0 HG13 VAL A  31       0.763  13.894   9.363  1.00  0.97           H   new
ATOM      0 HG21 VAL A  31       2.829  12.000  10.340  1.00  0.97           H   new
ATOM      0 HG22 VAL A  31       1.290  11.624  10.323  1.00  0.97           H   new
ATOM      0 HG23 VAL A  31       2.339  10.703   9.574  1.00  0.97           H   new
ATOM    433  N   THR A  32      -0.681  13.286   6.545  1.00  1.00           N
ATOM    434  CA  THR A  32      -1.163  14.155   5.484  1.00  1.00           C
ATOM    435  C   THR A  32      -1.035  15.615   5.866  1.00  1.00           C
ATOM    436  O   THR A  32      -1.528  16.026   6.913  1.00  1.00           O
ATOM    437  CB  THR A  32      -2.625  13.818   5.168  1.00  1.00           C
ATOM    438  CG2 THR A  32      -3.185  14.749   4.152  1.00  1.00           C
ATOM    439  OG1 THR A  32      -2.698  12.475   4.692  1.00  1.00           O
ATOM      0  H   THR A  32      -1.239  13.194   7.193  1.00  1.00           H   new
ATOM      0  HA  THR A  32      -0.617  14.006   4.696  1.00  1.00           H   new
ATOM      0  HB  THR A  32      -3.150  13.914   5.978  1.00  1.00           H   new
ATOM      0  HG1 THR A  32      -2.251  12.404   3.985  1.00  1.00           H   new
ATOM      0 HG21 THR A  32      -4.109  14.514   3.971  1.00  1.00           H   new
ATOM      0 HG22 THR A  32      -3.143  15.658   4.488  1.00  1.00           H   new
ATOM      0 HG23 THR A  32      -2.669  14.683   3.333  1.00  1.00           H   new
ATOM    447  N   VAL A  33      -0.376  16.393   5.018  1.00  1.08           N
ATOM    448  CA  VAL A  33      -0.156  17.798   5.285  1.00  1.08           C
ATOM    449  C   VAL A  33      -0.804  18.640   4.200  1.00  1.08           C
ATOM    450  O   VAL A  33      -0.623  18.404   3.002  1.00  1.08           O
ATOM    451  CB  VAL A  33       1.349  18.112   5.329  1.00  1.08           C
ATOM    452  CG1 VAL A  33       1.590  19.602   5.662  1.00  1.08           C
ATOM    453  CG2 VAL A  33       2.009  17.193   6.315  1.00  1.08           C
ATOM      0  H   VAL A  33      -0.046  16.118   4.273  1.00  1.08           H   new
ATOM      0  HA  VAL A  33      -0.551  18.008   6.146  1.00  1.08           H   new
ATOM      0  HB  VAL A  33       1.745  17.960   4.457  1.00  1.08           H   new
ATOM      0 HG11 VAL A  33       2.544  19.779   5.685  1.00  1.08           H   new
ATOM      0 HG12 VAL A  33       1.175  20.157   4.983  1.00  1.08           H   new
ATOM      0 HG13 VAL A  33       1.203  19.807   6.527  1.00  1.08           H   new
ATOM      0 HG21 VAL A  33       2.959  17.384   6.350  1.00  1.08           H   new
ATOM      0 HG22 VAL A  33       1.620  17.328   7.193  1.00  1.08           H   new
ATOM      0 HG23 VAL A  33       1.874  16.273   6.040  1.00  1.08           H   new
ATOM    463  N   MET A  34      -1.534  19.650   4.618  1.00  1.18           N
ATOM    464  CA  MET A  34      -2.201  20.530   3.676  1.00  1.18           C
ATOM    465  C   MET A  34      -2.004  21.959   4.125  1.00  1.18           C
ATOM    466  O   MET A  34      -1.739  22.207   5.299  1.00  1.18           O
ATOM    467  CB  MET A  34      -3.676  20.149   3.620  1.00  1.18           C
ATOM    468  CG  MET A  34      -4.403  20.372   4.910  1.00  1.18           C
ATOM    469  SD  MET A  34      -5.997  19.582   4.964  1.00  1.18           S
ATOM    470  CE  MET A  34      -5.446  17.896   5.198  1.00  1.18           C
ATOM      0  H   MET A  34      -1.659  19.848   5.446  1.00  1.18           H   new
ATOM      0  HA  MET A  34      -1.831  20.442   2.784  1.00  1.18           H   new
ATOM      0  HB2 MET A  34      -4.109  20.663   2.921  1.00  1.18           H   new
ATOM      0  HB3 MET A  34      -3.751  19.214   3.372  1.00  1.18           H   new
ATOM      0  HG2 MET A  34      -3.860  20.041   5.642  1.00  1.18           H   new
ATOM      0  HG3 MET A  34      -4.516  21.325   5.050  1.00  1.18           H   new
ATOM      0  HE1 MET A  34      -6.216  17.308   5.251  1.00  1.18           H   new
ATOM      0  HE2 MET A  34      -4.888  17.631   4.450  1.00  1.18           H   new
ATOM      0  HE3 MET A  34      -4.935  17.833   6.020  1.00  1.18           H   new
ATOM    480  N   ALA A  35      -2.087  22.894   3.197  1.00  1.28           N
ATOM    481  CA  ALA A  35      -1.942  24.298   3.541  1.00  1.28           C
ATOM    482  C   ALA A  35      -2.582  25.135   2.437  1.00  1.28           C
ATOM    483  O   ALA A  35      -2.697  24.653   1.310  1.00  1.28           O
ATOM    484  CB  ALA A  35      -0.466  24.644   3.721  1.00  1.28           C
ATOM      0  H   ALA A  35      -2.227  22.739   2.363  1.00  1.28           H   new
ATOM      0  HA  ALA A  35      -2.388  24.489   4.381  1.00  1.28           H   new
ATOM      0  HB1 ALA A  35      -0.379  25.582   3.950  1.00  1.28           H   new
ATOM      0  HB2 ALA A  35      -0.091  24.102   4.432  1.00  1.28           H   new
ATOM      0  HB3 ALA A  35       0.011  24.468   2.895  1.00  1.28           H   new
ATOM    490  N   PRO A  36      -3.018  26.372   2.703  1.00  1.31           N
ATOM    491  CA  PRO A  36      -3.553  27.247   1.689  1.00  1.31           C
ATOM    492  C   PRO A  36      -2.564  27.390   0.546  1.00  1.31           C
ATOM    493  O   PRO A  36      -1.373  27.604   0.757  1.00  1.31           O
ATOM    494  CB  PRO A  36      -3.714  28.560   2.455  1.00  1.31           C
ATOM    495  CG  PRO A  36      -3.952  28.126   3.891  1.00  1.31           C
ATOM    496  CD  PRO A  36      -3.046  26.929   4.080  1.00  1.31           C
ATOM      0  HA  PRO A  36      -4.377  26.936   1.283  1.00  1.31           H   new
ATOM      0  HB2 PRO A  36      -2.922  29.114   2.379  1.00  1.31           H   new
ATOM      0  HB3 PRO A  36      -4.458  29.080   2.114  1.00  1.31           H   new
ATOM      0  HG2 PRO A  36      -3.734  28.836   4.515  1.00  1.31           H   new
ATOM      0  HG3 PRO A  36      -4.882  27.892   4.040  1.00  1.31           H   new
ATOM      0  HD2 PRO A  36      -2.163  27.183   4.391  1.00  1.31           H   new
ATOM      0  HD3 PRO A  36      -3.403  26.297   4.724  1.00  1.31           H   new
ATOM    504  N   GLU A  37      -3.096  27.279  -0.664  1.00  1.27           N
ATOM    505  CA  GLU A  37      -2.368  27.354  -1.929  1.00  1.27           C
ATOM    506  C   GLU A  37      -1.238  26.324  -2.117  1.00  1.27           C
ATOM    507  O   GLU A  37      -0.420  26.474  -3.030  1.00  1.27           O
ATOM    508  CB  GLU A  37      -1.809  28.765  -2.134  1.00  1.27           C
ATOM    509  CG  GLU A  37      -2.884  29.861  -2.174  1.00  1.27           C
ATOM    510  CD  GLU A  37      -2.338  31.245  -2.482  1.00  1.27           C
ATOM    511  OE1 GLU A  37      -1.158  31.456  -2.330  1.00  1.27           O
ATOM    512  OE2 GLU A  37      -3.112  32.087  -2.874  1.00  1.27           O1-
ATOM      0  H   GLU A  37      -3.939  27.151  -0.778  1.00  1.27           H   new
ATOM      0  HA  GLU A  37      -3.031  27.132  -2.602  1.00  1.27           H   new
ATOM      0  HB2 GLU A  37      -1.184  28.963  -1.419  1.00  1.27           H   new
ATOM      0  HB3 GLU A  37      -1.306  28.787  -2.963  1.00  1.27           H   new
ATOM      0  HG2 GLU A  37      -3.547  29.628  -2.843  1.00  1.27           H   new
ATOM      0  HG3 GLU A  37      -3.341  29.886  -1.319  1.00  1.27           H   new
ATOM    519  N   LYS A  38      -1.242  25.235  -1.341  1.00  1.16           N
ATOM    520  CA  LYS A  38      -0.296  24.144  -1.558  1.00  1.16           C
ATOM    521  C   LYS A  38      -1.112  22.875  -1.813  1.00  1.16           C
ATOM    522  O   LYS A  38      -2.233  22.777  -1.333  1.00  1.16           O
ATOM    523  CB  LYS A  38       0.637  23.960  -0.353  1.00  1.16           C
ATOM    524  CG  LYS A  38       1.491  25.163   0.018  1.00  1.16           C
ATOM    525  CD  LYS A  38       2.480  25.487  -1.100  1.00  1.16           C
ATOM    526  CE  LYS A  38       3.488  26.564  -0.698  1.00  1.16           C
ATOM    527  NZ  LYS A  38       4.249  27.069  -1.879  1.00  1.16           N1+
ATOM      0  H   LYS A  38      -1.785  25.112  -0.686  1.00  1.16           H   new
ATOM      0  HA  LYS A  38       0.272  24.344  -2.318  1.00  1.16           H   new
ATOM      0  HB2 LYS A  38       0.098  23.718   0.417  1.00  1.16           H   new
ATOM      0  HB3 LYS A  38       1.226  23.211  -0.534  1.00  1.16           H   new
ATOM      0  HG2 LYS A  38       0.922  25.930   0.185  1.00  1.16           H   new
ATOM      0  HG3 LYS A  38       1.973  24.982   0.840  1.00  1.16           H   new
ATOM      0  HD2 LYS A  38       2.956  24.680  -1.350  1.00  1.16           H   new
ATOM      0  HD3 LYS A  38       1.991  25.782  -1.884  1.00  1.16           H   new
ATOM      0  HE2 LYS A  38       3.023  27.301  -0.272  1.00  1.16           H   new
ATOM      0  HE3 LYS A  38       4.106  26.202  -0.044  1.00  1.16           H   new
ATOM      0  HZ1 LYS A  38       5.039  27.381  -1.612  1.00  1.16           H   new
ATOM      0  HZ2 LYS A  38       4.373  26.405  -2.459  1.00  1.16           H   new
ATOM      0  HZ3 LYS A  38       3.790  27.723  -2.271  1.00  1.16           H   new
ATOM    541  N   PRO A  39      -0.622  21.895  -2.574  1.00  1.02           N
ATOM    542  CA  PRO A  39      -1.288  20.650  -2.825  1.00  1.02           C
ATOM    543  C   PRO A  39      -1.195  19.878  -1.545  1.00  1.02           C
ATOM    544  O   PRO A  39      -0.376  20.212  -0.695  1.00  1.02           O
ATOM    545  CB  PRO A  39      -0.483  20.041  -3.967  1.00  1.02           C
ATOM    546  CG  PRO A  39       0.885  20.592  -3.779  1.00  1.02           C
ATOM    547  CD  PRO A  39       0.671  21.996  -3.197  1.00  1.02           C
ATOM      0  HA  PRO A  39      -2.225  20.692  -3.074  1.00  1.02           H   new
ATOM      0  HB2 PRO A  39      -0.484  19.072  -3.925  1.00  1.02           H   new
ATOM      0  HB3 PRO A  39      -0.849  20.288  -4.831  1.00  1.02           H   new
ATOM      0  HG2 PRO A  39       1.407  20.038  -3.178  1.00  1.02           H   new
ATOM      0  HG3 PRO A  39       1.367  20.630  -4.620  1.00  1.02           H   new
ATOM      0  HD2 PRO A  39       1.361  22.228  -2.556  1.00  1.02           H   new
ATOM      0  HD3 PRO A  39       0.685  22.677  -3.888  1.00  1.02           H   new
ATOM    555  N   THR A  40      -2.026  18.877  -1.389  1.00  0.89           N
ATOM    556  CA  THR A  40      -1.922  18.063  -0.197  1.00  0.89           C
ATOM    557  C   THR A  40      -0.807  17.038  -0.379  1.00  0.89           C
ATOM    558  O   THR A  40      -0.723  16.413  -1.446  1.00  0.89           O
ATOM    559  CB  THR A  40      -3.257  17.381   0.089  1.00  0.89           C
ATOM    560  CG2 THR A  40      -3.166  16.581   1.347  1.00  0.89           C
ATOM    561  OG1 THR A  40      -4.263  18.386   0.253  1.00  0.89           O
ATOM      0  H   THR A  40      -2.644  18.652  -1.943  1.00  0.89           H   new
ATOM      0  HA  THR A  40      -1.705  18.624   0.564  1.00  0.89           H   new
ATOM      0  HB  THR A  40      -3.480  16.793  -0.649  1.00  0.89           H   new
ATOM      0  HG1 THR A  40      -4.933  18.052   0.634  1.00  0.89           H   new
ATOM      0 HG21 THR A  40      -4.018  16.152   1.520  1.00  0.89           H   new
ATOM      0 HG22 THR A  40      -2.477  15.905   1.251  1.00  0.89           H   new
ATOM      0 HG23 THR A  40      -2.943  17.166   2.088  1.00  0.89           H   new
ATOM    569  N   LEU A  41       0.075  16.906   0.621  1.00  0.79           N
ATOM    570  CA  LEU A  41       1.153  15.926   0.527  1.00  0.79           C
ATOM    571  C   LEU A  41       1.099  14.898   1.643  1.00  0.79           C
ATOM    572  O   LEU A  41       0.850  15.222   2.803  1.00  0.79           O
ATOM    573  CB  LEU A  41       2.535  16.590   0.559  1.00  0.79           C
ATOM    574  CG  LEU A  41       2.952  17.364  -0.685  1.00  0.79           C
ATOM    575  CD1 LEU A  41       2.562  18.792  -0.536  1.00  0.79           C
ATOM    576  CD2 LEU A  41       4.437  17.224  -0.884  1.00  0.79           C
ATOM      0  H   LEU A  41       0.064  17.367   1.347  1.00  0.79           H   new
ATOM      0  HA  LEU A  41       1.021  15.482  -0.325  1.00  0.79           H   new
ATOM      0  HB2 LEU A  41       2.562  17.196   1.316  1.00  0.79           H   new
ATOM      0  HB3 LEU A  41       3.198  15.901   0.723  1.00  0.79           H   new
ATOM      0  HG  LEU A  41       2.503  17.007  -1.467  1.00  0.79           H   new
ATOM      0 HD11 LEU A  41       2.828  19.285  -1.328  1.00  0.79           H   new
ATOM      0 HD12 LEU A  41       1.601  18.855  -0.424  1.00  0.79           H   new
ATOM      0 HD13 LEU A  41       3.003  19.169   0.241  1.00  0.79           H   new
ATOM      0 HD21 LEU A  41       4.705  17.716  -1.676  1.00  0.79           H   new
ATOM      0 HD22 LEU A  41       4.902  17.579  -0.110  1.00  0.79           H   new
ATOM      0 HD23 LEU A  41       4.662  16.287  -0.995  1.00  0.79           H   new
ATOM    588  N   ASP A  42       1.365  13.654   1.272  1.00  0.74           N
ATOM    589  CA  ASP A  42       1.389  12.518   2.180  1.00  0.74           C
ATOM    590  C   ASP A  42       2.792  11.989   2.415  1.00  0.74           C
ATOM    591  O   ASP A  42       3.506  11.656   1.469  1.00  0.74           O
ATOM    592  CB  ASP A  42       0.442  11.437   1.682  1.00  0.74           C
ATOM    593  CG  ASP A  42      -0.981  11.892   1.837  1.00  0.74           C
ATOM    594  OD1 ASP A  42      -1.175  12.810   2.543  1.00  0.74           O
ATOM    595  OD2 ASP A  42      -1.883  11.369   1.218  1.00  0.74           O1-
ATOM      0  H   ASP A  42       1.542  13.441   0.458  1.00  0.74           H   new
ATOM      0  HA  ASP A  42       1.078  12.821   3.048  1.00  0.74           H   new
ATOM      0  HB2 ASP A  42       0.627  11.238   0.751  1.00  0.74           H   new
ATOM      0  HB3 ASP A  42       0.584  10.617   2.181  1.00  0.74           H   new
ATOM    600  N   PHE A  43       3.193  11.954   3.676  1.00  0.73           N
ATOM    601  CA  PHE A  43       4.525  11.523   4.056  1.00  0.73           C
ATOM    602  C   PHE A  43       4.419  10.208   4.818  1.00  0.73           C
ATOM    603  O   PHE A  43       3.629  10.086   5.764  1.00  0.73           O
ATOM    604  CB  PHE A  43       5.141  12.591   4.944  1.00  0.73           C
ATOM    605  CG  PHE A  43       5.272  13.933   4.251  1.00  0.73           C
ATOM    606  CD1 PHE A  43       4.180  14.802   4.218  1.00  0.73           C
ATOM    607  CD2 PHE A  43       6.435  14.337   3.653  1.00  0.73           C
ATOM    608  CE1 PHE A  43       4.276  16.028   3.591  1.00  0.73           C
ATOM    609  CE2 PHE A  43       6.518  15.566   3.022  1.00  0.73           C
ATOM    610  CZ  PHE A  43       5.441  16.407   2.992  1.00  0.73           C
ATOM      0  H   PHE A  43       2.696  12.182   4.340  1.00  0.73           H   new
ATOM      0  HA  PHE A  43       5.080  11.392   3.272  1.00  0.73           H   new
ATOM      0  HB2 PHE A  43       4.597  12.695   5.741  1.00  0.73           H   new
ATOM      0  HB3 PHE A  43       6.018  12.296   5.236  1.00  0.73           H   new
ATOM      0  HD1 PHE A  43       3.380  14.553   4.622  1.00  0.73           H   new
ATOM      0  HD2 PHE A  43       7.179  13.779   3.671  1.00  0.73           H   new
ATOM      0  HE1 PHE A  43       3.542  16.599   3.577  1.00  0.73           H   new
ATOM      0  HE2 PHE A  43       7.314  15.822   2.615  1.00  0.73           H   new
ATOM      0  HZ  PHE A  43       5.502  17.232   2.566  1.00  0.73           H   new
ATOM    620  N   LYS A  44       5.188   9.208   4.400  1.00  0.74           N
ATOM    621  CA  LYS A  44       5.096   7.905   5.038  1.00  0.74           C
ATOM    622  C   LYS A  44       6.388   7.113   5.145  1.00  0.74           C
ATOM    623  O   LYS A  44       7.106   6.938   4.161  1.00  0.74           O
ATOM    624  CB  LYS A  44       4.081   7.065   4.251  1.00  0.74           C
ATOM    625  CG  LYS A  44       3.873   5.695   4.784  1.00  0.74           C
ATOM    626  CD  LYS A  44       2.769   4.985   4.079  1.00  0.74           C
ATOM    627  CE  LYS A  44       2.598   3.611   4.663  1.00  0.74           C
ATOM    628  NZ  LYS A  44       1.526   2.871   3.995  1.00  0.74           N1+
ATOM      0  H   LYS A  44       5.759   9.263   3.760  1.00  0.74           H   new
ATOM      0  HA  LYS A  44       4.834   8.084   5.954  1.00  0.74           H   new
ATOM      0  HB2 LYS A  44       3.230   7.530   4.244  1.00  0.74           H   new
ATOM      0  HB3 LYS A  44       4.377   7.000   3.329  1.00  0.74           H   new
ATOM      0  HG2 LYS A  44       4.694   5.186   4.694  1.00  0.74           H   new
ATOM      0  HG3 LYS A  44       3.672   5.744   5.732  1.00  0.74           H   new
ATOM      0  HD2 LYS A  44       1.943   5.487   4.164  1.00  0.74           H   new
ATOM      0  HD3 LYS A  44       2.966   4.921   3.131  1.00  0.74           H   new
ATOM      0  HE2 LYS A  44       3.430   3.119   4.583  1.00  0.74           H   new
ATOM      0  HE3 LYS A  44       2.401   3.683   5.610  1.00  0.74           H   new
ATOM      0  HZ1 LYS A  44       1.570   2.012   4.225  1.00  0.74           H   new
ATOM      0  HZ2 LYS A  44       0.738   3.203   4.241  1.00  0.74           H   new
ATOM      0  HZ3 LYS A  44       1.618   2.947   3.113  1.00  0.74           H   new
ATOM    642  N   VAL A  45       6.658   6.561   6.329  1.00  0.76           N
ATOM    643  CA  VAL A  45       7.785   5.646   6.436  1.00  0.76           C
ATOM    644  C   VAL A  45       7.300   4.311   5.931  1.00  0.76           C
ATOM    645  O   VAL A  45       6.280   3.795   6.380  1.00  0.76           O
ATOM    646  CB  VAL A  45       8.329   5.497   7.884  1.00  0.76           C
ATOM    647  CG1 VAL A  45       9.415   4.419   7.930  1.00  0.76           C
ATOM    648  CG2 VAL A  45       8.976   6.772   8.335  1.00  0.76           C
ATOM      0  H   VAL A  45       6.218   6.698   7.055  1.00  0.76           H   new
ATOM      0  HA  VAL A  45       8.525   5.996   5.917  1.00  0.76           H   new
ATOM      0  HB  VAL A  45       7.579   5.267   8.454  1.00  0.76           H   new
ATOM      0 HG11 VAL A  45       9.748   4.333   8.837  1.00  0.76           H   new
ATOM      0 HG12 VAL A  45       9.042   3.571   7.642  1.00  0.76           H   new
ATOM      0 HG13 VAL A  45      10.144   4.668   7.341  1.00  0.76           H   new
ATOM      0 HG21 VAL A  45       9.310   6.663   9.239  1.00  0.76           H   new
ATOM      0 HG22 VAL A  45       9.713   6.988   7.742  1.00  0.76           H   new
ATOM      0 HG23 VAL A  45       8.324   7.490   8.316  1.00  0.76           H   new
ATOM    658  N   MET A  46       8.001   3.788   4.955  1.00  0.79           N
ATOM    659  CA  MET A  46       7.657   2.517   4.371  1.00  0.79           C
ATOM    660  C   MET A  46       8.364   1.435   5.145  1.00  0.79           C
ATOM    661  O   MET A  46       7.845   0.334   5.339  1.00  0.79           O
ATOM    662  CB  MET A  46       8.106   2.476   2.921  1.00  0.79           C
ATOM    663  CG  MET A  46       7.398   3.403   2.002  1.00  0.79           C
ATOM    664  SD  MET A  46       8.081   3.307   0.355  1.00  0.79           S
ATOM    665  CE  MET A  46       7.567   1.677  -0.164  1.00  0.79           C
ATOM      0  H   MET A  46       8.694   4.161   4.609  1.00  0.79           H   new
ATOM      0  HA  MET A  46       6.697   2.386   4.405  1.00  0.79           H   new
ATOM      0  HB2 MET A  46       9.055   2.675   2.887  1.00  0.79           H   new
ATOM      0  HB3 MET A  46       7.994   1.571   2.590  1.00  0.79           H   new
ATOM      0  HG2 MET A  46       6.454   3.183   1.978  1.00  0.79           H   new
ATOM      0  HG3 MET A  46       7.470   4.312   2.334  1.00  0.79           H   new
ATOM      0  HE1 MET A  46       7.887   1.508  -1.064  1.00  0.79           H   new
ATOM      0  HE2 MET A  46       7.936   1.014   0.440  1.00  0.79           H   new
ATOM      0  HE3 MET A  46       6.599   1.623  -0.150  1.00  0.79           H   new
ATOM    675  N   LYS A  47       9.579   1.762   5.575  1.00  0.81           N
ATOM    676  CA  LYS A  47      10.400   0.792   6.273  1.00  0.81           C
ATOM    677  C   LYS A  47      11.517   1.388   7.138  1.00  0.81           C
ATOM    678  O   LYS A  47      12.177   2.351   6.753  1.00  0.81           O
ATOM    679  CB  LYS A  47      10.991  -0.169   5.249  1.00  0.81           C
ATOM    680  CG  LYS A  47      11.814  -1.234   5.825  1.00  0.81           C
ATOM    681  CD  LYS A  47      12.196  -2.254   4.782  1.00  0.81           C
ATOM    682  CE  LYS A  47      13.075  -1.618   3.697  1.00  0.81           C
ATOM    683  NZ  LYS A  47      13.699  -2.633   2.828  1.00  0.81           N1+
ATOM      0  H   LYS A  47       9.941   2.535   5.472  1.00  0.81           H   new
ATOM      0  HA  LYS A  47       9.815   0.338   6.900  1.00  0.81           H   new
ATOM      0  HB2 LYS A  47      10.267  -0.572   4.744  1.00  0.81           H   new
ATOM      0  HB3 LYS A  47      11.529   0.336   4.620  1.00  0.81           H   new
ATOM      0  HG2 LYS A  47      12.615  -0.851   6.215  1.00  0.81           H   new
ATOM      0  HG3 LYS A  47      11.328  -1.669   6.543  1.00  0.81           H   new
ATOM      0  HD2 LYS A  47      12.672  -2.989   5.200  1.00  0.81           H   new
ATOM      0  HD3 LYS A  47      11.396  -2.627   4.379  1.00  0.81           H   new
ATOM      0  HE2 LYS A  47      12.538  -1.017   3.157  1.00  0.81           H   new
ATOM      0  HE3 LYS A  47      13.767  -1.082   4.115  1.00  0.81           H   new
ATOM      0  HZ1 LYS A  47      14.104  -2.231   2.145  1.00  0.81           H   new
ATOM      0  HZ2 LYS A  47      14.297  -3.097   3.296  1.00  0.81           H   new
ATOM      0  HZ3 LYS A  47      13.073  -3.184   2.518  1.00  0.81           H   new
ATOM    697  N   MET A  48      11.739   0.804   8.314  1.00  0.84           N
ATOM    698  CA  MET A  48      12.897   1.164   9.144  1.00  0.84           C
ATOM    699  C   MET A  48      13.823  -0.035   9.268  1.00  0.84           C
ATOM    700  O   MET A  48      13.377  -1.102   9.702  1.00  0.84           O
ATOM    701  CB  MET A  48      12.501   1.578  10.553  1.00  0.84           C
ATOM    702  CG  MET A  48      13.721   1.895  11.439  1.00  0.84           C
ATOM    703  SD  MET A  48      13.300   2.312  13.133  1.00  0.84           S
ATOM    704  CE  MET A  48      14.887   2.796  13.752  1.00  0.84           C
ATOM      0  H   MET A  48      11.233   0.196   8.653  1.00  0.84           H   new
ATOM      0  HA  MET A  48      13.330   1.914   8.707  1.00  0.84           H   new
ATOM      0  HB2 MET A  48      11.926   2.358  10.508  1.00  0.84           H   new
ATOM      0  HB3 MET A  48      11.983   0.867  10.962  1.00  0.84           H   new
ATOM      0  HG2 MET A  48      14.315   1.128  11.442  1.00  0.84           H   new
ATOM      0  HG3 MET A  48      14.212   2.633  11.046  1.00  0.84           H   new
ATOM      0  HE1 MET A  48      14.806   3.054  14.684  1.00  0.84           H   new
ATOM      0  HE2 MET A  48      15.505   2.052  13.675  1.00  0.84           H   new
ATOM      0  HE3 MET A  48      15.220   3.547  13.237  1.00  0.84           H   new
ATOM    714  N   GLU A  49      15.100   0.141   8.928  1.00  0.87           N
ATOM    715  CA  GLU A  49      16.062  -0.948   9.019  1.00  0.87           C
ATOM    716  C   GLU A  49      17.352  -0.609   9.736  1.00  0.87           C
ATOM    717  O   GLU A  49      17.849   0.517   9.703  1.00  0.87           O
ATOM    718  CB  GLU A  49      16.494  -1.487   7.640  1.00  0.87           C
ATOM    719  CG  GLU A  49      15.455  -2.206   6.837  1.00  0.87           C
ATOM    720  CD  GLU A  49      16.002  -2.734   5.510  1.00  0.87           C
ATOM    721  OE1 GLU A  49      17.071  -2.332   5.134  1.00  0.87           O
ATOM    722  OE2 GLU A  49      15.346  -3.554   4.880  1.00  0.87           O1-
ATOM      0  H   GLU A  49      15.426   0.884   8.643  1.00  0.87           H   new
ATOM      0  HA  GLU A  49      15.564  -1.606   9.529  1.00  0.87           H   new
ATOM      0  HB2 GLU A  49      16.820  -0.741   7.113  1.00  0.87           H   new
ATOM      0  HB3 GLU A  49      17.243  -2.089   7.772  1.00  0.87           H   new
ATOM      0  HG2 GLU A  49      15.104  -2.946   7.356  1.00  0.87           H   new
ATOM      0  HG3 GLU A  49      14.713  -1.606   6.662  1.00  0.87           H   new
ATOM    729  N   ALA A  50      17.930  -1.626  10.347  1.00  0.89           N
ATOM    730  CA  ALA A  50      19.266  -1.510  10.877  1.00  0.89           C
ATOM    731  C   ALA A  50      20.137  -2.471  10.088  1.00  0.89           C
ATOM    732  O   ALA A  50      19.702  -3.573   9.730  1.00  0.89           O
ATOM    733  CB  ALA A  50      19.313  -1.788  12.345  1.00  0.89           C
ATOM      0  H   ALA A  50      17.562  -2.394  10.464  1.00  0.89           H   new
ATOM      0  HA  ALA A  50      19.591  -0.601  10.781  1.00  0.89           H   new
ATOM      0  HB1 ALA A  50      20.225  -1.700  12.662  1.00  0.89           H   new
ATOM      0  HB2 ALA A  50      18.746  -1.155  12.813  1.00  0.89           H   new
ATOM      0  HB3 ALA A  50      18.998  -2.690  12.514  1.00  0.89           H   new
ATOM    739  N   THR A  51      21.378  -2.084   9.848  1.00  0.91           N
ATOM    740  CA  THR A  51      22.236  -2.918   9.026  1.00  0.91           C
ATOM    741  C   THR A  51      23.406  -3.554   9.785  1.00  0.91           C
ATOM    742  O   THR A  51      23.296  -4.672  10.284  1.00  0.91           O
ATOM    743  CB  THR A  51      22.756  -2.074   7.853  1.00  0.91           C
ATOM    744  CG2 THR A  51      21.577  -1.583   6.998  1.00  0.91           C
ATOM    745  OG1 THR A  51      23.447  -0.942   8.381  1.00  0.91           O
ATOM      0  H   THR A  51      21.737  -1.360  10.143  1.00  0.91           H   new
ATOM      0  HA  THR A  51      21.699  -3.663   8.713  1.00  0.91           H   new
ATOM      0  HB  THR A  51      23.348  -2.610   7.303  1.00  0.91           H   new
ATOM      0  HG1 THR A  51      23.738  -0.472   7.749  1.00  0.91           H   new
ATOM      0 HG21 THR A  51      21.912  -1.051   6.259  1.00  0.91           H   new
ATOM      0 HG22 THR A  51      21.089  -2.346   6.651  1.00  0.91           H   new
ATOM      0 HG23 THR A  51      20.985  -1.042   7.543  1.00  0.91           H   new
ATOM    753  N   GLU A  52      24.526  -2.855   9.915  1.00  0.92           N
ATOM    754  CA  GLU A  52      25.701  -3.485  10.531  1.00  0.92           C
ATOM    755  C   GLU A  52      25.647  -3.543  12.060  1.00  0.92           C
ATOM    756  O   GLU A  52      26.413  -2.878  12.758  1.00  0.92           O
ATOM    757  CB  GLU A  52      26.970  -2.771  10.080  1.00  0.92           C
ATOM    758  CG  GLU A  52      27.230  -2.857   8.583  1.00  0.92           C
ATOM    759  CD  GLU A  52      28.505  -2.169   8.155  1.00  0.92           C
ATOM    760  OE1 GLU A  52      29.124  -1.530   8.973  1.00  0.92           O
ATOM    761  OE2 GLU A  52      28.859  -2.287   7.005  1.00  0.92           O1-
ATOM      0  H   GLU A  52      24.632  -2.039   9.664  1.00  0.92           H   new
ATOM      0  HA  GLU A  52      25.704  -4.406  10.227  1.00  0.92           H   new
ATOM      0  HB2 GLU A  52      26.913  -1.837  10.336  1.00  0.92           H   new
ATOM      0  HB3 GLU A  52      27.728  -3.149  10.553  1.00  0.92           H   new
ATOM      0  HG2 GLU A  52      27.271  -3.790   8.322  1.00  0.92           H   new
ATOM      0  HG3 GLU A  52      26.482  -2.462   8.108  1.00  0.92           H   new
ATOM    768  N   LEU A  53      24.773  -4.416  12.548  1.00  0.93           N
ATOM    769  CA  LEU A  53      24.504  -4.645  13.966  1.00  0.93           C
ATOM    770  C   LEU A  53      25.700  -5.284  14.661  1.00  0.93           C
ATOM    771  O   LEU A  53      26.425  -6.075  14.051  1.00  0.93           O
ATOM    772  CB  LEU A  53      23.297  -5.562  14.115  1.00  0.93           C
ATOM    773  CG  LEU A  53      21.993  -5.038  13.628  1.00  0.93           C
ATOM    774  CD1 LEU A  53      20.971  -6.112  13.745  1.00  0.93           C
ATOM    775  CD2 LEU A  53      21.620  -3.879  14.451  1.00  0.93           C
ATOM      0  H   LEU A  53      24.296  -4.917  12.037  1.00  0.93           H   new
ATOM      0  HA  LEU A  53      24.329  -3.785  14.380  1.00  0.93           H   new
ATOM      0  HB2 LEU A  53      23.485  -6.389  13.644  1.00  0.93           H   new
ATOM      0  HB3 LEU A  53      23.201  -5.786  15.054  1.00  0.93           H   new
ATOM      0  HG  LEU A  53      22.055  -4.763  12.700  1.00  0.93           H   new
ATOM      0 HD11 LEU A  53      20.116  -5.781  13.430  1.00  0.93           H   new
ATOM      0 HD12 LEU A  53      21.240  -6.874  13.209  1.00  0.93           H   new
ATOM      0 HD13 LEU A  53      20.890  -6.382  14.673  1.00  0.93           H   new
ATOM      0 HD21 LEU A  53      20.770  -3.525  14.145  1.00  0.93           H   new
ATOM      0 HD22 LEU A  53      21.541  -4.152  15.378  1.00  0.93           H   new
ATOM      0 HD23 LEU A  53      22.302  -3.194  14.373  1.00  0.93           H   new
ATOM    787  N   ALA A  54      25.917  -4.945  15.937  1.00  0.91           N
ATOM    788  CA  ALA A  54      27.053  -5.529  16.662  1.00  0.91           C
ATOM    789  C   ALA A  54      26.635  -6.591  17.673  1.00  0.91           C
ATOM    790  O   ALA A  54      25.903  -6.305  18.617  1.00  0.91           O
ATOM    791  CB  ALA A  54      27.825  -4.437  17.380  1.00  0.91           C
ATOM      0  H   ALA A  54      25.435  -4.396  16.390  1.00  0.91           H   new
ATOM      0  HA  ALA A  54      27.610  -5.964  15.998  1.00  0.91           H   new
ATOM      0  HB1 ALA A  54      28.573  -4.829  17.856  1.00  0.91           H   new
ATOM      0  HB2 ALA A  54      28.155  -3.795  16.732  1.00  0.91           H   new
ATOM      0  HB3 ALA A  54      27.240  -3.988  18.011  1.00  0.91           H   new
ATOM    797  N   THR A  55      27.117  -7.820  17.504  1.00  0.88           N
ATOM    798  CA  THR A  55      26.741  -8.869  18.451  1.00  0.88           C
ATOM    799  C   THR A  55      27.196  -8.467  19.839  1.00  0.88           C
ATOM    800  O   THR A  55      28.334  -8.036  20.018  1.00  0.88           O
ATOM    801  CB  THR A  55      27.321 -10.252  18.082  1.00  0.88           C
ATOM    802  CG2 THR A  55      26.843 -11.293  19.101  1.00  0.88           C
ATOM    803  OG1 THR A  55      26.879 -10.635  16.767  1.00  0.88           O
ATOM      0  H   THR A  55      27.645  -8.063  16.870  1.00  0.88           H   new
ATOM      0  HA  THR A  55      25.776  -8.959  18.420  1.00  0.88           H   new
ATOM      0  HB  THR A  55      28.290 -10.204  18.092  1.00  0.88           H   new
ATOM      0  HG1 THR A  55      27.199 -11.387  16.572  1.00  0.88           H   new
ATOM      0 HG21 THR A  55      27.206 -12.162  18.871  1.00  0.88           H   new
ATOM      0 HG22 THR A  55      27.146 -11.041  19.987  1.00  0.88           H   new
ATOM      0 HG23 THR A  55      25.874 -11.335  19.091  1.00  0.88           H   new
ATOM    811  N   VAL A  56      26.300  -8.591  20.811  1.00  0.84           N
ATOM    812  CA  VAL A  56      26.605  -8.221  22.183  1.00  0.84           C
ATOM    813  C   VAL A  56      26.767  -9.422  23.068  1.00  0.84           C
ATOM    814  O   VAL A  56      27.719  -9.520  23.845  1.00  0.84           O
ATOM    815  CB  VAL A  56      25.458  -7.418  22.791  1.00  0.84           C
ATOM    816  CG1 VAL A  56      25.765  -7.070  24.248  1.00  0.84           C
ATOM    817  CG2 VAL A  56      25.223  -6.264  21.991  1.00  0.84           C
ATOM      0  H   VAL A  56      25.503  -8.891  20.693  1.00  0.84           H   new
ATOM      0  HA  VAL A  56      27.429  -7.710  22.140  1.00  0.84           H   new
ATOM      0  HB  VAL A  56      24.645  -7.947  22.799  1.00  0.84           H   new
ATOM      0 HG11 VAL A  56      25.029  -6.560  24.621  1.00  0.84           H   new
ATOM      0 HG12 VAL A  56      25.884  -7.887  24.758  1.00  0.84           H   new
ATOM      0 HG13 VAL A  56      26.577  -6.542  24.290  1.00  0.84           H   new
ATOM      0 HG21 VAL A  56      24.495  -5.749  22.372  1.00  0.84           H   new
ATOM      0 HG22 VAL A  56      26.025  -5.719  21.965  1.00  0.84           H   new
ATOM      0 HG23 VAL A  56      24.989  -6.537  21.090  1.00  0.84           H   new
ATOM    827  N   ARG A  57      25.771 -10.292  23.019  1.00  0.81           N
ATOM    828  CA  ARG A  57      25.750 -11.430  23.921  1.00  0.81           C
ATOM    829  C   ARG A  57      24.838 -12.550  23.453  1.00  0.81           C
ATOM    830  O   ARG A  57      23.740 -12.301  22.938  1.00  0.81           O
ATOM    831  CB  ARG A  57      25.338 -10.927  25.291  1.00  0.81           C
ATOM    832  CG  ARG A  57      25.175 -11.893  26.365  1.00  0.81           C
ATOM    833  CD  ARG A  57      24.707 -11.182  27.592  1.00  0.81           C
ATOM    834  NE  ARG A  57      25.679 -10.275  28.122  1.00  0.81           N
ATOM    835  CZ  ARG A  57      25.548  -9.625  29.290  1.00  0.81           C
ATOM    836  NH1 ARG A  57      24.489  -9.811  30.054  1.00  0.81           N1+
ATOM    837  NH2 ARG A  57      26.498  -8.793  29.684  1.00  0.81           N
ATOM      0  H   ARG A  57      25.105 -10.243  22.478  1.00  0.81           H   new
ATOM      0  HA  ARG A  57      26.637 -11.821  23.948  1.00  0.81           H   new
ATOM      0  HB2 ARG A  57      25.998 -10.277  25.577  1.00  0.81           H   new
ATOM      0  HB3 ARG A  57      24.498 -10.453  25.191  1.00  0.81           H   new
ATOM      0  HG2 ARG A  57      24.535 -12.575  26.108  1.00  0.81           H   new
ATOM      0  HG3 ARG A  57      26.015 -12.345  26.540  1.00  0.81           H   new
ATOM      0  HD2 ARG A  57      23.895 -10.693  27.386  1.00  0.81           H   new
ATOM      0  HD3 ARG A  57      24.479 -11.836  28.271  1.00  0.81           H   new
ATOM      0  HE  ARG A  57      26.393 -10.137  27.663  1.00  0.81           H   new
ATOM      0 HH11 ARG A  57      23.870 -10.355  29.806  1.00  0.81           H   new
ATOM      0 HH12 ARG A  57      24.417  -9.389  30.800  1.00  0.81           H   new
ATOM      0 HH21 ARG A  57      27.194  -8.671  29.193  1.00  0.81           H   new
ATOM      0 HH22 ARG A  57      26.420  -8.374  30.431  1.00  0.81           H   new
ATOM    851  N   GLU A  58      25.284 -13.787  23.646  1.00  0.78           N
ATOM    852  CA  GLU A  58      24.446 -14.931  23.338  1.00  0.78           C
ATOM    853  C   GLU A  58      23.881 -15.517  24.631  1.00  0.78           C
ATOM    854  O   GLU A  58      24.585 -15.596  25.633  1.00  0.78           O
ATOM    855  CB  GLU A  58      25.252 -16.002  22.595  1.00  0.78           C
ATOM    856  CG  GLU A  58      25.783 -15.601  21.220  1.00  0.78           C
ATOM    857  CD  GLU A  58      26.525 -16.748  20.528  1.00  0.78           C
ATOM    858  OE1 GLU A  58      26.708 -17.783  21.146  1.00  0.78           O
ATOM    859  OE2 GLU A  58      26.892 -16.598  19.391  1.00  0.78           O1-
ATOM      0  H   GLU A  58      26.064 -13.981  23.952  1.00  0.78           H   new
ATOM      0  HA  GLU A  58      23.717 -14.639  22.768  1.00  0.78           H   new
ATOM      0  HB2 GLU A  58      26.004 -16.260  23.151  1.00  0.78           H   new
ATOM      0  HB3 GLU A  58      24.694 -16.788  22.491  1.00  0.78           H   new
ATOM      0  HG2 GLU A  58      25.044 -15.313  20.662  1.00  0.78           H   new
ATOM      0  HG3 GLU A  58      26.380 -14.842  21.315  1.00  0.78           H   new
ATOM    866  N   TYR A  59      22.631 -15.961  24.588  1.00  0.75           N
ATOM    867  CA  TYR A  59      21.992 -16.630  25.721  1.00  0.75           C
ATOM    868  C   TYR A  59      21.641 -18.066  25.429  1.00  0.75           C
ATOM    869  O   TYR A  59      21.269 -18.413  24.311  1.00  0.75           O
ATOM    870  CB  TYR A  59      20.740 -15.886  26.201  1.00  0.75           C
ATOM    871  CG  TYR A  59      21.019 -14.667  27.040  1.00  0.75           C
ATOM    872  CD1 TYR A  59      21.303 -13.429  26.511  1.00  0.75           C
ATOM    873  CD2 TYR A  59      20.975 -14.833  28.408  1.00  0.75           C
ATOM    874  CE1 TYR A  59      21.562 -12.378  27.385  1.00  0.75           C
ATOM    875  CE2 TYR A  59      21.228 -13.790  29.256  1.00  0.75           C
ATOM    876  CZ  TYR A  59      21.533 -12.570  28.752  1.00  0.75           C
ATOM    877  OH  TYR A  59      21.808 -11.525  29.616  1.00  0.75           O
ATOM      0  H   TYR A  59      22.124 -15.883  23.898  1.00  0.75           H   new
ATOM      0  HA  TYR A  59      22.654 -16.619  26.430  1.00  0.75           H   new
ATOM      0  HB2 TYR A  59      20.220 -15.619  25.427  1.00  0.75           H   new
ATOM      0  HB3 TYR A  59      20.191 -16.499  26.714  1.00  0.75           H   new
ATOM      0  HD1 TYR A  59      21.321 -13.298  25.590  1.00  0.75           H   new
ATOM      0  HD2 TYR A  59      20.770 -15.669  28.760  1.00  0.75           H   new
ATOM      0  HE1 TYR A  59      21.757 -11.535  27.044  1.00  0.75           H   new
ATOM      0  HE2 TYR A  59      21.191 -13.918  30.176  1.00  0.75           H   new
ATOM      0  HH  TYR A  59      21.199 -10.949  29.562  1.00  0.75           H   new
ATOM    887  N   CYS A  60      21.738 -18.909  26.446  1.00  0.74           N
ATOM    888  CA  CYS A  60      21.322 -20.296  26.308  1.00  0.74           C
ATOM    889  C   CYS A  60      19.953 -20.503  26.919  1.00  0.74           C
ATOM    890  O   CYS A  60      19.721 -20.123  28.063  1.00  0.74           O
ATOM    891  CB  CYS A  60      22.289 -21.256  26.972  1.00  0.74           C
ATOM    892  SG  CYS A  60      21.803 -22.979  26.799  1.00  0.74           S
ATOM      0  H   CYS A  60      22.041 -18.699  27.223  1.00  0.74           H   new
ATOM      0  HA  CYS A  60      21.302 -20.482  25.356  1.00  0.74           H   new
ATOM      0  HB2 CYS A  60      23.172 -21.134  26.588  1.00  0.74           H   new
ATOM      0  HB3 CYS A  60      22.357 -21.038  27.915  1.00  0.74           H   new
ATOM    897  N   TYR A  61      19.046 -21.069  26.140  1.00  0.72           N
ATOM    898  CA  TYR A  61      17.707 -21.332  26.625  1.00  0.72           C
ATOM    899  C   TYR A  61      17.495 -22.794  26.935  1.00  0.72           C
ATOM    900  O   TYR A  61      16.844 -23.115  27.928  1.00  0.72           O
ATOM    901  CB  TYR A  61      16.681 -20.774  25.651  1.00  0.72           C
ATOM    902  CG  TYR A  61      16.772 -19.288  25.663  1.00  0.72           C
ATOM    903  CD1 TYR A  61      17.208 -18.707  26.823  1.00  0.72           C
ATOM    904  CD2 TYR A  61      16.435 -18.500  24.601  1.00  0.72           C
ATOM    905  CE1 TYR A  61      17.334 -17.383  26.937  1.00  0.72           C
ATOM    906  CE2 TYR A  61      16.554 -17.140  24.752  1.00  0.72           C
ATOM    907  CZ  TYR A  61      17.014 -16.599  25.942  1.00  0.72           C
ATOM    908  OH  TYR A  61      17.134 -15.261  26.147  1.00  0.72           O
ATOM      0  H   TYR A  61      19.187 -21.308  25.326  1.00  0.72           H   new
ATOM      0  HA  TYR A  61      17.587 -20.871  27.470  1.00  0.72           H   new
ATOM      0  HB2 TYR A  61      16.846 -21.114  24.758  1.00  0.72           H   new
ATOM      0  HB3 TYR A  61      15.789 -21.058  25.903  1.00  0.72           H   new
ATOM      0  HD1 TYR A  61      17.422 -19.248  27.549  1.00  0.72           H   new
ATOM      0  HD2 TYR A  61      16.135 -18.871  23.803  1.00  0.72           H   new
ATOM      0  HE1 TYR A  61      17.652 -17.016  27.730  1.00  0.72           H   new
ATOM      0  HE2 TYR A  61      16.324 -16.577  24.049  1.00  0.72           H   new
ATOM      0  HH  TYR A  61      16.946 -14.851  25.439  1.00  0.72           H   new
ATOM    918  N   GLU A  62      18.030 -23.678  26.097  1.00  0.72           N
ATOM    919  CA  GLU A  62      17.852 -25.114  26.324  1.00  0.72           C
ATOM    920  C   GLU A  62      19.181 -25.808  26.417  1.00  0.72           C
ATOM    921  O   GLU A  62      20.014 -25.683  25.513  1.00  0.72           O
ATOM    922  CB  GLU A  62      17.042 -25.772  25.217  1.00  0.72           C
ATOM    923  CG  GLU A  62      16.755 -27.262  25.440  1.00  0.72           C
ATOM    924  CD  GLU A  62      15.851 -27.830  24.399  1.00  0.72           C
ATOM    925  OE1 GLU A  62      15.397 -27.069  23.578  1.00  0.72           O
ATOM    926  OE2 GLU A  62      15.608 -29.015  24.413  1.00  0.72           O1-
ATOM      0  H   GLU A  62      18.493 -23.474  25.401  1.00  0.72           H   new
ATOM      0  HA  GLU A  62      17.369 -25.202  27.161  1.00  0.72           H   new
ATOM      0  HB2 GLU A  62      16.199 -25.302  25.126  1.00  0.72           H   new
ATOM      0  HB3 GLU A  62      17.517 -25.668  24.378  1.00  0.72           H   new
ATOM      0  HG2 GLU A  62      17.591 -27.753  25.441  1.00  0.72           H   new
ATOM      0  HG3 GLU A  62      16.354 -27.384  26.315  1.00  0.72           H   new
ATOM    933  N   ALA A  63      19.351 -26.596  27.474  1.00  0.71           N
ATOM    934  CA  ALA A  63      20.642 -27.262  27.681  1.00  0.71           C
ATOM    935  C   ALA A  63      20.491 -28.746  27.988  1.00  0.71           C
ATOM    936  O   ALA A  63      19.454 -29.203  28.474  1.00  0.71           O
ATOM    937  CB  ALA A  63      21.405 -26.568  28.790  1.00  0.71           C
ATOM      0  H   ALA A  63      18.753 -26.758  28.070  1.00  0.71           H   new
ATOM      0  HA  ALA A  63      21.140 -27.197  26.851  1.00  0.71           H   new
ATOM      0  HB1 ALA A  63      22.257 -27.011  28.923  1.00  0.71           H   new
ATOM      0  HB2 ALA A  63      21.558 -25.641  28.547  1.00  0.71           H   new
ATOM      0  HB3 ALA A  63      20.889 -26.606  29.611  1.00  0.71           H   new
ATOM    943  N   THR A  64      21.547 -29.498  27.683  1.00  0.70           N
ATOM    944  CA  THR A  64      21.574 -30.936  27.914  1.00  0.70           C
ATOM    945  C   THR A  64      22.796 -31.431  28.693  1.00  0.70           C
ATOM    946  O   THR A  64      23.945 -31.062  28.428  1.00  0.70           O
ATOM    947  CB  THR A  64      21.465 -31.662  26.571  1.00  0.70           C
ATOM    948  CG2 THR A  64      21.541 -33.164  26.730  1.00  0.70           C
ATOM    949  OG1 THR A  64      20.224 -31.306  25.941  1.00  0.70           O
ATOM      0  H   THR A  64      22.269 -29.185  27.335  1.00  0.70           H   new
ATOM      0  HA  THR A  64      20.813 -31.140  28.480  1.00  0.70           H   new
ATOM      0  HB  THR A  64      22.216 -31.388  26.021  1.00  0.70           H   new
ATOM      0  HG1 THR A  64      20.161 -31.701  25.203  1.00  0.70           H   new
ATOM      0 HG21 THR A  64      21.468 -33.586  25.860  1.00  0.70           H   new
ATOM      0 HG22 THR A  64      22.389 -33.404  27.136  1.00  0.70           H   new
ATOM      0 HG23 THR A  64      20.815 -33.467  27.297  1.00  0.70           H   new
ATOM    957  N   LEU A  65      22.558 -32.320  29.642  1.00  0.69           N
ATOM    958  CA  LEU A  65      23.640 -32.857  30.452  1.00  0.69           C
ATOM    959  C   LEU A  65      24.356 -34.024  29.776  1.00  0.69           C
ATOM    960  O   LEU A  65      24.214 -35.175  30.183  1.00  0.69           O
ATOM    961  CB  LEU A  65      23.086 -33.325  31.778  1.00  0.69           C
ATOM    962  CG  LEU A  65      22.389 -32.284  32.562  1.00  0.69           C
ATOM    963  CD1 LEU A  65      21.860 -32.879  33.779  1.00  0.69           C
ATOM    964  CD2 LEU A  65      23.314 -31.173  32.881  1.00  0.69           C
ATOM      0  H   LEU A  65      21.778 -32.627  29.834  1.00  0.69           H   new
ATOM      0  HA  LEU A  65      24.288 -32.146  30.575  1.00  0.69           H   new
ATOM      0  HB2 LEU A  65      22.470 -34.057  31.616  1.00  0.69           H   new
ATOM      0  HB3 LEU A  65      23.814 -33.680  32.311  1.00  0.69           H   new
ATOM      0  HG  LEU A  65      21.656 -31.921  32.040  1.00  0.69           H   new
ATOM      0 HD11 LEU A  65      21.401 -32.200  34.298  1.00  0.69           H   new
ATOM      0 HD12 LEU A  65      21.237 -33.586  33.549  1.00  0.69           H   new
ATOM      0 HD13 LEU A  65      22.589 -33.248  34.302  1.00  0.69           H   new
ATOM      0 HD21 LEU A  65      22.844 -30.498  33.395  1.00  0.69           H   new
ATOM      0 HD22 LEU A  65      24.061 -31.512  33.399  1.00  0.69           H   new
ATOM      0 HD23 LEU A  65      23.644 -30.780  32.058  1.00  0.69           H   new
ATOM    976  N   ASP A  66      25.133 -33.705  28.740  1.00  0.69           N
ATOM    977  CA  ASP A  66      25.872 -34.712  27.964  1.00  0.69           C
ATOM    978  C   ASP A  66      26.838 -35.531  28.832  1.00  0.69           C
ATOM    979  O   ASP A  66      27.009 -36.734  28.620  1.00  0.69           O
ATOM    980  CB  ASP A  66      26.678 -34.038  26.836  1.00  0.69           C
ATOM    981  CG  ASP A  66      25.829 -33.542  25.606  1.00  0.69           C
ATOM    982  OD1 ASP A  66      24.706 -33.960  25.464  1.00  0.69           O
ATOM    983  OD2 ASP A  66      26.320 -32.726  24.833  1.00  0.69           O1-
ATOM      0  H   ASP A  66      25.248 -32.898  28.465  1.00  0.69           H   new
ATOM      0  HA  ASP A  66      25.207 -35.314  27.594  1.00  0.69           H   new
ATOM      0  HB2 ASP A  66      27.155 -33.280  27.208  1.00  0.69           H   new
ATOM      0  HB3 ASP A  66      27.346 -34.665  26.517  1.00  0.69           H   new
ATOM    988  N   THR A  67      27.479 -34.867  29.794  1.00  0.68           N
ATOM    989  CA  THR A  67      28.405 -35.524  30.712  1.00  0.68           C
ATOM    990  C   THR A  67      28.203 -35.101  32.157  1.00  0.68           C
ATOM    991  O   THR A  67      28.196 -33.903  32.469  1.00  0.68           O
ATOM    992  CB  THR A  67      29.875 -35.247  30.324  1.00  0.68           C
ATOM    993  CG2 THR A  67      30.849 -35.893  31.315  1.00  0.68           C
ATOM    994  OG1 THR A  67      30.118 -35.734  28.999  1.00  0.68           O
ATOM      0  H   THR A  67      27.388 -34.023  29.931  1.00  0.68           H   new
ATOM      0  HA  THR A  67      28.213 -36.472  30.637  1.00  0.68           H   new
ATOM      0  HB  THR A  67      30.024 -34.289  30.352  1.00  0.68           H   new
ATOM      0  HG1 THR A  67      30.916 -35.583  28.787  1.00  0.68           H   new
ATOM      0 HG21 THR A  67      31.761 -35.701  31.045  1.00  0.68           H   new
ATOM      0 HG22 THR A  67      30.693 -35.534  32.203  1.00  0.68           H   new
ATOM      0 HG23 THR A  67      30.710 -36.853  31.326  1.00  0.68           H   new
ATOM   1002  N   LEU A  68      28.098 -36.096  33.040  1.00  0.67           N
ATOM   1003  CA  LEU A  68      28.041 -35.891  34.486  1.00  0.67           C
ATOM   1004  C   LEU A  68      29.174 -36.651  35.162  1.00  0.67           C
ATOM   1005  O   LEU A  68      29.608 -37.696  34.670  1.00  0.67           O
ATOM   1006  CB  LEU A  68      26.691 -36.313  35.092  1.00  0.67           C
ATOM   1007  CG  LEU A  68      25.464 -35.555  34.575  1.00  0.67           C
ATOM   1008  CD1 LEU A  68      24.190 -36.127  35.176  1.00  0.67           C
ATOM   1009  CD2 LEU A  68      25.639 -34.143  34.937  1.00  0.67           C
ATOM      0  H   LEU A  68      28.057 -36.924  32.809  1.00  0.67           H   new
ATOM      0  HA  LEU A  68      28.139 -34.939  34.644  1.00  0.67           H   new
ATOM      0  HB2 LEU A  68      26.561 -37.259  34.923  1.00  0.67           H   new
ATOM      0  HB3 LEU A  68      26.738 -36.201  36.054  1.00  0.67           H   new
ATOM      0  HG  LEU A  68      25.383 -35.644  33.612  1.00  0.67           H   new
ATOM      0 HD11 LEU A  68      23.424 -35.636  34.839  1.00  0.67           H   new
ATOM      0 HD12 LEU A  68      24.108 -37.062  34.931  1.00  0.67           H   new
ATOM      0 HD13 LEU A  68      24.224 -36.048  36.142  1.00  0.67           H   new
ATOM      0 HD21 LEU A  68      24.877 -33.632  34.624  1.00  0.67           H   new
ATOM      0 HD22 LEU A  68      25.708 -34.062  35.901  1.00  0.67           H   new
ATOM      0 HD23 LEU A  68      26.448 -33.801  34.526  1.00  0.67           H   new
ATOM   1021  N   SER A  69      29.639 -36.130  36.292  1.00  0.67           N
ATOM   1022  CA  SER A  69      30.690 -36.780  37.076  1.00  0.67           C
ATOM   1023  C   SER A  69      30.661 -36.414  38.562  1.00  0.67           C
ATOM   1024  O   SER A  69      30.586 -35.238  38.919  1.00  0.67           O
ATOM   1025  CB  SER A  69      32.035 -36.406  36.490  1.00  0.67           C
ATOM   1026  OG  SER A  69      33.082 -36.902  37.262  1.00  0.67           O
ATOM      0  H   SER A  69      29.356 -35.391  36.628  1.00  0.67           H   new
ATOM      0  HA  SER A  69      30.535 -37.736  37.027  1.00  0.67           H   new
ATOM      0  HB2 SER A  69      32.104 -36.754  35.587  1.00  0.67           H   new
ATOM      0  HB3 SER A  69      32.106 -35.441  36.429  1.00  0.67           H   new
ATOM      0  HG  SER A  69      33.815 -36.682  36.915  1.00  0.67           H   new
ATOM   1032  N   THR A  70      30.778 -37.425  39.431  1.00  0.66           N
ATOM   1033  CA  THR A  70      30.778 -37.189  40.880  1.00  0.66           C
ATOM   1034  C   THR A  70      31.983 -37.772  41.623  1.00  0.66           C
ATOM   1035  O   THR A  70      32.368 -38.927  41.418  1.00  0.66           O
ATOM   1036  CB  THR A  70      29.485 -37.744  41.523  1.00  0.66           C
ATOM   1037  CG2 THR A  70      29.484 -37.545  43.027  1.00  0.66           C
ATOM   1038  OG1 THR A  70      28.340 -37.085  40.969  1.00  0.66           O
ATOM      0  H   THR A  70      30.858 -38.250  39.203  1.00  0.66           H   new
ATOM      0  HA  THR A  70      30.830 -36.225  40.972  1.00  0.66           H   new
ATOM      0  HB  THR A  70      29.449 -38.695  41.334  1.00  0.66           H   new
ATOM      0  HG1 THR A  70      28.212 -36.359  41.372  1.00  0.66           H   new
ATOM      0 HG21 THR A  70      28.663 -37.902  43.400  1.00  0.66           H   new
ATOM      0 HG22 THR A  70      30.243 -38.007  43.415  1.00  0.66           H   new
ATOM      0 HG23 THR A  70      29.545 -36.598  43.228  1.00  0.66           H   new
ATOM   1046  N   VAL A  71      32.536 -36.955  42.518  1.00  0.66           N
ATOM   1047  CA  VAL A  71      33.617 -37.304  43.436  1.00  0.66           C
ATOM   1048  C   VAL A  71      33.137 -37.151  44.872  1.00  0.66           C
ATOM   1049  O   VAL A  71      32.457 -36.185  45.216  1.00  0.66           O
ATOM   1050  CB  VAL A  71      34.870 -36.439  43.191  1.00  0.66           C
ATOM   1051  CG1 VAL A  71      35.948 -36.710  44.245  1.00  0.66           C
ATOM   1052  CG2 VAL A  71      35.418 -36.754  41.812  1.00  0.66           C
ATOM      0  H   VAL A  71      32.277 -36.140  42.610  1.00  0.66           H   new
ATOM      0  HA  VAL A  71      33.866 -38.228  43.276  1.00  0.66           H   new
ATOM      0  HB  VAL A  71      34.620 -35.504  43.252  1.00  0.66           H   new
ATOM      0 HG11 VAL A  71      36.722 -36.154  44.067  1.00  0.66           H   new
ATOM      0 HG12 VAL A  71      35.598 -36.504  45.126  1.00  0.66           H   new
ATOM      0 HG13 VAL A  71      36.207 -37.644  44.211  1.00  0.66           H   new
ATOM      0 HG21 VAL A  71      36.207 -36.215  41.646  1.00  0.66           H   new
ATOM      0 HG22 VAL A  71      35.653 -37.694  41.764  1.00  0.66           H   new
ATOM      0 HG23 VAL A  71      34.745 -36.555  41.143  1.00  0.66           H   new
ATOM   1062  N   ALA A  72      33.454 -38.114  45.726  1.00  0.67           N
ATOM   1063  CA  ALA A  72      33.030 -37.976  47.112  1.00  0.67           C
ATOM   1064  C   ALA A  72      34.114 -38.443  48.058  1.00  0.67           C
ATOM   1065  O   ALA A  72      34.879 -39.359  47.745  1.00  0.67           O
ATOM   1066  CB  ALA A  72      31.746 -38.756  47.367  1.00  0.67           C
ATOM      0  H   ALA A  72      33.895 -38.827  45.536  1.00  0.67           H   new
ATOM      0  HA  ALA A  72      32.860 -37.035  47.276  1.00  0.67           H   new
ATOM      0  HB1 ALA A  72      31.482 -38.651  48.294  1.00  0.67           H   new
ATOM      0  HB2 ALA A  72      31.042 -38.419  46.791  1.00  0.67           H   new
ATOM      0  HB3 ALA A  72      31.895 -39.696  47.179  1.00  0.67           H   new
ATOM   1072  N   ARG A  73      34.159 -37.808  49.227  1.00  0.69           N
ATOM   1073  CA  ARG A  73      35.134 -38.133  50.257  1.00  0.69           C
ATOM   1074  C   ARG A  73      34.506 -38.338  51.641  1.00  0.69           C
ATOM   1075  O   ARG A  73      33.449 -37.790  51.974  1.00  0.69           O
ATOM   1076  CB  ARG A  73      36.214 -37.057  50.313  1.00  0.69           C
ATOM   1077  CG  ARG A  73      37.034 -36.924  49.029  1.00  0.69           C
ATOM   1078  CD  ARG A  73      38.137 -35.925  49.136  1.00  0.69           C
ATOM   1079  NE  ARG A  73      39.261 -36.378  49.936  1.00  0.69           N
ATOM   1080  CZ  ARG A  73      40.271 -37.136  49.487  1.00  0.69           C
ATOM   1081  NH1 ARG A  73      40.294 -37.575  48.244  1.00  0.69           N1+
ATOM   1082  NH2 ARG A  73      41.241 -37.424  50.322  1.00  0.69           N
ATOM      0  H   ARG A  73      33.620 -37.173  49.443  1.00  0.69           H   new
ATOM      0  HA  ARG A  73      35.531 -38.983  50.010  1.00  0.69           H   new
ATOM      0  HB2 ARG A  73      35.796 -36.204  50.508  1.00  0.69           H   new
ATOM      0  HB3 ARG A  73      36.814 -37.254  51.049  1.00  0.69           H   new
ATOM      0  HG2 ARG A  73      37.410 -37.789  48.801  1.00  0.69           H   new
ATOM      0  HG3 ARG A  73      36.445 -36.670  48.301  1.00  0.69           H   new
ATOM      0  HD2 ARG A  73      38.452 -35.707  48.245  1.00  0.69           H   new
ATOM      0  HD3 ARG A  73      37.785 -35.107  49.521  1.00  0.69           H   new
ATOM      0  HE  ARG A  73      39.280 -36.141  50.763  1.00  0.69           H   new
ATOM      0 HH11 ARG A  73      39.654 -37.376  47.706  1.00  0.69           H   new
ATOM      0 HH12 ARG A  73      40.949 -38.060  47.971  1.00  0.69           H   new
ATOM      0 HH21 ARG A  73      41.215 -37.128  51.129  1.00  0.69           H   new
ATOM      0 HH22 ARG A  73      41.902 -37.908  50.062  1.00  0.69           H   new
ATOM   1096  N   CYS A  74      35.194 -39.146  52.435  1.00  0.70           N
ATOM   1097  CA  CYS A  74      34.810 -39.492  53.800  1.00  0.70           C
ATOM   1098  C   CYS A  74      35.063 -38.338  54.766  1.00  0.70           C
ATOM   1099  O   CYS A  74      35.981 -37.538  54.539  1.00  0.70           O
ATOM   1100  CB  CYS A  74      35.567 -40.751  54.235  1.00  0.70           C
ATOM   1101  SG  CYS A  74      35.076 -42.235  53.319  1.00  0.70           S
ATOM      0  H   CYS A  74      35.926 -39.523  52.186  1.00  0.70           H   new
ATOM      0  HA  CYS A  74      33.857 -39.669  53.819  1.00  0.70           H   new
ATOM      0  HB2 CYS A  74      36.519 -40.606  54.117  1.00  0.70           H   new
ATOM      0  HB3 CYS A  74      35.418 -40.899  55.182  1.00  0.70           H   new
ATOM   1106  N   PRO A  75      34.290 -38.211  55.871  1.00  0.71           N
ATOM   1107  CA  PRO A  75      34.282 -37.111  56.844  1.00  0.71           C
ATOM   1108  C   PRO A  75      35.633 -36.572  57.331  1.00  0.71           C
ATOM   1109  O   PRO A  75      35.734 -35.397  57.679  1.00  0.71           O
ATOM   1110  CB  PRO A  75      33.543 -37.755  58.025  1.00  0.71           C
ATOM   1111  CG  PRO A  75      32.619 -38.769  57.410  1.00  0.71           C
ATOM   1112  CD  PRO A  75      33.363 -39.339  56.269  1.00  0.71           C
ATOM      0  HA  PRO A  75      33.892 -36.323  56.435  1.00  0.71           H   new
ATOM      0  HB2 PRO A  75      34.165 -38.175  58.640  1.00  0.71           H   new
ATOM      0  HB3 PRO A  75      33.048 -37.092  58.531  1.00  0.71           H   new
ATOM      0  HG2 PRO A  75      32.380 -39.457  58.050  1.00  0.71           H   new
ATOM      0  HG3 PRO A  75      31.792 -38.355  57.116  1.00  0.71           H   new
ATOM      0  HD2 PRO A  75      33.855 -40.136  56.523  1.00  0.71           H   new
ATOM      0  HD3 PRO A  75      32.771 -39.590  55.543  1.00  0.71           H   new
ATOM   1120  N   THR A  76      36.661 -37.409  57.376  1.00  0.71           N
ATOM   1121  CA  THR A  76      37.962 -36.966  57.873  1.00  0.71           C
ATOM   1122  C   THR A  76      39.047 -36.901  56.798  1.00  0.71           C
ATOM   1123  O   THR A  76      40.230 -36.787  57.121  1.00  0.71           O
ATOM   1124  CB  THR A  76      38.438 -37.886  59.000  1.00  0.71           C
ATOM   1125  CG2 THR A  76      37.454 -37.834  60.159  1.00  0.71           C
ATOM   1126  OG1 THR A  76      38.539 -39.230  58.507  1.00  0.71           O
ATOM      0  H   THR A  76      36.630 -38.231  57.126  1.00  0.71           H   new
ATOM      0  HA  THR A  76      37.825 -36.061  58.195  1.00  0.71           H   new
ATOM      0  HB  THR A  76      39.308 -37.591  59.312  1.00  0.71           H   new
ATOM      0  HG1 THR A  76      38.802 -39.736  59.124  1.00  0.71           H   new
ATOM      0 HG21 THR A  76      37.760 -38.418  60.870  1.00  0.71           H   new
ATOM      0 HG22 THR A  76      37.393 -36.925  60.492  1.00  0.71           H   new
ATOM      0 HG23 THR A  76      36.580 -38.126  59.855  1.00  0.71           H   new
ATOM   1134  N   THR A  77      38.656 -36.979  55.526  1.00  0.70           N
ATOM   1135  CA  THR A  77      39.628 -37.005  54.437  1.00  0.70           C
ATOM   1136  C   THR A  77      39.659 -35.751  53.540  1.00  0.70           C
ATOM   1137  O   THR A  77      40.282 -35.767  52.473  1.00  0.70           O
ATOM   1138  CB  THR A  77      39.409 -38.252  53.574  1.00  0.70           C
ATOM   1139  CG2 THR A  77      39.526 -39.492  54.438  1.00  0.70           C
ATOM   1140  OG1 THR A  77      38.103 -38.234  53.006  1.00  0.70           O
ATOM      0  H   THR A  77      37.835 -37.018  55.274  1.00  0.70           H   new
ATOM      0  HA  THR A  77      40.493 -37.024  54.875  1.00  0.70           H   new
ATOM      0  HB  THR A  77      40.077 -38.260  52.870  1.00  0.70           H   new
ATOM      0  HG1 THR A  77      37.533 -38.152  53.617  1.00  0.70           H   new
ATOM      0 HG21 THR A  77      39.387 -40.281  53.892  1.00  0.70           H   new
ATOM      0 HG22 THR A  77      40.409 -39.526  54.837  1.00  0.70           H   new
ATOM      0 HG23 THR A  77      38.856 -39.463  55.139  1.00  0.70           H   new
ATOM   1148  N   GLY A  78      38.994 -34.672  53.955  1.00  0.68           N
ATOM   1149  CA  GLY A  78      38.995 -33.420  53.184  1.00  0.68           C
ATOM   1150  C   GLY A  78      37.815 -33.276  52.225  1.00  0.68           C
ATOM   1151  O   GLY A  78      37.045 -34.214  52.026  1.00  0.68           O
ATOM      0  H   GLY A  78      38.534 -34.641  54.681  1.00  0.68           H   new
ATOM      0  HA2 GLY A  78      38.991 -32.672  53.801  1.00  0.68           H   new
ATOM      0  HA3 GLY A  78      39.820 -33.365  52.677  1.00  0.68           H   new
ATOM   1155  N   GLU A  79      37.673 -32.074  51.656  1.00  0.66           N
ATOM   1156  CA  GLU A  79      36.573 -31.749  50.742  1.00  0.66           C
ATOM   1157  C   GLU A  79      36.710 -32.449  49.396  1.00  0.66           C
ATOM   1158  O   GLU A  79      37.819 -32.614  48.883  1.00  0.66           O
ATOM   1159  CB  GLU A  79      36.506 -30.235  50.507  1.00  0.66           C
ATOM   1160  CG  GLU A  79      36.099 -29.408  51.725  1.00  0.66           C
ATOM   1161  CD  GLU A  79      35.954 -27.923  51.418  1.00  0.66           C
ATOM   1162  OE1 GLU A  79      36.696 -27.419  50.607  1.00  0.66           O
ATOM   1163  OE2 GLU A  79      35.084 -27.305  51.985  1.00  0.66           O1-
ATOM      0  H   GLU A  79      38.216 -31.421  51.791  1.00  0.66           H   new
ATOM      0  HA  GLU A  79      35.758 -32.062  51.165  1.00  0.66           H   new
ATOM      0  HB2 GLU A  79      37.375 -29.930  50.202  1.00  0.66           H   new
ATOM      0  HB3 GLU A  79      35.877 -30.061  49.790  1.00  0.66           H   new
ATOM      0  HG2 GLU A  79      35.258 -29.745  52.071  1.00  0.66           H   new
ATOM      0  HG3 GLU A  79      36.761 -29.525  52.424  1.00  0.66           H   new
ATOM   1170  N   ALA A  80      35.587 -32.871  48.818  1.00  0.64           N
ATOM   1171  CA  ALA A  80      35.632 -33.501  47.503  1.00  0.64           C
ATOM   1172  C   ALA A  80      36.088 -32.498  46.463  1.00  0.64           C
ATOM   1173  O   ALA A  80      35.675 -31.333  46.489  1.00  0.64           O
ATOM   1174  CB  ALA A  80      34.286 -34.070  47.141  1.00  0.64           C
ATOM      0  H   ALA A  80      34.803 -32.803  49.164  1.00  0.64           H   new
ATOM      0  HA  ALA A  80      36.269 -34.232  47.529  1.00  0.64           H   new
ATOM      0  HB1 ALA A  80      34.334 -34.484  46.265  1.00  0.64           H   new
ATOM      0  HB2 ALA A  80      34.028 -34.735  47.799  1.00  0.64           H   new
ATOM      0  HB3 ALA A  80      33.627 -33.358  47.126  1.00  0.64           H   new
ATOM   1180  N   HIS A  81      36.890 -32.957  45.507  1.00  0.62           N
ATOM   1181  CA  HIS A  81      37.330 -32.087  44.429  1.00  0.62           C
ATOM   1182  C   HIS A  81      37.428 -32.847  43.117  1.00  0.62           C
ATOM   1183  O   HIS A  81      38.273 -33.728  42.943  1.00  0.62           O
ATOM   1184  CB  HIS A  81      38.686 -31.447  44.776  1.00  0.62           C
ATOM   1185  CG  HIS A  81      39.171 -30.396  43.795  1.00  0.62           C
ATOM   1186  CD2 HIS A  81      38.550 -29.764  42.767  1.00  0.62           C
ATOM   1187  ND1 HIS A  81      40.455 -29.884  43.837  1.00  0.62           N
ATOM   1188  CE1 HIS A  81      40.601 -28.983  42.881  1.00  0.62           C
ATOM   1189  NE2 HIS A  81      39.466 -28.883  42.218  1.00  0.62           N
ATOM      0  H   HIS A  81      37.187 -33.763  45.466  1.00  0.62           H   new
ATOM      0  HA  HIS A  81      36.669 -31.385  44.322  1.00  0.62           H   new
ATOM      0  HB2 HIS A  81      38.622 -31.043  45.656  1.00  0.62           H   new
ATOM      0  HB3 HIS A  81      39.354 -32.148  44.834  1.00  0.62           H   new
ATOM      0  HD2 HIS A  81      37.674 -29.898  42.485  1.00  0.62           H   new
ATOM      0  HE1 HIS A  81      41.376 -28.500  42.705  1.00  0.62           H   new
ATOM      0  HE2 HIS A  81      39.319 -28.357  41.554  1.00  0.62           H   new
ATOM   1197  N   ASN A  82      36.537 -32.505  42.210  1.00  0.62           N
ATOM   1198  CA  ASN A  82      36.451 -33.096  40.890  1.00  0.62           C
ATOM   1199  C   ASN A  82      37.355 -32.347  39.931  1.00  0.62           C
ATOM   1200  O   ASN A  82      37.201 -31.140  39.761  1.00  0.62           O
ATOM   1201  CB  ASN A  82      35.032 -33.101  40.375  1.00  0.62           C
ATOM   1202  CG  ASN A  82      34.860 -33.947  39.145  1.00  0.62           C
ATOM   1203  ND2 ASN A  82      33.772 -34.659  39.158  1.00  0.62           N
ATOM   1204  OD1 ASN A  82      35.683 -33.998  38.204  1.00  0.62           O
ATOM      0  H   ASN A  82      35.942 -31.900  42.349  1.00  0.62           H   new
ATOM      0  HA  ASN A  82      36.743 -34.019  40.954  1.00  0.62           H   new
ATOM      0  HB2 ASN A  82      34.441 -33.427  41.072  1.00  0.62           H   new
ATOM      0  HB3 ASN A  82      34.761 -32.191  40.177  1.00  0.62           H   new
ATOM      0 HD21 ASN A  82      33.597 -35.189  38.504  1.00  0.62           H   new
ATOM      0 HD22 ASN A  82      33.227 -34.600  39.821  1.00  0.62           H   new
ATOM   1211  N   THR A  83      38.293 -33.044  39.299  1.00  0.63           N
ATOM   1212  CA  THR A  83      39.211 -32.428  38.334  1.00  0.63           C
ATOM   1213  C   THR A  83      38.482 -31.504  37.342  1.00  0.63           C
ATOM   1214  O   THR A  83      39.006 -30.446  36.971  1.00  0.63           O
ATOM   1215  CB  THR A  83      39.981 -33.495  37.528  1.00  0.63           C
ATOM   1216  CG2 THR A  83      40.886 -32.823  36.513  1.00  0.63           C
ATOM   1217  OG1 THR A  83      40.767 -34.307  38.415  1.00  0.63           O
ATOM      0  H   THR A  83      38.419 -33.887  39.414  1.00  0.63           H   new
ATOM      0  HA  THR A  83      39.831 -31.900  38.860  1.00  0.63           H   new
ATOM      0  HB  THR A  83      39.343 -34.058  37.062  1.00  0.63           H   new
ATOM      0  HG1 THR A  83      41.182 -34.886  37.971  1.00  0.63           H   new
ATOM      0 HG21 THR A  83      41.367 -33.499  36.010  1.00  0.63           H   new
ATOM      0 HG22 THR A  83      40.351 -32.289  35.906  1.00  0.63           H   new
ATOM      0 HG23 THR A  83      41.520 -32.251  36.973  1.00  0.63           H   new
ATOM   1225  N   LYS A  84      37.278 -31.913  36.910  1.00  0.66           N
ATOM   1226  CA  LYS A  84      36.464 -31.186  35.930  1.00  0.66           C
ATOM   1227  C   LYS A  84      36.112 -29.776  36.400  1.00  0.66           C
ATOM   1228  O   LYS A  84      35.835 -28.902  35.588  1.00  0.66           O
ATOM   1229  CB  LYS A  84      35.212 -31.988  35.599  1.00  0.66           C
ATOM   1230  CG  LYS A  84      35.479 -33.196  34.717  1.00  0.66           C
ATOM   1231  CD  LYS A  84      34.247 -34.056  34.560  1.00  0.66           C
ATOM   1232  CE  LYS A  84      34.402 -35.065  33.423  1.00  0.66           C
ATOM   1233  NZ  LYS A  84      35.543 -36.011  33.654  1.00  0.66           N1+
ATOM      0  H   LYS A  84      36.907 -32.638  37.187  1.00  0.66           H   new
ATOM      0  HA  LYS A  84      36.993 -31.081  35.124  1.00  0.66           H   new
ATOM      0  HB2 LYS A  84      34.799 -32.285  36.425  1.00  0.66           H   new
ATOM      0  HB3 LYS A  84      34.573 -31.408  35.156  1.00  0.66           H   new
ATOM      0  HG2 LYS A  84      35.780 -32.899  33.844  1.00  0.66           H   new
ATOM      0  HG3 LYS A  84      36.196 -33.725  35.100  1.00  0.66           H   new
ATOM      0  HD2 LYS A  84      34.074 -34.528  35.390  1.00  0.66           H   new
ATOM      0  HD3 LYS A  84      33.477 -33.491  34.389  1.00  0.66           H   new
ATOM      0  HE2 LYS A  84      33.580 -35.570  33.327  1.00  0.66           H   new
ATOM      0  HE3 LYS A  84      34.542 -34.590  32.589  1.00  0.66           H   new
ATOM      0  HZ1 LYS A  84      35.582 -36.598  32.987  1.00  0.66           H   new
ATOM      0  HZ2 LYS A  84      36.306 -35.553  33.691  1.00  0.66           H   new
ATOM      0  HZ3 LYS A  84      35.420 -36.443  34.422  1.00  0.66           H   new
ATOM   1247  N   ARG A  85      36.177 -29.527  37.703  1.00  0.69           N
ATOM   1248  CA  ARG A  85      35.920 -28.215  38.275  1.00  0.69           C
ATOM   1249  C   ARG A  85      36.867 -27.170  37.694  1.00  0.69           C
ATOM   1250  O   ARG A  85      36.534 -25.986  37.640  1.00  0.69           O
ATOM   1251  CB  ARG A  85      36.046 -28.253  39.788  1.00  0.69           C
ATOM   1252  CG  ARG A  85      35.671 -26.965  40.489  1.00  0.69           C
ATOM   1253  CD  ARG A  85      35.717 -27.116  41.965  1.00  0.69           C
ATOM   1254  NE  ARG A  85      35.399 -25.869  42.659  1.00  0.69           N
ATOM   1255  CZ  ARG A  85      34.151 -25.449  42.955  1.00  0.69           C
ATOM   1256  NH1 ARG A  85      33.111 -26.168  42.608  1.00  0.69           N1+
ATOM   1257  NH2 ARG A  85      33.976 -24.306  43.595  1.00  0.69           N
ATOM      0  H   ARG A  85      36.375 -30.126  38.287  1.00  0.69           H   new
ATOM      0  HA  ARG A  85      35.011 -27.965  38.046  1.00  0.69           H   new
ATOM      0  HB2 ARG A  85      35.485 -28.967  40.129  1.00  0.69           H   new
ATOM      0  HB3 ARG A  85      36.961 -28.477  40.018  1.00  0.69           H   new
ATOM      0  HG2 ARG A  85      36.277 -26.258  40.216  1.00  0.69           H   new
ATOM      0  HG3 ARG A  85      34.780 -26.695  40.218  1.00  0.69           H   new
ATOM      0  HD2 ARG A  85      35.090 -27.805  42.238  1.00  0.69           H   new
ATOM      0  HD3 ARG A  85      36.601 -27.415  42.230  1.00  0.69           H   new
ATOM      0  HE  ARG A  85      36.055 -25.366  42.896  1.00  0.69           H   new
ATOM      0 HH11 ARG A  85      33.222 -26.911  42.190  1.00  0.69           H   new
ATOM      0 HH12 ARG A  85      32.318 -25.896  42.799  1.00  0.69           H   new
ATOM      0 HH21 ARG A  85      34.657 -23.832  43.822  1.00  0.69           H   new
ATOM      0 HH22 ARG A  85      33.182 -24.037  43.785  1.00  0.69           H   new
ATOM   1271  N   SER A  86      38.075 -27.596  37.301  1.00  0.73           N
ATOM   1272  CA  SER A  86      39.076 -26.693  36.751  1.00  0.73           C
ATOM   1273  C   SER A  86      38.783 -26.296  35.296  1.00  0.73           C
ATOM   1274  O   SER A  86      39.451 -25.419  34.747  1.00  0.73           O
ATOM   1275  CB  SER A  86      40.454 -27.320  36.857  1.00  0.73           C
ATOM   1276  OG  SER A  86      40.581 -28.447  36.029  1.00  0.73           O
ATOM      0  H   SER A  86      38.330 -28.416  37.349  1.00  0.73           H   new
ATOM      0  HA  SER A  86      39.045 -25.878  37.276  1.00  0.73           H   new
ATOM      0  HB2 SER A  86      41.127 -26.664  36.616  1.00  0.73           H   new
ATOM      0  HB3 SER A  86      40.623 -27.575  37.778  1.00  0.73           H   new
ATOM      0  HG  SER A  86      40.105 -29.070  36.329  1.00  0.73           H   new
ATOM   1282  N   ASP A  87      37.816 -26.967  34.662  1.00  0.76           N
ATOM   1283  CA  ASP A  87      37.399 -26.700  33.291  1.00  0.76           C
ATOM   1284  C   ASP A  87      36.272 -25.655  33.267  1.00  0.76           C
ATOM   1285  O   ASP A  87      35.139 -25.986  33.617  1.00  0.76           O
ATOM   1286  CB  ASP A  87      36.970 -27.989  32.590  1.00  0.76           C
ATOM   1287  CG  ASP A  87      36.461 -27.779  31.121  1.00  0.76           C
ATOM   1288  OD1 ASP A  87      35.936 -26.704  30.815  1.00  0.76           O
ATOM   1289  OD2 ASP A  87      36.569 -28.696  30.334  1.00  0.76           O1-
ATOM      0  H   ASP A  87      37.376 -27.606  35.032  1.00  0.76           H   new
ATOM      0  HA  ASP A  87      38.157 -26.339  32.805  1.00  0.76           H   new
ATOM      0  HB2 ASP A  87      37.720 -28.604  32.578  1.00  0.76           H   new
ATOM      0  HB3 ASP A  87      36.267 -28.410  33.109  1.00  0.76           H   new
ATOM   1294  N   PRO A  88      36.505 -24.422  32.757  1.00  0.77           N
ATOM   1295  CA  PRO A  88      35.598 -23.281  32.772  1.00  0.77           C
ATOM   1296  C   PRO A  88      34.205 -23.523  32.206  1.00  0.77           C
ATOM   1297  O   PRO A  88      33.312 -22.705  32.470  1.00  0.77           O
ATOM   1298  CB  PRO A  88      36.314 -22.273  31.872  1.00  0.77           C
ATOM   1299  CG  PRO A  88      37.759 -22.613  31.974  1.00  0.77           C
ATOM   1300  CD  PRO A  88      37.800 -24.112  32.093  1.00  0.77           C
ATOM      0  HA  PRO A  88      35.432 -23.014  33.690  1.00  0.77           H   new
ATOM      0  HB2 PRO A  88      36.003 -22.339  30.956  1.00  0.77           H   new
ATOM      0  HB3 PRO A  88      36.147 -21.363  32.164  1.00  0.77           H   new
ATOM      0  HG2 PRO A  88      38.247 -22.309  31.193  1.00  0.77           H   new
ATOM      0  HG3 PRO A  88      38.166 -22.188  32.745  1.00  0.77           H   new
ATOM      0  HD2 PRO A  88      37.872 -24.541  31.226  1.00  0.77           H   new
ATOM      0  HD3 PRO A  88      38.557 -24.411  32.621  1.00  0.77           H   new
ATOM   1308  N   THR A  89      34.019 -24.592  31.414  1.00  0.76           N
ATOM   1309  CA  THR A  89      32.717 -24.877  30.818  1.00  0.76           C
ATOM   1310  C   THR A  89      31.797 -25.741  31.696  1.00  0.76           C
ATOM   1311  O   THR A  89      30.614 -25.867  31.394  1.00  0.76           O
ATOM   1312  CB  THR A  89      32.874 -25.511  29.421  1.00  0.76           C
ATOM   1313  CG2 THR A  89      33.621 -24.548  28.524  1.00  0.76           C
ATOM   1314  OG1 THR A  89      33.598 -26.752  29.508  1.00  0.76           O
ATOM      0  H   THR A  89      34.635 -25.158  31.214  1.00  0.76           H   new
ATOM      0  HA  THR A  89      32.279 -24.015  30.737  1.00  0.76           H   new
ATOM      0  HB  THR A  89      31.995 -25.693  29.054  1.00  0.76           H   new
ATOM      0  HG1 THR A  89      34.348 -26.615  29.860  1.00  0.76           H   new
ATOM      0 HG21 THR A  89      33.724 -24.940  27.643  1.00  0.76           H   new
ATOM      0 HG22 THR A  89      33.122 -23.719  28.453  1.00  0.76           H   new
ATOM      0 HG23 THR A  89      34.496 -24.367  28.901  1.00  0.76           H   new
ATOM   1322  N   PHE A  90      32.311 -26.300  32.795  1.00  0.74           N
ATOM   1323  CA  PHE A  90      31.486 -27.153  33.670  1.00  0.74           C
ATOM   1324  C   PHE A  90      30.813 -26.415  34.817  1.00  0.74           C
ATOM   1325  O   PHE A  90      31.358 -25.460  35.380  1.00  0.74           O
ATOM   1326  CB  PHE A  90      32.306 -28.288  34.281  1.00  0.74           C
ATOM   1327  CG  PHE A  90      32.613 -29.429  33.384  1.00  0.74           C
ATOM   1328  CD1 PHE A  90      33.629 -29.370  32.516  1.00  0.74           C
ATOM   1329  CD2 PHE A  90      31.894 -30.598  33.474  1.00  0.74           C
ATOM   1330  CE1 PHE A  90      33.946 -30.441  31.713  1.00  0.74           C
ATOM   1331  CE2 PHE A  90      32.178 -31.681  32.679  1.00  0.74           C
ATOM   1332  CZ  PHE A  90      33.215 -31.604  31.792  1.00  0.74           C
ATOM      0  H   PHE A  90      33.126 -26.202  33.053  1.00  0.74           H   new
ATOM      0  HA  PHE A  90      30.796 -27.492  33.078  1.00  0.74           H   new
ATOM      0  HB2 PHE A  90      33.143 -27.920  34.604  1.00  0.74           H   new
ATOM      0  HB3 PHE A  90      31.829 -28.628  35.054  1.00  0.74           H   new
ATOM      0  HD1 PHE A  90      34.131 -28.590  32.454  1.00  0.74           H   new
ATOM      0  HD2 PHE A  90      31.198 -30.656  34.088  1.00  0.74           H   new
ATOM      0  HE1 PHE A  90      34.656 -30.379  31.115  1.00  0.74           H   new
ATOM      0  HE2 PHE A  90      31.671 -32.458  32.743  1.00  0.74           H   new
ATOM      0  HZ  PHE A  90      33.424 -32.329  31.248  1.00  0.74           H   new
ATOM   1342  N   VAL A  91      29.640 -26.902  35.203  1.00  0.70           N
ATOM   1343  CA  VAL A  91      28.958 -26.387  36.378  1.00  0.70           C
ATOM   1344  C   VAL A  91      29.190 -27.385  37.471  1.00  0.70           C
ATOM   1345  O   VAL A  91      28.751 -28.520  37.352  1.00  0.70           O
ATOM   1346  CB  VAL A  91      27.438 -26.295  36.185  1.00  0.70           C
ATOM   1347  CG1 VAL A  91      26.789 -25.730  37.453  1.00  0.70           C
ATOM   1348  CG2 VAL A  91      27.151 -25.504  35.053  1.00  0.70           C
ATOM      0  H   VAL A  91      29.222 -27.533  34.795  1.00  0.70           H   new
ATOM      0  HA  VAL A  91      29.297 -25.498  36.568  1.00  0.70           H   new
ATOM      0  HB  VAL A  91      27.069 -27.179  36.032  1.00  0.70           H   new
ATOM      0 HG11 VAL A  91      25.829 -25.673  37.328  1.00  0.70           H   new
ATOM      0 HG12 VAL A  91      26.983 -26.313  38.203  1.00  0.70           H   new
ATOM      0 HG13 VAL A  91      27.144 -24.845  37.632  1.00  0.70           H   new
ATOM      0 HG21 VAL A  91      26.190 -25.447  34.933  1.00  0.70           H   new
ATOM      0 HG22 VAL A  91      27.514 -24.613  35.180  1.00  0.70           H   new
ATOM      0 HG23 VAL A  91      27.551 -25.907  34.267  1.00  0.70           H   new
ATOM   1358  N   CYS A  92      29.869 -26.982  38.525  1.00  0.67           N
ATOM   1359  CA  CYS A  92      30.154 -27.946  39.575  1.00  0.67           C
ATOM   1360  C   CYS A  92      29.654 -27.461  40.913  1.00  0.67           C
ATOM   1361  O   CYS A  92      29.833 -26.286  41.267  1.00  0.67           O
ATOM   1362  CB  CYS A  92      31.652 -28.217  39.646  1.00  0.67           C
ATOM   1363  SG  CYS A  92      32.350 -28.892  38.099  1.00  0.67           S
ATOM      0  H   CYS A  92      30.167 -26.186  38.655  1.00  0.67           H   new
ATOM      0  HA  CYS A  92      29.689 -28.770  39.359  1.00  0.67           H   new
ATOM      0  HB2 CYS A  92      32.112 -27.392  39.866  1.00  0.67           H   new
ATOM      0  HB3 CYS A  92      31.826 -28.840  40.369  1.00  0.67           H   new
ATOM   1368  N   LYS A  93      29.035 -28.359  41.662  1.00  0.65           N
ATOM   1369  CA  LYS A  93      28.527 -28.019  42.977  1.00  0.65           C
ATOM   1370  C   LYS A  93      29.094 -28.903  44.066  1.00  0.65           C
ATOM   1371  O   LYS A  93      29.170 -30.126  43.924  1.00  0.65           O
ATOM   1372  CB  LYS A  93      26.999 -28.092  42.991  1.00  0.65           C
ATOM   1373  CG  LYS A  93      26.321 -27.126  42.020  1.00  0.65           C
ATOM   1374  CD  LYS A  93      26.548 -25.694  42.445  1.00  0.65           C
ATOM   1375  CE  LYS A  93      25.840 -24.699  41.542  1.00  0.65           C
ATOM   1376  NZ  LYS A  93      26.126 -23.305  41.971  1.00  0.65           N1+
ATOM      0  H   LYS A  93      28.899 -29.174  41.425  1.00  0.65           H   new
ATOM      0  HA  LYS A  93      28.814 -27.111  43.163  1.00  0.65           H   new
ATOM      0  HB2 LYS A  93      26.726 -28.997  42.775  1.00  0.65           H   new
ATOM      0  HB3 LYS A  93      26.684 -27.907  43.890  1.00  0.65           H   new
ATOM      0  HG2 LYS A  93      26.670 -27.262  41.125  1.00  0.65           H   new
ATOM      0  HG3 LYS A  93      25.369 -27.311  41.985  1.00  0.65           H   new
ATOM      0  HD2 LYS A  93      26.237 -25.577  43.356  1.00  0.65           H   new
ATOM      0  HD3 LYS A  93      27.500 -25.507  42.444  1.00  0.65           H   new
ATOM      0  HE2 LYS A  93      26.128 -24.826  40.625  1.00  0.65           H   new
ATOM      0  HE3 LYS A  93      24.884 -24.859  41.563  1.00  0.65           H   new
ATOM      0  HZ1 LYS A  93      25.716 -22.736  41.423  1.00  0.65           H   new
ATOM      0  HZ2 LYS A  93      25.830 -23.183  42.801  1.00  0.65           H   new
ATOM      0  HZ3 LYS A  93      27.004 -23.160  41.945  1.00  0.65           H   new
ATOM   1390  N   ARG A  94      29.437 -28.274  45.185  1.00  0.65           N
ATOM   1391  CA  ARG A  94      29.970 -28.982  46.337  1.00  0.65           C
ATOM   1392  C   ARG A  94      28.986 -28.914  47.493  1.00  0.65           C
ATOM   1393  O   ARG A  94      28.410 -27.858  47.761  1.00  0.65           O
ATOM   1394  CB  ARG A  94      31.328 -28.431  46.761  1.00  0.65           C
ATOM   1395  CG  ARG A  94      31.943 -29.112  48.025  1.00  0.65           C
ATOM   1396  CD  ARG A  94      33.302 -28.554  48.408  1.00  0.65           C
ATOM   1397  NE  ARG A  94      34.396 -28.959  47.511  1.00  0.65           N
ATOM   1398  CZ  ARG A  94      35.525 -28.248  47.313  1.00  0.65           C
ATOM   1399  NH1 ARG A  94      35.704 -27.091  47.904  1.00  0.65           N1+
ATOM   1400  NH2 ARG A  94      36.448 -28.742  46.522  1.00  0.65           N
ATOM      0  H   ARG A  94      29.366 -27.424  45.296  1.00  0.65           H   new
ATOM      0  HA  ARG A  94      30.099 -29.909  46.082  1.00  0.65           H   new
ATOM      0  HB2 ARG A  94      31.948 -28.529  46.022  1.00  0.65           H   new
ATOM      0  HB3 ARG A  94      31.239 -27.480  46.932  1.00  0.65           H   new
ATOM      0  HG2 ARG A  94      31.334 -29.003  48.772  1.00  0.65           H   new
ATOM      0  HG3 ARG A  94      32.026 -30.065  47.863  1.00  0.65           H   new
ATOM      0  HD2 ARG A  94      33.250 -27.585  48.422  1.00  0.65           H   new
ATOM      0  HD3 ARG A  94      33.515 -28.839  49.310  1.00  0.65           H   new
ATOM      0  HE  ARG A  94      34.310 -29.700  47.083  1.00  0.65           H   new
ATOM      0 HH11 ARG A  94      35.097 -26.776  48.426  1.00  0.65           H   new
ATOM      0 HH12 ARG A  94      36.428 -26.647  47.770  1.00  0.65           H   new
ATOM      0 HH21 ARG A  94      36.326 -29.504  46.142  1.00  0.65           H   new
ATOM      0 HH22 ARG A  94      37.175 -28.304  46.383  1.00  0.65           H   new
ATOM   1414  N   ASP A  95      28.799 -30.047  48.161  1.00  0.66           N
ATOM   1415  CA  ASP A  95      27.860 -30.153  49.270  1.00  0.66           C
ATOM   1416  C   ASP A  95      28.323 -31.198  50.294  1.00  0.66           C
ATOM   1417  O   ASP A  95      29.399 -31.794  50.155  1.00  0.66           O
ATOM   1418  CB  ASP A  95      26.472 -30.503  48.699  1.00  0.66           C
ATOM   1419  CG  ASP A  95      25.234 -30.038  49.538  1.00  0.66           C
ATOM   1420  OD1 ASP A  95      25.372 -29.858  50.723  1.00  0.66           O
ATOM   1421  OD2 ASP A  95      24.176 -29.879  48.961  1.00  0.66           O1-
ATOM      0  H   ASP A  95      29.215 -30.778  47.983  1.00  0.66           H   new
ATOM      0  HA  ASP A  95      27.814 -29.306  49.741  1.00  0.66           H   new
ATOM      0  HB2 ASP A  95      26.401 -30.115  47.813  1.00  0.66           H   new
ATOM      0  HB3 ASP A  95      26.422 -31.466  48.592  1.00  0.66           H   new
ATOM   1426  N   VAL A  96      27.517 -31.375  51.336  1.00  0.69           N
ATOM   1427  CA  VAL A  96      27.789 -32.298  52.439  1.00  0.69           C
ATOM   1428  C   VAL A  96      26.802 -33.465  52.491  1.00  0.69           C
ATOM   1429  O   VAL A  96      25.591 -33.287  52.349  1.00  0.69           O
ATOM   1430  CB  VAL A  96      27.782 -31.522  53.763  1.00  0.69           C
ATOM   1431  CG1 VAL A  96      27.955 -32.449  54.929  1.00  0.69           C
ATOM   1432  CG2 VAL A  96      28.923 -30.510  53.742  1.00  0.69           C
ATOM      0  H   VAL A  96      26.775 -30.950  51.425  1.00  0.69           H   new
ATOM      0  HA  VAL A  96      28.664 -32.689  52.289  1.00  0.69           H   new
ATOM      0  HB  VAL A  96      26.929 -31.070  53.860  1.00  0.69           H   new
ATOM      0 HG11 VAL A  96      27.948 -31.938  55.753  1.00  0.69           H   new
ATOM      0 HG12 VAL A  96      27.229 -33.092  54.942  1.00  0.69           H   new
ATOM      0 HG13 VAL A  96      28.800 -32.918  54.847  1.00  0.69           H   new
ATOM      0 HG21 VAL A  96      28.930 -30.012  54.574  1.00  0.69           H   new
ATOM      0 HG22 VAL A  96      29.767 -30.976  53.638  1.00  0.69           H   new
ATOM      0 HG23 VAL A  96      28.799 -29.897  53.000  1.00  0.69           H   new
ATOM   1442  N   VAL A  97      27.340 -34.670  52.648  1.00  0.73           N
ATOM   1443  CA  VAL A  97      26.521 -35.886  52.658  1.00  0.73           C
ATOM   1444  C   VAL A  97      26.718 -36.828  53.824  1.00  0.73           C
ATOM   1445  O   VAL A  97      27.831 -37.049  54.281  1.00  0.73           O
ATOM   1446  CB  VAL A  97      26.852 -36.696  51.415  1.00  0.73           C
ATOM   1447  CG1 VAL A  97      26.395 -36.032  50.197  1.00  0.73           C
ATOM   1448  CG2 VAL A  97      28.377 -36.814  51.353  1.00  0.73           C
ATOM      0  H   VAL A  97      28.182 -34.809  52.751  1.00  0.73           H   new
ATOM      0  HA  VAL A  97      25.610 -35.558  52.712  1.00  0.73           H   new
ATOM      0  HB  VAL A  97      26.411 -37.558  51.469  1.00  0.73           H   new
ATOM      0 HG11 VAL A  97      26.623 -36.576  49.427  1.00  0.73           H   new
ATOM      0 HG12 VAL A  97      25.433 -35.912  50.235  1.00  0.73           H   new
ATOM      0 HG13 VAL A  97      26.825 -35.166  50.119  1.00  0.73           H   new
ATOM      0 HG21 VAL A  97      28.630 -37.327  50.570  1.00  0.73           H   new
ATOM      0 HG22 VAL A  97      28.768 -35.928  51.300  1.00  0.73           H   new
ATOM      0 HG23 VAL A  97      28.700 -37.262  52.151  1.00  0.73           H   new
ATOM   1458  N   ASP A  98      25.653 -37.483  54.256  1.00  0.78           N
ATOM   1459  CA  ASP A  98      25.845 -38.494  55.286  1.00  0.78           C
ATOM   1460  C   ASP A  98      26.708 -39.625  54.731  1.00  0.78           C
ATOM   1461  O   ASP A  98      26.487 -40.064  53.598  1.00  0.78           O
ATOM   1462  CB  ASP A  98      24.504 -39.045  55.773  1.00  0.78           C
ATOM   1463  CG  ASP A  98      23.691 -38.021  56.587  1.00  0.78           C
ATOM   1464  OD1 ASP A  98      24.225 -36.978  56.938  1.00  0.78           O
ATOM   1465  OD2 ASP A  98      22.550 -38.278  56.854  1.00  0.78           O1-
ATOM      0  H   ASP A  98      24.846 -37.368  53.983  1.00  0.78           H   new
ATOM      0  HA  ASP A  98      26.292 -38.085  56.044  1.00  0.78           H   new
ATOM      0  HB2 ASP A  98      23.981 -39.331  55.008  1.00  0.78           H   new
ATOM      0  HB3 ASP A  98      24.662 -39.831  56.318  1.00  0.78           H   new
ATOM   1470  N   ARG A  99      27.649 -40.120  55.532  1.00  0.84           N
ATOM   1471  CA  ARG A  99      28.486 -41.256  55.143  1.00  0.84           C
ATOM   1472  C   ARG A  99      28.638 -42.283  56.270  1.00  0.84           C
ATOM   1473  O   ARG A  99      28.700 -41.935  57.456  1.00  0.84           O
ATOM   1474  CB  ARG A  99      29.889 -40.819  54.724  1.00  0.84           C
ATOM   1475  CG  ARG A  99      30.000 -39.891  53.501  1.00  0.84           C
ATOM   1476  CD  ARG A  99      29.582 -40.545  52.199  1.00  0.84           C
ATOM   1477  NE  ARG A  99      30.441 -41.657  51.774  1.00  0.84           N
ATOM   1478  CZ  ARG A  99      31.567 -41.544  51.035  1.00  0.84           C
ATOM   1479  NH1 ARG A  99      31.991 -40.384  50.646  1.00  0.84           N1+
ATOM   1480  NH2 ARG A  99      32.248 -42.622  50.678  1.00  0.84           N
ATOM      0  H   ARG A  99      27.821 -39.808  56.315  1.00  0.84           H   new
ATOM      0  HA  ARG A  99      28.025 -41.661  54.391  1.00  0.84           H   new
ATOM      0  HB2 ARG A  99      30.303 -40.372  55.479  1.00  0.84           H   new
ATOM      0  HB3 ARG A  99      30.411 -41.616  54.545  1.00  0.84           H   new
ATOM      0  HG2 ARG A  99      29.450 -39.106  53.650  1.00  0.84           H   new
ATOM      0  HG3 ARG A  99      30.917 -39.584  53.420  1.00  0.84           H   new
ATOM      0  HD2 ARG A  99      28.673 -40.870  52.291  1.00  0.84           H   new
ATOM      0  HD3 ARG A  99      29.574 -39.872  51.500  1.00  0.84           H   new
ATOM      0  HE  ARG A  99      30.208 -42.449  52.016  1.00  0.84           H   new
ATOM      0 HH11 ARG A  99      31.555 -39.674  50.858  1.00  0.84           H   new
ATOM      0 HH12 ARG A  99      32.709 -40.324  50.176  1.00  0.84           H   new
ATOM      0 HH21 ARG A  99      31.975 -43.402  50.916  1.00  0.84           H   new
ATOM      0 HH22 ARG A  99      32.964 -42.542  50.208  1.00  0.84           H   new
ATOM   1494  N   GLY A 100      28.804 -43.548  55.890  1.00  0.89           N
ATOM   1495  CA  GLY A 100      29.099 -44.588  56.874  1.00  0.89           C
ATOM   1496  C   GLY A 100      29.762 -45.830  56.289  1.00  0.89           C
ATOM   1497  O   GLY A 100      30.262 -45.827  55.156  1.00  0.89           O
ATOM      0  H   GLY A 100      28.751 -43.823  55.077  1.00  0.89           H   new
ATOM      0  HA2 GLY A 100      29.677 -44.217  57.559  1.00  0.89           H   new
ATOM      0  HA3 GLY A 100      28.273 -44.850  57.311  1.00  0.89           H   new
ATOM   1501  N   TRP A 101      29.739 -46.918  57.059  1.00  0.92           N
ATOM   1502  CA  TRP A 101      30.381 -48.168  56.648  1.00  0.92           C
ATOM   1503  C   TRP A 101      29.847 -48.677  55.311  1.00  0.92           C
ATOM   1504  O   TRP A 101      30.603 -49.137  54.449  1.00  0.92           O
ATOM   1505  CB  TRP A 101      30.205 -49.250  57.716  1.00  0.92           C
ATOM   1506  CG  TRP A 101      31.067 -49.045  58.940  1.00  0.92           C
ATOM   1507  CD1 TRP A 101      32.079 -48.155  59.076  1.00  0.92           C
ATOM   1508  CD2 TRP A 101      31.009 -49.770  60.187  1.00  0.92           C
ATOM   1509  CE2 TRP A 101      32.021 -49.252  61.004  1.00  0.92           C
ATOM   1510  CE3 TRP A 101      30.198 -50.799  60.670  1.00  0.92           C
ATOM   1511  NE1 TRP A 101      32.658 -48.272  60.308  1.00  0.92           N
ATOM   1512  CZ2 TRP A 101      32.242 -49.723  62.282  1.00  0.92           C
ATOM   1513  CZ3 TRP A 101      30.420 -51.271  61.955  1.00  0.92           C
ATOM   1514  CH2 TRP A 101      31.416 -50.746  62.740  1.00  0.92           C
ATOM      0  H   TRP A 101      29.355 -46.953  57.828  1.00  0.92           H   new
ATOM      0  HA  TRP A 101      31.325 -47.973  56.540  1.00  0.92           H   new
ATOM      0  HB2 TRP A 101      29.274 -49.276  57.987  1.00  0.92           H   new
ATOM      0  HB3 TRP A 101      30.412 -50.114  57.326  1.00  0.92           H   new
ATOM      0  HD1 TRP A 101      32.343 -47.549  58.422  1.00  0.92           H   new
ATOM      0  HE1 TRP A 101      33.318 -47.802  60.597  1.00  0.92           H   new
ATOM      0  HE3 TRP A 101      29.523 -51.160  60.141  1.00  0.92           H   new
ATOM      0  HZ2 TRP A 101      32.917 -49.371  62.817  1.00  0.92           H   new
ATOM      0  HZ3 TRP A 101      29.885 -51.954  62.290  1.00  0.92           H   new
ATOM      0  HH2 TRP A 101      31.542 -51.082  63.598  1.00  0.92           H   new
ATOM   1525  N   GLY A 102      28.544 -48.532  55.102  1.00  0.94           N
ATOM   1526  CA  GLY A 102      27.910 -49.008  53.881  1.00  0.94           C
ATOM   1527  C   GLY A 102      28.245 -48.141  52.667  1.00  0.94           C
ATOM   1528  O   GLY A 102      27.846 -48.461  51.546  1.00  0.94           O
ATOM      0  H   GLY A 102      28.007 -48.158  55.659  1.00  0.94           H   new
ATOM      0  HA2 GLY A 102      28.191 -49.921  53.710  1.00  0.94           H   new
ATOM      0  HA3 GLY A 102      26.948 -49.026  54.006  1.00  0.94           H   new
ATOM   1532  N   ASN A 103      28.957 -47.026  52.884  1.00  0.94           N
ATOM   1533  CA  ASN A 103      29.337 -46.150  51.798  1.00  0.94           C
ATOM   1534  C   ASN A 103      30.849 -46.215  51.597  1.00  0.94           C
ATOM   1535  O   ASN A 103      31.436 -45.342  50.951  1.00  0.94           O
ATOM   1536  CB  ASN A 103      28.964 -44.733  52.112  1.00  0.94           C
ATOM   1537  CG  ASN A 103      27.535 -44.553  52.363  1.00  0.94           C
ATOM   1538  ND2 ASN A 103      26.675 -44.893  51.431  1.00  0.94           N
ATOM   1539  OD1 ASN A 103      27.219 -44.108  53.475  1.00  0.94           O
ATOM      0  H   ASN A 103      29.225 -46.769  53.660  1.00  0.94           H   new
ATOM      0  HA  ASN A 103      28.874 -46.438  50.996  1.00  0.94           H   new
ATOM      0  HB2 ASN A 103      29.462 -44.439  52.891  1.00  0.94           H   new
ATOM      0  HB3 ASN A 103      29.230 -44.164  51.373  1.00  0.94           H   new
ATOM      0 HD21 ASN A 103      25.831 -44.812  51.575  1.00  0.94           H   new
ATOM      0 HD22 ASN A 103      26.956 -45.197  50.677  1.00  0.94           H   new
ATOM   1546  N   GLY A 104      31.491 -47.242  52.159  1.00  0.95           N
ATOM   1547  CA  GLY A 104      32.930 -47.413  51.999  1.00  0.95           C
ATOM   1548  C   GLY A 104      33.820 -46.631  52.982  1.00  0.95           C
ATOM   1549  O   GLY A 104      35.042 -46.633  52.820  1.00  0.95           O
ATOM      0  H   GLY A 104      31.109 -47.848  52.635  1.00  0.95           H   new
ATOM      0  HA2 GLY A 104      33.136 -48.357  52.085  1.00  0.95           H   new
ATOM      0  HA3 GLY A 104      33.170 -47.152  51.096  1.00  0.95           H   new
ATOM   1553  N   CYS A 105      33.245 -45.954  53.978  1.00  0.95           N
ATOM   1554  CA  CYS A 105      34.073 -45.201  54.919  1.00  0.95           C
ATOM   1555  C   CYS A 105      34.330 -46.044  56.151  1.00  0.95           C
ATOM   1556  O   CYS A 105      33.545 -46.923  56.464  1.00  0.95           O
ATOM   1557  CB  CYS A 105      33.401 -43.890  55.336  1.00  0.95           C
ATOM   1558  SG  CYS A 105      33.171 -42.696  53.991  1.00  0.95           S
ATOM      0  H   CYS A 105      32.398 -45.918  54.124  1.00  0.95           H   new
ATOM      0  HA  CYS A 105      34.909 -44.986  54.477  1.00  0.95           H   new
ATOM      0  HB2 CYS A 105      32.535 -44.093  55.723  1.00  0.95           H   new
ATOM      0  HB3 CYS A 105      33.933 -43.475  56.033  1.00  0.95           H   new
ATOM   1563  N   GLY A 106      35.428 -45.795  56.870  1.00  0.94           N
ATOM   1564  CA  GLY A 106      35.644 -46.518  58.133  1.00  0.94           C
ATOM   1565  C   GLY A 106      34.955 -45.825  59.317  1.00  0.94           C
ATOM   1566  O   GLY A 106      34.833 -46.389  60.410  1.00  0.94           O
ATOM      0  H   GLY A 106      36.042 -45.232  56.656  1.00  0.94           H   new
ATOM      0  HA2 GLY A 106      35.307 -47.423  58.048  1.00  0.94           H   new
ATOM      0  HA3 GLY A 106      36.596 -46.585  58.308  1.00  0.94           H   new
ATOM   1570  N   LEU A 107      34.508 -44.601  59.076  1.00  0.92           N
ATOM   1571  CA  LEU A 107      33.879 -43.753  60.077  1.00  0.92           C
ATOM   1572  C   LEU A 107      32.461 -43.385  59.696  1.00  0.92           C
ATOM   1573  O   LEU A 107      32.120 -43.373  58.515  1.00  0.92           O
ATOM   1574  CB  LEU A 107      34.681 -42.461  60.238  1.00  0.92           C
ATOM   1575  CG  LEU A 107      36.155 -42.632  60.589  1.00  0.92           C
ATOM   1576  CD1 LEU A 107      36.809 -41.285  60.574  1.00  0.92           C
ATOM   1577  CD2 LEU A 107      36.285 -43.289  61.947  1.00  0.92           C
ATOM      0  H   LEU A 107      34.564 -44.230  58.302  1.00  0.92           H   new
ATOM      0  HA  LEU A 107      33.859 -44.255  60.907  1.00  0.92           H   new
ATOM      0  HB2 LEU A 107      34.619 -41.957  59.411  1.00  0.92           H   new
ATOM      0  HB3 LEU A 107      34.262 -41.924  60.929  1.00  0.92           H   new
ATOM      0  HG  LEU A 107      36.594 -43.203  59.940  1.00  0.92           H   new
ATOM      0 HD11 LEU A 107      37.749 -41.379  60.796  1.00  0.92           H   new
ATOM      0 HD12 LEU A 107      36.723 -40.893  59.691  1.00  0.92           H   new
ATOM      0 HD13 LEU A 107      36.379 -40.709  61.226  1.00  0.92           H   new
ATOM      0 HD21 LEU A 107      37.224 -43.396  62.166  1.00  0.92           H   new
ATOM      0 HD22 LEU A 107      35.858 -42.733  62.618  1.00  0.92           H   new
ATOM      0 HD23 LEU A 107      35.857 -44.159  61.928  1.00  0.92           H   new
ATOM   1589  N   PHE A 108      31.655 -43.041  60.691  1.00  0.88           N
ATOM   1590  CA  PHE A 108      30.329 -42.507  60.418  1.00  0.88           C
ATOM   1591  C   PHE A 108      30.355 -41.009  60.674  1.00  0.88           C
ATOM   1592  O   PHE A 108      30.993 -40.548  61.623  1.00  0.88           O
ATOM   1593  CB  PHE A 108      29.260 -43.145  61.300  1.00  0.88           C
ATOM   1594  CG  PHE A 108      28.994 -44.594  61.035  1.00  0.88           C
ATOM   1595  CD1 PHE A 108      29.747 -45.573  61.644  1.00  0.88           C
ATOM   1596  CD2 PHE A 108      27.971 -44.978  60.188  1.00  0.88           C
ATOM   1597  CE1 PHE A 108      29.478 -46.893  61.420  1.00  0.88           C
ATOM   1598  CE2 PHE A 108      27.706 -46.313  59.954  1.00  0.88           C
ATOM   1599  CZ  PHE A 108      28.463 -47.270  60.574  1.00  0.88           C
ATOM      0  H   PHE A 108      31.854 -43.108  61.525  1.00  0.88           H   new
ATOM      0  HA  PHE A 108      30.104 -42.705  59.495  1.00  0.88           H   new
ATOM      0  HB2 PHE A 108      29.525 -43.044  62.228  1.00  0.88           H   new
ATOM      0  HB3 PHE A 108      28.432 -42.653  61.186  1.00  0.88           H   new
ATOM      0  HD1 PHE A 108      30.444 -45.334  62.212  1.00  0.88           H   new
ATOM      0  HD2 PHE A 108      27.454 -44.328  59.770  1.00  0.88           H   new
ATOM      0  HE1 PHE A 108      29.988 -47.544  61.845  1.00  0.88           H   new
ATOM      0  HE2 PHE A 108      27.018 -46.560  59.379  1.00  0.88           H   new
ATOM      0  HZ  PHE A 108      28.291 -48.171  60.423  1.00  0.88           H   new
ATOM   1609  N   GLY A 109      29.652 -40.259  59.842  1.00  0.82           N
ATOM   1610  CA  GLY A 109      29.581 -38.809  59.996  1.00  0.82           C
ATOM   1611  C   GLY A 109      29.121 -38.187  58.696  1.00  0.82           C
ATOM   1612  O   GLY A 109      28.367 -38.810  57.949  1.00  0.82           O
ATOM      0  H   GLY A 109      29.205 -40.569  59.176  1.00  0.82           H   new
ATOM      0  HA2 GLY A 109      28.967 -38.579  60.711  1.00  0.82           H   new
ATOM      0  HA3 GLY A 109      30.450 -38.457  60.245  1.00  0.82           H   new
ATOM   1616  N   LYS A 110      29.539 -36.953  58.439  1.00  0.75           N
ATOM   1617  CA  LYS A 110      29.138 -36.298  57.204  1.00  0.75           C
ATOM   1618  C   LYS A 110      30.372 -36.008  56.359  1.00  0.75           C
ATOM   1619  O   LYS A 110      31.352 -35.440  56.843  1.00  0.75           O
ATOM   1620  CB  LYS A 110      28.368 -35.022  57.491  1.00  0.75           C
ATOM   1621  CG  LYS A 110      27.023 -35.234  58.180  1.00  0.75           C
ATOM   1622  CD  LYS A 110      26.259 -33.917  58.348  1.00  0.75           C
ATOM   1623  CE  LYS A 110      24.953 -34.121  59.126  1.00  0.75           C
ATOM   1624  NZ  LYS A 110      23.981 -34.982  58.383  1.00  0.75           N1+
ATOM      0  H   LYS A 110      30.045 -36.487  58.955  1.00  0.75           H   new
ATOM      0  HA  LYS A 110      28.548 -36.890  56.711  1.00  0.75           H   new
ATOM      0  HB2 LYS A 110      28.916 -34.446  58.047  1.00  0.75           H   new
ATOM      0  HB3 LYS A 110      28.220 -34.553  56.655  1.00  0.75           H   new
ATOM      0  HG2 LYS A 110      26.488 -35.855  57.662  1.00  0.75           H   new
ATOM      0  HG3 LYS A 110      27.165 -35.639  59.050  1.00  0.75           H   new
ATOM      0  HD2 LYS A 110      26.817 -33.275  58.813  1.00  0.75           H   new
ATOM      0  HD3 LYS A 110      26.062 -33.542  57.475  1.00  0.75           H   new
ATOM      0  HE2 LYS A 110      25.150 -34.526  59.985  1.00  0.75           H   new
ATOM      0  HE3 LYS A 110      24.547 -33.258  59.305  1.00  0.75           H   new
ATOM      0  HZ1 LYS A 110      23.304 -35.196  58.919  1.00  0.75           H   new
ATOM      0  HZ2 LYS A 110      23.671 -34.538  57.676  1.00  0.75           H   new
ATOM      0  HZ3 LYS A 110      24.389 -35.724  58.111  1.00  0.75           H   new
ATOM   1638  N   GLY A 111      30.331 -36.460  55.117  1.00  0.68           N
ATOM   1639  CA  GLY A 111      31.414 -36.328  54.165  1.00  0.68           C
ATOM   1640  C   GLY A 111      31.140 -35.216  53.186  1.00  0.68           C
ATOM   1641  O   GLY A 111      30.283 -34.364  53.411  1.00  0.68           O
ATOM      0  H   GLY A 111      29.645 -36.867  54.795  1.00  0.68           H   new
ATOM      0  HA2 GLY A 111      32.243 -36.152  54.636  1.00  0.68           H   new
ATOM      0  HA3 GLY A 111      31.532 -37.163  53.686  1.00  0.68           H   new
ATOM   1645  N   SER A 112      31.820 -35.272  52.057  1.00  0.62           N
ATOM   1646  CA  SER A 112      31.711 -34.220  51.059  1.00  0.62           C
ATOM   1647  C   SER A 112      31.565 -34.771  49.660  1.00  0.62           C
ATOM   1648  O   SER A 112      32.156 -35.794  49.312  1.00  0.62           O
ATOM   1649  CB  SER A 112      32.926 -33.326  51.160  1.00  0.62           C
ATOM   1650  OG  SER A 112      32.948 -32.374  50.144  1.00  0.62           O
ATOM      0  H   SER A 112      32.353 -35.913  51.846  1.00  0.62           H   new
ATOM      0  HA  SER A 112      30.906 -33.709  51.237  1.00  0.62           H   new
ATOM      0  HB2 SER A 112      32.930 -32.881  52.022  1.00  0.62           H   new
ATOM      0  HB3 SER A 112      33.731 -33.866  51.116  1.00  0.62           H   new
ATOM      0  HG  SER A 112      33.451 -31.739  50.366  1.00  0.62           H   new
ATOM   1656  N   ILE A 113      30.777 -34.076  48.852  1.00  0.59           N
ATOM   1657  CA  ILE A 113      30.533 -34.489  47.478  1.00  0.59           C
ATOM   1658  C   ILE A 113      30.706 -33.316  46.510  1.00  0.59           C
ATOM   1659  O   ILE A 113      30.321 -32.189  46.819  1.00  0.59           O
ATOM   1660  CB  ILE A 113      29.112 -35.069  47.401  1.00  0.59           C
ATOM   1661  CG1 ILE A 113      28.817 -35.683  46.056  1.00  0.59           C
ATOM   1662  CG2 ILE A 113      28.118 -33.957  47.688  1.00  0.59           C
ATOM   1663  CD1 ILE A 113      27.577 -36.571  46.097  1.00  0.59           C
ATOM      0  H   ILE A 113      30.370 -33.355  49.083  1.00  0.59           H   new
ATOM      0  HA  ILE A 113      31.179 -35.164  47.216  1.00  0.59           H   new
ATOM      0  HB  ILE A 113      29.037 -35.777  48.060  1.00  0.59           H   new
ATOM      0 HG12 ILE A 113      28.689 -34.980  45.401  1.00  0.59           H   new
ATOM      0 HG13 ILE A 113      29.580 -36.207  45.765  1.00  0.59           H   new
ATOM      0 HG21 ILE A 113      27.216 -34.310  47.643  1.00  0.59           H   new
ATOM      0 HG22 ILE A 113      28.280 -33.598  48.575  1.00  0.59           H   new
ATOM      0 HG23 ILE A 113      28.222 -33.252  47.030  1.00  0.59           H   new
ATOM      0 HD11 ILE A 113      27.419 -36.947  45.217  1.00  0.59           H   new
ATOM      0 HD12 ILE A 113      27.714 -37.289  46.735  1.00  0.59           H   new
ATOM      0 HD13 ILE A 113      26.809 -36.042  46.365  1.00  0.59           H   new
ATOM   1675  N   ASP A 114      31.307 -33.579  45.343  1.00  0.59           N
ATOM   1676  CA  ASP A 114      31.522 -32.565  44.297  1.00  0.59           C
ATOM   1677  C   ASP A 114      31.029 -33.108  42.953  1.00  0.59           C
ATOM   1678  O   ASP A 114      31.582 -34.091  42.434  1.00  0.59           O
ATOM   1679  CB  ASP A 114      33.008 -32.161  44.179  1.00  0.59           C
ATOM   1680  CG  ASP A 114      33.311 -30.947  43.205  1.00  0.59           C
ATOM   1681  OD1 ASP A 114      32.397 -30.268  42.825  1.00  0.59           O
ATOM   1682  OD2 ASP A 114      34.467 -30.767  42.821  1.00  0.59           O1-
ATOM      0  H   ASP A 114      31.604 -34.358  45.133  1.00  0.59           H   new
ATOM      0  HA  ASP A 114      31.021 -31.772  44.544  1.00  0.59           H   new
ATOM      0  HB2 ASP A 114      33.337 -31.935  45.063  1.00  0.59           H   new
ATOM      0  HB3 ASP A 114      33.513 -32.932  43.877  1.00  0.59           H   new
ATOM   1687  N   THR A 115      29.938 -32.535  42.441  1.00  0.60           N
ATOM   1688  CA  THR A 115      29.350 -33.031  41.201  1.00  0.60           C
ATOM   1689  C   THR A 115      29.385 -32.019  40.079  1.00  0.60           C
ATOM   1690  O   THR A 115      28.975 -30.872  40.243  1.00  0.60           O
ATOM   1691  CB  THR A 115      27.900 -33.483  41.405  1.00  0.60           C
ATOM   1692  CG2 THR A 115      27.305 -34.012  40.113  1.00  0.60           C
ATOM   1693  OG1 THR A 115      27.872 -34.527  42.369  1.00  0.60           O
ATOM      0  H   THR A 115      29.529 -31.866  42.793  1.00  0.60           H   new
ATOM      0  HA  THR A 115      29.901 -33.788  40.946  1.00  0.60           H   new
ATOM      0  HB  THR A 115      27.382 -32.719  41.702  1.00  0.60           H   new
ATOM      0  HG1 THR A 115      27.379 -34.302  43.011  1.00  0.60           H   new
ATOM      0 HG21 THR A 115      26.389 -34.291  40.269  1.00  0.60           H   new
ATOM      0 HG22 THR A 115      27.320 -33.314  39.440  1.00  0.60           H   new
ATOM      0 HG23 THR A 115      27.825 -34.770  39.804  1.00  0.60           H   new
ATOM   1701  N   CYS A 116      29.865 -32.471  38.929  1.00  0.62           N
ATOM   1702  CA  CYS A 116      29.967 -31.675  37.721  1.00  0.62           C
ATOM   1703  C   CYS A 116      29.017 -32.243  36.682  1.00  0.62           C
ATOM   1704  O   CYS A 116      28.572 -33.388  36.815  1.00  0.62           O
ATOM   1705  CB  CYS A 116      31.402 -31.654  37.221  1.00  0.62           C
ATOM   1706  SG  CYS A 116      32.585 -30.897  38.377  1.00  0.62           S
ATOM      0  H   CYS A 116      30.149 -33.277  38.829  1.00  0.62           H   new
ATOM      0  HA  CYS A 116      29.716 -30.756  37.903  1.00  0.62           H   new
ATOM      0  HB2 CYS A 116      31.683 -32.564  37.037  1.00  0.62           H   new
ATOM      0  HB3 CYS A 116      31.434 -31.172  36.380  1.00  0.62           H   new
ATOM   1711  N   ALA A 117      28.656 -31.461  35.669  1.00  0.65           N
ATOM   1712  CA  ALA A 117      27.902 -31.243  34.447  1.00  0.65           C
ATOM   1713  C   ALA A 117      28.543 -30.334  33.420  1.00  0.65           C
ATOM   1714  O   ALA A 117      28.834 -29.165  33.674  1.00  0.65           O
ATOM   1715  CB  ALA A 117      26.560 -30.672  34.822  1.00  0.65           C
ATOM      0  HA  ALA A 117      27.848 -32.110  34.016  1.00  0.65           H   new
ATOM      0  HB1 ALA A 117      26.038 -30.518  34.019  1.00  0.65           H   new
ATOM      0  HB2 ALA A 117      26.091 -31.297  35.397  1.00  0.65           H   new
ATOM      0  HB3 ALA A 117      26.685 -29.833  35.292  1.00  0.65           H   new
ATOM   1721  N   LYS A 118      28.697 -30.887  32.211  1.00  0.69           N
ATOM   1722  CA  LYS A 118      29.259 -30.178  31.051  1.00  0.69           C
ATOM   1723  C   LYS A 118      28.377 -29.037  30.556  1.00  0.69           C
ATOM   1724  O   LYS A 118      28.884 -28.068  30.006  1.00  0.69           O
ATOM   1725  CB  LYS A 118      29.551 -31.143  29.916  1.00  0.69           C
ATOM   1726  CG  LYS A 118      30.164 -30.505  28.654  1.00  0.69           C
ATOM   1727  CD  LYS A 118      31.599 -29.997  28.866  1.00  0.69           C
ATOM   1728  CE  LYS A 118      32.188 -29.478  27.549  1.00  0.69           C
ATOM   1729  NZ  LYS A 118      33.567 -28.925  27.713  1.00  0.69           N1+
ATOM      0  H   LYS A 118      28.474 -31.699  32.039  1.00  0.69           H   new
ATOM      0  HA  LYS A 118      30.088 -29.779  31.357  1.00  0.69           H   new
ATOM      0  HB2 LYS A 118      30.156 -31.828  30.241  1.00  0.69           H   new
ATOM      0  HB3 LYS A 118      28.725 -31.587  29.668  1.00  0.69           H   new
ATOM      0  HG2 LYS A 118      30.161 -31.157  27.936  1.00  0.69           H   new
ATOM      0  HG3 LYS A 118      29.605 -29.766  28.369  1.00  0.69           H   new
ATOM      0  HD2 LYS A 118      31.602 -29.289  29.529  1.00  0.69           H   new
ATOM      0  HD3 LYS A 118      32.153 -30.713  29.214  1.00  0.69           H   new
ATOM      0  HE2 LYS A 118      32.208 -30.200  26.901  1.00  0.69           H   new
ATOM      0  HE3 LYS A 118      31.608 -28.789  27.189  1.00  0.69           H   new
ATOM      0  HZ1 LYS A 118      33.873 -28.650  26.924  1.00  0.69           H   new
ATOM      0  HZ2 LYS A 118      33.546 -28.238  28.278  1.00  0.69           H   new
ATOM      0  HZ3 LYS A 118      34.104 -29.557  28.035  1.00  0.69           H   new
ATOM   1743  N   PHE A 119      27.053 -29.199  30.649  1.00  0.72           N
ATOM   1744  CA  PHE A 119      26.113 -28.163  30.204  1.00  0.72           C
ATOM   1745  C   PHE A 119      26.135 -27.792  28.721  1.00  0.72           C
ATOM   1746  O   PHE A 119      26.077 -26.610  28.381  1.00  0.72           O
ATOM   1747  CB  PHE A 119      26.350 -26.873  30.981  1.00  0.72           C
ATOM   1748  CG  PHE A 119      25.473 -25.768  30.562  1.00  0.72           C
ATOM   1749  CD1 PHE A 119      24.218 -25.664  31.044  1.00  0.72           C
ATOM   1750  CD2 PHE A 119      25.916 -24.822  29.633  1.00  0.72           C
ATOM   1751  CE1 PHE A 119      23.426 -24.656  30.632  1.00  0.72           C
ATOM   1752  CE2 PHE A 119      25.097 -23.807  29.227  1.00  0.72           C
ATOM   1753  CZ  PHE A 119      23.859 -23.724  29.726  1.00  0.72           C
ATOM      0  H   PHE A 119      26.678 -29.904  30.968  1.00  0.72           H   new
ATOM      0  HA  PHE A 119      25.249 -28.571  30.372  1.00  0.72           H   new
ATOM      0  HB2 PHE A 119      26.215 -27.043  31.926  1.00  0.72           H   new
ATOM      0  HB3 PHE A 119      27.275 -26.602  30.871  1.00  0.72           H   new
ATOM      0  HD1 PHE A 119      23.901 -26.286  31.658  1.00  0.72           H   new
ATOM      0  HD2 PHE A 119      26.777 -24.884  29.288  1.00  0.72           H   new
ATOM      0  HE1 PHE A 119      22.563 -24.591  30.971  1.00  0.72           H   new
ATOM      0  HE2 PHE A 119      25.397 -23.180  28.610  1.00  0.72           H   new
ATOM      0  HZ  PHE A 119      23.294 -23.036  29.459  1.00  0.72           H   new
ATOM   1763  N   THR A 120      26.220 -28.754  27.819  1.00  0.75           N
ATOM   1764  CA  THR A 120      26.200 -28.347  26.424  1.00  0.75           C
ATOM   1765  C   THR A 120      24.906 -27.601  26.129  1.00  0.75           C
ATOM   1766  O   THR A 120      23.809 -28.111  26.385  1.00  0.75           O
ATOM   1767  CB  THR A 120      26.260 -29.557  25.467  1.00  0.75           C
ATOM   1768  CG2 THR A 120      26.253 -29.093  24.026  1.00  0.75           C
ATOM   1769  OG1 THR A 120      27.441 -30.340  25.702  1.00  0.75           O
ATOM      0  H   THR A 120      26.286 -29.597  27.975  1.00  0.75           H   new
ATOM      0  HA  THR A 120      26.979 -27.787  26.281  1.00  0.75           H   new
ATOM      0  HB  THR A 120      25.478 -30.105  25.636  1.00  0.75           H   new
ATOM      0  HG1 THR A 120      27.299 -31.137  25.477  1.00  0.75           H   new
ATOM      0 HG21 THR A 120      26.291 -29.863  23.438  1.00  0.75           H   new
ATOM      0 HG22 THR A 120      25.441 -28.593  23.851  1.00  0.75           H   new
ATOM      0 HG23 THR A 120      27.023 -28.525  23.865  1.00  0.75           H   new
ATOM   1777  N   CYS A 121      25.006 -26.407  25.566  1.00  0.77           N
ATOM   1778  CA  CYS A 121      23.782 -25.699  25.232  1.00  0.77           C
ATOM   1779  C   CYS A 121      23.301 -26.220  23.894  1.00  0.77           C
ATOM   1780  O   CYS A 121      24.114 -26.391  22.985  1.00  0.77           O
ATOM   1781  CB  CYS A 121      23.948 -24.202  25.139  1.00  0.77           C
ATOM   1782  SG  CYS A 121      22.379 -23.404  24.902  1.00  0.77           S
ATOM      0  H   CYS A 121      25.740 -26.002  25.375  1.00  0.77           H   new
ATOM      0  HA  CYS A 121      23.147 -25.860  25.947  1.00  0.77           H   new
ATOM      0  HB2 CYS A 121      24.366 -23.868  25.948  1.00  0.77           H   new
ATOM      0  HB3 CYS A 121      24.541 -23.984  24.403  1.00  0.77           H   new
ATOM   1787  N   LYS A 122      22.010 -26.483  23.761  1.00  0.77           N
ATOM   1788  CA  LYS A 122      21.484 -26.963  22.490  1.00  0.77           C
ATOM   1789  C   LYS A 122      20.767 -25.849  21.724  1.00  0.77           C
ATOM   1790  O   LYS A 122      20.908 -25.749  20.504  1.00  0.77           O
ATOM   1791  CB  LYS A 122      20.560 -28.147  22.734  1.00  0.77           C
ATOM   1792  CG  LYS A 122      21.265 -29.343  23.421  1.00  0.77           C
ATOM   1793  CD  LYS A 122      22.380 -29.968  22.541  1.00  0.77           C
ATOM   1794  CE  LYS A 122      23.043 -31.165  23.254  1.00  0.77           C
ATOM   1795  NZ  LYS A 122      24.100 -31.839  22.439  1.00  0.77           N1+
ATOM      0  H   LYS A 122      21.426 -26.392  24.386  1.00  0.77           H   new
ATOM      0  HA  LYS A 122      22.226 -27.253  21.937  1.00  0.77           H   new
ATOM      0  HB2 LYS A 122      19.815 -27.860  23.284  1.00  0.77           H   new
ATOM      0  HB3 LYS A 122      20.190 -28.441  21.887  1.00  0.77           H   new
ATOM      0  HG2 LYS A 122      21.649 -29.048  24.261  1.00  0.77           H   new
ATOM      0  HG3 LYS A 122      20.607 -30.023  23.633  1.00  0.77           H   new
ATOM      0  HD2 LYS A 122      22.004 -30.259  21.695  1.00  0.77           H   new
ATOM      0  HD3 LYS A 122      23.050 -29.297  22.338  1.00  0.77           H   new
ATOM      0  HE2 LYS A 122      23.434 -30.859  24.087  1.00  0.77           H   new
ATOM      0  HE3 LYS A 122      22.359 -31.814  23.483  1.00  0.77           H   new
ATOM      0  HZ1 LYS A 122      24.444 -32.518  22.901  1.00  0.77           H   new
ATOM      0  HZ2 LYS A 122      23.743 -32.145  21.684  1.00  0.77           H   new
ATOM      0  HZ3 LYS A 122      24.744 -31.256  22.247  1.00  0.77           H   new
ATOM   1809  N   ASN A 123      20.015 -25.004  22.436  1.00  0.76           N
ATOM   1810  CA  ASN A 123      19.309 -23.899  21.780  1.00  0.76           C
ATOM   1811  C   ASN A 123      19.654 -22.565  22.412  1.00  0.76           C
ATOM   1812  O   ASN A 123      19.334 -22.298  23.583  1.00  0.76           O
ATOM   1813  CB  ASN A 123      17.799 -24.092  21.686  1.00  0.76           C
ATOM   1814  CG  ASN A 123      17.412 -25.223  20.726  1.00  0.76           C
ATOM   1815  ND2 ASN A 123      16.806 -26.279  21.204  1.00  0.76           N
ATOM   1816  OD1 ASN A 123      17.665 -25.102  19.521  1.00  0.76           O
ATOM      0  H   ASN A 123      19.902 -25.052  23.287  1.00  0.76           H   new
ATOM      0  HA  ASN A 123      19.629 -23.899  20.864  1.00  0.76           H   new
ATOM      0  HB2 ASN A 123      17.445 -24.285  22.568  1.00  0.76           H   new
ATOM      0  HB3 ASN A 123      17.388 -23.265  21.390  1.00  0.76           H   new
ATOM      0 HD21 ASN A 123      16.571 -26.916  20.676  1.00  0.76           H   new
ATOM      0 HD22 ASN A 123      16.643 -26.337  22.046  1.00  0.76           H   new
ATOM   1823  N   LYS A 124      20.326 -21.747  21.606  1.00  0.75           N
ATOM   1824  CA  LYS A 124      20.810 -20.433  21.985  1.00  0.75           C
ATOM   1825  C   LYS A 124      20.019 -19.328  21.305  1.00  0.75           C
ATOM   1826  O   LYS A 124      19.277 -19.575  20.352  1.00  0.75           O
ATOM   1827  CB  LYS A 124      22.289 -20.247  21.632  1.00  0.75           C
ATOM   1828  CG  LYS A 124      23.263 -21.146  22.351  1.00  0.75           C
ATOM   1829  CD  LYS A 124      24.702 -20.717  22.073  1.00  0.75           C
ATOM   1830  CE  LYS A 124      25.107 -20.958  20.621  1.00  0.75           C
ATOM   1831  NZ  LYS A 124      26.536 -20.555  20.365  1.00  0.75           N1+
ATOM      0  H   LYS A 124      20.517 -21.954  20.794  1.00  0.75           H   new
ATOM      0  HA  LYS A 124      20.696 -20.374  22.947  1.00  0.75           H   new
ATOM      0  HB2 LYS A 124      22.394 -20.385  20.678  1.00  0.75           H   new
ATOM      0  HB3 LYS A 124      22.533 -19.326  21.814  1.00  0.75           H   new
ATOM      0  HG2 LYS A 124      23.091 -21.119  23.305  1.00  0.75           H   new
ATOM      0  HG3 LYS A 124      23.134 -22.064  22.066  1.00  0.75           H   new
ATOM      0  HD2 LYS A 124      24.803 -19.775  22.283  1.00  0.75           H   new
ATOM      0  HD3 LYS A 124      25.302 -21.204  22.659  1.00  0.75           H   new
ATOM      0  HE2 LYS A 124      24.992 -21.896  20.404  1.00  0.75           H   new
ATOM      0  HE3 LYS A 124      24.519 -20.457  20.034  1.00  0.75           H   new
ATOM      0  HZ1 LYS A 124      26.726 -20.667  19.503  1.00  0.75           H   new
ATOM      0  HZ2 LYS A 124      26.647 -19.700  20.584  1.00  0.75           H   new
ATOM      0  HZ3 LYS A 124      27.080 -21.060  20.856  1.00  0.75           H   new
ATOM   1845  N   ALA A 125      20.230 -18.110  21.780  1.00  0.74           N
ATOM   1846  CA  ALA A 125      19.616 -16.902  21.251  1.00  0.74           C
ATOM   1847  C   ALA A 125      20.625 -15.768  21.231  1.00  0.74           C
ATOM   1848  O   ALA A 125      21.582 -15.777  22.005  1.00  0.74           O
ATOM   1849  CB  ALA A 125      18.457 -16.538  22.100  1.00  0.74           C
ATOM      0  H   ALA A 125      20.754 -17.958  22.444  1.00  0.74           H   new
ATOM      0  HA  ALA A 125      19.316 -17.062  20.342  1.00  0.74           H   new
ATOM      0  HB1 ALA A 125      18.042 -15.733  21.753  1.00  0.74           H   new
ATOM      0  HB2 ALA A 125      17.812 -17.262  22.095  1.00  0.74           H   new
ATOM      0  HB3 ALA A 125      18.758 -16.381  23.009  1.00  0.74           H   new
ATOM   1855  N   THR A 126      20.433 -14.785  20.354  1.00  0.73           N
ATOM   1856  CA  THR A 126      21.452 -13.731  20.266  1.00  0.73           C
ATOM   1857  C   THR A 126      20.960 -12.294  20.346  1.00  0.73           C
ATOM   1858  O   THR A 126      19.983 -11.926  19.691  1.00  0.73           O
ATOM   1859  CB  THR A 126      22.217 -13.887  18.937  1.00  0.73           C
ATOM   1860  CG2 THR A 126      23.333 -12.848  18.829  1.00  0.73           C
ATOM   1861  OG1 THR A 126      22.801 -15.193  18.877  1.00  0.73           O
ATOM      0  H   THR A 126      19.759 -14.706  19.825  1.00  0.73           H   new
ATOM      0  HA  THR A 126      22.000 -13.864  21.055  1.00  0.73           H   new
ATOM      0  HB  THR A 126      21.592 -13.759  18.206  1.00  0.73           H   new
ATOM      0  HG1 THR A 126      23.217 -15.281  18.153  1.00  0.73           H   new
ATOM      0 HG21 THR A 126      23.802 -12.963  17.987  1.00  0.73           H   new
ATOM      0 HG22 THR A 126      22.951 -11.957  18.867  1.00  0.73           H   new
ATOM      0 HG23 THR A 126      23.956 -12.964  19.564  1.00  0.73           H   new
ATOM   1869  N   GLY A 127      21.644 -11.470  21.158  1.00  0.73           N
ATOM   1870  CA  GLY A 127      21.363 -10.039  21.161  1.00  0.73           C
ATOM   1871  C   GLY A 127      22.412  -9.270  20.352  1.00  0.73           C
ATOM   1872  O   GLY A 127      23.620  -9.523  20.512  1.00  0.73           O
ATOM      0  H   GLY A 127      22.261 -11.721  21.702  1.00  0.73           H   new
ATOM      0  HA2 GLY A 127      20.482  -9.879  20.789  1.00  0.73           H   new
ATOM      0  HA3 GLY A 127      21.350  -9.711  22.074  1.00  0.73           H   new
ATOM   1876  N   LYS A 128      21.955  -8.275  19.571  1.00  0.74           N
ATOM   1877  CA  LYS A 128      22.841  -7.437  18.756  1.00  0.74           C
ATOM   1878  C   LYS A 128      22.529  -5.933  18.912  1.00  0.74           C
ATOM   1879  O   LYS A 128      21.382  -5.509  18.738  1.00  0.74           O
ATOM   1880  CB  LYS A 128      22.699  -7.822  17.283  1.00  0.74           C
ATOM   1881  CG  LYS A 128      23.023  -9.263  16.922  1.00  0.74           C
ATOM   1882  CD  LYS A 128      22.926  -9.487  15.427  1.00  0.74           C
ATOM   1883  CE  LYS A 128      23.261 -10.933  15.072  1.00  0.74           C
ATOM   1884  NZ  LYS A 128      23.196 -11.178  13.600  1.00  0.74           N1+
ATOM      0  H   LYS A 128      21.122  -8.071  19.503  1.00  0.74           H   new
ATOM      0  HA  LYS A 128      23.748  -7.589  19.065  1.00  0.74           H   new
ATOM      0  HB2 LYS A 128      21.787  -7.638  17.008  1.00  0.74           H   new
ATOM      0  HB3 LYS A 128      23.275  -7.242  16.761  1.00  0.74           H   new
ATOM      0  HG2 LYS A 128      23.917  -9.483  17.227  1.00  0.74           H   new
ATOM      0  HG3 LYS A 128      22.412  -9.860  17.382  1.00  0.74           H   new
ATOM      0  HD2 LYS A 128      22.030  -9.274  15.121  1.00  0.74           H   new
ATOM      0  HD3 LYS A 128      23.533  -8.887  14.966  1.00  0.74           H   new
ATOM      0  HE2 LYS A 128      24.150 -11.147  15.396  1.00  0.74           H   new
ATOM      0  HE3 LYS A 128      22.643 -11.528  15.526  1.00  0.74           H   new
ATOM      0  HZ1 LYS A 128      23.397 -12.029  13.431  1.00  0.74           H   new
ATOM      0  HZ2 LYS A 128      22.374 -11.003  13.306  1.00  0.74           H   new
ATOM      0  HZ3 LYS A 128      23.778 -10.648  13.185  1.00  0.74           H   new
ATOM   1898  N   THR A 129      23.534  -5.117  19.250  1.00  0.76           N
ATOM   1899  CA  THR A 129      23.323  -3.681  19.475  1.00  0.76           C
ATOM   1900  C   THR A 129      22.946  -2.964  18.204  1.00  0.76           C
ATOM   1901  O   THR A 129      23.587  -3.147  17.158  1.00  0.76           O
ATOM   1902  CB  THR A 129      24.544  -2.956  20.097  1.00  0.76           C
ATOM   1903  CG2 THR A 129      24.228  -1.481  20.321  1.00  0.76           C
ATOM   1904  OG1 THR A 129      24.866  -3.508  21.349  1.00  0.76           O
ATOM      0  H   THR A 129      24.347  -5.376  19.354  1.00  0.76           H   new
ATOM      0  HA  THR A 129      22.593  -3.644  20.113  1.00  0.76           H   new
ATOM      0  HB  THR A 129      25.286  -3.060  19.481  1.00  0.76           H   new
ATOM      0  HG1 THR A 129      25.529  -3.105  21.671  1.00  0.76           H   new
ATOM      0 HG21 THR A 129      24.999  -1.040  20.710  1.00  0.76           H   new
ATOM      0 HG22 THR A 129      24.011  -1.064  19.473  1.00  0.76           H   new
ATOM      0 HG23 THR A 129      23.472  -1.400  20.923  1.00  0.76           H   new
ATOM   1912  N   ILE A 130      21.921  -2.125  18.300  1.00  0.78           N
ATOM   1913  CA  ILE A 130      21.511  -1.326  17.166  1.00  0.78           C
ATOM   1914  C   ILE A 130      22.076   0.081  17.358  1.00  0.78           C
ATOM   1915  O   ILE A 130      21.681   0.797  18.275  1.00  0.78           O
ATOM   1916  CB  ILE A 130      19.987  -1.261  17.108  1.00  0.78           C
ATOM   1917  CG1 ILE A 130      19.395  -2.665  17.034  1.00  0.78           C
ATOM   1918  CG2 ILE A 130      19.588  -0.471  15.875  1.00  0.78           C
ATOM   1919  CD1 ILE A 130      17.951  -2.689  17.317  1.00  0.78           C
ATOM      0  H   ILE A 130      21.454  -2.007  19.013  1.00  0.78           H   new
ATOM      0  HA  ILE A 130      21.838  -1.715  16.340  1.00  0.78           H   new
ATOM      0  HB  ILE A 130      19.649  -0.830  17.909  1.00  0.78           H   new
ATOM      0 HG12 ILE A 130      19.554  -3.033  16.150  1.00  0.78           H   new
ATOM      0 HG13 ILE A 130      19.854  -3.239  17.667  1.00  0.78           H   new
ATOM      0 HG21 ILE A 130      18.621  -0.420  15.822  1.00  0.78           H   new
ATOM      0 HG22 ILE A 130      19.956   0.425  15.931  1.00  0.78           H   new
ATOM      0 HG23 ILE A 130      19.932  -0.912  15.082  1.00  0.78           H   new
ATOM      0 HD11 ILE A 130      17.624  -3.600  17.257  1.00  0.78           H   new
ATOM      0 HD12 ILE A 130      17.790  -2.346  18.210  1.00  0.78           H   new
ATOM      0 HD13 ILE A 130      17.485  -2.136  16.670  1.00  0.78           H   new
ATOM   1931  N   LEU A 131      23.007   0.470  16.503  1.00  0.80           N
ATOM   1932  CA  LEU A 131      23.679   1.760  16.648  1.00  0.80           C
ATOM   1933  C   LEU A 131      23.045   2.785  15.733  1.00  0.80           C
ATOM   1934  O   LEU A 131      22.584   2.439  14.646  1.00  0.80           O
ATOM   1935  CB  LEU A 131      25.167   1.594  16.340  1.00  0.80           C
ATOM   1936  CG  LEU A 131      25.887   0.587  17.240  1.00  0.80           C
ATOM   1937  CD1 LEU A 131      27.304   0.384  16.760  1.00  0.80           C
ATOM   1938  CD2 LEU A 131      25.875   1.127  18.662  1.00  0.80           C
ATOM      0  H   LEU A 131      23.268   0.004  15.829  1.00  0.80           H   new
ATOM      0  HA  LEU A 131      23.584   2.076  17.560  1.00  0.80           H   new
ATOM      0  HB2 LEU A 131      25.266   1.315  15.416  1.00  0.80           H   new
ATOM      0  HB3 LEU A 131      25.602   2.457  16.424  1.00  0.80           H   new
ATOM      0  HG  LEU A 131      25.437  -0.272  17.212  1.00  0.80           H   new
ATOM      0 HD11 LEU A 131      27.752  -0.255  17.336  1.00  0.80           H   new
ATOM      0 HD12 LEU A 131      27.293   0.047  15.851  1.00  0.80           H   new
ATOM      0 HD13 LEU A 131      27.779   1.230  16.785  1.00  0.80           H   new
ATOM      0 HD21 LEU A 131      26.328   0.502  19.250  1.00  0.80           H   new
ATOM      0 HD22 LEU A 131      26.332   1.982  18.687  1.00  0.80           H   new
ATOM      0 HD23 LEU A 131      24.958   1.242  18.957  1.00  0.80           H   new
ATOM   1950  N   ARG A 132      23.090   4.059  16.120  1.00  0.81           N
ATOM   1951  CA  ARG A 132      22.470   5.101  15.298  1.00  0.81           C
ATOM   1952  C   ARG A 132      23.009   5.139  13.876  1.00  0.81           C
ATOM   1953  O   ARG A 132      22.249   5.223  12.912  1.00  0.81           O
ATOM   1954  CB  ARG A 132      22.719   6.468  15.929  1.00  0.81           C
ATOM   1955  CG  ARG A 132      21.967   6.750  17.214  1.00  0.81           C
ATOM   1956  CD  ARG A 132      22.354   8.054  17.829  1.00  0.81           C
ATOM   1957  NE  ARG A 132      21.653   8.297  19.098  1.00  0.81           N
ATOM   1958  CZ  ARG A 132      21.932   9.309  19.950  1.00  0.81           C
ATOM   1959  NH1 ARG A 132      22.878  10.174  19.648  1.00  0.81           N1+
ATOM   1960  NH2 ARG A 132      21.268   9.434  21.094  1.00  0.81           N
ATOM      0  H   ARG A 132      23.467   4.339  16.841  1.00  0.81           H   new
ATOM      0  HA  ARG A 132      21.524   4.890  15.258  1.00  0.81           H   new
ATOM      0  HB2 ARG A 132      23.669   6.556  16.104  1.00  0.81           H   new
ATOM      0  HB3 ARG A 132      22.486   7.151  15.281  1.00  0.81           H   new
ATOM      0  HG2 ARG A 132      21.014   6.751  17.034  1.00  0.81           H   new
ATOM      0  HG3 ARG A 132      22.135   6.035  17.847  1.00  0.81           H   new
ATOM      0  HD2 ARG A 132      23.312   8.066  17.983  1.00  0.81           H   new
ATOM      0  HD3 ARG A 132      22.157   8.774  17.209  1.00  0.81           H   new
ATOM      0  HE  ARG A 132      21.020   7.757  19.314  1.00  0.81           H   new
ATOM      0 HH11 ARG A 132      23.315  10.094  18.912  1.00  0.81           H   new
ATOM      0 HH12 ARG A 132      23.059  10.819  20.187  1.00  0.81           H   new
ATOM      0 HH21 ARG A 132      20.654   8.868  21.299  1.00  0.81           H   new
ATOM      0 HH22 ARG A 132      21.452  10.081  21.630  1.00  0.81           H   new
ATOM   1974  N   GLU A 133      24.307   4.969  13.722  1.00  0.81           N
ATOM   1975  CA  GLU A 133      24.927   5.050  12.406  1.00  0.81           C
ATOM   1976  C   GLU A 133      24.463   3.952  11.453  1.00  0.81           C
ATOM   1977  O   GLU A 133      24.633   4.076  10.235  1.00  0.81           O
ATOM   1978  CB  GLU A 133      26.448   5.027  12.533  1.00  0.81           C
ATOM   1979  CG  GLU A 133      27.038   6.282  13.172  1.00  0.81           C
ATOM   1980  CD  GLU A 133      28.549   6.245  13.290  1.00  0.81           C
ATOM   1981  OE1 GLU A 133      29.133   5.245  12.944  1.00  0.81           O
ATOM   1982  OE2 GLU A 133      29.114   7.223  13.724  1.00  0.81           O1-
ATOM      0  H   GLU A 133      24.853   4.805  14.366  1.00  0.81           H   new
ATOM      0  HA  GLU A 133      24.642   5.893  12.020  1.00  0.81           H   new
ATOM      0  HB2 GLU A 133      26.708   4.255  13.060  1.00  0.81           H   new
ATOM      0  HB3 GLU A 133      26.835   4.912  11.651  1.00  0.81           H   new
ATOM      0  HG2 GLU A 133      26.780   7.056  12.647  1.00  0.81           H   new
ATOM      0  HG3 GLU A 133      26.654   6.398  14.055  1.00  0.81           H   new
ATOM   1989  N   ASN A 134      23.930   2.853  11.998  1.00  0.80           N
ATOM   1990  CA  ASN A 134      23.520   1.728  11.188  1.00  0.80           C
ATOM   1991  C   ASN A 134      22.037   1.749  10.856  1.00  0.80           C
ATOM   1992  O   ASN A 134      21.540   0.779  10.272  1.00  0.80           O
ATOM   1993  CB  ASN A 134      23.857   0.442  11.895  1.00  0.80           C
ATOM   1994  CG  ASN A 134      25.319   0.262  12.010  1.00  0.80           C
ATOM   1995  ND2 ASN A 134      25.746  -0.324  13.086  1.00  0.80           N
ATOM   1996  OD1 ASN A 134      26.073   0.645  11.107  1.00  0.80           O
ATOM      0  H   ASN A 134      23.801   2.749  12.842  1.00  0.80           H   new
ATOM      0  HA  ASN A 134      24.004   1.792  10.350  1.00  0.80           H   new
ATOM      0  HB2 ASN A 134      23.458   0.442  12.779  1.00  0.80           H   new
ATOM      0  HB3 ASN A 134      23.474  -0.306  11.411  1.00  0.80           H   new
ATOM      0 HD21 ASN A 134      26.588  -0.462  13.195  1.00  0.80           H   new
ATOM      0 HD22 ASN A 134      25.187  -0.575  13.690  1.00  0.80           H   new
ATOM   2003  N   ILE A 135      21.335   2.831  11.230  1.00  0.79           N
ATOM   2004  CA  ILE A 135      19.900   2.944  10.974  1.00  0.79           C
ATOM   2005  C   ILE A 135      19.526   3.737   9.742  1.00  0.79           C
ATOM   2006  O   ILE A 135      19.981   4.864   9.531  1.00  0.79           O
ATOM   2007  CB  ILE A 135      19.140   3.544  12.162  1.00  0.79           C
ATOM   2008  CG1 ILE A 135      19.219   2.615  13.356  1.00  0.79           C
ATOM   2009  CG2 ILE A 135      17.708   3.864  11.779  1.00  0.79           C
ATOM   2010  CD1 ILE A 135      18.692   3.228  14.601  1.00  0.79           C
ATOM      0  H   ILE A 135      21.678   3.509  11.634  1.00  0.79           H   new
ATOM      0  HA  ILE A 135      19.638   2.022  10.825  1.00  0.79           H   new
ATOM      0  HB  ILE A 135      19.558   4.382  12.415  1.00  0.79           H   new
ATOM      0 HG12 ILE A 135      18.721   1.805  13.164  1.00  0.79           H   new
ATOM      0 HG13 ILE A 135      20.142   2.353  13.496  1.00  0.79           H   new
ATOM      0 HG21 ILE A 135      17.245   4.242  12.543  1.00  0.79           H   new
ATOM      0 HG22 ILE A 135      17.703   4.504  11.050  1.00  0.79           H   new
ATOM      0 HG23 ILE A 135      17.258   3.051  11.499  1.00  0.79           H   new
ATOM      0 HD11 ILE A 135      18.766   2.593  15.331  1.00  0.79           H   new
ATOM      0 HD12 ILE A 135      19.205   4.024  14.812  1.00  0.79           H   new
ATOM      0 HD13 ILE A 135      17.761   3.468  14.475  1.00  0.79           H   new
ATOM   2022  N   LYS A 136      18.666   3.122   8.941  1.00  0.77           N
ATOM   2023  CA  LYS A 136      18.151   3.713   7.730  1.00  0.77           C
ATOM   2024  C   LYS A 136      16.621   3.687   7.726  1.00  0.77           C
ATOM   2025  O   LYS A 136      15.992   2.700   8.107  1.00  0.77           O
ATOM   2026  CB  LYS A 136      18.669   2.932   6.519  1.00  0.77           C
ATOM   2027  CG  LYS A 136      20.183   2.962   6.335  1.00  0.77           C
ATOM   2028  CD  LYS A 136      20.601   2.219   5.076  1.00  0.77           C
ATOM   2029  CE  LYS A 136      22.112   2.235   4.898  1.00  0.77           C
ATOM   2030  NZ  LYS A 136      22.533   1.553   3.639  1.00  0.77           N1+
ATOM      0  H   LYS A 136      18.363   2.332   9.095  1.00  0.77           H   new
ATOM      0  HA  LYS A 136      18.451   4.634   7.685  1.00  0.77           H   new
ATOM      0  HB2 LYS A 136      18.384   2.008   6.601  1.00  0.77           H   new
ATOM      0  HB3 LYS A 136      18.252   3.288   5.719  1.00  0.77           H   new
ATOM      0  HG2 LYS A 136      20.487   3.882   6.286  1.00  0.77           H   new
ATOM      0  HG3 LYS A 136      20.613   2.562   7.107  1.00  0.77           H   new
ATOM      0  HD2 LYS A 136      20.289   1.302   5.121  1.00  0.77           H   new
ATOM      0  HD3 LYS A 136      20.178   2.625   4.303  1.00  0.77           H   new
ATOM      0  HE2 LYS A 136      22.426   3.153   4.889  1.00  0.77           H   new
ATOM      0  HE3 LYS A 136      22.531   1.799   5.657  1.00  0.77           H   new
ATOM      0  HZ1 LYS A 136      23.420   1.581   3.568  1.00  0.77           H   new
ATOM      0  HZ2 LYS A 136      22.264   0.705   3.656  1.00  0.77           H   new
ATOM      0  HZ3 LYS A 136      22.167   1.966   2.941  1.00  0.77           H   new
ATOM   2044  N   TYR A 137      16.017   4.742   7.224  1.00  0.74           N
ATOM   2045  CA  TYR A 137      14.577   4.768   7.046  1.00  0.74           C
ATOM   2046  C   TYR A 137      14.265   4.997   5.593  1.00  0.74           C
ATOM   2047  O   TYR A 137      14.941   5.776   4.928  1.00  0.74           O
ATOM   2048  CB  TYR A 137      13.938   5.897   7.846  1.00  0.74           C
ATOM   2049  CG  TYR A 137      13.942   5.813   9.335  1.00  0.74           C
ATOM   2050  CD1 TYR A 137      15.058   6.176  10.074  1.00  0.74           C
ATOM   2051  CD2 TYR A 137      12.773   5.455   9.972  1.00  0.74           C
ATOM   2052  CE1 TYR A 137      14.979   6.162  11.458  1.00  0.74           C
ATOM   2053  CE2 TYR A 137      12.699   5.452  11.334  1.00  0.74           C
ATOM   2054  CZ  TYR A 137      13.793   5.809  12.077  1.00  0.74           C
ATOM   2055  OH  TYR A 137      13.710   5.822  13.443  1.00  0.74           O
ATOM      0  H   TYR A 137      16.422   5.459   6.977  1.00  0.74           H   new
ATOM      0  HA  TYR A 137      14.223   3.920   7.355  1.00  0.74           H   new
ATOM      0  HB2 TYR A 137      14.383   6.722   7.597  1.00  0.74           H   new
ATOM      0  HB3 TYR A 137      13.015   5.975   7.559  1.00  0.74           H   new
ATOM      0  HD1 TYR A 137      15.846   6.425   9.648  1.00  0.74           H   new
ATOM      0  HD2 TYR A 137      12.029   5.214   9.469  1.00  0.74           H   new
ATOM      0  HE1 TYR A 137      15.722   6.389  11.969  1.00  0.74           H   new
ATOM      0  HE2 TYR A 137      11.908   5.208  11.757  1.00  0.74           H   new
ATOM      0  HH  TYR A 137      12.938   5.589  13.679  1.00  0.74           H   new
ATOM   2065  N   GLU A 138      13.207   4.378   5.111  1.00  0.73           N
ATOM   2066  CA  GLU A 138      12.755   4.648   3.763  1.00  0.73           C
ATOM   2067  C   GLU A 138      11.428   5.363   3.845  1.00  0.73           C
ATOM   2068  O   GLU A 138      10.472   4.838   4.431  1.00  0.73           O
ATOM   2069  CB  GLU A 138      12.633   3.372   2.928  1.00  0.73           C
ATOM   2070  CG  GLU A 138      13.951   2.637   2.693  1.00  0.73           C
ATOM   2071  CD  GLU A 138      13.800   1.416   1.808  1.00  0.73           C
ATOM   2072  OE1 GLU A 138      12.712   1.165   1.351  1.00  0.73           O
ATOM   2073  OE2 GLU A 138      14.770   0.723   1.608  1.00  0.73           O1-
ATOM      0  H   GLU A 138      12.738   3.801   5.544  1.00  0.73           H   new
ATOM      0  HA  GLU A 138      13.412   5.204   3.316  1.00  0.73           H   new
ATOM      0  HB2 GLU A 138      12.014   2.769   3.369  1.00  0.73           H   new
ATOM      0  HB3 GLU A 138      12.245   3.598   2.068  1.00  0.73           H   new
ATOM      0  HG2 GLU A 138      14.588   3.247   2.288  1.00  0.73           H   new
ATOM      0  HG3 GLU A 138      14.321   2.367   3.548  1.00  0.73           H   new
ATOM   2080  N   VAL A 139      11.401   6.565   3.276  1.00  0.72           N
ATOM   2081  CA  VAL A 139      10.234   7.437   3.273  1.00  0.72           C
ATOM   2082  C   VAL A 139       9.741   7.757   1.899  1.00  0.72           C
ATOM   2083  O   VAL A 139      10.511   8.097   0.995  1.00  0.72           O
ATOM   2084  CB  VAL A 139      10.504   8.774   4.003  1.00  0.72           C
ATOM   2085  CG1 VAL A 139       9.315   9.752   3.870  1.00  0.72           C
ATOM   2086  CG2 VAL A 139      10.665   8.499   5.435  1.00  0.72           C
ATOM      0  H   VAL A 139      12.080   6.903   2.871  1.00  0.72           H   new
ATOM      0  HA  VAL A 139       9.553   6.931   3.743  1.00  0.72           H   new
ATOM      0  HB  VAL A 139      11.295   9.171   3.606  1.00  0.72           H   new
ATOM      0 HG11 VAL A 139       9.520  10.576   4.339  1.00  0.72           H   new
ATOM      0 HG12 VAL A 139       9.157   9.944   2.932  1.00  0.72           H   new
ATOM      0 HG13 VAL A 139       8.521   9.350   4.255  1.00  0.72           H   new
ATOM      0 HG21 VAL A 139      10.835   9.329   5.907  1.00  0.72           H   new
ATOM      0 HG22 VAL A 139       9.855   8.092   5.780  1.00  0.72           H   new
ATOM      0 HG23 VAL A 139      11.412   7.894   5.567  1.00  0.72           H   new
ATOM   2096  N   ALA A 140       8.445   7.626   1.732  1.00  0.71           N
ATOM   2097  CA  ALA A 140       7.839   7.977   0.482  1.00  0.71           C
ATOM   2098  C   ALA A 140       7.047   9.244   0.674  1.00  0.71           C
ATOM   2099  O   ALA A 140       6.435   9.467   1.728  1.00  0.71           O
ATOM   2100  CB  ALA A 140       6.974   6.856  -0.031  1.00  0.71           C
ATOM      0  H   ALA A 140       7.901   7.335   2.332  1.00  0.71           H   new
ATOM      0  HA  ALA A 140       8.526   8.127  -0.186  1.00  0.71           H   new
ATOM      0  HB1 ALA A 140       6.575   7.116  -0.876  1.00  0.71           H   new
ATOM      0  HB2 ALA A 140       7.516   6.062  -0.160  1.00  0.71           H   new
ATOM      0  HB3 ALA A 140       6.273   6.667   0.612  1.00  0.71           H   new
ATOM   2106  N   ILE A 141       7.070  10.079  -0.343  1.00  0.72           N
ATOM   2107  CA  ILE A 141       6.289  11.289  -0.321  1.00  0.72           C
ATOM   2108  C   ILE A 141       5.394  11.288  -1.531  1.00  0.72           C
ATOM   2109  O   ILE A 141       5.856  11.059  -2.650  1.00  0.72           O
ATOM   2110  CB  ILE A 141       7.149  12.563  -0.336  1.00  0.72           C
ATOM   2111  CG1 ILE A 141       8.084  12.587   0.821  1.00  0.72           C
ATOM   2112  CG2 ILE A 141       6.225  13.799  -0.254  1.00  0.72           C
ATOM   2113  CD1 ILE A 141       9.039  13.731   0.764  1.00  0.72           C
ATOM      0  H   ILE A 141       7.534   9.962  -1.058  1.00  0.72           H   new
ATOM      0  HA  ILE A 141       5.783  11.301   0.506  1.00  0.72           H   new
ATOM      0  HB  ILE A 141       7.666  12.576  -1.157  1.00  0.72           H   new
ATOM      0 HG12 ILE A 141       7.573  12.637   1.644  1.00  0.72           H   new
ATOM      0 HG13 ILE A 141       8.582  11.755   0.847  1.00  0.72           H   new
ATOM      0 HG21 ILE A 141       6.763  14.606  -0.263  1.00  0.72           H   new
ATOM      0 HG22 ILE A 141       5.622  13.804  -1.014  1.00  0.72           H   new
ATOM      0 HG23 ILE A 141       5.709  13.764   0.567  1.00  0.72           H   new
ATOM      0 HD11 ILE A 141       9.625  13.703   1.537  1.00  0.72           H   new
ATOM      0 HD12 ILE A 141       9.570  13.670  -0.046  1.00  0.72           H   new
ATOM      0 HD13 ILE A 141       8.545  14.566   0.764  1.00  0.72           H   new
ATOM   2125  N   PHE A 142       4.114  11.521  -1.317  1.00  0.74           N
ATOM   2126  CA  PHE A 142       3.189  11.561  -2.431  1.00  0.74           C
ATOM   2127  C   PHE A 142       2.499  12.898  -2.457  1.00  0.74           C
ATOM   2128  O   PHE A 142       2.176  13.462  -1.414  1.00  0.74           O
ATOM   2129  CB  PHE A 142       2.136  10.462  -2.279  1.00  0.74           C
ATOM   2130  CG  PHE A 142       2.722   9.134  -2.227  1.00  0.74           C
ATOM   2131  CD1 PHE A 142       3.162   8.626  -1.026  1.00  0.74           C
ATOM   2132  CD2 PHE A 142       2.858   8.388  -3.351  1.00  0.74           C
ATOM   2133  CE1 PHE A 142       3.736   7.404  -0.981  1.00  0.74           C
ATOM   2134  CE2 PHE A 142       3.456   7.170  -3.311  1.00  0.74           C
ATOM   2135  CZ  PHE A 142       3.893   6.688  -2.141  1.00  0.74           C
ATOM      0  H   PHE A 142       3.762  11.657  -0.544  1.00  0.74           H   new
ATOM      0  HA  PHE A 142       3.681  11.423  -3.255  1.00  0.74           H   new
ATOM      0  HB2 PHE A 142       1.624  10.618  -1.470  1.00  0.74           H   new
ATOM      0  HB3 PHE A 142       1.514  10.509  -3.022  1.00  0.74           H   new
ATOM      0  HD1 PHE A 142       3.064   9.123  -0.246  1.00  0.74           H   new
ATOM      0  HD2 PHE A 142       2.537   8.715  -4.160  1.00  0.74           H   new
ATOM      0  HE1 PHE A 142       4.023   7.051  -0.170  1.00  0.74           H   new
ATOM      0  HE2 PHE A 142       3.561   6.674  -4.091  1.00  0.74           H   new
ATOM      0  HZ  PHE A 142       4.309   5.857  -2.114  1.00  0.74           H   new
ATOM   2145  N   VAL A 143       2.194  13.375  -3.639  1.00  0.76           N
ATOM   2146  CA  VAL A 143       1.414  14.587  -3.748  1.00  0.76           C
ATOM   2147  C   VAL A 143       0.068  14.091  -4.209  1.00  0.76           C
ATOM   2148  O   VAL A 143       0.017  13.254  -5.106  1.00  0.76           O
ATOM   2149  CB  VAL A 143       2.002  15.557  -4.777  1.00  0.76           C
ATOM   2150  CG1 VAL A 143       1.167  16.819  -4.800  1.00  0.76           C
ATOM   2151  CG2 VAL A 143       3.457  15.829  -4.464  1.00  0.76           C
ATOM      0  H   VAL A 143       2.425  13.019  -4.387  1.00  0.76           H   new
ATOM      0  HA  VAL A 143       1.386  15.081  -2.914  1.00  0.76           H   new
ATOM      0  HB  VAL A 143       1.975  15.166  -5.664  1.00  0.76           H   new
ATOM      0 HG11 VAL A 143       1.534  17.438  -5.450  1.00  0.76           H   new
ATOM      0 HG12 VAL A 143       0.254  16.599  -5.043  1.00  0.76           H   new
ATOM      0 HG13 VAL A 143       1.177  17.230  -3.921  1.00  0.76           H   new
ATOM      0 HG21 VAL A 143       3.820  16.444  -5.121  1.00  0.76           H   new
ATOM      0 HG22 VAL A 143       3.530  16.221  -3.580  1.00  0.76           H   new
ATOM      0 HG23 VAL A 143       3.955  14.997  -4.491  1.00  0.76           H   new
ATOM   2161  N   HIS A 144      -1.026  14.534  -3.591  1.00  0.80           N
ATOM   2162  CA  HIS A 144      -2.298  13.993  -4.050  1.00  0.80           C
ATOM   2163  C   HIS A 144      -2.435  14.199  -5.535  1.00  0.80           C
ATOM   2164  O   HIS A 144      -2.745  13.261  -6.264  1.00  0.80           O
ATOM   2165  CB  HIS A 144      -3.502  14.616  -3.350  1.00  0.80           C
ATOM   2166  CG  HIS A 144      -3.706  14.120  -2.007  1.00  0.80           C
ATOM   2167  CD2 HIS A 144      -2.890  13.432  -1.208  1.00  0.80           C
ATOM   2168  ND1 HIS A 144      -4.886  14.308  -1.303  1.00  0.80           N
ATOM   2169  CE1 HIS A 144      -4.775  13.716  -0.124  1.00  0.80           C
ATOM   2170  NE2 HIS A 144      -3.569  13.177  -0.050  1.00  0.80           N
ATOM      0  H   HIS A 144      -1.056  15.106  -2.950  1.00  0.80           H   new
ATOM      0  HA  HIS A 144      -2.291  13.048  -3.831  1.00  0.80           H   new
ATOM      0  HB2 HIS A 144      -3.387  15.579  -3.318  1.00  0.80           H   new
ATOM      0  HB3 HIS A 144      -4.299  14.443  -3.876  1.00  0.80           H   new
ATOM      0  HD2 HIS A 144      -2.018  13.173  -1.403  1.00  0.80           H   new
ATOM      0  HE1 HIS A 144      -5.430  13.685   0.536  1.00  0.80           H   new
ATOM      0  HE2 HIS A 144      -3.261  12.736   0.621  1.00  0.80           H   new
ATOM   2178  N   GLY A 145      -2.195  15.419  -5.994  1.00  0.84           N
ATOM   2179  CA  GLY A 145      -2.208  15.635  -7.419  1.00  0.84           C
ATOM   2180  C   GLY A 145      -3.505  15.119  -7.992  1.00  0.84           C
ATOM   2181  O   GLY A 145      -4.586  15.562  -7.595  1.00  0.84           O
ATOM      0  H   GLY A 145      -2.028  16.111  -5.511  1.00  0.84           H   new
ATOM      0  HA2 GLY A 145      -2.110  16.580  -7.614  1.00  0.84           H   new
ATOM      0  HA3 GLY A 145      -1.457  15.181  -7.832  1.00  0.84           H   new
ATOM   2185  N   SER A 146      -3.379  14.222  -8.966  1.00  0.88           N
ATOM   2186  CA  SER A 146      -4.529  13.620  -9.606  1.00  0.88           C
ATOM   2187  C   SER A 146      -4.193  12.203 -10.064  1.00  0.88           C
ATOM   2188  O   SER A 146      -3.445  12.005 -11.028  1.00  0.88           O
ATOM   2189  CB  SER A 146      -4.967  14.476 -10.770  1.00  0.88           C
ATOM   2190  OG  SER A 146      -6.068  13.918 -11.413  1.00  0.88           O
ATOM      0  H   SER A 146      -2.622  13.949  -9.270  1.00  0.88           H   new
ATOM      0  HA  SER A 146      -5.260  13.565  -8.971  1.00  0.88           H   new
ATOM      0  HB2 SER A 146      -5.189  15.366 -10.456  1.00  0.88           H   new
ATOM      0  HB3 SER A 146      -4.235  14.572 -11.399  1.00  0.88           H   new
ATOM      0  HG  SER A 146      -6.649  14.511 -11.539  1.00  0.88           H   new
ATOM   2196  N   THR A 147      -4.752  11.219  -9.356  1.00  0.93           N
ATOM   2197  CA  THR A 147      -4.488   9.812  -9.639  1.00  0.93           C
ATOM   2198  C   THR A 147      -5.815   9.077  -9.626  1.00  0.93           C
ATOM   2199  O   THR A 147      -6.835   9.624  -9.214  1.00  0.93           O
ATOM   2200  CB  THR A 147      -3.618   9.144  -8.558  1.00  0.93           C
ATOM   2201  CG2 THR A 147      -2.471  10.073  -8.165  1.00  0.93           C
ATOM   2202  OG1 THR A 147      -4.416   8.899  -7.404  1.00  0.93           O
ATOM      0  H   THR A 147      -5.293  11.351  -8.701  1.00  0.93           H   new
ATOM      0  HA  THR A 147      -4.026   9.769 -10.491  1.00  0.93           H   new
ATOM      0  HB  THR A 147      -3.260   8.313  -8.907  1.00  0.93           H   new
ATOM      0  HG1 THR A 147      -4.187   9.422  -6.788  1.00  0.93           H   new
ATOM      0 HG21 THR A 147      -1.927   9.646  -7.484  1.00  0.93           H   new
ATOM      0 HG22 THR A 147      -1.924  10.260  -8.944  1.00  0.93           H   new
ATOM      0 HG23 THR A 147      -2.832  10.903  -7.817  1.00  0.93           H   new
ATOM   2210  N   ASP A 148      -5.814   7.831 -10.057  1.00  0.98           N
ATOM   2211  CA  ASP A 148      -7.018   7.019  -9.909  1.00  0.98           C
ATOM   2212  C   ASP A 148      -6.937   6.322  -8.540  1.00  0.98           C
ATOM   2213  O   ASP A 148      -5.974   6.562  -7.792  1.00  0.98           O
ATOM   2214  CB  ASP A 148      -7.137   6.017 -11.071  1.00  0.98           C
ATOM   2215  CG  ASP A 148      -6.088   4.928 -11.070  1.00  0.98           C
ATOM   2216  OD1 ASP A 148      -5.501   4.722 -10.029  1.00  0.98           O
ATOM   2217  OD2 ASP A 148      -5.875   4.298 -12.066  1.00  0.98           O1-
ATOM      0  H   ASP A 148      -5.147   7.438 -10.431  1.00  0.98           H   new
ATOM      0  HA  ASP A 148      -7.818   7.567  -9.942  1.00  0.98           H   new
ATOM      0  HB2 ASP A 148      -8.015   5.605 -11.039  1.00  0.98           H   new
ATOM      0  HB3 ASP A 148      -7.082   6.503 -11.909  1.00  0.98           H   new
ATOM   2222  N   SER A 149      -7.914   5.447  -8.232  1.00  1.04           N
ATOM   2223  CA  SER A 149      -7.949   4.694  -6.970  1.00  1.04           C
ATOM   2224  C   SER A 149      -7.349   3.286  -7.068  1.00  1.04           C
ATOM   2225  O   SER A 149      -7.533   2.475  -6.156  1.00  1.04           O
ATOM   2226  CB  SER A 149      -9.371   4.576  -6.445  1.00  1.04           C
ATOM   2227  OG  SER A 149     -10.175   3.829  -7.315  1.00  1.04           O
ATOM      0  H   SER A 149      -8.575   5.277  -8.755  1.00  1.04           H   new
ATOM      0  HA  SER A 149      -7.398   5.206  -6.358  1.00  1.04           H   new
ATOM      0  HB2 SER A 149      -9.361   4.157  -5.570  1.00  1.04           H   new
ATOM      0  HB3 SER A 149      -9.750   5.461  -6.331  1.00  1.04           H   new
ATOM      0  HG  SER A 149     -10.249   4.235  -8.047  1.00  1.04           H   new
ATOM   2233  N   THR A 150      -6.687   2.972  -8.184  1.00  1.10           N
ATOM   2234  CA  THR A 150      -6.066   1.662  -8.386  1.00  1.10           C
ATOM   2235  C   THR A 150      -4.571   1.821  -8.179  1.00  1.10           C
ATOM   2236  O   THR A 150      -3.947   1.105  -7.386  1.00  1.10           O
ATOM   2237  CB  THR A 150      -6.340   1.091  -9.796  1.00  1.10           C
ATOM   2238  CG2 THR A 150      -5.640  -0.243  -9.958  1.00  1.10           C
ATOM   2239  OG1 THR A 150      -7.752   0.918  -9.994  1.00  1.10           O
ATOM      0  H   THR A 150      -6.586   3.513  -8.845  1.00  1.10           H   new
ATOM      0  HA  THR A 150      -6.447   1.035  -7.752  1.00  1.10           H   new
ATOM      0  HB  THR A 150      -6.000   1.715 -10.456  1.00  1.10           H   new
ATOM      0  HG1 THR A 150      -7.892   0.609 -10.763  1.00  1.10           H   new
ATOM      0 HG21 THR A 150      -5.816  -0.595 -10.844  1.00  1.10           H   new
ATOM      0 HG22 THR A 150      -4.684  -0.123  -9.842  1.00  1.10           H   new
ATOM      0 HG23 THR A 150      -5.971  -0.865  -9.292  1.00  1.10           H   new
ATOM   2247  N   SER A 151      -4.014   2.851  -8.817  1.00  1.16           N
ATOM   2248  CA  SER A 151      -2.605   3.198  -8.732  1.00  1.16           C
ATOM   2249  C   SER A 151      -2.271   3.631  -7.302  1.00  1.16           C
ATOM   2250  O   SER A 151      -1.108   3.686  -6.914  1.00  1.16           O
ATOM   2251  CB  SER A 151      -2.274   4.287  -9.737  1.00  1.16           C
ATOM   2252  OG  SER A 151      -2.901   5.502  -9.413  1.00  1.16           O
ATOM      0  H   SER A 151      -4.463   3.380  -9.325  1.00  1.16           H   new
ATOM      0  HA  SER A 151      -2.063   2.424  -8.949  1.00  1.16           H   new
ATOM      0  HB2 SER A 151      -1.313   4.417  -9.769  1.00  1.16           H   new
ATOM      0  HB3 SER A 151      -2.552   4.005 -10.623  1.00  1.16           H   new
ATOM      0  HG  SER A 151      -3.727   5.436  -9.549  1.00  1.16           H   new
ATOM   2258  N   HIS A 152      -3.310   3.930  -6.521  1.00  1.20           N
ATOM   2259  CA  HIS A 152      -3.221   4.302  -5.118  1.00  1.20           C
ATOM   2260  C   HIS A 152      -2.370   3.315  -4.332  1.00  1.20           C
ATOM   2261  O   HIS A 152      -1.682   3.694  -3.393  1.00  1.20           O
ATOM   2262  CB  HIS A 152      -4.610   4.375  -4.455  1.00  1.20           C
ATOM   2263  CG  HIS A 152      -4.496   4.669  -2.990  1.00  1.20           C
ATOM   2264  CD2 HIS A 152      -4.464   5.825  -2.322  1.00  1.20           C
ATOM   2265  ND1 HIS A 152      -4.361   3.673  -2.047  1.00  1.20           N
ATOM   2266  CE1 HIS A 152      -4.214   4.206  -0.853  1.00  1.20           C
ATOM   2267  NE2 HIS A 152      -4.225   5.530  -0.969  1.00  1.20           N
ATOM      0  H   HIS A 152      -4.119   3.920  -6.812  1.00  1.20           H   new
ATOM      0  HA  HIS A 152      -2.808   5.179  -5.100  1.00  1.20           H   new
ATOM      0  HB2 HIS A 152      -5.141   5.063  -4.885  1.00  1.20           H   new
ATOM      0  HB3 HIS A 152      -5.077   3.535  -4.584  1.00  1.20           H   new
ATOM      0  HD1 HIS A 152      -4.371   2.829  -2.214  1.00  1.20           H   new
ATOM      0  HD2 HIS A 152      -4.579   6.673  -2.687  1.00  1.20           H   new
ATOM      0  HE1 HIS A 152      -4.118   3.733  -0.058  1.00  1.20           H   new
ATOM   2275  N   GLY A 153      -2.493   2.025  -4.640  1.00  1.20           N
ATOM   2276  CA  GLY A 153      -1.778   1.007  -3.883  1.00  1.20           C
ATOM   2277  C   GLY A 153      -0.376   0.698  -4.422  1.00  1.20           C
ATOM   2278  O   GLY A 153       0.277  -0.227  -3.932  1.00  1.20           O
ATOM      0  H   GLY A 153      -2.982   1.723  -5.279  1.00  1.20           H   new
ATOM      0  HA2 GLY A 153      -1.703   1.296  -2.960  1.00  1.20           H   new
ATOM      0  HA3 GLY A 153      -2.301   0.190  -3.882  1.00  1.20           H   new
ATOM   2282  N   ASN A 154       0.085   1.432  -5.436  1.00  1.16           N
ATOM   2283  CA  ASN A 154       1.373   1.136  -6.042  1.00  1.16           C
ATOM   2284  C   ASN A 154       2.350   2.311  -5.936  1.00  1.16           C
ATOM   2285  O   ASN A 154       2.337   3.241  -6.751  1.00  1.16           O
ATOM   2286  CB  ASN A 154       1.142   0.713  -7.478  1.00  1.16           C
ATOM   2287  CG  ASN A 154       2.381   0.253  -8.176  1.00  1.16           C
ATOM   2288  ND2 ASN A 154       2.216  -0.649  -9.114  1.00  1.16           N
ATOM   2289  OD1 ASN A 154       3.491   0.706  -7.875  1.00  1.16           O
ATOM      0  H   ASN A 154      -0.332   2.100  -5.782  1.00  1.16           H   new
ATOM      0  HA  ASN A 154       1.794   0.409  -5.556  1.00  1.16           H   new
ATOM      0  HB2 ASN A 154       0.487  -0.002  -7.495  1.00  1.16           H   new
ATOM      0  HB3 ASN A 154       0.762   1.458  -7.969  1.00  1.16           H   new
ATOM      0 HD21 ASN A 154       2.896  -0.948  -9.547  1.00  1.16           H   new
ATOM      0 HD22 ASN A 154       1.428  -0.941  -9.296  1.00  1.16           H   new
ATOM   2296  N   TYR A 155       3.243   2.239  -4.948  1.00  1.09           N
ATOM   2297  CA  TYR A 155       4.149   3.350  -4.682  1.00  1.09           C
ATOM   2298  C   TYR A 155       5.036   3.633  -5.897  1.00  1.09           C
ATOM   2299  O   TYR A 155       5.241   4.793  -6.265  1.00  1.09           O
ATOM   2300  CB  TYR A 155       5.002   3.043  -3.434  1.00  1.09           C
ATOM   2301  CG  TYR A 155       4.156   2.991  -2.139  1.00  1.09           C
ATOM   2302  CD1 TYR A 155       2.890   2.427  -2.173  1.00  1.09           C
ATOM   2303  CD2 TYR A 155       4.622   3.538  -0.948  1.00  1.09           C
ATOM   2304  CE1 TYR A 155       2.102   2.423  -1.055  1.00  1.09           C
ATOM   2305  CE2 TYR A 155       3.829   3.541   0.182  1.00  1.09           C
ATOM   2306  CZ  TYR A 155       2.565   2.992   0.127  1.00  1.09           C
ATOM   2307  OH  TYR A 155       1.724   3.027   1.226  1.00  1.09           O
ATOM      0  H   TYR A 155       3.338   1.562  -4.426  1.00  1.09           H   new
ATOM      0  HA  TYR A 155       3.624   4.147  -4.510  1.00  1.09           H   new
ATOM      0  HB2 TYR A 155       5.455   2.194  -3.556  1.00  1.09           H   new
ATOM      0  HB3 TYR A 155       5.690   3.721  -3.341  1.00  1.09           H   new
ATOM      0  HD1 TYR A 155       2.574   2.049  -2.962  1.00  1.09           H   new
ATOM      0  HD2 TYR A 155       5.476   3.905  -0.913  1.00  1.09           H   new
ATOM      0  HE1 TYR A 155       1.255   2.039  -1.085  1.00  1.09           H   new
ATOM      0  HE2 TYR A 155       4.145   3.911   0.975  1.00  1.09           H   new
ATOM      0  HH  TYR A 155       1.160   3.642   1.128  1.00  1.09           H   new
ATOM   2317  N   SER A 156       5.521   2.570  -6.549  1.00  1.02           N
ATOM   2318  CA  SER A 156       6.406   2.726  -7.699  1.00  1.02           C
ATOM   2319  C   SER A 156       5.710   3.415  -8.864  1.00  1.02           C
ATOM   2320  O   SER A 156       6.311   4.263  -9.530  1.00  1.02           O
ATOM   2321  CB  SER A 156       6.943   1.379  -8.143  1.00  1.02           C
ATOM   2322  OG  SER A 156       7.787   0.818  -7.168  1.00  1.02           O
ATOM      0  H   SER A 156       5.348   1.754  -6.339  1.00  1.02           H   new
ATOM      0  HA  SER A 156       7.144   3.290  -7.418  1.00  1.02           H   new
ATOM      0  HB2 SER A 156       6.204   0.776  -8.319  1.00  1.02           H   new
ATOM      0  HB3 SER A 156       7.430   1.481  -8.975  1.00  1.02           H   new
ATOM      0  HG  SER A 156       8.069   0.074  -7.436  1.00  1.02           H   new
ATOM   2328  N   GLU A 157       4.445   3.065  -9.118  1.00  0.96           N
ATOM   2329  CA  GLU A 157       3.718   3.694 -10.219  1.00  0.96           C
ATOM   2330  C   GLU A 157       3.593   5.188  -9.974  1.00  0.96           C
ATOM   2331  O   GLU A 157       3.804   5.985 -10.890  1.00  0.96           O
ATOM   2332  CB  GLU A 157       2.331   3.074 -10.434  1.00  0.96           C
ATOM   2333  CG  GLU A 157       1.554   3.642 -11.640  1.00  0.96           C
ATOM   2334  CD  GLU A 157       0.225   2.931 -11.916  1.00  0.96           C
ATOM   2335  OE1 GLU A 157      -0.133   2.042 -11.177  1.00  0.96           O
ATOM   2336  OE2 GLU A 157      -0.421   3.284 -12.874  1.00  0.96           O1-
ATOM      0  H   GLU A 157       4.000   2.478  -8.674  1.00  0.96           H   new
ATOM      0  HA  GLU A 157       4.229   3.538 -11.029  1.00  0.96           H   new
ATOM      0  HB2 GLU A 157       2.432   2.116 -10.551  1.00  0.96           H   new
ATOM      0  HB3 GLU A 157       1.802   3.207  -9.632  1.00  0.96           H   new
ATOM      0  HG2 GLU A 157       1.380   4.584 -11.487  1.00  0.96           H   new
ATOM      0  HG3 GLU A 157       2.113   3.582 -12.431  1.00  0.96           H   new
ATOM   2343  N   GLN A 158       3.299   5.586  -8.732  1.00  0.93           N
ATOM   2344  CA  GLN A 158       3.130   7.013  -8.482  1.00  0.93           C
ATOM   2345  C   GLN A 158       4.440   7.746  -8.711  1.00  0.93           C
ATOM   2346  O   GLN A 158       4.461   8.877  -9.217  1.00  0.93           O
ATOM   2347  CB  GLN A 158       2.681   7.281  -7.058  1.00  0.93           C
ATOM   2348  CG  GLN A 158       1.349   6.747  -6.698  1.00  0.93           C
ATOM   2349  CD  GLN A 158       0.269   7.204  -7.591  1.00  0.93           C
ATOM   2350  NE2 GLN A 158      -0.630   6.282  -7.807  1.00  0.93           N
ATOM   2351  OE1 GLN A 158       0.225   8.341  -8.076  1.00  0.93           O
ATOM      0  H   GLN A 158       3.198   5.070  -8.051  1.00  0.93           H   new
ATOM      0  HA  GLN A 158       2.450   7.331  -9.096  1.00  0.93           H   new
ATOM      0  HB2 GLN A 158       3.338   6.904  -6.452  1.00  0.93           H   new
ATOM      0  HB3 GLN A 158       2.678   8.240  -6.912  1.00  0.93           H   new
ATOM      0  HG2 GLN A 158       1.383   5.778  -6.713  1.00  0.93           H   new
ATOM      0  HG3 GLN A 158       1.139   7.009  -5.788  1.00  0.93           H   new
ATOM      0 HE21 GLN A 158      -0.548   5.507  -7.443  1.00  0.93           H   new
ATOM      0 HE22 GLN A 158      -1.304   6.449  -8.314  1.00  0.93           H   new
ATOM   2360  N   ILE A 159       5.545   7.079  -8.388  1.00  0.91           N
ATOM   2361  CA  ILE A 159       6.852   7.663  -8.603  1.00  0.91           C
ATOM   2362  C   ILE A 159       7.075   7.817 -10.111  1.00  0.91           C
ATOM   2363  O   ILE A 159       7.479   8.875 -10.589  1.00  0.91           O
ATOM   2364  CB  ILE A 159       7.940   6.820  -7.915  1.00  0.91           C
ATOM   2365  CG1 ILE A 159       7.720   6.915  -6.393  1.00  0.91           C
ATOM   2366  CG2 ILE A 159       9.305   7.340  -8.282  1.00  0.91           C
ATOM   2367  CD1 ILE A 159       8.508   5.951  -5.560  1.00  0.91           C
ATOM      0  H   ILE A 159       5.554   6.290  -8.045  1.00  0.91           H   new
ATOM      0  HA  ILE A 159       6.904   8.544  -8.201  1.00  0.91           H   new
ATOM      0  HB  ILE A 159       7.885   5.895  -8.203  1.00  0.91           H   new
ATOM      0 HG12 ILE A 159       7.937   7.816  -6.107  1.00  0.91           H   new
ATOM      0 HG13 ILE A 159       6.777   6.779  -6.210  1.00  0.91           H   new
ATOM      0 HG21 ILE A 159       9.984   6.803  -7.844  1.00  0.91           H   new
ATOM      0 HG22 ILE A 159       9.423   7.289  -9.243  1.00  0.91           H   new
ATOM      0 HG23 ILE A 159       9.388   8.263  -7.995  1.00  0.91           H   new
ATOM      0 HD11 ILE A 159       8.301   6.089  -4.622  1.00  0.91           H   new
ATOM      0 HD12 ILE A 159       8.278   5.043  -5.811  1.00  0.91           H   new
ATOM      0 HD13 ILE A 159       9.456   6.096  -5.706  1.00  0.91           H   new
ATOM   2379  N   GLY A 160       6.746   6.770 -10.873  1.00  0.90           N
ATOM   2380  CA  GLY A 160       6.862   6.762 -12.334  1.00  0.90           C
ATOM   2381  C   GLY A 160       6.043   7.876 -13.005  1.00  0.90           C
ATOM   2382  O   GLY A 160       6.442   8.416 -14.039  1.00  0.90           O
ATOM      0  H   GLY A 160       6.444   6.033 -10.549  1.00  0.90           H   new
ATOM      0  HA2 GLY A 160       7.795   6.860 -12.580  1.00  0.90           H   new
ATOM      0  HA3 GLY A 160       6.568   5.902 -12.673  1.00  0.90           H   new
ATOM   2386  N   LYS A 161       4.921   8.249 -12.382  1.00  0.88           N
ATOM   2387  CA  LYS A 161       4.032   9.306 -12.869  1.00  0.88           C
ATOM   2388  C   LYS A 161       4.462  10.693 -12.391  1.00  0.88           C
ATOM   2389  O   LYS A 161       3.783  11.685 -12.661  1.00  0.88           O
ATOM   2390  CB  LYS A 161       2.588   9.061 -12.418  1.00  0.88           C
ATOM   2391  CG  LYS A 161       1.941   7.777 -12.956  1.00  0.88           C
ATOM   2392  CD  LYS A 161       1.740   7.822 -14.458  1.00  0.88           C
ATOM   2393  CE  LYS A 161       1.010   6.572 -14.943  1.00  0.88           C
ATOM   2394  NZ  LYS A 161       0.822   6.573 -16.423  1.00  0.88           N1+
ATOM      0  H   LYS A 161       4.651   7.887 -11.650  1.00  0.88           H   new
ATOM      0  HA  LYS A 161       4.088   9.280 -13.837  1.00  0.88           H   new
ATOM      0  HB2 LYS A 161       2.568   9.034 -11.449  1.00  0.88           H   new
ATOM      0  HB3 LYS A 161       2.046   9.818 -12.692  1.00  0.88           H   new
ATOM      0  HG2 LYS A 161       2.498   7.016 -12.729  1.00  0.88           H   new
ATOM      0  HG3 LYS A 161       1.085   7.641 -12.521  1.00  0.88           H   new
ATOM      0  HD2 LYS A 161       1.231   8.612 -14.697  1.00  0.88           H   new
ATOM      0  HD3 LYS A 161       2.600   7.893 -14.902  1.00  0.88           H   new
ATOM      0  HE2 LYS A 161       1.512   5.784 -14.682  1.00  0.88           H   new
ATOM      0  HE3 LYS A 161       0.145   6.514 -14.508  1.00  0.88           H   new
ATOM      0  HZ1 LYS A 161       0.395   5.832 -16.669  1.00  0.88           H   new
ATOM      0  HZ2 LYS A 161       0.343   7.284 -16.661  1.00  0.88           H   new
ATOM      0  HZ3 LYS A 161       1.616   6.603 -16.823  1.00  0.88           H   new
ATOM   2408  N   ASN A 162       5.578  10.757 -11.664  1.00  0.86           N
ATOM   2409  CA  ASN A 162       6.134  11.975 -11.091  1.00  0.86           C
ATOM   2410  C   ASN A 162       5.189  12.693 -10.138  1.00  0.86           C
ATOM   2411  O   ASN A 162       5.161  13.922 -10.101  1.00  0.86           O
ATOM   2412  CB  ASN A 162       6.579  12.936 -12.182  1.00  0.86           C
ATOM   2413  CG  ASN A 162       7.683  12.370 -13.045  1.00  0.86           C
ATOM   2414  ND2 ASN A 162       7.498  12.445 -14.341  1.00  0.86           N
ATOM   2415  OD1 ASN A 162       8.698  11.868 -12.545  1.00  0.86           O
ATOM      0  H   ASN A 162       6.049  10.060 -11.486  1.00  0.86           H   new
ATOM      0  HA  ASN A 162       6.899  11.687 -10.569  1.00  0.86           H   new
ATOM      0  HB2 ASN A 162       5.818  13.158 -12.741  1.00  0.86           H   new
ATOM      0  HB3 ASN A 162       6.883  13.762 -11.775  1.00  0.86           H   new
ATOM      0 HD21 ASN A 162       8.095  12.138 -14.879  1.00  0.86           H   new
ATOM      0 HD22 ASN A 162       6.780  12.801 -14.653  1.00  0.86           H   new
ATOM   2422  N   GLN A 163       4.424  11.933  -9.352  1.00  0.83           N
ATOM   2423  CA  GLN A 163       3.562  12.538  -8.343  1.00  0.83           C
ATOM   2424  C   GLN A 163       4.042  12.064  -6.981  1.00  0.83           C
ATOM   2425  O   GLN A 163       3.365  12.230  -5.963  1.00  0.83           O
ATOM   2426  CB  GLN A 163       2.078  12.193  -8.564  1.00  0.83           C
ATOM   2427  CG  GLN A 163       1.528  12.689  -9.930  1.00  0.83           C
ATOM   2428  CD  GLN A 163      -0.016  12.621 -10.067  1.00  0.83           C
ATOM   2429  NE2 GLN A 163      -0.553  11.796 -10.961  1.00  0.83           N
ATOM   2430  OE1 GLN A 163      -0.692  13.363  -9.348  1.00  0.83           O
ATOM      0  H   GLN A 163       4.391  11.074  -9.388  1.00  0.83           H   new
ATOM      0  HA  GLN A 163       3.620  13.504  -8.405  1.00  0.83           H   new
ATOM      0  HB2 GLN A 163       1.964  11.231  -8.507  1.00  0.83           H   new
ATOM      0  HB3 GLN A 163       1.552  12.584  -7.849  1.00  0.83           H   new
ATOM      0  HG2 GLN A 163       1.813  13.606 -10.066  1.00  0.83           H   new
ATOM      0  HG3 GLN A 163       1.927  12.160 -10.638  1.00  0.83           H   new
ATOM      0 HE21 GLN A 163      -0.046  11.295 -11.443  1.00  0.83           H   new
ATOM      0 HE22 GLN A 163      -1.407  11.763 -11.058  1.00  0.83           H   new
ATOM   2439  N   ALA A 164       5.212  11.432  -6.981  1.00  0.79           N
ATOM   2440  CA  ALA A 164       5.769  10.858  -5.772  1.00  0.79           C
ATOM   2441  C   ALA A 164       7.259  10.621  -5.858  1.00  0.79           C
ATOM   2442  O   ALA A 164       7.844  10.601  -6.942  1.00  0.79           O
ATOM   2443  CB  ALA A 164       5.101   9.552  -5.473  1.00  0.79           C
ATOM      0  H   ALA A 164       5.700  11.327  -7.681  1.00  0.79           H   new
ATOM      0  HA  ALA A 164       5.610  11.504  -5.066  1.00  0.79           H   new
ATOM      0  HB1 ALA A 164       5.478   9.173  -4.663  1.00  0.79           H   new
ATOM      0  HB2 ALA A 164       4.150   9.696  -5.350  1.00  0.79           H   new
ATOM      0  HB3 ALA A 164       5.242   8.940  -6.212  1.00  0.79           H   new
ATOM   2449  N   ALA A 165       7.865  10.405  -4.699  1.00  0.77           N
ATOM   2450  CA  ALA A 165       9.277  10.056  -4.644  1.00  0.77           C
ATOM   2451  C   ALA A 165       9.615   9.233  -3.393  1.00  0.77           C
ATOM   2452  O   ALA A 165       8.920   9.313  -2.381  1.00  0.77           O
ATOM   2453  CB  ALA A 165      10.083  11.321  -4.700  1.00  0.77           C
ATOM      0  H   ALA A 165       7.477  10.455  -3.933  1.00  0.77           H   new
ATOM      0  HA  ALA A 165       9.496   9.495  -5.404  1.00  0.77           H   new
ATOM      0  HB1 ALA A 165      11.028  11.105  -4.664  1.00  0.77           H   new
ATOM      0  HB2 ALA A 165       9.890  11.791  -5.526  1.00  0.77           H   new
ATOM      0  HB3 ALA A 165       9.852  11.886  -3.946  1.00  0.77           H   new
ATOM   2459  N   ARG A 166      10.702   8.448  -3.458  1.00  0.75           N
ATOM   2460  CA  ARG A 166      11.150   7.652  -2.298  1.00  0.75           C
ATOM   2461  C   ARG A 166      12.616   7.904  -1.945  1.00  0.75           C
ATOM   2462  O   ARG A 166      13.483   7.929  -2.822  1.00  0.75           O
ATOM   2463  CB  ARG A 166      10.939   6.166  -2.532  1.00  0.75           C
ATOM   2464  CG  ARG A 166      11.306   5.281  -1.332  1.00  0.75           C
ATOM   2465  CD  ARG A 166      11.007   3.844  -1.577  1.00  0.75           C
ATOM   2466  NE  ARG A 166      11.857   3.262  -2.599  1.00  0.75           N
ATOM   2467  CZ  ARG A 166      11.730   2.004  -3.065  1.00  0.75           C
ATOM   2468  NH1 ARG A 166      10.791   1.219  -2.585  1.00  0.75           N1+
ATOM   2469  NH2 ARG A 166      12.547   1.557  -4.005  1.00  0.75           N
ATOM      0  H   ARG A 166      11.192   8.362  -4.160  1.00  0.75           H   new
ATOM      0  HA  ARG A 166      10.605   7.942  -1.550  1.00  0.75           H   new
ATOM      0  HB2 ARG A 166      10.009   6.014  -2.761  1.00  0.75           H   new
ATOM      0  HB3 ARG A 166      11.468   5.891  -3.297  1.00  0.75           H   new
ATOM      0  HG2 ARG A 166      12.250   5.383  -1.134  1.00  0.75           H   new
ATOM      0  HG3 ARG A 166      10.818   5.582  -0.550  1.00  0.75           H   new
ATOM      0  HD2 ARG A 166      11.117   3.349  -0.750  1.00  0.75           H   new
ATOM      0  HD3 ARG A 166      10.079   3.751  -1.842  1.00  0.75           H   new
ATOM      0  HE  ARG A 166      12.482   3.752  -2.929  1.00  0.75           H   new
ATOM      0 HH11 ARG A 166      10.259   1.509  -1.975  1.00  0.75           H   new
ATOM      0 HH12 ARG A 166      10.709   0.416  -2.881  1.00  0.75           H   new
ATOM      0 HH21 ARG A 166      13.161   2.070  -4.320  1.00  0.75           H   new
ATOM      0 HH22 ARG A 166      12.464   0.754  -4.301  1.00  0.75           H   new
ATOM   2483  N   PHE A 167      12.873   8.110  -0.642  1.00  0.75           N
ATOM   2484  CA  PHE A 167      14.201   8.463  -0.145  1.00  0.75           C
ATOM   2485  C   PHE A 167      14.691   7.616   1.005  1.00  0.75           C
ATOM   2486  O   PHE A 167      13.894   7.115   1.800  1.00  0.75           O
ATOM   2487  CB  PHE A 167      14.133   9.880   0.363  1.00  0.75           C
ATOM   2488  CG  PHE A 167      13.633  10.697  -0.648  1.00  0.75           C
ATOM   2489  CD1 PHE A 167      12.270  10.856  -0.724  1.00  0.75           C
ATOM   2490  CD2 PHE A 167      14.455  11.279  -1.564  1.00  0.75           C
ATOM   2491  CE1 PHE A 167      11.745  11.576  -1.694  1.00  0.75           C
ATOM   2492  CE2 PHE A 167      13.921  12.012  -2.555  1.00  0.75           C
ATOM   2493  CZ  PHE A 167      12.572  12.148  -2.618  1.00  0.75           C
ATOM      0  H   PHE A 167      12.276   8.047  -0.026  1.00  0.75           H   new
ATOM      0  HA  PHE A 167      14.814   8.329  -0.884  1.00  0.75           H   new
ATOM      0  HB2 PHE A 167      13.563   9.929   1.146  1.00  0.75           H   new
ATOM      0  HB3 PHE A 167      15.014  10.182   0.634  1.00  0.75           H   new
ATOM      0  HD1 PHE A 167      11.719  10.456  -0.091  1.00  0.75           H   new
ATOM      0  HD2 PHE A 167      15.377  11.170  -1.504  1.00  0.75           H   new
ATOM      0  HE1 PHE A 167      10.824  11.693  -1.749  1.00  0.75           H   new
ATOM      0  HE2 PHE A 167      14.467  12.420  -3.188  1.00  0.75           H   new
ATOM      0  HZ  PHE A 167      12.200  12.645  -3.310  1.00  0.75           H   new
ATOM   2503  N   THR A 168      16.014   7.524   1.144  1.00  0.76           N
ATOM   2504  CA  THR A 168      16.583   6.852   2.303  1.00  0.76           C
ATOM   2505  C   THR A 168      17.212   7.893   3.235  1.00  0.76           C
ATOM   2506  O   THR A 168      17.976   8.756   2.802  1.00  0.76           O
ATOM   2507  CB  THR A 168      17.611   5.786   1.915  1.00  0.76           C
ATOM   2508  CG2 THR A 168      18.145   5.105   3.188  1.00  0.76           C
ATOM   2509  OG1 THR A 168      16.983   4.790   1.096  1.00  0.76           O
ATOM      0  H   THR A 168      16.588   7.839   0.587  1.00  0.76           H   new
ATOM      0  HA  THR A 168      15.864   6.390   2.762  1.00  0.76           H   new
ATOM      0  HB  THR A 168      18.338   6.206   1.429  1.00  0.76           H   new
ATOM      0  HG1 THR A 168      17.548   4.206   0.882  1.00  0.76           H   new
ATOM      0 HG21 THR A 168      18.797   4.429   2.945  1.00  0.76           H   new
ATOM      0 HG22 THR A 168      18.565   5.768   3.758  1.00  0.76           H   new
ATOM      0 HG23 THR A 168      17.410   4.688   3.665  1.00  0.76           H   new
ATOM   2517  N   ILE A 169      16.843   7.799   4.505  1.00  0.79           N
ATOM   2518  CA  ILE A 169      17.236   8.702   5.580  1.00  0.79           C
ATOM   2519  C   ILE A 169      18.038   8.017   6.664  1.00  0.79           C
ATOM   2520  O   ILE A 169      17.657   6.956   7.154  1.00  0.79           O
ATOM   2521  CB  ILE A 169      15.994   9.291   6.238  1.00  0.79           C
ATOM   2522  CG1 ILE A 169      15.195  10.019   5.243  1.00  0.79           C
ATOM   2523  CG2 ILE A 169      16.333  10.137   7.422  1.00  0.79           C
ATOM   2524  CD1 ILE A 169      14.131   9.162   4.612  1.00  0.79           C
ATOM      0  H   ILE A 169      16.326   7.169   4.780  1.00  0.79           H   new
ATOM      0  HA  ILE A 169      17.789   9.386   5.170  1.00  0.79           H   new
ATOM      0  HB  ILE A 169      15.455   8.561   6.580  1.00  0.79           H   new
ATOM      0 HG12 ILE A 169      14.778  10.786   5.667  1.00  0.79           H   new
ATOM      0 HG13 ILE A 169      15.782  10.362   4.551  1.00  0.79           H   new
ATOM      0 HG21 ILE A 169      15.518  10.492   7.811  1.00  0.79           H   new
ATOM      0 HG22 ILE A 169      16.798   9.599   8.082  1.00  0.79           H   new
ATOM      0 HG23 ILE A 169      16.903  10.870   7.143  1.00  0.79           H   new
ATOM      0 HD11 ILE A 169      13.634   9.687   3.965  1.00  0.79           H   new
ATOM      0 HD12 ILE A 169      14.546   8.408   4.165  1.00  0.79           H   new
ATOM      0 HD13 ILE A 169      13.527   8.838   5.298  1.00  0.79           H   new
ATOM   2536  N   SER A 170      19.147   8.612   7.048  1.00  0.81           N
ATOM   2537  CA  SER A 170      19.959   8.016   8.107  1.00  0.81           C
ATOM   2538  C   SER A 170      20.654   9.127   8.867  1.00  0.81           C
ATOM   2539  O   SER A 170      20.796  10.201   8.324  1.00  0.81           O
ATOM   2540  CB  SER A 170      20.976   7.075   7.487  1.00  0.81           C
ATOM   2541  OG  SER A 170      21.875   7.781   6.678  1.00  0.81           O
ATOM      0  H   SER A 170      19.450   9.347   6.721  1.00  0.81           H   new
ATOM      0  HA  SER A 170      19.403   7.510   8.720  1.00  0.81           H   new
ATOM      0  HB2 SER A 170      21.460   6.609   8.186  1.00  0.81           H   new
ATOM      0  HB3 SER A 170      20.520   6.401   6.960  1.00  0.81           H   new
ATOM      0  HG  SER A 170      22.431   7.247   6.344  1.00  0.81           H   new
ATOM   2547  N   PRO A 171      21.153   8.939  10.093  1.00  0.82           N
ATOM   2548  CA  PRO A 171      21.910   9.950  10.817  1.00  0.82           C
ATOM   2549  C   PRO A 171      23.144  10.441  10.050  1.00  0.82           C
ATOM   2550  O   PRO A 171      23.637  11.538  10.304  1.00  0.82           O
ATOM   2551  CB  PRO A 171      22.287   9.220  12.105  1.00  0.82           C
ATOM   2552  CG  PRO A 171      21.211   8.183  12.273  1.00  0.82           C
ATOM   2553  CD  PRO A 171      20.919   7.696  10.865  1.00  0.82           C
ATOM      0  HA  PRO A 171      21.403  10.764  10.964  1.00  0.82           H   new
ATOM      0  HB2 PRO A 171      23.164   8.812  12.037  1.00  0.82           H   new
ATOM      0  HB3 PRO A 171      22.315   9.827  12.861  1.00  0.82           H   new
ATOM      0  HG2 PRO A 171      21.508   7.456  12.842  1.00  0.82           H   new
ATOM      0  HG3 PRO A 171      20.419   8.561  12.686  1.00  0.82           H   new
ATOM      0  HD2 PRO A 171      21.511   6.977  10.594  1.00  0.82           H   new
ATOM      0  HD3 PRO A 171      20.011   7.368  10.769  1.00  0.82           H   new
ATOM   2561  N   GLN A 172      23.641   9.642   9.099  1.00  0.83           N
ATOM   2562  CA  GLN A 172      24.803  10.038   8.313  1.00  0.83           C
ATOM   2563  C   GLN A 172      24.384  10.859   7.077  1.00  0.83           C
ATOM   2564  O   GLN A 172      25.224  11.386   6.346  1.00  0.83           O
ATOM   2565  CB  GLN A 172      25.576   8.796   7.859  1.00  0.83           C
ATOM   2566  CG  GLN A 172      26.177   7.947   9.002  1.00  0.83           C
ATOM   2567  CD  GLN A 172      27.022   6.780   8.474  1.00  0.83           C
ATOM   2568  NE2 GLN A 172      26.606   5.533   8.699  1.00  0.83           N
ATOM   2569  OE1 GLN A 172      28.063   7.027   7.850  1.00  0.83           O
ATOM      0  H   GLN A 172      23.318   8.871   8.898  1.00  0.83           H   new
ATOM      0  HA  GLN A 172      25.370  10.590   8.874  1.00  0.83           H   new
ATOM      0  HB2 GLN A 172      24.982   8.235   7.336  1.00  0.83           H   new
ATOM      0  HB3 GLN A 172      26.294   9.076   7.270  1.00  0.83           H   new
ATOM      0  HG2 GLN A 172      26.726   8.512   9.568  1.00  0.83           H   new
ATOM      0  HG3 GLN A 172      25.461   7.601   9.557  1.00  0.83           H   new
ATOM      0 HE21 GLN A 172      25.878   5.395   9.136  1.00  0.83           H   new
ATOM      0 HE22 GLN A 172      27.065   4.867   8.407  1.00  0.83           H   new
ATOM   2578  N   ALA A 173      23.075  10.928   6.838  1.00  0.82           N
ATOM   2579  CA  ALA A 173      22.454  11.640   5.727  1.00  0.82           C
ATOM   2580  C   ALA A 173      20.992  11.941   6.086  1.00  0.82           C
ATOM   2581  O   ALA A 173      20.083  11.308   5.543  1.00  0.82           O
ATOM   2582  CB  ALA A 173      22.516  10.822   4.453  1.00  0.82           C
ATOM      0  H   ALA A 173      22.499  10.541   7.346  1.00  0.82           H   new
ATOM      0  HA  ALA A 173      22.937  12.467   5.573  1.00  0.82           H   new
ATOM      0  HB1 ALA A 173      22.098  11.316   3.730  1.00  0.82           H   new
ATOM      0  HB2 ALA A 173      23.442  10.643   4.228  1.00  0.82           H   new
ATOM      0  HB3 ALA A 173      22.048   9.983   4.584  1.00  0.82           H   new
ATOM   2588  N   PRO A 174      20.732  12.823   7.067  1.00  0.81           N
ATOM   2589  CA  PRO A 174      19.408  13.118   7.593  1.00  0.81           C
ATOM   2590  C   PRO A 174      18.484  13.896   6.660  1.00  0.81           C
ATOM   2591  O   PRO A 174      17.267  13.894   6.863  1.00  0.81           O
ATOM   2592  CB  PRO A 174      19.736  13.964   8.823  1.00  0.81           C
ATOM   2593  CG  PRO A 174      21.085  14.590   8.530  1.00  0.81           C
ATOM   2594  CD  PRO A 174      21.831  13.562   7.730  1.00  0.81           C
ATOM      0  HA  PRO A 174      18.914  12.299   7.753  1.00  0.81           H   new
ATOM      0  HB2 PRO A 174      19.060  14.643   8.971  1.00  0.81           H   new
ATOM      0  HB3 PRO A 174      19.770  13.418   9.624  1.00  0.81           H   new
ATOM      0  HG2 PRO A 174      20.987  15.417   8.033  1.00  0.81           H   new
ATOM      0  HG3 PRO A 174      21.557  14.806   9.350  1.00  0.81           H   new
ATOM      0  HD2 PRO A 174      22.433  13.970   7.088  1.00  0.81           H   new
ATOM      0  HD3 PRO A 174      22.368  12.984   8.294  1.00  0.81           H   new
ATOM   2602  N   SER A 175      19.035  14.548   5.638  1.00  0.81           N
ATOM   2603  CA  SER A 175      18.188  15.382   4.794  1.00  0.81           C
ATOM   2604  C   SER A 175      18.129  14.932   3.353  1.00  0.81           C
ATOM   2605  O   SER A 175      19.047  14.287   2.840  1.00  0.81           O
ATOM   2606  CB  SER A 175      18.663  16.823   4.843  1.00  0.81           C
ATOM   2607  OG  SER A 175      19.942  16.957   4.277  1.00  0.81           O
ATOM      0  H   SER A 175      19.867  14.523   5.422  1.00  0.81           H   new
ATOM      0  HA  SER A 175      17.291  15.299   5.154  1.00  0.81           H   new
ATOM      0  HB2 SER A 175      18.035  17.389   4.367  1.00  0.81           H   new
ATOM      0  HB3 SER A 175      18.680  17.129   5.763  1.00  0.81           H   new
ATOM      0  HG  SER A 175      20.182  17.761   4.314  1.00  0.81           H   new
ATOM   2613  N   PHE A 176      17.048  15.321   2.693  1.00  0.81           N
ATOM   2614  CA  PHE A 176      16.871  15.037   1.279  1.00  0.81           C
ATOM   2615  C   PHE A 176      15.909  16.005   0.605  1.00  0.81           C
ATOM   2616  O   PHE A 176      15.118  16.671   1.278  1.00  0.81           O
ATOM   2617  CB  PHE A 176      16.361  13.616   1.090  1.00  0.81           C
ATOM   2618  CG  PHE A 176      15.007  13.338   1.696  1.00  0.81           C
ATOM   2619  CD1 PHE A 176      13.876  13.532   0.947  1.00  0.81           C
ATOM   2620  CD2 PHE A 176      14.862  12.840   2.985  1.00  0.81           C
ATOM   2621  CE1 PHE A 176      12.645  13.234   1.440  1.00  0.81           C
ATOM   2622  CE2 PHE A 176      13.600  12.541   3.481  1.00  0.81           C
ATOM   2623  CZ  PHE A 176      12.499  12.725   2.704  1.00  0.81           C
ATOM      0  H   PHE A 176      16.398  15.756   3.051  1.00  0.81           H   new
ATOM      0  HA  PHE A 176      17.740  15.142   0.861  1.00  0.81           H   new
ATOM      0  HB2 PHE A 176      16.320  13.425   0.140  1.00  0.81           H   new
ATOM      0  HB3 PHE A 176      17.005  13.002   1.475  1.00  0.81           H   new
ATOM      0  HD1 PHE A 176      13.952  13.874   0.085  1.00  0.81           H   new
ATOM      0  HD2 PHE A 176      15.613  12.706   3.517  1.00  0.81           H   new
ATOM      0  HE1 PHE A 176      11.892  13.377   0.913  1.00  0.81           H   new
ATOM      0  HE2 PHE A 176      13.507  12.214   4.347  1.00  0.81           H   new
ATOM      0  HZ  PHE A 176      11.655  12.507   3.028  1.00  0.81           H   new
ATOM   2633  N   THR A 177      15.955  16.061  -0.727  1.00  0.82           N
ATOM   2634  CA  THR A 177      14.990  16.875  -1.457  1.00  0.82           C
ATOM   2635  C   THR A 177      14.247  16.074  -2.513  1.00  0.82           C
ATOM   2636  O   THR A 177      14.858  15.387  -3.334  1.00  0.82           O
ATOM   2637  CB  THR A 177      15.668  18.083  -2.137  1.00  0.82           C
ATOM   2638  CG2 THR A 177      14.617  18.927  -2.899  1.00  0.82           C
ATOM   2639  OG1 THR A 177      16.297  18.912  -1.145  1.00  0.82           O
ATOM      0  H   THR A 177      16.526  15.643  -1.216  1.00  0.82           H   new
ATOM      0  HA  THR A 177      14.353  17.190  -0.796  1.00  0.82           H   new
ATOM      0  HB  THR A 177      16.333  17.752  -2.761  1.00  0.82           H   new
ATOM      0  HG1 THR A 177      16.666  19.567  -1.520  1.00  0.82           H   new
ATOM      0 HG21 THR A 177      15.054  19.683  -3.322  1.00  0.82           H   new
ATOM      0 HG22 THR A 177      14.191  18.379  -3.577  1.00  0.82           H   new
ATOM      0 HG23 THR A 177      13.947  19.249  -2.276  1.00  0.82           H   new
ATOM   2647  N   ALA A 178      12.926  16.176  -2.492  1.00  0.85           N
ATOM   2648  CA  ALA A 178      12.110  15.506  -3.477  1.00  0.85           C
ATOM   2649  C   ALA A 178      11.813  16.431  -4.629  1.00  0.85           C
ATOM   2650  O   ALA A 178      11.516  17.605  -4.420  1.00  0.85           O
ATOM   2651  CB  ALA A 178      10.816  15.033  -2.848  1.00  0.85           C
ATOM      0  H   ALA A 178      12.485  16.632  -1.911  1.00  0.85           H   new
ATOM      0  HA  ALA A 178      12.598  14.737  -3.811  1.00  0.85           H   new
ATOM      0  HB1 ALA A 178      10.276  14.585  -3.517  1.00  0.85           H   new
ATOM      0  HB2 ALA A 178      11.013  14.416  -2.126  1.00  0.85           H   new
ATOM      0  HB3 ALA A 178      10.329  15.795  -2.497  1.00  0.85           H   new
ATOM   2657  N   ASN A 179      11.832  15.903  -5.843  1.00  0.88           N
ATOM   2658  CA  ASN A 179      11.458  16.703  -7.002  1.00  0.88           C
ATOM   2659  C   ASN A 179      10.155  16.169  -7.549  1.00  0.88           C
ATOM   2660  O   ASN A 179      10.111  15.067  -8.092  1.00  0.88           O
ATOM   2661  CB  ASN A 179      12.547  16.725  -8.054  1.00  0.88           C
ATOM   2662  CG  ASN A 179      12.261  17.681  -9.210  1.00  0.88           C
ATOM   2663  ND2 ASN A 179      13.329  18.198  -9.772  1.00  0.88           N
ATOM   2664  OD1 ASN A 179      11.119  17.968  -9.605  1.00  0.88           O
ATOM      0  H   ASN A 179      12.056  15.091  -6.019  1.00  0.88           H   new
ATOM      0  HA  ASN A 179      11.340  17.627  -6.730  1.00  0.88           H   new
ATOM      0  HB2 ASN A 179      13.385  16.977  -7.636  1.00  0.88           H   new
ATOM      0  HB3 ASN A 179      12.664  15.829  -8.407  1.00  0.88           H   new
ATOM      0 HD21 ASN A 179      13.246  18.748 -10.428  1.00  0.88           H   new
ATOM      0 HD22 ASN A 179      14.111  17.987  -9.484  1.00  0.88           H   new
ATOM   2671  N   MET A 180       9.081  16.924  -7.360  1.00  0.90           N
ATOM   2672  CA  MET A 180       7.755  16.481  -7.741  1.00  0.90           C
ATOM   2673  C   MET A 180       7.338  17.086  -9.083  1.00  0.90           C
ATOM   2674  O   MET A 180       6.152  17.113  -9.431  1.00  0.90           O
ATOM   2675  CB  MET A 180       6.762  16.809  -6.635  1.00  0.90           C
ATOM   2676  CG  MET A 180       7.081  16.182  -5.295  1.00  0.90           C
ATOM   2677  SD  MET A 180       7.094  14.392  -5.368  1.00  0.90           S
ATOM   2678  CE  MET A 180       7.102  14.026  -3.649  1.00  0.90           C
ATOM      0  H   MET A 180       9.104  17.708  -7.007  1.00  0.90           H   new
ATOM      0  HA  MET A 180       7.765  15.518  -7.859  1.00  0.90           H   new
ATOM      0  HB2 MET A 180       6.723  17.772  -6.527  1.00  0.90           H   new
ATOM      0  HB3 MET A 180       5.879  16.519  -6.913  1.00  0.90           H   new
ATOM      0  HG2 MET A 180       7.946  16.498  -4.990  1.00  0.90           H   new
ATOM      0  HG3 MET A 180       6.427  16.472  -4.640  1.00  0.90           H   new
ATOM      0  HE1 MET A 180       7.109  13.064  -3.523  1.00  0.90           H   new
ATOM      0  HE2 MET A 180       7.892  14.412  -3.240  1.00  0.90           H   new
ATOM      0  HE3 MET A 180       6.309  14.400  -3.235  1.00  0.90           H   new
ATOM   2688  N   GLY A 181       8.314  17.588  -9.842  1.00  0.91           N
ATOM   2689  CA  GLY A 181       8.035  18.092 -11.175  1.00  0.91           C
ATOM   2690  C   GLY A 181       7.086  19.268 -11.187  1.00  0.91           C
ATOM   2691  O   GLY A 181       7.406  20.371 -10.735  1.00  0.91           O
ATOM      0  H   GLY A 181       9.138  17.643  -9.600  1.00  0.91           H   new
ATOM      0  HA2 GLY A 181       8.869  18.354 -11.595  1.00  0.91           H   new
ATOM      0  HA3 GLY A 181       7.659  17.377 -11.712  1.00  0.91           H   new
ATOM   2695  N   GLU A 182       5.900  19.007 -11.712  1.00  0.91           N
ATOM   2696  CA  GLU A 182       4.830  19.982 -11.863  1.00  0.91           C
ATOM   2697  C   GLU A 182       4.409  20.587 -10.525  1.00  0.91           C
ATOM   2698  O   GLU A 182       3.845  21.683 -10.483  1.00  0.91           O
ATOM   2699  CB  GLU A 182       3.628  19.313 -12.528  1.00  0.91           C
ATOM   2700  CG  GLU A 182       3.870  18.869 -13.992  1.00  0.91           C
ATOM   2701  CD  GLU A 182       4.120  20.006 -14.986  1.00  0.91           C
ATOM   2702  OE1 GLU A 182       3.289  20.891 -15.115  1.00  0.91           O
ATOM   2703  OE2 GLU A 182       5.151  19.979 -15.613  1.00  0.91           O1-
ATOM      0  H   GLU A 182       5.686  18.226 -12.002  1.00  0.91           H   new
ATOM      0  HA  GLU A 182       5.163  20.706 -12.417  1.00  0.91           H   new
ATOM      0  HB2 GLU A 182       3.373  18.537 -12.004  1.00  0.91           H   new
ATOM      0  HB3 GLU A 182       2.878  19.928 -12.508  1.00  0.91           H   new
ATOM      0  HG2 GLU A 182       4.632  18.269 -14.011  1.00  0.91           H   new
ATOM      0  HG3 GLU A 182       3.101  18.360 -14.292  1.00  0.91           H   new
ATOM   2710  N   TYR A 183       4.674  19.877  -9.430  1.00  0.89           N
ATOM   2711  CA  TYR A 183       4.291  20.383  -8.125  1.00  0.89           C
ATOM   2712  C   TYR A 183       5.457  21.014  -7.373  1.00  0.89           C
ATOM   2713  O   TYR A 183       5.306  21.311  -6.200  1.00  0.89           O
ATOM   2714  CB  TYR A 183       3.721  19.265  -7.275  1.00  0.89           C
ATOM   2715  CG  TYR A 183       2.571  18.633  -7.895  1.00  0.89           C
ATOM   2716  CD1 TYR A 183       2.772  17.436  -8.542  1.00  0.89           C
ATOM   2717  CD2 TYR A 183       1.318  19.213  -7.846  1.00  0.89           C
ATOM   2718  CE1 TYR A 183       1.742  16.821  -9.155  1.00  0.89           C
ATOM   2719  CE2 TYR A 183       0.275  18.582  -8.462  1.00  0.89           C
ATOM   2720  CZ  TYR A 183       0.500  17.390  -9.122  1.00  0.89           C
ATOM   2721  OH  TYR A 183      -0.507  16.773  -9.755  1.00  0.89           O
ATOM      0  H   TYR A 183       5.068  19.113  -9.425  1.00  0.89           H   new
ATOM      0  HA  TYR A 183       3.624  21.070  -8.283  1.00  0.89           H   new
ATOM      0  HB2 TYR A 183       4.408  18.599  -7.118  1.00  0.89           H   new
ATOM      0  HB3 TYR A 183       3.465  19.618  -6.409  1.00  0.89           H   new
ATOM      0  HD1 TYR A 183       3.619  17.051  -8.556  1.00  0.89           H   new
ATOM      0  HD2 TYR A 183       1.187  20.019  -7.401  1.00  0.89           H   new
ATOM      0  HE1 TYR A 183       1.875  16.014  -9.598  1.00  0.89           H   new
ATOM      0  HE2 TYR A 183      -0.578  18.951  -8.437  1.00  0.89           H   new
ATOM      0  HH  TYR A 183      -1.123  17.324  -9.906  1.00  0.89           H   new
ATOM   2731  N   GLY A 184       6.607  21.243  -8.023  1.00  0.86           N
ATOM   2732  CA  GLY A 184       7.750  21.867  -7.337  1.00  0.86           C
ATOM   2733  C   GLY A 184       8.582  20.851  -6.555  1.00  0.86           C
ATOM   2734  O   GLY A 184       8.572  19.663  -6.885  1.00  0.86           O
ATOM      0  H   GLY A 184       6.745  21.048  -8.849  1.00  0.86           H   new
ATOM      0  HA2 GLY A 184       8.314  22.310  -7.990  1.00  0.86           H   new
ATOM      0  HA3 GLY A 184       7.426  22.552  -6.731  1.00  0.86           H   new
ATOM   2738  N   THR A 185       9.362  21.328  -5.578  1.00  0.83           N
ATOM   2739  CA  THR A 185      10.267  20.443  -4.842  1.00  0.83           C
ATOM   2740  C   THR A 185      10.027  20.539  -3.339  1.00  0.83           C
ATOM   2741  O   THR A 185       9.584  21.575  -2.845  1.00  0.83           O
ATOM   2742  CB  THR A 185      11.739  20.807  -5.127  1.00  0.83           C
ATOM   2743  CG2 THR A 185      12.015  20.793  -6.632  1.00  0.83           C
ATOM   2744  OG1 THR A 185      12.010  22.119  -4.626  1.00  0.83           O
ATOM      0  H   THR A 185       9.381  22.151  -5.330  1.00  0.83           H   new
ATOM      0  HA  THR A 185      10.088  19.538  -5.141  1.00  0.83           H   new
ATOM      0  HB  THR A 185      12.307  20.153  -4.691  1.00  0.83           H   new
ATOM      0  HG1 THR A 185      12.812  22.318  -4.779  1.00  0.83           H   new
ATOM      0 HG21 THR A 185      12.943  21.024  -6.793  1.00  0.83           H   new
ATOM      0 HG22 THR A 185      11.836  19.908  -6.986  1.00  0.83           H   new
ATOM      0 HG23 THR A 185      11.441  21.439  -7.073  1.00  0.83           H   new
ATOM   2752  N   VAL A 186      10.360  19.468  -2.612  1.00  0.81           N
ATOM   2753  CA  VAL A 186      10.197  19.455  -1.154  1.00  0.81           C
ATOM   2754  C   VAL A 186      11.466  19.078  -0.403  1.00  0.81           C
ATOM   2755  O   VAL A 186      11.966  17.964  -0.557  1.00  0.81           O
ATOM   2756  CB  VAL A 186       9.123  18.409  -0.736  1.00  0.81           C
ATOM   2757  CG1 VAL A 186       8.977  18.403   0.763  1.00  0.81           C
ATOM   2758  CG2 VAL A 186       7.844  18.695  -1.365  1.00  0.81           C
ATOM      0  H   VAL A 186      10.681  18.742  -2.942  1.00  0.81           H   new
ATOM      0  HA  VAL A 186       9.943  20.362  -0.923  1.00  0.81           H   new
ATOM      0  HB  VAL A 186       9.413  17.533  -1.034  1.00  0.81           H   new
ATOM      0 HG11 VAL A 186       8.307  17.750   1.020  1.00  0.81           H   new
ATOM      0 HG12 VAL A 186       9.826  18.172   1.170  1.00  0.81           H   new
ATOM      0 HG13 VAL A 186       8.703  19.283   1.065  1.00  0.81           H   new
ATOM      0 HG21 VAL A 186       7.192  18.031  -1.090  1.00  0.81           H   new
ATOM      0 HG22 VAL A 186       7.541  19.576  -1.096  1.00  0.81           H   new
ATOM      0 HG23 VAL A 186       7.944  18.669  -2.329  1.00  0.81           H   new
ATOM   2768  N   THR A 187      11.958  19.958   0.465  1.00  0.81           N
ATOM   2769  CA  THR A 187      13.128  19.590   1.258  1.00  0.81           C
ATOM   2770  C   THR A 187      12.728  19.146   2.649  1.00  0.81           C
ATOM   2771  O   THR A 187      11.935  19.804   3.341  1.00  0.81           O
ATOM   2772  CB  THR A 187      14.172  20.701   1.351  1.00  0.81           C
ATOM   2773  CG2 THR A 187      15.329  20.261   2.239  1.00  0.81           C
ATOM   2774  OG1 THR A 187      14.676  21.001   0.037  1.00  0.81           O
ATOM      0  H   THR A 187      11.643  20.746   0.608  1.00  0.81           H   new
ATOM      0  HA  THR A 187      13.540  18.849   0.786  1.00  0.81           H   new
ATOM      0  HB  THR A 187      13.756  21.490   1.733  1.00  0.81           H   new
ATOM      0  HG1 THR A 187      15.135  20.355  -0.241  1.00  0.81           H   new
ATOM      0 HG21 THR A 187      15.986  20.973   2.291  1.00  0.81           H   new
ATOM      0 HG22 THR A 187      14.997  20.062   3.128  1.00  0.81           H   new
ATOM      0 HG23 THR A 187      15.742  19.468   1.863  1.00  0.81           H   new
ATOM   2782  N   ILE A 188      13.228  17.964   2.997  1.00  0.83           N
ATOM   2783  CA  ILE A 188      12.965  17.310   4.258  1.00  0.83           C
ATOM   2784  C   ILE A 188      14.223  17.196   5.124  1.00  0.83           C
ATOM   2785  O   ILE A 188      15.284  16.774   4.652  1.00  0.83           O
ATOM   2786  CB  ILE A 188      12.409  15.910   4.021  1.00  0.83           C
ATOM   2787  CG1 ILE A 188      11.212  15.943   3.122  1.00  0.83           C
ATOM   2788  CG2 ILE A 188      12.007  15.357   5.299  1.00  0.83           C
ATOM   2789  CD1 ILE A 188      10.117  16.705   3.660  1.00  0.83           C
ATOM      0  H   ILE A 188      13.747  17.511   2.482  1.00  0.83           H   new
ATOM      0  HA  ILE A 188      12.317  17.858   4.728  1.00  0.83           H   new
ATOM      0  HB  ILE A 188      13.096  15.371   3.599  1.00  0.83           H   new
ATOM      0 HG12 ILE A 188      11.469  16.318   2.265  1.00  0.83           H   new
ATOM      0 HG13 ILE A 188      10.915  15.035   2.956  1.00  0.83           H   new
ATOM      0 HG21 ILE A 188      11.650  14.465   5.168  1.00  0.83           H   new
ATOM      0 HG22 ILE A 188      12.776  15.314   5.889  1.00  0.83           H   new
ATOM      0 HG23 ILE A 188      11.326  15.922   5.696  1.00  0.83           H   new
ATOM      0 HD11 ILE A 188       9.375  16.690   3.036  1.00  0.83           H   new
ATOM      0 HD12 ILE A 188       9.837  16.318   4.504  1.00  0.83           H   new
ATOM      0 HD13 ILE A 188      10.400  17.622   3.803  1.00  0.83           H   new
ATOM   2801  N   ASP A 189      14.113  17.587   6.394  1.00  0.88           N
ATOM   2802  CA  ASP A 189      15.225  17.469   7.347  1.00  0.88           C
ATOM   2803  C   ASP A 189      14.806  16.518   8.490  1.00  0.88           C
ATOM   2804  O   ASP A 189      13.978  16.892   9.324  1.00  0.88           O
ATOM   2805  CB  ASP A 189      15.603  18.877   7.849  1.00  0.88           C
ATOM   2806  CG  ASP A 189      16.825  18.979   8.792  1.00  0.88           C
ATOM   2807  OD1 ASP A 189      17.368  17.980   9.162  1.00  0.88           O
ATOM   2808  OD2 ASP A 189      17.187  20.090   9.120  1.00  0.88           O1-
ATOM      0  H   ASP A 189      13.397  17.927   6.728  1.00  0.88           H   new
ATOM      0  HA  ASP A 189      16.013  17.089   6.928  1.00  0.88           H   new
ATOM      0  HB2 ASP A 189      15.771  19.438   7.076  1.00  0.88           H   new
ATOM      0  HB3 ASP A 189      14.835  19.250   8.309  1.00  0.88           H   new
ATOM   2813  N   CYS A 190      15.311  15.268   8.489  1.00  0.97           N
ATOM   2814  CA  CYS A 190      14.821  14.292   9.478  1.00  0.97           C
ATOM   2815  C   CYS A 190      15.833  13.964  10.565  1.00  0.97           C
ATOM   2816  O   CYS A 190      17.031  13.822  10.321  1.00  0.97           O
ATOM   2817  CB  CYS A 190      14.452  12.991   8.780  1.00  0.97           C
ATOM   2818  SG  CYS A 190      13.142  13.100   7.539  1.00  0.97           S
ATOM      0  H   CYS A 190      15.912  14.977   7.947  1.00  0.97           H   new
ATOM      0  HA  CYS A 190      14.053  14.707   9.900  1.00  0.97           H   new
ATOM      0  HB2 CYS A 190      15.248  12.637   8.354  1.00  0.97           H   new
ATOM      0  HB3 CYS A 190      14.181  12.349   9.454  1.00  0.97           H   new
ATOM   2823  N   GLU A 191      15.318  13.742  11.772  1.00  1.10           N
ATOM   2824  CA  GLU A 191      16.108  13.307  12.910  1.00  1.10           C
ATOM   2825  C   GLU A 191      15.962  11.804  13.136  1.00  1.10           C
ATOM   2826  O   GLU A 191      15.246  11.359  14.037  1.00  1.10           O
ATOM   2827  CB  GLU A 191      15.725  14.066  14.176  1.00  1.10           C
ATOM   2828  CG  GLU A 191      15.942  15.572  14.110  1.00  1.10           C
ATOM   2829  CD  GLU A 191      15.611  16.307  15.412  1.00  1.10           C
ATOM   2830  OE1 GLU A 191      15.162  15.685  16.360  1.00  1.10           O
ATOM   2831  OE2 GLU A 191      15.793  17.501  15.444  1.00  1.10           O1-
ATOM      0  H   GLU A 191      14.483  13.843  11.951  1.00  1.10           H   new
ATOM      0  HA  GLU A 191      17.036  13.502  12.707  1.00  1.10           H   new
ATOM      0  HB2 GLU A 191      14.790  13.895  14.370  1.00  1.10           H   new
ATOM      0  HB3 GLU A 191      16.238  13.711  14.918  1.00  1.10           H   new
ATOM      0  HG2 GLU A 191      16.867  15.746  13.877  1.00  1.10           H   new
ATOM      0  HG3 GLU A 191      15.397  15.937  13.396  1.00  1.10           H   new
ATOM   2838  N   ALA A 192      16.669  11.013  12.332  1.00  1.25           N
ATOM   2839  CA  ALA A 192      16.615   9.546  12.407  1.00  1.25           C
ATOM   2840  C   ALA A 192      17.036   9.064  13.792  1.00  1.25           C
ATOM   2841  O   ALA A 192      16.606   8.013  14.257  1.00  1.25           O
ATOM   2842  CB  ALA A 192      17.490   8.942  11.327  1.00  1.25           C
ATOM      0  H   ALA A 192      17.198  11.310  11.723  1.00  1.25           H   new
ATOM      0  HA  ALA A 192      15.702   9.255  12.259  1.00  1.25           H   new
ATOM      0  HB1 ALA A 192      17.450   7.974  11.382  1.00  1.25           H   new
ATOM      0  HB2 ALA A 192      17.174   9.230  10.456  1.00  1.25           H   new
ATOM      0  HB3 ALA A 192      18.406   9.235  11.451  1.00  1.25           H   new
ATOM   2848  N   ARG A 193      17.886   9.847  14.441  1.00  1.40           N
ATOM   2849  CA  ARG A 193      18.409   9.570  15.770  1.00  1.40           C
ATOM   2850  C   ARG A 193      17.445   9.866  16.934  1.00  1.40           C
ATOM   2851  O   ARG A 193      17.755   9.515  18.073  1.00  1.40           O
ATOM   2852  CB  ARG A 193      19.653  10.409  15.989  1.00  1.40           C
ATOM   2853  CG  ARG A 193      19.384  11.918  16.033  1.00  1.40           C
ATOM   2854  CD  ARG A 193      20.644  12.713  16.117  1.00  1.40           C
ATOM   2855  NE  ARG A 193      20.381  14.150  16.188  1.00  1.40           N
ATOM   2856  CZ  ARG A 193      21.334  15.105  16.244  1.00  1.40           C
ATOM   2857  NH1 ARG A 193      22.607  14.771  16.231  1.00  1.40           N1+
ATOM   2858  NH2 ARG A 193      20.988  16.379  16.310  1.00  1.40           N
ATOM      0  H   ARG A 193      18.185  10.581  14.107  1.00  1.40           H   new
ATOM      0  HA  ARG A 193      18.577   8.615  15.784  1.00  1.40           H   new
ATOM      0  HB2 ARG A 193      20.072  10.140  16.821  1.00  1.40           H   new
ATOM      0  HB3 ARG A 193      20.287  10.223  15.279  1.00  1.40           H   new
ATOM      0  HG2 ARG A 193      18.890  12.180  15.240  1.00  1.40           H   new
ATOM      0  HG3 ARG A 193      18.823  12.123  16.797  1.00  1.40           H   new
ATOM      0  HD2 ARG A 193      21.147  12.438  16.899  1.00  1.40           H   new
ATOM      0  HD3 ARG A 193      21.197  12.524  15.343  1.00  1.40           H   new
ATOM      0  HE  ARG A 193      19.560  14.405  16.195  1.00  1.40           H   new
ATOM      0 HH11 ARG A 193      22.834  13.943  16.187  1.00  1.40           H   new
ATOM      0 HH12 ARG A 193      23.212  15.381  16.267  1.00  1.40           H   new
ATOM      0 HH21 ARG A 193      20.157  16.599  16.317  1.00  1.40           H   new
ATOM      0 HH22 ARG A 193      21.594  16.988  16.346  1.00  1.40           H   new
ATOM   2872  N   SER A 194      16.308  10.533  16.676  1.00  1.52           N
ATOM   2873  CA  SER A 194      15.410  10.916  17.775  1.00  1.52           C
ATOM   2874  C   SER A 194      14.225   9.982  18.038  1.00  1.52           C
ATOM   2875  O   SER A 194      13.681   9.983  19.139  1.00  1.52           O
ATOM   2876  CB  SER A 194      14.866  12.309  17.537  1.00  1.52           C
ATOM   2877  OG  SER A 194      15.898  13.261  17.550  1.00  1.52           O
ATOM      0  H   SER A 194      16.045  10.767  15.891  1.00  1.52           H   new
ATOM      0  HA  SER A 194      15.972  10.863  18.564  1.00  1.52           H   new
ATOM      0  HB2 SER A 194      14.405  12.338  16.684  1.00  1.52           H   new
ATOM      0  HB3 SER A 194      14.213  12.526  18.220  1.00  1.52           H   new
ATOM      0  HG  SER A 194      15.632  13.968  17.182  1.00  1.52           H   new
ATOM   2883  N   GLY A 195      13.798   9.216  17.041  1.00  1.58           N
ATOM   2884  CA  GLY A 195      12.613   8.359  17.194  1.00  1.58           C
ATOM   2885  C   GLY A 195      12.760   7.330  18.312  1.00  1.58           C
ATOM   2886  O   GLY A 195      11.961   7.267  19.247  1.00  1.58           O
ATOM      0  H   GLY A 195      14.174   9.173  16.269  1.00  1.58           H   new
ATOM      0  HA2 GLY A 195      11.839   8.915  17.373  1.00  1.58           H   new
ATOM      0  HA3 GLY A 195      12.443   7.898  16.358  1.00  1.58           H   new
ATOM   2890  N   ILE A 196      13.790   6.512  18.186  1.00  1.57           N
ATOM   2891  CA  ILE A 196      14.125   5.483  19.153  1.00  1.57           C
ATOM   2892  C   ILE A 196      15.523   5.770  19.657  1.00  1.57           C
ATOM   2893  O   ILE A 196      16.454   5.893  18.859  1.00  1.57           O
ATOM   2894  CB  ILE A 196      14.081   4.066  18.521  1.00  1.57           C
ATOM   2895  CG1 ILE A 196      12.662   3.738  18.001  1.00  1.57           C
ATOM   2896  CG2 ILE A 196      14.545   3.002  19.542  1.00  1.57           C
ATOM   2897  CD1 ILE A 196      12.597   2.468  17.170  1.00  1.57           C
ATOM      0  H   ILE A 196      14.329   6.540  17.517  1.00  1.57           H   new
ATOM      0  HA  ILE A 196      13.477   5.497  19.875  1.00  1.57           H   new
ATOM      0  HB  ILE A 196      14.689   4.053  17.766  1.00  1.57           H   new
ATOM      0 HG12 ILE A 196      12.061   3.652  18.757  1.00  1.57           H   new
ATOM      0 HG13 ILE A 196      12.342   4.482  17.467  1.00  1.57           H   new
ATOM      0 HG21 ILE A 196      14.512   2.124  19.132  1.00  1.57           H   new
ATOM      0 HG22 ILE A 196      15.454   3.194  19.820  1.00  1.57           H   new
ATOM      0 HG23 ILE A 196      13.961   3.019  20.316  1.00  1.57           H   new
ATOM      0 HD11 ILE A 196      11.685   2.320  16.876  1.00  1.57           H   new
ATOM      0 HD12 ILE A 196      13.175   2.557  16.396  1.00  1.57           H   new
ATOM      0 HD13 ILE A 196      12.890   1.715  17.706  1.00  1.57           H   new
ATOM   2909  N   ASN A 197      15.720   5.834  20.972  1.00  1.48           N
ATOM   2910  CA  ASN A 197      17.070   6.101  21.472  1.00  1.48           C
ATOM   2911  C   ASN A 197      17.861   4.814  21.410  1.00  1.48           C
ATOM   2912  O   ASN A 197      18.156   4.201  22.433  1.00  1.48           O
ATOM   2913  CB  ASN A 197      17.065   6.635  22.887  1.00  1.48           C
ATOM   2914  CG  ASN A 197      18.441   7.154  23.299  1.00  1.48           C
ATOM   2915  ND2 ASN A 197      18.714   7.135  24.585  1.00  1.48           N
ATOM   2916  OD1 ASN A 197      19.248   7.568  22.437  1.00  1.48           O
ATOM      0  H   ASN A 197      15.113   5.731  21.572  1.00  1.48           H   new
ATOM      0  HA  ASN A 197      17.474   6.785  20.916  1.00  1.48           H   new
ATOM      0  HB2 ASN A 197      16.414   7.350  22.961  1.00  1.48           H   new
ATOM      0  HB3 ASN A 197      16.787   5.934  23.497  1.00  1.48           H   new
ATOM      0 HD21 ASN A 197      19.476   7.416  24.867  1.00  1.48           H   new
ATOM      0 HD22 ASN A 197      18.130   6.842  25.144  1.00  1.48           H   new
ATOM   2923  N   THR A 198      18.204   4.441  20.190  1.00  1.36           N
ATOM   2924  CA  THR A 198      18.733   3.144  19.824  1.00  1.36           C
ATOM   2925  C   THR A 198      19.985   2.723  20.548  1.00  1.36           C
ATOM   2926  O   THR A 198      20.206   1.538  20.730  1.00  1.36           O
ATOM   2927  CB  THR A 198      18.977   3.097  18.320  1.00  1.36           C
ATOM   2928  CG2 THR A 198      20.174   3.885  17.958  1.00  1.36           C
ATOM   2929  OG1 THR A 198      19.175   1.756  17.928  1.00  1.36           O
ATOM      0  H   THR A 198      18.130   4.969  19.515  1.00  1.36           H   new
ATOM      0  HA  THR A 198      18.054   2.508  20.099  1.00  1.36           H   new
ATOM      0  HB  THR A 198      18.206   3.474  17.867  1.00  1.36           H   new
ATOM      0  HG1 THR A 198      19.971   1.534  18.080  1.00  1.36           H   new
ATOM      0 HG21 THR A 198      20.312   3.842  16.999  1.00  1.36           H   new
ATOM      0 HG22 THR A 198      20.047   4.809  18.225  1.00  1.36           H   new
ATOM      0 HG23 THR A 198      20.950   3.522  18.412  1.00  1.36           H   new
ATOM   2937  N   GLU A 199      20.763   3.655  21.056  1.00  1.23           N
ATOM   2938  CA  GLU A 199      21.990   3.286  21.744  1.00  1.23           C
ATOM   2939  C   GLU A 199      21.665   2.430  22.987  1.00  1.23           C
ATOM   2940  O   GLU A 199      22.494   1.640  23.451  1.00  1.23           O
ATOM   2941  CB  GLU A 199      22.780   4.544  22.092  1.00  1.23           C
ATOM   2942  CG  GLU A 199      23.307   5.307  20.843  1.00  1.23           C
ATOM   2943  CD  GLU A 199      24.348   4.546  20.013  1.00  1.23           C
ATOM   2944  OE1 GLU A 199      25.303   4.089  20.595  1.00  1.23           O
ATOM   2945  OE2 GLU A 199      24.189   4.438  18.796  1.00  1.23           O1-
ATOM      0  H   GLU A 199      20.606   4.500  21.017  1.00  1.23           H   new
ATOM      0  HA  GLU A 199      22.546   2.743  21.163  1.00  1.23           H   new
ATOM      0  HB2 GLU A 199      22.217   5.138  22.612  1.00  1.23           H   new
ATOM      0  HB3 GLU A 199      23.531   4.301  22.655  1.00  1.23           H   new
ATOM      0  HG2 GLU A 199      22.554   5.525  20.272  1.00  1.23           H   new
ATOM      0  HG3 GLU A 199      23.695   6.147  21.133  1.00  1.23           H   new
ATOM   2952  N   ASP A 200      20.448   2.588  23.527  1.00  1.10           N
ATOM   2953  CA  ASP A 200      19.992   1.826  24.680  1.00  1.10           C
ATOM   2954  C   ASP A 200      19.213   0.569  24.285  1.00  1.10           C
ATOM   2955  O   ASP A 200      18.689  -0.114  25.163  1.00  1.10           O
ATOM   2956  CB  ASP A 200      19.128   2.686  25.597  1.00  1.10           C
ATOM   2957  CG  ASP A 200      19.923   3.774  26.328  1.00  1.10           C
ATOM   2958  OD1 ASP A 200      21.097   3.579  26.562  1.00  1.10           O
ATOM   2959  OD2 ASP A 200      19.349   4.786  26.653  1.00  1.10           O1-
ATOM      0  H   ASP A 200      19.866   3.146  23.227  1.00  1.10           H   new
ATOM      0  HA  ASP A 200      20.792   1.547  25.152  1.00  1.10           H   new
ATOM      0  HB2 ASP A 200      18.426   3.103  25.073  1.00  1.10           H   new
ATOM      0  HB3 ASP A 200      18.694   2.116  26.251  1.00  1.10           H   new
ATOM   2964  N   TYR A 201      19.133   0.263  22.984  1.00  1.00           N
ATOM   2965  CA  TYR A 201      18.392  -0.897  22.483  1.00  1.00           C
ATOM   2966  C   TYR A 201      19.227  -1.857  21.651  1.00  1.00           C
ATOM   2967  O   TYR A 201      20.242  -1.508  21.035  1.00  1.00           O
ATOM   2968  CB  TYR A 201      17.197  -0.486  21.633  1.00  1.00           C
ATOM   2969  CG  TYR A 201      16.134   0.253  22.350  1.00  1.00           C
ATOM   2970  CD1 TYR A 201      16.257   1.595  22.540  1.00  1.00           C
ATOM   2971  CD2 TYR A 201      15.020  -0.417  22.795  1.00  1.00           C
ATOM   2972  CE1 TYR A 201      15.280   2.300  23.183  1.00  1.00           C
ATOM   2973  CE2 TYR A 201      14.025   0.267  23.440  1.00  1.00           C
ATOM   2974  CZ  TYR A 201      14.152   1.633  23.638  1.00  1.00           C
ATOM   2975  OH  TYR A 201      13.159   2.335  24.280  1.00  1.00           O
ATOM      0  H   TYR A 201      19.510   0.727  22.366  1.00  1.00           H   new
ATOM      0  HA  TYR A 201      18.106  -1.352  23.290  1.00  1.00           H   new
ATOM      0  HB2 TYR A 201      17.514   0.064  20.900  1.00  1.00           H   new
ATOM      0  HB3 TYR A 201      16.808  -1.284  21.241  1.00  1.00           H   new
ATOM      0  HD1 TYR A 201      17.014   2.036  22.229  1.00  1.00           H   new
ATOM      0  HD2 TYR A 201      14.942  -1.334  22.658  1.00  1.00           H   new
ATOM      0  HE1 TYR A 201      15.370   3.216  23.314  1.00  1.00           H   new
ATOM      0  HE2 TYR A 201      13.269  -0.182  23.743  1.00  1.00           H   new
ATOM      0  HH  TYR A 201      12.541   1.810  24.498  1.00  1.00           H   new
ATOM   2985  N   TYR A 202      18.763  -3.083  21.614  1.00  0.93           N
ATOM   2986  CA  TYR A 202      19.431  -4.084  20.823  1.00  0.93           C
ATOM   2987  C   TYR A 202      18.325  -4.974  20.263  1.00  0.93           C
ATOM   2988  O   TYR A 202      17.179  -4.899  20.727  1.00  0.93           O
ATOM   2989  CB  TYR A 202      20.383  -4.866  21.737  1.00  0.93           C
ATOM   2990  CG  TYR A 202      19.684  -5.712  22.539  1.00  0.93           C
ATOM   2991  CD1 TYR A 202      19.624  -6.975  22.145  1.00  0.93           C
ATOM   2992  CD2 TYR A 202      19.004  -5.269  23.584  1.00  0.93           C
ATOM   2993  CE1 TYR A 202      18.889  -7.835  22.771  1.00  0.93           C
ATOM   2994  CE2 TYR A 202      18.242  -6.120  24.236  1.00  0.93           C
ATOM   2995  CZ  TYR A 202      18.167  -7.438  23.815  1.00  0.93           C
ATOM   2996  OH  TYR A 202      17.340  -8.349  24.445  1.00  0.93           O
ATOM      0  H   TYR A 202      18.066  -3.356  22.037  1.00  0.93           H   new
ATOM      0  HA  TYR A 202      19.960  -3.714  20.099  1.00  0.93           H   new
ATOM      0  HB2 TYR A 202      21.015  -5.369  21.200  1.00  0.93           H   new
ATOM      0  HB3 TYR A 202      20.899  -4.249  22.280  1.00  0.93           H   new
ATOM      0  HD1 TYR A 202      20.119  -7.248  21.406  1.00  0.93           H   new
ATOM      0  HD2 TYR A 202      19.063  -4.380  23.850  1.00  0.93           H   new
ATOM      0  HE1 TYR A 202      18.865  -8.722  22.494  1.00  0.93           H   new
ATOM      0  HE2 TYR A 202      17.755  -5.838  24.977  1.00  0.93           H   new
ATOM      0  HH  TYR A 202      17.802  -8.864  24.922  1.00  0.93           H   new
ATOM   3006  N   VAL A 203      18.640  -5.799  19.279  1.00  0.90           N
ATOM   3007  CA  VAL A 203      17.631  -6.734  18.809  1.00  0.90           C
ATOM   3008  C   VAL A 203      17.934  -8.095  19.359  1.00  0.90           C
ATOM   3009  O   VAL A 203      19.092  -8.508  19.376  1.00  0.90           O
ATOM   3010  CB  VAL A 203      17.590  -6.843  17.287  1.00  0.90           C
ATOM   3011  CG1 VAL A 203      18.924  -7.268  16.768  1.00  0.90           C
ATOM   3012  CG2 VAL A 203      16.520  -7.882  16.887  1.00  0.90           C
ATOM      0  H   VAL A 203      19.402  -5.836  18.881  1.00  0.90           H   new
ATOM      0  HA  VAL A 203      16.772  -6.402  19.112  1.00  0.90           H   new
ATOM      0  HB  VAL A 203      17.368  -5.979  16.906  1.00  0.90           H   new
ATOM      0 HG11 VAL A 203      18.889  -7.335  15.801  1.00  0.90           H   new
ATOM      0 HG12 VAL A 203      19.594  -6.614  17.023  1.00  0.90           H   new
ATOM      0 HG13 VAL A 203      19.157  -8.132  17.143  1.00  0.90           H   new
ATOM      0 HG21 VAL A 203      16.487  -7.957  15.920  1.00  0.90           H   new
ATOM      0 HG22 VAL A 203      16.746  -8.744  17.271  1.00  0.90           H   new
ATOM      0 HG23 VAL A 203      15.654  -7.598  17.218  1.00  0.90           H   new
ATOM   3022  N   PHE A 204      16.907  -8.787  19.829  1.00  0.92           N
ATOM   3023  CA  PHE A 204      17.117 -10.121  20.349  1.00  0.92           C
ATOM   3024  C   PHE A 204      16.477 -11.108  19.410  1.00  0.92           C
ATOM   3025  O   PHE A 204      15.345 -10.884  18.983  1.00  0.92           O
ATOM   3026  CB  PHE A 204      16.513 -10.268  21.734  1.00  0.92           C
ATOM   3027  CG  PHE A 204      16.915 -11.506  22.393  1.00  0.92           C
ATOM   3028  CD1 PHE A 204      18.245 -11.670  22.733  1.00  0.92           C
ATOM   3029  CD2 PHE A 204      16.041 -12.473  22.727  1.00  0.92           C
ATOM   3030  CE1 PHE A 204      18.679 -12.768  23.366  1.00  0.92           C
ATOM   3031  CE2 PHE A 204      16.490 -13.570  23.376  1.00  0.92           C
ATOM   3032  CZ  PHE A 204      17.817 -13.704  23.691  1.00  0.92           C
ATOM      0  H   PHE A 204      16.095  -8.506  19.855  1.00  0.92           H   new
ATOM      0  HA  PHE A 204      18.070 -10.288  20.419  1.00  0.92           H   new
ATOM      0  HB2 PHE A 204      16.780  -9.513  22.281  1.00  0.92           H   new
ATOM      0  HB3 PHE A 204      15.546 -10.241  21.666  1.00  0.92           H   new
ATOM      0  HD1 PHE A 204      18.854 -11.001  22.517  1.00  0.92           H   new
ATOM      0  HD2 PHE A 204      15.140 -12.388  22.514  1.00  0.92           H   new
ATOM      0  HE1 PHE A 204      19.580 -12.866  23.573  1.00  0.92           H   new
ATOM      0  HE2 PHE A 204      15.892 -14.242  23.612  1.00  0.92           H   new
ATOM      0  HZ  PHE A 204      18.110 -14.465  24.139  1.00  0.92           H   new
ATOM   3042  N   THR A 205      17.185 -12.184  19.072  1.00  0.96           N
ATOM   3043  CA  THR A 205      16.616 -13.199  18.193  1.00  0.96           C
ATOM   3044  C   THR A 205      16.585 -14.610  18.781  1.00  0.96           C
ATOM   3045  O   THR A 205      17.608 -15.129  19.240  1.00  0.96           O
ATOM   3046  CB  THR A 205      17.385 -13.243  16.861  1.00  0.96           C
ATOM   3047  CG2 THR A 205      16.772 -14.310  15.926  1.00  0.96           C
ATOM   3048  OG1 THR A 205      17.296 -11.967  16.216  1.00  0.96           O
ATOM      0  H   THR A 205      17.987 -12.343  19.338  1.00  0.96           H   new
ATOM      0  HA  THR A 205      15.694 -12.928  18.064  1.00  0.96           H   new
ATOM      0  HB  THR A 205      18.311 -13.464  17.044  1.00  0.96           H   new
ATOM      0  HG1 THR A 205      16.515 -11.851  15.930  1.00  0.96           H   new
ATOM      0 HG21 THR A 205      17.264 -14.329  15.090  1.00  0.96           H   new
ATOM      0 HG22 THR A 205      16.823 -15.181  16.351  1.00  0.96           H   new
ATOM      0 HG23 THR A 205      15.844 -14.091  15.749  1.00  0.96           H   new
ATOM   3056  N   VAL A 206      15.397 -15.235  18.734  1.00  1.02           N
ATOM   3057  CA  VAL A 206      15.186 -16.614  19.195  1.00  1.02           C
ATOM   3058  C   VAL A 206      14.470 -17.422  18.125  1.00  1.02           C
ATOM   3059  O   VAL A 206      13.303 -17.157  17.842  1.00  1.02           O
ATOM   3060  CB  VAL A 206      14.291 -16.664  20.453  1.00  1.02           C
ATOM   3061  CG1 VAL A 206      14.091 -18.094  20.905  1.00  1.02           C
ATOM   3062  CG2 VAL A 206      14.881 -15.883  21.529  1.00  1.02           C
ATOM      0  H   VAL A 206      14.684 -14.863  18.429  1.00  1.02           H   new
ATOM      0  HA  VAL A 206      16.064 -16.977  19.392  1.00  1.02           H   new
ATOM      0  HB  VAL A 206      13.428 -16.284  20.226  1.00  1.02           H   new
ATOM      0 HG11 VAL A 206      13.528 -18.108  21.695  1.00  1.02           H   new
ATOM      0 HG12 VAL A 206      13.666 -18.601  20.196  1.00  1.02           H   new
ATOM      0 HG13 VAL A 206      14.951 -18.491  21.115  1.00  1.02           H   new
ATOM      0 HG21 VAL A 206      14.308 -15.924  22.311  1.00  1.02           H   new
ATOM      0 HG22 VAL A 206      15.754 -16.243  21.749  1.00  1.02           H   new
ATOM      0 HG23 VAL A 206      14.975 -14.960  21.246  1.00  1.02           H   new
ATOM   3072  N   LYS A 207      15.130 -18.419  17.539  1.00  1.07           N
ATOM   3073  CA  LYS A 207      14.472 -19.238  16.513  1.00  1.07           C
ATOM   3074  C   LYS A 207      13.792 -18.409  15.422  1.00  1.07           C
ATOM   3075  O   LYS A 207      12.642 -18.660  15.063  1.00  1.07           O
ATOM   3076  CB  LYS A 207      13.483 -20.200  17.162  1.00  1.07           C
ATOM   3077  CG  LYS A 207      14.139 -21.232  18.078  1.00  1.07           C
ATOM   3078  CD  LYS A 207      13.110 -22.161  18.675  1.00  1.07           C
ATOM   3079  CE  LYS A 207      13.748 -23.254  19.525  1.00  1.07           C
ATOM   3080  NZ  LYS A 207      12.715 -24.068  20.206  1.00  1.07           N1+
ATOM      0  H   LYS A 207      15.943 -18.637  17.714  1.00  1.07           H   new
ATOM      0  HA  LYS A 207      15.169 -19.745  16.068  1.00  1.07           H   new
ATOM      0  HB2 LYS A 207      12.837 -19.689  17.674  1.00  1.07           H   new
ATOM      0  HB3 LYS A 207      12.991 -20.663  16.466  1.00  1.07           H   new
ATOM      0  HG2 LYS A 207      14.791 -21.746  17.576  1.00  1.07           H   new
ATOM      0  HG3 LYS A 207      14.621 -20.779  18.788  1.00  1.07           H   new
ATOM      0  HD2 LYS A 207      12.491 -21.649  19.219  1.00  1.07           H   new
ATOM      0  HD3 LYS A 207      12.592 -22.568  17.963  1.00  1.07           H   new
ATOM      0  HE2 LYS A 207      14.297 -23.825  18.965  1.00  1.07           H   new
ATOM      0  HE3 LYS A 207      14.336 -22.854  20.185  1.00  1.07           H   new
ATOM      0  HZ1 LYS A 207      13.086 -24.811  20.526  1.00  1.07           H   new
ATOM      0  HZ2 LYS A 207      12.362 -23.600  20.876  1.00  1.07           H   new
ATOM      0  HZ3 LYS A 207      12.075 -24.283  19.625  1.00  1.07           H   new
ATOM   3094  N   GLU A 208      14.525 -17.418  14.921  1.00  1.08           N
ATOM   3095  CA  GLU A 208      14.113 -16.469  13.883  1.00  1.08           C
ATOM   3096  C   GLU A 208      12.967 -15.519  14.270  1.00  1.08           C
ATOM   3097  O   GLU A 208      12.479 -14.772  13.418  1.00  1.08           O
ATOM   3098  CB  GLU A 208      13.729 -17.209  12.590  1.00  1.08           C
ATOM   3099  CG  GLU A 208      14.857 -18.057  11.990  1.00  1.08           C
ATOM   3100  CD  GLU A 208      14.490 -18.711  10.666  1.00  1.08           C
ATOM   3101  OE1 GLU A 208      13.352 -18.625  10.268  1.00  1.08           O
ATOM   3102  OE2 GLU A 208      15.358 -19.295  10.059  1.00  1.08           O1-
ATOM      0  H   GLU A 208      15.327 -17.271  15.194  1.00  1.08           H   new
ATOM      0  HA  GLU A 208      14.894 -15.909  13.752  1.00  1.08           H   new
ATOM      0  HB2 GLU A 208      12.969 -17.783  12.772  1.00  1.08           H   new
ATOM      0  HB3 GLU A 208      13.442 -16.558  11.930  1.00  1.08           H   new
ATOM      0  HG2 GLU A 208      15.638 -17.497  11.860  1.00  1.08           H   new
ATOM      0  HG3 GLU A 208      15.105 -18.747  12.625  1.00  1.08           H   new
ATOM   3109  N   LYS A 209      12.599 -15.463  15.548  1.00  1.06           N
ATOM   3110  CA  LYS A 209      11.652 -14.454  16.005  1.00  1.06           C
ATOM   3111  C   LYS A 209      12.498 -13.337  16.565  1.00  1.06           C
ATOM   3112  O   LYS A 209      13.477 -13.615  17.260  1.00  1.06           O
ATOM   3113  CB  LYS A 209      10.704 -15.017  17.064  1.00  1.06           C
ATOM   3114  CG  LYS A 209       9.793 -16.113  16.536  1.00  1.06           C
ATOM   3115  CD  LYS A 209       8.856 -16.652  17.607  1.00  1.06           C
ATOM   3116  CE  LYS A 209       7.935 -17.724  17.027  1.00  1.06           C
ATOM   3117  NZ  LYS A 209       7.023 -18.304  18.054  1.00  1.06           N1+
ATOM      0  H   LYS A 209      12.884 -15.996  16.160  1.00  1.06           H   new
ATOM      0  HA  LYS A 209      11.083 -14.145  15.282  1.00  1.06           H   new
ATOM      0  HB2 LYS A 209      11.226 -15.367  17.803  1.00  1.06           H   new
ATOM      0  HB3 LYS A 209      10.160 -14.296  17.418  1.00  1.06           H   new
ATOM      0  HG2 LYS A 209       9.270 -15.767  15.796  1.00  1.06           H   new
ATOM      0  HG3 LYS A 209      10.333 -16.839  16.187  1.00  1.06           H   new
ATOM      0  HD2 LYS A 209       9.373 -17.024  18.338  1.00  1.06           H   new
ATOM      0  HD3 LYS A 209       8.326 -15.927  17.974  1.00  1.06           H   new
ATOM      0  HE2 LYS A 209       7.408 -17.340  16.309  1.00  1.06           H   new
ATOM      0  HE3 LYS A 209       8.472 -18.432  16.637  1.00  1.06           H   new
ATOM      0  HZ1 LYS A 209       6.505 -18.922  17.677  1.00  1.06           H   new
ATOM      0  HZ2 LYS A 209       7.505 -18.677  18.703  1.00  1.06           H   new
ATOM      0  HZ3 LYS A 209       6.513 -17.660  18.397  1.00  1.06           H   new
ATOM   3131  N   SER A 210      12.148 -12.085  16.304  1.00  1.02           N
ATOM   3132  CA  SER A 210      12.988 -11.031  16.845  1.00  1.02           C
ATOM   3133  C   SER A 210      12.216  -9.933  17.553  1.00  1.02           C
ATOM   3134  O   SER A 210      11.049  -9.665  17.247  1.00  1.02           O
ATOM   3135  CB  SER A 210      13.845 -10.448  15.743  1.00  1.02           C
ATOM   3136  OG  SER A 210      14.691 -11.415  15.185  1.00  1.02           O
ATOM      0  H   SER A 210      11.467 -11.834  15.842  1.00  1.02           H   new
ATOM      0  HA  SER A 210      13.546 -11.441  17.524  1.00  1.02           H   new
ATOM      0  HB2 SER A 210      13.276 -10.076  15.051  1.00  1.02           H   new
ATOM      0  HB3 SER A 210      14.376  -9.717  16.097  1.00  1.02           H   new
ATOM      0  HG  SER A 210      14.620 -11.400  14.348  1.00  1.02           H   new
ATOM   3142  N   TRP A 211      12.886  -9.303  18.518  1.00  0.98           N
ATOM   3143  CA  TRP A 211      12.298  -8.190  19.256  1.00  0.98           C
ATOM   3144  C   TRP A 211      13.268  -7.038  19.469  1.00  0.98           C
ATOM   3145  O   TRP A 211      14.469  -7.252  19.644  1.00  0.98           O
ATOM   3146  CB  TRP A 211      11.866  -8.640  20.645  1.00  0.98           C
ATOM   3147  CG  TRP A 211      10.957  -9.746  20.665  1.00  0.98           C
ATOM   3148  CD1 TRP A 211       9.600  -9.753  20.760  1.00  0.98           C
ATOM   3149  CD2 TRP A 211      11.371 -11.096  20.584  1.00  0.98           C
ATOM   3150  CE2 TRP A 211      10.237 -11.877  20.619  1.00  0.98           C
ATOM   3151  CE3 TRP A 211      12.608 -11.692  20.478  1.00  0.98           C
ATOM   3152  NE1 TRP A 211       9.150 -11.045  20.732  1.00  0.98           N
ATOM   3153  CZ2 TRP A 211      10.311 -13.238  20.545  1.00  0.98           C
ATOM   3154  CZ3 TRP A 211      12.692 -13.034  20.397  1.00  0.98           C
ATOM   3155  CH2 TRP A 211      11.581 -13.795  20.428  1.00  0.98           C
ATOM      0  H   TRP A 211      13.686  -9.507  18.760  1.00  0.98           H   new
ATOM      0  HA  TRP A 211      11.549  -7.892  18.716  1.00  0.98           H   new
ATOM      0  HB2 TRP A 211      12.657  -8.879  21.154  1.00  0.98           H   new
ATOM      0  HB3 TRP A 211      11.452  -7.890  21.100  1.00  0.98           H   new
ATOM      0  HD1 TRP A 211       9.062  -8.998  20.833  1.00  0.98           H   new
ATOM      0  HE1 TRP A 211       8.328 -11.293  20.777  1.00  0.98           H   new
ATOM      0  HE3 TRP A 211      13.379 -11.172  20.462  1.00  0.98           H   new
ATOM      0  HZ2 TRP A 211       9.548 -13.769  20.572  1.00  0.98           H   new
ATOM      0  HZ3 TRP A 211      13.525 -13.439  20.319  1.00  0.98           H   new
ATOM      0  HH2 TRP A 211      11.665 -14.719  20.370  1.00  0.98           H   new
ATOM   3166  N   LEU A 212      12.729  -5.828  19.557  1.00  0.96           N
ATOM   3167  CA  LEU A 212      13.493  -4.655  19.954  1.00  0.96           C
ATOM   3168  C   LEU A 212      13.326  -4.516  21.462  1.00  0.96           C
ATOM   3169  O   LEU A 212      12.210  -4.326  21.975  1.00  0.96           O
ATOM   3170  CB  LEU A 212      12.973  -3.418  19.249  1.00  0.96           C
ATOM   3171  CG  LEU A 212      13.662  -2.111  19.561  1.00  0.96           C
ATOM   3172  CD1 LEU A 212      15.080  -2.168  19.071  1.00  0.96           C
ATOM   3173  CD2 LEU A 212      12.901  -0.987  18.924  1.00  0.96           C
ATOM      0  H   LEU A 212      11.902  -5.664  19.386  1.00  0.96           H   new
ATOM      0  HA  LEU A 212      14.428  -4.752  19.713  1.00  0.96           H   new
ATOM      0  HB2 LEU A 212      13.032  -3.569  18.293  1.00  0.96           H   new
ATOM      0  HB3 LEU A 212      12.032  -3.322  19.464  1.00  0.96           H   new
ATOM      0  HG  LEU A 212      13.681  -1.957  20.519  1.00  0.96           H   new
ATOM      0 HD11 LEU A 212      15.525  -1.330  19.270  1.00  0.96           H   new
ATOM      0 HD12 LEU A 212      15.546  -2.894  19.513  1.00  0.96           H   new
ATOM      0 HD13 LEU A 212      15.086  -2.317  18.113  1.00  0.96           H   new
ATOM      0 HD21 LEU A 212      13.340  -0.145  19.122  1.00  0.96           H   new
ATOM      0 HD22 LEU A 212      12.873  -1.118  17.963  1.00  0.96           H   new
ATOM      0 HD23 LEU A 212      11.996  -0.969  19.274  1.00  0.96           H   new
ATOM   3185  N   VAL A 213      14.436  -4.681  22.167  1.00  0.97           N
ATOM   3186  CA  VAL A 213      14.444  -4.764  23.620  1.00  0.97           C
ATOM   3187  C   VAL A 213      15.462  -3.801  24.234  1.00  0.97           C
ATOM   3188  O   VAL A 213      16.528  -3.561  23.666  1.00  0.97           O
ATOM   3189  CB  VAL A 213      14.781  -6.217  24.032  1.00  0.97           C
ATOM   3190  CG1 VAL A 213      14.761  -6.394  25.549  1.00  0.97           C
ATOM   3191  CG2 VAL A 213      13.861  -7.180  23.351  1.00  0.97           C
ATOM      0  H   VAL A 213      15.216  -4.749  21.811  1.00  0.97           H   new
ATOM      0  HA  VAL A 213      13.568  -4.512  23.950  1.00  0.97           H   new
ATOM      0  HB  VAL A 213      15.686  -6.409  23.741  1.00  0.97           H   new
ATOM      0 HG11 VAL A 213      14.976  -7.314  25.771  1.00  0.97           H   new
ATOM      0 HG12 VAL A 213      15.416  -5.803  25.953  1.00  0.97           H   new
ATOM      0 HG13 VAL A 213      13.878  -6.178  25.889  1.00  0.97           H   new
ATOM      0 HG21 VAL A 213      14.084  -8.085  23.619  1.00  0.97           H   new
ATOM      0 HG22 VAL A 213      12.945  -6.985  23.603  1.00  0.97           H   new
ATOM      0 HG23 VAL A 213      13.957  -7.095  22.390  1.00  0.97           H   new
ATOM   3201  N   ASN A 214      15.100  -3.149  25.333  1.00  1.00           N
ATOM   3202  CA  ASN A 214      16.062  -2.273  26.009  1.00  1.00           C
ATOM   3203  C   ASN A 214      17.243  -3.124  26.500  1.00  1.00           C
ATOM   3204  O   ASN A 214      17.046  -4.208  27.069  1.00  1.00           O
ATOM   3205  CB  ASN A 214      15.438  -1.517  27.169  1.00  1.00           C
ATOM   3206  CG  ASN A 214      16.331  -0.371  27.681  1.00  1.00           C
ATOM   3207  ND2 ASN A 214      15.821   0.831  27.547  1.00  1.00           N
ATOM   3208  OD1 ASN A 214      17.447  -0.550  28.202  1.00  1.00           O
ATOM      0  H   ASN A 214      14.323  -3.195  25.699  1.00  1.00           H   new
ATOM      0  HA  ASN A 214      16.366  -1.606  25.374  1.00  1.00           H   new
ATOM      0  HB2 ASN A 214      14.582  -1.155  26.891  1.00  1.00           H   new
ATOM      0  HB3 ASN A 214      15.263  -2.135  27.896  1.00  1.00           H   new
ATOM      0 HD21 ASN A 214      16.260   1.517  27.822  1.00  1.00           H   new
ATOM      0 HD22 ASN A 214      15.048   0.932  27.184  1.00  1.00           H   new
ATOM   3215  N   ARG A 215      18.457  -2.620  26.319  1.00  1.04           N
ATOM   3216  CA  ARG A 215      19.673  -3.314  26.735  1.00  1.04           C
ATOM   3217  C   ARG A 215      19.694  -3.625  28.229  1.00  1.04           C
ATOM   3218  O   ARG A 215      20.240  -4.651  28.630  1.00  1.04           O
ATOM   3219  CB  ARG A 215      20.906  -2.495  26.349  1.00  1.04           C
ATOM   3220  CG  ARG A 215      21.147  -2.466  24.838  1.00  1.04           C
ATOM   3221  CD  ARG A 215      22.243  -1.543  24.366  1.00  1.04           C
ATOM   3222  NE  ARG A 215      23.585  -2.017  24.679  1.00  1.04           N
ATOM   3223  CZ  ARG A 215      24.720  -1.299  24.483  1.00  1.04           C
ATOM   3224  NH1 ARG A 215      24.675  -0.069  23.992  1.00  1.04           N1+
ATOM   3225  NH2 ARG A 215      25.897  -1.830  24.783  1.00  1.04           N
ATOM      0  H   ARG A 215      18.602  -1.858  25.948  1.00  1.04           H   new
ATOM      0  HA  ARG A 215      19.686  -4.165  26.269  1.00  1.04           H   new
ATOM      0  HB2 ARG A 215      20.801  -1.587  26.673  1.00  1.04           H   new
ATOM      0  HB3 ARG A 215      21.687  -2.865  26.790  1.00  1.04           H   new
ATOM      0  HG2 ARG A 215      21.356  -3.366  24.543  1.00  1.04           H   new
ATOM      0  HG3 ARG A 215      20.320  -2.209  24.400  1.00  1.04           H   new
ATOM      0  HD2 ARG A 215      22.166  -1.427  23.406  1.00  1.04           H   new
ATOM      0  HD3 ARG A 215      22.115  -0.670  24.769  1.00  1.04           H   new
ATOM      0  HE  ARG A 215      23.663  -2.806  25.011  1.00  1.04           H   new
ATOM      0 HH11 ARG A 215      23.918   0.287  23.792  1.00  1.04           H   new
ATOM      0 HH12 ARG A 215      25.403   0.374  23.873  1.00  1.04           H   new
ATOM      0 HH21 ARG A 215      25.940  -2.628  25.101  1.00  1.04           H   new
ATOM      0 HH22 ARG A 215      26.617  -1.377  24.660  1.00  1.04           H   new
ATOM   3239  N   ASP A 216      19.089  -2.781  29.067  1.00  1.07           N
ATOM   3240  CA  ASP A 216      19.114  -3.086  30.495  1.00  1.07           C
ATOM   3241  C   ASP A 216      18.300  -4.345  30.801  1.00  1.07           C
ATOM   3242  O   ASP A 216      18.721  -5.193  31.588  1.00  1.07           O
ATOM   3243  CB  ASP A 216      18.572  -1.917  31.317  1.00  1.07           C
ATOM   3244  CG  ASP A 216      19.515  -0.715  31.365  1.00  1.07           C
ATOM   3245  OD1 ASP A 216      20.662  -0.856  30.998  1.00  1.07           O
ATOM   3246  OD2 ASP A 216      19.077   0.334  31.773  1.00  1.07           O1-
ATOM      0  H   ASP A 216      18.677  -2.060  28.842  1.00  1.07           H   new
ATOM      0  HA  ASP A 216      20.040  -3.241  30.741  1.00  1.07           H   new
ATOM      0  HB2 ASP A 216      17.721  -1.637  30.945  1.00  1.07           H   new
ATOM      0  HB3 ASP A 216      18.400  -2.220  32.222  1.00  1.07           H   new
ATOM   3251  N   TRP A 217      17.152  -4.500  30.133  1.00  1.08           N
ATOM   3252  CA  TRP A 217      16.298  -5.663  30.371  1.00  1.08           C
ATOM   3253  C   TRP A 217      17.104  -6.908  30.074  1.00  1.08           C
ATOM   3254  O   TRP A 217      17.139  -7.870  30.839  1.00  1.08           O
ATOM   3255  CB  TRP A 217      15.069  -5.651  29.466  1.00  1.08           C
ATOM   3256  CG  TRP A 217      14.123  -6.773  29.741  1.00  1.08           C
ATOM   3257  CD1 TRP A 217      13.983  -7.938  29.047  1.00  1.08           C
ATOM   3258  CD2 TRP A 217      13.151  -6.822  30.809  1.00  1.08           C
ATOM   3259  CE2 TRP A 217      12.476  -8.032  30.690  1.00  1.08           C
ATOM   3260  CE3 TRP A 217      12.804  -5.941  31.844  1.00  1.08           C
ATOM   3261  NE1 TRP A 217      12.997  -8.703  29.614  1.00  1.08           N
ATOM   3262  CZ2 TRP A 217      11.463  -8.394  31.567  1.00  1.08           C
ATOM   3263  CZ3 TRP A 217      11.792  -6.304  32.722  1.00  1.08           C
ATOM   3264  CH2 TRP A 217      11.137  -7.500  32.584  1.00  1.08           C
ATOM      0  H   TRP A 217      16.854  -3.948  29.544  1.00  1.08           H   new
ATOM      0  HA  TRP A 217      15.996  -5.644  31.293  1.00  1.08           H   new
ATOM      0  HB2 TRP A 217      14.602  -4.808  29.576  1.00  1.08           H   new
ATOM      0  HB3 TRP A 217      15.356  -5.697  28.541  1.00  1.08           H   new
ATOM      0  HD1 TRP A 217      14.482  -8.178  28.300  1.00  1.08           H   new
ATOM      0  HE1 TRP A 217      12.746  -9.478  29.339  1.00  1.08           H   new
ATOM      0  HE3 TRP A 217      13.244  -5.128  31.940  1.00  1.08           H   new
ATOM      0  HZ2 TRP A 217      11.017  -9.205  31.479  1.00  1.08           H   new
ATOM      0  HZ3 TRP A 217      11.555  -5.728  33.413  1.00  1.08           H   new
ATOM      0  HH2 TRP A 217      10.460  -7.719  33.183  1.00  1.08           H   new
ATOM   3275  N   PHE A 218      17.758  -6.859  28.928  1.00  1.07           N
ATOM   3276  CA  PHE A 218      18.606  -7.919  28.423  1.00  1.07           C
ATOM   3277  C   PHE A 218      19.732  -8.265  29.366  1.00  1.07           C
ATOM   3278  O   PHE A 218      19.924  -9.427  29.715  1.00  1.07           O
ATOM   3279  CB  PHE A 218      19.084  -7.481  27.080  1.00  1.07           C
ATOM   3280  CG  PHE A 218      20.092  -8.278  26.339  1.00  1.07           C
ATOM   3281  CD1 PHE A 218      19.787  -9.491  25.759  1.00  1.07           C
ATOM   3282  CD2 PHE A 218      21.331  -7.732  26.112  1.00  1.07           C
ATOM   3283  CE1 PHE A 218      20.708 -10.132  24.990  1.00  1.07           C
ATOM   3284  CE2 PHE A 218      22.250  -8.383  25.343  1.00  1.07           C
ATOM   3285  CZ  PHE A 218      21.929  -9.584  24.780  1.00  1.07           C
ATOM      0  H   PHE A 218      17.718  -6.180  28.402  1.00  1.07           H   new
ATOM      0  HA  PHE A 218      18.106  -8.747  28.347  1.00  1.07           H   new
ATOM      0  HB2 PHE A 218      18.303  -7.406  26.509  1.00  1.07           H   new
ATOM      0  HB3 PHE A 218      19.446  -6.587  27.183  1.00  1.07           H   new
ATOM      0  HD1 PHE A 218      18.949  -9.872  25.894  1.00  1.07           H   new
ATOM      0  HD2 PHE A 218      21.546  -6.909  26.487  1.00  1.07           H   new
ATOM      0  HE1 PHE A 218      20.498 -10.952  24.606  1.00  1.07           H   new
ATOM      0  HE2 PHE A 218      23.091  -8.011  25.203  1.00  1.07           H   new
ATOM      0  HZ  PHE A 218      22.551 -10.028  24.250  1.00  1.07           H   new
ATOM   3295  N   HIS A 219      20.454  -7.257  29.828  1.00  1.03           N
ATOM   3296  CA  HIS A 219      21.579  -7.492  30.711  1.00  1.03           C
ATOM   3297  C   HIS A 219      21.136  -8.139  32.025  1.00  1.03           C
ATOM   3298  O   HIS A 219      21.897  -8.899  32.629  1.00  1.03           O
ATOM   3299  CB  HIS A 219      22.331  -6.188  30.955  1.00  1.03           C
ATOM   3300  CG  HIS A 219      23.091  -5.726  29.736  1.00  1.03           C
ATOM   3301  CD2 HIS A 219      23.475  -6.392  28.622  1.00  1.03           C
ATOM   3302  ND1 HIS A 219      23.542  -4.432  29.584  1.00  1.03           N
ATOM   3303  CE1 HIS A 219      24.164  -4.320  28.423  1.00  1.03           C
ATOM   3304  NE2 HIS A 219      24.138  -5.494  27.819  1.00  1.03           N
ATOM      0  H   HIS A 219      20.308  -6.430  29.642  1.00  1.03           H   new
ATOM      0  HA  HIS A 219      22.182  -8.118  30.280  1.00  1.03           H   new
ATOM      0  HB2 HIS A 219      21.702  -5.499  31.221  1.00  1.03           H   new
ATOM      0  HB3 HIS A 219      22.949  -6.307  31.693  1.00  1.03           H   new
ATOM      0  HD2 HIS A 219      23.319  -7.290  28.435  1.00  1.03           H   new
ATOM      0  HE1 HIS A 219      24.554  -3.545  28.088  1.00  1.03           H   new
ATOM      0  HE2 HIS A 219      24.480  -5.668  27.049  1.00  1.03           H   new
ATOM   3312  N   ASP A 220      19.893  -7.878  32.439  1.00  0.99           N
ATOM   3313  CA  ASP A 220      19.333  -8.468  33.648  1.00  0.99           C
ATOM   3314  C   ASP A 220      18.764  -9.893  33.461  1.00  0.99           C
ATOM   3315  O   ASP A 220      18.335 -10.509  34.442  1.00  0.99           O
ATOM   3316  CB  ASP A 220      18.249  -7.563  34.244  1.00  0.99           C
ATOM   3317  CG  ASP A 220      18.802  -6.266  34.878  1.00  0.99           C
ATOM   3318  OD1 ASP A 220      19.952  -6.248  35.265  1.00  0.99           O
ATOM   3319  OD2 ASP A 220      18.052  -5.327  35.014  1.00  0.99           O1-
ATOM      0  H   ASP A 220      19.354  -7.353  32.023  1.00  0.99           H   new
ATOM      0  HA  ASP A 220      20.083  -8.548  34.258  1.00  0.99           H   new
ATOM      0  HB2 ASP A 220      17.616  -7.329  33.548  1.00  0.99           H   new
ATOM      0  HB3 ASP A 220      17.759  -8.060  34.918  1.00  0.99           H   new
ATOM   3324  N   LEU A 221      18.721 -10.431  32.232  1.00  0.93           N
ATOM   3325  CA  LEU A 221      18.200 -11.791  32.067  1.00  0.93           C
ATOM   3326  C   LEU A 221      19.146 -12.719  32.828  1.00  0.93           C
ATOM   3327  O   LEU A 221      20.362 -12.622  32.675  1.00  0.93           O
ATOM   3328  CB  LEU A 221      18.158 -12.196  30.573  1.00  0.93           C
ATOM   3329  CG  LEU A 221      17.155 -11.448  29.641  1.00  0.93           C
ATOM   3330  CD1 LEU A 221      17.449 -11.855  28.167  1.00  0.93           C
ATOM   3331  CD2 LEU A 221      15.703 -11.788  30.015  1.00  0.93           C
ATOM      0  H   LEU A 221      18.978 -10.041  31.510  1.00  0.93           H   new
ATOM      0  HA  LEU A 221      17.293 -11.848  32.406  1.00  0.93           H   new
ATOM      0  HB2 LEU A 221      19.049 -12.077  30.208  1.00  0.93           H   new
ATOM      0  HB3 LEU A 221      17.956 -13.144  30.527  1.00  0.93           H   new
ATOM      0  HG  LEU A 221      17.267 -10.490  29.746  1.00  0.93           H   new
ATOM      0 HD11 LEU A 221      16.832 -11.397  27.575  1.00  0.93           H   new
ATOM      0 HD12 LEU A 221      18.359 -11.608  27.938  1.00  0.93           H   new
ATOM      0 HD13 LEU A 221      17.340 -12.814  28.068  1.00  0.93           H   new
ATOM      0 HD21 LEU A 221      15.097 -11.314  29.425  1.00  0.93           H   new
ATOM      0 HD22 LEU A 221      15.560 -12.743  29.924  1.00  0.93           H   new
ATOM      0 HD23 LEU A 221      15.534 -11.522  30.932  1.00  0.93           H   new
ATOM   3343  N   ASN A 222      18.609 -13.664  33.603  1.00  0.87           N
ATOM   3344  CA  ASN A 222      19.483 -14.552  34.381  1.00  0.87           C
ATOM   3345  C   ASN A 222      19.839 -15.854  33.680  1.00  0.87           C
ATOM   3346  O   ASN A 222      20.459 -16.742  34.264  1.00  0.87           O
ATOM   3347  CB  ASN A 222      18.827 -14.875  35.708  1.00  0.87           C
ATOM   3348  CG  ASN A 222      17.555 -15.683  35.532  1.00  0.87           C
ATOM   3349  ND2 ASN A 222      17.142 -16.356  36.576  1.00  0.87           N
ATOM   3350  OD1 ASN A 222      16.952 -15.694  34.451  1.00  0.87           O
ATOM      0  H   ASN A 222      17.766 -13.807  33.693  1.00  0.87           H   new
ATOM      0  HA  ASN A 222      20.314 -14.066  34.501  1.00  0.87           H   new
ATOM      0  HB2 ASN A 222      19.449 -15.370  36.263  1.00  0.87           H   new
ATOM      0  HB3 ASN A 222      18.623 -14.050  36.176  1.00  0.87           H   new
ATOM      0 HD21 ASN A 222      16.426 -16.829  36.527  1.00  0.87           H   new
ATOM      0 HD22 ASN A 222      17.587 -16.325  37.311  1.00  0.87           H   new
ATOM   3357  N   LEU A 223      19.491 -15.954  32.418  1.00  0.84           N
ATOM   3358  CA  LEU A 223      19.752 -17.172  31.686  1.00  0.84           C
ATOM   3359  C   LEU A 223      21.243 -17.182  31.331  1.00  0.84           C
ATOM   3360  O   LEU A 223      21.842 -16.115  31.241  1.00  0.84           O
ATOM   3361  CB  LEU A 223      18.739 -17.243  30.533  1.00  0.84           C
ATOM   3362  CG  LEU A 223      17.267 -17.335  31.122  1.00  0.84           C
ATOM   3363  CD1 LEU A 223      16.163 -17.239  30.071  1.00  0.84           C
ATOM   3364  CD2 LEU A 223      17.164 -18.659  31.825  1.00  0.84           C
ATOM      0  H   LEU A 223      19.104 -15.333  31.966  1.00  0.84           H   new
ATOM      0  HA  LEU A 223      19.614 -17.995  32.181  1.00  0.84           H   new
ATOM      0  HB2 LEU A 223      18.823 -16.459  29.968  1.00  0.84           H   new
ATOM      0  HB3 LEU A 223      18.923 -18.015  29.976  1.00  0.84           H   new
ATOM      0  HG  LEU A 223      17.132 -16.577  31.712  1.00  0.84           H   new
ATOM      0 HD11 LEU A 223      15.297 -17.303  30.504  1.00  0.84           H   new
ATOM      0 HD12 LEU A 223      16.230 -16.390  29.607  1.00  0.84           H   new
ATOM      0 HD13 LEU A 223      16.259 -17.964  29.433  1.00  0.84           H   new
ATOM      0 HD21 LEU A 223      16.276 -18.757  32.202  1.00  0.84           H   new
ATOM      0 HD22 LEU A 223      17.327 -19.375  31.192  1.00  0.84           H   new
ATOM      0 HD23 LEU A 223      17.823 -18.700  32.536  1.00  0.84           H   new
ATOM   3376  N   PRO A 224      21.900 -18.341  31.188  1.00  0.82           N
ATOM   3377  CA  PRO A 224      23.322 -18.450  30.936  1.00  0.82           C
ATOM   3378  C   PRO A 224      23.722 -17.695  29.701  1.00  0.82           C
ATOM   3379  O   PRO A 224      23.011 -17.726  28.696  1.00  0.82           O
ATOM   3380  CB  PRO A 224      23.507 -19.941  30.717  1.00  0.82           C
ATOM   3381  CG  PRO A 224      22.361 -20.574  31.439  1.00  0.82           C
ATOM   3382  CD  PRO A 224      21.211 -19.628  31.242  1.00  0.82           C
ATOM      0  HA  PRO A 224      23.860 -18.084  31.655  1.00  0.82           H   new
ATOM      0  HB2 PRO A 224      23.495 -20.163  29.773  1.00  0.82           H   new
ATOM      0  HB3 PRO A 224      24.358 -20.246  31.069  1.00  0.82           H   new
ATOM      0  HG2 PRO A 224      22.160 -21.452  31.079  1.00  0.82           H   new
ATOM      0  HG3 PRO A 224      22.561 -20.693  32.381  1.00  0.82           H   new
ATOM      0  HD2 PRO A 224      20.721 -19.814  30.426  1.00  0.82           H   new
ATOM      0  HD3 PRO A 224      20.574 -19.671  31.972  1.00  0.82           H   new
ATOM   3390  N   TRP A 225      24.885 -17.057  29.733  1.00  0.85           N
ATOM   3391  CA  TRP A 225      25.305 -16.329  28.548  1.00  0.85           C
ATOM   3392  C   TRP A 225      26.791 -16.311  28.265  1.00  0.85           C
ATOM   3393  O   TRP A 225      27.621 -16.489  29.161  1.00  0.85           O
ATOM   3394  CB  TRP A 225      24.804 -14.894  28.608  1.00  0.85           C
ATOM   3395  CG  TRP A 225      25.257 -14.074  29.763  1.00  0.85           C
ATOM   3396  CD1 TRP A 225      24.590 -13.890  30.930  1.00  0.85           C
ATOM   3397  CD2 TRP A 225      26.470 -13.282  29.863  1.00  0.85           C
ATOM   3398  CE2 TRP A 225      26.442 -12.651  31.104  1.00  0.85           C
ATOM   3399  CE3 TRP A 225      27.551 -13.052  29.003  1.00  0.85           C
ATOM   3400  NE1 TRP A 225      25.289 -13.029  31.742  1.00  0.85           N
ATOM   3401  CZ2 TRP A 225      27.453 -11.798  31.515  1.00  0.85           C
ATOM   3402  CZ3 TRP A 225      28.561 -12.198  29.407  1.00  0.85           C
ATOM   3403  CH2 TRP A 225      28.514 -11.583  30.633  1.00  0.85           C
ATOM      0  H   TRP A 225      25.425 -17.033  30.402  1.00  0.85           H   new
ATOM      0  HA  TRP A 225      24.907 -16.826  27.817  1.00  0.85           H   new
ATOM      0  HB2 TRP A 225      25.076 -14.444  27.793  1.00  0.85           H   new
ATOM      0  HB3 TRP A 225      23.834 -14.912  28.612  1.00  0.85           H   new
ATOM      0  HD1 TRP A 225      23.778 -14.288  31.149  1.00  0.85           H   new
ATOM      0  HE1 TRP A 225      25.043 -12.769  32.524  1.00  0.85           H   new
ATOM      0  HE3 TRP A 225      27.589 -13.468  28.172  1.00  0.85           H   new
ATOM      0  HZ2 TRP A 225      27.426 -11.384  32.347  1.00  0.85           H   new
ATOM      0  HZ3 TRP A 225      29.281 -12.038  28.841  1.00  0.85           H   new
ATOM      0  HH2 TRP A 225      29.204 -11.011  30.882  1.00  0.85           H   new
ATOM   3414  N   THR A 226      27.098 -16.073  26.990  1.00  0.93           N
ATOM   3415  CA  THR A 226      28.452 -15.992  26.453  1.00  0.93           C
ATOM   3416  C   THR A 226      28.665 -14.710  25.639  1.00  0.93           C
ATOM   3417  O   THR A 226      27.831 -14.329  24.817  1.00  0.93           O
ATOM   3418  CB  THR A 226      28.715 -17.244  25.579  1.00  0.93           C
ATOM   3419  CG2 THR A 226      30.066 -17.248  24.945  1.00  0.93           C
ATOM   3420  OG1 THR A 226      28.593 -18.390  26.384  1.00  0.93           O
ATOM      0  H   THR A 226      26.495 -15.949  26.390  1.00  0.93           H   new
ATOM      0  HA  THR A 226      29.081 -15.964  27.191  1.00  0.93           H   new
ATOM      0  HB  THR A 226      28.062 -17.234  24.862  1.00  0.93           H   new
ATOM      0  HG1 THR A 226      29.229 -18.416  26.933  1.00  0.93           H   new
ATOM      0 HG21 THR A 226      30.172 -18.052  24.413  1.00  0.93           H   new
ATOM      0 HG22 THR A 226      30.158 -16.469  24.374  1.00  0.93           H   new
ATOM      0 HG23 THR A 226      30.747 -17.225  25.635  1.00  0.93           H   new
ATOM   3428  N   SER A 227      29.763 -14.007  25.884  1.00  1.07           N
ATOM   3429  CA  SER A 227      30.054 -12.815  25.087  1.00  1.07           C
ATOM   3430  C   SER A 227      30.539 -13.321  23.727  1.00  1.07           C
ATOM   3431  O   SER A 227      31.148 -14.377  23.695  1.00  1.07           O
ATOM   3432  CB  SER A 227      31.137 -12.014  25.779  1.00  1.07           C
ATOM   3433  OG  SER A 227      32.356 -12.713  25.752  1.00  1.07           O
ATOM      0  H   SER A 227      30.342 -14.194  26.491  1.00  1.07           H   new
ATOM      0  HA  SER A 227      29.279 -12.241  24.982  1.00  1.07           H   new
ATOM      0  HB2 SER A 227      31.241 -11.154  25.342  1.00  1.07           H   new
ATOM      0  HB3 SER A 227      30.879 -11.836  26.697  1.00  1.07           H   new
ATOM      0  HG  SER A 227      32.948 -12.259  26.137  1.00  1.07           H   new
ATOM   3439  N   PRO A 228      30.467 -12.571  22.622  1.00  1.23           N
ATOM   3440  CA  PRO A 228      30.964 -12.985  21.315  1.00  1.23           C
ATOM   3441  C   PRO A 228      32.474 -13.243  21.297  1.00  1.23           C
ATOM   3442  O   PRO A 228      32.986 -13.928  20.416  1.00  1.23           O
ATOM   3443  CB  PRO A 228      30.571 -11.802  20.427  1.00  1.23           C
ATOM   3444  CG  PRO A 228      30.399 -10.647  21.379  1.00  1.23           C
ATOM   3445  CD  PRO A 228      29.836 -11.266  22.627  1.00  1.23           C
ATOM      0  HA  PRO A 228      30.594 -13.833  21.025  1.00  1.23           H   new
ATOM      0  HB2 PRO A 228      31.256 -11.615  19.766  1.00  1.23           H   new
ATOM      0  HB3 PRO A 228      29.751 -11.983  19.942  1.00  1.23           H   new
ATOM      0  HG2 PRO A 228      31.245 -10.206  21.555  1.00  1.23           H   new
ATOM      0  HG3 PRO A 228      29.799  -9.977  21.016  1.00  1.23           H   new
ATOM      0  HD2 PRO A 228      30.062 -10.756  23.420  1.00  1.23           H   new
ATOM      0  HD3 PRO A 228      28.869 -11.330  22.597  1.00  1.23           H   new
ATOM   3453  N   ALA A 229      33.188 -12.678  22.268  1.00  1.37           N
ATOM   3454  CA  ALA A 229      34.629 -12.840  22.393  1.00  1.37           C
ATOM   3455  C   ALA A 229      35.029 -14.133  23.120  1.00  1.37           C
ATOM   3456  O   ALA A 229      36.221 -14.433  23.238  1.00  1.37           O
ATOM   3457  CB  ALA A 229      35.200 -11.656  23.146  1.00  1.37           C
ATOM      0  H   ALA A 229      32.841 -12.183  22.880  1.00  1.37           H   new
ATOM      0  HA  ALA A 229      34.988 -12.892  21.493  1.00  1.37           H   new
ATOM      0  HB1 ALA A 229      36.161 -11.760  23.232  1.00  1.37           H   new
ATOM      0  HB2 ALA A 229      35.005 -10.839  22.661  1.00  1.37           H   new
ATOM      0  HB3 ALA A 229      34.800 -11.610  24.029  1.00  1.37           H   new
ATOM   3463  N   THR A 230      34.049 -14.872  23.641  1.00  1.43           N
ATOM   3464  CA  THR A 230      34.302 -16.072  24.434  1.00  1.43           C
ATOM   3465  C   THR A 230      33.530 -17.307  23.972  1.00  1.43           C
ATOM   3466  O   THR A 230      32.664 -17.241  23.103  1.00  1.43           O
ATOM   3467  CB  THR A 230      34.006 -15.791  25.927  1.00  1.43           C
ATOM   3468  CG2 THR A 230      34.902 -14.675  26.463  1.00  1.43           C
ATOM   3469  OG1 THR A 230      32.626 -15.416  26.083  1.00  1.43           O
ATOM      0  H   THR A 230      33.215 -14.689  23.543  1.00  1.43           H   new
ATOM      0  HA  THR A 230      35.240 -16.282  24.305  1.00  1.43           H   new
ATOM      0  HB  THR A 230      34.188 -16.599  26.432  1.00  1.43           H   new
ATOM      0  HG1 THR A 230      32.548 -14.586  25.981  1.00  1.43           H   new
ATOM      0 HG21 THR A 230      34.698 -14.517  27.398  1.00  1.43           H   new
ATOM      0 HG22 THR A 230      35.832 -14.936  26.374  1.00  1.43           H   new
ATOM      0 HG23 THR A 230      34.745 -13.862  25.957  1.00  1.43           H   new
ATOM   3477  N   THR A 231      33.877 -18.451  24.561  1.00  1.38           N
ATOM   3478  CA  THR A 231      33.226 -19.726  24.268  1.00  1.38           C
ATOM   3479  C   THR A 231      32.494 -20.315  25.467  1.00  1.38           C
ATOM   3480  O   THR A 231      31.751 -21.289  25.337  1.00  1.38           O
ATOM   3481  CB  THR A 231      34.268 -20.749  23.795  1.00  1.38           C
ATOM   3482  CG2 THR A 231      34.956 -20.249  22.529  1.00  1.38           C
ATOM   3483  OG1 THR A 231      35.260 -20.947  24.833  1.00  1.38           O
ATOM      0  H   THR A 231      34.503 -18.508  25.148  1.00  1.38           H   new
ATOM      0  HA  THR A 231      32.571 -19.542  23.577  1.00  1.38           H   new
ATOM      0  HB  THR A 231      33.821 -21.589  23.605  1.00  1.38           H   new
ATOM      0  HG1 THR A 231      34.893 -21.280  25.511  1.00  1.38           H   new
ATOM      0 HG21 THR A 231      35.612 -20.901  22.238  1.00  1.38           H   new
ATOM      0 HG22 THR A 231      34.295 -20.121  21.830  1.00  1.38           H   new
ATOM      0 HG23 THR A 231      35.399 -19.406  22.713  1.00  1.38           H   new
ATOM   3491  N   ASP A 232      32.738 -19.738  26.632  1.00  1.25           N
ATOM   3492  CA  ASP A 232      32.225 -20.272  27.879  1.00  1.25           C
ATOM   3493  C   ASP A 232      30.999 -19.490  28.329  1.00  1.25           C
ATOM   3494  O   ASP A 232      30.797 -18.351  27.913  1.00  1.25           O
ATOM   3495  CB  ASP A 232      33.331 -20.187  28.919  1.00  1.25           C
ATOM   3496  CG  ASP A 232      34.589 -20.904  28.417  1.00  1.25           C
ATOM   3497  OD1 ASP A 232      34.483 -21.653  27.457  1.00  1.25           O
ATOM   3498  OD2 ASP A 232      35.634 -20.686  28.968  1.00  1.25           O1-
ATOM      0  H   ASP A 232      33.208 -19.023  26.721  1.00  1.25           H   new
ATOM      0  HA  ASP A 232      31.953 -21.196  27.761  1.00  1.25           H   new
ATOM      0  HB2 ASP A 232      33.535 -19.258  29.109  1.00  1.25           H   new
ATOM      0  HB3 ASP A 232      33.033 -20.587  29.751  1.00  1.25           H   new
ATOM   3503  N   TRP A 233      30.186 -20.080  29.189  1.00  1.08           N
ATOM   3504  CA  TRP A 233      29.006 -19.379  29.683  1.00  1.08           C
ATOM   3505  C   TRP A 233      29.247 -18.848  31.092  1.00  1.08           C
ATOM   3506  O   TRP A 233      29.990 -19.455  31.861  1.00  1.08           O
ATOM   3507  CB  TRP A 233      27.804 -20.294  29.705  1.00  1.08           C
ATOM   3508  CG  TRP A 233      27.336 -20.797  28.396  1.00  1.08           C
ATOM   3509  CD1 TRP A 233      26.312 -20.322  27.625  1.00  1.08           C
ATOM   3510  CD2 TRP A 233      27.847 -21.965  27.714  1.00  1.08           C
ATOM   3511  CE2 TRP A 233      27.098 -22.116  26.542  1.00  1.08           C
ATOM   3512  CE3 TRP A 233      28.861 -22.891  28.007  1.00  1.08           C
ATOM   3513  NE1 TRP A 233      26.174 -21.102  26.498  1.00  1.08           N
ATOM   3514  CZ2 TRP A 233      27.328 -23.153  25.656  1.00  1.08           C
ATOM   3515  CZ3 TRP A 233      29.086 -23.934  27.122  1.00  1.08           C
ATOM   3516  CH2 TRP A 233      28.337 -24.062  25.974  1.00  1.08           C
ATOM      0  H   TRP A 233      30.294 -20.875  29.498  1.00  1.08           H   new
ATOM      0  HA  TRP A 233      28.834 -18.638  29.081  1.00  1.08           H   new
ATOM      0  HB2 TRP A 233      28.013 -21.057  30.267  1.00  1.08           H   new
ATOM      0  HB3 TRP A 233      27.070 -19.822  30.129  1.00  1.08           H   new
ATOM      0  HD1 TRP A 233      25.787 -19.583  27.831  1.00  1.08           H   new
ATOM      0  HE1 TRP A 233      25.602 -20.974  25.869  1.00  1.08           H   new
ATOM      0  HE3 TRP A 233      29.372 -22.806  28.780  1.00  1.08           H   new
ATOM      0  HZ2 TRP A 233      26.828 -23.241  24.877  1.00  1.08           H   new
ATOM      0  HZ3 TRP A 233      29.752 -24.556  27.306  1.00  1.08           H   new
ATOM      0  HH2 TRP A 233      28.508 -24.771  25.397  1.00  1.08           H   new
ATOM   3527  N   ARG A 234      28.595 -17.740  31.436  1.00  0.93           N
ATOM   3528  CA  ARG A 234      28.762 -17.103  32.742  1.00  0.93           C
ATOM   3529  C   ARG A 234      27.791 -17.513  33.863  1.00  0.93           C
ATOM   3530  O   ARG A 234      28.165 -17.510  35.034  1.00  0.93           O
ATOM   3531  CB  ARG A 234      28.651 -15.604  32.555  1.00  0.93           C
ATOM   3532  CG  ARG A 234      29.709 -15.010  31.643  1.00  0.93           C
ATOM   3533  CD  ARG A 234      31.081 -15.201  32.162  1.00  0.93           C
ATOM   3534  NE  ARG A 234      32.078 -14.537  31.320  1.00  0.93           N
ATOM   3535  CZ  ARG A 234      33.415 -14.625  31.499  1.00  0.93           C
ATOM   3536  NH1 ARG A 234      33.899 -15.351  32.484  1.00  0.93           N1+
ATOM   3537  NH2 ARG A 234      34.241 -13.982  30.690  1.00  0.93           N
ATOM      0  H   ARG A 234      28.041 -17.335  30.917  1.00  0.93           H   new
ATOM      0  HA  ARG A 234      29.631 -17.408  33.047  1.00  0.93           H   new
ATOM      0  HB2 ARG A 234      27.775 -15.397  32.194  1.00  0.93           H   new
ATOM      0  HB3 ARG A 234      28.709 -15.175  33.423  1.00  0.93           H   new
ATOM      0  HG2 ARG A 234      29.640 -15.417  30.765  1.00  0.93           H   new
ATOM      0  HG3 ARG A 234      29.539 -14.062  31.531  1.00  0.93           H   new
ATOM      0  HD2 ARG A 234      31.137 -14.852  33.065  1.00  0.93           H   new
ATOM      0  HD3 ARG A 234      31.279 -16.149  32.211  1.00  0.93           H   new
ATOM      0  HE  ARG A 234      31.793 -14.057  30.666  1.00  0.93           H   new
ATOM      0 HH11 ARG A 234      33.365 -15.769  33.013  1.00  0.93           H   new
ATOM      0 HH12 ARG A 234      34.749 -15.408  32.599  1.00  0.93           H   new
ATOM      0 HH21 ARG A 234      33.928 -13.505  30.046  1.00  0.93           H   new
ATOM      0 HH22 ARG A 234      35.091 -14.041  30.808  1.00  0.93           H   new
ATOM   3551  N   ASN A 235      26.551 -17.842  33.521  1.00  0.82           N
ATOM   3552  CA  ASN A 235      25.510 -18.139  34.517  1.00  0.82           C
ATOM   3553  C   ASN A 235      24.822 -19.466  34.243  1.00  0.82           C
ATOM   3554  O   ASN A 235      23.600 -19.574  34.303  1.00  0.82           O
ATOM   3555  CB  ASN A 235      24.508 -16.994  34.621  1.00  0.82           C
ATOM   3556  CG  ASN A 235      25.121 -15.744  35.221  1.00  0.82           C
ATOM   3557  ND2 ASN A 235      25.500 -14.810  34.401  1.00  0.82           N
ATOM   3558  OD1 ASN A 235      25.259 -15.640  36.444  1.00  0.82           O
ATOM      0  H   ASN A 235      26.283 -17.901  32.706  1.00  0.82           H   new
ATOM      0  HA  ASN A 235      25.949 -18.226  35.378  1.00  0.82           H   new
ATOM      0  HB2 ASN A 235      24.161 -16.790  33.738  1.00  0.82           H   new
ATOM      0  HB3 ASN A 235      23.755 -17.275  35.164  1.00  0.82           H   new
ATOM      0 HD21 ASN A 235      25.860 -14.091  34.705  1.00  0.82           H   new
ATOM      0 HD22 ASN A 235      25.391 -14.911  33.554  1.00  0.82           H   new
ATOM   3565  N   ARG A 236      25.629 -20.486  33.979  1.00  0.76           N
ATOM   3566  CA  ARG A 236      25.173 -21.829  33.613  1.00  0.76           C
ATOM   3567  C   ARG A 236      24.268 -22.475  34.631  1.00  0.76           C
ATOM   3568  O   ARG A 236      23.343 -23.206  34.275  1.00  0.76           O
ATOM   3569  CB  ARG A 236      26.347 -22.731  33.454  1.00  0.76           C
ATOM   3570  CG  ARG A 236      27.164 -22.492  32.299  1.00  0.76           C
ATOM   3571  CD  ARG A 236      28.111 -23.602  32.078  1.00  0.76           C
ATOM   3572  NE  ARG A 236      29.120 -23.679  33.102  1.00  0.76           N
ATOM   3573  CZ  ARG A 236      30.280 -23.040  33.057  1.00  0.76           C
ATOM   3574  NH1 ARG A 236      30.573 -22.282  32.068  1.00  0.76           N1+
ATOM   3575  NH2 ARG A 236      31.178 -23.185  33.985  1.00  0.76           N
ATOM      0  H   ARG A 236      26.486 -20.417  34.008  1.00  0.76           H   new
ATOM      0  HA  ARG A 236      24.671 -21.711  32.791  1.00  0.76           H   new
ATOM      0  HB2 ARG A 236      26.903 -22.653  34.245  1.00  0.76           H   new
ATOM      0  HB3 ARG A 236      26.028 -23.647  33.420  1.00  0.76           H   new
ATOM      0  HG2 ARG A 236      26.600 -22.384  31.517  1.00  0.76           H   new
ATOM      0  HG3 ARG A 236      27.654 -21.663  32.412  1.00  0.76           H   new
ATOM      0  HD2 ARG A 236      27.622 -24.439  32.047  1.00  0.76           H   new
ATOM      0  HD3 ARG A 236      28.539 -23.491  31.215  1.00  0.76           H   new
ATOM      0  HE  ARG A 236      28.959 -24.172  33.788  1.00  0.76           H   new
ATOM      0 HH11 ARG A 236      30.014 -22.183  31.422  1.00  0.76           H   new
ATOM      0 HH12 ARG A 236      31.329 -21.872  32.049  1.00  0.76           H   new
ATOM      0 HH21 ARG A 236      31.027 -23.707  34.652  1.00  0.76           H   new
ATOM      0 HH22 ARG A 236      31.923 -22.759  33.933  1.00  0.76           H   new
ATOM   3589  N   GLU A 237      24.512 -22.188  35.903  1.00  0.73           N
ATOM   3590  CA  GLU A 237      23.741 -22.779  36.986  1.00  0.73           C
ATOM   3591  C   GLU A 237      22.238 -22.468  36.870  1.00  0.73           C
ATOM   3592  O   GLU A 237      21.406 -23.230  37.358  1.00  0.73           O
ATOM   3593  CB  GLU A 237      24.295 -22.296  38.332  1.00  0.73           C
ATOM   3594  CG  GLU A 237      24.108 -20.795  38.582  1.00  0.73           C
ATOM   3595  CD  GLU A 237      24.696 -20.304  39.886  1.00  0.73           C
ATOM   3596  OE1 GLU A 237      25.168 -21.107  40.667  1.00  0.73           O
ATOM   3597  OE2 GLU A 237      24.674 -19.118  40.105  1.00  0.73           O1-
ATOM      0  H   GLU A 237      25.128 -21.646  36.162  1.00  0.73           H   new
ATOM      0  HA  GLU A 237      23.830 -23.743  36.926  1.00  0.73           H   new
ATOM      0  HB2 GLU A 237      23.861 -22.790  39.045  1.00  0.73           H   new
ATOM      0  HB3 GLU A 237      25.241 -22.506  38.376  1.00  0.73           H   new
ATOM      0  HG2 GLU A 237      24.513 -20.303  37.851  1.00  0.73           H   new
ATOM      0  HG3 GLU A 237      23.160 -20.591  38.570  1.00  0.73           H   new
ATOM   3604  N   THR A 238      21.864 -21.390  36.172  1.00  0.72           N
ATOM   3605  CA  THR A 238      20.454 -21.049  36.021  1.00  0.72           C
ATOM   3606  C   THR A 238      19.669 -22.168  35.326  1.00  0.72           C
ATOM   3607  O   THR A 238      18.467 -22.307  35.548  1.00  0.72           O
ATOM   3608  CB  THR A 238      20.249 -19.716  35.301  1.00  0.72           C
ATOM   3609  CG2 THR A 238      18.766 -19.448  35.144  1.00  0.72           C
ATOM   3610  OG1 THR A 238      20.829 -18.653  36.065  1.00  0.72           O
ATOM      0  H   THR A 238      22.409 -20.850  35.783  1.00  0.72           H   new
ATOM      0  HA  THR A 238      20.103 -20.949  36.920  1.00  0.72           H   new
ATOM      0  HB  THR A 238      20.674 -19.762  34.430  1.00  0.72           H   new
ATOM      0  HG1 THR A 238      20.734 -17.927  35.653  1.00  0.72           H   new
ATOM      0 HG21 THR A 238      18.636 -18.602  34.687  1.00  0.72           H   new
ATOM      0 HG22 THR A 238      18.361 -20.161  34.625  1.00  0.72           H   new
ATOM      0 HG23 THR A 238      18.350 -19.409  36.019  1.00  0.72           H   new
ATOM   3618  N   LEU A 239      20.320 -22.889  34.409  1.00  0.72           N
ATOM   3619  CA  LEU A 239      19.690 -23.975  33.668  1.00  0.72           C
ATOM   3620  C   LEU A 239      20.026 -25.377  34.155  1.00  0.72           C
ATOM   3621  O   LEU A 239      19.767 -26.346  33.439  1.00  0.72           O
ATOM   3622  CB  LEU A 239      20.011 -23.926  32.183  1.00  0.72           C
ATOM   3623  CG  LEU A 239      19.463 -22.814  31.372  1.00  0.72           C
ATOM   3624  CD1 LEU A 239      19.902 -22.963  29.912  1.00  0.72           C
ATOM   3625  CD2 LEU A 239      18.029 -22.854  31.430  1.00  0.72           C
ATOM      0  H   LEU A 239      21.144 -22.758  34.201  1.00  0.72           H   new
ATOM      0  HA  LEU A 239      18.747 -23.818  33.830  1.00  0.72           H   new
ATOM      0  HB2 LEU A 239      20.977 -23.909  32.091  1.00  0.72           H   new
ATOM      0  HB3 LEU A 239      19.704 -24.757  31.788  1.00  0.72           H   new
ATOM      0  HG  LEU A 239      19.792 -21.972  31.723  1.00  0.72           H   new
ATOM      0 HD11 LEU A 239      19.539 -22.231  29.389  1.00  0.72           H   new
ATOM      0 HD12 LEU A 239      20.871 -22.947  29.862  1.00  0.72           H   new
ATOM      0 HD13 LEU A 239      19.575 -23.805  29.560  1.00  0.72           H   new
ATOM      0 HD21 LEU A 239      17.663 -22.128  30.901  1.00  0.72           H   new
ATOM      0 HD22 LEU A 239      17.714 -23.701  31.078  1.00  0.72           H   new
ATOM      0 HD23 LEU A 239      17.739 -22.760  32.351  1.00  0.72           H   new
ATOM   3637  N   VAL A 240      20.628 -25.528  35.325  1.00  0.73           N
ATOM   3638  CA  VAL A 240      20.870 -26.892  35.787  1.00  0.73           C
ATOM   3639  C   VAL A 240      20.743 -27.007  37.296  1.00  0.73           C
ATOM   3640  O   VAL A 240      21.371 -26.268  38.054  1.00  0.73           O
ATOM   3641  CB  VAL A 240      22.243 -27.403  35.292  1.00  0.73           C
ATOM   3642  CG1 VAL A 240      23.320 -26.494  35.735  1.00  0.73           C
ATOM   3643  CG2 VAL A 240      22.470 -28.773  35.834  1.00  0.73           C
ATOM      0  H   VAL A 240      20.893 -24.896  35.844  1.00  0.73           H   new
ATOM      0  HA  VAL A 240      20.183 -27.460  35.403  1.00  0.73           H   new
ATOM      0  HB  VAL A 240      22.249 -27.429  34.322  1.00  0.73           H   new
ATOM      0 HG11 VAL A 240      24.175 -26.826  35.418  1.00  0.73           H   new
ATOM      0 HG12 VAL A 240      23.164 -25.607  35.374  1.00  0.73           H   new
ATOM      0 HG13 VAL A 240      23.329 -26.451  36.704  1.00  0.73           H   new
ATOM      0 HG21 VAL A 240      23.330 -29.103  35.529  1.00  0.73           H   new
ATOM      0 HG22 VAL A 240      22.461 -28.743  36.804  1.00  0.73           H   new
ATOM      0 HG23 VAL A 240      21.768 -29.365  35.522  1.00  0.73           H   new
ATOM   3653  N   GLU A 241      19.959 -27.979  37.726  1.00  0.74           N
ATOM   3654  CA  GLU A 241      19.733 -28.184  39.137  1.00  0.74           C
ATOM   3655  C   GLU A 241      20.467 -29.392  39.659  1.00  0.74           C
ATOM   3656  O   GLU A 241      20.474 -30.459  39.050  1.00  0.74           O
ATOM   3657  CB  GLU A 241      18.235 -28.300  39.426  1.00  0.74           C
ATOM   3658  CG  GLU A 241      17.859 -28.497  40.894  1.00  0.74           C
ATOM   3659  CD  GLU A 241      16.356 -28.555  41.118  1.00  0.74           C
ATOM   3660  OE1 GLU A 241      15.628 -28.548  40.155  1.00  0.74           O
ATOM   3661  OE2 GLU A 241      15.944 -28.596  42.254  1.00  0.74           O1-
ATOM      0  H   GLU A 241      19.548 -28.532  37.212  1.00  0.74           H   new
ATOM      0  HA  GLU A 241      20.086 -27.410  39.602  1.00  0.74           H   new
ATOM      0  HB2 GLU A 241      17.796 -27.498  39.101  1.00  0.74           H   new
ATOM      0  HB3 GLU A 241      17.880 -29.044  38.915  1.00  0.74           H   new
ATOM      0  HG2 GLU A 241      18.262 -29.318  41.219  1.00  0.74           H   new
ATOM      0  HG3 GLU A 241      18.232 -27.771  41.419  1.00  0.74           H   new
ATOM   3668  N   PHE A 242      21.087 -29.207  40.799  1.00  0.77           N
ATOM   3669  CA  PHE A 242      21.771 -30.268  41.500  1.00  0.77           C
ATOM   3670  C   PHE A 242      20.894 -30.638  42.678  1.00  0.77           C
ATOM   3671  O   PHE A 242      20.617 -29.806  43.546  1.00  0.77           O
ATOM   3672  CB  PHE A 242      23.149 -29.780  41.900  1.00  0.77           C
ATOM   3673  CG  PHE A 242      24.062 -29.595  40.700  1.00  0.77           C
ATOM   3674  CD1 PHE A 242      23.922 -28.507  39.845  1.00  0.77           C
ATOM   3675  CD2 PHE A 242      25.096 -30.479  40.457  1.00  0.77           C
ATOM   3676  CE1 PHE A 242      24.766 -28.349  38.778  1.00  0.77           C
ATOM   3677  CE2 PHE A 242      25.939 -30.301  39.379  1.00  0.77           C
ATOM   3678  CZ  PHE A 242      25.768 -29.245  38.542  1.00  0.77           C
ATOM      0  H   PHE A 242      21.125 -28.446  41.198  1.00  0.77           H   new
ATOM      0  HA  PHE A 242      21.911 -31.060  40.958  1.00  0.77           H   new
ATOM      0  HB2 PHE A 242      23.067 -28.938  42.375  1.00  0.77           H   new
ATOM      0  HB3 PHE A 242      23.550 -30.415  42.514  1.00  0.77           H   new
ATOM      0  HD1 PHE A 242      23.250 -27.882  39.999  1.00  0.77           H   new
ATOM      0  HD2 PHE A 242      25.225 -31.203  41.027  1.00  0.77           H   new
ATOM      0  HE1 PHE A 242      24.655 -27.623  38.208  1.00  0.77           H   new
ATOM      0  HE2 PHE A 242      26.627 -30.907  39.225  1.00  0.77           H   new
ATOM      0  HZ  PHE A 242      26.332 -29.133  37.811  1.00  0.77           H   new
ATOM   3688  N   GLU A 243      20.407 -31.867  42.670  1.00  0.80           N
ATOM   3689  CA  GLU A 243      19.452 -32.321  43.665  1.00  0.80           C
ATOM   3690  C   GLU A 243      20.154 -32.648  44.961  1.00  0.80           C
ATOM   3691  O   GLU A 243      21.384 -32.749  45.001  1.00  0.80           O
ATOM   3692  CB  GLU A 243      18.673 -33.539  43.161  1.00  0.80           C
ATOM   3693  CG  GLU A 243      17.789 -33.274  41.925  1.00  0.80           C
ATOM   3694  CD  GLU A 243      16.941 -34.473  41.513  1.00  0.80           C
ATOM   3695  OE1 GLU A 243      17.188 -35.554  41.998  1.00  0.80           O
ATOM   3696  OE2 GLU A 243      16.038 -34.295  40.727  1.00  0.80           O1-
ATOM      0  H   GLU A 243      20.621 -32.462  42.087  1.00  0.80           H   new
ATOM      0  HA  GLU A 243      18.821 -31.602  43.825  1.00  0.80           H   new
ATOM      0  HB2 GLU A 243      19.303 -34.245  42.947  1.00  0.80           H   new
ATOM      0  HB3 GLU A 243      18.112 -33.869  43.880  1.00  0.80           H   new
ATOM      0  HG2 GLU A 243      17.205 -32.522  42.110  1.00  0.80           H   new
ATOM      0  HG3 GLU A 243      18.355 -33.017  41.181  1.00  0.80           H   new
ATOM   3703  N   GLU A 244      19.389 -32.770  46.042  1.00  0.85           N
ATOM   3704  CA  GLU A 244      20.007 -33.120  47.306  1.00  0.85           C
ATOM   3705  C   GLU A 244      20.830 -34.390  47.070  1.00  0.85           C
ATOM   3706  O   GLU A 244      20.298 -35.353  46.517  1.00  0.85           O
ATOM   3707  CB  GLU A 244      18.937 -33.372  48.372  1.00  0.85           C
ATOM   3708  CG  GLU A 244      19.473 -33.640  49.775  1.00  0.85           C
ATOM   3709  CD  GLU A 244      18.382 -33.849  50.797  1.00  0.85           C
ATOM   3710  OE1 GLU A 244      17.234 -33.874  50.417  1.00  0.85           O
ATOM   3711  OE2 GLU A 244      18.694 -33.968  51.959  1.00  0.85           O1-
ATOM      0  H   GLU A 244      18.537 -32.658  46.063  1.00  0.85           H   new
ATOM      0  HA  GLU A 244      20.571 -32.397  47.623  1.00  0.85           H   new
ATOM      0  HB2 GLU A 244      18.348 -32.602  48.407  1.00  0.85           H   new
ATOM      0  HB3 GLU A 244      18.398 -34.130  48.096  1.00  0.85           H   new
ATOM      0  HG2 GLU A 244      20.043 -34.425  49.753  1.00  0.85           H   new
ATOM      0  HG3 GLU A 244      20.028 -32.894  50.051  1.00  0.85           H   new
ATOM   3718  N   PRO A 245      22.121 -34.414  47.433  1.00  0.89           N
ATOM   3719  CA  PRO A 245      23.030 -35.524  47.248  1.00  0.89           C
ATOM   3720  C   PRO A 245      22.749 -36.677  48.182  1.00  0.89           C
ATOM   3721  O   PRO A 245      22.230 -36.486  49.284  1.00  0.89           O
ATOM   3722  CB  PRO A 245      24.364 -34.895  47.546  1.00  0.89           C
ATOM   3723  CG  PRO A 245      24.066 -33.778  48.506  1.00  0.89           C
ATOM   3724  CD  PRO A 245      22.745 -33.239  48.080  1.00  0.89           C
ATOM      0  HA  PRO A 245      22.963 -35.919  46.365  1.00  0.89           H   new
ATOM      0  HB2 PRO A 245      24.976 -35.539  47.936  1.00  0.89           H   new
ATOM      0  HB3 PRO A 245      24.782 -34.560  46.737  1.00  0.89           H   new
ATOM      0  HG2 PRO A 245      24.034 -34.101  49.420  1.00  0.89           H   new
ATOM      0  HG3 PRO A 245      24.752 -33.093  48.470  1.00  0.89           H   new
ATOM      0  HD2 PRO A 245      22.224 -32.921  48.834  1.00  0.89           H   new
ATOM      0  HD3 PRO A 245      22.839 -32.494  47.465  1.00  0.89           H   new
ATOM   3732  N   HIS A 246      23.167 -37.868  47.774  1.00  0.93           N
ATOM   3733  CA  HIS A 246      22.999 -39.056  48.586  1.00  0.93           C
ATOM   3734  C   HIS A 246      24.305 -39.820  48.777  1.00  0.93           C
ATOM   3735  O   HIS A 246      24.705 -40.634  47.931  1.00  0.93           O
ATOM   3736  CB  HIS A 246      21.966 -39.972  47.923  1.00  0.93           C
ATOM   3737  CG  HIS A 246      20.625 -39.319  47.765  1.00  0.93           C
ATOM   3738  CD2 HIS A 246      20.153 -38.487  46.806  1.00  0.93           C
ATOM   3739  ND1 HIS A 246      19.599 -39.478  48.675  1.00  0.93           N
ATOM   3740  CE1 HIS A 246      18.554 -38.766  48.278  1.00  0.93           C
ATOM   3741  NE2 HIS A 246      18.868 -38.158  47.149  1.00  0.93           N
ATOM      0  H   HIS A 246      23.555 -38.007  47.019  1.00  0.93           H   new
ATOM      0  HA  HIS A 246      22.698 -38.774  49.464  1.00  0.93           H   new
ATOM      0  HB2 HIS A 246      22.293 -40.244  47.051  1.00  0.93           H   new
ATOM      0  HB3 HIS A 246      21.868 -40.778  48.453  1.00  0.93           H   new
ATOM      0  HD2 HIS A 246      20.615 -38.194  46.054  1.00  0.93           H   new
ATOM      0  HE1 HIS A 246      17.738 -38.705  48.720  1.00  0.93           H   new
ATOM      0  HE2 HIS A 246      18.349 -37.639  46.701  1.00  0.93           H   new
ATOM   3749  N   ALA A 247      24.977 -39.588  49.898  1.00  0.95           N
ATOM   3750  CA  ALA A 247      26.240 -40.278  50.141  1.00  0.95           C
ATOM   3751  C   ALA A 247      27.258 -40.062  49.014  1.00  0.95           C
ATOM   3752  O   ALA A 247      28.038 -39.114  49.032  1.00  0.95           O
ATOM   3753  CB  ALA A 247      26.004 -41.762  50.379  1.00  0.95           C
ATOM      0  H   ALA A 247      24.728 -39.048  50.519  1.00  0.95           H   new
ATOM      0  HA  ALA A 247      26.624 -39.889  50.942  1.00  0.95           H   new
ATOM      0  HB1 ALA A 247      26.853 -42.203  50.538  1.00  0.95           H   new
ATOM      0  HB2 ALA A 247      25.429 -41.879  51.152  1.00  0.95           H   new
ATOM      0  HB3 ALA A 247      25.579 -42.151  49.599  1.00  0.95           H   new
ATOM   3759  N   THR A 248      27.343 -41.027  48.115  1.00  0.94           N
ATOM   3760  CA  THR A 248      28.347 -41.030  47.062  1.00  0.94           C
ATOM   3761  C   THR A 248      27.823 -40.620  45.680  1.00  0.94           C
ATOM   3762  O   THR A 248      28.595 -40.557  44.721  1.00  0.94           O
ATOM   3763  CB  THR A 248      28.973 -42.428  46.976  1.00  0.94           C
ATOM   3764  CG2 THR A 248      29.589 -42.791  48.312  1.00  0.94           C
ATOM   3765  OG1 THR A 248      27.966 -43.385  46.646  1.00  0.94           O
ATOM      0  H   THR A 248      26.816 -41.706  48.097  1.00  0.94           H   new
ATOM      0  HA  THR A 248      29.001 -40.357  47.307  1.00  0.94           H   new
ATOM      0  HB  THR A 248      29.659 -42.429  46.290  1.00  0.94           H   new
ATOM      0  HG1 THR A 248      28.311 -44.149  46.598  1.00  0.94           H   new
ATOM      0 HG21 THR A 248      29.984 -43.675  48.257  1.00  0.94           H   new
ATOM      0 HG22 THR A 248      30.275 -42.144  48.539  1.00  0.94           H   new
ATOM      0 HG23 THR A 248      28.902 -42.787  48.997  1.00  0.94           H   new
ATOM   3773  N   LYS A 249      26.518 -40.372  45.564  1.00  0.91           N
ATOM   3774  CA  LYS A 249      25.927 -40.008  44.272  1.00  0.91           C
ATOM   3775  C   LYS A 249      25.101 -38.728  44.292  1.00  0.91           C
ATOM   3776  O   LYS A 249      24.533 -38.329  45.313  1.00  0.91           O
ATOM   3777  CB  LYS A 249      25.048 -41.131  43.736  1.00  0.91           C
ATOM   3778  CG  LYS A 249      25.795 -42.417  43.388  1.00  0.91           C
ATOM   3779  CD  LYS A 249      24.866 -43.451  42.759  1.00  0.91           C
ATOM   3780  CE  LYS A 249      25.616 -44.733  42.410  1.00  0.91           C
ATOM   3781  NZ  LYS A 249      24.723 -45.747  41.786  1.00  0.91           N1+
ATOM      0  H   LYS A 249      25.959 -40.408  46.217  1.00  0.91           H   new
ATOM      0  HA  LYS A 249      26.690 -39.853  43.694  1.00  0.91           H   new
ATOM      0  HB2 LYS A 249      24.368 -41.336  44.396  1.00  0.91           H   new
ATOM      0  HB3 LYS A 249      24.588 -40.814  42.943  1.00  0.91           H   new
ATOM      0  HG2 LYS A 249      26.519 -42.216  42.775  1.00  0.91           H   new
ATOM      0  HG3 LYS A 249      26.196 -42.786  44.190  1.00  0.91           H   new
ATOM      0  HD2 LYS A 249      24.143 -43.654  43.372  1.00  0.91           H   new
ATOM      0  HD3 LYS A 249      24.463 -43.082  41.958  1.00  0.91           H   new
ATOM      0  HE2 LYS A 249      26.344 -44.526  41.803  1.00  0.91           H   new
ATOM      0  HE3 LYS A 249      26.013 -45.104  43.213  1.00  0.91           H   new
ATOM      0  HZ1 LYS A 249      25.192 -46.479  41.596  1.00  0.91           H   new
ATOM      0  HZ2 LYS A 249      24.067 -45.953  42.351  1.00  0.91           H   new
ATOM      0  HZ3 LYS A 249      24.375 -45.416  41.037  1.00  0.91           H   new
ATOM   3795  N   GLN A 250      24.994 -38.089  43.135  1.00  0.87           N
ATOM   3796  CA  GLN A 250      24.140 -36.919  43.031  1.00  0.87           C
ATOM   3797  C   GLN A 250      23.529 -36.785  41.643  1.00  0.87           C
ATOM   3798  O   GLN A 250      24.210 -36.903  40.623  1.00  0.87           O
ATOM   3799  CB  GLN A 250      24.928 -35.675  43.409  1.00  0.87           C
ATOM   3800  CG  GLN A 250      24.144 -34.413  43.435  1.00  0.87           C
ATOM   3801  CD  GLN A 250      24.936 -33.286  44.024  1.00  0.87           C
ATOM   3802  NE2 GLN A 250      24.210 -32.327  44.561  1.00  0.87           N
ATOM   3803  OE1 GLN A 250      26.184 -33.261  44.024  1.00  0.87           O
ATOM      0  H   GLN A 250      25.400 -38.312  42.411  1.00  0.87           H   new
ATOM      0  HA  GLN A 250      23.401 -37.024  43.651  1.00  0.87           H   new
ATOM      0  HB2 GLN A 250      25.321 -35.813  44.285  1.00  0.87           H   new
ATOM      0  HB3 GLN A 250      25.661 -35.571  42.782  1.00  0.87           H   new
ATOM      0  HG2 GLN A 250      23.871 -34.182  42.533  1.00  0.87           H   new
ATOM      0  HG3 GLN A 250      23.334 -34.545  43.951  1.00  0.87           H   new
ATOM      0 HE21 GLN A 250      23.352 -32.376  44.543  1.00  0.87           H   new
ATOM      0 HE22 GLN A 250      24.594 -31.652  44.929  1.00  0.87           H   new
ATOM   3812  N   THR A 251      22.232 -36.525  41.627  1.00  0.84           N
ATOM   3813  CA  THR A 251      21.471 -36.340  40.405  1.00  0.84           C
ATOM   3814  C   THR A 251      21.514 -34.899  39.937  1.00  0.84           C
ATOM   3815  O   THR A 251      21.331 -33.970  40.732  1.00  0.84           O
ATOM   3816  CB  THR A 251      20.014 -36.774  40.605  1.00  0.84           C
ATOM   3817  CG2 THR A 251      19.188 -36.504  39.355  1.00  0.84           C
ATOM   3818  OG1 THR A 251      19.964 -38.169  40.927  1.00  0.84           O
ATOM      0  H   THR A 251      21.760 -36.450  42.342  1.00  0.84           H   new
ATOM      0  HA  THR A 251      21.880 -36.895  39.723  1.00  0.84           H   new
ATOM      0  HB  THR A 251      19.639 -36.258  41.336  1.00  0.84           H   new
ATOM      0  HG1 THR A 251      19.165 -38.403  41.037  1.00  0.84           H   new
ATOM      0 HG21 THR A 251      18.272 -36.786  39.505  1.00  0.84           H   new
ATOM      0 HG22 THR A 251      19.205 -35.555  39.154  1.00  0.84           H   new
ATOM      0 HG23 THR A 251      19.560 -36.999  38.608  1.00  0.84           H   new
ATOM   3826  N   VAL A 252      21.767 -34.717  38.647  1.00  0.81           N
ATOM   3827  CA  VAL A 252      21.801 -33.385  38.079  1.00  0.81           C
ATOM   3828  C   VAL A 252      20.753 -33.328  36.970  1.00  0.81           C
ATOM   3829  O   VAL A 252      20.642 -34.267  36.177  1.00  0.81           O
ATOM   3830  CB  VAL A 252      23.191 -33.070  37.537  1.00  0.81           C
ATOM   3831  CG1 VAL A 252      23.216 -31.691  37.024  1.00  0.81           C
ATOM   3832  CG2 VAL A 252      24.200 -33.300  38.594  1.00  0.81           C
ATOM      0  H   VAL A 252      21.921 -35.352  38.088  1.00  0.81           H   new
ATOM      0  HA  VAL A 252      21.603 -32.720  38.757  1.00  0.81           H   new
ATOM      0  HB  VAL A 252      23.409 -33.659  36.798  1.00  0.81           H   new
ATOM      0 HG11 VAL A 252      24.100 -31.490  36.679  1.00  0.81           H   new
ATOM      0 HG12 VAL A 252      22.563 -31.598  36.313  1.00  0.81           H   new
ATOM      0 HG13 VAL A 252      23.002 -31.075  37.742  1.00  0.81           H   new
ATOM      0 HG21 VAL A 252      25.083 -33.099  38.247  1.00  0.81           H   new
ATOM      0 HG22 VAL A 252      24.012 -32.725  39.352  1.00  0.81           H   new
ATOM      0 HG23 VAL A 252      24.167 -34.227  38.877  1.00  0.81           H   new
ATOM   3842  N   VAL A 253      19.946 -32.268  36.956  1.00  0.80           N
ATOM   3843  CA  VAL A 253      18.888 -32.112  35.964  1.00  0.80           C
ATOM   3844  C   VAL A 253      18.950 -30.813  35.152  1.00  0.80           C
ATOM   3845  O   VAL A 253      18.914 -29.714  35.710  1.00  0.80           O
ATOM   3846  CB  VAL A 253      17.533 -32.160  36.701  1.00  0.80           C
ATOM   3847  CG1 VAL A 253      16.393 -31.967  35.730  1.00  0.80           C
ATOM   3848  CG2 VAL A 253      17.404 -33.488  37.444  1.00  0.80           C
ATOM      0  H   VAL A 253      19.998 -31.621  37.521  1.00  0.80           H   new
ATOM      0  HA  VAL A 253      19.002 -32.833  35.325  1.00  0.80           H   new
ATOM      0  HB  VAL A 253      17.494 -31.437  37.346  1.00  0.80           H   new
ATOM      0 HG11 VAL A 253      15.550 -32.000  36.209  1.00  0.80           H   new
ATOM      0 HG12 VAL A 253      16.482 -31.106  35.293  1.00  0.80           H   new
ATOM      0 HG13 VAL A 253      16.413 -32.671  35.063  1.00  0.80           H   new
ATOM      0 HG21 VAL A 253      16.552 -33.518  37.907  1.00  0.80           H   new
ATOM      0 HG22 VAL A 253      17.453 -34.220  36.810  1.00  0.80           H   new
ATOM      0 HG23 VAL A 253      18.125 -33.570  38.088  1.00  0.80           H   new
ATOM   3858  N   ALA A 254      19.038 -30.913  33.819  1.00  0.81           N
ATOM   3859  CA  ALA A 254      18.996 -29.679  33.030  1.00  0.81           C
ATOM   3860  C   ALA A 254      17.586 -29.143  33.147  1.00  0.81           C
ATOM   3861  O   ALA A 254      16.628 -29.904  33.007  1.00  0.81           O
ATOM   3862  CB  ALA A 254      19.365 -29.894  31.580  1.00  0.81           C
ATOM      0  H   ALA A 254      19.118 -31.644  33.374  1.00  0.81           H   new
ATOM      0  HA  ALA A 254      19.652 -29.052  33.372  1.00  0.81           H   new
ATOM      0  HB1 ALA A 254      19.321 -29.049  31.106  1.00  0.81           H   new
ATOM      0  HB2 ALA A 254      20.266 -30.249  31.524  1.00  0.81           H   new
ATOM      0  HB3 ALA A 254      18.745 -30.522  31.178  1.00  0.81           H   new
ATOM   3868  N   LEU A 255      17.414 -27.845  33.284  1.00  0.82           N
ATOM   3869  CA  LEU A 255      16.066 -27.328  33.476  1.00  0.82           C
ATOM   3870  C   LEU A 255      15.332 -27.004  32.188  1.00  0.82           C
ATOM   3871  O   LEU A 255      14.876 -25.877  31.955  1.00  0.82           O
ATOM   3872  CB  LEU A 255      16.152 -26.129  34.392  1.00  0.82           C
ATOM   3873  CG  LEU A 255      16.816 -26.493  35.715  1.00  0.82           C
ATOM   3874  CD1 LEU A 255      16.923 -25.281  36.595  1.00  0.82           C
ATOM   3875  CD2 LEU A 255      16.023 -27.614  36.361  1.00  0.82           C
ATOM      0  H   LEU A 255      18.041 -27.256  33.270  1.00  0.82           H   new
ATOM      0  HA  LEU A 255      15.530 -28.029  33.879  1.00  0.82           H   new
ATOM      0  HB2 LEU A 255      16.656 -25.423  33.958  1.00  0.82           H   new
ATOM      0  HB3 LEU A 255      15.262 -25.782  34.559  1.00  0.82           H   new
ATOM      0  HG  LEU A 255      17.722 -26.807  35.568  1.00  0.82           H   new
ATOM      0 HD11 LEU A 255      17.347 -25.525  37.433  1.00  0.82           H   new
ATOM      0 HD12 LEU A 255      17.455 -24.603  36.150  1.00  0.82           H   new
ATOM      0 HD13 LEU A 255      16.036 -24.930  36.772  1.00  0.82           H   new
ATOM      0 HD21 LEU A 255      16.434 -27.857  37.205  1.00  0.82           H   new
ATOM      0 HD22 LEU A 255      15.113 -27.318  36.519  1.00  0.82           H   new
ATOM      0 HD23 LEU A 255      16.014 -28.385  35.773  1.00  0.82           H   new
ATOM   3887  N   GLY A 256      15.204 -28.038  31.366  1.00  0.84           N
ATOM   3888  CA  GLY A 256      14.475 -27.986  30.112  1.00  0.84           C
ATOM   3889  C   GLY A 256      14.943 -26.848  29.228  1.00  0.84           C
ATOM   3890  O   GLY A 256      16.145 -26.672  28.966  1.00  0.84           O
ATOM      0  H   GLY A 256      15.549 -28.809  31.529  1.00  0.84           H   new
ATOM      0  HA2 GLY A 256      14.585 -28.827  29.640  1.00  0.84           H   new
ATOM      0  HA3 GLY A 256      13.528 -27.884  30.294  1.00  0.84           H   new
ATOM   3894  N   SER A 257      13.942 -26.071  28.803  1.00  0.87           N
ATOM   3895  CA  SER A 257      14.089 -24.909  27.949  1.00  0.87           C
ATOM   3896  C   SER A 257      13.392 -23.704  28.524  1.00  0.87           C
ATOM   3897  O   SER A 257      12.178 -23.701  28.742  1.00  0.87           O
ATOM   3898  CB  SER A 257      13.508 -25.123  26.577  1.00  0.87           C
ATOM   3899  OG  SER A 257      13.568 -23.915  25.832  1.00  0.87           O
ATOM      0  H   SER A 257      13.124 -26.222  29.020  1.00  0.87           H   new
ATOM      0  HA  SER A 257      15.046 -24.764  27.889  1.00  0.87           H   new
ATOM      0  HB2 SER A 257      13.998 -25.822  26.115  1.00  0.87           H   new
ATOM      0  HB3 SER A 257      12.588 -25.422  26.650  1.00  0.87           H   new
ATOM      0  HG  SER A 257      13.244 -24.041  25.067  1.00  0.87           H   new
ATOM   3905  N   GLN A 258      14.156 -22.647  28.695  1.00  0.91           N
ATOM   3906  CA  GLN A 258      13.656 -21.408  29.241  1.00  0.91           C
ATOM   3907  C   GLN A 258      13.147 -20.470  28.162  1.00  0.91           C
ATOM   3908  O   GLN A 258      12.862 -19.301  28.434  1.00  0.91           O
ATOM   3909  CB  GLN A 258      14.701 -20.778  30.133  1.00  0.91           C
ATOM   3910  CG  GLN A 258      14.995 -21.659  31.342  1.00  0.91           C
ATOM   3911  CD  GLN A 258      13.807 -21.898  32.231  1.00  0.91           C
ATOM   3912  NE2 GLN A 258      13.573 -23.166  32.612  1.00  0.91           N
ATOM   3913  OE1 GLN A 258      13.100 -20.951  32.594  1.00  0.91           O
ATOM      0  H   GLN A 258      14.992 -22.628  28.494  1.00  0.91           H   new
ATOM      0  HA  GLN A 258      12.881 -21.603  29.791  1.00  0.91           H   new
ATOM      0  HB2 GLN A 258      15.517 -20.634  29.628  1.00  0.91           H   new
ATOM      0  HB3 GLN A 258      14.394 -19.907  30.431  1.00  0.91           H   new
ATOM      0  HG2 GLN A 258      15.332 -22.514  31.032  1.00  0.91           H   new
ATOM      0  HG3 GLN A 258      15.701 -21.248  31.865  1.00  0.91           H   new
ATOM      0 HE21 GLN A 258      14.087 -23.799  32.339  1.00  0.91           H   new
ATOM      0 HE22 GLN A 258      12.909 -23.344  33.129  1.00  0.91           H   new
ATOM   3922  N   GLU A 259      13.005 -20.991  26.939  1.00  0.96           N
ATOM   3923  CA  GLU A 259      12.473 -20.197  25.846  1.00  0.96           C
ATOM   3924  C   GLU A 259      11.130 -19.554  26.212  1.00  0.96           C
ATOM   3925  O   GLU A 259      10.892 -18.388  25.899  1.00  0.96           O
ATOM   3926  CB  GLU A 259      12.296 -21.077  24.611  1.00  0.96           C
ATOM   3927  CG  GLU A 259      11.707 -20.365  23.472  1.00  0.96           C
ATOM   3928  CD  GLU A 259      11.541 -21.174  22.225  1.00  0.96           C
ATOM   3929  OE1 GLU A 259      11.932 -22.324  22.202  1.00  0.96           O
ATOM   3930  OE2 GLU A 259      10.979 -20.642  21.290  1.00  0.96           O1-
ATOM      0  H   GLU A 259      13.212 -21.799  26.729  1.00  0.96           H   new
ATOM      0  HA  GLU A 259      13.105 -19.485  25.661  1.00  0.96           H   new
ATOM      0  HB2 GLU A 259      13.159 -21.435  24.350  1.00  0.96           H   new
ATOM      0  HB3 GLU A 259      11.733 -21.833  24.838  1.00  0.96           H   new
ATOM      0  HG2 GLU A 259      10.838 -20.025  23.737  1.00  0.96           H   new
ATOM      0  HG3 GLU A 259      12.262 -19.596  23.269  1.00  0.96           H   new
ATOM   3937  N   GLY A 260      10.242 -20.300  26.875  1.00  1.02           N
ATOM   3938  CA  GLY A 260       8.946 -19.737  27.245  1.00  1.02           C
ATOM   3939  C   GLY A 260       9.109 -18.536  28.178  1.00  1.02           C
ATOM   3940  O   GLY A 260       8.391 -17.533  28.059  1.00  1.02           O
ATOM      0  H   GLY A 260      10.368 -21.116  27.114  1.00  1.02           H   new
ATOM      0  HA2 GLY A 260       8.468 -19.466  26.445  1.00  1.02           H   new
ATOM      0  HA3 GLY A 260       8.408 -20.417  27.680  1.00  1.02           H   new
ATOM   3944  N   ALA A 261      10.056 -18.640  29.123  1.00  1.08           N
ATOM   3945  CA  ALA A 261      10.315 -17.562  30.074  1.00  1.08           C
ATOM   3946  C   ALA A 261      10.789 -16.326  29.334  1.00  1.08           C
ATOM   3947  O   ALA A 261      10.410 -15.205  29.673  1.00  1.08           O
ATOM   3948  CB  ALA A 261      11.341 -17.983  31.112  1.00  1.08           C
ATOM      0  H   ALA A 261      10.557 -19.331  29.225  1.00  1.08           H   new
ATOM      0  HA  ALA A 261       9.488 -17.358  30.539  1.00  1.08           H   new
ATOM      0  HB1 ALA A 261      11.495 -17.252  31.730  1.00  1.08           H   new
ATOM      0  HB2 ALA A 261      11.011 -18.754  31.600  1.00  1.08           H   new
ATOM      0  HB3 ALA A 261      12.173 -18.213  30.670  1.00  1.08           H   new
ATOM   3954  N   LEU A 262      11.591 -16.546  28.293  1.00  1.14           N
ATOM   3955  CA  LEU A 262      12.112 -15.468  27.469  1.00  1.14           C
ATOM   3956  C   LEU A 262      10.987 -14.764  26.745  1.00  1.14           C
ATOM   3957  O   LEU A 262      10.890 -13.536  26.794  1.00  1.14           O
ATOM   3958  CB  LEU A 262      13.118 -15.990  26.452  1.00  1.14           C
ATOM   3959  CG  LEU A 262      13.785 -14.943  25.582  1.00  1.14           C
ATOM   3960  CD1 LEU A 262      12.839 -14.512  24.462  1.00  1.14           C
ATOM   3961  CD2 LEU A 262      14.226 -13.755  26.450  1.00  1.14           C
ATOM      0  H   LEU A 262      11.847 -17.330  28.047  1.00  1.14           H   new
ATOM      0  HA  LEU A 262      12.560 -14.840  28.057  1.00  1.14           H   new
ATOM      0  HB2 LEU A 262      13.809 -16.478  26.927  1.00  1.14           H   new
ATOM      0  HB3 LEU A 262      12.667 -16.626  25.875  1.00  1.14           H   new
ATOM      0  HG  LEU A 262      14.577 -15.317  25.165  1.00  1.14           H   new
ATOM      0 HD11 LEU A 262      13.274 -13.843  23.911  1.00  1.14           H   new
ATOM      0 HD12 LEU A 262      12.611 -15.281  23.917  1.00  1.14           H   new
ATOM      0 HD13 LEU A 262      12.031 -14.138  24.847  1.00  1.14           H   new
ATOM      0 HD21 LEU A 262      14.652 -13.086  25.891  1.00  1.14           H   new
ATOM      0 HD22 LEU A 262      13.451 -13.366  26.884  1.00  1.14           H   new
ATOM      0 HD23 LEU A 262      14.854 -14.061  27.123  1.00  1.14           H   new
ATOM   3973  N   HIS A 263      10.125 -15.535  26.084  1.00  1.20           N
ATOM   3974  CA  HIS A 263       9.052 -14.918  25.324  1.00  1.20           C
ATOM   3975  C   HIS A 263       8.164 -14.116  26.267  1.00  1.20           C
ATOM   3976  O   HIS A 263       7.717 -13.021  25.922  1.00  1.20           O
ATOM   3977  CB  HIS A 263       8.217 -15.965  24.588  1.00  1.20           C
ATOM   3978  CG  HIS A 263       8.925 -16.647  23.461  1.00  1.20           C
ATOM   3979  CD2 HIS A 263       9.166 -17.943  23.252  1.00  1.20           C
ATOM   3980  ND1 HIS A 263       9.451 -15.979  22.376  1.00  1.20           N
ATOM   3981  CE1 HIS A 263      10.010 -16.865  21.555  1.00  1.20           C
ATOM   3982  NE2 HIS A 263       9.847 -18.054  22.063  1.00  1.20           N
ATOM      0  H   HIS A 263      10.145 -16.395  26.064  1.00  1.20           H   new
ATOM      0  HA  HIS A 263       9.445 -14.331  24.659  1.00  1.20           H   new
ATOM      0  HB2 HIS A 263       7.927 -16.636  25.225  1.00  1.20           H   new
ATOM      0  HB3 HIS A 263       7.418 -15.539  24.241  1.00  1.20           H   new
ATOM      0  HD2 HIS A 263       8.918 -18.644  23.810  1.00  1.20           H   new
ATOM      0  HE1 HIS A 263      10.443 -16.669  20.756  1.00  1.20           H   new
ATOM      0  HE2 HIS A 263      10.121 -18.789  21.711  1.00  1.20           H   new
ATOM   3990  N   THR A 264       7.923 -14.650  27.469  1.00  1.24           N
ATOM   3991  CA  THR A 264       7.118 -13.957  28.462  1.00  1.24           C
ATOM   3992  C   THR A 264       7.816 -12.663  28.901  1.00  1.24           C
ATOM   3993  O   THR A 264       7.198 -11.596  28.967  1.00  1.24           O
ATOM   3994  CB  THR A 264       6.880 -14.854  29.687  1.00  1.24           C
ATOM   3995  CG2 THR A 264       6.052 -14.107  30.717  1.00  1.24           C
ATOM   3996  OG1 THR A 264       6.184 -16.048  29.280  1.00  1.24           O
ATOM      0  H   THR A 264       8.221 -15.416  27.723  1.00  1.24           H   new
ATOM      0  HA  THR A 264       6.262 -13.740  28.061  1.00  1.24           H   new
ATOM      0  HB  THR A 264       7.734 -15.095  30.079  1.00  1.24           H   new
ATOM      0  HG1 THR A 264       6.719 -16.566  28.891  1.00  1.24           H   new
ATOM      0 HG21 THR A 264       5.904 -14.676  31.488  1.00  1.24           H   new
ATOM      0 HG22 THR A 264       6.524 -13.306  30.993  1.00  1.24           H   new
ATOM      0 HG23 THR A 264       5.198 -13.861  30.329  1.00  1.24           H   new
ATOM   4004  N   ALA A 265       9.125 -12.750  29.165  1.00  1.26           N
ATOM   4005  CA  ALA A 265       9.925 -11.610  29.594  1.00  1.26           C
ATOM   4006  C   ALA A 265       9.883 -10.497  28.560  1.00  1.26           C
ATOM   4007  O   ALA A 265       9.856  -9.313  28.898  1.00  1.26           O
ATOM   4008  CB  ALA A 265      11.370 -12.038  29.821  1.00  1.26           C
ATOM      0  H   ALA A 265       9.572 -13.482  29.098  1.00  1.26           H   new
ATOM      0  HA  ALA A 265       9.551 -11.277  30.425  1.00  1.26           H   new
ATOM      0  HB1 ALA A 265      11.893 -11.273  30.106  1.00  1.26           H   new
ATOM      0  HB2 ALA A 265      11.401 -12.724  30.507  1.00  1.26           H   new
ATOM      0  HB3 ALA A 265      11.737 -12.391  28.995  1.00  1.26           H   new
ATOM   4014  N   LEU A 266       9.816 -10.876  27.292  1.00  1.25           N
ATOM   4015  CA  LEU A 266       9.809  -9.906  26.224  1.00  1.25           C
ATOM   4016  C   LEU A 266       8.405  -9.506  25.787  1.00  1.25           C
ATOM   4017  O   LEU A 266       8.240  -8.863  24.753  1.00  1.25           O
ATOM   4018  CB  LEU A 266      10.601 -10.411  25.020  1.00  1.25           C
ATOM   4019  CG  LEU A 266      12.048 -10.692  25.277  1.00  1.25           C
ATOM   4020  CD1 LEU A 266      12.693 -11.047  23.976  1.00  1.25           C
ATOM   4021  CD2 LEU A 266      12.686  -9.528  25.957  1.00  1.25           C
ATOM      0  H   LEU A 266       9.774 -11.695  27.033  1.00  1.25           H   new
ATOM      0  HA  LEU A 266      10.235  -9.112  26.583  1.00  1.25           H   new
ATOM      0  HB2 LEU A 266      10.182 -11.223  24.694  1.00  1.25           H   new
ATOM      0  HB3 LEU A 266      10.536  -9.753  24.310  1.00  1.25           H   new
ATOM      0  HG  LEU A 266      12.159 -11.444  25.880  1.00  1.25           H   new
ATOM      0 HD11 LEU A 266      13.634 -11.233  24.121  1.00  1.25           H   new
ATOM      0 HD12 LEU A 266      12.262 -11.833  23.605  1.00  1.25           H   new
ATOM      0 HD13 LEU A 266      12.602 -10.306  23.357  1.00  1.25           H   new
ATOM      0 HD21 LEU A 266      13.623  -9.721  26.119  1.00  1.25           H   new
ATOM      0 HD22 LEU A 266      12.611  -8.742  25.393  1.00  1.25           H   new
ATOM      0 HD23 LEU A 266      12.240  -9.363  26.802  1.00  1.25           H   new
ATOM   4033  N   ALA A 267       7.390  -9.797  26.602  1.00  1.22           N
ATOM   4034  CA  ALA A 267       6.019  -9.416  26.276  1.00  1.22           C
ATOM   4035  C   ALA A 267       5.897  -7.904  26.056  1.00  1.22           C
ATOM   4036  O   ALA A 267       5.060  -7.459  25.274  1.00  1.22           O
ATOM   4037  CB  ALA A 267       5.069  -9.854  27.384  1.00  1.22           C
ATOM      0  H   ALA A 267       7.476 -10.215  27.349  1.00  1.22           H   new
ATOM      0  HA  ALA A 267       5.777  -9.864  25.450  1.00  1.22           H   new
ATOM      0  HB1 ALA A 267       4.163  -9.595  27.155  1.00  1.22           H   new
ATOM      0  HB2 ALA A 267       5.113 -10.818  27.486  1.00  1.22           H   new
ATOM      0  HB3 ALA A 267       5.325  -9.429  28.217  1.00  1.22           H   new
ATOM   4043  N   GLY A 268       6.720  -7.110  26.753  1.00  1.17           N
ATOM   4044  CA  GLY A 268       6.694  -5.651  26.633  1.00  1.17           C
ATOM   4045  C   GLY A 268       7.584  -5.115  25.497  1.00  1.17           C
ATOM   4046  O   GLY A 268       7.763  -3.905  25.378  1.00  1.17           O
ATOM      0  H   GLY A 268       7.308  -7.405  27.307  1.00  1.17           H   new
ATOM      0  HA2 GLY A 268       5.780  -5.362  26.483  1.00  1.17           H   new
ATOM      0  HA3 GLY A 268       6.981  -5.259  27.472  1.00  1.17           H   new
ATOM   4050  N   ALA A 269       8.189  -6.008  24.715  1.00  1.10           N
ATOM   4051  CA  ALA A 269       9.097  -5.636  23.629  1.00  1.10           C
ATOM   4052  C   ALA A 269       8.370  -5.457  22.300  1.00  1.10           C
ATOM   4053  O   ALA A 269       7.242  -5.919  22.128  1.00  1.10           O
ATOM   4054  CB  ALA A 269      10.163  -6.675  23.475  1.00  1.10           C
ATOM      0  H   ALA A 269       8.083  -6.857  24.801  1.00  1.10           H   new
ATOM      0  HA  ALA A 269       9.492  -4.783  23.867  1.00  1.10           H   new
ATOM      0  HB1 ALA A 269      10.760  -6.422  22.754  1.00  1.10           H   new
ATOM      0  HB2 ALA A 269      10.666  -6.747  24.301  1.00  1.10           H   new
ATOM      0  HB3 ALA A 269       9.754  -7.530  23.270  1.00  1.10           H   new
ATOM   4060  N   ILE A 270       9.019  -4.790  21.345  1.00  1.04           N
ATOM   4061  CA  ILE A 270       8.406  -4.630  20.025  1.00  1.04           C
ATOM   4062  C   ILE A 270       8.901  -5.667  19.011  1.00  1.04           C
ATOM   4063  O   ILE A 270      10.102  -5.804  18.831  1.00  1.04           O
ATOM   4064  CB  ILE A 270       8.647  -3.234  19.450  1.00  1.04           C
ATOM   4065  CG1 ILE A 270       8.085  -2.179  20.397  1.00  1.04           C
ATOM   4066  CG2 ILE A 270       8.052  -3.136  18.061  1.00  1.04           C
ATOM   4067  CD1 ILE A 270       6.584  -2.333  20.657  1.00  1.04           C
ATOM      0  H   ILE A 270       9.795  -4.431  21.436  1.00  1.04           H   new
ATOM      0  HA  ILE A 270       7.456  -4.764  20.169  1.00  1.04           H   new
ATOM      0  HB  ILE A 270       9.600  -3.072  19.367  1.00  1.04           H   new
ATOM      0 HG12 ILE A 270       8.559  -2.227  21.242  1.00  1.04           H   new
ATOM      0 HG13 ILE A 270       8.254  -1.299  20.026  1.00  1.04           H   new
ATOM      0 HG21 ILE A 270       8.209  -2.248  17.703  1.00  1.04           H   new
ATOM      0 HG22 ILE A 270       8.468  -3.795  17.483  1.00  1.04           H   new
ATOM      0 HG23 ILE A 270       7.097  -3.302  18.105  1.00  1.04           H   new
ATOM      0 HD11 ILE A 270       6.287  -1.637  21.263  1.00  1.04           H   new
ATOM      0 HD12 ILE A 270       6.101  -2.259  19.819  1.00  1.04           H   new
ATOM      0 HD13 ILE A 270       6.411  -3.201  21.053  1.00  1.04           H   new
ATOM   4079  N   PRO A 271       8.029  -6.424  18.334  1.00  1.00           N
ATOM   4080  CA  PRO A 271       8.405  -7.398  17.325  1.00  1.00           C
ATOM   4081  C   PRO A 271       9.233  -6.777  16.202  1.00  1.00           C
ATOM   4082  O   PRO A 271       9.025  -5.624  15.807  1.00  1.00           O
ATOM   4083  CB  PRO A 271       7.053  -7.888  16.811  1.00  1.00           C
ATOM   4084  CG  PRO A 271       6.103  -7.673  17.968  1.00  1.00           C
ATOM   4085  CD  PRO A 271       6.577  -6.405  18.641  1.00  1.00           C
ATOM      0  HA  PRO A 271       8.968  -8.105  17.677  1.00  1.00           H   new
ATOM      0  HB2 PRO A 271       6.772  -7.390  16.027  1.00  1.00           H   new
ATOM      0  HB3 PRO A 271       7.091  -8.823  16.555  1.00  1.00           H   new
ATOM      0  HG2 PRO A 271       5.188  -7.584  17.658  1.00  1.00           H   new
ATOM      0  HG3 PRO A 271       6.123  -8.424  18.582  1.00  1.00           H   new
ATOM      0  HD2 PRO A 271       6.139  -5.617  18.282  1.00  1.00           H   new
ATOM      0  HD3 PRO A 271       6.407  -6.414  19.596  1.00  1.00           H   new
ATOM   4093  N   ALA A 272      10.148  -7.571  15.678  1.00  1.00           N
ATOM   4094  CA  ALA A 272      11.049  -7.185  14.606  1.00  1.00           C
ATOM   4095  C   ALA A 272      11.362  -8.396  13.729  1.00  1.00           C
ATOM   4096  O   ALA A 272      11.065  -9.537  14.100  1.00  1.00           O
ATOM   4097  CB  ALA A 272      12.327  -6.601  15.184  1.00  1.00           C
ATOM      0  H   ALA A 272      10.267  -8.380  15.945  1.00  1.00           H   new
ATOM      0  HA  ALA A 272      10.621  -6.508  14.059  1.00  1.00           H   new
ATOM      0  HB1 ALA A 272      12.922  -6.346  14.462  1.00  1.00           H   new
ATOM      0  HB2 ALA A 272      12.114  -5.819  15.717  1.00  1.00           H   new
ATOM      0  HB3 ALA A 272      12.762  -7.264  15.742  1.00  1.00           H   new
ATOM   4103  N   THR A 273      11.906  -8.149  12.539  1.00  1.03           N
ATOM   4104  CA  THR A 273      12.282  -9.243  11.644  1.00  1.03           C
ATOM   4105  C   THR A 273      13.744  -9.189  11.230  1.00  1.03           C
ATOM   4106  O   THR A 273      14.245  -8.139  10.841  1.00  1.03           O
ATOM   4107  CB  THR A 273      11.402  -9.244  10.373  1.00  1.03           C
ATOM   4108  CG2 THR A 273      11.827 -10.362   9.416  1.00  1.03           C
ATOM   4109  OG1 THR A 273      10.027  -9.423  10.739  1.00  1.03           O
ATOM      0  H   THR A 273      12.065  -7.361  12.232  1.00  1.03           H   new
ATOM      0  HA  THR A 273      12.141 -10.060  12.148  1.00  1.03           H   new
ATOM      0  HB  THR A 273      11.514  -8.393   9.922  1.00  1.03           H   new
ATOM      0  HG1 THR A 273       9.550  -9.422  10.047  1.00  1.03           H   new
ATOM      0 HG21 THR A 273      11.263 -10.345   8.627  1.00  1.03           H   new
ATOM      0 HG22 THR A 273      12.752 -10.231   9.155  1.00  1.03           H   new
ATOM      0 HG23 THR A 273      11.736 -11.220   9.859  1.00  1.03           H   new
ATOM   4117  N   VAL A 274      14.430 -10.325  11.286  1.00  1.09           N
ATOM   4118  CA  VAL A 274      15.816 -10.362  10.831  1.00  1.09           C
ATOM   4119  C   VAL A 274      15.989 -11.301   9.650  1.00  1.09           C
ATOM   4120  O   VAL A 274      15.563 -12.457   9.685  1.00  1.09           O
ATOM   4121  CB  VAL A 274      16.788 -10.777  11.954  1.00  1.09           C
ATOM   4122  CG1 VAL A 274      18.222 -10.868  11.392  1.00  1.09           C
ATOM   4123  CG2 VAL A 274      16.761  -9.745  13.054  1.00  1.09           C
ATOM      0  H   VAL A 274      14.120 -11.072  11.578  1.00  1.09           H   new
ATOM      0  HA  VAL A 274      16.032  -9.457  10.556  1.00  1.09           H   new
ATOM      0  HB  VAL A 274      16.517 -11.640  12.305  1.00  1.09           H   new
ATOM      0 HG11 VAL A 274      18.831 -11.129  12.100  1.00  1.09           H   new
ATOM      0 HG12 VAL A 274      18.250 -11.528  10.682  1.00  1.09           H   new
ATOM      0 HG13 VAL A 274      18.487 -10.004  11.040  1.00  1.09           H   new
ATOM      0 HG21 VAL A 274      17.373 -10.008  13.759  1.00  1.09           H   new
ATOM      0 HG22 VAL A 274      17.030  -8.884  12.697  1.00  1.09           H   new
ATOM      0 HG23 VAL A 274      15.863  -9.679  13.414  1.00  1.09           H   new
ATOM   4133  N   SER A 275      16.619 -10.785   8.602  1.00  1.14           N
ATOM   4134  CA  SER A 275      16.909 -11.547   7.404  1.00  1.14           C
ATOM   4135  C   SER A 275      18.413 -11.592   7.200  1.00  1.14           C
ATOM   4136  O   SER A 275      19.025 -10.616   6.740  1.00  1.14           O
ATOM   4137  CB  SER A 275      16.246 -10.895   6.210  1.00  1.14           C
ATOM   4138  OG  SER A 275      16.553 -11.577   5.024  1.00  1.14           O
ATOM      0  H   SER A 275      16.893  -9.970   8.570  1.00  1.14           H   new
ATOM      0  HA  SER A 275      16.566 -12.449   7.498  1.00  1.14           H   new
ATOM      0  HB2 SER A 275      15.285 -10.881   6.338  1.00  1.14           H   new
ATOM      0  HB3 SER A 275      16.536  -9.972   6.140  1.00  1.14           H   new
ATOM      0  HG  SER A 275      16.174 -11.199   4.377  1.00  1.14           H   new
ATOM   4144  N   SER A 276      19.020 -12.731   7.513  1.00  1.18           N
ATOM   4145  CA  SER A 276      20.469 -12.826   7.435  1.00  1.18           C
ATOM   4146  C   SER A 276      21.132 -11.716   8.269  1.00  1.18           C
ATOM   4147  O   SER A 276      21.325 -11.873   9.476  1.00  1.18           O
ATOM   4148  CB  SER A 276      20.943 -12.823   5.985  1.00  1.18           C
ATOM   4149  OG  SER A 276      22.293 -13.188   5.906  1.00  1.18           O
ATOM      0  H   SER A 276      18.619 -13.448   7.768  1.00  1.18           H   new
ATOM      0  HA  SER A 276      20.743 -13.675   7.817  1.00  1.18           H   new
ATOM      0  HB2 SER A 276      20.405 -13.439   5.463  1.00  1.18           H   new
ATOM      0  HB3 SER A 276      20.818 -11.941   5.601  1.00  1.18           H   new
ATOM      0  HG  SER A 276      22.538 -13.183   5.103  1.00  1.18           H   new
ATOM   4155  N   SER A 277      21.557 -10.645   7.604  1.00  1.18           N
ATOM   4156  CA  SER A 277      22.278  -9.552   8.251  1.00  1.18           C
ATOM   4157  C   SER A 277      21.468  -8.266   8.447  1.00  1.18           C
ATOM   4158  O   SER A 277      21.986  -7.312   9.019  1.00  1.18           O
ATOM   4159  CB  SER A 277      23.521  -9.208   7.457  1.00  1.18           C
ATOM   4160  OG  SER A 277      23.187  -8.730   6.183  1.00  1.18           O
ATOM      0  H   SER A 277      21.435 -10.531   6.760  1.00  1.18           H   new
ATOM      0  HA  SER A 277      22.491  -9.887   9.136  1.00  1.18           H   new
ATOM      0  HB2 SER A 277      24.037  -8.538   7.932  1.00  1.18           H   new
ATOM      0  HB3 SER A 277      24.084  -9.994   7.374  1.00  1.18           H   new
ATOM      0  HG  SER A 277      23.889  -8.544   5.760  1.00  1.18           H   new
ATOM   4166  N   THR A 278      20.224  -8.221   7.971  1.00  1.16           N
ATOM   4167  CA  THR A 278      19.450  -6.976   8.072  1.00  1.16           C
ATOM   4168  C   THR A 278      18.226  -7.094   8.981  1.00  1.16           C
ATOM   4169  O   THR A 278      17.476  -8.072   8.937  1.00  1.16           O
ATOM   4170  CB  THR A 278      19.012  -6.474   6.682  1.00  1.16           C
ATOM   4171  CG2 THR A 278      18.232  -5.162   6.812  1.00  1.16           C
ATOM   4172  OG1 THR A 278      20.178  -6.231   5.874  1.00  1.16           O
ATOM      0  H   THR A 278      19.816  -8.878   7.596  1.00  1.16           H   new
ATOM      0  HA  THR A 278      20.051  -6.331   8.477  1.00  1.16           H   new
ATOM      0  HB  THR A 278      18.448  -7.148   6.272  1.00  1.16           H   new
ATOM      0  HG1 THR A 278      19.942  -5.959   5.115  1.00  1.16           H   new
ATOM      0 HG21 THR A 278      17.962  -4.857   5.932  1.00  1.16           H   new
ATOM      0 HG22 THR A 278      17.444  -5.307   7.359  1.00  1.16           H   new
ATOM      0 HG23 THR A 278      18.795  -4.490   7.228  1.00  1.16           H   new
ATOM   4180  N   LEU A 279      18.060  -6.087   9.833  1.00  1.14           N
ATOM   4181  CA  LEU A 279      16.965  -5.987  10.791  1.00  1.14           C
ATOM   4182  C   LEU A 279      15.889  -4.984  10.437  1.00  1.14           C
ATOM   4183  O   LEU A 279      16.183  -3.810  10.259  1.00  1.14           O
ATOM   4184  CB  LEU A 279      17.545  -5.568  12.121  1.00  1.14           C
ATOM   4185  CG  LEU A 279      16.568  -5.196  13.217  1.00  1.14           C
ATOM   4186  CD1 LEU A 279      15.815  -6.367  13.608  1.00  1.14           C
ATOM   4187  CD2 LEU A 279      17.337  -4.639  14.375  1.00  1.14           C
ATOM      0  H   LEU A 279      18.601  -5.420   9.870  1.00  1.14           H   new
ATOM      0  HA  LEU A 279      16.541  -6.859  10.801  1.00  1.14           H   new
ATOM      0  HB2 LEU A 279      18.101  -6.292  12.448  1.00  1.14           H   new
ATOM      0  HB3 LEU A 279      18.129  -4.808  11.968  1.00  1.14           H   new
ATOM      0  HG  LEU A 279      15.942  -4.525  12.903  1.00  1.14           H   new
ATOM      0 HD11 LEU A 279      15.189  -6.130  14.310  1.00  1.14           H   new
ATOM      0 HD12 LEU A 279      15.327  -6.709  12.842  1.00  1.14           H   new
ATOM      0 HD13 LEU A 279      16.423  -7.049  13.934  1.00  1.14           H   new
ATOM      0 HD21 LEU A 279      16.722  -4.396  15.085  1.00  1.14           H   new
ATOM      0 HD22 LEU A 279      17.960  -5.307  14.701  1.00  1.14           H   new
ATOM      0 HD23 LEU A 279      17.827  -3.852  14.090  1.00  1.14           H   new
ATOM   4199  N   THR A 280      14.635  -5.417  10.403  1.00  1.14           N
ATOM   4200  CA  THR A 280      13.542  -4.496  10.137  1.00  1.14           C
ATOM   4201  C   THR A 280      12.767  -4.262  11.437  1.00  1.14           C
ATOM   4202  O   THR A 280      12.377  -5.218  12.119  1.00  1.14           O
ATOM   4203  CB  THR A 280      12.596  -5.034   9.049  1.00  1.14           C
ATOM   4204  CG2 THR A 280      11.505  -4.012   8.781  1.00  1.14           C
ATOM   4205  OG1 THR A 280      13.321  -5.244   7.835  1.00  1.14           O
ATOM      0  H   THR A 280      14.398  -6.234  10.530  1.00  1.14           H   new
ATOM      0  HA  THR A 280      13.913  -3.661   9.810  1.00  1.14           H   new
ATOM      0  HB  THR A 280      12.211  -5.870   9.353  1.00  1.14           H   new
ATOM      0  HG1 THR A 280      12.801  -5.539   7.245  1.00  1.14           H   new
ATOM      0 HG21 THR A 280      10.907  -4.349   8.095  1.00  1.14           H   new
ATOM      0 HG22 THR A 280      11.004  -3.852   9.596  1.00  1.14           H   new
ATOM      0 HG23 THR A 280      11.906  -3.182   8.480  1.00  1.14           H   new
ATOM   4213  N   LEU A 281      12.564  -2.992  11.784  1.00  1.16           N
ATOM   4214  CA  LEU A 281      11.854  -2.608  13.005  1.00  1.16           C
ATOM   4215  C   LEU A 281      10.441  -2.103  12.719  1.00  1.16           C
ATOM   4216  O   LEU A 281      10.205  -1.414  11.728  1.00  1.16           O
ATOM   4217  CB  LEU A 281      12.667  -1.554  13.773  1.00  1.16           C
ATOM   4218  CG  LEU A 281      14.043  -2.032  14.283  1.00  1.16           C
ATOM   4219  CD1 LEU A 281      14.788  -0.891  14.948  1.00  1.16           C
ATOM   4220  CD2 LEU A 281      13.804  -3.150  15.255  1.00  1.16           C
ATOM      0  H   LEU A 281      12.836  -2.324  11.315  1.00  1.16           H   new
ATOM      0  HA  LEU A 281      11.760  -3.402  13.554  1.00  1.16           H   new
ATOM      0  HB2 LEU A 281      12.801  -0.786  13.196  1.00  1.16           H   new
ATOM      0  HB3 LEU A 281      12.144  -1.252  14.532  1.00  1.16           H   new
ATOM      0  HG  LEU A 281      14.590  -2.342  13.544  1.00  1.16           H   new
ATOM      0 HD11 LEU A 281      15.649  -1.207  15.263  1.00  1.16           H   new
ATOM      0 HD12 LEU A 281      14.921  -0.174  14.308  1.00  1.16           H   new
ATOM      0 HD13 LEU A 281      14.271  -0.561  15.699  1.00  1.16           H   new
ATOM      0 HD21 LEU A 281      14.654  -3.472  15.594  1.00  1.16           H   new
ATOM      0 HD22 LEU A 281      13.264  -2.827  15.993  1.00  1.16           H   new
ATOM      0 HD23 LEU A 281      13.339  -3.874  14.807  1.00  1.16           H   new
ATOM   4232  N   GLN A 282       9.500  -2.449  13.601  1.00  1.19           N
ATOM   4233  CA  GLN A 282       8.097  -2.050  13.453  1.00  1.19           C
ATOM   4234  C   GLN A 282       7.655  -0.784  14.211  1.00  1.19           C
ATOM   4235  O   GLN A 282       6.516  -0.345  14.054  1.00  1.19           O
ATOM   4236  CB  GLN A 282       7.207  -3.216  13.894  1.00  1.19           C
ATOM   4237  CG  GLN A 282       7.346  -4.455  13.031  1.00  1.19           C
ATOM   4238  CD  GLN A 282       6.488  -5.623  13.505  1.00  1.19           C
ATOM   4239  NE2 GLN A 282       6.890  -6.826  13.109  1.00  1.19           N
ATOM   4240  OE1 GLN A 282       5.479  -5.456  14.202  1.00  1.19           O
ATOM      0  H   GLN A 282       9.657  -2.922  14.302  1.00  1.19           H   new
ATOM      0  HA  GLN A 282       8.002  -1.825  12.514  1.00  1.19           H   new
ATOM      0  HB2 GLN A 282       7.421  -3.446  14.812  1.00  1.19           H   new
ATOM      0  HB3 GLN A 282       6.281  -2.927  13.883  1.00  1.19           H   new
ATOM      0  HG2 GLN A 282       7.104  -4.234  12.118  1.00  1.19           H   new
ATOM      0  HG3 GLN A 282       8.276  -4.730  13.019  1.00  1.19           H   new
ATOM      0 HE21 GLN A 282       7.596  -6.906  12.625  1.00  1.19           H   new
ATOM      0 HE22 GLN A 282       6.444  -7.525  13.337  1.00  1.19           H   new
ATOM   4249  N   SER A 283       8.534  -0.198  15.026  1.00  1.21           N
ATOM   4250  CA  SER A 283       8.144   0.949  15.869  1.00  1.21           C
ATOM   4251  C   SER A 283       8.923   2.235  15.676  1.00  1.21           C
ATOM   4252  O   SER A 283       9.051   3.005  16.620  1.00  1.21           O
ATOM   4253  CB  SER A 283       8.233   0.603  17.333  1.00  1.21           C
ATOM   4254  OG  SER A 283       9.531   0.186  17.681  1.00  1.21           O
ATOM      0  H   SER A 283       9.354  -0.442  15.109  1.00  1.21           H   new
ATOM      0  HA  SER A 283       7.236   1.121  15.573  1.00  1.21           H   new
ATOM      0  HB2 SER A 283       7.985   1.375  17.866  1.00  1.21           H   new
ATOM      0  HB3 SER A 283       7.598  -0.101  17.541  1.00  1.21           H   new
ATOM      0  HG  SER A 283       9.556   0.001  18.500  1.00  1.21           H   new
ATOM   4260  N   GLY A 284       9.518   2.447  14.520  1.00  1.20           N
ATOM   4261  CA  GLY A 284      10.275   3.678  14.331  1.00  1.20           C
ATOM   4262  C   GLY A 284       9.376   4.903  14.322  1.00  1.20           C
ATOM   4263  O   GLY A 284       8.230   4.828  13.884  1.00  1.20           O
ATOM      0  H   GLY A 284       9.502   1.912  13.847  1.00  1.20           H   new
ATOM      0  HA2 GLY A 284      10.932   3.765  15.040  1.00  1.20           H   new
ATOM      0  HA3 GLY A 284      10.764   3.631  13.495  1.00  1.20           H   new
ATOM   4267  N   HIS A 285       9.909   6.040  14.763  1.00  1.15           N
ATOM   4268  CA  HIS A 285       9.194   7.316  14.730  1.00  1.15           C
ATOM   4269  C   HIS A 285      10.079   8.347  14.090  1.00  1.15           C
ATOM   4270  O   HIS A 285      10.917   8.946  14.761  1.00  1.15           O
ATOM   4271  CB  HIS A 285       8.829   7.812  16.114  1.00  1.15           C
ATOM   4272  CG  HIS A 285       7.938   6.940  16.832  1.00  1.15           C
ATOM   4273  CD2 HIS A 285       6.620   6.988  16.991  1.00  1.15           C
ATOM   4274  ND1 HIS A 285       8.374   5.845  17.524  1.00  1.15           N
ATOM   4275  CE1 HIS A 285       7.342   5.245  18.072  1.00  1.15           C
ATOM   4276  NE2 HIS A 285       6.264   5.925  17.760  1.00  1.15           N
ATOM      0  H   HIS A 285      10.702   6.094  15.092  1.00  1.15           H   new
ATOM      0  HA  HIS A 285       8.374   7.177  14.230  1.00  1.15           H   new
ATOM      0  HB2 HIS A 285       9.642   7.926  16.631  1.00  1.15           H   new
ATOM      0  HB3 HIS A 285       8.417   8.687  16.036  1.00  1.15           H   new
ATOM      0  HD2 HIS A 285       6.046   7.631  16.641  1.00  1.15           H   new
ATOM      0  HE1 HIS A 285       7.370   4.473  18.590  1.00  1.15           H   new
ATOM      0  HE2 HIS A 285       5.462   5.730  18.003  1.00  1.15           H   new
ATOM   4284  N   LEU A 286       9.956   8.539  12.803  1.00  1.08           N
ATOM   4285  CA  LEU A 286      10.914   9.420  12.180  1.00  1.08           C
ATOM   4286  C   LEU A 286      10.405  10.845  12.251  1.00  1.08           C
ATOM   4287  O   LEU A 286       9.304  11.152  11.795  1.00  1.08           O
ATOM   4288  CB  LEU A 286      11.174   9.002  10.736  1.00  1.08           C
ATOM   4289  CG  LEU A 286      12.207   9.801  10.010  1.00  1.08           C
ATOM   4290  CD1 LEU A 286      13.512   9.593  10.642  1.00  1.08           C
ATOM   4291  CD2 LEU A 286      12.224   9.388   8.557  1.00  1.08           C
ATOM      0  H   LEU A 286       9.360   8.192  12.290  1.00  1.08           H   new
ATOM      0  HA  LEU A 286      11.757   9.363  12.656  1.00  1.08           H   new
ATOM      0  HB2 LEU A 286      11.445   8.071  10.729  1.00  1.08           H   new
ATOM      0  HB3 LEU A 286      10.340   9.058  10.244  1.00  1.08           H   new
ATOM      0  HG  LEU A 286      11.997  10.747  10.054  1.00  1.08           H   new
ATOM      0 HD11 LEU A 286      14.185  10.110  10.173  1.00  1.08           H   new
ATOM      0 HD12 LEU A 286      13.472   9.879  11.568  1.00  1.08           H   new
ATOM      0 HD13 LEU A 286      13.744   8.652  10.604  1.00  1.08           H   new
ATOM      0 HD21 LEU A 286      12.893   9.904   8.081  1.00  1.08           H   new
ATOM      0 HD22 LEU A 286      12.437   8.444   8.491  1.00  1.08           H   new
ATOM      0 HD23 LEU A 286      11.352   9.550   8.164  1.00  1.08           H   new
ATOM   4303  N   LYS A 287      11.169  11.703  12.899  1.00  1.01           N
ATOM   4304  CA  LYS A 287      10.780  13.098  13.018  1.00  1.01           C
ATOM   4305  C   LYS A 287      11.338  13.887  11.860  1.00  1.01           C
ATOM   4306  O   LYS A 287      12.547  13.922  11.663  1.00  1.01           O
ATOM   4307  CB  LYS A 287      11.275  13.699  14.319  1.00  1.01           C
ATOM   4308  CG  LYS A 287      10.985  15.169  14.440  1.00  1.01           C
ATOM   4309  CD  LYS A 287      11.540  15.706  15.719  1.00  1.01           C
ATOM   4310  CE  LYS A 287      11.529  17.206  15.744  1.00  1.01           C
ATOM   4311  NZ  LYS A 287      12.055  17.703  17.014  1.00  1.01           N1+
ATOM      0  H   LYS A 287      11.915  11.502  13.277  1.00  1.01           H   new
ATOM      0  HA  LYS A 287       9.811  13.139  13.010  1.00  1.01           H   new
ATOM      0  HB2 LYS A 287      10.862  13.232  15.062  1.00  1.01           H   new
ATOM      0  HB3 LYS A 287      12.232  13.557  14.391  1.00  1.01           H   new
ATOM      0  HG2 LYS A 287      11.372  15.644  13.688  1.00  1.01           H   new
ATOM      0  HG3 LYS A 287      10.027  15.319  14.408  1.00  1.01           H   new
ATOM      0  HD2 LYS A 287      11.021  15.366  16.465  1.00  1.01           H   new
ATOM      0  HD3 LYS A 287      12.448  15.387  15.837  1.00  1.01           H   new
ATOM      0  HE2 LYS A 287      12.062  17.551  15.010  1.00  1.01           H   new
ATOM      0  HE3 LYS A 287      10.624  17.530  15.614  1.00  1.01           H   new
ATOM      0  HZ1 LYS A 287      12.327  18.544  16.914  1.00  1.01           H   new
ATOM      0  HZ2 LYS A 287      11.417  17.670  17.633  1.00  1.01           H   new
ATOM      0  HZ3 LYS A 287      12.742  17.198  17.269  1.00  1.01           H   new
ATOM   4325  N   CYS A 288      10.463  14.510  11.087  1.00  0.97           N
ATOM   4326  CA  CYS A 288      10.925  15.247   9.922  1.00  0.97           C
ATOM   4327  C   CYS A 288      10.353  16.632   9.799  1.00  0.97           C
ATOM   4328  O   CYS A 288       9.154  16.840   9.957  1.00  0.97           O
ATOM   4329  CB  CYS A 288      10.589  14.495   8.643  1.00  0.97           C
ATOM   4330  SG  CYS A 288      11.336  12.867   8.481  1.00  0.97           S
ATOM      0  H   CYS A 288       9.613  14.520  11.215  1.00  0.97           H   new
ATOM      0  HA  CYS A 288      11.883  15.330  10.048  1.00  0.97           H   new
ATOM      0  HB2 CYS A 288       9.625  14.398   8.587  1.00  0.97           H   new
ATOM      0  HB3 CYS A 288      10.864  15.036   7.887  1.00  0.97           H   new
ATOM   4335  N   ARG A 289      11.201  17.584   9.457  1.00  0.96           N
ATOM   4336  CA  ARG A 289      10.713  18.915   9.169  1.00  0.96           C
ATOM   4337  C   ARG A 289      10.522  19.040   7.671  1.00  0.96           C
ATOM   4338  O   ARG A 289      11.460  18.814   6.901  1.00  0.96           O
ATOM   4339  CB  ARG A 289      11.667  19.975   9.687  1.00  0.96           C
ATOM   4340  CG  ARG A 289      11.258  21.397   9.380  1.00  0.96           C
ATOM   4341  CD  ARG A 289      12.061  22.404  10.148  1.00  0.96           C
ATOM   4342  NE  ARG A 289      11.716  22.388  11.550  1.00  0.96           N
ATOM   4343  CZ  ARG A 289      12.236  23.187  12.496  1.00  0.96           C
ATOM   4344  NH1 ARG A 289      13.148  24.092  12.182  1.00  0.96           N1+
ATOM   4345  NH2 ARG A 289      11.817  23.058  13.744  1.00  0.96           N
ATOM      0  H   ARG A 289      12.052  17.482   9.387  1.00  0.96           H   new
ATOM      0  HA  ARG A 289       9.866  19.055   9.621  1.00  0.96           H   new
ATOM      0  HB2 ARG A 289      11.750  19.876  10.648  1.00  0.96           H   new
ATOM      0  HB3 ARG A 289      12.545  19.815   9.308  1.00  0.96           H   new
ATOM      0  HG2 ARG A 289      11.361  21.562   8.430  1.00  0.96           H   new
ATOM      0  HG3 ARG A 289      10.317  21.512   9.587  1.00  0.96           H   new
ATOM      0  HD2 ARG A 289      13.007  22.215  10.043  1.00  0.96           H   new
ATOM      0  HD3 ARG A 289      11.906  23.290   9.784  1.00  0.96           H   new
ATOM      0  HE  ARG A 289      11.125  21.816  11.802  1.00  0.96           H   new
ATOM      0 HH11 ARG A 289      13.412  24.172  11.367  1.00  0.96           H   new
ATOM      0 HH12 ARG A 289      13.477  24.601  12.792  1.00  0.96           H   new
ATOM      0 HH21 ARG A 289      11.221  22.470  13.939  1.00  0.96           H   new
ATOM      0 HH22 ARG A 289      12.141  23.563  14.361  1.00  0.96           H   new
ATOM   4359  N   ALA A 290       9.295  19.339   7.252  1.00  0.97           N
ATOM   4360  CA  ALA A 290       9.002  19.484   5.836  1.00  0.97           C
ATOM   4361  C   ALA A 290       8.884  20.952   5.520  1.00  0.97           C
ATOM   4362  O   ALA A 290       8.028  21.655   6.067  1.00  0.97           O
ATOM   4363  CB  ALA A 290       7.737  18.727   5.443  1.00  0.97           C
ATOM      0  H   ALA A 290       8.622  19.461   7.773  1.00  0.97           H   new
ATOM      0  HA  ALA A 290       9.724  19.097   5.317  1.00  0.97           H   new
ATOM      0  HB1 ALA A 290       7.571  18.844   4.495  1.00  0.97           H   new
ATOM      0  HB2 ALA A 290       7.851  17.783   5.636  1.00  0.97           H   new
ATOM      0  HB3 ALA A 290       6.984  19.071   5.948  1.00  0.97           H   new
ATOM   4369  N   LYS A 291       9.783  21.442   4.681  1.00  0.98           N
ATOM   4370  CA  LYS A 291       9.821  22.868   4.403  1.00  0.98           C
ATOM   4371  C   LYS A 291       8.838  23.293   3.320  1.00  0.98           C
ATOM   4372  O   LYS A 291       8.444  24.453   3.239  1.00  0.98           O
ATOM   4373  CB  LYS A 291      11.244  23.251   4.019  1.00  0.98           C
ATOM   4374  CG  LYS A 291      12.241  23.085   5.183  1.00  0.98           C
ATOM   4375  CD  LYS A 291      13.657  23.514   4.805  1.00  0.98           C
ATOM   4376  CE  LYS A 291      14.604  23.354   5.998  1.00  0.98           C
ATOM   4377  NZ  LYS A 291      15.990  23.836   5.702  1.00  0.98           N1+
ATOM      0  H   LYS A 291      10.373  20.973   4.267  1.00  0.98           H   new
ATOM      0  HA  LYS A 291       9.547  23.337   5.207  1.00  0.98           H   new
ATOM      0  HB2 LYS A 291      11.532  22.704   3.272  1.00  0.98           H   new
ATOM      0  HB3 LYS A 291      11.256  24.173   3.717  1.00  0.98           H   new
ATOM      0  HG2 LYS A 291      11.939  23.609   5.941  1.00  0.98           H   new
ATOM      0  HG3 LYS A 291      12.252  22.157   5.466  1.00  0.98           H   new
ATOM      0  HD2 LYS A 291      13.974  22.980   4.060  1.00  0.98           H   new
ATOM      0  HD3 LYS A 291      13.653  24.438   4.510  1.00  0.98           H   new
ATOM      0  HE2 LYS A 291      14.250  23.845   6.756  1.00  0.98           H   new
ATOM      0  HE3 LYS A 291      14.638  22.420   6.256  1.00  0.98           H   new
ATOM      0  HZ1 LYS A 291      16.503  23.724   6.420  1.00  0.98           H   new
ATOM      0  HZ2 LYS A 291      16.327  23.372   5.022  1.00  0.98           H   new
ATOM      0  HZ3 LYS A 291      15.965  24.699   5.488  1.00  0.98           H   new
ATOM   4391  N   LEU A 292       8.489  22.364   2.443  1.00  1.00           N
ATOM   4392  CA  LEU A 292       7.620  22.539   1.262  1.00  1.00           C
ATOM   4393  C   LEU A 292       8.046  23.621   0.230  1.00  1.00           C
ATOM   4394  O   LEU A 292       7.726  23.475  -0.943  1.00  1.00           O
ATOM   4395  CB  LEU A 292       6.175  22.794   1.724  1.00  1.00           C
ATOM   4396  CG  LEU A 292       5.516  21.594   2.456  1.00  1.00           C
ATOM   4397  CD1 LEU A 292       4.118  21.985   2.957  1.00  1.00           C
ATOM   4398  CD2 LEU A 292       5.452  20.416   1.502  1.00  1.00           C
ATOM      0  H   LEU A 292       8.768  21.554   2.518  1.00  1.00           H   new
ATOM      0  HA  LEU A 292       7.706  21.706   0.773  1.00  1.00           H   new
ATOM      0  HB2 LEU A 292       6.167  23.563   2.315  1.00  1.00           H   new
ATOM      0  HB3 LEU A 292       5.635  23.024   0.951  1.00  1.00           H   new
ATOM      0  HG  LEU A 292       6.044  21.343   3.230  1.00  1.00           H   new
ATOM      0 HD11 LEU A 292       3.714  21.230   3.413  1.00  1.00           H   new
ATOM      0 HD12 LEU A 292       4.192  22.731   3.572  1.00  1.00           H   new
ATOM      0 HD13 LEU A 292       3.564  22.241   2.203  1.00  1.00           H   new
ATOM      0 HD21 LEU A 292       5.042  19.659   1.949  1.00  1.00           H   new
ATOM      0 HD22 LEU A 292       4.924  20.657   0.725  1.00  1.00           H   new
ATOM      0 HD23 LEU A 292       6.349  20.177   1.221  1.00  1.00           H   new
ATOM   4410  N   ASP A 293       8.869  24.591   0.603  1.00  1.01           N
ATOM   4411  CA  ASP A 293       9.639  25.386  -0.341  1.00  1.01           C
ATOM   4412  C   ASP A 293       8.888  25.872  -1.583  1.00  1.01           C
ATOM   4413  O   ASP A 293       8.014  26.746  -1.511  1.00  1.01           O
ATOM   4414  CB  ASP A 293      10.881  24.593  -0.769  1.00  1.01           C
ATOM   4415  CG  ASP A 293      11.860  24.327   0.368  1.00  1.01           C
ATOM   4416  OD1 ASP A 293      12.072  25.209   1.167  1.00  1.01           O
ATOM   4417  OD2 ASP A 293      12.345  23.216   0.456  1.00  1.01           O1-
ATOM      0  H   ASP A 293       8.998  24.809   1.425  1.00  1.01           H   new
ATOM      0  HA  ASP A 293       9.868  26.197   0.139  1.00  1.01           H   new
ATOM      0  HB2 ASP A 293      10.599  23.745  -1.147  1.00  1.01           H   new
ATOM      0  HB3 ASP A 293      11.339  25.079  -1.472  1.00  1.01           H   new
ATOM   4422  N   LYS A 294       9.287  25.328  -2.731  1.00  1.02           N
ATOM   4423  CA  LYS A 294       8.826  25.698  -4.056  1.00  1.02           C
ATOM   4424  C   LYS A 294       7.587  24.952  -4.505  1.00  1.02           C
ATOM   4425  O   LYS A 294       7.210  25.039  -5.675  1.00  1.02           O
ATOM   4426  CB  LYS A 294       9.939  25.453  -5.070  1.00  1.02           C
ATOM   4427  CG  LYS A 294      11.173  26.334  -4.883  1.00  1.02           C
ATOM   4428  CD  LYS A 294      12.224  26.041  -5.946  1.00  1.02           C
ATOM   4429  CE  LYS A 294      13.458  26.910  -5.762  1.00  1.02           C
ATOM   4430  NZ  LYS A 294      14.511  26.595  -6.763  1.00  1.02           N1+
ATOM      0  H   LYS A 294       9.869  24.695  -2.753  1.00  1.02           H   new
ATOM      0  HA  LYS A 294       8.589  26.637  -4.006  1.00  1.02           H   new
ATOM      0  HB2 LYS A 294      10.209  24.523  -5.018  1.00  1.02           H   new
ATOM      0  HB3 LYS A 294       9.586  25.596  -5.962  1.00  1.02           H   new
ATOM      0  HG2 LYS A 294      10.916  27.268  -4.927  1.00  1.02           H   new
ATOM      0  HG3 LYS A 294      11.550  26.185  -4.002  1.00  1.02           H   new
ATOM      0  HD2 LYS A 294      12.476  25.105  -5.904  1.00  1.02           H   new
ATOM      0  HD3 LYS A 294      11.847  26.194  -6.827  1.00  1.02           H   new
ATOM      0  HE2 LYS A 294      13.209  27.845  -5.838  1.00  1.02           H   new
ATOM      0  HE3 LYS A 294      13.813  26.782  -4.868  1.00  1.02           H   new
ATOM      0  HZ1 LYS A 294      15.217  27.120  -6.627  1.00  1.02           H   new
ATOM      0  HZ2 LYS A 294      14.755  25.743  -6.680  1.00  1.02           H   new
ATOM      0  HZ3 LYS A 294      14.193  26.733  -7.583  1.00  1.02           H   new
ATOM   4444  N   VAL A 295       6.973  24.199  -3.604  1.00  1.03           N
ATOM   4445  CA  VAL A 295       5.778  23.458  -3.959  1.00  1.03           C
ATOM   4446  C   VAL A 295       4.637  24.333  -4.449  1.00  1.03           C
ATOM   4447  O   VAL A 295       4.326  25.381  -3.864  1.00  1.03           O
ATOM   4448  CB  VAL A 295       5.295  22.580  -2.794  1.00  1.03           C
ATOM   4449  CG1 VAL A 295       3.992  22.030  -3.076  1.00  1.03           C
ATOM   4450  CG2 VAL A 295       6.197  21.419  -2.642  1.00  1.03           C
ATOM      0  H   VAL A 295       7.231  24.105  -2.789  1.00  1.03           H   new
ATOM      0  HA  VAL A 295       6.042  22.894  -4.703  1.00  1.03           H   new
ATOM      0  HB  VAL A 295       5.275  23.136  -1.999  1.00  1.03           H   new
ATOM      0 HG11 VAL A 295       3.705  21.480  -2.331  1.00  1.03           H   new
ATOM      0 HG12 VAL A 295       3.358  22.752  -3.208  1.00  1.03           H   new
ATOM      0 HG13 VAL A 295       4.036  21.488  -3.879  1.00  1.03           H   new
ATOM      0 HG21 VAL A 295       5.891  20.866  -1.906  1.00  1.03           H   new
ATOM      0 HG22 VAL A 295       6.195  20.898  -3.460  1.00  1.03           H   new
ATOM      0 HG23 VAL A 295       7.097  21.730  -2.459  1.00  1.03           H   new
ATOM   4460  N   LYS A 296       4.052  23.899  -5.568  1.00  1.06           N
ATOM   4461  CA  LYS A 296       2.954  24.571  -6.262  1.00  1.06           C
ATOM   4462  C   LYS A 296       1.785  23.636  -6.530  1.00  1.06           C
ATOM   4463  O   LYS A 296       1.951  22.421  -6.584  1.00  1.06           O
ATOM   4464  CB  LYS A 296       3.424  25.142  -7.597  1.00  1.06           C
ATOM   4465  CG  LYS A 296       4.462  26.234  -7.485  1.00  1.06           C
ATOM   4466  CD  LYS A 296       4.828  26.795  -8.842  1.00  1.06           C
ATOM   4467  CE  LYS A 296       5.877  27.887  -8.710  1.00  1.06           C
ATOM   4468  NZ  LYS A 296       6.241  28.472 -10.032  1.00  1.06           N1+
ATOM      0  H   LYS A 296       4.296  23.173  -5.959  1.00  1.06           H   new
ATOM      0  HA  LYS A 296       2.659  25.284  -5.675  1.00  1.06           H   new
ATOM      0  HB2 LYS A 296       3.788  24.420  -8.134  1.00  1.06           H   new
ATOM      0  HB3 LYS A 296       2.655  25.491  -8.075  1.00  1.06           H   new
ATOM      0  HG2 LYS A 296       4.124  26.946  -6.920  1.00  1.06           H   new
ATOM      0  HG3 LYS A 296       5.257  25.883  -7.054  1.00  1.06           H   new
ATOM      0  HD2 LYS A 296       5.165  26.085  -9.410  1.00  1.06           H   new
ATOM      0  HD3 LYS A 296       4.036  27.152  -9.273  1.00  1.06           H   new
ATOM      0  HE2 LYS A 296       5.543  28.587  -8.128  1.00  1.06           H   new
ATOM      0  HE3 LYS A 296       6.671  27.523  -8.288  1.00  1.06           H   new
ATOM      0  HZ1 LYS A 296       6.855  29.106  -9.917  1.00  1.06           H   new
ATOM      0  HZ2 LYS A 296       6.568  27.834 -10.559  1.00  1.06           H   new
ATOM      0  HZ3 LYS A 296       5.517  28.826 -10.410  1.00  1.06           H   new
ATOM   4482  N   ILE A 297       0.600  24.201  -6.744  1.00  1.09           N
ATOM   4483  CA  ILE A 297      -0.535  23.359  -7.097  1.00  1.09           C
ATOM   4484  C   ILE A 297      -0.857  23.320  -8.589  1.00  1.09           C
ATOM   4485  O   ILE A 297      -1.350  24.307  -9.163  1.00  1.09           O
ATOM   4486  CB  ILE A 297      -1.819  23.840  -6.433  1.00  1.09           C
ATOM   4487  CG1 ILE A 297      -1.760  23.851  -5.015  1.00  1.09           C
ATOM   4488  CG2 ILE A 297      -2.916  22.966  -6.817  1.00  1.09           C
ATOM   4489  CD1 ILE A 297      -2.989  24.474  -4.392  1.00  1.09           C
ATOM      0  H   ILE A 297       0.436  25.044  -6.692  1.00  1.09           H   new
ATOM      0  HA  ILE A 297      -0.257  22.480  -6.794  1.00  1.09           H   new
ATOM      0  HB  ILE A 297      -1.950  24.753  -6.734  1.00  1.09           H   new
ATOM      0 HG12 ILE A 297      -1.661  22.942  -4.691  1.00  1.09           H   new
ATOM      0 HG13 ILE A 297      -0.973  24.341  -4.730  1.00  1.09           H   new
ATOM      0 HG21 ILE A 297      -3.735  23.270  -6.395  1.00  1.09           H   new
ATOM      0 HG22 ILE A 297      -3.023  22.985  -7.781  1.00  1.09           H   new
ATOM      0 HG23 ILE A 297      -2.723  22.059  -6.531  1.00  1.09           H   new
ATOM      0 HD11 ILE A 297      -2.905  24.460  -3.426  1.00  1.09           H   new
ATOM      0 HD12 ILE A 297      -3.076  25.391  -4.695  1.00  1.09           H   new
ATOM      0 HD13 ILE A 297      -3.776  23.971  -4.655  1.00  1.09           H   new
ATOM   4501  N   LYS A 298      -0.631  22.161  -9.206  1.00  1.12           N
ATOM   4502  CA  LYS A 298      -0.973  21.996 -10.607  1.00  1.12           C
ATOM   4503  C   LYS A 298      -2.473  22.173 -10.707  1.00  1.12           C
ATOM   4504  O   LYS A 298      -3.207  21.595  -9.913  1.00  1.12           O
ATOM   4505  CB  LYS A 298      -0.554  20.639 -11.154  1.00  1.12           C
ATOM   4506  CG  LYS A 298      -0.887  20.434 -12.641  1.00  1.12           C
ATOM   4507  CD  LYS A 298       0.002  21.291 -13.532  1.00  1.12           C
ATOM   4508  CE  LYS A 298      -0.265  21.056 -15.012  1.00  1.12           C
ATOM   4509  NZ  LYS A 298       0.688  21.834 -15.859  1.00  1.12           N1+
ATOM      0  H   LYS A 298      -0.284  21.468  -8.832  1.00  1.12           H   new
ATOM      0  HA  LYS A 298      -0.497  22.651 -11.142  1.00  1.12           H   new
ATOM      0  HB2 LYS A 298       0.402  20.531 -11.028  1.00  1.12           H   new
ATOM      0  HB3 LYS A 298      -0.989  19.944 -10.636  1.00  1.12           H   new
ATOM      0  HG2 LYS A 298      -0.775  19.499 -12.873  1.00  1.12           H   new
ATOM      0  HG3 LYS A 298      -1.818  20.657 -12.800  1.00  1.12           H   new
ATOM      0  HD2 LYS A 298      -0.142  22.227 -13.324  1.00  1.12           H   new
ATOM      0  HD3 LYS A 298       0.933  21.098 -13.339  1.00  1.12           H   new
ATOM      0  HE2 LYS A 298      -0.183  20.110 -15.213  1.00  1.12           H   new
ATOM      0  HE3 LYS A 298      -1.176  21.313 -15.224  1.00  1.12           H   new
ATOM      0  HZ1 LYS A 298       0.514  21.682 -16.718  1.00  1.12           H   new
ATOM      0  HZ2 LYS A 298       0.597  22.703 -15.687  1.00  1.12           H   new
ATOM      0  HZ3 LYS A 298       1.522  21.582 -15.676  1.00  1.12           H   new
ATOM   4523  N   GLY A 299      -2.931  22.956 -11.667  1.00  1.14           N
ATOM   4524  CA  GLY A 299      -4.360  23.196 -11.810  1.00  1.14           C
ATOM   4525  C   GLY A 299      -4.765  24.602 -11.356  1.00  1.14           C
ATOM   4526  O   GLY A 299      -5.789  25.114 -11.788  1.00  1.14           O
ATOM      0  H   GLY A 299      -2.437  23.358 -12.245  1.00  1.14           H   new
ATOM      0  HA2 GLY A 299      -4.615  23.073 -12.738  1.00  1.14           H   new
ATOM      0  HA3 GLY A 299      -4.849  22.538 -11.292  1.00  1.14           H   new
ATOM   4530  N   THR A 300      -3.923  25.309 -10.598  1.00  1.13           N
ATOM   4531  CA  THR A 300      -4.317  26.663 -10.162  1.00  1.13           C
ATOM   4532  C   THR A 300      -4.065  27.748 -11.199  1.00  1.13           C
ATOM   4533  O   THR A 300      -4.223  28.939 -10.925  1.00  1.13           O
ATOM   4534  CB  THR A 300      -3.683  27.050  -8.825  1.00  1.13           C
ATOM   4535  CG2 THR A 300      -4.253  26.199  -7.746  1.00  1.13           C
ATOM   4536  OG1 THR A 300      -2.252  26.913  -8.900  1.00  1.13           O
ATOM      0  H   THR A 300      -3.150  25.042 -10.332  1.00  1.13           H   new
ATOM      0  HA  THR A 300      -5.278  26.608 -10.046  1.00  1.13           H   new
ATOM      0  HB  THR A 300      -3.881  27.978  -8.622  1.00  1.13           H   new
ATOM      0  HG1 THR A 300      -2.049  26.098  -8.922  1.00  1.13           H   new
ATOM      0 HG21 THR A 300      -3.853  26.442  -6.896  1.00  1.13           H   new
ATOM      0 HG22 THR A 300      -5.213  26.333  -7.701  1.00  1.13           H   new
ATOM      0 HG23 THR A 300      -4.066  25.266  -7.936  1.00  1.13           H   new
ATOM   4544  N   THR A 301      -3.681  27.319 -12.391  1.00  1.09           N
ATOM   4545  CA  THR A 301      -3.483  28.184 -13.532  1.00  1.09           C
ATOM   4546  C   THR A 301      -4.524  27.832 -14.605  1.00  1.09           C
ATOM   4547  O   THR A 301      -4.466  28.332 -15.730  1.00  1.09           O
ATOM   4548  CB  THR A 301      -2.051  28.065 -14.072  1.00  1.09           C
ATOM   4549  CG2 THR A 301      -1.061  28.446 -12.985  1.00  1.09           C
ATOM   4550  OG1 THR A 301      -1.794  26.726 -14.475  1.00  1.09           O
ATOM      0  H   THR A 301      -3.525  26.490 -12.560  1.00  1.09           H   new
ATOM      0  HA  THR A 301      -3.604  29.109 -13.265  1.00  1.09           H   new
ATOM      0  HB  THR A 301      -1.954  28.660 -14.832  1.00  1.09           H   new
ATOM      0  HG1 THR A 301      -2.522  26.320 -14.580  1.00  1.09           H   new
ATOM      0 HG21 THR A 301      -0.157  28.370 -13.329  1.00  1.09           H   new
ATOM      0 HG22 THR A 301      -1.224  29.360 -12.705  1.00  1.09           H   new
ATOM      0 HG23 THR A 301      -1.169  27.852 -12.226  1.00  1.09           H   new
ATOM   4558  N   TYR A 302      -5.475  26.955 -14.241  1.00  1.03           N
ATOM   4559  CA  TYR A 302      -6.541  26.491 -15.126  1.00  1.03           C
ATOM   4560  C   TYR A 302      -7.906  26.816 -14.528  1.00  1.03           C
ATOM   4561  O   TYR A 302      -8.034  27.014 -13.321  1.00  1.03           O
ATOM   4562  CB  TYR A 302      -6.407  24.984 -15.389  1.00  1.03           C
ATOM   4563  CG  TYR A 302      -5.135  24.651 -16.137  1.00  1.03           C
ATOM   4564  CD1 TYR A 302      -3.958  24.428 -15.446  1.00  1.03           C
ATOM   4565  CD2 TYR A 302      -5.143  24.596 -17.522  1.00  1.03           C
ATOM   4566  CE1 TYR A 302      -2.794  24.145 -16.127  1.00  1.03           C
ATOM   4567  CE2 TYR A 302      -3.974  24.320 -18.210  1.00  1.03           C
ATOM   4568  CZ  TYR A 302      -2.802  24.091 -17.516  1.00  1.03           C
ATOM   4569  OH  TYR A 302      -1.636  23.810 -18.199  1.00  1.03           O
ATOM      0  H   TYR A 302      -5.513  26.610 -13.454  1.00  1.03           H   new
ATOM      0  HA  TYR A 302      -6.461  26.954 -15.975  1.00  1.03           H   new
ATOM      0  HB2 TYR A 302      -6.419  24.507 -14.545  1.00  1.03           H   new
ATOM      0  HB3 TYR A 302      -7.172  24.676 -15.900  1.00  1.03           H   new
ATOM      0  HD1 TYR A 302      -3.952  24.469 -14.517  1.00  1.03           H   new
ATOM      0  HD2 TYR A 302      -5.934  24.744 -17.989  1.00  1.03           H   new
ATOM      0  HE1 TYR A 302      -2.005  23.991 -15.659  1.00  1.03           H   new
ATOM      0  HE2 TYR A 302      -3.978  24.289 -19.139  1.00  1.03           H   new
ATOM      0  HH  TYR A 302      -1.788  23.809 -19.025  1.00  1.03           H   new
ATOM   4579  N   GLY A 303      -8.928  26.906 -15.368  1.00  0.98           N
ATOM   4580  CA  GLY A 303     -10.263  27.164 -14.849  1.00  0.98           C
ATOM   4581  C   GLY A 303     -10.935  25.871 -14.407  1.00  0.98           C
ATOM   4582  O   GLY A 303     -10.299  24.812 -14.355  1.00  0.98           O
ATOM      0  H   GLY A 303      -8.874  26.823 -16.222  1.00  0.98           H   new
ATOM      0  HA2 GLY A 303     -10.209  27.777 -14.099  1.00  0.98           H   new
ATOM      0  HA3 GLY A 303     -10.801  27.596 -15.531  1.00  0.98           H   new
ATOM   4586  N   MET A 304     -12.222  25.966 -14.105  1.00  0.93           N
ATOM   4587  CA  MET A 304     -12.994  24.813 -13.666  1.00  0.93           C
ATOM   4588  C   MET A 304     -13.454  23.934 -14.798  1.00  0.93           C
ATOM   4589  O   MET A 304     -13.679  24.392 -15.918  1.00  0.93           O
ATOM   4590  CB  MET A 304     -14.198  25.241 -12.834  1.00  0.93           C
ATOM   4591  CG  MET A 304     -13.857  25.838 -11.483  1.00  0.93           C
ATOM   4592  SD  MET A 304     -13.140  24.574 -10.404  1.00  0.93           S
ATOM   4593  CE  MET A 304     -12.721  25.465  -8.942  1.00  0.93           C
ATOM      0  H   MET A 304     -12.672  26.698 -14.148  1.00  0.93           H   new
ATOM      0  HA  MET A 304     -12.388  24.288 -13.121  1.00  0.93           H   new
ATOM      0  HB2 MET A 304     -14.711  25.890 -13.340  1.00  0.93           H   new
ATOM      0  HB3 MET A 304     -14.771  24.471 -12.698  1.00  0.93           H   new
ATOM      0  HG2 MET A 304     -13.231  26.571 -11.594  1.00  0.93           H   new
ATOM      0  HG3 MET A 304     -14.656  26.207 -11.074  1.00  0.93           H   new
ATOM      0  HE1 MET A 304     -12.324  24.860  -8.296  1.00  0.93           H   new
ATOM      0  HE2 MET A 304     -12.087  26.166  -9.160  1.00  0.93           H   new
ATOM      0  HE3 MET A 304     -13.522  25.861  -8.564  1.00  0.93           H   new
ATOM   4603  N   CYS A 305     -13.616  22.670 -14.481  1.00  0.91           N
ATOM   4604  CA  CYS A 305     -14.187  21.677 -15.367  1.00  0.91           C
ATOM   4605  C   CYS A 305     -15.668  21.983 -15.614  1.00  0.91           C
ATOM   4606  O   CYS A 305     -16.400  22.272 -14.671  1.00  0.91           O
ATOM   4607  CB  CYS A 305     -14.055  20.302 -14.746  1.00  0.91           C
ATOM   4608  SG  CYS A 305     -12.356  19.713 -14.509  1.00  0.91           S
ATOM      0  H   CYS A 305     -13.389  22.351 -13.715  1.00  0.91           H   new
ATOM      0  HA  CYS A 305     -13.711  21.699 -16.212  1.00  0.91           H   new
ATOM      0  HB2 CYS A 305     -14.502  20.309 -13.885  1.00  0.91           H   new
ATOM      0  HB3 CYS A 305     -14.527  19.665 -15.305  1.00  0.91           H   new
ATOM   4613  N   ASP A 306     -16.090  21.934 -16.884  1.00  0.89           N
ATOM   4614  CA  ASP A 306     -17.486  22.228 -17.246  1.00  0.89           C
ATOM   4615  C   ASP A 306     -18.283  21.016 -17.704  1.00  0.89           C
ATOM   4616  O   ASP A 306     -19.475  20.891 -17.399  1.00  0.89           O
ATOM   4617  CB  ASP A 306     -17.566  23.277 -18.368  1.00  0.89           C
ATOM   4618  CG  ASP A 306     -17.030  24.658 -17.996  1.00  0.89           C
ATOM   4619  OD1 ASP A 306     -17.463  25.202 -17.008  1.00  0.89           O
ATOM   4620  OD2 ASP A 306     -16.203  25.160 -18.722  1.00  0.89           O1-
ATOM      0  H   ASP A 306     -15.585  21.733 -17.550  1.00  0.89           H   new
ATOM      0  HA  ASP A 306     -17.877  22.558 -16.422  1.00  0.89           H   new
ATOM      0  HB2 ASP A 306     -17.072  22.949 -19.136  1.00  0.89           H   new
ATOM      0  HB3 ASP A 306     -18.492  23.367 -18.643  1.00  0.89           H   new
ATOM   4625  N   SER A 307     -17.628  20.139 -18.471  1.00  0.88           N
ATOM   4626  CA  SER A 307     -18.302  18.987 -19.056  1.00  0.88           C
ATOM   4627  C   SER A 307     -18.781  18.072 -17.954  1.00  0.88           C
ATOM   4628  O   SER A 307     -18.318  18.153 -16.818  1.00  0.88           O
ATOM   4629  CB  SER A 307     -17.418  18.251 -20.049  1.00  0.88           C
ATOM   4630  OG  SER A 307     -17.082  19.080 -21.139  1.00  0.88           O
ATOM      0  H   SER A 307     -16.792  20.198 -18.662  1.00  0.88           H   new
ATOM      0  HA  SER A 307     -19.069  19.303 -19.560  1.00  0.88           H   new
ATOM      0  HB2 SER A 307     -16.609  17.950 -19.606  1.00  0.88           H   new
ATOM      0  HB3 SER A 307     -17.877  17.459 -20.370  1.00  0.88           H   new
ATOM      0  HG  SER A 307     -16.593  18.655 -21.674  1.00  0.88           H   new
ATOM   4636  N   ALA A 308     -19.747  17.235 -18.262  1.00  0.87           N
ATOM   4637  CA  ALA A 308     -20.298  16.363 -17.249  1.00  0.87           C
ATOM   4638  C   ALA A 308     -19.282  15.429 -16.639  1.00  0.87           C
ATOM   4639  O   ALA A 308     -18.369  14.923 -17.300  1.00  0.87           O
ATOM   4640  CB  ALA A 308     -21.425  15.539 -17.824  1.00  0.87           C
ATOM      0  H   ALA A 308     -20.096  17.155 -19.044  1.00  0.87           H   new
ATOM      0  HA  ALA A 308     -20.619  16.947 -16.544  1.00  0.87           H   new
ATOM      0  HB1 ALA A 308     -21.786  14.959 -17.135  1.00  0.87           H   new
ATOM      0  HB2 ALA A 308     -22.124  16.128 -18.149  1.00  0.87           H   new
ATOM      0  HB3 ALA A 308     -21.090  15.000 -18.558  1.00  0.87           H   new
ATOM   4646  N   PHE A 309     -19.500  15.178 -15.373  1.00  0.85           N
ATOM   4647  CA  PHE A 309     -18.757  14.202 -14.625  1.00  0.85           C
ATOM   4648  C   PHE A 309     -19.636  13.024 -14.391  1.00  0.85           C
ATOM   4649  O   PHE A 309     -20.858  13.109 -14.486  1.00  0.85           O
ATOM   4650  CB  PHE A 309     -18.268  14.710 -13.271  1.00  0.85           C
ATOM   4651  CG  PHE A 309     -17.178  15.635 -13.336  1.00  0.85           C
ATOM   4652  CD1 PHE A 309     -17.380  16.981 -13.510  1.00  0.85           C
ATOM   4653  CD2 PHE A 309     -15.901  15.142 -13.198  1.00  0.85           C
ATOM   4654  CE1 PHE A 309     -16.314  17.817 -13.551  1.00  0.85           C
ATOM   4655  CE2 PHE A 309     -14.847  15.963 -13.235  1.00  0.85           C
ATOM   4656  CZ  PHE A 309     -15.047  17.298 -13.417  1.00  0.85           C
ATOM      0  H   PHE A 309     -20.102  15.582 -14.911  1.00  0.85           H   new
ATOM      0  HA  PHE A 309     -17.970  13.982 -15.148  1.00  0.85           H   new
ATOM      0  HB2 PHE A 309     -19.009  15.135 -12.812  1.00  0.85           H   new
ATOM      0  HB3 PHE A 309     -17.999  13.950 -12.732  1.00  0.85           H   new
ATOM      0  HD1 PHE A 309     -18.242  17.317 -13.599  1.00  0.85           H   new
ATOM      0  HD2 PHE A 309     -15.770  14.229 -13.078  1.00  0.85           H   new
ATOM      0  HE1 PHE A 309     -16.438  18.731 -13.668  1.00  0.85           H   new
ATOM      0  HE2 PHE A 309     -13.986  15.626 -13.137  1.00  0.85           H   new
ATOM      0  HZ  PHE A 309     -14.314  17.869 -13.451  1.00  0.85           H   new
ATOM   4666  N   THR A 310     -19.006  11.928 -14.089  1.00  0.83           N
ATOM   4667  CA  THR A 310     -19.716  10.747 -13.688  1.00  0.83           C
ATOM   4668  C   THR A 310     -18.917  10.086 -12.601  1.00  0.83           C
ATOM   4669  O   THR A 310     -17.692  10.236 -12.533  1.00  0.83           O
ATOM   4670  CB  THR A 310     -19.921   9.796 -14.874  1.00  0.83           C
ATOM   4671  CG2 THR A 310     -18.603   9.312 -15.386  1.00  0.83           C
ATOM   4672  OG1 THR A 310     -20.718   8.674 -14.460  1.00  0.83           O
ATOM      0  H   THR A 310     -18.151  11.842 -14.109  1.00  0.83           H   new
ATOM      0  HA  THR A 310     -20.599  10.981 -13.363  1.00  0.83           H   new
ATOM      0  HB  THR A 310     -20.376  10.275 -15.584  1.00  0.83           H   new
ATOM      0  HG1 THR A 310     -20.831   8.155 -15.111  1.00  0.83           H   new
ATOM      0 HG21 THR A 310     -18.747   8.712 -16.135  1.00  0.83           H   new
ATOM      0 HG22 THR A 310     -18.071  10.069 -15.676  1.00  0.83           H   new
ATOM      0 HG23 THR A 310     -18.135   8.840 -14.680  1.00  0.83           H   new
ATOM   4680  N   PHE A 311     -19.577   9.373 -11.714  1.00  0.81           N
ATOM   4681  CA  PHE A 311     -18.767   8.669 -10.753  1.00  0.81           C
ATOM   4682  C   PHE A 311     -18.217   7.465 -11.462  1.00  0.81           C
ATOM   4683  O   PHE A 311     -18.923   6.841 -12.255  1.00  0.81           O
ATOM   4684  CB  PHE A 311     -19.553   8.199  -9.520  1.00  0.81           C
ATOM   4685  CG  PHE A 311     -19.968   9.263  -8.568  1.00  0.81           C
ATOM   4686  CD1 PHE A 311     -21.281   9.651  -8.479  1.00  0.81           C
ATOM   4687  CD2 PHE A 311     -19.041   9.892  -7.765  1.00  0.81           C
ATOM   4688  CE1 PHE A 311     -21.657  10.635  -7.606  1.00  0.81           C
ATOM   4689  CE2 PHE A 311     -19.431  10.898  -6.894  1.00  0.81           C
ATOM   4690  CZ  PHE A 311     -20.723  11.264  -6.820  1.00  0.81           C
ATOM      0  H   PHE A 311     -20.430   9.286 -11.650  1.00  0.81           H   new
ATOM      0  HA  PHE A 311     -18.080   9.270 -10.426  1.00  0.81           H   new
ATOM      0  HB2 PHE A 311     -20.348   7.733  -9.823  1.00  0.81           H   new
ATOM      0  HB3 PHE A 311     -19.011   7.553  -9.040  1.00  0.81           H   new
ATOM      0  HD1 PHE A 311     -21.920   9.242  -9.016  1.00  0.81           H   new
ATOM      0  HD2 PHE A 311     -18.147   9.640  -7.808  1.00  0.81           H   new
ATOM      0  HE1 PHE A 311     -22.552  10.880  -7.544  1.00  0.81           H   new
ATOM      0  HE2 PHE A 311     -18.798  11.321  -6.360  1.00  0.81           H   new
ATOM      0  HZ  PHE A 311     -20.983  11.941  -6.238  1.00  0.81           H   new
ATOM   4700  N   SER A 312     -16.972   7.139 -11.179  1.00  0.79           N
ATOM   4701  CA  SER A 312     -16.387   5.904 -11.649  1.00  0.79           C
ATOM   4702  C   SER A 312     -16.742   4.903 -10.564  1.00  0.79           C
ATOM   4703  O   SER A 312     -17.204   3.791 -10.828  1.00  0.79           O
ATOM   4704  CB  SER A 312     -14.905   6.050 -11.819  1.00  0.79           C
ATOM   4705  OG  SER A 312     -14.331   4.864 -12.248  1.00  0.79           O
ATOM      0  H   SER A 312     -16.442   7.627 -10.709  1.00  0.79           H   new
ATOM      0  HA  SER A 312     -16.716   5.629 -12.519  1.00  0.79           H   new
ATOM      0  HB2 SER A 312     -14.718   6.753 -12.460  1.00  0.79           H   new
ATOM      0  HB3 SER A 312     -14.505   6.320 -10.977  1.00  0.79           H   new
ATOM      0  HG  SER A 312     -13.577   4.772 -11.889  1.00  0.79           H   new
ATOM   4711  N   LYS A 313     -16.541   5.357  -9.324  1.00  0.80           N
ATOM   4712  CA  LYS A 313     -16.861   4.598  -8.125  1.00  0.80           C
ATOM   4713  C   LYS A 313     -17.664   5.473  -7.175  1.00  0.80           C
ATOM   4714  O   LYS A 313     -17.412   6.675  -7.055  1.00  0.80           O
ATOM   4715  CB  LYS A 313     -15.606   4.112  -7.402  1.00  0.80           C
ATOM   4716  CG  LYS A 313     -14.744   3.117  -8.160  1.00  0.80           C
ATOM   4717  CD  LYS A 313     -13.569   2.692  -7.295  1.00  0.80           C
ATOM   4718  CE  LYS A 313     -12.690   1.660  -7.974  1.00  0.80           C
ATOM   4719  NZ  LYS A 313     -11.515   1.322  -7.129  1.00  0.80           N1+
ATOM      0  H   LYS A 313     -16.207   6.132  -9.159  1.00  0.80           H   new
ATOM      0  HA  LYS A 313     -17.373   3.821  -8.398  1.00  0.80           H   new
ATOM      0  HB2 LYS A 313     -15.061   4.884  -7.183  1.00  0.80           H   new
ATOM      0  HB3 LYS A 313     -15.874   3.707  -6.563  1.00  0.80           H   new
ATOM      0  HG2 LYS A 313     -15.272   2.342  -8.407  1.00  0.80           H   new
ATOM      0  HG3 LYS A 313     -14.423   3.516  -8.984  1.00  0.80           H   new
ATOM      0  HD2 LYS A 313     -13.036   3.471  -7.074  1.00  0.80           H   new
ATOM      0  HD3 LYS A 313     -13.901   2.329  -6.459  1.00  0.80           H   new
ATOM      0  HE2 LYS A 313     -13.206   0.858  -8.152  1.00  0.80           H   new
ATOM      0  HE3 LYS A 313     -12.389   2.000  -8.831  1.00  0.80           H   new
ATOM      0  HZ1 LYS A 313     -11.078   0.636  -7.489  1.00  0.80           H   new
ATOM      0  HZ2 LYS A 313     -10.973   2.026  -7.079  1.00  0.80           H   new
ATOM      0  HZ3 LYS A 313     -11.790   1.102  -6.312  1.00  0.80           H   new
ATOM   4733  N   ASN A 314     -18.606   4.872  -6.465  1.00  0.83           N
ATOM   4734  CA  ASN A 314     -19.362   5.627  -5.484  1.00  0.83           C
ATOM   4735  C   ASN A 314     -18.420   6.012  -4.340  1.00  0.83           C
ATOM   4736  O   ASN A 314     -17.481   5.262  -4.053  1.00  0.83           O
[truncated: 230,025 more chars]
