# Supplementary material for: Integrative proteome-wide structural analysis and high-throughput docking identify broad-spectrum antiviral scaffolds against Zika, Yellow Fever, West Nile, Saint Louis encephalitis, and Usutu viruses
Source: Front Cell Infect Microbiol. 2026 Apr 30;16:1723132. doi: 10.3389/fcimb.2026.1723132 (PMC13171538; doi:10.3389/fcimb.2026.1723132)
Supplement: Supplementary file 3 [file DataSheet3.zip › SLEV/SLEV_E/SLEV_E.pdb]

ATOM      1  N   PHE A   1      -2.146  10.307  -0.917  1.00  1.11           N  
ATOM      2  CA  PHE A   1      -2.492   9.025  -1.463  1.00  1.11           C  
ATOM      3  C   PHE A   1      -1.474   7.992  -0.993  1.00  1.11           C  
ATOM      4  O   PHE A   1      -0.504   8.329  -0.323  1.00  1.11           O  
ATOM      5  CB  PHE A   1      -2.631   9.153  -2.984  1.00  1.11           C  
ATOM      6  CG  PHE A   1      -3.810  10.078  -3.343  1.00  1.11           C  
ATOM      7  CD1 PHE A   1      -4.784  10.379  -2.387  1.00  1.11           C  
ATOM      8  CD2 PHE A   1      -3.952  10.636  -4.599  1.00  1.11           C  
ATOM      9  CE1 PHE A   1      -5.862  11.215  -2.685  1.00  1.11           C  
ATOM     10  CE2 PHE A   1      -5.030  11.470  -4.897  1.00  1.11           C  
ATOM     11  CZ  PHE A   1      -5.980  11.758  -3.936  1.00  1.11           C  
ATOM     12 1H   PHE A   1      -2.984  10.785  -0.627  1.00  1.11           H  
ATOM     13 2H   PHE A   1      -1.575  10.228  -0.088  1.00  1.11           H  
ATOM     14 3H   PHE A   1      -1.663  10.864  -1.602  1.00  1.11           H  
ATOM     15  HA  PHE A   1      -3.463   8.734  -1.068  1.00  1.11           H  
ATOM     16 1HB  PHE A   1      -1.715   9.582  -3.401  1.00  1.11           H  
ATOM     17 2HB  PHE A   1      -2.778   8.183  -3.448  1.00  1.11           H  
ATOM     18  HD1 PHE A   1      -4.691   9.954  -1.388  1.00  1.11           H  
ATOM     19  HD2 PHE A   1      -3.209  10.422  -5.366  1.00  1.11           H  
ATOM     20  HE1 PHE A   1      -6.610  11.442  -1.920  1.00  1.11           H  
ATOM     21  HE2 PHE A   1      -5.119  11.903  -5.895  1.00  1.11           H  
ATOM     22  HZ  PHE A   1      -6.818  12.416  -4.173  1.00  1.11           H  
ATOM     23  N   ASN A   2      -1.737   6.717  -1.291  1.00  1.11           N  
ATOM     24  CA  ASN A   2      -0.973   5.553  -0.820  1.00  1.11           C  
ATOM     25  C   ASN A   2      -1.092   5.426   0.714  1.00  1.11           C  
ATOM     26  O   ASN A   2      -0.255   4.819   1.399  1.00  1.11           O  
ATOM     27  CB  ASN A   2       0.443   5.702  -1.307  1.00  1.11           C  
ATOM     28  CG  ASN A   2       0.467   5.780  -2.820  1.00  1.11           C  
ATOM     29  ND2 ASN A   2       0.880   4.737  -3.474  1.00  1.11           N  
ATOM     30  OD1 ASN A   2       0.094   6.822  -3.383  1.00  1.11           O  
ATOM     31  H   ASN A   2      -2.530   6.511  -1.870  1.00  1.11           H  
ATOM     32  HA  ASN A   2      -1.398   4.651  -1.246  1.00  1.11           H  
ATOM     33 1HB  ASN A   2       0.932   6.559  -0.881  1.00  1.11           H  
ATOM     34 2HB  ASN A   2       0.995   4.868  -1.013  1.00  1.11           H  
ATOM     35 1HD2 ASN A   2       0.898   4.740  -4.472  1.00  1.11           H  
ATOM     36 2HD2 ASN A   2       1.149   3.918  -2.978  1.00  1.11           H  
ATOM     37  N   CYS A   3      -2.160   6.070   1.218  1.00  1.13           N  
ATOM     38  CA  CYS A   3      -2.518   6.206   2.633  1.00  1.13           C  
ATOM     39  C   CYS A   3      -4.001   6.058   2.915  1.00  1.13           C  
ATOM     40  O   CYS A   3      -4.423   6.006   4.073  1.00  1.13           O  
ATOM     41  CB  CYS A   3      -2.053   7.566   3.159  1.00  1.13           C  
ATOM     42  SG  CYS A   3      -0.255   7.812   3.098  1.00  1.13           S  
ATOM     43  H   CYS A   3      -2.817   6.396   0.516  1.00  1.13           H  
ATOM     44  HA  CYS A   3      -1.982   5.430   3.187  1.00  1.13           H  
ATOM     45 1HB  CYS A   3      -2.522   8.357   2.569  1.00  1.13           H  
ATOM     46 2HB  CYS A   3      -2.385   7.689   4.187  1.00  1.13           H  
ATOM     47  N   LEU A   4      -4.841   6.103   1.879  1.00  1.15           N  
ATOM     48  CA  LEU A   4      -6.280   6.282   2.085  1.00  1.15           C  
ATOM     49  C   LEU A   4      -6.938   5.125   2.839  1.00  1.15           C  
ATOM     50  O   LEU A   4      -7.957   5.300   3.506  1.00  1.15           O  
ATOM     51  CB  LEU A   4      -6.966   6.457   0.735  1.00  1.15           C  
ATOM     52  CG  LEU A   4      -6.539   7.710  -0.054  1.00  1.15           C  
ATOM     53  CD1 LEU A   4      -7.239   7.700  -1.363  1.00  1.15           C  
ATOM     54  CD2 LEU A   4      -6.791   8.916   0.731  1.00  1.15           C  
ATOM     55  H   LEU A   4      -4.492   6.054   0.928  1.00  1.15           H  
ATOM     56  HA  LEU A   4      -6.426   7.190   2.665  1.00  1.15           H  
ATOM     57 1HB  LEU A   4      -6.780   5.580   0.123  1.00  1.15           H  
ATOM     58 2HB  LEU A   4      -8.038   6.530   0.905  1.00  1.15           H  
ATOM     59  HG  LEU A   4      -5.489   7.677  -0.248  1.00  1.15           H  
ATOM     60 1HD1 LEU A   4      -6.948   8.559  -1.936  1.00  1.15           H  
ATOM     61 2HD1 LEU A   4      -6.999   6.801  -1.906  1.00  1.15           H  
ATOM     62 3HD1 LEU A   4      -8.275   7.722  -1.203  1.00  1.15           H  
ATOM     63 1HD2 LEU A   4      -6.483   9.799   0.177  1.00  1.15           H  
ATOM     64 2HD2 LEU A   4      -7.814   8.993   0.958  1.00  1.15           H  
ATOM     65 3HD2 LEU A   4      -6.228   8.861   1.653  1.00  1.15           H  
ATOM     66  N   GLY A   5      -6.360   3.936   2.719  1.00  1.17           N  
ATOM     67  CA  GLY A   5      -6.880   2.742   3.369  1.00  1.17           C  
ATOM     68  C   GLY A   5      -6.293   2.516   4.768  1.00  1.17           C  
ATOM     69  O   GLY A   5      -6.556   1.483   5.385  1.00  1.17           O  
ATOM     70  H   GLY A   5      -5.523   3.865   2.163  1.00  1.17           H  
ATOM     71 1HA  GLY A   5      -7.965   2.818   3.440  1.00  1.17           H  
ATOM     72 2HA  GLY A   5      -6.667   1.876   2.745  1.00  1.17           H  
ATOM     73  N   THR A   6      -5.486   3.457   5.261  1.00  1.17           N  
ATOM     74  CA  THR A   6      -4.844   3.303   6.560  1.00  1.17           C  
ATOM     75  C   THR A   6      -5.565   4.051   7.684  1.00  1.17           C  
ATOM     76  O   THR A   6      -5.756   5.267   7.627  1.00  1.17           O  
ATOM     77  CB  THR A   6      -3.363   3.751   6.461  1.00  1.17           C  
ATOM     78  CG2 THR A   6      -2.662   3.752   7.807  1.00  1.17           C  
ATOM     79  OG1 THR A   6      -2.670   2.892   5.546  1.00  1.17           O  
ATOM     80  H   THR A   6      -5.296   4.307   4.730  1.00  1.17           H  
ATOM     81  HA  THR A   6      -4.850   2.244   6.816  1.00  1.17           H  
ATOM     82  HB  THR A   6      -3.333   4.767   6.066  1.00  1.17           H  
ATOM     83  HG1 THR A   6      -2.616   2.009   5.923  1.00  1.17           H  
ATOM     84 1HG2 THR A   6      -1.630   4.089   7.686  1.00  1.17           H  
ATOM     85 2HG2 THR A   6      -3.180   4.429   8.448  1.00  1.17           H  
ATOM     86 3HG2 THR A   6      -2.669   2.753   8.234  1.00  1.17           H  
ATOM     87  N   SER A   7      -5.955   3.296   8.724  1.00  1.15           N  
ATOM     88  CA  SER A   7      -6.633   3.837   9.912  1.00  1.15           C  
ATOM     89  C   SER A   7      -5.688   4.738  10.697  1.00  1.15           C  
ATOM     90  O   SER A   7      -6.056   5.786  11.232  1.00  1.15           O  
ATOM     91  CB  SER A   7      -7.091   2.710  10.820  1.00  1.15           C  
ATOM     92  OG  SER A   7      -8.082   1.926  10.214  1.00  1.15           O  
ATOM     93  H   SER A   7      -5.781   2.301   8.676  1.00  1.15           H  
ATOM     94  HA  SER A   7      -7.493   4.427   9.594  1.00  1.15           H  
ATOM     95 1HB  SER A   7      -6.237   2.086  11.082  1.00  1.15           H  
ATOM     96 2HB  SER A   7      -7.477   3.134  11.746  1.00  1.15           H  
ATOM     97  HG  SER A   7      -8.340   1.273  10.874  1.00  1.15           H  
ATOM     98  N   ASN A   8      -4.435   4.326  10.748  1.00  1.11           N  
ATOM     99  CA  ASN A   8      -3.407   5.032  11.489  1.00  1.11           C  
ATOM    100  C   ASN A   8      -2.875   6.190  10.665  1.00  1.11           C  
ATOM    101  O   ASN A   8      -1.746   6.155  10.160  1.00  1.11           O  
ATOM    102  CB  ASN A   8      -2.295   4.085  11.863  1.00  1.11           C  
ATOM    103  CG  ASN A   8      -2.758   3.031  12.814  1.00  1.11           C  
ATOM    104  ND2 ASN A   8      -2.316   1.820  12.598  1.00  1.11           N  
ATOM    105  OD1 ASN A   8      -3.523   3.307  13.747  1.00  1.11           O  
ATOM    106  H   ASN A   8      -4.195   3.476  10.265  1.00  1.11           H  
ATOM    107  HA  ASN A   8      -3.848   5.446  12.397  1.00  1.11           H  
ATOM    108 1HB  ASN A   8      -1.902   3.608  10.965  1.00  1.11           H  
ATOM    109 2HB  ASN A   8      -1.480   4.644  12.323  1.00  1.11           H  
ATOM    110 1HD2 ASN A   8      -2.592   1.071  13.202  1.00  1.11           H  
ATOM    111 2HD2 ASN A   8      -1.698   1.641  11.833  1.00  1.11           H  
ATOM    112  N   ARG A   9      -3.718   7.193  10.513  1.00  1.07           N  
ATOM    113  CA  ARG A   9      -3.392   8.330   9.684  1.00  1.07           C  
ATOM    114  C   ARG A   9      -3.697   9.647  10.373  1.00  1.07           C  
ATOM    115  O   ARG A   9      -4.787   9.852  10.914  1.00  1.07           O  
ATOM    116  CB  ARG A   9      -4.151   8.251   8.387  1.00  1.07           C  
ATOM    117  CG  ARG A   9      -3.864   9.331   7.431  1.00  1.07           C  
ATOM    118  CD  ARG A   9      -4.611   9.107   6.256  1.00  1.07           C  
ATOM    119  NE  ARG A   9      -4.470  10.151   5.327  1.00  1.07           N  
ATOM    120  CZ  ARG A   9      -5.350  10.381   4.399  1.00  1.07           C  
ATOM    121  NH1 ARG A   9      -6.404   9.620   4.326  1.00  1.07           N1+
ATOM    122  NH2 ARG A   9      -5.165  11.386   3.598  1.00  1.07           N  
ATOM    123  H   ARG A   9      -4.634   7.107  10.954  1.00  1.07           H  
ATOM    124  HA  ARG A   9      -2.333   8.293   9.467  1.00  1.07           H  
ATOM    125 1HB  ARG A   9      -3.917   7.305   7.891  1.00  1.07           H  
ATOM    126 2HB  ARG A   9      -5.224   8.254   8.587  1.00  1.07           H  
ATOM    127 1HG  ARG A   9      -4.139  10.299   7.853  1.00  1.07           H  
ATOM    128 2HG  ARG A   9      -2.806   9.331   7.173  1.00  1.07           H  
ATOM    129 1HD  ARG A   9      -4.284   8.179   5.783  1.00  1.07           H  
ATOM    130 2HD  ARG A   9      -5.666   9.026   6.517  1.00  1.07           H  
ATOM    131  HE  ARG A   9      -3.679  10.799   5.374  1.00  1.07           H  
ATOM    132 1HH1 ARG A   9      -6.528   8.856   4.971  1.00  1.07           H  
ATOM    133 2HH1 ARG A   9      -7.129   9.843   3.651  1.00  1.07           H  
ATOM    134 1HH2 ARG A   9      -4.336  11.951   3.743  1.00  1.07           H  
ATOM    135 2HH2 ARG A   9      -5.854  11.607   2.874  1.00  1.07           H  
ATOM    136  N   ASP A  10      -2.701  10.524  10.368  1.00  1.06           N  
ATOM    137  CA  ASP A  10      -2.818  11.836  10.984  1.00  1.06           C  
ATOM    138  C   ASP A  10      -2.841  12.937   9.946  1.00  1.06           C  
ATOM    139  O   ASP A  10      -2.290  12.778   8.856  1.00  1.06           O  
ATOM    140  CB  ASP A  10      -1.681  12.069  11.962  1.00  1.06           C  
ATOM    141  CG  ASP A  10      -1.730  11.156  13.156  1.00  1.06           C  
ATOM    142  OD1 ASP A  10      -2.682  11.227  13.895  1.00  1.06           O  
ATOM    143  OD2 ASP A  10      -0.841  10.347  13.369  1.00  1.06           O1-
ATOM    144  H   ASP A  10      -1.843  10.264   9.876  1.00  1.06           H  
ATOM    145  HA  ASP A  10      -3.756  11.877  11.537  1.00  1.06           H  
ATOM    146 1HB  ASP A  10      -0.733  11.964  11.462  1.00  1.06           H  
ATOM    147 2HB  ASP A  10      -1.765  13.079  12.326  1.00  1.06           H  
ATOM    148  N   PHE A  11      -3.449  14.063  10.307  1.00  1.10           N  
ATOM    149  CA  PHE A  11      -3.530  15.211   9.415  1.00  1.10           C  
ATOM    150  C   PHE A  11      -2.965  16.474  10.054  1.00  1.10           C  
ATOM    151  O   PHE A  11      -3.173  16.725  11.246  1.00  1.10           O  
ATOM    152  CB  PHE A  11      -5.001  15.434   9.059  1.00  1.10           C  
ATOM    153  CG  PHE A  11      -5.608  14.297   8.299  1.00  1.10           C  
ATOM    154  CD1 PHE A  11      -6.052  13.178   8.973  1.00  1.10           C  
ATOM    155  CD2 PHE A  11      -5.791  14.352   6.936  1.00  1.10           C  
ATOM    156  CE1 PHE A  11      -6.621  12.141   8.306  1.00  1.10           C  
ATOM    157  CE2 PHE A  11      -6.388  13.307   6.276  1.00  1.10           C  
ATOM    158  CZ  PHE A  11      -6.799  12.203   6.966  1.00  1.10           C  
ATOM    159  H   PHE A  11      -3.879  14.120  11.221  1.00  1.10           H  
ATOM    160  HA  PHE A  11      -2.969  14.991   8.512  1.00  1.10           H  
ATOM    161 1HB  PHE A  11      -5.579  15.588   9.969  1.00  1.10           H  
ATOM    162 2HB  PHE A  11      -5.092  16.338   8.455  1.00  1.10           H  
ATOM    163  HD1 PHE A  11      -5.928  13.117  10.055  1.00  1.10           H  
ATOM    164  HD2 PHE A  11      -5.463  15.232   6.390  1.00  1.10           H  
ATOM    165  HE1 PHE A  11      -6.931  11.272   8.853  1.00  1.10           H  
ATOM    166  HE2 PHE A  11      -6.531  13.347   5.213  1.00  1.10           H  
ATOM    167  HZ  PHE A  11      -7.267  11.373   6.441  1.00  1.10           H  
ATOM    168  N   VAL A  12      -2.295  17.281   9.242  1.00  1.22           N  
ATOM    169  CA  VAL A  12      -1.777  18.575   9.647  1.00  1.22           C  
ATOM    170  C   VAL A  12      -2.225  19.668   8.697  1.00  1.22           C  
ATOM    171  O   VAL A  12      -2.025  19.554   7.487  1.00  1.22           O  
ATOM    172  CB  VAL A  12      -0.240  18.589   9.641  1.00  1.22           C  
ATOM    173  CG1 VAL A  12       0.243  19.969  10.048  1.00  1.22           C  
ATOM    174  CG2 VAL A  12       0.296  17.524  10.538  1.00  1.22           C  
ATOM    175  H   VAL A  12      -2.127  16.965   8.295  1.00  1.22           H  
ATOM    176  HA  VAL A  12      -2.141  18.801  10.649  1.00  1.22           H  
ATOM    177  HB  VAL A  12       0.114  18.410   8.638  1.00  1.22           H  
ATOM    178 1HG1 VAL A  12       1.294  19.990  10.036  1.00  1.22           H  
ATOM    179 2HG1 VAL A  12      -0.132  20.719   9.355  1.00  1.22           H  
ATOM    180 3HG1 VAL A  12      -0.105  20.199  11.053  1.00  1.22           H  
ATOM    181 1HG2 VAL A  12       1.379  17.536  10.520  1.00  1.22           H  
ATOM    182 2HG2 VAL A  12      -0.054  17.698  11.552  1.00  1.22           H  
ATOM    183 3HG2 VAL A  12      -0.056  16.560  10.186  1.00  1.22           H  
ATOM    184  N   GLU A  13      -2.802  20.731   9.235  1.00  1.40           N  
ATOM    185  CA  GLU A  13      -3.169  21.861   8.398  1.00  1.40           C  
ATOM    186  C   GLU A  13      -2.235  23.012   8.744  1.00  1.40           C  
ATOM    187  O   GLU A  13      -2.137  23.418   9.904  1.00  1.40           O  
ATOM    188  CB  GLU A  13      -4.636  22.233   8.576  1.00  1.40           C  
ATOM    189  CG  GLU A  13      -5.105  23.390   7.691  1.00  1.40           C  
ATOM    190  CD  GLU A  13      -6.583  23.686   7.831  1.00  1.40           C  
ATOM    191  OE1 GLU A  13      -7.223  23.058   8.642  1.00  1.40           O  
ATOM    192  OE2 GLU A  13      -7.074  24.531   7.115  1.00  1.40           O1-
ATOM    193  H   GLU A  13      -2.963  20.767  10.231  1.00  1.40           H  
ATOM    194  HA  GLU A  13      -3.011  21.606   7.354  1.00  1.40           H  
ATOM    195 1HB  GLU A  13      -5.258  21.365   8.349  1.00  1.40           H  
ATOM    196 2HB  GLU A  13      -4.820  22.509   9.614  1.00  1.40           H  
ATOM    197 1HG  GLU A  13      -4.540  24.284   7.961  1.00  1.40           H  
ATOM    198 2HG  GLU A  13      -4.878  23.159   6.655  1.00  1.40           H  
ATOM    199  N   GLY A  14      -1.510  23.496   7.749  1.00  1.63           N  
ATOM    200  CA  GLY A  14      -0.541  24.549   7.955  1.00  1.63           C  
ATOM    201  C   GLY A  14      -1.214  25.851   8.335  1.00  1.63           C  
ATOM    202  O   GLY A  14      -2.319  26.153   7.889  1.00  1.63           O  
ATOM    203  H   GLY A  14      -1.630  23.104   6.823  1.00  1.63           H  
ATOM    204 1HA  GLY A  14       0.149  24.250   8.743  1.00  1.63           H  
ATOM    205 2HA  GLY A  14       0.044  24.683   7.047  1.00  1.63           H  
ATOM    206  N   ALA A  15      -0.513  26.647   9.134  1.00  1.83           N  
ATOM    207  CA  ALA A  15      -0.994  27.949   9.589  1.00  1.83           C  
ATOM    208  C   ALA A  15      -0.777  29.054   8.564  1.00  1.83           C  
ATOM    209  O   ALA A  15      -1.262  30.171   8.740  1.00  1.83           O  
ATOM    210  CB  ALA A  15      -0.270  28.325  10.869  1.00  1.83           C  
ATOM    211  H   ALA A  15       0.384  26.324   9.465  1.00  1.83           H  
ATOM    212  HA  ALA A  15      -2.064  27.867   9.779  1.00  1.83           H  
ATOM    213 1HB  ALA A  15      -0.645  29.281  11.230  1.00  1.83           H  
ATOM    214 2HB  ALA A  15      -0.446  27.557  11.618  1.00  1.83           H  
ATOM    215 3HB  ALA A  15       0.801  28.408  10.669  1.00  1.83           H  
ATOM    216  N   SER A  16      -0.032  28.718   7.512  1.00  1.91           N  
ATOM    217  CA  SER A  16       0.477  29.614   6.472  1.00  1.91           C  
ATOM    218  C   SER A  16       1.482  30.470   7.217  1.00  1.91           C  
ATOM    219  O   SER A  16       1.700  30.237   8.408  1.00  1.91           O  
ATOM    220  CB  SER A  16      -0.591  30.467   5.773  1.00  1.91           C  
ATOM    221  OG  SER A  16      -1.086  31.510   6.570  1.00  1.91           O  
ATOM    222  H   SER A  16       0.252  27.755   7.459  1.00  1.91           H  
ATOM    223  HA  SER A  16       1.007  29.035   5.714  1.00  1.91           H  
ATOM    224 1HB  SER A  16      -0.181  30.878   4.853  1.00  1.91           H  
ATOM    225 2HB  SER A  16      -1.415  29.816   5.488  1.00  1.91           H  
ATOM    226  HG  SER A  16      -1.282  31.134   7.425  1.00  1.91           H  
ATOM    227  N   GLY A  17       2.177  31.387   6.549  1.00  1.85           N  
ATOM    228  CA  GLY A  17       3.181  32.207   7.249  1.00  1.85           C  
ATOM    229  C   GLY A  17       4.489  31.432   7.493  1.00  1.85           C  
ATOM    230  O   GLY A  17       5.562  31.820   7.030  1.00  1.85           O  
ATOM    231  H   GLY A  17       1.993  31.541   5.570  1.00  1.85           H  
ATOM    232 1HA  GLY A  17       3.390  33.101   6.662  1.00  1.85           H  
ATOM    233 2HA  GLY A  17       2.772  32.540   8.202  1.00  1.85           H  
ATOM    234  N   ALA A  18       4.364  30.326   8.222  1.00  1.66           N  
ATOM    235  CA  ALA A  18       5.439  29.408   8.544  1.00  1.66           C  
ATOM    236  C   ALA A  18       6.032  28.854   7.270  1.00  1.66           C  
ATOM    237  O   ALA A  18       5.318  28.585   6.302  1.00  1.66           O  
ATOM    238  CB  ALA A  18       4.917  28.253   9.410  1.00  1.66           C  
ATOM    239  H   ALA A  18       3.436  30.128   8.569  1.00  1.66           H  
ATOM    240  HA  ALA A  18       6.214  29.954   9.080  1.00  1.66           H  
ATOM    241 1HB  ALA A  18       5.736  27.568   9.652  1.00  1.66           H  
ATOM    242 2HB  ALA A  18       4.496  28.652  10.332  1.00  1.66           H  
ATOM    243 3HB  ALA A  18       4.144  27.713   8.865  1.00  1.66           H  
ATOM    244  N   THR A  19       7.337  28.636   7.295  1.00  1.43           N  
ATOM    245  CA  THR A  19       8.050  28.074   6.162  1.00  1.43           C  
ATOM    246  C   THR A  19       8.407  26.622   6.414  1.00  1.43           C  
ATOM    247  O   THR A  19       9.265  26.061   5.740  1.00  1.43           O  
ATOM    248  CB  THR A  19       9.307  28.890   5.834  1.00  1.43           C  
ATOM    249  CG2 THR A  19       8.907  30.312   5.470  1.00  1.43           C  
ATOM    250  OG1 THR A  19      10.183  28.922   6.971  1.00  1.43           O  
ATOM    251  H   THR A  19       7.861  28.888   8.121  1.00  1.43           H  
ATOM    252  HA  THR A  19       7.397  28.107   5.289  1.00  1.43           H  
ATOM    253  HB  THR A  19       9.829  28.431   4.994  1.00  1.43           H  
ATOM    254  HG1 THR A  19      10.975  29.421   6.749  1.00  1.43           H  
ATOM    255 1HG2 THR A  19       9.797  30.894   5.233  1.00  1.43           H  
ATOM    256 2HG2 THR A  19       8.245  30.292   4.604  1.00  1.43           H  
ATOM    257 3HG2 THR A  19       8.386  30.773   6.310  1.00  1.43           H  
ATOM    258  N   TRP A  20       7.795  26.041   7.441  1.00  1.22           N  
ATOM    259  CA  TRP A  20       8.001  24.634   7.733  1.00  1.22           C  
ATOM    260  C   TRP A  20       6.950  24.030   8.655  1.00  1.22           C  
ATOM    261  O   TRP A  20       6.387  24.711   9.517  1.00  1.22           O  
ATOM    262  CB  TRP A  20       9.382  24.437   8.342  1.00  1.22           C  
ATOM    263  CG  TRP A  20       9.619  25.267   9.566  1.00  1.22           C  
ATOM    264  CD1 TRP A  20      10.246  26.477   9.598  1.00  1.22           C  
ATOM    265  CD2 TRP A  20       9.253  24.971  10.936  1.00  1.22           C  
ATOM    266  CE2 TRP A  20       9.692  26.047  11.716  1.00  1.22           C  
ATOM    267  CE3 TRP A  20       8.605  23.902  11.554  1.00  1.22           C  
ATOM    268  NE1 TRP A  20      10.294  26.955  10.883  1.00  1.22           N  
ATOM    269  CZ2 TRP A  20       9.502  26.084  13.085  1.00  1.22           C  
ATOM    270  CZ3 TRP A  20       8.418  23.941  12.924  1.00  1.22           C  
ATOM    271  CH2 TRP A  20       8.858  25.002  13.669  1.00  1.22           C  
ATOM    272  H   TRP A  20       7.131  26.576   7.974  1.00  1.22           H  
ATOM    273  HA  TRP A  20       7.956  24.091   6.791  1.00  1.22           H  
ATOM    274 1HB  TRP A  20       9.476  23.404   8.610  1.00  1.22           H  
ATOM    275 2HB  TRP A  20      10.156  24.652   7.611  1.00  1.22           H  
ATOM    276  HD1 TRP A  20      10.651  26.990   8.726  1.00  1.22           H  
ATOM    277  HE1 TRP A  20      10.706  27.833  11.167  1.00  1.22           H  
ATOM    278  HE3 TRP A  20       8.260  23.052  10.973  1.00  1.22           H  
ATOM    279  HZ2 TRP A  20       9.843  26.919  13.698  1.00  1.22           H  
ATOM    280  HZ3 TRP A  20       7.914  23.097  13.399  1.00  1.22           H  
ATOM    281  HH2 TRP A  20       8.697  24.993  14.743  1.00  1.22           H  
ATOM    282  N   ILE A  21       6.766  22.718   8.504  1.00  1.07           N  
ATOM    283  CA  ILE A  21       5.937  21.893   9.381  1.00  1.07           C  
ATOM    284  C   ILE A  21       6.723  20.731  10.009  1.00  1.07           C  
ATOM    285  O   ILE A  21       7.399  19.987   9.292  1.00  1.07           O  
ATOM    286  CB  ILE A  21       4.765  21.292   8.578  1.00  1.07           C  
ATOM    287  CG1 ILE A  21       3.899  22.392   7.924  1.00  1.07           C  
ATOM    288  CG2 ILE A  21       3.933  20.445   9.464  1.00  1.07           C  
ATOM    289  CD1 ILE A  21       3.190  23.279   8.914  1.00  1.07           C  
ATOM    290  H   ILE A  21       7.240  22.265   7.723  1.00  1.07           H  
ATOM    291  HA  ILE A  21       5.547  22.516  10.188  1.00  1.07           H  
ATOM    292  HB  ILE A  21       5.165  20.673   7.774  1.00  1.07           H  
ATOM    293 1HG1 ILE A  21       4.534  23.012   7.297  1.00  1.07           H  
ATOM    294 2HG1 ILE A  21       3.147  21.920   7.292  1.00  1.07           H  
ATOM    295 1HG2 ILE A  21       3.142  20.015   8.868  1.00  1.07           H  
ATOM    296 2HG2 ILE A  21       4.534  19.661   9.889  1.00  1.07           H  
ATOM    297 3HG2 ILE A  21       3.515  21.053  10.270  1.00  1.07           H  
ATOM    298 1HD1 ILE A  21       2.610  24.026   8.380  1.00  1.07           H  
ATOM    299 2HD1 ILE A  21       2.526  22.679   9.541  1.00  1.07           H  
ATOM    300 3HD1 ILE A  21       3.926  23.773   9.539  1.00  1.07           H  
ATOM    301  N   ASP A  22       6.612  20.526  11.325  1.00  0.98           N  
ATOM    302  CA  ASP A  22       7.263  19.352  11.925  1.00  0.98           C  
ATOM    303  C   ASP A  22       6.312  18.154  11.955  1.00  0.98           C  
ATOM    304  O   ASP A  22       5.181  18.256  12.419  1.00  0.98           O  
ATOM    305  CB  ASP A  22       7.848  19.656  13.305  1.00  0.98           C  
ATOM    306  CG  ASP A  22       9.118  20.504  13.206  1.00  0.98           C  
ATOM    307  OD1 ASP A  22       9.642  20.592  12.129  1.00  0.98           O  
ATOM    308  OD2 ASP A  22       9.567  21.062  14.185  1.00  0.98           O1-
ATOM    309  H   ASP A  22       6.076  21.169  11.920  1.00  0.98           H  
ATOM    310  HA  ASP A  22       8.103  19.068  11.296  1.00  0.98           H  
ATOM    311 1HB  ASP A  22       7.107  20.190  13.900  1.00  0.98           H  
ATOM    312 2HB  ASP A  22       8.070  18.722  13.819  1.00  0.98           H  
ATOM    313  N   LEU A  23       6.737  17.044  11.364  1.00  0.94           N  
ATOM    314  CA  LEU A  23       5.931  15.834  11.262  1.00  0.94           C  
ATOM    315  C   LEU A  23       6.567  14.677  12.036  1.00  0.94           C  
ATOM    316  O   LEU A  23       7.792  14.603  12.142  1.00  0.94           O  
ATOM    317  CB  LEU A  23       5.857  15.427   9.792  1.00  0.94           C  
ATOM    318  CG  LEU A  23       5.395  16.524   8.826  1.00  0.94           C  
ATOM    319  CD1 LEU A  23       5.479  15.996   7.391  1.00  0.94           C  
ATOM    320  CD2 LEU A  23       4.009  16.974   9.187  1.00  0.94           C  
ATOM    321  H   LEU A  23       7.665  17.035  10.954  1.00  0.94           H  
ATOM    322  HA  LEU A  23       4.936  16.029  11.659  1.00  0.94           H  
ATOM    323 1HB  LEU A  23       6.853  15.110   9.476  1.00  0.94           H  
ATOM    324 2HB  LEU A  23       5.177  14.578   9.694  1.00  0.94           H  
ATOM    325  HG  LEU A  23       6.078  17.377   8.905  1.00  0.94           H  
ATOM    326 1HD1 LEU A  23       5.192  16.776   6.695  1.00  0.94           H  
ATOM    327 2HD1 LEU A  23       6.505  15.694   7.176  1.00  0.94           H  
ATOM    328 3HD1 LEU A  23       4.816  15.138   7.274  1.00  0.94           H  
ATOM    329 1HD2 LEU A  23       3.712  17.757   8.517  1.00  0.94           H  
ATOM    330 2HD2 LEU A  23       3.329  16.165   9.104  1.00  0.94           H  
ATOM    331 3HD2 LEU A  23       3.996  17.347  10.205  1.00  0.94           H  
ATOM    332  N   VAL A  24       5.752  13.751  12.528  1.00  0.94           N  
ATOM    333  CA  VAL A  24       6.287  12.534  13.143  1.00  0.94           C  
ATOM    334  C   VAL A  24       5.685  11.320  12.442  1.00  0.94           C  
ATOM    335  O   VAL A  24       4.466  11.141  12.433  1.00  0.94           O  
ATOM    336  CB  VAL A  24       5.979  12.465  14.659  1.00  0.94           C  
ATOM    337  CG1 VAL A  24       6.551  11.169  15.230  1.00  0.94           C  
ATOM    338  CG2 VAL A  24       6.562  13.705  15.389  1.00  0.94           C  
ATOM    339  H   VAL A  24       4.756  13.868  12.440  1.00  0.94           H  
ATOM    340  HA  VAL A  24       7.367  12.505  13.006  1.00  0.94           H  
ATOM    341  HB  VAL A  24       4.900  12.438  14.804  1.00  0.94           H  
ATOM    342 1HG1 VAL A  24       6.309  11.122  16.272  1.00  0.94           H  
ATOM    343 2HG1 VAL A  24       6.116  10.311  14.714  1.00  0.94           H  
ATOM    344 3HG1 VAL A  24       7.635  11.158  15.100  1.00  0.94           H  
ATOM    345 1HG2 VAL A  24       6.329  13.643  16.455  1.00  0.94           H  
ATOM    346 2HG2 VAL A  24       7.646  13.733  15.257  1.00  0.94           H  
ATOM    347 3HG2 VAL A  24       6.127  14.618  14.986  1.00  0.94           H  
ATOM    348  N   LEU A  25       6.540  10.493  11.851  1.00  0.97           N  
ATOM    349  CA  LEU A  25       6.093   9.338  11.085  1.00  0.97           C  
ATOM    350  C   LEU A  25       6.310   8.017  11.844  1.00  0.97           C  
ATOM    351  O   LEU A  25       7.443   7.546  11.971  1.00  0.97           O  
ATOM    352  CB  LEU A  25       6.867   9.309   9.769  1.00  0.97           C  
ATOM    353  CG  LEU A  25       6.806  10.584   8.883  1.00  0.97           C  
ATOM    354  CD1 LEU A  25       7.696  10.396   7.631  1.00  0.97           C  
ATOM    355  CD2 LEU A  25       5.379  10.851   8.505  1.00  0.97           C  
ATOM    356  H   LEU A  25       7.537  10.695  11.898  1.00  0.97           H  
ATOM    357  HA  LEU A  25       5.029   9.447  10.878  1.00  0.97           H  
ATOM    358 1HB  LEU A  25       7.908   9.121   9.997  1.00  0.97           H  
ATOM    359 2HB  LEU A  25       6.471   8.488   9.181  1.00  0.97           H  
ATOM    360  HG  LEU A  25       7.199  11.437   9.446  1.00  0.97           H  
ATOM    361 1HD1 LEU A  25       7.662  11.295   7.021  1.00  0.97           H  
ATOM    362 2HD1 LEU A  25       8.728  10.213   7.942  1.00  0.97           H  
ATOM    363 3HD1 LEU A  25       7.337   9.551   7.047  1.00  0.97           H  
ATOM    364 1HD2 LEU A  25       5.319  11.749   7.898  1.00  0.97           H  
ATOM    365 2HD2 LEU A  25       4.980  10.006   7.947  1.00  0.97           H  
ATOM    366 3HD2 LEU A  25       4.812  10.986   9.411  1.00  0.97           H  
ATOM    367  N   GLU A  26       5.219   7.442  12.364  1.00  0.99           N  
ATOM    368  CA  GLU A  26       5.249   6.244  13.231  1.00  0.99           C  
ATOM    369  C   GLU A  26       4.954   4.891  12.576  1.00  0.99           C  
ATOM    370  O   GLU A  26       3.886   4.708  11.992  1.00  0.99           O  
ATOM    371  CB  GLU A  26       4.215   6.430  14.344  1.00  0.99           C  
ATOM    372  CG  GLU A  26       4.063   5.242  15.302  1.00  0.99           C  
ATOM    373  CD  GLU A  26       3.071   5.503  16.473  1.00  0.99           C  
ATOM    374  OE1 GLU A  26       1.896   5.635  16.219  1.00  0.99           O  
ATOM    375  OE2 GLU A  26       3.516   5.595  17.608  1.00  0.99           O1-
ATOM    376  H   GLU A  26       4.322   7.879  12.180  1.00  0.99           H  
ATOM    377  HA  GLU A  26       6.236   6.186  13.678  1.00  0.99           H  
ATOM    378 1HB  GLU A  26       4.453   7.317  14.917  1.00  0.99           H  
ATOM    379 2HB  GLU A  26       3.240   6.601  13.890  1.00  0.99           H  
ATOM    380 1HG  GLU A  26       3.670   4.409  14.721  1.00  0.99           H  
ATOM    381 2HG  GLU A  26       5.031   4.936  15.664  1.00  0.99           H  
ATOM    382  N   GLY A  27       5.858   3.925  12.712  1.00  1.01           N  
ATOM    383  CA  GLY A  27       5.581   2.584  12.210  1.00  1.01           C  
ATOM    384  C   GLY A  27       5.218   2.626  10.735  1.00  1.01           C  
ATOM    385  O   GLY A  27       5.984   3.121   9.915  1.00  1.01           O  
ATOM    386  H   GLY A  27       6.740   4.126  13.180  1.00  1.01           H  
ATOM    387 1HA  GLY A  27       6.457   1.951  12.361  1.00  1.01           H  
ATOM    388 2HA  GLY A  27       4.768   2.143  12.783  1.00  1.01           H  
ATOM    389  N   GLY A  28       4.048   2.057  10.425  1.00  1.01           N  
ATOM    390  CA  GLY A  28       3.488   1.986   9.074  1.00  1.01           C  
ATOM    391  C   GLY A  28       2.398   3.051   8.836  1.00  1.01           C  
ATOM    392  O   GLY A  28       1.585   2.912   7.915  1.00  1.01           O  
ATOM    393  H   GLY A  28       3.507   1.668  11.182  1.00  1.01           H  
ATOM    394 1HA  GLY A  28       4.290   2.121   8.344  1.00  1.01           H  
ATOM    395 2HA  GLY A  28       3.072   0.995   8.909  1.00  1.01           H  
ATOM    396  N   SER A  29       2.340   4.062   9.712  1.00  0.99           N  
ATOM    397  CA  SER A  29       1.343   5.139   9.672  1.00  0.99           C  
ATOM    398  C   SER A  29       1.633   6.128   8.567  1.00  0.99           C  
ATOM    399  O   SER A  29       2.704   6.107   7.962  1.00  0.99           O  
ATOM    400  CB  SER A  29       1.324   5.928  10.967  1.00  0.99           C  
ATOM    401  OG  SER A  29       2.496   6.666  11.107  1.00  0.99           O  
ATOM    402  H   SER A  29       3.032   4.106  10.457  1.00  0.99           H  
ATOM    403  HA  SER A  29       0.357   4.703   9.499  1.00  0.99           H  
ATOM    404 1HB  SER A  29       0.481   6.602  10.983  1.00  0.99           H  
ATOM    405 2HB  SER A  29       1.218   5.248  11.809  1.00  0.99           H  
ATOM    406  HG  SER A  29       3.173   5.994  11.286  1.00  0.99           H  
ATOM    407  N   CYS A  30       0.694   7.035   8.350  1.00  0.97           N  
ATOM    408  CA  CYS A  30       0.841   8.058   7.316  1.00  0.97           C  
ATOM    409  C   CYS A  30       0.392   9.424   7.779  1.00  0.97           C  
ATOM    410  O   CYS A  30      -0.589   9.540   8.518  1.00  0.97           O  
ATOM    411  CB  CYS A  30       0.033   7.697   6.088  1.00  0.97           C  
ATOM    412  SG  CYS A  30       0.166   8.904   4.756  1.00  0.97           S  
ATOM    413  H   CYS A  30      -0.160   6.970   8.906  1.00  0.97           H  
ATOM    414  HA  CYS A  30       1.894   8.122   7.035  1.00  0.97           H  
ATOM    415 1HB  CYS A  30       0.362   6.732   5.712  1.00  0.97           H  
ATOM    416 2HB  CYS A  30      -1.018   7.602   6.362  1.00  0.97           H  
ATOM    417  N   VAL A  31       1.150  10.448   7.388  1.00  0.97           N  
ATOM    418  CA  VAL A  31       0.803  11.814   7.731  1.00  0.97           C  
ATOM    419  C   VAL A  31       0.504  12.690   6.523  1.00  0.97           C  
ATOM    420  O   VAL A  31       1.325  12.835   5.614  1.00  0.97           O  
ATOM    421  CB  VAL A  31       1.927  12.435   8.542  1.00  0.97           C  
ATOM    422  CG1 VAL A  31       1.587  13.861   8.852  1.00  0.97           C  
ATOM    423  CG2 VAL A  31       2.113  11.617   9.809  1.00  0.97           C  
ATOM    424  H   VAL A  31       1.972  10.276   6.806  1.00  0.97           H  
ATOM    425  HA  VAL A  31      -0.086  11.789   8.357  1.00  0.97           H  
ATOM    426  HB  VAL A  31       2.851  12.425   7.965  1.00  0.97           H  
ATOM    427 1HG1 VAL A  31       2.379  14.275   9.438  1.00  0.97           H  
ATOM    428 2HG1 VAL A  31       1.473  14.428   7.930  1.00  0.97           H  
ATOM    429 3HG1 VAL A  31       0.659  13.893   9.404  1.00  0.97           H  
ATOM    430 1HG2 VAL A  31       2.918  12.032  10.400  1.00  0.97           H  
ATOM    431 2HG2 VAL A  31       1.200  11.621  10.386  1.00  0.97           H  
ATOM    432 3HG2 VAL A  31       2.363  10.590   9.554  1.00  0.97           H  
ATOM    433  N   THR A  32      -0.681  13.286   6.545  1.00  1.00           N  
ATOM    434  CA  THR A  32      -1.163  14.155   5.484  1.00  1.00           C  
ATOM    435  C   THR A  32      -1.035  15.615   5.866  1.00  1.00           C  
ATOM    436  O   THR A  32      -1.528  16.026   6.913  1.00  1.00           O  
ATOM    437  CB  THR A  32      -2.625  13.818   5.168  1.00  1.00           C  
ATOM    438  CG2 THR A  32      -3.185  14.749   4.152  1.00  1.00           C  
ATOM    439  OG1 THR A  32      -2.698  12.475   4.692  1.00  1.00           O  
ATOM    440  H   THR A  32      -1.290  13.114   7.344  1.00  1.00           H  
ATOM    441  HA  THR A  32      -0.565  13.987   4.590  1.00  1.00           H  
ATOM    442  HB  THR A  32      -3.196  13.888   6.082  1.00  1.00           H  
ATOM    443  HG1 THR A  32      -2.127  12.427   3.894  1.00  1.00           H  
ATOM    444 1HG2 THR A  32      -4.213  14.486   3.945  1.00  1.00           H  
ATOM    445 2HG2 THR A  32      -3.133  15.770   4.519  1.00  1.00           H  
ATOM    446 3HG2 THR A  32      -2.595  14.652   3.251  1.00  1.00           H  
ATOM    447  N   VAL A  33      -0.376  16.393   5.018  1.00  1.08           N  
ATOM    448  CA  VAL A  33      -0.156  17.798   5.285  1.00  1.08           C  
ATOM    449  C   VAL A  33      -0.804  18.640   4.200  1.00  1.08           C  
ATOM    450  O   VAL A  33      -0.623  18.404   3.002  1.00  1.08           O  
ATOM    451  CB  VAL A  33       1.349  18.112   5.329  1.00  1.08           C  
ATOM    452  CG1 VAL A  33       1.590  19.602   5.662  1.00  1.08           C  
ATOM    453  CG2 VAL A  33       2.009  17.193   6.315  1.00  1.08           C  
ATOM    454  H   VAL A  33       0.009  15.979   4.176  1.00  1.08           H  
ATOM    455  HA  VAL A  33      -0.599  18.050   6.243  1.00  1.08           H  
ATOM    456  HB  VAL A  33       1.768  17.941   4.344  1.00  1.08           H  
ATOM    457 1HG1 VAL A  33       2.659  19.803   5.672  1.00  1.08           H  
ATOM    458 2HG1 VAL A  33       1.113  20.235   4.918  1.00  1.08           H  
ATOM    459 3HG1 VAL A  33       1.170  19.825   6.648  1.00  1.08           H  
ATOM    460 1HG2 VAL A  33       3.060  17.403   6.316  1.00  1.08           H  
ATOM    461 2HG2 VAL A  33       1.601  17.352   7.300  1.00  1.08           H  
ATOM    462 3HG2 VAL A  33       1.849  16.155   6.023  1.00  1.08           H  
ATOM    463  N   MET A  34      -1.534  19.650   4.618  1.00  1.18           N  
ATOM    464  CA  MET A  34      -2.201  20.530   3.676  1.00  1.18           C  
ATOM    465  C   MET A  34      -2.004  21.959   4.125  1.00  1.18           C  
ATOM    466  O   MET A  34      -1.739  22.207   5.299  1.00  1.18           O  
ATOM    467  CB  MET A  34      -3.676  20.149   3.620  1.00  1.18           C  
ATOM    468  CG  MET A  34      -4.403  20.372   4.910  1.00  1.18           C  
ATOM    469  SD  MET A  34      -5.997  19.582   4.964  1.00  1.18           S  
ATOM    470  CE  MET A  34      -5.446  17.896   5.198  1.00  1.18           C  
ATOM    471  H   MET A  34      -1.660  19.778   5.623  1.00  1.18           H  
ATOM    472  HA  MET A  34      -1.754  20.419   2.688  1.00  1.18           H  
ATOM    473 1HB  MET A  34      -4.172  20.731   2.848  1.00  1.18           H  
ATOM    474 2HB  MET A  34      -3.776  19.101   3.349  1.00  1.18           H  
ATOM    475 1HG  MET A  34      -3.803  19.982   5.727  1.00  1.18           H  
ATOM    476 2HG  MET A  34      -4.542  21.439   5.067  1.00  1.18           H  
ATOM    477 1HE  MET A  34      -6.313  17.254   5.286  1.00  1.18           H  
ATOM    478 2HE  MET A  34      -4.840  17.588   4.342  1.00  1.18           H  
ATOM    479 3HE  MET A  34      -4.850  17.829   6.110  1.00  1.18           H  
ATOM    480  N   ALA A  35      -2.087  22.894   3.197  1.00  1.28           N  
ATOM    481  CA  ALA A  35      -1.942  24.298   3.541  1.00  1.28           C  
ATOM    482  C   ALA A  35      -2.582  25.135   2.437  1.00  1.28           C  
ATOM    483  O   ALA A  35      -2.697  24.653   1.310  1.00  1.28           O  
ATOM    484  CB  ALA A  35      -0.466  24.644   3.721  1.00  1.28           C  
ATOM    485  H   ALA A  35      -2.282  22.626   2.238  1.00  1.28           H  
ATOM    486  HA  ALA A  35      -2.463  24.465   4.478  1.00  1.28           H  
ATOM    487 1HB  ALA A  35      -0.351  25.689   3.991  1.00  1.28           H  
ATOM    488 2HB  ALA A  35      -0.035  24.028   4.508  1.00  1.28           H  
ATOM    489 3HB  ALA A  35       0.064  24.462   2.795  1.00  1.28           H  
ATOM    490  N   PRO A  36      -3.018  26.372   2.703  1.00  1.31           N  
ATOM    491  CA  PRO A  36      -3.553  27.247   1.689  1.00  1.31           C  
ATOM    492  C   PRO A  36      -2.564  27.390   0.546  1.00  1.31           C  
ATOM    493  O   PRO A  36      -1.373  27.604   0.757  1.00  1.31           O  
ATOM    494  CB  PRO A  36      -3.714  28.560   2.455  1.00  1.31           C  
ATOM    495  CG  PRO A  36      -3.952  28.126   3.891  1.00  1.31           C  
ATOM    496  CD  PRO A  36      -3.046  26.929   4.080  1.00  1.31           C  
ATOM    497  HA  PRO A  36      -4.512  26.861   1.335  1.00  1.31           H  
ATOM    498 1HB  PRO A  36      -2.816  29.175   2.339  1.00  1.31           H  
ATOM    499 2HB  PRO A  36      -4.555  29.132   2.035  1.00  1.31           H  
ATOM    500 1HG  PRO A  36      -3.724  28.946   4.591  1.00  1.31           H  
ATOM    501 2HG  PRO A  36      -5.013  27.869   4.041  1.00  1.31           H  
ATOM    502 1HD  PRO A  36      -2.044  27.243   4.407  1.00  1.31           H  
ATOM    503 2HD  PRO A  36      -3.530  26.259   4.805  1.00  1.31           H  
ATOM    504  N   GLU A  37      -3.096  27.279  -0.664  1.00  1.27           N  
ATOM    505  CA  GLU A  37      -2.368  27.354  -1.929  1.00  1.27           C  
ATOM    506  C   GLU A  37      -1.238  26.324  -2.117  1.00  1.27           C  
ATOM    507  O   GLU A  37      -0.420  26.474  -3.030  1.00  1.27           O  
ATOM    508  CB  GLU A  37      -1.809  28.765  -2.134  1.00  1.27           C  
ATOM    509  CG  GLU A  37      -2.884  29.861  -2.174  1.00  1.27           C  
ATOM    510  CD  GLU A  37      -2.338  31.245  -2.482  1.00  1.27           C  
ATOM    511  OE1 GLU A  37      -1.158  31.456  -2.330  1.00  1.27           O  
ATOM    512  OE2 GLU A  37      -3.112  32.087  -2.874  1.00  1.27           O1-
ATOM    513  H   GLU A  37      -4.090  27.105  -0.717  1.00  1.27           H  
ATOM    514  HA  GLU A  37      -3.092  27.180  -2.724  1.00  1.27           H  
ATOM    515 1HB  GLU A  37      -1.103  29.004  -1.343  1.00  1.27           H  
ATOM    516 2HB  GLU A  37      -1.265  28.800  -3.076  1.00  1.27           H  
ATOM    517 1HG  GLU A  37      -3.623  29.599  -2.928  1.00  1.27           H  
ATOM    518 2HG  GLU A  37      -3.388  29.888  -1.207  1.00  1.27           H  
ATOM    519  N   LYS A  38      -1.242  25.235  -1.341  1.00  1.16           N  
ATOM    520  CA  LYS A  38      -0.296  24.144  -1.558  1.00  1.16           C  
ATOM    521  C   LYS A  38      -1.112  22.875  -1.813  1.00  1.16           C  
ATOM    522  O   LYS A  38      -2.233  22.777  -1.333  1.00  1.16           O  
ATOM    523  CB  LYS A  38       0.637  23.960  -0.353  1.00  1.16           C  
ATOM    524  CG  LYS A  38       1.491  25.163   0.018  1.00  1.16           C  
ATOM    525  CD  LYS A  38       2.480  25.487  -1.100  1.00  1.16           C  
ATOM    526  CE  LYS A  38       3.488  26.564  -0.698  1.00  1.16           C  
ATOM    527  NZ  LYS A  38       4.249  27.069  -1.879  1.00  1.16           N1+
ATOM    528  H   LYS A  38      -1.902  25.160  -0.564  1.00  1.16           H  
ATOM    529  HA  LYS A  38       0.305  24.375  -2.435  1.00  1.16           H  
ATOM    530 1HB  LYS A  38       0.020  23.734   0.513  1.00  1.16           H  
ATOM    531 2HB  LYS A  38       1.298  23.117  -0.486  1.00  1.16           H  
ATOM    532 1HG  LYS A  38       0.841  26.030   0.191  1.00  1.16           H  
ATOM    533 2HG  LYS A  38       2.040  24.956   0.934  1.00  1.16           H  
ATOM    534 1HD  LYS A  38       3.034  24.587  -1.371  1.00  1.16           H  
ATOM    535 2HD  LYS A  38       1.940  25.829  -1.984  1.00  1.16           H  
ATOM    536 1HE  LYS A  38       2.980  27.395  -0.213  1.00  1.16           H  
ATOM    537 2HE  LYS A  38       4.198  26.120   0.002  1.00  1.16           H  
ATOM    538 1HZ  LYS A  38       4.931  27.754  -1.593  1.00  1.16           H  
ATOM    539 2HZ  LYS A  38       4.720  26.294  -2.360  1.00  1.16           H  
ATOM    540 3HZ  LYS A  38       3.609  27.483  -2.535  1.00  1.16           H  
ATOM    541  N   PRO A  39      -0.622  21.895  -2.574  1.00  1.02           N  
ATOM    542  CA  PRO A  39      -1.288  20.650  -2.825  1.00  1.02           C  
ATOM    543  C   PRO A  39      -1.195  19.878  -1.545  1.00  1.02           C  
ATOM    544  O   PRO A  39      -0.376  20.212  -0.695  1.00  1.02           O  
ATOM    545  CB  PRO A  39      -0.483  20.041  -3.967  1.00  1.02           C  
ATOM    546  CG  PRO A  39       0.885  20.592  -3.779  1.00  1.02           C  
ATOM    547  CD  PRO A  39       0.671  21.996  -3.197  1.00  1.02           C  
ATOM    548  HA  PRO A  39      -2.333  20.836  -3.109  1.00  1.02           H  
ATOM    549 1HB  PRO A  39      -0.522  18.953  -3.894  1.00  1.02           H  
ATOM    550 2HB  PRO A  39      -0.924  20.315  -4.937  1.00  1.02           H  
ATOM    551 1HG  PRO A  39       1.461  19.936  -3.132  1.00  1.02           H  
ATOM    552 2HG  PRO A  39       1.412  20.620  -4.745  1.00  1.02           H  
ATOM    553 1HD  PRO A  39       1.390  22.168  -2.441  1.00  1.02           H  
ATOM    554 2HD  PRO A  39       0.701  22.754  -3.979  1.00  1.02           H  
ATOM    555  N   THR A  40      -2.026  18.877  -1.389  1.00  0.89           N  
ATOM    556  CA  THR A  40      -1.922  18.063  -0.197  1.00  0.89           C  
ATOM    557  C   THR A  40      -0.807  17.038  -0.379  1.00  0.89           C  
ATOM    558  O   THR A  40      -0.723  16.413  -1.446  1.00  0.89           O  
ATOM    559  CB  THR A  40      -3.257  17.381   0.089  1.00  0.89           C  
ATOM    560  CG2 THR A  40      -3.166  16.581   1.347  1.00  0.89           C  
ATOM    561  OG1 THR A  40      -4.263  18.386   0.253  1.00  0.89           O  
ATOM    562  H   THR A  40      -2.703  18.652  -2.100  1.00  0.89           H  
ATOM    563  HA  THR A  40      -1.666  18.700   0.651  1.00  0.89           H  
ATOM    564  HB  THR A  40      -3.528  16.736  -0.731  1.00  0.89           H  
ATOM    565  HG1 THR A  40      -5.034  18.022   0.740  1.00  0.89           H  
ATOM    566 1HG2 THR A  40      -4.126  16.117   1.544  1.00  0.89           H  
ATOM    567 2HG2 THR A  40      -2.406  15.809   1.226  1.00  0.89           H  
ATOM    568 3HG2 THR A  40      -2.898  17.226   2.173  1.00  0.89           H  
ATOM    569  N   LEU A  41       0.075  16.906   0.621  1.00  0.79           N  
ATOM    570  CA  LEU A  41       1.153  15.926   0.527  1.00  0.79           C  
ATOM    571  C   LEU A  41       1.099  14.898   1.643  1.00  0.79           C  
ATOM    572  O   LEU A  41       0.850  15.222   2.803  1.00  0.79           O  
ATOM    573  CB  LEU A  41       2.535  16.590   0.559  1.00  0.79           C  
ATOM    574  CG  LEU A  41       2.952  17.364  -0.685  1.00  0.79           C  
ATOM    575  CD1 LEU A  41       2.562  18.792  -0.536  1.00  0.79           C  
ATOM    576  CD2 LEU A  41       4.437  17.224  -0.884  1.00  0.79           C  
ATOM    577  H   LEU A  41      -0.047  17.464   1.464  1.00  0.79           H  
ATOM    578  HA  LEU A  41       1.051  15.395  -0.416  1.00  0.79           H  
ATOM    579 1HB  LEU A  41       2.558  17.281   1.396  1.00  0.79           H  
ATOM    580 2HB  LEU A  41       3.281  15.809   0.725  1.00  0.79           H  
ATOM    581  HG  LEU A  41       2.427  16.968  -1.547  1.00  0.79           H  
ATOM    582 1HD1 LEU A  41       2.848  19.338  -1.421  1.00  0.79           H  
ATOM    583 2HD1 LEU A  41       1.509  18.846  -0.402  1.00  0.79           H  
ATOM    584 3HD1 LEU A  41       3.051  19.220   0.324  1.00  0.79           H  
ATOM    585 1HD2 LEU A  41       4.738  17.771  -1.778  1.00  0.79           H  
ATOM    586 2HD2 LEU A  41       4.959  17.623  -0.017  1.00  0.79           H  
ATOM    587 3HD2 LEU A  41       4.680  16.172  -1.003  1.00  0.79           H  
ATOM    588  N   ASP A  42       1.365  13.654   1.272  1.00  0.74           N  
ATOM    589  CA  ASP A  42       1.389  12.518   2.180  1.00  0.74           C  
ATOM    590  C   ASP A  42       2.792  11.989   2.415  1.00  0.74           C  
ATOM    591  O   ASP A  42       3.506  11.656   1.469  1.00  0.74           O  
ATOM    592  CB  ASP A  42       0.442  11.437   1.682  1.00  0.74           C  
ATOM    593  CG  ASP A  42      -0.981  11.892   1.837  1.00  0.74           C  
ATOM    594  OD1 ASP A  42      -1.175  12.810   2.543  1.00  0.74           O  
ATOM    595  OD2 ASP A  42      -1.883  11.369   1.218  1.00  0.74           O1-
ATOM    596  H   ASP A  42       1.582  13.497   0.292  1.00  0.74           H  
ATOM    597  HA  ASP A  42       1.012  12.852   3.141  1.00  0.74           H  
ATOM    598 1HB  ASP A  42       0.640  11.221   0.643  1.00  0.74           H  
ATOM    599 2HB  ASP A  42       0.603  10.529   2.247  1.00  0.74           H  
ATOM    600  N   PHE A  43       3.193  11.954   3.676  1.00  0.73           N  
ATOM    601  CA  PHE A  43       4.525  11.523   4.056  1.00  0.73           C  
ATOM    602  C   PHE A  43       4.419  10.208   4.818  1.00  0.73           C  
ATOM    603  O   PHE A  43       3.629  10.086   5.764  1.00  0.73           O  
ATOM    604  CB  PHE A  43       5.141  12.591   4.944  1.00  0.73           C  
ATOM    605  CG  PHE A  43       5.272  13.933   4.251  1.00  0.73           C  
ATOM    606  CD1 PHE A  43       4.180  14.802   4.218  1.00  0.73           C  
ATOM    607  CD2 PHE A  43       6.435  14.337   3.653  1.00  0.73           C  
ATOM    608  CE1 PHE A  43       4.276  16.028   3.591  1.00  0.73           C  
ATOM    609  CE2 PHE A  43       6.518  15.566   3.022  1.00  0.73           C  
ATOM    610  CZ  PHE A  43       5.441  16.407   2.992  1.00  0.73           C  
ATOM    611  H   PHE A  43       2.546  12.251   4.404  1.00  0.73           H  
ATOM    612  HA  PHE A  43       5.136  11.371   3.164  1.00  0.73           H  
ATOM    613 1HB  PHE A  43       4.519  12.726   5.828  1.00  0.73           H  
ATOM    614 2HB  PHE A  43       6.129  12.272   5.272  1.00  0.73           H  
ATOM    615  HD1 PHE A  43       3.238  14.501   4.691  1.00  0.73           H  
ATOM    616  HD2 PHE A  43       7.299  13.673   3.675  1.00  0.73           H  
ATOM    617  HE1 PHE A  43       3.418  16.684   3.569  1.00  0.73           H  
ATOM    618  HE2 PHE A  43       7.424  15.860   2.545  1.00  0.73           H  
ATOM    619  HZ  PHE A  43       5.516  17.368   2.495  1.00  0.73           H  
ATOM    620  N   LYS A  44       5.188   9.208   4.400  1.00  0.74           N  
ATOM    621  CA  LYS A  44       5.096   7.905   5.038  1.00  0.74           C  
ATOM    622  C   LYS A  44       6.388   7.113   5.145  1.00  0.74           C  
ATOM    623  O   LYS A  44       7.106   6.938   4.161  1.00  0.74           O  
ATOM    624  CB  LYS A  44       4.081   7.065   4.251  1.00  0.74           C  
ATOM    625  CG  LYS A  44       3.873   5.695   4.784  1.00  0.74           C  
ATOM    626  CD  LYS A  44       2.769   4.985   4.079  1.00  0.74           C  
ATOM    627  CE  LYS A  44       2.598   3.611   4.663  1.00  0.74           C  
ATOM    628  NZ  LYS A  44       1.526   2.871   3.995  1.00  0.74           N1+
ATOM    629  H   LYS A  44       5.799   9.342   3.593  1.00  0.74           H  
ATOM    630  HA  LYS A  44       4.722   8.050   6.053  1.00  0.74           H  
ATOM    631 1HB  LYS A  44       3.110   7.568   4.255  1.00  0.74           H  
ATOM    632 2HB  LYS A  44       4.404   6.982   3.213  1.00  0.74           H  
ATOM    633 1HG  LYS A  44       4.779   5.118   4.635  1.00  0.74           H  
ATOM    634 2HG  LYS A  44       3.669   5.730   5.833  1.00  0.74           H  
ATOM    635 1HD  LYS A  44       1.840   5.541   4.190  1.00  0.74           H  
ATOM    636 2HD  LYS A  44       2.997   4.901   3.020  1.00  0.74           H  
ATOM    637 1HE  LYS A  44       3.533   3.060   4.562  1.00  0.74           H  
ATOM    638 2HE  LYS A  44       2.362   3.708   5.714  1.00  0.74           H  
ATOM    639 1HZ  LYS A  44       1.424   1.957   4.402  1.00  0.74           H  
ATOM    640 2HZ  LYS A  44       0.661   3.388   4.095  1.00  0.74           H  
ATOM    641 3HZ  LYS A  44       1.749   2.786   3.010  1.00  0.74           H  
ATOM    642  N   VAL A  45       6.658   6.561   6.329  1.00  0.76           N  
ATOM    643  CA  VAL A  45       7.785   5.646   6.436  1.00  0.76           C  
ATOM    644  C   VAL A  45       7.300   4.311   5.931  1.00  0.76           C  
ATOM    645  O   VAL A  45       6.280   3.795   6.380  1.00  0.76           O  
ATOM    646  CB  VAL A  45       8.329   5.497   7.884  1.00  0.76           C  
ATOM    647  CG1 VAL A  45       9.415   4.419   7.930  1.00  0.76           C  
ATOM    648  CG2 VAL A  45       8.976   6.772   8.335  1.00  0.76           C  
ATOM    649  H   VAL A  45       6.064   6.735   7.129  1.00  0.76           H  
ATOM    650  HA  VAL A  45       8.597   5.986   5.798  1.00  0.76           H  
ATOM    651  HB  VAL A  45       7.504   5.221   8.550  1.00  0.76           H  
ATOM    652 1HG1 VAL A  45       9.789   4.321   8.945  1.00  0.76           H  
ATOM    653 2HG1 VAL A  45       8.988   3.476   7.619  1.00  0.76           H  
ATOM    654 3HG1 VAL A  45      10.236   4.689   7.260  1.00  0.76           H  
ATOM    655 1HG2 VAL A  45       9.344   6.655   9.356  1.00  0.76           H  
ATOM    656 2HG2 VAL A  45       9.801   7.000   7.691  1.00  0.76           H  
ATOM    657 3HG2 VAL A  45       8.274   7.548   8.294  1.00  0.76           H  
ATOM    658  N   MET A  46       8.001   3.788   4.955  1.00  0.79           N  
ATOM    659  CA  MET A  46       7.657   2.517   4.371  1.00  0.79           C  
ATOM    660  C   MET A  46       8.364   1.435   5.145  1.00  0.79           C  
ATOM    661  O   MET A  46       7.845   0.334   5.339  1.00  0.79           O  
ATOM    662  CB  MET A  46       8.106   2.476   2.921  1.00  0.79           C  
ATOM    663  CG  MET A  46       7.398   3.403   2.002  1.00  0.79           C  
ATOM    664  SD  MET A  46       8.081   3.307   0.355  1.00  0.79           S  
ATOM    665  CE  MET A  46       7.567   1.677  -0.164  1.00  0.79           C  
ATOM    666  H   MET A  46       8.817   4.287   4.629  1.00  0.79           H  
ATOM    667  HA  MET A  46       6.582   2.360   4.444  1.00  0.79           H  
ATOM    668 1HB  MET A  46       9.171   2.721   2.874  1.00  0.79           H  
ATOM    669 2HB  MET A  46       7.990   1.465   2.535  1.00  0.79           H  
ATOM    670 1HG  MET A  46       6.342   3.153   1.963  1.00  0.79           H  
ATOM    671 2HG  MET A  46       7.500   4.433   2.365  1.00  0.79           H  
ATOM    672 1HE  MET A  46       7.911   1.492  -1.181  1.00  0.79           H  
ATOM    673 2HE  MET A  46       7.996   0.934   0.509  1.00  0.79           H  
ATOM    674 3HE  MET A  46       6.486   1.601  -0.132  1.00  0.79           H  
ATOM    675  N   LYS A  47       9.579   1.762   5.575  1.00  0.81           N  
ATOM    676  CA  LYS A  47      10.400   0.792   6.273  1.00  0.81           C  
ATOM    677  C   LYS A  47      11.517   1.388   7.138  1.00  0.81           C  
ATOM    678  O   LYS A  47      12.177   2.351   6.753  1.00  0.81           O  
ATOM    679  CB  LYS A  47      10.991  -0.169   5.249  1.00  0.81           C  
ATOM    680  CG  LYS A  47      11.814  -1.234   5.825  1.00  0.81           C  
ATOM    681  CD  LYS A  47      12.196  -2.254   4.782  1.00  0.81           C  
ATOM    682  CE  LYS A  47      13.075  -1.618   3.697  1.00  0.81           C  
ATOM    683  NZ  LYS A  47      13.699  -2.633   2.828  1.00  0.81           N1+
ATOM    684  H   LYS A  47       9.931   2.697   5.368  1.00  0.81           H  
ATOM    685  HA  LYS A  47       9.750   0.225   6.940  1.00  0.81           H  
ATOM    686 1HB  LYS A  47      10.193  -0.642   4.677  1.00  0.81           H  
ATOM    687 2HB  LYS A  47      11.614   0.388   4.544  1.00  0.81           H  
ATOM    688 1HG  LYS A  47      12.696  -0.784   6.234  1.00  0.81           H  
ATOM    689 2HG  LYS A  47      11.267  -1.721   6.625  1.00  0.81           H  
ATOM    690 1HD  LYS A  47      12.753  -3.068   5.257  1.00  0.81           H  
ATOM    691 2HD  LYS A  47      11.300  -2.666   4.323  1.00  0.81           H  
ATOM    692 1HE  LYS A  47      12.457  -0.964   3.083  1.00  0.81           H  
ATOM    693 2HE  LYS A  47      13.860  -1.022   4.164  1.00  0.81           H  
ATOM    694 1HZ  LYS A  47      14.272  -2.176   2.129  1.00  0.81           H  
ATOM    695 2HZ  LYS A  47      14.292  -3.222   3.422  1.00  0.81           H  
ATOM    696 3HZ  LYS A  47      12.998  -3.190   2.380  1.00  0.81           H  
ATOM    697  N   MET A  48      11.739   0.804   8.314  1.00  0.84           N  
ATOM    698  CA  MET A  48      12.897   1.164   9.144  1.00  0.84           C  
ATOM    699  C   MET A  48      13.823  -0.035   9.268  1.00  0.84           C  
ATOM    700  O   MET A  48      13.377  -1.102   9.702  1.00  0.84           O  
ATOM    701  CB  MET A  48      12.501   1.578  10.553  1.00  0.84           C  
ATOM    702  CG  MET A  48      13.721   1.895  11.439  1.00  0.84           C  
ATOM    703  SD  MET A  48      13.300   2.312  13.133  1.00  0.84           S  
ATOM    704  CE  MET A  48      14.887   2.796  13.752  1.00  0.84           C  
ATOM    705  H   MET A  48      11.129   0.057   8.620  1.00  0.84           H  
ATOM    706  HA  MET A  48      13.455   1.970   8.668  1.00  0.84           H  
ATOM    707 1HB  MET A  48      11.874   2.466  10.513  1.00  0.84           H  
ATOM    708 2HB  MET A  48      11.922   0.780  11.029  1.00  0.84           H  
ATOM    709 1HG  MET A  48      14.380   1.027  11.461  1.00  0.84           H  
ATOM    710 2HG  MET A  48      14.278   2.727  11.000  1.00  0.84           H  
ATOM    711 1HE  MET A  48      14.816   3.088  14.792  1.00  0.84           H  
ATOM    712 2HE  MET A  48      15.594   1.981  13.648  1.00  0.84           H  
ATOM    713 3HE  MET A  48      15.229   3.629  13.183  1.00  0.84           H  
ATOM    714  N   GLU A  49      15.100   0.141   8.928  1.00  0.87           N  
ATOM    715  CA  GLU A  49      16.062  -0.948   9.019  1.00  0.87           C  
ATOM    716  C   GLU A  49      17.352  -0.609   9.736  1.00  0.87           C  
ATOM    717  O   GLU A  49      17.849   0.517   9.703  1.00  0.87           O  
ATOM    718  CB  GLU A  49      16.494  -1.487   7.640  1.00  0.87           C  
ATOM    719  CG  GLU A  49      15.455  -2.206   6.837  1.00  0.87           C  
ATOM    720  CD  GLU A  49      16.002  -2.734   5.510  1.00  0.87           C  
ATOM    721  OE1 GLU A  49      17.071  -2.332   5.134  1.00  0.87           O  
ATOM    722  OE2 GLU A  49      15.346  -3.554   4.880  1.00  0.87           O1-
ATOM    723  H   GLU A  49      15.410   1.049   8.591  1.00  0.87           H  
ATOM    724  HA  GLU A  49      15.580  -1.740   9.565  1.00  0.87           H  
ATOM    725 1HB  GLU A  49      16.864  -0.659   7.036  1.00  0.87           H  
ATOM    726 2HB  GLU A  49      17.327  -2.180   7.782  1.00  0.87           H  
ATOM    727 1HG  GLU A  49      15.064  -3.031   7.424  1.00  0.87           H  
ATOM    728 2HG  GLU A  49      14.667  -1.525   6.650  1.00  0.87           H  
ATOM    729  N   ALA A  50      17.930  -1.626  10.347  1.00  0.89           N  
ATOM    730  CA  ALA A  50      19.266  -1.510  10.877  1.00  0.89           C  
ATOM    731  C   ALA A  50      20.137  -2.471  10.088  1.00  0.89           C  
ATOM    732  O   ALA A  50      19.702  -3.573   9.730  1.00  0.89           O  
ATOM    733  CB  ALA A  50      19.313  -1.788  12.345  1.00  0.89           C  
ATOM    734  H   ALA A  50      17.436  -2.512  10.384  1.00  0.89           H  
ATOM    735  HA  ALA A  50      19.616  -0.502  10.706  1.00  0.89           H  
ATOM    736 1HB  ALA A  50      20.342  -1.676  12.682  1.00  0.89           H  
ATOM    737 2HB  ALA A  50      18.672  -1.082  12.874  1.00  0.89           H  
ATOM    738 3HB  ALA A  50      18.986  -2.771  12.518  1.00  0.89           H  
ATOM    739  N   THR A  51      21.378  -2.084   9.848  1.00  0.91           N  
ATOM    740  CA  THR A  51      22.236  -2.918   9.026  1.00  0.91           C  
ATOM    741  C   THR A  51      23.406  -3.554   9.785  1.00  0.91           C  
ATOM    742  O   THR A  51      23.296  -4.672  10.284  1.00  0.91           O  
ATOM    743  CB  THR A  51      22.756  -2.074   7.853  1.00  0.91           C  
ATOM    744  CG2 THR A  51      21.577  -1.583   6.998  1.00  0.91           C  
ATOM    745  OG1 THR A  51      23.447  -0.942   8.381  1.00  0.91           O  
ATOM    746  H   THR A  51      21.679  -1.160  10.156  1.00  0.91           H  
ATOM    747  HA  THR A  51      21.637  -3.730   8.614  1.00  0.91           H  
ATOM    748  HB  THR A  51      23.439  -2.669   7.246  1.00  0.91           H  
ATOM    749  HG1 THR A  51      22.805  -0.376   8.860  1.00  0.91           H  
ATOM    750 1HG2 THR A  51      21.951  -0.977   6.177  1.00  0.91           H  
ATOM    751 2HG2 THR A  51      21.033  -2.442   6.600  1.00  0.91           H  
ATOM    752 3HG2 THR A  51      20.903  -0.980   7.611  1.00  0.91           H  
ATOM    753  N   GLU A  52      24.526  -2.855   9.915  1.00  0.92           N  
ATOM    754  CA  GLU A  52      25.701  -3.485  10.531  1.00  0.92           C  
ATOM    755  C   GLU A  52      25.647  -3.543  12.060  1.00  0.92           C  
ATOM    756  O   GLU A  52      26.413  -2.878  12.758  1.00  0.92           O  
ATOM    757  CB  GLU A  52      26.970  -2.771  10.080  1.00  0.92           C  
ATOM    758  CG  GLU A  52      27.230  -2.857   8.583  1.00  0.92           C  
ATOM    759  CD  GLU A  52      28.505  -2.169   8.155  1.00  0.92           C  
ATOM    760  OE1 GLU A  52      29.124  -1.530   8.973  1.00  0.92           O  
ATOM    761  OE2 GLU A  52      28.859  -2.287   7.005  1.00  0.92           O1-
ATOM    762  H   GLU A  52      24.553  -1.923   9.519  1.00  0.92           H  
ATOM    763  HA  GLU A  52      25.752  -4.513  10.170  1.00  0.92           H  
ATOM    764 1HB  GLU A  52      26.915  -1.723  10.348  1.00  0.92           H  
ATOM    765 2HB  GLU A  52      27.829  -3.197  10.598  1.00  0.92           H  
ATOM    766 1HG  GLU A  52      27.278  -3.905   8.293  1.00  0.92           H  
ATOM    767 2HG  GLU A  52      26.385  -2.403   8.061  1.00  0.92           H  
ATOM    768  N   LEU A  53      24.773  -4.416  12.548  1.00  0.93           N  
ATOM    769  CA  LEU A  53      24.504  -4.645  13.966  1.00  0.93           C  
ATOM    770  C   LEU A  53      25.700  -5.284  14.661  1.00  0.93           C  
ATOM    771  O   LEU A  53      26.425  -6.075  14.051  1.00  0.93           O  
ATOM    772  CB  LEU A  53      23.297  -5.562  14.115  1.00  0.93           C  
ATOM    773  CG  LEU A  53      21.993  -5.038  13.628  1.00  0.93           C  
ATOM    774  CD1 LEU A  53      20.971  -6.112  13.745  1.00  0.93           C  
ATOM    775  CD2 LEU A  53      21.620  -3.879  14.451  1.00  0.93           C  
ATOM    776  H   LEU A  53      24.217  -4.909  11.851  1.00  0.93           H  
ATOM    777  HA  LEU A  53      24.296  -3.688  14.445  1.00  0.93           H  
ATOM    778 1HB  LEU A  53      23.498  -6.501  13.609  1.00  0.93           H  
ATOM    779 2HB  LEU A  53      23.170  -5.747  15.162  1.00  0.93           H  
ATOM    780  HG  LEU A  53      22.066  -4.743  12.579  1.00  0.93           H  
ATOM    781 1HD1 LEU A  53      20.041  -5.725  13.407  1.00  0.93           H  
ATOM    782 2HD1 LEU A  53      21.260  -6.966  13.134  1.00  0.93           H  
ATOM    783 3HD1 LEU A  53      20.892  -6.412  14.781  1.00  0.93           H  
ATOM    784 1HD2 LEU A  53      20.671  -3.507  14.119  1.00  0.93           H  
ATOM    785 2HD2 LEU A  53      21.551  -4.196  15.495  1.00  0.93           H  
ATOM    786 3HD2 LEU A  53      22.379  -3.108  14.351  1.00  0.93           H  
ATOM    787  N   ALA A  54      25.917  -4.945  15.937  1.00  0.91           N  
ATOM    788  CA  ALA A  54      27.053  -5.529  16.662  1.00  0.91           C  
ATOM    789  C   ALA A  54      26.635  -6.591  17.673  1.00  0.91           C  
ATOM    790  O   ALA A  54      25.903  -6.305  18.617  1.00  0.91           O  
ATOM    791  CB  ALA A  54      27.825  -4.437  17.380  1.00  0.91           C  
ATOM    792  H   ALA A  54      25.277  -4.294  16.401  1.00  0.91           H  
ATOM    793  HA  ALA A  54      27.711  -6.002  15.935  1.00  0.91           H  
ATOM    794 1HB  ALA A  54      28.687  -4.879  17.884  1.00  0.91           H  
ATOM    795 2HB  ALA A  54      28.164  -3.696  16.656  1.00  0.91           H  
ATOM    796 3HB  ALA A  54      27.184  -3.960  18.112  1.00  0.91           H  
ATOM    797  N   THR A  55      27.117  -7.820  17.504  1.00  0.88           N  
ATOM    798  CA  THR A  55      26.741  -8.869  18.451  1.00  0.88           C  
ATOM    799  C   THR A  55      27.196  -8.467  19.839  1.00  0.88           C  
ATOM    800  O   THR A  55      28.334  -8.036  20.018  1.00  0.88           O  
ATOM    801  CB  THR A  55      27.321 -10.252  18.082  1.00  0.88           C  
ATOM    802  CG2 THR A  55      26.843 -11.293  19.101  1.00  0.88           C  
ATOM    803  OG1 THR A  55      26.879 -10.635  16.767  1.00  0.88           O  
ATOM    804  H   THR A  55      27.720  -8.026  16.720  1.00  0.88           H  
ATOM    805  HA  THR A  55      25.664  -8.953  18.486  1.00  0.88           H  
ATOM    806  HB  THR A  55      28.409 -10.212  18.094  1.00  0.88           H  
ATOM    807  HG1 THR A  55      27.207 -11.520  16.569  1.00  0.88           H  
ATOM    808 1HG2 THR A  55      27.242 -12.272  18.840  1.00  0.88           H  
ATOM    809 2HG2 THR A  55      27.184 -11.027  20.099  1.00  0.88           H  
ATOM    810 3HG2 THR A  55      25.760 -11.327  19.089  1.00  0.88           H  
ATOM    811  N   VAL A  56      26.300  -8.591  20.811  1.00  0.84           N  
ATOM    812  CA  VAL A  56      26.605  -8.221  22.183  1.00  0.84           C  
ATOM    813  C   VAL A  56      26.767  -9.422  23.068  1.00  0.84           C  
ATOM    814  O   VAL A  56      27.719  -9.520  23.845  1.00  0.84           O  
ATOM    815  CB  VAL A  56      25.458  -7.418  22.791  1.00  0.84           C  
ATOM    816  CG1 VAL A  56      25.765  -7.070  24.248  1.00  0.84           C  
ATOM    817  CG2 VAL A  56      25.223  -6.264  21.991  1.00  0.84           C  
ATOM    818  H   VAL A  56      25.371  -8.939  20.585  1.00  0.84           H  
ATOM    819  HA  VAL A  56      27.522  -7.633  22.197  1.00  0.84           H  
ATOM    820  HB  VAL A  56      24.554  -8.029  22.791  1.00  0.84           H  
ATOM    821 1HG1 VAL A  56      24.936  -6.508  24.674  1.00  0.84           H  
ATOM    822 2HG1 VAL A  56      25.916  -7.977  24.820  1.00  0.84           H  
ATOM    823 3HG1 VAL A  56      26.668  -6.462  24.289  1.00  0.84           H  
ATOM    824 1HG2 VAL A  56      24.386  -5.707  22.405  1.00  0.84           H  
ATOM    825 2HG2 VAL A  56      26.117  -5.647  21.977  1.00  0.84           H  
ATOM    826 3HG2 VAL A  56      24.990  -6.585  20.995  1.00  0.84           H  
ATOM    827  N   ARG A  57      25.771 -10.292  23.019  1.00  0.81           N  
ATOM    828  CA  ARG A  57      25.750 -11.430  23.921  1.00  0.81           C  
ATOM    829  C   ARG A  57      24.838 -12.550  23.453  1.00  0.81           C  
ATOM    830  O   ARG A  57      23.740 -12.301  22.938  1.00  0.81           O  
ATOM    831  CB  ARG A  57      25.338 -10.927  25.291  1.00  0.81           C  
ATOM    832  CG  ARG A  57      25.175 -11.893  26.365  1.00  0.81           C  
ATOM    833  CD  ARG A  57      24.707 -11.182  27.592  1.00  0.81           C  
ATOM    834  NE  ARG A  57      25.679 -10.275  28.122  1.00  0.81           N  
ATOM    835  CZ  ARG A  57      25.548  -9.625  29.290  1.00  0.81           C  
ATOM    836  NH1 ARG A  57      24.489  -9.811  30.054  1.00  0.81           N1+
ATOM    837  NH2 ARG A  57      26.498  -8.793  29.684  1.00  0.81           N  
ATOM    838  H   ARG A  57      25.026 -10.153  22.336  1.00  0.81           H  
ATOM    839  HA  ARG A  57      26.761 -11.832  23.990  1.00  0.81           H  
ATOM    840 1HB  ARG A  57      26.108 -10.257  25.653  1.00  0.81           H  
ATOM    841 2HB  ARG A  57      24.461 -10.360  25.230  1.00  0.81           H  
ATOM    842 1HG  ARG A  57      24.424 -12.631  26.091  1.00  0.81           H  
ATOM    843 2HG  ARG A  57      26.122 -12.390  26.556  1.00  0.81           H  
ATOM    844 1HD  ARG A  57      23.842 -10.587  27.329  1.00  0.81           H  
ATOM    845 2HD  ARG A  57      24.430 -11.874  28.359  1.00  0.81           H  
ATOM    846  HE  ARG A  57      26.514 -10.105  27.577  1.00  0.81           H  
ATOM    847 1HH1 ARG A  57      23.727 -10.454  29.777  1.00  0.81           H  
ATOM    848 2HH1 ARG A  57      24.433  -9.321  30.938  1.00  0.81           H  
ATOM    849 1HH2 ARG A  57      27.313  -8.647  29.104  1.00  0.81           H  
ATOM    850 2HH2 ARG A  57      26.405  -8.303  30.560  1.00  0.81           H  
ATOM    851  N   GLU A  58      25.284 -13.787  23.646  1.00  0.78           N  
ATOM    852  CA  GLU A  58      24.446 -14.931  23.338  1.00  0.78           C  
ATOM    853  C   GLU A  58      23.881 -15.517  24.631  1.00  0.78           C  
ATOM    854  O   GLU A  58      24.585 -15.596  25.633  1.00  0.78           O  
ATOM    855  CB  GLU A  58      25.252 -16.002  22.595  1.00  0.78           C  
ATOM    856  CG  GLU A  58      25.783 -15.601  21.220  1.00  0.78           C  
ATOM    857  CD  GLU A  58      26.525 -16.748  20.528  1.00  0.78           C  
ATOM    858  OE1 GLU A  58      26.708 -17.783  21.146  1.00  0.78           O  
ATOM    859  OE2 GLU A  58      26.892 -16.598  19.391  1.00  0.78           O1-
ATOM    860  H   GLU A  58      26.210 -13.944  24.040  1.00  0.78           H  
ATOM    861  HA  GLU A  58      23.619 -14.611  22.716  1.00  0.78           H  
ATOM    862 1HB  GLU A  58      26.109 -16.294  23.204  1.00  0.78           H  
ATOM    863 2HB  GLU A  58      24.626 -16.888  22.464  1.00  0.78           H  
ATOM    864 1HG  GLU A  58      24.954 -15.285  20.600  1.00  0.78           H  
ATOM    865 2HG  GLU A  58      26.456 -14.753  21.336  1.00  0.78           H  
ATOM    866  N   TYR A  59      22.631 -15.961  24.588  1.00  0.75           N  
ATOM    867  CA  TYR A  59      21.992 -16.630  25.721  1.00  0.75           C  
ATOM    868  C   TYR A  59      21.641 -18.066  25.429  1.00  0.75           C  
ATOM    869  O   TYR A  59      21.269 -18.413  24.311  1.00  0.75           O  
ATOM    870  CB  TYR A  59      20.740 -15.886  26.201  1.00  0.75           C  
ATOM    871  CG  TYR A  59      21.019 -14.667  27.040  1.00  0.75           C  
ATOM    872  CD1 TYR A  59      21.303 -13.429  26.511  1.00  0.75           C  
ATOM    873  CD2 TYR A  59      20.975 -14.833  28.408  1.00  0.75           C  
ATOM    874  CE1 TYR A  59      21.562 -12.378  27.385  1.00  0.75           C  
ATOM    875  CE2 TYR A  59      21.228 -13.790  29.256  1.00  0.75           C  
ATOM    876  CZ  TYR A  59      21.533 -12.570  28.752  1.00  0.75           C  
ATOM    877  OH  TYR A  59      21.808 -11.525  29.616  1.00  0.75           O  
ATOM    878  H   TYR A  59      22.124 -15.854  23.719  1.00  0.75           H  
ATOM    879  HA  TYR A  59      22.695 -16.636  26.547  1.00  0.75           H  
ATOM    880 1HB  TYR A  59      20.144 -15.581  25.336  1.00  0.75           H  
ATOM    881 2HB  TYR A  59      20.133 -16.564  26.792  1.00  0.75           H  
ATOM    882  HD1 TYR A  59      21.338 -13.276  25.431  1.00  0.75           H  
ATOM    883  HD2 TYR A  59      20.750 -15.813  28.811  1.00  0.75           H  
ATOM    884  HE1 TYR A  59      21.796 -11.409  27.008  1.00  0.75           H  
ATOM    885  HE2 TYR A  59      21.200 -13.936  30.338  1.00  0.75           H  
ATOM    886  HH  TYR A  59      21.632 -11.808  30.533  1.00  0.75           H  
ATOM    887  N   CYS A  60      21.738 -18.909  26.446  1.00  0.74           N  
ATOM    888  CA  CYS A  60      21.322 -20.296  26.308  1.00  0.74           C  
ATOM    889  C   CYS A  60      19.953 -20.503  26.919  1.00  0.74           C  
ATOM    890  O   CYS A  60      19.721 -20.123  28.063  1.00  0.74           O  
ATOM    891  CB  CYS A  60      22.289 -21.256  26.972  1.00  0.74           C  
ATOM    892  SG  CYS A  60      21.803 -22.979  26.799  1.00  0.74           S  
ATOM    893  H   CYS A  60      22.091 -18.571  27.338  1.00  0.74           H  
ATOM    894  HA  CYS A  60      21.264 -20.540  25.248  1.00  0.74           H  
ATOM    895 1HB  CYS A  60      23.282 -21.134  26.546  1.00  0.74           H  
ATOM    896 2HB  CYS A  60      22.352 -21.028  28.028  1.00  0.74           H  
ATOM    897  N   TYR A  61      19.046 -21.069  26.140  1.00  0.72           N  
ATOM    898  CA  TYR A  61      17.707 -21.332  26.625  1.00  0.72           C  
ATOM    899  C   TYR A  61      17.495 -22.794  26.935  1.00  0.72           C  
ATOM    900  O   TYR A  61      16.844 -23.115  27.928  1.00  0.72           O  
ATOM    901  CB  TYR A  61      16.681 -20.774  25.651  1.00  0.72           C  
ATOM    902  CG  TYR A  61      16.772 -19.288  25.663  1.00  0.72           C  
ATOM    903  CD1 TYR A  61      17.208 -18.707  26.823  1.00  0.72           C  
ATOM    904  CD2 TYR A  61      16.435 -18.500  24.601  1.00  0.72           C  
ATOM    905  CE1 TYR A  61      17.334 -17.383  26.937  1.00  0.72           C  
ATOM    906  CE2 TYR A  61      16.554 -17.140  24.752  1.00  0.72           C  
ATOM    907  CZ  TYR A  61      17.014 -16.599  25.942  1.00  0.72           C  
ATOM    908  OH  TYR A  61      17.134 -15.261  26.147  1.00  0.72           O  
ATOM    909  H   TYR A  61      19.293 -21.357  25.192  1.00  0.72           H  
ATOM    910  HA  TYR A  61      17.574 -20.799  27.565  1.00  0.72           H  
ATOM    911 1HB  TYR A  61      16.882 -21.137  24.638  1.00  0.72           H  
ATOM    912 2HB  TYR A  61      15.679 -21.073  25.936  1.00  0.72           H  
ATOM    913  HD1 TYR A  61      17.465 -19.329  27.673  1.00  0.72           H  
ATOM    914  HD2 TYR A  61      16.078 -18.933  23.668  1.00  0.72           H  
ATOM    915  HE1 TYR A  61      17.692 -16.949  27.852  1.00  0.72           H  
ATOM    916  HE2 TYR A  61      16.288 -16.495  23.942  1.00  0.72           H  
ATOM    917  HH  TYR A  61      17.514 -15.111  27.014  1.00  0.72           H  
ATOM    918  N   GLU A  62      18.030 -23.678  26.097  1.00  0.72           N  
ATOM    919  CA  GLU A  62      17.852 -25.114  26.324  1.00  0.72           C  
ATOM    920  C   GLU A  62      19.181 -25.808  26.417  1.00  0.72           C  
ATOM    921  O   GLU A  62      20.014 -25.683  25.513  1.00  0.72           O  
ATOM    922  CB  GLU A  62      17.042 -25.772  25.217  1.00  0.72           C  
ATOM    923  CG  GLU A  62      16.755 -27.262  25.440  1.00  0.72           C  
ATOM    924  CD  GLU A  62      15.851 -27.830  24.399  1.00  0.72           C  
ATOM    925  OE1 GLU A  62      15.397 -27.069  23.578  1.00  0.72           O  
ATOM    926  OE2 GLU A  62      15.608 -29.015  24.413  1.00  0.72           O1-
ATOM    927  H   GLU A  62      18.550 -23.338  25.288  1.00  0.72           H  
ATOM    928  HA  GLU A  62      17.342 -25.263  27.272  1.00  0.72           H  
ATOM    929 1HB  GLU A  62      16.115 -25.234  25.056  1.00  0.72           H  
ATOM    930 2HB  GLU A  62      17.615 -25.724  24.307  1.00  0.72           H  
ATOM    931 1HG  GLU A  62      17.697 -27.813  25.424  1.00  0.72           H  
ATOM    932 2HG  GLU A  62      16.305 -27.394  26.421  1.00  0.72           H  
ATOM    933  N   ALA A  63      19.351 -26.596  27.474  1.00  0.71           N  
ATOM    934  CA  ALA A  63      20.642 -27.262  27.681  1.00  0.71           C  
ATOM    935  C   ALA A  63      20.491 -28.746  27.988  1.00  0.71           C  
ATOM    936  O   ALA A  63      19.454 -29.203  28.474  1.00  0.71           O  
ATOM    937  CB  ALA A  63      21.405 -26.568  28.790  1.00  0.71           C  
ATOM    938  H   ALA A  63      18.572 -26.686  28.139  1.00  0.71           H  
ATOM    939  HA  ALA A  63      21.218 -27.183  26.762  1.00  0.71           H  
ATOM    940 1HB  ALA A  63      22.382 -27.045  28.908  1.00  0.71           H  
ATOM    941 2HB  ALA A  63      21.542 -25.523  28.528  1.00  0.71           H  
ATOM    942 3HB  ALA A  63      20.848 -26.640  29.723  1.00  0.71           H  
ATOM    943  N   THR A  64      21.547 -29.498  27.683  1.00  0.70           N  
ATOM    944  CA  THR A  64      21.574 -30.936  27.914  1.00  0.70           C  
ATOM    945  C   THR A  64      22.796 -31.431  28.693  1.00  0.70           C  
ATOM    946  O   THR A  64      23.945 -31.062  28.428  1.00  0.70           O  
ATOM    947  CB  THR A  64      21.465 -31.662  26.571  1.00  0.70           C  
ATOM    948  CG2 THR A  64      21.541 -33.164  26.730  1.00  0.70           C  
ATOM    949  OG1 THR A  64      20.224 -31.306  25.941  1.00  0.70           O  
ATOM    950  H   THR A  64      22.366 -29.049  27.267  1.00  0.70           H  
ATOM    951  HA  THR A  64      20.693 -31.196  28.500  1.00  0.70           H  
ATOM    952  HB  THR A  64      22.275 -31.345  25.953  1.00  0.70           H  
ATOM    953  HG1 THR A  64      19.493 -31.439  26.559  1.00  0.70           H  
ATOM    954 1HG2 THR A  64      21.469 -33.629  25.748  1.00  0.70           H  
ATOM    955 2HG2 THR A  64      22.492 -33.441  27.180  1.00  0.70           H  
ATOM    956 3HG2 THR A  64      20.724 -33.508  27.357  1.00  0.70           H  
ATOM    957  N   LEU A  65      22.558 -32.320  29.642  1.00  0.69           N  
ATOM    958  CA  LEU A  65      23.640 -32.857  30.452  1.00  0.69           C  
ATOM    959  C   LEU A  65      24.356 -34.024  29.776  1.00  0.69           C  
ATOM    960  O   LEU A  65      24.214 -35.175  30.183  1.00  0.69           O  
ATOM    961  CB  LEU A  65      23.086 -33.325  31.778  1.00  0.69           C  
ATOM    962  CG  LEU A  65      22.389 -32.284  32.562  1.00  0.69           C  
ATOM    963  CD1 LEU A  65      21.860 -32.879  33.779  1.00  0.69           C  
ATOM    964  CD2 LEU A  65      23.314 -31.173  32.881  1.00  0.69           C  
ATOM    965  H   LEU A  65      21.609 -32.613  29.819  1.00  0.69           H  
ATOM    966  HA  LEU A  65      24.365 -32.064  30.628  1.00  0.69           H  
ATOM    967 1HB  LEU A  65      22.382 -34.134  31.599  1.00  0.69           H  
ATOM    968 2HB  LEU A  65      23.905 -33.712  32.378  1.00  0.69           H  
ATOM    969  HG  LEU A  65      21.573 -31.920  31.996  1.00  0.69           H  
ATOM    970 1HD1 LEU A  65      21.354 -32.129  34.333  1.00  0.69           H  
ATOM    971 2HD1 LEU A  65      21.171 -33.684  33.532  1.00  0.69           H  
ATOM    972 3HD1 LEU A  65      22.653 -33.269  34.372  1.00  0.69           H  
ATOM    973 1HD2 LEU A  65      22.786 -30.416  33.452  1.00  0.69           H  
ATOM    974 2HD2 LEU A  65      24.119 -31.572  33.462  1.00  0.69           H  
ATOM    975 3HD2 LEU A  65      23.698 -30.732  31.961  1.00  0.69           H  
ATOM    976  N   ASP A  66      25.133 -33.705  28.740  1.00  0.69           N  
ATOM    977  CA  ASP A  66      25.872 -34.712  27.964  1.00  0.69           C  
ATOM    978  C   ASP A  66      26.838 -35.531  28.832  1.00  0.69           C  
ATOM    979  O   ASP A  66      27.009 -36.734  28.620  1.00  0.69           O  
ATOM    980  CB  ASP A  66      26.678 -34.038  26.836  1.00  0.69           C  
ATOM    981  CG  ASP A  66      25.829 -33.542  25.606  1.00  0.69           C  
ATOM    982  OD1 ASP A  66      24.706 -33.960  25.464  1.00  0.69           O  
ATOM    983  OD2 ASP A  66      26.320 -32.726  24.833  1.00  0.69           O1-
ATOM    984  H   ASP A  66      25.154 -32.720  28.481  1.00  0.69           H  
ATOM    985  HA  ASP A  66      25.151 -35.398  27.519  1.00  0.69           H  
ATOM    986 1HB  ASP A  66      27.218 -33.183  27.245  1.00  0.69           H  
ATOM    987 2HB  ASP A  66      27.429 -34.743  26.473  1.00  0.69           H  
ATOM    988  N   THR A  67      27.479 -34.867  29.794  1.00  0.68           N  
ATOM    989  CA  THR A  67      28.405 -35.524  30.712  1.00  0.68           C  
ATOM    990  C   THR A  67      28.203 -35.101  32.157  1.00  0.68           C  
ATOM    991  O   THR A  67      28.196 -33.903  32.469  1.00  0.68           O  
ATOM    992  CB  THR A  67      29.875 -35.247  30.324  1.00  0.68           C  
ATOM    993  CG2 THR A  67      30.849 -35.893  31.315  1.00  0.68           C  
ATOM    994  OG1 THR A  67      30.118 -35.734  28.999  1.00  0.68           O  
ATOM    995  H   THR A  67      27.283 -33.888  29.900  1.00  0.68           H  
ATOM    996  HA  THR A  67      28.235 -36.600  30.658  1.00  0.68           H  
ATOM    997  HB  THR A  67      30.043 -34.183  30.332  1.00  0.68           H  
ATOM    998  HG1 THR A  67      29.870 -36.666  28.949  1.00  0.68           H  
ATOM    999 1HG2 THR A  67      31.869 -35.668  31.013  1.00  0.68           H  
ATOM   1000 2HG2 THR A  67      30.677 -35.499  32.316  1.00  0.68           H  
ATOM   1001 3HG2 THR A  67      30.702 -36.973  31.322  1.00  0.68           H  
ATOM   1002  N   LEU A  68      28.098 -36.096  33.040  1.00  0.67           N  
ATOM   1003  CA  LEU A  68      28.041 -35.891  34.486  1.00  0.67           C  
ATOM   1004  C   LEU A  68      29.174 -36.651  35.162  1.00  0.67           C  
ATOM   1005  O   LEU A  68      29.608 -37.696  34.670  1.00  0.67           O  
ATOM   1006  CB  LEU A  68      26.691 -36.313  35.092  1.00  0.67           C  
ATOM   1007  CG  LEU A  68      25.464 -35.555  34.575  1.00  0.67           C  
ATOM   1008  CD1 LEU A  68      24.190 -36.127  35.176  1.00  0.67           C  
ATOM   1009  CD2 LEU A  68      25.639 -34.143  34.937  1.00  0.67           C  
ATOM   1010  H   LEU A  68      28.080 -37.042  32.686  1.00  0.67           H  
ATOM   1011  HA  LEU A  68      28.183 -34.833  34.694  1.00  0.67           H  
ATOM   1012 1HB  LEU A  68      26.539 -37.370  34.899  1.00  0.67           H  
ATOM   1013 2HB  LEU A  68      26.742 -36.164  36.175  1.00  0.67           H  
ATOM   1014  HG  LEU A  68      25.396 -35.648  33.490  1.00  0.67           H  
ATOM   1015 1HD1 LEU A  68      23.326 -35.572  34.806  1.00  0.67           H  
ATOM   1016 2HD1 LEU A  68      24.092 -37.173  34.894  1.00  0.67           H  
ATOM   1017 3HD1 LEU A  68      24.235 -36.045  36.262  1.00  0.67           H  
ATOM   1018 1HD2 LEU A  68      24.821 -33.561  34.586  1.00  0.67           H  
ATOM   1019 2HD2 LEU A  68      25.720 -34.046  36.015  1.00  0.67           H  
ATOM   1020 3HD2 LEU A  68      26.529 -33.817  34.486  1.00  0.67           H  
ATOM   1021  N   SER A  69      29.639 -36.130  36.292  1.00  0.67           N  
ATOM   1022  CA  SER A  69      30.690 -36.780  37.076  1.00  0.67           C  
ATOM   1023  C   SER A  69      30.661 -36.414  38.562  1.00  0.67           C  
ATOM   1024  O   SER A  69      30.586 -35.238  38.919  1.00  0.67           O  
ATOM   1025  CB  SER A  69      32.035 -36.406  36.490  1.00  0.67           C  
ATOM   1026  OG  SER A  69      33.082 -36.902  37.262  1.00  0.67           O  
ATOM   1027  H   SER A  69      29.242 -35.248  36.613  1.00  0.67           H  
ATOM   1028  HA  SER A  69      30.557 -37.859  36.992  1.00  0.67           H  
ATOM   1029 1HB  SER A  69      32.108 -36.803  35.478  1.00  0.67           H  
ATOM   1030 2HB  SER A  69      32.102 -35.323  36.425  1.00  0.67           H  
ATOM   1031  HG  SER A  69      32.858 -37.817  37.461  1.00  0.67           H  
ATOM   1032  N   THR A  70      30.778 -37.425  39.431  1.00  0.66           N  
ATOM   1033  CA  THR A  70      30.778 -37.189  40.880  1.00  0.66           C  
ATOM   1034  C   THR A  70      31.983 -37.772  41.623  1.00  0.66           C  
ATOM   1035  O   THR A  70      32.368 -38.927  41.418  1.00  0.66           O  
ATOM   1036  CB  THR A  70      29.485 -37.744  41.523  1.00  0.66           C  
ATOM   1037  CG2 THR A  70      29.484 -37.545  43.027  1.00  0.66           C  
ATOM   1038  OG1 THR A  70      28.340 -37.085  40.969  1.00  0.66           O  
ATOM   1039  H   THR A  70      30.848 -38.371  39.085  1.00  0.66           H  
ATOM   1040  HA  THR A  70      30.793 -36.114  41.048  1.00  0.66           H  
ATOM   1041  HB  THR A  70      29.412 -38.808  41.308  1.00  0.66           H  
ATOM   1042  HG1 THR A  70      28.215 -36.213  41.423  1.00  0.66           H  
ATOM   1043 1HG2 THR A  70      28.564 -37.951  43.427  1.00  0.66           H  
ATOM   1044 2HG2 THR A  70      30.323 -38.061  43.483  1.00  0.66           H  
ATOM   1045 3HG2 THR A  70      29.546 -36.480  43.247  1.00  0.66           H  
ATOM   1046  N   VAL A  71      32.536 -36.955  42.518  1.00  0.66           N  
ATOM   1047  CA  VAL A  71      33.617 -37.304  43.436  1.00  0.66           C  
ATOM   1048  C   VAL A  71      33.137 -37.151  44.872  1.00  0.66           C  
ATOM   1049  O   VAL A  71      32.457 -36.185  45.216  1.00  0.66           O  
ATOM   1050  CB  VAL A  71      34.870 -36.439  43.191  1.00  0.66           C  
ATOM   1051  CG1 VAL A  71      35.948 -36.710  44.245  1.00  0.66           C  
ATOM   1052  CG2 VAL A  71      35.418 -36.754  41.812  1.00  0.66           C  
ATOM   1053  H   VAL A  71      32.166 -36.005  42.564  1.00  0.66           H  
ATOM   1054  HA  VAL A  71      33.889 -38.348  43.272  1.00  0.66           H  
ATOM   1055  HB  VAL A  71      34.600 -35.382  43.249  1.00  0.66           H  
ATOM   1056 1HG1 VAL A  71      36.817 -36.083  44.036  1.00  0.66           H  
ATOM   1057 2HG1 VAL A  71      35.567 -36.474  45.235  1.00  0.66           H  
ATOM   1058 3HG1 VAL A  71      36.239 -37.757  44.208  1.00  0.66           H  
ATOM   1059 1HG2 VAL A  71      36.294 -36.156  41.627  1.00  0.66           H  
ATOM   1060 2HG2 VAL A  71      35.688 -37.809  41.764  1.00  0.66           H  
ATOM   1061 3HG2 VAL A  71      34.666 -36.543  41.059  1.00  0.66           H  
ATOM   1062  N   ALA A  72      33.454 -38.114  45.726  1.00  0.67           N  
ATOM   1063  CA  ALA A  72      33.030 -37.976  47.112  1.00  0.67           C  
ATOM   1064  C   ALA A  72      34.114 -38.443  48.058  1.00  0.67           C  
ATOM   1065  O   ALA A  72      34.879 -39.359  47.745  1.00  0.67           O  
ATOM   1066  CB  ALA A  72      31.746 -38.756  47.367  1.00  0.67           C  
ATOM   1067  H   ALA A  72      33.996 -38.912  45.426  1.00  0.67           H  
ATOM   1068  HA  ALA A  72      32.855 -36.926  47.307  1.00  0.67           H  
ATOM   1069 1HB  ALA A  72      31.434 -38.609  48.403  1.00  0.67           H  
ATOM   1070 2HB  ALA A  72      30.959 -38.392  46.703  1.00  0.67           H  
ATOM   1071 3HB  ALA A  72      31.913 -39.814  47.184  1.00  0.67           H  
ATOM   1072  N   ARG A  73      34.159 -37.808  49.227  1.00  0.69           N  
ATOM   1073  CA  ARG A  73      35.134 -38.133  50.257  1.00  0.69           C  
ATOM   1074  C   ARG A  73      34.506 -38.338  51.641  1.00  0.69           C  
ATOM   1075  O   ARG A  73      33.449 -37.790  51.974  1.00  0.69           O  
ATOM   1076  CB  ARG A  73      36.214 -37.057  50.313  1.00  0.69           C  
ATOM   1077  CG  ARG A  73      37.034 -36.924  49.029  1.00  0.69           C  
ATOM   1078  CD  ARG A  73      38.137 -35.925  49.136  1.00  0.69           C  
ATOM   1079  NE  ARG A  73      39.261 -36.378  49.936  1.00  0.69           N  
ATOM   1080  CZ  ARG A  73      40.271 -37.136  49.487  1.00  0.69           C  
ATOM   1081  NH1 ARG A  73      40.294 -37.575  48.244  1.00  0.69           N1+
ATOM   1082  NH2 ARG A  73      41.241 -37.424  50.322  1.00  0.69           N  
ATOM   1083  H   ARG A  73      33.493 -37.056  49.388  1.00  0.69           H  
ATOM   1084  HA  ARG A  73      35.622 -39.066  49.976  1.00  0.69           H  
ATOM   1085 1HB  ARG A  73      35.755 -36.086  50.509  1.00  0.69           H  
ATOM   1086 2HB  ARG A  73      36.901 -37.251  51.121  1.00  0.69           H  
ATOM   1087 1HG  ARG A  73      37.474 -37.889  48.786  1.00  0.69           H  
ATOM   1088 2HG  ARG A  73      36.381 -36.615  48.217  1.00  0.69           H  
ATOM   1089 1HD  ARG A  73      38.503 -35.659  48.146  1.00  0.69           H  
ATOM   1090 2HD  ARG A  73      37.745 -35.045  49.615  1.00  0.69           H  
ATOM   1091  HE  ARG A  73      39.336 -36.062  50.913  1.00  0.69           H  
ATOM   1092 1HH1 ARG A  73      39.539 -37.345  47.616  1.00  0.69           H  
ATOM   1093 2HH1 ARG A  73      41.064 -38.143  47.925  1.00  0.69           H  
ATOM   1094 1HH2 ARG A  73      41.172 -37.040  51.277  1.00  0.69           H  
ATOM   1095 2HH2 ARG A  73      42.022 -37.988  50.034  1.00  0.69           H  
ATOM   1096  N   CYS A  74      35.194 -39.146  52.435  1.00  0.70           N  
ATOM   1097  CA  CYS A  74      34.810 -39.492  53.800  1.00  0.70           C  
ATOM   1098  C   CYS A  74      35.063 -38.338  54.766  1.00  0.70           C  
ATOM   1099  O   CYS A  74      35.981 -37.538  54.539  1.00  0.70           O  
ATOM   1100  CB  CYS A  74      35.567 -40.751  54.235  1.00  0.70           C  
ATOM   1101  SG  CYS A  74      35.076 -42.235  53.319  1.00  0.70           S  
ATOM   1102  H   CYS A  74      36.046 -39.538  52.067  1.00  0.70           H  
ATOM   1103  HA  CYS A  74      33.752 -39.729  53.783  1.00  0.70           H  
ATOM   1104 1HB  CYS A  74      36.633 -40.599  54.073  1.00  0.70           H  
ATOM   1105 2HB  CYS A  74      35.432 -40.940  55.290  1.00  0.70           H  
ATOM   1106  N   PRO A  75      34.290 -38.211  55.871  1.00  0.71           N  
ATOM   1107  CA  PRO A  75      34.282 -37.111  56.844  1.00  0.71           C  
ATOM   1108  C   PRO A  75      35.633 -36.572  57.331  1.00  0.71           C  
ATOM   1109  O   PRO A  75      35.734 -35.397  57.679  1.00  0.71           O  
ATOM   1110  CB  PRO A  75      33.543 -37.755  58.025  1.00  0.71           C  
ATOM   1111  CG  PRO A  75      32.619 -38.769  57.410  1.00  0.71           C  
ATOM   1112  CD  PRO A  75      33.363 -39.339  56.269  1.00  0.71           C  
ATOM   1113  HA  PRO A  75      33.689 -36.282  56.444  1.00  0.71           H  
ATOM   1114 1HB  PRO A  75      34.261 -38.203  58.728  1.00  0.71           H  
ATOM   1115 2HB  PRO A  75      32.993 -36.981  58.581  1.00  0.71           H  
ATOM   1116 1HG  PRO A  75      32.356 -39.537  58.157  1.00  0.71           H  
ATOM   1117 2HG  PRO A  75      31.686 -38.315  57.103  1.00  0.71           H  
ATOM   1118 1HD  PRO A  75      33.900 -40.219  56.622  1.00  0.71           H  
ATOM   1119 2HD  PRO A  75      32.627 -39.572  55.511  1.00  0.71           H  
ATOM   1120  N   THR A  76      36.661 -37.409  57.376  1.00  0.71           N  
ATOM   1121  CA  THR A  76      37.962 -36.966  57.873  1.00  0.71           C  
ATOM   1122  C   THR A  76      39.047 -36.901  56.798  1.00  0.71           C  
ATOM   1123  O   THR A  76      40.230 -36.787  57.121  1.00  0.71           O  
ATOM   1124  CB  THR A  76      38.438 -37.886  59.000  1.00  0.71           C  
ATOM   1125  CG2 THR A  76      37.454 -37.834  60.159  1.00  0.71           C  
ATOM   1126  OG1 THR A  76      38.539 -39.230  58.507  1.00  0.71           O  
ATOM   1127  H   THR A  76      36.553 -38.364  57.075  1.00  0.71           H  
ATOM   1128  HA  THR A  76      37.849 -35.965  58.288  1.00  0.71           H  
ATOM   1129  HB  THR A  76      39.419 -37.559  59.344  1.00  0.71           H  
ATOM   1130  HG1 THR A  76      39.195 -39.259  57.803  1.00  0.71           H  
ATOM   1131 1HG2 THR A  76      37.799 -38.485  60.959  1.00  0.71           H  
ATOM   1132 2HG2 THR A  76      37.383 -36.812  60.528  1.00  0.71           H  
ATOM   1133 3HG2 THR A  76      36.476 -38.164  59.823  1.00  0.71           H  
ATOM   1134  N   THR A  77      38.656 -36.979  55.526  1.00  0.70           N  
ATOM   1135  CA  THR A  77      39.628 -37.005  54.437  1.00  0.70           C  
ATOM   1136  C   THR A  77      39.659 -35.751  53.540  1.00  0.70           C  
ATOM   1137  O   THR A  77      40.282 -35.767  52.473  1.00  0.70           O  
ATOM   1138  CB  THR A  77      39.409 -38.252  53.574  1.00  0.70           C  
ATOM   1139  CG2 THR A  77      39.526 -39.492  54.438  1.00  0.70           C  
ATOM   1140  OG1 THR A  77      38.103 -38.234  53.006  1.00  0.70           O  
ATOM   1141  H   THR A  77      37.662 -37.057  55.306  1.00  0.70           H  
ATOM   1142  HA  THR A  77      40.617 -37.098  54.882  1.00  0.70           H  
ATOM   1143  HB  THR A  77      40.147 -38.291  52.786  1.00  0.70           H  
ATOM   1144  HG1 THR A  77      37.452 -37.911  53.674  1.00  0.70           H  
ATOM   1145 1HG2 THR A  77      39.367 -40.378  53.825  1.00  0.70           H  
ATOM   1146 2HG2 THR A  77      40.518 -39.531  54.886  1.00  0.70           H  
ATOM   1147 3HG2 THR A  77      38.773 -39.458  55.225  1.00  0.70           H  
ATOM   1148  N   GLY A  78      38.994 -34.672  53.955  1.00  0.68           N  
ATOM   1149  CA  GLY A  78      38.995 -33.420  53.184  1.00  0.68           C  
ATOM   1150  C   GLY A  78      37.815 -33.276  52.225  1.00  0.68           C  
ATOM   1151  O   GLY A  78      37.045 -34.214  52.026  1.00  0.68           O  
ATOM   1152  H   GLY A  78      38.491 -34.716  54.830  1.00  0.68           H  
ATOM   1153 1HA  GLY A  78      38.995 -32.579  53.876  1.00  0.68           H  
ATOM   1154 2HA  GLY A  78      39.924 -33.352  52.618  1.00  0.68           H  
ATOM   1155  N   GLU A  79      37.673 -32.074  51.656  1.00  0.66           N  
ATOM   1156  CA  GLU A  79      36.573 -31.749  50.742  1.00  0.66           C  
ATOM   1157  C   GLU A  79      36.710 -32.449  49.396  1.00  0.66           C  
ATOM   1158  O   GLU A  79      37.819 -32.614  48.883  1.00  0.66           O  
ATOM   1159  CB  GLU A  79      36.506 -30.235  50.507  1.00  0.66           C  
ATOM   1160  CG  GLU A  79      36.099 -29.408  51.725  1.00  0.66           C  
ATOM   1161  CD  GLU A  79      35.954 -27.923  51.418  1.00  0.66           C  
ATOM   1162  OE1 GLU A  79      36.696 -27.419  50.607  1.00  0.66           O  
ATOM   1163  OE2 GLU A  79      35.084 -27.305  51.985  1.00  0.66           O1-
ATOM   1164  H   GLU A  79      38.352 -31.358  51.867  1.00  0.66           H  
ATOM   1165  HA  GLU A  79      35.640 -32.073  51.199  1.00  0.66           H  
ATOM   1166 1HB  GLU A  79      37.476 -29.876  50.164  1.00  0.66           H  
ATOM   1167 2HB  GLU A  79      35.794 -30.037  49.718  1.00  0.66           H  
ATOM   1168 1HG  GLU A  79      35.146 -29.786  52.097  1.00  0.66           H  
ATOM   1169 2HG  GLU A  79      36.843 -29.545  52.507  1.00  0.66           H  
ATOM   1170  N   ALA A  80      35.587 -32.871  48.818  1.00  0.64           N  
ATOM   1171  CA  ALA A  80      35.632 -33.501  47.503  1.00  0.64           C  
ATOM   1172  C   ALA A  80      36.088 -32.498  46.463  1.00  0.64           C  
ATOM   1173  O   ALA A  80      35.675 -31.333  46.489  1.00  0.64           O  
ATOM   1174  CB  ALA A  80      34.286 -34.070  47.141  1.00  0.64           C  
ATOM   1175  H   ALA A  80      34.691 -32.722  49.279  1.00  0.64           H  
ATOM   1176  HA  ALA A  80      36.358 -34.304  47.528  1.00  0.64           H  
ATOM   1177 1HB  ALA A  80      34.334 -34.546  46.166  1.00  0.64           H  
ATOM   1178 2HB  ALA A  80      33.998 -34.801  47.884  1.00  0.64           H  
ATOM   1179 3HB  ALA A  80      33.560 -33.273  47.120  1.00  0.64           H  
ATOM   1180  N   HIS A  81      36.890 -32.957  45.507  1.00  0.62           N  
ATOM   1181  CA  HIS A  81      37.330 -32.087  44.429  1.00  0.62           C  
ATOM   1182  C   HIS A  81      37.428 -32.847  43.117  1.00  0.62           C  
ATOM   1183  O   HIS A  81      38.273 -33.728  42.943  1.00  0.62           O  
ATOM   1184  CB  HIS A  81      38.686 -31.447  44.776  1.00  0.62           C  
ATOM   1185  CG  HIS A  81      39.171 -30.396  43.795  1.00  0.62           C  
ATOM   1186  CD2 HIS A  81      38.550 -29.764  42.767  1.00  0.62           C  
ATOM   1187  ND1 HIS A  81      40.455 -29.884  43.837  1.00  0.62           N  
ATOM   1188  CE1 HIS A  81      40.601 -28.983  42.881  1.00  0.62           C  
ATOM   1189  NE2 HIS A  81      39.466 -28.883  42.218  1.00  0.62           N  
ATOM   1190  H   HIS A  81      37.202 -33.915  45.527  1.00  0.62           H  
ATOM   1191  HA  HIS A  81      36.601 -31.289  44.281  1.00  0.62           H  
ATOM   1192 1HB  HIS A  81      38.618 -30.984  45.764  1.00  0.62           H  
ATOM   1193 2HB  HIS A  81      39.444 -32.226  44.839  1.00  0.62           H  
ATOM   1194  HD1 HIS A  81      41.175 -30.138  44.484  1.00  0.62           H  
ATOM   1195  HD2 HIS A  81      37.540 -29.834  42.355  1.00  0.62           H  
ATOM   1196  HE1 HIS A  81      41.550 -28.462  42.751  1.00  0.62           H  
ATOM   1197  N   ASN A  82      36.537 -32.505  42.210  1.00  0.62           N  
ATOM   1198  CA  ASN A  82      36.451 -33.096  40.890  1.00  0.62           C  
ATOM   1199  C   ASN A  82      37.355 -32.347  39.931  1.00  0.62           C  
ATOM   1200  O   ASN A  82      37.201 -31.140  39.761  1.00  0.62           O  
ATOM   1201  CB  ASN A  82      35.032 -33.101  40.375  1.00  0.62           C  
ATOM   1202  CG  ASN A  82      34.860 -33.947  39.145  1.00  0.62           C  
ATOM   1203  ND2 ASN A  82      33.772 -34.659  39.158  1.00  0.62           N  
ATOM   1204  OD1 ASN A  82      35.683 -33.998  38.204  1.00  0.62           O  
ATOM   1205  H   ASN A  82      35.851 -31.788  42.461  1.00  0.62           H  
ATOM   1206  HA  ASN A  82      36.818 -34.116  40.936  1.00  0.62           H  
ATOM   1207 1HB  ASN A  82      34.360 -33.471  41.156  1.00  0.62           H  
ATOM   1208 2HB  ASN A  82      34.731 -32.077  40.154  1.00  0.62           H  
ATOM   1209 1HD2 ASN A  82      33.570 -35.304  38.410  1.00  0.62           H  
ATOM   1210 2HD2 ASN A  82      33.148 -34.571  39.940  1.00  0.62           H  
ATOM   1211  N   THR A  83      38.293 -33.044  39.299  1.00  0.63           N  
ATOM   1212  CA  THR A  83      39.211 -32.428  38.334  1.00  0.63           C  
ATOM   1213  C   THR A  83      38.482 -31.504  37.342  1.00  0.63           C  
ATOM   1214  O   THR A  83      39.006 -30.446  36.971  1.00  0.63           O  
ATOM   1215  CB  THR A  83      39.981 -33.495  37.528  1.00  0.63           C  
ATOM   1216  CG2 THR A  83      40.886 -32.823  36.513  1.00  0.63           C  
ATOM   1217  OG1 THR A  83      40.767 -34.307  38.415  1.00  0.63           O  
ATOM   1218  H   THR A  83      38.375 -34.032  39.493  1.00  0.63           H  
ATOM   1219  HA  THR A  83      39.932 -31.826  38.887  1.00  0.63           H  
ATOM   1220  HB  THR A  83      39.270 -34.133  37.002  1.00  0.63           H  
ATOM   1221  HG1 THR A  83      41.268 -34.949  37.902  1.00  0.63           H  
ATOM   1222 1HG2 THR A  83      41.421 -33.583  35.944  1.00  0.63           H  
ATOM   1223 2HG2 THR A  83      40.284 -32.218  35.835  1.00  0.63           H  
ATOM   1224 3HG2 THR A  83      41.603 -32.186  37.029  1.00  0.63           H  
ATOM   1225  N   LYS A  84      37.278 -31.913  36.910  1.00  0.66           N  
ATOM   1226  CA  LYS A  84      36.464 -31.186  35.930  1.00  0.66           C  
ATOM   1227  C   LYS A  84      36.112 -29.776  36.400  1.00  0.66           C  
ATOM   1228  O   LYS A  84      35.835 -28.902  35.588  1.00  0.66           O  
ATOM   1229  CB  LYS A  84      35.212 -31.988  35.599  1.00  0.66           C  
ATOM   1230  CG  LYS A  84      35.479 -33.196  34.717  1.00  0.66           C  
ATOM   1231  CD  LYS A  84      34.247 -34.056  34.560  1.00  0.66           C  
ATOM   1232  CE  LYS A  84      34.402 -35.065  33.423  1.00  0.66           C  
ATOM   1233  NZ  LYS A  84      35.543 -36.011  33.654  1.00  0.66           N1+
ATOM   1234  H   LYS A  84      36.893 -32.768  37.309  1.00  0.66           H  
ATOM   1235  HA  LYS A  84      37.046 -31.089  35.014  1.00  0.66           H  
ATOM   1236 1HB  LYS A  84      34.736 -32.322  36.515  1.00  0.66           H  
ATOM   1237 2HB  LYS A  84      34.499 -31.344  35.086  1.00  0.66           H  
ATOM   1238 1HG  LYS A  84      35.805 -32.857  33.732  1.00  0.66           H  
ATOM   1239 2HG  LYS A  84      36.271 -33.795  35.163  1.00  0.66           H  
ATOM   1240 1HD  LYS A  84      34.128 -34.608  35.488  1.00  0.66           H  
ATOM   1241 2HD  LYS A  84      33.370 -33.449  34.418  1.00  0.66           H  
ATOM   1242 1HE  LYS A  84      33.480 -35.638  33.333  1.00  0.66           H  
ATOM   1243 2HE  LYS A  84      34.575 -34.526  32.490  1.00  0.66           H  
ATOM   1244 1HZ  LYS A  84      35.607 -36.655  32.880  1.00  0.66           H  
ATOM   1245 2HZ  LYS A  84      36.400 -35.483  33.725  1.00  0.66           H  
ATOM   1246 3HZ  LYS A  84      35.410 -36.534  34.510  1.00  0.66           H  
ATOM   1247  N   ARG A  85      36.177 -29.527  37.703  1.00  0.69           N  
ATOM   1248  CA  ARG A  85      35.920 -28.215  38.275  1.00  0.69           C  
ATOM   1249  C   ARG A  85      36.867 -27.170  37.694  1.00  0.69           C  
ATOM   1250  O   ARG A  85      36.534 -25.986  37.640  1.00  0.69           O  
ATOM   1251  CB  ARG A  85      36.046 -28.253  39.788  1.00  0.69           C  
ATOM   1252  CG  ARG A  85      35.671 -26.965  40.489  1.00  0.69           C  
ATOM   1253  CD  ARG A  85      35.717 -27.116  41.965  1.00  0.69           C  
ATOM   1254  NE  ARG A  85      35.399 -25.869  42.659  1.00  0.69           N  
ATOM   1255  CZ  ARG A  85      34.151 -25.449  42.955  1.00  0.69           C  
ATOM   1256  NH1 ARG A  85      33.111 -26.168  42.608  1.00  0.69           N1+
ATOM   1257  NH2 ARG A  85      33.976 -24.306  43.595  1.00  0.69           N  
ATOM   1258  H   ARG A  85      36.436 -30.269  38.346  1.00  0.69           H  
ATOM   1259  HA  ARG A  85      34.914 -27.912  38.018  1.00  0.69           H  
ATOM   1260 1HB  ARG A  85      35.405 -29.051  40.185  1.00  0.69           H  
ATOM   1261 2HB  ARG A  85      37.071 -28.499  40.059  1.00  0.69           H  
ATOM   1262 1HG  ARG A  85      36.366 -26.178  40.196  1.00  0.69           H  
ATOM   1263 2HG  ARG A  85      34.657 -26.686  40.203  1.00  0.69           H  
ATOM   1264 1HD  ARG A  85      35.000 -27.885  42.278  1.00  0.69           H  
ATOM   1265 2HD  ARG A  85      36.719 -27.420  42.260  1.00  0.69           H  
ATOM   1266  HE  ARG A  85      36.172 -25.281  42.942  1.00  0.69           H  
ATOM   1267 1HH1 ARG A  85      33.244 -27.040  42.107  1.00  0.69           H  
ATOM   1268 2HH1 ARG A  85      32.177 -25.847  42.832  1.00  0.69           H  
ATOM   1269 1HH2 ARG A  85      34.776 -23.749  43.862  1.00  0.69           H  
ATOM   1270 2HH2 ARG A  85      33.043 -23.989  43.814  1.00  0.69           H  
ATOM   1271  N   SER A  86      38.075 -27.596  37.301  1.00  0.73           N  
ATOM   1272  CA  SER A  86      39.076 -26.693  36.751  1.00  0.73           C  
ATOM   1273  C   SER A  86      38.783 -26.296  35.296  1.00  0.73           C  
ATOM   1274  O   SER A  86      39.451 -25.419  34.747  1.00  0.73           O  
ATOM   1275  CB  SER A  86      40.454 -27.320  36.857  1.00  0.73           C  
ATOM   1276  OG  SER A  86      40.581 -28.447  36.029  1.00  0.73           O  
ATOM   1277  H   SER A  86      38.301 -28.591  37.349  1.00  0.73           H  
ATOM   1278  HA  SER A  86      39.071 -25.783  37.353  1.00  0.73           H  
ATOM   1279 1HB  SER A  86      41.205 -26.582  36.587  1.00  0.73           H  
ATOM   1280 2HB  SER A  86      40.635 -27.609  37.892  1.00  0.73           H  
ATOM   1281  HG  SER A  86      39.918 -29.098  36.353  1.00  0.73           H  
ATOM   1282  N   ASP A  87      37.816 -26.967  34.662  1.00  0.76           N  
ATOM   1283  CA  ASP A  87      37.399 -26.700  33.291  1.00  0.76           C  
ATOM   1284  C   ASP A  87      36.272 -25.655  33.267  1.00  0.76           C  
ATOM   1285  O   ASP A  87      35.139 -25.986  33.617  1.00  0.76           O  
ATOM   1286  CB  ASP A  87      36.970 -27.989  32.590  1.00  0.76           C  
ATOM   1287  CG  ASP A  87      36.461 -27.779  31.121  1.00  0.76           C  
ATOM   1288  OD1 ASP A  87      35.936 -26.704  30.815  1.00  0.76           O  
ATOM   1289  OD2 ASP A  87      36.569 -28.696  30.334  1.00  0.76           O1-
ATOM   1290  H   ASP A  87      37.295 -27.681  35.166  1.00  0.76           H  
ATOM   1291  HA  ASP A  87      38.268 -26.365  32.746  1.00  0.76           H  
ATOM   1292 1HB  ASP A  87      37.821 -28.671  32.559  1.00  0.76           H  
ATOM   1293 2HB  ASP A  87      36.218 -28.475  33.184  1.00  0.76           H  
ATOM   1294  N   PRO A  88      36.505 -24.422  32.757  1.00  0.77           N  
ATOM   1295  CA  PRO A  88      35.598 -23.281  32.772  1.00  0.77           C  
ATOM   1296  C   PRO A  88      34.205 -23.523  32.206  1.00  0.77           C  
ATOM   1297  O   PRO A  88      33.312 -22.705  32.470  1.00  0.77           O  
ATOM   1298  CB  PRO A  88      36.314 -22.273  31.872  1.00  0.77           C  
ATOM   1299  CG  PRO A  88      37.759 -22.613  31.974  1.00  0.77           C  
ATOM   1300  CD  PRO A  88      37.800 -24.112  32.093  1.00  0.77           C  
ATOM   1301  HA  PRO A  88      35.528 -22.903  33.801  1.00  0.77           H  
ATOM   1302 1HB  PRO A  88      35.936 -22.368  30.837  1.00  0.77           H  
ATOM   1303 2HB  PRO A  88      36.090 -21.245  32.191  1.00  0.77           H  
ATOM   1304 1HG  PRO A  88      38.288 -22.251  31.080  1.00  0.77           H  
ATOM   1305 2HG  PRO A  88      38.208 -22.106  32.839  1.00  0.77           H  
ATOM   1306 1HD  PRO A  88      37.859 -24.601  31.105  1.00  0.77           H  
ATOM   1307 2HD  PRO A  88      38.657 -24.322  32.730  1.00  0.77           H  
ATOM   1308  N   THR A  89      34.019 -24.592  31.414  1.00  0.76           N  
ATOM   1309  CA  THR A  89      32.717 -24.877  30.818  1.00  0.76           C  
ATOM   1310  C   THR A  89      31.797 -25.741  31.696  1.00  0.76           C  
ATOM   1311  O   THR A  89      30.614 -25.867  31.394  1.00  0.76           O  
ATOM   1312  CB  THR A  89      32.874 -25.511  29.421  1.00  0.76           C  
ATOM   1313  CG2 THR A  89      33.621 -24.548  28.524  1.00  0.76           C  
ATOM   1314  OG1 THR A  89      33.598 -26.752  29.508  1.00  0.76           O  
ATOM   1315  H   THR A  89      34.788 -25.253  31.234  1.00  0.76           H  
ATOM   1316  HA  THR A  89      32.219 -23.925  30.660  1.00  0.76           H  
ATOM   1317  HB  THR A  89      31.888 -25.704  28.998  1.00  0.76           H  
ATOM   1318  HG1 THR A  89      34.454 -26.608  29.984  1.00  0.76           H  
ATOM   1319 1HG2 THR A  89      33.731 -24.975  27.530  1.00  0.76           H  
ATOM   1320 2HG2 THR A  89      33.068 -23.613  28.453  1.00  0.76           H  
ATOM   1321 3HG2 THR A  89      34.611 -24.351  28.945  1.00  0.76           H  
ATOM   1322  N   PHE A  90      32.311 -26.300  32.795  1.00  0.74           N  
ATOM   1323  CA  PHE A  90      31.486 -27.153  33.670  1.00  0.74           C  
ATOM   1324  C   PHE A  90      30.813 -26.415  34.817  1.00  0.74           C  
ATOM   1325  O   PHE A  90      31.358 -25.460  35.380  1.00  0.74           O  
ATOM   1326  CB  PHE A  90      32.306 -28.288  34.281  1.00  0.74           C  
ATOM   1327  CG  PHE A  90      32.613 -29.429  33.384  1.00  0.74           C  
ATOM   1328  CD1 PHE A  90      33.629 -29.370  32.516  1.00  0.74           C  
ATOM   1329  CD2 PHE A  90      31.894 -30.598  33.474  1.00  0.74           C  
ATOM   1330  CE1 PHE A  90      33.946 -30.441  31.713  1.00  0.74           C  
ATOM   1331  CE2 PHE A  90      32.178 -31.681  32.679  1.00  0.74           C  
ATOM   1332  CZ  PHE A  90      33.215 -31.604  31.792  1.00  0.74           C  
ATOM   1333  H   PHE A  90      33.298 -26.149  33.021  1.00  0.74           H  
ATOM   1334  HA  PHE A  90      30.701 -27.598  33.055  1.00  0.74           H  
ATOM   1335 1HB  PHE A  90      33.255 -27.888  34.656  1.00  0.74           H  
ATOM   1336 2HB  PHE A  90      31.764 -28.681  35.138  1.00  0.74           H  
ATOM   1337  HD1 PHE A  90      34.186 -28.448  32.459  1.00  0.74           H  
ATOM   1338  HD2 PHE A  90      31.090 -30.652  34.186  1.00  0.74           H  
ATOM   1339  HE1 PHE A  90      34.780 -30.358  31.014  1.00  0.74           H  
ATOM   1340  HE2 PHE A  90      31.588 -32.595  32.761  1.00  0.74           H  
ATOM   1341  HZ  PHE A  90      33.461 -32.451  31.155  1.00  0.74           H  
ATOM   1342  N   VAL A  91      29.640 -26.902  35.203  1.00  0.70           N  
ATOM   1343  CA  VAL A  91      28.958 -26.387  36.378  1.00  0.70           C  
ATOM   1344  C   VAL A  91      29.190 -27.385  37.471  1.00  0.70           C  
ATOM   1345  O   VAL A  91      28.751 -28.520  37.352  1.00  0.70           O  
ATOM   1346  CB  VAL A  91      27.438 -26.295  36.185  1.00  0.70           C  
ATOM   1347  CG1 VAL A  91      26.789 -25.730  37.453  1.00  0.70           C  
ATOM   1348  CG2 VAL A  91      27.151 -25.504  35.053  1.00  0.70           C  
ATOM   1349  H   VAL A  91      29.239 -27.681  34.681  1.00  0.70           H  
ATOM   1350  HA  VAL A  91      29.373 -25.421  36.662  1.00  0.70           H  
ATOM   1351  HB  VAL A  91      27.036 -27.294  36.031  1.00  0.70           H  
ATOM   1352 1HG1 VAL A  91      25.716 -25.676  37.324  1.00  0.70           H  
ATOM   1353 2HG1 VAL A  91      27.024 -26.375  38.301  1.00  0.70           H  
ATOM   1354 3HG1 VAL A  91      27.175 -24.730  37.644  1.00  0.70           H  
ATOM   1355 1HG2 VAL A  91      26.078 -25.444  34.913  1.00  0.70           H  
ATOM   1356 2HG2 VAL A  91      27.559 -24.535  35.250  1.00  0.70           H  
ATOM   1357 3HG2 VAL A  91      27.615 -25.949  34.172  1.00  0.70           H  
ATOM   1358  N   CYS A  92      29.869 -26.982  38.525  1.00  0.67           N  
ATOM   1359  CA  CYS A  92      30.154 -27.946  39.575  1.00  0.67           C  
ATOM   1360  C   CYS A  92      29.654 -27.461  40.913  1.00  0.67           C  
ATOM   1361  O   CYS A  92      29.833 -26.286  41.267  1.00  0.67           O  
ATOM   1362  CB  CYS A  92      31.652 -28.217  39.646  1.00  0.67           C  
ATOM   1363  SG  CYS A  92      32.350 -28.892  38.099  1.00  0.67           S  
ATOM   1364  H   CYS A  92      30.207 -26.036  38.600  1.00  0.67           H  
ATOM   1365  HA  CYS A  92      29.648 -28.873  39.335  1.00  0.67           H  
ATOM   1366 1HB  CYS A  92      32.178 -27.295  39.882  1.00  0.67           H  
ATOM   1367 2HB  CYS A  92      31.855 -28.928  40.454  1.00  0.67           H  
ATOM   1368  N   LYS A  93      29.035 -28.359  41.662  1.00  0.65           N  
ATOM   1369  CA  LYS A  93      28.527 -28.019  42.977  1.00  0.65           C  
ATOM   1370  C   LYS A  93      29.094 -28.903  44.066  1.00  0.65           C  
ATOM   1371  O   LYS A  93      29.170 -30.126  43.924  1.00  0.65           O  
ATOM   1372  CB  LYS A  93      26.999 -28.092  42.991  1.00  0.65           C  
ATOM   1373  CG  LYS A  93      26.321 -27.126  42.020  1.00  0.65           C  
ATOM   1374  CD  LYS A  93      26.548 -25.694  42.445  1.00  0.65           C  
ATOM   1375  CE  LYS A  93      25.840 -24.699  41.542  1.00  0.65           C  
ATOM   1376  NZ  LYS A  93      26.126 -23.305  41.971  1.00  0.65           N1+
ATOM   1377  H   LYS A  93      28.922 -29.301  41.285  1.00  0.65           H  
ATOM   1378  HA  LYS A  93      28.819 -26.995  43.206  1.00  0.65           H  
ATOM   1379 1HB  LYS A  93      26.685 -29.103  42.727  1.00  0.65           H  
ATOM   1380 2HB  LYS A  93      26.630 -27.885  43.996  1.00  0.65           H  
ATOM   1381 1HG  LYS A  93      26.687 -27.280  41.004  1.00  0.65           H  
ATOM   1382 2HG  LYS A  93      25.255 -27.303  42.038  1.00  0.65           H  
ATOM   1383 1HD  LYS A  93      26.191 -25.561  43.465  1.00  0.65           H  
ATOM   1384 2HD  LYS A  93      27.616 -25.478  42.426  1.00  0.65           H  
ATOM   1385 1HE  LYS A  93      26.183 -24.832  40.517  1.00  0.65           H  
ATOM   1386 2HE  LYS A  93      24.764 -24.868  41.579  1.00  0.65           H  
ATOM   1387 1HZ  LYS A  93      25.660 -22.631  41.366  1.00  0.65           H  
ATOM   1388 2HZ  LYS A  93      25.805 -23.164  42.911  1.00  0.65           H  
ATOM   1389 3HZ  LYS A  93      27.116 -23.136  41.928  1.00  0.65           H  
ATOM   1390  N   ARG A  94      29.437 -28.274  45.185  1.00  0.65           N  
ATOM   1391  CA  ARG A  94      29.970 -28.982  46.337  1.00  0.65           C  
ATOM   1392  C   ARG A  94      28.986 -28.914  47.493  1.00  0.65           C  
ATOM   1393  O   ARG A  94      28.410 -27.858  47.761  1.00  0.65           O  
ATOM   1394  CB  ARG A  94      31.328 -28.431  46.761  1.00  0.65           C  
ATOM   1395  CG  ARG A  94      31.943 -29.112  48.025  1.00  0.65           C  
ATOM   1396  CD  ARG A  94      33.302 -28.554  48.408  1.00  0.65           C  
ATOM   1397  NE  ARG A  94      34.396 -28.959  47.511  1.00  0.65           N  
ATOM   1398  CZ  ARG A  94      35.525 -28.248  47.313  1.00  0.65           C  
ATOM   1399  NH1 ARG A  94      35.704 -27.091  47.904  1.00  0.65           N1+
ATOM   1400  NH2 ARG A  94      36.448 -28.742  46.522  1.00  0.65           N  
ATOM   1401  H   ARG A  94      29.343 -27.271  45.232  1.00  0.65           H  
ATOM   1402  HA  ARG A  94      30.108 -30.016  46.060  1.00  0.65           H  
ATOM   1403 1HB  ARG A  94      32.039 -28.566  45.941  1.00  0.65           H  
ATOM   1404 2HB  ARG A  94      31.246 -27.364  46.958  1.00  0.65           H  
ATOM   1405 1HG  ARG A  94      31.277 -28.972  48.877  1.00  0.65           H  
ATOM   1406 2HG  ARG A  94      32.056 -30.185  47.831  1.00  0.65           H  
ATOM   1407 1HD  ARG A  94      33.257 -27.467  48.412  1.00  0.65           H  
ATOM   1408 2HD  ARG A  94      33.550 -28.899  49.414  1.00  0.65           H  
ATOM   1409  HE  ARG A  94      34.363 -29.881  47.052  1.00  0.65           H  
ATOM   1410 1HH1 ARG A  94      35.001 -26.732  48.535  1.00  0.65           H  
ATOM   1411 2HH1 ARG A  94      36.558 -26.581  47.768  1.00  0.65           H  
ATOM   1412 1HH2 ARG A  94      36.281 -29.666  46.107  1.00  0.65           H  
ATOM   1413 2HH2 ARG A  94      37.305 -28.247  46.357  1.00  0.65           H  
ATOM   1414  N   ASP A  95      28.799 -30.047  48.161  1.00  0.66           N  
ATOM   1415  CA  ASP A  95      27.860 -30.153  49.270  1.00  0.66           C  
ATOM   1416  C   ASP A  95      28.323 -31.198  50.294  1.00  0.66           C  
ATOM   1417  O   ASP A  95      29.399 -31.794  50.155  1.00  0.66           O  
ATOM   1418  CB  ASP A  95      26.472 -30.503  48.699  1.00  0.66           C  
ATOM   1419  CG  ASP A  95      25.234 -30.038  49.538  1.00  0.66           C  
ATOM   1420  OD1 ASP A  95      25.372 -29.858  50.723  1.00  0.66           O  
ATOM   1421  OD2 ASP A  95      24.176 -29.879  48.961  1.00  0.66           O1-
ATOM   1422  H   ASP A  95      29.313 -30.871  47.849  1.00  0.66           H  
ATOM   1423  HA  ASP A  95      27.800 -29.186  49.769  1.00  0.66           H  
ATOM   1424 1HB  ASP A  95      26.382 -30.074  47.701  1.00  0.66           H  
ATOM   1425 2HB  ASP A  95      26.429 -31.569  48.585  1.00  0.66           H  
ATOM   1426  N   VAL A  96      27.517 -31.375  51.336  1.00  0.69           N  
ATOM   1427  CA  VAL A  96      27.789 -32.298  52.439  1.00  0.69           C  
ATOM   1428  C   VAL A  96      26.802 -33.465  52.491  1.00  0.69           C  
ATOM   1429  O   VAL A  96      25.591 -33.287  52.349  1.00  0.69           O  
ATOM   1430  CB  VAL A  96      27.782 -31.522  53.763  1.00  0.69           C  
ATOM   1431  CG1 VAL A  96      27.955 -32.449  54.929  1.00  0.69           C  
ATOM   1432  CG2 VAL A  96      28.923 -30.510  53.742  1.00  0.69           C  
ATOM   1433  H   VAL A  96      26.661 -30.818  51.357  1.00  0.69           H  
ATOM   1434  HA  VAL A  96      28.787 -32.708  52.298  1.00  0.69           H  
ATOM   1435  HB  VAL A  96      26.827 -31.010  53.876  1.00  0.69           H  
ATOM   1436 1HG1 VAL A  96      27.945 -31.878  55.854  1.00  0.69           H  
ATOM   1437 2HG1 VAL A  96      27.137 -33.167  54.941  1.00  0.69           H  
ATOM   1438 3HG1 VAL A  96      28.899 -32.972  54.843  1.00  0.69           H  
ATOM   1439 1HG2 VAL A  96      28.928 -29.948  54.673  1.00  0.69           H  
ATOM   1440 2HG2 VAL A  96      29.871 -31.045  53.631  1.00  0.69           H  
ATOM   1441 3HG2 VAL A  96      28.792 -29.825  52.907  1.00  0.69           H  
ATOM   1442  N   VAL A  97      27.340 -34.670  52.648  1.00  0.73           N  
ATOM   1443  CA  VAL A  97      26.521 -35.886  52.658  1.00  0.73           C  
ATOM   1444  C   VAL A  97      26.718 -36.828  53.824  1.00  0.73           C  
ATOM   1445  O   VAL A  97      27.831 -37.049  54.281  1.00  0.73           O  
ATOM   1446  CB  VAL A  97      26.852 -36.696  51.415  1.00  0.73           C  
ATOM   1447  CG1 VAL A  97      26.395 -36.032  50.197  1.00  0.73           C  
ATOM   1448  CG2 VAL A  97      28.377 -36.814  51.353  1.00  0.73           C  
ATOM   1449  H   VAL A  97      28.350 -34.718  52.788  1.00  0.73           H  
ATOM   1450  HA  VAL A  97      25.472 -35.587  52.631  1.00  0.73           H  
ATOM   1451  HB  VAL A  97      26.389 -37.662  51.484  1.00  0.73           H  
ATOM   1452 1HG1 VAL A  97      26.670 -36.643  49.333  1.00  0.73           H  
ATOM   1453 2HG1 VAL A  97      25.317 -35.934  50.254  1.00  0.73           H  
ATOM   1454 3HG1 VAL A  97      26.851 -35.056  50.112  1.00  0.73           H  
ATOM   1455 1HG2 VAL A  97      28.679 -37.379  50.493  1.00  0.73           H  
ATOM   1456 2HG2 VAL A  97      28.810 -35.816  51.287  1.00  0.73           H  
ATOM   1457 3HG2 VAL A  97      28.737 -37.301  52.243  1.00  0.73           H  
ATOM   1458  N   ASP A  98      25.653 -37.483  54.256  1.00  0.78           N  
ATOM   1459  CA  ASP A  98      25.845 -38.494  55.286  1.00  0.78           C  
ATOM   1460  C   ASP A  98      26.708 -39.625  54.731  1.00  0.78           C  
ATOM   1461  O   ASP A  98      26.487 -40.064  53.598  1.00  0.78           O  
ATOM   1462  CB  ASP A  98      24.504 -39.045  55.773  1.00  0.78           C  
ATOM   1463  CG  ASP A  98      23.691 -38.021  56.587  1.00  0.78           C  
ATOM   1464  OD1 ASP A  98      24.225 -36.978  56.938  1.00  0.78           O  
ATOM   1465  OD2 ASP A  98      22.550 -38.278  56.854  1.00  0.78           O1-
ATOM   1466  H   ASP A  98      24.735 -37.292  53.878  1.00  0.78           H  
ATOM   1467  HA  ASP A  98      26.369 -38.051  56.133  1.00  0.78           H  
ATOM   1468 1HB  ASP A  98      23.910 -39.368  54.919  1.00  0.78           H  
ATOM   1469 2HB  ASP A  98      24.684 -39.923  56.396  1.00  0.78           H  
ATOM   1470  N   ARG A  99      27.649 -40.120  55.532  1.00  0.84           N  
ATOM   1471  CA  ARG A  99      28.486 -41.256  55.143  1.00  0.84           C  
ATOM   1472  C   ARG A  99      28.638 -42.283  56.270  1.00  0.84           C  
ATOM   1473  O   ARG A  99      28.700 -41.935  57.456  1.00  0.84           O  
ATOM   1474  CB  ARG A  99      29.889 -40.819  54.724  1.00  0.84           C  
ATOM   1475  CG  ARG A  99      30.000 -39.891  53.501  1.00  0.84           C  
ATOM   1476  CD  ARG A  99      29.582 -40.545  52.199  1.00  0.84           C  
ATOM   1477  NE  ARG A  99      30.441 -41.657  51.774  1.00  0.84           N  
ATOM   1478  CZ  ARG A  99      31.567 -41.544  51.035  1.00  0.84           C  
ATOM   1479  NH1 ARG A  99      31.991 -40.384  50.646  1.00  0.84           N1+
ATOM   1480  NH2 ARG A  99      32.248 -42.622  50.678  1.00  0.84           N  
ATOM   1481  H   ARG A  99      27.797 -39.684  56.438  1.00  0.84           H  
ATOM   1482  HA  ARG A  99      28.017 -41.750  54.293  1.00  0.84           H  
ATOM   1483 1HB  ARG A  99      30.353 -40.304  55.562  1.00  0.84           H  
ATOM   1484 2HB  ARG A  99      30.480 -41.701  54.521  1.00  0.84           H  
ATOM   1485 1HG  ARG A  99      29.390 -39.016  53.660  1.00  0.84           H  
ATOM   1486 2HG  ARG A  99      31.041 -39.589  53.390  1.00  0.84           H  
ATOM   1487 1HD  ARG A  99      28.574 -40.935  52.313  1.00  0.84           H  
ATOM   1488 2HD  ARG A  99      29.582 -39.795  51.406  1.00  0.84           H  
ATOM   1489  HE  ARG A  99      30.169 -42.586  52.050  1.00  0.84           H  
ATOM   1490 1HH1 ARG A  99      31.486 -39.545  50.896  1.00  0.84           H  
ATOM   1491 2HH1 ARG A  99      32.829 -40.339  50.083  1.00  0.84           H  
ATOM   1492 1HH2 ARG A  99      31.926 -43.566  50.942  1.00  0.84           H  
ATOM   1493 2HH2 ARG A  99      33.084 -42.525  50.127  1.00  0.84           H  
ATOM   1494  N   GLY A 100      28.804 -43.548  55.890  1.00  0.89           N  
ATOM   1495  CA  GLY A 100      29.099 -44.588  56.874  1.00  0.89           C  
ATOM   1496  C   GLY A 100      29.762 -45.830  56.289  1.00  0.89           C  
ATOM   1497  O   GLY A 100      30.262 -45.827  55.156  1.00  0.89           O  
ATOM   1498  H   GLY A 100      28.644 -43.784  54.914  1.00  0.89           H  
ATOM   1499 1HA  GLY A 100      29.746 -44.179  57.648  1.00  0.89           H  
ATOM   1500 2HA  GLY A 100      28.171 -44.877  57.358  1.00  0.89           H  
ATOM   1501  N   TRP A 101      29.739 -46.918  57.059  1.00  0.92           N  
ATOM   1502  CA  TRP A 101      30.381 -48.168  56.648  1.00  0.92           C  
ATOM   1503  C   TRP A 101      29.847 -48.677  55.311  1.00  0.92           C  
ATOM   1504  O   TRP A 101      30.603 -49.137  54.449  1.00  0.92           O  
ATOM   1505  CB  TRP A 101      30.205 -49.250  57.716  1.00  0.92           C  
ATOM   1506  CG  TRP A 101      31.067 -49.045  58.940  1.00  0.92           C  
ATOM   1507  CD1 TRP A 101      32.079 -48.155  59.076  1.00  0.92           C  
ATOM   1508  CD2 TRP A 101      31.009 -49.770  60.187  1.00  0.92           C  
ATOM   1509  CE2 TRP A 101      32.021 -49.252  61.004  1.00  0.92           C  
ATOM   1510  CE3 TRP A 101      30.198 -50.799  60.670  1.00  0.92           C  
ATOM   1511  NE1 TRP A 101      32.658 -48.272  60.308  1.00  0.92           N  
ATOM   1512  CZ2 TRP A 101      32.242 -49.723  62.282  1.00  0.92           C  
ATOM   1513  CZ3 TRP A 101      30.420 -51.271  61.955  1.00  0.92           C  
ATOM   1514  CH2 TRP A 101      31.416 -50.746  62.740  1.00  0.92           C  
ATOM   1515  H   TRP A 101      29.306 -46.862  57.972  1.00  0.92           H  
ATOM   1516  HA  TRP A 101      31.443 -47.984  56.535  1.00  0.92           H  
ATOM   1517 1HB  TRP A 101      29.165 -49.284  58.031  1.00  0.92           H  
ATOM   1518 2HB  TRP A 101      30.450 -50.221  57.287  1.00  0.92           H  
ATOM   1519  HD1 TRP A 101      32.383 -47.458  58.330  1.00  0.92           H  
ATOM   1520  HE1 TRP A 101      33.450 -47.697  60.630  1.00  0.92           H  
ATOM   1521  HE3 TRP A 101      29.404 -51.218  60.051  1.00  0.92           H  
ATOM   1522  HZ2 TRP A 101      33.029 -49.316  62.918  1.00  0.92           H  
ATOM   1523  HZ3 TRP A 101      29.781 -52.072  62.327  1.00  0.92           H  
ATOM   1524  HH2 TRP A 101      31.562 -51.141  63.745  1.00  0.92           H  
ATOM   1525  N   GLY A 102      28.544 -48.532  55.102  1.00  0.94           N  
ATOM   1526  CA  GLY A 102      27.910 -49.008  53.881  1.00  0.94           C  
ATOM   1527  C   GLY A 102      28.245 -48.141  52.667  1.00  0.94           C  
ATOM   1528  O   GLY A 102      27.846 -48.461  51.546  1.00  0.94           O  
ATOM   1529  H   GLY A 102      27.976 -48.113  55.823  1.00  0.94           H  
ATOM   1530 1HA  GLY A 102      28.222 -50.035  53.692  1.00  0.94           H  
ATOM   1531 2HA  GLY A 102      26.830 -49.027  54.023  1.00  0.94           H  
ATOM   1532  N   ASN A 103      28.957 -47.026  52.884  1.00  0.94           N  
ATOM   1533  CA  ASN A 103      29.337 -46.150  51.798  1.00  0.94           C  
ATOM   1534  C   ASN A 103      30.849 -46.215  51.597  1.00  0.94           C  
ATOM   1535  O   ASN A 103      31.436 -45.342  50.951  1.00  0.94           O  
ATOM   1536  CB  ASN A 103      28.964 -44.733  52.112  1.00  0.94           C  
ATOM   1537  CG  ASN A 103      27.535 -44.553  52.363  1.00  0.94           C  
ATOM   1538  ND2 ASN A 103      26.675 -44.893  51.431  1.00  0.94           N  
ATOM   1539  OD1 ASN A 103      27.219 -44.108  53.475  1.00  0.94           O  
ATOM   1540  H   ASN A 103      29.282 -46.791  53.817  1.00  0.94           H  
ATOM   1541  HA  ASN A 103      28.855 -46.474  50.876  1.00  0.94           H  
ATOM   1542 1HB  ASN A 103      29.531 -44.389  52.979  1.00  0.94           H  
ATOM   1543 2HB  ASN A 103      29.238 -44.115  51.266  1.00  0.94           H  
ATOM   1544 1HD2 ASN A 103      25.691 -44.789  51.592  1.00  0.94           H  
ATOM   1545 2HD2 ASN A 103      27.000 -45.262  50.557  1.00  0.94           H  
ATOM   1546  N   GLY A 104      31.491 -47.242  52.159  1.00  0.95           N  
ATOM   1547  CA  GLY A 104      32.930 -47.413  51.999  1.00  0.95           C  
ATOM   1548  C   GLY A 104      33.820 -46.631  52.982  1.00  0.95           C  
ATOM   1549  O   GLY A 104      35.042 -46.633  52.820  1.00  0.95           O  
ATOM   1550  H   GLY A 104      30.987 -47.928  52.727  1.00  0.95           H  
ATOM   1551 1HA  GLY A 104      33.159 -48.475  52.093  1.00  0.95           H  
ATOM   1552 2HA  GLY A 104      33.202 -47.136  50.982  1.00  0.95           H  
ATOM   1553  N   CYS A 105      33.245 -45.954  53.978  1.00  0.95           N  
ATOM   1554  CA  CYS A 105      34.073 -45.201  54.919  1.00  0.95           C  
ATOM   1555  C   CYS A 105      34.330 -46.044  56.151  1.00  0.95           C  
ATOM   1556  O   CYS A 105      33.545 -46.923  56.464  1.00  0.95           O  
ATOM   1557  CB  CYS A 105      33.401 -43.890  55.336  1.00  0.95           C  
ATOM   1558  SG  CYS A 105      33.171 -42.696  53.991  1.00  0.95           S  
ATOM   1559  H   CYS A 105      32.236 -45.968  54.116  1.00  0.95           H  
ATOM   1560  HA  CYS A 105      35.028 -44.975  54.451  1.00  0.95           H  
ATOM   1561 1HB  CYS A 105      32.415 -44.108  55.758  1.00  0.95           H  
ATOM   1562 2HB  CYS A 105      33.981 -43.410  56.119  1.00  0.95           H  
ATOM   1563  N   GLY A 106      35.428 -45.795  56.870  1.00  0.94           N  
ATOM   1564  CA  GLY A 106      35.644 -46.518  58.133  1.00  0.94           C  
ATOM   1565  C   GLY A 106      34.955 -45.825  59.317  1.00  0.94           C  
ATOM   1566  O   GLY A 106      34.833 -46.389  60.410  1.00  0.94           O  
ATOM   1567  H   GLY A 106      36.092 -45.098  56.559  1.00  0.94           H  
ATOM   1568 1HA  GLY A 106      35.270 -47.538  58.037  1.00  0.94           H  
ATOM   1569 2HA  GLY A 106      36.713 -46.590  58.329  1.00  0.94           H  
ATOM   1570  N   LEU A 107      34.508 -44.601  59.076  1.00  0.92           N  
ATOM   1571  CA  LEU A 107      33.879 -43.753  60.077  1.00  0.92           C  
ATOM   1572  C   LEU A 107      32.461 -43.385  59.696  1.00  0.92           C  
ATOM   1573  O   LEU A 107      32.120 -43.373  58.515  1.00  0.92           O  
ATOM   1574  CB  LEU A 107      34.681 -42.461  60.238  1.00  0.92           C  
ATOM   1575  CG  LEU A 107      36.155 -42.632  60.589  1.00  0.92           C  
ATOM   1576  CD1 LEU A 107      36.809 -41.285  60.574  1.00  0.92           C  
ATOM   1577  CD2 LEU A 107      36.285 -43.289  61.947  1.00  0.92           C  
ATOM   1578  H   LEU A 107      34.631 -44.237  58.148  1.00  0.92           H  
ATOM   1579  HA  LEU A 107      33.853 -44.287  61.025  1.00  0.92           H  
ATOM   1580 1HB  LEU A 107      34.623 -41.897  59.307  1.00  0.92           H  
ATOM   1581 2HB  LEU A 107      34.216 -41.862  61.024  1.00  0.92           H  
ATOM   1582  HG  LEU A 107      36.642 -43.253  59.840  1.00  0.92           H  
ATOM   1583 1HD1 LEU A 107      37.869 -41.384  60.809  1.00  0.92           H  
ATOM   1584 2HD1 LEU A 107      36.700 -40.843  59.583  1.00  0.92           H  
ATOM   1585 3HD1 LEU A 107      36.333 -40.641  61.311  1.00  0.92           H  
ATOM   1586 1HD2 LEU A 107      37.339 -43.408  62.194  1.00  0.92           H  
ATOM   1587 2HD2 LEU A 107      35.802 -42.666  62.699  1.00  0.92           H  
ATOM   1588 3HD2 LEU A 107      35.804 -44.269  61.926  1.00  0.92           H  
ATOM   1589  N   PHE A 108      31.655 -43.041  60.691  1.00  0.88           N  
ATOM   1590  CA  PHE A 108      30.329 -42.507  60.418  1.00  0.88           C  
ATOM   1591  C   PHE A 108      30.355 -41.009  60.674  1.00  0.88           C  
ATOM   1592  O   PHE A 108      30.993 -40.548  61.623  1.00  0.88           O  
ATOM   1593  CB  PHE A 108      29.260 -43.145  61.300  1.00  0.88           C  
ATOM   1594  CG  PHE A 108      28.994 -44.594  61.035  1.00  0.88           C  
ATOM   1595  CD1 PHE A 108      29.747 -45.573  61.644  1.00  0.88           C  
ATOM   1596  CD2 PHE A 108      27.971 -44.978  60.188  1.00  0.88           C  
ATOM   1597  CE1 PHE A 108      29.478 -46.893  61.420  1.00  0.88           C  
ATOM   1598  CE2 PHE A 108      27.706 -46.313  59.954  1.00  0.88           C  
ATOM   1599  CZ  PHE A 108      28.463 -47.270  60.574  1.00  0.88           C  
ATOM   1600  H   PHE A 108      31.975 -43.112  61.646  1.00  0.88           H  
ATOM   1601  HA  PHE A 108      30.078 -42.672  59.375  1.00  0.88           H  
ATOM   1602 1HB  PHE A 108      29.545 -43.038  62.344  1.00  0.88           H  
ATOM   1603 2HB  PHE A 108      28.325 -42.602  61.165  1.00  0.88           H  
ATOM   1604  HD1 PHE A 108      30.555 -45.289  62.321  1.00  0.88           H  
ATOM   1605  HD2 PHE A 108      27.369 -44.205  59.705  1.00  0.88           H  
ATOM   1606  HE1 PHE A 108      30.071 -47.645  61.918  1.00  0.88           H  
ATOM   1607  HE2 PHE A 108      26.895 -46.601  59.284  1.00  0.88           H  
ATOM   1608  HZ  PHE A 108      28.259 -48.327  60.406  1.00  0.88           H  
ATOM   1609  N   GLY A 109      29.652 -40.259  59.842  1.00  0.82           N  
ATOM   1610  CA  GLY A 109      29.581 -38.809  59.996  1.00  0.82           C  
ATOM   1611  C   GLY A 109      29.121 -38.187  58.696  1.00  0.82           C  
ATOM   1612  O   GLY A 109      28.367 -38.810  57.949  1.00  0.82           O  
ATOM   1613  H   GLY A 109      29.181 -40.720  59.060  1.00  0.82           H  
ATOM   1614 1HA  GLY A 109      28.887 -38.556  60.797  1.00  0.82           H  
ATOM   1615 2HA  GLY A 109      30.561 -38.417  60.267  1.00  0.82           H  
ATOM   1616  N   LYS A 110      29.539 -36.953  58.439  1.00  0.75           N  
ATOM   1617  CA  LYS A 110      29.138 -36.298  57.204  1.00  0.75           C  
ATOM   1618  C   LYS A 110      30.372 -36.008  56.359  1.00  0.75           C  
ATOM   1619  O   LYS A 110      31.352 -35.440  56.843  1.00  0.75           O  
ATOM   1620  CB  LYS A 110      28.368 -35.022  57.491  1.00  0.75           C  
ATOM   1621  CG  LYS A 110      27.023 -35.234  58.180  1.00  0.75           C  
ATOM   1622  CD  LYS A 110      26.259 -33.917  58.348  1.00  0.75           C  
ATOM   1623  CE  LYS A 110      24.953 -34.121  59.126  1.00  0.75           C  
ATOM   1624  NZ  LYS A 110      23.981 -34.982  58.383  1.00  0.75           N1+
ATOM   1625  H   LYS A 110      30.145 -36.477  59.091  1.00  0.75           H  
ATOM   1626  HA  LYS A 110      28.497 -36.968  56.636  1.00  0.75           H  
ATOM   1627 1HB  LYS A 110      28.973 -34.342  58.085  1.00  0.75           H  
ATOM   1628 2HB  LYS A 110      28.164 -34.551  56.561  1.00  0.75           H  
ATOM   1629 1HG  LYS A 110      26.418 -35.917  57.576  1.00  0.75           H  
ATOM   1630 2HG  LYS A 110      27.177 -35.686  59.156  1.00  0.75           H  
ATOM   1631 1HD  LYS A 110      26.882 -33.192  58.872  1.00  0.75           H  
ATOM   1632 2HD  LYS A 110      26.017 -33.518  57.362  1.00  0.75           H  
ATOM   1633 1HE  LYS A 110      25.180 -34.592  60.080  1.00  0.75           H  
ATOM   1634 2HE  LYS A 110      24.494 -33.151  59.312  1.00  0.75           H  
ATOM   1635 1HZ  LYS A 110      23.141 -35.108  58.912  1.00  0.75           H  
ATOM   1636 2HZ  LYS A 110      23.749 -34.576  57.497  1.00  0.75           H  
ATOM   1637 3HZ  LYS A 110      24.390 -35.912  58.198  1.00  0.75           H  
ATOM   1638  N   GLY A 111      30.331 -36.460  55.117  1.00  0.68           N  
ATOM   1639  CA  GLY A 111      31.414 -36.328  54.165  1.00  0.68           C  
ATOM   1640  C   GLY A 111      31.140 -35.216  53.186  1.00  0.68           C  
ATOM   1641  O   GLY A 111      30.283 -34.364  53.411  1.00  0.68           O  
ATOM   1642  H   GLY A 111      29.478 -36.894  54.805  1.00  0.68           H  
ATOM   1643 1HA  GLY A 111      32.348 -36.137  54.679  1.00  0.68           H  
ATOM   1644 2HA  GLY A 111      31.541 -37.263  53.625  1.00  0.68           H  
ATOM   1645  N   SER A 112      31.820 -35.272  52.057  1.00  0.62           N  
ATOM   1646  CA  SER A 112      31.711 -34.220  51.059  1.00  0.62           C  
ATOM   1647  C   SER A 112      31.565 -34.771  49.660  1.00  0.62           C  
ATOM   1648  O   SER A 112      32.156 -35.794  49.312  1.00  0.62           O  
ATOM   1649  CB  SER A 112      32.926 -33.326  51.160  1.00  0.62           C  
ATOM   1650  OG  SER A 112      32.948 -32.374  50.144  1.00  0.62           O  
ATOM   1651  H   SER A 112      32.469 -36.049  51.925  1.00  0.62           H  
ATOM   1652  HA  SER A 112      30.825 -33.623  51.276  1.00  0.62           H  
ATOM   1653 1HB  SER A 112      32.917 -32.822  52.127  1.00  0.62           H  
ATOM   1654 2HB  SER A 112      33.833 -33.934  51.117  1.00  0.62           H  
ATOM   1655  HG  SER A 112      32.035 -32.040  50.084  1.00  0.62           H  
ATOM   1656  N   ILE A 113      30.777 -34.076  48.852  1.00  0.59           N  
ATOM   1657  CA  ILE A 113      30.533 -34.489  47.478  1.00  0.59           C  
ATOM   1658  C   ILE A 113      30.706 -33.316  46.510  1.00  0.59           C  
ATOM   1659  O   ILE A 113      30.321 -32.189  46.819  1.00  0.59           O  
ATOM   1660  CB  ILE A 113      29.112 -35.069  47.401  1.00  0.59           C  
ATOM   1661  CG1 ILE A 113      28.817 -35.683  46.056  1.00  0.59           C  
ATOM   1662  CG2 ILE A 113      28.118 -33.957  47.688  1.00  0.59           C  
ATOM   1663  CD1 ILE A 113      27.577 -36.571  46.097  1.00  0.59           C  
ATOM   1664  H   ILE A 113      30.315 -33.245  49.221  1.00  0.59           H  
ATOM   1665  HA  ILE A 113      31.244 -35.260  47.208  1.00  0.59           H  
ATOM   1666  HB  ILE A 113      29.000 -35.858  48.149  1.00  0.59           H  
ATOM   1667 1HG1 ILE A 113      28.656 -34.892  45.316  1.00  0.59           H  
ATOM   1668 2HG1 ILE A 113      29.672 -36.283  45.745  1.00  0.59           H  
ATOM   1669 1HG2 ILE A 113      27.123 -34.356  47.657  1.00  0.59           H  
ATOM   1670 2HG2 ILE A 113      28.314 -33.554  48.671  1.00  0.59           H  
ATOM   1671 3HG2 ILE A 113      28.216 -33.170  46.938  1.00  0.59           H  
ATOM   1672 1HD1 ILE A 113      27.396 -36.996  45.124  1.00  0.59           H  
ATOM   1673 2HD1 ILE A 113      27.727 -37.378  46.819  1.00  0.59           H  
ATOM   1674 3HD1 ILE A 113      26.731 -35.985  46.387  1.00  0.59           H  
ATOM   1675  N   ASP A 114      31.307 -33.579  45.343  1.00  0.59           N  
ATOM   1676  CA  ASP A 114      31.522 -32.565  44.297  1.00  0.59           C  
ATOM   1677  C   ASP A 114      31.029 -33.108  42.953  1.00  0.59           C  
ATOM   1678  O   ASP A 114      31.582 -34.091  42.434  1.00  0.59           O  
ATOM   1679  CB  ASP A 114      33.008 -32.161  44.179  1.00  0.59           C  
ATOM   1680  CG  ASP A 114      33.311 -30.947  43.205  1.00  0.59           C  
ATOM   1681  OD1 ASP A 114      32.397 -30.268  42.825  1.00  0.59           O  
ATOM   1682  OD2 ASP A 114      34.467 -30.767  42.821  1.00  0.59           O1-
ATOM   1683  H   ASP A 114      31.632 -34.530  45.180  1.00  0.59           H  
ATOM   1684  HA  ASP A 114      30.942 -31.683  44.540  1.00  0.59           H  
ATOM   1685 1HB  ASP A 114      33.365 -31.873  45.165  1.00  0.59           H  
ATOM   1686 2HB  ASP A 114      33.595 -33.025  43.862  1.00  0.59           H  
ATOM   1687  N   THR A 115      29.938 -32.535  42.441  1.00  0.60           N  
ATOM   1688  CA  THR A 115      29.350 -33.031  41.201  1.00  0.60           C  
ATOM   1689  C   THR A 115      29.385 -32.019  40.079  1.00  0.60           C  
ATOM   1690  O   THR A 115      28.975 -30.872  40.243  1.00  0.60           O  
ATOM   1691  CB  THR A 115      27.900 -33.483  41.405  1.00  0.60           C  
ATOM   1692  CG2 THR A 115      27.305 -34.012  40.113  1.00  0.60           C  
ATOM   1693  OG1 THR A 115      27.872 -34.527  42.369  1.00  0.60           O  
ATOM   1694  H   THR A 115      29.546 -31.720  42.918  1.00  0.60           H  
ATOM   1695  HA  THR A 115      29.923 -33.893  40.875  1.00  0.60           H  
ATOM   1696  HB  THR A 115      27.296 -32.649  41.755  1.00  0.60           H  
ATOM   1697  HG1 THR A 115      27.419 -34.168  43.168  1.00  0.60           H  
ATOM   1698 1HG2 THR A 115      26.284 -34.339  40.307  1.00  0.60           H  
ATOM   1699 2HG2 THR A 115      27.299 -33.239  39.360  1.00  0.60           H  
ATOM   1700 3HG2 THR A 115      27.891 -34.852  39.751  1.00  0.60           H  
ATOM   1701  N   CYS A 116      29.865 -32.471  38.929  1.00  0.62           N  
ATOM   1702  CA  CYS A 116      29.967 -31.675  37.721  1.00  0.62           C  
ATOM   1703  C   CYS A 116      29.017 -32.243  36.682  1.00  0.62           C  
ATOM   1704  O   CYS A 116      28.572 -33.388  36.815  1.00  0.62           O  
ATOM   1705  CB  CYS A 116      31.402 -31.654  37.221  1.00  0.62           C  
ATOM   1706  SG  CYS A 116      32.585 -30.897  38.377  1.00  0.62           S  
ATOM   1707  H   CYS A 116      30.178 -33.440  38.895  1.00  0.62           H  
ATOM   1708  HA  CYS A 116      29.665 -30.661  37.938  1.00  0.62           H  
ATOM   1709 1HB  CYS A 116      31.735 -32.670  37.010  1.00  0.62           H  
ATOM   1710 2HB  CYS A 116      31.445 -31.098  36.305  1.00  0.62           H  
ATOM   1711  N   ALA A 117      28.656 -31.461  35.669  1.00  0.65           N  
ATOM   1712  CA  ALA A 117      27.902 -31.243  34.447  1.00  0.65           C  
ATOM   1713  C   ALA A 117      28.543 -30.334  33.420  1.00  0.65           C  
ATOM   1714  O   ALA A 117      28.834 -29.165  33.674  1.00  0.65           O  
ATOM   1715  CB  ALA A 117      26.560 -30.672  34.822  1.00  0.65           C  
ATOM   1716  H   ALA A 117      28.146 -32.320  35.534  1.00  0.65           H  
ATOM   1717  HA  ALA A 117      27.773 -32.195  33.973  1.00  0.65           H  
ATOM   1718 1HB  ALA A 117      25.978 -30.547  33.934  1.00  0.65           H  
ATOM   1719 2HB  ALA A 117      26.070 -31.347  35.502  1.00  0.65           H  
ATOM   1720 3HB  ALA A 117      26.693 -29.704  35.301  1.00  0.65           H  
ATOM   1721  N   LYS A 118      28.697 -30.887  32.211  1.00  0.69           N  
ATOM   1722  CA  LYS A 118      29.259 -30.178  31.051  1.00  0.69           C  
ATOM   1723  C   LYS A 118      28.377 -29.037  30.556  1.00  0.69           C  
ATOM   1724  O   LYS A 118      28.884 -28.068  30.006  1.00  0.69           O  
ATOM   1725  CB  LYS A 118      29.551 -31.143  29.916  1.00  0.69           C  
ATOM   1726  CG  LYS A 118      30.164 -30.505  28.654  1.00  0.69           C  
ATOM   1727  CD  LYS A 118      31.599 -29.997  28.866  1.00  0.69           C  
ATOM   1728  CE  LYS A 118      32.188 -29.478  27.549  1.00  0.69           C  
ATOM   1729  NZ  LYS A 118      33.567 -28.925  27.713  1.00  0.69           N1+
ATOM   1730  H   LYS A 118      28.454 -31.876  32.117  1.00  0.69           H  
ATOM   1731  HA  LYS A 118      30.205 -29.731  31.352  1.00  0.69           H  
ATOM   1732 1HB  LYS A 118      30.250 -31.895  30.264  1.00  0.69           H  
ATOM   1733 2HB  LYS A 118      28.636 -31.654  29.624  1.00  0.69           H  
ATOM   1734 1HG  LYS A 118      30.165 -31.238  27.846  1.00  0.69           H  
ATOM   1735 2HG  LYS A 118      29.540 -29.659  28.345  1.00  0.69           H  
ATOM   1736 1HD  LYS A 118      31.613 -29.196  29.616  1.00  0.69           H  
ATOM   1737 2HD  LYS A 118      32.218 -30.812  29.216  1.00  0.69           H  
ATOM   1738 1HE  LYS A 118      32.220 -30.295  26.833  1.00  0.69           H  
ATOM   1739 2HE  LYS A 118      31.540 -28.691  27.160  1.00  0.69           H  
ATOM   1740 1HZ  LYS A 118      33.909 -28.593  26.829  1.00  0.69           H  
ATOM   1741 2HZ  LYS A 118      33.539 -28.143  28.371  1.00  0.69           H  
ATOM   1742 3HZ  LYS A 118      34.199 -29.631  28.065  1.00  0.69           H  
ATOM   1743  N   PHE A 119      27.053 -29.199  30.649  1.00  0.72           N  
ATOM   1744  CA  PHE A 119      26.113 -28.163  30.204  1.00  0.72           C  
ATOM   1745  C   PHE A 119      26.135 -27.792  28.721  1.00  0.72           C  
ATOM   1746  O   PHE A 119      26.077 -26.610  28.381  1.00  0.72           O  
ATOM   1747  CB  PHE A 119      26.350 -26.873  30.981  1.00  0.72           C  
ATOM   1748  CG  PHE A 119      25.473 -25.768  30.562  1.00  0.72           C  
ATOM   1749  CD1 PHE A 119      24.218 -25.664  31.044  1.00  0.72           C  
ATOM   1750  CD2 PHE A 119      25.916 -24.822  29.633  1.00  0.72           C  
ATOM   1751  CE1 PHE A 119      23.426 -24.656  30.632  1.00  0.72           C  
ATOM   1752  CE2 PHE A 119      25.097 -23.807  29.227  1.00  0.72           C  
ATOM   1753  CZ  PHE A 119      23.859 -23.724  29.726  1.00  0.72           C  
ATOM   1754  H   PHE A 119      26.697 -30.036  31.083  1.00  0.72           H  
ATOM   1755  HA  PHE A 119      25.108 -28.521  30.430  1.00  0.72           H  
ATOM   1756 1HB  PHE A 119      26.197 -27.051  32.046  1.00  0.72           H  
ATOM   1757 2HB  PHE A 119      27.366 -26.529  30.859  1.00  0.72           H  
ATOM   1758  HD1 PHE A 119      23.847 -26.399  31.763  1.00  0.72           H  
ATOM   1759  HD2 PHE A 119      26.927 -24.905  29.229  1.00  0.72           H  
ATOM   1760  HE1 PHE A 119      22.458 -24.610  31.008  1.00  0.72           H  
ATOM   1761  HE2 PHE A 119      25.427 -23.078  28.509  1.00  0.72           H  
ATOM   1762  HZ  PHE A 119      23.209 -22.928  29.403  1.00  0.72           H  
ATOM   1763  N   THR A 120      26.220 -28.754  27.819  1.00  0.75           N  
ATOM   1764  CA  THR A 120      26.200 -28.347  26.424  1.00  0.75           C  
ATOM   1765  C   THR A 120      24.906 -27.601  26.129  1.00  0.75           C  
ATOM   1766  O   THR A 120      23.809 -28.111  26.385  1.00  0.75           O  
ATOM   1767  CB  THR A 120      26.260 -29.557  25.467  1.00  0.75           C  
ATOM   1768  CG2 THR A 120      26.253 -29.093  24.026  1.00  0.75           C  
ATOM   1769  OG1 THR A 120      27.441 -30.340  25.702  1.00  0.75           O  
ATOM   1770  H   THR A 120      26.264 -29.725  28.087  1.00  0.75           H  
ATOM   1771  HA  THR A 120      27.041 -27.682  26.232  1.00  0.75           H  
ATOM   1772  HB  THR A 120      25.389 -30.191  25.648  1.00  0.75           H  
ATOM   1773  HG1 THR A 120      27.268 -31.255  25.346  1.00  0.75           H  
ATOM   1774 1HG2 THR A 120      26.288 -29.962  23.376  1.00  0.75           H  
ATOM   1775 2HG2 THR A 120      25.350 -28.528  23.824  1.00  0.75           H  
ATOM   1776 3HG2 THR A 120      27.122 -28.466  23.840  1.00  0.75           H  
ATOM   1777  N   CYS A 121      25.006 -26.407  25.566  1.00  0.77           N  
ATOM   1778  CA  CYS A 121      23.782 -25.699  25.232  1.00  0.77           C  
ATOM   1779  C   CYS A 121      23.301 -26.220  23.894  1.00  0.77           C  
ATOM   1780  O   CYS A 121      24.114 -26.391  22.985  1.00  0.77           O  
ATOM   1781  CB  CYS A 121      23.948 -24.202  25.139  1.00  0.77           C  
ATOM   1782  SG  CYS A 121      22.379 -23.404  24.902  1.00  0.77           S  
ATOM   1783  H   CYS A 121      25.913 -26.002  25.386  1.00  0.77           H  
ATOM   1784  HA  CYS A 121      23.031 -25.910  25.988  1.00  0.77           H  
ATOM   1785 1HB  CYS A 121      24.407 -23.818  26.051  1.00  0.77           H  
ATOM   1786 2HB  CYS A 121      24.584 -23.953  24.299  1.00  0.77           H  
ATOM   1787  N   LYS A 122      22.010 -26.483  23.761  1.00  0.77           N  
ATOM   1788  CA  LYS A 122      21.484 -26.963  22.490  1.00  0.77           C  
ATOM   1789  C   LYS A 122      20.767 -25.849  21.724  1.00  0.77           C  
ATOM   1790  O   LYS A 122      20.908 -25.749  20.504  1.00  0.77           O  
ATOM   1791  CB  LYS A 122      20.560 -28.147  22.734  1.00  0.77           C  
ATOM   1792  CG  LYS A 122      21.265 -29.343  23.421  1.00  0.77           C  
ATOM   1793  CD  LYS A 122      22.380 -29.968  22.541  1.00  0.77           C  
ATOM   1794  CE  LYS A 122      23.043 -31.165  23.254  1.00  0.77           C  
ATOM   1795  NZ  LYS A 122      24.100 -31.839  22.439  1.00  0.77           N1+
ATOM   1796  H   LYS A 122      21.382 -26.320  24.541  1.00  0.77           H  
ATOM   1797  HA  LYS A 122      22.316 -27.302  21.875  1.00  0.77           H  
ATOM   1798 1HB  LYS A 122      19.727 -27.831  23.372  1.00  0.77           H  
ATOM   1799 2HB  LYS A 122      20.139 -28.487  21.789  1.00  0.77           H  
ATOM   1800 1HG  LYS A 122      21.707 -29.009  24.367  1.00  0.77           H  
ATOM   1801 2HG  LYS A 122      20.525 -30.107  23.647  1.00  0.77           H  
ATOM   1802 1HD  LYS A 122      21.956 -30.304  21.596  1.00  0.77           H  
ATOM   1803 2HD  LYS A 122      23.144 -29.214  22.332  1.00  0.77           H  
ATOM   1804 1HE  LYS A 122      23.508 -30.797  24.162  1.00  0.77           H  
ATOM   1805 2HE  LYS A 122      22.278 -31.895  23.514  1.00  0.77           H  
ATOM   1806 1HZ  LYS A 122      24.503 -32.606  23.006  1.00  0.77           H  
ATOM   1807 2HZ  LYS A 122      23.706 -32.210  21.590  1.00  0.77           H  
ATOM   1808 3HZ  LYS A 122      24.826 -31.177  22.217  1.00  0.77           H  
ATOM   1809  N   ASN A 123      20.015 -25.004  22.436  1.00  0.76           N  
ATOM   1810  CA  ASN A 123      19.309 -23.899  21.780  1.00  0.76           C  
ATOM   1811  C   ASN A 123      19.654 -22.565  22.412  1.00  0.76           C  
ATOM   1812  O   ASN A 123      19.334 -22.298  23.583  1.00  0.76           O  
ATOM   1813  CB  ASN A 123      17.799 -24.092  21.686  1.00  0.76           C  
ATOM   1814  CG  ASN A 123      17.412 -25.223  20.726  1.00  0.76           C  
ATOM   1815  ND2 ASN A 123      16.806 -26.279  21.204  1.00  0.76           N  
ATOM   1816  OD1 ASN A 123      17.665 -25.102  19.521  1.00  0.76           O  
ATOM   1817  H   ASN A 123      19.946 -25.135  23.445  1.00  0.76           H  
ATOM   1818  HA  ASN A 123      19.666 -23.837  20.752  1.00  0.76           H  
ATOM   1819 1HB  ASN A 123      17.384 -24.285  22.659  1.00  0.76           H  
ATOM   1820 2HB  ASN A 123      17.345 -23.167  21.329  1.00  0.76           H  
ATOM   1821 1HD2 ASN A 123      16.544 -27.023  20.593  1.00  0.76           H  
ATOM   1822 2HD2 ASN A 123      16.566 -26.359  22.188  1.00  0.76           H  
ATOM   1823  N   LYS A 124      20.326 -21.747  21.606  1.00  0.75           N  
ATOM   1824  CA  LYS A 124      20.810 -20.433  21.985  1.00  0.75           C  
ATOM   1825  C   LYS A 124      20.019 -19.328  21.305  1.00  0.75           C  
ATOM   1826  O   LYS A 124      19.277 -19.575  20.352  1.00  0.75           O  
ATOM   1827  CB  LYS A 124      22.289 -20.247  21.632  1.00  0.75           C  
ATOM   1828  CG  LYS A 124      23.263 -21.146  22.351  1.00  0.75           C  
ATOM   1829  CD  LYS A 124      24.702 -20.717  22.073  1.00  0.75           C  
ATOM   1830  CE  LYS A 124      25.107 -20.958  20.621  1.00  0.75           C  
ATOM   1831  NZ  LYS A 124      26.536 -20.555  20.365  1.00  0.75           N1+
ATOM   1832  H   LYS A 124      20.527 -22.070  20.669  1.00  0.75           H  
ATOM   1833  HA  LYS A 124      20.682 -20.325  23.054  1.00  0.75           H  
ATOM   1834 1HB  LYS A 124      22.428 -20.391  20.564  1.00  0.75           H  
ATOM   1835 2HB  LYS A 124      22.582 -19.218  21.859  1.00  0.75           H  
ATOM   1836 1HG  LYS A 124      23.086 -21.044  23.419  1.00  0.75           H  
ATOM   1837 2HG  LYS A 124      23.113 -22.186  22.060  1.00  0.75           H  
ATOM   1838 1HD  LYS A 124      24.808 -19.648  22.292  1.00  0.75           H  
ATOM   1839 2HD  LYS A 124      25.374 -21.271  22.728  1.00  0.75           H  
ATOM   1840 1HE  LYS A 124      24.987 -22.014  20.384  1.00  0.75           H  
ATOM   1841 2HE  LYS A 124      24.456 -20.372  19.972  1.00  0.75           H  
ATOM   1842 1HZ  LYS A 124      26.768 -20.714  19.399  1.00  0.75           H  
ATOM   1843 2HZ  LYS A 124      26.650 -19.543  20.581  1.00  0.75           H  
ATOM   1844 3HZ  LYS A 124      27.155 -21.086  20.949  1.00  0.75           H  
ATOM   1845  N   ALA A 125      20.230 -18.110  21.780  1.00  0.74           N  
ATOM   1846  CA  ALA A 125      19.616 -16.902  21.251  1.00  0.74           C  
ATOM   1847  C   ALA A 125      20.625 -15.768  21.231  1.00  0.74           C  
ATOM   1848  O   ALA A 125      21.582 -15.777  22.005  1.00  0.74           O  
ATOM   1849  CB  ALA A 125      18.457 -16.538  22.100  1.00  0.74           C  
ATOM   1850  H   ALA A 125      20.826 -18.033  22.596  1.00  0.74           H  
ATOM   1851  HA  ALA A 125      19.287 -17.087  20.227  1.00  0.74           H  
ATOM   1852 1HB  ALA A 125      17.998 -15.644  21.702  1.00  0.74           H  
ATOM   1853 2HB  ALA A 125      17.757 -17.364  22.084  1.00  0.74           H  
ATOM   1854 3HB  ALA A 125      18.814 -16.372  23.103  1.00  0.74           H  
ATOM   1855  N   THR A 126      20.433 -14.785  20.354  1.00  0.73           N  
ATOM   1856  CA  THR A 126      21.452 -13.731  20.266  1.00  0.73           C  
ATOM   1857  C   THR A 126      20.960 -12.294  20.346  1.00  0.73           C  
ATOM   1858  O   THR A 126      19.983 -11.926  19.691  1.00  0.73           O  
ATOM   1859  CB  THR A 126      22.217 -13.887  18.937  1.00  0.73           C  
ATOM   1860  CG2 THR A 126      23.333 -12.848  18.829  1.00  0.73           C  
ATOM   1861  OG1 THR A 126      22.801 -15.193  18.877  1.00  0.73           O  
ATOM   1862  H   THR A 126      19.598 -14.794  19.764  1.00  0.73           H  
ATOM   1863  HA  THR A 126      22.155 -13.866  21.083  1.00  0.73           H  
ATOM   1864  HB  THR A 126      21.527 -13.766  18.102  1.00  0.73           H  
ATOM   1865  HG1 THR A 126      23.396 -15.314  19.625  1.00  0.73           H  
ATOM   1866 1HG2 THR A 126      23.868 -12.985  17.892  1.00  0.73           H  
ATOM   1867 2HG2 THR A 126      22.921 -11.849  18.855  1.00  0.73           H  
ATOM   1868 3HG2 THR A 126      24.024 -12.976  19.665  1.00  0.73           H  
ATOM   1869  N   GLY A 127      21.644 -11.470  21.158  1.00  0.73           N  
ATOM   1870  CA  GLY A 127      21.363 -10.039  21.161  1.00  0.73           C  
ATOM   1871  C   GLY A 127      22.412  -9.270  20.352  1.00  0.73           C  
ATOM   1872  O   GLY A 127      23.620  -9.523  20.512  1.00  0.73           O  
ATOM   1873  H   GLY A 127      22.401 -11.833  21.736  1.00  0.73           H  
ATOM   1874 1HA  GLY A 127      20.384  -9.868  20.748  1.00  0.73           H  
ATOM   1875 2HA  GLY A 127      21.341  -9.666  22.173  1.00  0.73           H  
ATOM   1876  N   LYS A 128      21.955  -8.275  19.571  1.00  0.74           N  
ATOM   1877  CA  LYS A 128      22.841  -7.437  18.756  1.00  0.74           C  
ATOM   1878  C   LYS A 128      22.529  -5.933  18.912  1.00  0.74           C  
ATOM   1879  O   LYS A 128      21.382  -5.509  18.738  1.00  0.74           O  
ATOM   1880  CB  LYS A 128      22.699  -7.822  17.283  1.00  0.74           C  
ATOM   1881  CG  LYS A 128      23.023  -9.263  16.922  1.00  0.74           C  
ATOM   1882  CD  LYS A 128      22.926  -9.487  15.427  1.00  0.74           C  
ATOM   1883  CE  LYS A 128      23.261 -10.933  15.072  1.00  0.74           C  
ATOM   1884  NZ  LYS A 128      23.196 -11.178  13.600  1.00  0.74           N1+
ATOM   1885  H   LYS A 128      20.944  -8.157  19.499  1.00  0.74           H  
ATOM   1886  HA  LYS A 128      23.863  -7.597  19.079  1.00  0.74           H  
ATOM   1887 1HB  LYS A 128      21.718  -7.584  16.923  1.00  0.74           H  
ATOM   1888 2HB  LYS A 128      23.406  -7.229  16.729  1.00  0.74           H  
ATOM   1889 1HG  LYS A 128      24.010  -9.530  17.236  1.00  0.74           H  
ATOM   1890 2HG  LYS A 128      22.316  -9.924  17.416  1.00  0.74           H  
ATOM   1891 1HD  LYS A 128      21.915  -9.249  15.084  1.00  0.74           H  
ATOM   1892 2HD  LYS A 128      23.630  -8.826  14.920  1.00  0.74           H  
ATOM   1893 1HE  LYS A 128      24.268 -11.157  15.426  1.00  0.74           H  
ATOM   1894 2HE  LYS A 128      22.554 -11.595  15.574  1.00  0.74           H  
ATOM   1895 1HZ  LYS A 128      23.425 -12.142  13.404  1.00  0.74           H  
ATOM   1896 2HZ  LYS A 128      22.263 -10.983  13.262  1.00  0.74           H  
ATOM   1897 3HZ  LYS A 128      23.856 -10.575  13.128  1.00  0.74           H  
ATOM   1898  N   THR A 129      23.534  -5.117  19.250  1.00  0.76           N  
ATOM   1899  CA  THR A 129      23.323  -3.681  19.475  1.00  0.76           C  
ATOM   1900  C   THR A 129      22.946  -2.964  18.204  1.00  0.76           C  
ATOM   1901  O   THR A 129      23.587  -3.147  17.158  1.00  0.76           O  
ATOM   1902  CB  THR A 129      24.544  -2.956  20.097  1.00  0.76           C  
ATOM   1903  CG2 THR A 129      24.228  -1.481  20.321  1.00  0.76           C  
ATOM   1904  OG1 THR A 129      24.866  -3.508  21.349  1.00  0.76           O  
ATOM   1905  H   THR A 129      24.469  -5.502  19.330  1.00  0.76           H  
ATOM   1906  HA  THR A 129      22.495  -3.562  20.172  1.00  0.76           H  
ATOM   1907  HB  THR A 129      25.400  -3.054  19.433  1.00  0.76           H  
ATOM   1908  HG1 THR A 129      25.747  -3.222  21.602  1.00  0.76           H  
ATOM   1909 1HG2 THR A 129      25.086  -0.991  20.768  1.00  0.76           H  
ATOM   1910 2HG2 THR A 129      23.997  -1.001  19.387  1.00  0.76           H  
ATOM   1911 3HG2 THR A 129      23.372  -1.390  20.993  1.00  0.76           H  
ATOM   1912  N   ILE A 130      21.921  -2.125  18.300  1.00  0.78           N  
ATOM   1913  CA  ILE A 130      21.511  -1.326  17.166  1.00  0.78           C  
ATOM   1914  C   ILE A 130      22.076   0.081  17.358  1.00  0.78           C  
ATOM   1915  O   ILE A 130      21.681   0.797  18.275  1.00  0.78           O  
ATOM   1916  CB  ILE A 130      19.987  -1.261  17.108  1.00  0.78           C  
ATOM   1917  CG1 ILE A 130      19.395  -2.665  17.034  1.00  0.78           C  
ATOM   1918  CG2 ILE A 130      19.588  -0.471  15.875  1.00  0.78           C  
ATOM   1919  CD1 ILE A 130      17.951  -2.689  17.317  1.00  0.78           C  
ATOM   1920  H   ILE A 130      21.423  -2.022  19.191  1.00  0.78           H  
ATOM   1921  HA  ILE A 130      21.912  -1.743  16.251  1.00  0.78           H  
ATOM   1922  HB  ILE A 130      19.606  -0.784  18.011  1.00  0.78           H  
ATOM   1923 1HG1 ILE A 130      19.528  -3.060  16.051  1.00  0.78           H  
ATOM   1924 2HG1 ILE A 130      19.907  -3.307  17.739  1.00  0.78           H  
ATOM   1925 1HG2 ILE A 130      18.505  -0.401  15.810  1.00  0.78           H  
ATOM   1926 2HG2 ILE A 130      20.015   0.527  15.928  1.00  0.78           H  
ATOM   1927 3HG2 ILE A 130      19.974  -0.971  15.003  1.00  0.78           H  
ATOM   1928 1HD1 ILE A 130      17.582  -3.694  17.260  1.00  0.78           H  
ATOM   1929 2HD1 ILE A 130      17.795  -2.303  18.323  1.00  0.78           H  
ATOM   1930 3HD1 ILE A 130      17.431  -2.070  16.604  1.00  0.78           H  
ATOM   1931  N   LEU A 131      23.007   0.470  16.503  1.00  0.80           N  
ATOM   1932  CA  LEU A 131      23.679   1.760  16.648  1.00  0.80           C  
ATOM   1933  C   LEU A 131      23.045   2.785  15.733  1.00  0.80           C  
ATOM   1934  O   LEU A 131      22.584   2.439  14.646  1.00  0.80           O  
ATOM   1935  CB  LEU A 131      25.167   1.594  16.340  1.00  0.80           C  
ATOM   1936  CG  LEU A 131      25.887   0.587  17.240  1.00  0.80           C  
ATOM   1937  CD1 LEU A 131      27.304   0.384  16.760  1.00  0.80           C  
ATOM   1938  CD2 LEU A 131      25.875   1.127  18.662  1.00  0.80           C  
ATOM   1939  H   LEU A 131      23.279  -0.154  15.759  1.00  0.80           H  
ATOM   1940  HA  LEU A 131      23.569   2.105  17.679  1.00  0.80           H  
ATOM   1941 1HB  LEU A 131      25.280   1.276  15.313  1.00  0.80           H  
ATOM   1942 2HB  LEU A 131      25.656   2.563  16.461  1.00  0.80           H  
ATOM   1943  HG  LEU A 131      25.373  -0.378  17.206  1.00  0.80           H  
ATOM   1944 1HD1 LEU A 131      27.808  -0.333  17.409  1.00  0.80           H  
ATOM   1945 2HD1 LEU A 131      27.290  -0.001  15.739  1.00  0.80           H  
ATOM   1946 3HD1 LEU A 131      27.837   1.334  16.785  1.00  0.80           H  
ATOM   1947 1HD2 LEU A 131      26.382   0.430  19.321  1.00  0.80           H  
ATOM   1948 2HD2 LEU A 131      26.388   2.091  18.693  1.00  0.80           H  
ATOM   1949 3HD2 LEU A 131      24.843   1.268  18.999  1.00  0.80           H  
ATOM   1950  N   ARG A 132      23.090   4.059  16.120  1.00  0.81           N  
ATOM   1951  CA  ARG A 132      22.470   5.101  15.298  1.00  0.81           C  
ATOM   1952  C   ARG A 132      23.009   5.139  13.876  1.00  0.81           C  
ATOM   1953  O   ARG A 132      22.249   5.223  12.912  1.00  0.81           O  
ATOM   1954  CB  ARG A 132      22.719   6.468  15.929  1.00  0.81           C  
ATOM   1955  CG  ARG A 132      21.967   6.750  17.214  1.00  0.81           C  
ATOM   1956  CD  ARG A 132      22.354   8.054  17.829  1.00  0.81           C  
ATOM   1957  NE  ARG A 132      21.653   8.297  19.098  1.00  0.81           N  
ATOM   1958  CZ  ARG A 132      21.932   9.309  19.950  1.00  0.81           C  
ATOM   1959  NH1 ARG A 132      22.878  10.174  19.648  1.00  0.81           N1+
ATOM   1960  NH2 ARG A 132      21.268   9.434  21.094  1.00  0.81           N  
ATOM   1961  H   ARG A 132      23.500   4.292  17.033  1.00  0.81           H  
ATOM   1962  HA  ARG A 132      21.403   4.918  15.249  1.00  0.81           H  
ATOM   1963 1HB  ARG A 132      23.779   6.565  16.154  1.00  0.81           H  
ATOM   1964 2HB  ARG A 132      22.466   7.251  15.218  1.00  0.81           H  
ATOM   1965 1HG  ARG A 132      20.896   6.774  17.012  1.00  0.81           H  
ATOM   1966 2HG  ARG A 132      22.194   5.964  17.925  1.00  0.81           H  
ATOM   1967 1HD  ARG A 132      23.424   8.038  18.033  1.00  0.81           H  
ATOM   1968 2HD  ARG A 132      22.130   8.865  17.145  1.00  0.81           H  
ATOM   1969  HE  ARG A 132      20.924   7.651  19.362  1.00  0.81           H  
ATOM   1970 1HH1 ARG A 132      23.393  10.079  18.784  1.00  0.81           H  
ATOM   1971 2HH1 ARG A 132      23.094  10.928  20.285  1.00  0.81           H  
ATOM   1972 1HH2 ARG A 132      20.538   8.761  21.361  1.00  0.81           H  
ATOM   1973 2HH2 ARG A 132      21.488  10.191  21.720  1.00  0.81           H  
ATOM   1974  N   GLU A 133      24.307   4.969  13.722  1.00  0.81           N  
ATOM   1975  CA  GLU A 133      24.927   5.050  12.406  1.00  0.81           C  
ATOM   1976  C   GLU A 133      24.463   3.952  11.453  1.00  0.81           C  
ATOM   1977  O   GLU A 133      24.633   4.076  10.235  1.00  0.81           O  
ATOM   1978  CB  GLU A 133      26.448   5.027  12.533  1.00  0.81           C  
ATOM   1979  CG  GLU A 133      27.038   6.282  13.172  1.00  0.81           C  
ATOM   1980  CD  GLU A 133      28.549   6.245  13.290  1.00  0.81           C  
ATOM   1981  OE1 GLU A 133      29.133   5.245  12.944  1.00  0.81           O  
ATOM   1982  OE2 GLU A 133      29.114   7.223  13.724  1.00  0.81           O1-
ATOM   1983  H   GLU A 133      24.884   4.839  14.541  1.00  0.81           H  
ATOM   1984  HA  GLU A 133      24.645   6.008  11.965  1.00  0.81           H  
ATOM   1985 1HB  GLU A 133      26.746   4.167  13.135  1.00  0.81           H  
ATOM   1986 2HB  GLU A 133      26.895   4.906  11.549  1.00  0.81           H  
ATOM   1987 1HG  GLU A 133      26.754   7.144  12.566  1.00  0.81           H  
ATOM   1988 2HG  GLU A 133      26.602   6.410  14.163  1.00  0.81           H  
ATOM   1989  N   ASN A 134      23.930   2.853  11.998  1.00  0.80           N  
ATOM   1990  CA  ASN A 134      23.520   1.728  11.188  1.00  0.80           C  
ATOM   1991  C   ASN A 134      22.037   1.749  10.856  1.00  0.80           C  
ATOM   1992  O   ASN A 134      21.540   0.779  10.272  1.00  0.80           O  
ATOM   1993  CB  ASN A 134      23.857   0.442  11.895  1.00  0.80           C  
ATOM   1994  CG  ASN A 134      25.319   0.262  12.010  1.00  0.80           C  
ATOM   1995  ND2 ASN A 134      25.746  -0.324  13.086  1.00  0.80           N  
ATOM   1996  OD1 ASN A 134      26.073   0.645  11.107  1.00  0.80           O  
ATOM   1997  H   ASN A 134      23.754   2.806  13.000  1.00  0.80           H  
ATOM   1998  HA  ASN A 134      24.064   1.764  10.245  1.00  0.80           H  
ATOM   1999 1HB  ASN A 134      23.420   0.455  12.897  1.00  0.80           H  
ATOM   2000 2HB  ASN A 134      23.435  -0.405  11.360  1.00  0.80           H  
ATOM   2001 1HD2 ASN A 134      26.727  -0.495  13.207  1.00  0.80           H  
ATOM   2002 2HD2 ASN A 134      25.102  -0.647  13.772  1.00  0.80           H  
ATOM   2003  N   ILE A 135      21.335   2.831  11.230  1.00  0.79           N  
ATOM   2004  CA  ILE A 135      19.900   2.944  10.974  1.00  0.79           C  
ATOM   2005  C   ILE A 135      19.526   3.737   9.742  1.00  0.79           C  
ATOM   2006  O   ILE A 135      19.981   4.864   9.531  1.00  0.79           O  
ATOM   2007  CB  ILE A 135      19.140   3.544  12.162  1.00  0.79           C  
ATOM   2008  CG1 ILE A 135      19.219   2.615  13.356  1.00  0.79           C  
ATOM   2009  CG2 ILE A 135      17.708   3.864  11.779  1.00  0.79           C  
ATOM   2010  CD1 ILE A 135      18.692   3.228  14.601  1.00  0.79           C  
ATOM   2011  H   ILE A 135      21.800   3.599  11.721  1.00  0.79           H  
ATOM   2012  HA  ILE A 135      19.516   1.939  10.837  1.00  0.79           H  
ATOM   2013  HB  ILE A 135      19.635   4.473  12.458  1.00  0.79           H  
ATOM   2014 1HG1 ILE A 135      18.653   1.709  13.143  1.00  0.79           H  
ATOM   2015 2HG1 ILE A 135      20.261   2.343  13.526  1.00  0.79           H  
ATOM   2016 1HG2 ILE A 135      17.229   4.313  12.630  1.00  0.79           H  
ATOM   2017 2HG2 ILE A 135      17.691   4.568  10.952  1.00  0.79           H  
ATOM   2018 3HG2 ILE A 135      17.184   2.948  11.489  1.00  0.79           H  
ATOM   2019 1HD1 ILE A 135      18.780   2.518  15.412  1.00  0.79           H  
ATOM   2020 2HD1 ILE A 135      19.258   4.120  14.830  1.00  0.79           H  
ATOM   2021 3HD1 ILE A 135      17.651   3.495  14.468  1.00  0.79           H  
ATOM   2022  N   LYS A 136      18.666   3.122   8.941  1.00  0.77           N  
ATOM   2023  CA  LYS A 136      18.151   3.713   7.730  1.00  0.77           C  
ATOM   2024  C   LYS A 136      16.621   3.687   7.726  1.00  0.77           C  
ATOM   2025  O   LYS A 136      15.992   2.700   8.107  1.00  0.77           O  
ATOM   2026  CB  LYS A 136      18.669   2.932   6.519  1.00  0.77           C  
ATOM   2027  CG  LYS A 136      20.183   2.962   6.335  1.00  0.77           C  
ATOM   2028  CD  LYS A 136      20.601   2.219   5.076  1.00  0.77           C  
ATOM   2029  CE  LYS A 136      22.112   2.235   4.898  1.00  0.77           C  
ATOM   2030  NZ  LYS A 136      22.533   1.553   3.639  1.00  0.77           N1+
ATOM   2031  H   LYS A 136      18.354   2.190   9.196  1.00  0.77           H  
ATOM   2032  HA  LYS A 136      18.484   4.745   7.672  1.00  0.77           H  
ATOM   2033 1HB  LYS A 136      18.369   1.884   6.614  1.00  0.77           H  
ATOM   2034 2HB  LYS A 136      18.208   3.322   5.618  1.00  0.77           H  
ATOM   2035 1HG  LYS A 136      20.520   3.994   6.271  1.00  0.77           H  
ATOM   2036 2HG  LYS A 136      20.665   2.494   7.195  1.00  0.77           H  
ATOM   2037 1HD  LYS A 136      20.260   1.183   5.142  1.00  0.77           H  
ATOM   2038 2HD  LYS A 136      20.137   2.680   4.207  1.00  0.77           H  
ATOM   2039 1HE  LYS A 136      22.457   3.269   4.873  1.00  0.77           H  
ATOM   2040 2HE  LYS A 136      22.574   1.728   5.747  1.00  0.77           H  
ATOM   2041 1HZ  LYS A 136      23.539   1.585   3.561  1.00  0.77           H  
ATOM   2042 2HZ  LYS A 136      22.228   0.590   3.651  1.00  0.77           H  
ATOM   2043 3HZ  LYS A 136      22.119   2.025   2.847  1.00  0.77           H  
ATOM   2044  N   TYR A 137      16.017   4.742   7.224  1.00  0.74           N  
ATOM   2045  CA  TYR A 137      14.577   4.768   7.046  1.00  0.74           C  
ATOM   2046  C   TYR A 137      14.265   4.997   5.593  1.00  0.74           C  
ATOM   2047  O   TYR A 137      14.941   5.776   4.928  1.00  0.74           O  
ATOM   2048  CB  TYR A 137      13.938   5.897   7.846  1.00  0.74           C  
ATOM   2049  CG  TYR A 137      13.942   5.813   9.335  1.00  0.74           C  
ATOM   2050  CD1 TYR A 137      15.058   6.176  10.074  1.00  0.74           C  
ATOM   2051  CD2 TYR A 137      12.773   5.455   9.972  1.00  0.74           C  
ATOM   2052  CE1 TYR A 137      14.979   6.162  11.458  1.00  0.74           C  
ATOM   2053  CE2 TYR A 137      12.699   5.452  11.334  1.00  0.74           C  
ATOM   2054  CZ  TYR A 137      13.793   5.809  12.077  1.00  0.74           C  
ATOM   2055  OH  TYR A 137      13.710   5.822  13.443  1.00  0.74           O  
ATOM   2056  H   TYR A 137      16.571   5.555   6.981  1.00  0.74           H  
ATOM   2057  HA  TYR A 137      14.151   3.813   7.338  1.00  0.74           H  
ATOM   2058 1HB  TYR A 137      14.427   6.813   7.584  1.00  0.74           H  
ATOM   2059 2HB  TYR A 137      12.900   5.999   7.526  1.00  0.74           H  
ATOM   2060  HD1 TYR A 137      15.983   6.478   9.571  1.00  0.74           H  
ATOM   2061  HD2 TYR A 137      11.903   5.191   9.382  1.00  0.74           H  
ATOM   2062  HE1 TYR A 137      15.837   6.444  12.063  1.00  0.74           H  
ATOM   2063  HE2 TYR A 137      11.768   5.181  11.828  1.00  0.74           H  
ATOM   2064  HH  TYR A 137      12.878   5.442  13.711  1.00  0.74           H  
ATOM   2065  N   GLU A 138      13.207   4.378   5.111  1.00  0.73           N  
ATOM   2066  CA  GLU A 138      12.755   4.648   3.763  1.00  0.73           C  
ATOM   2067  C   GLU A 138      11.428   5.363   3.845  1.00  0.73           C  
ATOM   2068  O   GLU A 138      10.472   4.838   4.431  1.00  0.73           O  
ATOM   2069  CB  GLU A 138      12.633   3.372   2.928  1.00  0.73           C  
ATOM   2070  CG  GLU A 138      13.951   2.637   2.693  1.00  0.73           C  
ATOM   2071  CD  GLU A 138      13.800   1.416   1.808  1.00  0.73           C  
ATOM   2072  OE1 GLU A 138      12.712   1.165   1.351  1.00  0.73           O  
ATOM   2073  OE2 GLU A 138      14.770   0.723   1.608  1.00  0.73           O1-
ATOM   2074  H   GLU A 138      12.713   3.706   5.690  1.00  0.73           H  
ATOM   2075  HA  GLU A 138      13.467   5.305   3.276  1.00  0.73           H  
ATOM   2076 1HB  GLU A 138      11.945   2.683   3.421  1.00  0.73           H  
ATOM   2077 2HB  GLU A 138      12.205   3.620   1.954  1.00  0.73           H  
ATOM   2078 1HG  GLU A 138      14.658   3.327   2.234  1.00  0.73           H  
ATOM   2079 2HG  GLU A 138      14.356   2.333   3.658  1.00  0.73           H  
ATOM   2080  N   VAL A 139      11.401   6.565   3.276  1.00  0.72           N  
ATOM   2081  CA  VAL A 139      10.234   7.437   3.273  1.00  0.72           C  
ATOM   2082  C   VAL A 139       9.741   7.757   1.899  1.00  0.72           C  
ATOM   2083  O   VAL A 139      10.511   8.097   0.995  1.00  0.72           O  
ATOM   2084  CB  VAL A 139      10.504   8.774   4.003  1.00  0.72           C  
ATOM   2085  CG1 VAL A 139       9.315   9.752   3.870  1.00  0.72           C  
ATOM   2086  CG2 VAL A 139      10.665   8.499   5.435  1.00  0.72           C  
ATOM   2087  H   VAL A 139      12.253   6.879   2.808  1.00  0.72           H  
ATOM   2088  HA  VAL A 139       9.442   6.924   3.802  1.00  0.72           H  
ATOM   2089  HB  VAL A 139      11.383   9.236   3.586  1.00  0.72           H  
ATOM   2090 1HG1 VAL A 139       9.540  10.670   4.412  1.00  0.72           H  
ATOM   2091 2HG1 VAL A 139       9.144   9.991   2.824  1.00  0.72           H  
ATOM   2092 3HG1 VAL A 139       8.416   9.297   4.288  1.00  0.72           H  
ATOM   2093 1HG2 VAL A 139      10.851   9.433   5.944  1.00  0.72           H  
ATOM   2094 2HG2 VAL A 139       9.743   8.067   5.780  1.00  0.72           H  
ATOM   2095 3HG2 VAL A 139      11.482   7.809   5.609  1.00  0.72           H  
ATOM   2096  N   ALA A 140       8.445   7.626   1.732  1.00  0.71           N  
ATOM   2097  CA  ALA A 140       7.839   7.977   0.482  1.00  0.71           C  
ATOM   2098  C   ALA A 140       7.047   9.244   0.674  1.00  0.71           C  
ATOM   2099  O   ALA A 140       6.435   9.467   1.728  1.00  0.71           O  
ATOM   2100  CB  ALA A 140       6.974   6.856  -0.031  1.00  0.71           C  
ATOM   2101  H   ALA A 140       7.873   7.318   2.518  1.00  0.71           H  
ATOM   2102  HA  ALA A 140       8.617   8.178  -0.244  1.00  0.71           H  
ATOM   2103 1HB  ALA A 140       6.550   7.159  -0.981  1.00  0.71           H  
ATOM   2104 2HB  ALA A 140       7.584   5.997  -0.175  1.00  0.71           H  
ATOM   2105 3HB  ALA A 140       6.190   6.637   0.687  1.00  0.71           H  
ATOM   2106  N   ILE A 141       7.070  10.079  -0.343  1.00  0.72           N  
ATOM   2107  CA  ILE A 141       6.289  11.289  -0.321  1.00  0.72           C  
ATOM   2108  C   ILE A 141       5.394  11.288  -1.531  1.00  0.72           C  
ATOM   2109  O   ILE A 141       5.856  11.059  -2.650  1.00  0.72           O  
ATOM   2110  CB  ILE A 141       7.149  12.563  -0.336  1.00  0.72           C  
ATOM   2111  CG1 ILE A 141       8.084  12.587   0.821  1.00  0.72           C  
ATOM   2112  CG2 ILE A 141       6.225  13.799  -0.254  1.00  0.72           C  
ATOM   2113  CD1 ILE A 141       9.039  13.731   0.764  1.00  0.72           C  
ATOM   2114  H   ILE A 141       7.636   9.850  -1.157  1.00  0.72           H  
ATOM   2115  HA  ILE A 141       5.674  11.302   0.570  1.00  0.72           H  
ATOM   2116  HB  ILE A 141       7.744  12.590  -1.239  1.00  0.72           H  
ATOM   2117 1HG1 ILE A 141       7.507  12.627   1.724  1.00  0.72           H  
ATOM   2118 2HG1 ILE A 141       8.669  11.669   0.832  1.00  0.72           H  
ATOM   2119 1HG2 ILE A 141       6.823  14.706  -0.264  1.00  0.72           H  
ATOM   2120 2HG2 ILE A 141       5.542  13.812  -1.090  1.00  0.72           H  
ATOM   2121 3HG2 ILE A 141       5.646  13.754   0.672  1.00  0.72           H  
ATOM   2122 1HD1 ILE A 141       9.673  13.680   1.625  1.00  0.72           H  
ATOM   2123 2HD1 ILE A 141       9.635  13.664  -0.143  1.00  0.72           H  
ATOM   2124 3HD1 ILE A 141       8.495  14.672   0.768  1.00  0.72           H  
ATOM   2125  N   PHE A 142       4.114  11.521  -1.317  1.00  0.74           N  
ATOM   2126  CA  PHE A 142       3.189  11.561  -2.431  1.00  0.74           C  
ATOM   2127  C   PHE A 142       2.499  12.898  -2.457  1.00  0.74           C  
ATOM   2128  O   PHE A 142       2.176  13.462  -1.414  1.00  0.74           O  
ATOM   2129  CB  PHE A 142       2.136  10.462  -2.279  1.00  0.74           C  
ATOM   2130  CG  PHE A 142       2.722   9.134  -2.227  1.00  0.74           C  
ATOM   2131  CD1 PHE A 142       3.162   8.626  -1.026  1.00  0.74           C  
ATOM   2132  CD2 PHE A 142       2.858   8.388  -3.351  1.00  0.74           C  
ATOM   2133  CE1 PHE A 142       3.736   7.404  -0.981  1.00  0.74           C  
ATOM   2134  CE2 PHE A 142       3.456   7.170  -3.311  1.00  0.74           C  
ATOM   2135  CZ  PHE A 142       3.893   6.688  -2.141  1.00  0.74           C  
ATOM   2136  H   PHE A 142       3.791  11.664  -0.361  1.00  0.74           H  
ATOM   2137  HA  PHE A 142       3.730  11.433  -3.366  1.00  0.74           H  
ATOM   2138 1HB  PHE A 142       1.563  10.617  -1.378  1.00  0.74           H  
ATOM   2139 2HB  PHE A 142       1.445  10.500  -3.123  1.00  0.74           H  
ATOM   2140  HD1 PHE A 142       3.047   9.219  -0.109  1.00  0.74           H  
ATOM   2141  HD2 PHE A 142       2.488   8.790  -4.289  1.00  0.74           H  
ATOM   2142  HE1 PHE A 142       4.075   7.007  -0.032  1.00  0.74           H  
ATOM   2143  HE2 PHE A 142       3.580   6.583  -4.209  1.00  0.74           H  
ATOM   2144  HZ  PHE A 142       4.355   5.748  -2.133  1.00  0.74           H  
ATOM   2145  N   VAL A 143       2.194  13.375  -3.639  1.00  0.76           N  
ATOM   2146  CA  VAL A 143       1.414  14.587  -3.748  1.00  0.76           C  
ATOM   2147  C   VAL A 143       0.068  14.091  -4.209  1.00  0.76           C  
ATOM   2148  O   VAL A 143       0.017  13.254  -5.106  1.00  0.76           O  
ATOM   2149  CB  VAL A 143       2.002  15.557  -4.777  1.00  0.76           C  
ATOM   2150  CG1 VAL A 143       1.167  16.819  -4.800  1.00  0.76           C  
ATOM   2151  CG2 VAL A 143       3.457  15.829  -4.464  1.00  0.76           C  
ATOM   2152  H   VAL A 143       2.517  12.898  -4.481  1.00  0.76           H  
ATOM   2153  HA  VAL A 143       1.316  15.077  -2.781  1.00  0.76           H  
ATOM   2154  HB  VAL A 143       1.936  15.108  -5.773  1.00  0.76           H  
ATOM   2155 1HG1 VAL A 143       1.561  17.502  -5.528  1.00  0.76           H  
ATOM   2156 2HG1 VAL A 143       0.149  16.582  -5.049  1.00  0.76           H  
ATOM   2157 3HG1 VAL A 143       1.204  17.282  -3.812  1.00  0.76           H  
ATOM   2158 1HG2 VAL A 143       3.864  16.507  -5.211  1.00  0.76           H  
ATOM   2159 2HG2 VAL A 143       3.544  16.272  -3.491  1.00  0.76           H  
ATOM   2160 3HG2 VAL A 143       4.010  14.887  -4.487  1.00  0.76           H  
ATOM   2161  N   HIS A 144      -1.026  14.534  -3.591  1.00  0.80           N  
ATOM   2162  CA  HIS A 144      -2.298  13.993  -4.050  1.00  0.80           C  
ATOM   2163  C   HIS A 144      -2.435  14.199  -5.535  1.00  0.80           C  
ATOM   2164  O   HIS A 144      -2.745  13.261  -6.264  1.00  0.80           O  
ATOM   2165  CB  HIS A 144      -3.502  14.616  -3.350  1.00  0.80           C  
ATOM   2166  CG  HIS A 144      -3.706  14.120  -2.007  1.00  0.80           C  
ATOM   2167  CD2 HIS A 144      -2.890  13.432  -1.208  1.00  0.80           C  
ATOM   2168  ND1 HIS A 144      -4.886  14.308  -1.303  1.00  0.80           N  
ATOM   2169  CE1 HIS A 144      -4.775  13.716  -0.124  1.00  0.80           C  
ATOM   2170  NE2 HIS A 144      -3.569  13.177  -0.050  1.00  0.80           N  
ATOM   2171  H   HIS A 144      -0.964  15.217  -2.838  1.00  0.80           H  
ATOM   2172  HA  HIS A 144      -2.324  12.923  -3.862  1.00  0.80           H  
ATOM   2173 1HB  HIS A 144      -3.371  15.694  -3.295  1.00  0.80           H  
ATOM   2174 2HB  HIS A 144      -4.401  14.421  -3.934  1.00  0.80           H  
ATOM   2175  HD2 HIS A 144      -1.873  13.118  -1.442  1.00  0.80           H  
ATOM   2176  HE1 HIS A 144      -5.541  13.670   0.647  1.00  0.80           H  
ATOM   2177  HE2 HIS A 144      -3.151  12.632   0.727  1.00  0.80           H  
ATOM   2178  N   GLY A 145      -2.195  15.419  -5.994  1.00  0.84           N  
ATOM   2179  CA  GLY A 145      -2.208  15.635  -7.419  1.00  0.84           C  
ATOM   2180  C   GLY A 145      -3.505  15.119  -7.992  1.00  0.84           C  
ATOM   2181  O   GLY A 145      -4.586  15.562  -7.595  1.00  0.84           O  
ATOM   2182  H   GLY A 145      -1.965  16.164  -5.359  1.00  0.84           H  
ATOM   2183 1HA  GLY A 145      -2.107  16.696  -7.618  1.00  0.84           H  
ATOM   2184 2HA  GLY A 145      -1.360  15.135  -7.871  1.00  0.84           H  
ATOM   2185  N   SER A 146      -3.379  14.222  -8.966  1.00  0.88           N  
ATOM   2186  CA  SER A 146      -4.529  13.620  -9.606  1.00  0.88           C  
ATOM   2187  C   SER A 146      -4.193  12.203 -10.064  1.00  0.88           C  
ATOM   2188  O   SER A 146      -3.445  12.005 -11.028  1.00  0.88           O  
ATOM   2189  CB  SER A 146      -4.967  14.476 -10.770  1.00  0.88           C  
ATOM   2190  OG  SER A 146      -6.068  13.918 -11.413  1.00  0.88           O  
ATOM   2191  H   SER A 146      -2.440  13.910  -9.214  1.00  0.88           H  
ATOM   2192  HA  SER A 146      -5.343  13.561  -8.883  1.00  0.88           H  
ATOM   2193 1HB  SER A 146      -5.233  15.462 -10.394  1.00  0.88           H  
ATOM   2194 2HB  SER A 146      -4.151  14.607 -11.475  1.00  0.88           H  
ATOM   2195  HG  SER A 146      -6.604  14.688 -11.706  1.00  0.88           H  
ATOM   2196  N   THR A 147      -4.752  11.219  -9.356  1.00  0.93           N  
ATOM   2197  CA  THR A 147      -4.488   9.812  -9.639  1.00  0.93           C  
ATOM   2198  C   THR A 147      -5.815   9.077  -9.626  1.00  0.93           C  
ATOM   2199  O   THR A 147      -6.835   9.624  -9.214  1.00  0.93           O  
ATOM   2200  CB  THR A 147      -3.618   9.144  -8.558  1.00  0.93           C  
ATOM   2201  CG2 THR A 147      -2.471  10.073  -8.165  1.00  0.93           C  
ATOM   2202  OG1 THR A 147      -4.416   8.899  -7.404  1.00  0.93           O  
ATOM   2203  H   THR A 147      -5.349  11.464  -8.586  1.00  0.93           H  
ATOM   2204  HA  THR A 147      -4.030   9.705 -10.621  1.00  0.93           H  
ATOM   2205  HB  THR A 147      -3.217   8.200  -8.930  1.00  0.93           H  
ATOM   2206  HG1 THR A 147      -5.002   8.095  -7.595  1.00  0.93           H  
ATOM   2207 1HG2 THR A 147      -1.874   9.599  -7.393  1.00  0.93           H  
ATOM   2208 2HG2 THR A 147      -1.850  10.268  -9.029  1.00  0.93           H  
ATOM   2209 3HG2 THR A 147      -2.863  11.014  -7.780  1.00  0.93           H  
ATOM   2210  N   ASP A 148      -5.814   7.831 -10.057  1.00  0.98           N  
ATOM   2211  CA  ASP A 148      -7.018   7.019  -9.909  1.00  0.98           C  
ATOM   2212  C   ASP A 148      -6.937   6.322  -8.540  1.00  0.98           C  
ATOM   2213  O   ASP A 148      -5.974   6.562  -7.792  1.00  0.98           O  
ATOM   2214  CB  ASP A 148      -7.137   6.017 -11.071  1.00  0.98           C  
ATOM   2215  CG  ASP A 148      -6.088   4.928 -11.070  1.00  0.98           C  
ATOM   2216  OD1 ASP A 148      -5.501   4.722 -10.029  1.00  0.98           O  
ATOM   2217  OD2 ASP A 148      -5.875   4.298 -12.066  1.00  0.98           O1-
ATOM   2218  H   ASP A 148      -4.970   7.433 -10.445  1.00  0.98           H  
ATOM   2219  HA  ASP A 148      -7.901   7.661  -9.916  1.00  0.98           H  
ATOM   2220 1HB  ASP A 148      -8.124   5.548 -11.038  1.00  0.98           H  
ATOM   2221 2HB  ASP A 148      -7.079   6.559 -12.017  1.00  0.98           H  
ATOM   2222  N   SER A 149      -7.914   5.447  -8.232  1.00  1.04           N  
ATOM   2223  CA  SER A 149      -7.949   4.694  -6.970  1.00  1.04           C  
ATOM   2224  C   SER A 149      -7.349   3.286  -7.068  1.00  1.04           C  
ATOM   2225  O   SER A 149      -7.533   2.475  -6.156  1.00  1.04           O  
ATOM   2226  CB  SER A 149      -9.371   4.576  -6.445  1.00  1.04           C  
ATOM   2227  OG  SER A 149     -10.175   3.829  -7.315  1.00  1.04           O  
ATOM   2228  H   SER A 149      -8.697   5.327  -8.875  1.00  1.04           H  
ATOM   2229  HA  SER A 149      -7.355   5.237  -6.244  1.00  1.04           H  
ATOM   2230 1HB  SER A 149      -9.358   4.112  -5.461  1.00  1.04           H  
ATOM   2231 2HB  SER A 149      -9.799   5.570  -6.335  1.00  1.04           H  
ATOM   2232  HG  SER A 149     -10.153   4.309  -8.171  1.00  1.04           H  
ATOM   2233  N   THR A 150      -6.687   2.972  -8.184  1.00  1.10           N  
ATOM   2234  CA  THR A 150      -6.066   1.662  -8.386  1.00  1.10           C  
ATOM   2235  C   THR A 150      -4.571   1.821  -8.179  1.00  1.10           C  
ATOM   2236  O   THR A 150      -3.947   1.105  -7.386  1.00  1.10           O  
ATOM   2237  CB  THR A 150      -6.340   1.091  -9.796  1.00  1.10           C  
ATOM   2238  CG2 THR A 150      -5.640  -0.243  -9.958  1.00  1.10           C  
ATOM   2239  OG1 THR A 150      -7.752   0.918  -9.994  1.00  1.10           O  
ATOM   2240  H   THR A 150      -6.541   3.689  -8.896  1.00  1.10           H  
ATOM   2241  HA  THR A 150      -6.445   0.963  -7.642  1.00  1.10           H  
ATOM   2242  HB  THR A 150      -5.960   1.788 -10.550  1.00  1.10           H  
ATOM   2243  HG1 THR A 150      -8.155   1.776 -10.153  1.00  1.10           H  
ATOM   2244 1HG2 THR A 150      -5.833  -0.634 -10.955  1.00  1.10           H  
ATOM   2245 2HG2 THR A 150      -4.568  -0.105  -9.821  1.00  1.10           H  
ATOM   2246 3HG2 THR A 150      -6.016  -0.944  -9.213  1.00  1.10           H  
ATOM   2247  N   SER A 151      -4.014   2.851  -8.817  1.00  1.16           N  
ATOM   2248  CA  SER A 151      -2.605   3.198  -8.732  1.00  1.16           C  
ATOM   2249  C   SER A 151      -2.271   3.631  -7.302  1.00  1.16           C  
ATOM   2250  O   SER A 151      -1.108   3.686  -6.914  1.00  1.16           O  
ATOM   2251  CB  SER A 151      -2.274   4.287  -9.737  1.00  1.16           C  
ATOM   2252  OG  SER A 151      -2.901   5.502  -9.413  1.00  1.16           O  
ATOM   2253  H   SER A 151      -4.589   3.423  -9.433  1.00  1.16           H  
ATOM   2254  HA  SER A 151      -2.009   2.316  -8.979  1.00  1.16           H  
ATOM   2255 1HB  SER A 151      -1.195   4.422  -9.778  1.00  1.16           H  
ATOM   2256 2HB  SER A 151      -2.597   3.969 -10.729  1.00  1.16           H  
ATOM   2257  HG  SER A 151      -3.854   5.330  -9.620  1.00  1.16           H  
ATOM   2258  N   HIS A 152      -3.310   3.930  -6.521  1.00  1.20           N  
ATOM   2259  CA  HIS A 152      -3.221   4.302  -5.118  1.00  1.20           C  
ATOM   2260  C   HIS A 152      -2.370   3.315  -4.332  1.00  1.20           C  
ATOM   2261  O   HIS A 152      -1.682   3.694  -3.393  1.00  1.20           O  
ATOM   2262  CB  HIS A 152      -4.610   4.375  -4.455  1.00  1.20           C  
ATOM   2263  CG  HIS A 152      -4.496   4.669  -2.990  1.00  1.20           C  
ATOM   2264  CD2 HIS A 152      -4.464   5.825  -2.322  1.00  1.20           C  
ATOM   2265  ND1 HIS A 152      -4.361   3.673  -2.047  1.00  1.20           N  
ATOM   2266  CE1 HIS A 152      -4.214   4.206  -0.853  1.00  1.20           C  
ATOM   2267  NE2 HIS A 152      -4.225   5.530  -0.969  1.00  1.20           N  
ATOM   2268  H   HIS A 152      -4.226   3.884  -6.940  1.00  1.20           H  
ATOM   2269  HA  HIS A 152      -2.751   5.282  -5.034  1.00  1.20           H  
ATOM   2270 1HB  HIS A 152      -5.207   5.135  -4.937  1.00  1.20           H  
ATOM   2271 2HB  HIS A 152      -5.127   3.422  -4.581  1.00  1.20           H  
ATOM   2272  HD1 HIS A 152      -4.365   2.682  -2.221  1.00  1.10           H  
ATOM   2273  HD2 HIS A 152      -4.528   6.854  -2.648  1.00  1.20           H  
ATOM   2274  HE1 HIS A 152      -4.075   3.564   0.018  1.00  1.20           H  
ATOM   2275  N   GLY A 153      -2.493   2.025  -4.640  1.00  1.20           N  
ATOM   2276  CA  GLY A 153      -1.778   1.007  -3.883  1.00  1.20           C  
ATOM   2277  C   GLY A 153      -0.376   0.698  -4.422  1.00  1.20           C  
ATOM   2278  O   GLY A 153       0.277  -0.227  -3.932  1.00  1.20           O  
ATOM   2279  H   GLY A 153      -3.060   1.746  -5.445  1.00  1.20           H  
ATOM   2280 1HA  GLY A 153      -1.703   1.322  -2.842  1.00  1.20           H  
ATOM   2281 2HA  GLY A 153      -2.368   0.092  -3.887  1.00  1.20           H  
ATOM   2282  N   ASN A 154       0.085   1.432  -5.436  1.00  1.16           N  
ATOM   2283  CA  ASN A 154       1.373   1.136  -6.042  1.00  1.16           C  
ATOM   2284  C   ASN A 154       2.350   2.311  -5.936  1.00  1.16           C  
ATOM   2285  O   ASN A 154       2.337   3.241  -6.751  1.00  1.16           O  
ATOM   2286  CB  ASN A 154       1.142   0.713  -7.478  1.00  1.16           C  
ATOM   2287  CG  ASN A 154       2.381   0.253  -8.176  1.00  1.16           C  
ATOM   2288  ND2 ASN A 154       2.216  -0.649  -9.114  1.00  1.16           N  
ATOM   2289  OD1 ASN A 154       3.491   0.706  -7.875  1.00  1.16           O  
ATOM   2290  H   ASN A 154      -0.465   2.205  -5.808  1.00  1.16           H  
ATOM   2291  HA  ASN A 154       1.825   0.300  -5.508  1.00  1.16           H  
ATOM   2292 1HB  ASN A 154       0.408  -0.092  -7.501  1.00  1.16           H  
ATOM   2293 2HB  ASN A 154       0.712   1.553  -8.033  1.00  1.16           H  
ATOM   2294 1HD2 ASN A 154       3.004  -1.000  -9.620  1.00  1.16           H  
ATOM   2295 2HD2 ASN A 154       1.299  -0.984  -9.327  1.00  1.16           H  
ATOM   2296  N   TYR A 155       3.243   2.239  -4.948  1.00  1.09           N  
ATOM   2297  CA  TYR A 155       4.149   3.350  -4.682  1.00  1.09           C  
ATOM   2298  C   TYR A 155       5.036   3.633  -5.897  1.00  1.09           C  
ATOM   2299  O   TYR A 155       5.241   4.793  -6.265  1.00  1.09           O  
ATOM   2300  CB  TYR A 155       5.002   3.043  -3.434  1.00  1.09           C  
ATOM   2301  CG  TYR A 155       4.156   2.991  -2.139  1.00  1.09           C  
ATOM   2302  CD1 TYR A 155       2.890   2.427  -2.173  1.00  1.09           C  
ATOM   2303  CD2 TYR A 155       4.622   3.538  -0.948  1.00  1.09           C  
ATOM   2304  CE1 TYR A 155       2.102   2.423  -1.055  1.00  1.09           C  
ATOM   2305  CE2 TYR A 155       3.829   3.541   0.182  1.00  1.09           C  
ATOM   2306  CZ  TYR A 155       2.565   2.992   0.127  1.00  1.09           C  
ATOM   2307  OH  TYR A 155       1.724   3.027   1.226  1.00  1.09           O  
ATOM   2308  H   TYR A 155       3.236   1.433  -4.335  1.00  1.09           H  
ATOM   2309  HA  TYR A 155       3.559   4.242  -4.491  1.00  1.09           H  
ATOM   2310 1HB  TYR A 155       5.507   2.084  -3.554  1.00  1.09           H  
ATOM   2311 2HB  TYR A 155       5.769   3.809  -3.315  1.00  1.09           H  
ATOM   2312  HD1 TYR A 155       2.503   1.996  -3.089  1.00  1.09           H  
ATOM   2313  HD2 TYR A 155       5.604   3.992  -0.916  1.00  1.09           H  
ATOM   2314  HE1 TYR A 155       1.099   1.991  -1.099  1.00  1.09           H  
ATOM   2315  HE2 TYR A 155       4.194   3.997   1.101  1.00  1.09           H  
ATOM   2316  HH  TYR A 155       0.932   3.591   1.028  1.00  1.09           H  
ATOM   2317  N   SER A 156       5.521   2.570  -6.549  1.00  1.02           N  
ATOM   2318  CA  SER A 156       6.406   2.726  -7.699  1.00  1.02           C  
ATOM   2319  C   SER A 156       5.710   3.415  -8.864  1.00  1.02           C  
ATOM   2320  O   SER A 156       6.311   4.263  -9.530  1.00  1.02           O  
ATOM   2321  CB  SER A 156       6.943   1.379  -8.143  1.00  1.02           C  
ATOM   2322  OG  SER A 156       7.787   0.818  -7.168  1.00  1.02           O  
ATOM   2323  H   SER A 156       5.278   1.643  -6.229  1.00  1.02           H  
ATOM   2324  HA  SER A 156       7.250   3.345  -7.396  1.00  1.02           H  
ATOM   2325 1HB  SER A 156       6.112   0.704  -8.340  1.00  1.02           H  
ATOM   2326 2HB  SER A 156       7.491   1.499  -9.075  1.00  1.02           H  
ATOM   2327  HG  SER A 156       8.100  -0.012  -7.538  1.00  1.02           H  
ATOM   2328  N   GLU A 157       4.445   3.065  -9.118  1.00  0.96           N  
ATOM   2329  CA  GLU A 157       3.718   3.694 -10.219  1.00  0.96           C  
ATOM   2330  C   GLU A 157       3.593   5.188  -9.974  1.00  0.96           C  
ATOM   2331  O   GLU A 157       3.804   5.985 -10.890  1.00  0.96           O  
ATOM   2332  CB  GLU A 157       2.331   3.074 -10.434  1.00  0.96           C  
ATOM   2333  CG  GLU A 157       1.554   3.642 -11.640  1.00  0.96           C  
ATOM   2334  CD  GLU A 157       0.225   2.931 -11.916  1.00  0.96           C  
ATOM   2335  OE1 GLU A 157      -0.133   2.042 -11.177  1.00  0.96           O  
ATOM   2336  OE2 GLU A 157      -0.421   3.284 -12.874  1.00  0.96           O1-
ATOM   2337  H   GLU A 157       3.999   2.354  -8.545  1.00  0.96           H  
ATOM   2338  HA  GLU A 157       4.291   3.552 -11.134  1.00  0.96           H  
ATOM   2339 1HB  GLU A 157       2.432   2.002 -10.578  1.00  0.96           H  
ATOM   2340 2HB  GLU A 157       1.726   3.232  -9.539  1.00  0.96           H  
ATOM   2341 1HG  GLU A 157       1.347   4.696 -11.447  1.00  0.96           H  
ATOM   2342 2HG  GLU A 157       2.185   3.583 -12.526  1.00  0.96           H  
ATOM   2343  N   GLN A 158       3.299   5.586  -8.732  1.00  0.93           N  
ATOM   2344  CA  GLN A 158       3.130   7.013  -8.482  1.00  0.93           C  
ATOM   2345  C   GLN A 158       4.440   7.746  -8.711  1.00  0.93           C  
ATOM   2346  O   GLN A 158       4.461   8.877  -9.217  1.00  0.93           O  
ATOM   2347  CB  GLN A 158       2.681   7.281  -7.058  1.00  0.93           C  
ATOM   2348  CG  GLN A 158       1.349   6.747  -6.698  1.00  0.93           C  
ATOM   2349  CD  GLN A 158       0.269   7.204  -7.591  1.00  0.93           C  
ATOM   2350  NE2 GLN A 158      -0.630   6.282  -7.807  1.00  0.93           N  
ATOM   2351  OE1 GLN A 158       0.225   8.341  -8.076  1.00  0.93           O  
ATOM   2352  H   GLN A 158       3.142   4.891  -7.993  1.00  0.93           H  
ATOM   2353  HA  GLN A 158       2.390   7.405  -9.177  1.00  0.93           H  
ATOM   2354 1HB  GLN A 158       3.409   6.845  -6.385  1.00  0.93           H  
ATOM   2355 2HB  GLN A 158       2.668   8.352  -6.882  1.00  0.93           H  
ATOM   2356 1HG  GLN A 158       1.380   5.654  -6.734  1.00  0.93           H  
ATOM   2357 2HG  GLN A 158       1.109   7.073  -5.694  1.00  0.93           H  
ATOM   2358 1HE2 GLN A 158      -1.442   6.410  -8.399  1.00  0.93           H  
ATOM   2359 2HE2 GLN A 158      -0.496   5.368  -7.365  1.00  0.93           H  
ATOM   2360  N   ILE A 159       5.545   7.079  -8.388  1.00  0.91           N  
ATOM   2361  CA  ILE A 159       6.852   7.663  -8.603  1.00  0.91           C  
ATOM   2362  C   ILE A 159       7.075   7.817 -10.111  1.00  0.91           C  
ATOM   2363  O   ILE A 159       7.479   8.875 -10.589  1.00  0.91           O  
ATOM   2364  CB  ILE A 159       7.940   6.820  -7.915  1.00  0.91           C  
ATOM   2365  CG1 ILE A 159       7.720   6.915  -6.393  1.00  0.91           C  
ATOM   2366  CG2 ILE A 159       9.305   7.340  -8.282  1.00  0.91           C  
ATOM   2367  CD1 ILE A 159       8.508   5.951  -5.560  1.00  0.91           C  
ATOM   2368  H   ILE A 159       5.471   6.158  -7.949  1.00  0.91           H  
ATOM   2369  HA  ILE A 159       6.871   8.653  -8.158  1.00  0.91           H  
ATOM   2370  HB  ILE A 159       7.846   5.780  -8.209  1.00  0.91           H  
ATOM   2371 1HG1 ILE A 159       7.967   7.899  -6.086  1.00  0.91           H  
ATOM   2372 2HG1 ILE A 159       6.669   6.756  -6.194  1.00  0.91           H  
ATOM   2373 1HG2 ILE A 159      10.066   6.749  -7.780  1.00  0.91           H  
ATOM   2374 2HG2 ILE A 159       9.440   7.270  -9.359  1.00  0.91           H  
ATOM   2375 3HG2 ILE A 159       9.387   8.385  -7.971  1.00  0.91           H  
ATOM   2376 1HD1 ILE A 159       8.264   6.111  -4.513  1.00  0.91           H  
ATOM   2377 2HD1 ILE A 159       8.246   4.931  -5.841  1.00  0.91           H  
ATOM   2378 3HD1 ILE A 159       9.572   6.113  -5.718  1.00  0.91           H  
ATOM   2379  N   GLY A 160       6.746   6.770 -10.873  1.00  0.90           N  
ATOM   2380  CA  GLY A 160       6.862   6.762 -12.334  1.00  0.90           C  
ATOM   2381  C   GLY A 160       6.043   7.876 -13.005  1.00  0.90           C  
ATOM   2382  O   GLY A 160       6.442   8.416 -14.039  1.00  0.90           O  
ATOM   2383  H   GLY A 160       6.417   5.923 -10.412  1.00  0.90           H  
ATOM   2384 1HA  GLY A 160       7.910   6.860 -12.611  1.00  0.90           H  
ATOM   2385 2HA  GLY A 160       6.522   5.795 -12.703  1.00  0.90           H  
ATOM   2386  N   LYS A 161       4.921   8.249 -12.382  1.00  0.88           N  
ATOM   2387  CA  LYS A 161       4.032   9.306 -12.869  1.00  0.88           C  
ATOM   2388  C   LYS A 161       4.462  10.693 -12.391  1.00  0.88           C  
ATOM   2389  O   LYS A 161       3.783  11.685 -12.661  1.00  0.88           O  
ATOM   2390  CB  LYS A 161       2.588   9.061 -12.418  1.00  0.88           C  
ATOM   2391  CG  LYS A 161       1.941   7.777 -12.956  1.00  0.88           C  
ATOM   2392  CD  LYS A 161       1.740   7.822 -14.458  1.00  0.88           C  
ATOM   2393  CE  LYS A 161       1.010   6.572 -14.943  1.00  0.88           C  
ATOM   2394  NZ  LYS A 161       0.822   6.573 -16.423  1.00  0.88           N1+
ATOM   2395  H   LYS A 161       4.642   7.719 -11.556  1.00  0.88           H  
ATOM   2396  HA  LYS A 161       4.064   9.304 -13.957  1.00  0.88           H  
ATOM   2397 1HB  LYS A 161       2.564   9.007 -11.326  1.00  0.88           H  
ATOM   2398 2HB  LYS A 161       1.966   9.902 -12.716  1.00  0.88           H  
ATOM   2399 1HG  LYS A 161       2.582   6.934 -12.737  1.00  0.88           H  
ATOM   2400 2HG  LYS A 161       0.984   7.612 -12.461  1.00  0.88           H  
ATOM   2401 1HD  LYS A 161       1.155   8.704 -14.724  1.00  0.88           H  
ATOM   2402 2HD  LYS A 161       2.710   7.884 -14.952  1.00  0.88           H  
ATOM   2403 1HE  LYS A 161       1.586   5.690 -14.657  1.00  0.88           H  
ATOM   2404 2HE  LYS A 161       0.033   6.523 -14.462  1.00  0.88           H  
ATOM   2405 1HZ  LYS A 161       0.335   5.729 -16.694  1.00  0.88           H  
ATOM   2406 2HZ  LYS A 161       0.278   7.380 -16.694  1.00  0.88           H  
ATOM   2407 3HZ  LYS A 161       1.723   6.605 -16.878  1.00  0.88           H  
ATOM   2408  N   ASN A 162       5.578  10.757 -11.664  1.00  0.86           N  
ATOM   2409  CA  ASN A 162       6.134  11.975 -11.091  1.00  0.86           C  
ATOM   2410  C   ASN A 162       5.189  12.693 -10.138  1.00  0.86           C  
ATOM   2411  O   ASN A 162       5.161  13.922 -10.101  1.00  0.86           O  
ATOM   2412  CB  ASN A 162       6.579  12.936 -12.182  1.00  0.86           C  
ATOM   2413  CG  ASN A 162       7.683  12.370 -13.045  1.00  0.86           C  
ATOM   2414  ND2 ASN A 162       7.498  12.445 -14.341  1.00  0.86           N  
ATOM   2415  OD1 ASN A 162       8.698  11.868 -12.545  1.00  0.86           O  
ATOM   2416  H   ASN A 162       6.101   9.904 -11.474  1.00  0.86           H  
ATOM   2417  HA  ASN A 162       7.014  11.690 -10.509  1.00  0.86           H  
ATOM   2418 1HB  ASN A 162       5.739  13.206 -12.815  1.00  0.86           H  
ATOM   2419 2HB  ASN A 162       6.938  13.856 -11.718  1.00  0.86           H  
ATOM   2420 1HD2 ASN A 162       8.191  12.086 -14.968  1.00  0.86           H  
ATOM   2421 2HD2 ASN A 162       6.662  12.857 -14.703  1.00  0.86           H  
ATOM   2422  N   GLN A 163       4.424  11.933  -9.352  1.00  0.83           N  
ATOM   2423  CA  GLN A 163       3.562  12.538  -8.343  1.00  0.83           C  
ATOM   2424  C   GLN A 163       4.042  12.064  -6.981  1.00  0.83           C  
ATOM   2425  O   GLN A 163       3.365  12.230  -5.963  1.00  0.83           O  
ATOM   2426  CB  GLN A 163       2.078  12.193  -8.564  1.00  0.83           C  
ATOM   2427  CG  GLN A 163       1.528  12.689  -9.930  1.00  0.83           C  
ATOM   2428  CD  GLN A 163      -0.016  12.621 -10.067  1.00  0.83           C  
ATOM   2429  NE2 GLN A 163      -0.553  11.796 -10.961  1.00  0.83           N  
ATOM   2430  OE1 GLN A 163      -0.692  13.363  -9.348  1.00  0.83           O  
ATOM   2431  H   GLN A 163       4.453  10.913  -9.429  1.00  0.83           H  
ATOM   2432  HA  GLN A 163       3.670  13.621  -8.376  1.00  0.83           H  
ATOM   2433 1HB  GLN A 163       1.947  11.108  -8.516  1.00  0.83           H  
ATOM   2434 2HB  GLN A 163       1.473  12.636  -7.765  1.00  0.83           H  
ATOM   2435 1HG  GLN A 163       1.843  13.710 -10.086  1.00  0.83           H  
ATOM   2436 2HG  GLN A 163       1.957  12.057 -10.710  1.00  0.83           H  
ATOM   2437 1HE2 GLN A 163      -1.573  11.762 -11.065  1.00  0.83           H  
ATOM   2438 2HE2 GLN A 163       0.029  11.221 -11.531  1.00  0.83           H  
ATOM   2439  N   ALA A 164       5.212  11.432  -6.981  1.00  0.79           N  
ATOM   2440  CA  ALA A 164       5.769  10.858  -5.772  1.00  0.79           C  
ATOM   2441  C   ALA A 164       7.259  10.621  -5.858  1.00  0.79           C  
ATOM   2442  O   ALA A 164       7.844  10.601  -6.942  1.00  0.79           O  
ATOM   2443  CB  ALA A 164       5.101   9.552  -5.473  1.00  0.79           C  
ATOM   2444  H   ALA A 164       5.720  11.349  -7.847  1.00  0.79           H  
ATOM   2445  HA  ALA A 164       5.584  11.561  -4.967  1.00  0.79           H  
ATOM   2446 1HB  ALA A 164       5.490   9.146  -4.538  1.00  0.79           H  
ATOM   2447 2HB  ALA A 164       4.057   9.740  -5.394  1.00  0.79           H  
ATOM   2448 3HB  ALA A 164       5.285   8.860  -6.263  1.00  0.79           H  
ATOM   2449  N   ALA A 165       7.865  10.405  -4.699  1.00  0.77           N  
ATOM   2450  CA  ALA A 165       9.277  10.056  -4.644  1.00  0.77           C  
ATOM   2451  C   ALA A 165       9.615   9.233  -3.393  1.00  0.77           C  
ATOM   2452  O   ALA A 165       8.920   9.313  -2.381  1.00  0.77           O  
ATOM   2453  CB  ALA A 165      10.083  11.321  -4.700  1.00  0.77           C  
ATOM   2454  H   ALA A 165       7.310  10.494  -3.847  1.00  0.77           H  
ATOM   2455  HA  ALA A 165       9.521   9.453  -5.515  1.00  0.77           H  
ATOM   2456 1HB  ALA A 165      11.132  11.057  -4.701  1.00  0.77           H  
ATOM   2457 2HB  ALA A 165       9.845  11.866  -5.616  1.00  0.77           H  
ATOM   2458 3HB  ALA A 165       9.841  11.939  -3.848  1.00  0.77           H  
ATOM   2459  N   ARG A 166      10.702   8.448  -3.458  1.00  0.75           N  
ATOM   2460  CA  ARG A 166      11.150   7.652  -2.298  1.00  0.75           C  
ATOM   2461  C   ARG A 166      12.616   7.904  -1.945  1.00  0.75           C  
ATOM   2462  O   ARG A 166      13.483   7.929  -2.822  1.00  0.75           O  
ATOM   2463  CB  ARG A 166      10.939   6.166  -2.532  1.00  0.75           C  
ATOM   2464  CG  ARG A 166      11.306   5.281  -1.332  1.00  0.75           C  
ATOM   2465  CD  ARG A 166      11.007   3.844  -1.577  1.00  0.75           C  
ATOM   2466  NE  ARG A 166      11.857   3.262  -2.599  1.00  0.75           N  
ATOM   2467  CZ  ARG A 166      11.730   2.004  -3.065  1.00  0.75           C  
ATOM   2468  NH1 ARG A 166      10.791   1.219  -2.585  1.00  0.75           N1+
ATOM   2469  NH2 ARG A 166      12.547   1.557  -4.005  1.00  0.75           N  
ATOM   2470  H   ARG A 166      11.234   8.407  -4.315  1.00  0.75           H  
ATOM   2471  HA  ARG A 166      10.555   7.939  -1.441  1.00  0.75           H  
ATOM   2472 1HB  ARG A 166       9.893   5.983  -2.752  1.00  0.75           H  
ATOM   2473 2HB  ARG A 166      11.524   5.837  -3.387  1.00  0.75           H  
ATOM   2474 1HG  ARG A 166      12.372   5.370  -1.115  1.00  0.75           H  
ATOM   2475 2HG  ARG A 166      10.733   5.600  -0.454  1.00  0.75           H  
ATOM   2476 1HD  ARG A 166      11.149   3.278  -0.651  1.00  0.75           H  
ATOM   2477 2HD  ARG A 166       9.978   3.750  -1.909  1.00  0.75           H  
ATOM   2478  HE  ARG A 166      12.592   3.840  -2.986  1.00  0.75           H  
ATOM   2479 1HH1 ARG A 166      10.170   1.560  -1.862  1.00  0.75           H  
ATOM   2480 2HH1 ARG A 166      10.695   0.276  -2.930  1.00  0.75           H  
ATOM   2481 1HH2 ARG A 166      13.269   2.160  -4.375  1.00  0.75           H  
ATOM   2482 2HH2 ARG A 166      12.450   0.615  -4.351  1.00  0.75           H  
ATOM   2483  N   PHE A 167      12.873   8.110  -0.642  1.00  0.75           N  
ATOM   2484  CA  PHE A 167      14.201   8.463  -0.145  1.00  0.75           C  
ATOM   2485  C   PHE A 167      14.691   7.616   1.005  1.00  0.75           C  
ATOM   2486  O   PHE A 167      13.894   7.115   1.800  1.00  0.75           O  
ATOM   2487  CB  PHE A 167      14.133   9.880   0.363  1.00  0.75           C  
ATOM   2488  CG  PHE A 167      13.633  10.697  -0.648  1.00  0.75           C  
ATOM   2489  CD1 PHE A 167      12.270  10.856  -0.724  1.00  0.75           C  
ATOM   2490  CD2 PHE A 167      14.455  11.279  -1.564  1.00  0.75           C  
ATOM   2491  CE1 PHE A 167      11.745  11.576  -1.694  1.00  0.75           C  
ATOM   2492  CE2 PHE A 167      13.921  12.012  -2.555  1.00  0.75           C  
ATOM   2493  CZ  PHE A 167      12.572  12.148  -2.618  1.00  0.75           C  
ATOM   2494  H   PHE A 167      12.095   8.067   0.016  1.00  0.75           H  
ATOM   2495  HA  PHE A 167      14.913   8.386  -0.967  1.00  0.75           H  
ATOM   2496 1HB  PHE A 167      13.473   9.942   1.230  1.00  0.75           H  
ATOM   2497 2HB  PHE A 167      15.122  10.235   0.658  1.00  0.75           H  
ATOM   2498  HD1 PHE A 167      11.625  10.374   0.020  1.00  0.75           H  
ATOM   2499  HD2 PHE A 167      15.531  11.138  -1.494  1.00  0.75           H  
ATOM   2500  HE1 PHE A 167      10.663  11.694  -1.752  1.00  0.75           H  
ATOM   2501  HE2 PHE A 167      14.560  12.483  -3.305  1.00  0.75           H  
ATOM   2502  HZ  PHE A 167      12.149  12.706  -3.413  1.00  0.75           H  
ATOM   2503  N   THR A 168      16.014   7.524   1.144  1.00  0.76           N  
ATOM   2504  CA  THR A 168      16.583   6.852   2.303  1.00  0.76           C  
ATOM   2505  C   THR A 168      17.212   7.893   3.235  1.00  0.76           C  
ATOM   2506  O   THR A 168      17.976   8.756   2.802  1.00  0.76           O  
ATOM   2507  CB  THR A 168      17.611   5.786   1.915  1.00  0.76           C  
ATOM   2508  CG2 THR A 168      18.145   5.105   3.188  1.00  0.76           C  
ATOM   2509  OG1 THR A 168      16.983   4.790   1.096  1.00  0.76           O  
ATOM   2510  H   THR A 168      16.625   7.933   0.452  1.00  0.76           H  
ATOM   2511  HA  THR A 168      15.790   6.352   2.838  1.00  0.76           H  
ATOM   2512  HB  THR A 168      18.435   6.241   1.367  1.00  0.76           H  
ATOM   2513  HG1 THR A 168      16.267   4.370   1.592  1.00  0.76           H  
ATOM   2514 1HG2 THR A 168      18.861   4.340   2.910  1.00  0.76           H  
ATOM   2515 2HG2 THR A 168      18.632   5.837   3.829  1.00  0.76           H  
ATOM   2516 3HG2 THR A 168      17.310   4.649   3.725  1.00  0.76           H  
ATOM   2517  N   ILE A 169      16.843   7.799   4.505  1.00  0.79           N  
ATOM   2518  CA  ILE A 169      17.236   8.702   5.580  1.00  0.79           C  
ATOM   2519  C   ILE A 169      18.038   8.017   6.664  1.00  0.79           C  
ATOM   2520  O   ILE A 169      17.657   6.956   7.154  1.00  0.79           O  
ATOM   2521  CB  ILE A 169      15.994   9.291   6.238  1.00  0.79           C  
ATOM   2522  CG1 ILE A 169      15.195  10.019   5.243  1.00  0.79           C  
ATOM   2523  CG2 ILE A 169      16.333  10.137   7.422  1.00  0.79           C  
ATOM   2524  CD1 ILE A 169      14.131   9.162   4.612  1.00  0.79           C  
ATOM   2525  H   ILE A 169      16.206   7.044   4.733  1.00  0.79           H  
ATOM   2526  HA  ILE A 169      17.843   9.507   5.159  1.00  0.79           H  
ATOM   2527  HB  ILE A 169      15.383   8.481   6.573  1.00  0.79           H  
ATOM   2528 1HG1 ILE A 169      14.727  10.863   5.736  1.00  0.79           H  
ATOM   2529 2HG1 ILE A 169      15.856  10.391   4.460  1.00  0.79           H  
ATOM   2530 1HG2 ILE A 169      15.415  10.477   7.860  1.00  0.79           H  
ATOM   2531 2HG2 ILE A 169      16.875   9.553   8.144  1.00  0.79           H  
ATOM   2532 3HG2 ILE A 169      16.940  10.987   7.107  1.00  0.79           H  
ATOM   2533 1HD1 ILE A 169      13.575   9.742   3.894  1.00  0.79           H  
ATOM   2534 2HD1 ILE A 169      14.568   8.312   4.112  1.00  0.79           H  
ATOM   2535 3HD1 ILE A 169      13.480   8.812   5.389  1.00  0.79           H  
ATOM   2536  N   SER A 170      19.147   8.612   7.048  1.00  0.81           N  
ATOM   2537  CA  SER A 170      19.959   8.016   8.107  1.00  0.81           C  
ATOM   2538  C   SER A 170      20.654   9.127   8.867  1.00  0.81           C  
ATOM   2539  O   SER A 170      20.796  10.201   8.324  1.00  0.81           O  
ATOM   2540  CB  SER A 170      20.976   7.075   7.487  1.00  0.81           C  
ATOM   2541  OG  SER A 170      21.875   7.781   6.678  1.00  0.81           O  
ATOM   2542  H   SER A 170      19.428   9.488   6.592  1.00  0.81           H  
ATOM   2543  HA  SER A 170      19.300   7.456   8.766  1.00  0.81           H  
ATOM   2544 1HB  SER A 170      21.521   6.547   8.259  1.00  0.81           H  
ATOM   2545 2HB  SER A 170      20.460   6.326   6.892  1.00  0.81           H  
ATOM   2546  HG  SER A 170      21.389   7.970   5.869  1.00  0.81           H  
ATOM   2547  N   PRO A 171      21.153   8.939  10.093  1.00  0.82           N  
ATOM   2548  CA  PRO A 171      21.910   9.950  10.817  1.00  0.82           C  
ATOM   2549  C   PRO A 171      23.144  10.441  10.050  1.00  0.82           C  
ATOM   2550  O   PRO A 171      23.637  11.538  10.304  1.00  0.82           O  
ATOM   2551  CB  PRO A 171      22.287   9.220  12.105  1.00  0.82           C  
ATOM   2552  CG  PRO A 171      21.211   8.183  12.273  1.00  0.82           C  
ATOM   2553  CD  PRO A 171      20.919   7.696  10.865  1.00  0.82           C  
ATOM   2554  HA  PRO A 171      21.243  10.796  11.039  1.00  0.82           H  
ATOM   2555 1HB  PRO A 171      23.293   8.782  12.009  1.00  0.82           H  
ATOM   2556 2HB  PRO A 171      22.324   9.931  12.940  1.00  0.82           H  
ATOM   2557 1HG  PRO A 171      21.536   7.420  12.942  1.00  0.82           H  
ATOM   2558 2HG  PRO A 171      20.337   8.636  12.748  1.00  0.82           H  
ATOM   2559 1HD  PRO A 171      21.637   6.907  10.584  1.00  0.82           H  
ATOM   2560 2HD  PRO A 171      19.892   7.339  10.819  1.00  0.82           H  
ATOM   2561  N   GLN A 172      23.641   9.642   9.099  1.00  0.83           N  
ATOM   2562  CA  GLN A 172      24.803  10.038   8.313  1.00  0.83           C  
ATOM   2563  C   GLN A 172      24.384  10.859   7.077  1.00  0.83           C  
ATOM   2564  O   GLN A 172      25.224  11.386   6.346  1.00  0.83           O  
ATOM   2565  CB  GLN A 172      25.576   8.796   7.859  1.00  0.83           C  
ATOM   2566  CG  GLN A 172      26.177   7.947   9.002  1.00  0.83           C  
ATOM   2567  CD  GLN A 172      27.022   6.780   8.474  1.00  0.83           C  
ATOM   2568  NE2 GLN A 172      26.606   5.533   8.699  1.00  0.83           N  
ATOM   2569  OE1 GLN A 172      28.063   7.027   7.850  1.00  0.83           O  
ATOM   2570  H   GLN A 172      23.218   8.744   8.912  1.00  0.83           H  
ATOM   2571  HA  GLN A 172      25.449  10.659   8.932  1.00  0.83           H  
ATOM   2572 1HB  GLN A 172      24.905   8.153   7.284  1.00  0.83           H  
ATOM   2573 2HB  GLN A 172      26.387   9.095   7.197  1.00  0.83           H  
ATOM   2574 1HG  GLN A 172      26.809   8.576   9.627  1.00  0.83           H  
ATOM   2575 2HG  GLN A 172      25.359   7.528   9.598  1.00  0.83           H  
ATOM   2576 1HE2 GLN A 172      27.143   4.761   8.367  1.00  0.83           H  
ATOM   2577 2HE2 GLN A 172      25.744   5.327   9.210  1.00  0.83           H  
ATOM   2578  N   ALA A 173      23.075  10.928   6.838  1.00  0.82           N  
ATOM   2579  CA  ALA A 173      22.454  11.640   5.727  1.00  0.82           C  
ATOM   2580  C   ALA A 173      20.992  11.941   6.086  1.00  0.82           C  
ATOM   2581  O   ALA A 173      20.083  11.308   5.543  1.00  0.82           O  
ATOM   2582  CB  ALA A 173      22.516  10.822   4.453  1.00  0.82           C  
ATOM   2583  H   ALA A 173      22.441  10.484   7.492  1.00  0.82           H  
ATOM   2584  HA  ALA A 173      22.990  12.567   5.554  1.00  0.82           H  
ATOM   2585 1HB  ALA A 173      22.048  11.379   3.641  1.00  0.82           H  
ATOM   2586 2HB  ALA A 173      23.559  10.620   4.206  1.00  0.82           H  
ATOM   2587 3HB  ALA A 173      21.989   9.883   4.601  1.00  0.82           H  
ATOM   2588  N   PRO A 174      20.732  12.823   7.067  1.00  0.81           N  
ATOM   2589  CA  PRO A 174      19.408  13.118   7.593  1.00  0.81           C  
ATOM   2590  C   PRO A 174      18.484  13.896   6.660  1.00  0.81           C  
ATOM   2591  O   PRO A 174      17.267  13.894   6.863  1.00  0.81           O  
ATOM   2592  CB  PRO A 174      19.736  13.964   8.823  1.00  0.81           C  
ATOM   2593  CG  PRO A 174      21.085  14.590   8.530  1.00  0.81           C  
ATOM   2594  CD  PRO A 174      21.831  13.562   7.730  1.00  0.81           C  
ATOM   2595  HA  PRO A 174      18.934  12.179   7.904  1.00  0.81           H  
ATOM   2596 1HB  PRO A 174      18.951  14.721   8.972  1.00  0.81           H  
ATOM   2597 2HB  PRO A 174      19.737  13.326   9.721  1.00  0.81           H  
ATOM   2598 1HG  PRO A 174      20.944  15.536   7.985  1.00  0.81           H  
ATOM   2599 2HG  PRO A 174      21.587  14.838   9.474  1.00  0.81           H  
ATOM   2600 1HD  PRO A 174      22.474  14.075   7.013  1.00  0.81           H  
ATOM   2601 2HD  PRO A 174      22.393  12.915   8.415  1.00  0.81           H  
ATOM   2602  N   SER A 175      19.035  14.548   5.638  1.00  0.81           N  
ATOM   2603  CA  SER A 175      18.188  15.382   4.794  1.00  0.81           C  
ATOM   2604  C   SER A 175      18.129  14.932   3.353  1.00  0.81           C  
ATOM   2605  O   SER A 175      19.047  14.287   2.840  1.00  0.81           O  
ATOM   2606  CB  SER A 175      18.663  16.823   4.843  1.00  0.81           C  
ATOM   2607  OG  SER A 175      19.942  16.957   4.277  1.00  0.81           O  
ATOM   2608  H   SER A 175      20.027  14.502   5.465  1.00  0.81           H  
ATOM   2609  HA  SER A 175      17.175  15.344   5.189  1.00  0.81           H  
ATOM   2610 1HB  SER A 175      17.953  17.455   4.306  1.00  0.81           H  
ATOM   2611 2HB  SER A 175      18.680  17.161   5.881  1.00  0.81           H  
ATOM   2612  HG  SER A 175      19.837  16.751   3.344  1.00  0.81           H  
ATOM   2613  N   PHE A 176      17.048  15.321   2.693  1.00  0.81           N  
ATOM   2614  CA  PHE A 176      16.871  15.037   1.279  1.00  0.81           C  
ATOM   2615  C   PHE A 176      15.909  16.005   0.605  1.00  0.81           C  
ATOM   2616  O   PHE A 176      15.118  16.671   1.278  1.00  0.81           O  
ATOM   2617  CB  PHE A 176      16.361  13.616   1.090  1.00  0.81           C  
ATOM   2618  CG  PHE A 176      15.007  13.338   1.696  1.00  0.81           C  
ATOM   2619  CD1 PHE A 176      13.876  13.532   0.947  1.00  0.81           C  
ATOM   2620  CD2 PHE A 176      14.862  12.840   2.985  1.00  0.81           C  
ATOM   2621  CE1 PHE A 176      12.645  13.234   1.440  1.00  0.81           C  
ATOM   2622  CE2 PHE A 176      13.600  12.541   3.481  1.00  0.81           C  
ATOM   2623  CZ  PHE A 176      12.499  12.725   2.704  1.00  0.81           C  
ATOM   2624  H   PHE A 176      16.334  15.838   3.209  1.00  0.81           H  
ATOM   2625  HA  PHE A 176      17.840  15.127   0.788  1.00  0.81           H  
ATOM   2626 1HB  PHE A 176      16.299  13.397   0.024  1.00  0.81           H  
ATOM   2627 2HB  PHE A 176      17.076  12.913   1.522  1.00  0.81           H  
ATOM   2628  HD1 PHE A 176      13.971  13.921  -0.069  1.00  0.81           H  
ATOM   2629  HD2 PHE A 176      15.749  12.677   3.601  1.00  0.81           H  
ATOM   2630  HE1 PHE A 176      11.788  13.395   0.812  1.00  0.81           H  
ATOM   2631  HE2 PHE A 176      13.477  12.158   4.484  1.00  0.81           H  
ATOM   2632  HZ  PHE A 176      11.511  12.483   3.092  1.00  0.81           H  
ATOM   2633  N   THR A 177      15.955  16.061  -0.727  1.00  0.82           N  
ATOM   2634  CA  THR A 177      14.990  16.875  -1.457  1.00  0.82           C  
ATOM   2635  C   THR A 177      14.247  16.074  -2.513  1.00  0.82           C  
ATOM   2636  O   THR A 177      14.858  15.387  -3.334  1.00  0.82           O  
ATOM   2637  CB  THR A 177      15.668  18.083  -2.137  1.00  0.82           C  
ATOM   2638  CG2 THR A 177      14.617  18.927  -2.899  1.00  0.82           C  
ATOM   2639  OG1 THR A 177      16.297  18.912  -1.145  1.00  0.82           O  
ATOM   2640  H   THR A 177      16.640  15.518  -1.234  1.00  0.82           H  
ATOM   2641  HA  THR A 177      14.254  17.243  -0.756  1.00  0.82           H  
ATOM   2642  HB  THR A 177      16.422  17.727  -2.833  1.00  0.82           H  
ATOM   2643  HG1 THR A 177      15.625  19.406  -0.700  1.00  0.82           H  
ATOM   2644 1HG2 THR A 177      15.108  19.775  -3.371  1.00  0.82           H  
ATOM   2645 2HG2 THR A 177      14.138  18.323  -3.663  1.00  0.82           H  
ATOM   2646 3HG2 THR A 177      13.862  19.292  -2.202  1.00  0.82           H  
ATOM   2647  N   ALA A 178      12.926  16.176  -2.492  1.00  0.85           N  
ATOM   2648  CA  ALA A 178      12.110  15.506  -3.477  1.00  0.85           C  
ATOM   2649  C   ALA A 178      11.813  16.431  -4.629  1.00  0.85           C  
ATOM   2650  O   ALA A 178      11.516  17.605  -4.420  1.00  0.85           O  
ATOM   2651  CB  ALA A 178      10.816  15.033  -2.848  1.00  0.85           C  
ATOM   2652  H   ALA A 178      12.489  16.746  -1.776  1.00  0.85           H  
ATOM   2653  HA  ALA A 178      12.680  14.675  -3.872  1.00  0.85           H  
ATOM   2654 1HB  ALA A 178      10.229  14.516  -3.602  1.00  0.85           H  
ATOM   2655 2HB  ALA A 178      11.022  14.369  -2.025  1.00  0.85           H  
ATOM   2656 3HB  ALA A 178      10.266  15.882  -2.482  1.00  0.85           H  
ATOM   2657  N   ASN A 179      11.832  15.903  -5.843  1.00  0.88           N  
ATOM   2658  CA  ASN A 179      11.458  16.703  -7.002  1.00  0.88           C  
ATOM   2659  C   ASN A 179      10.155  16.169  -7.549  1.00  0.88           C  
ATOM   2660  O   ASN A 179      10.111  15.067  -8.092  1.00  0.88           O  
ATOM   2661  CB  ASN A 179      12.547  16.725  -8.054  1.00  0.88           C  
ATOM   2662  CG  ASN A 179      12.261  17.681  -9.210  1.00  0.88           C  
ATOM   2663  ND2 ASN A 179      13.329  18.198  -9.772  1.00  0.88           N  
ATOM   2664  OD1 ASN A 179      11.119  17.968  -9.605  1.00  0.88           O  
ATOM   2665  H   ASN A 179      12.102  14.937  -5.968  1.00  0.88           H  
ATOM   2666  HA  ASN A 179      11.264  17.720  -6.682  1.00  0.88           H  
ATOM   2667 1HB  ASN A 179      13.490  17.016  -7.587  1.00  0.88           H  
ATOM   2668 2HB  ASN A 179      12.679  15.722  -8.457  1.00  0.88           H  
ATOM   2669 1HD2 ASN A 179      13.233  18.837 -10.536  1.00  0.88           H  
ATOM   2670 2HD2 ASN A 179      14.239  17.955  -9.436  1.00  0.88           H  
ATOM   2671  N   MET A 180       9.081  16.924  -7.360  1.00  0.90           N  
ATOM   2672  CA  MET A 180       7.755  16.481  -7.741  1.00  0.90           C  
ATOM   2673  C   MET A 180       7.338  17.086  -9.083  1.00  0.90           C  
ATOM   2674  O   MET A 180       6.152  17.113  -9.431  1.00  0.90           O  
ATOM   2675  CB  MET A 180       6.762  16.809  -6.635  1.00  0.90           C  
ATOM   2676  CG  MET A 180       7.081  16.182  -5.295  1.00  0.90           C  
ATOM   2677  SD  MET A 180       7.094  14.392  -5.368  1.00  0.90           S  
ATOM   2678  CE  MET A 180       7.102  14.026  -3.649  1.00  0.90           C  
ATOM   2679  H   MET A 180       9.163  17.852  -6.946  1.00  0.90           H  
ATOM   2680  HA  MET A 180       7.774  15.399  -7.867  1.00  0.90           H  
ATOM   2681 1HB  MET A 180       6.723  17.890  -6.497  1.00  0.90           H  
ATOM   2682 2HB  MET A 180       5.770  16.475  -6.934  1.00  0.90           H  
ATOM   2683 1HG  MET A 180       8.067  16.524  -4.968  1.00  0.90           H  
ATOM   2684 2HG  MET A 180       6.353  16.498  -4.551  1.00  0.90           H  
ATOM   2685 1HE  MET A 180       7.135  12.960  -3.518  1.00  0.90           H  
ATOM   2686 2HE  MET A 180       7.962  14.472  -3.177  1.00  0.90           H  
ATOM   2687 3HE  MET A 180       6.199  14.426  -3.202  1.00  0.90           H  
ATOM   2688  N   GLY A 181       8.314  17.588  -9.842  1.00  0.91           N  
ATOM   2689  CA  GLY A 181       8.035  18.092 -11.175  1.00  0.91           C  
ATOM   2690  C   GLY A 181       7.086  19.268 -11.187  1.00  0.91           C  
ATOM   2691  O   GLY A 181       7.406  20.371 -10.735  1.00  0.91           O  
ATOM   2692  H   GLY A 181       9.275  17.588  -9.511  1.00  0.91           H  
ATOM   2693 1HA  GLY A 181       8.977  18.384 -11.642  1.00  0.91           H  
ATOM   2694 2HA  GLY A 181       7.622  17.286 -11.781  1.00  0.91           H  
ATOM   2695  N   GLU A 182       5.900  19.007 -11.712  1.00  0.91           N  
ATOM   2696  CA  GLU A 182       4.830  19.982 -11.863  1.00  0.91           C  
ATOM   2697  C   GLU A 182       4.409  20.587 -10.525  1.00  0.91           C  
ATOM   2698  O   GLU A 182       3.845  21.683 -10.483  1.00  0.91           O  
ATOM   2699  CB  GLU A 182       3.628  19.313 -12.528  1.00  0.91           C  
ATOM   2700  CG  GLU A 182       3.870  18.869 -13.992  1.00  0.91           C  
ATOM   2701  CD  GLU A 182       4.120  20.006 -14.986  1.00  0.91           C  
ATOM   2702  OE1 GLU A 182       3.289  20.891 -15.115  1.00  0.91           O  
ATOM   2703  OE2 GLU A 182       5.151  19.979 -15.613  1.00  0.91           O1-
ATOM   2704  H   GLU A 182       5.728  18.061 -12.023  1.00  0.91           H  
ATOM   2705  HA  GLU A 182       5.188  20.788 -12.502  1.00  0.91           H  
ATOM   2706 1HB  GLU A 182       3.346  18.430 -11.951  1.00  0.91           H  
ATOM   2707 2HB  GLU A 182       2.791  19.986 -12.502  1.00  0.91           H  
ATOM   2708 1HG  GLU A 182       4.733  18.202 -14.005  1.00  0.91           H  
ATOM   2709 2HG  GLU A 182       3.004  18.296 -14.324  1.00  0.91           H  
ATOM   2710  N   TYR A 183       4.674  19.877  -9.430  1.00  0.89           N  
ATOM   2711  CA  TYR A 183       4.291  20.383  -8.125  1.00  0.89           C  
ATOM   2712  C   TYR A 183       5.457  21.014  -7.373  1.00  0.89           C  
ATOM   2713  O   TYR A 183       5.306  21.311  -6.200  1.00  0.89           O  
ATOM   2714  CB  TYR A 183       3.721  19.265  -7.275  1.00  0.89           C  
ATOM   2715  CG  TYR A 183       2.571  18.633  -7.895  1.00  0.89           C  
ATOM   2716  CD1 TYR A 183       2.772  17.436  -8.542  1.00  0.89           C  
ATOM   2717  CD2 TYR A 183       1.318  19.213  -7.846  1.00  0.89           C  
ATOM   2718  CE1 TYR A 183       1.742  16.821  -9.155  1.00  0.89           C  
ATOM   2719  CE2 TYR A 183       0.275  18.582  -8.462  1.00  0.89           C  
ATOM   2720  CZ  TYR A 183       0.500  17.390  -9.122  1.00  0.89           C  
ATOM   2721  OH  TYR A 183      -0.507  16.773  -9.755  1.00  0.89           O  
ATOM   2722  H   TYR A 183       5.148  18.971  -9.509  1.00  0.89           H  
ATOM   2723  HA  TYR A 183       3.530  21.150  -8.258  1.00  0.89           H  
ATOM   2724 1HB  TYR A 183       4.476  18.511  -7.114  1.00  0.89           H  
ATOM   2725 2HB  TYR A 183       3.423  19.655  -6.303  1.00  0.89           H  
ATOM   2726  HD1 TYR A 183       3.768  16.989  -8.572  1.00  0.89           H  
ATOM   2727  HD2 TYR A 183       1.166  20.160  -7.326  1.00  0.89           H  
ATOM   2728  HE1 TYR A 183       1.906  15.887  -9.675  1.00  0.89           H  
ATOM   2729  HE2 TYR A 183      -0.723  19.022  -8.439  1.00  0.89           H  
ATOM   2730  HH  TYR A 183      -1.288  17.315  -9.689  1.00  0.89           H  
ATOM   2731  N   GLY A 184       6.607  21.243  -8.023  1.00  0.86           N  
ATOM   2732  CA  GLY A 184       7.750  21.867  -7.337  1.00  0.86           C  
ATOM   2733  C   GLY A 184       8.582  20.851  -6.555  1.00  0.86           C  
ATOM   2734  O   GLY A 184       8.572  19.663  -6.885  1.00  0.86           O  
ATOM   2735  H   GLY A 184       6.710  20.979  -9.004  1.00  0.86           H  
ATOM   2736 1HA  GLY A 184       8.384  22.357  -8.078  1.00  0.86           H  
ATOM   2737 2HA  GLY A 184       7.395  22.648  -6.669  1.00  0.86           H  
ATOM   2738  N   THR A 185       9.362  21.328  -5.578  1.00  0.83           N  
ATOM   2739  CA  THR A 185      10.267  20.443  -4.842  1.00  0.83           C  
ATOM   2740  C   THR A 185      10.027  20.539  -3.339  1.00  0.83           C  
ATOM   2741  O   THR A 185       9.584  21.575  -2.845  1.00  0.83           O  
ATOM   2742  CB  THR A 185      11.739  20.807  -5.127  1.00  0.83           C  
ATOM   2743  CG2 THR A 185      12.015  20.793  -6.632  1.00  0.83           C  
ATOM   2744  OG1 THR A 185      12.010  22.119  -4.626  1.00  0.83           O  
ATOM   2745  H   THR A 185       9.326  22.308  -5.347  1.00  0.83           H  
ATOM   2746  HA  THR A 185      10.081  19.417  -5.149  1.00  0.83           H  
ATOM   2747  HB  THR A 185      12.392  20.089  -4.632  1.00  0.83           H  
ATOM   2748  HG1 THR A 185      12.125  22.060  -3.670  1.00  0.83           H  
ATOM   2749 1HG2 THR A 185      13.057  21.051  -6.812  1.00  0.83           H  
ATOM   2750 2HG2 THR A 185      11.819  19.817  -7.035  1.00  0.83           H  
ATOM   2751 3HG2 THR A 185      11.376  21.516  -7.129  1.00  0.83           H  
ATOM   2752  N   VAL A 186      10.360  19.468  -2.612  1.00  0.81           N  
ATOM   2753  CA  VAL A 186      10.197  19.455  -1.154  1.00  0.81           C  
ATOM   2754  C   VAL A 186      11.466  19.078  -0.403  1.00  0.81           C  
ATOM   2755  O   VAL A 186      11.966  17.964  -0.557  1.00  0.81           O  
ATOM   2756  CB  VAL A 186       9.123  18.409  -0.736  1.00  0.81           C  
ATOM   2757  CG1 VAL A 186       8.977  18.403   0.763  1.00  0.81           C  
ATOM   2758  CG2 VAL A 186       7.844  18.695  -1.365  1.00  0.81           C  
ATOM   2759  H   VAL A 186      10.742  18.662  -3.104  1.00  0.81           H  
ATOM   2760  HA  VAL A 186       9.883  20.450  -0.832  1.00  0.81           H  
ATOM   2761  HB  VAL A 186       9.455  17.425  -1.032  1.00  0.81           H  
ATOM   2762 1HG1 VAL A 186       8.241  17.655   1.054  1.00  0.81           H  
ATOM   2763 2HG1 VAL A 186       9.935  18.168   1.208  1.00  0.81           H  
ATOM   2764 3HG1 VAL A 186       8.656  19.376   1.100  1.00  0.81           H  
ATOM   2765 1HG2 VAL A 186       7.133  17.950  -1.057  1.00  0.81           H  
ATOM   2766 2HG2 VAL A 186       7.535  19.664  -1.032  1.00  0.81           H  
ATOM   2767 3HG2 VAL A 186       7.938  18.680  -2.450  1.00  0.81           H  
ATOM   2768  N   THR A 187      11.958  19.958   0.465  1.00  0.81           N  
ATOM   2769  CA  THR A 187      13.128  19.590   1.258  1.00  0.81           C  
ATOM   2770  C   THR A 187      12.728  19.146   2.649  1.00  0.81           C  
ATOM   2771  O   THR A 187      11.935  19.804   3.341  1.00  0.81           O  
ATOM   2772  CB  THR A 187      14.172  20.701   1.351  1.00  0.81           C  
ATOM   2773  CG2 THR A 187      15.329  20.261   2.239  1.00  0.81           C  
ATOM   2774  OG1 THR A 187      14.676  21.001   0.037  1.00  0.81           O  
ATOM   2775  H   THR A 187      11.554  20.888   0.561  1.00  0.81           H  
ATOM   2776  HA  THR A 187      13.616  18.744   0.786  1.00  0.81           H  
ATOM   2777  HB  THR A 187      13.710  21.595   1.766  1.00  0.81           H  
ATOM   2778  HG1 THR A 187      15.368  20.401  -0.193  1.00  0.81           H  
ATOM   2779 1HG2 THR A 187      16.063  21.061   2.290  1.00  0.81           H  
ATOM   2780 2HG2 THR A 187      14.966  20.043   3.241  1.00  0.81           H  
ATOM   2781 3HG2 THR A 187      15.795  19.365   1.819  1.00  0.81           H  
ATOM   2782  N   ILE A 188      13.228  17.964   2.997  1.00  0.83           N  
ATOM   2783  CA  ILE A 188      12.965  17.310   4.258  1.00  0.83           C  
ATOM   2784  C   ILE A 188      14.223  17.196   5.124  1.00  0.83           C  
ATOM   2785  O   ILE A 188      15.284  16.774   4.652  1.00  0.83           O  
ATOM   2786  CB  ILE A 188      12.409  15.910   4.021  1.00  0.83           C  
ATOM   2787  CG1 ILE A 188      11.212  15.943   3.122  1.00  0.83           C  
ATOM   2788  CG2 ILE A 188      12.007  15.357   5.299  1.00  0.83           C  
ATOM   2789  CD1 ILE A 188      10.117  16.705   3.660  1.00  0.83           C  
ATOM   2790  H   ILE A 188      13.857  17.500   2.343  1.00  0.83           H  
ATOM   2791  HA  ILE A 188      12.227  17.892   4.799  1.00  0.83           H  
ATOM   2792  HB  ILE A 188      13.165  15.309   3.558  1.00  0.83           H  
ATOM   2793 1HG1 ILE A 188      11.496  16.350   2.151  1.00  0.83           H  
ATOM   2794 2HG1 ILE A 188      10.862  14.950   2.989  1.00  0.83           H  
ATOM   2795 1HG2 ILE A 188      11.608  14.356   5.164  1.00  0.83           H  
ATOM   2796 2HG2 ILE A 188      12.864  15.326   5.936  1.00  0.83           H  
ATOM   2797 3HG2 ILE A 188      11.248  16.001   5.736  1.00  0.83           H  
ATOM   2798 1HD1 ILE A 188       9.306  16.677   2.989  1.00  0.83           H  
ATOM   2799 2HD1 ILE A 188       9.811  16.289   4.621  1.00  0.83           H  
ATOM   2800 3HD1 ILE A 188      10.441  17.711   3.783  1.00  0.83           H  
ATOM   2801  N   ASP A 189      14.113  17.587   6.394  1.00  0.88           N  
ATOM   2802  CA  ASP A 189      15.225  17.469   7.347  1.00  0.88           C  
ATOM   2803  C   ASP A 189      14.806  16.518   8.490  1.00  0.88           C  
ATOM   2804  O   ASP A 189      13.978  16.892   9.324  1.00  0.88           O  
ATOM   2805  CB  ASP A 189      15.603  18.877   7.849  1.00  0.88           C  
ATOM   2806  CG  ASP A 189      16.825  18.979   8.792  1.00  0.88           C  
ATOM   2807  OD1 ASP A 189      17.368  17.980   9.162  1.00  0.88           O  
ATOM   2808  OD2 ASP A 189      17.187  20.090   9.120  1.00  0.88           O1-
ATOM   2809  H   ASP A 189      13.217  17.968   6.702  1.00  0.88           H  
ATOM   2810  HA  ASP A 189      16.085  17.033   6.844  1.00  0.88           H  
ATOM   2811 1HB  ASP A 189      15.798  19.509   6.982  1.00  0.88           H  
ATOM   2812 2HB  ASP A 189      14.750  19.307   8.361  1.00  0.88           H  
ATOM   2813  N   CYS A 190      15.311  15.268   8.489  1.00  0.97           N  
ATOM   2814  CA  CYS A 190      14.821  14.292   9.478  1.00  0.97           C  
ATOM   2815  C   CYS A 190      15.833  13.964  10.565  1.00  0.97           C  
ATOM   2816  O   CYS A 190      17.031  13.822  10.321  1.00  0.97           O  
ATOM   2817  CB  CYS A 190      14.452  12.991   8.780  1.00  0.97           C  
ATOM   2818  SG  CYS A 190      13.142  13.100   7.539  1.00  0.97           S  
ATOM   2819  H   CYS A 190      16.006  14.972   7.822  1.00  0.97           H  
ATOM   2820  HA  CYS A 190      13.946  14.702   9.945  1.00  0.97           H  
ATOM   2821 1HB  CYS A 190      15.334  12.606   8.293  1.00  0.97           H  
ATOM   2822 2HB  CYS A 190      14.147  12.273   9.533  1.00  0.97           H  
ATOM   2823  N   GLU A 191      15.318  13.742  11.772  1.00  1.10           N  
ATOM   2824  CA  GLU A 191      16.108  13.307  12.910  1.00  1.10           C  
ATOM   2825  C   GLU A 191      15.962  11.804  13.136  1.00  1.10           C  
ATOM   2826  O   GLU A 191      15.246  11.359  14.037  1.00  1.10           O  
ATOM   2827  CB  GLU A 191      15.725  14.066  14.176  1.00  1.10           C  
ATOM   2828  CG  GLU A 191      15.942  15.572  14.110  1.00  1.10           C  
ATOM   2829  CD  GLU A 191      15.611  16.307  15.412  1.00  1.10           C  
ATOM   2830  OE1 GLU A 191      15.162  15.685  16.360  1.00  1.10           O  
ATOM   2831  OE2 GLU A 191      15.793  17.501  15.444  1.00  1.10           O1-
ATOM   2832  H   GLU A 191      14.318  13.870  11.881  1.00  1.10           H  
ATOM   2833  HA  GLU A 191      17.157  13.515  12.701  1.00  1.10           H  
ATOM   2834 1HB  GLU A 191      14.679  13.887  14.405  1.00  1.10           H  
ATOM   2835 2HB  GLU A 191      16.314  13.685  15.004  1.00  1.10           H  
ATOM   2836 1HG  GLU A 191      16.983  15.762  13.852  1.00  1.10           H  
ATOM   2837 2HG  GLU A 191      15.320  15.974  13.307  1.00  1.10           H  
ATOM   2838  N   ALA A 192      16.669  11.013  12.332  1.00  1.25           N  
ATOM   2839  CA  ALA A 192      16.615   9.546  12.407  1.00  1.25           C  
ATOM   2840  C   ALA A 192      17.036   9.064  13.792  1.00  1.25           C  
ATOM   2841  O   ALA A 192      16.606   8.013  14.257  1.00  1.25           O  
ATOM   2842  CB  ALA A 192      17.490   8.942  11.327  1.00  1.25           C  
ATOM   2843  H   ALA A 192      17.239  11.455  11.619  1.00  1.25           H  
ATOM   2844  HA  ALA A 192      15.595   9.224  12.260  1.00  1.25           H  
ATOM   2845 1HB  ALA A 192      17.451   7.862  11.367  1.00  1.25           H  
ATOM   2846 2HB  ALA A 192      17.146   9.277  10.363  1.00  1.25           H  
ATOM   2847 3HB  ALA A 192      18.501   9.271  11.476  1.00  1.25           H  
ATOM   2848  N   ARG A 193      17.886   9.847  14.441  1.00  1.40           N  
ATOM   2849  CA  ARG A 193      18.409   9.570  15.770  1.00  1.40           C  
ATOM   2850  C   ARG A 193      17.445   9.866  16.934  1.00  1.40           C  
ATOM   2851  O   ARG A 193      17.755   9.515  18.073  1.00  1.40           O  
ATOM   2852  CB  ARG A 193      19.653  10.409  15.989  1.00  1.40           C  
ATOM   2853  CG  ARG A 193      19.384  11.918  16.033  1.00  1.40           C  
ATOM   2854  CD  ARG A 193      20.644  12.713  16.117  1.00  1.40           C  
ATOM   2855  NE  ARG A 193      20.381  14.150  16.188  1.00  1.40           N  
ATOM   2856  CZ  ARG A 193      21.334  15.105  16.244  1.00  1.40           C  
ATOM   2857  NH1 ARG A 193      22.607  14.771  16.231  1.00  1.40           N1+
ATOM   2858  NH2 ARG A 193      20.988  16.379  16.310  1.00  1.40           N  
ATOM   2859  H   ARG A 193      18.182  10.695  13.982  1.00  1.40           H  
ATOM   2860  HA  ARG A 193      18.680   8.515  15.810  1.00  1.40           H  
ATOM   2861 1HB  ARG A 193      20.108  10.135  16.935  1.00  1.40           H  
ATOM   2862 2HB  ARG A 193      20.377  10.213  15.198  1.00  1.40           H  
ATOM   2863 1HG  ARG A 193      18.839  12.216  15.134  1.00  1.40           H  
ATOM   2864 2HG  ARG A 193      18.776  12.151  16.911  1.00  1.40           H  
ATOM   2865 1HD  ARG A 193      21.194  12.422  17.011  1.00  1.40           H  
ATOM   2866 2HD  ARG A 193      21.254  12.520  15.235  1.00  1.40           H  
ATOM   2867  HE  ARG A 193      19.412  14.452  16.203  1.00  1.40           H  
ATOM   2868 1HH1 ARG A 193      22.874  13.798  16.178  1.00  1.40           H  
ATOM   2869 2HH1 ARG A 193      23.318  15.487  16.271  1.00  1.40           H  
ATOM   2870 1HH2 ARG A 193      20.008  16.638  16.320  1.00  1.40           H  
ATOM   2871 2HH2 ARG A 193      21.699  17.093  16.352  1.00  1.40           H  
ATOM   2872  N   SER A 194      16.308  10.533  16.676  1.00  1.52           N  
ATOM   2873  CA  SER A 194      15.410  10.916  17.775  1.00  1.52           C  
ATOM   2874  C   SER A 194      14.225   9.982  18.038  1.00  1.52           C  
ATOM   2875  O   SER A 194      13.681   9.983  19.139  1.00  1.52           O  
ATOM   2876  CB  SER A 194      14.866  12.309  17.537  1.00  1.52           C  
ATOM   2877  OG  SER A 194      15.898  13.261  17.550  1.00  1.52           O  
ATOM   2878  H   SER A 194      16.061  10.792  15.721  1.00  1.52           H  
ATOM   2879  HA  SER A 194      16.008  10.947  18.686  1.00  1.52           H  
ATOM   2880 1HB  SER A 194      14.361  12.333  16.567  1.00  1.52           H  
ATOM   2881 2HB  SER A 194      14.126  12.553  18.295  1.00  1.52           H  
ATOM   2882  HG  SER A 194      15.530  14.078  17.132  1.00  1.52           H  
ATOM   2883  N   GLY A 195      13.798   9.216  17.041  1.00  1.58           N  
ATOM   2884  CA  GLY A 195      12.613   8.359  17.194  1.00  1.58           C  
ATOM   2885  C   GLY A 195      12.760   7.330  18.312  1.00  1.58           C  
ATOM   2886  O   GLY A 195      11.961   7.267  19.247  1.00  1.58           O  
ATOM   2887  H   GLY A 195      14.295   9.241  16.160  1.00  1.58           H  
ATOM   2888 1HA  GLY A 195      11.736   8.982  17.376  1.00  1.58           H  
ATOM   2889 2HA  GLY A 195      12.444   7.833  16.258  1.00  1.58           H  
ATOM   2890  N   ILE A 196      13.790   6.512  18.186  1.00  1.57           N  
ATOM   2891  CA  ILE A 196      14.125   5.483  19.153  1.00  1.57           C  
ATOM   2892  C   ILE A 196      15.523   5.770  19.657  1.00  1.57           C  
ATOM   2893  O   ILE A 196      16.454   5.893  18.859  1.00  1.57           O  
ATOM   2894  CB  ILE A 196      14.081   4.066  18.521  1.00  1.57           C  
ATOM   2895  CG1 ILE A 196      12.662   3.738  18.001  1.00  1.57           C  
ATOM   2896  CG2 ILE A 196      14.545   3.002  19.542  1.00  1.57           C  
ATOM   2897  CD1 ILE A 196      12.597   2.468  17.170  1.00  1.57           C  
ATOM   2898  H   ILE A 196      14.388   6.632  17.383  1.00  1.57           H  
ATOM   2899  HA  ILE A 196      13.431   5.528  19.991  1.00  1.57           H  
ATOM   2900  HB  ILE A 196      14.755   4.041  17.663  1.00  1.57           H  
ATOM   2901 1HG1 ILE A 196      11.995   3.623  18.855  1.00  1.57           H  
ATOM   2902 2HG1 ILE A 196      12.297   4.560  17.388  1.00  1.57           H  
ATOM   2903 1HG2 ILE A 196      14.534   2.023  19.077  1.00  1.57           H  
ATOM   2904 2HG2 ILE A 196      15.551   3.224  19.872  1.00  1.57           H  
ATOM   2905 3HG2 ILE A 196      13.876   3.005  20.403  1.00  1.57           H  
ATOM   2906 1HD1 ILE A 196      11.581   2.292  16.855  1.00  1.57           H  
ATOM   2907 2HD1 ILE A 196      13.227   2.562  16.307  1.00  1.57           H  
ATOM   2908 3HD1 ILE A 196      12.931   1.641  17.760  1.00  1.57           H  
ATOM   2909  N   ASN A 197      15.720   5.834  20.972  1.00  1.48           N  
ATOM   2910  CA  ASN A 197      17.070   6.101  21.472  1.00  1.48           C  
ATOM   2911  C   ASN A 197      17.861   4.814  21.410  1.00  1.48           C  
ATOM   2912  O   ASN A 197      18.156   4.201  22.433  1.00  1.48           O  
ATOM   2913  CB  ASN A 197      17.065   6.635  22.887  1.00  1.48           C  
ATOM   2914  CG  ASN A 197      18.441   7.154  23.299  1.00  1.48           C  
ATOM   2915  ND2 ASN A 197      18.714   7.135  24.585  1.00  1.48           N  
ATOM   2916  OD1 ASN A 197      19.248   7.568  22.437  1.00  1.48           O  
ATOM   2917  H   ASN A 197      14.944   5.721  21.609  1.00  1.48           H  
ATOM   2918  HA  ASN A 197      17.557   6.828  20.818  1.00  1.48           H  
ATOM   2919 1HB  ASN A 197      16.337   7.442  22.977  1.00  1.48           H  
ATOM   2920 2HB  ASN A 197      16.770   5.842  23.578  1.00  1.48           H  
ATOM   2921 1HD2 ASN A 197      19.602   7.449  24.923  1.00  1.48           H  
ATOM   2922 2HD2 ASN A 197      18.038   6.785  25.239  1.00  1.48           H  
ATOM   2923  N   THR A 198      18.204   4.441  20.190  1.00  1.36           N  
ATOM   2924  CA  THR A 198      18.733   3.144  19.824  1.00  1.36           C  
ATOM   2925  C   THR A 198      19.985   2.723  20.548  1.00  1.36           C  
ATOM   2926  O   THR A 198      20.206   1.538  20.730  1.00  1.36           O  
ATOM   2927  CB  THR A 198      18.977   3.097  18.320  1.00  1.36           C  
ATOM   2928  CG2 THR A 198      20.174   3.885  17.958  1.00  1.36           C  
ATOM   2929  OG1 THR A 198      19.175   1.756  17.928  1.00  1.36           O  
ATOM   2930  H   THR A 198      17.950   5.086  19.446  1.00  1.36           H  
ATOM   2931  HA  THR A 198      17.966   2.406  20.042  1.00  1.36           H  
ATOM   2932  HB  THR A 198      18.104   3.500  17.804  1.00  1.36           H  
ATOM   2933  HG1 THR A 198      20.074   1.462  18.217  1.00  1.36           H  
ATOM   2934 1HG2 THR A 198      20.316   3.831  16.906  1.00  1.36           H  
ATOM   2935 2HG2 THR A 198      20.013   4.912  18.261  1.00  1.36           H  
ATOM   2936 3HG2 THR A 198      21.058   3.487  18.449  1.00  1.36           H  
ATOM   2937  N   GLU A 199      20.763   3.655  21.056  1.00  1.23           N  
ATOM   2938  CA  GLU A 199      21.990   3.286  21.744  1.00  1.23           C  
ATOM   2939  C   GLU A 199      21.665   2.430  22.987  1.00  1.23           C  
ATOM   2940  O   GLU A 199      22.494   1.640  23.451  1.00  1.23           O  
ATOM   2941  CB  GLU A 199      22.780   4.544  22.092  1.00  1.23           C  
ATOM   2942  CG  GLU A 199      23.307   5.307  20.843  1.00  1.23           C  
ATOM   2943  CD  GLU A 199      24.348   4.546  20.013  1.00  1.23           C  
ATOM   2944  OE1 GLU A 199      25.303   4.089  20.595  1.00  1.23           O  
ATOM   2945  OE2 GLU A 199      24.189   4.438  18.796  1.00  1.23           O1-
ATOM   2946  H   GLU A 199      20.515   4.624  20.930  1.00  1.23           H  
ATOM   2947  HA  GLU A 199      22.593   2.679  21.067  1.00  1.23           H  
ATOM   2948 1HB  GLU A 199      22.144   5.224  22.664  1.00  1.23           H  
ATOM   2949 2HB  GLU A 199      23.630   4.279  22.720  1.00  1.23           H  
ATOM   2950 1HG  GLU A 199      22.451   5.524  20.212  1.00  1.23           H  
ATOM   2951 2HG  GLU A 199      23.729   6.259  21.163  1.00  1.23           H  
ATOM   2952  N   ASP A 200      20.448   2.588  23.527  1.00  1.10           N  
ATOM   2953  CA  ASP A 200      19.992   1.826  24.680  1.00  1.10           C  
ATOM   2954  C   ASP A 200      19.213   0.569  24.285  1.00  1.10           C  
ATOM   2955  O   ASP A 200      18.689  -0.114  25.163  1.00  1.10           O  
ATOM   2956  CB  ASP A 200      19.128   2.686  25.597  1.00  1.10           C  
ATOM   2957  CG  ASP A 200      19.923   3.774  26.328  1.00  1.10           C  
ATOM   2958  OD1 ASP A 200      21.097   3.579  26.562  1.00  1.10           O  
ATOM   2959  OD2 ASP A 200      19.349   4.786  26.653  1.00  1.10           O1-
ATOM   2960  H   ASP A 200      19.788   3.237  23.097  1.00  1.10           H  
ATOM   2961  HA  ASP A 200      20.866   1.514  25.248  1.00  1.10           H  
ATOM   2962 1HB  ASP A 200      18.348   3.165  24.994  1.00  1.10           H  
ATOM   2963 2HB  ASP A 200      18.629   2.049  26.330  1.00  1.10           H  
ATOM   2964  N   TYR A 201      19.133   0.263  22.984  1.00  1.00           N  
ATOM   2965  CA  TYR A 201      18.392  -0.897  22.483  1.00  1.00           C  
ATOM   2966  C   TYR A 201      19.227  -1.857  21.651  1.00  1.00           C  
ATOM   2967  O   TYR A 201      20.242  -1.508  21.035  1.00  1.00           O  
ATOM   2968  CB  TYR A 201      17.197  -0.486  21.633  1.00  1.00           C  
ATOM   2969  CG  TYR A 201      16.134   0.253  22.350  1.00  1.00           C  
ATOM   2970  CD1 TYR A 201      16.257   1.595  22.540  1.00  1.00           C  
ATOM   2971  CD2 TYR A 201      15.020  -0.417  22.795  1.00  1.00           C  
ATOM   2972  CE1 TYR A 201      15.280   2.300  23.183  1.00  1.00           C  
ATOM   2973  CE2 TYR A 201      14.025   0.267  23.440  1.00  1.00           C  
ATOM   2974  CZ  TYR A 201      14.152   1.633  23.638  1.00  1.00           C  
ATOM   2975  OH  TYR A 201      13.159   2.335  24.280  1.00  1.00           O  
ATOM   2976  H   TYR A 201      19.601   0.848  22.299  1.00  1.00           H  
ATOM   2977  HA  TYR A 201      18.020  -1.460  23.337  1.00  1.00           H  
ATOM   2978 1HB  TYR A 201      17.534   0.118  20.791  1.00  1.00           H  
ATOM   2979 2HB  TYR A 201      16.755  -1.387  21.234  1.00  1.00           H  
ATOM   2980  HD1 TYR A 201      17.136   2.092  22.180  1.00  1.00           H  
ATOM   2981  HD2 TYR A 201      14.931  -1.488  22.631  1.00  1.00           H  
ATOM   2982  HE1 TYR A 201      15.392   3.374  23.331  1.00  1.00           H  
ATOM   2983  HE2 TYR A 201      13.139  -0.263  23.792  1.00  1.00           H  
ATOM   2984  HH  TYR A 201      12.452   1.734  24.528  1.00  1.00           H  
ATOM   2985  N   TYR A 202      18.763  -3.083  21.614  1.00  0.93           N  
ATOM   2986  CA  TYR A 202      19.431  -4.084  20.823  1.00  0.93           C  
ATOM   2987  C   TYR A 202      18.325  -4.974  20.263  1.00  0.93           C  
ATOM   2988  O   TYR A 202      17.179  -4.899  20.727  1.00  0.93           O  
ATOM   2989  CB  TYR A 202      20.383  -4.866  21.737  1.00  0.93           C  
ATOM   2990  CG  TYR A 202      19.684  -5.712  22.539  1.00  0.93           C  
ATOM   2991  CD1 TYR A 202      19.624  -6.975  22.145  1.00  0.93           C  
ATOM   2992  CD2 TYR A 202      19.004  -5.269  23.584  1.00  0.93           C  
ATOM   2993  CE1 TYR A 202      18.889  -7.835  22.771  1.00  0.93           C  
ATOM   2994  CE2 TYR A 202      18.242  -6.120  24.236  1.00  0.93           C  
ATOM   2995  CZ  TYR A 202      18.167  -7.438  23.815  1.00  0.93           C  
ATOM   2996  OH  TYR A 202      17.340  -8.349  24.445  1.00  0.93           O  
ATOM   2997  H   TYR A 202      17.940  -3.324  22.172  1.00  0.93           H  
ATOM   2998  HA  TYR A 202      19.971  -3.624  20.002  1.00  0.93           H  
ATOM   2999 1HB  TYR A 202      21.073  -5.449  21.169  1.00  0.93           H  
ATOM   3000 2HB  TYR A 202      20.956  -4.184  22.348  1.00  0.93           H  
ATOM   3001  HD1 TYR A 202      20.181  -7.278  21.281  1.00  0.93           H  
ATOM   3002  HD2 TYR A 202      19.041  -4.231  23.875  1.00  0.93           H  
ATOM   3003  HE1 TYR A 202      18.857  -8.832  22.421  1.00  0.93           H  
ATOM   3004  HE2 TYR A 202      17.659  -5.767  25.077  1.00  0.93           H  
ATOM   3005  HH  TYR A 202      16.803  -7.892  25.091  1.00  0.93           H  
ATOM   3006  N   VAL A 203      18.640  -5.799  19.279  1.00  0.90           N  
ATOM   3007  CA  VAL A 203      17.631  -6.734  18.809  1.00  0.90           C  
ATOM   3008  C   VAL A 203      17.934  -8.095  19.359  1.00  0.90           C  
ATOM   3009  O   VAL A 203      19.092  -8.508  19.376  1.00  0.90           O  
ATOM   3010  CB  VAL A 203      17.590  -6.843  17.287  1.00  0.90           C  
ATOM   3011  CG1 VAL A 203      18.924  -7.268  16.768  1.00  0.90           C  
ATOM   3012  CG2 VAL A 203      16.520  -7.882  16.887  1.00  0.90           C  
ATOM   3013  H   VAL A 203      19.584  -5.797  18.905  1.00  0.90           H  
ATOM   3014  HA  VAL A 203      16.656  -6.412  19.160  1.00  0.90           H  
ATOM   3015  HB  VAL A 203      17.343  -5.898  16.875  1.00  0.90           H  
ATOM   3016 1HG1 VAL A 203      18.884  -7.350  15.686  1.00  0.90           H  
ATOM   3017 2HG1 VAL A 203      19.666  -6.521  17.052  1.00  0.90           H  
ATOM   3018 3HG1 VAL A 203      19.189  -8.237  17.192  1.00  0.90           H  
ATOM   3019 1HG2 VAL A 203      16.472  -7.978  15.841  1.00  0.90           H  
ATOM   3020 2HG2 VAL A 203      16.769  -8.853  17.288  1.00  0.90           H  
ATOM   3021 3HG2 VAL A 203      15.549  -7.568  17.265  1.00  0.90           H  
ATOM   3022  N   PHE A 204      16.907  -8.787  19.829  1.00  0.92           N  
ATOM   3023  CA  PHE A 204      17.117 -10.121  20.349  1.00  0.92           C  
ATOM   3024  C   PHE A 204      16.477 -11.108  19.410  1.00  0.92           C  
ATOM   3025  O   PHE A 204      15.345 -10.884  18.983  1.00  0.92           O  
ATOM   3026  CB  PHE A 204      16.513 -10.268  21.734  1.00  0.92           C  
ATOM   3027  CG  PHE A 204      16.915 -11.506  22.393  1.00  0.92           C  
ATOM   3028  CD1 PHE A 204      18.245 -11.670  22.733  1.00  0.92           C  
ATOM   3029  CD2 PHE A 204      16.041 -12.473  22.727  1.00  0.92           C  
ATOM   3030  CE1 PHE A 204      18.679 -12.768  23.366  1.00  0.92           C  
ATOM   3031  CE2 PHE A 204      16.490 -13.570  23.376  1.00  0.92           C  
ATOM   3032  CZ  PHE A 204      17.817 -13.704  23.691  1.00  0.92           C  
ATOM   3033  H   PHE A 204      15.980  -8.366  19.810  1.00  0.92           H  
ATOM   3034  HA  PHE A 204      18.179 -10.335  20.397  1.00  0.92           H  
ATOM   3035 1HB  PHE A 204      16.749  -9.452  22.345  1.00  0.92           H  
ATOM   3036 2HB  PHE A 204      15.430 -10.279  21.644  1.00  0.92           H  
ATOM   3037  HD1 PHE A 204      18.952 -10.910  22.475  1.00  0.92           H  
ATOM   3038  HD2 PHE A 204      14.990 -12.365  22.480  1.00  0.92           H  
ATOM   3039  HE1 PHE A 204      19.725 -12.892  23.612  1.00  0.92           H  
ATOM   3040  HE2 PHE A 204      15.805 -14.336  23.641  1.00  0.92           H  
ATOM   3041  HZ  PHE A 204      18.180 -14.571  24.197  1.00  0.92           H  
ATOM   3042  N   THR A 205      17.185 -12.184  19.072  1.00  0.96           N  
ATOM   3043  CA  THR A 205      16.616 -13.199  18.193  1.00  0.96           C  
ATOM   3044  C   THR A 205      16.585 -14.610  18.781  1.00  0.96           C  
ATOM   3045  O   THR A 205      17.608 -15.129  19.240  1.00  0.96           O  
ATOM   3046  CB  THR A 205      17.385 -13.243  16.861  1.00  0.96           C  
ATOM   3047  CG2 THR A 205      16.772 -14.310  15.926  1.00  0.96           C  
ATOM   3048  OG1 THR A 205      17.296 -11.967  16.216  1.00  0.96           O  
ATOM   3049  H   THR A 205      18.141 -12.276  19.417  1.00  0.96           H  
ATOM   3050  HA  THR A 205      15.595 -12.912  17.983  1.00  0.96           H  
ATOM   3051  HB  THR A 205      18.433 -13.474  17.056  1.00  0.96           H  
ATOM   3052  HG1 THR A 205      16.461 -11.891  15.780  1.00  0.96           H  
ATOM   3053 1HG2 THR A 205      17.318 -14.323  14.983  1.00  0.96           H  
ATOM   3054 2HG2 THR A 205      16.835 -15.290  16.389  1.00  0.96           H  
ATOM   3055 3HG2 THR A 205      15.724 -14.067  15.732  1.00  0.96           H  
ATOM   3056  N   VAL A 206      15.397 -15.235  18.734  1.00  1.02           N  
ATOM   3057  CA  VAL A 206      15.186 -16.614  19.195  1.00  1.02           C  
ATOM   3058  C   VAL A 206      14.470 -17.422  18.125  1.00  1.02           C  
ATOM   3059  O   VAL A 206      13.303 -17.157  17.842  1.00  1.02           O  
ATOM   3060  CB  VAL A 206      14.291 -16.664  20.453  1.00  1.02           C  
ATOM   3061  CG1 VAL A 206      14.091 -18.094  20.905  1.00  1.02           C  
ATOM   3062  CG2 VAL A 206      14.881 -15.883  21.529  1.00  1.02           C  
ATOM   3063  H   VAL A 206      14.615 -14.721  18.324  1.00  1.02           H  
ATOM   3064  HA  VAL A 206      16.152 -17.071  19.409  1.00  1.02           H  
ATOM   3065  HB  VAL A 206      13.327 -16.273  20.202  1.00  1.02           H  
ATOM   3066 1HG1 VAL A 206      13.440 -18.107  21.777  1.00  1.02           H  
ATOM   3067 2HG1 VAL A 206      13.629 -18.675  20.106  1.00  1.02           H  
ATOM   3068 3HG1 VAL A 206      15.053 -18.534  21.163  1.00  1.02           H  
ATOM   3069 1HG2 VAL A 206      14.241 -15.926  22.390  1.00  1.02           H  
ATOM   3070 2HG2 VAL A 206      15.809 -16.300  21.761  1.00  1.02           H  
ATOM   3071 3HG2 VAL A 206      15.013 -14.864  21.224  1.00  1.02           H  
ATOM   3072  N   LYS A 207      15.130 -18.419  17.539  1.00  1.07           N  
ATOM   3073  CA  LYS A 207      14.472 -19.238  16.513  1.00  1.07           C  
ATOM   3074  C   LYS A 207      13.792 -18.409  15.422  1.00  1.07           C  
ATOM   3075  O   LYS A 207      12.642 -18.660  15.063  1.00  1.07           O  
ATOM   3076  CB  LYS A 207      13.483 -20.200  17.162  1.00  1.07           C  
ATOM   3077  CG  LYS A 207      14.139 -21.232  18.078  1.00  1.07           C  
ATOM   3078  CD  LYS A 207      13.110 -22.161  18.675  1.00  1.07           C  
ATOM   3079  CE  LYS A 207      13.748 -23.254  19.525  1.00  1.07           C  
ATOM   3080  NZ  LYS A 207      12.715 -24.068  20.206  1.00  1.07           N1+
ATOM   3081  H   LYS A 207      16.087 -18.610  17.806  1.00  1.07           H  
ATOM   3082  HA  LYS A 207      15.239 -19.839  16.023  1.00  1.07           H  
ATOM   3083 1HB  LYS A 207      12.747 -19.645  17.746  1.00  1.07           H  
ATOM   3084 2HB  LYS A 207      12.939 -20.735  16.385  1.00  1.07           H  
ATOM   3085 1HG  LYS A 207      14.860 -21.818  17.509  1.00  1.07           H  
ATOM   3086 2HG  LYS A 207      14.665 -20.726  18.887  1.00  1.07           H  
ATOM   3087 1HD  LYS A 207      12.422 -21.588  19.304  1.00  1.07           H  
ATOM   3088 2HD  LYS A 207      12.535 -22.627  17.877  1.00  1.07           H  
ATOM   3089 1HE  LYS A 207      14.341 -23.903  18.881  1.00  1.07           H  
ATOM   3090 2HE  LYS A 207      14.400 -22.807  20.277  1.00  1.07           H  
ATOM   3091 1HZ  LYS A 207      13.140 -24.786  20.766  1.00  1.07           H  
ATOM   3092 2HZ  LYS A 207      12.192 -23.436  20.822  1.00  1.07           H  
ATOM   3093 3HZ  LYS A 207      12.097 -24.487  19.535  1.00  1.07           H  
ATOM   3094  N   GLU A 208      14.525 -17.418  14.921  1.00  1.08           N  
ATOM   3095  CA  GLU A 208      14.113 -16.469  13.883  1.00  1.08           C  
ATOM   3096  C   GLU A 208      12.967 -15.519  14.270  1.00  1.08           C  
ATOM   3097  O   GLU A 208      12.479 -14.772  13.418  1.00  1.08           O  
ATOM   3098  CB  GLU A 208      13.729 -17.209  12.590  1.00  1.08           C  
ATOM   3099  CG  GLU A 208      14.857 -18.057  11.990  1.00  1.08           C  
ATOM   3100  CD  GLU A 208      14.490 -18.711  10.666  1.00  1.08           C  
ATOM   3101  OE1 GLU A 208      13.352 -18.625  10.268  1.00  1.08           O  
ATOM   3102  OE2 GLU A 208      15.358 -19.295  10.059  1.00  1.08           O1-
ATOM   3103  H   GLU A 208      15.454 -17.313  15.298  1.00  1.08           H  
ATOM   3104  HA  GLU A 208      14.978 -15.845  13.656  1.00  1.08           H  
ATOM   3105 1HB  GLU A 208      12.869 -17.848  12.755  1.00  1.08           H  
ATOM   3106 2HB  GLU A 208      13.440 -16.477  11.836  1.00  1.08           H  
ATOM   3107 1HG  GLU A 208      15.728 -17.421  11.838  1.00  1.08           H  
ATOM   3108 2HG  GLU A 208      15.130 -18.832  12.704  1.00  1.08           H  
ATOM   3109  N   LYS A 209      12.599 -15.463  15.548  1.00  1.06           N  
ATOM   3110  CA  LYS A 209      11.652 -14.454  16.005  1.00  1.06           C  
ATOM   3111  C   LYS A 209      12.498 -13.337  16.565  1.00  1.06           C  
ATOM   3112  O   LYS A 209      13.477 -13.615  17.260  1.00  1.06           O  
ATOM   3113  CB  LYS A 209      10.704 -15.017  17.064  1.00  1.06           C  
ATOM   3114  CG  LYS A 209       9.793 -16.113  16.536  1.00  1.06           C  
ATOM   3115  CD  LYS A 209       8.856 -16.652  17.607  1.00  1.06           C  
ATOM   3116  CE  LYS A 209       7.935 -17.724  17.027  1.00  1.06           C  
ATOM   3117  NZ  LYS A 209       7.023 -18.304  18.054  1.00  1.06           N1+
ATOM   3118  H   LYS A 209      12.967 -16.130  16.222  1.00  1.06           H  
ATOM   3119  HA  LYS A 209      11.078 -14.071  15.162  1.00  1.06           H  
ATOM   3120 1HB  LYS A 209      11.288 -15.437  17.884  1.00  1.06           H  
ATOM   3121 2HB  LYS A 209      10.088 -14.214  17.471  1.00  1.06           H  
ATOM   3122 1HG  LYS A 209       9.206 -15.728  15.703  1.00  1.06           H  
ATOM   3123 2HG  LYS A 209      10.416 -16.937  16.167  1.00  1.06           H  
ATOM   3124 1HD  LYS A 209       9.447 -17.094  18.409  1.00  1.06           H  
ATOM   3125 2HD  LYS A 209       8.258 -15.841  18.021  1.00  1.06           H  
ATOM   3126 1HE  LYS A 209       7.333 -17.278  16.236  1.00  1.06           H  
ATOM   3127 2HE  LYS A 209       8.542 -18.523  16.601  1.00  1.06           H  
ATOM   3128 1HZ  LYS A 209       6.433 -19.001  17.622  1.00  1.06           H  
ATOM   3129 2HZ  LYS A 209       7.569 -18.736  18.789  1.00  1.06           H  
ATOM   3130 3HZ  LYS A 209       6.446 -17.573  18.448  1.00  1.06           H  
ATOM   3131  N   SER A 210      12.148 -12.085  16.304  1.00  1.02           N  
ATOM   3132  CA  SER A 210      12.988 -11.031  16.845  1.00  1.02           C  
ATOM   3133  C   SER A 210      12.216  -9.933  17.553  1.00  1.02           C  
ATOM   3134  O   SER A 210      11.049  -9.665  17.247  1.00  1.02           O  
ATOM   3135  CB  SER A 210      13.845 -10.448  15.743  1.00  1.02           C  
ATOM   3136  OG  SER A 210      14.691 -11.415  15.185  1.00  1.02           O  
ATOM   3137  H   SER A 210      11.340 -11.864  15.735  1.00  1.02           H  
ATOM   3138  HA  SER A 210      13.640 -11.479  17.574  1.00  1.02           H  
ATOM   3139 1HB  SER A 210      13.230 -10.048  14.979  1.00  1.02           H  
ATOM   3140 2HB  SER A 210      14.429  -9.635  16.139  1.00  1.02           H  
ATOM   3141  HG  SER A 210      15.351 -11.591  15.846  1.00  1.02           H  
ATOM   3142  N   TRP A 211      12.886  -9.303  18.518  1.00  0.98           N  
ATOM   3143  CA  TRP A 211      12.298  -8.190  19.256  1.00  0.98           C  
ATOM   3144  C   TRP A 211      13.268  -7.038  19.469  1.00  0.98           C  
ATOM   3145  O   TRP A 211      14.469  -7.252  19.644  1.00  0.98           O  
ATOM   3146  CB  TRP A 211      11.866  -8.640  20.645  1.00  0.98           C  
ATOM   3147  CG  TRP A 211      10.957  -9.746  20.665  1.00  0.98           C  
ATOM   3148  CD1 TRP A 211       9.600  -9.753  20.760  1.00  0.98           C  
ATOM   3149  CD2 TRP A 211      11.371 -11.096  20.584  1.00  0.98           C  
ATOM   3150  CE2 TRP A 211      10.237 -11.877  20.619  1.00  0.98           C  
ATOM   3151  CE3 TRP A 211      12.608 -11.692  20.478  1.00  0.98           C  
ATOM   3152  NE1 TRP A 211       9.150 -11.045  20.732  1.00  0.98           N  
ATOM   3153  CZ2 TRP A 211      10.311 -13.238  20.545  1.00  0.98           C  
ATOM   3154  CZ3 TRP A 211      12.692 -13.034  20.397  1.00  0.98           C  
ATOM   3155  CH2 TRP A 211      11.581 -13.795  20.428  1.00  0.98           C  
ATOM   3156  H   TRP A 211      13.826  -9.635  18.733  1.00  0.98           H  
ATOM   3157  HA  TRP A 211      11.439  -7.825  18.700  1.00  0.98           H  
ATOM   3158 1HB  TRP A 211      12.741  -8.906  21.227  1.00  0.98           H  
ATOM   3159 2HB  TRP A 211      11.387  -7.816  21.133  1.00  0.98           H  
ATOM   3160  HD1 TRP A 211       8.969  -8.865  20.841  1.00  0.98           H  
ATOM   3161  HE1 TRP A 211       8.186 -11.340  20.783  1.00  0.98           H  
ATOM   3162  HE3 TRP A 211      13.497 -11.083  20.452  1.00  0.98           H  
ATOM   3163  HZ2 TRP A 211       9.423 -13.869  20.567  1.00  0.98           H  
ATOM   3164  HZ3 TRP A 211      13.671 -13.465  20.296  1.00  0.98           H  
ATOM   3165  HH2 TRP A 211      11.682 -14.852  20.355  1.00  0.98           H  
ATOM   3166  N   LEU A 212      12.729  -5.828  19.557  1.00  0.96           N  
ATOM   3167  CA  LEU A 212      13.493  -4.655  19.954  1.00  0.96           C  
ATOM   3168  C   LEU A 212      13.326  -4.516  21.462  1.00  0.96           C  
ATOM   3169  O   LEU A 212      12.210  -4.326  21.975  1.00  0.96           O  
ATOM   3170  CB  LEU A 212      12.973  -3.418  19.249  1.00  0.96           C  
ATOM   3171  CG  LEU A 212      13.662  -2.111  19.561  1.00  0.96           C  
ATOM   3172  CD1 LEU A 212      15.080  -2.168  19.071  1.00  0.96           C  
ATOM   3173  CD2 LEU A 212      12.901  -0.987  18.924  1.00  0.96           C  
ATOM   3174  H   LEU A 212      11.743  -5.721  19.359  1.00  0.96           H  
ATOM   3175  HA  LEU A 212      14.549  -4.802  19.723  1.00  0.96           H  
ATOM   3176 1HB  LEU A 212      13.048  -3.586  18.188  1.00  0.96           H  
ATOM   3177 2HB  LEU A 212      11.932  -3.305  19.495  1.00  0.96           H  
ATOM   3178  HG  LEU A 212      13.684  -1.961  20.636  1.00  0.96           H  
ATOM   3179 1HD1 LEU A 212      15.575  -1.230  19.292  1.00  0.96           H  
ATOM   3180 2HD1 LEU A 212      15.605  -2.991  19.564  1.00  0.96           H  
ATOM   3181 3HD1 LEU A 212      15.080  -2.328  17.998  1.00  0.96           H  
ATOM   3182 1HD2 LEU A 212      13.398  -0.061  19.170  1.00  0.96           H  
ATOM   3183 2HD2 LEU A 212      12.874  -1.117  17.846  1.00  0.96           H  
ATOM   3184 3HD2 LEU A 212      11.880  -0.970  19.312  1.00  0.96           H  
ATOM   3185  N   VAL A 213      14.436  -4.681  22.167  1.00  0.97           N  
ATOM   3186  CA  VAL A 213      14.444  -4.764  23.620  1.00  0.97           C  
ATOM   3187  C   VAL A 213      15.462  -3.801  24.234  1.00  0.97           C  
ATOM   3188  O   VAL A 213      16.528  -3.561  23.666  1.00  0.97           O  
ATOM   3189  CB  VAL A 213      14.781  -6.217  24.032  1.00  0.97           C  
ATOM   3190  CG1 VAL A 213      14.761  -6.394  25.549  1.00  0.97           C  
ATOM   3191  CG2 VAL A 213      13.861  -7.180  23.351  1.00  0.97           C  
ATOM   3192  H   VAL A 213      15.321  -4.797  21.666  1.00  0.97           H  
ATOM   3193  HA  VAL A 213      13.451  -4.511  23.990  1.00  0.97           H  
ATOM   3194  HB  VAL A 213      15.730  -6.427  23.689  1.00  0.97           H  
ATOM   3195 1HG1 VAL A 213      15.030  -7.414  25.799  1.00  0.97           H  
ATOM   3196 2HG1 VAL A 213      15.463  -5.727  26.006  1.00  0.97           H  
ATOM   3197 3HG1 VAL A 213      13.762  -6.183  25.928  1.00  0.97           H  
ATOM   3198 1HG2 VAL A 213      14.148  -8.195  23.607  1.00  0.97           H  
ATOM   3199 2HG2 VAL A 213      12.866  -6.995  23.665  1.00  0.97           H  
ATOM   3200 3HG2 VAL A 213      13.939  -7.062  22.286  1.00  0.97           H  
ATOM   3201  N   ASN A 214      15.100  -3.149  25.333  1.00  1.00           N  
ATOM   3202  CA  ASN A 214      16.062  -2.273  26.009  1.00  1.00           C  
ATOM   3203  C   ASN A 214      17.243  -3.124  26.500  1.00  1.00           C  
ATOM   3204  O   ASN A 214      17.046  -4.208  27.069  1.00  1.00           O  
ATOM   3205  CB  ASN A 214      15.438  -1.517  27.169  1.00  1.00           C  
ATOM   3206  CG  ASN A 214      16.331  -0.371  27.681  1.00  1.00           C  
ATOM   3207  ND2 ASN A 214      15.821   0.831  27.547  1.00  1.00           N  
ATOM   3208  OD1 ASN A 214      17.447  -0.550  28.202  1.00  1.00           O  
ATOM   3209  H   ASN A 214      14.188  -3.312  25.737  1.00  1.00           H  
ATOM   3210  HA  ASN A 214      16.453  -1.549  25.291  1.00  1.00           H  
ATOM   3211 1HB  ASN A 214      14.481  -1.099  26.853  1.00  1.00           H  
ATOM   3212 2HB  ASN A 214      15.241  -2.207  27.991  1.00  1.00           H  
ATOM   3213 1HD2 ASN A 214      16.335   1.630  27.861  1.00  1.00           H  
ATOM   3214 2HD2 ASN A 214      14.911   0.947  27.151  1.00  1.00           H  
ATOM   3215  N   ARG A 215      18.457  -2.620  26.319  1.00  1.04           N  
ATOM   3216  CA  ARG A 215      19.673  -3.314  26.735  1.00  1.04           C  
ATOM   3217  C   ARG A 215      19.694  -3.625  28.229  1.00  1.04           C  
ATOM   3218  O   ARG A 215      20.240  -4.651  28.630  1.00  1.04           O  
ATOM   3219  CB  ARG A 215      20.906  -2.495  26.349  1.00  1.04           C  
ATOM   3220  CG  ARG A 215      21.147  -2.466  24.838  1.00  1.04           C  
ATOM   3221  CD  ARG A 215      22.243  -1.543  24.366  1.00  1.04           C  
ATOM   3222  NE  ARG A 215      23.585  -2.017  24.679  1.00  1.04           N  
ATOM   3223  CZ  ARG A 215      24.720  -1.299  24.483  1.00  1.04           C  
ATOM   3224  NH1 ARG A 215      24.675  -0.069  23.992  1.00  1.04           N1+
ATOM   3225  NH2 ARG A 215      25.897  -1.830  24.783  1.00  1.04           N  
ATOM   3226  H   ARG A 215      18.538  -1.722  25.856  1.00  1.04           H  
ATOM   3227  HA  ARG A 215      19.726  -4.258  26.199  1.00  1.04           H  
ATOM   3228 1HB  ARG A 215      20.784  -1.465  26.690  1.00  1.04           H  
ATOM   3229 2HB  ARG A 215      21.793  -2.906  26.834  1.00  1.04           H  
ATOM   3230 1HG  ARG A 215      21.419  -3.470  24.527  1.00  1.04           H  
ATOM   3231 2HG  ARG A 215      20.232  -2.184  24.352  1.00  1.04           H  
ATOM   3232 1HD  ARG A 215      22.164  -1.420  23.283  1.00  1.04           H  
ATOM   3233 2HD  ARG A 215      22.114  -0.574  24.838  1.00  1.04           H  
ATOM   3234  HE  ARG A 215      23.678  -2.953  25.051  1.00  1.04           H  
ATOM   3235 1HH1 ARG A 215      23.775   0.390  23.753  1.00  1.04           H  
ATOM   3236 2HH1 ARG A 215      25.528   0.448  23.853  1.00  1.04           H  
ATOM   3237 1HH2 ARG A 215      25.955  -2.769  25.152  1.00  1.04           H  
ATOM   3238 2HH2 ARG A 215      26.738  -1.293  24.636  1.00  1.04           H  
ATOM   3239  N   ASP A 216      19.089  -2.781  29.067  1.00  1.07           N  
ATOM   3240  CA  ASP A 216      19.114  -3.086  30.495  1.00  1.07           C  
ATOM   3241  C   ASP A 216      18.300  -4.345  30.801  1.00  1.07           C  
ATOM   3242  O   ASP A 216      18.721  -5.193  31.588  1.00  1.07           O  
ATOM   3243  CB  ASP A 216      18.572  -1.917  31.317  1.00  1.07           C  
ATOM   3244  CG  ASP A 216      19.515  -0.715  31.365  1.00  1.07           C  
ATOM   3245  OD1 ASP A 216      20.662  -0.856  30.998  1.00  1.07           O  
ATOM   3246  OD2 ASP A 216      19.077   0.334  31.773  1.00  1.07           O1-
ATOM   3247  H   ASP A 216      18.607  -1.956  28.713  1.00  1.07           H  
ATOM   3248  HA  ASP A 216      20.147  -3.266  30.793  1.00  1.07           H  
ATOM   3249 1HB  ASP A 216      17.620  -1.593  30.895  1.00  1.07           H  
ATOM   3250 2HB  ASP A 216      18.379  -2.253  32.339  1.00  1.07           H  
ATOM   3251  N   TRP A 217      17.152  -4.500  30.133  1.00  1.08           N  
ATOM   3252  CA  TRP A 217      16.298  -5.663  30.371  1.00  1.08           C  
ATOM   3253  C   TRP A 217      17.104  -6.908  30.074  1.00  1.08           C  
ATOM   3254  O   TRP A 217      17.139  -7.870  30.839  1.00  1.08           O  
ATOM   3255  CB  TRP A 217      15.069  -5.651  29.466  1.00  1.08           C  
ATOM   3256  CG  TRP A 217      14.123  -6.773  29.741  1.00  1.08           C  
ATOM   3257  CD1 TRP A 217      13.983  -7.938  29.047  1.00  1.08           C  
ATOM   3258  CD2 TRP A 217      13.151  -6.822  30.809  1.00  1.08           C  
ATOM   3259  CE2 TRP A 217      12.476  -8.032  30.690  1.00  1.08           C  
ATOM   3260  CE3 TRP A 217      12.804  -5.941  31.844  1.00  1.08           C  
ATOM   3261  NE1 TRP A 217      12.997  -8.703  29.614  1.00  1.08           N  
ATOM   3262  CZ2 TRP A 217      11.463  -8.394  31.567  1.00  1.08           C  
ATOM   3263  CZ3 TRP A 217      11.792  -6.304  32.722  1.00  1.08           C  
ATOM   3264  CH2 TRP A 217      11.137  -7.500  32.584  1.00  1.08           C  
ATOM   3265  H   TRP A 217      16.871  -3.800  29.459  1.00  1.08           H  
ATOM   3266  HA  TRP A 217      15.991  -5.676  31.417  1.00  1.08           H  
ATOM   3267 1HB  TRP A 217      14.538  -4.708  29.578  1.00  1.08           H  
ATOM   3268 2HB  TRP A 217      15.385  -5.722  28.431  1.00  1.08           H  
ATOM   3269  HD1 TRP A 217      14.569  -8.216  28.175  1.00  1.08           H  
ATOM   3270  HE1 TRP A 217      12.689  -9.612  29.307  1.00  1.08           H  
ATOM   3271  HE3 TRP A 217      13.318  -4.990  31.956  1.00  1.08           H  
ATOM   3272  HZ2 TRP A 217      10.929  -9.336  31.474  1.00  1.08           H  
ATOM   3273  HZ3 TRP A 217      11.531  -5.609  33.519  1.00  1.08           H  
ATOM   3274  HH2 TRP A 217      10.344  -7.755  33.285  1.00  1.08           H  
ATOM   3275  N   PHE A 218      17.758  -6.859  28.928  1.00  1.07           N  
ATOM   3276  CA  PHE A 218      18.606  -7.919  28.423  1.00  1.07           C  
ATOM   3277  C   PHE A 218      19.732  -8.265  29.366  1.00  1.07           C  
ATOM   3278  O   PHE A 218      19.924  -9.427  29.715  1.00  1.07           O  
ATOM   3279  CB  PHE A 218      19.084  -7.481  27.080  1.00  1.07           C  
ATOM   3280  CG  PHE A 218      20.092  -8.278  26.339  1.00  1.07           C  
ATOM   3281  CD1 PHE A 218      19.787  -9.491  25.759  1.00  1.07           C  
ATOM   3282  CD2 PHE A 218      21.331  -7.732  26.112  1.00  1.07           C  
ATOM   3283  CE1 PHE A 218      20.708 -10.132  24.990  1.00  1.07           C  
ATOM   3284  CE2 PHE A 218      22.250  -8.383  25.343  1.00  1.07           C  
ATOM   3285  CZ  PHE A 218      21.929  -9.584  24.780  1.00  1.07           C  
ATOM   3286  H   PHE A 218      17.663  -6.007  28.369  1.00  1.07           H  
ATOM   3287  HA  PHE A 218      17.990  -8.801  28.281  1.00  1.07           H  
ATOM   3288 1HB  PHE A 218      18.215  -7.439  26.513  1.00  1.07           H  
ATOM   3289 2HB  PHE A 218      19.457  -6.474  27.150  1.00  1.07           H  
ATOM   3290  HD1 PHE A 218      18.799  -9.928  25.905  1.00  1.07           H  
ATOM   3291  HD2 PHE A 218      21.561  -6.756  26.544  1.00  1.07           H  
ATOM   3292  HE1 PHE A 218      20.469 -11.070  24.539  1.00  1.07           H  
ATOM   3293  HE2 PHE A 218      23.220  -7.944  25.169  1.00  1.07           H  
ATOM   3294  HZ  PHE A 218      22.641 -10.109  24.151  1.00  1.07           H  
ATOM   3295  N   HIS A 219      20.454  -7.257  29.828  1.00  1.03           N  
ATOM   3296  CA  HIS A 219      21.579  -7.492  30.711  1.00  1.03           C  
ATOM   3297  C   HIS A 219      21.136  -8.139  32.025  1.00  1.03           C  
ATOM   3298  O   HIS A 219      21.897  -8.899  32.629  1.00  1.03           O  
ATOM   3299  CB  HIS A 219      22.331  -6.188  30.955  1.00  1.03           C  
ATOM   3300  CG  HIS A 219      23.091  -5.726  29.736  1.00  1.03           C  
ATOM   3301  CD2 HIS A 219      23.475  -6.392  28.622  1.00  1.03           C  
ATOM   3302  ND1 HIS A 219      23.542  -4.432  29.584  1.00  1.03           N  
ATOM   3303  CE1 HIS A 219      24.164  -4.320  28.423  1.00  1.03           C  
ATOM   3304  NE2 HIS A 219      24.138  -5.494  27.819  1.00  1.03           N  
ATOM   3305  H   HIS A 219      20.247  -6.304  29.527  1.00  1.03           H  
ATOM   3306  HA  HIS A 219      22.264  -8.180  30.225  1.00  1.03           H  
ATOM   3307 1HB  HIS A 219      21.619  -5.406  31.240  1.00  1.03           H  
ATOM   3308 2HB  HIS A 219      23.032  -6.315  31.778  1.00  1.03           H  
ATOM   3309  HD1 HIS A 219      23.413  -3.681  30.234  1.00  1.03           H  
ATOM   3310  HD2 HIS A 219      23.348  -7.426  28.300  1.00  1.03           H  
ATOM   3311  HE1 HIS A 219      24.592  -3.366  28.114  1.00  1.03           H  
ATOM   3312  N   ASP A 220      19.893  -7.878  32.439  1.00  0.99           N  
ATOM   3313  CA  ASP A 220      19.333  -8.468  33.648  1.00  0.99           C  
ATOM   3314  C   ASP A 220      18.764  -9.893  33.461  1.00  0.99           C  
ATOM   3315  O   ASP A 220      18.335 -10.509  34.442  1.00  0.99           O  
ATOM   3316  CB  ASP A 220      18.249  -7.563  34.244  1.00  0.99           C  
ATOM   3317  CG  ASP A 220      18.802  -6.266  34.878  1.00  0.99           C  
ATOM   3318  OD1 ASP A 220      19.952  -6.248  35.265  1.00  0.99           O  
ATOM   3319  OD2 ASP A 220      18.052  -5.327  35.014  1.00  0.99           O1-
ATOM   3320  H   ASP A 220      19.324  -7.209  31.915  1.00  0.99           H  
ATOM   3321  HA  ASP A 220      20.137  -8.535  34.379  1.00  0.99           H  
ATOM   3322 1HB  ASP A 220      17.551  -7.283  33.448  1.00  0.99           H  
ATOM   3323 2HB  ASP A 220      17.688  -8.112  34.995  1.00  0.99           H  
ATOM   3324  N   LEU A 221      18.721 -10.431  32.232  1.00  0.93           N  
ATOM   3325  CA  LEU A 221      18.200 -11.791  32.067  1.00  0.93           C  
ATOM   3326  C   LEU A 221      19.146 -12.719  32.828  1.00  0.93           C  
ATOM   3327  O   LEU A 221      20.362 -12.622  32.675  1.00  0.93           O  
ATOM   3328  CB  LEU A 221      18.158 -12.196  30.573  1.00  0.93           C  
ATOM   3329  CG  LEU A 221      17.155 -11.448  29.641  1.00  0.93           C  
ATOM   3330  CD1 LEU A 221      17.449 -11.855  28.167  1.00  0.93           C  
ATOM   3331  CD2 LEU A 221      15.703 -11.788  30.015  1.00  0.93           C  
ATOM   3332  H   LEU A 221      19.077  -9.924  31.421  1.00  0.93           H  
ATOM   3333  HA  LEU A 221      17.202 -11.854  32.499  1.00  0.93           H  
ATOM   3334 1HB  LEU A 221      19.138 -12.002  30.166  1.00  0.93           H  
ATOM   3335 2HB  LEU A 221      17.964 -13.265  30.500  1.00  0.93           H  
ATOM   3336  HG  LEU A 221      17.302 -10.380  29.750  1.00  0.93           H  
ATOM   3337 1HD1 LEU A 221      16.772 -11.325  27.497  1.00  0.93           H  
ATOM   3338 2HD1 LEU A 221      18.482 -11.587  27.924  1.00  0.93           H  
ATOM   3339 3HD1 LEU A 221      17.313 -12.927  28.046  1.00  0.93           H  
ATOM   3340 1HD2 LEU A 221      15.024 -11.247  29.353  1.00  0.93           H  
ATOM   3341 2HD2 LEU A 221      15.537 -12.860  29.910  1.00  0.93           H  
ATOM   3342 3HD2 LEU A 221      15.517 -11.488  31.047  1.00  0.93           H  
ATOM   3343  N   ASN A 222      18.609 -13.664  33.603  1.00  0.87           N  
ATOM   3344  CA  ASN A 222      19.483 -14.552  34.381  1.00  0.87           C  
ATOM   3345  C   ASN A 222      19.839 -15.854  33.680  1.00  0.87           C  
ATOM   3346  O   ASN A 222      20.459 -16.742  34.264  1.00  0.87           O  
ATOM   3347  CB  ASN A 222      18.827 -14.875  35.708  1.00  0.87           C  
ATOM   3348  CG  ASN A 222      17.555 -15.683  35.532  1.00  0.87           C  
ATOM   3349  ND2 ASN A 222      17.142 -16.356  36.576  1.00  0.87           N  
ATOM   3350  OD1 ASN A 222      16.952 -15.694  34.451  1.00  0.87           O  
ATOM   3351  H   ASN A 222      17.606 -13.732  33.697  1.00  0.87           H  
ATOM   3352  HA  ASN A 222      20.419 -14.025  34.573  1.00  0.87           H  
ATOM   3353 1HB  ASN A 222      19.520 -15.439  36.334  1.00  0.87           H  
ATOM   3354 2HB  ASN A 222      18.587 -13.948  36.230  1.00  0.87           H  
ATOM   3355 1HD2 ASN A 222      16.310 -16.907  36.518  1.00  0.87           H  
ATOM   3356 2HD2 ASN A 222      17.660 -16.320  37.430  1.00  0.87           H  
ATOM   3357  N   LEU A 223      19.491 -15.954  32.418  1.00  0.84           N  
ATOM   3358  CA  LEU A 223      19.752 -17.172  31.686  1.00  0.84           C  
ATOM   3359  C   LEU A 223      21.243 -17.182  31.331  1.00  0.84           C  
ATOM   3360  O   LEU A 223      21.842 -16.115  31.241  1.00  0.84           O  
ATOM   3361  CB  LEU A 223      18.739 -17.243  30.533  1.00  0.84           C  
ATOM   3362  CG  LEU A 223      17.267 -17.335  31.122  1.00  0.84           C  
ATOM   3363  CD1 LEU A 223      16.163 -17.239  30.071  1.00  0.84           C  
ATOM   3364  CD2 LEU A 223      17.164 -18.659  31.825  1.00  0.84           C  
ATOM   3365  H   LEU A 223      19.011 -15.182  31.982  1.00  0.84           H  
ATOM   3366  HA  LEU A 223      19.522 -17.987  32.354  1.00  0.84           H  
ATOM   3367 1HB  LEU A 223      18.807 -16.343  29.936  1.00  0.84           H  
ATOM   3368 2HB  LEU A 223      18.934 -18.117  29.904  1.00  0.84           H  
ATOM   3369  HG  LEU A 223      17.126 -16.520  31.834  1.00  0.84           H  
ATOM   3370 1HD1 LEU A 223      15.192 -17.312  30.563  1.00  0.84           H  
ATOM   3371 2HD1 LEU A 223      16.227 -16.283  29.551  1.00  0.84           H  
ATOM   3372 3HD1 LEU A 223      16.258 -18.049  29.375  1.00  0.84           H  
ATOM   3373 1HD2 LEU A 223      16.178 -18.755  32.287  1.00  0.84           H  
ATOM   3374 2HD2 LEU A 223      17.314 -19.462  31.105  1.00  0.84           H  
ATOM   3375 3HD2 LEU A 223      17.918 -18.716  32.572  1.00  0.84           H  
ATOM   3376  N   PRO A 224      21.900 -18.341  31.188  1.00  0.82           N  
ATOM   3377  CA  PRO A 224      23.322 -18.450  30.936  1.00  0.82           C  
ATOM   3378  C   PRO A 224      23.722 -17.695  29.701  1.00  0.82           C  
ATOM   3379  O   PRO A 224      23.011 -17.726  28.696  1.00  0.82           O  
ATOM   3380  CB  PRO A 224      23.507 -19.941  30.717  1.00  0.82           C  
ATOM   3381  CG  PRO A 224      22.361 -20.574  31.439  1.00  0.82           C  
ATOM   3382  CD  PRO A 224      21.211 -19.628  31.242  1.00  0.82           C  
ATOM   3383  HA  PRO A 224      23.878 -18.097  31.810  1.00  0.82           H  
ATOM   3384 1HB  PRO A 224      23.521 -20.153  29.656  1.00  0.82           H  
ATOM   3385 2HB  PRO A 224      24.484 -20.237  31.089  1.00  0.82           H  
ATOM   3386 1HG  PRO A 224      22.188 -21.555  31.039  1.00  0.82           H  
ATOM   3387 2HG  PRO A 224      22.574 -20.718  32.490  1.00  0.82           H  
ATOM   3388 1HD  PRO A 224      20.685 -19.832  30.307  1.00  0.82           H  
ATOM   3389 2HD  PRO A 224      20.577 -19.732  32.100  1.00  0.82           H  
ATOM   3390  N   TRP A 225      24.885 -17.057  29.733  1.00  0.85           N  
ATOM   3391  CA  TRP A 225      25.305 -16.329  28.548  1.00  0.85           C  
ATOM   3392  C   TRP A 225      26.791 -16.311  28.265  1.00  0.85           C  
ATOM   3393  O   TRP A 225      27.621 -16.489  29.161  1.00  0.85           O  
ATOM   3394  CB  TRP A 225      24.804 -14.894  28.608  1.00  0.85           C  
ATOM   3395  CG  TRP A 225      25.257 -14.074  29.763  1.00  0.85           C  
ATOM   3396  CD1 TRP A 225      24.590 -13.890  30.930  1.00  0.85           C  
ATOM   3397  CD2 TRP A 225      26.470 -13.282  29.863  1.00  0.85           C  
ATOM   3398  CE2 TRP A 225      26.442 -12.651  31.104  1.00  0.85           C  
ATOM   3399  CE3 TRP A 225      27.551 -13.052  29.003  1.00  0.85           C  
ATOM   3400  NE1 TRP A 225      25.289 -13.029  31.742  1.00  0.85           N  
ATOM   3401  CZ2 TRP A 225      27.453 -11.798  31.515  1.00  0.85           C  
ATOM   3402  CZ3 TRP A 225      28.561 -12.198  29.407  1.00  0.85           C  
ATOM   3403  CH2 TRP A 225      28.514 -11.583  30.633  1.00  0.85           C  
ATOM   3404  H   TRP A 225      25.441 -17.046  30.565  1.00  0.85           H  
ATOM   3405  HA  TRP A 225      24.832 -16.807  27.696  1.00  0.85           H  
ATOM   3406 1HB  TRP A 225      25.113 -14.388  27.715  1.00  0.85           H  
ATOM   3407 2HB  TRP A 225      23.738 -14.908  28.602  1.00  0.85           H  
ATOM   3408  HD1 TRP A 225      23.627 -14.338  31.177  1.00  0.85           H  
ATOM   3409  HE1 TRP A 225      24.987 -12.711  32.656  1.00  0.85           H  
ATOM   3410  HE3 TRP A 225      27.587 -13.530  28.033  1.00  0.85           H  
ATOM   3411  HZ2 TRP A 225      27.430 -11.299  32.484  1.00  0.85           H  
ATOM   3412  HZ3 TRP A 225      29.391 -12.026  28.727  1.00  0.85           H  
ATOM   3413  HH2 TRP A 225      29.325 -10.914  30.924  1.00  0.85           H  
ATOM   3414  N   THR A 226      27.098 -16.073  26.990  1.00  0.93           N  
ATOM   3415  CA  THR A 226      28.452 -15.992  26.453  1.00  0.93           C  
ATOM   3416  C   THR A 226      28.665 -14.710  25.639  1.00  0.93           C  
ATOM   3417  O   THR A 226      27.831 -14.329  24.817  1.00  0.93           O  
ATOM   3418  CB  THR A 226      28.715 -17.244  25.579  1.00  0.93           C  
ATOM   3419  CG2 THR A 226      30.066 -17.248  24.945  1.00  0.93           C  
ATOM   3420  OG1 THR A 226      28.593 -18.390  26.384  1.00  0.93           O  
ATOM   3421  H   THR A 226      26.314 -15.932  26.353  1.00  0.93           H  
ATOM   3422  HA  THR A 226      29.160 -15.994  27.283  1.00  0.93           H  
ATOM   3423  HB  THR A 226      27.964 -17.288  24.793  1.00  0.93           H  
ATOM   3424  HG1 THR A 226      29.311 -18.353  27.052  1.00  0.93           H  
ATOM   3425 1HG2 THR A 226      30.186 -18.152  24.353  1.00  0.93           H  
ATOM   3426 2HG2 THR A 226      30.158 -16.404  24.307  1.00  0.93           H  
ATOM   3427 3HG2 THR A 226      30.835 -17.214  25.703  1.00  0.93           H  
ATOM   3428  N   SER A 227      29.763 -14.007  25.884  1.00  1.07           N  
ATOM   3429  CA  SER A 227      30.054 -12.815  25.087  1.00  1.07           C  
ATOM   3430  C   SER A 227      30.539 -13.321  23.727  1.00  1.07           C  
ATOM   3431  O   SER A 227      31.148 -14.377  23.695  1.00  1.07           O  
ATOM   3432  CB  SER A 227      31.137 -12.014  25.779  1.00  1.07           C  
ATOM   3433  OG  SER A 227      32.356 -12.713  25.752  1.00  1.07           O  
ATOM   3434  H   SER A 227      30.416 -14.335  26.588  1.00  1.07           H  
ATOM   3435  HA  SER A 227      29.145 -12.221  24.973  1.00  1.07           H  
ATOM   3436 1HB  SER A 227      31.266 -11.046  25.316  1.00  1.07           H  
ATOM   3437 2HB  SER A 227      30.847 -11.838  26.810  1.00  1.07           H  
ATOM   3438  HG  SER A 227      32.193 -13.580  26.149  1.00  1.07           H  
ATOM   3439  N   PRO A 228      30.467 -12.571  22.622  1.00  1.23           N  
ATOM   3440  CA  PRO A 228      30.964 -12.985  21.315  1.00  1.23           C  
ATOM   3441  C   PRO A 228      32.474 -13.243  21.297  1.00  1.23           C  
ATOM   3442  O   PRO A 228      32.986 -13.928  20.416  1.00  1.23           O  
ATOM   3443  CB  PRO A 228      30.571 -11.802  20.427  1.00  1.23           C  
ATOM   3444  CG  PRO A 228      30.399 -10.647  21.379  1.00  1.23           C  
ATOM   3445  CD  PRO A 228      29.836 -11.266  22.627  1.00  1.23           C  
ATOM   3446  HA  PRO A 228      30.424 -13.894  21.006  1.00  1.23           H  
ATOM   3447 1HB  PRO A 228      31.359 -11.617  19.681  1.00  1.23           H  
ATOM   3448 2HB  PRO A 228      29.658 -12.038  19.874  1.00  1.23           H  
ATOM   3449 1HG  PRO A 228      31.362 -10.146  21.549  1.00  1.23           H  
ATOM   3450 2HG  PRO A 228      29.726  -9.896  20.949  1.00  1.23           H  
ATOM   3451 1HD  PRO A 228      30.099 -10.654  23.481  1.00  1.23           H  
ATOM   3452 2HD  PRO A 228      28.758 -11.396  22.527  1.00  1.23           H  
ATOM   3453  N   ALA A 229      33.188 -12.678  22.268  1.00  1.37           N  
ATOM   3454  CA  ALA A 229      34.629 -12.840  22.393  1.00  1.37           C  
ATOM   3455  C   ALA A 229      35.029 -14.133  23.120  1.00  1.37           C  
ATOM   3456  O   ALA A 229      36.221 -14.433  23.238  1.00  1.37           O  
ATOM   3457  CB  ALA A 229      35.200 -11.656  23.146  1.00  1.37           C  
ATOM   3458  H   ALA A 229      32.720 -12.120  22.963  1.00  1.37           H  
ATOM   3459  HA  ALA A 229      35.050 -12.873  21.390  1.00  1.37           H  
ATOM   3460 1HB  ALA A 229      36.282 -11.757  23.213  1.00  1.37           H  
ATOM   3461 2HB  ALA A 229      34.950 -10.735  22.622  1.00  1.37           H  
ATOM   3462 3HB  ALA A 229      34.772 -11.633  24.150  1.00  1.37           H  
ATOM   3463  N   THR A 230      34.049 -14.872  23.641  1.00  1.43           N  
ATOM   3464  CA  THR A 230      34.302 -16.072  24.434  1.00  1.43           C  
ATOM   3465  C   THR A 230      33.530 -17.307  23.972  1.00  1.43           C  
ATOM   3466  O   THR A 230      32.664 -17.241  23.103  1.00  1.43           O  
ATOM   3467  CB  THR A 230      34.006 -15.791  25.927  1.00  1.43           C  
ATOM   3468  CG2 THR A 230      34.902 -14.675  26.463  1.00  1.43           C  
ATOM   3469  OG1 THR A 230      32.626 -15.416  26.083  1.00  1.43           O  
ATOM   3470  H   THR A 230      33.079 -14.593  23.500  1.00  1.43           H  
ATOM   3471  HA  THR A 230      35.361 -16.309  24.349  1.00  1.43           H  
ATOM   3472  HB  THR A 230      34.189 -16.694  26.503  1.00  1.43           H  
ATOM   3473  HG1 THR A 230      32.481 -14.593  25.587  1.00  1.43           H  
ATOM   3474 1HG2 THR A 230      34.679 -14.507  27.513  1.00  1.43           H  
ATOM   3475 2HG2 THR A 230      35.947 -14.966  26.353  1.00  1.43           H  
ATOM   3476 3HG2 THR A 230      34.728 -13.760  25.912  1.00  1.43           H  
ATOM   3477  N   THR A 231      33.877 -18.451  24.561  1.00  1.38           N  
ATOM   3478  CA  THR A 231      33.226 -19.726  24.268  1.00  1.38           C  
ATOM   3479  C   THR A 231      32.494 -20.315  25.467  1.00  1.38           C  
ATOM   3480  O   THR A 231      31.751 -21.289  25.337  1.00  1.38           O  
ATOM   3481  CB  THR A 231      34.268 -20.749  23.795  1.00  1.38           C  
ATOM   3482  CG2 THR A 231      34.956 -20.249  22.529  1.00  1.38           C  
ATOM   3483  OG1 THR A 231      35.260 -20.947  24.833  1.00  1.38           O  
ATOM   3484  H   THR A 231      34.621 -18.440  25.242  1.00  1.38           H  
ATOM   3485  HA  THR A 231      32.496 -19.567  23.475  1.00  1.38           H  
ATOM   3486  HB  THR A 231      33.774 -21.697  23.592  1.00  1.38           H  
ATOM   3487  HG1 THR A 231      34.834 -21.230  25.697  1.00  1.38           H  
ATOM   3488 1HG2 THR A 231      35.690 -20.984  22.201  1.00  1.38           H  
ATOM   3489 2HG2 THR A 231      34.212 -20.103  21.746  1.00  1.38           H  
ATOM   3490 3HG2 THR A 231      35.458 -19.304  22.732  1.00  1.38           H  
ATOM   3491  N   ASP A 232      32.738 -19.738  26.632  1.00  1.25           N  
ATOM   3492  CA  ASP A 232      32.225 -20.272  27.879  1.00  1.25           C  
ATOM   3493  C   ASP A 232      30.999 -19.490  28.329  1.00  1.25           C  
ATOM   3494  O   ASP A 232      30.797 -18.351  27.913  1.00  1.25           O  
ATOM   3495  CB  ASP A 232      33.331 -20.187  28.919  1.00  1.25           C  
ATOM   3496  CG  ASP A 232      34.589 -20.904  28.417  1.00  1.25           C  
ATOM   3497  OD1 ASP A 232      34.483 -21.653  27.457  1.00  1.25           O  
ATOM   3498  OD2 ASP A 232      35.634 -20.686  28.968  1.00  1.25           O1-
ATOM   3499  H   ASP A 232      33.315 -18.914  26.652  1.00  1.25           H  
ATOM   3500  HA  ASP A 232      31.938 -21.315  27.733  1.00  1.25           H  
ATOM   3501 1HB  ASP A 232      33.568 -19.143  29.126  1.00  1.25           H  
ATOM   3502 2HB  ASP A 232      33.001 -20.650  29.856  1.00  1.25           H  
ATOM   3503  N   TRP A 233      30.186 -20.080  29.189  1.00  1.08           N  
ATOM   3504  CA  TRP A 233      29.006 -19.379  29.683  1.00  1.08           C  
ATOM   3505  C   TRP A 233      29.247 -18.848  31.092  1.00  1.08           C  
ATOM   3506  O   TRP A 233      29.990 -19.455  31.861  1.00  1.08           O  
ATOM   3507  CB  TRP A 233      27.804 -20.294  29.705  1.00  1.08           C  
ATOM   3508  CG  TRP A 233      27.336 -20.797  28.396  1.00  1.08           C  
ATOM   3509  CD1 TRP A 233      26.312 -20.322  27.625  1.00  1.08           C  
ATOM   3510  CD2 TRP A 233      27.847 -21.965  27.714  1.00  1.08           C  
ATOM   3511  CE2 TRP A 233      27.098 -22.116  26.542  1.00  1.08           C  
ATOM   3512  CE3 TRP A 233      28.861 -22.891  28.007  1.00  1.08           C  
ATOM   3513  NE1 TRP A 233      26.174 -21.102  26.498  1.00  1.08           N  
ATOM   3514  CZ2 TRP A 233      27.328 -23.153  25.656  1.00  1.08           C  
ATOM   3515  CZ3 TRP A 233      29.086 -23.934  27.122  1.00  1.08           C  
ATOM   3516  CH2 TRP A 233      28.337 -24.062  25.974  1.00  1.08           C  
ATOM   3517  H   TRP A 233      30.385 -21.019  29.492  1.00  1.08           H  
ATOM   3518  HA  TRP A 233      28.796 -18.546  29.026  1.00  1.08           H  
ATOM   3519 1HB  TRP A 233      28.085 -21.143  30.247  1.00  1.08           H  
ATOM   3520 2HB  TRP A 233      26.975 -19.810  30.223  1.00  1.08           H  
ATOM   3521  HD1 TRP A 233      25.701 -19.453  27.863  1.00  1.08           H  
ATOM   3522  HE1 TRP A 233      25.499 -20.960  25.759  1.00  1.08           H  
ATOM   3523  HE3 TRP A 233      29.456 -22.798  28.912  1.00  1.08           H  
ATOM   3524  HZ2 TRP A 233      26.752 -23.271  24.744  1.00  1.08           H  
ATOM   3525  HZ3 TRP A 233      29.874 -24.652  27.359  1.00  1.08           H  
ATOM   3526  HH2 TRP A 233      28.541 -24.891  25.299  1.00  1.08           H  
ATOM   3527  N   ARG A 234      28.595 -17.740  31.436  1.00  0.93           N  
ATOM   3528  CA  ARG A 234      28.762 -17.103  32.742  1.00  0.93           C  
ATOM   3529  C   ARG A 234      27.791 -17.513  33.863  1.00  0.93           C  
ATOM   3530  O   ARG A 234      28.165 -17.510  35.034  1.00  0.93           O  
ATOM   3531  CB  ARG A 234      28.651 -15.604  32.555  1.00  0.93           C  
ATOM   3532  CG  ARG A 234      29.709 -15.010  31.643  1.00  0.93           C  
ATOM   3533  CD  ARG A 234      31.081 -15.201  32.162  1.00  0.93           C  
ATOM   3534  NE  ARG A 234      32.078 -14.537  31.320  1.00  0.93           N  
ATOM   3535  CZ  ARG A 234      33.415 -14.625  31.499  1.00  0.93           C  
ATOM   3536  NH1 ARG A 234      33.899 -15.351  32.484  1.00  0.93           N1+
ATOM   3537  NH2 ARG A 234      34.241 -13.982  30.690  1.00  0.93           N  
ATOM   3538  H   ARG A 234      28.029 -17.282  30.728  1.00  0.93           H  
ATOM   3539  HA  ARG A 234      29.773 -17.329  33.082  1.00  0.93           H  
ATOM   3540 1HB  ARG A 234      27.680 -15.366  32.119  1.00  0.93           H  
ATOM   3541 2HB  ARG A 234      28.711 -15.104  33.519  1.00  0.93           H  
ATOM   3542 1HG  ARG A 234      29.635 -15.462  30.652  1.00  0.93           H  
ATOM   3543 2HG  ARG A 234      29.545 -13.957  31.569  1.00  0.93           H  
ATOM   3544 1HD  ARG A 234      31.151 -14.788  33.167  1.00  0.93           H  
ATOM   3545 2HD  ARG A 234      31.309 -16.268  32.187  1.00  0.93           H  
ATOM   3546  HE  ARG A 234      31.741 -13.975  30.549  1.00  0.93           H  
ATOM   3547 1HH1 ARG A 234      33.270 -15.844  33.103  1.00  0.93           H  
ATOM   3548 2HH1 ARG A 234      34.898 -15.416  32.620  1.00  0.93           H  
ATOM   3549 1HH2 ARG A 234      33.876 -13.421  29.934  1.00  0.93           H  
ATOM   3550 2HH2 ARG A 234      35.239 -14.050  30.831  1.00  0.93           H  
ATOM   3551  N   ASN A 235      26.551 -17.842  33.521  1.00  0.82           N  
ATOM   3552  CA  ASN A 235      25.510 -18.139  34.517  1.00  0.82           C  
ATOM   3553  C   ASN A 235      24.822 -19.466  34.243  1.00  0.82           C  
ATOM   3554  O   ASN A 235      23.600 -19.574  34.303  1.00  0.82           O  
ATOM   3555  CB  ASN A 235      24.508 -16.994  34.621  1.00  0.82           C  
ATOM   3556  CG  ASN A 235      25.121 -15.744  35.221  1.00  0.82           C  
ATOM   3557  ND2 ASN A 235      25.500 -14.810  34.401  1.00  0.82           N  
ATOM   3558  OD1 ASN A 235      25.259 -15.640  36.444  1.00  0.82           O  
ATOM   3559  H   ASN A 235      26.314 -17.864  32.546  1.00  0.82           H  
ATOM   3560  HA  ASN A 235      25.989 -18.237  35.493  1.00  0.82           H  
ATOM   3561 1HB  ASN A 235      24.116 -16.744  33.637  1.00  0.82           H  
ATOM   3562 2HB  ASN A 235      23.661 -17.308  35.237  1.00  0.82           H  
ATOM   3563 1HD2 ASN A 235      25.915 -13.972  34.759  1.00  0.82           H  
ATOM   3564 2HD2 ASN A 235      25.372 -14.926  33.416  1.00  0.82           H  
ATOM   3565  N   ARG A 236      25.629 -20.486  33.979  1.00  0.76           N  
ATOM   3566  CA  ARG A 236      25.173 -21.829  33.613  1.00  0.76           C  
ATOM   3567  C   ARG A 236      24.268 -22.475  34.631  1.00  0.76           C  
ATOM   3568  O   ARG A 236      23.343 -23.206  34.275  1.00  0.76           O  
ATOM   3569  CB  ARG A 236      26.347 -22.731  33.454  1.00  0.76           C  
ATOM   3570  CG  ARG A 236      27.164 -22.492  32.299  1.00  0.76           C  
ATOM   3571  CD  ARG A 236      28.111 -23.602  32.078  1.00  0.76           C  
ATOM   3572  NE  ARG A 236      29.120 -23.679  33.102  1.00  0.76           N  
ATOM   3573  CZ  ARG A 236      30.280 -23.040  33.057  1.00  0.76           C  
ATOM   3574  NH1 ARG A 236      30.573 -22.282  32.068  1.00  0.76           N1+
ATOM   3575  NH2 ARG A 236      31.178 -23.185  33.985  1.00  0.76           N  
ATOM   3576  H   ARG A 236      26.625 -20.309  33.996  1.00  0.76           H  
ATOM   3577  HA  ARG A 236      24.648 -21.783  32.669  1.00  0.76           H  
ATOM   3578 1HB  ARG A 236      26.981 -22.643  34.324  1.00  0.76           H  
ATOM   3579 2HB  ARG A 236      25.986 -23.745  33.364  1.00  0.76           H  
ATOM   3580 1HG  ARG A 236      26.523 -22.392  31.430  1.00  0.76           H  
ATOM   3581 2HG  ARG A 236      27.732 -21.575  32.463  1.00  0.76           H  
ATOM   3582 1HD  ARG A 236      27.570 -24.526  32.103  1.00  0.76           H  
ATOM   3583 2HD  ARG A 236      28.604 -23.503  31.117  1.00  0.76           H  
ATOM   3584  HE  ARG A 236      28.957 -24.286  33.886  1.00  0.76           H  
ATOM   3585 1HH1 ARG A 236      29.922 -22.145  31.325  1.00  0.76           H  
ATOM   3586 2HH1 ARG A 236      31.500 -21.865  32.068  1.00  0.76           H  
ATOM   3587 1HH2 ARG A 236      31.038 -23.821  34.763  1.00  0.76           H  
ATOM   3588 2HH2 ARG A 236      32.072 -22.722  33.855  1.00  0.76           H  
ATOM   3589  N   GLU A 237      24.512 -22.188  35.903  1.00  0.73           N  
ATOM   3590  CA  GLU A 237      23.741 -22.779  36.986  1.00  0.73           C  
ATOM   3591  C   GLU A 237      22.238 -22.468  36.870  1.00  0.73           C  
ATOM   3592  O   GLU A 237      21.406 -23.230  37.358  1.00  0.73           O  
ATOM   3593  CB  GLU A 237      24.295 -22.296  38.332  1.00  0.73           C  
ATOM   3594  CG  GLU A 237      24.108 -20.795  38.582  1.00  0.73           C  
ATOM   3595  CD  GLU A 237      24.696 -20.304  39.886  1.00  0.73           C  
ATOM   3596  OE1 GLU A 237      25.168 -21.107  40.667  1.00  0.73           O  
ATOM   3597  OE2 GLU A 237      24.674 -19.118  40.105  1.00  0.73           O1-
ATOM   3598  H   GLU A 237      25.269 -21.557  36.123  1.00  0.73           H  
ATOM   3599  HA  GLU A 237      23.865 -23.859  36.943  1.00  0.73           H  
ATOM   3600 1HB  GLU A 237      23.803 -22.839  39.139  1.00  0.73           H  
ATOM   3601 2HB  GLU A 237      25.361 -22.521  38.386  1.00  0.73           H  
ATOM   3602 1HG  GLU A 237      24.561 -20.243  37.754  1.00  0.73           H  
ATOM   3603 2HG  GLU A 237      23.043 -20.575  38.583  1.00  0.73           H  
ATOM   3604  N   THR A 238      21.864 -21.390  36.172  1.00  0.72           N  
ATOM   3605  CA  THR A 238      20.454 -21.049  36.021  1.00  0.72           C  
ATOM   3606  C   THR A 238      19.669 -22.168  35.326  1.00  0.72           C  
ATOM   3607  O   THR A 238      18.467 -22.307  35.548  1.00  0.72           O  
ATOM   3608  CB  THR A 238      20.249 -19.716  35.301  1.00  0.72           C  
ATOM   3609  CG2 THR A 238      18.766 -19.448  35.144  1.00  0.72           C  
ATOM   3610  OG1 THR A 238      20.829 -18.653  36.065  1.00  0.72           O  
ATOM   3611  H   THR A 238      22.560 -20.792  35.722  1.00  0.72           H  
ATOM   3612  HA  THR A 238      20.033 -20.931  37.017  1.00  0.72           H  
ATOM   3613  HB  THR A 238      20.732 -19.747  34.337  1.00  0.72           H  
ATOM   3614  HG1 THR A 238      20.844 -17.847  35.502  1.00  0.72           H  
ATOM   3615 1HG2 THR A 238      18.628 -18.498  34.653  1.00  0.72           H  
ATOM   3616 2HG2 THR A 238      18.313 -20.244  34.552  1.00  0.72           H  
ATOM   3617 3HG2 THR A 238      18.302 -19.412  36.124  1.00  0.72           H  
ATOM   3618  N   LEU A 239      20.320 -22.889  34.409  1.00  0.72           N  
ATOM   3619  CA  LEU A 239      19.690 -23.975  33.668  1.00  0.72           C  
ATOM   3620  C   LEU A 239      20.026 -25.377  34.155  1.00  0.72           C  
ATOM   3621  O   LEU A 239      19.767 -26.346  33.439  1.00  0.72           O  
ATOM   3622  CB  LEU A 239      20.011 -23.926  32.183  1.00  0.72           C  
ATOM   3623  CG  LEU A 239      19.463 -22.814  31.372  1.00  0.72           C  
ATOM   3624  CD1 LEU A 239      19.902 -22.963  29.912  1.00  0.72           C  
ATOM   3625  CD2 LEU A 239      18.029 -22.854  31.430  1.00  0.72           C  
ATOM   3626  H   LEU A 239      21.323 -22.741  34.286  1.00  0.72           H  
ATOM   3627  HA  LEU A 239      18.614 -23.850  33.767  1.00  0.72           H  
ATOM   3628 1HB  LEU A 239      21.056 -23.787  32.162  1.00  0.72           H  
ATOM   3629 2HB  LEU A 239      19.756 -24.872  31.708  1.00  0.72           H  
ATOM   3630  HG  LEU A 239      19.803 -21.889  31.758  1.00  0.72           H  
ATOM   3631 1HD1 LEU A 239      19.480 -22.157  29.341  1.00  0.72           H  
ATOM   3632 2HD1 LEU A 239      20.962 -22.940  29.827  1.00  0.72           H  
ATOM   3633 3HD1 LEU A 239      19.538 -23.911  29.516  1.00  0.72           H  
ATOM   3634 1HD2 LEU A 239      17.661 -22.038  30.818  1.00  0.72           H  
ATOM   3635 2HD2 LEU A 239      17.671 -23.807  31.028  1.00  0.72           H  
ATOM   3636 3HD2 LEU A 239      17.690 -22.742  32.462  1.00  0.72           H  
ATOM   3637  N   VAL A 240      20.628 -25.528  35.325  1.00  0.73           N  
ATOM   3638  CA  VAL A 240      20.870 -26.892  35.787  1.00  0.73           C  
ATOM   3639  C   VAL A 240      20.743 -27.007  37.296  1.00  0.73           C  
ATOM   3640  O   VAL A 240      21.371 -26.268  38.054  1.00  0.73           O  
ATOM   3641  CB  VAL A 240      22.243 -27.403  35.292  1.00  0.73           C  
ATOM   3642  CG1 VAL A 240      23.320 -26.494  35.735  1.00  0.73           C  
ATOM   3643  CG2 VAL A 240      22.470 -28.773  35.834  1.00  0.73           C  
ATOM   3644  H   VAL A 240      20.862 -24.730  35.920  1.00  0.73           H  
ATOM   3645  HA  VAL A 240      20.113 -27.540  35.352  1.00  0.73           H  
ATOM   3646  HB  VAL A 240      22.251 -27.433  34.202  1.00  0.73           H  
ATOM   3647 1HG1 VAL A 240      24.275 -26.873  35.383  1.00  0.73           H  
ATOM   3648 2HG1 VAL A 240      23.142 -25.508  35.321  1.00  0.73           H  
ATOM   3649 3HG1 VAL A 240      23.315 -26.437  36.809  1.00  0.73           H  
ATOM   3650 1HG2 VAL A 240      23.431 -29.144  35.485  1.00  0.73           H  
ATOM   3651 2HG2 VAL A 240      22.467 -28.741  36.918  1.00  0.73           H  
ATOM   3652 3HG2 VAL A 240      21.673 -29.428  35.487  1.00  0.73           H  
ATOM   3653  N   GLU A 241      19.959 -27.979  37.726  1.00  0.74           N  
ATOM   3654  CA  GLU A 241      19.733 -28.184  39.137  1.00  0.74           C  
ATOM   3655  C   GLU A 241      20.467 -29.392  39.659  1.00  0.74           C  
ATOM   3656  O   GLU A 241      20.474 -30.459  39.050  1.00  0.74           O  
ATOM   3657  CB  GLU A 241      18.235 -28.300  39.426  1.00  0.74           C  
ATOM   3658  CG  GLU A 241      17.859 -28.497  40.894  1.00  0.74           C  
ATOM   3659  CD  GLU A 241      16.356 -28.555  41.118  1.00  0.74           C  
ATOM   3660  OE1 GLU A 241      15.628 -28.548  40.155  1.00  0.74           O  
ATOM   3661  OE2 GLU A 241      15.944 -28.596  42.254  1.00  0.74           O1-
ATOM   3662  H   GLU A 241      19.491 -28.578  37.047  1.00  0.74           H  
ATOM   3663  HA  GLU A 241      20.110 -27.312  39.672  1.00  0.74           H  
ATOM   3664 1HB  GLU A 241      17.746 -27.385  39.105  1.00  0.74           H  
ATOM   3665 2HB  GLU A 241      17.816 -29.125  38.851  1.00  0.74           H  
ATOM   3666 1HG  GLU A 241      18.292 -29.435  41.245  1.00  0.74           H  
ATOM   3667 2HG  GLU A 241      18.286 -27.688  41.486  1.00  0.74           H  
ATOM   3668  N   PHE A 242      21.087 -29.207  40.799  1.00  0.77           N  
ATOM   3669  CA  PHE A 242      21.771 -30.268  41.500  1.00  0.77           C  
ATOM   3670  C   PHE A 242      20.894 -30.638  42.678  1.00  0.77           C  
ATOM   3671  O   PHE A 242      20.617 -29.806  43.546  1.00  0.77           O  
ATOM   3672  CB  PHE A 242      23.149 -29.780  41.900  1.00  0.77           C  
ATOM   3673  CG  PHE A 242      24.062 -29.595  40.700  1.00  0.77           C  
ATOM   3674  CD1 PHE A 242      23.922 -28.507  39.845  1.00  0.77           C  
ATOM   3675  CD2 PHE A 242      25.096 -30.479  40.457  1.00  0.77           C  
ATOM   3676  CE1 PHE A 242      24.766 -28.349  38.778  1.00  0.77           C  
ATOM   3677  CE2 PHE A 242      25.939 -30.301  39.379  1.00  0.77           C  
ATOM   3678  CZ  PHE A 242      25.768 -29.245  38.542  1.00  0.77           C  
ATOM   3679  H   PHE A 242      21.056 -28.288  41.220  1.00  0.77           H  
ATOM   3680  HA  PHE A 242      21.870 -31.140  40.850  1.00  0.77           H  
ATOM   3681 1HB  PHE A 242      23.071 -28.831  42.429  1.00  0.77           H  
ATOM   3682 2HB  PHE A 242      23.610 -30.496  42.568  1.00  0.77           H  
ATOM   3683  HD1 PHE A 242      23.126 -27.779  40.019  1.00  0.77           H  
ATOM   3684  HD2 PHE A 242      25.239 -31.327  41.129  1.00  0.77           H  
ATOM   3685  HE1 PHE A 242      24.639 -27.516  38.125  1.00  0.77           H  
ATOM   3686  HE2 PHE A 242      26.743 -31.003  39.191  1.00  0.77           H  
ATOM   3687  HZ  PHE A 242      26.433 -29.115  37.694  1.00  0.77           H  
ATOM   3688  N   GLU A 243      20.407 -31.867  42.670  1.00  0.80           N  
ATOM   3689  CA  GLU A 243      19.452 -32.321  43.665  1.00  0.80           C  
ATOM   3690  C   GLU A 243      20.154 -32.648  44.961  1.00  0.80           C  
ATOM   3691  O   GLU A 243      21.384 -32.749  45.001  1.00  0.80           O  
ATOM   3692  CB  GLU A 243      18.673 -33.539  43.161  1.00  0.80           C  
ATOM   3693  CG  GLU A 243      17.789 -33.274  41.925  1.00  0.80           C  
ATOM   3694  CD  GLU A 243      16.941 -34.473  41.513  1.00  0.80           C  
ATOM   3695  OE1 GLU A 243      17.188 -35.554  41.998  1.00  0.80           O  
ATOM   3696  OE2 GLU A 243      16.038 -34.295  40.727  1.00  0.80           O1-
ATOM   3697  H   GLU A 243      20.697 -32.517  41.936  1.00  0.80           H  
ATOM   3698  HA  GLU A 243      18.743 -31.515  43.857  1.00  0.80           H  
ATOM   3699 1HB  GLU A 243      19.378 -34.325  42.902  1.00  0.80           H  
ATOM   3700 2HB  GLU A 243      18.037 -33.922  43.958  1.00  0.80           H  
ATOM   3701 1HG  GLU A 243      17.134 -32.425  42.128  1.00  0.80           H  
ATOM   3702 2HG  GLU A 243      18.442 -32.999  41.092  1.00  0.80           H  
ATOM   3703  N   GLU A 244      19.389 -32.770  46.042  1.00  0.85           N  
ATOM   3704  CA  GLU A 244      20.007 -33.120  47.306  1.00  0.85           C  
ATOM   3705  C   GLU A 244      20.830 -34.390  47.070  1.00  0.85           C  
ATOM   3706  O   GLU A 244      20.298 -35.353  46.517  1.00  0.85           O  
ATOM   3707  CB  GLU A 244      18.937 -33.372  48.372  1.00  0.85           C  
ATOM   3708  CG  GLU A 244      19.473 -33.640  49.775  1.00  0.85           C  
ATOM   3709  CD  GLU A 244      18.382 -33.849  50.797  1.00  0.85           C  
ATOM   3710  OE1 GLU A 244      17.234 -33.874  50.417  1.00  0.85           O  
ATOM   3711  OE2 GLU A 244      18.694 -33.968  51.959  1.00  0.85           O1-
ATOM   3712  H   GLU A 244      18.389 -32.646  45.974  1.00  0.85           H  
ATOM   3713  HA  GLU A 244      20.624 -32.284  47.611  1.00  0.85           H  
ATOM   3714 1HB  GLU A 244      18.268 -32.512  48.425  1.00  0.85           H  
ATOM   3715 2HB  GLU A 244      18.339 -34.234  48.077  1.00  0.85           H  
ATOM   3716 1HG  GLU A 244      20.108 -34.530  49.747  1.00  0.85           H  
ATOM   3717 2HG  GLU A 244      20.087 -32.797  50.084  1.00  0.85           H  
ATOM   3718  N   PRO A 245      22.121 -34.414  47.433  1.00  0.89           N  
ATOM   3719  CA  PRO A 245      23.030 -35.524  47.248  1.00  0.89           C  
ATOM   3720  C   PRO A 245      22.749 -36.677  48.182  1.00  0.89           C  
ATOM   3721  O   PRO A 245      22.230 -36.486  49.284  1.00  0.89           O  
ATOM   3722  CB  PRO A 245      24.364 -34.895  47.546  1.00  0.89           C  
ATOM   3723  CG  PRO A 245      24.066 -33.778  48.506  1.00  0.89           C  
ATOM   3724  CD  PRO A 245      22.745 -33.239  48.080  1.00  0.89           C  
ATOM   3725  HA  PRO A 245      22.981 -35.860  46.201  1.00  0.89           H  
ATOM   3726 1HB  PRO A 245      25.019 -35.654  47.928  1.00  0.89           H  
ATOM   3727 2HB  PRO A 245      24.813 -34.533  46.619  1.00  0.89           H  
ATOM   3728 1HG  PRO A 245      24.054 -34.126  49.545  1.00  0.89           H  
ATOM   3729 2HG  PRO A 245      24.838 -33.032  48.444  1.00  0.89           H  
ATOM   3730 1HD  PRO A 245      22.209 -32.926  48.981  1.00  0.89           H  
ATOM   3731 2HD  PRO A 245      22.887 -32.413  47.356  1.00  0.89           H  
ATOM   3732  N   HIS A 246      23.167 -37.868  47.774  1.00  0.93           N  
ATOM   3733  CA  HIS A 246      22.999 -39.056  48.586  1.00  0.93           C  
ATOM   3734  C   HIS A 246      24.305 -39.820  48.777  1.00  0.93           C  
ATOM   3735  O   HIS A 246      24.705 -40.634  47.931  1.00  0.93           O  
ATOM   3736  CB  HIS A 246      21.966 -39.972  47.923  1.00  0.93           C  
ATOM   3737  CG  HIS A 246      20.625 -39.319  47.765  1.00  0.93           C  
ATOM   3738  CD2 HIS A 246      20.153 -38.487  46.806  1.00  0.93           C  
ATOM   3739  ND1 HIS A 246      19.599 -39.478  48.675  1.00  0.93           N  
ATOM   3740  CE1 HIS A 246      18.554 -38.766  48.278  1.00  0.93           C  
ATOM   3741  NE2 HIS A 246      18.868 -38.158  47.149  1.00  0.93           N  
ATOM   3742  H   HIS A 246      23.611 -37.965  46.864  1.00  0.93           H  
ATOM   3743  HA  HIS A 246      22.631 -38.775  49.571  1.00  0.93           H  
ATOM   3744 1HB  HIS A 246      22.328 -40.264  46.934  1.00  0.93           H  
ATOM   3745 2HB  HIS A 246      21.846 -40.880  48.514  1.00  0.93           H  
ATOM   3746  HD2 HIS A 246      20.698 -38.132  45.928  1.00  0.93           H  
ATOM   3747  HE1 HIS A 246      17.599 -38.689  48.795  1.00  0.93           H  
ATOM   3748  HE2 HIS A 246      18.271 -37.538  46.616  1.00  0.93           H  
ATOM   3749  N   ALA A 247      24.977 -39.588  49.898  1.00  0.95           N  
ATOM   3750  CA  ALA A 247      26.240 -40.278  50.141  1.00  0.95           C  
ATOM   3751  C   ALA A 247      27.258 -40.062  49.014  1.00  0.95           C  
ATOM   3752  O   ALA A 247      28.038 -39.114  49.032  1.00  0.95           O  
ATOM   3753  CB  ALA A 247      26.004 -41.762  50.379  1.00  0.95           C  
ATOM   3754  H   ALA A 247      24.618 -38.928  50.573  1.00  0.95           H  
ATOM   3755  HA  ALA A 247      26.673 -39.872  51.053  1.00  0.95           H  
ATOM   3756 1HB  ALA A 247      26.959 -42.221  50.609  1.00  0.95           H  
ATOM   3757 2HB  ALA A 247      25.333 -41.881  51.230  1.00  0.95           H  
ATOM   3758 3HB  ALA A 247      25.571 -42.256  49.524  1.00  0.95           H  
ATOM   3759  N   THR A 248      27.343 -41.027  48.115  1.00  0.94           N  
ATOM   3760  CA  THR A 248      28.347 -41.030  47.062  1.00  0.94           C  
ATOM   3761  C   THR A 248      27.823 -40.620  45.680  1.00  0.94           C  
ATOM   3762  O   THR A 248      28.595 -40.557  44.721  1.00  0.94           O  
ATOM   3763  CB  THR A 248      28.973 -42.428  46.976  1.00  0.94           C  
ATOM   3764  CG2 THR A 248      29.589 -42.791  48.312  1.00  0.94           C  
ATOM   3765  OG1 THR A 248      27.966 -43.385  46.646  1.00  0.94           O  
ATOM   3766  H   THR A 248      26.620 -41.731  48.123  1.00  0.94           H  
ATOM   3767  HA  THR A 248      29.128 -40.323  47.339  1.00  0.94           H  
ATOM   3768  HB  THR A 248      29.740 -42.436  46.202  1.00  0.94           H  
ATOM   3769  HG1 THR A 248      27.459 -43.053  45.902  1.00  0.94           H  
ATOM   3770 1HG2 THR A 248      30.038 -43.783  48.260  1.00  0.94           H  
ATOM   3771 2HG2 THR A 248      30.349 -42.058  48.542  1.00  0.94           H  
ATOM   3772 3HG2 THR A 248      28.825 -42.783  49.084  1.00  0.94           H  
ATOM   3773  N   LYS A 249      26.518 -40.372  45.564  1.00  0.91           N  
ATOM   3774  CA  LYS A 249      25.927 -40.008  44.272  1.00  0.91           C  
ATOM   3775  C   LYS A 249      25.101 -38.728  44.292  1.00  0.91           C  
ATOM   3776  O   LYS A 249      24.533 -38.329  45.313  1.00  0.91           O  
ATOM   3777  CB  LYS A 249      25.048 -41.131  43.736  1.00  0.91           C  
ATOM   3778  CG  LYS A 249      25.795 -42.417  43.388  1.00  0.91           C  
ATOM   3779  CD  LYS A 249      24.866 -43.451  42.759  1.00  0.91           C  
ATOM   3780  CE  LYS A 249      25.616 -44.733  42.410  1.00  0.91           C  
ATOM   3781  NZ  LYS A 249      24.723 -45.747  41.786  1.00  0.91           N1+
ATOM   3782  H   LYS A 249      25.924 -40.444  46.391  1.00  0.91           H  
ATOM   3783  HA  LYS A 249      26.738 -39.850  43.562  1.00  0.91           H  
ATOM   3784 1HB  LYS A 249      24.290 -41.377  44.482  1.00  0.91           H  
ATOM   3785 2HB  LYS A 249      24.526 -40.788  42.842  1.00  0.91           H  
ATOM   3786 1HG  LYS A 249      26.606 -42.188  42.695  1.00  0.91           H  
ATOM   3787 2HG  LYS A 249      26.222 -42.840  44.290  1.00  0.91           H  
ATOM   3788 1HD  LYS A 249      24.059 -43.687  43.454  1.00  0.91           H  
ATOM   3789 2HD  LYS A 249      24.428 -43.039  41.849  1.00  0.91           H  
ATOM   3790 1HE  LYS A 249      26.421 -44.495  41.716  1.00  0.91           H  
ATOM   3791 2HE  LYS A 249      26.046 -45.153  43.319  1.00  0.91           H  
ATOM   3792 1HZ  LYS A 249      25.256 -46.577  41.570  1.00  0.91           H  
ATOM   3793 2HZ  LYS A 249      23.978 -45.982  42.427  1.00  0.91           H  
ATOM   3794 3HZ  LYS A 249      24.328 -45.371  40.936  1.00  0.91           H  
ATOM   3795  N   GLN A 250      24.994 -38.089  43.135  1.00  0.87           N  
ATOM   3796  CA  GLN A 250      24.140 -36.919  43.031  1.00  0.87           C  
ATOM   3797  C   GLN A 250      23.529 -36.785  41.643  1.00  0.87           C  
ATOM   3798  O   GLN A 250      24.210 -36.903  40.623  1.00  0.87           O  
ATOM   3799  CB  GLN A 250      24.928 -35.675  43.409  1.00  0.87           C  
ATOM   3800  CG  GLN A 250      24.144 -34.413  43.435  1.00  0.87           C  
ATOM   3801  CD  GLN A 250      24.936 -33.286  44.024  1.00  0.87           C  
ATOM   3802  NE2 GLN A 250      24.210 -32.327  44.561  1.00  0.87           N  
ATOM   3803  OE1 GLN A 250      26.184 -33.261  44.024  1.00  0.87           O  
ATOM   3804  H   GLN A 250      25.492 -38.421  42.319  1.00  0.87           H  
ATOM   3805  HA  GLN A 250      23.317 -37.028  43.738  1.00  0.87           H  
ATOM   3806 1HB  GLN A 250      25.372 -35.804  44.383  1.00  0.87           H  
ATOM   3807 2HB  GLN A 250      25.721 -35.555  42.696  1.00  0.87           H  
ATOM   3808 1HG  GLN A 250      23.861 -34.140  42.415  1.00  0.87           H  
ATOM   3809 2HG  GLN A 250      23.245 -34.552  44.044  1.00  0.87           H  
ATOM   3810 1HE2 GLN A 250      24.647 -31.533  44.982  1.00  0.87           H  
ATOM   3811 2HE2 GLN A 250      23.181 -32.406  44.561  1.00  0.87           H  
ATOM   3812  N   THR A 251      22.232 -36.525  41.627  1.00  0.84           N  
ATOM   3813  CA  THR A 251      21.471 -36.340  40.405  1.00  0.84           C  
ATOM   3814  C   THR A 251      21.514 -34.899  39.937  1.00  0.84           C  
ATOM   3815  O   THR A 251      21.331 -33.970  40.732  1.00  0.84           O  
ATOM   3816  CB  THR A 251      20.014 -36.774  40.605  1.00  0.84           C  
ATOM   3817  CG2 THR A 251      19.188 -36.504  39.355  1.00  0.84           C  
ATOM   3818  OG1 THR A 251      19.964 -38.169  40.927  1.00  0.84           O  
ATOM   3819  H   THR A 251      21.741 -36.449  42.507  1.00  0.84           H  
ATOM   3820  HA  THR A 251      21.913 -36.960  39.625  1.00  0.84           H  
ATOM   3821  HB  THR A 251      19.588 -36.215  41.432  1.00  0.84           H  
ATOM   3822  HG1 THR A 251      19.041 -38.425  41.054  1.00  0.84           H  
ATOM   3823 1HG2 THR A 251      18.156 -36.810  39.530  1.00  0.84           H  
ATOM   3824 2HG2 THR A 251      19.207 -35.444  39.135  1.00  0.84           H  
ATOM   3825 3HG2 THR A 251      19.594 -37.057  38.513  1.00  0.84           H  
ATOM   3826  N   VAL A 252      21.767 -34.717  38.647  1.00  0.81           N  
ATOM   3827  CA  VAL A 252      21.801 -33.385  38.079  1.00  0.81           C  
ATOM   3828  C   VAL A 252      20.753 -33.328  36.970  1.00  0.81           C  
ATOM   3829  O   VAL A 252      20.642 -34.267  36.177  1.00  0.81           O  
ATOM   3830  CB  VAL A 252      23.191 -33.070  37.537  1.00  0.81           C  
ATOM   3831  CG1 VAL A 252      23.216 -31.691  37.024  1.00  0.81           C  
ATOM   3832  CG2 VAL A 252      24.200 -33.300  38.594  1.00  0.81           C  
ATOM   3833  H   VAL A 252      21.926 -35.520  38.055  1.00  0.81           H  
ATOM   3834  HA  VAL A 252      21.547 -32.657  38.845  1.00  0.81           H  
ATOM   3835  HB  VAL A 252      23.398 -33.711  36.702  1.00  0.81           H  
ATOM   3836 1HG1 VAL A 252      24.181 -31.469  36.625  1.00  0.81           H  
ATOM   3837 2HG1 VAL A 252      22.482 -31.583  36.260  1.00  0.81           H  
ATOM   3838 3HG1 VAL A 252      22.996 -31.003  37.840  1.00  0.81           H  
ATOM   3839 1HG2 VAL A 252      25.185 -33.072  38.201  1.00  0.81           H  
ATOM   3840 2HG2 VAL A 252      23.978 -32.667  39.430  1.00  0.81           H  
ATOM   3841 3HG2 VAL A 252      24.173 -34.341  38.915  1.00  0.81           H  
ATOM   3842  N   VAL A 253      19.946 -32.268  36.956  1.00  0.80           N  
ATOM   3843  CA  VAL A 253      18.888 -32.112  35.964  1.00  0.80           C  
ATOM   3844  C   VAL A 253      18.950 -30.813  35.152  1.00  0.80           C  
ATOM   3845  O   VAL A 253      18.914 -29.714  35.710  1.00  0.80           O  
ATOM   3846  CB  VAL A 253      17.533 -32.160  36.701  1.00  0.80           C  
ATOM   3847  CG1 VAL A 253      16.393 -31.967  35.730  1.00  0.80           C  
ATOM   3848  CG2 VAL A 253      17.404 -33.488  37.444  1.00  0.80           C  
ATOM   3849  H   VAL A 253      20.083 -31.548  37.659  1.00  0.80           H  
ATOM   3850  HA  VAL A 253      18.944 -32.952  35.271  1.00  0.80           H  
ATOM   3851  HB  VAL A 253      17.487 -31.339  37.421  1.00  0.80           H  
ATOM   3852 1HG1 VAL A 253      15.448 -31.987  36.271  1.00  0.80           H  
ATOM   3853 2HG1 VAL A 253      16.500 -31.009  35.237  1.00  0.80           H  
ATOM   3854 3HG1 VAL A 253      16.404 -32.760  34.986  1.00  0.80           H  
ATOM   3855 1HG2 VAL A 253      16.455 -33.519  37.981  1.00  0.80           H  
ATOM   3856 2HG2 VAL A 253      17.446 -34.314  36.733  1.00  0.80           H  
ATOM   3857 3HG2 VAL A 253      18.211 -33.585  38.160  1.00  0.80           H  
ATOM   3858  N   ALA A 254      19.038 -30.913  33.819  1.00  0.81           N  
ATOM   3859  CA  ALA A 254      18.996 -29.679  33.030  1.00  0.81           C  
ATOM   3860  C   ALA A 254      17.586 -29.143  33.147  1.00  0.81           C  
ATOM   3861  O   ALA A 254      16.628 -29.904  33.007  1.00  0.81           O  
ATOM   3862  CB  ALA A 254      19.365 -29.894  31.580  1.00  0.81           C  
ATOM   3863  H   ALA A 254      19.101 -31.818  33.374  1.00  0.81           H  
ATOM   3864  HA  ALA A 254      19.680 -28.952  33.463  1.00  0.81           H  
ATOM   3865 1HB  ALA A 254      19.289 -28.939  31.057  1.00  0.81           H  
ATOM   3866 2HB  ALA A 254      20.363 -30.247  31.494  1.00  0.81           H  
ATOM   3867 3HB  ALA A 254      18.684 -30.608  31.123  1.00  0.81           H  
ATOM   3868  N   LEU A 255      17.414 -27.845  33.284  1.00  0.82           N  
ATOM   3869  CA  LEU A 255      16.066 -27.328  33.476  1.00  0.82           C  
ATOM   3870  C   LEU A 255      15.332 -27.004  32.188  1.00  0.82           C  
ATOM   3871  O   LEU A 255      14.876 -25.877  31.955  1.00  0.82           O  
ATOM   3872  CB  LEU A 255      16.152 -26.129  34.392  1.00  0.82           C  
ATOM   3873  CG  LEU A 255      16.816 -26.493  35.715  1.00  0.82           C  
ATOM   3874  CD1 LEU A 255      16.923 -25.281  36.595  1.00  0.82           C  
ATOM   3875  CD2 LEU A 255      16.023 -27.614  36.361  1.00  0.82           C  
ATOM   3876  H   LEU A 255      18.221 -27.234  33.328  1.00  0.82           H  
ATOM   3877  HA  LEU A 255      15.490 -28.094  33.994  1.00  0.82           H  
ATOM   3878 1HB  LEU A 255      16.735 -25.351  33.906  1.00  0.82           H  
ATOM   3879 2HB  LEU A 255      15.151 -25.754  34.593  1.00  0.82           H  
ATOM   3880  HG  LEU A 255      17.822 -26.848  35.524  1.00  0.82           H  
ATOM   3881 1HD1 LEU A 255      17.418 -25.550  37.526  1.00  0.82           H  
ATOM   3882 2HD1 LEU A 255      17.507 -24.523  36.089  1.00  0.82           H  
ATOM   3883 3HD1 LEU A 255      15.930 -24.892  36.809  1.00  0.82           H  
ATOM   3884 1HD2 LEU A 255      16.482 -27.906  37.283  1.00  0.82           H  
ATOM   3885 2HD2 LEU A 255      15.008 -27.277  36.559  1.00  0.82           H  
ATOM   3886 3HD2 LEU A 255      15.994 -28.475  35.695  1.00  0.82           H  
ATOM   3887  N   GLY A 256      15.204 -28.038  31.366  1.00  0.84           N  
ATOM   3888  CA  GLY A 256      14.475 -27.986  30.112  1.00  0.84           C  
ATOM   3889  C   GLY A 256      14.943 -26.848  29.228  1.00  0.84           C  
ATOM   3890  O   GLY A 256      16.145 -26.672  28.966  1.00  0.84           O  
ATOM   3891  H   GLY A 256      15.620 -28.911  31.684  1.00  0.84           H  
ATOM   3892 1HA  GLY A 256      14.599 -28.933  29.586  1.00  0.84           H  
ATOM   3893 2HA  GLY A 256      13.411 -27.873  30.321  1.00  0.84           H  
ATOM   3894  N   SER A 257      13.942 -26.071  28.803  1.00  0.87           N  
ATOM   3895  CA  SER A 257      14.089 -24.909  27.949  1.00  0.87           C  
ATOM   3896  C   SER A 257      13.392 -23.704  28.524  1.00  0.87           C  
ATOM   3897  O   SER A 257      12.178 -23.701  28.742  1.00  0.87           O  
ATOM   3898  CB  SER A 257      13.508 -25.123  26.577  1.00  0.87           C  
ATOM   3899  OG  SER A 257      13.568 -23.915  25.832  1.00  0.87           O  
ATOM   3900  H   SER A 257      13.011 -26.313  29.105  1.00  0.87           H  
ATOM   3901  HA  SER A 257      15.141 -24.696  27.856  1.00  0.87           H  
ATOM   3902 1HB  SER A 257      14.062 -25.902  26.062  1.00  0.87           H  
ATOM   3903 2HB  SER A 257      12.477 -25.454  26.657  1.00  0.87           H  
ATOM   3904  HG  SER A 257      13.467 -24.173  24.907  1.00  0.87           H  
ATOM   3905  N   GLN A 258      14.156 -22.647  28.695  1.00  0.91           N  
ATOM   3906  CA  GLN A 258      13.656 -21.408  29.241  1.00  0.91           C  
ATOM   3907  C   GLN A 258      13.147 -20.470  28.162  1.00  0.91           C  
ATOM   3908  O   GLN A 258      12.862 -19.301  28.434  1.00  0.91           O  
ATOM   3909  CB  GLN A 258      14.701 -20.778  30.133  1.00  0.91           C  
ATOM   3910  CG  GLN A 258      14.995 -21.659  31.342  1.00  0.91           C  
ATOM   3911  CD  GLN A 258      13.807 -21.898  32.231  1.00  0.91           C  
ATOM   3912  NE2 GLN A 258      13.573 -23.166  32.612  1.00  0.91           N  
ATOM   3913  OE1 GLN A 258      13.100 -20.951  32.594  1.00  0.91           O  
ATOM   3914  H   GLN A 258      15.146 -22.731  28.471  1.00  0.91           H  
ATOM   3915  HA  GLN A 258      12.807 -21.649  29.880  1.00  0.91           H  
ATOM   3916 1HB  GLN A 258      15.628 -20.634  29.570  1.00  0.91           H  
ATOM   3917 2HB  GLN A 258      14.359 -19.805  30.479  1.00  0.91           H  
ATOM   3918 1HG  GLN A 258      15.311 -22.636  30.977  1.00  0.91           H  
ATOM   3919 2HG  GLN A 258      15.761 -21.205  31.951  1.00  0.91           H  
ATOM   3920 1HE2 GLN A 258      12.794 -23.369  33.204  1.00  0.91           H  
ATOM   3921 2HE2 GLN A 258      14.172 -23.945  32.305  1.00  0.91           H  
ATOM   3922  N   GLU A 259      13.005 -20.991  26.939  1.00  0.96           N  
ATOM   3923  CA  GLU A 259      12.473 -20.197  25.846  1.00  0.96           C  
ATOM   3924  C   GLU A 259      11.130 -19.554  26.212  1.00  0.96           C  
ATOM   3925  O   GLU A 259      10.892 -18.388  25.899  1.00  0.96           O  
ATOM   3926  CB  GLU A 259      12.296 -21.077  24.611  1.00  0.96           C  
ATOM   3927  CG  GLU A 259      11.707 -20.365  23.472  1.00  0.96           C  
ATOM   3928  CD  GLU A 259      11.541 -21.174  22.225  1.00  0.96           C  
ATOM   3929  OE1 GLU A 259      11.932 -22.324  22.202  1.00  0.96           O  
ATOM   3930  OE2 GLU A 259      10.979 -20.642  21.290  1.00  0.96           O1-
ATOM   3931  H   GLU A 259      13.252 -21.969  26.756  1.00  0.96           H  
ATOM   3932  HA  GLU A 259      13.185 -19.401  25.619  1.00  0.96           H  
ATOM   3933 1HB  GLU A 259      13.267 -21.472  24.303  1.00  0.96           H  
ATOM   3934 2HB  GLU A 259      11.656 -21.925  24.854  1.00  0.96           H  
ATOM   3935 1HG  GLU A 259      10.738 -20.076  23.802  1.00  0.96           H  
ATOM   3936 2HG  GLU A 259      12.280 -19.468  23.271  1.00  0.96           H  
ATOM   3937  N   GLY A 260      10.242 -20.300  26.875  1.00  1.02           N  
ATOM   3938  CA  GLY A 260       8.946 -19.737  27.245  1.00  1.02           C  
ATOM   3939  C   GLY A 260       9.109 -18.536  28.178  1.00  1.02           C  
ATOM   3940  O   GLY A 260       8.391 -17.533  28.059  1.00  1.02           O  
ATOM   3941  H   GLY A 260      10.473 -21.255  27.116  1.00  1.02           H  
ATOM   3942 1HA  GLY A 260       8.412 -19.434  26.345  1.00  1.02           H  
ATOM   3943 2HA  GLY A 260       8.347 -20.505  27.733  1.00  1.02           H  
ATOM   3944  N   ALA A 261      10.056 -18.640  29.123  1.00  1.08           N  
ATOM   3945  CA  ALA A 261      10.315 -17.562  30.074  1.00  1.08           C  
ATOM   3946  C   ALA A 261      10.789 -16.326  29.334  1.00  1.08           C  
ATOM   3947  O   ALA A 261      10.410 -15.205  29.673  1.00  1.08           O  
ATOM   3948  CB  ALA A 261      11.341 -17.983  31.112  1.00  1.08           C  
ATOM   3949  H   ALA A 261      10.625 -19.476  29.161  1.00  1.08           H  
ATOM   3950  HA  ALA A 261       9.380 -17.320  30.579  1.00  1.08           H  
ATOM   3951 1HB  ALA A 261      11.501 -17.169  31.816  1.00  1.08           H  
ATOM   3952 2HB  ALA A 261      10.984 -18.861  31.648  1.00  1.08           H  
ATOM   3953 3HB  ALA A 261      12.281 -18.221  30.622  1.00  1.08           H  
ATOM   3954  N   LEU A 262      11.591 -16.546  28.293  1.00  1.14           N  
ATOM   3955  CA  LEU A 262      12.112 -15.468  27.469  1.00  1.14           C  
ATOM   3956  C   LEU A 262      10.987 -14.764  26.745  1.00  1.14           C  
ATOM   3957  O   LEU A 262      10.890 -13.536  26.794  1.00  1.14           O  
ATOM   3958  CB  LEU A 262      13.118 -15.990  26.452  1.00  1.14           C  
ATOM   3959  CG  LEU A 262      13.785 -14.943  25.582  1.00  1.14           C  
ATOM   3960  CD1 LEU A 262      12.839 -14.512  24.462  1.00  1.14           C  
ATOM   3961  CD2 LEU A 262      14.226 -13.755  26.450  1.00  1.14           C  
ATOM   3962  H   LEU A 262      11.874 -17.507  28.090  1.00  1.14           H  
ATOM   3963  HA  LEU A 262      12.611 -14.750  28.117  1.00  1.14           H  
ATOM   3964 1HB  LEU A 262      13.897 -16.547  26.978  1.00  1.14           H  
ATOM   3965 2HB  LEU A 262      12.616 -16.674  25.781  1.00  1.14           H  
ATOM   3966  HG  LEU A 262      14.613 -15.373  25.127  1.00  1.14           H  
ATOM   3967 1HD1 LEU A 262      13.349 -13.809  23.825  1.00  1.14           H  
ATOM   3968 2HD1 LEU A 262      12.543 -15.380  23.873  1.00  1.14           H  
ATOM   3969 3HD1 LEU A 262      11.961 -14.049  24.878  1.00  1.14           H  
ATOM   3970 1HD2 LEU A 262      14.726 -13.011  25.830  1.00  1.14           H  
ATOM   3971 2HD2 LEU A 262      13.357 -13.308  26.923  1.00  1.14           H  
ATOM   3972 3HD2 LEU A 262      14.914 -14.104  27.217  1.00  1.14           H  
ATOM   3973  N   HIS A 263      10.125 -15.535  26.084  1.00  1.20           N  
ATOM   3974  CA  HIS A 263       9.052 -14.918  25.324  1.00  1.20           C  
ATOM   3975  C   HIS A 263       8.164 -14.116  26.267  1.00  1.20           C  
ATOM   3976  O   HIS A 263       7.717 -13.021  25.922  1.00  1.20           O  
ATOM   3977  CB  HIS A 263       8.217 -15.965  24.588  1.00  1.20           C  
ATOM   3978  CG  HIS A 263       8.925 -16.647  23.461  1.00  1.20           C  
ATOM   3979  CD2 HIS A 263       9.166 -17.943  23.252  1.00  1.20           C  
ATOM   3980  ND1 HIS A 263       9.451 -15.979  22.376  1.00  1.20           N  
ATOM   3981  CE1 HIS A 263      10.010 -16.865  21.555  1.00  1.20           C  
ATOM   3982  NE2 HIS A 263       9.847 -18.054  22.063  1.00  1.20           N  
ATOM   3983  H   HIS A 263      10.248 -16.550  26.089  1.00  1.20           H  
ATOM   3984  HA  HIS A 263       9.467 -14.233  24.587  1.00  1.20           H  
ATOM   3985 1HB  HIS A 263       7.908 -16.734  25.301  1.00  1.20           H  
ATOM   3986 2HB  HIS A 263       7.314 -15.501  24.197  1.00  1.20           H  
ATOM   3987  HD2 HIS A 263       8.876 -18.757  23.911  1.00  1.20           H  
ATOM   3988  HE1 HIS A 263      10.512 -16.664  20.618  1.00  1.20           H  
ATOM   3989  HE2 HIS A 263      10.179 -18.949  21.654  1.00  1.02           H  
ATOM   3990  N   THR A 264       7.923 -14.650  27.469  1.00  1.24           N  
ATOM   3991  CA  THR A 264       7.118 -13.957  28.462  1.00  1.24           C  
ATOM   3992  C   THR A 264       7.816 -12.663  28.901  1.00  1.24           C  
ATOM   3993  O   THR A 264       7.198 -11.596  28.967  1.00  1.24           O  
ATOM   3994  CB  THR A 264       6.880 -14.854  29.687  1.00  1.24           C  
ATOM   3995  CG2 THR A 264       6.052 -14.107  30.717  1.00  1.24           C  
ATOM   3996  OG1 THR A 264       6.184 -16.048  29.280  1.00  1.24           O  
ATOM   3997  H   THR A 264       8.292 -15.574  27.699  1.00  1.24           H  
ATOM   3998  HA  THR A 264       6.158 -13.699  28.019  1.00  1.24           H  
ATOM   3999  HB  THR A 264       7.836 -15.134  30.124  1.00  1.24           H  
ATOM   4000  HG1 THR A 264       6.793 -16.597  28.735  1.00  1.24           H  
ATOM   4001 1HG2 THR A 264       5.889 -14.748  31.581  1.00  1.24           H  
ATOM   4002 2HG2 THR A 264       6.586 -13.208  31.025  1.00  1.24           H  
ATOM   4003 3HG2 THR A 264       5.093 -13.828  30.282  1.00  1.24           H  
ATOM   4004  N   ALA A 265       9.125 -12.750  29.165  1.00  1.26           N  
ATOM   4005  CA  ALA A 265       9.925 -11.610  29.594  1.00  1.26           C  
ATOM   4006  C   ALA A 265       9.883 -10.497  28.560  1.00  1.26           C  
ATOM   4007  O   ALA A 265       9.856  -9.313  28.898  1.00  1.26           O  
ATOM   4008  CB  ALA A 265      11.370 -12.038  29.821  1.00  1.26           C  
ATOM   4009  H   ALA A 265       9.584 -13.656  29.102  1.00  1.26           H  
ATOM   4010  HA  ALA A 265       9.506 -11.233  30.526  1.00  1.26           H  
ATOM   4011 1HB  ALA A 265      11.956 -11.205  30.165  1.00  1.26           H  
ATOM   4012 2HB  ALA A 265      11.396 -12.830  30.570  1.00  1.26           H  
ATOM   4013 3HB  ALA A 265      11.785 -12.411  28.890  1.00  1.26           H  
ATOM   4014  N   LEU A 266       9.816 -10.876  27.292  1.00  1.25           N  
ATOM   4015  CA  LEU A 266       9.809  -9.906  26.224  1.00  1.25           C  
ATOM   4016  C   LEU A 266       8.405  -9.506  25.787  1.00  1.25           C  
ATOM   4017  O   LEU A 266       8.240  -8.863  24.753  1.00  1.25           O  
ATOM   4018  CB  LEU A 266      10.601 -10.411  25.020  1.00  1.25           C  
ATOM   4019  CG  LEU A 266      12.048 -10.692  25.277  1.00  1.25           C  
ATOM   4020  CD1 LEU A 266      12.693 -11.047  23.976  1.00  1.25           C  
ATOM   4021  CD2 LEU A 266      12.686  -9.528  25.957  1.00  1.25           C  
ATOM   4022  H   LEU A 266       9.847 -11.871  27.065  1.00  1.25           H  
ATOM   4023  HA  LEU A 266      10.310  -9.011  26.586  1.00  1.25           H  
ATOM   4024 1HB  LEU A 266      10.145 -11.350  24.685  1.00  1.25           H  
ATOM   4025 2HB  LEU A 266      10.532  -9.691  24.213  1.00  1.25           H  
ATOM   4026  HG  LEU A 266      12.132 -11.553  25.921  1.00  1.25           H  
ATOM   4027 1HD1 LEU A 266      13.736 -11.285  24.146  1.00  1.25           H  
ATOM   4028 2HD1 LEU A 266      12.179 -11.896  23.544  1.00  1.25           H  
ATOM   4029 3HD1 LEU A 266      12.620 -10.206  23.301  1.00  1.25           H  
ATOM   4030 1HD2 LEU A 266      13.735  -9.750  26.148  1.00  1.25           H  
ATOM   4031 2HD2 LEU A 266      12.602  -8.659  25.338  1.00  1.25           H  
ATOM   4032 3HD2 LEU A 266      12.177  -9.340  26.899  1.00  1.25           H  
ATOM   4033  N   ALA A 267       7.390  -9.797  26.602  1.00  1.22           N  
ATOM   4034  CA  ALA A 267       6.019  -9.416  26.276  1.00  1.22           C  
ATOM   4035  C   ALA A 267       5.897  -7.904  26.056  1.00  1.22           C  
ATOM   4036  O   ALA A 267       5.060  -7.459  25.274  1.00  1.22           O  
ATOM   4037  CB  ALA A 267       5.069  -9.854  27.384  1.00  1.22           C  
ATOM   4038  H   ALA A 267       7.551 -10.335  27.454  1.00  1.22           H  
ATOM   4039  HA  ALA A 267       5.740  -9.917  25.349  1.00  1.22           H  
ATOM   4040 1HB  ALA A 267       4.048  -9.588  27.118  1.00  1.22           H  
ATOM   4041 2HB  ALA A 267       5.143 -10.934  27.512  1.00  1.22           H  
ATOM   4042 3HB  ALA A 267       5.341  -9.363  28.312  1.00  1.22           H  
ATOM   4043  N   GLY A 268       6.720  -7.110  26.753  1.00  1.17           N  
ATOM   4044  CA  GLY A 268       6.694  -5.651  26.633  1.00  1.17           C  
ATOM   4045  C   GLY A 268       7.584  -5.115  25.497  1.00  1.17           C  
ATOM   4046  O   GLY A 268       7.763  -3.905  25.378  1.00  1.17           O  
ATOM   4047  H   GLY A 268       7.393  -7.543  27.371  1.00  1.17           H  
ATOM   4048 1HA  GLY A 268       5.675  -5.315  26.465  1.00  1.17           H  
ATOM   4049 2HA  GLY A 268       7.019  -5.210  27.573  1.00  1.17           H  
ATOM   4050  N   ALA A 269       8.189  -6.008  24.715  1.00  1.10           N  
ATOM   4051  CA  ALA A 269       9.097  -5.636  23.629  1.00  1.10           C  
ATOM   4052  C   ALA A 269       8.370  -5.457  22.300  1.00  1.10           C  
ATOM   4053  O   ALA A 269       7.242  -5.919  22.128  1.00  1.10           O  
ATOM   4054  CB  ALA A 269      10.163  -6.675  23.475  1.00  1.10           C  
ATOM   4055  H   ALA A 269       8.012  -7.000  24.854  1.00  1.10           H  
ATOM   4056  HA  ALA A 269       9.565  -4.687  23.891  1.00  1.10           H  
ATOM   4057 1HB  ALA A 269      10.840  -6.355  22.700  1.00  1.10           H  
ATOM   4058 2HB  ALA A 269      10.696  -6.783  24.415  1.00  1.10           H  
ATOM   4059 3HB  ALA A 269       9.713  -7.621  23.201  1.00  1.10           H  
ATOM   4060  N   ILE A 270       9.019  -4.790  21.345  1.00  1.04           N  
ATOM   4061  CA  ILE A 270       8.406  -4.630  20.025  1.00  1.04           C  
ATOM   4062  C   ILE A 270       8.901  -5.667  19.011  1.00  1.04           C  
ATOM   4063  O   ILE A 270      10.102  -5.804  18.831  1.00  1.04           O  
ATOM   4064  CB  ILE A 270       8.647  -3.234  19.450  1.00  1.04           C  
ATOM   4065  CG1 ILE A 270       8.085  -2.179  20.397  1.00  1.04           C  
ATOM   4066  CG2 ILE A 270       8.052  -3.136  18.061  1.00  1.04           C  
ATOM   4067  CD1 ILE A 270       6.584  -2.333  20.657  1.00  1.04           C  
ATOM   4068  H   ILE A 270       9.961  -4.429  21.529  1.00  1.04           H  
ATOM   4069  HA  ILE A 270       7.339  -4.702  20.161  1.00  1.04           H  
ATOM   4070  HB  ILE A 270       9.705  -3.062  19.379  1.00  1.04           H  
ATOM   4071 1HG1 ILE A 270       8.607  -2.242  21.350  1.00  1.04           H  
ATOM   4072 2HG1 ILE A 270       8.256  -1.190  19.969  1.00  1.04           H  
ATOM   4073 1HG2 ILE A 270       8.255  -2.181  17.654  1.00  1.04           H  
ATOM   4074 2HG2 ILE A 270       8.497  -3.877  17.425  1.00  1.04           H  
ATOM   4075 3HG2 ILE A 270       6.975  -3.290  18.105  1.00  1.04           H  
ATOM   4076 1HD1 ILE A 270       6.246  -1.545  21.334  1.00  1.04           H  
ATOM   4077 2HD1 ILE A 270       6.034  -2.246  19.716  1.00  1.04           H  
ATOM   4078 3HD1 ILE A 270       6.376  -3.303  21.106  1.00  1.04           H  
ATOM   4079  N   PRO A 271       8.029  -6.424  18.334  1.00  1.00           N  
ATOM   4080  CA  PRO A 271       8.405  -7.398  17.325  1.00  1.00           C  
ATOM   4081  C   PRO A 271       9.233  -6.777  16.202  1.00  1.00           C  
ATOM   4082  O   PRO A 271       9.025  -5.624  15.807  1.00  1.00           O  
ATOM   4083  CB  PRO A 271       7.053  -7.888  16.811  1.00  1.00           C  
ATOM   4084  CG  PRO A 271       6.103  -7.673  17.968  1.00  1.00           C  
ATOM   4085  CD  PRO A 271       6.577  -6.405  18.641  1.00  1.00           C  
ATOM   4086  HA  PRO A 271       8.962  -8.218  17.806  1.00  1.00           H  
ATOM   4087 1HB  PRO A 271       6.766  -7.316  15.926  1.00  1.00           H  
ATOM   4088 2HB  PRO A 271       7.128  -8.939  16.506  1.00  1.00           H  
ATOM   4089 1HG  PRO A 271       5.068  -7.590  17.599  1.00  1.00           H  
ATOM   4090 2HG  PRO A 271       6.130  -8.541  18.647  1.00  1.00           H  
ATOM   4091 1HD  PRO A 271       6.083  -5.521  18.213  1.00  1.00           H  
ATOM   4092 2HD  PRO A 271       6.383  -6.527  19.721  1.00  1.00           H  
ATOM   4093  N   ALA A 272      10.148  -7.571  15.678  1.00  1.00           N  
ATOM   4094  CA  ALA A 272      11.049  -7.185  14.606  1.00  1.00           C  
ATOM   4095  C   ALA A 272      11.362  -8.396  13.729  1.00  1.00           C  
ATOM   4096  O   ALA A 272      11.065  -9.537  14.100  1.00  1.00           O  
ATOM   4097  CB  ALA A 272      12.327  -6.601  15.184  1.00  1.00           C  
ATOM   4098  H   ALA A 272      10.269  -8.490  16.093  1.00  1.00           H  
ATOM   4099  HA  ALA A 272      10.557  -6.432  13.990  1.00  1.00           H  
ATOM   4100 1HB  ALA A 272      12.959  -6.311  14.366  1.00  1.00           H  
ATOM   4101 2HB  ALA A 272      12.086  -5.733  15.795  1.00  1.00           H  
ATOM   4102 3HB  ALA A 272      12.830  -7.347  15.796  1.00  1.00           H  
ATOM   4103  N   THR A 273      11.906  -8.149  12.539  1.00  1.03           N  
ATOM   4104  CA  THR A 273      12.282  -9.243  11.644  1.00  1.03           C  
ATOM   4105  C   THR A 273      13.744  -9.189  11.230  1.00  1.03           C  
ATOM   4106  O   THR A 273      14.245  -8.139  10.841  1.00  1.03           O  
ATOM   4107  CB  THR A 273      11.402  -9.244  10.373  1.00  1.03           C  
ATOM   4108  CG2 THR A 273      11.827 -10.362   9.416  1.00  1.03           C  
ATOM   4109  OG1 THR A 273      10.027  -9.423  10.739  1.00  1.03           O  
ATOM   4110  H   THR A 273      12.093  -7.181  12.273  1.00  1.03           H  
ATOM   4111  HA  THR A 273      12.126 -10.187  12.169  1.00  1.03           H  
ATOM   4112  HB  THR A 273      11.507  -8.290   9.864  1.00  1.03           H  
ATOM   4113  HG1 THR A 273       9.947 -10.187  11.320  1.00  1.03           H  
ATOM   4114 1HG2 THR A 273      11.193 -10.338   8.532  1.00  1.03           H  
ATOM   4115 2HG2 THR A 273      12.862 -10.221   9.114  1.00  1.03           H  
ATOM   4116 3HG2 THR A 273      11.722 -11.327   9.912  1.00  1.03           H  
ATOM   4117  N   VAL A 274      14.430 -10.325  11.286  1.00  1.09           N  
ATOM   4118  CA  VAL A 274      15.816 -10.362  10.831  1.00  1.09           C  
ATOM   4119  C   VAL A 274      15.989 -11.301   9.650  1.00  1.09           C  
ATOM   4120  O   VAL A 274      15.563 -12.457   9.685  1.00  1.09           O  
ATOM   4121  CB  VAL A 274      16.788 -10.777  11.954  1.00  1.09           C  
ATOM   4122  CG1 VAL A 274      18.222 -10.868  11.392  1.00  1.09           C  
ATOM   4123  CG2 VAL A 274      16.761  -9.745  13.054  1.00  1.09           C  
ATOM   4124  H   VAL A 274      13.987 -11.168  11.630  1.00  1.09           H  
ATOM   4125  HA  VAL A 274      16.099  -9.364  10.509  1.00  1.09           H  
ATOM   4126  HB  VAL A 274      16.499 -11.753  12.347  1.00  1.09           H  
ATOM   4127 1HG1 VAL A 274      18.904 -11.157  12.188  1.00  1.09           H  
ATOM   4128 2HG1 VAL A 274      18.269 -11.612  10.599  1.00  1.09           H  
ATOM   4129 3HG1 VAL A 274      18.521  -9.895  10.991  1.00  1.09           H  
ATOM   4130 1HG2 VAL A 274      17.450 -10.031  13.846  1.00  1.09           H  
ATOM   4131 2HG2 VAL A 274      17.068  -8.803  12.623  1.00  1.09           H  
ATOM   4132 3HG2 VAL A 274      15.758  -9.658  13.462  1.00  1.09           H  
ATOM   4133  N   SER A 275      16.619 -10.785   8.602  1.00  1.14           N  
ATOM   4134  CA  SER A 275      16.909 -11.547   7.404  1.00  1.14           C  
ATOM   4135  C   SER A 275      18.413 -11.592   7.200  1.00  1.14           C  
ATOM   4136  O   SER A 275      19.025 -10.616   6.740  1.00  1.14           O  
ATOM   4137  CB  SER A 275      16.246 -10.895   6.210  1.00  1.14           C  
ATOM   4138  OG  SER A 275      16.553 -11.577   5.024  1.00  1.14           O  
ATOM   4139  H   SER A 275      16.926  -9.815   8.657  1.00  1.14           H  
ATOM   4140  HA  SER A 275      16.537 -12.565   7.523  1.00  1.14           H  
ATOM   4141 1HB  SER A 275      15.166 -10.885   6.359  1.00  1.14           H  
ATOM   4142 2HB  SER A 275      16.577  -9.858   6.136  1.00  1.14           H  
ATOM   4143  HG  SER A 275      16.262 -12.482   5.156  1.00  1.14           H  
ATOM   4144  N   SER A 276      19.020 -12.731   7.513  1.00  1.18           N  
ATOM   4145  CA  SER A 276      20.469 -12.826   7.435  1.00  1.18           C  
ATOM   4146  C   SER A 276      21.132 -11.716   8.269  1.00  1.18           C  
ATOM   4147  O   SER A 276      21.325 -11.873   9.476  1.00  1.18           O  
ATOM   4148  CB  SER A 276      20.943 -12.823   5.985  1.00  1.18           C  
ATOM   4149  OG  SER A 276      22.293 -13.188   5.906  1.00  1.18           O  
ATOM   4150  H   SER A 276      18.477 -13.513   7.852  1.00  1.18           H  
ATOM   4151  HA  SER A 276      20.769 -13.781   7.867  1.00  1.18           H  
ATOM   4152 1HB  SER A 276      20.348 -13.537   5.420  1.00  1.18           H  
ATOM   4153 2HB  SER A 276      20.798 -11.860   5.515  1.00  1.18           H  
ATOM   4154  HG  SER A 276      22.765 -12.575   6.479  1.00  1.18           H  
ATOM   4155  N   SER A 277      21.557 -10.645   7.604  1.00  1.18           N  
ATOM   4156  CA  SER A 277      22.278  -9.552   8.251  1.00  1.18           C  
ATOM   4157  C   SER A 277      21.468  -8.266   8.447  1.00  1.18           C  
ATOM   4158  O   SER A 277      21.986  -7.312   9.019  1.00  1.18           O  
ATOM   4159  CB  SER A 277      23.521  -9.208   7.457  1.00  1.18           C  
ATOM   4160  OG  SER A 277      23.187  -8.730   6.183  1.00  1.18           O  
ATOM   4161  H   SER A 277      21.282 -10.568   6.636  1.00  1.18           H  
ATOM   4162  HA  SER A 277      22.589  -9.897   9.237  1.00  1.18           H  
ATOM   4163 1HB  SER A 277      24.086  -8.446   7.993  1.00  1.18           H  
ATOM   4164 2HB  SER A 277      24.156 -10.086   7.366  1.00  1.18           H  
ATOM   4165  HG  SER A 277      22.530  -8.031   6.328  1.00  1.18           H  
ATOM   4166  N   THR A 278      20.224  -8.221   7.971  1.00  1.16           N  
ATOM   4167  CA  THR A 278      19.450  -6.976   8.072  1.00  1.16           C  
ATOM   4168  C   THR A 278      18.226  -7.094   8.981  1.00  1.16           C  
ATOM   4169  O   THR A 278      17.476  -8.072   8.937  1.00  1.16           O  
ATOM   4170  CB  THR A 278      19.012  -6.474   6.682  1.00  1.16           C  
ATOM   4171  CG2 THR A 278      18.232  -5.162   6.812  1.00  1.16           C  
ATOM   4172  OG1 THR A 278      20.178  -6.231   5.874  1.00  1.16           O  
ATOM   4173  H   THR A 278      19.822  -9.043   7.523  1.00  1.16           H  
ATOM   4174  HA  THR A 278      20.092  -6.206   8.502  1.00  1.16           H  
ATOM   4175  HB  THR A 278      18.388  -7.226   6.198  1.00  1.16           H  
ATOM   4176  HG1 THR A 278      19.923  -5.708   5.108  1.00  1.16           H  
ATOM   4177 1HG2 THR A 278      17.948  -4.821   5.822  1.00  1.16           H  
ATOM   4178 2HG2 THR A 278      17.332  -5.307   7.404  1.00  1.16           H  
ATOM   4179 3HG2 THR A 278      18.857  -4.406   7.288  1.00  1.16           H  
ATOM   4180  N   LEU A 279      18.060  -6.087   9.833  1.00  1.14           N  
ATOM   4181  CA  LEU A 279      16.965  -5.987  10.791  1.00  1.14           C  
ATOM   4182  C   LEU A 279      15.889  -4.984  10.437  1.00  1.14           C  
ATOM   4183  O   LEU A 279      16.183  -3.810  10.259  1.00  1.14           O  
ATOM   4184  CB  LEU A 279      17.545  -5.568  12.121  1.00  1.14           C  
ATOM   4185  CG  LEU A 279      16.568  -5.196  13.217  1.00  1.14           C  
ATOM   4186  CD1 LEU A 279      15.815  -6.367  13.608  1.00  1.14           C  
ATOM   4187  CD2 LEU A 279      17.337  -4.639  14.375  1.00  1.14           C  
ATOM   4188  H   LEU A 279      18.726  -5.313   9.800  1.00  1.14           H  
ATOM   4189  HA  LEU A 279      16.501  -6.966  10.882  1.00  1.14           H  
ATOM   4190 1HB  LEU A 279      18.116  -6.409  12.492  1.00  1.14           H  
ATOM   4191 2HB  LEU A 279      18.217  -4.747  11.951  1.00  1.14           H  
ATOM   4192  HG  LEU A 279      15.860  -4.450  12.860  1.00  1.14           H  
ATOM   4193 1HD1 LEU A 279      15.144  -6.100  14.402  1.00  1.14           H  
ATOM   4194 2HD1 LEU A 279      15.256  -6.759  12.765  1.00  1.14           H  
ATOM   4195 3HD1 LEU A 279      16.508  -7.082  13.942  1.00  1.14           H  
ATOM   4196 1HD2 LEU A 279      16.662  -4.387  15.160  1.00  1.14           H  
ATOM   4197 2HD2 LEU A 279      18.035  -5.375  14.726  1.00  1.14           H  
ATOM   4198 3HD2 LEU A 279      17.871  -3.763  14.086  1.00  1.14           H  
ATOM   4199  N   THR A 280      14.635  -5.417  10.403  1.00  1.14           N  
ATOM   4200  CA  THR A 280      13.542  -4.496  10.137  1.00  1.14           C  
ATOM   4201  C   THR A 280      12.767  -4.262  11.437  1.00  1.14           C  
ATOM   4202  O   THR A 280      12.377  -5.218  12.119  1.00  1.14           O  
ATOM   4203  CB  THR A 280      12.596  -5.034   9.049  1.00  1.14           C  
ATOM   4204  CG2 THR A 280      11.505  -4.012   8.781  1.00  1.14           C  
ATOM   4205  OG1 THR A 280      13.321  -5.244   7.835  1.00  1.14           O  
ATOM   4206  H   THR A 280      14.442  -6.400  10.553  1.00  1.14           H  
ATOM   4207  HA  THR A 280      13.946  -3.543   9.802  1.00  1.14           H  
ATOM   4208  HB  THR A 280      12.154  -5.972   9.373  1.00  1.14           H  
ATOM   4209  HG1 THR A 280      13.797  -4.439   7.604  1.00  1.14           H  
ATOM   4210 1HG2 THR A 280      10.841  -4.380   8.003  1.00  1.14           H  
ATOM   4211 2HG2 THR A 280      10.932  -3.831   9.689  1.00  1.14           H  
ATOM   4212 3HG2 THR A 280      11.969  -3.082   8.456  1.00  1.14           H  
ATOM   4213  N   LEU A 281      12.564  -2.992  11.784  1.00  1.16           N  
ATOM   4214  CA  LEU A 281      11.854  -2.608  13.005  1.00  1.16           C  
ATOM   4215  C   LEU A 281      10.441  -2.103  12.719  1.00  1.16           C  
ATOM   4216  O   LEU A 281      10.205  -1.414  11.728  1.00  1.16           O  
ATOM   4217  CB  LEU A 281      12.667  -1.554  13.773  1.00  1.16           C  
ATOM   4218  CG  LEU A 281      14.043  -2.032  14.283  1.00  1.16           C  
ATOM   4219  CD1 LEU A 281      14.788  -0.891  14.948  1.00  1.16           C  
ATOM   4220  CD2 LEU A 281      13.804  -3.150  15.255  1.00  1.16           C  
ATOM   4221  H   LEU A 281      12.904  -2.267  11.150  1.00  1.16           H  
ATOM   4222  HA  LEU A 281      11.768  -3.490  13.639  1.00  1.16           H  
ATOM   4223 1HB  LEU A 281      12.834  -0.707  13.113  1.00  1.16           H  
ATOM   4224 2HB  LEU A 281      12.089  -1.215  14.630  1.00  1.16           H  
ATOM   4225  HG  LEU A 281      14.649  -2.388  13.449  1.00  1.16           H  
ATOM   4226 1HD1 LEU A 281      15.747  -1.241  15.302  1.00  1.16           H  
ATOM   4227 2HD1 LEU A 281      14.939  -0.114  14.222  1.00  1.16           H  
ATOM   4228 3HD1 LEU A 281      14.210  -0.504  15.785  1.00  1.16           H  
ATOM   4229 1HD2 LEU A 281      14.731  -3.516  15.647  1.00  1.16           H  
ATOM   4230 2HD2 LEU A 281      13.195  -2.784  16.067  1.00  1.16           H  
ATOM   4231 3HD2 LEU A 281      13.285  -3.946  14.743  1.00  1.16           H  
ATOM   4232  N   GLN A 282       9.500  -2.449  13.601  1.00  1.19           N  
ATOM   4233  CA  GLN A 282       8.097  -2.050  13.453  1.00  1.19           C  
ATOM   4234  C   GLN A 282       7.655  -0.784  14.211  1.00  1.19           C  
ATOM   4235  O   GLN A 282       6.516  -0.345  14.054  1.00  1.19           O  
ATOM   4236  CB  GLN A 282       7.207  -3.216  13.894  1.00  1.19           C  
ATOM   4237  CG  GLN A 282       7.346  -4.455  13.031  1.00  1.19           C  
ATOM   4238  CD  GLN A 282       6.488  -5.623  13.505  1.00  1.19           C  
ATOM   4239  NE2 GLN A 282       6.890  -6.826  13.109  1.00  1.19           N  
ATOM   4240  OE1 GLN A 282       5.479  -5.456  14.202  1.00  1.19           O  
ATOM   4241  H   GLN A 282       9.752  -3.034  14.391  1.00  1.19           H  
ATOM   4242  HA  GLN A 282       7.918  -1.870  12.393  1.00  1.19           H  
ATOM   4243 1HB  GLN A 282       7.457  -3.497  14.921  1.00  1.19           H  
ATOM   4244 2HB  GLN A 282       6.164  -2.906  13.882  1.00  1.19           H  
ATOM   4245 1HG  GLN A 282       7.062  -4.208  12.009  1.00  1.19           H  
ATOM   4246 2HG  GLN A 282       8.389  -4.776  13.063  1.00  1.19           H  
ATOM   4247 1HE2 GLN A 282       6.375  -7.641  13.374  1.00  1.19           H  
ATOM   4248 2HE2 GLN A 282       7.712  -6.912  12.544  1.00  1.19           H  
ATOM   4249  N   SER A 283       8.534  -0.198  15.026  1.00  1.21           N  
ATOM   4250  CA  SER A 283       8.144   0.949  15.869  1.00  1.21           C  
ATOM   4251  C   SER A 283       8.923   2.235  15.676  1.00  1.21           C  
ATOM   4252  O   SER A 283       9.051   3.005  16.620  1.00  1.21           O  
ATOM   4253  CB  SER A 283       8.233   0.603  17.333  1.00  1.21           C  
ATOM   4254  OG  SER A 283       9.531   0.186  17.681  1.00  1.21           O  
ATOM   4255  H   SER A 283       9.468  -0.573  15.089  1.00  1.21           H  
ATOM   4256  HA  SER A 283       7.098   1.175  15.653  1.00  1.21           H  
ATOM   4257 1HB  SER A 283       7.970   1.484  17.919  1.00  1.21           H  
ATOM   4258 2HB  SER A 283       7.498  -0.154  17.573  1.00  1.21           H  
ATOM   4259  HG  SER A 283      10.086   0.966  17.601  1.00  1.21           H  
ATOM   4260  N   GLY A 284       9.518   2.447  14.520  1.00  1.20           N  
ATOM   4261  CA  GLY A 284      10.275   3.678  14.331  1.00  1.20           C  
ATOM   4262  C   GLY A 284       9.376   4.903  14.322  1.00  1.20           C  
ATOM   4263  O   GLY A 284       8.230   4.828  13.884  1.00  1.20           O  
ATOM   4264  H   GLY A 284       9.417   1.779  13.769  1.00  1.20           H  
ATOM   4265 1HA  GLY A 284      11.027   3.781  15.108  1.00  1.20           H  
ATOM   4266 2HA  GLY A 284      10.794   3.626  13.380  1.00  1.20           H  
ATOM   4267  N   HIS A 285       9.909   6.040  14.763  1.00  1.15           N  
ATOM   4268  CA  HIS A 285       9.194   7.316  14.730  1.00  1.15           C  
ATOM   4269  C   HIS A 285      10.079   8.347  14.090  1.00  1.15           C  
ATOM   4270  O   HIS A 285      10.917   8.946  14.761  1.00  1.15           O  
ATOM   4271  CB  HIS A 285       8.829   7.812  16.114  1.00  1.15           C  
ATOM   4272  CG  HIS A 285       7.938   6.940  16.832  1.00  1.15           C  
ATOM   4273  CD2 HIS A 285       6.620   6.988  16.991  1.00  1.15           C  
ATOM   4274  ND1 HIS A 285       8.374   5.845  17.524  1.00  1.15           N  
ATOM   4275  CE1 HIS A 285       7.342   5.245  18.072  1.00  1.15           C  
ATOM   4276  NE2 HIS A 285       6.264   5.925  17.760  1.00  1.15           N  
ATOM   4277  H   HIS A 285      10.847   6.022  15.129  1.00  1.15           H  
ATOM   4278  HA  HIS A 285       8.287   7.227  14.149  1.00  1.15           H  
ATOM   4279 1HB  HIS A 285       9.727   7.925  16.704  1.00  1.15           H  
ATOM   4280 2HB  HIS A 285       8.360   8.790  16.038  1.00  1.15           H  
ATOM   4281  HD2 HIS A 285       5.952   7.737  16.579  1.00  1.15           H  
ATOM   4282  HE1 HIS A 285       7.380   4.337  18.670  1.00  1.15           H  
ATOM   4283  HE2 HIS A 285       5.285   5.728  18.009  1.00  1.15           H  
ATOM   4284  N   LEU A 286       9.956   8.539  12.803  1.00  1.08           N  
ATOM   4285  CA  LEU A 286      10.914   9.420  12.180  1.00  1.08           C  
ATOM   4286  C   LEU A 286      10.405  10.845  12.251  1.00  1.08           C  
ATOM   4287  O   LEU A 286       9.304  11.152  11.795  1.00  1.08           O  
ATOM   4288  CB  LEU A 286      11.174   9.002  10.736  1.00  1.08           C  
ATOM   4289  CG  LEU A 286      12.207   9.801  10.010  1.00  1.08           C  
ATOM   4290  CD1 LEU A 286      13.512   9.593  10.642  1.00  1.08           C  
ATOM   4291  CD2 LEU A 286      12.224   9.388   8.557  1.00  1.08           C  
ATOM   4292  H   LEU A 286       9.213   8.076  12.279  1.00  1.08           H  
ATOM   4293  HA  LEU A 286      11.857   9.360  12.724  1.00  1.08           H  
ATOM   4294 1HB  LEU A 286      11.478   7.970  10.718  1.00  1.08           H  
ATOM   4295 2HB  LEU A 286      10.249   9.092  10.175  1.00  1.08           H  
ATOM   4296  HG  LEU A 286      11.985  10.831  10.109  1.00  1.08           H  
ATOM   4297 1HD1 LEU A 286      14.274  10.164  10.139  1.00  1.08           H  
ATOM   4298 2HD1 LEU A 286      13.451   9.903  11.684  1.00  1.08           H  
ATOM   4299 3HD1 LEU A 286      13.758   8.561  10.587  1.00  1.08           H  
ATOM   4300 1HD2 LEU A 286      12.967   9.968   8.013  1.00  1.08           H  
ATOM   4301 2HD2 LEU A 286      12.455   8.337   8.474  1.00  1.08           H  
ATOM   4302 3HD2 LEU A 286      11.243   9.579   8.147  1.00  1.08           H  
ATOM   4303  N   LYS A 287      11.169  11.703  12.899  1.00  1.01           N  
ATOM   4304  CA  LYS A 287      10.780  13.098  13.018  1.00  1.01           C  
ATOM   4305  C   LYS A 287      11.338  13.887  11.860  1.00  1.01           C  
ATOM   4306  O   LYS A 287      12.547  13.922  11.663  1.00  1.01           O  
ATOM   4307  CB  LYS A 287      11.275  13.699  14.319  1.00  1.01           C  
ATOM   4308  CG  LYS A 287      10.985  15.169  14.440  1.00  1.01           C  
ATOM   4309  CD  LYS A 287      11.540  15.706  15.719  1.00  1.01           C  
ATOM   4310  CE  LYS A 287      11.529  17.206  15.744  1.00  1.01           C  
ATOM   4311  NZ  LYS A 287      12.055  17.703  17.014  1.00  1.01           N1+
ATOM   4312  H   LYS A 287      12.047  11.387  13.292  1.00  1.01           H  
ATOM   4313  HA  LYS A 287       9.696  13.171  12.985  1.00  1.01           H  
ATOM   4314 1HB  LYS A 287      10.796  13.192  15.160  1.00  1.01           H  
ATOM   4315 2HB  LYS A 287      12.346  13.548  14.412  1.00  1.01           H  
ATOM   4316 1HG  LYS A 287      11.441  15.703  13.603  1.00  1.01           H  
ATOM   4317 2HG  LYS A 287       9.901  15.330  14.408  1.00  1.01           H  
ATOM   4318 1HD  LYS A 287      10.937  15.371  16.544  1.00  1.01           H  
ATOM   4319 2HD  LYS A 287      12.565  15.352  15.865  1.00  1.01           H  
ATOM   4320 1HE  LYS A 287      12.154  17.581  14.934  1.00  1.01           H  
ATOM   4321 2HE  LYS A 287      10.514  17.572  15.607  1.00  1.01           H  
ATOM   4322 1HZ  LYS A 287      12.039  18.704  17.021  1.00  1.01           H  
ATOM   4323 2HZ  LYS A 287      11.443  17.351  17.772  1.00  1.01           H  
ATOM   4324 3HZ  LYS A 287      13.002  17.368  17.152  1.00  1.01           H  
ATOM   4325  N   CYS A 288      10.463  14.510  11.087  1.00  0.97           N  
ATOM   4326  CA  CYS A 288      10.925  15.247   9.922  1.00  0.97           C  
ATOM   4327  C   CYS A 288      10.353  16.632   9.799  1.00  0.97           C  
ATOM   4328  O   CYS A 288       9.154  16.840   9.957  1.00  0.97           O  
ATOM   4329  CB  CYS A 288      10.589  14.495   8.643  1.00  0.97           C  
ATOM   4330  SG  CYS A 288      11.336  12.867   8.481  1.00  0.97           S  
ATOM   4331  H   CYS A 288       9.473  14.474  11.324  1.00  0.97           H  
ATOM   4332  HA  CYS A 288      11.988  15.361   9.989  1.00  0.97           H  
ATOM   4333 1HB  CYS A 288       9.509  14.378   8.571  1.00  0.97           H  
ATOM   4334 2HB  CYS A 288      10.900  15.092   7.813  1.00  0.97           H  
ATOM   4335  N   ARG A 289      11.201  17.584   9.457  1.00  0.96           N  
ATOM   4336  CA  ARG A 289      10.713  18.915   9.169  1.00  0.96           C  
ATOM   4337  C   ARG A 289      10.522  19.040   7.671  1.00  0.96           C  
ATOM   4338  O   ARG A 289      11.460  18.814   6.901  1.00  0.96           O  
ATOM   4339  CB  ARG A 289      11.667  19.975   9.687  1.00  0.96           C  
ATOM   4340  CG  ARG A 289      11.258  21.397   9.380  1.00  0.96           C  
ATOM   4341  CD  ARG A 289      12.061  22.404  10.148  1.00  0.96           C  
ATOM   4342  NE  ARG A 289      11.716  22.388  11.550  1.00  0.96           N  
ATOM   4343  CZ  ARG A 289      12.236  23.187  12.496  1.00  0.96           C  
ATOM   4344  NH1 ARG A 289      13.148  24.092  12.182  1.00  0.96           N1+
ATOM   4345  NH2 ARG A 289      11.817  23.058  13.744  1.00  0.96           N  
ATOM   4346  H   ARG A 289      12.195  17.375   9.386  1.00  0.96           H  
ATOM   4347  HA  ARG A 289       9.753  19.065   9.660  1.00  0.96           H  
ATOM   4348 1HB  ARG A 289      11.735  19.890  10.773  1.00  0.96           H  
ATOM   4349 2HB  ARG A 289      12.659  19.807   9.284  1.00  0.96           H  
ATOM   4350 1HG  ARG A 289      11.360  21.594   8.311  1.00  0.96           H  
ATOM   4351 2HG  ARG A 289      10.206  21.504   9.675  1.00  0.96           H  
ATOM   4352 1HD  ARG A 289      13.118  22.164  10.059  1.00  0.96           H  
ATOM   4353 2HD  ARG A 289      11.883  23.401   9.762  1.00  0.96           H  
ATOM   4354  HE  ARG A 289      10.998  21.707  11.849  1.00  0.96           H  
ATOM   4355 1HH1 ARG A 289      13.454  24.184  11.225  1.00  0.96           H  
ATOM   4356 2HH1 ARG A 289      13.530  24.692  12.896  1.00  0.96           H  
ATOM   4357 1HH2 ARG A 289      11.087  22.345  13.966  1.00  0.96           H  
ATOM   4358 2HH2 ARG A 289      12.183  23.646  14.469  1.00  0.96           H  
ATOM   4359  N   ALA A 290       9.295  19.339   7.252  1.00  0.97           N  
ATOM   4360  CA  ALA A 290       9.002  19.484   5.836  1.00  0.97           C  
ATOM   4361  C   ALA A 290       8.884  20.952   5.520  1.00  0.97           C  
ATOM   4362  O   ALA A 290       8.028  21.655   6.067  1.00  0.97           O  
ATOM   4363  CB  ALA A 290       7.737  18.727   5.443  1.00  0.97           C  
ATOM   4364  H   ALA A 290       8.559  19.495   7.941  1.00  0.97           H  
ATOM   4365  HA  ALA A 290       9.844  19.104   5.277  1.00  0.97           H  
ATOM   4366 1HB  ALA A 290       7.553  18.851   4.372  1.00  0.97           H  
ATOM   4367 2HB  ALA A 290       7.859  17.666   5.666  1.00  0.97           H  
ATOM   4368 3HB  ALA A 290       6.890  19.120   6.005  1.00  0.97           H  
ATOM   4369  N   LYS A 291       9.783  21.442   4.681  1.00  0.98           N  
ATOM   4370  CA  LYS A 291       9.821  22.868   4.403  1.00  0.98           C  
ATOM   4371  C   LYS A 291       8.838  23.293   3.320  1.00  0.98           C  
ATOM   4372  O   LYS A 291       8.444  24.453   3.239  1.00  0.98           O  
ATOM   4373  CB  LYS A 291      11.244  23.251   4.019  1.00  0.98           C  
ATOM   4374  CG  LYS A 291      12.241  23.085   5.183  1.00  0.98           C  
ATOM   4375  CD  LYS A 291      13.657  23.514   4.805  1.00  0.98           C  
ATOM   4376  CE  LYS A 291      14.604  23.354   5.998  1.00  0.98           C  
ATOM   4377  NZ  LYS A 291      15.990  23.836   5.702  1.00  0.98           N1+
ATOM   4378  H   LYS A 291      10.483  20.831   4.252  1.00  0.98           H  
ATOM   4379  HA  LYS A 291       9.567  23.403   5.312  1.00  0.98           H  
ATOM   4380 1HB  LYS A 291      11.582  22.630   3.183  1.00  0.98           H  
ATOM   4381 2HB  LYS A 291      11.267  24.291   3.685  1.00  0.98           H  
ATOM   4382 1HG  LYS A 291      11.901  23.673   6.034  1.00  0.98           H  
ATOM   4383 2HG  LYS A 291      12.262  22.031   5.474  1.00  0.98           H  
ATOM   4384 1HD  LYS A 291      14.012  22.894   3.977  1.00  0.98           H  
ATOM   4385 2HD  LYS A 291      13.650  24.554   4.479  1.00  0.98           H  
ATOM   4386 1HE  LYS A 291      14.207  23.919   6.841  1.00  0.98           H  
ATOM   4387 2HE  LYS A 291      14.650  22.296   6.272  1.00  0.98           H  
ATOM   4388 1HZ  LYS A 291      16.568  23.707   6.524  1.00  0.98           H  
ATOM   4389 2HZ  LYS A 291      16.391  23.321   4.934  1.00  0.98           H  
ATOM   4390 3HZ  LYS A 291      15.959  24.817   5.464  1.00  0.98           H  
ATOM   4391  N   LEU A 292       8.489  22.364   2.443  1.00  1.00           N  
ATOM   4392  CA  LEU A 292       7.620  22.539   1.262  1.00  1.00           C  
ATOM   4393  C   LEU A 292       8.046  23.621   0.230  1.00  1.00           C  
ATOM   4394  O   LEU A 292       7.726  23.475  -0.943  1.00  1.00           O  
ATOM   4395  CB  LEU A 292       6.175  22.794   1.724  1.00  1.00           C  
ATOM   4396  CG  LEU A 292       5.516  21.594   2.456  1.00  1.00           C  
ATOM   4397  CD1 LEU A 292       4.118  21.985   2.957  1.00  1.00           C  
ATOM   4398  CD2 LEU A 292       5.452  20.416   1.502  1.00  1.00           C  
ATOM   4399  H   LEU A 292       8.865  21.441   2.609  1.00  1.00           H  
ATOM   4400  HA  LEU A 292       7.610  21.593   0.731  1.00  1.00           H  
ATOM   4401 1HB  LEU A 292       6.152  23.654   2.397  1.00  1.00           H  
ATOM   4402 2HB  LEU A 292       5.572  23.027   0.849  1.00  1.00           H  
ATOM   4403  HG  LEU A 292       6.119  21.324   3.329  1.00  1.00           H  
ATOM   4404 1HD1 LEU A 292       3.673  21.136   3.478  1.00  1.00           H  
ATOM   4405 2HD1 LEU A 292       4.203  22.828   3.643  1.00  1.00           H  
ATOM   4406 3HD1 LEU A 292       3.489  22.264   2.111  1.00  1.00           H  
ATOM   4407 1HD2 LEU A 292       4.999  19.566   2.002  1.00  1.00           H  
ATOM   4408 2HD2 LEU A 292       4.857  20.688   0.631  1.00  1.00           H  
ATOM   4409 3HD2 LEU A 292       6.449  20.158   1.181  1.00  1.00           H  
ATOM   4410  N   ASP A 293       8.869  24.591   0.603  1.00  1.01           N  
ATOM   4411  CA  ASP A 293       9.639  25.386  -0.341  1.00  1.01           C  
ATOM   4412  C   ASP A 293       8.888  25.872  -1.583  1.00  1.01           C  
ATOM   4413  O   ASP A 293       8.014  26.746  -1.511  1.00  1.01           O  
ATOM   4414  CB  ASP A 293      10.881  24.593  -0.769  1.00  1.01           C  
ATOM   4415  CG  ASP A 293      11.860  24.327   0.368  1.00  1.01           C  
ATOM   4416  OD1 ASP A 293      12.072  25.209   1.167  1.00  1.01           O  
ATOM   4417  OD2 ASP A 293      12.345  23.216   0.456  1.00  1.01           O1-
ATOM   4418  H   ASP A 293       8.979  24.754   1.593  1.00  1.01           H  
ATOM   4419  HA  ASP A 293       9.987  26.268   0.192  1.00  1.01           H  
ATOM   4420 1HB  ASP A 293      10.584  23.635  -1.201  1.00  1.01           H  
ATOM   4421 2HB  ASP A 293      11.430  25.158  -1.534  1.00  1.01           H  
ATOM   4422  N   LYS A 294       9.287  25.328  -2.731  1.00  1.02           N  
ATOM   4423  CA  LYS A 294       8.826  25.698  -4.056  1.00  1.02           C  
ATOM   4424  C   LYS A 294       7.587  24.952  -4.505  1.00  1.02           C  
ATOM   4425  O   LYS A 294       7.210  25.039  -5.675  1.00  1.02           O  
ATOM   4426  CB  LYS A 294       9.939  25.453  -5.070  1.00  1.02           C  
ATOM   4427  CG  LYS A 294      11.173  26.334  -4.883  1.00  1.02           C  
ATOM   4428  CD  LYS A 294      12.224  26.041  -5.946  1.00  1.02           C  
ATOM   4429  CE  LYS A 294      13.458  26.910  -5.762  1.00  1.02           C  
ATOM   4430  NZ  LYS A 294      14.511  26.595  -6.763  1.00  1.02           N1+
ATOM   4431  H   LYS A 294       9.966  24.584  -2.690  1.00  1.02           H  
ATOM   4432  HA  LYS A 294       8.586  26.762  -4.042  1.00  1.02           H  
ATOM   4433 1HB  LYS A 294      10.258  24.410  -5.005  1.00  1.02           H  
ATOM   4434 2HB  LYS A 294       9.554  25.615  -6.081  1.00  1.02           H  
ATOM   4435 1HG  LYS A 294      10.885  27.385  -4.938  1.00  1.02           H  
ATOM   4436 2HG  LYS A 294      11.606  26.150  -3.898  1.00  1.02           H  
ATOM   4437 1HD  LYS A 294      12.513  24.985  -5.892  1.00  1.02           H  
ATOM   4438 2HD  LYS A 294      11.806  26.234  -6.931  1.00  1.02           H  
ATOM   4439 1HE  LYS A 294      13.177  27.958  -5.864  1.00  1.02           H  
ATOM   4440 2HE  LYS A 294      13.864  26.750  -4.762  1.00  1.02           H  
ATOM   4441 1HZ  LYS A 294      15.313  27.190  -6.609  1.00  1.02           H  
ATOM   4442 2HZ  LYS A 294      14.785  25.627  -6.664  1.00  1.02           H  
ATOM   4443 3HZ  LYS A 294      14.149  26.751  -7.693  1.00  1.02           H  
ATOM   4444  N   VAL A 295       6.973  24.199  -3.604  1.00  1.03           N  
ATOM   4445  CA  VAL A 295       5.778  23.458  -3.959  1.00  1.03           C  
ATOM   4446  C   VAL A 295       4.637  24.333  -4.449  1.00  1.03           C  
ATOM   4447  O   VAL A 295       4.326  25.381  -3.864  1.00  1.03           O  
ATOM   4448  CB  VAL A 295       5.295  22.580  -2.794  1.00  1.03           C  
ATOM   4449  CG1 VAL A 295       3.992  22.030  -3.076  1.00  1.03           C  
ATOM   4450  CG2 VAL A 295       6.197  21.419  -2.642  1.00  1.03           C  
ATOM   4451  H   VAL A 295       7.338  24.128  -2.654  1.00  1.03           H  
ATOM   4452  HA  VAL A 295       6.069  22.796  -4.745  1.00  1.03           H  
ATOM   4453  HB  VAL A 295       5.256  23.171  -1.880  1.00  1.03           H  
ATOM   4454 1HG1 VAL A 295       3.681  21.411  -2.244  1.00  1.03           H  
ATOM   4455 2HG1 VAL A 295       3.317  22.854  -3.206  1.00  1.03           H  
ATOM   4456 3HG1 VAL A 295       4.025  21.431  -3.987  1.00  1.03           H  
ATOM   4457 1HG2 VAL A 295       5.828  20.810  -1.828  1.00  1.03           H  
ATOM   4458 2HG2 VAL A 295       6.200  20.837  -3.568  1.00  1.03           H  
ATOM   4459 3HG2 VAL A 295       7.192  21.741  -2.435  1.00  1.03           H  
ATOM   4460  N   LYS A 296       4.052  23.899  -5.568  1.00  1.06           N  
ATOM   4461  CA  LYS A 296       2.954  24.571  -6.262  1.00  1.06           C  
ATOM   4462  C   LYS A 296       1.785  23.636  -6.530  1.00  1.06           C  
ATOM   4463  O   LYS A 296       1.951  22.421  -6.584  1.00  1.06           O  
ATOM   4464  CB  LYS A 296       3.424  25.142  -7.597  1.00  1.06           C  
ATOM   4465  CG  LYS A 296       4.462  26.234  -7.485  1.00  1.06           C  
ATOM   4466  CD  LYS A 296       4.828  26.795  -8.842  1.00  1.06           C  
ATOM   4467  CE  LYS A 296       5.877  27.887  -8.710  1.00  1.06           C  
ATOM   4468  NZ  LYS A 296       6.241  28.472 -10.032  1.00  1.06           N1+
ATOM   4469  H   LYS A 296       4.409  23.021  -5.938  1.00  1.06           H  
ATOM   4470  HA  LYS A 296       2.595  25.386  -5.632  1.00  1.06           H  
ATOM   4471 1HB  LYS A 296       3.848  24.335  -8.203  1.00  1.06           H  
ATOM   4472 2HB  LYS A 296       2.572  25.544  -8.142  1.00  1.06           H  
ATOM   4473 1HG  LYS A 296       4.089  27.036  -6.847  1.00  1.06           H  
ATOM   4474 2HG  LYS A 296       5.355  25.829  -7.039  1.00  1.06           H  
ATOM   4475 1HD  LYS A 296       5.224  25.991  -9.467  1.00  1.06           H  
ATOM   4476 2HD  LYS A 296       3.939  27.202  -9.320  1.00  1.06           H  
ATOM   4477 1HE  LYS A 296       5.489  28.675  -8.068  1.00  1.06           H  
ATOM   4478 2HE  LYS A 296       6.771  27.464  -8.252  1.00  1.06           H  
ATOM   4479 1HZ  LYS A 296       6.938  29.190  -9.901  1.00  1.06           H  
ATOM   4480 2HZ  LYS A 296       6.611  27.747 -10.631  1.00  1.06           H  
ATOM   4481 3HZ  LYS A 296       5.419  28.875 -10.461  1.00  1.06           H  
ATOM   4482  N   ILE A 297       0.600  24.201  -6.744  1.00  1.09           N  
ATOM   4483  CA  ILE A 297      -0.535  23.359  -7.097  1.00  1.09           C  
ATOM   4484  C   ILE A 297      -0.857  23.320  -8.589  1.00  1.09           C  
ATOM   4485  O   ILE A 297      -1.350  24.307  -9.163  1.00  1.09           O  
ATOM   4486  CB  ILE A 297      -1.819  23.840  -6.433  1.00  1.09           C  
ATOM   4487  CG1 ILE A 297      -1.760  23.851  -5.015  1.00  1.09           C  
ATOM   4488  CG2 ILE A 297      -2.916  22.966  -6.817  1.00  1.09           C  
ATOM   4489  CD1 ILE A 297      -2.989  24.474  -4.392  1.00  1.09           C  
ATOM   4490  H   ILE A 297       0.491  25.202  -6.673  1.00  1.09           H  
ATOM   4491  HA  ILE A 297      -0.327  22.342  -6.769  1.00  1.09           H  
ATOM   4492  HB  ILE A 297      -2.012  24.846  -6.752  1.00  1.09           H  
ATOM   4493 1HG1 ILE A 297      -1.700  22.845  -4.698  1.00  1.09           H  
ATOM   4494 2HG1 ILE A 297      -0.877  24.395  -4.683  1.00  1.09           H  
ATOM   4495 1HG2 ILE A 297      -3.805  23.343  -6.356  1.00  1.09           H  
ATOM   4496 2HG2 ILE A 297      -3.028  22.966  -7.886  1.00  1.09           H  
ATOM   4497 3HG2 ILE A 297      -2.719  21.951  -6.473  1.00  1.09           H  
ATOM   4498 1HD1 ILE A 297      -2.924  24.431  -3.325  1.00  1.09           H  
ATOM   4499 2HD1 ILE A 297      -3.069  25.511  -4.705  1.00  1.09           H  
ATOM   4500 3HD1 ILE A 297      -3.872  23.931  -4.707  1.00  1.09           H  
ATOM   4501  N   LYS A 298      -0.631  22.161  -9.206  1.00  1.12           N  
ATOM   4502  CA  LYS A 298      -0.973  21.996 -10.607  1.00  1.12           C  
ATOM   4503  C   LYS A 298      -2.473  22.173 -10.707  1.00  1.12           C  
ATOM   4504  O   LYS A 298      -3.207  21.595  -9.913  1.00  1.12           O  
ATOM   4505  CB  LYS A 298      -0.554  20.639 -11.154  1.00  1.12           C  
ATOM   4506  CG  LYS A 298      -0.887  20.434 -12.641  1.00  1.12           C  
ATOM   4507  CD  LYS A 298       0.002  21.291 -13.532  1.00  1.12           C  
ATOM   4508  CE  LYS A 298      -0.265  21.056 -15.012  1.00  1.12           C  
ATOM   4509  NZ  LYS A 298       0.688  21.834 -15.859  1.00  1.12           N1+
ATOM   4510  H   LYS A 298      -0.210  21.397  -8.694  1.00  1.12           H  
ATOM   4511  HA  LYS A 298      -0.489  22.778 -11.192  1.00  1.12           H  
ATOM   4512 1HB  LYS A 298       0.523  20.495 -11.014  1.00  1.12           H  
ATOM   4513 2HB  LYS A 298      -1.064  19.865 -10.608  1.00  1.12           H  
ATOM   4514 1HG  LYS A 298      -0.713  19.391 -12.895  1.00  1.12           H  
ATOM   4515 2HG  LYS A 298      -1.933  20.663 -12.833  1.00  1.12           H  
ATOM   4516 1HD  LYS A 298      -0.170  22.342 -13.307  1.00  1.12           H  
ATOM   4517 2HD  LYS A 298       1.041  21.074 -13.338  1.00  1.12           H  
ATOM   4518 1HE  LYS A 298      -0.155  19.996 -15.237  1.00  1.12           H  
ATOM   4519 2HE  LYS A 298      -1.285  21.366 -15.248  1.00  1.12           H  
ATOM   4520 1HZ  LYS A 298       0.505  21.665 -16.834  1.00  1.12           H  
ATOM   4521 2HZ  LYS A 298       0.610  22.820 -15.670  1.00  1.12           H  
ATOM   4522 3HZ  LYS A 298       1.647  21.522 -15.633  1.00  1.12           H  
ATOM   4523  N   GLY A 299      -2.931  22.956 -11.667  1.00  1.14           N  
ATOM   4524  CA  GLY A 299      -4.360  23.196 -11.810  1.00  1.14           C  
ATOM   4525  C   GLY A 299      -4.765  24.602 -11.356  1.00  1.14           C  
ATOM   4526  O   GLY A 299      -5.789  25.114 -11.788  1.00  1.14           O  
ATOM   4527  H   GLY A 299      -2.282  23.401 -12.298  1.00  1.14           H  
ATOM   4528 1HA  GLY A 299      -4.661  23.029 -12.843  1.00  1.14           H  
ATOM   4529 2HA  GLY A 299      -4.906  22.458 -11.219  1.00  1.14           H  
ATOM   4530  N   THR A 300      -3.923  25.309 -10.598  1.00  1.13           N  
ATOM   4531  CA  THR A 300      -4.317  26.663 -10.162  1.00  1.13           C  
ATOM   4532  C   THR A 300      -4.065  27.748 -11.199  1.00  1.13           C  
ATOM   4533  O   THR A 300      -4.223  28.939 -10.925  1.00  1.13           O  
ATOM   4534  CB  THR A 300      -3.683  27.050  -8.825  1.00  1.13           C  
ATOM   4535  CG2 THR A 300      -4.253  26.199  -7.746  1.00  1.13           C  
ATOM   4536  OG1 THR A 300      -2.252  26.913  -8.900  1.00  1.13           O  
ATOM   4537  H   THR A 300      -3.046  24.900 -10.258  1.00  1.13           H  
ATOM   4538  HA  THR A 300      -5.392  26.646  -9.983  1.00  1.13           H  
ATOM   4539  HB  THR A 300      -3.915  28.091  -8.605  1.00  1.13           H  
ATOM   4540  HG1 THR A 300      -2.014  25.988  -9.149  1.00  1.13           H  
ATOM   4541 1HG2 THR A 300      -3.816  26.475  -6.791  1.00  1.13           H  
ATOM   4542 2HG2 THR A 300      -5.334  26.331  -7.703  1.00  1.13           H  
ATOM   4543 3HG2 THR A 300      -4.028  25.181  -7.976  1.00  1.13           H  
ATOM   4544  N   THR A 301      -3.681  27.319 -12.391  1.00  1.09           N  
ATOM   4545  CA  THR A 301      -3.483  28.184 -13.532  1.00  1.09           C  
ATOM   4546  C   THR A 301      -4.524  27.832 -14.605  1.00  1.09           C  
ATOM   4547  O   THR A 301      -4.466  28.332 -15.730  1.00  1.09           O  
ATOM   4548  CB  THR A 301      -2.051  28.065 -14.072  1.00  1.09           C  
ATOM   4549  CG2 THR A 301      -1.061  28.446 -12.985  1.00  1.09           C  
ATOM   4550  OG1 THR A 301      -1.794  26.726 -14.475  1.00  1.09           O  
ATOM   4551  H   THR A 301      -3.546  26.330 -12.507  1.00  1.09           H  
ATOM   4552  HA  THR A 301      -3.649  29.217 -13.227  1.00  1.09           H  
ATOM   4553  HB  THR A 301      -1.929  28.728 -14.928  1.00  1.09           H  
ATOM   4554  HG1 THR A 301      -2.417  26.485 -15.170  1.00  1.09           H  
ATOM   4555 1HG2 THR A 301      -0.047  28.362 -13.372  1.00  1.09           H  
ATOM   4556 2HG2 THR A 301      -1.247  29.473 -12.669  1.00  1.09           H  
ATOM   4557 3HG2 THR A 301      -1.179  27.778 -12.132  1.00  1.09           H  
ATOM   4558  N   TYR A 302      -5.475  26.955 -14.241  1.00  1.03           N  
ATOM   4559  CA  TYR A 302      -6.541  26.491 -15.126  1.00  1.03           C  
ATOM   4560  C   TYR A 302      -7.906  26.816 -14.528  1.00  1.03           C  
ATOM   4561  O   TYR A 302      -8.034  27.014 -13.321  1.00  1.03           O  
ATOM   4562  CB  TYR A 302      -6.407  24.984 -15.389  1.00  1.03           C  
ATOM   4563  CG  TYR A 302      -5.135  24.651 -16.137  1.00  1.03           C  
ATOM   4564  CD1 TYR A 302      -3.958  24.428 -15.446  1.00  1.03           C  
ATOM   4565  CD2 TYR A 302      -5.143  24.596 -17.522  1.00  1.03           C  
ATOM   4566  CE1 TYR A 302      -2.794  24.145 -16.127  1.00  1.03           C  
ATOM   4567  CE2 TYR A 302      -3.974  24.320 -18.210  1.00  1.03           C  
ATOM   4568  CZ  TYR A 302      -2.802  24.091 -17.516  1.00  1.03           C  
ATOM   4569  OH  TYR A 302      -1.636  23.810 -18.199  1.00  1.03           O  
ATOM   4570  H   TYR A 302      -5.476  26.571 -13.299  1.00  1.03           H  
ATOM   4571  HA  TYR A 302      -6.462  27.017 -16.077  1.00  1.03           H  
ATOM   4572 1HB  TYR A 302      -6.407  24.438 -14.440  1.00  1.03           H  
ATOM   4573 2HB  TYR A 302      -7.258  24.629 -15.972  1.00  1.03           H  
ATOM   4574  HD1 TYR A 302      -3.948  24.483 -14.370  1.00  1.03           H  
ATOM   4575  HD2 TYR A 302      -6.069  24.776 -18.070  1.00  1.03           H  
ATOM   4576  HE1 TYR A 302      -1.873  23.973 -15.575  1.00  1.03           H  
ATOM   4577  HE2 TYR A 302      -3.979  24.280 -19.300  1.00  1.03           H  
ATOM   4578  HH  TYR A 302      -1.798  23.868 -19.147  1.00  1.03           H  
ATOM   4579  N   GLY A 303      -8.928  26.906 -15.368  1.00  0.98           N  
ATOM   4580  CA  GLY A 303     -10.263  27.164 -14.849  1.00  0.98           C  
ATOM   4581  C   GLY A 303     -10.935  25.871 -14.407  1.00  0.98           C  
ATOM   4582  O   GLY A 303     -10.299  24.812 -14.355  1.00  0.98           O  
ATOM   4583  H   GLY A 303      -8.786  26.775 -16.360  1.00  0.98           H  
ATOM   4584 1HA  GLY A 303     -10.204  27.855 -14.008  1.00  0.98           H  
ATOM   4585 2HA  GLY A 303     -10.866  27.645 -15.618  1.00  0.98           H  
ATOM   4586  N   MET A 304     -12.222  25.966 -14.105  1.00  0.93           N  
ATOM   4587  CA  MET A 304     -12.994  24.813 -13.666  1.00  0.93           C  
ATOM   4588  C   MET A 304     -13.454  23.934 -14.798  1.00  0.93           C  
ATOM   4589  O   MET A 304     -13.679  24.392 -15.918  1.00  0.93           O  
ATOM   4590  CB  MET A 304     -14.198  25.241 -12.834  1.00  0.93           C  
ATOM   4591  CG  MET A 304     -13.857  25.838 -11.483  1.00  0.93           C  
ATOM   4592  SD  MET A 304     -13.140  24.574 -10.404  1.00  0.93           S  
ATOM   4593  CE  MET A 304     -12.721  25.465  -8.942  1.00  0.93           C  
ATOM   4594  H   MET A 304     -12.678  26.864 -14.177  1.00  0.93           H  
ATOM   4595  HA  MET A 304     -12.357  24.198 -13.036  1.00  0.93           H  
ATOM   4596 1HB  MET A 304     -14.780  25.973 -13.390  1.00  0.93           H  
ATOM   4597 2HB  MET A 304     -14.845  24.373 -12.667  1.00  0.93           H  
ATOM   4598 1HG  MET A 304     -13.138  26.647 -11.600  1.00  0.93           H  
ATOM   4599 2HG  MET A 304     -14.755  26.231 -11.010  1.00  0.93           H  
ATOM   4600 1HE  MET A 304     -12.268  24.783  -8.221  1.00  0.93           H  
ATOM   4601 2HE  MET A 304     -12.018  26.256  -9.190  1.00  0.93           H  
ATOM   4602 3HE  MET A 304     -13.623  25.901  -8.513  1.00  0.93           H  
ATOM   4603  N   CYS A 305     -13.616  22.670 -14.481  1.00  0.91           N  
ATOM   4604  CA  CYS A 305     -14.187  21.677 -15.367  1.00  0.91           C  
ATOM   4605  C   CYS A 305     -15.668  21.983 -15.614  1.00  0.91           C  
ATOM   4606  O   CYS A 305     -16.400  22.272 -14.671  1.00  0.91           O  
ATOM   4607  CB  CYS A 305     -14.055  20.302 -14.746  1.00  0.91           C  
ATOM   4608  SG  CYS A 305     -12.356  19.713 -14.509  1.00  0.91           S  
ATOM   4609  H   CYS A 305     -13.313  22.376 -13.554  1.00  0.91           H  
ATOM   4610  HA  CYS A 305     -13.661  21.710 -16.325  1.00  0.91           H  
ATOM   4611 1HB  CYS A 305     -14.525  20.329 -13.762  1.00  0.91           H  
ATOM   4612 2HB  CYS A 305     -14.583  19.588 -15.318  1.00  0.91           H  
ATOM   4613  N   ASP A 306     -16.090  21.934 -16.884  1.00  0.89           N  
ATOM   4614  CA  ASP A 306     -17.486  22.228 -17.246  1.00  0.89           C  
ATOM   4615  C   ASP A 306     -18.283  21.016 -17.704  1.00  0.89           C  
ATOM   4616  O   ASP A 306     -19.475  20.891 -17.399  1.00  0.89           O  
ATOM   4617  CB  ASP A 306     -17.566  23.277 -18.368  1.00  0.89           C  
ATOM   4618  CG  ASP A 306     -17.030  24.658 -17.996  1.00  0.89           C  
ATOM   4619  OD1 ASP A 306     -17.463  25.202 -17.008  1.00  0.89           O  
ATOM   4620  OD2 ASP A 306     -16.203  25.160 -18.722  1.00  0.89           O1-
ATOM   4621  H   ASP A 306     -15.444  21.620 -17.594  1.00  0.89           H  
ATOM   4622  HA  ASP A 306     -17.981  22.637 -16.366  1.00  0.89           H  
ATOM   4623 1HB  ASP A 306     -17.009  22.917 -19.233  1.00  0.89           H  
ATOM   4624 2HB  ASP A 306     -18.604  23.384 -18.677  1.00  0.89           H  
ATOM   4625  N   SER A 307     -17.628  20.139 -18.471  1.00  0.88           N  
ATOM   4626  CA  SER A 307     -18.302  18.987 -19.056  1.00  0.88           C  
ATOM   4627  C   SER A 307     -18.781  18.072 -17.954  1.00  0.88           C  
ATOM   4628  O   SER A 307     -18.318  18.153 -16.818  1.00  0.88           O  
ATOM   4629  CB  SER A 307     -17.418  18.251 -20.049  1.00  0.88           C  
ATOM   4630  OG  SER A 307     -17.082  19.080 -21.139  1.00  0.88           O  
ATOM   4631  H   SER A 307     -16.636  20.266 -18.651  1.00  0.88           H  
ATOM   4632  HA  SER A 307     -19.179  19.339 -19.600  1.00  0.88           H  
ATOM   4633 1HB  SER A 307     -16.536  17.888 -19.585  1.00  0.88           H  
ATOM   4634 2HB  SER A 307     -17.952  17.377 -20.416  1.00  0.88           H  
ATOM   4635  HG  SER A 307     -17.908  19.255 -21.600  1.00  0.88           H  
ATOM   4636  N   ALA A 308     -19.747  17.235 -18.262  1.00  0.87           N  
ATOM   4637  CA  ALA A 308     -20.298  16.363 -17.249  1.00  0.87           C  
ATOM   4638  C   ALA A 308     -19.282  15.429 -16.639  1.00  0.87           C  
ATOM   4639  O   ALA A 308     -18.369  14.923 -17.300  1.00  0.87           O  
ATOM   4640  CB  ALA A 308     -21.425  15.539 -17.824  1.00  0.87           C  
ATOM   4641  H   ALA A 308     -20.101  17.197 -19.207  1.00  0.87           H  
ATOM   4642  HA  ALA A 308     -20.681  16.983 -16.448  1.00  0.87           H  
ATOM   4643 1HB  ALA A 308     -21.848  14.913 -17.033  1.00  0.87           H  
ATOM   4644 2HB  ALA A 308     -22.194  16.197 -18.221  1.00  0.87           H  
ATOM   4645 3HB  ALA A 308     -21.039  14.904 -18.622  1.00  0.87           H  
ATOM   4646  N   PHE A 309     -19.500  15.178 -15.373  1.00  0.85           N  
ATOM   4647  CA  PHE A 309     -18.757  14.202 -14.625  1.00  0.85           C  
ATOM   4648  C   PHE A 309     -19.636  13.024 -14.391  1.00  0.85           C  
ATOM   4649  O   PHE A 309     -20.858  13.109 -14.486  1.00  0.85           O  
ATOM   4650  CB  PHE A 309     -18.268  14.710 -13.271  1.00  0.85           C  
ATOM   4651  CG  PHE A 309     -17.178  15.635 -13.336  1.00  0.85           C  
ATOM   4652  CD1 PHE A 309     -17.380  16.981 -13.510  1.00  0.85           C  
ATOM   4653  CD2 PHE A 309     -15.901  15.142 -13.198  1.00  0.85           C  
ATOM   4654  CE1 PHE A 309     -16.314  17.817 -13.551  1.00  0.85           C  
ATOM   4655  CE2 PHE A 309     -14.847  15.963 -13.235  1.00  0.85           C  
ATOM   4656  CZ  PHE A 309     -15.047  17.298 -13.417  1.00  0.85           C  
ATOM   4657  H   PHE A 309     -20.244  15.674 -14.905  1.00  0.85           H  
ATOM   4658  HA  PHE A 309     -17.898  13.885 -15.210  1.00  0.85           H  
ATOM   4659 1HB  PHE A 309     -19.089  15.196 -12.750  1.00  0.85           H  
ATOM   4660 2HB  PHE A 309     -17.953  13.860 -12.661  1.00  0.85           H  
ATOM   4661  HD1 PHE A 309     -18.398  17.375 -13.619  1.00  0.85           H  
ATOM   4662  HD2 PHE A 309     -15.757  14.070 -13.061  1.00  0.85           H  
ATOM   4663  HE1 PHE A 309     -16.470  18.887 -13.691  1.00  0.85           H  
ATOM   4664  HE2 PHE A 309     -13.848  15.567 -13.124  1.00  0.85           H  
ATOM   4665  HZ  PHE A 309     -14.208  17.941 -13.447  1.00  0.85           H  
ATOM   4666  N   THR A 310     -19.006  11.928 -14.089  1.00  0.83           N  
ATOM   4667  CA  THR A 310     -19.716  10.747 -13.688  1.00  0.83           C  
ATOM   4668  C   THR A 310     -18.917  10.086 -12.601  1.00  0.83           C  
ATOM   4669  O   THR A 310     -17.692  10.236 -12.533  1.00  0.83           O  
ATOM   4670  CB  THR A 310     -19.921   9.796 -14.874  1.00  0.83           C  
ATOM   4671  CG2 THR A 310     -18.603   9.312 -15.386  1.00  0.83           C  
ATOM   4672  OG1 THR A 310     -20.718   8.674 -14.460  1.00  0.83           O  
ATOM   4673  H   THR A 310     -17.986  11.927 -14.153  1.00  0.83           H  
ATOM   4674  HA  THR A 310     -20.688  11.028 -13.278  1.00  0.83           H  
ATOM   4675  HB  THR A 310     -20.443  10.326 -15.670  1.00  0.83           H  
ATOM   4676  HG1 THR A 310     -20.206   8.128 -13.831  1.00  0.83           H  
ATOM   4677 1HG2 THR A 310     -18.757   8.642 -16.230  1.00  0.83           H  
ATOM   4678 2HG2 THR A 310     -18.005  10.169 -15.706  1.00  0.83           H  
ATOM   4679 3HG2 THR A 310     -18.088   8.777 -14.587  1.00  0.83           H  
ATOM   4680  N   PHE A 311     -19.577   9.373 -11.714  1.00  0.81           N  
ATOM   4681  CA  PHE A 311     -18.767   8.669 -10.753  1.00  0.81           C  
ATOM   4682  C   PHE A 311     -18.217   7.465 -11.462  1.00  0.81           C  
ATOM   4683  O   PHE A 311     -18.923   6.841 -12.255  1.00  0.81           O  
ATOM   4684  CB  PHE A 311     -19.553   8.199  -9.520  1.00  0.81           C  
ATOM   4685  CG  PHE A 311     -19.968   9.263  -8.568  1.00  0.81           C  
ATOM   4686  CD1 PHE A 311     -21.281   9.651  -8.479  1.00  0.81           C  
ATOM   4687  CD2 PHE A 311     -19.041   9.892  -7.765  1.00  0.81           C  
ATOM   4688  CE1 PHE A 311     -21.657  10.635  -7.606  1.00  0.81           C  
ATOM   4689  CE2 PHE A 311     -19.431  10.898  -6.894  1.00  0.81           C  
ATOM   4690  CZ  PHE A 311     -20.723  11.264  -6.820  1.00  0.81           C  
ATOM   4691  H   PHE A 311     -20.584   9.288 -11.740  1.00  0.81           H  
ATOM   4692  HA  PHE A 311     -17.938   9.297 -10.428  1.00  0.81           H  
ATOM   4693 1HB  PHE A 311     -20.445   7.669  -9.843  1.00  0.81           H  
ATOM   4694 2HB  PHE A 311     -18.946   7.483  -8.974  1.00  0.81           H  
ATOM   4695  HD1 PHE A 311     -22.029   9.164  -9.105  1.00  0.81           H  
ATOM   4696  HD2 PHE A 311     -17.993   9.583  -7.833  1.00  0.81           H  
ATOM   4697  HE1 PHE A 311     -22.707  10.927  -7.547  1.00  0.81           H  
ATOM   4698  HE2 PHE A 311     -18.718  11.398  -6.268  1.00  0.81           H  
ATOM   4699  HZ  PHE A 311     -21.019  12.057  -6.136  1.00  0.81           H  
ATOM   4700  N   SER A 312     -16.972   7.139 -11.179  1.00  0.79           N  
ATOM   4701  CA  SER A 312     -16.387   5.904 -11.649  1.00  0.79           C  
ATOM   4702  C   SER A 312     -16.742   4.903 -10.564  1.00  0.79           C  
ATOM   4703  O   SER A 312     -17.204   3.791 -10.828  1.00  0.79           O  
ATOM   4704  CB  SER A 312     -14.905   6.050 -11.819  1.00  0.79           C  
ATOM   4705  OG  SER A 312     -14.331   4.864 -12.248  1.00  0.79           O  
ATOM   4706  H   SER A 312     -16.420   7.734 -10.567  1.00  0.79           H  
ATOM   4707  HA  SER A 312     -16.846   5.603 -12.592  1.00  0.79           H  
ATOM   4708 1HB  SER A 312     -14.672   6.858 -12.516  1.00  0.79           H  
ATOM   4709 2HB  SER A 312     -14.485   6.316 -10.864  1.00  0.79           H  
ATOM   4710  HG  SER A 312     -13.446   4.863 -11.835  1.00  0.79           H  
ATOM   4711  N   LYS A 313     -16.541   5.357  -9.324  1.00  0.80           N  
ATOM   4712  CA  LYS A 313     -16.861   4.598  -8.125  1.00  0.80           C  
ATOM   4713  C   LYS A 313     -17.664   5.473  -7.175  1.00  0.80           C  
ATOM   4714  O   LYS A 313     -17.412   6.675  -7.055  1.00  0.80           O  
ATOM   4715  CB  LYS A 313     -15.606   4.112  -7.402  1.00  0.80           C  
ATOM   4716  CG  LYS A 313     -14.744   3.117  -8.160  1.00  0.80           C  
ATOM   4717  CD  LYS A 313     -13.569   2.692  -7.295  1.00  0.80           C  
ATOM   4718  CE  LYS A 313     -12.690   1.660  -7.974  1.00  0.80           C  
ATOM   4719  NZ  LYS A 313     -11.515   1.322  -7.129  1.00  0.80           N1+
ATOM   4720  H   LYS A 313     -16.137   6.287  -9.223  1.00  0.80           H  
ATOM   4721  HA  LYS A 313     -17.476   3.741  -8.398  1.00  0.80           H  
ATOM   4722 1HB  LYS A 313     -14.981   4.967  -7.161  1.00  0.80           H  
ATOM   4723 2HB  LYS A 313     -15.896   3.652  -6.455  1.00  0.80           H  
ATOM   4724 1HG  LYS A 313     -15.336   2.245  -8.443  1.00  0.80           H  
ATOM   4725 2HG  LYS A 313     -14.356   3.587  -9.070  1.00  0.80           H  
ATOM   4726 1HD  LYS A 313     -12.957   3.572  -7.073  1.00  0.80           H  
ATOM   4727 2HD  LYS A 313     -13.938   2.283  -6.354  1.00  0.80           H  
ATOM   4728 1HE  LYS A 313     -13.269   0.757  -8.154  1.00  0.80           H  
ATOM   4729 2HE  LYS A 313     -12.337   2.056  -8.928  1.00  0.80           H  
ATOM   4730 1HZ  LYS A 313     -10.934   0.644  -7.595  1.00  0.80           H  
ATOM   4731 2HZ  LYS A 313     -10.983   2.191  -6.991  1.00  0.80           H  
ATOM   4732 3HZ  LYS A 313     -11.814   0.956  -6.238  1.00  0.80           H  
ATOM   4733  N   ASN A 314     -18.606   4.872  -6.465  1.00  0.83           N  
ATOM   4734  CA  ASN A 314     -19.362   5.627  -5.484  1.00  0.83           C  
ATOM   4735  C   ASN A 314     -18.420   6.012  -4.340  1.00  0.83           C  
ATOM   4736  O   ASN A 314     -17.481   5.262  -4.053  1.00  0.83           O  
ATOM   4737  CB  ASN A 314     -20.558   4.842  -4.985  1.00  0.83           C  
ATOM   4738  CG  ASN A 314     -21.622   4.696  -6.037  1.00  0.83           C  
ATOM   4739  ND2 ASN A 314     -22.379   3.635  -5.955  1.00  0.83           N  
ATOM   4740  OD1 ASN A 314     -21.763   5.547  -6.927  1.00  0.83           O  
ATOM   4741  H   ASN A 314     -18.794   3.888  -6.603  1.00  0.83           H  
ATOM   4742  HA  ASN A 314     -19.738   6.512  -5.983  1.00  0.83           H  
ATOM   4743 1HB  ASN A 314     -20.235   3.852  -4.668  1.00  0.83           H  
ATOM   4744 2HB  ASN A 314     -20.986   5.335  -4.114  1.00  0.83           H  
ATOM   4745 1HD2 ASN A 314     -23.105   3.484  -6.627  1.00  0.83           H  
ATOM   4746 2HD2 ASN A 314     -22.233   2.972  -5.222  1.00  0.83           H  
ATOM   4747  N   PRO A 315     -18.624   7.154  -3.675  1.00  0.89           N  
ATOM   4748  CA  PRO A 315     -17.846   7.579  -2.528  1.00  0.89           C  
ATOM   4749  C   PRO A 315     -17.737   6.458  -1.479  1.00  0.89           C  
ATOM   4750  O   PRO A 315     -18.751   5.863  -1.098  1.00  0.89           O  
ATOM   4751  CB  PRO A 315     -18.691   8.772  -2.050  1.00  0.89           C  
ATOM   4752  CG  PRO A 315     -19.307   9.325  -3.322  1.00  0.89           C  
ATOM   4753  CD  PRO A 315     -19.630   8.132  -4.144  1.00  0.89           C  
ATOM   4754  HA  PRO A 315     -16.863   7.905  -2.869  1.00  0.89           H  
ATOM   4755 1HB  PRO A 315     -19.434   8.440  -1.327  1.00  0.89           H  
ATOM   4756 2HB  PRO A 315     -18.076   9.510  -1.562  1.00  0.89           H  
ATOM   4757 1HG  PRO A 315     -20.160   9.942  -3.085  1.00  0.89           H  
ATOM   4758 2HG  PRO A 315     -18.619   9.981  -3.844  1.00  0.89           H  
ATOM   4759 1HD  PRO A 315     -20.636   7.772  -3.989  1.00  0.89           H  
ATOM   4760 2HD  PRO A 315     -19.444   8.421  -5.182  1.00  0.89           H  
ATOM   4761  N   THR A 316     -16.508   6.197  -1.000  1.00  0.97           N  
ATOM   4762  CA  THR A 316     -16.240   5.126  -0.021  1.00  0.97           C  
ATOM   4763  C   THR A 316     -15.605   5.610   1.292  1.00  0.97           C  
ATOM   4764  O   THR A 316     -14.646   6.379   1.291  1.00  0.97           O  
ATOM   4765  CB  THR A 316     -15.360   4.023  -0.649  1.00  0.97           C  
ATOM   4766  CG2 THR A 316     -15.023   2.935   0.374  1.00  0.97           C  
ATOM   4767  OG1 THR A 316     -16.052   3.430  -1.771  1.00  0.97           O  
ATOM   4768  H   THR A 316     -15.727   6.727  -1.389  1.00  0.97           H  
ATOM   4769  HA  THR A 316     -17.194   4.668   0.236  1.00  0.97           H  
ATOM   4770  HB  THR A 316     -14.434   4.473  -1.011  1.00  0.97           H  
ATOM   4771  HG1 THR A 316     -16.321   4.121  -2.407  1.00  0.97           H  
ATOM   4772 1HG2 THR A 316     -14.402   2.176  -0.098  1.00  0.97           H  
ATOM   4773 2HG2 THR A 316     -14.479   3.367   1.215  1.00  0.97           H  
ATOM   4774 3HG2 THR A 316     -15.942   2.477   0.735  1.00  0.97           H  
ATOM   4775  N   ASP A 317     -16.160   5.138   2.410  1.00  1.08           N  
ATOM   4776  CA  ASP A 317     -15.773   5.523   3.780  1.00  1.08           C  
ATOM   4777  C   ASP A 317     -14.466   4.827   4.239  1.00  1.08           C  
ATOM   4778  O   ASP A 317     -14.407   3.597   4.316  1.00  1.08           O  
ATOM   4779  CB  ASP A 317     -16.940   5.171   4.726  1.00  1.08           C  
ATOM   4780  CG  ASP A 317     -16.840   5.678   6.181  1.00  1.08           C  
ATOM   4781  OD1 ASP A 317     -15.853   6.236   6.546  1.00  1.08           O  
ATOM   4782  OD2 ASP A 317     -17.800   5.495   6.902  1.00  1.08           O1-
ATOM   4783  H   ASP A 317     -16.923   4.482   2.306  1.00  1.08           H  
ATOM   4784  HA  ASP A 317     -15.610   6.601   3.805  1.00  1.08           H  
ATOM   4785 1HB  ASP A 317     -17.865   5.538   4.316  1.00  1.08           H  
ATOM   4786 2HB  ASP A 317     -17.028   4.086   4.768  1.00  1.08           H  
ATOM   4787  N   THR A 318     -13.412   5.627   4.451  1.00  1.18           N  
ATOM   4788  CA  THR A 318     -12.057   5.183   4.822  1.00  1.18           C  
ATOM   4789  C   THR A 318     -11.873   4.900   6.310  1.00  1.18           C  
ATOM   4790  O   THR A 318     -12.687   5.287   7.140  1.00  1.18           O  
ATOM   4791  CB  THR A 318     -11.013   6.242   4.480  1.00  1.18           C  
ATOM   4792  CG2 THR A 318     -11.073   6.590   3.067  1.00  1.18           C  
ATOM   4793  OG1 THR A 318     -11.275   7.407   5.262  1.00  1.18           O  
ATOM   4794  H   THR A 318     -13.568   6.632   4.368  1.00  1.18           H  
ATOM   4795  HA  THR A 318     -11.837   4.269   4.270  1.00  1.18           H  
ATOM   4796  HB  THR A 318     -10.028   5.870   4.724  1.00  1.18           H  
ATOM   4797  HG1 THR A 318     -12.042   7.878   4.851  1.00  1.18           H  
ATOM   4798 1HG2 THR A 318     -10.325   7.353   2.863  1.00  1.18           H  
ATOM   4799 2HG2 THR A 318     -10.872   5.706   2.464  1.00  1.18           H  
ATOM   4800 3HG2 THR A 318     -12.069   6.973   2.847  1.00  1.18           H  
ATOM   4801  N   GLY A 319     -10.725   4.324   6.665  1.00  1.24           N  
ATOM   4802  CA  GLY A 319     -10.382   4.034   8.064  1.00  1.24           C  
ATOM   4803  C   GLY A 319     -10.424   5.266   8.992  1.00  1.24           C  
ATOM   4804  O   GLY A 319     -10.647   5.129  10.194  1.00  1.24           O  
ATOM   4805  H   GLY A 319     -10.075   4.049   5.941  1.00  1.24           H  
ATOM   4806 1HA  GLY A 319     -11.067   3.276   8.444  1.00  1.24           H  
ATOM   4807 2HA  GLY A 319      -9.386   3.593   8.097  1.00  1.24           H  
ATOM   4808  N   HIS A 320     -10.199   6.465   8.439  1.00  1.24           N  
ATOM   4809  CA  HIS A 320     -10.219   7.701   9.230  1.00  1.24           C  
ATOM   4810  C   HIS A 320     -11.608   8.347   9.296  1.00  1.24           C  
ATOM   4811  O   HIS A 320     -11.812   9.323  10.021  1.00  1.24           O  
ATOM   4812  CB  HIS A 320      -9.262   8.760   8.687  1.00  1.24           C  
ATOM   4813  CG  HIS A 320      -9.111   9.923   9.651  1.00  1.24           C  
ATOM   4814  CD2 HIS A 320      -9.642  11.176   9.652  1.00  1.24           C  
ATOM   4815  ND1 HIS A 320      -8.345   9.836  10.804  1.00  1.24           N  
ATOM   4816  CE1 HIS A 320      -8.399  10.983  11.457  1.00  1.24           C  
ATOM   4817  NE2 HIS A 320      -9.178  11.812  10.783  1.00  1.24           N  
ATOM   4818  H   HIS A 320     -10.021   6.515   7.445  1.00  1.24           H  
ATOM   4819  HA  HIS A 320      -9.918   7.476  10.251  1.00  1.24           H  
ATOM   4820 1HB  HIS A 320      -8.277   8.318   8.516  1.00  1.24           H  
ATOM   4821 2HB  HIS A 320      -9.630   9.133   7.732  1.00  1.24           H  
ATOM   4822  HD1 HIS A 320      -7.819   9.038  11.114  1.00  1.24           H  
ATOM   4823  HD2 HIS A 320     -10.307  11.710   8.977  1.00  1.24           H  
ATOM   4824  HE1 HIS A 320      -7.851  11.112  12.391  1.00  1.24           H  
ATOM   4825  N   GLY A 321     -12.537   7.870   8.475  1.00  1.17           N  
ATOM   4826  CA  GLY A 321     -13.858   8.473   8.358  1.00  1.17           C  
ATOM   4827  C   GLY A 321     -13.973   9.482   7.207  1.00  1.17           C  
ATOM   4828  O   GLY A 321     -15.017  10.126   7.046  1.00  1.17           O  
ATOM   4829  H   GLY A 321     -12.358   7.030   7.928  1.00  1.17           H  
ATOM   4830 1HA  GLY A 321     -14.588   7.675   8.200  1.00  1.17           H  
ATOM   4831 2HA  GLY A 321     -14.122   8.955   9.297  1.00  1.17           H  
ATOM   4832  N   THR A 322     -12.903   9.652   6.426  1.00  1.06           N  
ATOM   4833  CA  THR A 322     -12.956  10.546   5.266  1.00  1.06           C  
ATOM   4834  C   THR A 322     -13.594   9.715   4.164  1.00  1.06           C  
ATOM   4835  O   THR A 322     -13.668   8.492   4.317  1.00  1.06           O  
ATOM   4836  CB  THR A 322     -11.558  11.038   4.831  1.00  1.06           C  
ATOM   4837  CG2 THR A 322     -10.853  11.759   5.965  1.00  1.06           C  
ATOM   4838  OG1 THR A 322     -10.776   9.923   4.425  1.00  1.06           O  
ATOM   4839  H   THR A 322     -12.066   9.121   6.622  1.00  1.06           H  
ATOM   4840  HA  THR A 322     -13.592  11.406   5.476  1.00  1.06           H  
ATOM   4841  HB  THR A 322     -11.665  11.720   3.984  1.00  1.06           H  
ATOM   4842  HG1 THR A 322     -10.002  10.251   3.928  1.00  1.06           H  
ATOM   4843 1HG2 THR A 322      -9.870  12.092   5.628  1.00  1.06           H  
ATOM   4844 2HG2 THR A 322     -11.440  12.623   6.276  1.00  1.06           H  
ATOM   4845 3HG2 THR A 322     -10.741  11.080   6.794  1.00  1.06           H  
ATOM   4846  N   VAL A 323     -14.017  10.334   3.063  1.00  0.94           N  
ATOM   4847  CA  VAL A 323     -14.622   9.557   1.987  1.00  0.94           C  
ATOM   4848  C   VAL A 323     -13.863   9.755   0.677  1.00  0.94           C  
ATOM   4849  O   VAL A 323     -13.494  10.878   0.311  1.00  0.94           O  
ATOM   4850  CB  VAL A 323     -16.101   9.954   1.832  1.00  0.94           C  
ATOM   4851  CG1 VAL A 323     -16.206  11.339   1.487  1.00  0.94           C  
ATOM   4852  CG2 VAL A 323     -16.750   9.146   0.791  1.00  0.94           C  
ATOM   4853  H   VAL A 323     -13.916  11.340   2.974  1.00  0.94           H  
ATOM   4854  HA  VAL A 323     -14.580   8.510   2.259  1.00  0.94           H  
ATOM   4855  HB  VAL A 323     -16.602   9.808   2.783  1.00  0.94           H  
ATOM   4856 1HG1 VAL A 323     -17.237  11.616   1.408  1.00  0.94           H  
ATOM   4857 2HG1 VAL A 323     -15.730  11.913   2.245  1.00  0.94           H  
ATOM   4858 3HG1 VAL A 323     -15.709  11.483   0.537  1.00  0.94           H  
ATOM   4859 1HG2 VAL A 323     -17.786   9.448   0.719  1.00  0.94           H  
ATOM   4860 2HG2 VAL A 323     -16.255   9.300  -0.161  1.00  0.94           H  
ATOM   4861 3HG2 VAL A 323     -16.695   8.116   1.062  1.00  0.94           H  
ATOM   4862  N   ILE A 324     -13.628   8.657  -0.035  1.00  0.84           N  
ATOM   4863  CA  ILE A 324     -12.868   8.723  -1.274  1.00  0.84           C  
ATOM   4864  C   ILE A 324     -13.756   8.609  -2.471  1.00  0.84           C  
ATOM   4865  O   ILE A 324     -14.578   7.697  -2.553  1.00  0.84           O  
ATOM   4866  CB  ILE A 324     -11.833   7.608  -1.336  1.00  0.84           C  
ATOM   4867  CG1 ILE A 324     -11.086   7.657  -0.130  1.00  0.84           C  
ATOM   4868  CG2 ILE A 324     -10.931   7.782  -2.525  1.00  0.84           C  
ATOM   4869  CD1 ILE A 324     -10.462   8.954   0.099  1.00  0.84           C  
ATOM   4870  H   ILE A 324     -13.961   7.763   0.319  1.00  0.84           H  
ATOM   4871  HA  ILE A 324     -12.355   9.684  -1.324  1.00  0.84           H  
ATOM   4872  HB  ILE A 324     -12.334   6.642  -1.385  1.00  0.84           H  
ATOM   4873 1HG1 ILE A 324     -11.766   7.461   0.665  1.00  0.84           H  
ATOM   4874 2HG1 ILE A 324     -10.322   6.883  -0.139  1.00  0.84           H  
ATOM   4875 1HG2 ILE A 324     -10.196   6.984  -2.534  1.00  0.84           H  
ATOM   4876 2HG2 ILE A 324     -11.514   7.740  -3.442  1.00  0.84           H  
ATOM   4877 3HG2 ILE A 324     -10.426   8.749  -2.459  1.00  0.84           H  
ATOM   4878 1HD1 ILE A 324      -9.954   8.927   1.048  1.00  0.84           H  
ATOM   4879 2HD1 ILE A 324      -9.770   9.199  -0.690  1.00  0.84           H  
ATOM   4880 3HD1 ILE A 324     -11.211   9.706   0.127  1.00  0.84           H  
ATOM   4881  N   VAL A 325     -13.602   9.540  -3.399  1.00  0.77           N  
ATOM   4882  CA  VAL A 325     -14.434   9.554  -4.580  1.00  0.77           C  
ATOM   4883  C   VAL A 325     -13.603   9.451  -5.859  1.00  0.77           C  
ATOM   4884  O   VAL A 325     -12.650  10.210  -6.031  1.00  0.77           O  
ATOM   4885  CB  VAL A 325     -15.184  10.887  -4.614  1.00  0.77           C  
ATOM   4886  CG1 VAL A 325     -16.076  10.927  -5.801  1.00  0.77           C  
ATOM   4887  CG2 VAL A 325     -15.901  11.123  -3.268  1.00  0.77           C  
ATOM   4888  H   VAL A 325     -12.908  10.278  -3.255  1.00  0.77           H  
ATOM   4889  HA  VAL A 325     -15.137   8.721  -4.538  1.00  0.77           H  
ATOM   4890  HB  VAL A 325     -14.461  11.690  -4.758  1.00  0.77           H  
ATOM   4891 1HG1 VAL A 325     -16.567  11.895  -5.844  1.00  0.77           H  
ATOM   4892 2HG1 VAL A 325     -15.494  10.779  -6.701  1.00  0.77           H  
ATOM   4893 3HG1 VAL A 325     -16.813  10.133  -5.712  1.00  0.77           H  
ATOM   4894 1HG2 VAL A 325     -16.411  12.080  -3.290  1.00  0.77           H  
ATOM   4895 2HG2 VAL A 325     -16.592  10.352  -3.105  1.00  0.77           H  
ATOM   4896 3HG2 VAL A 325     -15.172  11.126  -2.454  1.00  0.77           H  
ATOM   4897  N   GLU A 326     -13.929   8.505  -6.748  1.00  0.74           N  
ATOM   4898  CA  GLU A 326     -13.217   8.453  -8.033  1.00  0.74           C  
ATOM   4899  C   GLU A 326     -14.168   8.939  -9.117  1.00  0.74           C  
ATOM   4900  O   GLU A 326     -15.228   8.336  -9.347  1.00  0.74           O  
ATOM   4901  CB  GLU A 326     -12.672   7.054  -8.381  1.00  0.74           C  
ATOM   4902  CG  GLU A 326     -11.859   6.995  -9.726  1.00  0.74           C  
ATOM   4903  CD  GLU A 326     -11.347   5.586 -10.109  1.00  0.74           C  
ATOM   4904  OE1 GLU A 326     -11.975   4.920 -10.907  1.00  0.74           O  
ATOM   4905  OE2 GLU A 326     -10.307   5.192  -9.635  1.00  0.74           O1-
ATOM   4906  H   GLU A 326     -14.695   7.867  -6.555  1.00  0.74           H  
ATOM   4907  HA  GLU A 326     -12.373   9.139  -8.006  1.00  0.74           H  
ATOM   4908 1HB  GLU A 326     -12.017   6.707  -7.579  1.00  0.74           H  
ATOM   4909 2HB  GLU A 326     -13.497   6.349  -8.458  1.00  0.74           H  
ATOM   4910 1HG  GLU A 326     -12.467   7.390 -10.536  1.00  0.74           H  
ATOM   4911 2HG  GLU A 326     -10.998   7.659  -9.619  1.00  0.74           H  
ATOM   4912  N   LEU A 327     -13.798  10.044  -9.748  1.00  0.73           N  
ATOM   4913  CA  LEU A 327     -14.600  10.692 -10.777  1.00  0.73           C  
ATOM   4914  C   LEU A 327     -14.008  10.550 -12.153  1.00  0.73           C  
ATOM   4915  O   LEU A 327     -12.796  10.405 -12.309  1.00  0.73           O  
ATOM   4916  CB  LEU A 327     -14.714  12.181 -10.517  1.00  0.73           C  
ATOM   4917  CG  LEU A 327     -15.287  12.597  -9.260  1.00  0.73           C  
ATOM   4918  CD1 LEU A 327     -15.159  14.063  -9.210  1.00  0.73           C  
ATOM   4919  CD2 LEU A 327     -16.729  12.140  -9.211  1.00  0.73           C  
ATOM   4920  H   LEU A 327     -12.901  10.465  -9.498  1.00  0.73           H  
ATOM   4921  HA  LEU A 327     -15.594  10.247 -10.784  1.00  0.73           H  
ATOM   4922 1HB  LEU A 327     -13.739  12.616 -10.585  1.00  0.73           H  
ATOM   4923 2HB  LEU A 327     -15.328  12.611 -11.302  1.00  0.73           H  
ATOM   4924  HG  LEU A 327     -14.738  12.171  -8.426  1.00  0.73           H  
ATOM   4925 1HD1 LEU A 327     -15.583  14.450  -8.288  1.00  0.73           H  
ATOM   4926 2HD1 LEU A 327     -14.113  14.330  -9.270  1.00  0.73           H  
ATOM   4927 3HD1 LEU A 327     -15.662  14.467 -10.056  1.00  0.73           H  
ATOM   4928 1HD2 LEU A 327     -17.183  12.452  -8.282  1.00  0.73           H  
ATOM   4929 2HD2 LEU A 327     -17.285  12.567 -10.048  1.00  0.73           H  
ATOM   4930 3HD2 LEU A 327     -16.754  11.058  -9.277  1.00  0.73           H  
ATOM   4931  N   GLN A 328     -14.867  10.626 -13.158  1.00  0.76           N  
ATOM   4932  CA  GLN A 328     -14.414  10.646 -14.539  1.00  0.76           C  
ATOM   4933  C   GLN A 328     -14.978  11.875 -15.267  1.00  0.76           C  
ATOM   4934  O   GLN A 328     -16.175  12.169 -15.179  1.00  0.76           O  
ATOM   4935  CB  GLN A 328     -14.809   9.332 -15.197  1.00  0.76           C  
ATOM   4936  CG  GLN A 328     -14.375   9.153 -16.565  1.00  0.76           C  
ATOM   4937  CD  GLN A 328     -14.680   7.750 -17.047  1.00  0.76           C  
ATOM   4938  NE2 GLN A 328     -13.673   7.075 -17.584  1.00  0.76           N
[truncated: 210,774 more chars]
