# Supplementary material for: Integrative proteome-wide structural analysis and high-throughput docking identify broad-spectrum antiviral scaffolds against Zika, Yellow Fever, West Nile, Saint Louis encephalitis, and Usutu viruses
Source: Front Cell Infect Microbiol. 2026 Apr 30;16:1723132. doi: 10.3389/fcimb.2026.1723132 (PMC13171538; doi:10.3389/fcimb.2026.1723132)
Supplement: Supplementary file 3 [file DataSheet3.zip › SLEV/SLEV_M/Mol_probity_Files/SLEV_M_1FH.pdb]

USER  MOD reduce.3.7.201124 H: found=0, std=0, add=608, rem=0, adj=20
USER  MOD -----------------------------------------------------------------
USER  MOD scores for adjustable sidechains, with "set" totals for H,N and Q
USER  MOD "o" means original, "f" means flipped, "180deg" is methyl default
USER  MOD "!" flags a clash with an overlap of 0.40A or greater
USER  MOD flip categories: "K"=keep, "C"=clashes, "X"=uncertain, "F"=flip
USER  MOD Set 1.1: A  55 SER OG  :   rot  -72:sc=   0.847
USER  MOD Set 1.2: A  59 GLN     :      amide:sc=    1.54  K(o=2.4,f=-5.3!)
USER  MOD Single : A   1 SER N   :NH3+   -113:sc=  0.0138   (180deg=0)
USER  MOD Single : A   1 SER OG  :   rot  180:sc=       0
USER  MOD Single : A   3 SER OG  :   rot  180:sc=       0
USER  MOD Single : A   5 GLN     :      amide:sc=       0  X(o=0,f=-0.0047)
USER  MOD Single : A   6 HIS     :     no HD1:sc=       0  X(o=0,f=0)
USER  MOD Single : A   7 HIS     :     no HD1:sc=       0  X(o=0,f=0)
USER  MOD Single : A  10 SER OG  :   rot  180:sc=       0
USER  MOD Single : A  11 THR OG1 :   rot  -71:sc=    1.03
USER  MOD Single : A  14 THR OG1 :   rot  180:sc=       0
USER  MOD Single : A  15 LYS NZ  :NH3+   -168:sc= -0.0169   (180deg=-0.0889)
USER  MOD Single : A  16 ASN     :      amide:sc=       0  X(o=0,f=0)
USER  MOD Single : A  17 THR OG1 :   rot  180:sc=       0
USER  MOD Single : A  22 THR OG1 :   rot  180:sc=       0
USER  MOD Single : A  24 LYS NZ  :NH3+   -148:sc=    1.19   (180deg=0.476)
USER  MOD Single : A  25 THR OG1 :   rot  180:sc=       0
USER  MOD Single : A  26 THR OG1 :   rot   75:sc=   0.865
USER  MOD Single : A  27 LYS NZ  :NH3+   -170:sc=       0   (180deg=-0.0625)
USER  MOD Single : A  28 TYR OH  :   rot  -22:sc=    0.92
USER  MOD Single : A  30 THR OG1 :   rot   74:sc=    1.06
USER  MOD Single : A  31 LYS NZ  :NH3+    180:sc=       0   (180deg=0)
USER  MOD Single : A  34 ASN     :      amide:sc= -0.0381  K(o=-0.038,f=-1.1!)
USER  MOD Single : A  39 ASN     :      amide:sc=       0  X(o=0,f=0)
USER  MOD Single : A  42 TYR OH  :   rot  180:sc=       0
USER  MOD Single : A  56 ASN     :      amide:sc=   0.435  K(o=0.44,f=-4.3!)
USER  MOD Single : A  57 ASN     :      amide:sc= -0.0455  K(o=-0.046,f=-1.2!)
USER  MOD Single : A  58 THR OG1 :   rot  180:sc=       0
USER  MOD Single : A  74 TYR OH  :   rot  180:sc=       0
USER  MOD Single : A  75 SER OG  :   rot  180:sc=       0
USER  MOD -----------------------------------------------------------------
ATOM      1  N   SER A   1      -0.366  -0.728   0.246  1.00  6.88           N
ATOM      2  CA  SER A   1       1.009  -0.496   0.664  1.00  6.88           C
ATOM      3  C   SER A   1       1.603   0.700  -0.061  1.00  6.88           C
ATOM      4  O   SER A   1       1.306   0.937  -1.233  1.00  6.88           O
ATOM      5  CB  SER A   1       1.854  -1.727   0.401  1.00  6.88           C
ATOM      6  OG  SER A   1       1.429  -2.807   1.186  1.00  6.88           O
ATOM      0  H1  SER A   1      -0.915  -0.566   0.927  1.00  6.88           H   new
ATOM      0  H2  SER A   1      -0.566  -0.186  -0.431  1.00  6.88           H   new
ATOM      0  H3  SER A   1      -0.459  -1.574  -0.014  1.00  6.88           H   new
ATOM      0  HA  SER A   1       1.005  -0.309   1.616  1.00  6.88           H   new
ATOM      0  HB2 SER A   1       1.801  -1.965  -0.538  1.00  6.88           H   new
ATOM      0  HB3 SER A   1       2.785  -1.531   0.592  1.00  6.88           H   new
ATOM      0  HG  SER A   1       1.909  -3.477   1.024  1.00  6.88           H   new
ATOM     14  N   ILE A   2       2.440   1.455   0.640  1.00  6.20           N
ATOM     15  CA  ILE A   2       3.094   2.625   0.061  1.00  6.20           C
ATOM     16  C   ILE A   2       4.595   2.406  -0.092  1.00  6.20           C
ATOM     17  O   ILE A   2       5.289   2.121   0.885  1.00  6.20           O
ATOM     18  CB  ILE A   2       2.847   3.869   0.937  1.00  6.20           C
ATOM     19  CG1 ILE A   2       1.343   4.158   1.026  1.00  6.20           C
ATOM     20  CG2 ILE A   2       3.598   5.064   0.383  1.00  6.20           C
ATOM     21  CD1 ILE A   2       0.995   5.224   2.033  1.00  6.20           C
ATOM      0  H   ILE A   2       2.645   1.306   1.462  1.00  6.20           H   new
ATOM      0  HA  ILE A   2       2.711   2.765  -0.819  1.00  6.20           H   new
ATOM      0  HB  ILE A   2       3.179   3.696   1.832  1.00  6.20           H   new
ATOM      0 HG12 ILE A   2       1.021   4.431   0.153  1.00  6.20           H   new
ATOM      0 HG13 ILE A   2       0.877   3.340   1.258  1.00  6.20           H   new
ATOM      0 HG21 ILE A   2       3.433   5.838   0.944  1.00  6.20           H   new
ATOM      0 HG22 ILE A   2       4.549   4.871   0.370  1.00  6.20           H   new
ATOM      0 HG23 ILE A   2       3.293   5.248  -0.519  1.00  6.20           H   new
ATOM      0 HD11 ILE A   2       0.035   5.360   2.042  1.00  6.20           H   new
ATOM      0 HD12 ILE A   2       1.290   4.946   2.914  1.00  6.20           H   new
ATOM      0 HD13 ILE A   2       1.436   6.054   1.792  1.00  6.20           H   new
ATOM     33  N   SER A   3       5.086   2.511  -1.323  1.00  5.44           N
ATOM     34  CA  SER A   3       6.510   2.344  -1.581  1.00  5.44           C
ATOM     35  C   SER A   3       7.237   3.648  -1.300  1.00  5.44           C
ATOM     36  O   SER A   3       6.608   4.705  -1.241  1.00  5.44           O
ATOM     37  CB  SER A   3       6.739   1.924  -3.017  1.00  5.44           C
ATOM     38  OG  SER A   3       6.388   2.953  -3.897  1.00  5.44           O
ATOM      0  H   SER A   3       4.612   2.678  -2.021  1.00  5.44           H   new
ATOM      0  HA  SER A   3       6.856   1.651  -0.997  1.00  5.44           H   new
ATOM      0  HB2 SER A   3       7.671   1.687  -3.145  1.00  5.44           H   new
ATOM      0  HB3 SER A   3       6.216   1.131  -3.214  1.00  5.44           H   new
ATOM      0  HG  SER A   3       6.523   2.704  -4.688  1.00  5.44           H   new
ATOM     44  N   VAL A   4       8.559   3.587  -1.183  1.00  4.68           N
ATOM     45  CA  VAL A   4       9.347   4.792  -0.968  1.00  4.68           C
ATOM     46  C   VAL A   4      10.441   4.971  -2.002  1.00  4.68           C
ATOM     47  O   VAL A   4      11.251   4.070  -2.224  1.00  4.68           O
ATOM     48  CB  VAL A   4       9.989   4.771   0.436  1.00  4.68           C
ATOM     49  CG1 VAL A   4      10.860   6.013   0.636  1.00  4.68           C
ATOM     50  CG2 VAL A   4       8.884   4.712   1.500  1.00  4.68           C
ATOM      0  H   VAL A   4       9.017   2.860  -1.225  1.00  4.68           H   new
ATOM      0  HA  VAL A   4       8.732   5.538  -1.050  1.00  4.68           H   new
ATOM      0  HB  VAL A   4      10.553   3.987   0.521  1.00  4.68           H   new
ATOM      0 HG11 VAL A   4      11.258   5.990   1.520  1.00  4.68           H   new
ATOM      0 HG12 VAL A   4      11.561   6.028  -0.034  1.00  4.68           H   new
ATOM      0 HG13 VAL A   4      10.313   6.809   0.549  1.00  4.68           H   new
ATOM      0 HG21 VAL A   4       9.285   4.699   2.383  1.00  4.68           H   new
ATOM      0 HG22 VAL A   4       8.312   5.491   1.417  1.00  4.68           H   new
ATOM      0 HG23 VAL A   4       8.355   3.909   1.373  1.00  4.68           H   new
ATOM     60  N   GLN A   5      10.461   6.140  -2.629  1.00  4.05           N
ATOM     61  CA  GLN A   5      11.514   6.472  -3.571  1.00  4.05           C
ATOM     62  C   GLN A   5      12.534   7.283  -2.808  1.00  4.05           C
ATOM     63  O   GLN A   5      12.157   8.080  -1.950  1.00  4.05           O
ATOM     64  CB  GLN A   5      10.983   7.281  -4.755  1.00  4.05           C
ATOM     65  CG  GLN A   5       9.990   6.540  -5.632  1.00  4.05           C
ATOM     66  CD  GLN A   5       9.507   7.390  -6.802  1.00  4.05           C
ATOM     67  NE2 GLN A   5       9.616   6.847  -8.012  1.00  4.05           N
ATOM     68  OE1 GLN A   5       9.038   8.520  -6.619  1.00  4.05           O
ATOM      0  H   GLN A   5       9.870   6.756  -2.521  1.00  4.05           H   new
ATOM      0  HA  GLN A   5      11.899   5.661  -3.939  1.00  4.05           H   new
ATOM      0  HB2 GLN A   5      10.561   8.086  -4.418  1.00  4.05           H   new
ATOM      0  HB3 GLN A   5      11.733   7.562  -5.302  1.00  4.05           H   new
ATOM      0  HG2 GLN A   5      10.402   5.730  -5.971  1.00  4.05           H   new
ATOM      0  HG3 GLN A   5       9.229   6.268  -5.096  1.00  4.05           H   new
ATOM      0 HE21 GLN A   5       9.947   6.058  -8.101  1.00  4.05           H   new
ATOM      0 HE22 GLN A   5       9.355   7.285  -8.705  1.00  4.05           H   new
ATOM     77  N   HIS A   6      13.807   7.133  -3.140  1.00  3.61           N
ATOM     78  CA  HIS A   6      14.814   7.928  -2.458  1.00  3.61           C
ATOM     79  C   HIS A   6      15.398   9.007  -3.355  1.00  3.61           C
ATOM     80  O   HIS A   6      16.089   9.903  -2.875  1.00  3.61           O
ATOM     81  CB  HIS A   6      15.908   7.008  -1.917  1.00  3.61           C
ATOM     82  CG  HIS A   6      15.362   6.033  -0.904  1.00  3.61           C
ATOM     83  CD2 HIS A   6      15.137   4.700  -0.980  1.00  3.61           C
ATOM     84  ND1 HIS A   6      14.946   6.421   0.351  1.00  3.61           N
ATOM     85  CE1 HIS A   6      14.497   5.365   1.008  1.00  3.61           C
ATOM     86  NE2 HIS A   6      14.603   4.310   0.224  1.00  3.61           N
ATOM      0  H   HIS A   6      14.103   6.593  -3.740  1.00  3.61           H   new
ATOM      0  HA  HIS A   6      14.387   8.388  -1.718  1.00  3.61           H   new
ATOM      0  HB2 HIS A   6      16.314   6.520  -2.651  1.00  3.61           H   new
ATOM      0  HB3 HIS A   6      16.608   7.541  -1.509  1.00  3.61           H   new
ATOM      0  HD2 HIS A   6      15.311   4.151  -1.710  1.00  3.61           H   new
ATOM      0  HE1 HIS A   6      14.163   5.366   1.876  1.00  3.61           H   new
ATOM      0  HE2 HIS A   6      14.375   3.508   0.433  1.00  3.61           H   new
ATOM     94  N   HIS A   7      15.183   8.888  -4.662  1.00  3.37           N
ATOM     95  CA  HIS A   7      15.698   9.854  -5.634  1.00  3.37           C
ATOM     96  C   HIS A   7      17.191  10.139  -5.467  1.00  3.37           C
ATOM     97  O   HIS A   7      17.618  11.299  -5.526  1.00  3.37           O
ATOM     98  CB  HIS A   7      14.904  11.157  -5.532  1.00  3.37           C
ATOM     99  CG  HIS A   7      13.433  10.966  -5.786  1.00  3.37           C
ATOM    100  CD2 HIS A   7      12.367  11.022  -4.951  1.00  3.37           C
ATOM    101  ND1 HIS A   7      12.927  10.665  -7.032  1.00  3.37           N
ATOM    102  CE1 HIS A   7      11.611  10.550  -6.953  1.00  3.37           C
ATOM    103  NE2 HIS A   7      11.249  10.765  -5.705  1.00  3.37           N
ATOM      0  H   HIS A   7      14.734   8.244  -5.013  1.00  3.37           H   new
ATOM      0  HA  HIS A   7      15.588   9.458  -6.513  1.00  3.37           H   new
ATOM      0  HB2 HIS A   7      15.028  11.538  -4.649  1.00  3.37           H   new
ATOM      0  HB3 HIS A   7      15.258  11.797  -6.170  1.00  3.37           H   new
ATOM      0  HD2 HIS A   7      12.389  11.201  -4.039  1.00  3.37           H   new
ATOM      0  HE1 HIS A   7      11.039  10.351  -7.659  1.00  3.37           H   new
ATOM      0  HE2 HIS A   7      10.441  10.747  -5.410  1.00  3.37           H   new
ATOM    111  N   GLY A   8      17.986   9.095  -5.216  1.00  3.36           N
ATOM    112  CA  GLY A   8      19.424   9.279  -5.042  1.00  3.36           C
ATOM    113  C   GLY A   8      19.782   9.879  -3.681  1.00  3.36           C
ATOM    114  O   GLY A   8      20.910  10.331  -3.484  1.00  3.36           O
ATOM      0  H   GLY A   8      17.714   8.282  -5.144  1.00  3.36           H   new
ATOM      0  HA2 GLY A   8      19.870   8.423  -5.142  1.00  3.36           H   new
ATOM      0  HA3 GLY A   8      19.760   9.857  -5.745  1.00  3.36           H   new
ATOM    118  N   ASP A   9      18.851   9.796  -2.720  1.00  3.61           N
ATOM    119  CA  ASP A   9      18.977  10.377  -1.386  1.00  3.61           C
ATOM    120  C   ASP A   9      18.786  11.893  -1.502  1.00  3.61           C
ATOM    121  O   ASP A   9      19.614  12.696  -1.070  1.00  3.61           O
ATOM    122  CB  ASP A   9      20.336  10.030  -0.758  1.00  3.61           C
ATOM    123  CG  ASP A   9      20.389  10.087   0.791  1.00  3.61           C
ATOM    124  OD1 ASP A   9      19.385   9.893   1.420  1.00  3.61           O
ATOM    125  OD2 ASP A   9      21.480  10.278   1.323  1.00  3.61           O1-
ATOM      0  H   ASP A   9      18.105   9.384  -2.837  1.00  3.61           H   new
ATOM      0  HA  ASP A   9      18.298  10.008  -0.800  1.00  3.61           H   new
ATOM      0  HB2 ASP A   9      20.588   9.137  -1.042  1.00  3.61           H   new
ATOM      0  HB3 ASP A   9      21.003  10.639  -1.112  1.00  3.61           H   new
ATOM    130  N   SER A  10      17.626  12.242  -2.079  1.00  4.13           N
ATOM    131  CA  SER A  10      17.127  13.603  -2.299  1.00  4.13           C
ATOM    132  C   SER A  10      17.987  14.500  -3.186  1.00  4.13           C
ATOM    133  O   SER A  10      18.332  15.619  -2.798  1.00  4.13           O
ATOM    134  CB  SER A  10      16.904  14.306  -0.971  1.00  4.13           C
ATOM    135  OG  SER A  10      15.948  13.636  -0.188  1.00  4.13           O
ATOM      0  H   SER A  10      17.076  11.648  -2.370  1.00  4.13           H   new
ATOM      0  HA  SER A  10      16.298  13.469  -2.785  1.00  4.13           H   new
ATOM      0  HB2 SER A  10      17.742  14.358  -0.486  1.00  4.13           H   new
ATOM      0  HB3 SER A  10      16.612  15.217  -1.131  1.00  4.13           H   new
ATOM      0  HG  SER A  10      15.845  14.044   0.539  1.00  4.13           H   new
ATOM    141  N   THR A  11      18.321  14.019  -4.379  1.00  4.92           N
ATOM    142  CA  THR A  11      19.107  14.806  -5.314  1.00  4.92           C
ATOM    143  C   THR A  11      18.218  15.830  -6.022  1.00  4.92           C
ATOM    144  O   THR A  11      16.993  15.777  -5.906  1.00  4.92           O
ATOM    145  CB  THR A  11      19.804  13.883  -6.316  1.00  4.92           C
ATOM    146  CG2 THR A  11      20.626  12.888  -5.563  1.00  4.92           C
ATOM    147  OG1 THR A  11      18.825  13.181  -7.110  1.00  4.92           O
ATOM      0  H   THR A  11      18.101  13.238  -4.664  1.00  4.92           H   new
ATOM      0  HA  THR A  11      19.790  15.293  -4.828  1.00  4.92           H   new
ATOM      0  HB  THR A  11      20.367  14.412  -6.902  1.00  4.92           H   new
ATOM      0  HG1 THR A  11      18.437  12.608  -6.634  1.00  4.92           H   new
ATOM      0 HG21 THR A  11      21.073  12.297  -6.189  1.00  4.92           H   new
ATOM      0 HG22 THR A  11      21.289  13.353  -5.029  1.00  4.92           H   new
ATOM      0 HG23 THR A  11      20.051  12.367  -4.981  1.00  4.92           H   new
ATOM    155  N   LEU A  12      18.831  16.773  -6.737  1.00  5.94           N
ATOM    156  CA  LEU A  12      18.072  17.818  -7.426  1.00  5.94           C
ATOM    157  C   LEU A  12      17.991  17.663  -8.945  1.00  5.94           C
ATOM    158  O   LEU A  12      18.903  17.153  -9.592  1.00  5.94           O
ATOM    159  CB  LEU A  12      18.670  19.181  -7.091  1.00  5.94           C
ATOM    160  CG  LEU A  12      18.726  19.506  -5.598  1.00  5.94           C
ATOM    161  CD1 LEU A  12      19.393  20.852  -5.407  1.00  5.94           C
ATOM    162  CD2 LEU A  12      17.317  19.490  -5.024  1.00  5.94           C
ATOM      0  H   LEU A  12      19.684  16.826  -6.836  1.00  5.94           H   new
ATOM      0  HA  LEU A  12      17.161  17.735  -7.104  1.00  5.94           H   new
ATOM      0  HB2 LEU A  12      19.569  19.224  -7.453  1.00  5.94           H   new
ATOM      0  HB3 LEU A  12      18.151  19.867  -7.539  1.00  5.94           H   new
ATOM      0  HG  LEU A  12      19.249  18.840  -5.125  1.00  5.94           H   new
ATOM      0 HD11 LEU A  12      19.431  21.063  -4.461  1.00  5.94           H   new
ATOM      0 HD12 LEU A  12      20.293  20.821  -5.768  1.00  5.94           H   new
ATOM      0 HD13 LEU A  12      18.883  21.535  -5.870  1.00  5.94           H   new
ATOM      0 HD21 LEU A  12      17.351  19.696  -4.077  1.00  5.94           H   new
ATOM      0 HD22 LEU A  12      16.774  20.153  -5.479  1.00  5.94           H   new
ATOM      0 HD23 LEU A  12      16.926  18.611  -5.149  1.00  5.94           H   new
ATOM    174  N   ALA A  13      16.919  18.205  -9.518  1.00  7.01           N
ATOM    175  CA  ALA A  13      16.662  18.209 -10.964  1.00  7.01           C
ATOM    176  C   ALA A  13      17.753  18.905 -11.779  1.00  7.01           C
ATOM    177  O   ALA A  13      17.923  18.622 -12.964  1.00  7.01           O
ATOM    178  CB  ALA A  13      15.338  18.897 -11.244  1.00  7.01           C
ATOM      0  H   ALA A  13      16.300  18.593  -9.065  1.00  7.01           H   new
ATOM      0  HA  ALA A  13      16.645  17.279 -11.238  1.00  7.01           H   new
ATOM      0  HB1 ALA A  13      15.170  18.899 -12.199  1.00  7.01           H   new
ATOM      0  HB2 ALA A  13      14.624  18.422 -10.791  1.00  7.01           H   new
ATOM      0  HB3 ALA A  13      15.373  19.811 -10.921  1.00  7.01           H   new
ATOM    184  N   THR A  14      18.458  19.836 -11.148  1.00  7.84           N
ATOM    185  CA  THR A  14      19.491  20.629 -11.800  1.00  7.84           C
ATOM    186  C   THR A  14      20.906  20.263 -11.341  1.00  7.84           C
ATOM    187  O   THR A  14      21.844  21.041 -11.519  1.00  7.84           O
ATOM    188  CB  THR A  14      19.230  22.125 -11.565  1.00  7.84           C
ATOM    189  CG2 THR A  14      17.890  22.518 -12.177  1.00  7.84           C
ATOM    190  OG1 THR A  14      19.201  22.396 -10.155  1.00  7.84           O
ATOM      0  H   THR A  14      18.348  20.027 -10.317  1.00  7.84           H   new
ATOM      0  HA  THR A  14      19.444  20.429 -12.748  1.00  7.84           H   new
ATOM      0  HB  THR A  14      19.940  22.638 -11.981  1.00  7.84           H   new
ATOM      0  HG1 THR A  14      19.060  23.214 -10.030  1.00  7.84           H   new
ATOM      0 HG21 THR A  14      17.730  23.463 -12.026  1.00  7.84           H   new
ATOM      0 HG22 THR A  14      17.905  22.341 -13.131  1.00  7.84           H   new
ATOM      0 HG23 THR A  14      17.181  22.000 -11.764  1.00  7.84           H   new
ATOM    198  N   LYS A  15      21.055  19.092 -10.727  1.00  8.11           N
ATOM    199  CA  LYS A  15      22.349  18.616 -10.240  1.00  8.11           C
ATOM    200  C   LYS A  15      23.375  18.352 -11.342  1.00  8.11           C
ATOM    201  O   LYS A  15      23.035  17.986 -12.466  1.00  8.11           O
ATOM    202  CB  LYS A  15      22.140  17.317  -9.473  1.00  8.11           C
ATOM    203  CG  LYS A  15      21.748  16.151 -10.382  1.00  8.11           C
ATOM    204  CD  LYS A  15      21.356  14.927  -9.586  1.00  8.11           C
ATOM    205  CE  LYS A  15      20.970  13.775 -10.486  1.00  8.11           C
ATOM    206  NZ  LYS A  15      19.705  14.059 -11.224  1.00  8.11           N1+
ATOM      0  H   LYS A  15      20.405  18.548 -10.580  1.00  8.11           H   new
ATOM      0  HA  LYS A  15      22.705  19.325  -9.682  1.00  8.11           H   new
ATOM      0  HB2 LYS A  15      22.955  17.092  -8.998  1.00  8.11           H   new
ATOM      0  HB3 LYS A  15      21.449  17.448  -8.805  1.00  8.11           H   new
ATOM      0  HG2 LYS A  15      21.009  16.418 -10.950  1.00  8.11           H   new
ATOM      0  HG3 LYS A  15      22.491  15.933 -10.967  1.00  8.11           H   new
ATOM      0  HD2 LYS A  15      22.095  14.660  -9.017  1.00  8.11           H   new
ATOM      0  HD3 LYS A  15      20.613  15.145  -9.002  1.00  8.11           H   new
ATOM      0  HE2 LYS A  15      21.684  13.604 -11.120  1.00  8.11           H   new
ATOM      0  HE3 LYS A  15      20.863  12.970  -9.955  1.00  8.11           H   new
ATOM      0  HZ1 LYS A  15      19.410  13.311 -11.606  1.00  8.11           H   new
ATOM      0  HZ2 LYS A  15      19.092  14.364 -10.656  1.00  8.11           H   new
ATOM      0  HZ3 LYS A  15      19.858  14.672 -11.851  1.00  8.11           H   new
ATOM    220  N   ASN A  16      24.651  18.486 -10.980  1.00  7.69           N
ATOM    221  CA  ASN A  16      25.780  18.149 -11.850  1.00  7.69           C
ATOM    222  C   ASN A  16      26.516  16.931 -11.286  1.00  7.69           C
ATOM    223  O   ASN A  16      27.684  16.685 -11.589  1.00  7.69           O
ATOM    224  CB  ASN A  16      26.719  19.330 -12.003  1.00  7.69           C
ATOM    225  CG  ASN A  16      26.104  20.462 -12.785  1.00  7.69           C
ATOM    226  ND2 ASN A  16      25.700  21.500 -12.097  1.00  7.69           N
ATOM    227  OD1 ASN A  16      25.995  20.391 -14.016  1.00  7.69           O
ATOM      0  H   ASN A  16      24.889  18.781 -10.208  1.00  7.69           H   new
ATOM      0  HA  ASN A  16      25.443  17.931 -12.733  1.00  7.69           H   new
ATOM      0  HB2 ASN A  16      26.976  19.651 -11.124  1.00  7.69           H   new
ATOM      0  HB3 ASN A  16      27.531  19.038 -12.447  1.00  7.69           H   new
ATOM      0 HD21 ASN A  16      25.342  22.170 -12.500  1.00  7.69           H   new
ATOM      0 HD22 ASN A  16      25.793  21.512 -11.242  1.00  7.69           H   new
ATOM    234  N   THR A  17      25.815  16.196 -10.438  1.00  6.74           N
ATOM    235  CA  THR A  17      26.331  15.024  -9.747  1.00  6.74           C
ATOM    236  C   THR A  17      25.470  13.799 -10.106  1.00  6.74           C
ATOM    237  O   THR A  17      24.252  13.931 -10.192  1.00  6.74           O
ATOM    238  CB  THR A  17      26.293  15.279  -8.221  1.00  6.74           C
ATOM    239  CG2 THR A  17      26.818  14.094  -7.436  1.00  6.74           C
ATOM    240  OG1 THR A  17      27.096  16.427  -7.916  1.00  6.74           O
ATOM      0  H   THR A  17      24.996  16.371 -10.241  1.00  6.74           H   new
ATOM      0  HA  THR A  17      27.247  14.854 -10.018  1.00  6.74           H   new
ATOM      0  HB  THR A  17      25.368  15.424  -7.967  1.00  6.74           H   new
ATOM      0  HG1 THR A  17      27.077  16.570  -7.089  1.00  6.74           H   new
ATOM      0 HG21 THR A  17      26.778  14.291  -6.487  1.00  6.74           H   new
ATOM      0 HG22 THR A  17      26.275  13.313  -7.627  1.00  6.74           H   new
ATOM      0 HG23 THR A  17      27.737  13.918  -7.691  1.00  6.74           H   new
ATOM    248  N   PRO A  18      26.046  12.612 -10.368  1.00  5.61           N
ATOM    249  CA  PRO A  18      25.310  11.386 -10.621  1.00  5.61           C
ATOM    250  C   PRO A  18      24.336  11.124  -9.492  1.00  5.61           C
ATOM    251  O   PRO A  18      24.656  11.347  -8.326  1.00  5.61           O
ATOM    252  CB  PRO A  18      26.420  10.336 -10.667  1.00  5.61           C
ATOM    253  CG  PRO A  18      27.640  11.104 -11.143  1.00  5.61           C
ATOM    254  CD  PRO A  18      27.518  12.472 -10.508  1.00  5.61           C
ATOM      0  HA  PRO A  18      24.774  11.400 -11.430  1.00  5.61           H   new
ATOM      0  HB2 PRO A  18      26.569   9.940  -9.794  1.00  5.61           H   new
ATOM      0  HB3 PRO A  18      26.198   9.612 -11.273  1.00  5.61           H   new
ATOM      0  HG2 PRO A  18      28.460  10.663 -10.871  1.00  5.61           H   new
ATOM      0  HG3 PRO A  18      27.659  11.167 -12.111  1.00  5.61           H   new
ATOM      0  HD2 PRO A  18      27.971  12.517  -9.651  1.00  5.61           H   new
ATOM      0  HD3 PRO A  18      27.898  13.168 -11.067  1.00  5.61           H   new
ATOM    262  N   TRP A  19      23.148  10.630  -9.837  1.00  4.60           N
ATOM    263  CA  TRP A  19      22.111  10.360  -8.841  1.00  4.60           C
ATOM    264  C   TRP A  19      22.574   9.401  -7.748  1.00  4.60           C
ATOM    265  O   TRP A  19      22.096   9.471  -6.620  1.00  4.60           O
ATOM    266  CB  TRP A  19      20.861   9.789  -9.525  1.00  4.60           C
ATOM    267  CG  TRP A  19      21.019   8.381 -10.034  1.00  4.60           C
ATOM    268  CD1 TRP A  19      21.468   7.983 -11.259  1.00  4.60           C
ATOM    269  CD2 TRP A  19      20.670   7.168  -9.320  1.00  4.60           C
ATOM    270  CE2 TRP A  19      20.961   6.095 -10.164  1.00  4.60           C
ATOM    271  CE3 TRP A  19      20.139   6.916  -8.050  1.00  4.60           C
ATOM    272  NE1 TRP A  19      21.449   6.606 -11.344  1.00  4.60           N
ATOM    273  CZ2 TRP A  19      20.750   4.779  -9.776  1.00  4.60           C
ATOM    274  CZ3 TRP A  19      19.924   5.601  -7.659  1.00  4.60           C
ATOM    275  CH2 TRP A  19      20.224   4.559  -8.500  1.00  4.60           C
ATOM      0  H   TRP A  19      22.922  10.444 -10.645  1.00  4.60           H   new
ATOM      0  HA  TRP A  19      21.906  11.207  -8.415  1.00  4.60           H   new
ATOM      0  HB2 TRP A  19      20.122   9.813  -8.897  1.00  4.60           H   new
ATOM      0  HB3 TRP A  19      20.621  10.365 -10.268  1.00  4.60           H   new
ATOM      0  HD1 TRP A  19      21.746   8.556 -11.937  1.00  4.60           H   new
ATOM      0  HE1 TRP A  19      21.701   6.143 -12.024  1.00  4.60           H   new
ATOM      0  HE3 TRP A  19      19.933   7.619  -7.477  1.00  4.60           H   new
ATOM      0  HZ2 TRP A  19      20.951   4.070 -10.344  1.00  4.60           H   new
ATOM      0  HZ3 TRP A  19      19.572   5.424  -6.816  1.00  4.60           H   new
ATOM      0  HH2 TRP A  19      20.074   3.687  -8.214  1.00  4.60           H   new
ATOM    286  N   LEU A  20      23.492   8.495  -8.081  1.00  3.81           N
ATOM    287  CA  LEU A  20      23.971   7.543  -7.100  1.00  3.81           C
ATOM    288  C   LEU A  20      25.451   7.766  -6.827  1.00  3.81           C
ATOM    289  O   LEU A  20      26.300   7.504  -7.679  1.00  3.81           O
ATOM    290  CB  LEU A  20      23.771   6.115  -7.604  1.00  3.81           C
ATOM    291  CG  LEU A  20      24.191   5.024  -6.669  1.00  3.81           C
ATOM    292  CD1 LEU A  20      23.334   5.105  -5.431  1.00  3.81           C
ATOM    293  CD2 LEU A  20      24.029   3.680  -7.353  1.00  3.81           C
ATOM      0  H   LEU A  20      23.843   8.420  -8.862  1.00  3.81           H   new
ATOM      0  HA  LEU A  20      23.466   7.672  -6.282  1.00  3.81           H   new
ATOM      0  HB2 LEU A  20      22.832   5.993  -7.813  1.00  3.81           H   new
ATOM      0  HB3 LEU A  20      24.262   6.012  -8.434  1.00  3.81           H   new
ATOM      0  HG  LEU A  20      25.123   5.125  -6.421  1.00  3.81           H   new
ATOM      0 HD11 LEU A  20      23.592   4.404  -4.812  1.00  3.81           H   new
ATOM      0 HD12 LEU A  20      23.456   5.970  -5.009  1.00  3.81           H   new
ATOM      0 HD13 LEU A  20      22.402   4.993  -5.675  1.00  3.81           H   new
ATOM      0 HD21 LEU A  20      24.301   2.973  -6.747  1.00  3.81           H   new
ATOM      0 HD22 LEU A  20      23.100   3.553  -7.601  1.00  3.81           H   new
ATOM      0 HD23 LEU A  20      24.582   3.653  -8.149  1.00  3.81           H   new
ATOM    305  N   ASP A  21      25.766   8.240  -5.631  1.00  3.24           N
ATOM    306  CA  ASP A  21      27.155   8.490  -5.264  1.00  3.24           C
ATOM    307  C   ASP A  21      27.894   7.177  -5.037  1.00  3.24           C
ATOM    308  O   ASP A  21      27.302   6.204  -4.552  1.00  3.24           O
ATOM    309  CB  ASP A  21      27.280   9.333  -3.997  1.00  3.24           C
ATOM    310  CG  ASP A  21      28.709   9.871  -3.794  1.00  3.24           C
ATOM    311  OD1 ASP A  21      29.025  10.887  -4.364  1.00  3.24           O
ATOM    312  OD2 ASP A  21      29.495   9.201  -3.147  1.00  3.24           O1-
ATOM      0  H   ASP A  21      25.193   8.424  -5.017  1.00  3.24           H   new
ATOM      0  HA  ASP A  21      27.547   8.980  -6.004  1.00  3.24           H   new
ATOM      0  HB2 ASP A  21      26.660  10.077  -4.043  1.00  3.24           H   new
ATOM      0  HB3 ASP A  21      27.025   8.799  -3.229  1.00  3.24           H   new
ATOM    317  N   THR A  22      29.205   7.189  -5.274  1.00  2.83           N
ATOM    318  CA  THR A  22      30.078   6.048  -5.002  1.00  2.83           C
ATOM    319  C   THR A  22      29.866   5.511  -3.587  1.00  2.83           C
ATOM    320  O   THR A  22      29.861   4.294  -3.366  1.00  2.83           O
ATOM    321  CB  THR A  22      31.554   6.435  -5.179  1.00  2.83           C
ATOM    322  CG2 THR A  22      32.453   5.256  -4.845  1.00  2.83           C
ATOM    323  OG1 THR A  22      31.784   6.856  -6.533  1.00  2.83           O
ATOM      0  H   THR A  22      29.617   7.869  -5.601  1.00  2.83           H   new
ATOM      0  HA  THR A  22      29.848   5.354  -5.639  1.00  2.83           H   new
ATOM      0  HB  THR A  22      31.762   7.165  -4.575  1.00  2.83           H   new
ATOM      0  HG1 THR A  22      32.591   7.069  -6.627  1.00  2.83           H   new
ATOM      0 HG21 THR A  22      33.381   5.513  -4.961  1.00  2.83           H   new
ATOM      0 HG22 THR A  22      32.305   4.986  -3.925  1.00  2.83           H   new
ATOM      0 HG23 THR A  22      32.248   4.515  -5.436  1.00  2.83           H   new
ATOM    331  N   VAL A  23      29.705   6.416  -2.622  1.00  2.55           N
ATOM    332  CA  VAL A  23      29.510   6.033  -1.234  1.00  2.55           C
ATOM    333  C   VAL A  23      28.249   5.201  -1.047  1.00  2.55           C
ATOM    334  O   VAL A  23      28.224   4.283  -0.225  1.00  2.55           O
ATOM    335  CB  VAL A  23      29.436   7.270  -0.332  1.00  2.55           C
ATOM    336  CG1 VAL A  23      29.012   6.852   1.067  1.00  2.55           C
ATOM    337  CG2 VAL A  23      30.799   7.949  -0.302  1.00  2.55           C
ATOM      0  H   VAL A  23      29.706   7.265  -2.758  1.00  2.55           H   new
ATOM      0  HA  VAL A  23      30.275   5.493  -0.983  1.00  2.55           H   new
ATOM      0  HB  VAL A  23      28.782   7.897  -0.678  1.00  2.55           H   new
ATOM      0 HG11 VAL A  23      28.965   7.634   1.638  1.00  2.55           H   new
ATOM      0 HG12 VAL A  23      28.141   6.428   1.028  1.00  2.55           H   new
ATOM      0 HG13 VAL A  23      29.660   6.227   1.428  1.00  2.55           H   new
ATOM      0 HG21 VAL A  23      30.758   8.733   0.268  1.00  2.55           H   new
ATOM      0 HG22 VAL A  23      31.461   7.331   0.046  1.00  2.55           H   new
ATOM      0 HG23 VAL A  23      31.048   8.216  -1.201  1.00  2.55           H   new
ATOM    347  N   LYS A  24      27.177   5.546  -1.758  1.00  2.34           N
ATOM    348  CA  LYS A  24      25.914   4.847  -1.599  1.00  2.34           C
ATOM    349  C   LYS A  24      26.009   3.490  -2.273  1.00  2.34           C
ATOM    350  O   LYS A  24      25.487   2.489  -1.769  1.00  2.34           O
ATOM    351  CB  LYS A  24      24.795   5.662  -2.227  1.00  2.34           C
ATOM    352  CG  LYS A  24      24.519   7.008  -1.573  1.00  2.34           C
ATOM    353  CD  LYS A  24      23.940   6.887  -0.168  1.00  2.34           C
ATOM    354  CE  LYS A  24      23.571   8.274   0.357  1.00  2.34           C
ATOM    355  NZ  LYS A  24      22.904   8.243   1.695  1.00  2.34           N1+
ATOM      0  H   LYS A  24      27.165   6.182  -2.336  1.00  2.34           H   new
ATOM      0  HA  LYS A  24      25.723   4.726  -0.656  1.00  2.34           H   new
ATOM      0  HB2 LYS A  24      25.010   5.812  -3.161  1.00  2.34           H   new
ATOM      0  HB3 LYS A  24      23.981   5.136  -2.204  1.00  2.34           H   new
ATOM      0  HG2 LYS A  24      25.344   7.517  -1.534  1.00  2.34           H   new
ATOM      0  HG3 LYS A  24      23.902   7.510  -2.128  1.00  2.34           H   new
ATOM      0  HD2 LYS A  24      23.156   6.317  -0.180  1.00  2.34           H   new
ATOM      0  HD3 LYS A  24      24.586   6.469   0.423  1.00  2.34           H   new
ATOM      0  HE2 LYS A  24      24.374   8.815   0.416  1.00  2.34           H   new
ATOM      0  HE3 LYS A  24      22.983   8.708  -0.280  1.00  2.34           H   new
ATOM      0  HZ1 LYS A  24      22.325   8.916   1.754  1.00  2.34           H   new
ATOM      0  HZ2 LYS A  24      22.472   7.471   1.794  1.00  2.34           H   new
ATOM      0  HZ3 LYS A  24      23.517   8.324   2.335  1.00  2.34           H   new
ATOM    369  N   THR A  25      26.741   3.444  -3.391  1.00  2.14           N
ATOM    370  CA  THR A  25      26.943   2.188  -4.096  1.00  2.14           C
ATOM    371  C   THR A  25      27.719   1.243  -3.189  1.00  2.14           C
ATOM    372  O   THR A  25      27.357   0.074  -3.030  1.00  2.14           O
ATOM    373  CB  THR A  25      27.732   2.373  -5.407  1.00  2.14           C
ATOM    374  CG2 THR A  25      27.939   1.027  -6.057  1.00  2.14           C
ATOM    375  OG1 THR A  25      27.018   3.223  -6.294  1.00  2.14           O
ATOM      0  H   THR A  25      27.123   4.125  -3.750  1.00  2.14           H   new
ATOM      0  HA  THR A  25      26.071   1.829  -4.323  1.00  2.14           H   new
ATOM      0  HB  THR A  25      28.590   2.778  -5.207  1.00  2.14           H   new
ATOM      0  HG1 THR A  25      27.456   3.319  -7.004  1.00  2.14           H   new
ATOM      0 HG21 THR A  25      28.435   1.139  -6.883  1.00  2.14           H   new
ATOM      0 HG22 THR A  25      28.437   0.451  -5.457  1.00  2.14           H   new
ATOM      0 HG23 THR A  25      27.078   0.625  -6.250  1.00  2.14           H   new
ATOM    383  N   THR A  26      28.766   1.781  -2.561  1.00  1.95           N
ATOM    384  CA  THR A  26      29.628   1.027  -1.677  1.00  1.95           C
ATOM    385  C   THR A  26      28.850   0.496  -0.480  1.00  1.95           C
ATOM    386  O   THR A  26      28.962  -0.687  -0.142  1.00  1.95           O
ATOM    387  CB  THR A  26      30.783   1.912  -1.189  1.00  1.95           C
ATOM    388  CG2 THR A  26      31.675   1.142  -0.235  1.00  1.95           C
ATOM    389  OG1 THR A  26      31.549   2.357  -2.323  1.00  1.95           O
ATOM      0  H   THR A  26      28.992   2.607  -2.643  1.00  1.95           H   new
ATOM      0  HA  THR A  26      29.984   0.273  -2.173  1.00  1.95           H   new
ATOM      0  HB  THR A  26      30.419   2.678  -0.718  1.00  1.95           H   new
ATOM      0  HG1 THR A  26      31.126   2.959  -2.728  1.00  1.95           H   new
ATOM      0 HG21 THR A  26      32.399   1.714   0.064  1.00  1.95           H   new
ATOM      0 HG22 THR A  26      31.155   0.852   0.531  1.00  1.95           H   new
ATOM      0 HG23 THR A  26      32.042   0.367  -0.689  1.00  1.95           H   new
ATOM    397  N   LYS A  27      28.027   1.345   0.152  1.00  1.78           N
ATOM    398  CA  LYS A  27      27.257   0.885   1.301  1.00  1.78           C
ATOM    399  C   LYS A  27      26.280  -0.219   0.904  1.00  1.78           C
ATOM    400  O   LYS A  27      26.161  -1.222   1.613  1.00  1.78           O
ATOM    401  CB  LYS A  27      26.533   2.060   1.956  1.00  1.78           C
ATOM    402  CG  LYS A  27      27.461   2.998   2.745  1.00  1.78           C
ATOM    403  CD  LYS A  27      26.698   4.166   3.343  1.00  1.78           C
ATOM    404  CE  LYS A  27      27.621   5.088   4.135  1.00  1.78           C
ATOM    405  NZ  LYS A  27      28.153   4.426   5.360  1.00  1.78           N1+
ATOM      0  H   LYS A  27      27.906   2.168  -0.066  1.00  1.78           H   new
ATOM      0  HA  LYS A  27      27.870   0.506   1.950  1.00  1.78           H   new
ATOM      0  HB2 LYS A  27      26.077   2.572   1.269  1.00  1.78           H   new
ATOM      0  HB3 LYS A  27      25.850   1.716   2.553  1.00  1.78           H   new
ATOM      0  HG2 LYS A  27      27.899   2.500   3.453  1.00  1.78           H   new
ATOM      0  HG3 LYS A  27      28.158   3.332   2.159  1.00  1.78           H   new
ATOM      0  HD2 LYS A  27      26.266   4.669   2.635  1.00  1.78           H   new
ATOM      0  HD3 LYS A  27      25.996   3.833   3.923  1.00  1.78           H   new
ATOM      0  HE2 LYS A  27      28.360   5.366   3.572  1.00  1.78           H   new
ATOM      0  HE3 LYS A  27      27.138   5.891   4.386  1.00  1.78           H   new
ATOM      0  HZ1 LYS A  27      28.565   5.029   5.869  1.00  1.78           H   new
ATOM      0  HZ2 LYS A  27      27.481   4.062   5.817  1.00  1.78           H   new
ATOM      0  HZ3 LYS A  27      28.731   3.791   5.127  1.00  1.78           H   new
ATOM    419  N   TYR A  28      25.623  -0.080  -0.249  1.00  1.63           N
ATOM    420  CA  TYR A  28      24.752  -1.143  -0.730  1.00  1.63           C
ATOM    421  C   TYR A  28      25.495  -2.442  -0.945  1.00  1.63           C
ATOM    422  O   TYR A  28      25.073  -3.491  -0.455  1.00  1.63           O
ATOM    423  CB  TYR A  28      24.033  -0.750  -2.008  1.00  1.63           C
ATOM    424  CG  TYR A  28      23.382  -1.925  -2.671  1.00  1.63           C
ATOM    425  CD1 TYR A  28      22.206  -2.486  -2.191  1.00  1.63           C
ATOM    426  CD2 TYR A  28      23.989  -2.442  -3.797  1.00  1.63           C
ATOM    427  CE1 TYR A  28      21.661  -3.583  -2.847  1.00  1.63           C
ATOM    428  CE2 TYR A  28      23.452  -3.507  -4.440  1.00  1.63           C
ATOM    429  CZ  TYR A  28      22.302  -4.083  -3.974  1.00  1.63           C
ATOM    430  OH  TYR A  28      21.805  -5.148  -4.641  1.00  1.63           O
ATOM      0  H   TYR A  28      25.669   0.612  -0.758  1.00  1.63           H   new
ATOM      0  HA  TYR A  28      24.094  -1.282  -0.031  1.00  1.63           H   new
ATOM      0  HB2 TYR A  28      23.361  -0.080  -1.807  1.00  1.63           H   new
ATOM      0  HB3 TYR A  28      24.665  -0.343  -2.621  1.00  1.63           H   new
ATOM      0  HD1 TYR A  28      21.788  -2.132  -1.439  1.00  1.63           H   new
ATOM      0  HD2 TYR A  28      24.773  -2.057  -4.117  1.00  1.63           H   new
ATOM      0  HE1 TYR A  28      20.878  -3.977  -2.536  1.00  1.63           H   new
ATOM      0  HE2 TYR A  28      23.866  -3.847  -5.200  1.00  1.63           H   new
ATOM      0  HH  TYR A  28      21.303  -5.589  -4.132  1.00  1.63           H   new
ATOM    440  N   LEU A  29      26.610  -2.385  -1.665  1.00  1.50           N
ATOM    441  CA  LEU A  29      27.348  -3.598  -1.947  1.00  1.50           C
ATOM    442  C   LEU A  29      27.874  -4.218  -0.662  1.00  1.50           C
ATOM    443  O   LEU A  29      27.908  -5.445  -0.543  1.00  1.50           O
ATOM    444  CB  LEU A  29      28.469  -3.305  -2.935  1.00  1.50           C
ATOM    445  CG  LEU A  29      27.969  -2.958  -4.342  1.00  1.50           C
ATOM    446  CD1 LEU A  29      29.143  -2.552  -5.203  1.00  1.50           C
ATOM    447  CD2 LEU A  29      27.214  -4.161  -4.921  1.00  1.50           C
ATOM      0  H   LEU A  29      26.948  -1.665  -1.992  1.00  1.50           H   new
ATOM      0  HA  LEU A  29      26.752  -4.246  -2.354  1.00  1.50           H   new
ATOM      0  HB2 LEU A  29      29.003  -2.568  -2.598  1.00  1.50           H   new
ATOM      0  HB3 LEU A  29      29.053  -4.077  -2.989  1.00  1.50           H   new
ATOM      0  HG  LEU A  29      27.353  -2.209  -4.312  1.00  1.50           H   new
ATOM      0 HD11 LEU A  29      28.830  -2.332  -6.094  1.00  1.50           H   new
ATOM      0 HD12 LEU A  29      29.578  -1.778  -4.813  1.00  1.50           H   new
ATOM      0 HD13 LEU A  29      29.775  -3.286  -5.255  1.00  1.50           H   new
ATOM      0 HD21 LEU A  29      26.896  -3.945  -5.812  1.00  1.50           H   new
ATOM      0 HD22 LEU A  29      27.809  -4.925  -4.967  1.00  1.50           H   new
ATOM      0 HD23 LEU A  29      26.459  -4.374  -4.351  1.00  1.50           H   new
ATOM    459  N   THR A  30      28.254  -3.382   0.309  1.00  1.40           N
ATOM    460  CA  THR A  30      28.728  -3.858   1.596  1.00  1.40           C
ATOM    461  C   THR A  30      27.597  -4.607   2.292  1.00  1.40           C
ATOM    462  O   THR A  30      27.810  -5.684   2.853  1.00  1.40           O
ATOM    463  CB  THR A  30      29.215  -2.700   2.476  1.00  1.40           C
ATOM    464  CG2 THR A  30      29.675  -3.231   3.815  1.00  1.40           C
ATOM    465  OG1 THR A  30      30.298  -2.023   1.815  1.00  1.40           O
ATOM      0  H   THR A  30      28.242  -2.525   0.233  1.00  1.40           H   new
ATOM      0  HA  THR A  30      29.481  -4.452   1.452  1.00  1.40           H   new
ATOM      0  HB  THR A  30      28.487  -2.075   2.621  1.00  1.40           H   new
ATOM      0  HG1 THR A  30      29.996  -1.569   1.176  1.00  1.40           H   new
ATOM      0 HG21 THR A  30      29.982  -2.495   4.367  1.00  1.40           H   new
ATOM      0 HG22 THR A  30      28.937  -3.680   4.256  1.00  1.40           H   new
ATOM      0 HG23 THR A  30      30.402  -3.859   3.682  1.00  1.40           H   new
ATOM    473  N   LYS A  31      26.377  -4.051   2.251  1.00  1.32           N
ATOM    474  CA  LYS A  31      25.232  -4.737   2.835  1.00  1.32           C
ATOM    475  C   LYS A  31      25.074  -6.116   2.218  1.00  1.32           C
ATOM    476  O   LYS A  31      24.872  -7.100   2.936  1.00  1.32           O
ATOM    477  CB  LYS A  31      23.920  -3.972   2.629  1.00  1.32           C
ATOM    478  CG  LYS A  31      22.709  -4.703   3.243  1.00  1.32           C
ATOM    479  CD  LYS A  31      21.393  -3.954   3.045  1.00  1.32           C
ATOM    480  CE  LYS A  31      20.220  -4.764   3.625  1.00  1.32           C
ATOM    481  NZ  LYS A  31      18.913  -4.085   3.439  1.00  1.32           N1+
ATOM      0  H   LYS A  31      26.200  -3.289   1.894  1.00  1.32           H   new
ATOM      0  HA  LYS A  31      25.408  -4.800   3.787  1.00  1.32           H   new
ATOM      0  HB2 LYS A  31      23.997  -3.090   3.026  1.00  1.32           H   new
ATOM      0  HB3 LYS A  31      23.769  -3.844   1.679  1.00  1.32           H   new
ATOM      0  HG2 LYS A  31      22.636  -5.585   2.846  1.00  1.32           H   new
ATOM      0  HG3 LYS A  31      22.862  -4.831   4.192  1.00  1.32           H   new
ATOM      0  HD2 LYS A  31      21.440  -3.087   3.477  1.00  1.32           H   new
ATOM      0  HD3 LYS A  31      21.246  -3.792   2.100  1.00  1.32           H   new
ATOM      0  HE2 LYS A  31      20.192  -5.636   3.200  1.00  1.32           H   new
ATOM      0  HE3 LYS A  31      20.371  -4.914   4.571  1.00  1.32           H   new
ATOM      0  HZ1 LYS A  31      18.266  -4.586   3.788  1.00  1.32           H   new
ATOM      0  HZ2 LYS A  31      18.928  -3.294   3.847  1.00  1.32           H   new
ATOM      0  HZ3 LYS A  31      18.761  -3.967   2.570  1.00  1.32           H   new
ATOM    495  N   VAL A  32      25.191  -6.196   0.888  1.00  1.25           N
ATOM    496  CA  VAL A  32      25.023  -7.473   0.214  1.00  1.25           C
ATOM    497  C   VAL A  32      26.117  -8.439   0.653  1.00  1.25           C
ATOM    498  O   VAL A  32      25.833  -9.583   1.012  1.00  1.25           O
ATOM    499  CB  VAL A  32      25.103  -7.320  -1.323  1.00  1.25           C
ATOM    500  CG1 VAL A  32      25.089  -8.715  -1.968  1.00  1.25           C
ATOM    501  CG2 VAL A  32      23.952  -6.441  -1.848  1.00  1.25           C
ATOM      0  H   VAL A  32      25.364  -5.531   0.371  1.00  1.25           H   new
ATOM      0  HA  VAL A  32      24.147  -7.813   0.454  1.00  1.25           H   new
ATOM      0  HB  VAL A  32      25.930  -6.874  -1.562  1.00  1.25           H   new
ATOM      0 HG11 VAL A  32      25.139  -8.626  -2.933  1.00  1.25           H   new
ATOM      0 HG12 VAL A  32      25.850  -9.226  -1.651  1.00  1.25           H   new
ATOM      0 HG13 VAL A  32      24.269  -9.174  -1.728  1.00  1.25           H   new
ATOM      0 HG21 VAL A  32      24.021  -6.358  -2.812  1.00  1.25           H   new
ATOM      0 HG22 VAL A  32      23.102  -6.849  -1.619  1.00  1.25           H   new
ATOM      0 HG23 VAL A  32      24.006  -5.561  -1.444  1.00  1.25           H   new
ATOM    511  N   GLU A  33      27.374  -7.983   0.663  1.00  1.20           N
ATOM    512  CA  GLU A  33      28.463  -8.865   1.060  1.00  1.20           C
ATOM    513  C   GLU A  33      28.250  -9.388   2.472  1.00  1.20           C
ATOM    514  O   GLU A  33      28.362 -10.591   2.714  1.00  1.20           O
ATOM    515  CB  GLU A  33      29.821  -8.149   0.983  1.00  1.20           C
ATOM    516  CG  GLU A  33      31.023  -9.064   1.319  1.00  1.20           C
ATOM    517  CD  GLU A  33      32.391  -8.382   1.235  1.00  1.20           C
ATOM    518  OE1 GLU A  33      32.446  -7.201   0.994  1.00  1.20           O
ATOM    519  OE2 GLU A  33      33.377  -9.065   1.389  1.00  1.20           O1-
ATOM      0  H   GLU A  33      27.609  -7.184   0.448  1.00  1.20           H   new
ATOM      0  HA  GLU A  33      28.467  -9.610   0.439  1.00  1.20           H   new
ATOM      0  HB2 GLU A  33      29.938  -7.789   0.090  1.00  1.20           H   new
ATOM      0  HB3 GLU A  33      29.816  -7.396   1.594  1.00  1.20           H   new
ATOM      0  HG2 GLU A  33      30.905  -9.416   2.215  1.00  1.20           H   new
ATOM      0  HG3 GLU A  33      31.016  -9.822   0.714  1.00  1.20           H   new
ATOM    526  N   ASN A  34      27.909  -8.495   3.403  1.00  1.18           N
ATOM    527  CA  ASN A  34      27.705  -8.903   4.783  1.00  1.18           C
ATOM    528  C   ASN A  34      26.537  -9.864   4.921  1.00  1.18           C
ATOM    529  O   ASN A  34      26.613 -10.834   5.677  1.00  1.18           O
ATOM    530  CB  ASN A  34      27.503  -7.693   5.670  1.00  1.18           C
ATOM    531  CG  ASN A  34      28.778  -6.929   5.916  1.00  1.18           C
ATOM    532  ND2 ASN A  34      28.644  -5.698   6.336  1.00  1.18           N
ATOM    533  OD1 ASN A  34      29.888  -7.452   5.747  1.00  1.18           O
ATOM      0  H   ASN A  34      27.793  -7.656   3.253  1.00  1.18           H   new
ATOM      0  HA  ASN A  34      28.504  -9.372   5.069  1.00  1.18           H   new
ATOM      0  HB2 ASN A  34      26.851  -7.103   5.261  1.00  1.18           H   new
ATOM      0  HB3 ASN A  34      27.133  -7.979   6.520  1.00  1.18           H   new
ATOM      0 HD21 ASN A  34      29.341  -5.223   6.505  1.00  1.18           H   new
ATOM      0 HD22 ASN A  34      27.859  -5.363   6.443  1.00  1.18           H   new
ATOM    540  N   TRP A  35      25.479  -9.651   4.140  1.00  1.18           N
ATOM    541  CA  TRP A  35      24.314 -10.516   4.195  1.00  1.18           C
ATOM    542  C   TRP A  35      24.751 -11.922   3.809  1.00  1.18           C
ATOM    543  O   TRP A  35      24.432 -12.888   4.505  1.00  1.18           O
ATOM    544  CB  TRP A  35      23.226  -9.971   3.259  1.00  1.18           C
ATOM    545  CG  TRP A  35      21.874 -10.644   3.315  1.00  1.18           C
ATOM    546  CD1 TRP A  35      20.899 -10.349   4.222  1.00  1.18           C
ATOM    547  CD2 TRP A  35      21.295 -11.633   2.422  1.00  1.18           C
ATOM    548  CE2 TRP A  35      19.991 -11.867   2.874  1.00  1.18           C
ATOM    549  CE3 TRP A  35      21.755 -12.310   1.288  1.00  1.18           C
ATOM    550  NE1 TRP A  35      19.777 -11.087   3.973  1.00  1.18           N
ATOM    551  CZ2 TRP A  35      19.152 -12.737   2.240  1.00  1.18           C
ATOM    552  CZ3 TRP A  35      20.893 -13.176   0.659  1.00  1.18           C
ATOM    553  CH2 TRP A  35      19.633 -13.378   1.126  1.00  1.18           C
ATOM      0  H   TRP A  35      25.421  -9.008   3.572  1.00  1.18           H   new
ATOM      0  HA  TRP A  35      23.937 -10.543   5.088  1.00  1.18           H   new
ATOM      0  HB2 TRP A  35      23.103  -9.029   3.456  1.00  1.18           H   new
ATOM      0  HB3 TRP A  35      23.555 -10.030   2.348  1.00  1.18           H   new
ATOM      0  HD1 TRP A  35      20.986  -9.732   4.913  1.00  1.18           H   new
ATOM      0  HE1 TRP A  35      19.052 -11.064   4.435  1.00  1.18           H   new
ATOM      0  HE3 TRP A  35      22.619 -12.178   0.969  1.00  1.18           H   new
ATOM      0  HZ2 TRP A  35      18.289 -12.889   2.551  1.00  1.18           H   new
ATOM      0  HZ3 TRP A  35      21.177 -13.632  -0.100  1.00  1.18           H   new
ATOM      0  HH2 TRP A  35      19.077 -13.972   0.675  1.00  1.18           H   new
ATOM    564  N   VAL A  36      25.531 -12.025   2.732  1.00  1.20           N
ATOM    565  CA  VAL A  36      26.018 -13.312   2.258  1.00  1.20           C
ATOM    566  C   VAL A  36      26.960 -13.973   3.251  1.00  1.20           C
ATOM    567  O   VAL A  36      26.877 -15.171   3.489  1.00  1.20           O
ATOM    568  CB  VAL A  36      26.741 -13.161   0.919  1.00  1.20           C
ATOM    569  CG1 VAL A  36      27.386 -14.494   0.533  1.00  1.20           C
ATOM    570  CG2 VAL A  36      25.753 -12.731  -0.083  1.00  1.20           C
ATOM      0  H   VAL A  36      25.789 -11.353   2.261  1.00  1.20           H   new
ATOM      0  HA  VAL A  36      25.237 -13.877   2.151  1.00  1.20           H   new
ATOM      0  HB  VAL A  36      27.447 -12.499   0.975  1.00  1.20           H   new
ATOM      0 HG11 VAL A  36      27.845 -14.398  -0.316  1.00  1.20           H   new
ATOM      0 HG12 VAL A  36      28.023 -14.755   1.216  1.00  1.20           H   new
ATOM      0 HG13 VAL A  36      26.700 -15.175   0.454  1.00  1.20           H   new
ATOM      0 HG21 VAL A  36      26.188 -12.628  -0.944  1.00  1.20           H   new
ATOM      0 HG22 VAL A  36      25.052 -13.398  -0.154  1.00  1.20           H   new
ATOM      0 HG23 VAL A  36      25.366 -11.883   0.187  1.00  1.20           H   new
ATOM    580  N   LEU A  37      27.864 -13.209   3.843  1.00  1.22           N
ATOM    581  CA  LEU A  37      28.784 -13.780   4.816  1.00  1.22           C
ATOM    582  C   LEU A  37      28.036 -14.341   6.027  1.00  1.22           C
ATOM    583  O   LEU A  37      28.393 -15.389   6.565  1.00  1.22           O
ATOM    584  CB  LEU A  37      29.779 -12.713   5.272  1.00  1.22           C
ATOM    585  CG  LEU A  37      30.785 -12.248   4.212  1.00  1.22           C
ATOM    586  CD1 LEU A  37      31.559 -11.047   4.743  1.00  1.22           C
ATOM    587  CD2 LEU A  37      31.708 -13.394   3.869  1.00  1.22           C
ATOM      0  H   LEU A  37      27.963 -12.367   3.699  1.00  1.22           H   new
ATOM      0  HA  LEU A  37      29.259 -14.511   4.390  1.00  1.22           H   new
ATOM      0  HB2 LEU A  37      29.281 -11.941   5.583  1.00  1.22           H   new
ATOM      0  HB3 LEU A  37      30.272 -13.058   6.033  1.00  1.22           H   new
ATOM      0  HG  LEU A  37      30.324 -11.975   3.403  1.00  1.22           H   new
ATOM      0 HD11 LEU A  37      32.196 -10.751   4.074  1.00  1.22           H   new
ATOM      0 HD12 LEU A  37      30.941 -10.326   4.942  1.00  1.22           H   new
ATOM      0 HD13 LEU A  37      32.033 -11.299   5.551  1.00  1.22           H   new
ATOM      0 HD21 LEU A  37      32.347 -13.106   3.199  1.00  1.22           H   new
ATOM      0 HD22 LEU A  37      32.182 -13.678   4.666  1.00  1.22           H   new
ATOM      0 HD23 LEU A  37      31.188 -14.136   3.522  1.00  1.22           H   new
ATOM    599  N   ARG A  38      26.981 -13.638   6.447  1.00  1.24           N
ATOM    600  CA  ARG A  38      26.156 -14.043   7.579  1.00  1.24           C
ATOM    601  C   ARG A  38      25.219 -15.204   7.243  1.00  1.24           C
ATOM    602  O   ARG A  38      24.958 -16.067   8.086  1.00  1.24           O
ATOM    603  CB  ARG A  38      25.341 -12.849   8.043  1.00  1.24           C
ATOM    604  CG  ARG A  38      26.169 -11.751   8.698  1.00  1.24           C
ATOM    605  CD  ARG A  38      25.378 -10.526   8.946  1.00  1.24           C
ATOM    606  NE  ARG A  38      26.191  -9.473   9.544  1.00  1.24           N
ATOM    607  CZ  ARG A  38      25.815  -8.185   9.660  1.00  1.24           C
ATOM    608  NH1 ARG A  38      24.643  -7.797   9.210  1.00  1.24           N1+
ATOM    609  NH2 ARG A  38      26.627  -7.309  10.226  1.00  1.24           N
ATOM      0  H   ARG A  38      26.725 -12.906   6.076  1.00  1.24           H   new
ATOM      0  HA  ARG A  38      26.749 -14.353   8.281  1.00  1.24           H   new
ATOM      0  HB2 ARG A  38      24.869 -12.475   7.282  1.00  1.24           H   new
ATOM      0  HB3 ARG A  38      24.668 -13.153   8.672  1.00  1.24           H   new
ATOM      0  HG2 ARG A  38      26.529 -12.077   9.538  1.00  1.24           H   new
ATOM      0  HG3 ARG A  38      26.925 -11.536   8.130  1.00  1.24           H   new
ATOM      0  HD2 ARG A  38      25.001 -10.209   8.111  1.00  1.24           H   new
ATOM      0  HD3 ARG A  38      24.634 -10.734   9.533  1.00  1.24           H   new
ATOM      0  HE  ARG A  38      26.967  -9.690   9.844  1.00  1.24           H   new
ATOM      0 HH11 ARG A  38      24.114  -8.366   8.841  1.00  1.24           H   new
ATOM      0 HH12 ARG A  38      24.405  -6.974   9.285  1.00  1.24           H   new
ATOM      0 HH21 ARG A  38      27.395  -7.562  10.520  1.00  1.24           H   new
ATOM      0 HH22 ARG A  38      26.388  -6.486  10.300  1.00  1.24           H   new
ATOM    623  N   ASN A  39      24.723 -15.234   6.005  1.00  1.24           N
ATOM    624  CA  ASN A  39      23.774 -16.241   5.558  1.00  1.24           C
ATOM    625  C   ASN A  39      24.178 -16.868   4.209  1.00  1.24           C
ATOM    626  O   ASN A  39      23.409 -16.777   3.245  1.00  1.24           O
ATOM    627  CB  ASN A  39      22.403 -15.611   5.409  1.00  1.24           C
ATOM    628  CG  ASN A  39      21.857 -15.004   6.659  1.00  1.24           C
ATOM    629  ND2 ASN A  39      22.013 -13.710   6.781  1.00  1.24           N
ATOM    630  OD1 ASN A  39      21.297 -15.694   7.520  1.00  1.24           O
ATOM      0  H   ASN A  39      24.933 -14.662   5.398  1.00  1.24           H   new
ATOM      0  HA  ASN A  39      23.764 -16.944   6.226  1.00  1.24           H   new
ATOM      0  HB2 ASN A  39      22.448 -14.926   4.724  1.00  1.24           H   new
ATOM      0  HB3 ASN A  39      21.782 -16.287   5.094  1.00  1.24           H   new
ATOM      0 HD21 ASN A  39      21.721 -13.306   7.482  1.00  1.24           H   new
ATOM      0 HD22 ASN A  39      22.408 -13.264   6.161  1.00  1.24           H   new
ATOM    637  N   PRO A  40      25.320 -17.590   4.123  1.00  1.22           N
ATOM    638  CA  PRO A  40      25.909 -18.127   2.898  1.00  1.22           C
ATOM    639  C   PRO A  40      25.007 -19.142   2.217  1.00  1.22           C
ATOM    640  O   PRO A  40      25.109 -19.368   1.006  1.00  1.22           O
ATOM    641  CB  PRO A  40      27.204 -18.777   3.397  1.00  1.22           C
ATOM    642  CG  PRO A  40      26.953 -19.068   4.862  1.00  1.22           C
ATOM    643  CD  PRO A  40      26.082 -17.931   5.341  1.00  1.22           C
ATOM      0  HA  PRO A  40      26.052 -17.444   2.224  1.00  1.22           H   new
ATOM      0  HB2 PRO A  40      27.402 -19.590   2.906  1.00  1.22           H   new
ATOM      0  HB3 PRO A  40      27.963 -18.184   3.281  1.00  1.22           H   new
ATOM      0  HG2 PRO A  40      26.511 -19.923   4.980  1.00  1.22           H   new
ATOM      0  HG3 PRO A  40      27.784 -19.108   5.360  1.00  1.22           H   new
ATOM      0  HD2 PRO A  40      25.500 -18.201   6.069  1.00  1.22           H   new
ATOM      0  HD3 PRO A  40      26.608 -17.182   5.662  1.00  1.22           H   new
ATOM    651  N   GLY A  41      24.074 -19.709   2.978  1.00  1.17           N
ATOM    652  CA  GLY A  41      23.136 -20.675   2.441  1.00  1.17           C
ATOM    653  C   GLY A  41      22.361 -20.079   1.271  1.00  1.17           C
ATOM    654  O   GLY A  41      21.965 -20.798   0.353  1.00  1.17           O
ATOM      0  H   GLY A  41      23.971 -19.542   3.815  1.00  1.17           H   new
ATOM      0  HA2 GLY A  41      23.612 -21.468   2.149  1.00  1.17           H   new
ATOM      0  HA3 GLY A  41      22.519 -20.954   3.135  1.00  1.17           H   new
ATOM    658  N   TYR A  42      22.152 -18.757   1.277  1.00  1.11           N
ATOM    659  CA  TYR A  42      21.409 -18.156   0.187  1.00  1.11           C
ATOM    660  C   TYR A  42      22.224 -18.146  -1.087  1.00  1.11           C
ATOM    661  O   TYR A  42      21.659 -18.159  -2.179  1.00  1.11           O
ATOM    662  CB  TYR A  42      20.967 -16.744   0.528  1.00  1.11           C
ATOM    663  CG  TYR A  42      19.850 -16.691   1.509  1.00  1.11           C
ATOM    664  CD1 TYR A  42      20.086 -16.209   2.763  1.00  1.11           C
ATOM    665  CD2 TYR A  42      18.585 -17.119   1.150  1.00  1.11           C
ATOM    666  CE1 TYR A  42      19.071 -16.138   3.690  1.00  1.11           C
ATOM    667  CE2 TYR A  42      17.558 -17.054   2.069  1.00  1.11           C
ATOM    668  CZ  TYR A  42      17.800 -16.563   3.339  1.00  1.11           C
ATOM    669  OH  TYR A  42      16.778 -16.492   4.258  1.00  1.11           O
ATOM      0  H   TYR A  42      22.425 -18.214   1.885  1.00  1.11           H   new
ATOM      0  HA  TYR A  42      20.618 -18.699   0.047  1.00  1.11           H   new
ATOM      0  HB2 TYR A  42      21.724 -16.253   0.884  1.00  1.11           H   new
ATOM      0  HB3 TYR A  42      20.694 -16.293  -0.286  1.00  1.11           H   new
ATOM      0  HD1 TYR A  42      20.941 -15.926   2.994  1.00  1.11           H   new
ATOM      0  HD2 TYR A  42      18.428 -17.448   0.295  1.00  1.11           H   new
ATOM      0  HE1 TYR A  42      19.237 -15.808   4.544  1.00  1.11           H   new
ATOM      0  HE2 TYR A  42      16.705 -17.340   1.835  1.00  1.11           H   new
ATOM      0  HH  TYR A  42      16.069 -16.780   3.912  1.00  1.11           H   new
ATOM    679  N   ALA A  43      23.556 -18.100  -0.971  1.00  1.04           N
ATOM    680  CA  ALA A  43      24.385 -18.120  -2.158  1.00  1.04           C
ATOM    681  C   ALA A  43      24.216 -19.467  -2.816  1.00  1.04           C
ATOM    682  O   ALA A  43      24.110 -19.566  -4.037  1.00  1.04           O
ATOM    683  CB  ALA A  43      25.837 -17.850  -1.819  1.00  1.04           C
ATOM      0  H   ALA A  43      23.983 -18.058  -0.226  1.00  1.04           H   new
ATOM      0  HA  ALA A  43      24.110 -17.417  -2.767  1.00  1.04           H   new
ATOM      0  HB1 ALA A  43      26.368 -17.869  -2.631  1.00  1.04           H   new
ATOM      0  HB2 ALA A  43      25.915 -16.978  -1.402  1.00  1.04           H   new
ATOM      0  HB3 ALA A  43      26.158 -18.530  -1.207  1.00  1.04           H   new
ATOM    689  N   LEU A  44      24.139 -20.512  -1.988  1.00  0.96           N
ATOM    690  CA  LEU A  44      23.996 -21.864  -2.510  1.00  0.96           C
ATOM    691  C   LEU A  44      22.657 -22.015  -3.223  1.00  0.96           C
ATOM    692  O   LEU A  44      22.570 -22.635  -4.291  1.00  0.96           O
ATOM    693  CB  LEU A  44      24.119 -22.874  -1.377  1.00  0.96           C
ATOM    694  CG  LEU A  44      25.507 -22.934  -0.733  1.00  0.96           C
ATOM    695  CD1 LEU A  44      25.467 -23.864   0.464  1.00  0.96           C
ATOM    696  CD2 LEU A  44      26.523 -23.385  -1.766  1.00  0.96           C
ATOM      0  H   LEU A  44      24.168 -20.456  -1.130  1.00  0.96           H   new
ATOM      0  HA  LEU A  44      24.703 -22.032  -3.152  1.00  0.96           H   new
ATOM      0  HB2 LEU A  44      23.466 -22.658  -0.693  1.00  0.96           H   new
ATOM      0  HB3 LEU A  44      23.893 -23.754  -1.717  1.00  0.96           H   new
ATOM      0  HG  LEU A  44      25.772 -22.056  -0.419  1.00  0.96           H   new
ATOM      0 HD11 LEU A  44      26.346 -23.903   0.873  1.00  0.96           H   new
ATOM      0 HD12 LEU A  44      24.824 -23.532   1.110  1.00  0.96           H   new
ATOM      0 HD13 LEU A  44      25.205 -24.752   0.175  1.00  0.96           H   new
ATOM      0 HD21 LEU A  44      27.403 -23.423  -1.359  1.00  0.96           H   new
ATOM      0 HD22 LEU A  44      26.281 -24.265  -2.096  1.00  0.96           H   new
ATOM      0 HD23 LEU A  44      26.536 -22.756  -2.504  1.00  0.96           H   new
ATOM    708  N   VAL A  45      21.620 -21.395  -2.656  1.00  0.90           N
ATOM    709  CA  VAL A  45      20.310 -21.426  -3.284  1.00  0.90           C
ATOM    710  C   VAL A  45      20.361 -20.681  -4.605  1.00  0.90           C
ATOM    711  O   VAL A  45      19.865 -21.174  -5.621  1.00  0.90           O
ATOM    712  CB  VAL A  45      19.244 -20.788  -2.382  1.00  0.90           C
ATOM    713  CG1 VAL A  45      17.953 -20.660  -3.143  1.00  0.90           C
ATOM    714  CG2 VAL A  45      19.044 -21.633  -1.149  1.00  0.90           C
ATOM      0  H   VAL A  45      21.658 -20.957  -1.917  1.00  0.90           H   new
ATOM      0  HA  VAL A  45      20.069 -22.354  -3.433  1.00  0.90           H   new
ATOM      0  HB  VAL A  45      19.538 -19.905  -2.109  1.00  0.90           H   new
ATOM      0 HG11 VAL A  45      17.280 -20.257  -2.573  1.00  0.90           H   new
ATOM      0 HG12 VAL A  45      18.091 -20.101  -3.924  1.00  0.90           H   new
ATOM      0 HG13 VAL A  45      17.654 -21.539  -3.424  1.00  0.90           H   new
ATOM      0 HG21 VAL A  45      18.370 -21.225  -0.583  1.00  0.90           H   new
ATOM      0 HG22 VAL A  45      18.754 -22.521  -1.409  1.00  0.90           H   new
ATOM      0 HG23 VAL A  45      19.880 -21.697  -0.661  1.00  0.90           H   new
ATOM    724  N   ALA A  46      20.975 -19.495  -4.604  1.00  0.84           N
ATOM    725  CA  ALA A  46      21.083 -18.713  -5.821  1.00  0.84           C
ATOM    726  C   ALA A  46      21.839 -19.475  -6.886  1.00  0.84           C
ATOM    727  O   ALA A  46      21.457 -19.437  -8.053  1.00  0.84           O
ATOM    728  CB  ALA A  46      21.769 -17.405  -5.541  1.00  0.84           C
ATOM      0  H   ALA A  46      21.331 -19.133  -3.910  1.00  0.84           H   new
ATOM      0  HA  ALA A  46      20.187 -18.537  -6.147  1.00  0.84           H   new
ATOM      0  HB1 ALA A  46      21.835 -16.892  -6.362  1.00  0.84           H   new
ATOM      0  HB2 ALA A  46      21.257 -16.904  -4.887  1.00  0.84           H   new
ATOM      0  HB3 ALA A  46      22.659 -17.574  -5.193  1.00  0.84           H   new
ATOM    734  N   LEU A  47      22.885 -20.214  -6.503  1.00  0.79           N
ATOM    735  CA  LEU A  47      23.609 -20.984  -7.498  1.00  0.79           C
ATOM    736  C   LEU A  47      22.701 -22.027  -8.108  1.00  0.79           C
ATOM    737  O   LEU A  47      22.602 -22.132  -9.330  1.00  0.79           O
ATOM    738  CB  LEU A  47      24.816 -21.684  -6.869  1.00  0.79           C
ATOM    739  CG  LEU A  47      25.993 -20.810  -6.476  1.00  0.79           C
ATOM    740  CD1 LEU A  47      26.978 -21.626  -5.674  1.00  0.79           C
ATOM    741  CD2 LEU A  47      26.639 -20.293  -7.715  1.00  0.79           C
ATOM      0  H   LEU A  47      23.179 -20.278  -5.697  1.00  0.79           H   new
ATOM      0  HA  LEU A  47      23.917 -20.372  -8.185  1.00  0.79           H   new
ATOM      0  HB2 LEU A  47      24.512 -22.154  -6.077  1.00  0.79           H   new
ATOM      0  HB3 LEU A  47      25.134 -22.355  -7.493  1.00  0.79           H   new
ATOM      0  HG  LEU A  47      25.692 -20.064  -5.934  1.00  0.79           H   new
ATOM      0 HD11 LEU A  47      27.731 -21.069  -5.422  1.00  0.79           H   new
ATOM      0 HD12 LEU A  47      26.544 -21.963  -4.875  1.00  0.79           H   new
ATOM      0 HD13 LEU A  47      27.293 -22.371  -6.209  1.00  0.79           H   new
ATOM      0 HD21 LEU A  47      27.394 -19.732  -7.477  1.00  0.79           H   new
ATOM      0 HD22 LEU A  47      26.948 -21.038  -8.254  1.00  0.79           H   new
ATOM      0 HD23 LEU A  47      25.997 -19.772  -8.222  1.00  0.79           H   new
ATOM    753  N   ALA A  48      21.936 -22.732  -7.276  1.00  0.76           N
ATOM    754  CA  ALA A  48      21.045 -23.747  -7.810  1.00  0.76           C
ATOM    755  C   ALA A  48      20.013 -23.143  -8.754  1.00  0.76           C
ATOM    756  O   ALA A  48      19.749 -23.683  -9.832  1.00  0.76           O
ATOM    757  CB  ALA A  48      20.343 -24.463  -6.673  1.00  0.76           C
ATOM      0  H   ALA A  48      21.920 -22.639  -6.421  1.00  0.76           H   new
ATOM      0  HA  ALA A  48      21.580 -24.379  -8.315  1.00  0.76           H   new
ATOM      0  HB1 ALA A  48      19.749 -25.140  -7.034  1.00  0.76           H   new
ATOM      0  HB2 ALA A  48      21.002 -24.884  -6.100  1.00  0.76           H   new
ATOM      0  HB3 ALA A  48      19.828 -23.824  -6.157  1.00  0.76           H   new
ATOM    763  N   ILE A  49      19.458 -21.994  -8.376  1.00  0.74           N
ATOM    764  CA  ILE A  49      18.434 -21.381  -9.199  1.00  0.74           C
ATOM    765  C   ILE A  49      19.011 -20.855 -10.495  1.00  0.74           C
ATOM    766  O   ILE A  49      18.468 -21.112 -11.570  1.00  0.74           O
ATOM    767  CB  ILE A  49      17.741 -20.228  -8.477  1.00  0.74           C
ATOM    768  CG1 ILE A  49      16.953 -20.711  -7.284  1.00  0.74           C
ATOM    769  CG2 ILE A  49      16.825 -19.524  -9.449  1.00  0.74           C
ATOM    770  CD1 ILE A  49      16.511 -19.563  -6.409  1.00  0.74           C
ATOM      0  H   ILE A  49      19.659 -21.564  -7.659  1.00  0.74           H   new
ATOM      0  HA  ILE A  49      17.785 -22.077  -9.387  1.00  0.74           H   new
ATOM      0  HB  ILE A  49      18.419 -19.616  -8.149  1.00  0.74           H   new
ATOM      0 HG12 ILE A  49      16.176 -21.206  -7.587  1.00  0.74           H   new
ATOM      0 HG13 ILE A  49      17.495 -21.325  -6.764  1.00  0.74           H   new
ATOM      0 HG21 ILE A  49      16.379 -18.789  -9.000  1.00  0.74           H   new
ATOM      0 HG22 ILE A  49      17.344 -19.181 -10.193  1.00  0.74           H   new
ATOM      0 HG23 ILE A  49      16.162 -20.150  -9.780  1.00  0.74           H   new
ATOM      0 HD11 ILE A  49      16.009 -19.906  -5.654  1.00  0.74           H   new
ATOM      0 HD12 ILE A  49      17.290 -19.083  -6.087  1.00  0.74           H   new
ATOM      0 HD13 ILE A  49      15.950 -18.961  -6.923  1.00  0.74           H   new
ATOM    782  N   GLY A  50      20.115 -20.120 -10.401  1.00  0.77           N
ATOM    783  CA  GLY A  50      20.733 -19.542 -11.576  1.00  0.77           C
ATOM    784  C   GLY A  50      21.136 -20.622 -12.561  1.00  0.77           C
ATOM    785  O   GLY A  50      20.984 -20.438 -13.771  1.00  0.77           O
ATOM      0  H   GLY A  50      20.519 -19.947  -9.662  1.00  0.77           H   new
ATOM      0  HA2 GLY A  50      20.116 -18.925 -12.001  1.00  0.77           H   new
ATOM      0  HA3 GLY A  50      21.514 -19.028 -11.316  1.00  0.77           H   new
ATOM    789  N   TRP A  51      21.609 -21.770 -12.055  1.00  0.89           N
ATOM    790  CA  TRP A  51      22.008 -22.872 -12.917  1.00  0.89           C
ATOM    791  C   TRP A  51      20.809 -23.438 -13.673  1.00  0.89           C
ATOM    792  O   TRP A  51      20.897 -23.726 -14.867  1.00  0.89           O
ATOM    793  CB  TRP A  51      22.669 -23.981 -12.095  1.00  0.89           C
ATOM    794  CG  TRP A  51      24.045 -23.621 -11.552  1.00  0.89           C
ATOM    795  CD1 TRP A  51      24.909 -22.693 -12.048  1.00  0.89           C
ATOM    796  CD2 TRP A  51      24.697 -24.185 -10.381  1.00  0.89           C
ATOM    797  CE2 TRP A  51      25.939 -23.556 -10.261  1.00  0.89           C
ATOM    798  CE3 TRP A  51      24.330 -25.153  -9.443  1.00  0.89           C
ATOM    799  NE1 TRP A  51      26.055 -22.651 -11.283  1.00  0.89           N
ATOM    800  CZ2 TRP A  51      26.826 -23.871  -9.243  1.00  0.89           C
ATOM    801  CZ3 TRP A  51      25.212 -25.461  -8.418  1.00  0.89           C
ATOM    802  CH2 TRP A  51      26.429 -24.838  -8.321  1.00  0.89           C
ATOM      0  H   TRP A  51      21.704 -21.923 -11.214  1.00  0.89           H   new
ATOM      0  HA  TRP A  51      22.646 -22.528 -13.562  1.00  0.89           H   new
ATOM      0  HB2 TRP A  51      22.089 -24.208 -11.352  1.00  0.89           H   new
ATOM      0  HB3 TRP A  51      22.748 -24.775 -12.646  1.00  0.89           H   new
ATOM      0  HD1 TRP A  51      24.749 -22.163 -12.796  1.00  0.89           H   new
ATOM      0  HE1 TRP A  51      26.732 -22.140 -11.424  1.00  0.89           H   new
ATOM      0  HE3 TRP A  51      23.508 -25.584  -9.505  1.00  0.89           H   new
ATOM      0  HZ2 TRP A  51      27.654 -23.453  -9.178  1.00  0.89           H   new
ATOM      0  HZ3 TRP A  51      24.974 -26.101  -7.786  1.00  0.89           H   new
ATOM      0  HH2 TRP A  51      27.002 -25.065  -7.625  1.00  0.89           H   new
ATOM    813  N   MET A  52      19.675 -23.579 -12.976  1.00  1.19           N
ATOM    814  CA  MET A  52      18.450 -24.086 -13.587  1.00  1.19           C
ATOM    815  C   MET A  52      17.831 -23.104 -14.587  1.00  1.19           C
ATOM    816  O   MET A  52      17.222 -23.523 -15.575  1.00  1.19           O
ATOM    817  CB  MET A  52      17.446 -24.449 -12.496  1.00  1.19           C
ATOM    818  CG  MET A  52      17.834 -25.691 -11.684  1.00  1.19           C
ATOM    819  SD  MET A  52      16.549 -26.223 -10.538  1.00  1.19           S
ATOM    820  CE  MET A  52      16.694 -24.967  -9.268  1.00  1.19           C
ATOM      0  H   MET A  52      19.599 -23.384 -12.142  1.00  1.19           H   new
ATOM      0  HA  MET A  52      18.685 -24.878 -14.095  1.00  1.19           H   new
ATOM      0  HB2 MET A  52      17.351 -23.696 -11.893  1.00  1.19           H   new
ATOM      0  HB3 MET A  52      16.578 -24.598 -12.903  1.00  1.19           H   new
ATOM      0  HG2 MET A  52      18.036 -26.418 -12.293  1.00  1.19           H   new
ATOM      0  HG3 MET A  52      18.645 -25.504 -11.186  1.00  1.19           H   new
ATOM      0  HE1 MET A  52      16.043 -25.136  -8.569  1.00  1.19           H   new
ATOM      0  HE2 MET A  52      17.587 -24.991  -8.890  1.00  1.19           H   new
ATOM      0  HE3 MET A  52      16.531 -24.093  -9.657  1.00  1.19           H   new
ATOM    830  N   LEU A  53      17.979 -21.801 -14.334  1.00  1.80           N
ATOM    831  CA  LEU A  53      17.396 -20.786 -15.205  1.00  1.80           C
ATOM    832  C   LEU A  53      18.233 -20.434 -16.439  1.00  1.80           C
ATOM    833  O   LEU A  53      17.683 -20.198 -17.515  1.00  1.80           O
ATOM    834  CB  LEU A  53      17.209 -19.468 -14.448  1.00  1.80           C
ATOM    835  CG  LEU A  53      16.244 -19.395 -13.301  1.00  1.80           C
ATOM    836  CD1 LEU A  53      16.389 -17.992 -12.671  1.00  1.80           C
ATOM    837  CD2 LEU A  53      14.844 -19.646 -13.790  1.00  1.80           C
ATOM      0  H   LEU A  53      18.414 -21.487 -13.662  1.00  1.80           H   new
ATOM      0  HA  LEU A  53      16.561 -21.186 -15.495  1.00  1.80           H   new
ATOM      0  HB2 LEU A  53      18.079 -19.202 -14.111  1.00  1.80           H   new
ATOM      0  HB3 LEU A  53      16.939 -18.798 -15.096  1.00  1.80           H   new
ATOM      0  HG  LEU A  53      16.434 -20.073 -12.634  1.00  1.80           H   new
ATOM      0 HD11 LEU A  53      15.777 -17.908 -11.923  1.00  1.80           H   new
ATOM      0 HD12 LEU A  53      17.299 -17.870 -12.359  1.00  1.80           H   new
ATOM      0 HD13 LEU A  53      16.181 -17.316 -13.335  1.00  1.80           H   new
ATOM      0 HD21 LEU A  53      14.227 -19.597 -13.043  1.00  1.80           H   new
ATOM      0 HD22 LEU A  53      14.606 -18.976 -14.450  1.00  1.80           H   new
ATOM      0 HD23 LEU A  53      14.795 -20.527 -14.193  1.00  1.80           H   new
ATOM    849  N   GLY A  54      19.553 -20.335 -16.288  1.00  2.86           N
ATOM    850  CA  GLY A  54      20.368 -19.876 -17.408  1.00  2.86           C
ATOM    851  C   GLY A  54      20.620 -20.938 -18.469  1.00  2.86           C
ATOM    852  O   GLY A  54      20.849 -22.114 -18.171  1.00  2.86           O
ATOM      0  H   GLY A  54      19.984 -20.523 -15.568  1.00  2.86           H   new
ATOM      0  HA2 GLY A  54      19.932 -19.115 -17.823  1.00  2.86           H   new
ATOM      0  HA3 GLY A  54      21.221 -19.563 -17.068  1.00  2.86           H   new
ATOM    856  N   SER A  55      20.662 -20.485 -19.725  1.00  4.22           N
ATOM    857  CA  SER A  55      20.935 -21.324 -20.891  1.00  4.22           C
ATOM    858  C   SER A  55      22.421 -21.528 -21.197  1.00  4.22           C
ATOM    859  O   SER A  55      22.784 -22.380 -22.009  1.00  4.22           O
ATOM    860  CB  SER A  55      20.224 -20.736 -22.094  1.00  4.22           C
ATOM    861  OG  SER A  55      20.733 -19.469 -22.410  1.00  4.22           O
ATOM      0  H   SER A  55      20.529 -19.659 -19.925  1.00  4.22           H   new
ATOM      0  HA  SER A  55      20.598 -22.209 -20.682  1.00  4.22           H   new
ATOM      0  HB2 SER A  55      20.326 -21.328 -22.855  1.00  4.22           H   new
ATOM      0  HB3 SER A  55      19.274 -20.670 -21.912  1.00  4.22           H   new
ATOM      0  HG  SER A  55      20.485 -18.914 -21.830  1.00  4.22           H   new
ATOM    867  N   ASN A  56      23.276 -20.740 -20.561  1.00  5.21           N
ATOM    868  CA  ASN A  56      24.719 -20.837 -20.764  1.00  5.21           C
ATOM    869  C   ASN A  56      25.461 -20.318 -19.541  1.00  5.21           C
ATOM    870  O   ASN A  56      24.850 -19.717 -18.657  1.00  5.21           O
ATOM    871  CB  ASN A  56      25.131 -20.114 -22.042  1.00  5.21           C
ATOM    872  CG  ASN A  56      24.805 -18.624 -22.063  1.00  5.21           C
ATOM    873  ND2 ASN A  56      24.045 -18.221 -23.056  1.00  5.21           N
ATOM    874  OD1 ASN A  56      25.235 -17.843 -21.200  1.00  5.21           O
ATOM      0  H   ASN A  56      23.039 -20.133 -19.999  1.00  5.21           H   new
ATOM      0  HA  ASN A  56      24.963 -21.769 -20.875  1.00  5.21           H   new
ATOM      0  HB2 ASN A  56      26.086 -20.226 -22.169  1.00  5.21           H   new
ATOM      0  HB3 ASN A  56      24.693 -20.539 -22.796  1.00  5.21           H   new
ATOM      0 HD21 ASN A  56      23.830 -17.391 -23.123  1.00  5.21           H   new
ATOM      0 HD22 ASN A  56      23.763 -18.787 -23.639  1.00  5.21           H   new
ATOM    881  N   ASN A  57      26.782 -20.473 -19.507  1.00  5.10           N
ATOM    882  CA  ASN A  57      27.527 -20.052 -18.323  1.00  5.10           C
ATOM    883  C   ASN A  57      27.449 -18.561 -18.019  1.00  5.10           C
ATOM    884  O   ASN A  57      27.315 -18.174 -16.857  1.00  5.10           O
ATOM    885  CB  ASN A  57      28.972 -20.481 -18.444  1.00  5.10           C
ATOM    886  CG  ASN A  57      29.149 -21.969 -18.266  1.00  5.10           C
ATOM    887  ND2 ASN A  57      30.255 -22.480 -18.742  1.00  5.10           N
ATOM    888  OD1 ASN A  57      28.286 -22.658 -17.701  1.00  5.10           O
ATOM      0  H   ASN A  57      27.256 -20.810 -20.140  1.00  5.10           H   new
ATOM      0  HA  ASN A  57      27.099 -20.493 -17.573  1.00  5.10           H   new
ATOM      0  HB2 ASN A  57      29.312 -20.219 -19.314  1.00  5.10           H   new
ATOM      0  HB3 ASN A  57      29.502 -20.013 -17.780  1.00  5.10           H   new
ATOM      0 HD21 ASN A  57      30.405 -23.324 -18.669  1.00  5.10           H   new
ATOM      0 HD22 ASN A  57      30.832 -21.972 -19.128  1.00  5.10           H   new
ATOM    895  N   THR A  58      27.470 -17.708 -19.040  1.00  3.99           N
ATOM    896  CA  THR A  58      27.414 -16.283 -18.742  1.00  3.99           C
ATOM    897  C   THR A  58      26.083 -15.937 -18.104  1.00  3.99           C
ATOM    898  O   THR A  58      26.030 -15.268 -17.070  1.00  3.99           O
ATOM    899  CB  THR A  58      27.603 -15.421 -20.001  1.00  3.99           C
ATOM    900  CG2 THR A  58      27.458 -13.946 -19.639  1.00  3.99           C
ATOM    901  OG1 THR A  58      28.901 -15.662 -20.568  1.00  3.99           O
ATOM      0  H   THR A  58      27.514 -17.920 -19.872  1.00  3.99           H   new
ATOM      0  HA  THR A  58      28.142 -16.091 -18.130  1.00  3.99           H   new
ATOM      0  HB  THR A  58      26.926 -15.656 -20.654  1.00  3.99           H   new
ATOM      0  HG1 THR A  58      28.998 -15.190 -21.256  1.00  3.99           H   new
ATOM      0 HG21 THR A  58      27.578 -13.404 -20.435  1.00  3.99           H   new
ATOM      0 HG22 THR A  58      26.575 -13.788 -19.271  1.00  3.99           H   new
ATOM      0 HG23 THR A  58      28.130 -13.706 -18.981  1.00  3.99           H   new
ATOM    909  N   GLN A  59      25.001 -16.416 -18.712  1.00  2.67           N
ATOM    910  CA  GLN A  59      23.672 -16.122 -18.210  1.00  2.67           C
ATOM    911  C   GLN A  59      23.486 -16.662 -16.803  1.00  2.67           C
ATOM    912  O   GLN A  59      22.912 -15.986 -15.949  1.00  2.67           O
ATOM    913  CB  GLN A  59      22.602 -16.675 -19.155  1.00  2.67           C
ATOM    914  CG  GLN A  59      21.193 -16.319 -18.739  1.00  2.67           C
ATOM    915  CD  GLN A  59      20.128 -16.691 -19.780  1.00  2.67           C
ATOM    916  NE2 GLN A  59      19.313 -15.695 -20.119  1.00  2.67           N
ATOM    917  OE1 GLN A  59      20.017 -17.830 -20.281  1.00  2.67           O
ATOM      0  H   GLN A  59      25.019 -16.912 -19.415  1.00  2.67           H   new
ATOM      0  HA  GLN A  59      23.573 -15.158 -18.171  1.00  2.67           H   new
ATOM      0  HB2 GLN A  59      22.763 -16.336 -20.049  1.00  2.67           H   new
ATOM      0  HB3 GLN A  59      22.685 -17.640 -19.198  1.00  2.67           H   new
ATOM      0  HG2 GLN A  59      20.988 -16.768 -17.904  1.00  2.67           H   new
ATOM      0  HG3 GLN A  59      21.146 -15.365 -18.567  1.00  2.67           H   new
ATOM      0 HE21 GLN A  59      19.409 -14.919 -19.760  1.00  2.67           H   new
ATOM      0 HE22 GLN A  59      18.690 -15.827 -20.697  1.00  2.67           H   new
ATOM    926  N   ARG A  60      24.010 -17.866 -16.543  1.00  1.71           N
ATOM    927  CA  ARG A  60      23.876 -18.455 -15.221  1.00  1.71           C
ATOM    928  C   ARG A  60      24.583 -17.596 -14.183  1.00  1.71           C
ATOM    929  O   ARG A  60      24.012 -17.306 -13.133  1.00  1.71           O
ATOM    930  CB  ARG A  60      24.447 -19.866 -15.223  1.00  1.71           C
ATOM    931  CG  ARG A  60      23.596 -20.876 -15.992  1.00  1.71           C
ATOM    932  CD  ARG A  60      24.215 -22.201 -16.129  1.00  1.71           C
ATOM    933  NE  ARG A  60      23.309 -23.122 -16.794  1.00  1.71           N
ATOM    934  CZ  ARG A  60      23.572 -24.407 -17.041  1.00  1.71           C
ATOM    935  NH1 ARG A  60      24.725 -24.931 -16.677  1.00  1.71           N1+
ATOM    936  NH2 ARG A  60      22.664 -25.142 -17.647  1.00  1.71           N
ATOM      0  H   ARG A  60      24.439 -18.346 -17.113  1.00  1.71           H   new
ATOM      0  HA  ARG A  60      22.935 -18.498 -14.990  1.00  1.71           H   new
ATOM      0  HB2 ARG A  60      25.337 -19.845 -15.609  1.00  1.71           H   new
ATOM      0  HB3 ARG A  60      24.543 -20.168 -14.306  1.00  1.71           H   new
ATOM      0  HG2 ARG A  60      22.742 -20.974 -15.542  1.00  1.71           H   new
ATOM      0  HG3 ARG A  60      23.412 -20.523 -16.876  1.00  1.71           H   new
ATOM      0  HD2 ARG A  60      25.039 -22.128 -16.635  1.00  1.71           H   new
ATOM      0  HD3 ARG A  60      24.450 -22.546 -15.253  1.00  1.71           H   new
ATOM      0  HE  ARG A  60      22.546 -22.816 -17.047  1.00  1.71           H   new
ATOM      0 HH11 ARG A  60      25.312 -24.445 -16.279  1.00  1.71           H   new
ATOM      0 HH12 ARG A  60      24.891 -25.759 -16.838  1.00  1.71           H   new
ATOM      0 HH21 ARG A  60      21.913 -24.793 -17.878  1.00  1.71           H   new
ATOM      0 HH22 ARG A  60      22.822 -25.971 -17.812  1.00  1.71           H   new
ATOM    950  N   VAL A  61      25.778 -17.096 -14.501  1.00  1.18           N
ATOM    951  CA  VAL A  61      26.484 -16.237 -13.559  1.00  1.18           C
ATOM    952  C   VAL A  61      25.707 -14.962 -13.305  1.00  1.18           C
ATOM    953  O   VAL A  61      25.559 -14.535 -12.157  1.00  1.18           O
ATOM    954  CB  VAL A  61      27.891 -15.894 -14.055  1.00  1.18           C
ATOM    955  CG1 VAL A  61      28.498 -14.826 -13.165  1.00  1.18           C
ATOM    956  CG2 VAL A  61      28.758 -17.147 -14.022  1.00  1.18           C
ATOM      0  H   VAL A  61      26.188 -17.240 -15.243  1.00  1.18           H   new
ATOM      0  HA  VAL A  61      26.565 -16.730 -12.728  1.00  1.18           H   new
ATOM      0  HB  VAL A  61      27.842 -15.560 -14.964  1.00  1.18           H   new
ATOM      0 HG11 VAL A  61      29.389 -14.610 -13.481  1.00  1.18           H   new
ATOM      0 HG12 VAL A  61      27.944 -14.030 -13.191  1.00  1.18           H   new
ATOM      0 HG13 VAL A  61      28.549 -15.154 -12.254  1.00  1.18           H   new
ATOM      0 HG21 VAL A  61      29.650 -16.932 -14.336  1.00  1.18           H   new
ATOM      0 HG22 VAL A  61      28.808 -17.483 -13.113  1.00  1.18           H   new
ATOM      0 HG23 VAL A  61      28.369 -17.825 -14.596  1.00  1.18           H   new
ATOM    966  N   VAL A  62      25.181 -14.362 -14.371  1.00  0.93           N
ATOM    967  CA  VAL A  62      24.415 -13.141 -14.213  1.00  0.93           C
ATOM    968  C   VAL A  62      23.210 -13.367 -13.323  1.00  0.93           C
ATOM    969  O   VAL A  62      22.942 -12.559 -12.431  1.00  0.93           O
ATOM    970  CB  VAL A  62      23.955 -12.606 -15.575  1.00  0.93           C
ATOM    971  CG1 VAL A  62      22.959 -11.471 -15.372  1.00  0.93           C
ATOM    972  CG2 VAL A  62      25.175 -12.112 -16.353  1.00  0.93           C
ATOM      0  H   VAL A  62      25.257 -14.644 -15.180  1.00  0.93           H   new
ATOM      0  HA  VAL A  62      24.994 -12.485 -13.795  1.00  0.93           H   new
ATOM      0  HB  VAL A  62      23.519 -13.312 -16.078  1.00  0.93           H   new
ATOM      0 HG11 VAL A  62      22.670 -11.135 -16.235  1.00  0.93           H   new
ATOM      0 HG12 VAL A  62      22.190 -11.799 -14.880  1.00  0.93           H   new
ATOM      0 HG13 VAL A  62      23.381 -10.755 -14.872  1.00  0.93           H   new
ATOM      0 HG21 VAL A  62      24.892 -11.772 -17.216  1.00  0.93           H   new
ATOM      0 HG22 VAL A  62      25.612 -11.404 -15.854  1.00  0.93           H   new
ATOM      0 HG23 VAL A  62      25.795 -12.846 -16.483  1.00  0.93           H   new
ATOM    982  N   PHE A  63      22.493 -14.470 -13.537  1.00  0.83           N
ATOM    983  CA  PHE A  63      21.342 -14.776 -12.707  1.00  0.83           C
ATOM    984  C   PHE A  63      21.723 -14.967 -11.249  1.00  0.83           C
ATOM    985  O   PHE A  63      21.030 -14.491 -10.352  1.00  0.83           O
ATOM    986  CB  PHE A  63      20.633 -16.023 -13.200  1.00  0.83           C
ATOM    987  CG  PHE A  63      19.799 -15.801 -14.405  1.00  0.83           C
ATOM    988  CD1 PHE A  63      19.370 -14.530 -14.746  1.00  0.83           C
ATOM    989  CD2 PHE A  63      19.428 -16.858 -15.194  1.00  0.83           C
ATOM    990  CE1 PHE A  63      18.580 -14.331 -15.852  1.00  0.83           C
ATOM    991  CE2 PHE A  63      18.630 -16.665 -16.304  1.00  0.83           C
ATOM    992  CZ  PHE A  63      18.206 -15.402 -16.631  1.00  0.83           C
ATOM      0  H   PHE A  63      22.659 -15.046 -14.153  1.00  0.83           H   new
ATOM      0  HA  PHE A  63      20.746 -14.014 -12.772  1.00  0.83           H   new
ATOM      0  HB2 PHE A  63      21.295 -16.705 -13.396  1.00  0.83           H   new
ATOM      0  HB3 PHE A  63      20.072 -16.369 -12.488  1.00  0.83           H   new
ATOM      0  HD1 PHE A  63      19.619 -13.804 -14.221  1.00  0.83           H   new
ATOM      0  HD2 PHE A  63      19.717 -17.715 -14.979  1.00  0.83           H   new
ATOM      0  HE1 PHE A  63      18.298 -13.473 -16.074  1.00  0.83           H   new
ATOM      0  HE2 PHE A  63      18.380 -17.390 -16.829  1.00  0.83           H   new
ATOM      0  HZ  PHE A  63      17.667 -15.270 -17.377  1.00  0.83           H   new
ATOM   1002  N   VAL A  64      22.848 -15.620 -10.985  1.00  0.82           N
ATOM   1003  CA  VAL A  64      23.242 -15.817  -9.598  1.00  0.82           C
ATOM   1004  C   VAL A  64      23.513 -14.475  -8.941  1.00  0.82           C
ATOM   1005  O   VAL A  64      23.048 -14.212  -7.828  1.00  0.82           O
ATOM   1006  CB  VAL A  64      24.484 -16.702  -9.506  1.00  0.82           C
ATOM   1007  CG1 VAL A  64      24.993 -16.735  -8.064  1.00  0.82           C
ATOM   1008  CG2 VAL A  64      24.112 -18.074  -9.974  1.00  0.82           C
ATOM      0  H   VAL A  64      23.382 -15.948 -11.574  1.00  0.82           H   new
ATOM      0  HA  VAL A  64      22.515 -16.261  -9.134  1.00  0.82           H   new
ATOM      0  HB  VAL A  64      25.196 -16.351 -10.063  1.00  0.82           H   new
ATOM      0 HG11 VAL A  64      25.781 -17.298  -8.012  1.00  0.82           H   new
ATOM      0 HG12 VAL A  64      25.219 -15.836  -7.780  1.00  0.82           H   new
ATOM      0 HG13 VAL A  64      24.302 -17.092  -7.485  1.00  0.82           H   new
ATOM      0 HG21 VAL A  64      24.888 -18.654  -9.924  1.00  0.82           H   new
ATOM      0 HG22 VAL A  64      23.407 -18.428  -9.410  1.00  0.82           H   new
ATOM      0 HG23 VAL A  64      23.800 -18.030 -10.892  1.00  0.82           H   new
ATOM   1018  N   ILE A  65      24.228 -13.602  -9.650  1.00  0.85           N
ATOM   1019  CA  ILE A  65      24.539 -12.287  -9.122  1.00  0.85           C
ATOM   1020  C   ILE A  65      23.258 -11.506  -8.875  1.00  0.85           C
ATOM   1021  O   ILE A  65      23.073 -10.940  -7.797  1.00  0.85           O
ATOM   1022  CB  ILE A  65      25.429 -11.505 -10.097  1.00  0.85           C
ATOM   1023  CG1 ILE A  65      26.809 -12.150 -10.188  1.00  0.85           C
ATOM   1024  CG2 ILE A  65      25.524 -10.059  -9.657  1.00  0.85           C
ATOM   1025  CD1 ILE A  65      27.620 -11.624 -11.341  1.00  0.85           C
ATOM      0  H   ILE A  65      24.539 -13.756 -10.437  1.00  0.85           H   new
ATOM      0  HA  ILE A  65      25.016 -12.404  -8.285  1.00  0.85           H   new
ATOM      0  HB  ILE A  65      25.033 -11.528 -10.982  1.00  0.85           H   new
ATOM      0 HG12 ILE A  65      27.290 -11.993  -9.361  1.00  0.85           H   new
ATOM      0 HG13 ILE A  65      26.708 -13.110 -10.280  1.00  0.85           H   new
ATOM      0 HG21 ILE A  65      26.087  -9.569 -10.276  1.00  0.85           H   new
ATOM      0 HG22 ILE A  65      24.638  -9.665  -9.646  1.00  0.85           H   new
ATOM      0 HG23 ILE A  65      25.908 -10.016  -8.767  1.00  0.85           H   new
ATOM      0 HD11 ILE A  65      28.485 -12.063 -11.356  1.00  0.85           H   new
ATOM      0 HD12 ILE A  65      27.154 -11.802 -12.173  1.00  0.85           H   new
ATOM      0 HD13 ILE A  65      27.745 -10.668 -11.239  1.00  0.85           H   new
ATOM   1037  N   MET A  66      22.351 -11.524  -9.850  1.00  0.89           N
ATOM   1038  CA  MET A  66      21.076 -10.835  -9.748  1.00  0.89           C
ATOM   1039  C   MET A  66      20.323 -11.249  -8.495  1.00  0.89           C
ATOM   1040  O   MET A  66      19.914 -10.404  -7.696  1.00  0.89           O
ATOM   1041  CB  MET A  66      20.241 -11.202 -10.971  1.00  0.89           C
ATOM   1042  CG  MET A  66      18.853 -10.673 -11.029  1.00  0.89           C
ATOM   1043  SD  MET A  66      17.936 -11.441 -12.383  1.00  0.89           S
ATOM   1044  CE  MET A  66      17.717 -13.110 -11.716  1.00  0.89           C
ATOM      0  H   MET A  66      22.463 -11.941 -10.594  1.00  0.89           H   new
ATOM      0  HA  MET A  66      21.236  -9.879  -9.702  1.00  0.89           H   new
ATOM      0  HB2 MET A  66      20.713 -10.895 -11.761  1.00  0.89           H   new
ATOM      0  HB3 MET A  66      20.197 -12.169 -11.026  1.00  0.89           H   new
ATOM      0  HG2 MET A  66      18.401 -10.844 -10.188  1.00  0.89           H   new
ATOM      0  HG3 MET A  66      18.873  -9.711 -11.150  1.00  0.89           H   new
ATOM      0  HE1 MET A  66      17.226 -13.652 -12.354  1.00  0.89           H   new
ATOM      0  HE2 MET A  66      18.585 -13.510 -11.553  1.00  0.89           H   new
ATOM      0  HE3 MET A  66      17.222 -13.063 -10.883  1.00  0.89           H   new
ATOM   1054  N   LEU A  67      20.206 -12.552  -8.283  1.00  0.95           N
ATOM   1055  CA  LEU A  67      19.472 -13.064  -7.144  1.00  0.95           C
ATOM   1056  C   LEU A  67      20.113 -12.633  -5.829  1.00  0.95           C
ATOM   1057  O   LEU A  67      19.413 -12.281  -4.873  1.00  0.95           O
ATOM   1058  CB  LEU A  67      19.450 -14.588  -7.237  1.00  0.95           C
ATOM   1059  CG  LEU A  67      18.619 -15.181  -8.395  1.00  0.95           C
ATOM   1060  CD1 LEU A  67      18.904 -16.671  -8.505  1.00  0.95           C
ATOM   1061  CD2 LEU A  67      17.154 -14.936  -8.155  1.00  0.95           C
ATOM      0  H   LEU A  67      20.547 -13.157  -8.791  1.00  0.95           H   new
ATOM      0  HA  LEU A  67      18.570 -12.706  -7.159  1.00  0.95           H   new
ATOM      0  HB2 LEU A  67      20.363 -14.903  -7.323  1.00  0.95           H   new
ATOM      0  HB3 LEU A  67      19.106 -14.941  -6.401  1.00  0.95           H   new
ATOM      0  HG  LEU A  67      18.866 -14.750  -9.228  1.00  0.95           H   new
ATOM      0 HD11 LEU A  67      18.383 -17.047  -9.232  1.00  0.95           H   new
ATOM      0 HD12 LEU A  67      19.848 -16.808  -8.679  1.00  0.95           H   new
ATOM      0 HD13 LEU A  67      18.662 -17.109  -7.674  1.00  0.95           H   new
ATOM      0 HD21 LEU A  67      16.639 -15.311  -8.886  1.00  0.95           H   new
ATOM      0 HD22 LEU A  67      16.887 -15.357  -7.323  1.00  0.95           H   new
ATOM      0 HD23 LEU A  67      16.990 -13.982  -8.101  1.00  0.95           H   new
ATOM   1073  N   MET A  68      21.446 -12.623  -5.770  1.00  1.03           N
ATOM   1074  CA  MET A  68      22.112 -12.233  -4.535  1.00  1.03           C
ATOM   1075  C   MET A  68      22.058 -10.724  -4.291  1.00  1.03           C
ATOM   1076  O   MET A  68      22.101 -10.272  -3.150  1.00  1.03           O
ATOM   1077  CB  MET A  68      23.527 -12.767  -4.522  1.00  1.03           C
ATOM   1078  CG  MET A  68      23.528 -14.290  -4.493  1.00  1.03           C
ATOM   1079  SD  MET A  68      22.500 -14.972  -3.170  1.00  1.03           S
ATOM   1080  CE  MET A  68      23.414 -14.540  -1.795  1.00  1.03           C
ATOM      0  H   MET A  68      21.969 -12.834  -6.419  1.00  1.03           H   new
ATOM      0  HA  MET A  68      21.629 -12.632  -3.794  1.00  1.03           H   new
ATOM      0  HB2 MET A  68      24.003 -12.454  -5.307  1.00  1.03           H   new
ATOM      0  HB3 MET A  68      24.000 -12.424  -3.748  1.00  1.03           H   new
ATOM      0  HG2 MET A  68      23.212 -14.625  -5.347  1.00  1.03           H   new
ATOM      0  HG3 MET A  68      24.439 -14.606  -4.384  1.00  1.03           H   new
ATOM      0  HE1 MET A  68      22.964 -14.854  -0.995  1.00  1.03           H   new
ATOM      0  HE2 MET A  68      24.294 -14.945  -1.850  1.00  1.03           H   new
ATOM      0  HE3 MET A  68      23.505 -13.575  -1.757  1.00  1.03           H   new
ATOM   1090  N   LEU A  69      21.949  -9.932  -5.356  1.00  1.14           N
ATOM   1091  CA  LEU A  69      21.824  -8.485  -5.200  1.00  1.14           C
ATOM   1092  C   LEU A  69      20.413  -8.105  -4.733  1.00  1.14           C
ATOM   1093  O   LEU A  69      20.227  -7.113  -4.016  1.00  1.14           O
ATOM   1094  CB  LEU A  69      22.168  -7.770  -6.513  1.00  1.14           C
ATOM   1095  CG  LEU A  69      23.642  -7.832  -6.942  1.00  1.14           C
ATOM   1096  CD1 LEU A  69      23.785  -7.172  -8.296  1.00  1.14           C
ATOM   1097  CD2 LEU A  69      24.500  -7.149  -5.902  1.00  1.14           C
ATOM      0  H   LEU A  69      21.945 -10.209  -6.170  1.00  1.14           H   new
ATOM      0  HA  LEU A  69      22.454  -8.199  -4.520  1.00  1.14           H   new
ATOM      0  HB2 LEU A  69      21.626  -8.152  -7.221  1.00  1.14           H   new
ATOM      0  HB3 LEU A  69      21.912  -6.838  -6.431  1.00  1.14           H   new
ATOM      0  HG  LEU A  69      23.937  -8.753  -7.014  1.00  1.14           H   new
ATOM      0 HD11 LEU A  69      24.713  -7.206  -8.576  1.00  1.14           H   new
ATOM      0 HD12 LEU A  69      23.235  -7.639  -8.944  1.00  1.14           H   new
ATOM      0 HD13 LEU A  69      23.499  -6.247  -8.237  1.00  1.14           H   new
ATOM      0 HD21 LEU A  69      25.430  -7.188  -6.173  1.00  1.14           H   new
ATOM      0 HD22 LEU A  69      24.228  -6.222  -5.816  1.00  1.14           H   new
ATOM      0 HD23 LEU A  69      24.393  -7.598  -5.049  1.00  1.14           H   new
ATOM   1109  N   ILE A  70      19.419  -8.897  -5.147  1.00  1.31           N
ATOM   1110  CA  ILE A  70      18.018  -8.666  -4.803  1.00  1.31           C
ATOM   1111  C   ILE A  70      17.610  -9.215  -3.443  1.00  1.31           C
ATOM   1112  O   ILE A  70      16.942  -8.532  -2.673  1.00  1.31           O
ATOM   1113  CB  ILE A  70      17.076  -9.301  -5.831  1.00  1.31           C
ATOM   1114  CG1 ILE A  70      17.238  -8.644  -7.194  1.00  1.31           C
ATOM   1115  CG2 ILE A  70      15.637  -9.182  -5.336  1.00  1.31           C
ATOM   1116  CD1 ILE A  70      16.552  -9.417  -8.292  1.00  1.31           C
ATOM      0  H   ILE A  70      19.544  -9.590  -5.641  1.00  1.31           H   new
ATOM      0  HA  ILE A  70      17.939  -7.699  -4.789  1.00  1.31           H   new
ATOM      0  HB  ILE A  70      17.301 -10.239  -5.932  1.00  1.31           H   new
ATOM      0 HG12 ILE A  70      16.877  -7.744  -7.161  1.00  1.31           H   new
ATOM      0 HG13 ILE A  70      18.182  -8.563  -7.401  1.00  1.31           H   new
ATOM      0 HG21 ILE A  70      15.037  -9.583  -5.984  1.00  1.31           H   new
ATOM      0 HG22 ILE A  70      15.548  -9.641  -4.486  1.00  1.31           H   new
ATOM      0 HG23 ILE A  70      15.410  -8.246  -5.222  1.00  1.31           H   new
ATOM      0 HD11 ILE A  70      16.682  -8.962  -9.139  1.00  1.31           H   new
ATOM      0 HD12 ILE A  70      16.929 -10.309  -8.344  1.00  1.31           H   new
ATOM      0 HD13 ILE A  70      15.603  -9.478  -8.101  1.00  1.31           H   new
ATOM   1128  N   ALA A  71      17.990 -10.454  -3.134  1.00  1.56           N
ATOM   1129  CA  ALA A  71      17.513 -11.122  -1.924  1.00  1.56           C
ATOM   1130  C   ALA A  71      17.661 -10.312  -0.607  1.00  1.56           C
ATOM   1131  O   ALA A  71      16.712 -10.320   0.182  1.00  1.56           O
ATOM   1132  CB  ALA A  71      18.185 -12.486  -1.805  1.00  1.56           C
ATOM      0  H   ALA A  71      18.525 -10.926  -3.614  1.00  1.56           H   new
ATOM      0  HA  ALA A  71      16.554 -11.216  -2.033  1.00  1.56           H   new
ATOM      0  HB1 ALA A  71      17.871 -12.933  -1.003  1.00  1.56           H   new
ATOM      0  HB2 ALA A  71      17.965 -13.024  -2.582  1.00  1.56           H   new
ATOM      0  HB3 ALA A  71      19.147 -12.370  -1.754  1.00  1.56           H   new
ATOM   1138  N   PRO A  72      18.762  -9.576  -0.316  1.00  1.93           N
ATOM   1139  CA  PRO A  72      18.927  -8.760   0.881  1.00  1.93           C
ATOM   1140  C   PRO A  72      17.852  -7.675   1.024  1.00  1.93           C
ATOM   1141  O   PRO A  72      17.653  -7.125   2.111  1.00  1.93           O
ATOM   1142  CB  PRO A  72      20.301  -8.120   0.666  1.00  1.93           C
ATOM   1143  CG  PRO A  72      21.011  -9.044  -0.263  1.00  1.93           C
ATOM   1144  CD  PRO A  72      19.955  -9.566  -1.175  1.00  1.93           C
ATOM      0  HA  PRO A  72      18.849  -9.288   1.691  1.00  1.93           H   new
ATOM      0  HB2 PRO A  72      20.220  -7.232   0.285  1.00  1.93           H   new
ATOM      0  HB3 PRO A  72      20.781  -8.026   1.504  1.00  1.93           H   new
ATOM      0  HG2 PRO A  72      21.704  -8.579  -0.758  1.00  1.93           H   new
ATOM      0  HG3 PRO A  72      21.443  -9.765   0.222  1.00  1.93           H   new
ATOM      0  HD2 PRO A  72      19.835  -8.997  -1.951  1.00  1.93           H   new
ATOM      0  HD3 PRO A  72      20.169 -10.453  -1.504  1.00  1.93           H   new
ATOM   1152  N   ALA A  73      17.193  -7.318  -0.089  1.00  2.40           N
ATOM   1153  CA  ALA A  73      16.168  -6.286  -0.108  1.00  2.40           C
ATOM   1154  C   ALA A  73      14.782  -6.820   0.251  1.00  2.40           C
ATOM   1155  O   ALA A  73      13.828  -6.046   0.334  1.00  2.40           O
ATOM   1156  CB  ALA A  73      16.117  -5.641  -1.484  1.00  2.40           C
ATOM      0  H   ALA A  73      17.337  -7.677  -0.857  1.00  2.40           H   new
ATOM      0  HA  ALA A  73      16.411  -5.633   0.567  1.00  2.40           H   new
ATOM      0  HB1 ALA A  73      15.433  -4.953  -1.494  1.00  2.40           H   new
ATOM      0  HB2 ALA A  73      16.978  -5.243  -1.687  1.00  2.40           H   new
ATOM      0  HB3 ALA A  73      15.908  -6.315  -2.150  1.00  2.40           H   new
ATOM   1162  N   TYR A  74      14.661  -8.134   0.459  1.00  2.97           N
ATOM   1163  CA  TYR A  74      13.365  -8.743   0.751  1.00  2.97           C
ATOM   1164  C   TYR A  74      12.656  -8.121   1.954  1.00  2.97           C
ATOM   1165  O   TYR A  74      11.470  -7.798   1.856  1.00  2.97           O
ATOM   1166  CB  TYR A  74      13.524 -10.243   0.995  1.00  2.97           C
ATOM   1167  CG  TYR A  74      12.227 -10.929   1.369  1.00  2.97           C
ATOM   1168  CD1 TYR A  74      11.319 -11.285   0.381  1.00  2.97           C
ATOM   1169  CD2 TYR A  74      11.938 -11.188   2.700  1.00  2.97           C
ATOM   1170  CE1 TYR A  74      10.131 -11.903   0.725  1.00  2.97           C
ATOM   1171  CE2 TYR A  74      10.751 -11.802   3.043  1.00  2.97           C
ATOM   1172  CZ  TYR A  74       9.849 -12.160   2.062  1.00  2.97           C
ATOM   1173  OH  TYR A  74       8.664 -12.772   2.404  1.00  2.97           O
ATOM      0  H   TYR A  74      15.318  -8.688   0.435  1.00  2.97           H   new
ATOM      0  HA  TYR A  74      12.814  -8.578  -0.030  1.00  2.97           H   new
ATOM      0  HB2 TYR A  74      13.883 -10.658   0.195  1.00  2.97           H   new
ATOM      0  HB3 TYR A  74      14.172 -10.382   1.703  1.00  2.97           H   new
ATOM      0  HD1 TYR A  74      11.510 -11.108  -0.512  1.00  2.97           H   new
ATOM      0  HD2 TYR A  74      12.545 -10.948   3.362  1.00  2.97           H   new
ATOM      0  HE1 TYR A  74       9.523 -12.146   0.065  1.00  2.97           H   new
ATOM      0  HE2 TYR A  74      10.559 -11.975   3.936  1.00  2.97           H   new
ATOM      0  HH  TYR A  74       8.627 -12.865   3.238  1.00  2.97           H   new
ATOM   1183  N   SER A  75      13.388  -8.000   3.072  1.00  3.59           N
ATOM   1184  CA  SER A  75      12.944  -7.483   4.376  1.00  3.59           C
ATOM   1185  C   SER A  75      13.452  -8.382   5.494  1.00  3.59           C
ATOM   1186  O   SER A  75      14.383  -8.021   6.213  1.00  3.59           O
ATOM   1187  CB  SER A  75      11.431  -7.352   4.501  1.00  3.59           C
ATOM   1188  OG  SER A  75      11.079  -6.937   5.794  1.00  3.59           O
ATOM   1189  OXT SER A  75      12.888  -9.452   5.716  1.00  3.59           O1-
ATOM      0  H   SER A  75      14.215  -8.235   3.088  1.00  3.59           H   new
ATOM      0  HA  SER A  75      13.317  -6.590   4.449  1.00  3.59           H   new
ATOM      0  HB2 SER A  75      11.101  -6.713   3.849  1.00  3.59           H   new
ATOM      0  HB3 SER A  75      11.010  -8.203   4.303  1.00  3.59           H   new
ATOM      0  HG  SER A  75      10.244  -6.868   5.849  1.00  3.59           H   new
TER
END
