# Supplementary material for: Integrative proteome-wide structural analysis and high-throughput docking identify broad-spectrum antiviral scaffolds against Zika, Yellow Fever, West Nile, Saint Louis encephalitis, and Usutu viruses
Source: Front Cell Infect Microbiol. 2026 Apr 30;16:1723132. doi: 10.3389/fcimb.2026.1723132 (PMC13171538; doi:10.3389/fcimb.2026.1723132)
Supplement: Supplementary file 3 [file DataSheet3.zip › SLEV/SLEV_M/SLEV_M.pdb]

ATOM      1  N   SER A   1      -0.366  -0.728   0.246  1.00  6.88           N  
ATOM      2  CA  SER A   1       1.009  -0.496   0.664  1.00  6.88           C  
ATOM      3  C   SER A   1       1.603   0.700  -0.061  1.00  6.88           C  
ATOM      4  O   SER A   1       1.306   0.937  -1.233  1.00  6.88           O  
ATOM      5  CB  SER A   1       1.854  -1.727   0.401  1.00  6.88           C  
ATOM      6  OG  SER A   1       1.429  -2.807   1.186  1.00  6.88           O  
ATOM      7 1H   SER A   1      -0.855  -1.248   0.960  1.00  6.88           H  
ATOM      8 2H   SER A   1      -0.824   0.161   0.102  1.00  6.88           H  
ATOM      9 3H   SER A   1      -0.371  -1.252  -0.618  1.00  6.88           H  
ATOM     10  HA  SER A   1       1.016  -0.286   1.735  1.00  6.88           H  
ATOM     11 1HB  SER A   1       1.789  -1.992  -0.654  1.00  6.88           H  
ATOM     12 2HB  SER A   1       2.899  -1.502   0.617  1.00  6.88           H  
ATOM     13  HG  SER A   1       0.514  -2.966   0.942  1.00  6.88           H  
ATOM     14  N   ILE A   2       2.440   1.455   0.640  1.00  6.20           N  
ATOM     15  CA  ILE A   2       3.094   2.625   0.061  1.00  6.20           C  
ATOM     16  C   ILE A   2       4.595   2.406  -0.092  1.00  6.20           C  
ATOM     17  O   ILE A   2       5.289   2.121   0.885  1.00  6.20           O  
ATOM     18  CB  ILE A   2       2.847   3.869   0.937  1.00  6.20           C  
ATOM     19  CG1 ILE A   2       1.343   4.158   1.026  1.00  6.20           C  
ATOM     20  CG2 ILE A   2       3.598   5.064   0.383  1.00  6.20           C  
ATOM     21  CD1 ILE A   2       0.995   5.224   2.033  1.00  6.20           C  
ATOM     22  H   ILE A   2       2.645   1.214   1.601  1.00  6.20           H  
ATOM     23  HA  ILE A   2       2.676   2.811  -0.928  1.00  6.20           H  
ATOM     24  HB  ILE A   2       3.199   3.671   1.947  1.00  6.20           H  
ATOM     25 1HG1 ILE A   2       0.988   4.476   0.046  1.00  6.20           H  
ATOM     26 2HG1 ILE A   2       0.821   3.249   1.305  1.00  6.20           H  
ATOM     27 1HG2 ILE A   2       3.425   5.930   1.018  1.00  6.20           H  
ATOM     28 2HG2 ILE A   2       4.662   4.843   0.359  1.00  6.20           H  
ATOM     29 3HG2 ILE A   2       3.251   5.279  -0.627  1.00  6.20           H  
ATOM     30 1HD1 ILE A   2      -0.084   5.378   2.043  1.00  6.20           H  
ATOM     31 2HD1 ILE A   2       1.325   4.911   3.025  1.00  6.20           H  
ATOM     32 3HD1 ILE A   2       1.490   6.156   1.764  1.00  6.20           H  
ATOM     33  N   SER A   3       5.086   2.511  -1.323  1.00  5.44           N  
ATOM     34  CA  SER A   3       6.510   2.344  -1.581  1.00  5.44           C  
ATOM     35  C   SER A   3       7.237   3.648  -1.300  1.00  5.44           C  
ATOM     36  O   SER A   3       6.608   4.705  -1.241  1.00  5.44           O  
ATOM     37  CB  SER A   3       6.739   1.924  -3.017  1.00  5.44           C  
ATOM     38  OG  SER A   3       6.388   2.953  -3.897  1.00  5.44           O  
ATOM     39  H   SER A   3       4.461   2.726  -2.086  1.00  5.44           H  
ATOM     40  HA  SER A   3       6.904   1.576  -0.915  1.00  5.44           H  
ATOM     41 1HB  SER A   3       7.788   1.664  -3.158  1.00  5.44           H  
ATOM     42 2HB  SER A   3       6.147   1.036  -3.235  1.00  5.44           H  
ATOM     43  HG  SER A   3       6.965   3.691  -3.679  1.00  5.44           H  
ATOM     44  N   VAL A   4       8.559   3.587  -1.183  1.00  4.68           N  
ATOM     45  CA  VAL A   4       9.347   4.792  -0.968  1.00  4.68           C  
ATOM     46  C   VAL A   4      10.441   4.971  -2.002  1.00  4.68           C  
ATOM     47  O   VAL A   4      11.251   4.070  -2.224  1.00  4.68           O  
ATOM     48  CB  VAL A   4       9.989   4.771   0.436  1.00  4.68           C  
ATOM     49  CG1 VAL A   4      10.860   6.013   0.636  1.00  4.68           C  
ATOM     50  CG2 VAL A   4       8.884   4.712   1.500  1.00  4.68           C  
ATOM     51  H   VAL A   4       9.024   2.692  -1.236  1.00  4.68           H  
ATOM     52  HA  VAL A   4       8.682   5.654  -1.026  1.00  4.68           H  
ATOM     53  HB  VAL A   4      10.634   3.898   0.527  1.00  4.68           H  
ATOM     54 1HG1 VAL A   4      11.313   5.985   1.624  1.00  4.68           H  
ATOM     55 2HG1 VAL A   4      11.649   6.036  -0.117  1.00  4.68           H  
ATOM     56 3HG1 VAL A   4      10.250   6.909   0.543  1.00  4.68           H  
ATOM     57 1HG2 VAL A   4       9.334   4.694   2.490  1.00  4.68           H  
ATOM     58 2HG2 VAL A   4       8.245   5.592   1.406  1.00  4.68           H  
ATOM     59 3HG2 VAL A   4       8.280   3.815   1.366  1.00  4.68           H  
ATOM     60  N   GLN A   5      10.461   6.140  -2.629  1.00  4.05           N  
ATOM     61  CA  GLN A   5      11.514   6.472  -3.571  1.00  4.05           C  
ATOM     62  C   GLN A   5      12.534   7.283  -2.808  1.00  4.05           C  
ATOM     63  O   GLN A   5      12.157   8.080  -1.950  1.00  4.05           O  
ATOM     64  CB  GLN A   5      10.983   7.281  -4.755  1.00  4.05           C  
ATOM     65  CG  GLN A   5       9.990   6.540  -5.632  1.00  4.05           C  
ATOM     66  CD  GLN A   5       9.507   7.390  -6.802  1.00  4.05           C  
ATOM     67  NE2 GLN A   5       9.616   6.847  -8.012  1.00  4.05           N  
ATOM     68  OE1 GLN A   5       9.038   8.520  -6.619  1.00  4.05           O  
ATOM     69  H   GLN A   5       9.746   6.821  -2.419  1.00  4.05           H  
ATOM     70  HA  GLN A   5      11.989   5.559  -3.930  1.00  4.05           H  
ATOM     71 1HB  GLN A   5      10.497   8.182  -4.386  1.00  4.05           H  
ATOM     72 2HB  GLN A   5      11.818   7.599  -5.382  1.00  4.05           H  
ATOM     73 1HG  GLN A   5      10.470   5.647  -6.031  1.00  4.05           H  
ATOM     74 2HG  GLN A   5       9.126   6.262  -5.029  1.00  4.05           H  
ATOM     75 1HE2 GLN A   5       9.314   7.356  -8.819  1.00  4.05           H  
ATOM     76 2HE2 GLN A   5       9.999   5.929  -8.116  1.00  4.05           H  
ATOM     77  N   HIS A   6      13.807   7.133  -3.140  1.00  3.61           N  
ATOM     78  CA  HIS A   6      14.814   7.928  -2.458  1.00  3.61           C  
ATOM     79  C   HIS A   6      15.398   9.007  -3.355  1.00  3.61           C  
ATOM     80  O   HIS A   6      16.089   9.903  -2.875  1.00  3.61           O  
ATOM     81  CB  HIS A   6      15.908   7.008  -1.917  1.00  3.61           C  
ATOM     82  CG  HIS A   6      15.362   6.033  -0.904  1.00  3.61           C  
ATOM     83  CD2 HIS A   6      15.137   4.700  -0.980  1.00  3.61           C  
ATOM     84  ND1 HIS A   6      14.946   6.421   0.351  1.00  3.61           N  
ATOM     85  CE1 HIS A   6      14.497   5.365   1.008  1.00  3.61           C  
ATOM     86  NE2 HIS A   6      14.603   4.310   0.224  1.00  3.61           N  
ATOM     87  H   HIS A   6      14.070   6.451  -3.836  1.00  3.61           H  
ATOM     88  HA  HIS A   6      14.364   8.433  -1.604  1.00  3.61           H  
ATOM     89 1HB  HIS A   6      16.361   6.446  -2.734  1.00  3.61           H  
ATOM     90 2HB  HIS A   6      16.690   7.599  -1.442  1.00  3.61           H  
ATOM     91  HD2 HIS A   6      15.338   4.055  -1.835  1.00  3.61           H  
ATOM     92  HE1 HIS A   6      14.102   5.368   2.023  1.00  3.61           H  
ATOM     93  HE2 HIS A   6      14.333   3.366   0.462  1.00  4.52           H  
ATOM     94  N   HIS A   7      15.183   8.888  -4.662  1.00  3.37           N  
ATOM     95  CA  HIS A   7      15.698   9.854  -5.634  1.00  3.37           C  
ATOM     96  C   HIS A   7      17.191  10.139  -5.467  1.00  3.37           C  
ATOM     97  O   HIS A   7      17.618  11.299  -5.526  1.00  3.37           O  
ATOM     98  CB  HIS A   7      14.904  11.157  -5.532  1.00  3.37           C  
ATOM     99  CG  HIS A   7      13.433  10.966  -5.786  1.00  3.37           C  
ATOM    100  CD2 HIS A   7      12.367  11.022  -4.951  1.00  3.37           C  
ATOM    101  ND1 HIS A   7      12.927  10.665  -7.032  1.00  3.37           N  
ATOM    102  CE1 HIS A   7      11.611  10.550  -6.953  1.00  3.37           C  
ATOM    103  NE2 HIS A   7      11.249  10.765  -5.705  1.00  3.37           N  
ATOM    104  H   HIS A   7      14.613   8.126  -4.990  1.00  3.37           H  
ATOM    105  HA  HIS A   7      15.555   9.456  -6.639  1.00  3.37           H  
ATOM    106 1HB  HIS A   7      15.034  11.601  -4.545  1.00  3.37           H  
ATOM    107 2HB  HIS A   7      15.286  11.872  -6.262  1.00  3.37           H  
ATOM    108  HD2 HIS A   7      12.392  11.232  -3.881  1.00  3.37           H  
ATOM    109  HE1 HIS A   7      10.936  10.316  -7.778  1.00  3.37           H  
ATOM    110  HE2 HIS A   7      10.299  10.740  -5.355  1.00  3.37           H  
ATOM    111  N   GLY A   8      17.986   9.095  -5.216  1.00  3.36           N  
ATOM    112  CA  GLY A   8      19.424   9.279  -5.042  1.00  3.36           C  
ATOM    113  C   GLY A   8      19.782   9.879  -3.681  1.00  3.36           C  
ATOM    114  O   GLY A   8      20.910  10.331  -3.484  1.00  3.36           O  
ATOM    115  H   GLY A   8      17.592   8.168  -5.169  1.00  3.36           H  
ATOM    116 1HA  GLY A   8      19.932   8.321  -5.157  1.00  3.36           H  
ATOM    117 2HA  GLY A   8      19.795   9.926  -5.834  1.00  3.36           H  
ATOM    118  N   ASP A   9      18.851   9.796  -2.720  1.00  3.61           N  
ATOM    119  CA  ASP A   9      18.977  10.377  -1.386  1.00  3.61           C  
ATOM    120  C   ASP A   9      18.786  11.893  -1.502  1.00  3.61           C  
ATOM    121  O   ASP A   9      19.614  12.696  -1.070  1.00  3.61           O  
ATOM    122  CB  ASP A   9      20.336  10.030  -0.758  1.00  3.61           C  
ATOM    123  CG  ASP A   9      20.389  10.087   0.791  1.00  3.61           C  
ATOM    124  OD1 ASP A   9      19.385   9.893   1.420  1.00  3.61           O  
ATOM    125  OD2 ASP A   9      21.480  10.278   1.323  1.00  3.61           O1-
ATOM    126  H   ASP A   9      17.950   9.408  -2.956  1.00  3.61           H  
ATOM    127  HA  ASP A   9      18.183   9.978  -0.753  1.00  3.61           H  
ATOM    128 1HB  ASP A   9      20.630   9.034  -1.083  1.00  3.61           H  
ATOM    129 2HB  ASP A   9      21.090  10.728  -1.123  1.00  3.61           H  
ATOM    130  N   SER A  10      17.626  12.242  -2.079  1.00  4.13           N  
ATOM    131  CA  SER A  10      17.127  13.603  -2.299  1.00  4.13           C  
ATOM    132  C   SER A  10      17.987  14.500  -3.186  1.00  4.13           C  
ATOM    133  O   SER A  10      18.332  15.619  -2.798  1.00  4.13           O  
ATOM    134  CB  SER A  10      16.904  14.306  -0.971  1.00  4.13           C  
ATOM    135  OG  SER A  10      15.948  13.636  -0.188  1.00  4.13           O  
ATOM    136  H   SER A  10      17.041  11.472  -2.397  1.00  4.13           H  
ATOM    137  HA  SER A  10      16.157  13.510  -2.790  1.00  4.13           H  
ATOM    138 1HB  SER A  10      17.841  14.379  -0.424  1.00  4.13           H  
ATOM    139 2HB  SER A  10      16.564  15.322  -1.164  1.00  4.13           H  
ATOM    140  HG  SER A  10      16.356  12.811   0.083  1.00  4.13           H  
ATOM    141  N   THR A  11      18.321  14.019  -4.379  1.00  4.92           N  
ATOM    142  CA  THR A  11      19.107  14.806  -5.314  1.00  4.92           C  
ATOM    143  C   THR A  11      18.218  15.830  -6.022  1.00  4.92           C  
ATOM    144  O   THR A  11      16.993  15.777  -5.906  1.00  4.92           O  
ATOM    145  CB  THR A  11      19.804  13.883  -6.316  1.00  4.92           C  
ATOM    146  CG2 THR A  11      20.626  12.888  -5.563  1.00  4.92           C  
ATOM    147  OG1 THR A  11      18.825  13.181  -7.110  1.00  4.92           O  
ATOM    148  H   THR A  11      18.025  13.081  -4.657  1.00  4.92           H  
ATOM    149  HA  THR A  11      19.871  15.347  -4.758  1.00  4.92           H  
ATOM    150  HB  THR A  11      20.442  14.452  -6.948  1.00  4.92           H  
ATOM    151  HG1 THR A  11      18.317  12.564  -6.528  1.00  4.92           H  
ATOM    152 1HG2 THR A  11      21.130  12.213  -6.250  1.00  4.92           H  
ATOM    153 2HG2 THR A  11      21.366  13.406  -4.957  1.00  4.92           H  
ATOM    154 3HG2 THR A  11      19.970  12.327  -4.919  1.00  4.92           H  
ATOM    155  N   LEU A  12      18.831  16.773  -6.737  1.00  5.94           N  
ATOM    156  CA  LEU A  12      18.072  17.818  -7.426  1.00  5.94           C  
ATOM    157  C   LEU A  12      17.991  17.663  -8.945  1.00  5.94           C  
ATOM    158  O   LEU A  12      18.903  17.153  -9.592  1.00  5.94           O  
ATOM    159  CB  LEU A  12      18.670  19.181  -7.091  1.00  5.94           C  
ATOM    160  CG  LEU A  12      18.726  19.506  -5.598  1.00  5.94           C  
ATOM    161  CD1 LEU A  12      19.393  20.852  -5.407  1.00  5.94           C  
ATOM    162  CD2 LEU A  12      17.317  19.490  -5.024  1.00  5.94           C  
ATOM    163  H   LEU A  12      19.838  16.769  -6.793  1.00  5.94           H  
ATOM    164  HA  LEU A  12      17.054  17.796  -7.039  1.00  5.94           H  
ATOM    165 1HB  LEU A  12      19.686  19.226  -7.486  1.00  5.94           H  
ATOM    166 2HB  LEU A  12      18.076  19.953  -7.579  1.00  5.94           H  
ATOM    167  HG  LEU A  12      19.329  18.756  -5.083  1.00  5.94           H  
ATOM    168 1HD1 LEU A  12      19.447  21.083  -4.343  1.00  5.94           H  
ATOM    169 2HD1 LEU A  12      20.400  20.822  -5.823  1.00  5.94           H  
ATOM    170 3HD1 LEU A  12      18.812  21.621  -5.916  1.00  5.94           H  
ATOM    171 1HD2 LEU A  12      17.358  19.714  -3.957  1.00  5.94           H  
ATOM    172 2HD2 LEU A  12      16.708  20.239  -5.529  1.00  5.94           H  
ATOM    173 3HD2 LEU A  12      16.873  18.502  -5.168  1.00  5.94           H  
ATOM    174  N   ALA A  13      16.919  18.205  -9.518  1.00  7.01           N  
ATOM    175  CA  ALA A  13      16.662  18.209 -10.964  1.00  7.01           C  
ATOM    176  C   ALA A  13      17.753  18.905 -11.779  1.00  7.01           C  
ATOM    177  O   ALA A  13      17.923  18.622 -12.964  1.00  7.01           O  
ATOM    178  CB  ALA A  13      15.338  18.897 -11.244  1.00  7.01           C  
ATOM    179  H   ALA A  13      16.220  18.614  -8.914  1.00  7.01           H  
ATOM    180  HA  ALA A  13      16.605  17.173 -11.295  1.00  7.01           H  
ATOM    181 1HB  ALA A  13      15.133  18.863 -12.314  1.00  7.01           H  
ATOM    182 2HB  ALA A  13      14.539  18.388 -10.706  1.00  7.01           H  
ATOM    183 3HB  ALA A  13      15.392  19.935 -10.919  1.00  7.01           H  
ATOM    184  N   THR A  14      18.458  19.836 -11.148  1.00  7.84           N  
ATOM    185  CA  THR A  14      19.491  20.629 -11.800  1.00  7.84           C  
ATOM    186  C   THR A  14      20.906  20.263 -11.341  1.00  7.84           C  
ATOM    187  O   THR A  14      21.844  21.041 -11.519  1.00  7.84           O  
ATOM    188  CB  THR A  14      19.230  22.125 -11.565  1.00  7.84           C  
ATOM    189  CG2 THR A  14      17.890  22.518 -12.177  1.00  7.84           C  
ATOM    190  OG1 THR A  14      19.201  22.396 -10.155  1.00  7.84           O  
ATOM    191  H   THR A  14      18.267  20.000 -10.173  1.00  7.84           H  
ATOM    192  HA  THR A  14      19.437  20.443 -12.872  1.00  7.84           H  
ATOM    193  HB  THR A  14      20.028  22.708 -12.024  1.00  7.84           H  
ATOM    194  HG1 THR A  14      19.999  22.048  -9.747  1.00  7.84           H  
ATOM    195 1HG2 THR A  14      17.710  23.579 -12.009  1.00  7.84           H  
ATOM    196 2HG2 THR A  14      17.907  22.317 -13.248  1.00  7.84           H  
ATOM    197 3HG2 THR A  14      17.093  21.940 -11.715  1.00  7.84           H  
ATOM    198  N   LYS A  15      21.055  19.092 -10.727  1.00  8.11           N  
ATOM    199  CA  LYS A  15      22.349  18.616 -10.240  1.00  8.11           C  
ATOM    200  C   LYS A  15      23.375  18.352 -11.342  1.00  8.11           C  
ATOM    201  O   LYS A  15      23.035  17.986 -12.466  1.00  8.11           O  
ATOM    202  CB  LYS A  15      22.140  17.317  -9.473  1.00  8.11           C  
ATOM    203  CG  LYS A  15      21.748  16.151 -10.382  1.00  8.11           C  
ATOM    204  CD  LYS A  15      21.356  14.927  -9.586  1.00  8.11           C  
ATOM    205  CE  LYS A  15      20.970  13.775 -10.486  1.00  8.11           C  
ATOM    206  NZ  LYS A  15      19.705  14.059 -11.224  1.00  8.11           N1+
ATOM    207  H   LYS A  15      20.242  18.490 -10.582  1.00  8.11           H  
ATOM    208  HA  LYS A  15      22.759  19.373  -9.571  1.00  8.11           H  
ATOM    209 1HB  LYS A  15      23.053  17.046  -8.944  1.00  8.11           H  
ATOM    210 2HB  LYS A  15      21.355  17.447  -8.733  1.00  8.11           H  
ATOM    211 1HG  LYS A  15      20.910  16.447 -11.013  1.00  8.11           H  
ATOM    212 2HG  LYS A  15      22.590  15.893 -11.026  1.00  8.11           H  
ATOM    213 1HD  LYS A  15      22.163  14.626  -8.916  1.00  8.11           H  
ATOM    214 2HD  LYS A  15      20.484  15.190  -9.005  1.00  8.11           H  
ATOM    215 1HE  LYS A  15      21.772  13.598 -11.201  1.00  8.11           H  
ATOM    216 2HE  LYS A  15      20.831  12.887  -9.885  1.00  8.11           H  
ATOM    217 1HZ  LYS A  15      19.476  13.279 -11.813  1.00  8.11           H  
ATOM    218 2HZ  LYS A  15      18.955  14.213 -10.561  1.00  8.11           H  
ATOM    219 3HZ  LYS A  15      19.828  14.891 -11.787  1.00  8.11           H  
ATOM    220  N   ASN A  16      24.651  18.486 -10.980  1.00  7.69           N  
ATOM    221  CA  ASN A  16      25.780  18.149 -11.850  1.00  7.69           C  
ATOM    222  C   ASN A  16      26.516  16.931 -11.286  1.00  7.69           C  
ATOM    223  O   ASN A  16      27.684  16.685 -11.589  1.00  7.69           O  
ATOM    224  CB  ASN A  16      26.719  19.330 -12.003  1.00  7.69           C  
ATOM    225  CG  ASN A  16      26.104  20.462 -12.785  1.00  7.69           C  
ATOM    226  ND2 ASN A  16      25.700  21.500 -12.097  1.00  7.69           N  
ATOM    227  OD1 ASN A  16      25.995  20.391 -14.016  1.00  7.69           O  
ATOM    228  H   ASN A  16      24.855  18.826 -10.050  1.00  7.69           H  
ATOM    229  HA  ASN A  16      25.398  17.873 -12.834  1.00  7.69           H  
ATOM    230 1HB  ASN A  16      27.006  19.696 -11.016  1.00  7.69           H  
ATOM    231 2HB  ASN A  16      27.628  19.007 -12.509  1.00  7.69           H  
ATOM    232 1HD2 ASN A  16      25.280  22.278 -12.567  1.00  7.69           H  
ATOM    233 2HD2 ASN A  16      25.805  21.515 -11.104  1.00  7.69           H  
ATOM    234  N   THR A  17      25.815  16.196 -10.438  1.00  6.74           N  
ATOM    235  CA  THR A  17      26.331  15.024  -9.747  1.00  6.74           C  
ATOM    236  C   THR A  17      25.470  13.799 -10.106  1.00  6.74           C  
ATOM    237  O   THR A  17      24.252  13.931 -10.192  1.00  6.74           O  
ATOM    238  CB  THR A  17      26.293  15.279  -8.221  1.00  6.74           C  
ATOM    239  CG2 THR A  17      26.818  14.094  -7.436  1.00  6.74           C  
ATOM    240  OG1 THR A  17      27.096  16.427  -7.916  1.00  6.74           O  
ATOM    241  H   THR A  17      24.860  16.470 -10.269  1.00  6.74           H  
ATOM    242  HA  THR A  17      27.362  14.884 -10.042  1.00  6.74           H  
ATOM    243  HB  THR A  17      25.263  15.473  -7.918  1.00  6.74           H  
ATOM    244  HG1 THR A  17      27.957  16.334  -8.337  1.00  6.74           H  
ATOM    245 1HG2 THR A  17      26.772  14.317  -6.372  1.00  6.74           H  
ATOM    246 2HG2 THR A  17      26.215  13.216  -7.640  1.00  6.74           H  
ATOM    247 3HG2 THR A  17      27.848  13.901  -7.715  1.00  6.74           H  
ATOM    248  N   PRO A  18      26.046  12.612 -10.368  1.00  5.61           N  
ATOM    249  CA  PRO A  18      25.310  11.386 -10.621  1.00  5.61           C  
ATOM    250  C   PRO A  18      24.336  11.124  -9.492  1.00  5.61           C  
ATOM    251  O   PRO A  18      24.656  11.347  -8.326  1.00  5.61           O  
ATOM    252  CB  PRO A  18      26.420  10.336 -10.667  1.00  5.61           C  
ATOM    253  CG  PRO A  18      27.640  11.104 -11.143  1.00  5.61           C  
ATOM    254  CD  PRO A  18      27.518  12.472 -10.508  1.00  5.61           C  
ATOM    255  HA  PRO A  18      24.786  11.466 -11.585  1.00  5.61           H  
ATOM    256 1HB  PRO A  18      26.553   9.886  -9.666  1.00  5.61           H  
ATOM    257 2HB  PRO A  18      26.137   9.520 -11.347  1.00  5.61           H  
ATOM    258 1HG  PRO A  18      28.557  10.576 -10.838  1.00  5.61           H  
ATOM    259 2HG  PRO A  18      27.652  11.149 -12.243  1.00  5.61           H  
ATOM    260 1HD  PRO A  18      28.023  12.486  -9.540  1.00  5.61           H  
ATOM    261 2HD  PRO A  18      27.930  13.205 -11.219  1.00  5.61           H  
ATOM    262  N   TRP A  19      23.148  10.630  -9.837  1.00  4.60           N  
ATOM    263  CA  TRP A  19      22.111  10.360  -8.841  1.00  4.60           C  
ATOM    264  C   TRP A  19      22.574   9.401  -7.748  1.00  4.60           C  
ATOM    265  O   TRP A  19      22.096   9.471  -6.620  1.00  4.60           O  
ATOM    266  CB  TRP A  19      20.861   9.789  -9.525  1.00  4.60           C  
ATOM    267  CG  TRP A  19      21.019   8.381 -10.034  1.00  4.60           C  
ATOM    268  CD1 TRP A  19      21.468   7.983 -11.259  1.00  4.60           C  
ATOM    269  CD2 TRP A  19      20.670   7.168  -9.320  1.00  4.60           C  
ATOM    270  CE2 TRP A  19      20.961   6.095 -10.164  1.00  4.60           C  
ATOM    271  CE3 TRP A  19      20.139   6.916  -8.050  1.00  4.60           C  
ATOM    272  NE1 TRP A  19      21.449   6.606 -11.344  1.00  4.60           N  
ATOM    273  CZ2 TRP A  19      20.750   4.779  -9.776  1.00  4.60           C  
ATOM    274  CZ3 TRP A  19      19.924   5.601  -7.659  1.00  4.60           C  
ATOM    275  CH2 TRP A  19      20.224   4.559  -8.500  1.00  4.60           C  
ATOM    276  H   TRP A  19      22.949  10.461 -10.812  1.00  4.60           H  
ATOM    277  HA  TRP A  19      21.844  11.303  -8.366  1.00  4.60           H  
ATOM    278 1HB  TRP A  19      20.030   9.804  -8.818  1.00  4.60           H  
ATOM    279 2HB  TRP A  19      20.587  10.422 -10.363  1.00  4.60           H  
ATOM    280  HD1 TRP A  19      21.801   8.651 -12.050  1.00  4.60           H  
ATOM    281  HE1 TRP A  19      21.739   6.062 -12.144  1.00  4.60           H  
ATOM    282  HE3 TRP A  19      19.907   7.737  -7.391  1.00  4.60           H  
ATOM    283  HZ2 TRP A  19      20.977   3.939 -10.431  1.00  4.60           H  
ATOM    284  HZ3 TRP A  19      19.514   5.417  -6.668  1.00  4.60           H  
ATOM    285  HH2 TRP A  19      20.045   3.539  -8.163  1.00  4.60           H  
ATOM    286  N   LEU A  20      23.492   8.495  -8.081  1.00  3.81           N  
ATOM    287  CA  LEU A  20      23.971   7.543  -7.100  1.00  3.81           C  
ATOM    288  C   LEU A  20      25.451   7.766  -6.827  1.00  3.81           C  
ATOM    289  O   LEU A  20      26.300   7.504  -7.679  1.00  3.81           O  
ATOM    290  CB  LEU A  20      23.771   6.115  -7.604  1.00  3.81           C  
ATOM    291  CG  LEU A  20      24.191   5.024  -6.669  1.00  3.81           C  
ATOM    292  CD1 LEU A  20      23.334   5.105  -5.431  1.00  3.81           C  
ATOM    293  CD2 LEU A  20      24.029   3.680  -7.353  1.00  3.81           C  
ATOM    294  H   LEU A  20      23.856   8.482  -9.020  1.00  3.81           H  
ATOM    295  HA  LEU A  20      23.422   7.681  -6.170  1.00  3.81           H  
ATOM    296 1HB  LEU A  20      22.749   5.967  -7.810  1.00  3.81           H  
ATOM    297 2HB  LEU A  20      24.327   5.992  -8.532  1.00  3.81           H  
ATOM    298  HG  LEU A  20      25.227   5.170  -6.373  1.00  3.81           H  
ATOM    299 1HD1 LEU A  20      23.632   4.319  -4.735  1.00  3.81           H  
ATOM    300 2HD1 LEU A  20      23.461   6.080  -4.966  1.00  3.81           H  
ATOM    301 3HD1 LEU A  20      22.291   4.970  -5.705  1.00  3.81           H  
ATOM    302 1HD2 LEU A  20      24.329   2.887  -6.667  1.00  3.81           H  
ATOM    303 2HD2 LEU A  20      22.989   3.541  -7.640  1.00  3.81           H  
ATOM    304 3HD2 LEU A  20      24.660   3.649  -8.241  1.00  3.81           H  
ATOM    305  N   ASP A  21      25.766   8.240  -5.631  1.00  3.24           N  
ATOM    306  CA  ASP A  21      27.155   8.490  -5.264  1.00  3.24           C  
ATOM    307  C   ASP A  21      27.894   7.177  -5.037  1.00  3.24           C  
ATOM    308  O   ASP A  21      27.302   6.204  -4.552  1.00  3.24           O  
ATOM    309  CB  ASP A  21      27.280   9.333  -3.997  1.00  3.24           C  
ATOM    310  CG  ASP A  21      28.709   9.871  -3.794  1.00  3.24           C  
ATOM    311  OD1 ASP A  21      29.025  10.887  -4.364  1.00  3.24           O  
ATOM    312  OD2 ASP A  21      29.495   9.201  -3.147  1.00  3.24           O1-
ATOM    313  H   ASP A  21      25.023   8.451  -4.976  1.00  3.24           H  
ATOM    314  HA  ASP A  21      27.641   9.021  -6.085  1.00  3.24           H  
ATOM    315 1HB  ASP A  21      26.589  10.175  -4.051  1.00  3.24           H  
ATOM    316 2HB  ASP A  21      27.007   8.736  -3.130  1.00  3.24           H  
ATOM    317  N   THR A  22      29.205   7.189  -5.274  1.00  2.83           N  
ATOM    318  CA  THR A  22      30.078   6.048  -5.002  1.00  2.83           C  
ATOM    319  C   THR A  22      29.866   5.511  -3.587  1.00  2.83           C  
ATOM    320  O   THR A  22      29.861   4.294  -3.366  1.00  2.83           O  
ATOM    321  CB  THR A  22      31.554   6.435  -5.179  1.00  2.83           C  
ATOM    322  CG2 THR A  22      32.453   5.256  -4.845  1.00  2.83           C  
ATOM    323  OG1 THR A  22      31.784   6.856  -6.533  1.00  2.83           O  
ATOM    324  H   THR A  22      29.616   8.036  -5.650  1.00  2.83           H  
ATOM    325  HA  THR A  22      29.837   5.253  -5.708  1.00  2.83           H  
ATOM    326  HB  THR A  22      31.787   7.265  -4.508  1.00  2.83           H  
ATOM    327  HG1 THR A  22      32.700   7.133  -6.629  1.00  2.83           H  
ATOM    328 1HG2 THR A  22      33.495   5.547  -4.967  1.00  2.83           H  
ATOM    329 2HG2 THR A  22      32.279   4.950  -3.812  1.00  2.83           H  
ATOM    330 3HG2 THR A  22      32.228   4.425  -5.512  1.00  2.83           H  
ATOM    331  N   VAL A  23      29.705   6.416  -2.622  1.00  2.55           N  
ATOM    332  CA  VAL A  23      29.510   6.033  -1.234  1.00  2.55           C  
ATOM    333  C   VAL A  23      28.249   5.201  -1.047  1.00  2.55           C  
ATOM    334  O   VAL A  23      28.224   4.283  -0.225  1.00  2.55           O  
ATOM    335  CB  VAL A  23      29.436   7.270  -0.332  1.00  2.55           C  
ATOM    336  CG1 VAL A  23      29.012   6.852   1.067  1.00  2.55           C  
ATOM    337  CG2 VAL A  23      30.799   7.949  -0.302  1.00  2.55           C  
ATOM    338  H   VAL A  23      29.697   7.414  -2.862  1.00  2.55           H  
ATOM    339  HA  VAL A  23      30.367   5.439  -0.923  1.00  2.55           H  
ATOM    340  HB  VAL A  23      28.689   7.963  -0.725  1.00  2.55           H  
ATOM    341 1HG1 VAL A  23      28.953   7.732   1.705  1.00  2.55           H  
ATOM    342 2HG1 VAL A  23      28.035   6.371   1.018  1.00  2.55           H  
ATOM    343 3HG1 VAL A  23      29.743   6.155   1.471  1.00  2.55           H  
ATOM    344 1HG2 VAL A  23      30.752   8.832   0.333  1.00  2.55           H  
ATOM    345 2HG2 VAL A  23      31.543   7.258   0.089  1.00  2.55           H  
ATOM    346 3HG2 VAL A  23      31.072   8.245  -1.319  1.00  2.55           H  
ATOM    347  N   LYS A  24      27.177   5.546  -1.758  1.00  2.34           N  
ATOM    348  CA  LYS A  24      25.914   4.847  -1.599  1.00  2.34           C  
ATOM    349  C   LYS A  24      26.009   3.490  -2.273  1.00  2.34           C  
ATOM    350  O   LYS A  24      25.487   2.489  -1.769  1.00  2.34           O  
ATOM    351  CB  LYS A  24      24.795   5.662  -2.227  1.00  2.34           C  
ATOM    352  CG  LYS A  24      24.519   7.008  -1.573  1.00  2.34           C  
ATOM    353  CD  LYS A  24      23.940   6.887  -0.168  1.00  2.34           C  
ATOM    354  CE  LYS A  24      23.571   8.274   0.357  1.00  2.34           C  
ATOM    355  NZ  LYS A  24      22.904   8.243   1.695  1.00  2.34           N1+
ATOM    356  H   LYS A  24      27.254   6.265  -2.470  1.00  2.34           H  
ATOM    357  HA  LYS A  24      25.717   4.699  -0.537  1.00  2.34           H  
ATOM    358 1HB  LYS A  24      25.065   5.867  -3.259  1.00  2.34           H  
ATOM    359 2HB  LYS A  24      23.874   5.083  -2.233  1.00  2.34           H  
ATOM    360 1HG  LYS A  24      25.455   7.565  -1.516  1.00  2.34           H  
ATOM    361 2HG  LYS A  24      23.820   7.574  -2.192  1.00  2.34           H  
ATOM    362 1HD  LYS A  24      23.047   6.262  -0.188  1.00  2.34           H  
ATOM    363 2HD  LYS A  24      24.674   6.431   0.499  1.00  2.34           H  
ATOM    364 1HE  LYS A  24      24.471   8.879   0.430  1.00  2.34           H  
ATOM    365 2HE  LYS A  24      22.902   8.735  -0.356  1.00  2.34           H  
ATOM    366 1HZ  LYS A  24      22.662   9.220   1.951  1.00  2.34           H  
ATOM    367 2HZ  LYS A  24      22.051   7.715   1.637  1.00  2.34           H  
ATOM    368 3HZ  LYS A  24      23.502   7.845   2.388  1.00  2.34           H  
ATOM    369  N   THR A  25      26.741   3.444  -3.391  1.00  2.14           N  
ATOM    370  CA  THR A  25      26.943   2.188  -4.096  1.00  2.14           C  
ATOM    371  C   THR A  25      27.719   1.243  -3.189  1.00  2.14           C  
ATOM    372  O   THR A  25      27.357   0.074  -3.030  1.00  2.14           O  
ATOM    373  CB  THR A  25      27.732   2.373  -5.407  1.00  2.14           C  
ATOM    374  CG2 THR A  25      27.939   1.027  -6.057  1.00  2.14           C  
ATOM    375  OG1 THR A  25      27.018   3.223  -6.294  1.00  2.14           O  
ATOM    376  H   THR A  25      27.134   4.309  -3.765  1.00  2.14           H  
ATOM    377  HA  THR A  25      25.974   1.742  -4.319  1.00  2.14           H  
ATOM    378  HB  THR A  25      28.699   2.821  -5.190  1.00  2.14           H  
ATOM    379  HG1 THR A  25      26.906   4.087  -5.874  1.00  2.14           H  
ATOM    380 1HG2 THR A  25      28.502   1.150  -6.980  1.00  2.14           H  
ATOM    381 2HG2 THR A  25      28.492   0.387  -5.375  1.00  2.14           H  
ATOM    382 3HG2 THR A  25      26.973   0.574  -6.277  1.00  2.14           H  
ATOM    383  N   THR A  26      28.766   1.781  -2.561  1.00  1.95           N  
ATOM    384  CA  THR A  26      29.628   1.027  -1.677  1.00  1.95           C  
ATOM    385  C   THR A  26      28.850   0.496  -0.480  1.00  1.95           C  
ATOM    386  O   THR A  26      28.962  -0.687  -0.142  1.00  1.95           O  
ATOM    387  CB  THR A  26      30.783   1.912  -1.189  1.00  1.95           C  
ATOM    388  CG2 THR A  26      31.675   1.142  -0.235  1.00  1.95           C  
ATOM    389  OG1 THR A  26      31.549   2.357  -2.323  1.00  1.95           O  
ATOM    390  H   THR A  26      29.003   2.755  -2.743  1.00  1.95           H  
ATOM    391  HA  THR A  26      30.036   0.180  -2.227  1.00  1.95           H  
ATOM    392  HB  THR A  26      30.377   2.783  -0.676  1.00  1.95           H  
ATOM    393  HG1 THR A  26      30.976   2.946  -2.868  1.00  1.95           H  
ATOM    394 1HG2 THR A  26      32.486   1.785   0.102  1.00  1.95           H  
ATOM    395 2HG2 THR A  26      31.088   0.814   0.626  1.00  1.95           H  
ATOM    396 3HG2 THR A  26      32.088   0.273  -0.744  1.00  1.95           H  
ATOM    397  N   LYS A  27      28.027   1.345   0.152  1.00  1.78           N  
ATOM    398  CA  LYS A  27      27.257   0.885   1.301  1.00  1.78           C  
ATOM    399  C   LYS A  27      26.280  -0.219   0.904  1.00  1.78           C  
ATOM    400  O   LYS A  27      26.161  -1.222   1.613  1.00  1.78           O  
ATOM    401  CB  LYS A  27      26.533   2.060   1.956  1.00  1.78           C  
ATOM    402  CG  LYS A  27      27.461   2.998   2.745  1.00  1.78           C  
ATOM    403  CD  LYS A  27      26.698   4.166   3.343  1.00  1.78           C  
ATOM    404  CE  LYS A  27      27.621   5.088   4.135  1.00  1.78           C  
ATOM    405  NZ  LYS A  27      28.153   4.426   5.360  1.00  1.78           N1+
ATOM    406  H   LYS A  27      27.966   2.322  -0.140  1.00  1.78           H  
ATOM    407  HA  LYS A  27      27.950   0.469   2.030  1.00  1.78           H  
ATOM    408 1HB  LYS A  27      26.044   2.654   1.180  1.00  1.78           H  
ATOM    409 2HB  LYS A  27      25.761   1.690   2.627  1.00  1.78           H  
ATOM    410 1HG  LYS A  27      27.936   2.438   3.548  1.00  1.78           H  
ATOM    411 2HG  LYS A  27      28.240   3.378   2.088  1.00  1.78           H  
ATOM    412 1HD  LYS A  27      26.239   4.739   2.533  1.00  1.78           H  
ATOM    413 2HD  LYS A  27      25.912   3.795   3.998  1.00  1.78           H  
ATOM    414 1HE  LYS A  27      28.456   5.377   3.508  1.00  1.78           H  
ATOM    415 2HE  LYS A  27      27.071   5.981   4.425  1.00  1.78           H  
ATOM    416 1HZ  LYS A  27      28.760   5.066   5.853  1.00  1.78           H  
ATOM    417 2HZ  LYS A  27      27.386   4.159   5.960  1.00  1.78           H  
ATOM    418 3HZ  LYS A  27      28.675   3.603   5.095  1.00  1.78           H  
ATOM    419  N   TYR A  28      25.623  -0.080  -0.249  1.00  1.63           N  
ATOM    420  CA  TYR A  28      24.752  -1.143  -0.730  1.00  1.63           C  
ATOM    421  C   TYR A  28      25.495  -2.442  -0.945  1.00  1.63           C  
ATOM    422  O   TYR A  28      25.073  -3.491  -0.455  1.00  1.63           O  
ATOM    423  CB  TYR A  28      24.033  -0.750  -2.008  1.00  1.63           C  
ATOM    424  CG  TYR A  28      23.382  -1.925  -2.671  1.00  1.63           C  
ATOM    425  CD1 TYR A  28      22.206  -2.486  -2.191  1.00  1.63           C  
ATOM    426  CD2 TYR A  28      23.989  -2.442  -3.797  1.00  1.63           C  
ATOM    427  CE1 TYR A  28      21.661  -3.583  -2.847  1.00  1.63           C  
ATOM    428  CE2 TYR A  28      23.452  -3.507  -4.440  1.00  1.63           C  
ATOM    429  CZ  TYR A  28      22.302  -4.083  -3.974  1.00  1.63           C  
ATOM    430  OH  TYR A  28      21.805  -5.148  -4.641  1.00  1.63           O  
ATOM    431  H   TYR A  28      25.724   0.772  -0.804  1.00  1.63           H  
ATOM    432  HA  TYR A  28      23.996  -1.326   0.033  1.00  1.63           H  
ATOM    433 1HB  TYR A  28      23.272  -0.002  -1.793  1.00  1.63           H  
ATOM    434 2HB  TYR A  28      24.745  -0.309  -2.707  1.00  1.63           H  
ATOM    435  HD1 TYR A  28      21.723  -2.077  -1.304  1.00  1.63           H  
ATOM    436  HD2 TYR A  28      24.908  -1.988  -4.168  1.00  1.63           H  
ATOM    437  HE1 TYR A  28      20.743  -4.046  -2.483  1.00  1.63           H  
ATOM    438  HE2 TYR A  28      23.941  -3.903  -5.325  1.00  1.63           H  
ATOM    439  HH  TYR A  28      21.144  -5.634  -4.109  1.00  1.63           H  
ATOM    440  N   LEU A  29      26.610  -2.385  -1.665  1.00  1.50           N  
ATOM    441  CA  LEU A  29      27.348  -3.598  -1.947  1.00  1.50           C  
ATOM    442  C   LEU A  29      27.874  -4.218  -0.662  1.00  1.50           C  
ATOM    443  O   LEU A  29      27.908  -5.445  -0.543  1.00  1.50           O  
ATOM    444  CB  LEU A  29      28.469  -3.305  -2.935  1.00  1.50           C  
ATOM    445  CG  LEU A  29      27.969  -2.958  -4.342  1.00  1.50           C  
ATOM    446  CD1 LEU A  29      29.143  -2.552  -5.203  1.00  1.50           C  
ATOM    447  CD2 LEU A  29      27.214  -4.161  -4.921  1.00  1.50           C  
ATOM    448  H   LEU A  29      26.930  -1.492  -2.043  1.00  1.50           H  
ATOM    449  HA  LEU A  29      26.667  -4.307  -2.411  1.00  1.50           H  
ATOM    450 1HB  LEU A  29      29.044  -2.453  -2.564  1.00  1.50           H  
ATOM    451 2HB  LEU A  29      29.123  -4.171  -3.003  1.00  1.50           H  
ATOM    452  HG  LEU A  29      27.293  -2.109  -4.284  1.00  1.50           H  
ATOM    453 1HD1 LEU A  29      28.789  -2.287  -6.199  1.00  1.50           H  
ATOM    454 2HD1 LEU A  29      29.639  -1.692  -4.752  1.00  1.50           H  
ATOM    455 3HD1 LEU A  29      29.845  -3.380  -5.275  1.00  1.50           H  
ATOM    456 1HD2 LEU A  29      26.844  -3.913  -5.916  1.00  1.50           H  
ATOM    457 2HD2 LEU A  29      27.885  -5.017  -4.985  1.00  1.50           H  
ATOM    458 3HD2 LEU A  29      26.374  -4.410  -4.273  1.00  1.50           H  
ATOM    459  N   THR A  30      28.254  -3.382   0.309  1.00  1.40           N  
ATOM    460  CA  THR A  30      28.728  -3.858   1.596  1.00  1.40           C  
ATOM    461  C   THR A  30      27.597  -4.607   2.292  1.00  1.40           C  
ATOM    462  O   THR A  30      27.810  -5.684   2.853  1.00  1.40           O  
ATOM    463  CB  THR A  30      29.215  -2.700   2.476  1.00  1.40           C  
ATOM    464  CG2 THR A  30      29.675  -3.231   3.815  1.00  1.40           C  
ATOM    465  OG1 THR A  30      30.298  -2.023   1.815  1.00  1.40           O  
ATOM    466  H   THR A  30      28.236  -2.376   0.146  1.00  1.40           H  
ATOM    467  HA  THR A  30      29.556  -4.550   1.435  1.00  1.40           H  
ATOM    468  HB  THR A  30      28.403  -1.997   2.628  1.00  1.40           H  
ATOM    469  HG1 THR A  30      29.953  -1.663   0.966  1.00  1.40           H  
ATOM    470 1HG2 THR A  30      30.015  -2.404   4.435  1.00  1.40           H  
ATOM    471 2HG2 THR A  30      28.842  -3.732   4.301  1.00  1.40           H  
ATOM    472 3HG2 THR A  30      30.491  -3.939   3.669  1.00  1.40           H  
ATOM    473  N   LYS A  31      26.377  -4.051   2.251  1.00  1.32           N  
ATOM    474  CA  LYS A  31      25.232  -4.737   2.835  1.00  1.32           C  
ATOM    475  C   LYS A  31      25.074  -6.116   2.218  1.00  1.32           C  
ATOM    476  O   LYS A  31      24.872  -7.100   2.936  1.00  1.32           O  
ATOM    477  CB  LYS A  31      23.920  -3.972   2.629  1.00  1.32           C  
ATOM    478  CG  LYS A  31      22.709  -4.703   3.243  1.00  1.32           C  
ATOM    479  CD  LYS A  31      21.393  -3.954   3.045  1.00  1.32           C  
ATOM    480  CE  LYS A  31      20.220  -4.764   3.625  1.00  1.32           C  
ATOM    481  NZ  LYS A  31      18.913  -4.085   3.439  1.00  1.32           N1+
ATOM    482  H   LYS A  31      26.248  -3.139   1.811  1.00  1.32           H  
ATOM    483  HA  LYS A  31      25.407  -4.862   3.902  1.00  1.32           H  
ATOM    484 1HB  LYS A  31      24.000  -2.979   3.069  1.00  1.32           H  
ATOM    485 2HB  LYS A  31      23.728  -3.847   1.569  1.00  1.32           H  
ATOM    486 1HG  LYS A  31      22.622  -5.688   2.776  1.00  1.32           H  
ATOM    487 2HG  LYS A  31      22.877  -4.843   4.309  1.00  1.32           H  
ATOM    488 1HD  LYS A  31      21.444  -2.984   3.540  1.00  1.32           H  
ATOM    489 2HD  LYS A  31      21.225  -3.795   1.979  1.00  1.32           H  
ATOM    490 1HE  LYS A  31      20.181  -5.738   3.133  1.00  1.32           H  
ATOM    491 2HE  LYS A  31      20.389  -4.913   4.690  1.00  1.32           H  
ATOM    492 1HZ  LYS A  31      18.179  -4.659   3.839  1.00  1.32           H  
ATOM    493 2HZ  LYS A  31      18.927  -3.189   3.898  1.00  1.32           H  
ATOM    494 3HZ  LYS A  31      18.738  -3.960   2.455  1.00  1.32           H  
ATOM    495  N   VAL A  32      25.191  -6.196   0.888  1.00  1.25           N  
ATOM    496  CA  VAL A  32      25.023  -7.473   0.214  1.00  1.25           C  
ATOM    497  C   VAL A  32      26.117  -8.439   0.653  1.00  1.25           C  
ATOM    498  O   VAL A  32      25.833  -9.583   1.012  1.00  1.25           O  
ATOM    499  CB  VAL A  32      25.103  -7.320  -1.323  1.00  1.25           C  
ATOM    500  CG1 VAL A  32      25.089  -8.715  -1.968  1.00  1.25           C  
ATOM    501  CG2 VAL A  32      23.952  -6.441  -1.848  1.00  1.25           C  
ATOM    502  H   VAL A  32      25.359  -5.343   0.350  1.00  1.25           H  
ATOM    503  HA  VAL A  32      24.050  -7.887   0.482  1.00  1.25           H  
ATOM    504  HB  VAL A  32      26.051  -6.851  -1.579  1.00  1.25           H  
ATOM    505 1HG1 VAL A  32      25.178  -8.625  -3.041  1.00  1.25           H  
ATOM    506 2HG1 VAL A  32      25.926  -9.299  -1.587  1.00  1.25           H  
ATOM    507 3HG1 VAL A  32      24.152  -9.222  -1.726  1.00  1.25           H  
ATOM    508 1HG2 VAL A  32      24.043  -6.334  -2.925  1.00  1.25           H  
ATOM    509 2HG2 VAL A  32      23.003  -6.883  -1.618  1.00  1.25           H  
ATOM    510 3HG2 VAL A  32      24.004  -5.464  -1.389  1.00  1.25           H  
ATOM    511  N   GLU A  33      27.374  -7.983   0.663  1.00  1.20           N  
ATOM    512  CA  GLU A  33      28.463  -8.865   1.060  1.00  1.20           C  
ATOM    513  C   GLU A  33      28.250  -9.388   2.472  1.00  1.20           C  
ATOM    514  O   GLU A  33      28.362 -10.591   2.714  1.00  1.20           O  
ATOM    515  CB  GLU A  33      29.821  -8.149   0.983  1.00  1.20           C  
ATOM    516  CG  GLU A  33      31.023  -9.064   1.319  1.00  1.20           C  
ATOM    517  CD  GLU A  33      32.391  -8.382   1.235  1.00  1.20           C  
ATOM    518  OE1 GLU A  33      32.446  -7.201   0.994  1.00  1.20           O  
ATOM    519  OE2 GLU A  33      33.377  -9.065   1.389  1.00  1.20           O1-
ATOM    520  H   GLU A  33      27.568  -7.027   0.369  1.00  1.20           H  
ATOM    521  HA  GLU A  33      28.480  -9.717   0.381  1.00  1.20           H  
ATOM    522 1HB  GLU A  33      29.962  -7.738  -0.017  1.00  1.20           H  
ATOM    523 2HB  GLU A  33      29.826  -7.310   1.684  1.00  1.20           H  
ATOM    524 1HG  GLU A  33      30.882  -9.432   2.331  1.00  1.20           H  
ATOM    525 2HG  GLU A  33      31.008  -9.922   0.649  1.00  1.20           H  
ATOM    526  N   ASN A  34      27.909  -8.495   3.403  1.00  1.18           N  
ATOM    527  CA  ASN A  34      27.705  -8.903   4.783  1.00  1.18           C  
ATOM    528  C   ASN A  34      26.537  -9.864   4.921  1.00  1.18           C  
ATOM    529  O   ASN A  34      26.613 -10.834   5.677  1.00  1.18           O  
ATOM    530  CB  ASN A  34      27.503  -7.693   5.670  1.00  1.18           C  
ATOM    531  CG  ASN A  34      28.778  -6.929   5.916  1.00  1.18           C  
ATOM    532  ND2 ASN A  34      28.644  -5.698   6.336  1.00  1.18           N  
ATOM    533  OD1 ASN A  34      29.888  -7.452   5.747  1.00  1.18           O  
ATOM    534  H   ASN A  34      27.812  -7.512   3.150  1.00  1.18           H  
ATOM    535  HA  ASN A  34      28.597  -9.428   5.118  1.00  1.18           H  
ATOM    536 1HB  ASN A  34      26.780  -7.023   5.196  1.00  1.18           H  
ATOM    537 2HB  ASN A  34      27.084  -8.006   6.625  1.00  1.18           H  
ATOM    538 1HD2 ASN A  34      29.455  -5.147   6.532  1.00  1.18           H  
ATOM    539 2HD2 ASN A  34      27.732  -5.312   6.463  1.00  1.18           H  
ATOM    540  N   TRP A  35      25.479  -9.651   4.140  1.00  1.18           N  
ATOM    541  CA  TRP A  35      24.314 -10.516   4.195  1.00  1.18           C  
ATOM    542  C   TRP A  35      24.751 -11.922   3.809  1.00  1.18           C  
ATOM    543  O   TRP A  35      24.432 -12.888   4.505  1.00  1.18           O  
ATOM    544  CB  TRP A  35      23.226  -9.971   3.259  1.00  1.18           C  
ATOM    545  CG  TRP A  35      21.874 -10.644   3.315  1.00  1.18           C  
ATOM    546  CD1 TRP A  35      20.899 -10.349   4.222  1.00  1.18           C  
ATOM    547  CD2 TRP A  35      21.295 -11.633   2.422  1.00  1.18           C  
ATOM    548  CE2 TRP A  35      19.991 -11.867   2.874  1.00  1.18           C  
ATOM    549  CE3 TRP A  35      21.755 -12.310   1.288  1.00  1.18           C  
ATOM    550  NE1 TRP A  35      19.777 -11.087   3.973  1.00  1.18           N  
ATOM    551  CZ2 TRP A  35      19.152 -12.737   2.240  1.00  1.18           C  
ATOM    552  CZ3 TRP A  35      20.893 -13.176   0.659  1.00  1.18           C  
ATOM    553  CH2 TRP A  35      19.633 -13.378   1.126  1.00  1.18           C  
ATOM    554  H   TRP A  35      25.454  -8.836   3.527  1.00  1.18           H  
ATOM    555  HA  TRP A  35      23.931 -10.531   5.213  1.00  1.18           H  
ATOM    556 1HB  TRP A  35      23.079  -8.911   3.469  1.00  1.18           H  
ATOM    557 2HB  TRP A  35      23.584 -10.034   2.232  1.00  1.18           H  
ATOM    558  HD1 TRP A  35      21.000  -9.624   5.026  1.00  1.18           H  
ATOM    559  HE1 TRP A  35      18.917 -11.047   4.502  1.00  1.18           H  
ATOM    560  HE3 TRP A  35      22.762 -12.143   0.909  1.00  1.18           H  
ATOM    561  HZ2 TRP A  35      18.133 -12.921   2.585  1.00  1.18           H  
ATOM    562  HZ3 TRP A  35      21.230 -13.694  -0.224  1.00  1.18           H  
ATOM    563  HH2 TRP A  35      18.982 -14.073   0.603  1.00  1.18           H  
ATOM    564  N   VAL A  36      25.531 -12.025   2.732  1.00  1.20           N  
ATOM    565  CA  VAL A  36      26.018 -13.312   2.258  1.00  1.20           C  
ATOM    566  C   VAL A  36      26.960 -13.973   3.251  1.00  1.20           C  
ATOM    567  O   VAL A  36      26.877 -15.171   3.489  1.00  1.20           O  
ATOM    568  CB  VAL A  36      26.741 -13.161   0.919  1.00  1.20           C  
ATOM    569  CG1 VAL A  36      27.386 -14.494   0.533  1.00  1.20           C  
ATOM    570  CG2 VAL A  36      25.753 -12.731  -0.083  1.00  1.20           C  
ATOM    571  H   VAL A  36      25.771 -11.178   2.211  1.00  1.20           H  
ATOM    572  HA  VAL A  36      25.157 -13.963   2.111  1.00  1.20           H  
ATOM    573  HB  VAL A  36      27.534 -12.415   1.004  1.00  1.20           H  
ATOM    574 1HG1 VAL A  36      27.897 -14.386  -0.422  1.00  1.20           H  
ATOM    575 2HG1 VAL A  36      28.107 -14.783   1.301  1.00  1.20           H  
ATOM    576 3HG1 VAL A  36      26.615 -15.258   0.450  1.00  1.20           H  
ATOM    577 1HG2 VAL A  36      26.220 -12.622  -1.061  1.00  1.20           H  
ATOM    578 2HG2 VAL A  36      25.018 -13.481  -0.097  1.00  1.20           H  
ATOM    579 3HG2 VAL A  36      25.304 -11.791   0.210  1.00  1.20           H  
ATOM    580  N   LEU A  37      27.864 -13.209   3.843  1.00  1.22           N  
ATOM    581  CA  LEU A  37      28.784 -13.780   4.816  1.00  1.22           C  
ATOM    582  C   LEU A  37      28.036 -14.341   6.027  1.00  1.22           C  
ATOM    583  O   LEU A  37      28.393 -15.389   6.565  1.00  1.22           O  
ATOM    584  CB  LEU A  37      29.779 -12.713   5.272  1.00  1.22           C  
ATOM    585  CG  LEU A  37      30.785 -12.248   4.212  1.00  1.22           C  
ATOM    586  CD1 LEU A  37      31.559 -11.047   4.743  1.00  1.22           C  
ATOM    587  CD2 LEU A  37      31.708 -13.394   3.869  1.00  1.22           C  
ATOM    588  H   LEU A  37      27.922 -12.217   3.605  1.00  1.22           H  
ATOM    589  HA  LEU A  37      29.326 -14.596   4.336  1.00  1.22           H  
ATOM    590 1HB  LEU A  37      29.212 -11.838   5.592  1.00  1.22           H  
ATOM    591 2HB  LEU A  37      30.333 -13.093   6.125  1.00  1.22           H  
ATOM    592  HG  LEU A  37      30.262 -11.943   3.317  1.00  1.22           H  
ATOM    593 1HD1 LEU A  37      32.271 -10.707   3.986  1.00  1.22           H  
ATOM    594 2HD1 LEU A  37      30.865 -10.237   4.968  1.00  1.22           H  
ATOM    595 3HD1 LEU A  37      32.096 -11.326   5.646  1.00  1.22           H  
ATOM    596 1HD2 LEU A  37      32.421 -13.067   3.110  1.00  1.22           H  
ATOM    597 2HD2 LEU A  37      32.246 -13.710   4.763  1.00  1.22           H  
ATOM    598 3HD2 LEU A  37      31.121 -14.228   3.483  1.00  1.22           H  
ATOM    599  N   ARG A  38      26.981 -13.638   6.447  1.00  1.24           N  
ATOM    600  CA  ARG A  38      26.156 -14.043   7.579  1.00  1.24           C  
ATOM    601  C   ARG A  38      25.219 -15.204   7.243  1.00  1.24           C  
ATOM    602  O   ARG A  38      24.958 -16.067   8.086  1.00  1.24           O  
ATOM    603  CB  ARG A  38      25.341 -12.849   8.043  1.00  1.24           C  
ATOM    604  CG  ARG A  38      26.169 -11.751   8.698  1.00  1.24           C  
ATOM    605  CD  ARG A  38      25.378 -10.526   8.946  1.00  1.24           C  
ATOM    606  NE  ARG A  38      26.191  -9.473   9.544  1.00  1.24           N  
ATOM    607  CZ  ARG A  38      25.815  -8.185   9.660  1.00  1.24           C  
ATOM    608  NH1 ARG A  38      24.643  -7.797   9.210  1.00  1.24           N1+
ATOM    609  NH2 ARG A  38      26.627  -7.309  10.226  1.00  1.24           N  
ATOM    610  H   ARG A  38      26.752 -12.762   5.977  1.00  1.24           H  
ATOM    611  HA  ARG A  38      26.816 -14.352   8.387  1.00  1.24           H  
ATOM    612 1HB  ARG A  38      24.831 -12.408   7.185  1.00  1.24           H  
ATOM    613 2HB  ARG A  38      24.579 -13.176   8.749  1.00  1.24           H  
ATOM    614 1HG  ARG A  38      26.544 -12.110   9.654  1.00  1.24           H  
ATOM    615 2HG  ARG A  38      27.012 -11.499   8.055  1.00  1.24           H  
ATOM    616 1HD  ARG A  38      24.987 -10.157   7.995  1.00  1.24           H  
ATOM    617 2HD  ARG A  38      24.553 -10.749   9.619  1.00  1.24           H  
ATOM    618  HE  ARG A  38      27.100  -9.732   9.905  1.00  1.24           H  
ATOM    619 1HH1 ARG A  38      24.023  -8.467   8.777  1.00  1.24           H  
ATOM    620 2HH1 ARG A  38      24.362  -6.831   9.297  1.00  1.24           H  
ATOM    621 1HH2 ARG A  38      27.529  -7.607  10.574  1.00  1.24           H  
ATOM    622 2HH2 ARG A  38      26.346  -6.344  10.315  1.00  1.24           H  
ATOM    623  N   ASN A  39      24.723 -15.234   6.005  1.00  1.24           N  
ATOM    624  CA  ASN A  39      23.774 -16.241   5.558  1.00  1.24           C  
ATOM    625  C   ASN A  39      24.178 -16.868   4.209  1.00  1.24           C  
ATOM    626  O   ASN A  39      23.409 -16.777   3.245  1.00  1.24           O  
ATOM    627  CB  ASN A  39      22.403 -15.611   5.409  1.00  1.24           C  
ATOM    628  CG  ASN A  39      21.857 -15.004   6.659  1.00  1.24           C  
ATOM    629  ND2 ASN A  39      22.013 -13.710   6.781  1.00  1.24           N  
ATOM    630  OD1 ASN A  39      21.297 -15.694   7.520  1.00  1.24           O  
ATOM    631  H   ASN A  39      24.970 -14.489   5.356  1.00  1.24           H  
ATOM    632  HA  ASN A  39      23.708 -17.024   6.308  1.00  1.24           H  
ATOM    633 1HB  ASN A  39      22.435 -14.845   4.628  1.00  1.24           H  
ATOM    634 2HB  ASN A  39      21.716 -16.383   5.098  1.00  1.24           H  
ATOM    635 1HD2 ASN A  39      21.669 -13.237   7.592  1.00  1.24           H  
ATOM    636 2HD2 ASN A  39      22.497 -13.202   6.057  1.00  1.24           H  
ATOM    637  N   PRO A  40      25.320 -17.590   4.123  1.00  1.22           N  
ATOM    638  CA  PRO A  40      25.909 -18.127   2.898  1.00  1.22           C  
ATOM    639  C   PRO A  40      25.007 -19.142   2.217  1.00  1.22           C  
ATOM    640  O   PRO A  40      25.109 -19.368   1.006  1.00  1.22           O  
ATOM    641  CB  PRO A  40      27.204 -18.777   3.397  1.00  1.22           C  
ATOM    642  CG  PRO A  40      26.953 -19.068   4.862  1.00  1.22           C  
ATOM    643  CD  PRO A  40      26.082 -17.931   5.341  1.00  1.22           C  
ATOM    644  HA  PRO A  40      26.134 -17.290   2.219  1.00  1.22           H  
ATOM    645 1HB  PRO A  40      27.426 -19.679   2.809  1.00  1.22           H  
ATOM    646 2HB  PRO A  40      28.043 -18.078   3.247  1.00  1.22           H  
ATOM    647 1HG  PRO A  40      26.473 -20.048   4.979  1.00  1.22           H  
ATOM    648 2HG  PRO A  40      27.909 -19.115   5.405  1.00  1.22           H  
ATOM    649 1HD  PRO A  40      25.449 -18.283   6.155  1.00  1.22           H  
ATOM    650 2HD  PRO A  40      26.717 -17.088   5.638  1.00  1.22           H  
ATOM    651  N   GLY A  41      24.074 -19.709   2.978  1.00  1.17           N  
ATOM    652  CA  GLY A  41      23.136 -20.675   2.441  1.00  1.17           C  
ATOM    653  C   GLY A  41      22.361 -20.079   1.271  1.00  1.17           C  
ATOM    654  O   GLY A  41      21.965 -20.798   0.353  1.00  1.17           O  
ATOM    655  H   GLY A  41      24.024 -19.479   3.958  1.00  1.17           H  
ATOM    656 1HA  GLY A  41      23.675 -21.562   2.114  1.00  1.17           H  
ATOM    657 2HA  GLY A  41      22.445 -20.986   3.224  1.00  1.17           H  
ATOM    658  N   TYR A  42      22.152 -18.757   1.277  1.00  1.11           N  
ATOM    659  CA  TYR A  42      21.409 -18.156   0.187  1.00  1.11           C  
ATOM    660  C   TYR A  42      22.224 -18.146  -1.087  1.00  1.11           C  
ATOM    661  O   TYR A  42      21.659 -18.159  -2.179  1.00  1.11           O  
ATOM    662  CB  TYR A  42      20.967 -16.744   0.528  1.00  1.11           C  
ATOM    663  CG  TYR A  42      19.850 -16.691   1.509  1.00  1.11           C  
ATOM    664  CD1 TYR A  42      20.086 -16.209   2.763  1.00  1.11           C  
ATOM    665  CD2 TYR A  42      18.585 -17.119   1.150  1.00  1.11           C  
ATOM    666  CE1 TYR A  42      19.071 -16.138   3.690  1.00  1.11           C  
ATOM    667  CE2 TYR A  42      17.558 -17.054   2.069  1.00  1.11           C  
ATOM    668  CZ  TYR A  42      17.800 -16.563   3.339  1.00  1.11           C  
ATOM    669  OH  TYR A  42      16.778 -16.492   4.258  1.00  1.11           O  
ATOM    670  H   TYR A  42      22.523 -18.172   2.028  1.00  1.11           H  
ATOM    671  HA  TYR A  42      20.519 -18.756   0.008  1.00  1.11           H  
ATOM    672 1HB  TYR A  42      21.813 -16.195   0.947  1.00  1.11           H  
ATOM    673 2HB  TYR A  42      20.654 -16.230  -0.381  1.00  1.11           H  
ATOM    674  HD1 TYR A  42      21.080 -15.873   3.010  1.00  1.11           H  
ATOM    675  HD2 TYR A  42      18.401 -17.504   0.146  1.00  1.11           H  
ATOM    676  HE1 TYR A  42      19.267 -15.745   4.687  1.00  1.11           H  
ATOM    677  HE2 TYR A  42      16.557 -17.389   1.794  1.00  1.11           H  
ATOM    678  HH  TYR A  42      17.119 -16.153   5.089  1.00  1.11           H  
ATOM    679  N   ALA A  43      23.556 -18.100  -0.971  1.00  1.04           N  
ATOM    680  CA  ALA A  43      24.385 -18.120  -2.158  1.00  1.04           C  
ATOM    681  C   ALA A  43      24.216 -19.467  -2.816  1.00  1.04           C  
ATOM    682  O   ALA A  43      24.110 -19.566  -4.037  1.00  1.04           O  
ATOM    683  CB  ALA A  43      25.837 -17.850  -1.819  1.00  1.04           C  
ATOM    684  H   ALA A  43      23.999 -18.134  -0.059  1.00  1.04           H  
ATOM    685  HA  ALA A  43      24.036 -17.362  -2.848  1.00  1.04           H  
ATOM    686 1HB  ALA A  43      26.433 -17.871  -2.730  1.00  1.04           H  
ATOM    687 2HB  ALA A  43      25.925 -16.874  -1.351  1.00  1.04           H  
ATOM    688 3HB  ALA A  43      26.197 -18.614  -1.134  1.00  1.04           H  
ATOM    689  N   LEU A  44      24.139 -20.512  -1.988  1.00  0.96           N  
ATOM    690  CA  LEU A  44      23.996 -21.864  -2.510  1.00  0.96           C  
ATOM    691  C   LEU A  44      22.657 -22.015  -3.223  1.00  0.96           C  
ATOM    692  O   LEU A  44      22.570 -22.635  -4.291  1.00  0.96           O  
ATOM    693  CB  LEU A  44      24.119 -22.874  -1.377  1.00  0.96           C  
ATOM    694  CG  LEU A  44      25.507 -22.934  -0.733  1.00  0.96           C  
ATOM    695  CD1 LEU A  44      25.467 -23.864   0.464  1.00  0.96           C  
ATOM    696  CD2 LEU A  44      26.523 -23.385  -1.766  1.00  0.96           C  
ATOM    697  H   LEU A  44      24.229 -20.344  -0.982  1.00  0.96           H  
ATOM    698  HA  LEU A  44      24.790 -22.044  -3.227  1.00  0.96           H  
ATOM    699 1HB  LEU A  44      23.400 -22.623  -0.604  1.00  0.96           H  
ATOM    700 2HB  LEU A  44      23.880 -23.863  -1.762  1.00  0.96           H  
ATOM    701  HG  LEU A  44      25.779 -21.937  -0.369  1.00  0.96           H  
ATOM    702 1HD1 LEU A  44      26.450 -23.893   0.933  1.00  0.96           H  
ATOM    703 2HD1 LEU A  44      24.735 -23.503   1.180  1.00  0.96           H  
ATOM    704 3HD1 LEU A  44      25.191 -24.865   0.136  1.00  0.96           H  
ATOM    705 1HD2 LEU A  44      27.513 -23.417  -1.311  1.00  0.96           H  
ATOM    706 2HD2 LEU A  44      26.259 -24.378  -2.132  1.00  0.96           H  
ATOM    707 3HD2 LEU A  44      26.528 -22.684  -2.590  1.00  0.96           H  
ATOM    708  N   VAL A  45      21.620 -21.395  -2.656  1.00  0.90           N  
ATOM    709  CA  VAL A  45      20.310 -21.426  -3.284  1.00  0.90           C  
ATOM    710  C   VAL A  45      20.361 -20.681  -4.605  1.00  0.90           C  
ATOM    711  O   VAL A  45      19.865 -21.174  -5.621  1.00  0.90           O  
ATOM    712  CB  VAL A  45      19.244 -20.788  -2.382  1.00  0.90           C  
ATOM    713  CG1 VAL A  45      17.953 -20.660  -3.143  1.00  0.90           C  
ATOM    714  CG2 VAL A  45      19.044 -21.633  -1.149  1.00  0.90           C  
ATOM    715  H   VAL A  45      21.747 -20.929  -1.756  1.00  0.90           H  
ATOM    716  HA  VAL A  45      20.037 -22.464  -3.471  1.00  0.90           H  
ATOM    717  HB  VAL A  45      19.567 -19.789  -2.097  1.00  0.90           H  
ATOM    718 1HG1 VAL A  45      17.202 -20.193  -2.510  1.00  0.90           H  
ATOM    719 2HG1 VAL A  45      18.125 -20.045  -4.017  1.00  0.90           H  
ATOM    720 3HG1 VAL A  45      17.610 -21.647  -3.452  1.00  0.90           H  
ATOM    721 1HG2 VAL A  45      18.293 -21.170  -0.509  1.00  0.90           H  
ATOM    722 2HG2 VAL A  45      18.713 -22.627  -1.441  1.00  0.90           H  
ATOM    723 3HG2 VAL A  45      19.973 -21.712  -0.610  1.00  0.90           H  
ATOM    724  N   ALA A  46      20.975 -19.495  -4.604  1.00  0.84           N  
ATOM    725  CA  ALA A  46      21.083 -18.713  -5.821  1.00  0.84           C  
ATOM    726  C   ALA A  46      21.839 -19.475  -6.886  1.00  0.84           C  
ATOM    727  O   ALA A  46      21.457 -19.437  -8.053  1.00  0.84           O  
ATOM    728  CB  ALA A  46      21.769 -17.405  -5.541  1.00  0.84           C  
ATOM    729  H   ALA A  46      21.363 -19.121  -3.739  1.00  0.84           H  
ATOM    730  HA  ALA A  46      20.078 -18.519  -6.189  1.00  0.84           H  
ATOM    731 1HB  ALA A  46      21.827 -16.810  -6.452  1.00  0.84           H  
ATOM    732 2HB  ALA A  46      21.189 -16.879  -4.798  1.00  0.84           H  
ATOM    733 3HB  ALA A  46      22.773 -17.591  -5.165  1.00  0.84           H  
ATOM    734  N   LEU A  47      22.885 -20.214  -6.503  1.00  0.79           N  
ATOM    735  CA  LEU A  47      23.609 -20.984  -7.498  1.00  0.79           C  
ATOM    736  C   LEU A  47      22.701 -22.027  -8.108  1.00  0.79           C  
ATOM    737  O   LEU A  47      22.602 -22.132  -9.330  1.00  0.79           O  
ATOM    738  CB  LEU A  47      24.816 -21.684  -6.869  1.00  0.79           C  
ATOM    739  CG  LEU A  47      25.993 -20.810  -6.476  1.00  0.79           C  
ATOM    740  CD1 LEU A  47      26.978 -21.626  -5.674  1.00  0.79           C  
ATOM    741  CD2 LEU A  47      26.639 -20.293  -7.715  1.00  0.79           C  
ATOM    742  H   LEU A  47      23.193 -20.205  -5.533  1.00  0.79           H  
ATOM    743  HA  LEU A  47      23.958 -20.326  -8.277  1.00  0.79           H  
ATOM    744 1HB  LEU A  47      24.483 -22.202  -5.974  1.00  0.79           H  
ATOM    745 2HB  LEU A  47      25.166 -22.412  -7.560  1.00  0.79           H  
ATOM    746  HG  LEU A  47      25.650 -19.980  -5.872  1.00  0.79           H  
ATOM    747 1HD1 LEU A  47      27.824 -21.001  -5.390  1.00  0.79           H  
ATOM    748 2HD1 LEU A  47      26.492 -21.996  -4.791  1.00  0.79           H  
ATOM    749 3HD1 LEU A  47      27.327 -22.464  -6.273  1.00  0.79           H  
ATOM    750 1HD2 LEU A  47      27.485 -19.660  -7.451  1.00  0.79           H  
ATOM    751 2HD2 LEU A  47      26.980 -21.121  -8.324  1.00  0.79           H  
ATOM    752 3HD2 LEU A  47      25.920 -19.728  -8.259  1.00  0.79           H  
ATOM    753  N   ALA A  48      21.936 -22.732  -7.276  1.00  0.76           N  
ATOM    754  CA  ALA A  48      21.045 -23.747  -7.810  1.00  0.76           C  
ATOM    755  C   ALA A  48      20.013 -23.143  -8.754  1.00  0.76           C  
ATOM    756  O   ALA A  48      19.749 -23.683  -9.832  1.00  0.76           O  
ATOM    757  CB  ALA A  48      20.343 -24.463  -6.673  1.00  0.76           C  
ATOM    758  H   ALA A  48      22.018 -22.598  -6.264  1.00  0.76           H  
ATOM    759  HA  ALA A  48      21.642 -24.459  -8.374  1.00  0.76           H  
ATOM    760 1HB  ALA A  48      19.695 -25.238  -7.074  1.00  0.76           H  
ATOM    761 2HB  ALA A  48      21.087 -24.908  -6.014  1.00  0.76           H  
ATOM    762 3HB  ALA A  48      19.747 -23.743  -6.110  1.00  0.76           H  
ATOM    763  N   ILE A  49      19.458 -21.994  -8.376  1.00  0.74           N  
ATOM    764  CA  ILE A  49      18.434 -21.381  -9.199  1.00  0.74           C  
ATOM    765  C   ILE A  49      19.011 -20.855 -10.495  1.00  0.74           C  
ATOM    766  O   ILE A  49      18.468 -21.112 -11.570  1.00  0.74           O  
ATOM    767  CB  ILE A  49      17.741 -20.228  -8.477  1.00  0.74           C  
ATOM    768  CG1 ILE A  49      16.953 -20.711  -7.284  1.00  0.74           C  
ATOM    769  CG2 ILE A  49      16.825 -19.524  -9.449  1.00  0.74           C  
ATOM    770  CD1 ILE A  49      16.511 -19.563  -6.409  1.00  0.74           C  
ATOM    771  H   ILE A  49      19.721 -21.574  -7.483  1.00  0.74           H  
ATOM    772  HA  ILE A  49      17.691 -22.127  -9.439  1.00  0.74           H  
ATOM    773  HB  ILE A  49      18.496 -19.541  -8.108  1.00  0.74           H  
ATOM    774 1HG1 ILE A  49      16.076 -21.257  -7.624  1.00  0.74           H  
ATOM    775 2HG1 ILE A  49      17.574 -21.384  -6.691  1.00  0.74           H  
ATOM    776 1HG2 ILE A  49      16.340 -18.685  -8.955  1.00  0.74           H  
ATOM    777 2HG2 ILE A  49      17.415 -19.164 -10.280  1.00  0.74           H  
ATOM    778 3HG2 ILE A  49      16.070 -20.220  -9.812  1.00  0.74           H  
ATOM    779 1HD1 ILE A  49      15.952 -19.949  -5.556  1.00  0.74           H  
ATOM    780 2HD1 ILE A  49      17.390 -19.024  -6.055  1.00  0.74           H  
ATOM    781 3HD1 ILE A  49      15.880 -18.889  -6.982  1.00  0.74           H  
ATOM    782  N   GLY A  50      20.115 -20.120 -10.401  1.00  0.77           N  
ATOM    783  CA  GLY A  50      20.733 -19.542 -11.576  1.00  0.77           C  
ATOM    784  C   GLY A  50      21.136 -20.622 -12.561  1.00  0.77           C  
ATOM    785  O   GLY A  50      20.984 -20.438 -13.771  1.00  0.77           O  
ATOM    786  H   GLY A  50      20.537 -19.954  -9.494  1.00  0.77           H  
ATOM    787 1HA  GLY A  50      20.036 -18.852 -12.046  1.00  0.77           H  
ATOM    788 2HA  GLY A  50      21.606 -18.966 -11.276  1.00  0.77           H  
ATOM    789  N   TRP A  51      21.609 -21.770 -12.055  1.00  0.89           N  
ATOM    790  CA  TRP A  51      22.008 -22.872 -12.917  1.00  0.89           C  
ATOM    791  C   TRP A  51      20.809 -23.438 -13.673  1.00  0.89           C  
ATOM    792  O   TRP A  51      20.897 -23.726 -14.867  1.00  0.89           O  
ATOM    793  CB  TRP A  51      22.669 -23.981 -12.095  1.00  0.89           C  
ATOM    794  CG  TRP A  51      24.045 -23.621 -11.552  1.00  0.89           C  
ATOM    795  CD1 TRP A  51      24.909 -22.693 -12.048  1.00  0.89           C  
ATOM    796  CD2 TRP A  51      24.697 -24.185 -10.381  1.00  0.89           C  
ATOM    797  CE2 TRP A  51      25.939 -23.556 -10.261  1.00  0.89           C  
ATOM    798  CE3 TRP A  51      24.330 -25.153  -9.443  1.00  0.89           C  
ATOM    799  NE1 TRP A  51      26.055 -22.651 -11.283  1.00  0.89           N  
ATOM    800  CZ2 TRP A  51      26.826 -23.871  -9.243  1.00  0.89           C  
ATOM    801  CZ3 TRP A  51      25.212 -25.461  -8.418  1.00  0.89           C  
ATOM    802  CH2 TRP A  51      26.429 -24.838  -8.321  1.00  0.89           C  
ATOM    803  H   TRP A  51      21.732 -21.871 -11.045  1.00  0.89           H  
ATOM    804  HA  TRP A  51      22.725 -22.501 -13.632  1.00  0.89           H  
ATOM    805 1HB  TRP A  51      22.025 -24.225 -11.246  1.00  0.89           H  
ATOM    806 2HB  TRP A  51      22.760 -24.878 -12.704  1.00  0.89           H  
ATOM    807  HD1 TRP A  51      24.724 -22.082 -12.914  1.00  0.89           H  
ATOM    808  HE1 TRP A  51      26.847 -22.050 -11.444  1.00  0.89           H  
ATOM    809  HE3 TRP A  51      23.367 -25.653  -9.518  1.00  0.89           H  
ATOM    810  HZ2 TRP A  51      27.797 -23.385  -9.147  1.00  0.89           H  
ATOM    811  HZ3 TRP A  51      24.912 -26.216  -7.692  1.00  0.89           H  
ATOM    812  HH2 TRP A  51      27.100 -25.106  -7.505  1.00  0.89           H  
ATOM    813  N   MET A  52      19.675 -23.579 -12.976  1.00  1.19           N  
ATOM    814  CA  MET A  52      18.450 -24.086 -13.587  1.00  1.19           C  
ATOM    815  C   MET A  52      17.831 -23.104 -14.587  1.00  1.19           C  
ATOM    816  O   MET A  52      17.222 -23.523 -15.575  1.00  1.19           O  
ATOM    817  CB  MET A  52      17.446 -24.449 -12.496  1.00  1.19           C  
ATOM    818  CG  MET A  52      17.834 -25.691 -11.684  1.00  1.19           C  
ATOM    819  SD  MET A  52      16.549 -26.223 -10.538  1.00  1.19           S  
ATOM    820  CE  MET A  52      16.694 -24.967  -9.268  1.00  1.19           C  
ATOM    821  H   MET A  52      19.664 -23.350 -11.980  1.00  1.19           H  
ATOM    822  HA  MET A  52      18.699 -24.992 -14.135  1.00  1.19           H  
ATOM    823 1HB  MET A  52      17.360 -23.611 -11.800  1.00  1.19           H  
ATOM    824 2HB  MET A  52      16.466 -24.614 -12.938  1.00  1.19           H  
ATOM    825 1HG  MET A  52      18.043 -26.511 -12.369  1.00  1.19           H  
ATOM    826 2HG  MET A  52      18.738 -25.492 -11.121  1.00  1.19           H  
ATOM    827 1HE  MET A  52      15.967 -25.155  -8.481  1.00  1.19           H  
ATOM    828 2HE  MET A  52      17.697 -24.989  -8.848  1.00  1.19           H  
ATOM    829 3HE  MET A  52      16.504 -23.998  -9.711  1.00  1.19           H  
ATOM    830  N   LEU A  53      17.979 -21.801 -14.334  1.00  1.80           N  
ATOM    831  CA  LEU A  53      17.396 -20.786 -15.205  1.00  1.80           C  
ATOM    832  C   LEU A  53      18.233 -20.434 -16.439  1.00  1.80           C  
ATOM    833  O   LEU A  53      17.683 -20.198 -17.515  1.00  1.80           O  
ATOM    834  CB  LEU A  53      17.209 -19.468 -14.448  1.00  1.80           C  
ATOM    835  CG  LEU A  53      16.244 -19.395 -13.301  1.00  1.80           C  
ATOM    836  CD1 LEU A  53      16.389 -17.992 -12.671  1.00  1.80           C  
ATOM    837  CD2 LEU A  53      14.844 -19.646 -13.790  1.00  1.80           C  
ATOM    838  H   LEU A  53      18.469 -21.514 -13.486  1.00  1.80           H  
ATOM    839  HA  LEU A  53      16.428 -21.150 -15.542  1.00  1.80           H  
ATOM    840 1HB  LEU A  53      18.175 -19.206 -14.032  1.00  1.80           H  
ATOM    841 2HB  LEU A  53      16.921 -18.704 -15.159  1.00  1.80           H  
ATOM    842  HG  LEU A  53      16.493 -20.135 -12.557  1.00  1.80           H  
ATOM    843 1HD1 LEU A  53      15.711 -17.897 -11.824  1.00  1.80           H  
ATOM    844 2HD1 LEU A  53      17.417 -17.853 -12.333  1.00  1.80           H  
ATOM    845 3HD1 LEU A  53      16.150 -17.235 -13.416  1.00  1.80           H  
ATOM    846 1HD2 LEU A  53      14.150 -19.581 -12.951  1.00  1.80           H  
ATOM    847 2HD2 LEU A  53      14.581 -18.900 -14.540  1.00  1.80           H  
ATOM    848 3HD2 LEU A  53      14.789 -20.642 -14.231  1.00  1.80           H  
ATOM    849  N   GLY A  54      19.553 -20.335 -16.288  1.00  2.86           N  
ATOM    850  CA  GLY A  54      20.368 -19.876 -17.408  1.00  2.86           C  
ATOM    851  C   GLY A  54      20.620 -20.938 -18.469  1.00  2.86           C  
ATOM    852  O   GLY A  54      20.849 -22.114 -18.171  1.00  2.86           O  
ATOM    853  H   GLY A  54      19.992 -20.541 -15.391  1.00  2.86           H  
ATOM    854 1HA  GLY A  54      19.864 -19.035 -17.876  1.00  2.86           H  
ATOM    855 2HA  GLY A  54      21.309 -19.488 -17.032  1.00  2.86           H  
ATOM    856  N   SER A  55      20.662 -20.485 -19.725  1.00  4.22           N  
ATOM    857  CA  SER A  55      20.935 -21.324 -20.891  1.00  4.22           C  
ATOM    858  C   SER A  55      22.421 -21.528 -21.197  1.00  4.22           C  
ATOM    859  O   SER A  55      22.784 -22.380 -22.009  1.00  4.22           O  
ATOM    860  CB  SER A  55      20.224 -20.736 -22.094  1.00  4.22           C  
ATOM    861  OG  SER A  55      20.733 -19.469 -22.410  1.00  4.22           O  
ATOM    862  H   SER A  55      20.464 -19.501 -19.887  1.00  4.22           H  
ATOM    863  HA  SER A  55      20.502 -22.306 -20.697  1.00  4.22           H  
ATOM    864 1HB  SER A  55      20.347 -21.401 -22.946  1.00  4.22           H  
ATOM    865 2HB  SER A  55      19.158 -20.659 -21.885  1.00  4.22           H  
ATOM    866  HG  SER A  55      20.464 -18.880 -21.666  1.00  4.22           H  
ATOM    867  N   ASN A  56      23.276 -20.740 -20.561  1.00  5.21           N  
ATOM    868  CA  ASN A  56      24.719 -20.837 -20.764  1.00  5.21           C  
ATOM    869  C   ASN A  56      25.461 -20.318 -19.541  1.00  5.21           C  
ATOM    870  O   ASN A  56      24.850 -19.717 -18.657  1.00  5.21           O  
ATOM    871  CB  ASN A  56      25.131 -20.114 -22.042  1.00  5.21           C  
ATOM    872  CG  ASN A  56      24.805 -18.624 -22.063  1.00  5.21           C  
ATOM    873  ND2 ASN A  56      24.045 -18.221 -23.056  1.00  5.21           N  
ATOM    874  OD1 ASN A  56      25.235 -17.843 -21.200  1.00  5.21           O  
ATOM    875  H   ASN A  56      22.901 -20.063 -19.920  1.00  5.21           H  
ATOM    876  HA  ASN A  56      24.981 -21.892 -20.872  1.00  5.21           H  
ATOM    877 1HB  ASN A  56      26.203 -20.232 -22.190  1.00  5.21           H  
ATOM    878 2HB  ASN A  56      24.637 -20.586 -22.893  1.00  5.21           H  
ATOM    879 1HD2 ASN A  56      23.790 -17.256 -23.138  1.00  5.21           H  
ATOM    880 2HD2 ASN A  56      23.715 -18.881 -23.734  1.00  5.21           H  
ATOM    881  N   ASN A  57      26.782 -20.473 -19.507  1.00  5.10           N  
ATOM    882  CA  ASN A  57      27.527 -20.052 -18.323  1.00  5.10           C  
ATOM    883  C   ASN A  57      27.449 -18.561 -18.019  1.00  5.10           C  
ATOM    884  O   ASN A  57      27.315 -18.174 -16.857  1.00  5.10           O  
ATOM    885  CB  ASN A  57      28.972 -20.481 -18.444  1.00  5.10           C  
ATOM    886  CG  ASN A  57      29.149 -21.969 -18.266  1.00  5.10           C  
ATOM    887  ND2 ASN A  57      30.255 -22.480 -18.742  1.00  5.10           N  
ATOM    888  OD1 ASN A  57      28.286 -22.658 -17.701  1.00  5.10           O  
ATOM    889  H   ASN A  57      27.260 -20.933 -20.270  1.00  5.10           H  
ATOM    890  HA  ASN A  57      27.099 -20.567 -17.463  1.00  5.10           H  
ATOM    891 1HB  ASN A  57      29.352 -20.194 -19.425  1.00  5.10           H  
ATOM    892 2HB  ASN A  57      29.570 -19.960 -17.697  1.00  5.10           H  
ATOM    893 1HD2 ASN A  57      30.430 -23.461 -18.656  1.00  5.10           H  
ATOM    894 2HD2 ASN A  57      30.925 -21.890 -19.192  1.00  5.10           H  
ATOM    895  N   THR A  58      27.470 -17.708 -19.040  1.00  3.99           N  
ATOM    896  CA  THR A  58      27.414 -16.283 -18.742  1.00  3.99           C  
ATOM    897  C   THR A  58      26.083 -15.937 -18.104  1.00  3.99           C  
ATOM    898  O   THR A  58      26.030 -15.268 -17.070  1.00  3.99           O  
ATOM    899  CB  THR A  58      27.603 -15.421 -20.001  1.00  3.99           C  
ATOM    900  CG2 THR A  58      27.458 -13.946 -19.639  1.00  3.99           C  
ATOM    901  OG1 THR A  58      28.901 -15.662 -20.568  1.00  3.99           O  
ATOM    902  H   THR A  58      27.539 -18.038 -19.991  1.00  3.99           H  
ATOM    903  HA  THR A  58      28.204 -16.042 -18.031  1.00  3.99           H  
ATOM    904  HB  THR A  58      26.844 -15.685 -20.737  1.00  3.99           H  
ATOM    905  HG1 THR A  58      29.000 -15.138 -21.368  1.00  3.99           H  
ATOM    906 1HG2 THR A  58      27.584 -13.338 -20.533  1.00  3.99           H  
ATOM    907 2HG2 THR A  58      26.465 -13.772 -19.218  1.00  3.99           H  
ATOM    908 3HG2 THR A  58      28.214 -13.675 -18.905  1.00  3.99           H  
ATOM    909  N   GLN A  59      25.001 -16.416 -18.712  1.00  2.67           N  
ATOM    910  CA  GLN A  59      23.672 -16.122 -18.210  1.00  2.67           C  
ATOM    911  C   GLN A  59      23.486 -16.662 -16.803  1.00  2.67           C  
ATOM    912  O   GLN A  59      22.912 -15.986 -15.949  1.00  2.67           O  
ATOM    913  CB  GLN A  59      22.602 -16.675 -19.155  1.00  2.67           C  
ATOM    914  CG  GLN A  59      21.193 -16.319 -18.739  1.00  2.67           C  
ATOM    915  CD  GLN A  59      20.128 -16.691 -19.780  1.00  2.67           C  
ATOM    916  NE2 GLN A  59      19.313 -15.695 -20.119  1.00  2.67           N  
ATOM    917  OE1 GLN A  59      20.017 -17.830 -20.281  1.00  2.67           O  
ATOM    918  H   GLN A  59      25.113 -16.980 -19.551  1.00  2.67           H  
ATOM    919  HA  GLN A  59      23.554 -15.040 -18.169  1.00  2.67           H  
ATOM    920 1HB  GLN A  59      22.776 -16.302 -20.164  1.00  2.67           H  
ATOM    921 2HB  GLN A  59      22.687 -17.764 -19.190  1.00  2.67           H  
ATOM    922 1HG  GLN A  59      20.986 -16.853 -17.823  1.00  2.67           H  
ATOM    923 2HG  GLN A  59      21.136 -15.244 -18.558  1.00  2.67           H  
ATOM    924 1HE2 GLN A  59      18.587 -15.845 -20.793  1.00  2.67           H  
ATOM    925 2HE2 GLN A  59      19.425 -14.789 -19.700  1.00  2.67           H  
ATOM    926  N   ARG A  60      24.010 -17.866 -16.543  1.00  1.71           N  
ATOM    927  CA  ARG A  60      23.876 -18.455 -15.221  1.00  1.71           C  
ATOM    928  C   ARG A  60      24.583 -17.596 -14.183  1.00  1.71           C  
ATOM    929  O   ARG A  60      24.012 -17.306 -13.133  1.00  1.71           O  
ATOM    930  CB  ARG A  60      24.447 -19.866 -15.223  1.00  1.71           C  
ATOM    931  CG  ARG A  60      23.596 -20.876 -15.992  1.00  1.71           C  
ATOM    932  CD  ARG A  60      24.215 -22.201 -16.129  1.00  1.71           C  
ATOM    933  NE  ARG A  60      23.309 -23.122 -16.794  1.00  1.71           N  
ATOM    934  CZ  ARG A  60      23.572 -24.407 -17.041  1.00  1.71           C  
ATOM    935  NH1 ARG A  60      24.725 -24.931 -16.677  1.00  1.71           N1+
ATOM    936  NH2 ARG A  60      22.664 -25.142 -17.647  1.00  1.71           N  
ATOM    937  H   ARG A  60      24.481 -18.394 -17.277  1.00  1.71           H  
ATOM    938  HA  ARG A  60      22.817 -18.510 -14.969  1.00  1.71           H  
ATOM    939 1HB  ARG A  60      25.440 -19.856 -15.668  1.00  1.71           H  
ATOM    940 2HB  ARG A  60      24.545 -20.214 -14.202  1.00  1.71           H  
ATOM    941 1HG  ARG A  60      22.652 -21.014 -15.488  1.00  1.71           H  
ATOM    942 2HG  ARG A  60      23.399 -20.507 -16.977  1.00  1.71           H  
ATOM    943 1HD  ARG A  60      25.113 -22.112 -16.741  1.00  1.71           H  
ATOM    944 2HD  ARG A  60      24.477 -22.612 -15.167  1.00  1.71           H  
ATOM    945  HE  ARG A  60      22.385 -22.761 -17.104  1.00  1.71           H  
ATOM    946 1HH1 ARG A  60      25.415 -24.358 -16.211  1.00  1.71           H  
ATOM    947 2HH1 ARG A  60      24.919 -25.902 -16.864  1.00  1.71           H  
ATOM    948 1HH2 ARG A  60      21.774 -24.720 -17.914  1.00  1.71           H  
ATOM    949 2HH2 ARG A  60      22.842 -26.112 -17.838  1.00  1.71           H  
ATOM    950  N   VAL A  61      25.778 -17.096 -14.501  1.00  1.18           N  
ATOM    951  CA  VAL A  61      26.484 -16.237 -13.559  1.00  1.18           C  
ATOM    952  C   VAL A  61      25.707 -14.962 -13.305  1.00  1.18           C  
ATOM    953  O   VAL A  61      25.559 -14.535 -12.157  1.00  1.18           O  
ATOM    954  CB  VAL A  61      27.891 -15.894 -14.055  1.00  1.18           C  
ATOM    955  CG1 VAL A  61      28.498 -14.826 -13.165  1.00  1.18           C  
ATOM    956  CG2 VAL A  61      28.758 -17.147 -14.022  1.00  1.18           C  
ATOM    957  H   VAL A  61      26.222 -17.345 -15.388  1.00  1.18           H  
ATOM    958  HA  VAL A  61      26.580 -16.775 -12.617  1.00  1.18           H  
ATOM    959  HB  VAL A  61      27.831 -15.509 -15.076  1.00  1.18           H  
ATOM    960 1HG1 VAL A  61      29.495 -14.579 -13.522  1.00  1.18           H  
ATOM    961 2HG1 VAL A  61      27.870 -13.942 -13.201  1.00  1.18           H  
ATOM    962 3HG1 VAL A  61      28.557 -15.192 -12.141  1.00  1.18           H  
ATOM    963 1HG2 VAL A  61      29.757 -16.906 -14.380  1.00  1.18           H  
ATOM    964 2HG2 VAL A  61      28.815 -17.520 -13.001  1.00  1.18           H  
ATOM    965 3HG2 VAL A  61      28.323 -17.910 -14.656  1.00  1.18           H  
ATOM    966  N   VAL A  62      25.181 -14.362 -14.371  1.00  0.93           N  
ATOM    967  CA  VAL A  62      24.415 -13.141 -14.213  1.00  0.93           C  
ATOM    968  C   VAL A  62      23.210 -13.367 -13.323  1.00  0.93           C  
ATOM    969  O   VAL A  62      22.942 -12.559 -12.431  1.00  0.93           O  
ATOM    970  CB  VAL A  62      23.955 -12.606 -15.575  1.00  0.93           C  
ATOM    971  CG1 VAL A  62      22.959 -11.471 -15.372  1.00  0.93           C  
ATOM    972  CG2 VAL A  62      25.175 -12.112 -16.353  1.00  0.93           C  
ATOM    973  H   VAL A  62      25.332 -14.755 -15.301  1.00  0.93           H  
ATOM    974  HA  VAL A  62      25.056 -12.393 -13.748  1.00  0.93           H  
ATOM    975  HB  VAL A  62      23.457 -13.403 -16.127  1.00  0.93           H  
ATOM    976 1HG1 VAL A  62      22.631 -11.099 -16.341  1.00  0.93           H  
ATOM    977 2HG1 VAL A  62      22.095 -11.840 -14.814  1.00  0.93           H  
ATOM    978 3HG1 VAL A  62      23.434 -10.665 -14.813  1.00  0.93           H  
ATOM    979 1HG2 VAL A  62      24.859 -11.738 -17.326  1.00  0.93           H  
ATOM    980 2HG2 VAL A  62      25.662 -11.315 -15.794  1.00  0.93           H  
ATOM    981 3HG2 VAL A  62      25.873 -12.926 -16.491  1.00  0.93           H  
ATOM    982  N   PHE A  63      22.493 -14.470 -13.537  1.00  0.83           N  
ATOM    983  CA  PHE A  63      21.342 -14.776 -12.707  1.00  0.83           C  
ATOM    984  C   PHE A  63      21.723 -14.967 -11.249  1.00  0.83           C  
ATOM    985  O   PHE A  63      21.030 -14.491 -10.352  1.00  0.83           O  
ATOM    986  CB  PHE A  63      20.633 -16.023 -13.200  1.00  0.83           C  
ATOM    987  CG  PHE A  63      19.799 -15.801 -14.405  1.00  0.83           C  
ATOM    988  CD1 PHE A  63      19.370 -14.530 -14.746  1.00  0.83           C  
ATOM    989  CD2 PHE A  63      19.428 -16.858 -15.194  1.00  0.83           C  
ATOM    990  CE1 PHE A  63      18.580 -14.331 -15.852  1.00  0.83           C  
ATOM    991  CE2 PHE A  63      18.630 -16.665 -16.304  1.00  0.83           C  
ATOM    992  CZ  PHE A  63      18.206 -15.402 -16.631  1.00  0.83           C  
ATOM    993  H   PHE A  63      22.750 -15.100 -14.299  1.00  0.83           H  
ATOM    994  HA  PHE A  63      20.653 -13.939 -12.774  1.00  0.83           H  
ATOM    995 1HB  PHE A  63      21.374 -16.792 -13.436  1.00  0.83           H  
ATOM    996 2HB  PHE A  63      19.995 -16.410 -12.411  1.00  0.83           H  
ATOM    997  HD1 PHE A  63      19.660 -13.682 -14.128  1.00  0.83           H  
ATOM    998  HD2 PHE A  63      19.772 -17.856 -14.926  1.00  0.83           H  
ATOM    999  HE1 PHE A  63      18.247 -13.325 -16.107  1.00  0.83           H  
ATOM   1000  HE2 PHE A  63      18.334 -17.510 -16.923  1.00  0.83           H  
ATOM   1001  HZ  PHE A  63      17.578 -15.250 -17.508  1.00  0.83           H  
ATOM   1002  N   VAL A  64      22.848 -15.620 -10.985  1.00  0.82           N  
ATOM   1003  CA  VAL A  64      23.242 -15.817  -9.598  1.00  0.82           C  
ATOM   1004  C   VAL A  64      23.513 -14.475  -8.941  1.00  0.82           C  
ATOM   1005  O   VAL A  64      23.048 -14.212  -7.828  1.00  0.82           O  
ATOM   1006  CB  VAL A  64      24.484 -16.702  -9.506  1.00  0.82           C  
ATOM   1007  CG1 VAL A  64      24.993 -16.735  -8.064  1.00  0.82           C  
ATOM   1008  CG2 VAL A  64      24.112 -18.074  -9.974  1.00  0.82           C  
ATOM   1009  H   VAL A  64      23.410 -16.012 -11.743  1.00  0.82           H  
ATOM   1010  HA  VAL A  64      22.425 -16.310  -9.072  1.00  0.82           H  
ATOM   1011  HB  VAL A  64      25.272 -16.289 -10.141  1.00  0.82           H  
ATOM   1012 1HG1 VAL A  64      25.875 -17.360  -8.002  1.00  0.82           H  
ATOM   1013 2HG1 VAL A  64      25.244 -15.723  -7.747  1.00  0.82           H  
ATOM   1014 3HG1 VAL A  64      24.218 -17.140  -7.414  1.00  0.82           H  
ATOM   1015 1HG2 VAL A  64      24.969 -18.722  -9.943  1.00  0.82           H  
ATOM   1016 2HG2 VAL A  64      23.333 -18.455  -9.340  1.00  0.82           H  
ATOM   1017 3HG2 VAL A  64      23.753 -18.028 -10.969  1.00  0.82           H  
ATOM   1018  N   ILE A  65      24.228 -13.602  -9.650  1.00  0.85           N  
ATOM   1019  CA  ILE A  65      24.539 -12.287  -9.122  1.00  0.85           C  
ATOM   1020  C   ILE A  65      23.258 -11.506  -8.875  1.00  0.85           C  
ATOM   1021  O   ILE A  65      23.073 -10.940  -7.797  1.00  0.85           O  
ATOM   1022  CB  ILE A  65      25.429 -11.505 -10.097  1.00  0.85           C  
ATOM   1023  CG1 ILE A  65      26.809 -12.150 -10.188  1.00  0.85           C  
ATOM   1024  CG2 ILE A  65      25.524 -10.059  -9.657  1.00  0.85           C  
ATOM   1025  CD1 ILE A  65      27.620 -11.624 -11.341  1.00  0.85           C  
ATOM   1026  H   ILE A  65      24.580 -13.874 -10.572  1.00  0.85           H  
ATOM   1027  HA  ILE A  65      25.065 -12.405  -8.175  1.00  0.85           H  
ATOM   1028  HB  ILE A  65      24.989 -11.551 -11.096  1.00  0.85           H  
ATOM   1029 1HG1 ILE A  65      27.353 -11.963  -9.265  1.00  0.85           H  
ATOM   1030 2HG1 ILE A  65      26.692 -13.226 -10.310  1.00  0.85           H  
ATOM   1031 1HG2 ILE A  65      26.138  -9.501 -10.360  1.00  0.85           H  
ATOM   1032 2HG2 ILE A  65      24.527  -9.635  -9.634  1.00  0.85           H  
ATOM   1033 3HG2 ILE A  65      25.966 -10.003  -8.662  1.00  0.85           H  
ATOM   1034 1HD1 ILE A  65      28.589 -12.121 -11.361  1.00  0.85           H  
ATOM   1035 2HD1 ILE A  65      27.086 -11.826 -12.270  1.00  0.85           H  
ATOM   1036 3HD1 ILE A  65      27.763 -10.553 -11.229  1.00  0.85           H  
ATOM   1037  N   MET A  66      22.351 -11.524  -9.850  1.00  0.89           N  
ATOM   1038  CA  MET A  66      21.076 -10.835  -9.748  1.00  0.89           C  
ATOM   1039  C   MET A  66      20.323 -11.249  -8.495  1.00  0.89           C  
ATOM   1040  O   MET A  66      19.914 -10.404  -7.696  1.00  0.89           O  
ATOM   1041  CB  MET A  66      20.241 -11.202 -10.971  1.00  0.89           C  
ATOM   1042  CG  MET A  66      18.853 -10.673 -11.029  1.00  0.89           C  
ATOM   1043  SD  MET A  66      17.936 -11.441 -12.383  1.00  0.89           S  
ATOM   1044  CE  MET A  66      17.717 -13.110 -11.716  1.00  0.89           C  
ATOM   1045  H   MET A  66      22.564 -12.022 -10.713  1.00  0.89           H  
ATOM   1046  HA  MET A  66      21.253  -9.762  -9.709  1.00  0.89           H  
ATOM   1047 1HB  MET A  66      20.768 -10.882 -11.870  1.00  0.89           H  
ATOM   1048 2HB  MET A  66      20.159 -12.275 -11.025  1.00  0.89           H  
ATOM   1049 1HG  MET A  66      18.354 -10.911 -10.103  1.00  0.89           H  
ATOM   1050 2HG  MET A  66      18.856  -9.593 -11.163  1.00  0.89           H  
ATOM   1051 1HE  MET A  66      17.171 -13.725 -12.434  1.00  0.89           H  
ATOM   1052 2HE  MET A  66      18.688 -13.558 -11.521  1.00  0.89           H  
ATOM   1053 3HE  MET A  66      17.157 -13.056 -10.782  1.00  0.89           H  
ATOM   1054  N   LEU A  67      20.206 -12.552  -8.283  1.00  0.95           N  
ATOM   1055  CA  LEU A  67      19.472 -13.064  -7.144  1.00  0.95           C  
ATOM   1056  C   LEU A  67      20.113 -12.633  -5.829  1.00  0.95           C  
ATOM   1057  O   LEU A  67      19.413 -12.281  -4.873  1.00  0.95           O  
ATOM   1058  CB  LEU A  67      19.450 -14.588  -7.237  1.00  0.95           C  
ATOM   1059  CG  LEU A  67      18.619 -15.181  -8.395  1.00  0.95           C  
ATOM   1060  CD1 LEU A  67      18.904 -16.671  -8.505  1.00  0.95           C  
ATOM   1061  CD2 LEU A  67      17.154 -14.936  -8.155  1.00  0.95           C  
ATOM   1062  H   LEU A  67      20.597 -13.212  -8.958  1.00  0.95           H  
ATOM   1063  HA  LEU A  67      18.457 -12.678  -7.186  1.00  0.95           H  
ATOM   1064 1HB  LEU A  67      20.477 -14.929  -7.370  1.00  0.95           H  
ATOM   1065 2HB  LEU A  67      19.072 -14.994  -6.301  1.00  0.95           H  
ATOM   1066  HG  LEU A  67      18.904 -14.708  -9.318  1.00  0.95           H  
ATOM   1067 1HD1 LEU A  67      18.335 -17.079  -9.331  1.00  0.95           H  
ATOM   1068 2HD1 LEU A  67      19.969 -16.833  -8.687  1.00  0.95           H  
ATOM   1069 3HD1 LEU A  67      18.616 -17.159  -7.580  1.00  0.95           H  
ATOM   1070 1HD2 LEU A  67      16.578 -15.353  -8.982  1.00  0.95           H  
ATOM   1071 2HD2 LEU A  67      16.853 -15.416  -7.223  1.00  0.95           H  
ATOM   1072 3HD2 LEU A  67      16.973 -13.862  -8.089  1.00  0.95           H  
ATOM   1073  N   MET A  68      21.446 -12.623  -5.770  1.00  1.03           N  
ATOM   1074  CA  MET A  68      22.112 -12.233  -4.535  1.00  1.03           C  
ATOM   1075  C   MET A  68      22.058 -10.724  -4.291  1.00  1.03           C  
ATOM   1076  O   MET A  68      22.101 -10.272  -3.150  1.00  1.03           O  
ATOM   1077  CB  MET A  68      23.527 -12.767  -4.522  1.00  1.03           C  
ATOM   1078  CG  MET A  68      23.528 -14.290  -4.493  1.00  1.03           C  
ATOM   1079  SD  MET A  68      22.500 -14.972  -3.170  1.00  1.03           S  
ATOM   1080  CE  MET A  68      23.414 -14.540  -1.795  1.00  1.03           C  
ATOM   1081  H   MET A  68      22.001 -12.927  -6.574  1.00  1.03           H  
ATOM   1082  HA  MET A  68      21.581 -12.705  -3.710  1.00  1.03           H  
ATOM   1083 1HB  MET A  68      24.047 -12.439  -5.427  1.00  1.03           H  
ATOM   1084 2HB  MET A  68      24.069 -12.387  -3.657  1.00  1.03           H  
ATOM   1085 1HG  MET A  68      23.155 -14.668  -5.434  1.00  1.03           H  
ATOM   1086 2HG  MET A  68      24.546 -14.656  -4.362  1.00  1.03           H  
ATOM   1087 1HE  MET A  68      22.938 -14.918  -0.900  1.00  1.03           H  
ATOM   1088 2HE  MET A  68      24.408 -14.969  -1.879  1.00  1.03           H  
ATOM   1089 3HE  MET A  68      23.480 -13.454  -1.753  1.00  1.03           H  
ATOM   1090  N   LEU A  69      21.949  -9.932  -5.356  1.00  1.14           N  
ATOM   1091  CA  LEU A  69      21.824  -8.485  -5.200  1.00  1.14           C  
ATOM   1092  C   LEU A  69      20.413  -8.105  -4.733  1.00  1.14           C  
ATOM   1093  O   LEU A  69      20.227  -7.113  -4.016  1.00  1.14           O  
ATOM   1094  CB  LEU A  69      22.168  -7.770  -6.513  1.00  1.14           C  
ATOM   1095  CG  LEU A  69      23.642  -7.832  -6.942  1.00  1.14           C  
ATOM   1096  CD1 LEU A  69      23.785  -7.172  -8.296  1.00  1.14           C  
ATOM   1097  CD2 LEU A  69      24.500  -7.149  -5.902  1.00  1.14           C  
ATOM   1098  H   LEU A  69      21.975 -10.339  -6.293  1.00  1.14           H  
ATOM   1099  HA  LEU A  69      22.535  -8.160  -4.443  1.00  1.14           H  
ATOM   1100 1HB  LEU A  69      21.590  -8.250  -7.306  1.00  1.14           H  
ATOM   1101 2HB  LEU A  69      21.866  -6.739  -6.462  1.00  1.14           H  
ATOM   1102  HG  LEU A  69      23.954  -8.858  -7.028  1.00  1.14           H  
ATOM   1103 1HD1 LEU A  69      24.825  -7.218  -8.616  1.00  1.14           H  
ATOM   1104 2HD1 LEU A  69      23.157  -7.695  -9.018  1.00  1.14           H  
ATOM   1105 3HD1 LEU A  69      23.471  -6.133  -8.226  1.00  1.14           H  
ATOM   1106 1HD2 LEU A  69      25.547  -7.196  -6.201  1.00  1.14           H  
ATOM   1107 2HD2 LEU A  69      24.196  -6.117  -5.808  1.00  1.14           H  
ATOM   1108 3HD2 LEU A  69      24.368  -7.652  -4.957  1.00  1.14           H  
ATOM   1109  N   ILE A  70      19.419  -8.897  -5.147  1.00  1.31           N  
ATOM   1110  CA  ILE A  70      18.018  -8.666  -4.803  1.00  1.31           C  
ATOM   1111  C   ILE A  70      17.610  -9.215  -3.443  1.00  1.31           C  
ATOM   1112  O   ILE A  70      16.942  -8.532  -2.673  1.00  1.31           O  
ATOM   1113  CB  ILE A  70      17.076  -9.301  -5.831  1.00  1.31           C  
ATOM   1114  CG1 ILE A  70      17.238  -8.644  -7.194  1.00  1.31           C  
ATOM   1115  CG2 ILE A  70      15.637  -9.182  -5.336  1.00  1.31           C  
ATOM   1116  CD1 ILE A  70      16.552  -9.417  -8.292  1.00  1.31           C  
ATOM   1117  H   ILE A  70      19.645  -9.673  -5.771  1.00  1.31           H  
ATOM   1118  HA  ILE A  70      17.849  -7.592  -4.796  1.00  1.31           H  
ATOM   1119  HB  ILE A  70      17.335 -10.357  -5.950  1.00  1.31           H  
ATOM   1120 1HG1 ILE A  70      16.821  -7.640  -7.160  1.00  1.31           H  
ATOM   1121 2HG1 ILE A  70      18.296  -8.569  -7.429  1.00  1.31           H  
ATOM   1122 1HG2 ILE A  70      14.966  -9.648  -6.055  1.00  1.31           H  
ATOM   1123 2HG2 ILE A  70      15.538  -9.682  -4.373  1.00  1.31           H  
ATOM   1124 3HG2 ILE A  70      15.378  -8.130  -5.225  1.00  1.31           H  
ATOM   1125 1HD1 ILE A  70      16.702  -8.910  -9.246  1.00  1.31           H  
ATOM   1126 2HD1 ILE A  70      16.975 -10.419  -8.337  1.00  1.31           H  
ATOM   1127 3HD1 ILE A  70      15.487  -9.483  -8.081  1.00  1.31           H  
ATOM   1128  N   ALA A  71      17.990 -10.454  -3.134  1.00  1.56           N  
ATOM   1129  CA  ALA A  71      17.513 -11.122  -1.924  1.00  1.56           C  
ATOM   1130  C   ALA A  71      17.661 -10.312  -0.607  1.00  1.56           C  
ATOM   1131  O   ALA A  71      16.712 -10.320   0.182  1.00  1.56           O  
ATOM   1132  CB  ALA A  71      18.185 -12.486  -1.805  1.00  1.56           C  
ATOM   1133  H   ALA A  71      18.574 -10.982  -3.783  1.00  1.56           H  
ATOM   1134  HA  ALA A  71      16.447 -11.300  -2.063  1.00  1.56           H  
ATOM   1135 1HB  ALA A  71      17.754 -13.011  -0.963  1.00  1.56           H  
ATOM   1136 2HB  ALA A  71      17.992 -13.051  -2.717  1.00  1.56           H  
ATOM   1137 3HB  ALA A  71      19.244 -12.409  -1.677  1.00  1.56           H  
ATOM   1138  N   PRO A  72      18.762  -9.576  -0.316  1.00  1.93           N  
ATOM   1139  CA  PRO A  72      18.927  -8.760   0.881  1.00  1.93           C  
ATOM   1140  C   PRO A  72      17.852  -7.675   1.024  1.00  1.93           C  
ATOM   1141  O   PRO A  72      17.653  -7.125   2.111  1.00  1.93           O  
ATOM   1142  CB  PRO A  72      20.301  -8.120   0.666  1.00  1.93           C  
ATOM   1143  CG  PRO A  72      21.011  -9.044  -0.263  1.00  1.93           C  
ATOM   1144  CD  PRO A  72      19.955  -9.566  -1.175  1.00  1.93           C  
ATOM   1145  HA  PRO A  72      18.932  -9.415   1.762  1.00  1.93           H  
ATOM   1146 1HB  PRO A  72      20.182  -7.111   0.247  1.00  1.93           H  
ATOM   1147 2HB  PRO A  72      20.820  -8.011   1.631  1.00  1.93           H  
ATOM   1148 1HG  PRO A  72      21.765  -8.512  -0.823  1.00  1.93           H  
ATOM   1149 2HG  PRO A  72      21.534  -9.806   0.279  1.00  1.93           H  
ATOM   1150 1HD  PRO A  72      19.856  -8.851  -1.987  1.00  1.93           H  
ATOM   1151 2HD  PRO A  72      20.243 -10.543  -1.516  1.00  1.93           H  
ATOM   1152  N   ALA A  73      17.193  -7.318  -0.089  1.00  2.40           N  
ATOM   1153  CA  ALA A  73      16.168  -6.286  -0.108  1.00  2.40           C  
ATOM   1154  C   ALA A  73      14.782  -6.820   0.251  1.00  2.40           C  
ATOM   1155  O   ALA A  73      13.828  -6.046   0.334  1.00  2.40           O  
ATOM   1156  CB  ALA A  73      16.117  -5.641  -1.484  1.00  2.40           C  
ATOM   1157  H   ALA A  73      17.359  -7.798  -0.972  1.00  2.40           H  
ATOM   1158  HA  ALA A  73      16.439  -5.532   0.629  1.00  2.40           H  
ATOM   1159 1HB  ALA A  73      15.376  -4.844  -1.483  1.00  2.40           H  
ATOM   1160 2HB  ALA A  73      17.096  -5.231  -1.729  1.00  2.40           H  
ATOM   1161 3HB  ALA A  73      15.842  -6.386  -2.224  1.00  2.40           H  
ATOM   1162  N   TYR A  74      14.661  -8.134   0.459  1.00  2.97           N  
ATOM   1163  CA  TYR A  74      13.365  -8.743   0.751  1.00  2.97           C  
ATOM   1164  C   TYR A  74      12.656  -8.121   1.954  1.00  2.97           C  
ATOM   1165  O   TYR A  74      11.470  -7.798   1.856  1.00  2.97           O  
ATOM   1166  CB  TYR A  74      13.524 -10.243   0.995  1.00  2.97           C  
ATOM   1167  CG  TYR A  74      12.227 -10.929   1.369  1.00  2.97           C  
ATOM   1168  CD1 TYR A  74      11.319 -11.285   0.381  1.00  2.97           C  
ATOM   1169  CD2 TYR A  74      11.938 -11.188   2.700  1.00  2.97           C  
ATOM   1170  CE1 TYR A  74      10.131 -11.903   0.725  1.00  2.97           C  
ATOM   1171  CE2 TYR A  74      10.751 -11.802   3.043  1.00  2.97           C  
ATOM   1172  CZ  TYR A  74       9.849 -12.160   2.062  1.00  2.97           C  
ATOM   1173  OH  TYR A  74       8.664 -12.772   2.404  1.00  2.97           O  
ATOM   1174  H   TYR A  74      15.479  -8.742   0.389  1.00  2.97           H  
ATOM   1175  HA  TYR A  74      12.722  -8.600  -0.117  1.00  2.97           H  
ATOM   1176 1HB  TYR A  74      13.924 -10.718   0.099  1.00  2.97           H  
ATOM   1177 2HB  TYR A  74      14.243 -10.407   1.799  1.00  2.97           H  
ATOM   1178  HD1 TYR A  74      11.545 -11.079  -0.664  1.00  2.97           H  
ATOM   1179  HD2 TYR A  74      12.650 -10.899   3.481  1.00  2.97           H  
ATOM   1180  HE1 TYR A  74       9.418 -12.184  -0.050  1.00  2.97           H  
ATOM   1181  HE2 TYR A  74      10.529 -12.000   4.091  1.00  2.97           H  
ATOM   1182  HH  TYR A  74       8.150 -12.938   1.608  1.00  2.97           H  
ATOM   1183  N   SER A  75      13.388  -8.000   3.072  1.00  3.59           N  
ATOM   1184  CA  SER A  75      12.944  -7.483   4.376  1.00  3.59           C  
ATOM   1185  C   SER A  75      13.452  -8.382   5.494  1.00  3.59           C  
ATOM   1186  O   SER A  75      14.383  -8.021   6.213  1.00  3.59           O  
ATOM   1187  CB  SER A  75      11.431  -7.352   4.501  1.00  3.59           C  
ATOM   1188  OG  SER A  75      11.079  -6.937   5.794  1.00  3.59           O  
ATOM   1189  OXT SER A  75      12.888  -9.452   5.716  1.00  3.59           O1-
ATOM   1190  H   SER A  75      14.353  -8.291   3.000  1.00  3.59           H  
ATOM   1191  HA  SER A  75      13.378  -6.491   4.516  1.00  3.59           H  
ATOM   1192 1HB  SER A  75      11.067  -6.600   3.807  1.00  3.59           H  
ATOM   1193 2HB  SER A  75      10.944  -8.303   4.271  1.00  3.59           H  
ATOM   1194  HG  SER A  75      10.123  -6.844   5.788  1.00  3.59           H  
TER   
END
