# Supplementary material for: Integrative proteome-wide structural analysis and high-throughput docking identify broad-spectrum antiviral scaffolds against Zika, Yellow Fever, West Nile, Saint Louis encephalitis, and Usutu viruses
Source: Front Cell Infect Microbiol. 2026 Apr 30;16:1723132. doi: 10.3389/fcimb.2026.1723132 (PMC13171538; doi:10.3389/fcimb.2026.1723132)
Supplement: Supplementary file 3 [file DataSheet3.zip › SLEV/SLEV_NS1/Mol_probity_Files/Clash_log_SLEV_NS1.txt]

Using electron cloud x-H distances and vdW radii

Using input model H/D atoms...

Bad Clashes >= 0.4 Angstrom:
 A  93  ASP  O    A  93  ASP  OD1 :0.638
 A  28  TRP  CD1  A  28  TRP  N   :0.570
 A 340  GLU  N    A 340  GLU  OE1 :0.554
 A  28  TRP  CD1  A  28  TRP  H   :0.529
 A  28  TRP  H    A  28  TRP  HD1 :0.487
 A  93  ASP  C    A  93  ASP  OD1 :0.458
 A  37  LEU  O    A  38  THR  C   :0.456
 A 167  LEU  N    A 167  LEU HD12 :0.450
 A  28  TRP  HD1  A  28  TRP  N   :0.446
 A  57  ILE  O    A  57  ILE HG23 :0.430
 A 241  MET  O    A 262  THR  HA  :0.420
 A  67  MET  C    A  67  MET  SD  :0.413
 A 341  GLU  OE1  A 344  LYS  NZ  :0.409
 A  37  LEU  N    A  37  LEU HD23 :0.407
clashscore = 2.52
clashscore (B factor cutoff = 40) = 2.517080
