# Supplementary material for: Integrative proteome-wide structural analysis and high-throughput docking identify broad-spectrum antiviral scaffolds against Zika, Yellow Fever, West Nile, Saint Louis encephalitis, and Usutu viruses
Source: Front Cell Infect Microbiol. 2026 Apr 30;16:1723132. doi: 10.3389/fcimb.2026.1723132 (PMC13171538; doi:10.3389/fcimb.2026.1723132)
Supplement: Supplementary file 3 [file DataSheet3.zip › SLEV/SLEV_NS1/Mol_probity_Files/SLEV_NS1_1FH.pdb]

USER  MOD reduce.3.7.201124 H: found=0, std=0, add=2747, rem=0, adj=75
USER  MOD -----------------------------------------------------------------
USER  MOD scores for adjustable sidechains, with "set" totals for H,N and Q
USER  MOD "o" means original, "f" means flipped, "180deg" is methyl default
USER  MOD "!" flags a clash with an overlap of 0.40A or greater
USER  MOD flip categories: "K"=keep, "C"=clashes, "X"=uncertain, "F"=flip
USER  MOD Set 1.1: A 283 THR OG1 :   rot  -54:sc=    2.29
USER  MOD Set 1.2: A 331 TYR OH  :   rot  -14:sc=    1.65
USER  MOD Set 2.1: A 302 THR OG1 :   rot  -94:sc=    1.07
USER  MOD Set 2.2: A 304 SER OG  :   rot  -41:sc=    1.39
USER  MOD Set 3.1: A 186 THR OG1 :   rot -169:sc=    1.27
USER  MOD Set 3.2: A 195 HIS     :     no HE2:sc=-0.00705  K(o=2.1,f=-4.1!)
USER  MOD Set 3.3: A 252 SER OG  :   rot   52:sc=    1.06
USER  MOD Set 3.4: A 254 HIS     :     no HE2:sc=  -0.251  K(o=2.1,f=-9.7!)
USER  MOD Set 4.1: A 199 SER OG  :   rot  -30:sc=    1.72
USER  MOD Set 4.2: A 221 LYS NZ  :NH3+   -171:sc=    1.69   (180deg=1.01)
USER  MOD Set 5.1: A 200 TYR OH  :   rot  165:sc=-0.000176
USER  MOD Set 5.2: A 255 ASN     :      amide:sc=  -0.222  K(o=-0.22,f=-1.1)
USER  MOD Set 6.1: A  87 SER OG  :   rot -133:sc=    1.73
USER  MOD Set 6.2: A 132 THR OG1 :   rot  -59:sc=   0.626
USER  MOD Single : A   1 ASP N   :NH3+   -137:sc=   0.262   (180deg=0)
USER  MOD Single : A   2 SER OG  :   rot  180:sc=       0
USER  MOD Single : A   9 GLN     :      amide:sc=       0  X(o=0,f=-0.25)
USER  MOD Single : A  14 LYS NZ  :NH3+   -131:sc=    1.34   (180deg=-1.01)
USER  MOD Single : A  22 TYR OH  :   rot -168:sc=     1.3
USER  MOD Single : A  23 ASN     :      amide:sc=  -0.242  K(o=-0.24,f=-2.3!)
USER  MOD Single : A  27 LYS NZ  :NH3+   -161:sc=  -0.172   (180deg=-1.33!)
USER  MOD Single : A  29 LYS NZ  :NH3+    180:sc=       0   (180deg=0)
USER  MOD Single : A  30 SER OG  :   rot  180:sc=       0
USER  MOD Single : A  32 TYR OH  :   rot    4:sc=    1.22
USER  MOD Single : A  33 LYS NZ  :NH3+    180:sc=       0   (180deg=0)
USER  MOD Single : A  34 TYR OH  :   rot  180:sc=       0
USER  MOD Single : A  38 THR OG1 :   rot  180:sc=       0
USER  MOD Single : A  40 THR OG1 :   rot  160:sc=   -0.11
USER  MOD Single : A  47 GLN     :      amide:sc=   0.358  K(o=0.36,f=-2.1!)
USER  MOD Single : A  50 HIS     :     no HD1:sc=       0  X(o=0,f=0)
USER  MOD Single : A  52 ASN     :      amide:sc=   0.264  K(o=0.26,f=-0.76)
USER  MOD Single : A  59 SER OG  :   rot -112:sc=   0.921
USER  MOD Single : A  60 THR OG1 :   rot  -43:sc=   0.475
USER  MOD Single : A  61 SER OG  :   rot  180:sc= 0.00408
USER  MOD Single : A  65 HIS     :     no HE2:sc=   0.845  K(o=0.85,f=-2.9!)
USER  MOD Single : A  70 ASN     :      amide:sc= -0.0308  K(o=-0.031,f=-1)
USER  MOD Single : A  72 GLN     :      amide:sc=   0.617  K(o=0.62,f=-3.4!)
USER  MOD Single : A  76 ASN     :      amide:sc=    1.37  K(o=1.4,f=-9.8!)
USER  MOD Single : A  82 ASN     :      amide:sc=    1.17  K(o=1.2,f=-4.4!)
USER  MOD Single : A  91 GLN     :      amide:sc=  -0.192  X(o=-0.19,f=-0.12)
USER  MOD Single : A  95 LYS NZ  :NH3+    180:sc=     1.8   (180deg=1.8)
USER  MOD Single : A  96 TYR OH  :   rot   30:sc=       0
USER  MOD Single : A  97 TYR OH  :   rot  180:sc= -0.0321
USER  MOD Single : A  98 LYS NZ  :NH3+    180:sc=       0   (180deg=0)
USER  MOD Single : A 105 LYS NZ  :NH3+    176:sc=   0.865   (180deg=0.856)
USER  MOD Single : A 106 LYS NZ  :NH3+    143:sc=   0.515   (180deg=0.101)
USER  MOD Single : A 113 TYR OH  :   rot -162:sc=   0.721
USER  MOD Single : A 116 LYS NZ  :NH3+    180:sc=       0   (180deg=0)
USER  MOD Single : A 117 LYS NZ  :NH3+    180:sc=       0   (180deg=0)
USER  MOD Single : A 120 LYS NZ  :NH3+    180:sc=       0   (180deg=0)
USER  MOD Single : A 121 THR OG1 :   rot  -90:sc=     1.3
USER  MOD Single : A 130 ASN     :      amide:sc=   0.375  X(o=0.37,f=0)
USER  MOD Single : A 131 ASN     :      amide:sc=   0.259  X(o=0.26,f=-0.068)
USER  MOD Single : A 140 THR OG1 :   rot  180:sc=   0.316
USER  MOD Single : A 141 LYS NZ  :NH3+    180:sc=       0   (180deg=0)
USER  MOD Single : A 145 THR OG1 :   rot   82:sc=    1.04
USER  MOD Single : A 147 ASN     :      amide:sc=   0.391  K(o=0.39,f=-2.7!)
USER  MOD Single : A 151 ASN     :      amide:sc=  0.0136  K(o=0.014,f=-0.92)
USER  MOD Single : A 152 SER OG  :   rot  -45:sc=   0.451
USER  MOD Single : A 154 LYS NZ  :NH3+    180:sc=       0   (180deg=0)
USER  MOD Single : A 165 THR OG1 :   rot  166:sc=    1.15
USER  MOD Single : A 170 THR OG1 :   rot  180:sc=-0.00779
USER  MOD Single : A 175 ASN     :      amide:sc=  -0.912  K(o=-0.91,f=-4.2!)
USER  MOD Single : A 176 THR OG1 :   rot  180:sc=  0.0425
USER  MOD Single : A 177 THR OG1 :   rot  180:sc=       0
USER  MOD Single : A 181 SER OG  :   rot  180:sc=       0
USER  MOD Single : A 189 LYS NZ  :NH3+    173:sc=    0.47   (180deg=0.304)
USER  MOD Single : A 196 SER OG  :   rot  180:sc=  -0.277
USER  MOD Single : A 204 SER OG  :   rot   99:sc=   -0.11
USER  MOD Single : A 205 LYS NZ  :NH3+    180:sc=       0   (180deg=0)
USER  MOD Single : A 206 LYS NZ  :NH3+    180:sc=       0   (180deg=0)
USER  MOD Single : A 207 ASN     :      amide:sc=       0  X(o=0,f=-0.0074)
USER  MOD Single : A 209 THR OG1 :   rot  180:sc=       0
USER  MOD Single : A 211 GLN     :      amide:sc=    1.45  K(o=1.5,f=-7.4!)
USER  MOD Single : A 222 SER OG  :   rot  -78:sc=   0.741
USER  MOD Single : A 224 THR OG1 :   rot  180:sc=       0
USER  MOD Single : A 228 THR OG1 :   rot  180:sc=       0
USER  MOD Single : A 229 HIS     :     no HE2:sc=  -0.169  K(o=-0.17,f=-2.3!)
USER  MOD Single : A 230 THR OG1 :   rot  -75:sc=    1.27
USER  MOD Single : A 239 SER OG  :   rot  180:sc=       0
USER  MOD Single : A 246 THR OG1 :   rot  150:sc=    1.04
USER  MOD Single : A 251 LYS NZ  :NH3+    180:sc=       0   (180deg=0)
USER  MOD Single : A 253 HIS     :     no HD1:sc=   0.737  K(o=0.74,f=-2.4!)
USER  MOD Single : A 256 LYS NZ  :NH3+    166:sc=   0.875   (180deg=0.765)
USER  MOD Single : A 258 ASN     :      amide:sc= -0.0133  K(o=-0.013,f=-0.99)
USER  MOD Single : A 260 TYR OH  :   rot  -36:sc=   0.325
USER  MOD Single : A 261 TYR OH  :   rot  180:sc=       0
USER  MOD Single : A 262 THR OG1 :   rot  -42:sc=   0.722
USER  MOD Single : A 263 GLN     :      amide:sc=    1.91  K(o=1.9,f=-6.2!)
USER  MOD Single : A 264 THR OG1 :   rot  180:sc=       0
USER  MOD Single : A 265 LYS NZ  :NH3+    180:sc=       0   (180deg=0)
USER  MOD Single : A 269 SER OG  :   rot  180:sc=       0
USER  MOD Single : A 279 TYR OH  :   rot  165:sc=       0
USER  MOD Single : A 284 THR OG1 :   rot  180:sc=       0
USER  MOD Single : A 286 THR OG1 :   rot  180:sc=       0
USER  MOD Single : A 288 THR OG1 :   rot  180:sc=   0.146
USER  MOD Single : A 290 HIS     :     no HD1:sc=       0  X(o=0,f=0)
USER  MOD Single : A 293 ASN     :      amide:sc=   0.767  K(o=0.77,f=-4.9!)
USER  MOD Single : A 297 SER OG  :   rot   49:sc=    1.33
USER  MOD Single : A 300 THR OG1 :   rot  -74:sc=   0.971
USER  MOD Single : A 301 THR OG1 :   rot  180:sc=       0
USER  MOD Single : A 306 LYS NZ  :NH3+    180:sc=       0   (180deg=0)
USER  MOD Single : A 309 THR OG1 :   rot  180:sc=       0
USER  MOD Single : A 315 SER OG  :   rot  180:sc=       0
USER  MOD Single : A 317 SER OG  :   rot  -83:sc=    1.05
USER  MOD Single : A 323 TYR OH  :   rot  180:sc= -0.0893
USER  MOD Single : A 324 THR OG1 :   rot  180:sc=       0
USER  MOD Single : A 325 THR OG1 :   rot  176:sc=    1.08
USER  MOD Single : A 326 LYS NZ  :NH3+    179:sc=   0.782   (180deg=0.78)
USER  MOD Single : A 339 LYS NZ  :NH3+    180:sc=       0   (180deg=0)
USER  MOD Single : A 344 LYS NZ  :NH3+    143:sc=   0.931   (180deg=-0.271!)
USER  MOD Single : A 347 LYS NZ  :NH3+    180:sc=       0   (180deg=0)
USER  MOD Single : A 348 SER OG  :   rot  165:sc=    1.18
USER  MOD Single : A 351 THR OG1 :   rot  180:sc=       0
USER  MOD -----------------------------------------------------------------
ATOM      1  N   ASP A   1       0.076   0.228  -0.209  1.00  3.11           N
ATOM      2  CA  ASP A   1       1.364   0.907  -0.184  1.00  3.11           C
ATOM      3  C   ASP A   1       1.227   2.274   0.467  1.00  3.11           C
ATOM      4  O   ASP A   1       0.128   2.698   0.824  1.00  3.11           O
ATOM      5  CB  ASP A   1       1.921   0.997  -1.609  1.00  3.11           C
ATOM      6  CG  ASP A   1       3.435   1.160  -1.737  1.00  3.11           C
ATOM      7  OD1 ASP A   1       4.088   1.621  -0.799  1.00  3.11           O
ATOM      8  OD2 ASP A   1       3.937   0.819  -2.790  1.00  3.11           O1-
ATOM      0  H1  ASP A   1       0.185  -0.625   0.021  1.00  3.11           H   new
ATOM      0  H2  ASP A   1      -0.478   0.621   0.366  1.00  3.11           H   new
ATOM      0  H3  ASP A   1      -0.267   0.272  -1.029  1.00  3.11           H   new
ATOM      0  HA  ASP A   1       1.994   0.400   0.351  1.00  3.11           H   new
ATOM      0  HB2 ASP A   1       1.660   0.195  -2.089  1.00  3.11           H   new
ATOM      0  HB3 ASP A   1       1.496   1.746  -2.055  1.00  3.11           H   new
ATOM     15  N   SER A   2       2.360   2.908   0.719  1.00  3.03           N
ATOM     16  CA  SER A   2       2.384   4.239   1.307  1.00  3.03           C
ATOM     17  C   SER A   2       3.478   5.107   0.693  1.00  3.03           C
ATOM     18  O   SER A   2       3.642   6.268   1.078  1.00  3.03           O
ATOM     19  CB  SER A   2       2.584   4.145   2.803  1.00  3.03           C
ATOM     20  OG  SER A   2       3.816   3.558   3.107  1.00  3.03           O
ATOM      0  H   SER A   2       3.138   2.580   0.555  1.00  3.03           H   new
ATOM      0  HA  SER A   2       1.529   4.657   1.119  1.00  3.03           H   new
ATOM      0  HB2 SER A   2       2.538   5.031   3.195  1.00  3.03           H   new
ATOM      0  HB3 SER A   2       1.867   3.623   3.197  1.00  3.03           H   new
ATOM      0  HG  SER A   2       3.909   3.516   3.941  1.00  3.03           H   new
ATOM     26  N   GLY A   3       4.222   4.546  -0.263  1.00  2.97           N
ATOM     27  CA  GLY A   3       5.338   5.266  -0.880  1.00  2.97           C
ATOM     28  C   GLY A   3       4.918   6.194  -2.020  1.00  2.97           C
ATOM     29  O   GLY A   3       3.742   6.545  -2.156  1.00  2.97           O
ATOM      0  H   GLY A   3       4.097   3.751  -0.568  1.00  2.97           H   new
ATOM      0  HA2 GLY A   3       5.791   5.788  -0.199  1.00  2.97           H   new
ATOM      0  HA3 GLY A   3       5.980   4.622  -1.218  1.00  2.97           H   new
ATOM     33  N   CYS A   4       5.918   6.652  -2.790  1.00  2.97           N
ATOM     34  CA  CYS A   4       5.699   7.564  -3.911  1.00  2.97           C
ATOM     35  C   CYS A   4       6.426   7.141  -5.180  1.00  2.97           C
ATOM     36  O   CYS A   4       7.457   6.470  -5.128  1.00  2.97           O
ATOM     37  CB  CYS A   4       6.173   8.980  -3.576  1.00  2.97           C
ATOM     38  SG  CYS A   4       5.302   9.789  -2.224  1.00  2.97           S
ATOM      0  H   CYS A   4       6.742   6.438  -2.671  1.00  2.97           H   new
ATOM      0  HA  CYS A   4       4.742   7.540  -4.067  1.00  2.97           H   new
ATOM      0  HB2 CYS A   4       7.117   8.945  -3.357  1.00  2.97           H   new
ATOM      0  HB3 CYS A   4       6.087   9.530  -4.371  1.00  2.97           H   new
ATOM     43  N   ALA A   5       5.947   7.643  -6.314  1.00  3.03           N
ATOM     44  CA  ALA A   5       6.641   7.468  -7.588  1.00  3.03           C
ATOM     45  C   ALA A   5       6.320   8.600  -8.551  1.00  3.03           C
ATOM     46  O   ALA A   5       5.254   9.217  -8.471  1.00  3.03           O
ATOM     47  CB  ALA A   5       6.266   6.155  -8.231  1.00  3.03           C
ATOM      0  H   ALA A   5       5.215   8.092  -6.368  1.00  3.03           H   new
ATOM      0  HA  ALA A   5       7.592   7.474  -7.397  1.00  3.03           H   new
ATOM      0  HB1 ALA A   5       6.738   6.061  -9.073  1.00  3.03           H   new
ATOM      0  HB2 ALA A   5       6.509   5.424  -7.641  1.00  3.03           H   new
ATOM      0  HB3 ALA A   5       5.310   6.135  -8.392  1.00  3.03           H   new
ATOM     53  N   ILE A   6       7.232   8.860  -9.487  1.00  3.17           N
ATOM     54  CA  ILE A   6       6.973   9.884 -10.493  1.00  3.17           C
ATOM     55  C   ILE A   6       6.936   9.340 -11.908  1.00  3.17           C
ATOM     56  O   ILE A   6       7.866   8.674 -12.371  1.00  3.17           O
ATOM     57  CB  ILE A   6       8.003  11.028 -10.442  1.00  3.17           C
ATOM     58  CG1 ILE A   6       7.955  11.699  -9.101  1.00  3.17           C
ATOM     59  CG2 ILE A   6       7.674  12.055 -11.533  1.00  3.17           C
ATOM     60  CD1 ILE A   6       9.054  12.687  -8.872  1.00  3.17           C
ATOM      0  H   ILE A   6       7.992   8.463  -9.556  1.00  3.17           H   new
ATOM      0  HA  ILE A   6       6.093  10.224 -10.268  1.00  3.17           H   new
ATOM      0  HB  ILE A   6       8.891  10.665 -10.587  1.00  3.17           H   new
ATOM      0 HG12 ILE A   6       7.102  12.151  -9.007  1.00  3.17           H   new
ATOM      0 HG13 ILE A   6       7.994  11.020  -8.409  1.00  3.17           H   new
ATOM      0 HG21 ILE A   6       8.321  12.777 -11.504  1.00  3.17           H   new
ATOM      0 HG22 ILE A   6       7.708  11.626 -12.402  1.00  3.17           H   new
ATOM      0 HG23 ILE A   6       6.785  12.412 -11.384  1.00  3.17           H   new
ATOM      0 HD11 ILE A   6       8.959  13.078  -7.990  1.00  3.17           H   new
ATOM      0 HD12 ILE A   6       9.911  12.238  -8.935  1.00  3.17           H   new
ATOM      0 HD13 ILE A   6       9.006  13.386  -9.542  1.00  3.17           H   new
ATOM     72  N   ASP A   7       5.846   9.645 -12.594  1.00  3.33           N
ATOM     73  CA  ASP A   7       5.672   9.283 -13.982  1.00  3.33           C
ATOM     74  C   ASP A   7       6.282  10.369 -14.835  1.00  3.33           C
ATOM     75  O   ASP A   7       5.653  11.400 -15.093  1.00  3.33           O
ATOM     76  CB  ASP A   7       4.196   9.098 -14.309  1.00  3.33           C
ATOM     77  CG  ASP A   7       3.904   8.726 -15.780  1.00  3.33           C
ATOM     78  OD1 ASP A   7       4.756   8.915 -16.650  1.00  3.33           O
ATOM     79  OD2 ASP A   7       2.808   8.261 -16.036  1.00  3.33           O1-
ATOM      0  H   ASP A   7       5.180  10.074 -12.259  1.00  3.33           H   new
ATOM      0  HA  ASP A   7       6.114   8.439 -14.162  1.00  3.33           H   new
ATOM      0  HB2 ASP A   7       3.834   8.405 -13.735  1.00  3.33           H   new
ATOM      0  HB3 ASP A   7       3.724   9.918 -14.096  1.00  3.33           H   new
ATOM     84  N   LEU A   8       7.498  10.136 -15.301  1.00  3.50           N
ATOM     85  CA  LEU A   8       8.262  11.155 -16.002  1.00  3.50           C
ATOM     86  C   LEU A   8       7.830  11.340 -17.449  1.00  3.50           C
ATOM     87  O   LEU A   8       8.365  12.197 -18.151  1.00  3.50           O
ATOM     88  CB  LEU A   8       9.752  10.814 -15.922  1.00  3.50           C
ATOM     89  CG  LEU A   8      10.328  10.876 -14.500  1.00  3.50           C
ATOM     90  CD1 LEU A   8      11.757  10.384 -14.503  1.00  3.50           C
ATOM     91  CD2 LEU A   8      10.253  12.314 -14.000  1.00  3.50           C
ATOM      0  H   LEU A   8       7.905   9.383 -15.220  1.00  3.50           H   new
ATOM      0  HA  LEU A   8       8.089  12.002 -15.562  1.00  3.50           H   new
ATOM      0  HB2 LEU A   8       9.891   9.923 -16.279  1.00  3.50           H   new
ATOM      0  HB3 LEU A   8      10.246  11.427 -16.489  1.00  3.50           H   new
ATOM      0  HG  LEU A   8       9.813  10.306 -13.908  1.00  3.50           H   new
ATOM      0 HD11 LEU A   8      12.116  10.425 -13.603  1.00  3.50           H   new
ATOM      0 HD12 LEU A   8      11.783   9.467 -14.819  1.00  3.50           H   new
ATOM      0 HD13 LEU A   8      12.291  10.943 -15.089  1.00  3.50           H   new
ATOM      0 HD21 LEU A   8      10.615  12.364 -13.101  1.00  3.50           H   new
ATOM      0 HD22 LEU A   8      10.768  12.888 -14.588  1.00  3.50           H   new
ATOM      0 HD23 LEU A   8       9.328  12.606 -13.992  1.00  3.50           H   new
ATOM    103  N   GLN A   9       6.857  10.543 -17.906  1.00  3.62           N
ATOM    104  CA  GLN A   9       6.356  10.715 -19.259  1.00  3.62           C
ATOM    105  C   GLN A   9       5.172  11.685 -19.219  1.00  3.62           C
ATOM    106  O   GLN A   9       4.693  12.146 -20.257  1.00  3.62           O
ATOM    107  CB  GLN A   9       5.958   9.365 -19.879  1.00  3.62           C
ATOM    108  CG  GLN A   9       7.144   8.406 -20.075  1.00  3.62           C
ATOM    109  CD  GLN A   9       6.763   7.051 -20.702  1.00  3.62           C
ATOM    110  NE2 GLN A   9       7.779   6.342 -21.190  1.00  3.62           N
ATOM    111  OE1 GLN A   9       5.597   6.637 -20.745  1.00  3.62           O
ATOM      0  H   GLN A   9       6.485   9.912 -17.455  1.00  3.62           H   new
ATOM      0  HA  GLN A   9       7.054  11.084 -19.822  1.00  3.62           H   new
ATOM      0  HB2 GLN A   9       5.297   8.939 -19.311  1.00  3.62           H   new
ATOM      0  HB3 GLN A   9       5.534   9.524 -20.737  1.00  3.62           H   new
ATOM      0  HG2 GLN A   9       7.806   8.837 -20.638  1.00  3.62           H   new
ATOM      0  HG3 GLN A   9       7.564   8.247 -19.215  1.00  3.62           H   new
ATOM      0 HE21 GLN A   9       8.580   6.653 -21.148  1.00  3.62           H   new
ATOM      0 HE22 GLN A   9       7.634   5.573 -21.548  1.00  3.62           H   new
ATOM    120  N   ARG A  10       4.700  11.986 -17.997  1.00  3.65           N
ATOM    121  CA  ARG A  10       3.577  12.883 -17.764  1.00  3.65           C
ATOM    122  C   ARG A  10       3.969  13.975 -16.770  1.00  3.65           C
ATOM    123  O   ARG A  10       3.292  14.997 -16.655  1.00  3.65           O
ATOM    124  CB  ARG A  10       2.364  12.120 -17.247  1.00  3.65           C
ATOM    125  CG  ARG A  10       1.745  11.146 -18.257  1.00  3.65           C
ATOM    126  CD  ARG A  10       0.578  10.387 -17.692  1.00  3.65           C
ATOM    127  NE  ARG A  10      -0.086   9.578 -18.727  1.00  3.65           N
ATOM    128  CZ  ARG A  10       0.244   8.307 -19.083  1.00  3.65           C
ATOM    129  NH1 ARG A  10       1.205   7.647 -18.475  1.00  3.65           N1+
ATOM    130  NH2 ARG A  10      -0.418   7.711 -20.066  1.00  3.65           N
ATOM      0  H   ARG A  10       5.036  11.664 -17.274  1.00  3.65           H   new
ATOM      0  HA  ARG A  10       3.341  13.293 -18.611  1.00  3.65           H   new
ATOM      0  HB2 ARG A  10       2.622  11.625 -16.454  1.00  3.65           H   new
ATOM      0  HB3 ARG A  10       1.687  12.759 -16.975  1.00  3.65           H   new
ATOM      0  HG2 ARG A  10       1.456  11.639 -19.041  1.00  3.65           H   new
ATOM      0  HG3 ARG A  10       2.423  10.517 -18.551  1.00  3.65           H   new
ATOM      0  HD2 ARG A  10       0.882   9.811 -16.973  1.00  3.65           H   new
ATOM      0  HD3 ARG A  10      -0.059  11.009 -17.307  1.00  3.65           H   new
ATOM      0  HE  ARG A  10      -0.743   9.942 -19.145  1.00  3.65           H   new
ATOM      0 HH11 ARG A  10       1.643   8.018 -17.835  1.00  3.65           H   new
ATOM      0 HH12 ARG A  10       1.396   6.844 -18.718  1.00  3.65           H   new
ATOM      0 HH21 ARG A  10      -1.051   8.128 -20.473  1.00  3.65           H   new
ATOM      0 HH22 ARG A  10      -0.215   6.908 -20.296  1.00  3.65           H   new
ATOM    144  N   ARG A  11       5.081  13.743 -16.061  1.00  3.58           N
ATOM    145  CA  ARG A  11       5.590  14.588 -14.977  1.00  3.58           C
ATOM    146  C   ARG A  11       4.582  14.666 -13.834  1.00  3.58           C
ATOM    147  O   ARG A  11       4.300  15.741 -13.297  1.00  3.58           O
ATOM    148  CB  ARG A  11       5.922  15.987 -15.484  1.00  3.58           C
ATOM    149  CG  ARG A  11       6.985  16.025 -16.584  1.00  3.58           C
ATOM    150  CD  ARG A  11       7.305  17.420 -16.993  1.00  3.58           C
ATOM    151  NE  ARG A  11       8.301  17.464 -18.054  1.00  3.58           N
ATOM    152  CZ  ARG A  11       8.709  18.590 -18.673  1.00  3.58           C
ATOM    153  NH1 ARG A  11       8.199  19.751 -18.326  1.00  3.58           N1+
ATOM    154  NH2 ARG A  11       9.621  18.528 -19.629  1.00  3.58           N
ATOM      0  H   ARG A  11       5.580  13.058 -16.207  1.00  3.58           H   new
ATOM      0  HA  ARG A  11       6.406  14.183 -14.643  1.00  3.58           H   new
ATOM      0  HB2 ARG A  11       5.110  16.399 -15.819  1.00  3.58           H   new
ATOM      0  HB3 ARG A  11       6.226  16.526 -14.737  1.00  3.58           H   new
ATOM      0  HG2 ARG A  11       7.791  15.587 -16.270  1.00  3.58           H   new
ATOM      0  HG3 ARG A  11       6.672  15.526 -17.354  1.00  3.58           H   new
ATOM      0  HD2 ARG A  11       6.495  17.862 -17.293  1.00  3.58           H   new
ATOM      0  HD3 ARG A  11       7.630  17.915 -16.225  1.00  3.58           H   new
ATOM      0  HE  ARG A  11       8.653  16.720 -18.303  1.00  3.58           H   new
ATOM      0 HH11 ARG A  11       7.606  19.792 -17.705  1.00  3.58           H   new
ATOM      0 HH12 ARG A  11       8.459  20.470 -18.720  1.00  3.58           H   new
ATOM      0 HH21 ARG A  11       9.955  17.769 -19.856  1.00  3.58           H   new
ATOM      0 HH22 ARG A  11       9.880  19.247 -20.023  1.00  3.58           H   new
ATOM    168  N   GLU A  12       4.055  13.497 -13.465  1.00  3.42           N
ATOM    169  CA  GLU A  12       3.068  13.385 -12.394  1.00  3.42           C
ATOM    170  C   GLU A  12       3.559  12.580 -11.185  1.00  3.42           C
ATOM    171  O   GLU A  12       4.060  11.460 -11.317  1.00  3.42           O
ATOM    172  CB  GLU A  12       1.780  12.766 -12.957  1.00  3.42           C
ATOM    173  CG  GLU A  12       0.640  12.604 -11.964  1.00  3.42           C
ATOM    174  CD  GLU A  12      -0.626  12.062 -12.616  1.00  3.42           C
ATOM    175  OE1 GLU A  12      -0.628  11.905 -13.810  1.00  3.42           O
ATOM    176  OE2 GLU A  12      -1.582  11.767 -11.910  1.00  3.42           O1-
ATOM      0  H   GLU A  12       4.261  12.746 -13.831  1.00  3.42           H   new
ATOM      0  HA  GLU A  12       2.902  14.283 -12.066  1.00  3.42           H   new
ATOM      0  HB2 GLU A  12       1.471  13.317 -13.693  1.00  3.42           H   new
ATOM      0  HB3 GLU A  12       1.993  11.894 -13.325  1.00  3.42           H   new
ATOM      0  HG2 GLU A  12       0.916  12.005 -11.253  1.00  3.42           H   new
ATOM      0  HG3 GLU A  12       0.448  13.462 -11.554  1.00  3.42           H   new
ATOM    183  N   LEU A  13       3.406  13.169  -9.998  1.00  3.20           N
ATOM    184  CA  LEU A  13       3.786  12.530  -8.733  1.00  3.20           C
ATOM    185  C   LEU A  13       2.603  11.866  -8.059  1.00  3.20           C
ATOM    186  O   LEU A  13       1.575  12.503  -7.818  1.00  3.20           O
ATOM    187  CB  LEU A  13       4.382  13.547  -7.746  1.00  3.20           C
ATOM    188  CG  LEU A  13       4.682  13.007  -6.297  1.00  3.20           C
ATOM    189  CD1 LEU A  13       5.771  11.972  -6.315  1.00  3.20           C
ATOM    190  CD2 LEU A  13       5.077  14.155  -5.407  1.00  3.20           C
ATOM      0  H   LEU A  13       3.076  13.957  -9.902  1.00  3.20           H   new
ATOM      0  HA  LEU A  13       4.449  11.860  -8.962  1.00  3.20           H   new
ATOM      0  HB2 LEU A  13       5.208  13.890  -8.122  1.00  3.20           H   new
ATOM      0  HB3 LEU A  13       3.771  14.297  -7.673  1.00  3.20           H   new
ATOM      0  HG  LEU A  13       3.878  12.587  -5.953  1.00  3.20           H   new
ATOM      0 HD11 LEU A  13       5.934  11.658  -5.412  1.00  3.20           H   new
ATOM      0 HD12 LEU A  13       5.499  11.226  -6.872  1.00  3.20           H   new
ATOM      0 HD13 LEU A  13       6.583  12.363  -6.673  1.00  3.20           H   new
ATOM      0 HD21 LEU A  13       5.262  13.824  -4.514  1.00  3.20           H   new
ATOM      0 HD22 LEU A  13       5.871  14.583  -5.764  1.00  3.20           H   new
ATOM      0 HD23 LEU A  13       4.353  14.799  -5.369  1.00  3.20           H   new
ATOM    202  N   LYS A  14       2.753  10.587  -7.750  1.00  2.94           N
ATOM    203  CA  LYS A  14       1.700   9.854  -7.081  1.00  2.94           C
ATOM    204  C   LYS A  14       2.209   9.265  -5.785  1.00  2.94           C
ATOM    205  O   LYS A  14       3.291   8.678  -5.744  1.00  2.94           O
ATOM    206  CB  LYS A  14       1.177   8.744  -7.987  1.00  2.94           C
ATOM    207  CG  LYS A  14       0.460   9.239  -9.235  1.00  2.94           C
ATOM    208  CD  LYS A  14      -0.068   8.079 -10.065  1.00  2.94           C
ATOM    209  CE  LYS A  14      -0.739   8.576 -11.342  1.00  2.94           C
ATOM    210  NZ  LYS A  14      -1.977   9.356 -11.049  1.00  2.94           N1+
ATOM      0  H   LYS A  14       3.459  10.127  -7.921  1.00  2.94           H   new
ATOM      0  HA  LYS A  14       0.976  10.467  -6.881  1.00  2.94           H   new
ATOM      0  HB2 LYS A  14       1.921   8.183  -8.256  1.00  2.94           H   new
ATOM      0  HB3 LYS A  14       0.569   8.185  -7.478  1.00  2.94           H   new
ATOM      0  HG2 LYS A  14      -0.275   9.818  -8.980  1.00  2.94           H   new
ATOM      0  HG3 LYS A  14       1.068   9.772  -9.770  1.00  2.94           H   new
ATOM      0  HD2 LYS A  14       0.662   7.481 -10.291  1.00  2.94           H   new
ATOM      0  HD3 LYS A  14      -0.703   7.566  -9.541  1.00  2.94           H   new
ATOM      0  HE2 LYS A  14      -0.118   9.130 -11.840  1.00  2.94           H   new
ATOM      0  HE3 LYS A  14      -0.959   7.819 -11.907  1.00  2.94           H   new
ATOM      0  HZ1 LYS A  14      -2.644   9.057 -11.557  1.00  2.94           H   new
ATOM      0  HZ2 LYS A  14      -2.193   9.260 -10.191  1.00  2.94           H   new
ATOM      0  HZ3 LYS A  14      -1.834  10.217 -11.224  1.00  2.94           H   new
ATOM    224  N   CYS A  15       1.426   9.437  -4.723  1.00  2.68           N
ATOM    225  CA  CYS A  15       1.780   8.911  -3.409  1.00  2.68           C
ATOM    226  C   CYS A  15       0.609   8.282  -2.681  1.00  2.68           C
ATOM    227  O   CYS A  15      -0.550   8.587  -2.971  1.00  2.68           O
ATOM    228  CB  CYS A  15       2.320  10.027  -2.517  1.00  2.68           C
ATOM    229  SG  CYS A  15       3.807  10.846  -3.128  1.00  2.68           S
ATOM      0  H   CYS A  15       0.678   9.860  -4.744  1.00  2.68           H   new
ATOM      0  HA  CYS A  15       2.449   8.228  -3.574  1.00  2.68           H   new
ATOM      0  HB2 CYS A  15       1.625  10.694  -2.401  1.00  2.68           H   new
ATOM      0  HB3 CYS A  15       2.508   9.658  -1.640  1.00  2.68           H   new
ATOM    234  N   GLY A  16       0.915   7.482  -1.667  1.00  2.41           N
ATOM    235  CA  GLY A  16      -0.126   6.988  -0.766  1.00  2.41           C
ATOM    236  C   GLY A  16      -0.683   5.605  -1.082  1.00  2.41           C
ATOM    237  O   GLY A  16       0.005   4.742  -1.620  1.00  2.41           O
ATOM      0  H   GLY A  16       1.711   7.214  -1.482  1.00  2.41           H   new
ATOM      0  HA2 GLY A  16       0.231   6.975   0.136  1.00  2.41           H   new
ATOM      0  HA3 GLY A  16      -0.860   7.622  -0.771  1.00  2.41           H   new
ATOM    241  N   GLY A  17      -1.957   5.395  -0.717  1.00  2.17           N
ATOM    242  CA  GLY A  17      -2.617   4.074  -0.696  1.00  2.17           C
ATOM    243  C   GLY A  17      -2.956   3.407  -2.036  1.00  2.17           C
ATOM    244  O   GLY A  17      -4.093   2.992  -2.271  1.00  2.17           O
ATOM      0  H   GLY A  17      -2.476   6.034  -0.468  1.00  2.17           H   new
ATOM      0  HA2 GLY A  17      -2.047   3.467  -0.199  1.00  2.17           H   new
ATOM      0  HA3 GLY A  17      -3.442   4.164  -0.193  1.00  2.17           H   new
ATOM    248  N   GLY A  18      -1.955   3.300  -2.891  1.00  1.97           N
ATOM    249  CA  GLY A  18      -2.021   2.618  -4.174  1.00  1.97           C
ATOM    250  C   GLY A  18      -0.955   1.533  -4.160  1.00  1.97           C
ATOM    251  O   GLY A  18      -0.683   0.937  -3.107  1.00  1.97           O
ATOM      0  H   GLY A  18      -1.180   3.639  -2.734  1.00  1.97           H   new
ATOM      0  HA2 GLY A  18      -2.900   2.233  -4.312  1.00  1.97           H   new
ATOM      0  HA3 GLY A  18      -1.867   3.241  -4.901  1.00  1.97           H   new
ATOM    255  N   ILE A  19      -0.388   1.245  -5.331  1.00  1.82           N
ATOM    256  CA  ILE A  19       0.680   0.255  -5.444  1.00  1.82           C
ATOM    257  C   ILE A  19       1.869   0.835  -6.199  1.00  1.82           C
ATOM    258  O   ILE A  19       1.715   1.261  -7.361  1.00  1.82           O
ATOM    259  CB  ILE A  19       0.237  -1.012  -6.194  1.00  1.82           C
ATOM    260  CG1 ILE A  19      -0.938  -1.692  -5.519  1.00  1.82           C
ATOM    261  CG2 ILE A  19       1.416  -1.977  -6.271  1.00  1.82           C
ATOM    262  CD1 ILE A  19      -1.491  -2.826  -6.352  1.00  1.82           C
ATOM      0  H   ILE A  19      -0.610   1.615  -6.075  1.00  1.82           H   new
ATOM      0  HA  ILE A  19       0.920   0.019  -4.534  1.00  1.82           H   new
ATOM      0  HB  ILE A  19      -0.051  -0.753  -7.083  1.00  1.82           H   new
ATOM      0 HG12 ILE A  19      -0.660  -2.033  -4.654  1.00  1.82           H   new
ATOM      0 HG13 ILE A  19      -1.638  -1.040  -5.356  1.00  1.82           H   new
ATOM      0 HG21 ILE A  19       1.146  -2.780  -6.743  1.00  1.82           H   new
ATOM      0 HG22 ILE A  19       2.150  -1.555  -6.745  1.00  1.82           H   new
ATOM      0 HG23 ILE A  19       1.703  -2.210  -5.374  1.00  1.82           H   new
ATOM      0 HD11 ILE A  19      -2.239  -3.234  -5.888  1.00  1.82           H   new
ATOM      0 HD12 ILE A  19      -1.791  -2.482  -7.208  1.00  1.82           H   new
ATOM      0 HD13 ILE A  19      -0.799  -3.490  -6.495  1.00  1.82           H   new
ATOM    274  N   PHE A  20       3.055   0.824  -5.585  1.00  1.73           N
ATOM    275  CA  PHE A  20       4.210   1.315  -6.305  1.00  1.73           C
ATOM    276  C   PHE A  20       5.209   0.188  -6.560  1.00  1.73           C
ATOM    277  O   PHE A  20       5.641  -0.523  -5.652  1.00  1.73           O
ATOM    278  CB  PHE A  20       4.836   2.490  -5.573  1.00  1.73           C
ATOM    279  CG  PHE A  20       3.885   3.642  -5.473  1.00  1.73           C
ATOM    280  CD1 PHE A  20       3.107   3.827  -4.356  1.00  1.73           C
ATOM    281  CD2 PHE A  20       3.727   4.498  -6.521  1.00  1.73           C
ATOM    282  CE1 PHE A  20       2.208   4.858  -4.287  1.00  1.73           C
ATOM    283  CE2 PHE A  20       2.830   5.530  -6.466  1.00  1.73           C
ATOM    284  CZ  PHE A  20       2.067   5.711  -5.344  1.00  1.73           C
ATOM      0  H   PHE A  20       3.201   0.547  -4.784  1.00  1.73           H   new
ATOM      0  HA  PHE A  20       3.924   1.640  -7.173  1.00  1.73           H   new
ATOM      0  HB2 PHE A  20       5.105   2.213  -4.683  1.00  1.73           H   new
ATOM      0  HB3 PHE A  20       5.640   2.771  -6.038  1.00  1.73           H   new
ATOM      0  HD1 PHE A  20       3.192   3.244  -3.636  1.00  1.73           H   new
ATOM      0  HD2 PHE A  20       4.239   4.379  -7.288  1.00  1.73           H   new
ATOM      0  HE1 PHE A  20       1.694   4.977  -3.521  1.00  1.73           H   new
ATOM      0  HE2 PHE A  20       2.739   6.107  -7.189  1.00  1.73           H   new
ATOM      0  HZ  PHE A  20       1.456   6.411  -5.302  1.00  1.73           H   new
ATOM    294  N   VAL A  21       5.532   0.020  -7.829  1.00  1.68           N
ATOM    295  CA  VAL A  21       6.442  -1.001  -8.316  1.00  1.68           C
ATOM    296  C   VAL A  21       7.666  -0.268  -8.821  1.00  1.68           C
ATOM    297  O   VAL A  21       7.530   0.712  -9.555  1.00  1.68           O
ATOM    298  CB  VAL A  21       5.766  -1.804  -9.445  1.00  1.68           C
ATOM    299  CG1 VAL A  21       6.687  -2.848 -10.019  1.00  1.68           C
ATOM    300  CG2 VAL A  21       4.513  -2.479  -8.919  1.00  1.68           C
ATOM      0  H   VAL A  21       5.216   0.516  -8.456  1.00  1.68           H   new
ATOM      0  HA  VAL A  21       6.686  -1.634  -7.622  1.00  1.68           H   new
ATOM      0  HB  VAL A  21       5.539  -1.179 -10.151  1.00  1.68           H   new
ATOM      0 HG11 VAL A  21       6.229  -3.332 -10.724  1.00  1.68           H   new
ATOM      0 HG12 VAL A  21       7.477  -2.418 -10.383  1.00  1.68           H   new
ATOM      0 HG13 VAL A  21       6.949  -3.468  -9.320  1.00  1.68           H   new
ATOM      0 HG21 VAL A  21       4.092  -2.982  -9.633  1.00  1.68           H   new
ATOM      0 HG22 VAL A  21       4.749  -3.081  -8.195  1.00  1.68           H   new
ATOM      0 HG23 VAL A  21       3.896  -1.806  -8.591  1.00  1.68           H   new
ATOM    310  N   TYR A  22       8.850  -0.698  -8.407  1.00  1.67           N
ATOM    311  CA  TYR A  22      10.048   0.032  -8.785  1.00  1.67           C
ATOM    312  C   TYR A  22      11.030  -0.814  -9.573  1.00  1.67           C
ATOM    313  O   TYR A  22      11.223  -2.002  -9.306  1.00  1.67           O
ATOM    314  CB  TYR A  22      10.737   0.552  -7.524  1.00  1.67           C
ATOM    315  CG  TYR A  22       9.882   1.483  -6.683  1.00  1.67           C
ATOM    316  CD1 TYR A  22       9.045   0.946  -5.709  1.00  1.67           C
ATOM    317  CD2 TYR A  22       9.930   2.855  -6.871  1.00  1.67           C
ATOM    318  CE1 TYR A  22       8.281   1.772  -4.925  1.00  1.67           C
ATOM    319  CE2 TYR A  22       9.153   3.682  -6.080  1.00  1.67           C
ATOM    320  CZ  TYR A  22       8.341   3.141  -5.110  1.00  1.67           C
ATOM    321  OH  TYR A  22       7.587   3.958  -4.318  1.00  1.67           O
ATOM      0  H   TYR A  22       8.980  -1.394  -7.918  1.00  1.67           H   new
ATOM      0  HA  TYR A  22       9.770   0.763  -9.359  1.00  1.67           H   new
ATOM      0  HB2 TYR A  22      11.005  -0.205  -6.979  1.00  1.67           H   new
ATOM      0  HB3 TYR A  22      11.548   1.018  -7.780  1.00  1.67           H   new
ATOM      0  HD1 TYR A  22       9.004   0.025  -5.590  1.00  1.67           H   new
ATOM      0  HD2 TYR A  22      10.482   3.218  -7.526  1.00  1.67           H   new
ATOM      0  HE1 TYR A  22       7.725   1.413  -4.272  1.00  1.67           H   new
ATOM      0  HE2 TYR A  22       9.179   4.603  -6.204  1.00  1.67           H   new
ATOM      0  HH  TYR A  22       7.589   4.736  -4.635  1.00  1.67           H   new
ATOM    331  N   ASN A  23      11.718  -0.176 -10.514  1.00  1.72           N
ATOM    332  CA  ASN A  23      12.723  -0.857 -11.321  1.00  1.72           C
ATOM    333  C   ASN A  23      14.048  -0.957 -10.577  1.00  1.72           C
ATOM    334  O   ASN A  23      15.048  -0.359 -10.969  1.00  1.72           O
ATOM    335  CB  ASN A  23      12.882  -0.121 -12.643  1.00  1.72           C
ATOM    336  CG  ASN A  23      13.701  -0.860 -13.644  1.00  1.72           C
ATOM    337  ND2 ASN A  23      14.030  -0.213 -14.733  1.00  1.72           N
ATOM    338  OD1 ASN A  23      14.020  -2.022 -13.435  1.00  1.72           O
ATOM      0  H   ASN A  23      11.617   0.657 -10.701  1.00  1.72           H   new
ATOM      0  HA  ASN A  23      12.431  -1.765 -11.499  1.00  1.72           H   new
ATOM      0  HB2 ASN A  23      12.003   0.049 -13.017  1.00  1.72           H   new
ATOM      0  HB3 ASN A  23      13.291   0.743 -12.476  1.00  1.72           H   new
ATOM      0 HD21 ASN A  23      14.492  -0.605 -15.343  1.00  1.72           H   new
ATOM      0 HD22 ASN A  23      13.784   0.604 -14.839  1.00  1.72           H   new
ATOM    345  N   ASP A  24      14.052  -1.755  -9.512  1.00  1.84           N
ATOM    346  CA  ASP A  24      15.239  -1.880  -8.673  1.00  1.84           C
ATOM    347  C   ASP A  24      16.170  -3.007  -9.101  1.00  1.84           C
ATOM    348  O   ASP A  24      17.265  -3.146  -8.561  1.00  1.84           O
ATOM    349  CB  ASP A  24      14.862  -2.037  -7.199  1.00  1.84           C
ATOM    350  CG  ASP A  24      14.184  -0.775  -6.631  1.00  1.84           C
ATOM    351  OD1 ASP A  24      14.348   0.275  -7.210  1.00  1.84           O
ATOM    352  OD2 ASP A  24      13.543  -0.863  -5.607  1.00  1.84           O1-
ATOM      0  H   ASP A  24      13.381  -2.230  -9.260  1.00  1.84           H   new
ATOM      0  HA  ASP A  24      15.730  -1.052  -8.791  1.00  1.84           H   new
ATOM      0  HB2 ASP A  24      14.265  -2.795  -7.099  1.00  1.84           H   new
ATOM      0  HB3 ASP A  24      15.659  -2.234  -6.683  1.00  1.84           H   new
ATOM    357  N   VAL A  25      15.790  -3.763 -10.117  1.00  2.04           N
ATOM    358  CA  VAL A  25      16.608  -4.869 -10.622  1.00  2.04           C
ATOM    359  C   VAL A  25      18.004  -4.438 -11.094  1.00  2.04           C
ATOM    360  O   VAL A  25      18.906  -5.263 -11.240  1.00  2.04           O
ATOM    361  CB  VAL A  25      15.867  -5.658 -11.695  1.00  2.04           C
ATOM    362  CG1 VAL A  25      15.705  -4.877 -12.915  1.00  2.04           C
ATOM    363  CG2 VAL A  25      16.652  -6.874 -12.010  1.00  2.04           C
ATOM      0  H   VAL A  25      15.049  -3.654 -10.539  1.00  2.04           H   new
ATOM      0  HA  VAL A  25      16.761  -5.456  -9.865  1.00  2.04           H   new
ATOM      0  HB  VAL A  25      14.986  -5.884 -11.358  1.00  2.04           H   new
ATOM      0 HG11 VAL A  25      15.231  -5.405 -13.577  1.00  2.04           H   new
ATOM      0 HG12 VAL A  25      15.198  -4.073 -12.720  1.00  2.04           H   new
ATOM      0 HG13 VAL A  25      16.578  -4.633 -13.261  1.00  2.04           H   new
ATOM      0 HG21 VAL A  25      16.193  -7.388 -12.693  1.00  2.04           H   new
ATOM      0 HG22 VAL A  25      17.530  -6.618 -12.334  1.00  2.04           H   new
ATOM      0 HG23 VAL A  25      16.748  -7.414 -11.210  1.00  2.04           H   new
ATOM    373  N   GLU A  26      18.173  -3.162 -11.426  1.00  2.33           N
ATOM    374  CA  GLU A  26      19.477  -2.668 -11.836  1.00  2.33           C
ATOM    375  C   GLU A  26      20.323  -2.141 -10.634  1.00  2.33           C
ATOM    376  O   GLU A  26      21.479  -1.758 -10.820  1.00  2.33           O
ATOM    377  CB  GLU A  26      19.294  -1.583 -12.915  1.00  2.33           C
ATOM    378  CG  GLU A  26      18.640  -2.118 -14.235  1.00  2.33           C
ATOM    379  CD  GLU A  26      18.430  -1.065 -15.345  1.00  2.33           C
ATOM    380  OE1 GLU A  26      18.780   0.071 -15.141  1.00  2.33           O
ATOM    381  OE2 GLU A  26      17.895  -1.423 -16.390  1.00  2.33           O1-
ATOM      0  H   GLU A  26      17.548  -2.571 -11.420  1.00  2.33           H   new
ATOM      0  HA  GLU A  26      19.979  -3.410 -12.208  1.00  2.33           H   new
ATOM      0  HB2 GLU A  26      18.744  -0.870 -12.556  1.00  2.33           H   new
ATOM      0  HB3 GLU A  26      20.159  -1.196 -13.125  1.00  2.33           H   new
ATOM      0  HG2 GLU A  26      19.196  -2.831 -14.587  1.00  2.33           H   new
ATOM      0  HG3 GLU A  26      17.780  -2.511 -14.016  1.00  2.33           H   new
ATOM    388  N   LYS A  27      19.739  -2.099  -9.410  1.00  2.64           N
ATOM    389  CA  LYS A  27      20.413  -1.564  -8.197  1.00  2.64           C
ATOM    390  C   LYS A  27      20.365  -2.472  -6.927  1.00  2.64           C
ATOM    391  O   LYS A  27      21.191  -2.339  -6.008  1.00  2.64           O
ATOM    392  CB  LYS A  27      19.794  -0.217  -7.824  1.00  2.64           C
ATOM    393  CG  LYS A  27      20.028   0.918  -8.819  1.00  2.64           C
ATOM    394  CD  LYS A  27      19.285   2.179  -8.372  1.00  2.64           C
ATOM    395  CE  LYS A  27      20.086   3.013  -7.367  1.00  2.64           C
ATOM    396  NZ  LYS A  27      20.366   2.268  -6.117  1.00  2.64           N1+
ATOM      0  H   LYS A  27      18.940  -2.381  -9.263  1.00  2.64           H   new
ATOM      0  HA  LYS A  27      21.347  -1.501  -8.451  1.00  2.64           H   new
ATOM      0  HB2 LYS A  27      18.838  -0.338  -7.716  1.00  2.64           H   new
ATOM      0  HB3 LYS A  27      20.145   0.054  -6.961  1.00  2.64           H   new
ATOM      0  HG2 LYS A  27      20.978   1.103  -8.891  1.00  2.64           H   new
ATOM      0  HG3 LYS A  27      19.724   0.651  -9.701  1.00  2.64           H   new
ATOM      0  HD2 LYS A  27      19.082   2.723  -9.149  1.00  2.64           H   new
ATOM      0  HD3 LYS A  27      18.437   1.926  -7.974  1.00  2.64           H   new
ATOM      0  HE2 LYS A  27      20.923   3.288  -7.772  1.00  2.64           H   new
ATOM      0  HE3 LYS A  27      19.594   3.822  -7.156  1.00  2.64           H   new
ATOM      0  HZ1 LYS A  27      20.576   2.842  -5.470  1.00  2.64           H   new
ATOM      0  HZ2 LYS A  27      19.644   1.805  -5.879  1.00  2.64           H   new
ATOM      0  HZ3 LYS A  27      21.046   1.710  -6.250  1.00  2.64           H   new
ATOM    410  N   TRP A  28      19.416  -3.406  -6.890  1.00  2.88           N
ATOM    411  CA  TRP A  28      19.096  -4.249  -5.731  1.00  2.88           C
ATOM    412  C   TRP A  28      20.239  -4.986  -5.058  1.00  2.88           C
ATOM    413  O   TRP A  28      20.178  -5.273  -3.860  1.00  2.88           O
ATOM    414  CB  TRP A  28      18.105  -5.303  -6.187  1.00  2.88           C
ATOM    415  CG  TRP A  28      18.713  -6.149  -7.260  1.00  2.88           C
ATOM    416  CD1 TRP A  28      19.343  -5.660  -8.341  1.00  2.88           C
ATOM    417  CD2 TRP A  28      18.728  -7.569  -7.421  1.00  2.88           C
ATOM    418  CE2 TRP A  28      19.389  -7.826  -8.620  1.00  2.88           C
ATOM    419  CE3 TRP A  28      18.238  -8.616  -6.686  1.00  2.88           C
ATOM    420  NE1 TRP A  28      19.751  -6.656  -9.149  1.00  2.88           N
ATOM    421  CZ2 TRP A  28      19.568  -9.078  -9.089  1.00  2.88           C
ATOM    422  CZ3 TRP A  28      18.407  -9.888  -7.162  1.00  2.88           C
ATOM    423  CH2 TRP A  28      19.062 -10.096  -8.341  1.00  2.88           C
ATOM      0  H   TRP A  28      18.917  -3.575  -7.570  1.00  2.88           H   new
ATOM      0  HA  TRP A  28      18.769  -3.624  -5.065  1.00  2.88           H   new
ATOM      0  HB2 TRP A  28      17.844  -5.859  -5.436  1.00  2.88           H   new
ATOM      0  HB3 TRP A  28      17.299  -4.877  -6.518  1.00  2.88           H   new
ATOM      0  HD1 TRP A  28      19.479  -4.755  -8.508  1.00  2.88           H   new
ATOM      0  HE1 TRP A  28      20.177  -6.554  -9.889  1.00  2.88           H   new
ATOM      0  HE3 TRP A  28      17.799  -8.466  -5.880  1.00  2.88           H   new
ATOM      0  HZ2 TRP A  28      20.017  -9.238  -9.888  1.00  2.88           H   new
ATOM      0  HZ3 TRP A  28      18.075 -10.612  -6.681  1.00  2.88           H   new
ATOM      0  HH2 TRP A  28      19.167 -10.968  -8.646  1.00  2.88           H   new
ATOM    434  N   LYS A  29      21.336  -5.188  -5.775  1.00  2.92           N
ATOM    435  CA  LYS A  29      22.483  -5.900  -5.242  1.00  2.92           C
ATOM    436  C   LYS A  29      23.042  -5.179  -4.018  1.00  2.92           C
ATOM    437  O   LYS A  29      23.676  -5.801  -3.164  1.00  2.92           O
ATOM    438  CB  LYS A  29      23.549  -6.044  -6.320  1.00  2.92           C
ATOM    439  CG  LYS A  29      23.140  -6.981  -7.449  1.00  2.92           C
ATOM    440  CD  LYS A  29      24.218  -7.099  -8.518  1.00  2.92           C
ATOM    441  CE  LYS A  29      23.779  -8.022  -9.657  1.00  2.92           C
ATOM    442  NZ  LYS A  29      24.816  -8.103 -10.737  1.00  2.92           N1+
ATOM      0  H   LYS A  29      21.435  -4.915  -6.585  1.00  2.92           H   new
ATOM      0  HA  LYS A  29      22.202  -6.785  -4.963  1.00  2.92           H   new
ATOM      0  HB2 LYS A  29      23.747  -5.169  -6.690  1.00  2.92           H   new
ATOM      0  HB3 LYS A  29      24.367  -6.373  -5.915  1.00  2.92           H   new
ATOM      0  HG2 LYS A  29      22.950  -7.860  -7.085  1.00  2.92           H   new
ATOM      0  HG3 LYS A  29      22.320  -6.658  -7.854  1.00  2.92           H   new
ATOM      0  HD2 LYS A  29      24.421  -6.219  -8.873  1.00  2.92           H   new
ATOM      0  HD3 LYS A  29      25.034  -7.440  -8.120  1.00  2.92           H   new
ATOM      0  HE2 LYS A  29      23.607  -8.910  -9.306  1.00  2.92           H   new
ATOM      0  HE3 LYS A  29      22.945  -7.699 -10.032  1.00  2.92           H   new
ATOM      0  HZ1 LYS A  29      24.531  -8.646 -11.382  1.00  2.92           H   new
ATOM      0  HZ2 LYS A  29      24.958  -7.292 -11.074  1.00  2.92           H   new
ATOM      0  HZ3 LYS A  29      25.575  -8.420 -10.397  1.00  2.92           H   new
ATOM    456  N   SER A  30      22.837  -3.856  -3.953  1.00  2.71           N
ATOM    457  CA  SER A  30      23.279  -3.094  -2.798  1.00  2.71           C
ATOM    458  C   SER A  30      22.092  -2.492  -2.033  1.00  2.71           C
ATOM    459  O   SER A  30      22.204  -2.231  -0.839  1.00  2.71           O
ATOM    460  CB  SER A  30      24.247  -2.004  -3.214  1.00  2.71           C
ATOM    461  OG  SER A  30      23.650  -1.083  -4.081  1.00  2.71           O
ATOM      0  H   SER A  30      22.448  -3.393  -4.564  1.00  2.71           H   new
ATOM      0  HA  SER A  30      23.737  -3.706  -2.202  1.00  2.71           H   new
ATOM      0  HB2 SER A  30      24.572  -1.542  -2.426  1.00  2.71           H   new
ATOM      0  HB3 SER A  30      25.018  -2.404  -3.647  1.00  2.71           H   new
ATOM      0  HG  SER A  30      24.209  -0.493  -4.292  1.00  2.71           H   new
ATOM    467  N   ASP A  31      20.942  -2.304  -2.697  1.00  2.33           N
ATOM    468  CA  ASP A  31      19.789  -1.674  -2.019  1.00  2.33           C
ATOM    469  C   ASP A  31      18.993  -2.604  -1.079  1.00  2.33           C
ATOM    470  O   ASP A  31      18.330  -2.124  -0.146  1.00  2.33           O
ATOM    471  CB  ASP A  31      18.816  -1.043  -3.018  1.00  2.33           C
ATOM    472  CG  ASP A  31      19.407   0.167  -3.770  1.00  2.33           C
ATOM    473  OD1 ASP A  31      20.440   0.651  -3.379  1.00  2.33           O
ATOM    474  OD2 ASP A  31      18.811   0.618  -4.730  1.00  2.33           O1-
ATOM      0  H   ASP A  31      20.807  -2.526  -3.517  1.00  2.33           H   new
ATOM      0  HA  ASP A  31      20.200  -0.993  -1.464  1.00  2.33           H   new
ATOM      0  HB2 ASP A  31      18.545  -1.715  -3.663  1.00  2.33           H   new
ATOM      0  HB3 ASP A  31      18.016  -0.763  -2.547  1.00  2.33           H   new
ATOM    479  N   TYR A  32      19.010  -3.913  -1.352  1.00  1.91           N
ATOM    480  CA  TYR A  32      18.255  -4.866  -0.539  1.00  1.91           C
ATOM    481  C   TYR A  32      19.155  -5.806   0.249  1.00  1.91           C
ATOM    482  O   TYR A  32      19.988  -6.508  -0.317  1.00  1.91           O
ATOM    483  CB  TYR A  32      17.295  -5.633  -1.461  1.00  1.91           C
ATOM    484  CG  TYR A  32      16.158  -4.755  -2.006  1.00  1.91           C
ATOM    485  CD1 TYR A  32      16.400  -3.866  -3.004  1.00  1.91           C
ATOM    486  CD2 TYR A  32      14.887  -4.877  -1.526  1.00  1.91           C
ATOM    487  CE1 TYR A  32      15.385  -3.066  -3.505  1.00  1.91           C
ATOM    488  CE2 TYR A  32      13.865  -4.096  -1.994  1.00  1.91           C
ATOM    489  CZ  TYR A  32      14.106  -3.184  -2.986  1.00  1.91           C
ATOM    490  OH  TYR A  32      13.067  -2.407  -3.468  1.00  1.91           O
ATOM      0  H   TYR A  32      19.451  -4.266  -2.001  1.00  1.91           H   new
ATOM      0  HA  TYR A  32      17.749  -4.378   0.130  1.00  1.91           H   new
ATOM      0  HB2 TYR A  32      17.796  -6.004  -2.205  1.00  1.91           H   new
ATOM      0  HB3 TYR A  32      16.915  -6.381  -0.974  1.00  1.91           H   new
ATOM      0  HD1 TYR A  32      17.258  -3.793  -3.356  1.00  1.91           H   new
ATOM      0  HD2 TYR A  32      14.711  -5.506  -0.864  1.00  1.91           H   new
ATOM      0  HE1 TYR A  32      15.561  -2.455  -4.184  1.00  1.91           H   new
ATOM      0  HE2 TYR A  32      13.010  -4.185  -1.639  1.00  1.91           H   new
ATOM      0  HH  TYR A  32      13.338  -1.948  -4.117  1.00  1.91           H   new
ATOM    500  N   LYS A  33      18.973  -5.835   1.571  1.00  1.56           N
ATOM    501  CA  LYS A  33      19.762  -6.721   2.413  1.00  1.56           C
ATOM    502  C   LYS A  33      18.866  -7.775   3.044  1.00  1.56           C
ATOM    503  O   LYS A  33      17.787  -7.443   3.547  1.00  1.56           O
ATOM    504  CB  LYS A  33      20.477  -5.911   3.497  1.00  1.56           C
ATOM    505  CG  LYS A  33      21.519  -4.927   2.957  1.00  1.56           C
ATOM    506  CD  LYS A  33      22.252  -4.206   4.084  1.00  1.56           C
ATOM    507  CE  LYS A  33      23.288  -3.220   3.535  1.00  1.56           C
ATOM    508  NZ  LYS A  33      24.042  -2.540   4.631  1.00  1.56           N1+
ATOM      0  H   LYS A  33      18.401  -5.351   1.993  1.00  1.56           H   new
ATOM      0  HA  LYS A  33      20.428  -7.167   1.867  1.00  1.56           H   new
ATOM      0  HB2 LYS A  33      19.816  -5.419   4.008  1.00  1.56           H   new
ATOM      0  HB3 LYS A  33      20.912  -6.523   4.111  1.00  1.56           H   new
ATOM      0  HG2 LYS A  33      22.160  -5.404   2.407  1.00  1.56           H   new
ATOM      0  HG3 LYS A  33      21.083  -4.276   2.385  1.00  1.56           H   new
ATOM      0  HD2 LYS A  33      21.612  -3.731   4.637  1.00  1.56           H   new
ATOM      0  HD3 LYS A  33      22.692  -4.856   4.654  1.00  1.56           H   new
ATOM      0  HE2 LYS A  33      23.910  -3.692   2.959  1.00  1.56           H   new
ATOM      0  HE3 LYS A  33      22.843  -2.555   2.987  1.00  1.56           H   new
ATOM      0  HZ1 LYS A  33      24.634  -1.976   4.279  1.00  1.56           H   new
ATOM      0  HZ2 LYS A  33      23.474  -2.090   5.147  1.00  1.56           H   new
ATOM      0  HZ3 LYS A  33      24.468  -3.149   5.121  1.00  1.56           H   new
ATOM    522  N   TYR A  34      19.320  -9.030   3.024  1.00  1.33           N
ATOM    523  CA  TYR A  34      18.570 -10.123   3.635  1.00  1.33           C
ATOM    524  C   TYR A  34      19.140 -10.518   5.015  1.00  1.33           C
ATOM    525  O   TYR A  34      20.356 -10.604   5.203  1.00  1.33           O
ATOM    526  CB  TYR A  34      18.479 -11.328   2.685  1.00  1.33           C
ATOM    527  CG  TYR A  34      17.485 -11.217   1.479  1.00  1.33           C
ATOM    528  CD1 TYR A  34      16.895 -10.034   1.095  1.00  1.33           C
ATOM    529  CD2 TYR A  34      17.145 -12.355   0.794  1.00  1.33           C
ATOM    530  CE1 TYR A  34      15.979 -10.017   0.059  1.00  1.33           C
ATOM    531  CE2 TYR A  34      16.232 -12.326  -0.224  1.00  1.33           C
ATOM    532  CZ  TYR A  34      15.653 -11.172  -0.584  1.00  1.33           C
ATOM    533  OH  TYR A  34      14.744 -11.171  -1.594  1.00  1.33           O
ATOM      0  H   TYR A  34      20.062  -9.267   2.660  1.00  1.33           H   new
ATOM      0  HA  TYR A  34      17.667  -9.804   3.792  1.00  1.33           H   new
ATOM      0  HB2 TYR A  34      19.365 -11.498   2.329  1.00  1.33           H   new
ATOM      0  HB3 TYR A  34      18.230 -12.105   3.209  1.00  1.33           H   new
ATOM      0  HD1 TYR A  34      17.113  -9.244   1.534  1.00  1.33           H   new
ATOM      0  HD2 TYR A  34      17.543 -13.163   1.026  1.00  1.33           H   new
ATOM      0  HE1 TYR A  34      15.585  -9.215  -0.199  1.00  1.33           H   new
ATOM      0  HE2 TYR A  34      16.012 -13.112  -0.669  1.00  1.33           H   new
ATOM      0  HH  TYR A  34      14.651 -11.952  -1.888  1.00  1.33           H   new
ATOM    543  N   PHE A  35      18.225 -10.781   5.951  1.00  1.20           N
ATOM    544  CA  PHE A  35      18.477 -11.118   7.352  1.00  1.20           C
ATOM    545  C   PHE A  35      17.880 -12.480   7.760  1.00  1.20           C
ATOM    546  O   PHE A  35      16.701 -12.577   8.091  1.00  1.20           O
ATOM    547  CB  PHE A  35      17.925 -10.009   8.233  1.00  1.20           C
ATOM    548  CG  PHE A  35      18.610  -8.728   7.955  1.00  1.20           C
ATOM    549  CD1 PHE A  35      18.171  -7.914   6.940  1.00  1.20           C
ATOM    550  CD2 PHE A  35      19.716  -8.342   8.681  1.00  1.20           C
ATOM    551  CE1 PHE A  35      18.822  -6.754   6.642  1.00  1.20           C
ATOM    552  CE2 PHE A  35      20.370  -7.159   8.390  1.00  1.20           C
ATOM    553  CZ  PHE A  35      19.919  -6.365   7.361  1.00  1.20           C
ATOM      0  H   PHE A  35      17.384 -10.766   5.770  1.00  1.20           H   new
ATOM      0  HA  PHE A  35      19.436 -11.198   7.470  1.00  1.20           H   new
ATOM      0  HB2 PHE A  35      16.972  -9.911   8.079  1.00  1.20           H   new
ATOM      0  HB3 PHE A  35      18.038 -10.245   9.167  1.00  1.20           H   new
ATOM      0  HD1 PHE A  35      17.419  -8.157   6.449  1.00  1.20           H   new
ATOM      0  HD2 PHE A  35      20.025  -8.882   9.372  1.00  1.20           H   new
ATOM      0  HE1 PHE A  35      18.517  -6.222   5.943  1.00  1.20           H   new
ATOM      0  HE2 PHE A  35      21.112  -6.901   8.888  1.00  1.20           H   new
ATOM      0  HZ  PHE A  35      20.356  -5.570   7.156  1.00  1.20           H   new
ATOM    563  N   PRO A  36      18.652 -13.554   7.717  1.00  1.14           N
ATOM    564  CA  PRO A  36      18.208 -14.908   7.908  1.00  1.14           C
ATOM    565  C   PRO A  36      17.884 -15.224   9.337  1.00  1.14           C
ATOM    566  O   PRO A  36      18.401 -14.591  10.267  1.00  1.14           O
ATOM    567  CB  PRO A  36      19.422 -15.721   7.469  1.00  1.14           C
ATOM    568  CG  PRO A  36      20.583 -14.828   7.814  1.00  1.14           C
ATOM    569  CD  PRO A  36      20.101 -13.417   7.590  1.00  1.14           C
ATOM      0  HA  PRO A  36      17.391 -15.090   7.418  1.00  1.14           H   new
ATOM      0  HB2 PRO A  36      19.472 -16.569   7.936  1.00  1.14           H   new
ATOM      0  HB3 PRO A  36      19.394 -15.921   6.520  1.00  1.14           H   new
ATOM      0  HG2 PRO A  36      20.860 -14.958   8.734  1.00  1.14           H   new
ATOM      0  HG3 PRO A  36      21.351 -15.026   7.256  1.00  1.14           H   new
ATOM      0  HD2 PRO A  36      20.465 -12.803   8.247  1.00  1.14           H   new
ATOM      0  HD3 PRO A  36      20.357 -13.082   6.716  1.00  1.14           H   new
ATOM    577  N   LEU A  37      17.115 -16.285   9.499  1.00  1.11           N
ATOM    578  CA  LEU A  37      16.904 -16.900  10.784  1.00  1.11           C
ATOM    579  C   LEU A  37      18.244 -16.987  11.462  1.00  1.11           C
ATOM    580  O   LEU A  37      19.266 -17.154  10.790  1.00  1.11           O
ATOM    581  CB  LEU A  37      16.325 -18.311  10.603  1.00  1.11           C
ATOM    582  CG  LEU A  37      17.288 -19.333   9.911  1.00  1.11           C
ATOM    583  CD1 LEU A  37      16.858 -20.766  10.220  1.00  1.11           C
ATOM    584  CD2 LEU A  37      17.259 -19.103   8.380  1.00  1.11           C
ATOM      0  H   LEU A  37      16.697 -16.671   8.854  1.00  1.11           H   new
ATOM      0  HA  LEU A  37      16.279 -16.380  11.313  1.00  1.11           H   new
ATOM      0  HB2 LEU A  37      16.076 -18.659  11.474  1.00  1.11           H   new
ATOM      0  HB3 LEU A  37      15.511 -18.248  10.080  1.00  1.11           H   new
ATOM      0  HG  LEU A  37      18.187 -19.199  10.249  1.00  1.11           H   new
ATOM      0 HD11 LEU A  37      17.463 -21.387   9.785  1.00  1.11           H   new
ATOM      0 HD12 LEU A  37      16.881 -20.911  11.179  1.00  1.11           H   new
ATOM      0 HD13 LEU A  37      15.957 -20.911   9.893  1.00  1.11           H   new
ATOM      0 HD21 LEU A  37      17.854 -19.734   7.946  1.00  1.11           H   new
ATOM      0 HD22 LEU A  37      16.356 -19.232   8.050  1.00  1.11           H   new
ATOM      0 HD23 LEU A  37      17.548 -18.198   8.183  1.00  1.11           H   new
ATOM    596  N   THR A  38      18.236 -16.914  12.784  1.00  1.08           N
ATOM    597  CA  THR A  38      19.469 -16.924  13.539  1.00  1.08           C
ATOM    598  C   THR A  38      20.403 -17.996  12.957  1.00  1.08           C
ATOM    599  O   THR A  38      19.989 -19.158  12.872  1.00  1.08           O
ATOM    600  CB  THR A  38      19.172 -17.235  15.023  1.00  1.08           C
ATOM    601  CG2 THR A  38      20.430 -17.190  15.859  1.00  1.08           C
ATOM    602  OG1 THR A  38      18.245 -16.269  15.530  1.00  1.08           O
ATOM      0  H   THR A  38      17.523 -16.858  13.261  1.00  1.08           H   new
ATOM      0  HA  THR A  38      19.895 -16.054  13.481  1.00  1.08           H   new
ATOM      0  HB  THR A  38      18.800 -18.129  15.075  1.00  1.08           H   new
ATOM      0  HG1 THR A  38      18.080 -16.435  16.337  1.00  1.08           H   new
ATOM      0 HG21 THR A  38      20.212 -17.389  16.783  1.00  1.08           H   new
ATOM      0 HG22 THR A  38      21.062 -17.847  15.528  1.00  1.08           H   new
ATOM      0 HG23 THR A  38      20.824 -16.305  15.803  1.00  1.08           H   new
ATOM    610  N   PRO A  39      21.669 -17.647  12.599  1.00  1.04           N
ATOM    611  CA  PRO A  39      22.718 -18.511  12.066  1.00  1.04           C
ATOM    612  C   PRO A  39      22.904 -19.782  12.882  1.00  1.04           C
ATOM    613  O   PRO A  39      23.321 -20.796  12.345  1.00  1.04           O
ATOM    614  CB  PRO A  39      23.945 -17.590  12.104  1.00  1.04           C
ATOM    615  CG  PRO A  39      23.365 -16.220  11.891  1.00  1.04           C
ATOM    616  CD  PRO A  39      22.067 -16.218  12.631  1.00  1.04           C
ATOM      0  HA  PRO A  39      22.523 -18.853  11.179  1.00  1.04           H   new
ATOM      0  HB2 PRO A  39      24.412 -17.652  12.952  1.00  1.04           H   new
ATOM      0  HB3 PRO A  39      24.584 -17.819  11.411  1.00  1.04           H   new
ATOM      0  HG2 PRO A  39      23.960 -15.532  12.228  1.00  1.04           H   new
ATOM      0  HG3 PRO A  39      23.230 -16.041  10.947  1.00  1.04           H   new
ATOM      0  HD2 PRO A  39      22.171 -15.893  13.539  1.00  1.04           H   new
ATOM      0  HD3 PRO A  39      21.408 -15.651  12.201  1.00  1.04           H   new
ATOM    624  N   THR A  40      22.610 -19.734  14.175  1.00  0.99           N
ATOM    625  CA  THR A  40      22.726 -20.898  15.044  1.00  0.99           C
ATOM    626  C   THR A  40      21.704 -21.945  14.561  1.00  0.99           C
ATOM    627  O   THR A  40      21.958 -23.161  14.554  1.00  0.99           O
ATOM    628  CB  THR A  40      22.411 -20.502  16.489  1.00  0.99           C
ATOM    629  CG2 THR A  40      22.668 -21.656  17.374  1.00  0.99           C
ATOM    630  OG1 THR A  40      23.274 -19.449  16.904  1.00  0.99           O
ATOM      0  H   THR A  40      22.337 -19.023  14.575  1.00  0.99           H   new
ATOM      0  HA  THR A  40      23.627 -21.257  15.012  1.00  0.99           H   new
ATOM      0  HB  THR A  40      21.484 -20.220  16.539  1.00  0.99           H   new
ATOM      0  HG1 THR A  40      22.937 -19.054  17.564  1.00  0.99           H   new
ATOM      0 HG21 THR A  40      22.470 -21.411  18.291  1.00  0.99           H   new
ATOM      0 HG22 THR A  40      22.103 -22.399  17.109  1.00  0.99           H   new
ATOM      0 HG23 THR A  40      23.600 -21.917  17.303  1.00  0.99           H   new
ATOM    638  N   GLY A  41      20.507 -21.443  14.229  1.00  0.93           N
ATOM    639  CA  GLY A  41      19.383 -22.212  13.720  1.00  0.93           C
ATOM    640  C   GLY A  41      19.706 -22.708  12.328  1.00  0.93           C
ATOM    641  O   GLY A  41      19.571 -23.896  12.031  1.00  0.93           O
ATOM      0  H   GLY A  41      20.329 -20.605  14.301  1.00  0.93           H   new
ATOM      0  HA2 GLY A  41      19.198 -22.962  14.307  1.00  0.93           H   new
ATOM      0  HA3 GLY A  41      18.584 -21.663  13.702  1.00  0.93           H   new
ATOM    645  N   LEU A  42      20.163 -21.791  11.473  1.00  0.88           N
ATOM    646  CA  LEU A  42      20.496 -22.156  10.103  1.00  0.88           C
ATOM    647  C   LEU A  42      21.590 -23.213  10.105  1.00  0.88           C
ATOM    648  O   LEU A  42      21.506 -24.185   9.366  1.00  0.88           O
ATOM    649  CB  LEU A  42      20.875 -20.939   9.246  1.00  0.88           C
ATOM    650  CG  LEU A  42      21.261 -21.286   7.795  1.00  0.88           C
ATOM    651  CD1 LEU A  42      20.129 -22.042   7.115  1.00  0.88           C
ATOM    652  CD2 LEU A  42      21.531 -20.011   7.052  1.00  0.88           C
ATOM      0  H   LEU A  42      20.285 -20.962  11.667  1.00  0.88           H   new
ATOM      0  HA  LEU A  42      19.702 -22.531   9.690  1.00  0.88           H   new
ATOM      0  HB2 LEU A  42      20.128 -20.320   9.232  1.00  0.88           H   new
ATOM      0  HB3 LEU A  42      21.618 -20.478   9.667  1.00  0.88           H   new
ATOM      0  HG  LEU A  42      22.052 -21.848   7.796  1.00  0.88           H   new
ATOM      0 HD11 LEU A  42      20.383 -22.255   6.203  1.00  0.88           H   new
ATOM      0 HD12 LEU A  42      19.950 -22.863   7.600  1.00  0.88           H   new
ATOM      0 HD13 LEU A  42      19.331 -21.491   7.107  1.00  0.88           H   new
ATOM      0 HD21 LEU A  42      21.775 -20.216   6.136  1.00  0.88           H   new
ATOM      0 HD22 LEU A  42      20.734 -19.458   7.058  1.00  0.88           H   new
ATOM      0 HD23 LEU A  42      22.258 -19.534   7.481  1.00  0.88           H   new
ATOM    664  N   ALA A  43      22.601 -23.044  10.950  1.00  0.84           N
ATOM    665  CA  ALA A  43      23.682 -24.006  11.055  1.00  0.84           C
ATOM    666  C   ALA A  43      23.131 -25.386  11.434  1.00  0.84           C
ATOM    667  O   ALA A  43      23.573 -26.397  10.893  1.00  0.84           O
ATOM    668  CB  ALA A  43      24.691 -23.510  12.061  1.00  0.84           C
ATOM      0  H   ALA A  43      22.677 -22.368  11.477  1.00  0.84           H   new
ATOM      0  HA  ALA A  43      24.126 -24.100  10.198  1.00  0.84           H   new
ATOM      0  HB1 ALA A  43      25.416 -24.150  12.135  1.00  0.84           H   new
ATOM      0  HB2 ALA A  43      25.044 -22.654  11.771  1.00  0.84           H   new
ATOM      0  HB3 ALA A  43      24.263 -23.406  12.925  1.00  0.84           H   new
ATOM    674  N   ARG A  44      22.111 -25.441  12.298  1.00  0.80           N
ATOM    675  CA  ARG A  44      21.500 -26.725  12.645  1.00  0.80           C
ATOM    676  C   ARG A  44      20.787 -27.314  11.419  1.00  0.80           C
ATOM    677  O   ARG A  44      20.873 -28.515  11.150  1.00  0.80           O
ATOM    678  CB  ARG A  44      20.514 -26.573  13.787  1.00  0.80           C
ATOM    679  CG  ARG A  44      19.836 -27.853  14.239  1.00  0.80           C
ATOM    680  CD  ARG A  44      20.741 -28.866  14.847  1.00  0.80           C
ATOM    681  NE  ARG A  44      19.974 -30.038  15.285  1.00  0.80           N
ATOM    682  CZ  ARG A  44      20.472 -31.265  15.571  1.00  0.80           C
ATOM    683  NH1 ARG A  44      21.759 -31.537  15.467  1.00  0.80           N1+
ATOM    684  NH2 ARG A  44      19.642 -32.222  15.964  1.00  0.80           N
ATOM      0  H   ARG A  44      21.764 -24.757  12.687  1.00  0.80           H   new
ATOM      0  HA  ARG A  44      22.206 -27.326  12.931  1.00  0.80           H   new
ATOM      0  HB2 ARG A  44      20.979 -26.186  14.546  1.00  0.80           H   new
ATOM      0  HB3 ARG A  44      19.829 -25.939  13.521  1.00  0.80           H   new
ATOM      0  HG2 ARG A  44      19.147 -27.627  14.883  1.00  0.80           H   new
ATOM      0  HG3 ARG A  44      19.391 -28.254  13.476  1.00  0.80           H   new
ATOM      0  HD2 ARG A  44      21.415 -29.135  14.203  1.00  0.80           H   new
ATOM      0  HD3 ARG A  44      21.210 -28.478  15.602  1.00  0.80           H   new
ATOM      0  HE  ARG A  44      19.124 -29.936  15.368  1.00  0.80           H   new
ATOM      0 HH11 ARG A  44      22.308 -30.927  15.211  1.00  0.80           H   new
ATOM      0 HH12 ARG A  44      22.049 -32.325  15.655  1.00  0.80           H   new
ATOM      0 HH21 ARG A  44      18.800 -32.059  16.034  1.00  0.80           H   new
ATOM      0 HH22 ARG A  44      19.945 -33.005  16.149  1.00  0.80           H   new
ATOM    698  N   VAL A  45      20.112 -26.459  10.645  1.00  0.78           N
ATOM    699  CA  VAL A  45      19.419 -26.899   9.428  1.00  0.78           C
ATOM    700  C   VAL A  45      20.435 -27.478   8.446  1.00  0.78           C
ATOM    701  O   VAL A  45      20.188 -28.519   7.832  1.00  0.78           O
ATOM    702  CB  VAL A  45      18.625 -25.733   8.795  1.00  0.78           C
ATOM    703  CG1 VAL A  45      18.094 -26.127   7.437  1.00  0.78           C
ATOM    704  CG2 VAL A  45      17.465 -25.348   9.729  1.00  0.78           C
ATOM      0  H   VAL A  45      20.043 -25.617  10.808  1.00  0.78           H   new
ATOM      0  HA  VAL A  45      18.779 -27.591   9.657  1.00  0.78           H   new
ATOM      0  HB  VAL A  45      19.215 -24.972   8.678  1.00  0.78           H   new
ATOM      0 HG11 VAL A  45      17.599 -25.385   7.055  1.00  0.78           H   new
ATOM      0 HG12 VAL A  45      18.834 -26.356   6.854  1.00  0.78           H   new
ATOM      0 HG13 VAL A  45      17.507 -26.893   7.529  1.00  0.78           H   new
ATOM      0 HG21 VAL A  45      16.963 -24.616   9.337  1.00  0.78           H   new
ATOM      0 HG22 VAL A  45      16.880 -26.112   9.851  1.00  0.78           H   new
ATOM      0 HG23 VAL A  45      17.819 -25.072  10.589  1.00  0.78           H   new
ATOM    714  N   ILE A  46      21.575 -26.810   8.313  1.00  0.76           N
ATOM    715  CA  ILE A  46      22.672 -27.243   7.460  1.00  0.76           C
ATOM    716  C   ILE A  46      23.266 -28.571   7.952  1.00  0.76           C
ATOM    717  O   ILE A  46      23.511 -29.482   7.156  1.00  0.76           O
ATOM    718  CB  ILE A  46      23.756 -26.168   7.423  1.00  0.76           C
ATOM    719  CG1 ILE A  46      23.271 -24.948   6.734  1.00  0.76           C
ATOM    720  CG2 ILE A  46      24.988 -26.692   6.803  1.00  0.76           C
ATOM    721  CD1 ILE A  46      24.192 -23.814   6.957  1.00  0.76           C
ATOM      0  H   ILE A  46      21.735 -26.074   8.727  1.00  0.76           H   new
ATOM      0  HA  ILE A  46      22.324 -27.382   6.565  1.00  0.76           H   new
ATOM      0  HB  ILE A  46      23.970 -25.918   8.335  1.00  0.76           H   new
ATOM      0 HG12 ILE A  46      23.189 -25.120   5.783  1.00  0.76           H   new
ATOM      0 HG13 ILE A  46      22.386 -24.719   7.058  1.00  0.76           H   new
ATOM      0 HG21 ILE A  46      25.664 -25.997   6.788  1.00  0.76           H   new
ATOM      0 HG22 ILE A  46      25.313 -27.448   7.317  1.00  0.76           H   new
ATOM      0 HG23 ILE A  46      24.798 -26.977   5.895  1.00  0.76           H   new
ATOM      0 HD11 ILE A  46      23.855 -23.028   6.498  1.00  0.76           H   new
ATOM      0 HD12 ILE A  46      24.255 -23.630   7.907  1.00  0.76           H   new
ATOM      0 HD13 ILE A  46      25.071 -24.038   6.612  1.00  0.76           H   new
ATOM    733  N   GLN A  47      23.496 -28.694   9.270  1.00  0.75           N
ATOM    734  CA  GLN A  47      24.040 -29.928   9.840  1.00  0.75           C
ATOM    735  C   GLN A  47      23.135 -31.114   9.527  1.00  0.75           C
ATOM    736  O   GLN A  47      23.604 -32.176   9.095  1.00  0.75           O
ATOM    737  CB  GLN A  47      24.183 -29.827  11.370  1.00  0.75           C
ATOM    738  CG  GLN A  47      24.819 -31.071  12.000  1.00  0.75           C
ATOM    739  CD  GLN A  47      24.928 -31.029  13.532  1.00  0.75           C
ATOM    740  NE2 GLN A  47      25.938 -31.723  14.040  1.00  0.75           N
ATOM    741  OE1 GLN A  47      24.127 -30.410  14.255  1.00  0.75           O
ATOM      0  H   GLN A  47      23.342 -28.073   9.845  1.00  0.75           H   new
ATOM      0  HA  GLN A  47      24.914 -30.059   9.440  1.00  0.75           H   new
ATOM      0  HB2 GLN A  47      24.721 -29.050  11.588  1.00  0.75           H   new
ATOM      0  HB3 GLN A  47      23.307 -29.685  11.762  1.00  0.75           H   new
ATOM      0  HG2 GLN A  47      24.299 -31.849  11.746  1.00  0.75           H   new
ATOM      0  HG3 GLN A  47      25.707 -31.189  11.628  1.00  0.75           H   new
ATOM      0 HE21 GLN A  47      26.478 -32.142  13.518  1.00  0.75           H   new
ATOM      0 HE22 GLN A  47      26.053 -31.754  14.892  1.00  0.75           H   new
ATOM    750  N   GLU A  48      21.832 -30.918   9.724  1.00  0.75           N
ATOM    751  CA  GLU A  48      20.853 -31.960   9.477  1.00  0.75           C
ATOM    752  C   GLU A  48      20.784 -32.267   7.985  1.00  0.75           C
ATOM    753  O   GLU A  48      20.723 -33.433   7.585  1.00  0.75           O
ATOM    754  CB  GLU A  48      19.489 -31.502   9.995  1.00  0.75           C
ATOM    755  CG  GLU A  48      18.348 -32.496   9.872  1.00  0.75           C
ATOM    756  CD  GLU A  48      18.485 -33.742  10.735  1.00  0.75           C
ATOM    757  OE1 GLU A  48      19.228 -33.709  11.686  1.00  0.75           O
ATOM    758  OE2 GLU A  48      17.840 -34.731  10.427  1.00  0.75           O1-
ATOM      0  H   GLU A  48      21.497 -30.177  10.004  1.00  0.75           H   new
ATOM      0  HA  GLU A  48      21.113 -32.770   9.943  1.00  0.75           H   new
ATOM      0  HB2 GLU A  48      19.584 -31.264  10.930  1.00  0.75           H   new
ATOM      0  HB3 GLU A  48      19.240 -30.694   9.520  1.00  0.75           H   new
ATOM      0  HG2 GLU A  48      17.520 -32.048  10.104  1.00  0.75           H   new
ATOM      0  HG3 GLU A  48      18.273 -32.768   8.944  1.00  0.75           H   new
ATOM    765  N   ALA A  49      20.827 -31.223   7.156  1.00  0.75           N
ATOM    766  CA  ALA A  49      20.774 -31.405   5.723  1.00  0.75           C
ATOM    767  C   ALA A  49      21.942 -32.261   5.259  1.00  0.75           C
ATOM    768  O   ALA A  49      21.751 -33.204   4.485  1.00  0.75           O
ATOM    769  CB  ALA A  49      20.793 -30.043   5.062  1.00  0.75           C
ATOM      0  H   ALA A  49      20.887 -30.404   7.412  1.00  0.75           H   new
ATOM      0  HA  ALA A  49      19.958 -31.867   5.474  1.00  0.75           H   new
ATOM      0  HB1 ALA A  49      20.758 -30.150   4.099  1.00  0.75           H   new
ATOM      0  HB2 ALA A  49      20.026 -29.529   5.358  1.00  0.75           H   new
ATOM      0  HB3 ALA A  49      21.608 -29.576   5.305  1.00  0.75           H   new
ATOM    775  N   HIS A  50      23.126 -32.008   5.824  1.00  0.74           N
ATOM    776  CA  HIS A  50      24.327 -32.772   5.516  1.00  0.74           C
ATOM    777  C   HIS A  50      24.101 -34.235   5.879  1.00  0.74           C
ATOM    778  O   HIS A  50      24.304 -35.139   5.058  1.00  0.74           O
ATOM    779  CB  HIS A  50      25.540 -32.190   6.265  1.00  0.74           C
ATOM    780  CG  HIS A  50      26.836 -32.917   6.047  1.00  0.74           C
ATOM    781  CD2 HIS A  50      27.512 -33.775   6.845  1.00  0.74           C
ATOM    782  ND1 HIS A  50      27.586 -32.797   4.891  1.00  0.74           N
ATOM    783  CE1 HIS A  50      28.666 -33.555   4.991  1.00  0.74           C
ATOM    784  NE2 HIS A  50      28.642 -34.160   6.166  1.00  0.74           N
ATOM      0  H   HIS A  50      23.250 -31.382   6.401  1.00  0.74           H   new
ATOM      0  HA  HIS A  50      24.515 -32.714   4.566  1.00  0.74           H   new
ATOM      0  HB2 HIS A  50      25.655 -31.265   5.995  1.00  0.74           H   new
ATOM      0  HB3 HIS A  50      25.344 -32.186   7.215  1.00  0.74           H   new
ATOM      0  HD2 HIS A  50      27.259 -34.053   7.696  1.00  0.74           H   new
ATOM      0  HE1 HIS A  50      29.329 -33.646   4.345  1.00  0.74           H   new
ATOM      0  HE2 HIS A  50      29.238 -34.707   6.458  1.00  0.74           H   new
ATOM    792  N   ALA A  51      23.629 -34.463   7.107  1.00  0.73           N
ATOM    793  CA  ALA A  51      23.383 -35.802   7.622  1.00  0.73           C
ATOM    794  C   ALA A  51      22.396 -36.583   6.751  1.00  0.73           C
ATOM    795  O   ALA A  51      22.515 -37.803   6.613  1.00  0.73           O
ATOM    796  CB  ALA A  51      22.850 -35.711   9.044  1.00  0.73           C
ATOM      0  H   ALA A  51      23.443 -33.836   7.665  1.00  0.73           H   new
ATOM      0  HA  ALA A  51      24.226 -36.281   7.610  1.00  0.73           H   new
ATOM      0  HB1 ALA A  51      22.686 -36.604   9.386  1.00  0.73           H   new
ATOM      0  HB2 ALA A  51      23.502 -35.264   9.606  1.00  0.73           H   new
ATOM      0  HB3 ALA A  51      22.021 -35.207   9.048  1.00  0.73           H   new
ATOM    802  N   ASN A  52      21.443 -35.877   6.138  1.00  0.71           N
ATOM    803  CA  ASN A  52      20.418 -36.506   5.317  1.00  0.71           C
ATOM    804  C   ASN A  52      20.725 -36.576   3.815  1.00  0.71           C
ATOM    805  O   ASN A  52      19.844 -36.930   3.025  1.00  0.71           O
ATOM    806  CB  ASN A  52      19.097 -35.816   5.541  1.00  0.71           C
ATOM    807  CG  ASN A  52      18.577 -36.097   6.917  1.00  0.71           C
ATOM    808  ND2 ASN A  52      17.982 -35.117   7.527  1.00  0.71           N
ATOM    809  OD1 ASN A  52      18.724 -37.215   7.429  1.00  0.71           O
ATOM      0  H   ASN A  52      21.376 -35.021   6.189  1.00  0.71           H   new
ATOM      0  HA  ASN A  52      20.388 -37.431   5.609  1.00  0.71           H   new
ATOM      0  HB2 ASN A  52      19.202 -34.859   5.420  1.00  0.71           H   new
ATOM      0  HB3 ASN A  52      18.454 -36.117   4.880  1.00  0.71           H   new
ATOM      0 HD21 ASN A  52      17.670 -35.230   8.321  1.00  0.71           H   new
ATOM      0 HD22 ASN A  52      17.900 -34.355   7.137  1.00  0.71           H   new
ATOM    816  N   GLY A  53      21.960 -36.276   3.408  1.00  0.69           N
ATOM    817  CA  GLY A  53      22.307 -36.396   1.991  1.00  0.69           C
ATOM    818  C   GLY A  53      22.331 -35.103   1.178  1.00  0.69           C
ATOM    819  O   GLY A  53      22.403 -35.153  -0.055  1.00  0.69           O
ATOM      0  H   GLY A  53      22.596 -36.008   3.921  1.00  0.69           H   new
ATOM      0  HA2 GLY A  53      23.182 -36.810   1.928  1.00  0.69           H   new
ATOM      0  HA3 GLY A  53      21.675 -37.003   1.575  1.00  0.69           H   new
ATOM    823  N   ILE A  54      22.268 -33.948   1.830  1.00  0.68           N
ATOM    824  CA  ILE A  54      22.347 -32.697   1.091  1.00  0.68           C
ATOM    825  C   ILE A  54      23.746 -32.094   1.220  1.00  0.68           C
ATOM    826  O   ILE A  54      24.207 -31.750   2.306  1.00  0.68           O
ATOM    827  CB  ILE A  54      21.283 -31.708   1.565  1.00  0.68           C
ATOM    828  CG1 ILE A  54      19.894 -32.259   1.330  1.00  0.68           C
ATOM    829  CG2 ILE A  54      21.445 -30.386   0.899  1.00  0.68           C
ATOM    830  CD1 ILE A  54      18.779 -31.479   2.007  1.00  0.68           C
ATOM      0  H   ILE A  54      22.181 -33.867   2.682  1.00  0.68           H   new
ATOM      0  HA  ILE A  54      22.176 -32.886   0.155  1.00  0.68           H   new
ATOM      0  HB  ILE A  54      21.401 -31.579   2.519  1.00  0.68           H   new
ATOM      0 HG12 ILE A  54      19.724 -32.279   0.375  1.00  0.68           H   new
ATOM      0 HG13 ILE A  54      19.866 -33.177   1.643  1.00  0.68           H   new
ATOM      0 HG21 ILE A  54      20.759 -29.778   1.216  1.00  0.68           H   new
ATOM      0 HG22 ILE A  54      22.320 -30.023   1.108  1.00  0.68           H   new
ATOM      0 HG23 ILE A  54      21.361 -30.495  -0.061  1.00  0.68           H   new
ATOM      0 HD11 ILE A  54      17.926 -31.895   1.808  1.00  0.68           H   new
ATOM      0 HD12 ILE A  54      18.921 -31.477   2.967  1.00  0.68           H   new
ATOM      0 HD13 ILE A  54      18.777 -30.566   1.679  1.00  0.68           H   new
ATOM    842  N   CYS A  55      24.405 -31.955   0.087  1.00  0.67           N
ATOM    843  CA  CYS A  55      25.783 -31.472  -0.025  1.00  0.67           C
ATOM    844  C   CYS A  55      25.841 -29.965  -0.153  1.00  0.67           C
ATOM    845  O   CYS A  55      26.929 -29.376  -0.154  1.00  0.67           O
ATOM    846  CB  CYS A  55      26.450 -32.073  -1.242  1.00  0.67           C
ATOM    847  SG  CYS A  55      25.727 -31.498  -2.821  1.00  0.67           S
ATOM      0  H   CYS A  55      24.054 -32.145  -0.675  1.00  0.67           H   new
ATOM      0  HA  CYS A  55      26.243 -31.740   0.786  1.00  0.67           H   new
ATOM      0  HB2 CYS A  55      27.395 -31.853  -1.227  1.00  0.67           H   new
ATOM      0  HB3 CYS A  55      26.383 -33.040  -1.196  1.00  0.67           H   new
ATOM    852  N   GLY A  56      24.695 -29.361  -0.332  1.00  0.66           N
ATOM    853  CA  GLY A  56      24.638 -27.947  -0.555  1.00  0.66           C
ATOM    854  C   GLY A  56      23.242 -27.445  -0.858  1.00  0.66           C
ATOM    855  O   GLY A  56      22.282 -28.212  -0.952  1.00  0.66           O
ATOM      0  H   GLY A  56      23.931 -29.757  -0.328  1.00  0.66           H   new
ATOM      0  HA2 GLY A  56      24.977 -27.488   0.230  1.00  0.66           H   new
ATOM      0  HA3 GLY A  56      25.225 -27.718  -1.293  1.00  0.66           H   new
ATOM    859  N   ILE A  57      23.158 -26.137  -0.944  1.00  0.68           N
ATOM    860  CA  ILE A  57      21.954 -25.367  -1.221  1.00  0.68           C
ATOM    861  C   ILE A  57      22.149 -24.524  -2.455  1.00  0.68           C
ATOM    862  O   ILE A  57      23.238 -23.980  -2.661  1.00  0.68           O
ATOM    863  CB  ILE A  57      21.628 -24.445  -0.035  1.00  0.68           C
ATOM    864  CG1 ILE A  57      20.357 -23.580  -0.259  1.00  0.68           C
ATOM    865  CG2 ILE A  57      22.767 -23.590   0.105  1.00  0.68           C
ATOM    866  CD1 ILE A  57      19.076 -24.330  -0.342  1.00  0.68           C
ATOM      0  H   ILE A  57      23.847 -25.634  -0.836  1.00  0.68           H   new
ATOM      0  HA  ILE A  57      21.222 -25.987  -1.362  1.00  0.68           H   new
ATOM      0  HB  ILE A  57      21.445 -24.979   0.753  1.00  0.68           H   new
ATOM      0 HG12 ILE A  57      20.291 -22.938   0.465  1.00  0.68           H   new
ATOM      0 HG13 ILE A  57      20.470 -23.073  -1.078  1.00  0.68           H   new
ATOM      0 HG21 ILE A  57      22.624 -22.978   0.844  1.00  0.68           H   new
ATOM      0 HG22 ILE A  57      23.556 -24.127   0.279  1.00  0.68           H   new
ATOM      0 HG23 ILE A  57      22.895 -23.085  -0.713  1.00  0.68           H   new
ATOM      0 HD11 ILE A  57      18.345 -23.708  -0.482  1.00  0.68           H   new
ATOM      0 HD12 ILE A  57      19.114 -24.955  -1.083  1.00  0.68           H   new
ATOM      0 HD13 ILE A  57      18.932 -24.817   0.484  1.00  0.68           H   new
ATOM    878  N   ARG A  58      21.117 -24.411  -3.257  1.00  0.71           N
ATOM    879  CA  ARG A  58      21.145 -23.528  -4.388  1.00  0.71           C
ATOM    880  C   ARG A  58      20.011 -22.515  -4.189  1.00  0.71           C
ATOM    881  O   ARG A  58      18.850 -22.862  -3.918  1.00  0.71           O
ATOM    882  CB  ARG A  58      21.015 -24.297  -5.679  1.00  0.71           C
ATOM    883  CG  ARG A  58      21.090 -23.459  -6.940  1.00  0.71           C
ATOM    884  CD  ARG A  58      20.871 -24.309  -8.117  1.00  0.71           C
ATOM    885  NE  ARG A  58      21.961 -25.243  -8.408  1.00  0.71           N
ATOM    886  CZ  ARG A  58      21.785 -26.388  -9.120  1.00  0.71           C
ATOM    887  NH1 ARG A  58      20.587 -26.681  -9.555  1.00  0.71           N1+
ATOM    888  NH2 ARG A  58      22.805 -27.201  -9.380  1.00  0.71           N
ATOM      0  H   ARG A  58      20.381 -24.845  -3.160  1.00  0.71           H   new
ATOM      0  HA  ARG A  58      21.993 -23.062  -4.450  1.00  0.71           H   new
ATOM      0  HB2 ARG A  58      21.715 -24.967  -5.711  1.00  0.71           H   new
ATOM      0  HB3 ARG A  58      20.169 -24.771  -5.673  1.00  0.71           H   new
ATOM      0  HG2 ARG A  58      20.423 -22.755  -6.911  1.00  0.71           H   new
ATOM      0  HG3 ARG A  58      21.956 -23.027  -7.000  1.00  0.71           H   new
ATOM      0  HD2 ARG A  58      20.054 -24.815  -7.988  1.00  0.71           H   new
ATOM      0  HD3 ARG A  58      20.733 -23.740  -8.891  1.00  0.71           H   new
ATOM      0  HE  ARG A  58      22.748 -25.059  -8.115  1.00  0.71           H   new
ATOM      0 HH11 ARG A  58      19.928 -26.153  -9.389  1.00  0.71           H   new
ATOM      0 HH12 ARG A  58      20.458 -27.401 -10.007  1.00  0.71           H   new
ATOM      0 HH21 ARG A  58      23.593 -27.006  -9.096  1.00  0.71           H   new
ATOM      0 HH22 ARG A  58      22.676 -27.921  -9.832  1.00  0.71           H   new
ATOM    902  N   SER A  59      20.382 -21.260  -4.240  1.00  0.76           N
ATOM    903  CA  SER A  59      19.473 -20.166  -4.000  1.00  0.76           C
ATOM    904  C   SER A  59      18.598 -19.913  -5.205  1.00  0.76           C
ATOM    905  O   SER A  59      18.815 -20.492  -6.268  1.00  0.76           O
ATOM    906  CB  SER A  59      20.254 -18.928  -3.624  1.00  0.76           C
ATOM    907  OG  SER A  59      21.014 -18.462  -4.679  1.00  0.76           O
ATOM      0  H   SER A  59      21.186 -21.012  -4.419  1.00  0.76           H   new
ATOM      0  HA  SER A  59      18.888 -20.401  -3.263  1.00  0.76           H   new
ATOM      0  HB2 SER A  59      19.641 -18.234  -3.335  1.00  0.76           H   new
ATOM      0  HB3 SER A  59      20.833 -19.127  -2.871  1.00  0.76           H   new
ATOM      0  HG  SER A  59      21.829 -18.564  -4.504  1.00  0.76           H   new
ATOM    913  N   THR A  60      17.586 -19.068  -5.036  1.00  0.82           N
ATOM    914  CA  THR A  60      16.741 -18.699  -6.158  1.00  0.82           C
ATOM    915  C   THR A  60      17.009 -17.273  -6.600  1.00  0.82           C
ATOM    916  O   THR A  60      16.478 -16.822  -7.615  1.00  0.82           O
ATOM    917  CB  THR A  60      15.261 -18.848  -5.811  1.00  0.82           C
ATOM    918  CG2 THR A  60      14.958 -20.252  -5.477  1.00  0.82           C
ATOM    919  OG1 THR A  60      14.923 -17.997  -4.701  1.00  0.82           O
ATOM      0  H   THR A  60      17.376 -18.702  -4.287  1.00  0.82           H   new
ATOM      0  HA  THR A  60      16.957 -19.303  -6.885  1.00  0.82           H   new
ATOM      0  HB  THR A  60      14.733 -18.585  -6.581  1.00  0.82           H   new
ATOM      0  HG1 THR A  60      15.525 -18.046  -4.117  1.00  0.82           H   new
ATOM      0 HG21 THR A  60      14.017 -20.337  -5.258  1.00  0.82           H   new
ATOM      0 HG22 THR A  60      15.165 -20.818  -6.237  1.00  0.82           H   new
ATOM      0 HG23 THR A  60      15.493 -20.526  -4.715  1.00  0.82           H   new
ATOM    927  N   SER A  61      17.815 -16.559  -5.819  1.00  0.88           N
ATOM    928  CA  SER A  61      18.114 -15.176  -6.130  1.00  0.88           C
ATOM    929  C   SER A  61      19.462 -14.723  -5.595  1.00  0.88           C
ATOM    930  O   SER A  61      19.966 -15.245  -4.596  1.00  0.88           O
ATOM    931  CB  SER A  61      17.059 -14.248  -5.540  1.00  0.88           C
ATOM    932  OG  SER A  61      17.109 -14.235  -4.106  1.00  0.88           O
ATOM      0  H   SER A  61      18.195 -16.860  -5.108  1.00  0.88           H   new
ATOM      0  HA  SER A  61      18.126 -15.128  -7.099  1.00  0.88           H   new
ATOM      0  HB2 SER A  61      17.193 -13.348  -5.877  1.00  0.88           H   new
ATOM      0  HB3 SER A  61      16.178 -14.532  -5.831  1.00  0.88           H   new
ATOM      0  HG  SER A  61      16.519 -13.716  -3.810  1.00  0.88           H   new
ATOM    938  N   ARG A  62      19.959 -13.641  -6.178  1.00  0.94           N
ATOM    939  CA  ARG A  62      21.203 -13.002  -5.776  1.00  0.94           C
ATOM    940  C   ARG A  62      21.126 -12.541  -4.345  1.00  0.94           C
ATOM    941  O   ARG A  62      22.105 -12.601  -3.616  1.00  0.94           O
ATOM    942  CB  ARG A  62      21.526 -11.796  -6.640  1.00  0.94           C
ATOM    943  CG  ARG A  62      22.825 -11.094  -6.303  1.00  0.94           C
ATOM    944  CD  ARG A  62      24.010 -11.942  -6.575  1.00  0.94           C
ATOM    945  NE  ARG A  62      25.268 -11.261  -6.258  1.00  0.94           N
ATOM    946  CZ  ARG A  62      26.482 -11.819  -6.432  1.00  0.94           C
ATOM    947  NH1 ARG A  62      26.553 -13.030  -6.925  1.00  0.94           N1+
ATOM    948  NH2 ARG A  62      27.583 -11.159  -6.114  1.00  0.94           N
ATOM      0  H   ARG A  62      19.571 -13.247  -6.837  1.00  0.94           H   new
ATOM      0  HA  ARG A  62      21.901 -13.668  -5.882  1.00  0.94           H   new
ATOM      0  HB2 ARG A  62      21.559 -12.079  -7.567  1.00  0.94           H   new
ATOM      0  HB3 ARG A  62      20.800 -11.157  -6.564  1.00  0.94           H   new
ATOM      0  HG2 ARG A  62      22.891 -10.275  -6.819  1.00  0.94           H   new
ATOM      0  HG3 ARG A  62      22.820 -10.840  -5.367  1.00  0.94           H   new
ATOM      0  HD2 ARG A  62      23.947 -12.758  -6.055  1.00  0.94           H   new
ATOM      0  HD3 ARG A  62      24.012 -12.201  -7.510  1.00  0.94           H   new
ATOM      0  HE  ARG A  62      25.229 -10.461  -5.944  1.00  0.94           H   new
ATOM      0 HH11 ARG A  62      25.833 -13.453  -7.131  1.00  0.94           H   new
ATOM      0 HH12 ARG A  62      27.319 -13.402  -7.043  1.00  0.94           H   new
ATOM      0 HH21 ARG A  62      27.530 -10.363  -5.792  1.00  0.94           H   new
ATOM      0 HH22 ARG A  62      28.352 -11.525  -6.229  1.00  0.94           H   new
ATOM    962  N   LEU A  63      19.978 -12.048  -3.924  1.00  0.98           N
ATOM    963  CA  LEU A  63      19.892 -11.572  -2.563  1.00  0.98           C
ATOM    964  C   LEU A  63      20.029 -12.716  -1.560  1.00  0.98           C
ATOM    965  O   LEU A  63      20.713 -12.566  -0.544  1.00  0.98           O
ATOM    966  CB  LEU A  63      18.610 -10.803  -2.389  1.00  0.98           C
ATOM    967  CG  LEU A  63      18.595  -9.537  -3.176  1.00  0.98           C
ATOM    968  CD1 LEU A  63      17.292  -8.904  -3.069  1.00  0.98           C
ATOM    969  CD2 LEU A  63      19.641  -8.643  -2.679  1.00  0.98           C
ATOM      0  H   LEU A  63      19.260 -11.981  -4.392  1.00  0.98           H   new
ATOM      0  HA  LEU A  63      20.634 -10.973  -2.384  1.00  0.98           H   new
ATOM      0  HB2 LEU A  63      17.863 -11.359  -2.661  1.00  0.98           H   new
ATOM      0  HB3 LEU A  63      18.484 -10.598  -1.449  1.00  0.98           H   new
ATOM      0  HG  LEU A  63      18.766  -9.733  -4.110  1.00  0.98           H   new
ATOM      0 HD11 LEU A  63      17.289  -8.081  -3.583  1.00  0.98           H   new
ATOM      0 HD12 LEU A  63      16.612  -9.503  -3.414  1.00  0.98           H   new
ATOM      0 HD13 LEU A  63      17.104  -8.704  -2.138  1.00  0.98           H   new
ATOM      0 HD21 LEU A  63      19.632  -7.819  -3.190  1.00  0.98           H   new
ATOM      0 HD22 LEU A  63      19.480  -8.444  -1.743  1.00  0.98           H   new
ATOM      0 HD23 LEU A  63      20.506  -9.072  -2.773  1.00  0.98           H   new
ATOM    981  N   GLU A  64      19.433 -13.885  -1.855  1.00  1.00           N
ATOM    982  CA  GLU A  64      19.622 -15.026  -0.947  1.00  1.00           C
ATOM    983  C   GLU A  64      21.102 -15.438  -0.964  1.00  1.00           C
ATOM    984  O   GLU A  64      21.687 -15.770   0.068  1.00  1.00           O
ATOM    985  CB  GLU A  64      18.717 -16.187  -1.345  1.00  1.00           C
ATOM    986  CG  GLU A  64      17.257 -15.957  -1.087  1.00  1.00           C
ATOM    987  CD  GLU A  64      16.348 -17.003  -1.703  1.00  1.00           C
ATOM    988  OE1 GLU A  64      16.789 -17.778  -2.553  1.00  1.00           O
ATOM    989  OE2 GLU A  64      15.206 -17.023  -1.333  1.00  1.00           O1-
ATOM      0  H   GLU A  64      18.938 -14.033  -2.543  1.00  1.00           H   new
ATOM      0  HA  GLU A  64      19.377 -14.769  -0.044  1.00  1.00           H   new
ATOM      0  HB2 GLU A  64      18.842 -16.370  -2.289  1.00  1.00           H   new
ATOM      0  HB3 GLU A  64      18.998 -16.981  -0.863  1.00  1.00           H   new
ATOM      0  HG2 GLU A  64      17.107 -15.936  -0.129  1.00  1.00           H   new
ATOM      0  HG3 GLU A  64      17.011 -15.085  -1.432  1.00  1.00           H   new
ATOM    996  N   HIS A  65      21.720 -15.372  -2.146  1.00  1.01           N
ATOM    997  CA  HIS A  65      23.134 -15.699  -2.304  1.00  1.01           C
ATOM    998  C   HIS A  65      23.982 -14.786  -1.425  1.00  1.01           C
ATOM    999  O   HIS A  65      24.836 -15.257  -0.667  1.00  1.01           O
ATOM   1000  CB  HIS A  65      23.579 -15.528  -3.756  1.00  1.01           C
ATOM   1001  CG  HIS A  65      24.965 -15.821  -3.976  1.00  1.01           C
ATOM   1002  CD2 HIS A  65      26.034 -15.009  -4.085  1.00  1.01           C
ATOM   1003  ND1 HIS A  65      25.429 -17.093  -4.092  1.00  1.01           N
ATOM   1004  CE1 HIS A  65      26.721 -17.068  -4.279  1.00  1.01           C
ATOM   1005  NE2 HIS A  65      27.116 -15.801  -4.271  1.00  1.01           N
ATOM      0  H   HIS A  65      21.330 -15.137  -2.875  1.00  1.01           H   new
ATOM      0  HA  HIS A  65      23.254 -16.625  -2.041  1.00  1.01           H   new
ATOM      0  HB2 HIS A  65      23.042 -16.106  -4.320  1.00  1.01           H   new
ATOM      0  HB3 HIS A  65      23.402 -14.616  -4.034  1.00  1.01           H   new
ATOM      0  HD1 HIS A  65      24.947 -17.804  -4.049  1.00  1.01           H   new
ATOM      0  HD2 HIS A  65      26.030 -14.080  -4.041  1.00  1.01           H   new
ATOM      0  HE1 HIS A  65      27.270 -17.810  -4.397  1.00  1.01           H   new
ATOM   1013  N   LEU A  66      23.735 -13.477  -1.518  1.00  1.02           N
ATOM   1014  CA  LEU A  66      24.463 -12.486  -0.741  1.00  1.02           C
ATOM   1015  C   LEU A  66      24.226 -12.710   0.747  1.00  1.02           C
ATOM   1016  O   LEU A  66      25.143 -12.554   1.553  1.00  1.02           O
ATOM   1017  CB  LEU A  66      24.051 -11.076  -1.181  1.00  1.02           C
ATOM   1018  CG  LEU A  66      24.539 -10.673  -2.599  1.00  1.02           C
ATOM   1019  CD1 LEU A  66      23.907  -9.333  -3.012  1.00  1.02           C
ATOM   1020  CD2 LEU A  66      26.052 -10.586  -2.587  1.00  1.02           C
ATOM      0  H   LEU A  66      23.137 -13.143  -2.038  1.00  1.02           H   new
ATOM      0  HA  LEU A  66      25.415 -12.580  -0.901  1.00  1.02           H   new
ATOM      0  HB2 LEU A  66      23.084 -11.011  -1.154  1.00  1.02           H   new
ATOM      0  HB3 LEU A  66      24.396 -10.436  -0.539  1.00  1.02           H   new
ATOM      0  HG  LEU A  66      24.267 -11.340  -3.249  1.00  1.02           H   new
ATOM      0 HD11 LEU A  66      24.217  -9.088  -3.898  1.00  1.02           H   new
ATOM      0 HD12 LEU A  66      22.941  -9.419  -3.020  1.00  1.02           H   new
ATOM      0 HD13 LEU A  66      24.164  -8.645  -2.379  1.00  1.02           H   new
ATOM      0 HD21 LEU A  66      26.369 -10.335  -3.469  1.00  1.02           H   new
ATOM      0 HD22 LEU A  66      26.333  -9.919  -1.941  1.00  1.02           H   new
ATOM      0 HD23 LEU A  66      26.424 -11.448  -2.344  1.00  1.02           H   new
ATOM   1032  N   MET A  67      23.016 -13.126   1.130  1.00  1.02           N
ATOM   1033  CA  MET A  67      22.778 -13.443   2.529  1.00  1.02           C
ATOM   1034  C   MET A  67      23.755 -14.509   2.984  1.00  1.02           C
ATOM   1035  O   MET A  67      24.442 -14.332   3.995  1.00  1.02           O
ATOM   1036  CB  MET A  67      21.362 -13.960   2.747  1.00  1.02           C
ATOM   1037  CG  MET A  67      21.073 -14.331   4.154  1.00  1.02           C
ATOM   1038  SD  MET A  67      21.651 -16.032   4.540  1.00  1.02           S
ATOM   1039  CE  MET A  67      20.609 -17.182   3.669  1.00  1.02           C
ATOM      0  H   MET A  67      22.340 -13.228   0.608  1.00  1.02           H   new
ATOM      0  HA  MET A  67      22.898 -12.628   3.042  1.00  1.02           H   new
ATOM      0  HB2 MET A  67      20.731 -13.280   2.464  1.00  1.02           H   new
ATOM      0  HB3 MET A  67      21.218 -14.734   2.181  1.00  1.02           H   new
ATOM      0  HG2 MET A  67      21.504 -13.699   4.751  1.00  1.02           H   new
ATOM      0  HG3 MET A  67      20.119 -14.269   4.316  1.00  1.02           H   new
ATOM      0  HE1 MET A  67      20.897 -18.088   3.859  1.00  1.02           H   new
ATOM      0  HE2 MET A  67      19.690 -17.068   3.957  1.00  1.02           H   new
ATOM      0  HE3 MET A  67      20.671 -17.017   2.715  1.00  1.02           H   new
ATOM   1049  N   TRP A  68      23.868 -15.577   2.190  1.00  1.02           N
ATOM   1050  CA  TRP A  68      24.751 -16.679   2.525  1.00  1.02           C
ATOM   1051  C   TRP A  68      26.199 -16.241   2.579  1.00  1.02           C
ATOM   1052  O   TRP A  68      26.947 -16.661   3.463  1.00  1.02           O
ATOM   1053  CB  TRP A  68      24.608 -17.783   1.498  1.00  1.02           C
ATOM   1054  CG  TRP A  68      23.489 -18.731   1.691  1.00  1.02           C
ATOM   1055  CD1 TRP A  68      22.321 -18.817   0.994  1.00  1.02           C
ATOM   1056  CD2 TRP A  68      23.491 -19.823   2.601  1.00  1.02           C
ATOM   1057  CE2 TRP A  68      22.301 -20.511   2.420  1.00  1.02           C
ATOM   1058  CE3 TRP A  68      24.401 -20.281   3.527  1.00  1.02           C
ATOM   1059  NE1 TRP A  68      21.592 -19.874   1.439  1.00  1.02           N
ATOM   1060  CZ2 TRP A  68      22.004 -21.640   3.147  1.00  1.02           C
ATOM   1061  CZ3 TRP A  68      24.100 -21.408   4.226  1.00  1.02           C
ATOM   1062  CH2 TRP A  68      22.920 -22.066   4.036  1.00  1.02           C
ATOM      0  H   TRP A  68      23.438 -15.676   1.452  1.00  1.02           H   new
ATOM      0  HA  TRP A  68      24.496 -17.001   3.404  1.00  1.02           H   new
ATOM      0  HB2 TRP A  68      24.510 -17.373   0.625  1.00  1.02           H   new
ATOM      0  HB3 TRP A  68      25.435 -18.290   1.482  1.00  1.02           H   new
ATOM      0  HD1 TRP A  68      22.061 -18.238   0.314  1.00  1.02           H   new
ATOM      0  HE1 TRP A  68      20.815 -20.104   1.152  1.00  1.02           H   new
ATOM      0  HE3 TRP A  68      25.202 -19.831   3.671  1.00  1.02           H   new
ATOM      0  HZ2 TRP A  68      21.200 -22.092   3.029  1.00  1.02           H   new
ATOM      0  HZ3 TRP A  68      24.711 -21.737   4.846  1.00  1.02           H   new
ATOM      0  HH2 TRP A  68      22.744 -22.831   4.535  1.00  1.02           H   new
ATOM   1073  N   GLU A  69      26.609 -15.381   1.647  1.00  1.03           N
ATOM   1074  CA  GLU A  69      27.981 -14.898   1.662  1.00  1.03           C
ATOM   1075  C   GLU A  69      28.247 -14.137   2.958  1.00  1.03           C
ATOM   1076  O   GLU A  69      29.220 -14.410   3.668  1.00  1.03           O
ATOM   1077  CB  GLU A  69      28.266 -13.985   0.458  1.00  1.03           C
ATOM   1078  CG  GLU A  69      29.716 -13.479   0.384  1.00  1.03           C
ATOM   1079  CD  GLU A  69      30.006 -12.611  -0.830  1.00  1.03           C
ATOM   1080  OE1 GLU A  69      29.125 -12.428  -1.628  1.00  1.03           O
ATOM   1081  OE2 GLU A  69      31.112 -12.137  -0.947  1.00  1.03           O1-
ATOM      0  H   GLU A  69      26.118 -15.073   1.012  1.00  1.03           H   new
ATOM      0  HA  GLU A  69      28.571 -15.666   1.606  1.00  1.03           H   new
ATOM      0  HB2 GLU A  69      28.060 -14.468  -0.358  1.00  1.03           H   new
ATOM      0  HB3 GLU A  69      27.669 -13.222   0.494  1.00  1.03           H   new
ATOM      0  HG2 GLU A  69      29.913 -12.972   1.187  1.00  1.03           H   new
ATOM      0  HG3 GLU A  69      30.315 -14.242   0.375  1.00  1.03           H   new
ATOM   1088  N   ASN A  70      27.328 -13.241   3.314  1.00  1.03           N
ATOM   1089  CA  ASN A  70      27.470 -12.396   4.491  1.00  1.03           C
ATOM   1090  C   ASN A  70      27.543 -13.186   5.794  1.00  1.03           C
ATOM   1091  O   ASN A  70      28.222 -12.763   6.735  1.00  1.03           O
ATOM   1092  CB  ASN A  70      26.329 -11.393   4.557  1.00  1.03           C
ATOM   1093  CG  ASN A  70      26.445 -10.299   3.515  1.00  1.03           C
ATOM   1094  ND2 ASN A  70      25.337  -9.668   3.217  1.00  1.03           N
ATOM   1095  OD1 ASN A  70      27.527 -10.024   2.979  1.00  1.03           O
ATOM      0  H   ASN A  70      26.601 -13.108   2.874  1.00  1.03           H   new
ATOM      0  HA  ASN A  70      28.317 -11.932   4.397  1.00  1.03           H   new
ATOM      0  HB2 ASN A  70      25.487 -11.859   4.437  1.00  1.03           H   new
ATOM      0  HB3 ASN A  70      26.308 -10.992   5.440  1.00  1.03           H   new
ATOM      0 HD21 ASN A  70      25.345  -9.039   2.631  1.00  1.03           H   new
ATOM      0 HD22 ASN A  70      24.601  -9.883   3.607  1.00  1.03           H   new
ATOM   1102  N   ILE A  71      26.880 -14.342   5.856  1.00  1.03           N
ATOM   1103  CA  ILE A  71      26.906 -15.126   7.082  1.00  1.03           C
ATOM   1104  C   ILE A  71      27.808 -16.356   6.994  1.00  1.03           C
ATOM   1105  O   ILE A  71      27.822 -17.162   7.924  1.00  1.03           O
ATOM   1106  CB  ILE A  71      25.509 -15.622   7.482  1.00  1.03           C
ATOM   1107  CG1 ILE A  71      24.992 -16.582   6.470  1.00  1.03           C
ATOM   1108  CG2 ILE A  71      24.565 -14.452   7.617  1.00  1.03           C
ATOM   1109  CD1 ILE A  71      23.780 -17.281   6.916  1.00  1.03           C
ATOM      0  H   ILE A  71      26.420 -14.681   5.213  1.00  1.03           H   new
ATOM      0  HA  ILE A  71      27.257 -14.513   7.747  1.00  1.03           H   new
ATOM      0  HB  ILE A  71      25.572 -16.077   8.337  1.00  1.03           H   new
ATOM      0 HG12 ILE A  71      24.801 -16.106   5.647  1.00  1.03           H   new
ATOM      0 HG13 ILE A  71      25.681 -17.234   6.268  1.00  1.03           H   new
ATOM      0 HG21 ILE A  71      23.685 -14.773   7.870  1.00  1.03           H   new
ATOM      0 HG22 ILE A  71      24.896 -13.846   8.299  1.00  1.03           H   new
ATOM      0 HG23 ILE A  71      24.507 -13.984   6.770  1.00  1.03           H   new
ATOM      0 HD11 ILE A  71      23.485 -17.892   6.223  1.00  1.03           H   new
ATOM      0 HD12 ILE A  71      23.973 -17.779   7.725  1.00  1.03           H   new
ATOM      0 HD13 ILE A  71      23.080 -16.634   7.095  1.00  1.03           H   new
ATOM   1121  N   GLN A  72      28.574 -16.525   5.911  1.00  1.02           N
ATOM   1122  CA  GLN A  72      29.400 -17.727   5.814  1.00  1.02           C
ATOM   1123  C   GLN A  72      30.368 -17.853   6.976  1.00  1.02           C
ATOM   1124  O   GLN A  72      30.462 -18.901   7.620  1.00  1.02           O
ATOM   1125  CB  GLN A  72      30.211 -17.741   4.519  1.00  1.02           C
ATOM   1126  CG  GLN A  72      31.094 -18.979   4.396  1.00  1.02           C
ATOM   1127  CD  GLN A  72      32.010 -19.043   3.139  1.00  1.02           C
ATOM   1128  NE2 GLN A  72      33.248 -19.473   3.351  1.00  1.02           N
ATOM   1129  OE1 GLN A  72      31.628 -18.708   2.016  1.00  1.02           O
ATOM      0  H   GLN A  72      28.628 -15.979   5.249  1.00  1.02           H   new
ATOM      0  HA  GLN A  72      28.782 -18.475   5.830  1.00  1.02           H   new
ATOM      0  HB2 GLN A  72      29.606 -17.702   3.762  1.00  1.02           H   new
ATOM      0  HB3 GLN A  72      30.766 -16.946   4.480  1.00  1.02           H   new
ATOM      0  HG2 GLN A  72      31.655 -19.034   5.186  1.00  1.02           H   new
ATOM      0  HG3 GLN A  72      30.523 -19.763   4.398  1.00  1.02           H   new
ATOM      0 HE21 GLN A  72      33.494 -19.702   4.143  1.00  1.02           H   new
ATOM      0 HE22 GLN A  72      33.804 -19.523   2.697  1.00  1.02           H   new
ATOM   1138  N   ARG A  73      31.076 -16.764   7.278  1.00  1.01           N
ATOM   1139  CA  ARG A  73      32.054 -16.782   8.357  1.00  1.01           C
ATOM   1140  C   ARG A  73      31.398 -17.132   9.692  1.00  1.01           C
ATOM   1141  O   ARG A  73      31.976 -17.866  10.498  1.00  1.01           O
ATOM   1142  CB  ARG A  73      32.778 -15.441   8.465  1.00  1.01           C
ATOM   1143  CG  ARG A  73      33.936 -15.453   9.447  1.00  1.01           C
ATOM   1144  CD  ARG A  73      34.689 -14.159   9.546  1.00  1.01           C
ATOM   1145  NE  ARG A  73      35.405 -13.788   8.322  1.00  1.01           N
ATOM   1146  CZ  ARG A  73      35.076 -12.791   7.496  1.00  1.01           C
ATOM   1147  NH1 ARG A  73      34.027 -12.023   7.726  1.00  1.01           N1+
ATOM   1148  NH2 ARG A  73      35.844 -12.596   6.447  1.00  1.01           N
ATOM      0  H   ARG A  73      31.003 -16.010   6.871  1.00  1.01           H   new
ATOM      0  HA  ARG A  73      32.705 -17.469   8.146  1.00  1.01           H   new
ATOM      0  HB2 ARG A  73      33.109 -15.189   7.589  1.00  1.01           H   new
ATOM      0  HB3 ARG A  73      32.142 -14.760   8.734  1.00  1.01           H   new
ATOM      0  HG2 ARG A  73      33.596 -15.683  10.326  1.00  1.01           H   new
ATOM      0  HG3 ARG A  73      34.555 -16.154   9.190  1.00  1.01           H   new
ATOM      0  HD2 ARG A  73      34.067 -13.450   9.773  1.00  1.01           H   new
ATOM      0  HD3 ARG A  73      35.326 -14.221  10.275  1.00  1.01           H   new
ATOM      0  HE  ARG A  73      36.099 -14.254   8.117  1.00  1.01           H   new
ATOM      0 HH11 ARG A  73      33.538 -12.159   8.420  1.00  1.01           H   new
ATOM      0 HH12 ARG A  73      33.833 -11.386   7.182  1.00  1.01           H   new
ATOM      0 HH21 ARG A  73      36.527 -13.101   6.315  1.00  1.01           H   new
ATOM      0 HH22 ARG A  73      35.663 -11.963   5.893  1.00  1.01           H   new
ATOM   1162  N   GLU A  74      30.203 -16.587   9.937  1.00  1.00           N
ATOM   1163  CA  GLU A  74      29.510 -16.823  11.194  1.00  1.00           C
ATOM   1164  C   GLU A  74      29.024 -18.258  11.283  1.00  1.00           C
ATOM   1165  O   GLU A  74      29.195 -18.907  12.312  1.00  1.00           O
ATOM   1166  CB  GLU A  74      28.353 -15.837  11.382  1.00  1.00           C
ATOM   1167  CG  GLU A  74      27.685 -15.903  12.753  1.00  1.00           C
ATOM   1168  CD  GLU A  74      26.606 -14.865  12.958  1.00  1.00           C
ATOM   1169  OE1 GLU A  74      26.343 -14.116  12.047  1.00  1.00           O
ATOM   1170  OE2 GLU A  74      26.053 -14.813  14.033  1.00  1.00           O1-
ATOM      0  H   GLU A  74      29.782 -16.079   9.386  1.00  1.00           H   new
ATOM      0  HA  GLU A  74      30.142 -16.676  11.915  1.00  1.00           H   new
ATOM      0  HB2 GLU A  74      28.683 -14.936  11.238  1.00  1.00           H   new
ATOM      0  HB3 GLU A  74      27.684 -16.006  10.700  1.00  1.00           H   new
ATOM      0  HG2 GLU A  74      27.300 -16.785  12.873  1.00  1.00           H   new
ATOM      0  HG3 GLU A  74      28.362 -15.793  13.439  1.00  1.00           H   new
ATOM   1177  N   LEU A  75      28.446 -18.788  10.205  1.00  0.99           N
ATOM   1178  CA  LEU A  75      27.973 -20.163  10.268  1.00  0.99           C
ATOM   1179  C   LEU A  75      29.143 -21.095  10.531  1.00  0.99           C
ATOM   1180  O   LEU A  75      29.049 -22.013  11.351  1.00  0.99           O
ATOM   1181  CB  LEU A  75      27.329 -20.565   8.942  1.00  0.99           C
ATOM   1182  CG  LEU A  75      26.008 -19.941   8.585  1.00  0.99           C
ATOM   1183  CD1 LEU A  75      25.692 -20.308   7.163  1.00  0.99           C
ATOM   1184  CD2 LEU A  75      24.938 -20.462   9.514  1.00  0.99           C
ATOM      0  H   LEU A  75      28.323 -18.384   9.456  1.00  0.99           H   new
ATOM      0  HA  LEU A  75      27.320 -20.229  10.983  1.00  0.99           H   new
ATOM      0  HB2 LEU A  75      27.957 -20.360   8.232  1.00  0.99           H   new
ATOM      0  HB3 LEU A  75      27.212 -21.528   8.948  1.00  0.99           H   new
ATOM      0  HG  LEU A  75      26.047 -18.976   8.675  1.00  0.99           H   new
ATOM      0 HD11 LEU A  75      24.842 -19.916   6.909  1.00  0.99           H   new
ATOM      0 HD12 LEU A  75      26.390 -19.972   6.579  1.00  0.99           H   new
ATOM      0 HD13 LEU A  75      25.640 -21.273   7.082  1.00  0.99           H   new
ATOM      0 HD21 LEU A  75      24.086 -20.060   9.284  1.00  0.99           H   new
ATOM      0 HD22 LEU A  75      24.874 -21.426   9.426  1.00  0.99           H   new
ATOM      0 HD23 LEU A  75      25.166 -20.235  10.429  1.00  0.99           H   new
ATOM   1196  N   ASN A  76      30.276 -20.830   9.877  1.00  0.98           N
ATOM   1197  CA  ASN A  76      31.442 -21.670  10.068  1.00  0.98           C
ATOM   1198  C   ASN A  76      31.981 -21.556  11.477  1.00  0.98           C
ATOM   1199  O   ASN A  76      32.362 -22.562  12.080  1.00  0.98           O
ATOM   1200  CB  ASN A  76      32.500 -21.324   9.052  1.00  0.98           C
ATOM   1201  CG  ASN A  76      32.132 -21.813   7.757  1.00  0.98           C
ATOM   1202  ND2 ASN A  76      32.692 -21.306   6.700  1.00  0.98           N
ATOM   1203  OD1 ASN A  76      31.297 -22.702   7.714  1.00  0.98           O
ATOM      0  H   ASN A  76      30.383 -20.177   9.328  1.00  0.98           H   new
ATOM      0  HA  ASN A  76      31.177 -22.594   9.937  1.00  0.98           H   new
ATOM      0  HB2 ASN A  76      32.621 -20.362   9.018  1.00  0.98           H   new
ATOM      0  HB3 ASN A  76      33.350 -21.708   9.319  1.00  0.98           H   new
ATOM      0 HD21 ASN A  76      32.479 -21.596   5.919  1.00  0.98           H   new
ATOM      0 HD22 ASN A  76      33.276 -20.680   6.781  1.00  0.98           H   new
ATOM   1210  N   ALA A  77      31.987 -20.341  12.023  1.00  0.98           N
ATOM   1211  CA  ALA A  77      32.467 -20.114  13.370  1.00  0.98           C
ATOM   1212  C   ALA A  77      31.615 -20.883  14.367  1.00  0.98           C
ATOM   1213  O   ALA A  77      32.132 -21.496  15.299  1.00  0.98           O
ATOM   1214  CB  ALA A  77      32.461 -18.631  13.665  1.00  0.98           C
ATOM      0  H   ALA A  77      31.713 -19.633  11.620  1.00  0.98           H   new
ATOM      0  HA  ALA A  77      33.378 -20.437  13.451  1.00  0.98           H   new
ATOM      0  HB1 ALA A  77      32.783 -18.479  14.567  1.00  0.98           H   new
ATOM      0  HB2 ALA A  77      33.039 -18.173  13.035  1.00  0.98           H   new
ATOM      0  HB3 ALA A  77      31.557 -18.288  13.582  1.00  0.98           H   new
ATOM   1220  N   ILE A  78      30.304 -20.912  14.126  1.00  0.98           N
ATOM   1221  CA  ILE A  78      29.407 -21.633  15.005  1.00  0.98           C
ATOM   1222  C   ILE A  78      29.695 -23.128  14.912  1.00  0.98           C
ATOM   1223  O   ILE A  78      29.827 -23.797  15.946  1.00  0.98           O
ATOM   1224  CB  ILE A  78      27.937 -21.334  14.660  1.00  0.98           C
ATOM   1225  CG1 ILE A  78      27.638 -19.890  14.976  1.00  0.98           C
ATOM   1226  CG2 ILE A  78      27.032 -22.219  15.442  1.00  0.98           C
ATOM   1227  CD1 ILE A  78      26.330 -19.412  14.424  1.00  0.98           C
ATOM      0  H   ILE A  78      29.923 -20.521  13.462  1.00  0.98           H   new
ATOM      0  HA  ILE A  78      29.557 -21.339  15.917  1.00  0.98           H   new
ATOM      0  HB  ILE A  78      27.791 -21.500  13.716  1.00  0.98           H   new
ATOM      0 HG12 ILE A  78      27.637 -19.771  15.939  1.00  0.98           H   new
ATOM      0 HG13 ILE A  78      28.351 -19.335  14.623  1.00  0.98           H   new
ATOM      0 HG21 ILE A  78      26.110 -22.021  15.216  1.00  0.98           H   new
ATOM      0 HG22 ILE A  78      27.224 -23.146  15.231  1.00  0.98           H   new
ATOM      0 HG23 ILE A  78      27.171 -22.068  16.390  1.00  0.98           H   new
ATOM      0 HD11 ILE A  78      26.199 -18.481  14.662  1.00  0.98           H   new
ATOM      0 HD12 ILE A  78      26.334 -19.501  13.458  1.00  0.98           H   new
ATOM      0 HD13 ILE A  78      25.608 -19.944  14.794  1.00  0.98           H   new
ATOM   1239  N   PHE A  79      29.856 -23.648  13.691  1.00  0.98           N
ATOM   1240  CA  PHE A  79      30.150 -25.063  13.536  1.00  0.98           C
ATOM   1241  C   PHE A  79      31.462 -25.439  14.228  1.00  0.98           C
ATOM   1242  O   PHE A  79      31.519 -26.461  14.924  1.00  0.98           O
ATOM   1243  CB  PHE A  79      30.255 -25.436  12.049  1.00  0.98           C
ATOM   1244  CG  PHE A  79      28.945 -25.641  11.341  1.00  0.98           C
ATOM   1245  CD1 PHE A  79      28.596 -24.940  10.185  1.00  0.98           C
ATOM   1246  CD2 PHE A  79      28.073 -26.558  11.826  1.00  0.98           C
ATOM   1247  CE1 PHE A  79      27.402 -25.193   9.560  1.00  0.98           C
ATOM   1248  CE2 PHE A  79      26.908 -26.808  11.220  1.00  0.98           C
ATOM   1249  CZ  PHE A  79      26.566 -26.139  10.086  1.00  0.98           C
ATOM      0  H   PHE A  79      29.799 -23.203  12.957  1.00  0.98           H   new
ATOM      0  HA  PHE A  79      29.421 -25.552  13.948  1.00  0.98           H   new
ATOM      0  HB2 PHE A  79      30.747 -24.737  11.590  1.00  0.98           H   new
ATOM      0  HB3 PHE A  79      30.778 -26.249  11.971  1.00  0.98           H   new
ATOM      0  HD1 PHE A  79      29.175 -24.300   9.838  1.00  0.98           H   new
ATOM      0  HD2 PHE A  79      28.291 -27.025  12.600  1.00  0.98           H   new
ATOM      0  HE1 PHE A  79      27.164 -24.728   8.790  1.00  0.98           H   new
ATOM      0  HE2 PHE A  79      26.328 -27.443  11.575  1.00  0.98           H   new
ATOM      0  HZ  PHE A  79      25.758 -26.326   9.665  1.00  0.98           H   new
ATOM   1259  N   GLU A  80      32.492 -24.587  14.120  1.00  0.96           N
ATOM   1260  CA  GLU A  80      33.760 -24.887  14.782  1.00  0.96           C
ATOM   1261  C   GLU A  80      33.587 -24.931  16.300  1.00  0.96           C
ATOM   1262  O   GLU A  80      34.028 -25.878  16.957  1.00  0.96           O
ATOM   1263  CB  GLU A  80      34.856 -23.871  14.408  1.00  0.96           C
ATOM   1264  CG  GLU A  80      36.232 -24.177  15.059  1.00  0.96           C
ATOM   1265  CD  GLU A  80      37.378 -23.252  14.651  1.00  0.96           C
ATOM   1266  OE1 GLU A  80      37.179 -22.373  13.851  1.00  0.96           O
ATOM   1267  OE2 GLU A  80      38.461 -23.445  15.151  1.00  0.96           O1-
ATOM      0  H   GLU A  80      32.475 -23.849  13.679  1.00  0.96           H   new
ATOM      0  HA  GLU A  80      34.042 -25.761  14.471  1.00  0.96           H   new
ATOM      0  HB2 GLU A  80      34.958 -23.857  13.444  1.00  0.96           H   new
ATOM      0  HB3 GLU A  80      34.570 -22.984  14.676  1.00  0.96           H   new
ATOM      0  HG2 GLU A  80      36.132 -24.135  16.023  1.00  0.96           H   new
ATOM      0  HG3 GLU A  80      36.480 -25.089  14.839  1.00  0.96           H   new
ATOM   1274  N   ASP A  81      32.897 -23.936  16.855  1.00  0.93           N
ATOM   1275  CA  ASP A  81      32.682 -23.850  18.298  1.00  0.93           C
ATOM   1276  C   ASP A  81      31.820 -24.984  18.865  1.00  0.93           C
ATOM   1277  O   ASP A  81      31.946 -25.331  20.042  1.00  0.93           O
ATOM   1278  CB  ASP A  81      32.157 -22.474  18.666  1.00  0.93           C
ATOM   1279  CG  ASP A  81      33.280 -21.415  18.586  1.00  0.93           C
ATOM   1280  OD1 ASP A  81      34.422 -21.806  18.481  1.00  0.93           O
ATOM   1281  OD2 ASP A  81      32.999 -20.247  18.640  1.00  0.93           O1-
ATOM      0  H   ASP A  81      32.541 -23.294  16.407  1.00  0.93           H   new
ATOM      0  HA  ASP A  81      33.545 -23.972  18.723  1.00  0.93           H   new
ATOM      0  HB2 ASP A  81      31.433 -22.229  18.068  1.00  0.93           H   new
ATOM      0  HB3 ASP A  81      31.789 -22.493  19.563  1.00  0.93           H   new
ATOM   1286  N   ASN A  82      30.998 -25.611  18.018  1.00  0.88           N
ATOM   1287  CA  ASN A  82      30.189 -26.758  18.428  1.00  0.88           C
ATOM   1288  C   ASN A  82      30.895 -28.078  18.112  1.00  0.88           C
ATOM   1289  O   ASN A  82      30.295 -29.146  18.240  1.00  0.88           O
ATOM   1290  CB  ASN A  82      28.850 -26.775  17.712  1.00  0.88           C
ATOM   1291  CG  ASN A  82      27.858 -25.744  18.155  1.00  0.88           C
ATOM   1292  ND2 ASN A  82      27.755 -24.726  17.382  1.00  0.88           N
ATOM   1293  OD1 ASN A  82      27.185 -25.873  19.194  1.00  0.88           O
ATOM      0  H   ASN A  82      30.896 -25.383  17.195  1.00  0.88           H   new
ATOM      0  HA  ASN A  82      30.056 -26.669  19.385  1.00  0.88           H   new
ATOM      0  HB2 ASN A  82      29.009 -26.658  16.762  1.00  0.88           H   new
ATOM      0  HB3 ASN A  82      28.452 -27.652  17.827  1.00  0.88           H   new
ATOM      0 HD21 ASN A  82      27.203 -24.095  17.573  1.00  0.88           H   new
ATOM      0 HD22 ASN A  82      28.238 -24.674  16.673  1.00  0.88           H   new
ATOM   1300  N   GLU A  83      32.170 -28.005  17.711  1.00  0.83           N
ATOM   1301  CA  GLU A  83      32.986 -29.160  17.344  1.00  0.83           C
ATOM   1302  C   GLU A  83      32.341 -30.023  16.260  1.00  0.83           C
ATOM   1303  O   GLU A  83      32.382 -31.254  16.324  1.00  0.83           O
ATOM   1304  CB  GLU A  83      33.309 -30.019  18.576  1.00  0.83           C
ATOM   1305  CG  GLU A  83      34.108 -29.284  19.661  1.00  0.83           C
ATOM   1306  CD  GLU A  83      34.531 -30.173  20.822  1.00  0.83           C
ATOM   1307  OE1 GLU A  83      34.170 -31.326  20.835  1.00  0.83           O
ATOM   1308  OE2 GLU A  83      35.219 -29.687  21.689  1.00  0.83           O1-
ATOM      0  H   GLU A  83      32.592 -27.259  17.645  1.00  0.83           H   new
ATOM      0  HA  GLU A  83      33.810 -28.804  16.976  1.00  0.83           H   new
ATOM      0  HB2 GLU A  83      32.479 -30.340  18.961  1.00  0.83           H   new
ATOM      0  HB3 GLU A  83      33.810 -30.799  18.292  1.00  0.83           H   new
ATOM      0  HG2 GLU A  83      34.900 -28.893  19.259  1.00  0.83           H   new
ATOM      0  HG3 GLU A  83      33.573 -28.551  20.004  1.00  0.83           H   new
ATOM   1315  N   ILE A  84      31.789 -29.370  15.240  1.00  0.78           N
ATOM   1316  CA  ILE A  84      31.172 -30.060  14.122  1.00  0.78           C
ATOM   1317  C   ILE A  84      32.037 -29.942  12.883  1.00  0.78           C
ATOM   1318  O   ILE A  84      32.300 -28.839  12.396  1.00  0.78           O
ATOM   1319  CB  ILE A  84      29.799 -29.442  13.812  1.00  0.78           C
ATOM   1320  CG1 ILE A  84      28.885 -29.574  15.011  1.00  0.78           C
ATOM   1321  CG2 ILE A  84      29.178 -30.083  12.578  1.00  0.78           C
ATOM   1322  CD1 ILE A  84      27.632 -28.760  14.909  1.00  0.78           C
ATOM      0  H   ILE A  84      31.764 -28.512  15.181  1.00  0.78           H   new
ATOM      0  HA  ILE A  84      31.072 -30.994  14.365  1.00  0.78           H   new
ATOM      0  HB  ILE A  84      29.922 -28.499  13.622  1.00  0.78           H   new
ATOM      0 HG12 ILE A  84      28.646 -30.507  15.124  1.00  0.78           H   new
ATOM      0 HG13 ILE A  84      29.370 -29.307  15.808  1.00  0.78           H   new
ATOM      0 HG21 ILE A  84      28.314 -29.678  12.403  1.00  0.78           H   new
ATOM      0 HG22 ILE A  84      29.760 -29.946  11.814  1.00  0.78           H   new
ATOM      0 HG23 ILE A  84      29.063 -31.034  12.730  1.00  0.78           H   new
ATOM      0 HD11 ILE A  84      27.095 -28.891  15.706  1.00  0.78           H   new
ATOM      0 HD12 ILE A  84      27.862 -27.821  14.825  1.00  0.78           H   new
ATOM      0 HD13 ILE A  84      27.126 -29.040  14.130  1.00  0.78           H   new
ATOM   1334  N   ASP A  85      32.463 -31.069  12.320  1.00  0.73           N
ATOM   1335  CA  ASP A  85      33.280 -30.958  11.122  1.00  0.73           C
ATOM   1336  C   ASP A  85      32.389 -30.754   9.926  1.00  0.73           C
ATOM   1337  O   ASP A  85      32.033 -31.696   9.221  1.00  0.73           O
ATOM   1338  CB  ASP A  85      34.187 -32.184  10.913  1.00  0.73           C
ATOM   1339  CG  ASP A  85      35.185 -32.095   9.643  1.00  0.73           C
ATOM   1340  OD1 ASP A  85      34.998 -31.264   8.746  1.00  0.73           O
ATOM   1341  OD2 ASP A  85      36.130 -32.854   9.628  1.00  0.73           O1-
ATOM      0  H   ASP A  85      32.301 -31.866  12.598  1.00  0.73           H   new
ATOM      0  HA  ASP A  85      33.866 -30.193  11.233  1.00  0.73           H   new
ATOM      0  HB2 ASP A  85      34.718 -32.316  11.714  1.00  0.73           H   new
ATOM      0  HB3 ASP A  85      33.627 -32.969  10.811  1.00  0.73           H   new
ATOM   1346  N   LEU A  86      32.015 -29.500   9.730  1.00  0.70           N
ATOM   1347  CA  LEU A  86      31.208 -29.098   8.601  1.00  0.70           C
ATOM   1348  C   LEU A  86      31.378 -27.617   8.353  1.00  0.70           C
ATOM   1349  O   LEU A  86      31.116 -26.791   9.227  1.00  0.70           O
ATOM   1350  CB  LEU A  86      29.736 -29.436   8.812  1.00  0.70           C
ATOM   1351  CG  LEU A  86      28.807 -29.087   7.651  1.00  0.70           C
ATOM   1352  CD1 LEU A  86      29.215 -29.909   6.429  1.00  0.70           C
ATOM   1353  CD2 LEU A  86      27.395 -29.427   8.050  1.00  0.70           C
ATOM      0  H   LEU A  86      32.227 -28.854  10.256  1.00  0.70           H   new
ATOM      0  HA  LEU A  86      31.511 -29.592   7.823  1.00  0.70           H   new
ATOM      0  HB2 LEU A  86      29.661 -30.386   8.991  1.00  0.70           H   new
ATOM      0  HB3 LEU A  86      29.425 -28.973   9.605  1.00  0.70           H   new
ATOM      0  HG  LEU A  86      28.866 -28.143   7.436  1.00  0.70           H   new
ATOM      0 HD11 LEU A  86      28.631 -29.695   5.685  1.00  0.70           H   new
ATOM      0 HD12 LEU A  86      30.132 -29.701   6.190  1.00  0.70           H   new
ATOM      0 HD13 LEU A  86      29.142 -30.854   6.635  1.00  0.70           H   new
ATOM      0 HD21 LEU A  86      26.792 -29.211   7.322  1.00  0.70           H   new
ATOM      0 HD22 LEU A  86      27.334 -30.374   8.249  1.00  0.70           H   new
ATOM      0 HD23 LEU A  86      27.149 -28.915   8.836  1.00  0.70           H   new
ATOM   1365  N   SER A  87      31.792 -27.279   7.153  1.00  0.69           N
ATOM   1366  CA  SER A  87      31.953 -25.891   6.783  1.00  0.69           C
ATOM   1367  C   SER A  87      30.994 -25.503   5.696  1.00  0.69           C
ATOM   1368  O   SER A  87      30.521 -26.354   4.949  1.00  0.69           O
ATOM   1369  CB  SER A  87      33.363 -25.638   6.330  1.00  0.69           C
ATOM   1370  OG  SER A  87      33.677 -26.378   5.167  1.00  0.69           O
ATOM      0  H   SER A  87      31.987 -27.841   6.532  1.00  0.69           H   new
ATOM      0  HA  SER A  87      31.762 -25.349   7.565  1.00  0.69           H   new
ATOM      0  HB2 SER A  87      33.482 -24.692   6.154  1.00  0.69           H   new
ATOM      0  HB3 SER A  87      33.979 -25.874   7.041  1.00  0.69           H   new
ATOM      0  HG  SER A  87      34.424 -26.750   5.265  1.00  0.69           H   new
ATOM   1376  N   VAL A  88      30.750 -24.218   5.590  1.00  0.70           N
ATOM   1377  CA  VAL A  88      29.943 -23.646   4.544  1.00  0.70           C
ATOM   1378  C   VAL A  88      30.826 -22.849   3.611  1.00  0.70           C
ATOM   1379  O   VAL A  88      31.643 -22.029   4.046  1.00  0.70           O
ATOM   1380  CB  VAL A  88      28.869 -22.723   5.152  1.00  0.70           C
ATOM   1381  CG1 VAL A  88      28.026 -22.068   4.051  1.00  0.70           C
ATOM   1382  CG2 VAL A  88      28.005 -23.540   6.103  1.00  0.70           C
ATOM      0  H   VAL A  88      31.059 -23.636   6.142  1.00  0.70           H   new
ATOM      0  HA  VAL A  88      29.506 -24.358   4.052  1.00  0.70           H   new
ATOM      0  HB  VAL A  88      29.295 -22.005   5.646  1.00  0.70           H   new
ATOM      0 HG11 VAL A  88      27.357 -21.492   4.454  1.00  0.70           H   new
ATOM      0 HG12 VAL A  88      28.600 -21.541   3.474  1.00  0.70           H   new
ATOM      0 HG13 VAL A  88      27.586 -22.756   3.527  1.00  0.70           H   new
ATOM      0 HG21 VAL A  88      27.324 -22.970   6.493  1.00  0.70           H   new
ATOM      0 HG22 VAL A  88      27.580 -24.263   5.615  1.00  0.70           H   new
ATOM      0 HG23 VAL A  88      28.560 -23.909   6.808  1.00  0.70           H   new
ATOM   1392  N   VAL A  89      30.702 -23.137   2.332  1.00  0.73           N
ATOM   1393  CA  VAL A  89      31.454 -22.420   1.323  1.00  0.73           C
ATOM   1394  C   VAL A  89      30.543 -21.822   0.289  1.00  0.73           C
ATOM   1395  O   VAL A  89      29.796 -22.550  -0.368  1.00  0.73           O
ATOM   1396  CB  VAL A  89      32.476 -23.345   0.645  1.00  0.73           C
ATOM   1397  CG1 VAL A  89      33.177 -22.608  -0.459  1.00  0.73           C
ATOM   1398  CG2 VAL A  89      33.516 -23.775   1.687  1.00  0.73           C
ATOM      0  H   VAL A  89      30.183 -23.750   2.023  1.00  0.73           H   new
ATOM      0  HA  VAL A  89      31.928 -21.700   1.769  1.00  0.73           H   new
ATOM      0  HB  VAL A  89      32.019 -24.118   0.278  1.00  0.73           H   new
ATOM      0 HG11 VAL A  89      33.821 -23.197  -0.883  1.00  0.73           H   new
ATOM      0 HG12 VAL A  89      32.527 -22.314  -1.116  1.00  0.73           H   new
ATOM      0 HG13 VAL A  89      33.637 -21.837  -0.092  1.00  0.73           H   new
ATOM      0 HG21 VAL A  89      34.168 -24.360   1.271  1.00  0.73           H   new
ATOM      0 HG22 VAL A  89      33.965 -22.991   2.040  1.00  0.73           H   new
ATOM      0 HG23 VAL A  89      33.074 -24.246   2.410  1.00  0.73           H   new
ATOM   1408  N   VAL A  90      30.638 -20.513   0.115  1.00  0.79           N
ATOM   1409  CA  VAL A  90      29.820 -19.848  -0.867  1.00  0.79           C
ATOM   1410  C   VAL A  90      30.679 -19.552  -2.083  1.00  0.79           C
ATOM   1411  O   VAL A  90      31.765 -18.979  -1.981  1.00  0.79           O
ATOM   1412  CB  VAL A  90      29.215 -18.560  -0.278  1.00  0.79           C
ATOM   1413  CG1 VAL A  90      28.334 -17.865  -1.310  1.00  0.79           C
ATOM   1414  CG2 VAL A  90      28.431 -18.899   1.010  1.00  0.79           C
ATOM      0  H   VAL A  90      31.168 -19.999   0.555  1.00  0.79           H   new
ATOM      0  HA  VAL A  90      29.080 -20.417  -1.130  1.00  0.79           H   new
ATOM      0  HB  VAL A  90      29.927 -17.943  -0.046  1.00  0.79           H   new
ATOM      0 HG11 VAL A  90      27.961 -17.057  -0.925  1.00  0.79           H   new
ATOM      0 HG12 VAL A  90      28.866 -17.636  -2.088  1.00  0.79           H   new
ATOM      0 HG13 VAL A  90      27.614 -18.459  -1.574  1.00  0.79           H   new
ATOM      0 HG21 VAL A  90      28.050 -18.087   1.380  1.00  0.79           H   new
ATOM      0 HG22 VAL A  90      27.719 -19.523   0.801  1.00  0.79           H   new
ATOM      0 HG23 VAL A  90      29.031 -19.299   1.658  1.00  0.79           H   new
ATOM   1424  N   GLN A  91      30.200 -20.010  -3.220  1.00  0.87           N
ATOM   1425  CA  GLN A  91      30.868 -19.884  -4.507  1.00  0.87           C
ATOM   1426  C   GLN A  91      30.448 -18.614  -5.218  1.00  0.87           C
ATOM   1427  O   GLN A  91      29.628 -17.876  -4.700  1.00  0.87           O
ATOM   1428  CB  GLN A  91      30.604 -21.127  -5.334  1.00  0.87           C
ATOM   1429  CG  GLN A  91      31.301 -22.378  -4.802  1.00  0.87           C
ATOM   1430  CD  GLN A  91      32.799 -22.304  -5.002  1.00  0.87           C
ATOM   1431  NE2 GLN A  91      33.574 -22.397  -3.941  1.00  0.87           N
ATOM   1432  OE1 GLN A  91      33.244 -22.173  -6.146  1.00  0.87           O
ATOM      0  H   GLN A  91      29.446 -20.421  -3.271  1.00  0.87           H   new
ATOM      0  HA  GLN A  91      31.826 -19.812  -4.370  1.00  0.87           H   new
ATOM      0  HB2 GLN A  91      29.648 -21.288  -5.365  1.00  0.87           H   new
ATOM      0  HB3 GLN A  91      30.895 -20.967  -6.245  1.00  0.87           H   new
ATOM      0  HG2 GLN A  91      31.104 -22.483  -3.858  1.00  0.87           H   new
ATOM      0  HG3 GLN A  91      30.951 -23.162  -5.254  1.00  0.87           H   new
ATOM      0 HE21 GLN A  91      33.225 -22.487  -3.160  1.00  0.87           H   new
ATOM      0 HE22 GLN A  91      34.429 -22.367  -4.029  1.00  0.87           H   new
ATOM   1441  N   GLU A  92      31.060 -18.315  -6.366  1.00  0.95           N
ATOM   1442  CA  GLU A  92      30.720 -17.095  -7.114  1.00  0.95           C
ATOM   1443  C   GLU A  92      29.216 -16.926  -7.392  1.00  0.95           C
ATOM   1444  O   GLU A  92      28.687 -15.833  -7.193  1.00  0.95           O
ATOM   1445  CB  GLU A  92      31.475 -17.090  -8.449  1.00  0.95           C
ATOM   1446  CG  GLU A  92      31.196 -15.879  -9.351  1.00  0.95           C
ATOM   1447  CD  GLU A  92      31.994 -15.893 -10.655  1.00  0.95           C
ATOM   1448  OE1 GLU A  92      32.987 -16.576 -10.708  1.00  0.95           O
ATOM   1449  OE2 GLU A  92      31.566 -15.264 -11.619  1.00  0.95           O1-
ATOM      0  H   GLU A  92      31.671 -18.800  -6.729  1.00  0.95           H   new
ATOM      0  HA  GLU A  92      30.984 -16.351  -6.550  1.00  0.95           H   new
ATOM      0  HB2 GLU A  92      32.427 -17.127  -8.266  1.00  0.95           H   new
ATOM      0  HB3 GLU A  92      31.248 -17.898  -8.936  1.00  0.95           H   new
ATOM      0  HG2 GLU A  92      30.249 -15.852  -9.560  1.00  0.95           H   new
ATOM      0  HG3 GLU A  92      31.402 -15.067  -8.863  1.00  0.95           H   new
ATOM   1456  N   ASP A  93      28.567 -18.022  -7.825  1.00  1.01           N
ATOM   1457  CA  ASP A  93      27.133 -18.158  -8.163  1.00  1.01           C
ATOM   1458  C   ASP A  93      26.984 -18.672  -9.591  1.00  1.01           C
ATOM   1459  O   ASP A  93      27.828 -18.351 -10.436  1.00  1.01           O
ATOM   1460  CB  ASP A  93      26.338 -16.827  -8.167  1.00  1.01           C
ATOM   1461  CG  ASP A  93      26.769 -15.837  -9.308  1.00  1.01           C
ATOM   1462  OD1 ASP A  93      27.581 -16.224 -10.141  1.00  1.01           O
ATOM   1463  OD2 ASP A  93      26.267 -14.726  -9.345  1.00  1.01           O1-
ATOM      0  H   ASP A  93      28.987 -18.764  -7.938  1.00  1.01           H   new
ATOM      0  HA  ASP A  93      26.787 -18.750  -7.477  1.00  1.01           H   new
ATOM      0  HB2 ASP A  93      25.393 -17.024  -8.261  1.00  1.01           H   new
ATOM      0  HB3 ASP A  93      26.452 -16.389  -7.309  1.00  1.01           H   new
ATOM   1468  N   PRO A  94      25.944 -19.462  -9.913  1.00  1.04           N
ATOM   1469  CA  PRO A  94      25.579 -19.794 -11.254  1.00  1.04           C
ATOM   1470  C   PRO A  94      24.952 -18.531 -11.776  1.00  1.04           C
ATOM   1471  O   PRO A  94      24.379 -17.766 -11.004  1.00  1.04           O
ATOM   1472  CB  PRO A  94      24.583 -20.934 -11.083  1.00  1.04           C
ATOM   1473  CG  PRO A  94      23.950 -20.658  -9.757  1.00  1.04           C
ATOM   1474  CD  PRO A  94      25.064 -20.054  -8.910  1.00  1.04           C
ATOM      0  HA  PRO A  94      26.282 -20.073 -11.861  1.00  1.04           H   new
ATOM      0  HB2 PRO A  94      23.926 -20.943 -11.796  1.00  1.04           H   new
ATOM      0  HB3 PRO A  94      25.025 -21.797 -11.094  1.00  1.04           H   new
ATOM      0  HG2 PRO A  94      23.203 -20.045  -9.844  1.00  1.04           H   new
ATOM      0  HG3 PRO A  94      23.605 -21.471  -9.356  1.00  1.04           H   new
ATOM      0  HD2 PRO A  94      24.725 -19.389  -8.290  1.00  1.04           H   new
ATOM      0  HD3 PRO A  94      25.521 -20.727  -8.382  1.00  1.04           H   new
ATOM   1482  N   LYS A  95      24.959 -18.342 -13.073  1.00  1.03           N
ATOM   1483  CA  LYS A  95      24.306 -17.168 -13.628  1.00  1.03           C
ATOM   1484  C   LYS A  95      22.802 -17.437 -13.845  1.00  1.03           C
ATOM   1485  O   LYS A  95      21.996 -16.504 -14.030  1.00  1.03           O
ATOM   1486  CB  LYS A  95      25.065 -16.768 -14.884  1.00  1.03           C
ATOM   1487  CG  LYS A  95      26.547 -16.398 -14.612  1.00  1.03           C
ATOM   1488  CD  LYS A  95      26.659 -15.150 -13.715  1.00  1.03           C
ATOM   1489  CE  LYS A  95      28.126 -14.727 -13.453  1.00  1.03           C
ATOM   1490  NZ  LYS A  95      28.795 -15.624 -12.465  1.00  1.03           N1+
ATOM      0  H   LYS A  95      25.327 -18.866 -13.647  1.00  1.03           H   new
ATOM      0  HA  LYS A  95      24.334 -16.416 -13.016  1.00  1.03           H   new
ATOM      0  HB2 LYS A  95      25.032 -17.499 -15.521  1.00  1.03           H   new
ATOM      0  HB3 LYS A  95      24.620 -16.012 -15.297  1.00  1.03           H   new
ATOM      0  HG2 LYS A  95      26.996 -17.145 -14.187  1.00  1.03           H   new
ATOM      0  HG3 LYS A  95      27.001 -16.236 -15.453  1.00  1.03           H   new
ATOM      0  HD2 LYS A  95      26.184 -14.414 -14.132  1.00  1.03           H   new
ATOM      0  HD3 LYS A  95      26.221 -15.326 -12.867  1.00  1.03           H   new
ATOM      0  HE2 LYS A  95      28.620 -14.740 -14.288  1.00  1.03           H   new
ATOM      0  HE3 LYS A  95      28.146 -13.814 -13.126  1.00  1.03           H   new
ATOM      0  HZ1 LYS A  95      29.633 -15.353 -12.338  1.00  1.03           H   new
ATOM      0  HZ2 LYS A  95      28.354 -15.596 -11.692  1.00  1.03           H   new
ATOM      0  HZ3 LYS A  95      28.797 -16.458 -12.775  1.00  1.03           H   new
ATOM   1504  N   TYR A  96      22.469 -18.738 -13.761  1.00  0.98           N
ATOM   1505  CA  TYR A  96      21.133 -19.312 -13.884  1.00  0.98           C
ATOM   1506  C   TYR A  96      20.846 -20.288 -12.732  1.00  0.98           C
ATOM   1507  O   TYR A  96      21.452 -21.362 -12.613  1.00  0.98           O
ATOM   1508  CB  TYR A  96      20.972 -19.967 -15.269  1.00  0.98           C
ATOM   1509  CG  TYR A  96      19.678 -20.779 -15.510  1.00  0.98           C
ATOM   1510  CD1 TYR A  96      18.514 -20.535 -14.801  1.00  0.98           C
ATOM   1511  CD2 TYR A  96      19.679 -21.768 -16.488  1.00  0.98           C
ATOM   1512  CE1 TYR A  96      17.387 -21.287 -15.032  1.00  0.98           C
ATOM   1513  CE2 TYR A  96      18.546 -22.510 -16.724  1.00  0.98           C
ATOM   1514  CZ  TYR A  96      17.411 -22.279 -15.993  1.00  0.98           C
ATOM   1515  OH  TYR A  96      16.297 -23.045 -16.215  1.00  0.98           O
ATOM      0  H   TYR A  96      23.065 -19.342 -13.621  1.00  0.98           H   new
ATOM      0  HA  TYR A  96      20.472 -18.606 -13.815  1.00  0.98           H   new
ATOM      0  HB2 TYR A  96      21.021 -19.269 -15.941  1.00  0.98           H   new
ATOM      0  HB3 TYR A  96      21.730 -20.555 -15.415  1.00  0.98           H   new
ATOM      0  HD1 TYR A  96      18.495 -19.858 -14.164  1.00  0.98           H   new
ATOM      0  HD2 TYR A  96      20.449 -21.928 -16.984  1.00  0.98           H   new
ATOM      0  HE1 TYR A  96      16.612 -21.129 -14.543  1.00  0.98           H   new
ATOM      0  HE2 TYR A  96      18.550 -23.169 -17.380  1.00  0.98           H   new
ATOM      0  HH  TYR A  96      15.609 -22.595 -16.044  1.00  0.98           H   new
ATOM   1525  N   TYR A  97      19.872 -19.937 -11.898  1.00  0.91           N
ATOM   1526  CA  TYR A  97      19.551 -20.721 -10.713  1.00  0.91           C
ATOM   1527  C   TYR A  97      18.582 -21.864 -10.997  1.00  0.91           C
ATOM   1528  O   TYR A  97      17.380 -21.810 -10.681  1.00  0.91           O
ATOM   1529  CB  TYR A  97      19.043 -19.797  -9.616  1.00  0.91           C
ATOM   1530  CG  TYR A  97      20.119 -18.852  -9.132  1.00  0.91           C
ATOM   1531  CD1 TYR A  97      20.266 -17.631  -9.746  1.00  0.91           C
ATOM   1532  CD2 TYR A  97      20.960 -19.198  -8.076  1.00  0.91           C
ATOM   1533  CE1 TYR A  97      21.230 -16.772  -9.332  1.00  0.91           C
ATOM   1534  CE2 TYR A  97      21.925 -18.309  -7.654  1.00  0.91           C
ATOM   1535  CZ  TYR A  97      22.054 -17.098  -8.283  1.00  0.91           C
ATOM   1536  OH  TYR A  97      22.999 -16.198  -7.882  1.00  0.91           O
ATOM      0  H   TYR A  97      19.380 -19.239 -12.004  1.00  0.91           H   new
ATOM      0  HA  TYR A  97      20.366 -21.152 -10.410  1.00  0.91           H   new
ATOM      0  HB2 TYR A  97      18.289 -19.285  -9.948  1.00  0.91           H   new
ATOM      0  HB3 TYR A  97      18.720 -20.327  -8.871  1.00  0.91           H   new
ATOM      0  HD1 TYR A  97      19.703 -17.394 -10.447  1.00  0.91           H   new
ATOM      0  HD2 TYR A  97      20.871 -20.024  -7.658  1.00  0.91           H   new
ATOM      0  HE1 TYR A  97      21.334 -15.954  -9.763  1.00  0.91           H   new
ATOM      0  HE2 TYR A  97      22.486 -18.530  -6.946  1.00  0.91           H   new
ATOM      0  HH  TYR A  97      23.433 -16.516  -7.237  1.00  0.91           H   new
ATOM   1546  N   LYS A  98      19.151 -22.909 -11.588  1.00  0.84           N
ATOM   1547  CA  LYS A  98      18.442 -24.129 -11.980  1.00  0.84           C
ATOM   1548  C   LYS A  98      17.874 -24.824 -10.748  1.00  0.84           C
ATOM   1549  O   LYS A  98      18.476 -24.769  -9.683  1.00  0.84           O
ATOM   1550  CB  LYS A  98      19.394 -25.077 -12.701  1.00  0.84           C
ATOM   1551  CG  LYS A  98      19.863 -24.582 -14.052  1.00  0.84           C
ATOM   1552  CD  LYS A  98      20.814 -25.574 -14.708  1.00  0.84           C
ATOM   1553  CE  LYS A  98      21.304 -25.076 -16.059  1.00  0.84           C
ATOM   1554  NZ  LYS A  98      22.263 -26.033 -16.685  1.00  0.84           N1+
ATOM      0  H   LYS A  98      19.989 -22.931 -11.780  1.00  0.84           H   new
ATOM      0  HA  LYS A  98      17.715 -23.887 -12.575  1.00  0.84           H   new
ATOM      0  HB2 LYS A  98      20.169 -25.230 -12.138  1.00  0.84           H   new
ATOM      0  HB3 LYS A  98      18.954 -25.934 -12.817  1.00  0.84           H   new
ATOM      0  HG2 LYS A  98      19.097 -24.436 -14.629  1.00  0.84           H   new
ATOM      0  HG3 LYS A  98      20.307 -23.726 -13.948  1.00  0.84           H   new
ATOM      0  HD2 LYS A  98      21.574 -25.728 -14.125  1.00  0.84           H   new
ATOM      0  HD3 LYS A  98      20.365 -26.427 -14.821  1.00  0.84           H   new
ATOM      0  HE2 LYS A  98      20.546 -24.944 -16.650  1.00  0.84           H   new
ATOM      0  HE3 LYS A  98      21.733 -24.213 -15.950  1.00  0.84           H   new
ATOM      0  HZ1 LYS A  98      22.530 -25.714 -17.472  1.00  0.84           H   new
ATOM      0  HZ2 LYS A  98      22.968 -26.138 -16.153  1.00  0.84           H   new
ATOM      0  HZ3 LYS A  98      21.863 -26.819 -16.805  1.00  0.84           H   new
ATOM   1568  N   ARG A  99      16.735 -25.486 -10.878  1.00  0.78           N
ATOM   1569  CA  ARG A  99      16.156 -26.177  -9.728  1.00  0.78           C
ATOM   1570  C   ARG A  99      16.919 -27.434  -9.341  1.00  0.78           C
ATOM   1571  O   ARG A  99      17.740 -27.937 -10.110  1.00  0.78           O
ATOM   1572  CB  ARG A  99      14.685 -26.508  -9.949  1.00  0.78           C
ATOM   1573  CG  ARG A  99      14.382 -27.534 -11.011  1.00  0.78           C
ATOM   1574  CD  ARG A  99      12.916 -27.818 -11.075  1.00  0.78           C
ATOM   1575  NE  ARG A  99      12.577 -28.745 -12.153  1.00  0.78           N
ATOM   1576  CZ  ARG A  99      12.588 -30.091 -12.048  1.00  0.78           C
ATOM   1577  NH1 ARG A  99      12.920 -30.664 -10.912  1.00  0.78           N1+
ATOM   1578  NH2 ARG A  99      12.262 -30.837 -13.090  1.00  0.78           N
ATOM      0  H   ARG A  99      16.285 -25.550 -11.608  1.00  0.78           H   new
ATOM      0  HA  ARG A  99      16.229 -25.554  -8.988  1.00  0.78           H   new
ATOM      0  HB2 ARG A  99      14.314 -26.821  -9.109  1.00  0.78           H   new
ATOM      0  HB3 ARG A  99      14.220 -25.688 -10.177  1.00  0.78           H   new
ATOM      0  HG2 ARG A  99      14.691 -27.214 -11.873  1.00  0.78           H   new
ATOM      0  HG3 ARG A  99      14.866 -28.353 -10.822  1.00  0.78           H   new
ATOM      0  HD2 ARG A  99      12.623 -28.189 -10.228  1.00  0.78           H   new
ATOM      0  HD3 ARG A  99      12.433 -26.987 -11.202  1.00  0.78           H   new
ATOM      0  HE  ARG A  99      12.354 -28.407 -12.912  1.00  0.78           H   new
ATOM      0 HH11 ARG A  99      13.131 -30.181 -10.232  1.00  0.78           H   new
ATOM      0 HH12 ARG A  99      12.926 -31.522 -10.849  1.00  0.78           H   new
ATOM      0 HH21 ARG A  99      12.043 -30.465 -13.834  1.00  0.78           H   new
ATOM      0 HH22 ARG A  99      12.269 -31.694 -13.024  1.00  0.78           H   new
ATOM   1592  N   ALA A 100      16.642 -27.931  -8.138  1.00  0.74           N
ATOM   1593  CA  ALA A 100      17.250 -29.155  -7.618  1.00  0.74           C
ATOM   1594  C   ALA A 100      16.169 -29.896  -6.809  1.00  0.74           C
ATOM   1595  O   ALA A 100      15.253 -29.245  -6.297  1.00  0.74           O
ATOM   1596  CB  ALA A 100      18.474 -28.821  -6.756  1.00  0.74           C
ATOM      0  H   ALA A 100      16.088 -27.562  -7.593  1.00  0.74           H   new
ATOM      0  HA  ALA A 100      17.565 -29.721  -8.340  1.00  0.74           H   new
ATOM      0  HB1 ALA A 100      18.866 -29.642  -6.419  1.00  0.74           H   new
ATOM      0  HB2 ALA A 100      19.128 -28.347  -7.293  1.00  0.74           H   new
ATOM      0  HB3 ALA A 100      18.203 -28.263  -6.011  1.00  0.74           H   new
ATOM   1602  N   PRO A 101      16.214 -31.241  -6.725  1.00  0.71           N
ATOM   1603  CA  PRO A 101      15.255 -32.113  -6.050  1.00  0.71           C
ATOM   1604  C   PRO A 101      15.157 -32.118  -4.520  1.00  0.71           C
ATOM   1605  O   PRO A 101      14.161 -32.619  -3.997  1.00  0.71           O
ATOM   1606  CB  PRO A 101      15.703 -33.501  -6.523  1.00  0.71           C
ATOM   1607  CG  PRO A 101      17.160 -33.361  -6.852  1.00  0.71           C
ATOM   1608  CD  PRO A 101      17.303 -31.980  -7.405  1.00  0.71           C
ATOM      0  HA  PRO A 101      14.366 -31.800  -6.279  1.00  0.71           H   new
ATOM      0  HB2 PRO A 101      15.563 -34.167  -5.832  1.00  0.71           H   new
ATOM      0  HB3 PRO A 101      15.196 -33.786  -7.299  1.00  0.71           H   new
ATOM      0  HG2 PRO A 101      17.711 -33.482  -6.063  1.00  0.71           H   new
ATOM      0  HG3 PRO A 101      17.440 -34.028  -7.498  1.00  0.71           H   new
ATOM      0  HD2 PRO A 101      18.174 -31.601  -7.207  1.00  0.71           H   new
ATOM      0  HD3 PRO A 101      17.200 -31.966  -8.369  1.00  0.71           H   new
ATOM   1616  N   ARG A 102      16.137 -31.599  -3.780  1.00  0.71           N
ATOM   1617  CA  ARG A 102      16.026 -31.713  -2.326  1.00  0.71           C
ATOM   1618  C   ARG A 102      15.633 -30.387  -1.687  1.00  0.71           C
ATOM   1619  O   ARG A 102      15.667 -29.335  -2.338  1.00  0.71           O
ATOM   1620  CB  ARG A 102      17.327 -32.249  -1.748  1.00  0.71           C
ATOM   1621  CG  ARG A 102      17.676 -33.661  -2.227  1.00  0.71           C
ATOM   1622  CD  ARG A 102      18.980 -34.129  -1.705  1.00  0.71           C
ATOM   1623  NE  ARG A 102      19.359 -35.415  -2.253  1.00  0.71           N
ATOM   1624  CZ  ARG A 102      19.109 -36.614  -1.683  1.00  0.71           C
ATOM   1625  NH1 ARG A 102      18.484 -36.688  -0.521  1.00  0.71           N1+
ATOM   1626  NH2 ARG A 102      19.498 -37.724  -2.287  1.00  0.71           N
ATOM      0  H   ARG A 102      16.837 -31.198  -4.078  1.00  0.71           H   new
ATOM      0  HA  ARG A 102      15.316 -32.341  -2.121  1.00  0.71           H   new
ATOM      0  HB2 ARG A 102      18.050 -31.647  -1.986  1.00  0.71           H   new
ATOM      0  HB3 ARG A 102      17.266 -32.250  -0.780  1.00  0.71           H   new
ATOM      0  HG2 ARG A 102      16.979 -34.276  -1.948  1.00  0.71           H   new
ATOM      0  HG3 ARG A 102      17.695 -33.675  -3.197  1.00  0.71           H   new
ATOM      0  HD2 ARG A 102      19.665 -33.475  -1.916  1.00  0.71           H   new
ATOM      0  HD3 ARG A 102      18.936 -34.192  -0.738  1.00  0.71           H   new
ATOM      0  HE  ARG A 102      19.778 -35.415  -3.004  1.00  0.71           H   new
ATOM      0 HH11 ARG A 102      18.233 -35.969  -0.121  1.00  0.71           H   new
ATOM      0 HH12 ARG A 102      18.328 -37.455  -0.164  1.00  0.71           H   new
ATOM      0 HH21 ARG A 102      19.909 -37.682  -3.041  1.00  0.71           H   new
ATOM      0 HH22 ARG A 102      19.340 -38.488  -1.926  1.00  0.71           H   new
ATOM   1640  N   ARG A 103      15.223 -30.431  -0.423  1.00  0.73           N
ATOM   1641  CA  ARG A 103      14.880 -29.206   0.291  1.00  0.73           C
ATOM   1642  C   ARG A 103      15.485 -29.242   1.681  1.00  0.73           C
ATOM   1643  O   ARG A 103      15.587 -30.310   2.289  1.00  0.73           O
ATOM   1644  CB  ARG A 103      13.359 -29.039   0.418  1.00  0.73           C
ATOM   1645  CG  ARG A 103      12.613 -28.895  -0.900  1.00  0.73           C
ATOM   1646  CD  ARG A 103      12.929 -27.611  -1.537  1.00  0.73           C
ATOM   1647  NE  ARG A 103      12.190 -27.386  -2.772  1.00  0.73           N
ATOM   1648  CZ  ARG A 103      12.599 -27.840  -3.974  1.00  0.73           C
ATOM   1649  NH1 ARG A 103      13.698 -28.555  -4.062  1.00  0.73           N1+
ATOM   1650  NH2 ARG A 103      11.904 -27.565  -5.058  1.00  0.73           N
ATOM      0  H   ARG A 103      15.137 -31.153   0.036  1.00  0.73           H   new
ATOM      0  HA  ARG A 103      15.234 -28.458  -0.215  1.00  0.73           H   new
ATOM      0  HB2 ARG A 103      13.002 -29.805   0.894  1.00  0.73           H   new
ATOM      0  HB3 ARG A 103      13.178 -28.257   0.963  1.00  0.73           H   new
ATOM      0  HG2 ARG A 103      12.853 -29.624  -1.494  1.00  0.73           H   new
ATOM      0  HG3 ARG A 103      11.658 -28.958  -0.745  1.00  0.73           H   new
ATOM      0  HD2 ARG A 103      12.735 -26.892  -0.915  1.00  0.73           H   new
ATOM      0  HD3 ARG A 103      13.880 -27.575  -1.725  1.00  0.73           H   new
ATOM      0  HE  ARG A 103      11.455 -26.941  -2.732  1.00  0.73           H   new
ATOM      0 HH11 ARG A 103      14.154 -28.732  -3.354  1.00  0.73           H   new
ATOM      0 HH12 ARG A 103      13.962 -28.846  -4.827  1.00  0.73           H   new
ATOM      0 HH21 ARG A 103      11.187 -27.094  -5.001  1.00  0.73           H   new
ATOM      0 HH22 ARG A 103      12.168 -27.856  -5.823  1.00  0.73           H   new
ATOM   1664  N   LEU A 104      15.861 -28.082   2.203  1.00  0.78           N
ATOM   1665  CA  LEU A 104      16.314 -28.048   3.581  1.00  0.78           C
ATOM   1666  C   LEU A 104      15.025 -28.048   4.374  1.00  0.78           C
ATOM   1667  O   LEU A 104      14.063 -27.416   3.946  1.00  0.78           O
ATOM   1668  CB  LEU A 104      17.085 -26.763   3.903  1.00  0.78           C
ATOM   1669  CG  LEU A 104      18.352 -26.451   3.077  1.00  0.78           C
ATOM   1670  CD1 LEU A 104      18.918 -25.054   3.490  1.00  0.78           C
ATOM   1671  CD2 LEU A 104      19.368 -27.507   3.298  1.00  0.78           C
ATOM      0  H   LEU A 104      15.862 -27.327   1.791  1.00  0.78           H   new
ATOM      0  HA  LEU A 104      16.912 -28.786   3.776  1.00  0.78           H   new
ATOM      0  HB2 LEU A 104      16.474 -26.017   3.803  1.00  0.78           H   new
ATOM      0  HB3 LEU A 104      17.341 -26.796   4.838  1.00  0.78           H   new
ATOM      0  HG  LEU A 104      18.126 -26.430   2.134  1.00  0.78           H   new
ATOM      0 HD11 LEU A 104      19.714 -24.860   2.970  1.00  0.78           H   new
ATOM      0 HD12 LEU A 104      18.249 -24.372   3.323  1.00  0.78           H   new
ATOM      0 HD13 LEU A 104      19.143 -25.062   4.434  1.00  0.78           H   new
ATOM      0 HD21 LEU A 104      20.162 -27.307   2.777  1.00  0.78           H   new
ATOM      0 HD22 LEU A 104      19.600 -27.542   4.239  1.00  0.78           H   new
ATOM      0 HD23 LEU A 104      19.009 -28.365   3.022  1.00  0.78           H   new
ATOM   1683  N   LYS A 105      14.973 -28.733   5.503  1.00  0.85           N
ATOM   1684  CA  LYS A 105      13.737 -28.688   6.276  1.00  0.85           C
ATOM   1685  C   LYS A 105      13.842 -27.764   7.461  1.00  0.85           C
ATOM   1686  O   LYS A 105      14.875 -27.698   8.123  1.00  0.85           O
ATOM   1687  CB  LYS A 105      13.331 -30.086   6.727  1.00  0.85           C
ATOM   1688  CG  LYS A 105      13.064 -31.067   5.578  1.00  0.85           C
ATOM   1689  CD  LYS A 105      11.780 -30.696   4.806  1.00  0.85           C
ATOM   1690  CE  LYS A 105      10.532 -30.999   5.656  1.00  0.85           C
ATOM   1691  NZ  LYS A 105       9.241 -30.814   4.905  1.00  0.85           N1+
ATOM      0  H   LYS A 105      15.608 -29.211   5.832  1.00  0.85           H   new
ATOM      0  HA  LYS A 105      13.049 -28.334   5.691  1.00  0.85           H   new
ATOM      0  HB2 LYS A 105      14.031 -30.448   7.292  1.00  0.85           H   new
ATOM      0  HB3 LYS A 105      12.532 -30.019   7.273  1.00  0.85           H   new
ATOM      0  HG2 LYS A 105      13.820 -31.069   4.970  1.00  0.85           H   new
ATOM      0  HG3 LYS A 105      12.982 -31.967   5.931  1.00  0.85           H   new
ATOM      0  HD2 LYS A 105      11.798 -29.755   4.572  1.00  0.85           H   new
ATOM      0  HD3 LYS A 105      11.741 -31.194   3.975  1.00  0.85           H   new
ATOM      0  HE2 LYS A 105      10.583 -31.912   5.980  1.00  0.85           H   new
ATOM      0  HE3 LYS A 105      10.531 -30.421   6.435  1.00  0.85           H   new
ATOM      0  HZ1 LYS A 105       8.559 -31.057   5.422  1.00  0.85           H   new
ATOM      0  HZ2 LYS A 105       9.150 -29.959   4.677  1.00  0.85           H   new
ATOM      0  HZ3 LYS A 105       9.250 -31.317   4.171  1.00  0.85           H   new
ATOM   1705  N   LYS A 106      12.744 -27.087   7.750  1.00  0.95           N
ATOM   1706  CA  LYS A 106      12.643 -26.244   8.922  1.00  0.95           C
ATOM   1707  C   LYS A 106      12.780 -27.088  10.177  1.00  0.95           C
ATOM   1708  O   LYS A 106      12.077 -28.090  10.319  1.00  0.95           O
ATOM   1709  CB  LYS A 106      11.291 -25.542   8.912  1.00  0.95           C
ATOM   1710  CG  LYS A 106      11.057 -24.545  10.010  1.00  0.95           C
ATOM   1711  CD  LYS A 106       9.680 -23.952   9.828  1.00  0.95           C
ATOM   1712  CE  LYS A 106       9.314 -22.944  10.879  1.00  0.95           C
ATOM   1713  NZ  LYS A 106       7.916 -22.462  10.676  1.00  0.95           N1+
ATOM      0  H   LYS A 106      12.032 -27.105   7.267  1.00  0.95           H   new
ATOM      0  HA  LYS A 106      13.353 -25.583   8.912  1.00  0.95           H   new
ATOM      0  HB2 LYS A 106      11.189 -25.088   8.061  1.00  0.95           H   new
ATOM      0  HB3 LYS A 106      10.596 -26.217   8.959  1.00  0.95           H   new
ATOM      0  HG2 LYS A 106      11.128 -24.974  10.877  1.00  0.95           H   new
ATOM      0  HG3 LYS A 106      11.731 -23.848   9.983  1.00  0.95           H   new
ATOM      0  HD2 LYS A 106       9.631 -23.531   8.956  1.00  0.95           H   new
ATOM      0  HD3 LYS A 106       9.025 -24.667   9.835  1.00  0.95           H   new
ATOM      0  HE2 LYS A 106       9.400 -23.341  11.760  1.00  0.95           H   new
ATOM      0  HE3 LYS A 106       9.929 -22.194  10.844  1.00  0.95           H   new
ATOM      0  HZ1 LYS A 106       7.527 -22.338  11.467  1.00  0.95           H   new
ATOM      0  HZ2 LYS A 106       7.929 -21.693  10.228  1.00  0.95           H   new
ATOM      0  HZ3 LYS A 106       7.457 -23.067  10.212  1.00  0.95           H   new
ATOM   1727  N   LEU A 107      13.661 -26.689  11.081  1.00  1.05           N
ATOM   1728  CA  LEU A 107      13.850 -27.431  12.319  1.00  1.05           C
ATOM   1729  C   LEU A 107      13.414 -26.626  13.525  1.00  1.05           C
ATOM   1730  O   LEU A 107      13.458 -25.398  13.509  1.00  1.05           O
ATOM   1731  CB  LEU A 107      15.308 -27.845  12.493  1.00  1.05           C
ATOM   1732  CG  LEU A 107      15.893 -28.682  11.372  1.00  1.05           C
ATOM   1733  CD1 LEU A 107      17.312 -28.911  11.679  1.00  1.05           C
ATOM   1734  CD2 LEU A 107      15.148 -29.983  11.227  1.00  1.05           C
ATOM      0  H   LEU A 107      14.159 -25.993  10.999  1.00  1.05           H   new
ATOM      0  HA  LEU A 107      13.296 -28.225  12.257  1.00  1.05           H   new
ATOM      0  HB2 LEU A 107      15.845 -27.043  12.590  1.00  1.05           H   new
ATOM      0  HB3 LEU A 107      15.389 -28.342  13.322  1.00  1.05           H   new
ATOM      0  HG  LEU A 107      15.808 -28.217  10.525  1.00  1.05           H   new
ATOM      0 HD11 LEU A 107      17.713 -29.446  10.976  1.00  1.05           H   new
ATOM      0 HD12 LEU A 107      17.772 -28.059  11.739  1.00  1.05           H   new
ATOM      0 HD13 LEU A 107      17.389 -29.380  12.525  1.00  1.05           H   new
ATOM      0 HD21 LEU A 107      15.538 -30.501  10.506  1.00  1.05           H   new
ATOM      0 HD22 LEU A 107      15.209 -30.485  12.055  1.00  1.05           H   new
ATOM      0 HD23 LEU A 107      14.216 -29.802  11.027  1.00  1.05           H   new
ATOM   1746  N   GLU A 108      13.027 -27.332  14.583  1.00  1.13           N
ATOM   1747  CA  GLU A 108      12.689 -26.705  15.858  1.00  1.13           C
ATOM   1748  C   GLU A 108      13.932 -26.557  16.742  1.00  1.13           C
ATOM   1749  O   GLU A 108      13.882 -25.952  17.813  1.00  1.13           O
ATOM   1750  CB  GLU A 108      11.636 -27.542  16.585  1.00  1.13           C
ATOM   1751  CG  GLU A 108      10.288 -27.628  15.866  1.00  1.13           C
ATOM   1752  CD  GLU A 108       9.274 -28.500  16.587  1.00  1.13           C
ATOM   1753  OE1 GLU A 108       9.602 -29.041  17.617  1.00  1.13           O
ATOM   1754  OE2 GLU A 108       8.174 -28.620  16.100  1.00  1.13           O1-
ATOM      0  H   GLU A 108      12.953 -28.189  14.582  1.00  1.13           H   new
ATOM      0  HA  GLU A 108      12.333 -25.821  15.678  1.00  1.13           H   new
ATOM      0  HB2 GLU A 108      11.982 -28.440  16.709  1.00  1.13           H   new
ATOM      0  HB3 GLU A 108      11.495 -27.168  17.469  1.00  1.13           H   new
ATOM      0  HG2 GLU A 108       9.924 -26.734  15.767  1.00  1.13           H   new
ATOM      0  HG3 GLU A 108      10.428 -27.978  14.972  1.00  1.13           H   new
ATOM   1761  N   ASP A 109      15.034 -27.142  16.280  1.00  1.19           N
ATOM   1762  CA  ASP A 109      16.300 -27.158  16.994  1.00  1.19           C
ATOM   1763  C   ASP A 109      17.264 -26.081  16.506  1.00  1.19           C
ATOM   1764  O   ASP A 109      17.204 -25.648  15.354  1.00  1.19           O
ATOM   1765  CB  ASP A 109      16.983 -28.514  16.819  1.00  1.19           C
ATOM   1766  CG  ASP A 109      16.247 -29.682  17.444  1.00  1.19           C
ATOM   1767  OD1 ASP A 109      15.760 -29.560  18.538  1.00  1.19           O
ATOM   1768  OD2 ASP A 109      16.180 -30.704  16.796  1.00  1.19           O1-
ATOM      0  H   ASP A 109      15.063 -27.550  15.523  1.00  1.19           H   new
ATOM      0  HA  ASP A 109      16.091 -26.987  17.926  1.00  1.19           H   new
ATOM      0  HB2 ASP A 109      17.092 -28.687  15.871  1.00  1.19           H   new
ATOM      0  HB3 ASP A 109      17.873 -28.466  17.203  1.00  1.19           H   new
ATOM   1773  N   GLU A 110      18.195 -25.718  17.381  1.00  1.26           N
ATOM   1774  CA  GLU A 110      19.288 -24.796  17.083  1.00  1.26           C
ATOM   1775  C   GLU A 110      20.571 -25.420  17.633  1.00  1.26           C
ATOM   1776  O   GLU A 110      20.499 -26.247  18.541  1.00  1.26           O
ATOM   1777  CB  GLU A 110      19.034 -23.413  17.713  1.00  1.26           C
ATOM   1778  CG  GLU A 110      17.751 -22.703  17.249  1.00  1.26           C
ATOM   1779  CD  GLU A 110      17.612 -21.289  17.784  1.00  1.26           C
ATOM   1780  OE1 GLU A 110      18.498 -20.837  18.470  1.00  1.26           O
ATOM   1781  OE2 GLU A 110      16.619 -20.662  17.495  1.00  1.26           O1-
ATOM      0  H   GLU A 110      18.210 -26.010  18.190  1.00  1.26           H   new
ATOM      0  HA  GLU A 110      19.361 -24.657  16.126  1.00  1.26           H   new
ATOM      0  HB2 GLU A 110      18.999 -23.515  18.677  1.00  1.26           H   new
ATOM      0  HB3 GLU A 110      19.792 -22.840  17.516  1.00  1.26           H   new
ATOM      0  HG2 GLU A 110      17.737 -22.677  16.279  1.00  1.26           H   new
ATOM      0  HG3 GLU A 110      16.982 -23.224  17.530  1.00  1.26           H   new
ATOM   1788  N   LEU A 111      21.740 -25.053  17.108  1.00  1.36           N
ATOM   1789  CA  LEU A 111      22.976 -25.592  17.681  1.00  1.36           C
ATOM   1790  C   LEU A 111      23.193 -25.059  19.098  1.00  1.36           C
ATOM   1791  O   LEU A 111      22.782 -23.946  19.419  1.00  1.36           O
ATOM   1792  CB  LEU A 111      24.193 -25.280  16.819  1.00  1.36           C
ATOM   1793  CG  LEU A 111      24.212 -25.920  15.433  1.00  1.36           C
ATOM   1794  CD1 LEU A 111      25.431 -25.499  14.706  1.00  1.36           C
ATOM   1795  CD2 LEU A 111      24.181 -27.390  15.555  1.00  1.36           C
ATOM      0  H   LEU A 111      21.840 -24.514  16.445  1.00  1.36           H   new
ATOM      0  HA  LEU A 111      22.874 -26.556  17.713  1.00  1.36           H   new
ATOM      0  HB2 LEU A 111      24.254 -24.318  16.712  1.00  1.36           H   new
ATOM      0  HB3 LEU A 111      24.988 -25.563  17.298  1.00  1.36           H   new
ATOM      0  HG  LEU A 111      23.430 -25.630  14.938  1.00  1.36           H   new
ATOM      0 HD11 LEU A 111      25.440 -25.907  13.826  1.00  1.36           H   new
ATOM      0 HD12 LEU A 111      25.436 -24.533  14.614  1.00  1.36           H   new
ATOM      0 HD13 LEU A 111      26.216 -25.780  15.201  1.00  1.36           H   new
ATOM      0 HD21 LEU A 111      24.193 -27.789  14.671  1.00  1.36           H   new
ATOM      0 HD22 LEU A 111      24.956 -27.690  16.055  1.00  1.36           H   new
ATOM      0 HD23 LEU A 111      23.373 -27.659  16.019  1.00  1.36           H   new
ATOM   1807  N   ASP A 112      23.840 -25.864  19.946  1.00  1.53           N
ATOM   1808  CA  ASP A 112      24.067 -25.508  21.351  1.00  1.53           C
ATOM   1809  C   ASP A 112      24.843 -24.219  21.630  1.00  1.53           C
ATOM   1810  O   ASP A 112      24.514 -23.515  22.583  1.00  1.53           O
ATOM   1811  CB  ASP A 112      24.828 -26.633  22.062  1.00  1.53           C
ATOM   1812  CG  ASP A 112      24.008 -27.898  22.331  1.00  1.53           C
ATOM   1813  OD1 ASP A 112      22.808 -27.855  22.227  1.00  1.53           O
ATOM   1814  OD2 ASP A 112      24.604 -28.902  22.642  1.00  1.53           O1-
ATOM      0  H   ASP A 112      24.159 -26.631  19.723  1.00  1.53           H   new
ATOM      0  HA  ASP A 112      23.166 -25.366  21.682  1.00  1.53           H   new
ATOM      0  HB2 ASP A 112      25.600 -26.872  21.526  1.00  1.53           H   new
ATOM      0  HB3 ASP A 112      25.163 -26.295  22.907  1.00  1.53           H   new
ATOM   1819  N   TYR A 113      25.876 -23.905  20.843  1.00  1.82           N
ATOM   1820  CA  TYR A 113      26.639 -22.691  21.150  1.00  1.82           C
ATOM   1821  C   TYR A 113      25.985 -21.405  20.640  1.00  1.82           C
ATOM   1822  O   TYR A 113      25.318 -20.690  21.392  1.00  1.82           O
ATOM   1823  CB  TYR A 113      28.059 -22.832  20.566  1.00  1.82           C
ATOM   1824  CG  TYR A 113      28.993 -21.645  20.754  1.00  1.82           C
ATOM   1825  CD1 TYR A 113      29.565 -21.425  21.988  1.00  1.82           C
ATOM   1826  CD2 TYR A 113      29.315 -20.795  19.674  1.00  1.82           C
ATOM   1827  CE1 TYR A 113      30.435 -20.372  22.169  1.00  1.82           C
ATOM   1828  CE2 TYR A 113      30.184 -19.747  19.864  1.00  1.82           C
ATOM   1829  CZ  TYR A 113      30.742 -19.537  21.108  1.00  1.82           C
ATOM   1830  OH  TYR A 113      31.622 -18.510  21.299  1.00  1.82           O
ATOM      0  H   TYR A 113      26.142 -24.355  20.160  1.00  1.82           H   new
ATOM      0  HA  TYR A 113      26.667 -22.608  22.116  1.00  1.82           H   new
ATOM      0  HB2 TYR A 113      28.475 -23.612  20.965  1.00  1.82           H   new
ATOM      0  HB3 TYR A 113      27.980 -23.008  19.615  1.00  1.82           H   new
ATOM      0  HD1 TYR A 113      29.364 -21.988  22.700  1.00  1.82           H   new
ATOM      0  HD2 TYR A 113      28.940 -20.944  18.836  1.00  1.82           H   new
ATOM      0  HE1 TYR A 113      30.816 -20.222  23.004  1.00  1.82           H   new
ATOM      0  HE2 TYR A 113      30.395 -19.182  19.156  1.00  1.82           H   new
ATOM      0  HH  TYR A 113      31.541 -17.952  20.676  1.00  1.82           H   new
ATOM   1840  N   GLY A 114      26.170 -21.125  19.357  1.00  2.26           N
ATOM   1841  CA  GLY A 114      25.634 -19.926  18.734  1.00  2.26           C
ATOM   1842  C   GLY A 114      26.439 -18.706  19.179  1.00  2.26           C
ATOM   1843  O   GLY A 114      27.035 -18.715  20.255  1.00  2.26           O
ATOM      0  H   GLY A 114      26.614 -21.630  18.820  1.00  2.26           H   new
ATOM      0  HA2 GLY A 114      25.667 -20.011  17.768  1.00  2.26           H   new
ATOM      0  HA3 GLY A 114      24.702 -19.815  18.977  1.00  2.26           H   new
ATOM   1847  N   TRP A 115      26.434 -17.634  18.404  1.00  2.84           N
ATOM   1848  CA  TRP A 115      27.105 -16.432  18.886  1.00  2.84           C
ATOM   1849  C   TRP A 115      26.169 -15.554  19.691  1.00  2.84           C
ATOM   1850  O   TRP A 115      25.006 -15.388  19.332  1.00  2.84           O
ATOM   1851  CB  TRP A 115      27.729 -15.606  17.770  1.00  2.84           C
ATOM   1852  CG  TRP A 115      28.915 -16.223  17.223  1.00  2.84           C
ATOM   1853  CD1 TRP A 115      29.045 -16.893  16.074  1.00  2.84           C
ATOM   1854  CD2 TRP A 115      30.194 -16.269  17.863  1.00  2.84           C
ATOM   1855  CE2 TRP A 115      31.037 -16.959  17.022  1.00  2.84           C
ATOM   1856  CE3 TRP A 115      30.676 -15.787  19.074  1.00  2.84           C
ATOM   1857  NE1 TRP A 115      30.320 -17.333  15.936  1.00  2.84           N
ATOM   1858  CZ2 TRP A 115      32.361 -17.183  17.340  1.00  2.84           C
ATOM   1859  CZ3 TRP A 115      32.003 -16.013  19.398  1.00  2.84           C
ATOM   1860  CH2 TRP A 115      32.822 -16.691  18.548  1.00  2.84           C
ATOM      0  H   TRP A 115      26.066 -17.576  17.629  1.00  2.84           H   new
ATOM      0  HA  TRP A 115      27.821 -16.752  19.457  1.00  2.84           H   new
ATOM      0  HB2 TRP A 115      27.078 -15.480  17.062  1.00  2.84           H   new
ATOM      0  HB3 TRP A 115      27.953 -14.726  18.110  1.00  2.84           H   new
ATOM      0  HD1 TRP A 115      28.362 -17.036  15.460  1.00  2.84           H   new
ATOM      0  HE1 TRP A 115      30.624 -17.778  15.266  1.00  2.84           H   new
ATOM      0  HE3 TRP A 115      30.118 -15.322  19.655  1.00  2.84           H   new
ATOM      0  HZ2 TRP A 115      32.923 -17.648  16.763  1.00  2.84           H   new
ATOM      0  HZ3 TRP A 115      32.339 -15.698  20.206  1.00  2.84           H   new
ATOM      0  HH2 TRP A 115      33.711 -16.826  18.785  1.00  2.84           H   new
ATOM   1871  N   LYS A 116      26.694 -14.938  20.748  1.00  3.51           N
ATOM   1872  CA  LYS A 116      25.912 -13.970  21.512  1.00  3.51           C
ATOM   1873  C   LYS A 116      25.968 -12.611  20.815  1.00  3.51           C
ATOM   1874  O   LYS A 116      25.150 -11.725  21.063  1.00  3.51           O
ATOM   1875  CB  LYS A 116      26.426 -13.879  22.945  1.00  3.51           C
ATOM   1876  CG  LYS A 116      26.203 -15.156  23.754  1.00  3.51           C
ATOM   1877  CD  LYS A 116      26.734 -15.027  25.173  1.00  3.51           C
ATOM   1878  CE  LYS A 116      26.495 -16.306  25.970  1.00  3.51           C
ATOM   1879  NZ  LYS A 116      27.032 -16.206  27.352  1.00  3.51           N1+
ATOM      0  H   LYS A 116      27.494 -15.065  21.037  1.00  3.51           H   new
ATOM      0  HA  LYS A 116      24.987 -14.261  21.552  1.00  3.51           H   new
ATOM      0  HB2 LYS A 116      27.374 -13.676  22.929  1.00  3.51           H   new
ATOM      0  HB3 LYS A 116      25.986 -13.140  23.393  1.00  3.51           H   new
ATOM      0  HG2 LYS A 116      25.255 -15.360  23.781  1.00  3.51           H   new
ATOM      0  HG3 LYS A 116      26.641 -15.900  23.311  1.00  3.51           H   new
ATOM      0  HD2 LYS A 116      27.684 -14.831  25.149  1.00  3.51           H   new
ATOM      0  HD3 LYS A 116      26.301 -14.281  25.616  1.00  3.51           H   new
ATOM      0  HE2 LYS A 116      25.544 -16.491  26.006  1.00  3.51           H   new
ATOM      0  HE3 LYS A 116      26.913 -17.053  25.514  1.00  3.51           H   new
ATOM      0  HZ1 LYS A 116      26.876 -16.967  27.787  1.00  3.51           H   new
ATOM      0  HZ2 LYS A 116      27.909 -16.058  27.320  1.00  3.51           H   new
ATOM      0  HZ3 LYS A 116      26.633 -15.534  27.778  1.00  3.51           H   new
ATOM   1893  N   LYS A 117      26.964 -12.470  19.944  1.00  4.16           N
ATOM   1894  CA  LYS A 117      27.193 -11.279  19.148  1.00  4.16           C
ATOM   1895  C   LYS A 117      27.904 -11.675  17.855  1.00  4.16           C
ATOM   1896  O   LYS A 117      29.011 -12.213  17.890  1.00  4.16           O
ATOM   1897  CB  LYS A 117      28.017 -10.264  19.946  1.00  4.16           C
ATOM   1898  CG  LYS A 117      28.264  -8.935  19.250  1.00  4.16           C
ATOM   1899  CD  LYS A 117      28.960  -7.947  20.178  1.00  4.16           C
ATOM   1900  CE  LYS A 117      29.217  -6.618  19.480  1.00  4.16           C
ATOM   1901  NZ  LYS A 117      29.879  -5.636  20.383  1.00  4.16           N1+
ATOM      0  H   LYS A 117      27.543 -13.089  19.799  1.00  4.16           H   new
ATOM      0  HA  LYS A 117      26.347 -10.861  18.924  1.00  4.16           H   new
ATOM      0  HB2 LYS A 117      27.565 -10.093  20.787  1.00  4.16           H   new
ATOM      0  HB3 LYS A 117      28.874 -10.664  20.161  1.00  4.16           H   new
ATOM      0  HG2 LYS A 117      28.807  -9.077  18.459  1.00  4.16           H   new
ATOM      0  HG3 LYS A 117      27.420  -8.562  18.951  1.00  4.16           H   new
ATOM      0  HD2 LYS A 117      28.414  -7.800  20.966  1.00  4.16           H   new
ATOM      0  HD3 LYS A 117      29.801  -8.323  20.482  1.00  4.16           H   new
ATOM      0  HE2 LYS A 117      29.773  -6.765  18.699  1.00  4.16           H   new
ATOM      0  HE3 LYS A 117      28.377  -6.251  19.164  1.00  4.16           H   new
ATOM      0  HZ1 LYS A 117      30.014  -4.873  19.945  1.00  4.16           H   new
ATOM      0  HZ2 LYS A 117      29.359  -5.484  21.089  1.00  4.16           H   new
ATOM      0  HZ3 LYS A 117      30.660  -5.963  20.656  1.00  4.16           H   new
ATOM   1915  N   TRP A 118      27.293 -11.362  16.713  1.00  4.67           N
ATOM   1916  CA  TRP A 118      27.858 -11.693  15.399  1.00  4.67           C
ATOM   1917  C   TRP A 118      29.221 -11.043  15.181  1.00  4.67           C
ATOM   1918  O   TRP A 118      30.072 -11.575  14.469  1.00  4.67           O
ATOM   1919  CB  TRP A 118      26.915 -11.239  14.289  1.00  4.67           C
ATOM   1920  CG  TRP A 118      26.813  -9.743  14.165  1.00  4.67           C
ATOM   1921  CD1 TRP A 118      25.914  -8.920  14.778  1.00  4.67           C
ATOM   1922  CD2 TRP A 118      27.653  -8.886  13.351  1.00  4.67           C
ATOM   1923  CE2 TRP A 118      27.207  -7.578  13.540  1.00  4.67           C
ATOM   1924  CE3 TRP A 118      28.734  -9.125  12.491  1.00  4.67           C
ATOM   1925  NE1 TRP A 118      26.145  -7.614  14.413  1.00  4.67           N
ATOM   1926  CZ2 TRP A 118      27.807  -6.503  12.904  1.00  4.67           C
ATOM   1927  CZ3 TRP A 118      29.327  -8.055  11.857  1.00  4.67           C
ATOM   1928  CH2 TRP A 118      28.880  -6.775  12.056  1.00  4.67           C
ATOM      0  H   TRP A 118      26.538 -10.951  16.676  1.00  4.67           H   new
ATOM      0  HA  TRP A 118      27.969 -12.656  15.374  1.00  4.67           H   new
ATOM      0  HB2 TRP A 118      27.220 -11.607  13.445  1.00  4.67           H   new
ATOM      0  HB3 TRP A 118      26.032 -11.604  14.455  1.00  4.67           H   new
ATOM      0  HD1 TRP A 118      25.243  -9.201  15.358  1.00  4.67           H   new
ATOM      0  HE1 TRP A 118      25.698  -6.932  14.686  1.00  4.67           H   new
ATOM      0  HE3 TRP A 118      29.045  -9.990  12.351  1.00  4.67           H   new
ATOM      0  HZ2 TRP A 118      27.506  -5.633  13.038  1.00  4.67           H   new
ATOM      0  HZ3 TRP A 118      30.044  -8.204  11.284  1.00  4.67           H   new
ATOM      0  HH2 TRP A 118      29.301  -6.072  11.616  1.00  4.67           H   new
ATOM   1939  N   GLY A 119      29.443  -9.913  15.856  1.00  4.94           N
ATOM   1940  CA  GLY A 119      30.660  -9.117  15.756  1.00  4.94           C
ATOM   1941  C   GLY A 119      31.914  -9.900  16.125  1.00  4.94           C
ATOM   1942  O   GLY A 119      33.017  -9.536  15.738  1.00  4.94           O
ATOM      0  H   GLY A 119      28.868  -9.581  16.402  1.00  4.94           H   new
ATOM      0  HA2 GLY A 119      30.748  -8.782  14.850  1.00  4.94           H   new
ATOM      0  HA3 GLY A 119      30.584  -8.344  16.338  1.00  4.94           H   new
ATOM   1946  N   LYS A 120      31.770 -11.017  16.828  1.00  4.92           N
ATOM   1947  CA  LYS A 120      32.926 -11.821  17.198  1.00  4.92           C
ATOM   1948  C   LYS A 120      33.622 -12.407  15.960  1.00  4.92           C
ATOM   1949  O   LYS A 120      34.832 -12.683  15.963  1.00  4.92           O
ATOM   1950  CB  LYS A 120      32.479 -12.913  18.141  1.00  4.92           C
ATOM   1951  CG  LYS A 120      31.979 -12.386  19.491  1.00  4.92           C
ATOM   1952  CD  LYS A 120      33.100 -11.760  20.303  1.00  4.92           C
ATOM   1953  CE  LYS A 120      32.603 -11.324  21.680  1.00  4.92           C
ATOM   1954  NZ  LYS A 120      33.684 -10.692  22.491  1.00  4.92           N1+
ATOM      0  H   LYS A 120      31.015 -11.326  17.099  1.00  4.92           H   new
ATOM      0  HA  LYS A 120      33.577 -11.257  17.643  1.00  4.92           H   new
ATOM      0  HB2 LYS A 120      31.771 -13.425  17.719  1.00  4.92           H   new
ATOM      0  HB3 LYS A 120      33.218 -13.522  18.293  1.00  4.92           H   new
ATOM      0  HG2 LYS A 120      31.281 -11.729  19.343  1.00  4.92           H   new
ATOM      0  HG3 LYS A 120      31.582 -13.113  19.995  1.00  4.92           H   new
ATOM      0  HD2 LYS A 120      33.825 -12.397  20.404  1.00  4.92           H   new
ATOM      0  HD3 LYS A 120      33.459 -10.994  19.828  1.00  4.92           H   new
ATOM      0  HE2 LYS A 120      31.870 -10.697  21.575  1.00  4.92           H   new
ATOM      0  HE3 LYS A 120      32.252 -12.094  22.155  1.00  4.92           H   new
ATOM      0  HZ1 LYS A 120      33.359 -10.452  23.284  1.00  4.92           H   new
ATOM      0  HZ2 LYS A 120      34.347 -11.274  22.607  1.00  4.92           H   new
ATOM      0  HZ3 LYS A 120      33.992  -9.973  22.067  1.00  4.92           H   new
ATOM   1968  N   THR A 121      32.874 -12.508  14.862  1.00  4.56           N
ATOM   1969  CA  THR A 121      33.373 -13.071  13.623  1.00  4.56           C
ATOM   1970  C   THR A 121      34.247 -12.055  12.889  1.00  4.56           C
ATOM   1971  O   THR A 121      34.897 -12.383  11.902  1.00  4.56           O
ATOM   1972  CB  THR A 121      32.208 -13.523  12.744  1.00  4.56           C
ATOM   1973  CG2 THR A 121      31.350 -14.479  13.553  1.00  4.56           C
ATOM   1974  OG1 THR A 121      31.411 -12.396  12.372  1.00  4.56           O
ATOM      0  H   THR A 121      32.055 -12.247  14.821  1.00  4.56           H   new
ATOM      0  HA  THR A 121      33.920 -13.845  13.828  1.00  4.56           H   new
ATOM      0  HB  THR A 121      32.548 -13.952  11.943  1.00  4.56           H   new
ATOM      0  HG1 THR A 121      30.807 -12.279  12.944  1.00  4.56           H   new
ATOM      0 HG21 THR A 121      30.602 -14.779  13.013  1.00  4.56           H   new
ATOM      0 HG22 THR A 121      31.883 -15.244  13.821  1.00  4.56           H   new
ATOM      0 HG23 THR A 121      31.016 -14.025  14.343  1.00  4.56           H   new
ATOM   1982  N   LEU A 122      34.291 -10.818  13.388  1.00  3.91           N
ATOM   1983  CA  LEU A 122      35.131  -9.790  12.803  1.00  3.91           C
ATOM   1984  C   LEU A 122      36.545  -9.928  13.353  1.00  3.91           C
ATOM   1985  O   LEU A 122      37.467  -9.248  12.897  1.00  3.91           O
ATOM   1986  CB  LEU A 122      34.587  -8.404  13.155  1.00  3.91           C
ATOM   1987  CG  LEU A 122      33.204  -8.074  12.606  1.00  3.91           C
ATOM   1988  CD1 LEU A 122      32.751  -6.745  13.180  1.00  3.91           C
ATOM   1989  CD2 LEU A 122      33.274  -8.026  11.086  1.00  3.91           C
ATOM      0  H   LEU A 122      33.836 -10.559  14.070  1.00  3.91           H   new
ATOM      0  HA  LEU A 122      35.137  -9.893  11.839  1.00  3.91           H   new
ATOM      0  HB2 LEU A 122      34.561  -8.321  14.121  1.00  3.91           H   new
ATOM      0  HB3 LEU A 122      35.213  -7.738  12.830  1.00  3.91           H   new
ATOM      0  HG  LEU A 122      32.560  -8.753  12.861  1.00  3.91           H   new
ATOM      0 HD11 LEU A 122      31.871  -6.527  12.836  1.00  3.91           H   new
ATOM      0 HD12 LEU A 122      32.713  -6.806  14.147  1.00  3.91           H   new
ATOM      0 HD13 LEU A 122      33.379  -6.051  12.925  1.00  3.91           H   new
ATOM      0 HD21 LEU A 122      32.397  -7.816  10.728  1.00  3.91           H   new
ATOM      0 HD22 LEU A 122      33.906  -7.343  10.812  1.00  3.91           H   new
ATOM      0 HD23 LEU A 122      33.563  -8.888  10.748  1.00  3.91           H   new
ATOM   2001  N   PHE A 123      36.713 -10.813  14.343  1.00  3.11           N
ATOM   2002  CA  PHE A 123      37.995 -11.014  14.979  1.00  3.11           C
ATOM   2003  C   PHE A 123      38.523 -12.431  14.751  1.00  3.11           C
ATOM   2004  O   PHE A 123      39.728 -12.620  14.569  1.00  3.11           O
ATOM   2005  CB  PHE A 123      37.828 -10.712  16.457  1.00  3.11           C
ATOM   2006  CG  PHE A 123      37.337  -9.305  16.644  1.00  3.11           C
ATOM   2007  CD1 PHE A 123      36.014  -9.071  16.962  1.00  3.11           C
ATOM   2008  CD2 PHE A 123      38.176  -8.218  16.471  1.00  3.11           C
ATOM   2009  CE1 PHE A 123      35.529  -7.788  17.110  1.00  3.11           C
ATOM   2010  CE2 PHE A 123      37.698  -6.930  16.618  1.00  3.11           C
ATOM   2011  CZ  PHE A 123      36.370  -6.716  16.938  1.00  3.11           C
ATOM      0  H   PHE A 123      36.082 -11.307  14.656  1.00  3.11           H   new
ATOM      0  HA  PHE A 123      38.655 -10.419  14.590  1.00  3.11           H   new
ATOM      0  HB2 PHE A 123      37.200 -11.336  16.853  1.00  3.11           H   new
ATOM      0  HB3 PHE A 123      38.674 -10.831  16.916  1.00  3.11           H   new
ATOM      0  HD1 PHE A 123      35.439  -9.792  17.079  1.00  3.11           H   new
ATOM      0  HD2 PHE A 123      39.070  -8.356  16.254  1.00  3.11           H   new
ATOM      0  HE1 PHE A 123      34.635  -7.649  17.326  1.00  3.11           H   new
ATOM      0  HE2 PHE A 123      38.270  -6.206  16.502  1.00  3.11           H   new
ATOM      0  HZ  PHE A 123      36.047  -5.849  17.036  1.00  3.11           H   new
ATOM   2021  N   VAL A 124      37.626 -13.428  14.735  1.00  2.35           N
ATOM   2022  CA  VAL A 124      38.077 -14.808  14.540  1.00  2.35           C
ATOM   2023  C   VAL A 124      37.477 -15.501  13.319  1.00  2.35           C
ATOM   2024  O   VAL A 124      36.290 -15.836  13.297  1.00  2.35           O
ATOM   2025  CB  VAL A 124      37.731 -15.660  15.769  1.00  2.35           C
ATOM   2026  CG1 VAL A 124      38.201 -17.097  15.538  1.00  2.35           C
ATOM   2027  CG2 VAL A 124      38.386 -15.060  17.006  1.00  2.35           C
ATOM      0  H   VAL A 124      36.777 -13.329  14.832  1.00  2.35           H   new
ATOM      0  HA  VAL A 124      39.035 -14.739  14.401  1.00  2.35           H   new
ATOM      0  HB  VAL A 124      36.771 -15.669  15.908  1.00  2.35           H   new
ATOM      0 HG11 VAL A 124      37.983 -17.637  16.314  1.00  2.35           H   new
ATOM      0 HG12 VAL A 124      37.757 -17.461  14.756  1.00  2.35           H   new
ATOM      0 HG13 VAL A 124      39.161 -17.105  15.398  1.00  2.35           H   new
ATOM      0 HG21 VAL A 124      38.167 -15.599  17.782  1.00  2.35           H   new
ATOM      0 HG22 VAL A 124      39.348 -15.042  16.886  1.00  2.35           H   new
ATOM      0 HG23 VAL A 124      38.060 -14.156  17.138  1.00  2.35           H   new
ATOM   2037  N   GLU A 125      38.323 -15.765  12.324  1.00  1.74           N
ATOM   2038  CA  GLU A 125      37.888 -16.452  11.115  1.00  1.74           C
ATOM   2039  C   GLU A 125      38.214 -17.965  11.224  1.00  1.74           C
ATOM   2040  O   GLU A 125      39.362 -18.310  11.500  1.00  1.74           O
ATOM   2041  CB  GLU A 125      38.518 -15.812   9.872  1.00  1.74           C
ATOM   2042  CG  GLU A 125      38.099 -16.440   8.541  1.00  1.74           C
ATOM   2043  CD  GLU A 125      38.627 -15.696   7.341  1.00  1.74           C
ATOM   2044  OE1 GLU A 125      37.991 -14.725   6.968  1.00  1.74           O
ATOM   2045  OE2 GLU A 125      39.643 -16.071   6.803  1.00  1.74           O1-
ATOM      0  H   GLU A 125      39.156 -15.552  12.332  1.00  1.74           H   new
ATOM      0  HA  GLU A 125      36.927 -16.362  11.021  1.00  1.74           H   new
ATOM      0  HB2 GLU A 125      38.287 -14.870   9.857  1.00  1.74           H   new
ATOM      0  HB3 GLU A 125      39.483 -15.866   9.950  1.00  1.74           H   new
ATOM      0  HG2 GLU A 125      38.413 -17.357   8.510  1.00  1.74           H   new
ATOM      0  HG3 GLU A 125      37.131 -16.470   8.495  1.00  1.74           H   new
ATOM   2052  N   PRO A 126      37.227 -18.868  11.065  1.00  1.32           N
ATOM   2053  CA  PRO A 126      37.328 -20.322  11.152  1.00  1.32           C
ATOM   2054  C   PRO A 126      37.995 -20.988   9.953  1.00  1.32           C
ATOM   2055  O   PRO A 126      38.005 -20.448   8.847  1.00  1.32           O
ATOM   2056  CB  PRO A 126      35.870 -20.736  11.217  1.00  1.32           C
ATOM   2057  CG  PRO A 126      35.156 -19.653  10.462  1.00  1.32           C
ATOM   2058  CD  PRO A 126      35.879 -18.409  10.769  1.00  1.32           C
ATOM      0  HA  PRO A 126      37.882 -20.589  11.902  1.00  1.32           H   new
ATOM      0  HB2 PRO A 126      35.728 -21.606  10.811  1.00  1.32           H   new
ATOM      0  HB3 PRO A 126      35.558 -20.796  12.133  1.00  1.32           H   new
ATOM      0  HG2 PRO A 126      35.160 -19.832   9.509  1.00  1.32           H   new
ATOM      0  HG3 PRO A 126      34.227 -19.592  10.735  1.00  1.32           H   new
ATOM      0  HD2 PRO A 126      35.867 -17.794  10.019  1.00  1.32           H   new
ATOM      0  HD3 PRO A 126      35.486 -17.944  11.524  1.00  1.32           H   new
ATOM   2066  N   ARG A 127      38.476 -22.209  10.171  1.00  1.06           N
ATOM   2067  CA  ARG A 127      39.000 -23.058   9.099  1.00  1.06           C
ATOM   2068  C   ARG A 127      37.854 -23.800   8.403  1.00  1.06           C
ATOM   2069  O   ARG A 127      36.757 -23.899   8.950  1.00  1.06           O
ATOM   2070  CB  ARG A 127      40.026 -24.045   9.633  1.00  1.06           C
ATOM   2071  CG  ARG A 127      41.296 -23.397  10.186  1.00  1.06           C
ATOM   2072  CD  ARG A 127      42.289 -24.407  10.678  1.00  1.06           C
ATOM   2073  NE  ARG A 127      41.827 -25.129  11.858  1.00  1.06           N
ATOM   2074  CZ  ARG A 127      42.464 -26.191  12.401  1.00  1.06           C
ATOM   2075  NH1 ARG A 127      43.576 -26.639  11.859  1.00  1.06           N1+
ATOM   2076  NH2 ARG A 127      41.974 -26.780  13.477  1.00  1.06           N
ATOM      0  H   ARG A 127      38.509 -22.572  10.950  1.00  1.06           H   new
ATOM      0  HA  ARG A 127      39.444 -22.488   8.451  1.00  1.06           H   new
ATOM      0  HB2 ARG A 127      39.615 -24.575  10.334  1.00  1.06           H   new
ATOM      0  HB3 ARG A 127      40.271 -24.657   8.921  1.00  1.06           H   new
ATOM      0  HG2 ARG A 127      41.706 -22.855   9.494  1.00  1.06           H   new
ATOM      0  HG3 ARG A 127      41.060 -22.799  10.913  1.00  1.06           H   new
ATOM      0  HD2 ARG A 127      42.476 -25.042   9.969  1.00  1.06           H   new
ATOM      0  HD3 ARG A 127      43.124 -23.959  10.885  1.00  1.06           H   new
ATOM      0  HE  ARG A 127      41.101 -24.861  12.233  1.00  1.06           H   new
ATOM      0 HH11 ARG A 127      43.898 -26.256  11.159  1.00  1.06           H   new
ATOM      0 HH12 ARG A 127      43.981 -27.314  12.204  1.00  1.06           H   new
ATOM      0 HH21 ARG A 127      41.248 -26.488  13.834  1.00  1.06           H   new
ATOM      0 HH22 ARG A 127      42.381 -27.455  13.821  1.00  1.06           H   new
ATOM   2090  N   LEU A 128      38.101 -24.335   7.205  1.00  0.90           N
ATOM   2091  CA  LEU A 128      37.044 -25.045   6.473  1.00  0.90           C
ATOM   2092  C   LEU A 128      36.868 -26.549   6.763  1.00  0.90           C
ATOM   2093  O   LEU A 128      35.981 -27.180   6.188  1.00  0.90           O
ATOM   2094  CB  LEU A 128      37.219 -24.836   4.964  1.00  0.90           C
ATOM   2095  CG  LEU A 128      37.018 -23.383   4.482  1.00  0.90           C
ATOM   2096  CD1 LEU A 128      37.288 -23.304   2.985  1.00  0.90           C
ATOM   2097  CD2 LEU A 128      35.579 -22.941   4.814  1.00  0.90           C
ATOM      0  H   LEU A 128      38.860 -24.300   6.803  1.00  0.90           H   new
ATOM      0  HA  LEU A 128      36.229 -24.642   6.810  1.00  0.90           H   new
ATOM      0  HB2 LEU A 128      38.109 -25.127   4.711  1.00  0.90           H   new
ATOM      0  HB3 LEU A 128      36.591 -25.408   4.496  1.00  0.90           H   new
ATOM      0  HG  LEU A 128      37.637 -22.787   4.932  1.00  0.90           H   new
ATOM      0 HD11 LEU A 128      37.162 -22.392   2.681  1.00  0.90           H   new
ATOM      0 HD12 LEU A 128      38.200 -23.581   2.805  1.00  0.90           H   new
ATOM      0 HD13 LEU A 128      36.674 -23.889   2.514  1.00  0.90           H   new
ATOM      0 HD21 LEU A 128      35.443 -22.028   4.515  1.00  0.90           H   new
ATOM      0 HD22 LEU A 128      34.949 -23.525   4.364  1.00  0.90           H   new
ATOM      0 HD23 LEU A 128      35.438 -22.991   5.772  1.00  0.90           H   new
ATOM   2109  N   GLY A 129      37.688 -27.125   7.637  1.00  0.81           N
ATOM   2110  CA  GLY A 129      37.540 -28.545   7.997  1.00  0.81           C
ATOM   2111  C   GLY A 129      37.704 -29.484   6.806  1.00  0.81           C
ATOM   2112  O   GLY A 129      38.483 -29.199   5.893  1.00  0.81           O
ATOM      0  H   GLY A 129      38.334 -26.720   8.034  1.00  0.81           H   new
ATOM      0  HA2 GLY A 129      38.197 -28.772   8.674  1.00  0.81           H   new
ATOM      0  HA3 GLY A 129      36.665 -28.683   8.393  1.00  0.81           H   new
ATOM   2116  N   ASN A 130      36.990 -30.619   6.832  1.00  0.75           N
ATOM   2117  CA  ASN A 130      37.080 -31.607   5.760  1.00  0.75           C
ATOM   2118  C   ASN A 130      35.760 -31.742   5.016  1.00  0.75           C
ATOM   2119  O   ASN A 130      35.737 -31.966   3.803  1.00  0.75           O
ATOM   2120  CB  ASN A 130      37.464 -32.954   6.324  1.00  0.75           C
ATOM   2121  CG  ASN A 130      38.801 -32.940   6.971  1.00  0.75           C
ATOM   2122  ND2 ASN A 130      38.775 -32.918   8.273  1.00  0.75           N
ATOM   2123  OD1 ASN A 130      39.856 -32.935   6.319  1.00  0.75           O
ATOM      0  H   ASN A 130      36.448 -30.831   7.465  1.00  0.75           H   new
ATOM      0  HA  ASN A 130      37.759 -31.301   5.138  1.00  0.75           H   new
ATOM      0  HB2 ASN A 130      36.798 -33.232   6.972  1.00  0.75           H   new
ATOM      0  HB3 ASN A 130      37.460 -33.613   5.612  1.00  0.75           H   new
ATOM      0 HD21 ASN A 130      39.511 -32.899   8.718  1.00  0.75           H   new
ATOM      0 HD22 ASN A 130      38.022 -32.922   8.688  1.00  0.75           H   new
ATOM   2130  N   ASN A 131      34.656 -31.613   5.746  1.00  0.70           N
ATOM   2131  CA  ASN A 131      33.334 -31.763   5.137  1.00  0.70           C
ATOM   2132  C   ASN A 131      32.772 -30.394   4.788  1.00  0.70           C
ATOM   2133  O   ASN A 131      32.813 -29.487   5.622  1.00  0.70           O
ATOM   2134  CB  ASN A 131      32.386 -32.470   6.068  1.00  0.70           C
ATOM   2135  CG  ASN A 131      32.777 -33.868   6.395  1.00  0.70           C
ATOM   2136  ND2 ASN A 131      32.712 -34.173   7.664  1.00  0.70           N
ATOM   2137  OD1 ASN A 131      33.145 -34.675   5.527  1.00  0.70           O
ATOM      0  H   ASN A 131      34.648 -31.440   6.588  1.00  0.70           H   new
ATOM      0  HA  ASN A 131      33.430 -32.296   4.332  1.00  0.70           H   new
ATOM      0  HB2 ASN A 131      32.320 -31.963   6.892  1.00  0.70           H   new
ATOM      0  HB3 ASN A 131      31.502 -32.478   5.668  1.00  0.70           H   new
ATOM      0 HD21 ASN A 131      32.930 -34.962   7.928  1.00  0.70           H   new
ATOM      0 HD22 ASN A 131      32.452 -33.585   8.235  1.00  0.70           H   new
ATOM   2144  N   THR A 132      32.261 -30.242   3.567  1.00  0.67           N
ATOM   2145  CA  THR A 132      31.718 -28.955   3.144  1.00  0.67           C
ATOM   2146  C   THR A 132      30.319 -28.975   2.526  1.00  0.67           C
ATOM   2147  O   THR A 132      30.008 -29.801   1.665  1.00  0.67           O
ATOM   2148  CB  THR A 132      32.689 -28.270   2.168  1.00  0.67           C
ATOM   2149  CG2 THR A 132      32.110 -26.960   1.667  1.00  0.67           C
ATOM   2150  OG1 THR A 132      33.932 -28.026   2.836  1.00  0.67           O
ATOM      0  H   THR A 132      32.220 -30.865   2.975  1.00  0.67           H   new
ATOM      0  HA  THR A 132      31.620 -28.458   3.971  1.00  0.67           H   new
ATOM      0  HB  THR A 132      32.832 -28.852   1.405  1.00  0.67           H   new
ATOM      0  HG1 THR A 132      33.799 -27.539   3.508  1.00  0.67           H   new
ATOM      0 HG21 THR A 132      32.735 -26.543   1.054  1.00  0.67           H   new
ATOM      0 HG22 THR A 132      31.273 -27.131   1.208  1.00  0.67           H   new
ATOM      0 HG23 THR A 132      31.951 -26.368   2.419  1.00  0.67           H   new
ATOM   2158  N   PHE A 133      29.511 -28.013   2.967  1.00  0.64           N
ATOM   2159  CA  PHE A 133      28.188 -27.689   2.461  1.00  0.64           C
ATOM   2160  C   PHE A 133      28.375 -26.546   1.462  1.00  0.64           C
ATOM   2161  O   PHE A 133      28.846 -25.461   1.827  1.00  0.64           O
ATOM   2162  CB  PHE A 133      27.292 -27.268   3.620  1.00  0.64           C
ATOM   2163  CG  PHE A 133      25.870 -26.956   3.304  1.00  0.64           C
ATOM   2164  CD1 PHE A 133      24.912 -27.977   3.246  1.00  0.64           C
ATOM   2165  CD2 PHE A 133      25.464 -25.643   3.122  1.00  0.64           C
ATOM   2166  CE1 PHE A 133      23.587 -27.676   3.015  1.00  0.64           C
ATOM   2167  CE2 PHE A 133      24.149 -25.350   2.891  1.00  0.64           C
ATOM   2168  CZ  PHE A 133      23.207 -26.363   2.842  1.00  0.64           C
ATOM      0  H   PHE A 133      29.742 -27.498   3.616  1.00  0.64           H   new
ATOM      0  HA  PHE A 133      27.766 -28.448   2.029  1.00  0.64           H   new
ATOM      0  HB2 PHE A 133      27.304 -27.977   4.282  1.00  0.64           H   new
ATOM      0  HB3 PHE A 133      27.686 -26.485   4.036  1.00  0.64           H   new
ATOM      0  HD1 PHE A 133      25.172 -28.862   3.364  1.00  0.64           H   new
ATOM      0  HD2 PHE A 133      26.091 -24.957   3.157  1.00  0.64           H   new
ATOM      0  HE1 PHE A 133      22.953 -28.355   2.976  1.00  0.64           H   new
ATOM      0  HE2 PHE A 133      23.886 -24.467   2.766  1.00  0.64           H   new
ATOM      0  HZ  PHE A 133      22.313 -26.156   2.692  1.00  0.64           H   new
ATOM   2178  N   VAL A 134      28.075 -26.791   0.202  1.00  0.64           N
ATOM   2179  CA  VAL A 134      28.359 -25.780  -0.810  1.00  0.64           C
ATOM   2180  C   VAL A 134      27.134 -24.956  -1.159  1.00  0.64           C
ATOM   2181  O   VAL A 134      26.044 -25.493  -1.365  1.00  0.64           O
ATOM   2182  CB  VAL A 134      28.952 -26.430  -2.073  1.00  0.64           C
ATOM   2183  CG1 VAL A 134      29.211 -25.354  -3.161  1.00  0.64           C
ATOM   2184  CG2 VAL A 134      30.232 -27.157  -1.689  1.00  0.64           C
ATOM      0  H   VAL A 134      27.715 -27.516  -0.089  1.00  0.64           H   new
ATOM      0  HA  VAL A 134      29.014 -25.173  -0.431  1.00  0.64           H   new
ATOM      0  HB  VAL A 134      28.326 -27.070  -2.446  1.00  0.64           H   new
ATOM      0 HG11 VAL A 134      29.584 -25.776  -3.951  1.00  0.64           H   new
ATOM      0 HG12 VAL A 134      28.375 -24.919  -3.391  1.00  0.64           H   new
ATOM      0 HG13 VAL A 134      29.836 -24.694  -2.822  1.00  0.64           H   new
ATOM      0 HG21 VAL A 134      30.617 -27.572  -2.476  1.00  0.64           H   new
ATOM      0 HG22 VAL A 134      30.865 -26.524  -1.316  1.00  0.64           H   new
ATOM      0 HG23 VAL A 134      30.031 -27.840  -1.030  1.00  0.64           H   new
ATOM   2194  N   VAL A 135      27.314 -23.651  -1.207  1.00  0.65           N
ATOM   2195  CA  VAL A 135      26.229 -22.768  -1.556  1.00  0.65           C
ATOM   2196  C   VAL A 135      26.421 -22.190  -2.951  1.00  0.65           C
ATOM   2197  O   VAL A 135      27.428 -21.528  -3.253  1.00  0.65           O
ATOM   2198  CB  VAL A 135      26.162 -21.621  -0.573  1.00  0.65           C
ATOM   2199  CG1 VAL A 135      25.039 -20.676  -0.940  1.00  0.65           C
ATOM   2200  CG2 VAL A 135      26.077 -22.149   0.859  1.00  0.65           C
ATOM      0  H   VAL A 135      28.060 -23.257  -1.040  1.00  0.65           H   new
ATOM      0  HA  VAL A 135      25.409 -23.285  -1.532  1.00  0.65           H   new
ATOM      0  HB  VAL A 135      26.979 -21.101  -0.621  1.00  0.65           H   new
ATOM      0 HG11 VAL A 135      25.008 -19.946  -0.302  1.00  0.65           H   new
ATOM      0 HG12 VAL A 135      25.192 -20.321  -1.829  1.00  0.65           H   new
ATOM      0 HG13 VAL A 135      24.195 -21.154  -0.925  1.00  0.65           H   new
ATOM      0 HG21 VAL A 135      26.035 -21.403   1.477  1.00  0.65           H   new
ATOM      0 HG22 VAL A 135      25.281 -22.694   0.956  1.00  0.65           H   new
ATOM      0 HG23 VAL A 135      26.861 -22.685   1.053  1.00  0.65           H   new
ATOM   2210  N   ASP A 136      25.455 -22.487  -3.812  1.00  0.68           N
ATOM   2211  CA  ASP A 136      25.454 -22.035  -5.195  1.00  0.68           C
ATOM   2212  C   ASP A 136      26.721 -22.316  -5.991  1.00  0.68           C
ATOM   2213  O   ASP A 136      27.179 -21.449  -6.738  1.00  0.68           O
ATOM   2214  CB  ASP A 136      25.182 -20.548  -5.225  1.00  0.68           C
ATOM   2215  CG  ASP A 136      23.830 -20.221  -4.803  1.00  0.68           C
ATOM   2216  OD1 ASP A 136      22.963 -20.978  -5.095  1.00  0.68           O
ATOM   2217  OD2 ASP A 136      23.624 -19.203  -4.210  1.00  0.68           O1-
ATOM      0  H   ASP A 136      24.771 -22.965  -3.604  1.00  0.68           H   new
ATOM      0  HA  ASP A 136      24.759 -22.555  -5.629  1.00  0.68           H   new
ATOM      0  HB2 ASP A 136      25.816 -20.094  -4.648  1.00  0.68           H   new
ATOM      0  HB3 ASP A 136      25.327 -20.214  -6.124  1.00  0.68           H   new
ATOM   2222  N   GLY A 137      27.297 -23.493  -5.835  1.00  0.73           N
ATOM   2223  CA  GLY A 137      28.492 -23.804  -6.588  1.00  0.73           C
ATOM   2224  C   GLY A 137      28.191 -24.563  -7.860  1.00  0.73           C
ATOM   2225  O   GLY A 137      27.028 -24.843  -8.146  1.00  0.73           O
ATOM      0  H   GLY A 137      27.019 -24.114  -5.309  1.00  0.73           H   new
ATOM      0  HA2 GLY A 137      28.956 -22.981  -6.808  1.00  0.73           H   new
ATOM      0  HA3 GLY A 137      29.092 -24.329  -6.035  1.00  0.73           H   new
ATOM   2229  N   PRO A 138      29.230 -24.904  -8.634  1.00  0.79           N
ATOM   2230  CA  PRO A 138      29.184 -25.686  -9.850  1.00  0.79           C
ATOM   2231  C   PRO A 138      28.682 -27.076  -9.520  1.00  0.79           C
ATOM   2232  O   PRO A 138      28.828 -27.537  -8.382  1.00  0.79           O
ATOM   2233  CB  PRO A 138      30.654 -25.734 -10.298  1.00  0.79           C
ATOM   2234  CG  PRO A 138      31.304 -24.548  -9.633  1.00  0.79           C
ATOM   2235  CD  PRO A 138      30.600 -24.413  -8.304  1.00  0.79           C
ATOM      0  HA  PRO A 138      28.599 -25.322 -10.533  1.00  0.79           H   new
ATOM      0  HB2 PRO A 138      31.077 -26.564 -10.027  1.00  0.79           H   new
ATOM      0  HB3 PRO A 138      30.729 -25.680 -11.264  1.00  0.79           H   new
ATOM      0  HG2 PRO A 138      32.256 -24.690  -9.514  1.00  0.79           H   new
ATOM      0  HG3 PRO A 138      31.202 -23.745 -10.168  1.00  0.79           H   new
ATOM      0  HD2 PRO A 138      31.022 -24.947  -7.613  1.00  0.79           H   new
ATOM      0  HD3 PRO A 138      30.592 -23.496  -7.988  1.00  0.79           H   new
ATOM   2243  N   GLU A 139      28.103 -27.748 -10.501  1.00  0.85           N
ATOM   2244  CA  GLU A 139      27.746 -29.134 -10.263  1.00  0.85           C
ATOM   2245  C   GLU A 139      29.025 -29.951 -10.292  1.00  0.85           C
ATOM   2246  O   GLU A 139      29.775 -29.892 -11.269  1.00  0.85           O
ATOM   2247  CB  GLU A 139      26.771 -29.648 -11.314  1.00  0.85           C
ATOM   2248  CG  GLU A 139      26.382 -31.046 -11.066  1.00  0.85           C
ATOM   2249  CD  GLU A 139      25.381 -31.602 -11.973  1.00  0.85           C
ATOM   2250  OE1 GLU A 139      25.593 -31.679 -13.157  1.00  0.85           O
ATOM   2251  OE2 GLU A 139      24.360 -31.980 -11.444  1.00  0.85           O1-
ATOM      0  H   GLU A 139      27.914 -27.437 -11.280  1.00  0.85           H   new
ATOM      0  HA  GLU A 139      27.304 -29.212  -9.403  1.00  0.85           H   new
ATOM      0  HB2 GLU A 139      25.979 -29.089 -11.320  1.00  0.85           H   new
ATOM      0  HB3 GLU A 139      27.176 -29.576 -12.193  1.00  0.85           H   new
ATOM      0  HG2 GLU A 139      27.178 -31.598 -11.114  1.00  0.85           H   new
ATOM      0  HG3 GLU A 139      26.044 -31.113 -10.159  1.00  0.85           H   new
ATOM   2258  N   THR A 140      29.290 -30.679  -9.214  1.00  0.88           N
ATOM   2259  CA  THR A 140      30.529 -31.445  -9.113  1.00  0.88           C
ATOM   2260  C   THR A 140      30.305 -32.880  -8.689  1.00  0.88           C
ATOM   2261  O   THR A 140      29.233 -33.242  -8.231  1.00  0.88           O
ATOM   2262  CB  THR A 140      31.499 -30.774  -8.121  1.00  0.88           C
ATOM   2263  CG2 THR A 140      31.827 -29.348  -8.544  1.00  0.88           C
ATOM   2264  OG1 THR A 140      30.899 -30.759  -6.819  1.00  0.88           O
ATOM      0  H   THR A 140      28.770 -30.744  -8.532  1.00  0.88           H   new
ATOM      0  HA  THR A 140      30.912 -31.457 -10.004  1.00  0.88           H   new
ATOM      0  HB  THR A 140      32.325 -31.282  -8.108  1.00  0.88           H   new
ATOM      0  HG1 THR A 140      31.423 -30.395  -6.273  1.00  0.88           H   new
ATOM      0 HG21 THR A 140      32.438 -28.952  -7.903  1.00  0.88           H   new
ATOM      0 HG22 THR A 140      32.241 -29.358  -9.421  1.00  0.88           H   new
ATOM      0 HG23 THR A 140      31.011 -28.825  -8.578  1.00  0.88           H   new
ATOM   2272  N   LYS A 141      31.348 -33.701  -8.778  1.00  0.89           N
ATOM   2273  CA  LYS A 141      31.238 -35.075  -8.294  1.00  0.89           C
ATOM   2274  C   LYS A 141      30.990 -35.107  -6.785  1.00  0.89           C
ATOM   2275  O   LYS A 141      30.246 -35.950  -6.284  1.00  0.89           O
ATOM   2276  CB  LYS A 141      32.508 -35.860  -8.620  1.00  0.89           C
ATOM   2277  CG  LYS A 141      32.703 -36.168 -10.101  1.00  0.89           C
ATOM   2278  CD  LYS A 141      33.998 -36.943 -10.338  1.00  0.89           C
ATOM   2279  CE  LYS A 141      34.204 -37.256 -11.815  1.00  0.89           C
ATOM   2280  NZ  LYS A 141      35.486 -37.977 -12.055  1.00  0.89           N1+
ATOM      0  H   LYS A 141      32.113 -33.489  -9.108  1.00  0.89           H   new
ATOM      0  HA  LYS A 141      30.483 -35.487  -8.742  1.00  0.89           H   new
ATOM      0  HB2 LYS A 141      33.275 -35.358  -8.303  1.00  0.89           H   new
ATOM      0  HB3 LYS A 141      32.493 -36.696  -8.127  1.00  0.89           H   new
ATOM      0  HG2 LYS A 141      31.950 -36.684 -10.429  1.00  0.89           H   new
ATOM      0  HG3 LYS A 141      32.721 -35.340 -10.606  1.00  0.89           H   new
ATOM      0  HD2 LYS A 141      34.750 -36.426 -10.008  1.00  0.89           H   new
ATOM      0  HD3 LYS A 141      33.978 -37.770  -9.831  1.00  0.89           H   new
ATOM      0  HE2 LYS A 141      33.465 -37.795 -12.138  1.00  0.89           H   new
ATOM      0  HE3 LYS A 141      34.197 -36.431 -12.325  1.00  0.89           H   new
ATOM      0  HZ1 LYS A 141      35.575 -38.144 -12.925  1.00  0.89           H   new
ATOM      0  HZ2 LYS A 141      36.166 -37.474 -11.779  1.00  0.89           H   new
ATOM      0  HZ3 LYS A 141      35.484 -38.745 -11.605  1.00  0.89           H   new
ATOM   2294  N   GLU A 142      31.626 -34.181  -6.061  1.00  0.87           N
ATOM   2295  CA  GLU A 142      31.463 -34.092  -4.613  1.00  0.87           C
ATOM   2296  C   GLU A 142      30.070 -33.600  -4.248  1.00  0.87           C
ATOM   2297  O   GLU A 142      29.470 -34.059  -3.273  1.00  0.87           O
ATOM   2298  CB  GLU A 142      32.506 -33.149  -4.004  1.00  0.87           C
ATOM   2299  CG  GLU A 142      33.944 -33.671  -4.077  1.00  0.87           C
ATOM   2300  CD  GLU A 142      34.967 -32.723  -3.479  1.00  0.87           C
ATOM   2301  OE1 GLU A 142      34.603 -31.631  -3.111  1.00  0.87           O
ATOM   2302  OE2 GLU A 142      36.112 -33.100  -3.395  1.00  0.87           O1-
ATOM      0  H   GLU A 142      32.158 -33.594  -6.395  1.00  0.87           H   new
ATOM      0  HA  GLU A 142      31.588 -34.984  -4.253  1.00  0.87           H   new
ATOM      0  HB2 GLU A 142      32.460 -32.294  -4.460  1.00  0.87           H   new
ATOM      0  HB3 GLU A 142      32.278 -32.988  -3.075  1.00  0.87           H   new
ATOM      0  HG2 GLU A 142      33.995 -34.522  -3.615  1.00  0.87           H   new
ATOM      0  HG3 GLU A 142      34.173 -33.838  -5.005  1.00  0.87           H   new
ATOM   2309  N   CYS A 143      29.562 -32.655  -5.040  1.00  0.83           N
ATOM   2310  CA  CYS A 143      28.265 -32.064  -4.782  1.00  0.83           C
ATOM   2311  C   CYS A 143      27.429 -31.867  -6.064  1.00  0.83           C
ATOM   2312  O   CYS A 143      27.461 -30.778  -6.656  1.00  0.83           O
ATOM   2313  CB  CYS A 143      28.431 -30.730  -4.045  1.00  0.83           C
ATOM   2314  SG  CYS A 143      26.895 -29.969  -3.487  1.00  0.83           S
ATOM      0  H   CYS A 143      29.962 -32.345  -5.735  1.00  0.83           H   new
ATOM      0  HA  CYS A 143      27.776 -32.688  -4.223  1.00  0.83           H   new
ATOM      0  HB2 CYS A 143      29.004 -30.871  -3.275  1.00  0.83           H   new
ATOM      0  HB3 CYS A 143      28.890 -30.108  -4.631  1.00  0.83           H   new
ATOM   2319  N   PRO A 144      26.791 -32.936  -6.588  1.00  0.77           N
ATOM   2320  CA  PRO A 144      25.983 -32.959  -7.797  1.00  0.77           C
ATOM   2321  C   PRO A 144      24.636 -32.302  -7.533  1.00  0.77           C
ATOM   2322  O   PRO A 144      24.214 -32.219  -6.383  1.00  0.77           O
ATOM   2323  CB  PRO A 144      25.838 -34.452  -8.089  1.00  0.77           C
ATOM   2324  CG  PRO A 144      25.898 -35.099  -6.747  1.00  0.77           C
ATOM   2325  CD  PRO A 144      26.904 -34.267  -5.943  1.00  0.77           C
ATOM      0  HA  PRO A 144      26.372 -32.474  -8.542  1.00  0.77           H   new
ATOM      0  HB2 PRO A 144      25.000 -34.645  -8.538  1.00  0.77           H   new
ATOM      0  HB3 PRO A 144      26.549 -34.770  -8.667  1.00  0.77           H   new
ATOM      0  HG2 PRO A 144      25.027 -35.103  -6.321  1.00  0.77           H   new
ATOM      0  HG3 PRO A 144      26.184 -36.023  -6.816  1.00  0.77           H   new
ATOM      0  HD2 PRO A 144      26.677 -34.234  -5.001  1.00  0.77           H   new
ATOM      0  HD3 PRO A 144      27.803 -34.625  -6.005  1.00  0.77           H   new
ATOM   2333  N   THR A 145      23.890 -31.936  -8.585  1.00  0.72           N
ATOM   2334  CA  THR A 145      22.551 -31.364  -8.394  1.00  0.72           C
ATOM   2335  C   THR A 145      21.652 -32.282  -7.571  1.00  0.72           C
ATOM   2336  O   THR A 145      20.832 -31.820  -6.779  1.00  0.72           O
ATOM   2337  CB  THR A 145      21.857 -31.054  -9.729  1.00  0.72           C
ATOM   2338  CG2 THR A 145      20.477 -30.483  -9.450  1.00  0.72           C
ATOM   2339  OG1 THR A 145      22.634 -30.106 -10.473  1.00  0.72           O
ATOM      0  H   THR A 145      24.138 -32.010  -9.405  1.00  0.72           H   new
ATOM      0  HA  THR A 145      22.687 -30.534  -7.911  1.00  0.72           H   new
ATOM      0  HB  THR A 145      21.774 -31.868 -10.249  1.00  0.72           H   new
ATOM      0  HG1 THR A 145      23.250 -30.506 -10.881  1.00  0.72           H   new
ATOM      0 HG21 THR A 145      20.033 -30.285 -10.289  1.00  0.72           H   new
ATOM      0 HG22 THR A 145      19.953 -31.130  -8.952  1.00  0.72           H   new
ATOM      0 HG23 THR A 145      20.563 -29.669  -8.930  1.00  0.72           H   new
ATOM   2347  N   ALA A 146      21.797 -33.587  -7.775  1.00  0.68           N
ATOM   2348  CA  ALA A 146      21.002 -34.612  -7.106  1.00  0.68           C
ATOM   2349  C   ALA A 146      21.108 -34.541  -5.582  1.00  0.68           C
ATOM   2350  O   ALA A 146      20.244 -35.068  -4.874  1.00  0.68           O
ATOM   2351  CB  ALA A 146      21.452 -35.983  -7.556  1.00  0.68           C
ATOM      0  H   ALA A 146      22.377 -33.910  -8.322  1.00  0.68           H   new
ATOM      0  HA  ALA A 146      20.077 -34.451  -7.350  1.00  0.68           H   new
ATOM      0  HB1 ALA A 146      20.921 -36.661  -7.109  1.00  0.68           H   new
ATOM      0  HB2 ALA A 146      21.336 -36.063  -8.516  1.00  0.68           H   new
ATOM      0  HB3 ALA A 146      22.388 -36.106  -7.332  1.00  0.68           H   new
ATOM   2357  N   ASN A 147      22.207 -33.982  -5.075  1.00  0.65           N
ATOM   2358  CA  ASN A 147      22.433 -33.859  -3.649  1.00  0.65           C
ATOM   2359  C   ASN A 147      22.320 -32.404  -3.198  1.00  0.65           C
ATOM   2360  O   ASN A 147      22.730 -32.059  -2.091  1.00  0.65           O
ATOM   2361  CB  ASN A 147      23.768 -34.461  -3.287  1.00  0.65           C
ATOM   2362  CG  ASN A 147      23.772 -35.974  -3.404  1.00  0.65           C
ATOM   2363  ND2 ASN A 147      23.142 -36.633  -2.465  1.00  0.65           N
ATOM   2364  OD1 ASN A 147      24.376 -36.554  -4.313  1.00  0.65           O
ATOM      0  H   ASN A 147      22.843 -33.663  -5.558  1.00  0.65           H   new
ATOM      0  HA  ASN A 147      21.744 -34.352  -3.177  1.00  0.65           H   new
ATOM      0  HB2 ASN A 147      24.454 -34.093  -3.866  1.00  0.65           H   new
ATOM      0  HB3 ASN A 147      23.998 -34.209  -2.379  1.00  0.65           H   new
ATOM      0 HD21 ASN A 147      23.141 -37.493  -2.470  1.00  0.65           H   new
ATOM      0 HD22 ASN A 147      22.729 -36.206  -1.843  1.00  0.65           H   new
ATOM   2371  N   ARG A 148      21.710 -31.552  -4.017  1.00  0.64           N
ATOM   2372  CA  ARG A 148      21.551 -30.165  -3.609  1.00  0.64           C
ATOM   2373  C   ARG A 148      20.104 -29.822  -3.343  1.00  0.64           C
ATOM   2374  O   ARG A 148      19.182 -30.345  -3.993  1.00  0.64           O
ATOM   2375  CB  ARG A 148      22.072 -29.180  -4.648  1.00  0.64           C
ATOM   2376  CG  ARG A 148      23.563 -29.144  -4.877  1.00  0.64           C
ATOM   2377  CD  ARG A 148      23.890 -28.129  -5.918  1.00  0.64           C
ATOM   2378  NE  ARG A 148      25.314 -28.014  -6.192  1.00  0.64           N
ATOM   2379  CZ  ARG A 148      26.134 -27.263  -5.450  1.00  0.64           C
ATOM   2380  NH1 ARG A 148      25.624 -26.637  -4.417  1.00  0.64           N1+
ATOM   2381  NH2 ARG A 148      27.417 -27.163  -5.733  1.00  0.64           N
ATOM      0  H   ARG A 148      21.390 -31.750  -4.790  1.00  0.64           H   new
ATOM      0  HA  ARG A 148      22.074 -30.082  -2.797  1.00  0.64           H   new
ATOM      0  HB2 ARG A 148      21.643 -29.381  -5.494  1.00  0.64           H   new
ATOM      0  HB3 ARG A 148      21.786 -28.290  -4.389  1.00  0.64           H   new
ATOM      0  HG2 ARG A 148      24.021 -28.929  -4.049  1.00  0.64           H   new
ATOM      0  HG3 ARG A 148      23.877 -30.018  -5.156  1.00  0.64           H   new
ATOM      0  HD2 ARG A 148      23.428 -28.359  -6.739  1.00  0.64           H   new
ATOM      0  HD3 ARG A 148      23.552 -27.265  -5.634  1.00  0.64           H   new
ATOM      0  HE  ARG A 148      25.642 -28.447  -6.859  1.00  0.64           H   new
ATOM      0 HH11 ARG A 148      24.787 -26.717  -4.236  1.00  0.64           H   new
ATOM      0 HH12 ARG A 148      26.126 -26.146  -3.921  1.00  0.64           H   new
ATOM      0 HH21 ARG A 148      27.743 -27.586  -6.407  1.00  0.64           H   new
ATOM      0 HH22 ARG A 148      27.929 -26.675  -5.244  1.00  0.64           H   new
ATOM   2395  N   ALA A 149      19.927 -28.926  -2.384  1.00  0.64           N
ATOM   2396  CA  ALA A 149      18.634 -28.393  -2.067  1.00  0.64           C
ATOM   2397  C   ALA A 149      18.399 -27.131  -2.855  1.00  0.64           C
ATOM   2398  O   ALA A 149      19.356 -26.469  -3.251  1.00  0.64           O
ATOM   2399  CB  ALA A 149      18.502 -28.130  -0.581  1.00  0.64           C
ATOM      0  H   ALA A 149      20.565 -28.613  -1.900  1.00  0.64           H   new
ATOM      0  HA  ALA A 149      17.960 -29.048  -2.309  1.00  0.64           H   new
ATOM      0  HB1 ALA A 149      17.621 -27.771  -0.393  1.00  0.64           H   new
ATOM      0  HB2 ALA A 149      18.623 -28.960  -0.093  1.00  0.64           H   new
ATOM      0  HB3 ALA A 149      19.177 -27.491  -0.304  1.00  0.64           H   new
ATOM   2405  N   TRP A 150      17.144 -26.772  -3.051  1.00  0.64           N
ATOM   2406  CA  TRP A 150      16.817 -25.523  -3.744  1.00  0.64           C
ATOM   2407  C   TRP A 150      15.520 -24.885  -3.280  1.00  0.64           C
ATOM   2408  O   TRP A 150      14.586 -25.574  -2.902  1.00  0.64           O
ATOM   2409  CB  TRP A 150      16.810 -25.777  -5.250  1.00  0.64           C
ATOM   2410  CG  TRP A 150      16.387 -24.663  -6.134  1.00  0.64           C
ATOM   2411  CD1 TRP A 150      17.152 -23.674  -6.664  1.00  0.64           C
ATOM   2412  CD2 TRP A 150      15.077 -24.480  -6.671  1.00  0.64           C
ATOM   2413  CE2 TRP A 150      15.120 -23.357  -7.484  1.00  0.64           C
ATOM   2414  CE3 TRP A 150      13.899 -25.170  -6.536  1.00  0.64           C
ATOM   2415  NE1 TRP A 150      16.398 -22.883  -7.470  1.00  0.64           N
ATOM   2416  CZ2 TRP A 150      14.004 -22.897  -8.154  1.00  0.64           C
ATOM   2417  CZ3 TRP A 150      12.781 -24.721  -7.202  1.00  0.64           C
ATOM   2418  CH2 TRP A 150      12.826 -23.606  -7.993  1.00  0.64           C
ATOM      0  H   TRP A 150      16.463 -27.230  -2.795  1.00  0.64           H   new
ATOM      0  HA  TRP A 150      17.504 -24.876  -3.520  1.00  0.64           H   new
ATOM      0  HB2 TRP A 150      17.705 -26.043  -5.512  1.00  0.64           H   new
ATOM      0  HB3 TRP A 150      16.227 -26.533  -5.423  1.00  0.64           H   new
ATOM      0  HD1 TRP A 150      18.060 -23.556  -6.499  1.00  0.64           H   new
ATOM      0  HE1 TRP A 150      16.681 -22.195  -7.901  1.00  0.64           H   new
ATOM      0  HE3 TRP A 150      13.856 -25.930  -6.002  1.00  0.64           H   new
ATOM      0  HZ2 TRP A 150      14.042 -22.140  -8.693  1.00  0.64           H   new
ATOM      0  HZ3 TRP A 150      11.980 -25.185  -7.112  1.00  0.64           H   new
ATOM      0  HH2 TRP A 150      12.055 -23.321  -8.428  1.00  0.64           H   new
ATOM   2429  N   ASN A 151      15.487 -23.551  -3.281  1.00  0.65           N
ATOM   2430  CA  ASN A 151      14.272 -22.789  -2.896  1.00  0.65           C
ATOM   2431  C   ASN A 151      13.822 -23.166  -1.491  1.00  0.65           C
ATOM   2432  O   ASN A 151      12.633 -23.295  -1.208  1.00  0.65           O
ATOM   2433  CB  ASN A 151      13.146 -23.040  -3.901  1.00  0.65           C
ATOM   2434  CG  ASN A 151      12.000 -22.031  -3.927  1.00  0.65           C
ATOM   2435  ND2 ASN A 151      10.845 -22.466  -4.379  1.00  0.65           N
ATOM   2436  OD1 ASN A 151      12.174 -20.855  -3.591  1.00  0.65           O
ATOM      0  H   ASN A 151      16.156 -23.058  -3.501  1.00  0.65           H   new
ATOM      0  HA  ASN A 151      14.490 -21.844  -2.903  1.00  0.65           H   new
ATOM      0  HB2 ASN A 151      13.537 -23.075  -4.788  1.00  0.65           H   new
ATOM      0  HB3 ASN A 151      12.772 -23.917  -3.721  1.00  0.65           H   new
ATOM      0 HD21 ASN A 151      10.179 -21.926  -4.449  1.00  0.65           H   new
ATOM      0 HD22 ASN A 151      10.755 -23.291  -4.605  1.00  0.65           H   new
ATOM   2443  N   SER A 152      14.796 -23.281  -0.597  1.00  0.67           N
ATOM   2444  CA  SER A 152      14.563 -23.658   0.786  1.00  0.67           C
ATOM   2445  C   SER A 152      14.338 -22.481   1.703  1.00  0.67           C
ATOM   2446  O   SER A 152      14.169 -22.653   2.900  1.00  0.67           O
ATOM   2447  CB  SER A 152      15.717 -24.463   1.284  1.00  0.67           C
ATOM   2448  OG  SER A 152      15.825 -25.659   0.562  1.00  0.67           O
ATOM      0  H   SER A 152      15.624 -23.139  -0.782  1.00  0.67           H   new
ATOM      0  HA  SER A 152      13.745 -24.180   0.797  1.00  0.67           H   new
ATOM      0  HB2 SER A 152      16.537 -23.951   1.199  1.00  0.67           H   new
ATOM      0  HB3 SER A 152      15.601 -24.657   2.227  1.00  0.67           H   new
ATOM      0  HG  SER A 152      15.065 -26.008   0.482  1.00  0.67           H   new
ATOM   2454  N   PHE A 153      14.365 -21.285   1.155  1.00  0.70           N
ATOM   2455  CA  PHE A 153      14.147 -20.081   1.933  1.00  0.70           C
ATOM   2456  C   PHE A 153      12.929 -19.303   1.461  1.00  0.70           C
ATOM   2457  O   PHE A 153      12.581 -19.329   0.274  1.00  0.70           O
ATOM   2458  CB  PHE A 153      15.361 -19.170   1.900  1.00  0.70           C
ATOM   2459  CG  PHE A 153      16.562 -19.661   2.616  1.00  0.70           C
ATOM   2460  CD1 PHE A 153      17.453 -20.498   2.004  1.00  0.70           C
ATOM   2461  CD2 PHE A 153      16.818 -19.242   3.916  1.00  0.70           C
ATOM   2462  CE1 PHE A 153      18.566 -20.916   2.663  1.00  0.70           C
ATOM   2463  CE2 PHE A 153      17.942 -19.643   4.580  1.00  0.70           C
ATOM   2464  CZ  PHE A 153      18.820 -20.483   3.956  1.00  0.70           C
ATOM      0  H   PHE A 153      14.510 -21.145   0.319  1.00  0.70           H   new
ATOM      0  HA  PHE A 153      13.991 -20.376   2.844  1.00  0.70           H   new
ATOM      0  HB2 PHE A 153      15.600 -19.013   0.973  1.00  0.70           H   new
ATOM      0  HB3 PHE A 153      15.110 -18.312   2.277  1.00  0.70           H   new
ATOM      0  HD1 PHE A 153      17.297 -20.783   1.133  1.00  0.70           H   new
ATOM      0  HD2 PHE A 153      16.213 -18.678   4.342  1.00  0.70           H   new
ATOM      0  HE1 PHE A 153      19.161 -21.496   2.244  1.00  0.70           H   new
ATOM      0  HE2 PHE A 153      18.108 -19.348   5.446  1.00  0.70           H   new
ATOM      0  HZ  PHE A 153      19.588 -20.765   4.398  1.00  0.70           H   new
ATOM   2474  N   LYS A 154      12.319 -18.594   2.412  1.00  0.74           N
ATOM   2475  CA  LYS A 154      11.188 -17.693   2.200  1.00  0.74           C
ATOM   2476  C   LYS A 154      11.406 -16.396   2.999  1.00  0.74           C
ATOM   2477  O   LYS A 154      11.918 -16.422   4.115  1.00  0.74           O
ATOM   2478  CB  LYS A 154       9.887 -18.396   2.611  1.00  0.74           C
ATOM   2479  CG  LYS A 154       8.624 -17.584   2.393  1.00  0.74           C
ATOM   2480  CD  LYS A 154       7.374 -18.385   2.738  1.00  0.74           C
ATOM   2481  CE  LYS A 154       6.115 -17.554   2.508  1.00  0.74           C
ATOM   2482  NZ  LYS A 154       4.877 -18.307   2.854  1.00  0.74           N1+
ATOM      0  H   LYS A 154      12.566 -18.628   3.235  1.00  0.74           H   new
ATOM      0  HA  LYS A 154      11.120 -17.460   1.261  1.00  0.74           H   new
ATOM      0  HB2 LYS A 154       9.812 -19.225   2.114  1.00  0.74           H   new
ATOM      0  HB3 LYS A 154       9.945 -18.633   3.550  1.00  0.74           H   new
ATOM      0  HG2 LYS A 154       8.656 -16.782   2.938  1.00  0.74           H   new
ATOM      0  HG3 LYS A 154       8.579 -17.296   1.468  1.00  0.74           H   new
ATOM      0  HD2 LYS A 154       7.340 -19.188   2.195  1.00  0.74           H   new
ATOM      0  HD3 LYS A 154       7.413 -18.670   3.664  1.00  0.74           H   new
ATOM      0  HE2 LYS A 154       6.160 -16.745   3.042  1.00  0.74           H   new
ATOM      0  HE3 LYS A 154       6.076 -17.279   1.579  1.00  0.74           H   new
ATOM      0  HZ1 LYS A 154       4.166 -17.793   2.708  1.00  0.74           H   new
ATOM      0  HZ2 LYS A 154       4.823 -19.038   2.349  1.00  0.74           H   new
ATOM      0  HZ3 LYS A 154       4.902 -18.541   3.712  1.00  0.74           H   new
ATOM   2496  N   VAL A 155      11.065 -15.251   2.420  1.00  0.82           N
ATOM   2497  CA  VAL A 155      11.253 -13.953   3.061  1.00  0.82           C
ATOM   2498  C   VAL A 155      10.455 -13.692   4.341  1.00  0.82           C
ATOM   2499  O   VAL A 155      10.962 -13.074   5.273  1.00  0.82           O
ATOM   2500  CB  VAL A 155      11.066 -12.826   2.032  1.00  0.82           C
ATOM   2501  CG1 VAL A 155      11.003 -11.455   2.729  1.00  0.82           C
ATOM   2502  CG2 VAL A 155      12.283 -12.820   1.079  1.00  0.82           C
ATOM      0  H   VAL A 155      10.714 -15.204   1.636  1.00  0.82           H   new
ATOM      0  HA  VAL A 155      12.168 -13.970   3.384  1.00  0.82           H   new
ATOM      0  HB  VAL A 155      10.238 -12.980   1.550  1.00  0.82           H   new
ATOM      0 HG11 VAL A 155      10.885 -10.759   2.064  1.00  0.82           H   new
ATOM      0 HG12 VAL A 155      10.256 -11.440   3.348  1.00  0.82           H   new
ATOM      0 HG13 VAL A 155      11.828 -11.301   3.215  1.00  0.82           H   new
ATOM      0 HG21 VAL A 155      12.178 -12.113   0.424  1.00  0.82           H   new
ATOM      0 HG22 VAL A 155      13.094 -12.669   1.590  1.00  0.82           H   new
ATOM      0 HG23 VAL A 155      12.343 -13.675   0.624  1.00  0.82           H   new
ATOM   2512  N   GLU A 156       9.188 -14.089   4.379  1.00  0.95           N
ATOM   2513  CA  GLU A 156       8.312 -13.934   5.560  1.00  0.95           C
ATOM   2514  C   GLU A 156       7.877 -12.483   5.869  1.00  0.95           C
ATOM   2515  O   GLU A 156       6.681 -12.206   5.953  1.00  0.95           O
ATOM   2516  CB  GLU A 156       8.994 -14.526   6.815  1.00  0.95           C
ATOM   2517  CG  GLU A 156       8.104 -14.626   8.053  1.00  0.95           C
ATOM   2518  CD  GLU A 156       7.000 -15.656   7.918  1.00  0.95           C
ATOM   2519  OE1 GLU A 156       7.119 -16.525   7.084  1.00  0.95           O
ATOM   2520  OE2 GLU A 156       6.046 -15.576   8.658  1.00  0.95           O1-
ATOM      0  H   GLU A 156       8.797 -14.464   3.711  1.00  0.95           H   new
ATOM      0  HA  GLU A 156       7.503 -14.419   5.331  1.00  0.95           H   new
ATOM      0  HB2 GLU A 156       9.323 -15.412   6.599  1.00  0.95           H   new
ATOM      0  HB3 GLU A 156       9.767 -13.982   7.033  1.00  0.95           H   new
ATOM      0  HG2 GLU A 156       8.653 -14.849   8.821  1.00  0.95           H   new
ATOM      0  HG3 GLU A 156       7.708 -13.758   8.230  1.00  0.95           H   new
ATOM   2527  N   ASP A 157       8.838 -11.567   6.020  1.00  1.14           N
ATOM   2528  CA  ASP A 157       8.531 -10.170   6.345  1.00  1.14           C
ATOM   2529  C   ASP A 157       9.633  -9.210   5.880  1.00  1.14           C
ATOM   2530  O   ASP A 157      10.712  -9.628   5.449  1.00  1.14           O
ATOM   2531  CB  ASP A 157       8.350 -10.042   7.871  1.00  1.14           C
ATOM   2532  CG  ASP A 157       7.419  -8.894   8.342  1.00  1.14           C
ATOM   2533  OD1 ASP A 157       7.187  -7.982   7.585  1.00  1.14           O
ATOM   2534  OD2 ASP A 157       6.962  -8.956   9.463  1.00  1.14           O1-
ATOM      0  H   ASP A 157       9.677 -11.735   5.938  1.00  1.14           H   new
ATOM      0  HA  ASP A 157       7.717  -9.925   5.878  1.00  1.14           H   new
ATOM      0  HB2 ASP A 157       8.000 -10.881   8.210  1.00  1.14           H   new
ATOM      0  HB3 ASP A 157       9.223  -9.915   8.274  1.00  1.14           H   new
ATOM   2539  N   PHE A 158       9.338  -7.910   5.960  1.00  1.43           N
ATOM   2540  CA  PHE A 158      10.277  -6.868   5.526  1.00  1.43           C
ATOM   2541  C   PHE A 158       9.939  -5.431   5.949  1.00  1.43           C
ATOM   2542  O   PHE A 158       8.799  -5.103   6.279  1.00  1.43           O
ATOM   2543  CB  PHE A 158      10.429  -6.891   3.998  1.00  1.43           C
ATOM   2544  CG  PHE A 158       9.168  -6.785   3.243  1.00  1.43           C
ATOM   2545  CD1 PHE A 158       8.657  -5.547   2.883  1.00  1.43           C
ATOM   2546  CD2 PHE A 158       8.489  -7.936   2.859  1.00  1.43           C
ATOM   2547  CE1 PHE A 158       7.476  -5.466   2.169  1.00  1.43           C
ATOM   2548  CE2 PHE A 158       7.321  -7.854   2.151  1.00  1.43           C
ATOM   2549  CZ  PHE A 158       6.810  -6.619   1.804  1.00  1.43           C
ATOM      0  H   PHE A 158       8.593  -7.608   6.265  1.00  1.43           H   new
ATOM      0  HA  PHE A 158      11.100  -7.097   5.985  1.00  1.43           H   new
ATOM      0  HB2 PHE A 158      11.010  -6.161   3.734  1.00  1.43           H   new
ATOM      0  HB3 PHE A 158      10.874  -7.714   3.743  1.00  1.43           H   new
ATOM      0  HD1 PHE A 158       9.109  -4.770   3.122  1.00  1.43           H   new
ATOM      0  HD2 PHE A 158       8.832  -8.770   3.086  1.00  1.43           H   new
ATOM      0  HE1 PHE A 158       7.130  -4.635   1.935  1.00  1.43           H   new
ATOM      0  HE2 PHE A 158       6.872  -8.630   1.904  1.00  1.43           H   new
ATOM      0  HZ  PHE A 158       6.016  -6.564   1.323  1.00  1.43           H   new
ATOM   2559  N   GLY A 159      10.940  -4.557   5.838  1.00  1.80           N
ATOM   2560  CA  GLY A 159      10.745  -3.120   6.008  1.00  1.80           C
ATOM   2561  C   GLY A 159      11.628  -2.366   5.017  1.00  1.80           C
ATOM   2562  O   GLY A 159      12.403  -2.981   4.284  1.00  1.80           O
ATOM      0  H   GLY A 159      11.751  -4.782   5.662  1.00  1.80           H   new
ATOM      0  HA2 GLY A 159       9.813  -2.891   5.865  1.00  1.80           H   new
ATOM      0  HA3 GLY A 159      10.965  -2.859   6.916  1.00  1.80           H   new
ATOM   2566  N   PHE A 160      11.542  -1.035   5.001  1.00  2.22           N
ATOM   2567  CA  PHE A 160      12.306  -0.290   3.999  1.00  2.22           C
ATOM   2568  C   PHE A 160      13.448   0.579   4.532  1.00  2.22           C
ATOM   2569  O   PHE A 160      14.326   0.978   3.771  1.00  2.22           O
ATOM   2570  CB  PHE A 160      11.333   0.518   3.159  1.00  2.22           C
ATOM   2571  CG  PHE A 160      10.366  -0.399   2.444  1.00  2.22           C
ATOM   2572  CD1 PHE A 160       9.038  -0.488   2.834  1.00  2.22           C
ATOM   2573  CD2 PHE A 160      10.799  -1.198   1.396  1.00  2.22           C
ATOM   2574  CE1 PHE A 160       8.170  -1.349   2.184  1.00  2.22           C
ATOM   2575  CE2 PHE A 160       9.941  -2.054   0.750  1.00  2.22           C
ATOM   2576  CZ  PHE A 160       8.625  -2.128   1.140  1.00  2.22           C
ATOM      0  H   PHE A 160      11.067  -0.560   5.538  1.00  2.22           H   new
ATOM      0  HA  PHE A 160      12.772  -0.951   3.463  1.00  2.22           H   new
ATOM      0  HB2 PHE A 160      10.844   1.136   3.725  1.00  2.22           H   new
ATOM      0  HB3 PHE A 160      11.821   1.051   2.512  1.00  2.22           H   new
ATOM      0  HD1 PHE A 160       8.728   0.035   3.538  1.00  2.22           H   new
ATOM      0  HD2 PHE A 160      11.688  -1.153   1.126  1.00  2.22           H   new
ATOM      0  HE1 PHE A 160       7.281  -1.402   2.451  1.00  2.22           H   new
ATOM      0  HE2 PHE A 160      10.250  -2.583   0.050  1.00  2.22           H   new
ATOM      0  HZ  PHE A 160       8.041  -2.703   0.700  1.00  2.22           H   new
ATOM   2586  N   GLY A 161      13.430   0.899   5.820  1.00  2.57           N
ATOM   2587  CA  GLY A 161      14.500   1.706   6.400  1.00  2.57           C
ATOM   2588  C   GLY A 161      14.558   3.110   5.815  1.00  2.57           C
ATOM   2589  O   GLY A 161      13.604   3.578   5.192  1.00  2.57           O
ATOM      0  H   GLY A 161      12.815   0.662   6.372  1.00  2.57           H   new
ATOM      0  HA2 GLY A 161      14.372   1.764   7.360  1.00  2.57           H   new
ATOM      0  HA3 GLY A 161      15.350   1.263   6.253  1.00  2.57           H   new
ATOM   2593  N   MET A 162      15.687   3.785   6.049  1.00  2.74           N
ATOM   2594  CA  MET A 162      15.907   5.127   5.520  1.00  2.74           C
ATOM   2595  C   MET A 162      16.781   5.107   4.260  1.00  2.74           C
ATOM   2596  O   MET A 162      16.643   5.961   3.386  1.00  2.74           O
ATOM   2597  CB  MET A 162      16.545   6.013   6.581  1.00  2.74           C
ATOM   2598  CG  MET A 162      15.671   6.240   7.803  1.00  2.74           C
ATOM   2599  SD  MET A 162      14.085   6.983   7.386  1.00  2.74           S
ATOM   2600  CE  MET A 162      14.607   8.618   6.883  1.00  2.74           C
ATOM      0  H   MET A 162      16.340   3.477   6.516  1.00  2.74           H   new
ATOM      0  HA  MET A 162      15.041   5.489   5.274  1.00  2.74           H   new
ATOM      0  HB2 MET A 162      17.382   5.612   6.863  1.00  2.74           H   new
ATOM      0  HB3 MET A 162      16.761   6.872   6.185  1.00  2.74           H   new
ATOM      0  HG2 MET A 162      15.520   5.393   8.251  1.00  2.74           H   new
ATOM      0  HG3 MET A 162      16.139   6.814   8.430  1.00  2.74           H   new
ATOM      0  HE1 MET A 162      13.831   9.140   6.625  1.00  2.74           H   new
ATOM      0  HE2 MET A 162      15.059   9.055   7.621  1.00  2.74           H   new
ATOM      0  HE3 MET A 162      15.214   8.547   6.129  1.00  2.74           H   new
ATOM   2610  N   VAL A 163      17.721   4.158   4.206  1.00  2.66           N
ATOM   2611  CA  VAL A 163      18.676   4.060   3.101  1.00  2.66           C
ATOM   2612  C   VAL A 163      18.596   2.706   2.410  1.00  2.66           C
ATOM   2613  O   VAL A 163      18.407   2.631   1.197  1.00  2.66           O
ATOM   2614  CB  VAL A 163      20.119   4.277   3.585  1.00  2.66           C
ATOM   2615  CG1 VAL A 163      21.075   4.120   2.408  1.00  2.66           C
ATOM   2616  CG2 VAL A 163      20.247   5.648   4.212  1.00  2.66           C
ATOM      0  H   VAL A 163      17.821   3.554   4.810  1.00  2.66           H   new
ATOM      0  HA  VAL A 163      18.437   4.757   2.471  1.00  2.66           H   new
ATOM      0  HB  VAL A 163      20.346   3.615   4.257  1.00  2.66           H   new
ATOM      0 HG11 VAL A 163      21.986   4.256   2.711  1.00  2.66           H   new
ATOM      0 HG12 VAL A 163      20.988   3.228   2.037  1.00  2.66           H   new
ATOM      0 HG13 VAL A 163      20.860   4.776   1.726  1.00  2.66           H   new
ATOM      0 HG21 VAL A 163      21.158   5.781   4.516  1.00  2.66           H   new
ATOM      0 HG22 VAL A 163      20.023   6.326   3.556  1.00  2.66           H   new
ATOM      0 HG23 VAL A 163      19.642   5.717   4.967  1.00  2.66           H   new
ATOM   2626  N   PHE A 164      18.766   1.638   3.191  1.00  2.38           N
ATOM   2627  CA  PHE A 164      18.759   0.282   2.657  1.00  2.38           C
ATOM   2628  C   PHE A 164      17.539  -0.438   3.185  1.00  2.38           C
ATOM   2629  O   PHE A 164      17.131  -0.207   4.328  1.00  2.38           O
ATOM   2630  CB  PHE A 164      19.988  -0.493   3.115  1.00  2.38           C
ATOM   2631  CG  PHE A 164      21.279   0.103   2.683  1.00  2.38           C
ATOM   2632  CD1 PHE A 164      22.016   0.887   3.559  1.00  2.38           C
ATOM   2633  CD2 PHE A 164      21.754  -0.093   1.418  1.00  2.38           C
ATOM   2634  CE1 PHE A 164      23.213   1.449   3.165  1.00  2.38           C
ATOM   2635  CE2 PHE A 164      22.947   0.465   1.010  1.00  2.38           C
ATOM   2636  CZ  PHE A 164      23.681   1.236   1.887  1.00  2.38           C
ATOM      0  H   PHE A 164      18.888   1.682   4.041  1.00  2.38           H   new
ATOM      0  HA  PHE A 164      18.755   0.334   1.688  1.00  2.38           H   new
ATOM      0  HB2 PHE A 164      19.978  -0.552   4.083  1.00  2.38           H   new
ATOM      0  HB3 PHE A 164      19.932  -1.400   2.775  1.00  2.38           H   new
ATOM      0  HD1 PHE A 164      21.700   1.035   4.421  1.00  2.38           H   new
ATOM      0  HD2 PHE A 164      21.264  -0.612   0.821  1.00  2.38           H   new
ATOM      0  HE1 PHE A 164      23.702   1.970   3.760  1.00  2.38           H   new
ATOM      0  HE2 PHE A 164      23.256   0.322   0.145  1.00  2.38           H   new
ATOM      0  HZ  PHE A 164      24.488   1.610   1.617  1.00  2.38           H   new
ATOM   2646  N   THR A 165      16.980  -1.335   2.385  1.00  2.00           N
ATOM   2647  CA  THR A 165      15.819  -2.071   2.847  1.00  2.00           C
ATOM   2648  C   THR A 165      16.249  -3.312   3.615  1.00  2.00           C
ATOM   2649  O   THR A 165      17.384  -3.784   3.457  1.00  2.00           O
ATOM   2650  CB  THR A 165      14.947  -2.466   1.659  1.00  2.00           C
ATOM   2651  CG2 THR A 165      14.633  -1.251   0.820  1.00  2.00           C
ATOM   2652  OG1 THR A 165      15.664  -3.353   0.857  1.00  2.00           O
ATOM      0  H   THR A 165      17.250  -1.528   1.592  1.00  2.00           H   new
ATOM      0  HA  THR A 165      15.306  -1.502   3.442  1.00  2.00           H   new
ATOM      0  HB  THR A 165      14.127  -2.866   1.988  1.00  2.00           H   new
ATOM      0  HG1 THR A 165      15.141  -3.729   0.318  1.00  2.00           H   new
ATOM      0 HG21 THR A 165      14.079  -1.511   0.068  1.00  2.00           H   new
ATOM      0 HG22 THR A 165      14.159  -0.599   1.359  1.00  2.00           H   new
ATOM      0 HG23 THR A 165      15.459  -0.861   0.493  1.00  2.00           H   new
ATOM   2660  N   ARG A 166      15.328  -3.877   4.406  1.00  1.64           N
ATOM   2661  CA  ARG A 166      15.650  -5.086   5.158  1.00  1.64           C
ATOM   2662  C   ARG A 166      14.593  -6.155   5.001  1.00  1.64           C
ATOM   2663  O   ARG A 166      13.409  -5.943   5.280  1.00  1.64           O
ATOM   2664  CB  ARG A 166      15.785  -4.793   6.647  1.00  1.64           C
ATOM   2665  CG  ARG A 166      16.877  -3.798   7.045  1.00  1.64           C
ATOM   2666  CD  ARG A 166      16.953  -3.627   8.532  1.00  1.64           C
ATOM   2667  NE  ARG A 166      17.347  -4.864   9.226  1.00  1.64           N
ATOM   2668  CZ  ARG A 166      17.367  -5.012  10.569  1.00  1.64           C
ATOM   2669  NH1 ARG A 166      17.032  -4.001  11.339  1.00  1.64           N1+
ATOM   2670  NH2 ARG A 166      17.720  -6.160  11.122  1.00  1.64           N
ATOM      0  H   ARG A 166      14.529  -3.580   4.517  1.00  1.64           H   new
ATOM      0  HA  ARG A 166      16.492  -5.403   4.795  1.00  1.64           H   new
ATOM      0  HB2 ARG A 166      14.934  -4.457   6.970  1.00  1.64           H   new
ATOM      0  HB3 ARG A 166      15.953  -5.630   7.108  1.00  1.64           H   new
ATOM      0  HG2 ARG A 166      17.734  -4.106   6.710  1.00  1.64           H   new
ATOM      0  HG3 ARG A 166      16.701  -2.940   6.629  1.00  1.64           H   new
ATOM      0  HD2 ARG A 166      17.590  -2.926   8.741  1.00  1.64           H   new
ATOM      0  HD3 ARG A 166      16.090  -3.335   8.865  1.00  1.64           H   new
ATOM      0  HE  ARG A 166      17.580  -5.537   8.745  1.00  1.64           H   new
ATOM      0 HH11 ARG A 166      16.802  -3.251  10.988  1.00  1.64           H   new
ATOM      0 HH12 ARG A 166      17.043  -4.090  12.194  1.00  1.64           H   new
ATOM      0 HH21 ARG A 166      17.941  -6.826  10.625  1.00  1.64           H   new
ATOM      0 HH22 ARG A 166      17.728  -6.240  11.978  1.00  1.64           H   new
ATOM   2684  N   LEU A 167      15.028  -7.332   4.585  1.00  1.34           N
ATOM   2685  CA  LEU A 167      14.107  -8.437   4.388  1.00  1.34           C
ATOM   2686  C   LEU A 167      14.594  -9.609   5.190  1.00  1.34           C
ATOM   2687  O   LEU A 167      15.792  -9.833   5.254  1.00  1.34           O
ATOM   2688  CB  LEU A 167      14.051  -8.740   2.905  1.00  1.34           C
ATOM   2689  CG  LEU A 167      13.633  -7.525   2.088  1.00  1.34           C
ATOM   2690  CD1 LEU A 167      14.892  -6.725   1.680  1.00  1.34           C
ATOM   2691  CD2 LEU A 167      12.804  -7.946   0.904  1.00  1.34           C
ATOM      0  H   LEU A 167      15.851  -7.512   4.411  1.00  1.34           H   new
ATOM      0  HA  LEU A 167      13.210  -8.223   4.689  1.00  1.34           H   new
ATOM      0  HB2 LEU A 167      14.921  -9.046   2.605  1.00  1.34           H   new
ATOM      0  HB3 LEU A 167      13.426  -9.465   2.748  1.00  1.34           H   new
ATOM      0  HG  LEU A 167      13.073  -6.941   2.623  1.00  1.34           H   new
ATOM      0 HD11 LEU A 167      14.629  -5.950   1.159  1.00  1.34           H   new
ATOM      0 HD12 LEU A 167      15.363  -6.434   2.477  1.00  1.34           H   new
ATOM      0 HD13 LEU A 167      15.475  -7.288   1.148  1.00  1.34           H   new
ATOM      0 HD21 LEU A 167      12.546  -7.162   0.394  1.00  1.34           H   new
ATOM      0 HD22 LEU A 167      13.323  -8.541   0.341  1.00  1.34           H   new
ATOM      0 HD23 LEU A 167      12.008  -8.407   1.213  1.00  1.34           H   new
ATOM   2703  N   TRP A 168      13.697 -10.347   5.786  1.00  1.13           N
ATOM   2704  CA  TRP A 168      14.088 -11.478   6.611  1.00  1.13           C
ATOM   2705  C   TRP A 168      14.085 -12.768   5.816  1.00  1.13           C
ATOM   2706  O   TRP A 168      13.572 -12.777   4.713  1.00  1.13           O
ATOM   2707  CB  TRP A 168      13.170 -11.536   7.829  1.00  1.13           C
ATOM   2708  CG  TRP A 168      13.395 -10.340   8.693  1.00  1.13           C
ATOM   2709  CD1 TRP A 168      12.757  -9.138   8.597  1.00  1.13           C
ATOM   2710  CD2 TRP A 168      14.346 -10.206   9.781  1.00  1.13           C
ATOM   2711  CE2 TRP A 168      14.225  -8.905  10.271  1.00  1.13           C
ATOM   2712  CE3 TRP A 168      15.277 -11.072  10.366  1.00  1.13           C
ATOM   2713  NE1 TRP A 168      13.248  -8.266   9.544  1.00  1.13           N
ATOM   2714  CZ2 TRP A 168      15.007  -8.441  11.317  1.00  1.13           C
ATOM   2715  CZ3 TRP A 168      16.061 -10.611  11.409  1.00  1.13           C
ATOM   2716  CH2 TRP A 168      15.932  -9.327  11.873  1.00  1.13           C
ATOM      0  H   TRP A 168      12.849 -10.217   5.732  1.00  1.13           H   new
ATOM      0  HA  TRP A 168      15.001 -11.362   6.919  1.00  1.13           H   new
ATOM      0  HB2 TRP A 168      12.243 -11.569   7.544  1.00  1.13           H   new
ATOM      0  HB3 TRP A 168      13.341 -12.346   8.334  1.00  1.13           H   new
ATOM      0  HD1 TRP A 168      12.089  -8.937   7.982  1.00  1.13           H   new
ATOM      0  HE1 TRP A 168      12.986  -7.455   9.661  1.00  1.13           H   new
ATOM      0  HE3 TRP A 168      15.367 -11.945  10.058  1.00  1.13           H   new
ATOM      0  HZ2 TRP A 168      14.919  -7.572  11.637  1.00  1.13           H   new
ATOM      0  HZ3 TRP A 168      16.684 -11.180  11.801  1.00  1.13           H   new
ATOM      0  HH2 TRP A 168      16.472  -9.040  12.573  1.00  1.13           H   new
ATOM   2727  N   LEU A 169      14.771 -13.810   6.284  1.00  0.98           N
ATOM   2728  CA  LEU A 169      14.597 -15.136   5.659  1.00  0.98           C
ATOM   2729  C   LEU A 169      14.322 -16.252   6.683  1.00  0.98           C
ATOM   2730  O   LEU A 169      14.913 -16.296   7.769  1.00  0.98           O
ATOM   2731  CB  LEU A 169      15.776 -15.599   4.800  1.00  0.98           C
ATOM   2732  CG  LEU A 169      16.181 -14.837   3.573  1.00  0.98           C
ATOM   2733  CD1 LEU A 169      17.485 -15.425   3.131  1.00  0.98           C
ATOM   2734  CD2 LEU A 169      15.127 -14.991   2.490  1.00  0.98           C
ATOM      0  H   LEU A 169      15.326 -13.781   6.940  1.00  0.98           H   new
ATOM      0  HA  LEU A 169      13.827 -14.996   5.087  1.00  0.98           H   new
ATOM      0  HB2 LEU A 169      16.553 -15.638   5.380  1.00  0.98           H   new
ATOM      0  HB3 LEU A 169      15.585 -16.508   4.520  1.00  0.98           H   new
ATOM      0  HG  LEU A 169      16.269 -13.888   3.753  1.00  0.98           H   new
ATOM      0 HD11 LEU A 169      17.794 -14.965   2.335  1.00  0.98           H   new
ATOM      0 HD12 LEU A 169      18.142 -15.324   3.838  1.00  0.98           H   new
ATOM      0 HD13 LEU A 169      17.365 -16.367   2.934  1.00  0.98           H   new
ATOM      0 HD21 LEU A 169      15.398 -14.495   1.702  1.00  0.98           H   new
ATOM      0 HD22 LEU A 169      15.030 -15.929   2.264  1.00  0.98           H   new
ATOM      0 HD23 LEU A 169      14.279 -14.647   2.812  1.00  0.98           H   new
ATOM   2746  N   THR A 170      13.526 -17.232   6.267  1.00  0.89           N
ATOM   2747  CA  THR A 170      13.220 -18.419   7.064  1.00  0.89           C
ATOM   2748  C   THR A 170      13.214 -19.659   6.192  1.00  0.89           C
ATOM   2749  O   THR A 170      13.007 -19.575   4.983  1.00  0.89           O
ATOM   2750  CB  THR A 170      11.842 -18.307   7.755  1.00  0.89           C
ATOM   2751  CG2 THR A 170      10.725 -18.268   6.720  1.00  0.89           C
ATOM   2752  OG1 THR A 170      11.649 -19.442   8.620  1.00  0.89           O
ATOM      0  H   THR A 170      13.140 -17.227   5.498  1.00  0.89           H   new
ATOM      0  HA  THR A 170      13.911 -18.486   7.742  1.00  0.89           H   new
ATOM      0  HB  THR A 170      11.818 -17.486   8.272  1.00  0.89           H   new
ATOM      0  HG1 THR A 170      10.901 -19.383   8.998  1.00  0.89           H   new
ATOM      0 HG21 THR A 170       9.869 -18.198   7.170  1.00  0.89           H   new
ATOM      0 HG22 THR A 170      10.848 -17.501   6.139  1.00  0.89           H   new
ATOM      0 HG23 THR A 170      10.746 -19.080   6.191  1.00  0.89           H   new
ATOM   2760  N   ILE A 171      13.480 -20.811   6.796  1.00  0.84           N
ATOM   2761  CA  ILE A 171      13.466 -22.058   6.041  1.00  0.84           C
ATOM   2762  C   ILE A 171      12.044 -22.494   5.704  1.00  0.84           C
ATOM   2763  O   ILE A 171      11.144 -22.420   6.545  1.00  0.84           O
ATOM   2764  CB  ILE A 171      14.240 -23.169   6.776  1.00  0.84           C
ATOM   2765  CG1 ILE A 171      15.679 -22.742   6.941  1.00  0.84           C
ATOM   2766  CG2 ILE A 171      14.204 -24.486   5.983  1.00  0.84           C
ATOM   2767  CD1 ILE A 171      16.378 -22.565   5.633  1.00  0.84           C
ATOM      0  H   ILE A 171      13.669 -20.893   7.631  1.00  0.84           H   new
ATOM      0  HA  ILE A 171      13.922 -21.893   5.201  1.00  0.84           H   new
ATOM      0  HB  ILE A 171      13.822 -23.313   7.640  1.00  0.84           H   new
ATOM      0 HG12 ILE A 171      15.711 -21.909   7.437  1.00  0.84           H   new
ATOM      0 HG13 ILE A 171      16.151 -23.405   7.469  1.00  0.84           H   new
ATOM      0 HG21 ILE A 171      14.697 -25.168   6.465  1.00  0.84           H   new
ATOM      0 HG22 ILE A 171      13.284 -24.771   5.871  1.00  0.84           H   new
ATOM      0 HG23 ILE A 171      14.609 -24.351   5.112  1.00  0.84           H   new
ATOM      0 HD11 ILE A 171      17.295 -22.292   5.790  1.00  0.84           H   new
ATOM      0 HD12 ILE A 171      16.370 -23.404   5.146  1.00  0.84           H   new
ATOM      0 HD13 ILE A 171      15.923 -21.885   5.112  1.00  0.84           H   new
ATOM   2779  N   ARG A 172      11.861 -22.849   4.438  1.00  0.82           N
ATOM   2780  CA  ARG A 172      10.616 -23.294   3.834  1.00  0.82           C
ATOM   2781  C   ARG A 172      10.255 -24.703   4.299  1.00  0.82           C
ATOM   2782  O   ARG A 172      11.123 -25.564   4.415  1.00  0.82           O
ATOM   2783  CB  ARG A 172      10.742 -23.262   2.317  1.00  0.82           C
ATOM   2784  CG  ARG A 172       9.471 -23.490   1.553  1.00  0.82           C
ATOM   2785  CD  ARG A 172       9.717 -23.461   0.104  1.00  0.82           C
ATOM   2786  NE  ARG A 172      10.230 -22.184  -0.322  1.00  0.82           N
ATOM   2787  CZ  ARG A 172       9.482 -21.102  -0.616  1.00  0.82           C
ATOM   2788  NH1 ARG A 172       8.166 -21.171  -0.561  1.00  0.82           N1+
ATOM   2789  NH2 ARG A 172      10.051 -19.966  -0.959  1.00  0.82           N
ATOM      0  H   ARG A 172      12.508 -22.835   3.871  1.00  0.82           H   new
ATOM      0  HA  ARG A 172       9.907 -22.693   4.113  1.00  0.82           H   new
ATOM      0  HB2 ARG A 172      11.106 -22.401   2.057  1.00  0.82           H   new
ATOM      0  HB3 ARG A 172      11.387 -23.935   2.048  1.00  0.82           H   new
ATOM      0  HG2 ARG A 172       9.088 -24.346   1.803  1.00  0.82           H   new
ATOM      0  HG3 ARG A 172       8.821 -22.809   1.788  1.00  0.82           H   new
ATOM      0  HD2 ARG A 172      10.348 -24.159  -0.132  1.00  0.82           H   new
ATOM      0  HD3 ARG A 172       8.892 -23.653  -0.369  1.00  0.82           H   new
ATOM      0  HE  ARG A 172      11.083 -22.106  -0.395  1.00  0.82           H   new
ATOM      0 HH11 ARG A 172       7.783 -21.908  -0.337  1.00  0.82           H   new
ATOM      0 HH12 ARG A 172       7.691 -20.479  -0.749  1.00  0.82           H   new
ATOM      0 HH21 ARG A 172      10.908 -19.909  -0.997  1.00  0.82           H   new
ATOM      0 HH22 ARG A 172       9.566 -19.281  -1.145  1.00  0.82           H   new
ATOM   2803  N   GLU A 173       8.976 -24.929   4.591  1.00  0.81           N
ATOM   2804  CA  GLU A 173       8.512 -26.252   5.007  1.00  0.81           C
ATOM   2805  C   GLU A 173       8.131 -27.163   3.821  1.00  0.81           C
ATOM   2806  O   GLU A 173       8.326 -28.388   3.871  1.00  0.81           O
ATOM   2807  CB  GLU A 173       7.286 -26.086   5.913  1.00  0.81           C
ATOM   2808  CG  GLU A 173       7.566 -25.346   7.218  1.00  0.81           C
ATOM   2809  CD  GLU A 173       6.327 -25.122   8.080  1.00  0.81           C
ATOM   2810  OE1 GLU A 173       5.262 -25.521   7.676  1.00  0.81           O
ATOM   2811  OE2 GLU A 173       6.455 -24.517   9.139  1.00  0.81           O1-
ATOM      0  H   GLU A 173       8.360 -24.330   4.555  1.00  0.81           H   new
ATOM      0  HA  GLU A 173       9.248 -26.679   5.473  1.00  0.81           H   new
ATOM      0  HB2 GLU A 173       6.598 -25.609   5.424  1.00  0.81           H   new
ATOM      0  HB3 GLU A 173       6.929 -26.964   6.121  1.00  0.81           H   new
ATOM      0  HG2 GLU A 173       8.219 -25.848   7.730  1.00  0.81           H   new
ATOM      0  HG3 GLU A 173       7.966 -24.487   7.013  1.00  0.81           H   new
ATOM   2818  N   GLU A 174       7.581 -26.551   2.766  1.00  0.81           N
ATOM   2819  CA  GLU A 174       7.051 -27.259   1.595  1.00  0.81           C
ATOM   2820  C   GLU A 174       7.963 -27.252   0.364  1.00  0.81           C
ATOM   2821  O   GLU A 174       8.662 -26.280   0.087  1.00  0.81           O
ATOM   2822  CB  GLU A 174       5.707 -26.648   1.202  1.00  0.81           C
ATOM   2823  CG  GLU A 174       4.606 -26.810   2.252  1.00  0.81           C
ATOM   2824  CD  GLU A 174       3.277 -26.207   1.828  1.00  0.81           C
ATOM   2825  OE1 GLU A 174       3.217 -25.623   0.771  1.00  0.81           O
ATOM   2826  OE2 GLU A 174       2.327 -26.338   2.565  1.00  0.81           O1-
ATOM      0  H   GLU A 174       7.505 -25.696   2.711  1.00  0.81           H   new
ATOM      0  HA  GLU A 174       6.971 -28.186   1.870  1.00  0.81           H   new
ATOM      0  HB2 GLU A 174       5.833 -25.703   1.025  1.00  0.81           H   new
ATOM      0  HB3 GLU A 174       5.410 -27.054   0.373  1.00  0.81           H   new
ATOM      0  HG2 GLU A 174       4.481 -27.754   2.438  1.00  0.81           H   new
ATOM      0  HG3 GLU A 174       4.893 -26.394   3.080  1.00  0.81           H   new
ATOM   2833  N   ASN A 175       7.903 -28.330  -0.410  1.00  0.81           N
ATOM   2834  CA  ASN A 175       8.649 -28.449  -1.662  1.00  0.81           C
ATOM   2835  C   ASN A 175       7.910 -27.833  -2.846  1.00  0.81           C
ATOM   2836  O   ASN A 175       6.910 -28.381  -3.310  1.00  0.81           O
ATOM   2837  CB  ASN A 175       8.977 -29.912  -1.937  1.00  0.81           C
ATOM   2838  CG  ASN A 175       9.802 -30.160  -3.205  1.00  0.81           C
ATOM   2839  ND2 ASN A 175      10.607 -31.196  -3.180  1.00  0.81           N
ATOM   2840  OD1 ASN A 175       9.710 -29.431  -4.196  1.00  0.81           O
ATOM      0  H   ASN A 175       7.425 -29.020  -0.223  1.00  0.81           H   new
ATOM      0  HA  ASN A 175       9.473 -27.948  -1.556  1.00  0.81           H   new
ATOM      0  HB2 ASN A 175       9.461 -30.270  -1.176  1.00  0.81           H   new
ATOM      0  HB3 ASN A 175       8.147 -30.409  -2.004  1.00  0.81           H   new
ATOM      0 HD21 ASN A 175      11.089 -31.383  -3.867  1.00  0.81           H   new
ATOM      0 HD22 ASN A 175      10.652 -31.688  -2.476  1.00  0.81           H   new
ATOM   2847  N   THR A 176       8.393 -26.685  -3.319  1.00  0.81           N
ATOM   2848  CA  THR A 176       7.750 -25.996  -4.432  1.00  0.81           C
ATOM   2849  C   THR A 176       8.730 -25.404  -5.429  1.00  0.81           C
ATOM   2850  O   THR A 176       9.950 -25.456  -5.249  1.00  0.81           O
ATOM   2851  CB  THR A 176       6.840 -24.855  -3.931  1.00  0.81           C
ATOM   2852  CG2 THR A 176       7.664 -23.719  -3.362  1.00  0.81           C
ATOM   2853  OG1 THR A 176       6.056 -24.361  -5.035  1.00  0.81           O
ATOM      0  H   THR A 176       9.091 -26.290  -3.009  1.00  0.81           H   new
ATOM      0  HA  THR A 176       7.232 -26.682  -4.882  1.00  0.81           H   new
ATOM      0  HB  THR A 176       6.263 -25.201  -3.232  1.00  0.81           H   new
ATOM      0  HG1 THR A 176       5.557 -23.740  -4.769  1.00  0.81           H   new
ATOM      0 HG21 THR A 176       7.074 -23.014  -3.053  1.00  0.81           H   new
ATOM      0 HG22 THR A 176       8.194 -24.045  -2.618  1.00  0.81           H   new
ATOM      0 HG23 THR A 176       8.252 -23.370  -4.050  1.00  0.81           H   new
ATOM   2861  N   THR A 177       8.158 -24.830  -6.482  1.00  0.82           N
ATOM   2862  CA  THR A 177       8.893 -24.167  -7.546  1.00  0.82           C
ATOM   2863  C   THR A 177       8.434 -22.738  -7.703  1.00  0.82           C
ATOM   2864  O   THR A 177       8.870 -22.042  -8.617  1.00  0.82           O
ATOM   2865  CB  THR A 177       8.771 -24.905  -8.893  1.00  0.82           C
ATOM   2866  CG2 THR A 177       9.357 -26.314  -8.790  1.00  0.82           C
ATOM   2867  OG1 THR A 177       7.390 -24.986  -9.274  1.00  0.82           O
ATOM      0  H   THR A 177       7.306 -24.817  -6.598  1.00  0.82           H   new
ATOM      0  HA  THR A 177       9.828 -24.179  -7.287  1.00  0.82           H   new
ATOM      0  HB  THR A 177       9.267 -24.410  -9.564  1.00  0.82           H   new
ATOM      0  HG1 THR A 177       7.325 -25.387 -10.009  1.00  0.82           H   new
ATOM      0 HG21 THR A 177       9.272 -26.763  -9.645  1.00  0.82           H   new
ATOM      0 HG22 THR A 177      10.294 -26.258  -8.547  1.00  0.82           H   new
ATOM      0 HG23 THR A 177       8.877 -26.816  -8.113  1.00  0.82           H   new
ATOM   2875  N   GLU A 178       7.545 -22.298  -6.827  1.00  0.82           N
ATOM   2876  CA  GLU A 178       7.096 -20.917  -6.916  1.00  0.82           C
ATOM   2877  C   GLU A 178       8.108 -19.944  -6.312  1.00  0.82           C
ATOM   2878  O   GLU A 178       8.856 -20.278  -5.377  1.00  0.82           O
ATOM   2879  CB  GLU A 178       5.724 -20.734  -6.261  1.00  0.82           C
ATOM   2880  CG  GLU A 178       4.583 -21.445  -6.996  1.00  0.82           C
ATOM   2881  CD  GLU A 178       3.208 -21.206  -6.389  1.00  0.82           C
ATOM   2882  OE1 GLU A 178       3.133 -20.737  -5.278  1.00  0.82           O
ATOM   2883  OE2 GLU A 178       2.235 -21.497  -7.050  1.00  0.82           O1-
ATOM      0  H   GLU A 178       7.198 -22.764  -6.193  1.00  0.82           H   new
ATOM      0  HA  GLU A 178       7.016 -20.711  -7.860  1.00  0.82           H   new
ATOM      0  HB2 GLU A 178       5.764 -21.064  -5.350  1.00  0.82           H   new
ATOM      0  HB3 GLU A 178       5.523 -19.786  -6.211  1.00  0.82           H   new
ATOM      0  HG2 GLU A 178       4.573 -21.150  -7.920  1.00  0.82           H   new
ATOM      0  HG3 GLU A 178       4.761 -22.398  -7.004  1.00  0.82           H   new
ATOM   2890  N   CYS A 179       8.102 -18.726  -6.843  1.00  0.84           N
ATOM   2891  CA  CYS A 179       8.927 -17.622  -6.386  1.00  0.84           C
ATOM   2892  C   CYS A 179       8.331 -17.033  -5.112  1.00  0.84           C
ATOM   2893  O   CYS A 179       7.206 -17.354  -4.745  1.00  0.84           O
ATOM   2894  CB  CYS A 179       9.034 -16.526  -7.444  1.00  0.84           C
ATOM   2895  SG  CYS A 179       9.809 -17.041  -9.028  1.00  0.84           S
ATOM      0  H   CYS A 179       7.596 -18.515  -7.506  1.00  0.84           H   new
ATOM      0  HA  CYS A 179       9.817 -17.966  -6.214  1.00  0.84           H   new
ATOM      0  HB2 CYS A 179       8.144 -16.189  -7.631  1.00  0.84           H   new
ATOM      0  HB3 CYS A 179       9.545 -15.789  -7.075  1.00  0.84           H   new
ATOM   2900  N   ASP A 180       9.095 -16.204  -4.415  1.00  0.86           N
ATOM   2901  CA  ASP A 180       8.614 -15.661  -3.152  1.00  0.86           C
ATOM   2902  C   ASP A 180       7.726 -14.433  -3.304  1.00  0.86           C
ATOM   2903  O   ASP A 180       8.196 -13.341  -3.621  1.00  0.86           O
ATOM   2904  CB  ASP A 180       9.794 -15.346  -2.249  1.00  0.86           C
ATOM   2905  CG  ASP A 180       9.402 -14.960  -0.867  1.00  0.86           C
ATOM   2906  OD1 ASP A 180       8.282 -14.567  -0.588  1.00  0.86           O
ATOM   2907  OD2 ASP A 180      10.252 -15.124  -0.053  1.00  0.86           O1-
ATOM      0  H   ASP A 180       9.881 -15.946  -4.649  1.00  0.86           H   new
ATOM      0  HA  ASP A 180       8.054 -16.346  -2.754  1.00  0.86           H   new
ATOM      0  HB2 ASP A 180      10.375 -16.121  -2.207  1.00  0.86           H   new
ATOM      0  HB3 ASP A 180      10.310 -14.626  -2.644  1.00  0.86           H   new
ATOM   2912  N   SER A 181       6.437 -14.615  -3.027  1.00  0.90           N
ATOM   2913  CA  SER A 181       5.420 -13.575  -3.178  1.00  0.90           C
ATOM   2914  C   SER A 181       5.673 -12.340  -2.315  1.00  0.90           C
ATOM   2915  O   SER A 181       5.212 -11.245  -2.636  1.00  0.90           O
ATOM   2916  CB  SER A 181       4.070 -14.163  -2.817  1.00  0.90           C
ATOM   2917  OG  SER A 181       4.025 -14.527  -1.462  1.00  0.90           O
ATOM      0  H   SER A 181       6.122 -15.362  -2.740  1.00  0.90           H   new
ATOM      0  HA  SER A 181       5.450 -13.279  -4.101  1.00  0.90           H   new
ATOM      0  HB2 SER A 181       3.371 -13.517  -3.005  1.00  0.90           H   new
ATOM      0  HB3 SER A 181       3.894 -14.940  -3.370  1.00  0.90           H   new
ATOM      0  HG  SER A 181       3.270 -14.848  -1.283  1.00  0.90           H   new
ATOM   2923  N   ALA A 182       6.449 -12.491  -1.244  1.00  0.93           N
ATOM   2924  CA  ALA A 182       6.745 -11.385  -0.340  1.00  0.93           C
ATOM   2925  C   ALA A 182       7.467 -10.251  -1.048  1.00  0.93           C
ATOM   2926  O   ALA A 182       7.407  -9.106  -0.611  1.00  0.93           O
ATOM   2927  CB  ALA A 182       7.594 -11.856   0.809  1.00  0.93           C
ATOM      0  H   ALA A 182       6.817 -13.236  -1.022  1.00  0.93           H   new
ATOM      0  HA  ALA A 182       5.894 -11.054  -0.013  1.00  0.93           H   new
ATOM      0  HB1 ALA A 182       7.782 -11.110   1.400  1.00  0.93           H   new
ATOM      0  HB2 ALA A 182       7.121 -12.546   1.300  1.00  0.93           H   new
ATOM      0  HB3 ALA A 182       8.428 -12.216   0.469  1.00  0.93           H   new
ATOM   2933  N   ILE A 183       8.196 -10.576  -2.112  1.00  0.95           N
ATOM   2934  CA  ILE A 183       8.974  -9.573  -2.807  1.00  0.95           C
ATOM   2935  C   ILE A 183       8.481  -9.340  -4.230  1.00  0.95           C
ATOM   2936  O   ILE A 183       9.231  -8.811  -5.051  1.00  0.95           O
ATOM   2937  CB  ILE A 183      10.458  -9.962  -2.829  1.00  0.95           C
ATOM   2938  CG1 ILE A 183      10.635 -11.285  -3.535  1.00  0.95           C
ATOM   2939  CG2 ILE A 183      10.971 -10.047  -1.406  1.00  0.95           C
ATOM   2940  CD1 ILE A 183      12.067 -11.615  -3.846  1.00  0.95           C
ATOM      0  H   ILE A 183       8.250 -11.369  -2.442  1.00  0.95           H   new
ATOM      0  HA  ILE A 183       8.863  -8.743  -2.318  1.00  0.95           H   new
ATOM      0  HB  ILE A 183      10.965  -9.290  -3.311  1.00  0.95           H   new
ATOM      0 HG12 ILE A 183      10.261 -11.990  -2.983  1.00  0.95           H   new
ATOM      0 HG13 ILE A 183      10.127 -11.272  -4.361  1.00  0.95           H   new
ATOM      0 HG21 ILE A 183      11.909 -10.293  -1.414  1.00  0.95           H   new
ATOM      0 HG22 ILE A 183      10.867  -9.186  -0.972  1.00  0.95           H   new
ATOM      0 HG23 ILE A 183      10.466 -10.717  -0.919  1.00  0.95           H   new
ATOM      0 HD11 ILE A 183      12.111 -12.473  -4.297  1.00  0.95           H   new
ATOM      0 HD12 ILE A 183      12.440 -10.928  -4.421  1.00  0.95           H   new
ATOM      0 HD13 ILE A 183      12.576 -11.657  -3.021  1.00  0.95           H   new
ATOM   2952  N   ILE A 184       7.235  -9.728  -4.520  1.00  0.98           N
ATOM   2953  CA  ILE A 184       6.679  -9.536  -5.857  1.00  0.98           C
ATOM   2954  C   ILE A 184       5.574  -8.473  -5.874  1.00  0.98           C
ATOM   2955  O   ILE A 184       4.683  -8.475  -5.022  1.00  0.98           O
ATOM   2956  CB  ILE A 184       6.118 -10.845  -6.450  1.00  0.98           C
ATOM   2957  CG1 ILE A 184       7.194 -11.913  -6.598  1.00  0.98           C
ATOM   2958  CG2 ILE A 184       5.563 -10.572  -7.789  1.00  0.98           C
ATOM   2959  CD1 ILE A 184       6.660 -13.282  -7.008  1.00  0.98           C
ATOM      0  H   ILE A 184       6.701 -10.102  -3.959  1.00  0.98           H   new
ATOM      0  HA  ILE A 184       7.420  -9.234  -6.405  1.00  0.98           H   new
ATOM      0  HB  ILE A 184       5.437 -11.171  -5.841  1.00  0.98           H   new
ATOM      0 HG12 ILE A 184       7.841 -11.618  -7.258  1.00  0.98           H   new
ATOM      0 HG13 ILE A 184       7.668 -12.000  -5.756  1.00  0.98           H   new
ATOM      0 HG21 ILE A 184       5.209 -11.393  -8.166  1.00  0.98           H   new
ATOM      0 HG22 ILE A 184       4.852  -9.916  -7.717  1.00  0.98           H   new
ATOM      0 HG23 ILE A 184       6.263 -10.227  -8.365  1.00  0.98           H   new
ATOM      0 HD11 ILE A 184       7.397 -13.908  -7.083  1.00  0.98           H   new
ATOM      0 HD12 ILE A 184       6.034 -13.599  -6.339  1.00  0.98           H   new
ATOM      0 HD13 ILE A 184       6.209 -13.211  -7.864  1.00  0.98           H   new
ATOM   2971  N   GLY A 185       5.664  -7.530  -6.822  1.00  1.01           N
ATOM   2972  CA  GLY A 185       4.656  -6.473  -6.947  1.00  1.01           C
ATOM   2973  C   GLY A 185       4.145  -6.311  -8.383  1.00  1.01           C
ATOM   2974  O   GLY A 185       4.857  -6.595  -9.352  1.00  1.01           O
ATOM      0  H   GLY A 185       6.300  -7.487  -7.400  1.00  1.01           H   new
ATOM      0  HA2 GLY A 185       3.908  -6.673  -6.362  1.00  1.01           H   new
ATOM      0  HA3 GLY A 185       5.035  -5.632  -6.646  1.00  1.01           H   new
ATOM   2978  N   THR A 186       2.892  -5.853  -8.500  1.00  1.05           N
ATOM   2979  CA  THR A 186       2.232  -5.628  -9.790  1.00  1.05           C
ATOM   2980  C   THR A 186       1.374  -4.367  -9.795  1.00  1.05           C
ATOM   2981  O   THR A 186       0.640  -4.115  -8.841  1.00  1.05           O
ATOM   2982  CB  THR A 186       1.382  -6.850 -10.161  1.00  1.05           C
ATOM   2983  CG2 THR A 186       0.667  -6.650 -11.480  1.00  1.05           C
ATOM   2984  OG1 THR A 186       2.241  -7.997 -10.216  1.00  1.05           O
ATOM      0  H   THR A 186       2.397  -5.663  -7.823  1.00  1.05           H   new
ATOM      0  HA  THR A 186       2.928  -5.499 -10.453  1.00  1.05           H   new
ATOM      0  HB  THR A 186       0.696  -6.980  -9.488  1.00  1.05           H   new
ATOM      0  HG1 THR A 186       1.826  -8.642 -10.560  1.00  1.05           H   new
ATOM      0 HG21 THR A 186       0.140  -7.438 -11.685  1.00  1.05           H   new
ATOM      0 HG22 THR A 186       0.083  -5.878 -11.418  1.00  1.05           H   new
ATOM      0 HG23 THR A 186       1.319  -6.506 -12.183  1.00  1.05           H   new
ATOM   2992  N   ALA A 187       1.428  -3.590 -10.875  1.00  1.10           N
ATOM   2993  CA  ALA A 187       0.591  -2.399 -10.941  1.00  1.10           C
ATOM   2994  C   ALA A 187       0.234  -1.967 -12.359  1.00  1.10           C
ATOM   2995  O   ALA A 187       0.972  -2.198 -13.319  1.00  1.10           O
ATOM   2996  CB  ALA A 187       1.296  -1.246 -10.255  1.00  1.10           C
ATOM      0  H   ALA A 187       1.928  -3.730 -11.561  1.00  1.10           H   new
ATOM      0  HA  ALA A 187      -0.239  -2.633 -10.496  1.00  1.10           H   new
ATOM      0  HB1 ALA A 187       0.739  -0.453 -10.299  1.00  1.10           H   new
ATOM      0  HB2 ALA A 187       1.461  -1.474  -9.327  1.00  1.10           H   new
ATOM      0  HB3 ALA A 187       2.140  -1.072 -10.700  1.00  1.10           H   new
ATOM   3002  N   ILE A 188      -0.888  -1.261 -12.465  1.00  1.14           N
ATOM   3003  CA  ILE A 188      -1.301  -0.640 -13.718  1.00  1.14           C
ATOM   3004  C   ILE A 188      -1.724   0.801 -13.509  1.00  1.14           C
ATOM   3005  O   ILE A 188      -2.457   1.116 -12.567  1.00  1.14           O
ATOM   3006  CB  ILE A 188      -2.441  -1.428 -14.376  1.00  1.14           C
ATOM   3007  CG1 ILE A 188      -2.822  -0.771 -15.713  1.00  1.14           C
ATOM   3008  CG2 ILE A 188      -3.623  -1.537 -13.450  1.00  1.14           C
ATOM   3009  CD1 ILE A 188      -3.661  -1.608 -16.584  1.00  1.14           C
ATOM      0  H   ILE A 188      -1.431  -1.129 -11.811  1.00  1.14           H   new
ATOM      0  HA  ILE A 188      -0.532  -0.651 -14.309  1.00  1.14           H   new
ATOM      0  HB  ILE A 188      -2.139  -2.332 -14.558  1.00  1.14           H   new
ATOM      0 HG12 ILE A 188      -3.291   0.059 -15.531  1.00  1.14           H   new
ATOM      0 HG13 ILE A 188      -2.010  -0.539 -16.190  1.00  1.14           H   new
ATOM      0 HG21 ILE A 188      -4.330  -2.038 -13.885  1.00  1.14           H   new
ATOM      0 HG22 ILE A 188      -3.357  -1.995 -12.637  1.00  1.14           H   new
ATOM      0 HG23 ILE A 188      -3.945  -0.649 -13.230  1.00  1.14           H   new
ATOM      0 HD11 ILE A 188      -3.858  -1.127 -17.403  1.00  1.14           H   new
ATOM      0 HD12 ILE A 188      -3.189  -2.429 -16.797  1.00  1.14           H   new
ATOM      0 HD13 ILE A 188      -4.490  -1.821 -16.128  1.00  1.14           H   new
ATOM   3021  N   LYS A 189      -1.240   1.667 -14.391  1.00  1.16           N
ATOM   3022  CA  LYS A 189      -1.545   3.086 -14.362  1.00  1.16           C
ATOM   3023  C   LYS A 189      -1.831   3.564 -15.779  1.00  1.16           C
ATOM   3024  O   LYS A 189      -0.929   3.634 -16.619  1.00  1.16           O
ATOM   3025  CB  LYS A 189      -0.378   3.875 -13.729  1.00  1.16           C
ATOM   3026  CG  LYS A 189      -0.122   3.560 -12.218  1.00  1.16           C
ATOM   3027  CD  LYS A 189       1.083   4.326 -11.636  1.00  1.16           C
ATOM   3028  CE  LYS A 189       1.274   4.005 -10.127  1.00  1.16           C
ATOM   3029  NZ  LYS A 189       1.456   2.547  -9.919  1.00  1.16           N1+
ATOM      0  H   LYS A 189      -0.716   1.440 -15.034  1.00  1.16           H   new
ATOM      0  HA  LYS A 189      -2.331   3.240 -13.815  1.00  1.16           H   new
ATOM      0  HB2 LYS A 189       0.432   3.687 -14.228  1.00  1.16           H   new
ATOM      0  HB3 LYS A 189      -0.556   4.824 -13.824  1.00  1.16           H   new
ATOM      0  HG2 LYS A 189      -0.917   3.782 -11.708  1.00  1.16           H   new
ATOM      0  HG3 LYS A 189       0.026   2.607 -12.112  1.00  1.16           H   new
ATOM      0  HD2 LYS A 189       1.887   4.089 -12.124  1.00  1.16           H   new
ATOM      0  HD3 LYS A 189       0.951   5.280 -11.753  1.00  1.16           H   new
ATOM      0  HE2 LYS A 189       2.045   4.484  -9.785  1.00  1.16           H   new
ATOM      0  HE3 LYS A 189       0.503   4.314  -9.626  1.00  1.16           H   new
ATOM      0  HZ1 LYS A 189       1.664   2.392  -9.068  1.00  1.16           H   new
ATOM      0  HZ2 LYS A 189       0.701   2.121 -10.121  1.00  1.16           H   new
ATOM      0  HZ3 LYS A 189       2.112   2.252 -10.443  1.00  1.16           H   new
ATOM   3043  N   GLY A 190      -3.083   3.901 -16.062  1.00  1.15           N
ATOM   3044  CA  GLY A 190      -3.429   4.298 -17.419  1.00  1.15           C
ATOM   3045  C   GLY A 190      -3.133   3.164 -18.403  1.00  1.15           C
ATOM   3046  O   GLY A 190      -3.618   2.044 -18.241  1.00  1.15           O
ATOM      0  H   GLY A 190      -3.733   3.907 -15.498  1.00  1.15           H   new
ATOM      0  HA2 GLY A 190      -4.369   4.534 -17.463  1.00  1.15           H   new
ATOM      0  HA3 GLY A 190      -2.926   5.089 -17.668  1.00  1.15           H   new
ATOM   3050  N   ASP A 191      -2.340   3.481 -19.426  1.00  1.11           N
ATOM   3051  CA  ASP A 191      -1.952   2.548 -20.483  1.00  1.11           C
ATOM   3052  C   ASP A 191      -0.640   1.797 -20.236  1.00  1.11           C
ATOM   3053  O   ASP A 191      -0.157   1.090 -21.120  1.00  1.11           O
ATOM   3054  CB  ASP A 191      -1.901   3.295 -21.833  1.00  1.11           C
ATOM   3055  CG  ASP A 191      -0.888   4.499 -21.894  1.00  1.11           C
ATOM   3056  OD1 ASP A 191      -0.292   4.825 -20.890  1.00  1.11           O
ATOM   3057  OD2 ASP A 191      -0.737   5.077 -22.952  1.00  1.11           O1-
ATOM      0  H   ASP A 191      -2.004   4.266 -19.527  1.00  1.11           H   new
ATOM      0  HA  ASP A 191      -2.634   1.858 -20.493  1.00  1.11           H   new
ATOM      0  HB2 ASP A 191      -1.669   2.660 -22.529  1.00  1.11           H   new
ATOM      0  HB3 ASP A 191      -2.789   3.627 -22.036  1.00  1.11           H   new
ATOM   3062  N   ARG A 192      -0.076   1.910 -19.032  1.00  1.04           N
ATOM   3063  CA  ARG A 192       1.170   1.208 -18.724  1.00  1.04           C
ATOM   3064  C   ARG A 192       0.998   0.195 -17.606  1.00  1.04           C
ATOM   3065  O   ARG A 192       0.290   0.426 -16.623  1.00  1.04           O
ATOM   3066  CB  ARG A 192       2.258   2.194 -18.314  1.00  1.04           C
ATOM   3067  CG  ARG A 192       2.703   3.163 -19.415  1.00  1.04           C
ATOM   3068  CD  ARG A 192       3.552   4.306 -18.894  1.00  1.04           C
ATOM   3069  NE  ARG A 192       4.881   3.908 -18.409  1.00  1.04           N
ATOM   3070  CZ  ARG A 192       5.748   4.750 -17.800  1.00  1.04           C
ATOM   3071  NH1 ARG A 192       5.435   6.001 -17.602  1.00  1.04           N1+
ATOM   3072  NH2 ARG A 192       6.919   4.300 -17.412  1.00  1.04           N
ATOM      0  H   ARG A 192      -0.394   2.382 -18.388  1.00  1.04           H   new
ATOM      0  HA  ARG A 192       1.426   0.740 -19.534  1.00  1.04           H   new
ATOM      0  HB2 ARG A 192       1.939   2.710 -17.557  1.00  1.04           H   new
ATOM      0  HB3 ARG A 192       3.031   1.693 -18.010  1.00  1.04           H   new
ATOM      0  HG2 ARG A 192       3.205   2.674 -20.085  1.00  1.04           H   new
ATOM      0  HG3 ARG A 192       1.919   3.525 -19.856  1.00  1.04           H   new
ATOM      0  HD2 ARG A 192       3.661   4.961 -19.601  1.00  1.04           H   new
ATOM      0  HD3 ARG A 192       3.075   4.745 -18.172  1.00  1.04           H   new
ATOM      0  HE  ARG A 192       5.123   3.090 -18.519  1.00  1.04           H   new
ATOM      0 HH11 ARG A 192       4.670   6.299 -17.859  1.00  1.04           H   new
ATOM      0 HH12 ARG A 192       5.993   6.528 -17.214  1.00  1.04           H   new
ATOM      0 HH21 ARG A 192       7.129   3.477 -17.546  1.00  1.04           H   new
ATOM      0 HH22 ARG A 192       7.476   4.828 -17.024  1.00  1.04           H   new
ATOM   3086  N   ALA A 193       1.713  -0.913 -17.707  1.00  0.98           N
ATOM   3087  CA  ALA A 193       1.639  -1.901 -16.643  1.00  0.98           C
ATOM   3088  C   ALA A 193       2.988  -2.487 -16.357  1.00  0.98           C
ATOM   3089  O   ALA A 193       3.789  -2.770 -17.259  1.00  0.98           O
ATOM   3090  CB  ALA A 193       0.675  -3.021 -16.995  1.00  0.98           C
ATOM      0  H   ALA A 193       2.233  -1.110 -18.363  1.00  0.98           H   new
ATOM      0  HA  ALA A 193       1.315  -1.442 -15.852  1.00  0.98           H   new
ATOM      0  HB1 ALA A 193       0.646  -3.664 -16.269  1.00  0.98           H   new
ATOM      0  HB2 ALA A 193      -0.211  -2.653 -17.136  1.00  0.98           H   new
ATOM      0  HB3 ALA A 193       0.974  -3.463 -17.805  1.00  0.98           H   new
ATOM   3096  N   VAL A 194       3.229  -2.674 -15.071  1.00  0.92           N
ATOM   3097  CA  VAL A 194       4.486  -3.199 -14.614  1.00  0.92           C
ATOM   3098  C   VAL A 194       4.366  -4.329 -13.623  1.00  0.92           C
ATOM   3099  O   VAL A 194       3.435  -4.407 -12.814  1.00  0.92           O
ATOM   3100  CB  VAL A 194       5.301  -2.072 -13.966  1.00  0.92           C
ATOM   3101  CG1 VAL A 194       5.679  -0.995 -14.981  1.00  0.92           C
ATOM   3102  CG2 VAL A 194       4.453  -1.463 -12.868  1.00  0.92           C
ATOM      0  H   VAL A 194       2.666  -2.499 -14.445  1.00  0.92           H   new
ATOM      0  HA  VAL A 194       4.923  -3.561 -15.401  1.00  0.92           H   new
ATOM      0  HB  VAL A 194       6.127  -2.437 -13.611  1.00  0.92           H   new
ATOM      0 HG11 VAL A 194       6.192  -0.300 -14.540  1.00  0.92           H   new
ATOM      0 HG12 VAL A 194       6.212  -1.390 -15.689  1.00  0.92           H   new
ATOM      0 HG13 VAL A 194       4.873  -0.610 -15.360  1.00  0.92           H   new
ATOM      0 HG21 VAL A 194       4.945  -0.745 -12.439  1.00  0.92           H   new
ATOM      0 HG22 VAL A 194       3.634  -1.110 -13.249  1.00  0.92           H   new
ATOM      0 HG23 VAL A 194       4.237  -2.143 -12.211  1.00  0.92           H   new
ATOM   3112  N   HIS A 195       5.371  -5.179 -13.665  1.00  0.89           N
ATOM   3113  CA  HIS A 195       5.505  -6.291 -12.744  1.00  0.89           C
ATOM   3114  C   HIS A 195       6.951  -6.379 -12.313  1.00  0.89           C
ATOM   3115  O   HIS A 195       7.866  -6.155 -13.117  1.00  0.89           O
ATOM   3116  CB  HIS A 195       5.103  -7.611 -13.423  1.00  0.89           C
ATOM   3117  CG  HIS A 195       3.679  -7.753 -13.855  1.00  0.89           C
ATOM   3118  CD2 HIS A 195       2.736  -8.631 -13.464  1.00  0.89           C
ATOM   3119  ND1 HIS A 195       3.127  -7.026 -14.887  1.00  0.89           N
ATOM   3120  CE1 HIS A 195       1.880  -7.411 -15.079  1.00  0.89           C
ATOM   3121  NE2 HIS A 195       1.610  -8.402 -14.234  1.00  0.89           N
ATOM      0  H   HIS A 195       6.008  -5.127 -14.240  1.00  0.89           H   new
ATOM      0  HA  HIS A 195       4.924  -6.147 -11.981  1.00  0.89           H   new
ATOM      0  HB2 HIS A 195       5.667  -7.731 -14.203  1.00  0.89           H   new
ATOM      0  HB3 HIS A 195       5.305  -8.337 -12.812  1.00  0.89           H   new
ATOM      0  HD1 HIS A 195       3.533  -6.415 -15.337  1.00  0.89           H   new
ATOM      0  HD2 HIS A 195       2.825  -9.274 -12.798  1.00  0.89           H   new
ATOM      0  HE1 HIS A 195       1.289  -7.050 -15.700  1.00  0.89           H   new
ATOM   3129  N   SER A 196       7.193  -6.752 -11.071  1.00  0.87           N
ATOM   3130  CA  SER A 196       8.581  -6.936 -10.711  1.00  0.87           C
ATOM   3131  C   SER A 196       8.821  -7.756  -9.471  1.00  0.87           C
ATOM   3132  O   SER A 196       7.947  -7.946  -8.620  1.00  0.87           O
ATOM   3133  CB  SER A 196       9.230  -5.601 -10.440  1.00  0.87           C
ATOM   3134  OG  SER A 196       8.791  -5.077  -9.231  1.00  0.87           O
ATOM      0  H   SER A 196       6.610  -6.896 -10.456  1.00  0.87           H   new
ATOM      0  HA  SER A 196       8.955  -7.408 -11.472  1.00  0.87           H   new
ATOM      0  HB2 SER A 196      10.194  -5.703 -10.422  1.00  0.87           H   new
ATOM      0  HB3 SER A 196       9.023  -4.984 -11.159  1.00  0.87           H   new
ATOM      0  HG  SER A 196       9.162  -4.336  -9.095  1.00  0.87           H   new
ATOM   3140  N   ASP A 197      10.072  -8.138  -9.331  1.00  0.86           N
ATOM   3141  CA  ASP A 197      10.558  -8.669  -8.085  1.00  0.86           C
ATOM   3142  C   ASP A 197      11.983  -8.182  -8.028  1.00  0.86           C
ATOM   3143  O   ASP A 197      12.435  -7.492  -8.937  1.00  0.86           O
ATOM   3144  CB  ASP A 197      10.418 -10.191  -7.954  1.00  0.86           C
ATOM   3145  CG  ASP A 197      11.265 -11.107  -8.777  1.00  0.86           C
ATOM   3146  OD1 ASP A 197      12.414 -10.809  -9.047  1.00  0.86           O
ATOM   3147  OD2 ASP A 197      10.788 -12.184  -9.086  1.00  0.86           O1-
ATOM      0  H   ASP A 197      10.662  -8.096  -9.956  1.00  0.86           H   new
ATOM      0  HA  ASP A 197      10.032  -8.364  -7.329  1.00  0.86           H   new
ATOM      0  HB2 ASP A 197      10.577 -10.414  -7.023  1.00  0.86           H   new
ATOM      0  HB3 ASP A 197       9.492 -10.410  -8.144  1.00  0.86           H   new
ATOM   3152  N   LEU A 198      12.733  -8.549  -7.033  1.00  0.85           N
ATOM   3153  CA  LEU A 198      14.045  -7.952  -6.930  1.00  0.85           C
ATOM   3154  C   LEU A 198      15.009  -8.331  -8.067  1.00  0.85           C
ATOM   3155  O   LEU A 198      15.935  -7.582  -8.359  1.00  0.85           O
ATOM   3156  CB  LEU A 198      14.562  -8.277  -5.537  1.00  0.85           C
ATOM   3157  CG  LEU A 198      13.638  -7.609  -4.499  1.00  0.85           C
ATOM   3158  CD1 LEU A 198      14.015  -7.940  -3.062  1.00  0.85           C
ATOM   3159  CD2 LEU A 198      13.666  -6.154  -4.758  1.00  0.85           C
ATOM      0  H   LEU A 198      12.523  -9.118  -6.423  1.00  0.85           H   new
ATOM      0  HA  LEU A 198      13.980  -6.991  -7.046  1.00  0.85           H   new
ATOM      0  HB2 LEU A 198      14.582  -9.237  -5.401  1.00  0.85           H   new
ATOM      0  HB3 LEU A 198      15.472  -7.957  -5.433  1.00  0.85           H   new
ATOM      0  HG  LEU A 198      12.738  -7.956  -4.599  1.00  0.85           H   new
ATOM      0 HD11 LEU A 198      13.403  -7.495  -2.456  1.00  0.85           H   new
ATOM      0 HD12 LEU A 198      13.963  -8.899  -2.926  1.00  0.85           H   new
ATOM      0 HD13 LEU A 198      14.920  -7.637  -2.887  1.00  0.85           H   new
ATOM      0 HD21 LEU A 198      13.093  -5.701  -4.120  1.00  0.85           H   new
ATOM      0 HD22 LEU A 198      14.574  -5.826  -4.666  1.00  0.85           H   new
ATOM      0 HD23 LEU A 198      13.349  -5.979  -5.658  1.00  0.85           H   new
ATOM   3171  N   SER A 199      14.790  -9.486  -8.700  1.00  0.84           N
ATOM   3172  CA  SER A 199      15.677 -10.007  -9.736  1.00  0.84           C
ATOM   3173  C   SER A 199      15.138  -9.817 -11.146  1.00  0.84           C
ATOM   3174  O   SER A 199      15.761 -10.274 -12.121  1.00  0.84           O
ATOM   3175  CB  SER A 199      15.862 -11.489  -9.537  1.00  0.84           C
ATOM   3176  OG  SER A 199      14.645 -12.168  -9.764  1.00  0.84           O
ATOM      0  H   SER A 199      14.114  -9.992  -8.536  1.00  0.84           H   new
ATOM      0  HA  SER A 199      16.506  -9.511  -9.652  1.00  0.84           H   new
ATOM      0  HB2 SER A 199      16.543 -11.821 -10.143  1.00  0.84           H   new
ATOM      0  HB3 SER A 199      16.175 -11.664  -8.636  1.00  0.84           H   new
ATOM      0  HG  SER A 199      14.002 -11.664  -9.568  1.00  0.84           H   new
ATOM   3182  N   TYR A 200      13.955  -9.208 -11.259  1.00  0.83           N
ATOM   3183  CA  TYR A 200      13.288  -9.062 -12.550  1.00  0.83           C
ATOM   3184  C   TYR A 200      12.341  -7.874 -12.621  1.00  0.83           C
ATOM   3185  O   TYR A 200      11.540  -7.636 -11.719  1.00  0.83           O
ATOM   3186  CB  TYR A 200      12.503 -10.346 -12.871  1.00  0.83           C
ATOM   3187  CG  TYR A 200      11.765 -10.354 -14.209  1.00  0.83           C
ATOM   3188  CD1 TYR A 200      12.448 -10.661 -15.367  1.00  0.83           C
ATOM   3189  CD2 TYR A 200      10.404 -10.078 -14.265  1.00  0.83           C
ATOM   3190  CE1 TYR A 200      11.791 -10.695 -16.572  1.00  0.83           C
ATOM   3191  CE2 TYR A 200       9.747 -10.119 -15.474  1.00  0.83           C
ATOM   3192  CZ  TYR A 200      10.436 -10.431 -16.623  1.00  0.83           C
ATOM   3193  OH  TYR A 200       9.788 -10.487 -17.822  1.00  0.83           O
ATOM      0  H   TYR A 200      13.523  -8.872 -10.596  1.00  0.83           H   new
ATOM      0  HA  TYR A 200      13.989  -8.903 -13.202  1.00  0.83           H   new
ATOM      0  HB2 TYR A 200      13.120 -11.095 -12.856  1.00  0.83           H   new
ATOM      0  HB3 TYR A 200      11.857 -10.496 -12.163  1.00  0.83           H   new
ATOM      0  HD1 TYR A 200      13.359 -10.846 -15.331  1.00  0.83           H   new
ATOM      0  HD2 TYR A 200       9.939  -9.866 -13.488  1.00  0.83           H   new
ATOM      0  HE1 TYR A 200      12.257 -10.895 -17.352  1.00  0.83           H   new
ATOM      0  HE2 TYR A 200       8.836  -9.936 -15.514  1.00  0.83           H   new
ATOM      0  HH  TYR A 200       8.959 -10.513 -17.692  1.00  0.83           H   new
ATOM   3203  N   TRP A 201      12.363  -7.177 -13.739  1.00  0.82           N
ATOM   3204  CA  TRP A 201      11.411  -6.102 -13.956  1.00  0.82           C
ATOM   3205  C   TRP A 201      10.902  -6.077 -15.373  1.00  0.82           C
ATOM   3206  O   TRP A 201      11.654  -6.229 -16.333  1.00  0.82           O
ATOM   3207  CB  TRP A 201      12.052  -4.764 -13.625  1.00  0.82           C
ATOM   3208  CG  TRP A 201      11.211  -3.562 -13.899  1.00  0.82           C
ATOM   3209  CD1 TRP A 201      10.322  -2.933 -13.071  1.00  0.82           C
ATOM   3210  CD2 TRP A 201      11.230  -2.806 -15.115  1.00  0.82           C
ATOM   3211  CE2 TRP A 201      10.341  -1.744 -14.949  1.00  0.82           C
ATOM   3212  CE3 TRP A 201      11.932  -2.938 -16.318  1.00  0.82           C
ATOM   3213  NE1 TRP A 201       9.792  -1.841 -13.698  1.00  0.82           N
ATOM   3214  CZ2 TRP A 201      10.140  -0.813 -15.935  1.00  0.82           C
ATOM   3215  CZ3 TRP A 201      11.722  -2.009 -17.305  1.00  0.82           C
ATOM   3216  CH2 TRP A 201      10.853  -0.972 -17.124  1.00  0.82           C
ATOM      0  H   TRP A 201      12.917  -7.307 -14.384  1.00  0.82           H   new
ATOM      0  HA  TRP A 201      10.655  -6.262 -13.369  1.00  0.82           H   new
ATOM      0  HB2 TRP A 201      12.294  -4.763 -12.686  1.00  0.82           H   new
ATOM      0  HB3 TRP A 201      12.876  -4.684 -14.130  1.00  0.82           H   new
ATOM      0  HD1 TRP A 201      10.110  -3.208 -12.208  1.00  0.82           H   new
ATOM      0  HE1 TRP A 201       9.210  -1.304 -13.363  1.00  0.82           H   new
ATOM      0  HE3 TRP A 201      12.528  -3.640 -16.446  1.00  0.82           H   new
ATOM      0  HZ2 TRP A 201       9.551  -0.103 -15.816  1.00  0.82           H   new
ATOM      0  HZ3 TRP A 201      12.179  -2.087 -18.111  1.00  0.82           H   new
ATOM      0  HH2 TRP A 201      10.733  -0.356 -17.810  1.00  0.82           H   new
ATOM   3227  N   ILE A 202       9.618  -5.837 -15.510  1.00  0.81           N
ATOM   3228  CA  ILE A 202       9.017  -5.717 -16.820  1.00  0.81           C
ATOM   3229  C   ILE A 202       7.986  -4.627 -16.936  1.00  0.81           C
ATOM   3230  O   ILE A 202       7.160  -4.415 -16.040  1.00  0.81           O
ATOM   3231  CB  ILE A 202       8.414  -7.049 -17.243  1.00  0.81           C
ATOM   3232  CG1 ILE A 202       7.846  -6.970 -18.644  1.00  0.81           C
ATOM   3233  CG2 ILE A 202       7.410  -7.464 -16.272  1.00  0.81           C
ATOM   3234  CD1 ILE A 202       7.528  -8.286 -19.190  1.00  0.81           C
ATOM      0  H   ILE A 202       9.071  -5.739 -14.854  1.00  0.81           H   new
ATOM      0  HA  ILE A 202       9.738  -5.464 -17.417  1.00  0.81           H   new
ATOM      0  HB  ILE A 202       9.113  -7.721 -17.263  1.00  0.81           H   new
ATOM      0 HG12 ILE A 202       7.044  -6.424 -18.635  1.00  0.81           H   new
ATOM      0 HG13 ILE A 202       8.484  -6.527 -19.225  1.00  0.81           H   new
ATOM      0 HG21 ILE A 202       7.028  -8.313 -16.544  1.00  0.81           H   new
ATOM      0 HG22 ILE A 202       7.824  -7.561 -15.400  1.00  0.81           H   new
ATOM      0 HG23 ILE A 202       6.709  -6.795 -16.224  1.00  0.81           H   new
ATOM      0 HD11 ILE A 202       7.168  -8.187 -20.085  1.00  0.81           H   new
ATOM      0 HD12 ILE A 202       8.333  -8.826 -19.223  1.00  0.81           H   new
ATOM      0 HD13 ILE A 202       6.871  -8.721 -18.625  1.00  0.81           H   new
ATOM   3246  N   GLU A 203       8.016  -3.978 -18.092  1.00  0.83           N
ATOM   3247  CA  GLU A 203       7.057  -2.963 -18.453  1.00  0.83           C
ATOM   3248  C   GLU A 203       6.425  -3.248 -19.793  1.00  0.83           C
ATOM   3249  O   GLU A 203       7.100  -3.625 -20.766  1.00  0.83           O
ATOM   3250  CB  GLU A 203       7.690  -1.591 -18.460  1.00  0.83           C
ATOM   3251  CG  GLU A 203       6.752  -0.472 -18.829  1.00  0.83           C
ATOM   3252  CD  GLU A 203       7.371   0.849 -18.664  1.00  0.83           C
ATOM   3253  OE1 GLU A 203       8.484   1.041 -19.089  1.00  0.83           O
ATOM   3254  OE2 GLU A 203       6.727   1.697 -18.101  1.00  0.83           O1-
ATOM      0  H   GLU A 203       8.610  -4.123 -18.697  1.00  0.83           H   new
ATOM      0  HA  GLU A 203       6.360  -2.979 -17.779  1.00  0.83           H   new
ATOM      0  HB2 GLU A 203       8.058  -1.413 -17.580  1.00  0.83           H   new
ATOM      0  HB3 GLU A 203       8.433  -1.593 -19.083  1.00  0.83           H   new
ATOM      0  HG2 GLU A 203       6.468  -0.581 -19.750  1.00  0.83           H   new
ATOM      0  HG3 GLU A 203       5.955  -0.525 -18.278  1.00  0.83           H   new
ATOM   3261  N   SER A 204       5.120  -3.033 -19.828  1.00  0.86           N
ATOM   3262  CA  SER A 204       4.313  -3.194 -21.013  1.00  0.86           C
ATOM   3263  C   SER A 204       3.422  -1.993 -21.240  1.00  0.86           C
ATOM   3264  O   SER A 204       3.117  -1.227 -20.314  1.00  0.86           O
ATOM   3265  CB  SER A 204       3.453  -4.399 -20.848  1.00  0.86           C
ATOM   3266  OG  SER A 204       2.576  -4.210 -19.775  1.00  0.86           O
ATOM      0  H   SER A 204       4.670  -2.782 -19.140  1.00  0.86           H   new
ATOM      0  HA  SER A 204       4.905  -3.288 -21.776  1.00  0.86           H   new
ATOM      0  HB2 SER A 204       2.951  -4.563 -21.662  1.00  0.86           H   new
ATOM      0  HB3 SER A 204       4.004  -5.182 -20.692  1.00  0.86           H   new
ATOM      0  HG  SER A 204       1.823  -3.979 -20.066  1.00  0.86           H   new
ATOM   3272  N   LYS A 205       2.932  -1.871 -22.462  1.00  0.90           N
ATOM   3273  CA  LYS A 205       2.039  -0.770 -22.790  1.00  0.90           C
ATOM   3274  C   LYS A 205       0.875  -1.217 -23.647  1.00  0.90           C
ATOM   3275  O   LYS A 205       0.993  -2.137 -24.469  1.00  0.90           O
ATOM   3276  CB  LYS A 205       2.795   0.372 -23.471  1.00  0.90           C
ATOM   3277  CG  LYS A 205       1.939   1.600 -23.770  1.00  0.90           C
ATOM   3278  CD  LYS A 205       2.732   2.745 -24.337  1.00  0.90           C
ATOM   3279  CE  LYS A 205       1.822   3.949 -24.488  1.00  0.90           C
ATOM   3280  NZ  LYS A 205       2.510   5.124 -25.066  1.00  0.90           N1+
ATOM      0  H   LYS A 205       3.101  -2.408 -23.112  1.00  0.90           H   new
ATOM      0  HA  LYS A 205       1.678  -0.444 -21.951  1.00  0.90           H   new
ATOM      0  HB2 LYS A 205       3.537   0.638 -22.905  1.00  0.90           H   new
ATOM      0  HB3 LYS A 205       3.174   0.045 -24.302  1.00  0.90           H   new
ATOM      0  HG2 LYS A 205       1.240   1.356 -24.396  1.00  0.90           H   new
ATOM      0  HG3 LYS A 205       1.501   1.889 -22.954  1.00  0.90           H   new
ATOM      0  HD2 LYS A 205       3.476   2.959 -23.753  1.00  0.90           H   new
ATOM      0  HD3 LYS A 205       3.108   2.499 -25.197  1.00  0.90           H   new
ATOM      0  HE2 LYS A 205       1.070   3.711 -25.052  1.00  0.90           H   new
ATOM      0  HE3 LYS A 205       1.461   4.186 -23.619  1.00  0.90           H   new
ATOM      0  HZ1 LYS A 205       1.936   5.801 -25.134  1.00  0.90           H   new
ATOM      0  HZ2 LYS A 205       3.187   5.361 -24.539  1.00  0.90           H   new
ATOM      0  HZ3 LYS A 205       2.822   4.918 -25.874  1.00  0.90           H   new
ATOM   3294  N   LYS A 206      -0.280  -0.609 -23.397  1.00  0.93           N
ATOM   3295  CA  LYS A 206      -1.465  -0.919 -24.164  1.00  0.93           C
ATOM   3296  C   LYS A 206      -1.554  -0.094 -25.430  1.00  0.93           C
ATOM   3297  O   LYS A 206      -1.532   1.138 -25.404  1.00  0.93           O
ATOM   3298  CB  LYS A 206      -2.720  -0.702 -23.342  1.00  0.93           C
ATOM   3299  CG  LYS A 206      -3.995  -1.143 -24.015  1.00  0.93           C
ATOM   3300  CD  LYS A 206      -5.197  -0.962 -23.102  1.00  0.93           C
ATOM   3301  CE  LYS A 206      -6.483  -1.391 -23.798  1.00  0.93           C
ATOM   3302  NZ  LYS A 206      -7.681  -1.200 -22.927  1.00  0.93           N1+
ATOM      0  H   LYS A 206      -0.392  -0.014 -22.786  1.00  0.93           H   new
ATOM      0  HA  LYS A 206      -1.396  -1.855 -24.409  1.00  0.93           H   new
ATOM      0  HB2 LYS A 206      -2.629  -1.180 -22.503  1.00  0.93           H   new
ATOM      0  HB3 LYS A 206      -2.792   0.241 -23.126  1.00  0.93           H   new
ATOM      0  HG2 LYS A 206      -4.126  -0.633 -24.829  1.00  0.93           H   new
ATOM      0  HG3 LYS A 206      -3.921  -2.075 -24.273  1.00  0.93           H   new
ATOM      0  HD2 LYS A 206      -5.074  -1.483 -22.293  1.00  0.93           H   new
ATOM      0  HD3 LYS A 206      -5.266  -0.033 -22.833  1.00  0.93           H   new
ATOM      0  HE2 LYS A 206      -6.593  -0.880 -24.615  1.00  0.93           H   new
ATOM      0  HE3 LYS A 206      -6.416  -2.324 -24.054  1.00  0.93           H   new
ATOM      0  HZ1 LYS A 206      -8.411  -1.460 -23.365  1.00  0.93           H   new
ATOM      0  HZ2 LYS A 206      -7.591  -1.686 -22.187  1.00  0.93           H   new
ATOM      0  HZ3 LYS A 206      -7.756  -0.340 -22.710  1.00  0.93           H   new
ATOM   3316  N   ASN A 207      -1.686  -0.812 -26.524  1.00  0.95           N
ATOM   3317  CA  ASN A 207      -1.838  -0.328 -27.879  1.00  0.95           C
ATOM   3318  C   ASN A 207      -3.097  -1.063 -28.298  1.00  0.95           C
ATOM   3319  O   ASN A 207      -3.970  -1.269 -27.454  1.00  0.95           O
ATOM   3320  CB  ASN A 207      -0.609  -0.654 -28.714  1.00  0.95           C
ATOM   3321  CG  ASN A 207       0.598   0.216 -28.338  1.00  0.95           C
ATOM   3322  ND2 ASN A 207       1.596  -0.378 -27.732  1.00  0.95           N
ATOM   3323  OD1 ASN A 207       0.617   1.424 -28.606  1.00  0.95           O
ATOM      0  H   ASN A 207      -1.689  -1.671 -26.492  1.00  0.95           H   new
ATOM      0  HA  ASN A 207      -1.915   0.633 -27.983  1.00  0.95           H   new
ATOM      0  HB2 ASN A 207      -0.380  -1.589 -28.597  1.00  0.95           H   new
ATOM      0  HB3 ASN A 207      -0.816  -0.528 -29.653  1.00  0.95           H   new
ATOM      0 HD21 ASN A 207       2.293   0.073 -27.507  1.00  0.95           H   new
ATOM      0 HD22 ASN A 207       1.554  -1.219 -27.559  1.00  0.95           H   new
ATOM   3330  N   GLU A 208      -3.232  -1.488 -29.554  1.00  0.95           N
ATOM   3331  CA  GLU A 208      -4.433  -2.259 -29.920  1.00  0.95           C
ATOM   3332  C   GLU A 208      -4.522  -3.572 -29.092  1.00  0.95           C
ATOM   3333  O   GLU A 208      -5.581  -4.193 -28.985  1.00  0.95           O
ATOM   3334  CB  GLU A 208      -4.435  -2.562 -31.426  1.00  0.95           C
ATOM   3335  CG  GLU A 208      -3.277  -3.449 -31.934  1.00  0.95           C
ATOM   3336  CD  GLU A 208      -2.023  -2.667 -32.280  1.00  0.95           C
ATOM   3337  OE1 GLU A 208      -1.930  -1.525 -31.895  1.00  0.95           O
ATOM   3338  OE2 GLU A 208      -1.164  -3.216 -32.935  1.00  0.95           O1-
ATOM      0  H   GLU A 208      -2.669  -1.351 -30.189  1.00  0.95           H   new
ATOM      0  HA  GLU A 208      -5.215  -1.723 -29.714  1.00  0.95           H   new
ATOM      0  HB2 GLU A 208      -5.274  -2.994 -31.651  1.00  0.95           H   new
ATOM      0  HB3 GLU A 208      -4.411  -1.721 -31.908  1.00  0.95           H   new
ATOM      0  HG2 GLU A 208      -3.062  -4.108 -31.255  1.00  0.95           H   new
ATOM      0  HG3 GLU A 208      -3.573  -3.936 -32.719  1.00  0.95           H   new
ATOM   3345  N   THR A 209      -3.385  -3.948 -28.506  1.00  0.92           N
ATOM   3346  CA  THR A 209      -3.165  -5.085 -27.636  1.00  0.92           C
ATOM   3347  C   THR A 209      -2.040  -4.721 -26.669  1.00  0.92           C
ATOM   3348  O   THR A 209      -1.268  -3.796 -26.934  1.00  0.92           O
ATOM   3349  CB  THR A 209      -2.768  -6.336 -28.426  1.00  0.92           C
ATOM   3350  CG2 THR A 209      -1.399  -6.149 -29.030  1.00  0.92           C
ATOM   3351  OG1 THR A 209      -2.739  -7.469 -27.545  1.00  0.92           O
ATOM      0  H   THR A 209      -2.661  -3.498 -28.623  1.00  0.92           H   new
ATOM      0  HA  THR A 209      -3.988  -5.287 -27.164  1.00  0.92           H   new
ATOM      0  HB  THR A 209      -3.416  -6.483 -29.132  1.00  0.92           H   new
ATOM      0  HG1 THR A 209      -2.523  -8.155 -27.978  1.00  0.92           H   new
ATOM      0 HG21 THR A 209      -1.154  -6.944 -29.529  1.00  0.92           H   new
ATOM      0 HG22 THR A 209      -1.410  -5.384 -29.627  1.00  0.92           H   new
ATOM      0 HG23 THR A 209      -0.751  -5.998 -28.324  1.00  0.92           H   new
ATOM   3359  N   TRP A 210      -1.939  -5.430 -25.552  1.00  0.87           N
ATOM   3360  CA  TRP A 210      -0.803  -5.202 -24.659  1.00  0.87           C
ATOM   3361  C   TRP A 210       0.451  -5.843 -25.233  1.00  0.87           C
ATOM   3362  O   TRP A 210       0.389  -6.974 -25.732  1.00  0.87           O
ATOM   3363  CB  TRP A 210      -1.079  -5.787 -23.267  1.00  0.87           C
ATOM   3364  CG  TRP A 210      -2.053  -5.006 -22.430  1.00  0.87           C
ATOM   3365  CD1 TRP A 210      -3.391  -5.218 -22.293  1.00  0.87           C
ATOM   3366  CD2 TRP A 210      -1.727  -3.908 -21.539  1.00  0.87           C
ATOM   3367  CE2 TRP A 210      -2.914  -3.507 -20.934  1.00  0.87           C
ATOM   3368  CE3 TRP A 210      -0.536  -3.250 -21.210  1.00  0.87           C
ATOM   3369  NE1 TRP A 210      -3.924  -4.311 -21.410  1.00  0.87           N
ATOM   3370  CZ2 TRP A 210      -2.953  -2.466 -20.017  1.00  0.87           C
ATOM   3371  CZ3 TRP A 210      -0.574  -2.211 -20.298  1.00  0.87           C
ATOM   3372  CH2 TRP A 210      -1.747  -1.824 -19.715  1.00  0.87           C
ATOM      0  H   TRP A 210      -2.498  -6.031 -25.295  1.00  0.87           H   new
ATOM      0  HA  TRP A 210      -0.671  -4.244 -24.578  1.00  0.87           H   new
ATOM      0  HB2 TRP A 210      -1.416  -6.691 -23.372  1.00  0.87           H   new
ATOM      0  HB3 TRP A 210      -0.239  -5.851 -22.786  1.00  0.87           H   new
ATOM      0  HD1 TRP A 210      -3.873  -5.880 -22.733  1.00  0.87           H   new
ATOM      0  HE1 TRP A 210      -4.754  -4.255 -21.190  1.00  0.87           H   new
ATOM      0  HE3 TRP A 210       0.269  -3.508 -21.599  1.00  0.87           H   new
ATOM      0  HZ2 TRP A 210      -3.751  -2.205 -19.618  1.00  0.87           H   new
ATOM      0  HZ3 TRP A 210       0.213  -1.768 -20.078  1.00  0.87           H   new
ATOM      0  HH2 TRP A 210      -1.744  -1.121 -19.106  1.00  0.87           H   new
ATOM   3383  N   GLN A 211       1.580  -5.124 -25.141  1.00  0.82           N
ATOM   3384  CA  GLN A 211       2.878  -5.648 -25.590  1.00  0.82           C
ATOM   3385  C   GLN A 211       3.992  -5.372 -24.595  1.00  0.82           C
ATOM   3386  O   GLN A 211       4.026  -4.326 -23.939  1.00  0.82           O
ATOM   3387  CB  GLN A 211       3.315  -5.015 -26.928  1.00  0.82           C
ATOM   3388  CG  GLN A 211       2.427  -5.313 -28.130  1.00  0.82           C
ATOM   3389  CD  GLN A 211       2.606  -6.740 -28.672  1.00  0.82           C
ATOM   3390  NE2 GLN A 211       1.913  -7.694 -28.048  1.00  0.82           N
ATOM   3391  OE1 GLN A 211       3.389  -6.971 -29.634  1.00  0.82           O
ATOM      0  H   GLN A 211       1.614  -4.327 -24.820  1.00  0.82           H   new
ATOM      0  HA  GLN A 211       2.743  -6.604 -25.684  1.00  0.82           H   new
ATOM      0  HB2 GLN A 211       3.359  -4.053 -26.811  1.00  0.82           H   new
ATOM      0  HB3 GLN A 211       4.214  -5.317 -27.130  1.00  0.82           H   new
ATOM      0  HG2 GLN A 211       1.499  -5.182 -27.880  1.00  0.82           H   new
ATOM      0  HG3 GLN A 211       2.623  -4.678 -28.836  1.00  0.82           H   new
ATOM      0 HE21 GLN A 211       1.391  -7.489 -27.396  1.00  0.82           H   new
ATOM      0 HE22 GLN A 211       1.989  -8.514 -28.298  1.00  0.82           H   new
ATOM   3400  N   LEU A 212       4.951  -6.293 -24.533  1.00  0.77           N
ATOM   3401  CA  LEU A 212       6.137  -6.074 -23.705  1.00  0.77           C
ATOM   3402  C   LEU A 212       6.899  -4.915 -24.338  1.00  0.77           C
ATOM   3403  O   LEU A 212       7.114  -4.924 -25.550  1.00  0.77           O
ATOM   3404  CB  LEU A 212       7.020  -7.360 -23.694  1.00  0.77           C
ATOM   3405  CG  LEU A 212       8.246  -7.479 -22.661  1.00  0.77           C
ATOM   3406  CD1 LEU A 212       8.571  -8.977 -22.416  1.00  0.77           C
ATOM   3407  CD2 LEU A 212       9.473  -6.852 -23.169  1.00  0.77           C
ATOM      0  H   LEU A 212       4.937  -7.042 -24.956  1.00  0.77           H   new
ATOM      0  HA  LEU A 212       5.897  -5.872 -22.787  1.00  0.77           H   new
ATOM      0  HB2 LEU A 212       6.431  -8.114 -23.532  1.00  0.77           H   new
ATOM      0  HB3 LEU A 212       7.382  -7.470 -24.587  1.00  0.77           H   new
ATOM      0  HG  LEU A 212       7.970  -7.025 -21.849  1.00  0.77           H   new
ATOM      0 HD11 LEU A 212       9.311  -9.050 -21.793  1.00  0.77           H   new
ATOM      0 HD12 LEU A 212       7.792  -9.421 -22.046  1.00  0.77           H   new
ATOM      0 HD13 LEU A 212       8.814  -9.397 -23.256  1.00  0.77           H   new
ATOM      0 HD21 LEU A 212      10.181  -6.949 -22.514  1.00  0.77           H   new
ATOM      0 HD22 LEU A 212       9.738  -7.283 -23.997  1.00  0.77           H   new
ATOM      0 HD23 LEU A 212       9.311  -5.910 -23.333  1.00  0.77           H   new
ATOM   3419  N   GLU A 213       7.293  -3.919 -23.546  1.00  0.74           N
ATOM   3420  CA  GLU A 213       8.081  -2.803 -24.074  1.00  0.74           C
ATOM   3421  C   GLU A 213       9.540  -2.962 -23.671  1.00  0.74           C
ATOM   3422  O   GLU A 213      10.445  -2.696 -24.462  1.00  0.74           O
ATOM   3423  CB  GLU A 213       7.545  -1.456 -23.582  1.00  0.74           C
ATOM   3424  CG  GLU A 213       6.124  -1.110 -24.058  1.00  0.74           C
ATOM   3425  CD  GLU A 213       6.020  -0.785 -25.542  1.00  0.74           C
ATOM   3426  OE1 GLU A 213       6.972  -0.288 -26.092  1.00  0.74           O
ATOM   3427  OE2 GLU A 213       4.975  -1.017 -26.111  1.00  0.74           O1-
ATOM      0  H   GLU A 213       7.117  -3.869 -22.706  1.00  0.74           H   new
ATOM      0  HA  GLU A 213       8.009  -2.817 -25.041  1.00  0.74           H   new
ATOM      0  HB2 GLU A 213       7.556  -1.453 -22.612  1.00  0.74           H   new
ATOM      0  HB3 GLU A 213       8.149  -0.756 -23.875  1.00  0.74           H   new
ATOM      0  HG2 GLU A 213       5.537  -1.857 -23.860  1.00  0.74           H   new
ATOM      0  HG3 GLU A 213       5.800  -0.351 -23.548  1.00  0.74           H   new
ATOM   3434  N   ARG A 214       9.754  -3.390 -22.426  1.00  0.72           N
ATOM   3435  CA  ARG A 214      11.099  -3.598 -21.900  1.00  0.72           C
ATOM   3436  C   ARG A 214      11.113  -4.582 -20.755  1.00  0.72           C
ATOM   3437  O   ARG A 214      10.236  -4.578 -19.886  1.00  0.72           O
ATOM   3438  CB  ARG A 214      11.730  -2.302 -21.407  1.00  0.72           C
ATOM   3439  CG  ARG A 214      13.217  -2.409 -20.887  1.00  0.72           C
ATOM   3440  CD  ARG A 214      13.748  -1.046 -20.564  1.00  0.72           C
ATOM   3441  NE  ARG A 214      15.019  -1.037 -19.786  1.00  0.72           N
ATOM   3442  CZ  ARG A 214      16.277  -1.013 -20.298  1.00  0.72           C
ATOM   3443  NH1 ARG A 214      16.487  -1.040 -21.604  1.00  0.72           N1+
ATOM   3444  NH2 ARG A 214      17.337  -0.953 -19.479  1.00  0.72           N
ATOM      0  H   ARG A 214       9.125  -3.567 -21.867  1.00  0.72           H   new
ATOM      0  HA  ARG A 214      11.613  -3.950 -22.644  1.00  0.72           H   new
ATOM      0  HB2 ARG A 214      11.705  -1.656 -22.130  1.00  0.72           H   new
ATOM      0  HB3 ARG A 214      11.180  -1.948 -20.690  1.00  0.72           H   new
ATOM      0  HG2 ARG A 214      13.252  -2.973 -20.098  1.00  0.72           H   new
ATOM      0  HG3 ARG A 214      13.774  -2.829 -21.561  1.00  0.72           H   new
ATOM      0  HD2 ARG A 214      13.888  -0.563 -21.393  1.00  0.72           H   new
ATOM      0  HD3 ARG A 214      13.074  -0.561 -20.063  1.00  0.72           H   new
ATOM      0  HE  ARG A 214      14.949  -1.048 -18.929  1.00  0.72           H   new
ATOM      0 HH11 ARG A 214      15.820  -1.073 -22.146  1.00  0.72           H   new
ATOM      0 HH12 ARG A 214      17.290  -1.024 -21.911  1.00  0.72           H   new
ATOM      0 HH21 ARG A 214      17.221  -0.930 -18.627  1.00  0.72           H   new
ATOM      0 HH22 ARG A 214      18.132  -0.938 -19.806  1.00  0.72           H   new
ATOM   3458  N   ALA A 215      12.147  -5.403 -20.708  1.00  0.73           N
ATOM   3459  CA  ALA A 215      12.277  -6.267 -19.546  1.00  0.73           C
ATOM   3460  C   ALA A 215      13.728  -6.401 -19.147  1.00  0.73           C
ATOM   3461  O   ALA A 215      14.620  -6.538 -19.977  1.00  0.73           O
ATOM   3462  CB  ALA A 215      11.667  -7.636 -19.811  1.00  0.73           C
ATOM      0  H   ALA A 215      12.760  -5.477 -21.307  1.00  0.73           H   new
ATOM      0  HA  ALA A 215      11.791  -5.860 -18.812  1.00  0.73           H   new
ATOM      0  HB1 ALA A 215      11.766  -8.193 -19.023  1.00  0.73           H   new
ATOM      0  HB2 ALA A 215      10.725  -7.536 -20.019  1.00  0.73           H   new
ATOM      0  HB3 ALA A 215      12.121  -8.053 -20.560  1.00  0.73           H   new
ATOM   3468  N   VAL A 216      13.963  -6.367 -17.852  1.00  0.74           N
ATOM   3469  CA  VAL A 216      15.300  -6.513 -17.330  1.00  0.74           C
ATOM   3470  C   VAL A 216      15.371  -7.640 -16.333  1.00  0.74           C
ATOM   3471  O   VAL A 216      14.665  -7.652 -15.322  1.00  0.74           O
ATOM   3472  CB  VAL A 216      15.761  -5.212 -16.652  1.00  0.74           C
ATOM   3473  CG1 VAL A 216      17.179  -5.418 -16.078  1.00  0.74           C
ATOM   3474  CG2 VAL A 216      15.704  -4.048 -17.648  1.00  0.74           C
ATOM      0  H   VAL A 216      13.355  -6.259 -17.254  1.00  0.74           H   new
ATOM      0  HA  VAL A 216      15.885  -6.714 -18.077  1.00  0.74           H   new
ATOM      0  HB  VAL A 216      15.167  -4.987 -15.919  1.00  0.74           H   new
ATOM      0 HG11 VAL A 216      17.476  -4.601 -15.649  1.00  0.74           H   new
ATOM      0 HG12 VAL A 216      17.164  -6.137 -15.428  1.00  0.74           H   new
ATOM      0 HG13 VAL A 216      17.789  -5.646 -16.797  1.00  0.74           H   new
ATOM      0 HG21 VAL A 216      15.996  -3.233 -17.211  1.00  0.74           H   new
ATOM      0 HG22 VAL A 216      16.286  -4.237 -18.401  1.00  0.74           H   new
ATOM      0 HG23 VAL A 216      14.794  -3.936 -17.964  1.00  0.74           H   new
ATOM   3484  N   MET A 217      16.223  -8.602 -16.617  1.00  0.76           N
ATOM   3485  CA  MET A 217      16.386  -9.711 -15.713  1.00  0.76           C
ATOM   3486  C   MET A 217      17.758  -9.574 -15.080  1.00  0.76           C
ATOM   3487  O   MET A 217      18.766  -9.512 -15.778  1.00  0.76           O
ATOM   3488  CB  MET A 217      16.168 -11.013 -16.485  1.00  0.76           C
ATOM   3489  CG  MET A 217      16.248 -12.241 -15.676  1.00  0.76           C
ATOM   3490  SD  MET A 217      15.857 -13.761 -16.597  1.00  0.76           S
ATOM   3491  CE  MET A 217      14.084 -13.753 -16.806  1.00  0.76           C
ATOM      0  H   MET A 217      16.713  -8.631 -17.323  1.00  0.76           H   new
ATOM      0  HA  MET A 217      15.735  -9.720 -14.994  1.00  0.76           H   new
ATOM      0  HB2 MET A 217      15.297 -10.979 -16.910  1.00  0.76           H   new
ATOM      0  HB3 MET A 217      16.828 -11.066 -17.194  1.00  0.76           H   new
ATOM      0  HG2 MET A 217      17.142 -12.318 -15.309  1.00  0.76           H   new
ATOM      0  HG3 MET A 217      15.639 -12.163 -14.925  1.00  0.76           H   new
ATOM      0  HE1 MET A 217      13.812 -14.546 -17.295  1.00  0.76           H   new
ATOM      0  HE2 MET A 217      13.655 -13.747 -15.936  1.00  0.76           H   new
ATOM      0  HE3 MET A 217      13.820 -12.962 -17.301  1.00  0.76           H   new
ATOM   3501  N   GLY A 218      17.800  -9.457 -13.759  1.00  0.78           N
ATOM   3502  CA  GLY A 218      19.055  -9.284 -13.030  1.00  0.78           C
ATOM   3503  C   GLY A 218      19.843 -10.577 -13.063  1.00  0.78           C
ATOM   3504  O   GLY A 218      21.073 -10.588 -13.142  1.00  0.78           O
ATOM      0  H   GLY A 218      17.102  -9.475 -13.257  1.00  0.78           H   new
ATOM      0  HA2 GLY A 218      19.574  -8.568 -13.427  1.00  0.78           H   new
ATOM      0  HA3 GLY A 218      18.874  -9.028 -12.112  1.00  0.78           H   new
ATOM   3508  N   GLU A 219      19.098 -11.666 -12.974  1.00  0.80           N
ATOM   3509  CA  GLU A 219      19.659 -13.018 -13.008  1.00  0.80           C
ATOM   3510  C   GLU A 219      18.605 -13.988 -13.488  1.00  0.80           C
ATOM   3511  O   GLU A 219      17.414 -13.712 -13.365  1.00  0.80           O
ATOM   3512  CB  GLU A 219      20.161 -13.391 -11.637  1.00  0.80           C
ATOM   3513  CG  GLU A 219      19.097 -13.365 -10.694  1.00  0.80           C
ATOM   3514  CD  GLU A 219      19.531 -13.533  -9.398  1.00  0.80           C
ATOM   3515  OE1 GLU A 219      20.687 -13.751  -9.182  1.00  0.80           O
ATOM   3516  OE2 GLU A 219      18.738 -13.357  -8.532  1.00  0.80           O1-
ATOM      0  H   GLU A 219      18.242 -11.647 -12.891  1.00  0.80           H   new
ATOM      0  HA  GLU A 219      20.408 -13.052 -13.624  1.00  0.80           H   new
ATOM      0  HB2 GLU A 219      20.558 -14.276 -11.661  1.00  0.80           H   new
ATOM      0  HB3 GLU A 219      20.858 -12.775 -11.363  1.00  0.80           H   new
ATOM      0  HG2 GLU A 219      18.626 -12.520 -10.766  1.00  0.80           H   new
ATOM      0  HG3 GLU A 219      18.460 -14.064 -10.911  1.00  0.80           H   new
ATOM   3523  N   VAL A 220      19.008 -15.146 -13.981  1.00  0.81           N
ATOM   3524  CA  VAL A 220      18.010 -16.060 -14.498  1.00  0.81           C
ATOM   3525  C   VAL A 220      17.700 -17.082 -13.419  1.00  0.81           C
ATOM   3526  O   VAL A 220      18.613 -17.541 -12.738  1.00  0.81           O
ATOM   3527  CB  VAL A 220      18.544 -16.745 -15.752  1.00  0.81           C
ATOM   3528  CG1 VAL A 220      17.470 -17.616 -16.337  1.00  0.81           C
ATOM   3529  CG2 VAL A 220      19.096 -15.716 -16.727  1.00  0.81           C
ATOM      0  H   VAL A 220      19.824 -15.415 -14.025  1.00  0.81           H   new
ATOM      0  HA  VAL A 220      17.200 -15.583 -14.736  1.00  0.81           H   new
ATOM      0  HB  VAL A 220      19.290 -17.324 -15.531  1.00  0.81           H   new
ATOM      0 HG11 VAL A 220      17.806 -18.053 -17.135  1.00  0.81           H   new
ATOM      0 HG12 VAL A 220      17.208 -18.287 -15.687  1.00  0.81           H   new
ATOM      0 HG13 VAL A 220      16.701 -17.071 -16.567  1.00  0.81           H   new
ATOM      0 HG21 VAL A 220      19.431 -16.167 -17.518  1.00  0.81           H   new
ATOM      0 HG22 VAL A 220      18.391 -15.100 -16.981  1.00  0.81           H   new
ATOM      0 HG23 VAL A 220      19.818 -15.225 -16.305  1.00  0.81           H   new
ATOM   3539  N   LYS A 221      16.435 -17.398 -13.190  1.00  0.80           N
ATOM   3540  CA  LYS A 221      16.133 -18.342 -12.118  1.00  0.80           C
ATOM   3541  C   LYS A 221      15.074 -19.312 -12.549  1.00  0.80           C
ATOM   3542  O   LYS A 221      14.235 -18.964 -13.349  1.00  0.80           O
ATOM   3543  CB  LYS A 221      15.696 -17.548 -10.894  1.00  0.80           C
ATOM   3544  CG  LYS A 221      14.461 -16.738 -11.137  1.00  0.80           C
ATOM   3545  CD  LYS A 221      14.186 -15.840  -9.981  1.00  0.80           C
ATOM   3546  CE  LYS A 221      12.944 -15.036 -10.210  1.00  0.80           C
ATOM   3547  NZ  LYS A 221      12.723 -14.130  -9.115  1.00  0.80           N1+
ATOM      0  H   LYS A 221      15.758 -17.093 -13.623  1.00  0.80           H   new
ATOM      0  HA  LYS A 221      16.921 -18.864 -11.900  1.00  0.80           H   new
ATOM      0  HB2 LYS A 221      15.537 -18.159 -10.157  1.00  0.80           H   new
ATOM      0  HB3 LYS A 221      16.416 -16.958 -10.623  1.00  0.80           H   new
ATOM      0  HG2 LYS A 221      14.568 -16.211 -11.944  1.00  0.80           H   new
ATOM      0  HG3 LYS A 221      13.705 -17.328 -11.282  1.00  0.80           H   new
ATOM      0  HD2 LYS A 221      14.089 -16.368  -9.173  1.00  0.80           H   new
ATOM      0  HD3 LYS A 221      14.940 -15.245  -9.843  1.00  0.80           H   new
ATOM      0  HE2 LYS A 221      13.023 -14.538 -11.039  1.00  0.80           H   new
ATOM      0  HE3 LYS A 221      12.182 -15.628 -10.306  1.00  0.80           H   new
ATOM      0  HZ1 LYS A 221      11.920 -13.754  -9.198  1.00  0.80           H   new
ATOM      0  HZ2 LYS A 221      12.763 -14.577  -8.347  1.00  0.80           H   new
ATOM      0  HZ3 LYS A 221      13.349 -13.497  -9.122  1.00  0.80           H   new
ATOM   3561  N   SER A 222      15.083 -20.520 -12.009  1.00  0.79           N
ATOM   3562  CA  SER A 222      14.088 -21.501 -12.414  1.00  0.79           C
ATOM   3563  C   SER A 222      12.723 -21.455 -11.714  1.00  0.79           C
ATOM   3564  O   SER A 222      11.857 -22.283 -12.002  1.00  0.79           O
ATOM   3565  CB  SER A 222      14.678 -22.876 -12.317  1.00  0.79           C
ATOM   3566  OG  SER A 222      15.014 -23.186 -11.011  1.00  0.79           O
ATOM      0  H   SER A 222      15.645 -20.790 -11.417  1.00  0.79           H   new
ATOM      0  HA  SER A 222      13.873 -21.258 -13.328  1.00  0.79           H   new
ATOM      0  HB2 SER A 222      14.043 -23.528 -12.654  1.00  0.79           H   new
ATOM      0  HB3 SER A 222      15.467 -22.932 -12.879  1.00  0.79           H   new
ATOM      0  HG  SER A 222      15.737 -22.808 -10.810  1.00  0.79           H   new
ATOM   3572  N   CYS A 223      12.534 -20.561 -10.752  1.00  0.77           N
ATOM   3573  CA  CYS A 223      11.237 -20.526 -10.083  1.00  0.77           C
ATOM   3574  C   CYS A 223      10.195 -19.842 -10.959  1.00  0.77           C
ATOM   3575  O   CYS A 223      10.533 -19.097 -11.880  1.00  0.77           O
ATOM   3576  CB  CYS A 223      11.315 -19.864  -8.702  1.00  0.77           C
ATOM   3577  SG  CYS A 223      11.633 -18.056  -8.639  1.00  0.77           S
ATOM      0  H   CYS A 223      13.114 -19.988 -10.479  1.00  0.77           H   new
ATOM      0  HA  CYS A 223      10.963 -21.445  -9.941  1.00  0.77           H   new
ATOM      0  HB2 CYS A 223      10.479 -20.036  -8.241  1.00  0.77           H   new
ATOM      0  HB3 CYS A 223      12.014 -20.308  -8.197  1.00  0.77           H   new
ATOM   3582  N   THR A 224       8.923 -20.052 -10.630  1.00  0.76           N
ATOM   3583  CA  THR A 224       7.837 -19.442 -11.390  1.00  0.76           C
ATOM   3584  C   THR A 224       7.029 -18.463 -10.554  1.00  0.76           C
ATOM   3585  O   THR A 224       6.914 -18.607  -9.339  1.00  0.76           O
ATOM   3586  CB  THR A 224       6.889 -20.544 -11.898  1.00  0.76           C
ATOM   3587  CG2 THR A 224       7.678 -21.545 -12.715  1.00  0.76           C
ATOM   3588  OG1 THR A 224       6.280 -21.215 -10.787  1.00  0.76           O
ATOM      0  H   THR A 224       8.668 -20.543  -9.972  1.00  0.76           H   new
ATOM      0  HA  THR A 224       8.238 -18.955 -12.127  1.00  0.76           H   new
ATOM      0  HB  THR A 224       6.197 -20.142 -12.447  1.00  0.76           H   new
ATOM      0  HG1 THR A 224       5.763 -21.814 -11.070  1.00  0.76           H   new
ATOM      0 HG21 THR A 224       7.084 -22.241 -13.037  1.00  0.76           H   new
ATOM      0 HG22 THR A 224       8.087 -21.095 -13.471  1.00  0.76           H   new
ATOM      0 HG23 THR A 224       8.369 -21.941 -12.162  1.00  0.76           H   new
ATOM   3596  N   TRP A 225       6.420 -17.480 -11.189  1.00  0.75           N
ATOM   3597  CA  TRP A 225       5.585 -16.581 -10.418  1.00  0.75           C
ATOM   3598  C   TRP A 225       4.270 -17.231 -10.032  1.00  0.75           C
ATOM   3599  O   TRP A 225       3.737 -18.007 -10.823  1.00  0.75           O
ATOM   3600  CB  TRP A 225       5.251 -15.338 -11.202  1.00  0.75           C
ATOM   3601  CG  TRP A 225       6.348 -14.428 -11.368  1.00  0.75           C
ATOM   3602  CD1 TRP A 225       7.644 -14.713 -11.603  1.00  0.75           C
ATOM   3603  CD2 TRP A 225       6.253 -13.008 -11.294  1.00  0.75           C
ATOM   3604  CE2 TRP A 225       7.534 -12.511 -11.484  1.00  0.75           C
ATOM   3605  CE3 TRP A 225       5.190 -12.124 -11.082  1.00  0.75           C
ATOM   3606  NE1 TRP A 225       8.363 -13.565 -11.682  1.00  0.75           N
ATOM   3607  CZ2 TRP A 225       7.803 -11.171 -11.462  1.00  0.75           C
ATOM   3608  CZ3 TRP A 225       5.455 -10.771 -11.067  1.00  0.75           C
ATOM   3609  CH2 TRP A 225       6.739 -10.315 -11.248  1.00  0.75           C
ATOM      0  H   TRP A 225       6.472 -17.318 -12.032  1.00  0.75           H   new
ATOM      0  HA  TRP A 225       6.095 -16.358  -9.624  1.00  0.75           H   new
ATOM      0  HB2 TRP A 225       4.926 -15.599 -12.078  1.00  0.75           H   new
ATOM      0  HB3 TRP A 225       4.525 -14.874 -10.757  1.00  0.75           H   new
ATOM      0  HD1 TRP A 225       7.994 -15.570 -11.697  1.00  0.75           H   new
ATOM      0  HE1 TRP A 225       9.208 -13.514 -11.833  1.00  0.75           H   new
ATOM      0  HE3 TRP A 225       4.325 -12.441 -10.954  1.00  0.75           H   new
ATOM      0  HZ2 TRP A 225       8.666 -10.848 -11.586  1.00  0.75           H   new
ATOM      0  HZ3 TRP A 225       4.762 -10.165 -10.934  1.00  0.75           H   new
ATOM      0  HH2 TRP A 225       6.897  -9.399 -11.226  1.00  0.75           H   new
ATOM   3620  N   PRO A 226       3.730 -16.962  -8.835  1.00  0.75           N
ATOM   3621  CA  PRO A 226       2.375 -17.297  -8.461  1.00  0.75           C
ATOM   3622  C   PRO A 226       1.446 -16.586  -9.435  1.00  0.75           C
ATOM   3623  O   PRO A 226       1.684 -15.426  -9.783  1.00  0.75           O
ATOM   3624  CB  PRO A 226       2.258 -16.727  -7.043  1.00  0.75           C
ATOM   3625  CG  PRO A 226       3.689 -16.693  -6.530  1.00  0.75           C
ATOM   3626  CD  PRO A 226       4.537 -16.377  -7.744  1.00  0.75           C
ATOM      0  HA  PRO A 226       2.154 -18.241  -8.484  1.00  0.75           H   new
ATOM      0  HB2 PRO A 226       1.864 -15.841  -7.050  1.00  0.75           H   new
ATOM      0  HB3 PRO A 226       1.695 -17.284  -6.483  1.00  0.75           H   new
ATOM      0  HG2 PRO A 226       3.799 -16.019  -5.841  1.00  0.75           H   new
ATOM      0  HG3 PRO A 226       3.941 -17.544  -6.138  1.00  0.75           H   new
ATOM      0  HD2 PRO A 226       4.667 -15.423  -7.859  1.00  0.75           H   new
ATOM      0  HD3 PRO A 226       5.418 -16.779  -7.687  1.00  0.75           H   new
ATOM   3634  N   GLU A 227       0.338 -17.215  -9.801  1.00  0.75           N
ATOM   3635  CA  GLU A 227      -0.603 -16.578 -10.727  1.00  0.75           C
ATOM   3636  C   GLU A 227      -1.271 -15.354 -10.109  1.00  0.75           C
ATOM   3637  O   GLU A 227      -1.730 -14.456 -10.819  1.00  0.75           O
ATOM   3638  CB  GLU A 227      -1.650 -17.572 -11.223  1.00  0.75           C
ATOM   3639  CG  GLU A 227      -1.065 -18.667 -12.131  1.00  0.75           C
ATOM   3640  CD  GLU A 227      -2.090 -19.628 -12.694  1.00  0.75           C
ATOM   3641  OE1 GLU A 227      -3.252 -19.479 -12.405  1.00  0.75           O
ATOM   3642  OE2 GLU A 227      -1.694 -20.527 -13.410  1.00  0.75           O1-
ATOM      0  H   GLU A 227       0.110 -17.999  -9.532  1.00  0.75           H   new
ATOM      0  HA  GLU A 227      -0.087 -16.275 -11.490  1.00  0.75           H   new
ATOM      0  HB2 GLU A 227      -2.079 -17.989 -10.459  1.00  0.75           H   new
ATOM      0  HB3 GLU A 227      -2.339 -17.092 -11.708  1.00  0.75           H   new
ATOM      0  HG2 GLU A 227      -0.596 -18.244 -12.867  1.00  0.75           H   new
ATOM      0  HG3 GLU A 227      -0.407 -19.172 -11.628  1.00  0.75           H   new
ATOM   3649  N   THR A 228      -1.271 -15.286  -8.780  1.00  0.76           N
ATOM   3650  CA  THR A 228      -1.905 -14.200  -8.049  1.00  0.76           C
ATOM   3651  C   THR A 228      -1.183 -12.864  -8.246  1.00  0.76           C
ATOM   3652  O   THR A 228      -1.722 -11.811  -7.905  1.00  0.76           O
ATOM   3653  CB  THR A 228      -1.990 -14.545  -6.552  1.00  0.76           C
ATOM   3654  CG2 THR A 228      -2.783 -15.824  -6.376  1.00  0.76           C
ATOM   3655  OG1 THR A 228      -0.676 -14.742  -6.023  1.00  0.76           O
ATOM      0  H   THR A 228      -0.899 -15.875  -8.276  1.00  0.76           H   new
ATOM      0  HA  THR A 228      -2.800 -14.097  -8.408  1.00  0.76           H   new
ATOM      0  HB  THR A 228      -2.424 -13.815  -6.083  1.00  0.76           H   new
ATOM      0  HG1 THR A 228      -0.728 -14.929  -5.206  1.00  0.76           H   new
ATOM      0 HG21 THR A 228      -2.838 -16.044  -5.433  1.00  0.76           H   new
ATOM      0 HG22 THR A 228      -3.677 -15.702  -6.732  1.00  0.76           H   new
ATOM      0 HG23 THR A 228      -2.342 -16.546  -6.851  1.00  0.76           H   new
ATOM   3663  N   HIS A 229       0.029 -12.897  -8.807  1.00  0.78           N
ATOM   3664  CA  HIS A 229       0.747 -11.672  -9.107  1.00  0.78           C
ATOM   3665  C   HIS A 229       0.700 -11.308 -10.575  1.00  0.78           C
ATOM   3666  O   HIS A 229       1.366 -10.365 -10.998  1.00  0.78           O
ATOM   3667  CB  HIS A 229       2.195 -11.751  -8.664  1.00  0.78           C
ATOM   3668  CG  HIS A 229       2.329 -11.739  -7.228  1.00  0.78           C
ATOM   3669  CD2 HIS A 229       2.613 -12.707  -6.356  1.00  0.78           C
ATOM   3670  ND1 HIS A 229       2.151 -10.589  -6.486  1.00  0.78           N
ATOM   3671  CE1 HIS A 229       2.325 -10.862  -5.225  1.00  0.78           C
ATOM   3672  NE2 HIS A 229       2.595 -12.141  -5.120  1.00  0.78           N
ATOM      0  H   HIS A 229       0.446 -13.619  -9.018  1.00  0.78           H   new
ATOM      0  HA  HIS A 229       0.292 -10.976  -8.607  1.00  0.78           H   new
ATOM      0  HB2 HIS A 229       2.596 -12.561  -9.017  1.00  0.78           H   new
ATOM      0  HB3 HIS A 229       2.687 -11.004  -9.039  1.00  0.78           H   new
ATOM      0  HD1 HIS A 229       1.956  -9.815  -6.806  1.00  0.78           H   new
ATOM      0  HD2 HIS A 229       2.789 -13.598  -6.555  1.00  0.78           H   new
ATOM      0  HE1 HIS A 229       2.268 -10.256  -4.522  1.00  0.78           H   new
ATOM   3680  N   THR A 230      -0.110 -11.994 -11.366  1.00  0.80           N
ATOM   3681  CA  THR A 230      -0.131 -11.626 -12.765  1.00  0.80           C
ATOM   3682  C   THR A 230      -1.307 -10.701 -13.023  1.00  0.80           C
ATOM   3683  O   THR A 230      -2.426 -10.985 -12.604  1.00  0.80           O
ATOM   3684  CB  THR A 230      -0.253 -12.893 -13.621  1.00  0.80           C
ATOM   3685  CG2 THR A 230       0.932 -13.813 -13.324  1.00  0.80           C
ATOM   3686  OG1 THR A 230      -1.479 -13.580 -13.309  1.00  0.80           O
ATOM      0  H   THR A 230      -0.627 -12.639 -11.130  1.00  0.80           H   new
ATOM      0  HA  THR A 230       0.690 -11.165 -12.999  1.00  0.80           H   new
ATOM      0  HB  THR A 230      -0.256 -12.648 -14.560  1.00  0.80           H   new
ATOM      0  HG1 THR A 230      -1.401 -13.972 -12.570  1.00  0.80           H   new
ATOM      0 HG21 THR A 230       0.861 -14.617 -13.862  1.00  0.80           H   new
ATOM      0 HG22 THR A 230       1.760 -13.354 -13.537  1.00  0.80           H   new
ATOM      0 HG23 THR A 230       0.928 -14.053 -12.384  1.00  0.80           H   new
ATOM   3694  N   LEU A 231      -1.085  -9.629 -13.783  1.00  0.81           N
ATOM   3695  CA  LEU A 231      -2.183  -8.727 -14.099  1.00  0.81           C
ATOM   3696  C   LEU A 231      -3.087  -9.313 -15.182  1.00  0.81           C
ATOM   3697  O   LEU A 231      -4.291  -9.477 -14.982  1.00  0.81           O
ATOM   3698  CB  LEU A 231      -1.609  -7.382 -14.566  1.00  0.81           C
ATOM   3699  CG  LEU A 231      -2.581  -6.304 -14.930  1.00  0.81           C
ATOM   3700  CD1 LEU A 231      -3.417  -5.916 -13.745  1.00  0.81           C
ATOM   3701  CD2 LEU A 231      -1.805  -5.131 -15.433  1.00  0.81           C
ATOM      0  H   LEU A 231      -0.323  -9.412 -14.117  1.00  0.81           H   new
ATOM      0  HA  LEU A 231      -2.720  -8.600 -13.302  1.00  0.81           H   new
ATOM      0  HB2 LEU A 231      -1.034  -7.042 -13.863  1.00  0.81           H   new
ATOM      0  HB3 LEU A 231      -1.045  -7.549 -15.337  1.00  0.81           H   new
ATOM      0  HG  LEU A 231      -3.186  -6.624 -15.618  1.00  0.81           H   new
ATOM      0 HD11 LEU A 231      -4.039  -5.217 -14.002  1.00  0.81           H   new
ATOM      0 HD12 LEU A 231      -3.912  -6.689 -13.431  1.00  0.81           H   new
ATOM      0 HD13 LEU A 231      -2.841  -5.590 -13.035  1.00  0.81           H   new
ATOM      0 HD21 LEU A 231      -2.416  -4.418 -15.676  1.00  0.81           H   new
ATOM      0 HD22 LEU A 231      -1.204  -4.819 -14.739  1.00  0.81           H   new
ATOM      0 HD23 LEU A 231      -1.290  -5.393 -16.212  1.00  0.81           H   new
ATOM   3713  N   TRP A 232      -2.506  -9.636 -16.333  1.00  0.82           N
ATOM   3714  CA  TRP A 232      -3.293 -10.187 -17.426  1.00  0.82           C
ATOM   3715  C   TRP A 232      -3.051 -11.694 -17.593  1.00  0.82           C
ATOM   3716  O   TRP A 232      -2.431 -12.105 -18.576  1.00  0.82           O
ATOM   3717  CB  TRP A 232      -2.971  -9.467 -18.727  1.00  0.82           C
ATOM   3718  CG  TRP A 232      -3.142  -7.991 -18.638  1.00  0.82           C
ATOM   3719  CD1 TRP A 232      -2.171  -7.068 -18.850  1.00  0.82           C
ATOM   3720  CD2 TRP A 232      -4.307  -7.251 -18.238  1.00  0.82           C
ATOM   3721  CE2 TRP A 232      -3.955  -5.907 -18.264  1.00  0.82           C
ATOM   3722  CE3 TRP A 232      -5.594  -7.611 -17.854  1.00  0.82           C
ATOM   3723  NE1 TRP A 232      -2.654  -5.823 -18.643  1.00  0.82           N
ATOM   3724  CZ2 TRP A 232      -4.843  -4.915 -17.931  1.00  0.82           C
ATOM   3725  CZ3 TRP A 232      -6.487  -6.610 -17.511  1.00  0.82           C
ATOM   3726  CH2 TRP A 232      -6.117  -5.293 -17.552  1.00  0.82           C
ATOM      0  H   TRP A 232      -1.667  -9.545 -16.499  1.00  0.82           H   new
ATOM      0  HA  TRP A 232      -4.229 -10.054 -17.207  1.00  0.82           H   new
ATOM      0  HB2 TRP A 232      -2.057  -9.666 -18.982  1.00  0.82           H   new
ATOM      0  HB3 TRP A 232      -3.543  -9.811 -19.431  1.00  0.82           H   new
ATOM      0  HD1 TRP A 232      -1.297  -7.264 -19.102  1.00  0.82           H   new
ATOM      0  HE1 TRP A 232      -2.208  -5.094 -18.736  1.00  0.82           H   new
ATOM      0  HE3 TRP A 232      -5.849  -8.505 -17.828  1.00  0.82           H   new
ATOM      0  HZ2 TRP A 232      -4.596  -4.019 -17.959  1.00  0.82           H   new
ATOM      0  HZ3 TRP A 232      -7.350  -6.836 -17.249  1.00  0.82           H   new
ATOM      0  HH2 TRP A 232      -6.736  -4.639 -17.320  1.00  0.82           H   new
ATOM   3737  N   GLY A 233      -3.454 -12.509 -16.618  1.00  0.82           N
ATOM   3738  CA  GLY A 233      -3.185 -13.958 -16.678  1.00  0.82           C
ATOM   3739  C   GLY A 233      -4.315 -14.775 -17.328  1.00  0.82           C
ATOM   3740  O   GLY A 233      -4.202 -15.989 -17.539  1.00  0.82           O
ATOM      0  H   GLY A 233      -3.881 -12.252 -15.917  1.00  0.82           H   new
ATOM      0  HA2 GLY A 233      -2.365 -14.105 -17.174  1.00  0.82           H   new
ATOM      0  HA3 GLY A 233      -3.036 -14.288 -15.778  1.00  0.82           H   new
ATOM   3744  N   ASP A 234      -5.384 -14.103 -17.710  1.00  0.81           N
ATOM   3745  CA  ASP A 234      -6.551 -14.799 -18.225  1.00  0.81           C
ATOM   3746  C   ASP A 234      -6.430 -15.182 -19.688  1.00  0.81           C
ATOM   3747  O   ASP A 234      -6.388 -14.324 -20.571  1.00  0.81           O
ATOM   3748  CB  ASP A 234      -7.783 -13.924 -18.030  1.00  0.81           C
ATOM   3749  CG  ASP A 234      -8.139 -13.738 -16.558  1.00  0.81           C
ATOM   3750  OD1 ASP A 234      -7.939 -14.650 -15.788  1.00  0.81           O
ATOM   3751  OD2 ASP A 234      -8.588 -12.674 -16.214  1.00  0.81           O1-
ATOM      0  H   ASP A 234      -5.457 -13.247 -17.681  1.00  0.81           H   new
ATOM      0  HA  ASP A 234      -6.628 -15.627 -17.726  1.00  0.81           H   new
ATOM      0  HB2 ASP A 234      -7.627 -13.056 -18.434  1.00  0.81           H   new
ATOM      0  HB3 ASP A 234      -8.536 -14.322 -18.494  1.00  0.81           H   new
ATOM   3756  N   GLY A 235      -6.411 -16.491 -19.937  1.00  0.79           N
ATOM   3757  CA  GLY A 235      -6.273 -17.034 -21.282  1.00  0.79           C
ATOM   3758  C   GLY A 235      -4.824 -17.160 -21.743  1.00  0.79           C
ATOM   3759  O   GLY A 235      -4.568 -17.432 -22.916  1.00  0.79           O
ATOM      0  H   GLY A 235      -6.478 -17.091 -19.324  1.00  0.79           H   new
ATOM      0  HA2 GLY A 235      -6.692 -17.908 -21.315  1.00  0.79           H   new
ATOM      0  HA3 GLY A 235      -6.754 -16.465 -21.903  1.00  0.79           H   new
ATOM   3763  N   VAL A 236      -3.873 -16.954 -20.842  1.00  0.78           N
ATOM   3764  CA  VAL A 236      -2.477 -17.027 -21.250  1.00  0.78           C
ATOM   3765  C   VAL A 236      -1.991 -18.403 -21.666  1.00  0.78           C
ATOM   3766  O   VAL A 236      -2.190 -19.400 -20.966  1.00  0.78           O
ATOM   3767  CB  VAL A 236      -1.588 -16.506 -20.132  1.00  0.78           C
ATOM   3768  CG1 VAL A 236      -0.140 -16.708 -20.447  1.00  0.78           C
ATOM   3769  CG2 VAL A 236      -1.848 -15.091 -19.984  1.00  0.78           C
ATOM      0  H   VAL A 236      -4.008 -16.775 -20.012  1.00  0.78           H   new
ATOM      0  HA  VAL A 236      -2.419 -16.475 -22.046  1.00  0.78           H   new
ATOM      0  HB  VAL A 236      -1.785 -16.991 -19.315  1.00  0.78           H   new
ATOM      0 HG11 VAL A 236       0.401 -16.367 -19.718  1.00  0.78           H   new
ATOM      0 HG12 VAL A 236       0.037 -17.654 -20.565  1.00  0.78           H   new
ATOM      0 HG13 VAL A 236       0.083 -16.234 -21.263  1.00  0.78           H   new
ATOM      0 HG21 VAL A 236      -1.292 -14.732 -19.275  1.00  0.78           H   new
ATOM      0 HG22 VAL A 236      -1.644 -14.636 -20.816  1.00  0.78           H   new
ATOM      0 HG23 VAL A 236      -2.782 -14.955 -19.762  1.00  0.78           H   new
ATOM   3779  N   VAL A 237      -1.333 -18.422 -22.820  1.00  0.76           N
ATOM   3780  CA  VAL A 237      -0.729 -19.609 -23.387  1.00  0.76           C
ATOM   3781  C   VAL A 237       0.774 -19.437 -23.299  1.00  0.76           C
ATOM   3782  O   VAL A 237       1.324 -18.480 -23.840  1.00  0.76           O
ATOM   3783  CB  VAL A 237      -1.162 -19.799 -24.851  1.00  0.76           C
ATOM   3784  CG1 VAL A 237      -0.482 -21.014 -25.440  1.00  0.76           C
ATOM   3785  CG2 VAL A 237      -2.672 -19.940 -24.910  1.00  0.76           C
ATOM      0  H   VAL A 237      -1.225 -17.720 -23.306  1.00  0.76           H   new
ATOM      0  HA  VAL A 237      -1.014 -20.397 -22.899  1.00  0.76           H   new
ATOM      0  HB  VAL A 237      -0.898 -19.026 -25.374  1.00  0.76           H   new
ATOM      0 HG11 VAL A 237      -0.761 -21.126 -26.362  1.00  0.76           H   new
ATOM      0 HG12 VAL A 237       0.480 -20.895 -25.406  1.00  0.76           H   new
ATOM      0 HG13 VAL A 237      -0.728 -21.802 -24.931  1.00  0.76           H   new
ATOM      0 HG21 VAL A 237      -2.950 -20.060 -25.831  1.00  0.76           H   new
ATOM      0 HG22 VAL A 237      -2.946 -20.710 -24.387  1.00  0.76           H   new
ATOM      0 HG23 VAL A 237      -3.086 -19.140 -24.549  1.00  0.76           H   new
ATOM   3795  N   GLU A 238       1.436 -20.371 -22.635  1.00  0.75           N
ATOM   3796  CA  GLU A 238       2.869 -20.269 -22.392  1.00  0.75           C
ATOM   3797  C   GLU A 238       3.695 -20.055 -23.653  1.00  0.75           C
ATOM   3798  O   GLU A 238       4.616 -19.247 -23.652  1.00  0.75           O
ATOM   3799  CB  GLU A 238       3.359 -21.535 -21.690  1.00  0.75           C
ATOM   3800  CG  GLU A 238       4.851 -21.547 -21.321  1.00  0.75           C
ATOM   3801  CD  GLU A 238       5.217 -20.544 -20.260  1.00  0.75           C
ATOM   3802  OE1 GLU A 238       4.336 -20.100 -19.572  1.00  0.75           O
ATOM   3803  OE2 GLU A 238       6.393 -20.246 -20.118  1.00  0.75           O1-
ATOM      0  H   GLU A 238       1.071 -21.080 -22.313  1.00  0.75           H   new
ATOM      0  HA  GLU A 238       2.994 -19.483 -21.837  1.00  0.75           H   new
ATOM      0  HB2 GLU A 238       2.840 -21.659 -20.880  1.00  0.75           H   new
ATOM      0  HB3 GLU A 238       3.177 -22.296 -22.263  1.00  0.75           H   new
ATOM      0  HG2 GLU A 238       5.093 -22.435 -21.014  1.00  0.75           H   new
ATOM      0  HG3 GLU A 238       5.375 -21.370 -22.118  1.00  0.75           H   new
ATOM   3810  N   SER A 239       3.331 -20.726 -24.745  1.00  0.75           N
ATOM   3811  CA  SER A 239       4.090 -20.650 -25.993  1.00  0.75           C
ATOM   3812  C   SER A 239       4.128 -19.265 -26.640  1.00  0.75           C
ATOM   3813  O   SER A 239       4.958 -19.026 -27.526  1.00  0.75           O
ATOM   3814  CB  SER A 239       3.536 -21.634 -27.001  1.00  0.75           C
ATOM   3815  OG  SER A 239       2.248 -21.270 -27.409  1.00  0.75           O
ATOM      0  H   SER A 239       2.640 -21.236 -24.783  1.00  0.75           H   new
ATOM      0  HA  SER A 239       5.002 -20.866 -25.743  1.00  0.75           H   new
ATOM      0  HB2 SER A 239       4.123 -21.675 -27.772  1.00  0.75           H   new
ATOM      0  HB3 SER A 239       3.516 -22.522 -26.612  1.00  0.75           H   new
ATOM      0  HG  SER A 239       1.963 -21.828 -27.968  1.00  0.75           H   new
ATOM   3821  N   GLU A 240       3.212 -18.371 -26.247  1.00  0.75           N
ATOM   3822  CA  GLU A 240       3.174 -17.024 -26.802  1.00  0.75           C
ATOM   3823  C   GLU A 240       3.894 -16.004 -25.915  1.00  0.75           C
ATOM   3824  O   GLU A 240       4.006 -14.830 -26.272  1.00  0.75           O
ATOM   3825  CB  GLU A 240       1.729 -16.579 -27.016  1.00  0.75           C
ATOM   3826  CG  GLU A 240       0.957 -17.415 -28.045  1.00  0.75           C
ATOM   3827  CD  GLU A 240      -0.486 -16.949 -28.265  1.00  0.75           C
ATOM   3828  OE1 GLU A 240      -0.923 -16.016 -27.605  1.00  0.75           O
ATOM   3829  OE2 GLU A 240      -1.135 -17.505 -29.115  1.00  0.75           O1-
ATOM      0  H   GLU A 240       2.605 -18.531 -25.659  1.00  0.75           H   new
ATOM      0  HA  GLU A 240       3.641 -17.058 -27.652  1.00  0.75           H   new
ATOM      0  HB2 GLU A 240       1.261 -16.617 -26.167  1.00  0.75           H   new
ATOM      0  HB3 GLU A 240       1.726 -15.652 -27.300  1.00  0.75           H   new
ATOM      0  HG2 GLU A 240       1.429 -17.387 -28.892  1.00  0.75           H   new
ATOM      0  HG3 GLU A 240       0.948 -18.341 -27.756  1.00  0.75           H   new
ATOM   3836  N   MET A 241       4.365 -16.436 -24.747  1.00  0.75           N
ATOM   3837  CA  MET A 241       5.020 -15.525 -23.815  1.00  0.75           C
ATOM   3838  C   MET A 241       6.420 -15.366 -24.310  1.00  0.75           C
ATOM   3839  O   MET A 241       6.977 -16.349 -24.744  1.00  0.75           O
ATOM   3840  CB  MET A 241       5.037 -16.161 -22.431  1.00  0.75           C
ATOM   3841  CG  MET A 241       3.669 -16.438 -21.921  1.00  0.75           C
ATOM   3842  SD  MET A 241       2.741 -14.977 -21.671  1.00  0.75           S
ATOM   3843  CE  MET A 241       1.764 -14.898 -23.170  1.00  0.75           C
ATOM      0  H   MET A 241       4.315 -17.251 -24.477  1.00  0.75           H   new
ATOM      0  HA  MET A 241       4.564 -14.671 -23.759  1.00  0.75           H   new
ATOM      0  HB2 MET A 241       5.541 -16.989 -22.464  1.00  0.75           H   new
ATOM      0  HB3 MET A 241       5.498 -15.573 -21.813  1.00  0.75           H   new
ATOM      0  HG2 MET A 241       3.202 -17.011 -22.549  1.00  0.75           H   new
ATOM      0  HG3 MET A 241       3.731 -16.926 -21.085  1.00  0.75           H   new
ATOM      0  HE1 MET A 241       1.197 -14.111 -23.146  1.00  0.75           H   new
ATOM      0  HE2 MET A 241       2.354 -14.847 -23.939  1.00  0.75           H   new
ATOM      0  HE3 MET A 241       1.212 -15.692 -23.239  1.00  0.75           H   new
ATOM   3853  N   ILE A 242       7.041 -14.200 -24.223  1.00  0.75           N
ATOM   3854  CA  ILE A 242       8.416 -14.122 -24.708  1.00  0.75           C
ATOM   3855  C   ILE A 242       9.414 -14.694 -23.735  1.00  0.75           C
ATOM   3856  O   ILE A 242      10.255 -15.522 -24.088  1.00  0.75           O
ATOM   3857  CB  ILE A 242       8.798 -12.679 -25.024  1.00  0.75           C
ATOM   3858  CG1 ILE A 242       7.863 -12.173 -26.111  1.00  0.75           C
ATOM   3859  CG2 ILE A 242      10.266 -12.561 -25.360  1.00  0.75           C
ATOM   3860  CD1 ILE A 242       7.857 -13.015 -27.356  1.00  0.75           C
ATOM      0  H   ILE A 242       6.709 -13.474 -23.904  1.00  0.75           H   new
ATOM      0  HA  ILE A 242       8.446 -14.659 -25.515  1.00  0.75           H   new
ATOM      0  HB  ILE A 242       8.685 -12.110 -24.247  1.00  0.75           H   new
ATOM      0 HG12 ILE A 242       6.961 -12.132 -25.755  1.00  0.75           H   new
ATOM      0 HG13 ILE A 242       8.117 -11.267 -26.346  1.00  0.75           H   new
ATOM      0 HG21 ILE A 242      10.480 -11.635 -25.556  1.00  0.75           H   new
ATOM      0 HG22 ILE A 242      10.796 -12.862 -24.606  1.00  0.75           H   new
ATOM      0 HG23 ILE A 242      10.466 -13.110 -26.135  1.00  0.75           H   new
ATOM      0 HD11 ILE A 242       7.241 -12.634 -28.002  1.00  0.75           H   new
ATOM      0 HD12 ILE A 242       8.749 -13.038 -27.735  1.00  0.75           H   new
ATOM      0 HD13 ILE A 242       7.576 -13.917 -27.136  1.00  0.75           H   new
ATOM   3872  N   ILE A 243       9.291 -14.292 -22.488  1.00  0.75           N
ATOM   3873  CA  ILE A 243      10.181 -14.786 -21.468  1.00  0.75           C
ATOM   3874  C   ILE A 243       9.475 -15.923 -20.757  1.00  0.75           C
ATOM   3875  O   ILE A 243       8.392 -15.707 -20.219  1.00  0.75           O
ATOM   3876  CB  ILE A 243      10.556 -13.680 -20.495  1.00  0.75           C
ATOM   3877  CG1 ILE A 243      11.291 -12.566 -21.298  1.00  0.75           C
ATOM   3878  CG2 ILE A 243      11.430 -14.248 -19.359  1.00  0.75           C
ATOM   3879  CD1 ILE A 243      11.572 -11.316 -20.535  1.00  0.75           C
ATOM      0  H   ILE A 243       8.698 -13.733 -22.212  1.00  0.75           H   new
ATOM      0  HA  ILE A 243      11.008 -15.102 -21.865  1.00  0.75           H   new
ATOM      0  HB  ILE A 243       9.767 -13.301 -20.078  1.00  0.75           H   new
ATOM      0 HG12 ILE A 243      12.131 -12.924 -21.626  1.00  0.75           H   new
ATOM      0 HG13 ILE A 243      10.756 -12.341 -22.075  1.00  0.75           H   new
ATOM      0 HG21 ILE A 243      11.664 -13.536 -18.744  1.00  0.75           H   new
ATOM      0 HG22 ILE A 243      10.937 -14.936 -18.884  1.00  0.75           H   new
ATOM      0 HG23 ILE A 243      12.239 -14.630 -19.733  1.00  0.75           H   new
ATOM      0 HD11 ILE A 243      12.029 -10.682 -21.109  1.00  0.75           H   new
ATOM      0 HD12 ILE A 243      10.737 -10.930 -20.227  1.00  0.75           H   new
ATOM      0 HD13 ILE A 243      12.133 -11.522 -19.771  1.00  0.75           H   new
ATOM   3891  N   PRO A 244      10.025 -17.146 -20.756  1.00  0.75           N
ATOM   3892  CA  PRO A 244       9.392 -18.308 -20.184  1.00  0.75           C
ATOM   3893  C   PRO A 244       9.068 -18.092 -18.716  1.00  0.75           C
ATOM   3894  O   PRO A 244       9.871 -17.534 -17.952  1.00  0.75           O
ATOM   3895  CB  PRO A 244      10.483 -19.380 -20.313  1.00  0.75           C
ATOM   3896  CG  PRO A 244      11.348 -18.943 -21.460  1.00  0.75           C
ATOM   3897  CD  PRO A 244      11.345 -17.427 -21.405  1.00  0.75           C
ATOM      0  HA  PRO A 244       8.554 -18.532 -20.619  1.00  0.75           H   new
ATOM      0  HB2 PRO A 244      10.999 -19.452 -19.495  1.00  0.75           H   new
ATOM      0  HB3 PRO A 244      10.095 -20.253 -20.482  1.00  0.75           H   new
ATOM      0  HG2 PRO A 244      12.248 -19.295 -21.374  1.00  0.75           H   new
ATOM      0  HG3 PRO A 244      10.997 -19.264 -22.306  1.00  0.75           H   new
ATOM      0  HD2 PRO A 244      12.087 -17.080 -20.885  1.00  0.75           H   new
ATOM      0  HD3 PRO A 244      11.408 -17.031 -22.288  1.00  0.75           H   new
ATOM   3905  N   VAL A 245       7.933 -18.633 -18.302  1.00  0.75           N
ATOM   3906  CA  VAL A 245       7.520 -18.559 -16.913  1.00  0.75           C
ATOM   3907  C   VAL A 245       8.538 -19.304 -16.061  1.00  0.75           C
ATOM   3908  O   VAL A 245       8.867 -18.891 -14.946  1.00  0.75           O
ATOM   3909  CB  VAL A 245       6.093 -19.078 -16.744  1.00  0.75           C
ATOM   3910  CG1 VAL A 245       5.747 -19.187 -15.284  1.00  0.75           C
ATOM   3911  CG2 VAL A 245       5.146 -18.092 -17.422  1.00  0.75           C
ATOM      0  H   VAL A 245       7.384 -19.051 -18.815  1.00  0.75           H   new
ATOM      0  HA  VAL A 245       7.500 -17.637 -16.612  1.00  0.75           H   new
ATOM      0  HB  VAL A 245       6.013 -19.958 -17.144  1.00  0.75           H   new
ATOM      0 HG11 VAL A 245       4.840 -19.517 -15.190  1.00  0.75           H   new
ATOM      0 HG12 VAL A 245       6.361 -19.801 -14.851  1.00  0.75           H   new
ATOM      0 HG13 VAL A 245       5.817 -18.313 -14.868  1.00  0.75           H   new
ATOM      0 HG21 VAL A 245       4.232 -18.403 -17.327  1.00  0.75           H   new
ATOM      0 HG22 VAL A 245       5.235 -17.220 -17.007  1.00  0.75           H   new
ATOM      0 HG23 VAL A 245       5.368 -18.026 -18.364  1.00  0.75           H   new
ATOM   3921  N   THR A 246       9.060 -20.390 -16.619  1.00  0.75           N
ATOM   3922  CA  THR A 246      10.050 -21.242 -15.984  1.00  0.75           C
ATOM   3923  C   THR A 246      11.396 -20.560 -15.741  1.00  0.75           C
ATOM   3924  O   THR A 246      12.252 -21.155 -15.100  1.00  0.75           O
ATOM   3925  CB  THR A 246      10.278 -22.494 -16.837  1.00  0.75           C
ATOM   3926  CG2 THR A 246       8.987 -23.286 -16.943  1.00  0.75           C
ATOM   3927  OG1 THR A 246      10.707 -22.080 -18.159  1.00  0.75           O
ATOM      0  H   THR A 246       8.838 -20.658 -17.405  1.00  0.75           H   new
ATOM      0  HA  THR A 246       9.687 -21.467 -15.113  1.00  0.75           H   new
ATOM      0  HB  THR A 246      10.956 -23.054 -16.428  1.00  0.75           H   new
ATOM      0  HG1 THR A 246      11.206 -22.669 -18.489  1.00  0.75           H   new
ATOM      0 HG21 THR A 246       9.136 -24.077 -17.484  1.00  0.75           H   new
ATOM      0 HG22 THR A 246       8.696 -23.551 -16.056  1.00  0.75           H   new
ATOM      0 HG23 THR A 246       8.303 -22.736 -17.357  1.00  0.75           H   new
ATOM   3935  N   LEU A 247      11.626 -19.362 -16.306  1.00  0.74           N
ATOM   3936  CA  LEU A 247      12.868 -18.644 -16.046  1.00  0.74           C
ATOM   3937  C   LEU A 247      12.657 -17.418 -15.163  1.00  0.74           C
ATOM   3938  O   LEU A 247      13.568 -16.585 -15.006  1.00  0.74           O
ATOM   3939  CB  LEU A 247      13.554 -18.245 -17.325  1.00  0.74           C
ATOM   3940  CG  LEU A 247      13.980 -19.404 -18.156  1.00  0.74           C
ATOM   3941  CD1 LEU A 247      14.589 -18.905 -19.351  1.00  0.74           C
ATOM   3942  CD2 LEU A 247      14.937 -20.245 -17.384  1.00  0.74           C
ATOM      0  H   LEU A 247      11.079 -18.960 -16.834  1.00  0.74           H   new
ATOM      0  HA  LEU A 247      13.441 -19.261 -15.565  1.00  0.74           H   new
ATOM      0  HB2 LEU A 247      12.955 -17.686 -17.844  1.00  0.74           H   new
ATOM      0  HB3 LEU A 247      14.332 -17.706 -17.112  1.00  0.74           H   new
ATOM      0  HG  LEU A 247      13.216 -19.954 -18.392  1.00  0.74           H   new
ATOM      0 HD11 LEU A 247      14.873 -19.649 -19.905  1.00  0.74           H   new
ATOM      0 HD12 LEU A 247      13.948 -18.365 -19.840  1.00  0.74           H   new
ATOM      0 HD13 LEU A 247      15.359 -18.362 -19.120  1.00  0.74           H   new
ATOM      0 HD21 LEU A 247      15.214 -21.000 -17.926  1.00  0.74           H   new
ATOM      0 HD22 LEU A 247      15.714 -19.716 -17.146  1.00  0.74           H   new
ATOM      0 HD23 LEU A 247      14.506 -20.568 -16.577  1.00  0.74           H   new
ATOM   3954  N   GLY A 248      11.457 -17.320 -14.580  1.00  0.73           N
ATOM   3955  CA  GLY A 248      11.114 -16.213 -13.712  1.00  0.73           C
ATOM   3956  C   GLY A 248      10.165 -15.187 -14.336  1.00  0.73           C
ATOM   3957  O   GLY A 248       9.944 -14.127 -13.745  1.00  0.73           O
ATOM      0  H   GLY A 248      10.827 -17.897 -14.682  1.00  0.73           H   new
ATOM      0  HA2 GLY A 248      10.707 -16.564 -12.905  1.00  0.73           H   new
ATOM      0  HA3 GLY A 248      11.930 -15.761 -13.445  1.00  0.73           H   new
ATOM   3961  N   GLY A 249       9.603 -15.451 -15.525  1.00  0.71           N
ATOM   3962  CA  GLY A 249       8.666 -14.472 -16.059  1.00  0.71           C
ATOM   3963  C   GLY A 249       7.261 -14.718 -15.452  1.00  0.71           C
ATOM   3964  O   GLY A 249       6.972 -15.827 -15.009  1.00  0.71           O
ATOM      0  H   GLY A 249       9.743 -16.149 -16.008  1.00  0.71           H   new
ATOM      0  HA2 GLY A 249       8.967 -13.574 -15.850  1.00  0.71           H   new
ATOM      0  HA3 GLY A 249       8.628 -14.540 -17.026  1.00  0.71           H   new
ATOM   3968  N   PRO A 250       6.403 -13.699 -15.335  1.00  0.70           N
ATOM   3969  CA  PRO A 250       4.997 -13.802 -14.960  1.00  0.70           C
ATOM   3970  C   PRO A 250       4.165 -14.576 -15.989  1.00  0.70           C
ATOM   3971  O   PRO A 250       4.378 -14.429 -17.191  1.00  0.70           O
ATOM   3972  CB  PRO A 250       4.550 -12.347 -14.972  1.00  0.70           C
ATOM   3973  CG  PRO A 250       5.806 -11.527 -14.805  1.00  0.70           C
ATOM   3974  CD  PRO A 250       6.904 -12.325 -15.436  1.00  0.70           C
ATOM      0  HA  PRO A 250       4.882 -14.271 -14.119  1.00  0.70           H   new
ATOM      0  HB2 PRO A 250       4.100 -12.128 -15.803  1.00  0.70           H   new
ATOM      0  HB3 PRO A 250       3.922 -12.170 -14.254  1.00  0.70           H   new
ATOM      0  HG2 PRO A 250       5.715 -10.661 -15.233  1.00  0.70           H   new
ATOM      0  HG3 PRO A 250       5.991 -11.362 -13.867  1.00  0.70           H   new
ATOM      0  HD2 PRO A 250       7.055 -12.064 -16.358  1.00  0.70           H   new
ATOM      0  HD3 PRO A 250       7.746 -12.213 -14.967  1.00  0.70           H   new
ATOM   3982  N   LYS A 251       3.129 -15.291 -15.559  1.00  0.69           N
ATOM   3983  CA  LYS A 251       2.265 -15.904 -16.572  1.00  0.69           C
ATOM   3984  C   LYS A 251       1.222 -14.884 -17.000  1.00  0.69           C
ATOM   3985  O   LYS A 251       0.113 -14.848 -16.475  1.00  0.69           O
ATOM   3986  CB  LYS A 251       1.577 -17.166 -16.067  1.00  0.69           C
ATOM   3987  CG  LYS A 251       0.788 -17.875 -17.150  1.00  0.69           C
ATOM   3988  CD  LYS A 251       0.155 -19.164 -16.669  1.00  0.69           C
ATOM   3989  CE  LYS A 251      -0.565 -19.870 -17.817  1.00  0.69           C
ATOM   3990  NZ  LYS A 251      -1.244 -21.116 -17.371  1.00  0.69           N1+
ATOM      0  H   LYS A 251       2.915 -15.430 -14.738  1.00  0.69           H   new
ATOM      0  HA  LYS A 251       2.820 -16.168 -17.322  1.00  0.69           H   new
ATOM      0  HB2 LYS A 251       2.244 -17.772 -15.709  1.00  0.69           H   new
ATOM      0  HB3 LYS A 251       0.982 -16.935 -15.337  1.00  0.69           H   new
ATOM      0  HG2 LYS A 251       0.094 -17.282 -17.479  1.00  0.69           H   new
ATOM      0  HG3 LYS A 251       1.375 -18.068 -17.898  1.00  0.69           H   new
ATOM      0  HD2 LYS A 251       0.837 -19.747 -16.301  1.00  0.69           H   new
ATOM      0  HD3 LYS A 251      -0.473 -18.975 -15.954  1.00  0.69           H   new
ATOM      0  HE2 LYS A 251      -1.219 -19.268 -18.205  1.00  0.69           H   new
ATOM      0  HE3 LYS A 251       0.074 -20.084 -18.515  1.00  0.69           H   new
ATOM      0  HZ1 LYS A 251      -1.651 -21.497 -18.065  1.00  0.69           H   new
ATOM      0  HZ2 LYS A 251      -0.642 -21.678 -17.035  1.00  0.69           H   new
ATOM      0  HZ3 LYS A 251      -1.846 -20.919 -16.746  1.00  0.69           H   new
ATOM   4004  N   SER A 252       1.595 -14.067 -17.969  1.00  0.68           N
ATOM   4005  CA  SER A 252       0.764 -12.936 -18.375  1.00  0.68           C
ATOM   4006  C   SER A 252       0.896 -12.474 -19.813  1.00  0.68           C
ATOM   4007  O   SER A 252       1.994 -12.404 -20.358  1.00  0.68           O
ATOM   4008  CB  SER A 252       1.074 -11.772 -17.515  1.00  0.68           C
ATOM   4009  OG  SER A 252       0.382 -10.630 -17.964  1.00  0.68           O
ATOM      0  H   SER A 252       2.329 -14.146 -18.410  1.00  0.68           H   new
ATOM      0  HA  SER A 252      -0.143 -13.268 -18.281  1.00  0.68           H   new
ATOM      0  HB2 SER A 252       0.828 -11.966 -16.597  1.00  0.68           H   new
ATOM      0  HB3 SER A 252       2.029 -11.602 -17.523  1.00  0.68           H   new
ATOM      0  HG  SER A 252      -0.434 -10.810 -18.044  1.00  0.68           H   new
ATOM   4015  N   HIS A 253      -0.205 -11.977 -20.371  1.00  0.69           N
ATOM   4016  CA  HIS A 253      -0.223 -11.461 -21.734  1.00  0.69           C
ATOM   4017  C   HIS A 253       0.703 -10.265 -21.912  1.00  0.69           C
ATOM   4018  O   HIS A 253       1.118  -9.960 -23.027  1.00  0.69           O
ATOM   4019  CB  HIS A 253      -1.634 -11.030 -22.147  1.00  0.69           C
ATOM   4020  CG  HIS A 253      -2.615 -12.148 -22.324  1.00  0.69           C
ATOM   4021  CD2 HIS A 253      -3.728 -12.460 -21.625  1.00  0.69           C
ATOM   4022  ND1 HIS A 253      -2.508 -13.097 -23.326  1.00  0.69           N
ATOM   4023  CE1 HIS A 253      -3.531 -13.942 -23.227  1.00  0.69           C
ATOM   4024  NE2 HIS A 253      -4.276 -13.564 -22.202  1.00  0.69           N
ATOM      0  H   HIS A 253      -0.963 -11.930 -19.968  1.00  0.69           H   new
ATOM      0  HA  HIS A 253       0.085 -12.190 -22.295  1.00  0.69           H   new
ATOM      0  HB2 HIS A 253      -1.979 -10.419 -21.478  1.00  0.69           H   new
ATOM      0  HB3 HIS A 253      -1.575 -10.535 -22.979  1.00  0.69           H   new
ATOM      0  HD2 HIS A 253      -4.059 -12.004 -20.885  1.00  0.69           H   new
ATOM      0  HE1 HIS A 253      -3.694 -14.671 -23.781  1.00  0.69           H   new
ATOM      0  HE2 HIS A 253      -4.996 -13.955 -21.940  1.00  0.69           H   new
ATOM   4032  N   HIS A 254       1.060  -9.578 -20.823  1.00  0.70           N
ATOM   4033  CA  HIS A 254       1.928  -8.415 -20.973  1.00  0.70           C
ATOM   4034  C   HIS A 254       3.349  -8.837 -21.377  1.00  0.70           C
ATOM   4035  O   HIS A 254       4.170  -7.997 -21.750  1.00  0.70           O
ATOM   4036  CB  HIS A 254       2.006  -7.564 -19.718  1.00  0.70           C
ATOM   4037  CG  HIS A 254       2.869  -8.048 -18.709  1.00  0.70           C
ATOM   4038  CD2 HIS A 254       4.091  -7.652 -18.346  1.00  0.70           C
ATOM   4039  ND1 HIS A 254       2.545  -9.045 -17.916  1.00  0.70           N
ATOM   4040  CE1 HIS A 254       3.529  -9.286 -17.088  1.00  0.70           C
ATOM   4041  NE2 HIS A 254       4.480  -8.449 -17.315  1.00  0.70           N
ATOM      0  H   HIS A 254       0.819  -9.762 -20.018  1.00  0.70           H   new
ATOM      0  HA  HIS A 254       1.527  -7.877 -21.674  1.00  0.70           H   new
ATOM      0  HB2 HIS A 254       2.294  -6.672 -19.968  1.00  0.70           H   new
ATOM      0  HB3 HIS A 254       1.114  -7.480 -19.346  1.00  0.70           H   new
ATOM      0  HD1 HIS A 254       1.800  -9.474 -17.938  1.00  0.70           H   new
ATOM      0  HD2 HIS A 254       4.584  -6.961 -18.727  1.00  0.70           H   new
ATOM      0  HE1 HIS A 254       3.540  -9.954 -16.441  1.00  0.70           H   new
ATOM   4049  N   ASN A 255       3.652 -10.150 -21.305  1.00  0.72           N
ATOM   4050  CA  ASN A 255       4.958 -10.648 -21.696  1.00  0.72           C
ATOM   4051  C   ASN A 255       4.975 -11.081 -23.152  1.00  0.72           C
ATOM   4052  O   ASN A 255       5.953 -11.675 -23.599  1.00  0.72           O
ATOM   4053  CB  ASN A 255       5.385 -11.866 -20.886  1.00  0.72           C
ATOM   4054  CG  ASN A 255       5.831 -11.636 -19.492  1.00  0.72           C
ATOM   4055  ND2 ASN A 255       4.997 -11.933 -18.561  1.00  0.72           N
ATOM   4056  OD1 ASN A 255       6.963 -11.204 -19.266  1.00  0.72           O
ATOM      0  H   ASN A 255       3.107 -10.756 -21.031  1.00  0.72           H   new
ATOM      0  HA  ASN A 255       5.565  -9.908 -21.539  1.00  0.72           H   new
ATOM      0  HB2 ASN A 255       4.640 -12.487 -20.864  1.00  0.72           H   new
ATOM      0  HB3 ASN A 255       6.107 -12.305 -21.363  1.00  0.72           H   new
ATOM      0 HD21 ASN A 255       5.220 -11.833 -17.736  1.00  0.72           H   new
ATOM      0 HD22 ASN A 255       4.216 -12.232 -18.762  1.00  0.72           H   new
ATOM   4063  N   LYS A 256       3.894 -10.826 -23.880  1.00  0.75           N
ATOM   4064  CA  LYS A 256       3.775 -11.194 -25.287  1.00  0.75           C
ATOM   4065  C   LYS A 256       4.288 -10.097 -26.233  1.00  0.75           C
ATOM   4066  O   LYS A 256       4.205  -8.903 -25.928  1.00  0.75           O
ATOM   4067  CB  LYS A 256       2.323 -11.573 -25.606  1.00  0.75           C
ATOM   4068  CG  LYS A 256       2.074 -12.060 -27.043  1.00  0.75           C
ATOM   4069  CD  LYS A 256       0.643 -12.561 -27.231  1.00  0.75           C
ATOM   4070  CE  LYS A 256       0.406 -13.000 -28.675  1.00  0.75           C
ATOM   4071  NZ  LYS A 256      -0.978 -13.499 -28.890  1.00  0.75           N1+
ATOM      0  H   LYS A 256       3.199 -10.429 -23.567  1.00  0.75           H   new
ATOM      0  HA  LYS A 256       4.344 -11.965 -25.438  1.00  0.75           H   new
ATOM      0  HB2 LYS A 256       2.043 -12.269 -24.991  1.00  0.75           H   new
ATOM      0  HB3 LYS A 256       1.758 -10.802 -25.439  1.00  0.75           H   new
ATOM      0  HG2 LYS A 256       2.248 -11.336 -27.665  1.00  0.75           H   new
ATOM      0  HG3 LYS A 256       2.697 -12.772 -27.256  1.00  0.75           H   new
ATOM      0  HD2 LYS A 256       0.475 -13.304 -26.631  1.00  0.75           H   new
ATOM      0  HD3 LYS A 256       0.017 -11.859 -26.995  1.00  0.75           H   new
ATOM      0  HE2 LYS A 256       0.575 -12.253 -29.270  1.00  0.75           H   new
ATOM      0  HE3 LYS A 256       1.039 -13.697 -28.908  1.00  0.75           H   new
ATOM      0  HZ1 LYS A 256      -1.142 -13.552 -29.763  1.00  0.75           H   new
ATOM      0  HZ2 LYS A 256      -1.063 -14.305 -28.523  1.00  0.75           H   new
ATOM      0  HZ3 LYS A 256      -1.558 -12.939 -28.513  1.00  0.75           H   new
ATOM   4085  N   ARG A 257       4.846 -10.522 -27.369  1.00  0.77           N
ATOM   4086  CA  ARG A 257       5.255  -9.632 -28.459  1.00  0.77           C
ATOM   4087  C   ARG A 257       4.824 -10.265 -29.791  1.00  0.77           C
ATOM   4088  O   ARG A 257       5.174 -11.411 -30.089  1.00  0.77           O
ATOM   4089  CB  ARG A 257       6.746  -9.389 -28.492  1.00  0.77           C
ATOM   4090  CG  ARG A 257       7.184  -8.442 -29.603  1.00  0.77           C
ATOM   4091  CD  ARG A 257       6.926  -6.994 -29.334  1.00  0.77           C
ATOM   4092  NE  ARG A 257       7.576  -6.192 -30.366  1.00  0.77           N
ATOM   4093  CZ  ARG A 257       6.946  -5.618 -31.408  1.00  0.77           C
ATOM   4094  NH1 ARG A 257       5.617  -5.669 -31.503  1.00  0.77           N1+
ATOM   4095  NH2 ARG A 257       7.648  -4.990 -32.358  1.00  0.77           N
ATOM      0  H   ARG A 257       5.000 -11.352 -27.530  1.00  0.77           H   new
ATOM      0  HA  ARG A 257       4.828  -8.773 -28.314  1.00  0.77           H   new
ATOM      0  HB2 ARG A 257       7.026  -9.025 -27.638  1.00  0.77           H   new
ATOM      0  HB3 ARG A 257       7.202 -10.238 -28.602  1.00  0.77           H   new
ATOM      0  HG2 ARG A 257       8.134  -8.564 -29.759  1.00  0.77           H   new
ATOM      0  HG3 ARG A 257       6.728  -8.692 -30.422  1.00  0.77           H   new
ATOM      0  HD2 ARG A 257       5.972  -6.820 -29.327  1.00  0.77           H   new
ATOM      0  HD3 ARG A 257       7.265  -6.751 -28.458  1.00  0.77           H   new
ATOM      0  HE  ARG A 257       8.426  -6.077 -30.304  1.00  0.77           H   new
ATOM      0 HH11 ARG A 257       5.158  -6.070 -30.897  1.00  0.77           H   new
ATOM      0 HH12 ARG A 257       5.219  -5.301 -32.171  1.00  0.77           H   new
ATOM      0 HH21 ARG A 257       8.505  -4.952 -32.305  1.00  0.77           H   new
ATOM      0 HH22 ARG A 257       7.242  -4.625 -33.022  1.00  0.77           H   new
ATOM   4109  N   ASN A 258       4.034  -9.532 -30.567  1.00  0.79           N
ATOM   4110  CA  ASN A 258       3.465 -10.059 -31.797  1.00  0.79           C
ATOM   4111  C   ASN A 258       4.473 -10.556 -32.831  1.00  0.79           C
ATOM   4112  O   ASN A 258       5.415  -9.853 -33.240  1.00  0.79           O
ATOM   4113  CB  ASN A 258       2.549  -9.031 -32.428  1.00  0.79           C
ATOM   4114  CG  ASN A 258       1.272  -8.832 -31.657  1.00  0.79           C
ATOM   4115  ND2 ASN A 258       0.683  -7.679 -31.814  1.00  0.79           N
ATOM   4116  OD1 ASN A 258       0.821  -9.726 -30.923  1.00  0.79           O
ATOM      0  H   ASN A 258       3.814  -8.719 -30.395  1.00  0.79           H   new
ATOM      0  HA  ASN A 258       2.972 -10.849 -31.524  1.00  0.79           H   new
ATOM      0  HB2 ASN A 258       3.017  -8.184 -32.493  1.00  0.79           H   new
ATOM      0  HB3 ASN A 258       2.335  -9.307 -33.333  1.00  0.79           H   new
ATOM      0 HD21 ASN A 258      -0.051  -7.511 -31.399  1.00  0.79           H   new
ATOM      0 HD22 ASN A 258       1.029  -7.086 -32.332  1.00  0.79           H   new
ATOM   4123  N   GLY A 259       4.213 -11.770 -33.299  1.00  0.80           N
ATOM   4124  CA  GLY A 259       5.052 -12.409 -34.287  1.00  0.80           C
ATOM   4125  C   GLY A 259       6.189 -13.238 -33.679  1.00  0.80           C
ATOM   4126  O   GLY A 259       6.929 -13.897 -34.410  1.00  0.80           O
ATOM      0  H   GLY A 259       3.541 -12.244 -33.048  1.00  0.80           H   new
ATOM      0  HA2 GLY A 259       4.504 -12.984 -34.843  1.00  0.80           H   new
ATOM      0  HA3 GLY A 259       5.431 -11.730 -34.867  1.00  0.80           H   new
ATOM   4130  N   TYR A 260       6.318 -13.228 -32.352  1.00  0.80           N
ATOM   4131  CA  TYR A 260       7.382 -13.982 -31.694  1.00  0.80           C
ATOM   4132  C   TYR A 260       6.808 -15.045 -30.775  1.00  0.80           C
ATOM   4133  O   TYR A 260       5.684 -14.918 -30.284  1.00  0.80           O
ATOM   4134  CB  TYR A 260       8.263 -13.063 -30.877  1.00  0.80           C
ATOM   4135  CG  TYR A 260       8.981 -12.041 -31.634  1.00  0.80           C
ATOM   4136  CD1 TYR A 260       8.370 -10.834 -31.864  1.00  0.80           C
ATOM   4137  CD2 TYR A 260      10.253 -12.278 -32.079  1.00  0.80           C
ATOM   4138  CE1 TYR A 260       9.039  -9.856 -32.526  1.00  0.80           C
ATOM   4139  CE2 TYR A 260      10.924 -11.315 -32.744  1.00  0.80           C
ATOM   4140  CZ  TYR A 260      10.321 -10.107 -32.963  1.00  0.80           C
ATOM   4141  OH  TYR A 260      10.990  -9.156 -33.600  1.00  0.80           O
ATOM      0  H   TYR A 260       5.802 -12.793 -31.818  1.00  0.80           H   new
ATOM      0  HA  TYR A 260       7.907 -14.406 -32.390  1.00  0.80           H   new
ATOM      0  HB2 TYR A 260       7.713 -12.622 -30.210  1.00  0.80           H   new
ATOM      0  HB3 TYR A 260       8.911 -13.603 -30.398  1.00  0.80           H   new
ATOM      0  HD1 TYR A 260       7.501 -10.687 -31.567  1.00  0.80           H   new
ATOM      0  HD2 TYR A 260      10.655 -13.102 -31.923  1.00  0.80           H   new
ATOM      0  HE1 TYR A 260       8.639  -9.031 -32.682  1.00  0.80           H   new
ATOM      0  HE2 TYR A 260      11.788 -11.471 -33.051  1.00  0.80           H   new
ATOM      0  HH  TYR A 260      10.462  -8.718 -34.084  1.00  0.80           H   new
ATOM   4151  N   TYR A 261       7.592 -16.088 -30.533  1.00  0.79           N
ATOM   4152  CA  TYR A 261       7.202 -17.180 -29.654  1.00  0.79           C
ATOM   4153  C   TYR A 261       8.118 -17.247 -28.443  1.00  0.79           C
ATOM   4154  O   TYR A 261       9.105 -16.505 -28.348  1.00  0.79           O
ATOM   4155  CB  TYR A 261       7.233 -18.477 -30.433  1.00  0.79           C
ATOM   4156  CG  TYR A 261       6.297 -18.432 -31.592  1.00  0.79           C
ATOM   4157  CD1 TYR A 261       6.748 -17.914 -32.800  1.00  0.79           C
ATOM   4158  CD2 TYR A 261       4.990 -18.869 -31.462  1.00  0.79           C
ATOM   4159  CE1 TYR A 261       5.902 -17.835 -33.878  1.00  0.79           C
ATOM   4160  CE2 TYR A 261       4.135 -18.792 -32.548  1.00  0.79           C
ATOM   4161  CZ  TYR A 261       4.590 -18.276 -33.753  1.00  0.79           C
ATOM   4162  OH  TYR A 261       3.743 -18.194 -34.835  1.00  0.79           O
ATOM      0  H   TYR A 261       8.374 -16.182 -30.879  1.00  0.79           H   new
ATOM      0  HA  TYR A 261       6.301 -17.028 -29.328  1.00  0.79           H   new
ATOM      0  HB2 TYR A 261       8.135 -18.646 -30.748  1.00  0.79           H   new
ATOM      0  HB3 TYR A 261       6.994 -19.214 -29.849  1.00  0.79           H   new
ATOM      0  HD1 TYR A 261       7.627 -17.620 -32.878  1.00  0.79           H   new
ATOM      0  HD2 TYR A 261       4.689 -19.212 -30.652  1.00  0.79           H   new
ATOM      0  HE1 TYR A 261       6.205 -17.489 -34.686  1.00  0.79           H   new
ATOM      0  HE2 TYR A 261       3.256 -19.086 -32.470  1.00  0.79           H   new
ATOM      0  HH  TYR A 261       2.987 -18.493 -34.623  1.00  0.79           H   new
ATOM   4172  N   THR A 262       7.792 -18.111 -27.496  1.00  0.77           N
ATOM   4173  CA  THR A 262       8.622 -18.193 -26.305  1.00  0.77           C
ATOM   4174  C   THR A 262      10.067 -18.480 -26.603  1.00  0.77           C
ATOM   4175  O   THR A 262      10.428 -19.465 -27.262  1.00  0.77           O
ATOM   4176  CB  THR A 262       8.088 -19.248 -25.331  1.00  0.77           C
ATOM   4177  CG2 THR A 262       8.855 -19.168 -24.054  1.00  0.77           C
ATOM   4178  OG1 THR A 262       6.757 -18.970 -25.034  1.00  0.77           O
ATOM      0  H   THR A 262       7.117 -18.644 -27.518  1.00  0.77           H   new
ATOM      0  HA  THR A 262       8.577 -17.314 -25.897  1.00  0.77           H   new
ATOM      0  HB  THR A 262       8.175 -20.126 -25.735  1.00  0.77           H   new
ATOM      0  HG1 THR A 262       6.661 -18.143 -24.923  1.00  0.77           H   new
ATOM      0 HG21 THR A 262       8.521 -19.834 -23.433  1.00  0.77           H   new
ATOM      0 HG22 THR A 262       9.795 -19.333 -24.230  1.00  0.77           H   new
ATOM      0 HG23 THR A 262       8.749 -18.285 -23.667  1.00  0.77           H   new
ATOM   4186  N   GLN A 263      10.920 -17.637 -26.027  1.00  0.75           N
ATOM   4187  CA  GLN A 263      12.347 -17.714 -26.229  1.00  0.75           C
ATOM   4188  C   GLN A 263      12.971 -18.741 -25.298  1.00  0.75           C
ATOM   4189  O   GLN A 263      13.803 -18.409 -24.450  1.00  0.75           O
ATOM   4190  CB  GLN A 263      12.952 -16.339 -25.962  1.00  0.75           C
ATOM   4191  CG  GLN A 263      12.392 -15.235 -26.848  1.00  0.75           C
ATOM   4192  CD  GLN A 263      12.736 -15.347 -28.288  1.00  0.75           C
ATOM   4193  NE2 GLN A 263      11.721 -15.519 -29.120  1.00  0.75           N
ATOM   4194  OE1 GLN A 263      13.915 -15.255 -28.657  1.00  0.75           O
ATOM      0  H   GLN A 263      10.676 -17.000 -25.503  1.00  0.75           H   new
ATOM      0  HA  GLN A 263      12.526 -17.989 -27.142  1.00  0.75           H   new
ATOM      0  HB2 GLN A 263      12.801 -16.104 -25.033  1.00  0.75           H   new
ATOM      0  HB3 GLN A 263      13.912 -16.388 -26.090  1.00  0.75           H   new
ATOM      0  HG2 GLN A 263      11.426 -15.228 -26.760  1.00  0.75           H   new
ATOM      0  HG3 GLN A 263      12.713 -14.381 -26.519  1.00  0.75           H   new
ATOM      0 HE21 GLN A 263      10.919 -15.577 -28.814  1.00  0.75           H   new
ATOM      0 HE22 GLN A 263      11.863 -15.573 -29.966  1.00  0.75           H   new
ATOM   4203  N   THR A 264      12.635 -20.010 -25.520  1.00  0.75           N
ATOM   4204  CA  THR A 264      13.078 -21.096 -24.641  1.00  0.75           C
ATOM   4205  C   THR A 264      14.550 -21.405 -24.822  1.00  0.75           C
ATOM   4206  O   THR A 264      15.142 -22.128 -24.022  1.00  0.75           O
ATOM   4207  CB  THR A 264      12.271 -22.381 -24.880  1.00  0.75           C
ATOM   4208  CG2 THR A 264      10.810 -22.133 -24.635  1.00  0.75           C
ATOM   4209  OG1 THR A 264      12.447 -22.814 -26.230  1.00  0.75           O
ATOM      0  H   THR A 264      12.147 -20.267 -26.180  1.00  0.75           H   new
ATOM      0  HA  THR A 264      12.929 -20.785 -23.734  1.00  0.75           H   new
ATOM      0  HB  THR A 264      12.588 -23.064 -24.268  1.00  0.75           H   new
ATOM      0  HG1 THR A 264      12.006 -23.517 -26.359  1.00  0.75           H   new
ATOM      0 HG21 THR A 264      10.312 -22.951 -24.789  1.00  0.75           H   new
ATOM      0 HG22 THR A 264      10.680 -21.844 -23.718  1.00  0.75           H   new
ATOM      0 HG23 THR A 264      10.493 -21.444 -25.239  1.00  0.75           H   new
ATOM   4217  N   LYS A 265      15.124 -20.870 -25.896  1.00  0.76           N
ATOM   4218  CA  LYS A 265      16.526 -21.017 -26.221  1.00  0.76           C
ATOM   4219  C   LYS A 265      17.173 -19.642 -26.336  1.00  0.76           C
ATOM   4220  O   LYS A 265      18.101 -19.445 -27.128  1.00  0.76           O
ATOM   4221  CB  LYS A 265      16.732 -21.804 -27.500  1.00  0.76           C
ATOM   4222  CG  LYS A 265      16.210 -23.227 -27.434  1.00  0.76           C
ATOM   4223  CD  LYS A 265      16.534 -24.024 -28.698  1.00  0.76           C
ATOM   4224  CE  LYS A 265      15.969 -25.443 -28.601  1.00  0.76           C
ATOM   4225  NZ  LYS A 265      16.250 -26.251 -29.822  1.00  0.76           N1+
ATOM      0  H   LYS A 265      14.690 -20.398 -26.469  1.00  0.76           H   new
ATOM      0  HA  LYS A 265      16.948 -21.517 -25.505  1.00  0.76           H   new
ATOM      0  HB2 LYS A 265      16.292 -21.340 -28.230  1.00  0.76           H   new
ATOM      0  HB3 LYS A 265      17.679 -21.825 -27.708  1.00  0.76           H   new
ATOM      0  HG2 LYS A 265      16.595 -23.675 -26.664  1.00  0.76           H   new
ATOM      0  HG3 LYS A 265      15.249 -23.211 -27.302  1.00  0.76           H   new
ATOM      0  HD2 LYS A 265      16.162 -23.575 -29.473  1.00  0.76           H   new
ATOM      0  HD3 LYS A 265      17.495 -24.061 -28.825  1.00  0.76           H   new
ATOM      0  HE2 LYS A 265      16.349 -25.888 -27.827  1.00  0.76           H   new
ATOM      0  HE3 LYS A 265      15.010 -25.398 -28.460  1.00  0.76           H   new
ATOM      0  HZ1 LYS A 265      15.906 -27.066 -29.725  1.00  0.76           H   new
ATOM      0  HZ2 LYS A 265      15.882 -25.857 -30.530  1.00  0.76           H   new
ATOM      0  HZ3 LYS A 265      17.130 -26.313 -29.941  1.00  0.76           H   new
ATOM   4239  N   GLY A 266      16.674 -18.680 -25.559  1.00  0.79           N
ATOM   4240  CA  GLY A 266      17.264 -17.352 -25.549  1.00  0.79           C
ATOM   4241  C   GLY A 266      18.574 -17.412 -24.760  1.00  0.79           C
ATOM   4242  O   GLY A 266      18.963 -18.483 -24.280  1.00  0.79           O
ATOM      0  H   GLY A 266      15.999 -18.779 -25.036  1.00  0.79           H   new
ATOM      0  HA2 GLY A 266      17.430 -17.049 -26.456  1.00  0.79           H   new
ATOM      0  HA3 GLY A 266      16.655 -16.715 -25.144  1.00  0.79           H   new
ATOM   4246  N   PRO A 267      19.269 -16.290 -24.541  1.00  0.82           N
ATOM   4247  CA  PRO A 267      20.557 -16.218 -23.857  1.00  0.82           C
ATOM   4248  C   PRO A 267      20.329 -16.309 -22.367  1.00  0.82           C
ATOM   4249  O   PRO A 267      20.600 -15.370 -21.637  1.00  0.82           O
ATOM   4250  CB  PRO A 267      21.061 -14.833 -24.258  1.00  0.82           C
ATOM   4251  CG  PRO A 267      19.781 -14.005 -24.402  1.00  0.82           C
ATOM   4252  CD  PRO A 267      18.733 -14.982 -24.967  1.00  0.82           C
ATOM      0  HA  PRO A 267      21.181 -16.925 -24.084  1.00  0.82           H   new
ATOM      0  HB2 PRO A 267      21.652 -14.461 -23.585  1.00  0.82           H   new
ATOM      0  HB3 PRO A 267      21.561 -14.863 -25.089  1.00  0.82           H   new
ATOM      0  HG2 PRO A 267      19.499 -13.644 -23.547  1.00  0.82           H   new
ATOM      0  HG3 PRO A 267      19.916 -13.252 -24.998  1.00  0.82           H   new
ATOM      0  HD2 PRO A 267      17.849 -14.816 -24.603  1.00  0.82           H   new
ATOM      0  HD3 PRO A 267      18.659 -14.917 -25.932  1.00  0.82           H   new
ATOM   4260  N   TRP A 268      19.835 -17.447 -21.909  1.00  0.86           N
ATOM   4261  CA  TRP A 268      19.396 -17.550 -20.531  1.00  0.86           C
ATOM   4262  C   TRP A 268      20.388 -18.128 -19.539  1.00  0.86           C
ATOM   4263  O   TRP A 268      19.993 -18.578 -18.469  1.00  0.86           O
ATOM   4264  CB  TRP A 268      18.102 -18.321 -20.453  1.00  0.86           C
ATOM   4265  CG  TRP A 268      16.990 -17.652 -21.185  1.00  0.86           C
ATOM   4266  CD1 TRP A 268      16.305 -18.147 -22.236  1.00  0.86           C
ATOM   4267  CD2 TRP A 268      16.448 -16.331 -20.944  1.00  0.86           C
ATOM   4268  CE2 TRP A 268      15.438 -16.129 -21.880  1.00  0.86           C
ATOM   4269  CE3 TRP A 268      16.733 -15.329 -20.035  1.00  0.86           C
ATOM   4270  NE1 TRP A 268      15.357 -17.244 -22.649  1.00  0.86           N
ATOM   4271  CZ2 TRP A 268      14.707 -14.958 -21.929  1.00  0.86           C
ATOM   4272  CZ3 TRP A 268      16.009 -14.147 -20.091  1.00  0.86           C
ATOM   4273  CH2 TRP A 268      15.027 -13.967 -21.005  1.00  0.86           C
ATOM      0  H   TRP A 268      19.746 -18.165 -22.375  1.00  0.86           H   new
ATOM      0  HA  TRP A 268      19.285 -16.627 -20.256  1.00  0.86           H   new
ATOM      0  HB2 TRP A 268      18.237 -19.209 -20.818  1.00  0.86           H   new
ATOM      0  HB3 TRP A 268      17.851 -18.432 -19.523  1.00  0.86           H   new
ATOM      0  HD1 TRP A 268      16.453 -18.979 -22.624  1.00  0.86           H   new
ATOM      0  HE1 TRP A 268      14.800 -17.366 -23.293  1.00  0.86           H   new
ATOM      0  HE3 TRP A 268      17.399 -15.445 -19.397  1.00  0.86           H   new
ATOM      0  HZ2 TRP A 268      14.029 -14.837 -22.554  1.00  0.86           H   new
ATOM      0  HZ3 TRP A 268      16.202 -13.465 -19.489  1.00  0.86           H   new
ATOM      0  HH2 TRP A 268      14.556 -13.165 -21.016  1.00  0.86           H   new
ATOM   4284  N   SER A 269      21.667 -18.144 -19.881  1.00  0.89           N
ATOM   4285  CA  SER A 269      22.667 -18.530 -18.894  1.00  0.89           C
ATOM   4286  C   SER A 269      23.233 -17.268 -18.261  1.00  0.89           C
ATOM   4287  O   SER A 269      23.046 -17.170 -17.056  1.00  0.89           O
ATOM   4288  CB  SER A 269      23.816 -19.312 -19.498  1.00  0.89           C
ATOM   4289  OG  SER A 269      24.522 -18.539 -20.407  1.00  0.89           O
ATOM      0  H   SER A 269      21.974 -17.941 -20.658  1.00  0.89           H   new
ATOM      0  HA  SER A 269      22.229 -19.101 -18.243  1.00  0.89           H   new
ATOM      0  HB2 SER A 269      24.411 -19.614 -18.794  1.00  0.89           H   new
ATOM      0  HB3 SER A 269      23.475 -20.105 -19.940  1.00  0.89           H   new
ATOM      0  HG  SER A 269      25.154 -18.990 -20.728  1.00  0.89           H   new
ATOM   4295  N   GLU A 270      22.962 -16.182 -18.967  1.00  0.90           N
ATOM   4296  CA  GLU A 270      23.983 -15.145 -19.010  1.00  0.90           C
ATOM   4297  C   GLU A 270      23.848 -14.032 -17.969  1.00  0.90           C
ATOM   4298  O   GLU A 270      24.288 -12.910 -18.205  1.00  0.90           O
ATOM   4299  CB  GLU A 270      24.024 -14.543 -20.409  1.00  0.90           C
ATOM   4300  CG  GLU A 270      24.387 -15.561 -21.473  1.00  0.90           C
ATOM   4301  CD  GLU A 270      24.597 -15.000 -22.826  1.00  0.90           C
ATOM   4302  OE1 GLU A 270      24.903 -13.834 -22.929  1.00  0.90           O
ATOM   4303  OE2 GLU A 270      24.451 -15.741 -23.767  1.00  0.90           O1-
ATOM      0  H   GLU A 270      22.238 -16.028 -19.405  1.00  0.90           H   new
ATOM      0  HA  GLU A 270      24.814 -15.592 -18.783  1.00  0.90           H   new
ATOM      0  HB2 GLU A 270      23.158 -14.158 -20.617  1.00  0.90           H   new
ATOM      0  HB3 GLU A 270      24.669 -13.818 -20.427  1.00  0.90           H   new
ATOM      0  HG2 GLU A 270      25.196 -16.022 -21.199  1.00  0.90           H   new
ATOM      0  HG3 GLU A 270      23.683 -16.227 -21.519  1.00  0.90           H   new
ATOM   4310  N   GLY A 271      23.273 -14.339 -16.816  1.00  0.89           N
ATOM   4311  CA  GLY A 271      23.150 -13.355 -15.743  1.00  0.89           C
ATOM   4312  C   GLY A 271      22.259 -12.180 -16.106  1.00  0.89           C
ATOM   4313  O   GLY A 271      21.077 -12.367 -16.386  1.00  0.89           O
ATOM      0  H   GLY A 271      22.946 -15.112 -16.631  1.00  0.89           H   new
ATOM      0  HA2 GLY A 271      22.795 -13.790 -14.952  1.00  0.89           H   new
ATOM      0  HA3 GLY A 271      24.032 -13.025 -15.513  1.00  0.89           H   new
ATOM   4317  N   GLU A 272      22.803 -10.959 -16.061  1.00  0.86           N
ATOM   4318  CA  GLU A 272      21.979  -9.792 -16.375  1.00  0.86           C
ATOM   4319  C   GLU A 272      21.665  -9.699 -17.864  1.00  0.86           C
ATOM   4320  O   GLU A 272      22.570  -9.641 -18.703  1.00  0.86           O
ATOM   4321  CB  GLU A 272      22.642  -8.498 -15.899  1.00  0.86           C
ATOM   4322  CG  GLU A 272      21.787  -7.235 -16.132  1.00  0.86           C
ATOM   4323  CD  GLU A 272      22.420  -5.969 -15.598  1.00  0.86           C
ATOM   4324  OE1 GLU A 272      23.437  -6.057 -14.948  1.00  0.86           O
ATOM   4325  OE2 GLU A 272      21.887  -4.913 -15.843  1.00  0.86           O1-
ATOM      0  H   GLU A 272      23.621 -10.790 -15.857  1.00  0.86           H   new
ATOM      0  HA  GLU A 272      21.142  -9.907 -15.898  1.00  0.86           H   new
ATOM      0  HB2 GLU A 272      22.838  -8.575 -14.952  1.00  0.86           H   new
ATOM      0  HB3 GLU A 272      23.491  -8.392 -16.357  1.00  0.86           H   new
ATOM      0  HG2 GLU A 272      21.628  -7.132 -17.083  1.00  0.86           H   new
ATOM      0  HG3 GLU A 272      20.921  -7.357 -15.712  1.00  0.86           H   new
ATOM   4332  N   ILE A 273      20.366  -9.714 -18.169  1.00  0.82           N
ATOM   4333  CA  ILE A 273      19.854  -9.707 -19.534  1.00  0.82           C
ATOM   4334  C   ILE A 273      18.795  -8.624 -19.747  1.00  0.82           C
ATOM   4335  O   ILE A 273      17.802  -8.565 -19.014  1.00  0.82           O
ATOM   4336  CB  ILE A 273      19.217 -11.072 -19.837  1.00  0.82           C
ATOM   4337  CG1 ILE A 273      20.244 -12.192 -19.652  1.00  0.82           C
ATOM   4338  CG2 ILE A 273      18.666 -11.084 -21.231  1.00  0.82           C
ATOM   4339  CD1 ILE A 273      19.640 -13.510 -19.626  1.00  0.82           C
ATOM      0  H   ILE A 273      19.747  -9.729 -17.572  1.00  0.82           H   new
ATOM      0  HA  ILE A 273      20.600  -9.524 -20.126  1.00  0.82           H   new
ATOM      0  HB  ILE A 273      18.488 -11.223 -19.215  1.00  0.82           H   new
ATOM      0 HG12 ILE A 273      20.893 -12.152 -20.372  1.00  0.82           H   new
ATOM      0 HG13 ILE A 273      20.729 -12.047 -18.825  1.00  0.82           H   new
ATOM      0 HG21 ILE A 273      18.266 -11.949 -21.414  1.00  0.82           H   new
ATOM      0 HG22 ILE A 273      17.992 -10.392 -21.319  1.00  0.82           H   new
ATOM      0 HG23 ILE A 273      19.383 -10.919 -21.864  1.00  0.82           H   new
ATOM      0 HD11 ILE A 273      20.331 -14.180 -19.507  1.00  0.82           H   new
ATOM      0 HD12 ILE A 273      19.009 -13.563 -18.891  1.00  0.82           H   new
ATOM      0 HD13 ILE A 273      19.175 -13.670 -20.462  1.00  0.82           H   new
ATOM   4351  N   ILE A 274      18.970  -7.788 -20.763  1.00  0.79           N
ATOM   4352  CA  ILE A 274      17.970  -6.759 -21.036  1.00  0.79           C
ATOM   4353  C   ILE A 274      17.279  -6.951 -22.374  1.00  0.79           C
ATOM   4354  O   ILE A 274      17.936  -7.090 -23.399  1.00  0.79           O
ATOM   4355  CB  ILE A 274      18.591  -5.362 -20.969  1.00  0.79           C
ATOM   4356  CG1 ILE A 274      19.133  -5.143 -19.560  1.00  0.79           C
ATOM   4357  CG2 ILE A 274      17.561  -4.307 -21.360  1.00  0.79           C
ATOM   4358  CD1 ILE A 274      19.944  -3.911 -19.378  1.00  0.79           C
ATOM      0  H   ILE A 274      19.644  -7.796 -21.297  1.00  0.79           H   new
ATOM      0  HA  ILE A 274      17.295  -6.846 -20.345  1.00  0.79           H   new
ATOM      0  HB  ILE A 274      19.324  -5.283 -21.599  1.00  0.79           H   new
ATOM      0 HG12 ILE A 274      18.386  -5.115 -18.942  1.00  0.79           H   new
ATOM      0 HG13 ILE A 274      19.675  -5.909 -19.315  1.00  0.79           H   new
ATOM      0 HG21 ILE A 274      17.966  -3.427 -21.314  1.00  0.79           H   new
ATOM      0 HG22 ILE A 274      17.254  -4.474 -22.265  1.00  0.79           H   new
ATOM      0 HG23 ILE A 274      16.808  -4.348 -20.750  1.00  0.79           H   new
ATOM      0 HD11 ILE A 274      20.245  -3.854 -18.458  1.00  0.79           H   new
ATOM      0 HD12 ILE A 274      20.713  -3.940 -19.968  1.00  0.79           H   new
ATOM      0 HD13 ILE A 274      19.404  -3.134 -19.590  1.00  0.79           H   new
ATOM   4370  N   LEU A 275      15.950  -6.984 -22.350  1.00  0.76           N
ATOM   4371  CA  LEU A 275      15.125  -7.133 -23.540  1.00  0.76           C
ATOM   4372  C   LEU A 275      14.503  -5.832 -24.017  1.00  0.76           C
ATOM   4373  O   LEU A 275      13.700  -5.204 -23.316  1.00  0.76           O
ATOM   4374  CB  LEU A 275      14.021  -8.153 -23.289  1.00  0.76           C
ATOM   4375  CG  LEU A 275      12.972  -8.295 -24.387  1.00  0.76           C
ATOM   4376  CD1 LEU A 275      13.592  -8.706 -25.650  1.00  0.76           C
ATOM   4377  CD2 LEU A 275      11.960  -9.338 -23.974  1.00  0.76           C
ATOM      0  H   LEU A 275      15.494  -6.919 -21.624  1.00  0.76           H   new
ATOM      0  HA  LEU A 275      15.721  -7.437 -24.242  1.00  0.76           H   new
ATOM      0  HB2 LEU A 275      14.433  -9.020 -23.147  1.00  0.76           H   new
ATOM      0  HB3 LEU A 275      13.569  -7.916 -22.464  1.00  0.76           H   new
ATOM      0  HG  LEU A 275      12.540  -7.436 -24.516  1.00  0.76           H   new
ATOM      0 HD11 LEU A 275      12.909  -8.790 -26.334  1.00  0.76           H   new
ATOM      0 HD12 LEU A 275      14.242  -8.040 -25.923  1.00  0.76           H   new
ATOM      0 HD13 LEU A 275      14.036  -9.560 -25.530  1.00  0.76           H   new
ATOM      0 HD21 LEU A 275      11.290  -9.432 -24.669  1.00  0.76           H   new
ATOM      0 HD22 LEU A 275      12.408 -10.188 -23.839  1.00  0.76           H   new
ATOM      0 HD23 LEU A 275      11.532  -9.064 -23.148  1.00  0.76           H   new
ATOM   4389  N   ASP A 276      14.912  -5.437 -25.218  1.00  0.74           N
ATOM   4390  CA  ASP A 276      14.466  -4.231 -25.901  1.00  0.74           C
ATOM   4391  C   ASP A 276      13.874  -4.562 -27.272  1.00  0.74           C
ATOM   4392  O   ASP A 276      14.133  -5.638 -27.823  1.00  0.74           O
ATOM   4393  CB  ASP A 276      15.618  -3.227 -26.065  1.00  0.74           C
ATOM   4394  CG  ASP A 276      16.080  -2.493 -24.752  1.00  0.74           C
ATOM   4395  OD1 ASP A 276      15.242  -2.072 -23.976  1.00  0.74           O
ATOM   4396  OD2 ASP A 276      17.266  -2.335 -24.570  1.00  0.74           O1-
ATOM      0  H   ASP A 276      15.484  -5.887 -25.677  1.00  0.74           H   new
ATOM      0  HA  ASP A 276      13.777  -3.828 -25.351  1.00  0.74           H   new
ATOM      0  HB2 ASP A 276      16.381  -3.695 -26.439  1.00  0.74           H   new
ATOM      0  HB3 ASP A 276      15.350  -2.557 -26.713  1.00  0.74           H   new
ATOM   4401  N   PHE A 277      13.102  -3.624 -27.830  1.00  0.72           N
ATOM   4402  CA  PHE A 277      12.604  -3.766 -29.199  1.00  0.72           C
ATOM   4403  C   PHE A 277      13.158  -2.653 -30.062  1.00  0.72           C
ATOM   4404  O   PHE A 277      12.665  -1.524 -30.055  1.00  0.72           O
ATOM   4405  CB  PHE A 277      11.096  -3.815 -29.236  1.00  0.72           C
ATOM   4406  CG  PHE A 277      10.646  -4.976 -28.516  1.00  0.72           C
ATOM   4407  CD1 PHE A 277      10.259  -4.866 -27.229  1.00  0.72           C
ATOM   4408  CD2 PHE A 277      10.662  -6.206 -29.105  1.00  0.72           C
ATOM   4409  CE1 PHE A 277       9.879  -5.943 -26.536  1.00  0.72           C
ATOM   4410  CE2 PHE A 277      10.279  -7.306 -28.401  1.00  0.72           C
ATOM   4411  CZ  PHE A 277       9.883  -7.184 -27.103  1.00  0.72           C
ATOM      0  H   PHE A 277      12.857  -2.901 -27.433  1.00  0.72           H   new
ATOM      0  HA  PHE A 277      12.914  -4.612 -29.559  1.00  0.72           H   new
ATOM      0  HB2 PHE A 277      10.725  -3.011 -28.840  1.00  0.72           H   new
ATOM      0  HB3 PHE A 277      10.785  -3.849 -30.154  1.00  0.72           H   new
ATOM      0  HD1 PHE A 277      10.257  -4.031 -26.819  1.00  0.72           H   new
ATOM      0  HD2 PHE A 277      10.935  -6.293 -29.990  1.00  0.72           H   new
ATOM      0  HE1 PHE A 277       9.607  -5.845 -25.652  1.00  0.72           H   new
ATOM      0  HE2 PHE A 277      10.288  -8.143 -28.807  1.00  0.72           H   new
ATOM      0  HZ  PHE A 277       9.621  -7.931 -26.614  1.00  0.72           H   new
ATOM   4421  N   ASP A 278      14.270  -2.972 -30.694  1.00  0.70           N
ATOM   4422  CA  ASP A 278      15.088  -2.047 -31.466  1.00  0.70           C
ATOM   4423  C   ASP A 278      16.125  -2.877 -32.186  1.00  0.70           C
ATOM   4424  O   ASP A 278      16.175  -4.082 -32.007  1.00  0.70           O
ATOM   4425  CB  ASP A 278      15.709  -0.946 -30.573  1.00  0.70           C
ATOM   4426  CG  ASP A 278      16.070   0.371 -31.334  1.00  0.70           C
ATOM   4427  OD1 ASP A 278      16.259   0.314 -32.533  1.00  0.70           O
ATOM   4428  OD2 ASP A 278      16.150   1.399 -30.700  1.00  0.70           O1-
ATOM      0  H   ASP A 278      14.588  -3.771 -30.687  1.00  0.70           H   new
ATOM      0  HA  ASP A 278      14.550  -1.563 -32.111  1.00  0.70           H   new
ATOM      0  HB2 ASP A 278      15.088  -0.735 -29.859  1.00  0.70           H   new
ATOM      0  HB3 ASP A 278      16.512  -1.297 -30.156  1.00  0.70           H   new
ATOM   4433  N   TYR A 279      16.973  -2.257 -32.962  1.00  0.68           N
ATOM   4434  CA  TYR A 279      17.989  -3.013 -33.684  1.00  0.68           C
ATOM   4435  C   TYR A 279      19.292  -3.034 -32.890  1.00  0.68           C
ATOM   4436  O   TYR A 279      19.634  -2.058 -32.222  1.00  0.68           O
ATOM   4437  CB  TYR A 279      18.165  -2.361 -35.051  1.00  0.68           C
ATOM   4438  CG  TYR A 279      16.897  -2.473 -35.912  1.00  0.68           C
ATOM   4439  CD1 TYR A 279      15.880  -1.532 -35.731  1.00  0.68           C
ATOM   4440  CD2 TYR A 279      16.753  -3.460 -36.878  1.00  0.68           C
ATOM   4441  CE1 TYR A 279      14.727  -1.589 -36.490  1.00  0.68           C
ATOM   4442  CE2 TYR A 279      15.587  -3.502 -37.650  1.00  0.68           C
ATOM   4443  CZ  TYR A 279      14.586  -2.576 -37.451  1.00  0.68           C
ATOM   4444  OH  TYR A 279      13.441  -2.626 -38.209  1.00  0.68           O
ATOM      0  H   TYR A 279      16.988  -1.407 -33.092  1.00  0.68           H   new
ATOM      0  HA  TYR A 279      17.719  -3.937 -33.802  1.00  0.68           H   new
ATOM      0  HB2 TYR A 279      18.394  -1.426 -34.935  1.00  0.68           H   new
ATOM      0  HB3 TYR A 279      18.907  -2.779 -35.514  1.00  0.68           H   new
ATOM      0  HD1 TYR A 279      15.980  -0.862 -35.094  1.00  0.68           H   new
ATOM      0  HD2 TYR A 279      17.426  -4.088 -37.011  1.00  0.68           H   new
ATOM      0  HE1 TYR A 279      14.049  -0.967 -36.356  1.00  0.68           H   new
ATOM      0  HE2 TYR A 279      15.487  -4.158 -38.301  1.00  0.68           H   new
ATOM      0  HH  TYR A 279      13.567  -3.123 -38.874  1.00  0.68           H   new
ATOM   4454  N   CYS A 280      20.022  -4.143 -32.939  1.00  0.66           N
ATOM   4455  CA  CYS A 280      21.319  -4.154 -32.270  1.00  0.66           C
ATOM   4456  C   CYS A 280      22.217  -3.163 -32.993  1.00  0.66           C
ATOM   4457  O   CYS A 280      22.182  -3.119 -34.228  1.00  0.66           O
ATOM   4458  CB  CYS A 280      21.966  -5.535 -32.296  1.00  0.66           C
ATOM   4459  SG  CYS A 280      21.139  -6.847 -31.324  1.00  0.66           S
ATOM      0  H   CYS A 280      19.798  -4.872 -33.337  1.00  0.66           H   new
ATOM      0  HA  CYS A 280      21.195  -3.913 -31.339  1.00  0.66           H   new
ATOM      0  HB2 CYS A 280      22.017  -5.828 -33.219  1.00  0.66           H   new
ATOM      0  HB3 CYS A 280      22.877  -5.449 -31.975  1.00  0.66           H   new
ATOM   4464  N   PRO A 281      23.017  -2.335 -32.308  1.00  0.65           N
ATOM   4465  CA  PRO A 281      23.866  -1.352 -32.940  1.00  0.65           C
ATOM   4466  C   PRO A 281      24.727  -1.974 -34.020  1.00  0.65           C
ATOM   4467  O   PRO A 281      25.330  -3.028 -33.830  1.00  0.65           O
ATOM   4468  CB  PRO A 281      24.733  -0.876 -31.767  1.00  0.65           C
ATOM   4469  CG  PRO A 281      23.839  -1.049 -30.556  1.00  0.65           C
ATOM   4470  CD  PRO A 281      23.067  -2.333 -30.825  1.00  0.65           C
ATOM      0  HA  PRO A 281      23.372  -0.645 -33.383  1.00  0.65           H   new
ATOM      0  HB2 PRO A 281      25.544  -1.403 -31.688  1.00  0.65           H   new
ATOM      0  HB3 PRO A 281      25.005   0.048 -31.879  1.00  0.65           H   new
ATOM      0  HG2 PRO A 281      24.360  -1.115 -29.740  1.00  0.65           H   new
ATOM      0  HG3 PRO A 281      23.240  -0.294 -30.449  1.00  0.65           H   new
ATOM      0  HD2 PRO A 281      23.522  -3.114 -30.473  1.00  0.65           H   new
ATOM      0  HD3 PRO A 281      22.182  -2.318 -30.429  1.00  0.65           H   new
ATOM   4478  N   GLY A 282      24.773  -1.304 -35.163  1.00  0.64           N
ATOM   4479  CA  GLY A 282      25.553  -1.750 -36.307  1.00  0.64           C
ATOM   4480  C   GLY A 282      24.871  -2.810 -37.183  1.00  0.64           C
ATOM   4481  O   GLY A 282      25.431  -3.186 -38.212  1.00  0.64           O
ATOM      0  H   GLY A 282      24.347  -0.569 -35.298  1.00  0.64           H   new
ATOM      0  HA2 GLY A 282      25.763  -0.980 -36.859  1.00  0.64           H   new
ATOM      0  HA3 GLY A 282      26.396  -2.108 -35.987  1.00  0.64           H   new
ATOM   4485  N   THR A 283      23.659  -3.263 -36.824  1.00  0.65           N
ATOM   4486  CA  THR A 283      22.999  -4.313 -37.613  1.00  0.65           C
ATOM   4487  C   THR A 283      21.615  -3.896 -38.117  1.00  0.65           C
ATOM   4488  O   THR A 283      20.991  -2.985 -37.564  1.00  0.65           O
ATOM   4489  CB  THR A 283      22.785  -5.575 -36.745  1.00  0.65           C
ATOM   4490  CG2 THR A 283      24.073  -5.958 -36.050  1.00  0.65           C
ATOM   4491  OG1 THR A 283      21.826  -5.269 -35.725  1.00  0.65           O
ATOM      0  H   THR A 283      23.213  -2.983 -36.144  1.00  0.65           H   new
ATOM      0  HA  THR A 283      23.583  -4.481 -38.369  1.00  0.65           H   new
ATOM      0  HB  THR A 283      22.485  -6.300 -37.315  1.00  0.65           H   new
ATOM      0  HG1 THR A 283      22.077  -4.590 -35.299  1.00  0.65           H   new
ATOM      0 HG21 THR A 283      23.926  -6.750 -35.509  1.00  0.65           H   new
ATOM      0 HG22 THR A 283      24.756  -6.142 -36.713  1.00  0.65           H   new
ATOM      0 HG23 THR A 283      24.363  -5.228 -35.481  1.00  0.65           H   new
ATOM   4499  N   THR A 284      21.113  -4.620 -39.132  1.00  0.67           N
ATOM   4500  CA  THR A 284      19.747  -4.405 -39.628  1.00  0.67           C
ATOM   4501  C   THR A 284      18.977  -5.733 -39.693  1.00  0.67           C
ATOM   4502  O   THR A 284      19.597  -6.781 -39.877  1.00  0.67           O
ATOM   4503  CB  THR A 284      19.776  -3.761 -41.036  1.00  0.67           C
ATOM   4504  CG2 THR A 284      20.569  -2.459 -41.015  1.00  0.67           C
ATOM   4505  OG1 THR A 284      20.392  -4.659 -41.971  1.00  0.67           O
ATOM      0  H   THR A 284      21.548  -5.237 -39.543  1.00  0.67           H   new
ATOM      0  HA  THR A 284      19.297  -3.807 -39.011  1.00  0.67           H   new
ATOM      0  HB  THR A 284      18.862  -3.577 -41.303  1.00  0.67           H   new
ATOM      0  HG1 THR A 284      20.404  -4.306 -42.733  1.00  0.67           H   new
ATOM      0 HG21 THR A 284      20.577  -2.070 -41.904  1.00  0.67           H   new
ATOM      0 HG22 THR A 284      20.156  -1.838 -40.394  1.00  0.67           H   new
ATOM      0 HG23 THR A 284      21.480  -2.639 -40.733  1.00  0.67           H   new
ATOM   4513  N   VAL A 285      17.631  -5.678 -39.597  1.00  0.70           N
ATOM   4514  CA  VAL A 285      16.775  -6.875 -39.702  1.00  0.70           C
ATOM   4515  C   VAL A 285      15.665  -6.701 -40.745  1.00  0.70           C
ATOM   4516  O   VAL A 285      14.940  -5.703 -40.711  1.00  0.70           O
ATOM   4517  CB  VAL A 285      16.090  -7.226 -38.344  1.00  0.70           C
ATOM   4518  CG1 VAL A 285      15.199  -8.483 -38.502  1.00  0.70           C
ATOM   4519  CG2 VAL A 285      17.124  -7.483 -37.264  1.00  0.70           C
ATOM      0  H   VAL A 285      17.195  -4.948 -39.470  1.00  0.70           H   new
ATOM      0  HA  VAL A 285      17.372  -7.592 -39.969  1.00  0.70           H   new
ATOM      0  HB  VAL A 285      15.544  -6.468 -38.083  1.00  0.70           H   new
ATOM      0 HG11 VAL A 285      14.779  -8.691 -37.653  1.00  0.70           H   new
ATOM      0 HG12 VAL A 285      14.514  -8.313 -39.168  1.00  0.70           H   new
ATOM      0 HG13 VAL A 285      15.745  -9.233 -38.785  1.00  0.70           H   new
ATOM      0 HG21 VAL A 285      16.676  -7.699 -36.431  1.00  0.70           H   new
ATOM      0 HG22 VAL A 285      17.690  -8.225 -37.528  1.00  0.70           H   new
ATOM      0 HG23 VAL A 285      17.668  -6.690 -37.142  1.00  0.70           H   new
ATOM   4529  N   THR A 286      15.504  -7.686 -41.635  1.00  0.75           N
ATOM   4530  CA  THR A 286      14.431  -7.654 -42.643  1.00  0.75           C
ATOM   4531  C   THR A 286      13.474  -8.837 -42.468  1.00  0.75           C
ATOM   4532  O   THR A 286      13.903  -9.936 -42.134  1.00  0.75           O
ATOM   4533  CB  THR A 286      15.015  -7.728 -44.066  1.00  0.75           C
ATOM   4534  CG2 THR A 286      15.653  -9.104 -44.284  1.00  0.75           C
ATOM   4535  OG1 THR A 286      13.962  -7.555 -45.028  1.00  0.75           O
ATOM      0  H   THR A 286      16.005  -8.384 -41.673  1.00  0.75           H   new
ATOM      0  HA  THR A 286      13.952  -6.820 -42.519  1.00  0.75           H   new
ATOM      0  HB  THR A 286      15.680  -7.030 -44.173  1.00  0.75           H   new
ATOM      0  HG1 THR A 286      14.282  -7.594 -45.804  1.00  0.75           H   new
ATOM      0 HG21 THR A 286      16.021  -9.152 -45.180  1.00  0.75           H   new
ATOM      0 HG22 THR A 286      16.362  -9.238 -43.636  1.00  0.75           H   new
ATOM      0 HG23 THR A 286      14.980  -9.794 -44.174  1.00  0.75           H   new
ATOM   4543  N   VAL A 287      12.188  -8.651 -42.734  1.00  0.81           N
ATOM   4544  CA  VAL A 287      11.291  -9.800 -42.616  1.00  0.81           C
ATOM   4545  C   VAL A 287      11.163 -10.515 -43.964  1.00  0.81           C
ATOM   4546  O   VAL A 287      10.931  -9.866 -44.986  1.00  0.81           O
ATOM   4547  CB  VAL A 287       9.902  -9.390 -42.079  1.00  0.81           C
ATOM   4548  CG1 VAL A 287       8.989 -10.611 -42.018  1.00  0.81           C
ATOM   4549  CG2 VAL A 287      10.050  -8.797 -40.685  1.00  0.81           C
ATOM      0  H   VAL A 287      11.825  -7.909 -42.973  1.00  0.81           H   new
ATOM      0  HA  VAL A 287      11.679 -10.413 -41.972  1.00  0.81           H   new
ATOM      0  HB  VAL A 287       9.513  -8.729 -42.673  1.00  0.81           H   new
ATOM      0 HG11 VAL A 287       8.119 -10.348 -41.680  1.00  0.81           H   new
ATOM      0 HG12 VAL A 287       8.890 -10.986 -42.907  1.00  0.81           H   new
ATOM      0 HG13 VAL A 287       9.377 -11.276 -41.428  1.00  0.81           H   new
ATOM      0 HG21 VAL A 287       9.177  -8.540 -40.348  1.00  0.81           H   new
ATOM      0 HG22 VAL A 287      10.443  -9.457 -40.093  1.00  0.81           H   new
ATOM      0 HG23 VAL A 287      10.624  -8.016 -40.725  1.00  0.81           H   new
ATOM   4559  N   THR A 288      11.385 -11.830 -43.972  1.00  0.89           N
ATOM   4560  CA  THR A 288      11.303 -12.630 -45.190  1.00  0.89           C
ATOM   4561  C   THR A 288      11.151 -14.131 -44.960  1.00  0.89           C
ATOM   4562  O   THR A 288      11.887 -14.744 -44.185  1.00  0.89           O
ATOM   4563  CB  THR A 288      12.562 -12.433 -46.056  1.00  0.89           C
ATOM   4564  CG2 THR A 288      13.788 -12.814 -45.276  1.00  0.89           C
ATOM   4565  OG1 THR A 288      12.458 -13.256 -47.244  1.00  0.89           O
ATOM      0  H   THR A 288      11.588 -12.282 -43.269  1.00  0.89           H   new
ATOM      0  HA  THR A 288      10.499 -12.311 -45.629  1.00  0.89           H   new
ATOM      0  HB  THR A 288      12.634 -11.500 -46.313  1.00  0.89           H   new
ATOM      0  HG1 THR A 288      13.142 -13.150 -47.719  1.00  0.89           H   new
ATOM      0 HG21 THR A 288      14.575 -12.687 -45.828  1.00  0.89           H   new
ATOM      0 HG22 THR A 288      13.855 -12.256 -44.485  1.00  0.89           H   new
ATOM      0 HG23 THR A 288      13.726 -13.745 -45.010  1.00  0.89           H   new
ATOM   4573  N   GLU A 289      10.377 -14.766 -45.830  1.00  0.96           N
ATOM   4574  CA  GLU A 289      10.210 -16.218 -45.823  1.00  0.96           C
ATOM   4575  C   GLU A 289      11.505 -16.974 -46.106  1.00  0.96           C
ATOM   4576  O   GLU A 289      11.634 -18.148 -45.757  1.00  0.96           O
ATOM   4577  CB  GLU A 289       9.136 -16.659 -46.817  1.00  0.96           C
ATOM   4578  CG  GLU A 289       7.696 -16.297 -46.421  1.00  0.96           C
ATOM   4579  CD  GLU A 289       7.196 -17.045 -45.168  1.00  0.96           C
ATOM   4580  OE1 GLU A 289       7.352 -18.253 -45.103  1.00  0.96           O
ATOM   4581  OE2 GLU A 289       6.666 -16.406 -44.293  1.00  0.96           O1-
ATOM      0  H   GLU A 289       9.930 -14.366 -46.446  1.00  0.96           H   new
ATOM      0  HA  GLU A 289       9.931 -16.443 -44.922  1.00  0.96           H   new
ATOM      0  HB2 GLU A 289       9.330 -16.260 -47.680  1.00  0.96           H   new
ATOM      0  HB3 GLU A 289       9.194 -17.621 -46.930  1.00  0.96           H   new
ATOM      0  HG2 GLU A 289       7.642 -15.342 -46.261  1.00  0.96           H   new
ATOM      0  HG3 GLU A 289       7.105 -16.494 -47.164  1.00  0.96           H   new
ATOM   4588  N   HIS A 290      12.471 -16.311 -46.737  1.00  1.00           N
ATOM   4589  CA  HIS A 290      13.707 -16.979 -47.109  1.00  1.00           C
ATOM   4590  C   HIS A 290      14.720 -17.000 -45.967  1.00  1.00           C
ATOM   4591  O   HIS A 290      15.836 -17.492 -46.129  1.00  1.00           O
ATOM   4592  CB  HIS A 290      14.329 -16.285 -48.318  1.00  1.00           C
ATOM   4593  CG  HIS A 290      13.508 -16.410 -49.560  1.00  1.00           C
ATOM   4594  CD2 HIS A 290      12.803 -15.489 -50.254  1.00  1.00           C
ATOM   4595  ND1 HIS A 290      13.336 -17.608 -50.224  1.00  1.00           N
ATOM   4596  CE1 HIS A 290      12.563 -17.415 -51.278  1.00  1.00           C
ATOM   4597  NE2 HIS A 290      12.226 -16.139 -51.320  1.00  1.00           N
ATOM      0  H   HIS A 290      12.428 -15.480 -46.956  1.00  1.00           H   new
ATOM      0  HA  HIS A 290      13.482 -17.897 -47.325  1.00  1.00           H   new
ATOM      0  HB2 HIS A 290      14.454 -15.345 -48.114  1.00  1.00           H   new
ATOM      0  HB3 HIS A 290      15.209 -16.660 -48.481  1.00  1.00           H   new
ATOM      0  HD2 HIS A 290      12.723 -14.585 -50.049  1.00  1.00           H   new
ATOM      0  HE1 HIS A 290      12.301 -18.067 -51.887  1.00  1.00           H   new
ATOM      0  HE2 HIS A 290      11.727 -15.774 -51.917  1.00  1.00           H   new
ATOM   4605  N   CYS A 291      14.331 -16.478 -44.807  1.00  1.02           N
ATOM   4606  CA  CYS A 291      15.207 -16.447 -43.646  1.00  1.02           C
ATOM   4607  C   CYS A 291      15.485 -17.839 -43.084  1.00  1.02           C
ATOM   4608  O   CYS A 291      16.570 -18.108 -42.577  1.00  1.02           O
ATOM   4609  CB  CYS A 291      14.590 -15.608 -42.537  1.00  1.02           C
ATOM   4610  SG  CYS A 291      15.702 -15.259 -41.198  1.00  1.02           S
ATOM      0  H   CYS A 291      13.554 -16.134 -44.673  1.00  1.02           H   new
ATOM      0  HA  CYS A 291      16.043 -16.060 -43.949  1.00  1.02           H   new
ATOM      0  HB2 CYS A 291      14.277 -14.770 -42.913  1.00  1.02           H   new
ATOM      0  HB3 CYS A 291      13.812 -16.070 -42.188  1.00  1.02           H   new
ATOM   4615  N   GLY A 292      14.480 -18.709 -43.121  1.00  0.99           N
ATOM   4616  CA  GLY A 292      14.593 -20.030 -42.518  1.00  0.99           C
ATOM   4617  C   GLY A 292      13.735 -20.114 -41.261  1.00  0.99           C
ATOM   4618  O   GLY A 292      12.994 -19.183 -40.949  1.00  0.99           O
ATOM      0  H   GLY A 292      13.721 -18.551 -43.493  1.00  0.99           H   new
ATOM      0  HA2 GLY A 292      14.313 -20.707 -43.154  1.00  0.99           H   new
ATOM      0  HA3 GLY A 292      15.520 -20.213 -42.297  1.00  0.99           H   new
ATOM   4622  N   ASN A 293      13.818 -21.242 -40.560  1.00  0.94           N
ATOM   4623  CA  ASN A 293      12.987 -21.491 -39.382  1.00  0.94           C
ATOM   4624  C   ASN A 293      13.683 -21.036 -38.092  1.00  0.94           C
ATOM   4625  O   ASN A 293      14.869 -20.697 -38.092  1.00  0.94           O
ATOM   4626  CB  ASN A 293      12.605 -22.970 -39.331  1.00  0.94           C
ATOM   4627  CG  ASN A 293      11.323 -23.290 -38.519  1.00  0.94           C
ATOM   4628  ND2 ASN A 293      10.869 -24.518 -38.612  1.00  0.94           N
ATOM   4629  OD1 ASN A 293      10.763 -22.425 -37.830  1.00  0.94           O
ATOM      0  H   ASN A 293      14.356 -21.884 -40.753  1.00  0.94           H   new
ATOM      0  HA  ASN A 293      12.176 -20.964 -39.454  1.00  0.94           H   new
ATOM      0  HB2 ASN A 293      12.485 -23.290 -40.239  1.00  0.94           H   new
ATOM      0  HB3 ASN A 293      13.345 -23.468 -38.950  1.00  0.94           H   new
ATOM      0 HD21 ASN A 293      10.158 -24.747 -38.186  1.00  0.94           H   new
ATOM      0 HD22 ASN A 293      11.282 -25.094 -39.099  1.00  0.94           H   new
ATOM   4636  N   ARG A 294      12.930 -21.069 -36.998  1.00  0.87           N
ATOM   4637  CA  ARG A 294      13.363 -20.669 -35.659  1.00  0.87           C
ATOM   4638  C   ARG A 294      14.467 -21.554 -35.103  1.00  0.87           C
ATOM   4639  O   ARG A 294      14.519 -22.755 -35.381  1.00  0.87           O
ATOM   4640  CB  ARG A 294      12.185 -20.735 -34.700  1.00  0.87           C
ATOM   4641  CG  ARG A 294      11.065 -19.785 -35.004  1.00  0.87           C
ATOM   4642  CD  ARG A 294       9.887 -19.961 -34.080  1.00  0.87           C
ATOM   4643  NE  ARG A 294      10.202 -19.666 -32.679  1.00  0.87           N
ATOM   4644  CZ  ARG A 294      10.352 -20.595 -31.707  1.00  0.87           C
ATOM   4645  NH1 ARG A 294      10.224 -21.875 -31.988  1.00  0.87           N1+
ATOM   4646  NH2 ARG A 294      10.622 -20.225 -30.471  1.00  0.87           N
ATOM      0  H   ARG A 294      12.113 -21.338 -37.015  1.00  0.87           H   new
ATOM      0  HA  ARG A 294      13.709 -19.766 -35.741  1.00  0.87           H   new
ATOM      0  HB2 ARG A 294      11.834 -21.639 -34.703  1.00  0.87           H   new
ATOM      0  HB3 ARG A 294      12.506 -20.558 -33.802  1.00  0.87           H   new
ATOM      0  HG2 ARG A 294      11.391 -18.874 -34.936  1.00  0.87           H   new
ATOM      0  HG3 ARG A 294      10.775 -19.915 -35.920  1.00  0.87           H   new
ATOM      0  HD2 ARG A 294       9.165 -19.382 -34.372  1.00  0.87           H   new
ATOM      0  HD3 ARG A 294       9.564 -20.873 -34.148  1.00  0.87           H   new
ATOM      0  HE  ARG A 294      10.299 -18.840 -32.458  1.00  0.87           H   new
ATOM      0 HH11 ARG A 294      10.044 -22.123 -32.792  1.00  0.87           H   new
ATOM      0 HH12 ARG A 294      10.320 -22.463 -31.368  1.00  0.87           H   new
ATOM      0 HH21 ARG A 294      10.703 -19.390 -30.280  1.00  0.87           H   new
ATOM      0 HH22 ARG A 294      10.717 -20.818 -29.856  1.00  0.87           H   new
ATOM   4660  N   GLY A 295      15.335 -20.964 -34.287  1.00  0.80           N
ATOM   4661  CA  GLY A 295      16.413 -21.733 -33.671  1.00  0.80           C
ATOM   4662  C   GLY A 295      16.971 -21.031 -32.450  1.00  0.80           C
ATOM   4663  O   GLY A 295      16.380 -20.085 -31.958  1.00  0.80           O
ATOM      0  H   GLY A 295      15.319 -20.130 -34.078  1.00  0.80           H   new
ATOM      0  HA2 GLY A 295      16.083 -22.610 -33.419  1.00  0.80           H   new
ATOM      0  HA3 GLY A 295      17.123 -21.872 -34.318  1.00  0.80           H   new
ATOM   4667  N   ALA A 296      18.101 -21.499 -31.941  1.00  0.74           N
ATOM   4668  CA  ALA A 296      18.675 -20.913 -30.727  1.00  0.74           C
ATOM   4669  C   ALA A 296      18.996 -19.448 -30.937  1.00  0.74           C
ATOM   4670  O   ALA A 296      19.353 -19.054 -32.043  1.00  0.74           O
ATOM   4671  CB  ALA A 296      19.926 -21.660 -30.326  1.00  0.74           C
ATOM      0  H   ALA A 296      18.552 -22.150 -32.276  1.00  0.74           H   new
ATOM      0  HA  ALA A 296      18.019 -20.987 -30.016  1.00  0.74           H   new
ATOM      0  HB1 ALA A 296      20.296 -21.263 -29.522  1.00  0.74           H   new
ATOM      0  HB2 ALA A 296      19.708 -22.590 -30.156  1.00  0.74           H   new
ATOM      0  HB3 ALA A 296      20.578 -21.607 -31.042  1.00  0.74           H   new
ATOM   4677  N   SER A 297      18.881 -18.633 -29.882  1.00  0.69           N
ATOM   4678  CA  SER A 297      19.218 -17.215 -30.014  1.00  0.69           C
ATOM   4679  C   SER A 297      20.635 -17.062 -30.506  1.00  0.69           C
ATOM   4680  O   SER A 297      21.533 -17.811 -30.100  1.00  0.69           O
ATOM   4681  CB  SER A 297      19.016 -16.489 -28.712  1.00  0.69           C
ATOM   4682  OG  SER A 297      19.512 -15.186 -28.754  1.00  0.69           O
ATOM      0  H   SER A 297      18.616 -18.876 -29.101  1.00  0.69           H   new
ATOM      0  HA  SER A 297      18.622 -16.816 -30.667  1.00  0.69           H   new
ATOM      0  HB2 SER A 297      18.070 -16.467 -28.499  1.00  0.69           H   new
ATOM      0  HB3 SER A 297      19.456 -16.978 -27.999  1.00  0.69           H   new
ATOM      0  HG  SER A 297      19.233 -14.802 -29.447  1.00  0.69           H   new
ATOM   4688  N   LEU A 298      20.825 -16.093 -31.397  1.00  0.67           N
ATOM   4689  CA  LEU A 298      22.126 -15.874 -32.017  1.00  0.67           C
ATOM   4690  C   LEU A 298      22.739 -14.532 -31.657  1.00  0.67           C
ATOM   4691  O   LEU A 298      22.061 -13.503 -31.627  1.00  0.67           O
ATOM   4692  CB  LEU A 298      21.953 -15.993 -33.527  1.00  0.67           C
ATOM   4693  CG  LEU A 298      21.403 -17.343 -33.998  1.00  0.67           C
ATOM   4694  CD1 LEU A 298      21.117 -17.308 -35.445  1.00  0.67           C
ATOM   4695  CD2 LEU A 298      22.402 -18.410 -33.671  1.00  0.67           C
ATOM      0  H   LEU A 298      20.210 -15.550 -31.656  1.00  0.67           H   new
ATOM      0  HA  LEU A 298      22.742 -16.544 -31.682  1.00  0.67           H   new
ATOM      0  HB2 LEU A 298      21.357 -15.290 -33.829  1.00  0.67           H   new
ATOM      0  HB3 LEU A 298      22.811 -15.840 -33.953  1.00  0.67           H   new
ATOM      0  HG  LEU A 298      20.569 -17.536 -33.542  1.00  0.67           H   new
ATOM      0 HD11 LEU A 298      20.770 -18.169 -35.727  1.00  0.67           H   new
ATOM      0 HD12 LEU A 298      20.460 -16.619 -35.629  1.00  0.67           H   new
ATOM      0 HD13 LEU A 298      21.933 -17.113 -35.932  1.00  0.67           H   new
ATOM      0 HD21 LEU A 298      22.064 -19.271 -33.965  1.00  0.67           H   new
ATOM      0 HD22 LEU A 298      23.239 -18.220 -34.123  1.00  0.67           H   new
ATOM      0 HD23 LEU A 298      22.551 -18.432 -32.713  1.00  0.67           H   new
ATOM   4707  N   ARG A 299      24.036 -14.534 -31.408  1.00  0.66           N
ATOM   4708  CA  ARG A 299      24.749 -13.318 -31.044  1.00  0.66           C
ATOM   4709  C   ARG A 299      25.030 -12.495 -32.284  1.00  0.66           C
ATOM   4710  O   ARG A 299      25.246 -13.051 -33.363  1.00  0.66           O
ATOM   4711  CB  ARG A 299      26.040 -13.624 -30.313  1.00  0.66           C
ATOM   4712  CG  ARG A 299      26.627 -12.450 -29.532  1.00  0.66           C
ATOM   4713  CD  ARG A 299      27.749 -12.843 -28.627  1.00  0.66           C
ATOM   4714  NE  ARG A 299      28.988 -13.218 -29.328  1.00  0.66           N
ATOM   4715  CZ  ARG A 299      30.119 -13.592 -28.670  1.00  0.66           C
ATOM   4716  NH1 ARG A 299      30.110 -13.632 -27.349  1.00  0.66           N1+
ATOM   4717  NH2 ARG A 299      31.233 -13.913 -29.317  1.00  0.66           N
ATOM      0  H   ARG A 299      24.530 -15.237 -31.444  1.00  0.66           H   new
ATOM      0  HA  ARG A 299      24.185 -12.810 -30.441  1.00  0.66           H   new
ATOM      0  HB2 ARG A 299      25.883 -14.358 -29.699  1.00  0.66           H   new
ATOM      0  HB3 ARG A 299      26.698 -13.929 -30.958  1.00  0.66           H   new
ATOM      0  HG2 ARG A 299      26.944 -11.780 -30.158  1.00  0.66           H   new
ATOM      0  HG3 ARG A 299      25.925 -12.037 -29.006  1.00  0.66           H   new
ATOM      0  HD2 ARG A 299      27.940 -12.106 -28.026  1.00  0.66           H   new
ATOM      0  HD3 ARG A 299      27.462 -13.589 -28.078  1.00  0.66           H   new
ATOM      0  HE  ARG A 299      28.997 -13.200 -30.188  1.00  0.66           H   new
ATOM      0 HH11 ARG A 299      29.396 -13.423 -26.917  1.00  0.66           H   new
ATOM      0 HH12 ARG A 299      30.818 -13.867 -26.921  1.00  0.66           H   new
ATOM      0 HH21 ARG A 299      31.254 -13.888 -30.176  1.00  0.66           H   new
ATOM      0 HH22 ARG A 299      31.934 -14.146 -28.877  1.00  0.66           H   new
ATOM   4731  N   THR A 300      25.052 -11.172 -32.154  1.00  0.66           N
ATOM   4732  CA  THR A 300      25.405 -10.346 -33.299  1.00  0.66           C
ATOM   4733  C   THR A 300      26.857 -10.452 -33.716  1.00  0.66           C
ATOM   4734  O   THR A 300      27.202 -10.061 -34.820  1.00  0.66           O
ATOM   4735  CB  THR A 300      25.024  -8.901 -33.093  1.00  0.66           C
ATOM   4736  CG2 THR A 300      23.569  -8.803 -32.993  1.00  0.66           C
ATOM   4737  OG1 THR A 300      25.652  -8.396 -31.911  1.00  0.66           O
ATOM      0  H   THR A 300      24.871 -10.743 -31.431  1.00  0.66           H   new
ATOM      0  HA  THR A 300      24.881 -10.708 -34.031  1.00  0.66           H   new
ATOM      0  HB  THR A 300      25.325  -8.368 -33.845  1.00  0.66           H   new
ATOM      0  HG1 THR A 300      25.269  -8.712 -31.233  1.00  0.66           H   new
ATOM      0 HG21 THR A 300      23.315  -7.876 -32.860  1.00  0.66           H   new
ATOM      0 HG22 THR A 300      23.165  -9.135 -33.810  1.00  0.66           H   new
ATOM      0 HG23 THR A 300      23.260  -9.333 -32.242  1.00  0.66           H   new
ATOM   4745  N   THR A 301      27.705 -10.995 -32.868  1.00  0.68           N
ATOM   4746  CA  THR A 301      29.093 -11.180 -33.242  1.00  0.68           C
ATOM   4747  C   THR A 301      29.435 -12.655 -33.269  1.00  0.68           C
ATOM   4748  O   THR A 301      28.918 -13.448 -32.473  1.00  0.68           O
ATOM   4749  CB  THR A 301      30.040 -10.434 -32.296  1.00  0.68           C
ATOM   4750  CG2 THR A 301      29.813  -8.944 -32.368  1.00  0.68           C
ATOM   4751  OG1 THR A 301      29.839 -10.901 -30.951  1.00  0.68           O
ATOM      0  H   THR A 301      27.502 -11.262 -32.076  1.00  0.68           H   new
ATOM      0  HA  THR A 301      29.211 -10.808 -34.130  1.00  0.68           H   new
ATOM      0  HB  THR A 301      30.954 -10.611 -32.568  1.00  0.68           H   new
ATOM      0  HG1 THR A 301      30.359 -10.494 -30.432  1.00  0.68           H   new
ATOM      0 HG21 THR A 301      30.422  -8.494 -31.762  1.00  0.68           H   new
ATOM      0 HG22 THR A 301      29.972  -8.636 -33.274  1.00  0.68           H   new
ATOM      0 HG23 THR A 301      28.899  -8.743 -32.114  1.00  0.68           H   new
ATOM   4759  N   THR A 302      30.389 -12.970 -34.135  1.00  0.71           N
ATOM   4760  CA  THR A 302      30.927 -14.301 -34.342  1.00  0.71           C
ATOM   4761  C   THR A 302      31.940 -14.713 -33.281  1.00  0.71           C
ATOM   4762  O   THR A 302      31.733 -14.235 -32.167  1.00  0.71           O
ATOM   4763  CB  THR A 302      31.522 -14.407 -35.746  1.00  0.71           C
ATOM   4764  CG2 THR A 302      30.470 -14.148 -36.794  1.00  0.71           C
ATOM   4765  OG1 THR A 302      32.565 -13.449 -35.872  1.00  0.71           O
ATOM      0  H   THR A 302      30.757 -12.381 -34.642  1.00  0.71           H   new
ATOM      0  HA  THR A 302      30.189 -14.925 -34.256  1.00  0.71           H   new
ATOM      0  HB  THR A 302      31.868 -15.303 -35.878  1.00  0.71           H   new
ATOM      0  HG1 THR A 302      32.259 -12.744 -36.211  1.00  0.71           H   new
ATOM      0 HG21 THR A 302      30.867 -14.220 -37.676  1.00  0.71           H   new
ATOM      0 HG22 THR A 302      29.758 -14.801 -36.706  1.00  0.71           H   new
ATOM      0 HG23 THR A 302      30.107 -13.256 -36.675  1.00  0.71           H   new
ATOM   4773  N   ALA A 303      32.207 -16.009 -33.412  1.00  0.73           N
ATOM   4774  CA  ALA A 303      33.462 -16.561 -32.907  1.00  0.73           C
ATOM   4775  C   ALA A 303      34.722 -15.779 -33.311  1.00  0.73           C
ATOM   4776  O   ALA A 303      35.651 -15.679 -32.514  1.00  0.73           O
ATOM   4777  CB  ALA A 303      33.575 -17.996 -33.396  1.00  0.73           C
ATOM      0  H   ALA A 303      31.683 -16.580 -33.785  1.00  0.73           H   new
ATOM      0  HA  ALA A 303      33.425 -16.501 -31.940  1.00  0.73           H   new
ATOM      0  HB1 ALA A 303      34.403 -18.384 -33.072  1.00  0.73           H   new
ATOM      0  HB2 ALA A 303      32.824 -18.512 -33.062  1.00  0.73           H   new
[truncated: 64,092 more chars]
