# Supplementary material for: Integrative proteome-wide structural analysis and high-throughput docking identify broad-spectrum antiviral scaffolds against Zika, Yellow Fever, West Nile, Saint Louis encephalitis, and Usutu viruses
Source: Front Cell Infect Microbiol. 2026 Apr 30;16:1723132. doi: 10.3389/fcimb.2026.1723132 (PMC13171538; doi:10.3389/fcimb.2026.1723132)
Supplement: Supplementary file 3 [file DataSheet3.zip › SLEV/SLEV_NS1/SLEV_NS1.pdb]

ATOM      1  N   ASP A   1       0.076   0.228  -0.209  1.00  3.11           N  
ATOM      2  CA  ASP A   1       1.364   0.907  -0.184  1.00  3.11           C  
ATOM      3  C   ASP A   1       1.227   2.274   0.467  1.00  3.11           C  
ATOM      4  O   ASP A   1       0.128   2.698   0.824  1.00  3.11           O  
ATOM      5  CB  ASP A   1       1.921   0.997  -1.609  1.00  3.11           C  
ATOM      6  CG  ASP A   1       3.435   1.160  -1.737  1.00  3.11           C  
ATOM      7  OD1 ASP A   1       4.088   1.621  -0.799  1.00  3.11           O  
ATOM      8  OD2 ASP A   1       3.937   0.819  -2.790  1.00  3.11           O1-
ATOM      9 1H   ASP A   1       0.197  -0.756  -0.023  1.00  3.11           H  
ATOM     10 2H   ASP A   1      -0.539   0.636   0.477  1.00  3.11           H  
ATOM     11 3H   ASP A   1      -0.319   0.357  -1.143  1.00  3.11           H  
ATOM     12  HA  ASP A   1       2.054   0.314   0.417  1.00  3.11           H  
ATOM     13 1HB  ASP A   1       1.619   0.109  -2.156  1.00  3.11           H  
ATOM     14 2HB  ASP A   1       1.454   1.854  -2.104  1.00  3.11           H  
ATOM     15  N   SER A   2       2.360   2.908   0.719  1.00  3.03           N  
ATOM     16  CA  SER A   2       2.384   4.239   1.307  1.00  3.03           C  
ATOM     17  C   SER A   2       3.478   5.107   0.693  1.00  3.03           C  
ATOM     18  O   SER A   2       3.642   6.268   1.078  1.00  3.03           O  
ATOM     19  CB  SER A   2       2.584   4.145   2.803  1.00  3.03           C  
ATOM     20  OG  SER A   2       3.816   3.558   3.107  1.00  3.03           O  
ATOM     21  H   SER A   2       3.231   2.477   0.420  1.00  3.03           H  
ATOM     22  HA  SER A   2       1.425   4.717   1.113  1.00  3.03           H  
ATOM     23 1HB  SER A   2       2.539   5.144   3.234  1.00  3.03           H  
ATOM     24 2HB  SER A   2       1.777   3.560   3.244  1.00  3.03           H  
ATOM     25  HG  SER A   2       4.469   4.038   2.587  1.00  3.03           H  
ATOM     26  N   GLY A   3       4.222   4.546  -0.263  1.00  2.97           N  
ATOM     27  CA  GLY A   3       5.338   5.266  -0.880  1.00  2.97           C  
ATOM     28  C   GLY A   3       4.918   6.194  -2.020  1.00  2.97           C  
ATOM     29  O   GLY A   3       3.742   6.545  -2.156  1.00  2.97           O  
ATOM     30  H   GLY A   3       4.045   3.570  -0.535  1.00  2.97           H  
ATOM     31 1HA  GLY A   3       5.857   5.844  -0.116  1.00  2.97           H  
ATOM     32 2HA  GLY A   3       6.054   4.537  -1.260  1.00  2.97           H  
ATOM     33  N   CYS A   4       5.918   6.652  -2.790  1.00  2.97           N  
ATOM     34  CA  CYS A   4       5.699   7.564  -3.911  1.00  2.97           C  
ATOM     35  C   CYS A   4       6.426   7.141  -5.180  1.00  2.97           C  
ATOM     36  O   CYS A   4       7.457   6.470  -5.128  1.00  2.97           O  
ATOM     37  CB  CYS A   4       6.173   8.980  -3.576  1.00  2.97           C  
ATOM     38  SG  CYS A   4       5.302   9.789  -2.224  1.00  2.97           S  
ATOM     39  H   CYS A   4       6.857   6.332  -2.596  1.00  2.97           H  
ATOM     40  HA  CYS A   4       4.636   7.590  -4.121  1.00  2.97           H  
ATOM     41 1HB  CYS A   4       7.232   8.959  -3.329  1.00  2.97           H  
ATOM     42 2HB  CYS A   4       6.063   9.596  -4.459  1.00  2.97           H  
ATOM     43  N   ALA A   5       5.947   7.643  -6.314  1.00  3.03           N  
ATOM     44  CA  ALA A   5       6.641   7.468  -7.588  1.00  3.03           C  
ATOM     45  C   ALA A   5       6.320   8.600  -8.551  1.00  3.03           C  
ATOM     46  O   ALA A   5       5.254   9.217  -8.471  1.00  3.03           O  
ATOM     47  CB  ALA A   5       6.266   6.155  -8.231  1.00  3.03           C  
ATOM     48  H   ALA A   5       5.059   8.145  -6.268  1.00  3.03           H  
ATOM     49  HA  ALA A   5       7.713   7.478  -7.392  1.00  3.03           H  
ATOM     50 1HB  ALA A   5       6.816   6.039  -9.167  1.00  3.03           H  
ATOM     51 2HB  ALA A   5       6.517   5.330  -7.559  1.00  3.03           H  
ATOM     52 3HB  ALA A   5       5.204   6.156  -8.438  1.00  3.03           H  
ATOM     53  N   ILE A   6       7.232   8.860  -9.487  1.00  3.17           N  
ATOM     54  CA  ILE A   6       6.973   9.884 -10.493  1.00  3.17           C  
ATOM     55  C   ILE A   6       6.936   9.340 -11.908  1.00  3.17           C  
ATOM     56  O   ILE A   6       7.866   8.674 -12.371  1.00  3.17           O  
ATOM     57  CB  ILE A   6       8.003  11.028 -10.442  1.00  3.17           C  
ATOM     58  CG1 ILE A   6       7.955  11.699  -9.101  1.00  3.17           C  
ATOM     59  CG2 ILE A   6       7.674  12.055 -11.533  1.00  3.17           C  
ATOM     60  CD1 ILE A   6       9.054  12.687  -8.872  1.00  3.17           C  
ATOM     61  H   ILE A   6       8.100   8.344  -9.508  1.00  3.17           H  
ATOM     62  HA  ILE A   6       6.000  10.320 -10.291  1.00  3.17           H  
ATOM     63  HB  ILE A   6       9.008  10.635 -10.598  1.00  3.17           H  
ATOM     64 1HG1 ILE A   6       7.006  12.216  -9.022  1.00  3.17           H  
ATOM     65 2HG1 ILE A   6       8.010  10.946  -8.323  1.00  3.17           H  
ATOM     66 1HG2 ILE A   6       8.394  12.866 -11.498  1.00  3.17           H  
ATOM     67 2HG2 ILE A   6       7.717  11.582 -12.500  1.00  3.17           H  
ATOM     68 3HG2 ILE A   6       6.672  12.452 -11.370  1.00  3.17           H  
ATOM     69 1HD1 ILE A   6       8.938  13.133  -7.883  1.00  3.17           H  
ATOM     70 2HD1 ILE A   6      10.019  12.183  -8.932  1.00  3.17           H  
ATOM     71 3HD1 ILE A   6       9.005  13.468  -9.629  1.00  3.17           H  
ATOM     72  N   ASP A   7       5.846   9.645 -12.594  1.00  3.33           N  
ATOM     73  CA  ASP A   7       5.672   9.283 -13.982  1.00  3.33           C  
ATOM     74  C   ASP A   7       6.282  10.369 -14.835  1.00  3.33           C  
ATOM     75  O   ASP A   7       5.653  11.400 -15.093  1.00  3.33           O  
ATOM     76  CB  ASP A   7       4.196   9.098 -14.309  1.00  3.33           C  
ATOM     77  CG  ASP A   7       3.904   8.726 -15.780  1.00  3.33           C  
ATOM     78  OD1 ASP A   7       4.756   8.915 -16.650  1.00  3.33           O  
ATOM     79  OD2 ASP A   7       2.808   8.261 -16.036  1.00  3.33           O1-
ATOM     80  H   ASP A   7       5.121  10.190 -12.130  1.00  3.33           H  
ATOM     81  HA  ASP A   7       6.197   8.348 -14.174  1.00  3.33           H  
ATOM     82 1HB  ASP A   7       3.784   8.318 -13.667  1.00  3.33           H  
ATOM     83 2HB  ASP A   7       3.661  10.020 -14.069  1.00  3.33           H  
ATOM     84  N   LEU A   8       7.498  10.136 -15.301  1.00  3.50           N  
ATOM     85  CA  LEU A   8       8.262  11.155 -16.002  1.00  3.50           C  
ATOM     86  C   LEU A   8       7.830  11.340 -17.449  1.00  3.50           C  
ATOM     87  O   LEU A   8       8.365  12.197 -18.151  1.00  3.50           O  
ATOM     88  CB  LEU A   8       9.752  10.814 -15.922  1.00  3.50           C  
ATOM     89  CG  LEU A   8      10.328  10.876 -14.500  1.00  3.50           C  
ATOM     90  CD1 LEU A   8      11.757  10.384 -14.503  1.00  3.50           C  
ATOM     91  CD2 LEU A   8      10.253  12.314 -14.000  1.00  3.50           C  
ATOM     92  H   LEU A   8       7.933   9.245 -15.090  1.00  3.50           H  
ATOM     93  HA  LEU A   8       8.111  12.100 -15.483  1.00  3.50           H  
ATOM     94 1HB  LEU A   8       9.903   9.806 -16.304  1.00  3.50           H  
ATOM     95 2HB  LEU A   8      10.311  11.511 -16.547  1.00  3.50           H  
ATOM     96  HG  LEU A   8       9.742  10.229 -13.840  1.00  3.50           H  
ATOM     97 1HD1 LEU A   8      12.155  10.426 -13.490  1.00  3.50           H  
ATOM     98 2HD1 LEU A   8      11.783   9.354 -14.861  1.00  3.50           H  
ATOM     99 3HD1 LEU A   8      12.359  11.013 -15.158  1.00  3.50           H  
ATOM    100 1HD2 LEU A   8      10.651  12.368 -12.985  1.00  3.50           H  
ATOM    101 2HD2 LEU A   8      10.840  12.958 -14.655  1.00  3.50           H  
ATOM    102 3HD2 LEU A   8       9.220  12.648 -14.004  1.00  3.50           H  
ATOM    103  N   GLN A   9       6.857  10.543 -17.906  1.00  3.62           N  
ATOM    104  CA  GLN A   9       6.356  10.715 -19.259  1.00  3.62           C  
ATOM    105  C   GLN A   9       5.172  11.685 -19.219  1.00  3.62           C  
ATOM    106  O   GLN A   9       4.693  12.146 -20.257  1.00  3.62           O  
ATOM    107  CB  GLN A   9       5.958   9.365 -19.879  1.00  3.62           C  
ATOM    108  CG  GLN A   9       7.144   8.406 -20.075  1.00  3.62           C  
ATOM    109  CD  GLN A   9       6.763   7.051 -20.702  1.00  3.62           C  
ATOM    110  NE2 GLN A   9       7.779   6.342 -21.190  1.00  3.62           N  
ATOM    111  OE1 GLN A   9       5.597   6.637 -20.745  1.00  3.62           O  
ATOM    112  H   GLN A   9       6.398   9.847 -17.305  1.00  3.62           H  
ATOM    113  HA  GLN A   9       7.137  11.159 -19.874  1.00  3.62           H  
ATOM    114 1HB  GLN A   9       5.226   8.875 -19.229  1.00  3.62           H  
ATOM    115 2HB  GLN A   9       5.484   9.530 -20.844  1.00  3.62           H  
ATOM    116 1HG  GLN A   9       7.873   8.888 -20.723  1.00  3.62           H  
ATOM    117 2HG  GLN A   9       7.590   8.211 -19.099  1.00  3.62           H  
ATOM    118 1HE2 GLN A   9       7.614   5.446 -21.609  1.00  3.62           H  
ATOM    119 2HE2 GLN A   9       8.711   6.703 -21.140  1.00  3.62           H  
ATOM    120  N   ARG A  10       4.700  11.986 -17.997  1.00  3.65           N  
ATOM    121  CA  ARG A  10       3.577  12.883 -17.764  1.00  3.65           C  
ATOM    122  C   ARG A  10       3.969  13.975 -16.770  1.00  3.65           C  
ATOM    123  O   ARG A  10       3.292  14.997 -16.655  1.00  3.65           O  
ATOM    124  CB  ARG A  10       2.364  12.120 -17.247  1.00  3.65           C  
ATOM    125  CG  ARG A  10       1.745  11.146 -18.257  1.00  3.65           C  
ATOM    126  CD  ARG A  10       0.578  10.387 -17.692  1.00  3.65           C  
ATOM    127  NE  ARG A  10      -0.086   9.578 -18.727  1.00  3.65           N  
ATOM    128  CZ  ARG A  10       0.244   8.307 -19.083  1.00  3.65           C  
ATOM    129  NH1 ARG A  10       1.205   7.647 -18.475  1.00  3.65           N1+
ATOM    130  NH2 ARG A  10      -0.418   7.711 -20.066  1.00  3.65           N  
ATOM    131  H   ARG A  10       5.134  11.579 -17.171  1.00  3.65           H  
ATOM    132  HA  ARG A  10       3.308  13.357 -18.707  1.00  3.65           H  
ATOM    133 1HB  ARG A  10       2.656  11.539 -16.367  1.00  3.65           H  
ATOM    134 2HB  ARG A  10       1.594  12.820 -16.932  1.00  3.65           H  
ATOM    135 1HG  ARG A  10       1.419  11.691 -19.141  1.00  3.65           H  
ATOM    136 2HG  ARG A  10       2.503  10.411 -18.540  1.00  3.65           H  
ATOM    137 1HD  ARG A  10       0.929   9.718 -16.905  1.00  3.65           H  
ATOM    138 2HD  ARG A  10      -0.151  11.083 -17.277  1.00  3.65           H  
ATOM    139  HE  ARG A  10      -0.835  10.018 -19.239  1.00  3.65           H  
ATOM    140 1HH1 ARG A  10       1.744   8.059 -17.692  1.00  3.65           H  
ATOM    141 2HH1 ARG A  10       1.419   6.704 -18.764  1.00  3.65           H  
ATOM    142 1HH2 ARG A  10      -1.159   8.193 -20.548  1.00  3.65           H  
ATOM    143 2HH2 ARG A  10      -0.182   6.741 -20.345  1.00  3.65           H  
ATOM    144  N   ARG A  11       5.081  13.743 -16.061  1.00  3.58           N  
ATOM    145  CA  ARG A  11       5.590  14.588 -14.977  1.00  3.58           C  
ATOM    146  C   ARG A  11       4.582  14.666 -13.834  1.00  3.58           C  
ATOM    147  O   ARG A  11       4.300  15.741 -13.297  1.00  3.58           O  
ATOM    148  CB  ARG A  11       5.922  15.987 -15.484  1.00  3.58           C  
ATOM    149  CG  ARG A  11       6.985  16.025 -16.584  1.00  3.58           C  
ATOM    150  CD  ARG A  11       7.305  17.420 -16.993  1.00  3.58           C  
ATOM    151  NE  ARG A  11       8.301  17.464 -18.054  1.00  3.58           N  
ATOM    152  CZ  ARG A  11       8.709  18.590 -18.673  1.00  3.58           C  
ATOM    153  NH1 ARG A  11       8.199  19.751 -18.326  1.00  3.58           N1+
ATOM    154  NH2 ARG A  11       9.621  18.528 -19.629  1.00  3.58           N  
ATOM    155  H   ARG A  11       5.571  12.874 -16.225  1.00  3.58           H  
ATOM    156  HA  ARG A  11       6.505  14.134 -14.594  1.00  3.58           H  
ATOM    157 1HB  ARG A  11       5.035  16.492 -15.849  1.00  3.58           H  
ATOM    158 2HB  ARG A  11       6.303  16.580 -14.654  1.00  3.58           H  
ATOM    159 1HG  ARG A  11       7.898  15.547 -16.226  1.00  3.58           H  
ATOM    160 2HG  ARG A  11       6.619  15.485 -17.461  1.00  3.58           H  
ATOM    161 1HD  ARG A  11       6.399  17.908 -17.356  1.00  3.58           H  
ATOM    162 2HD  ARG A  11       7.693  17.968 -16.137  1.00  3.58           H  
ATOM    163  HE  ARG A  11       8.715  16.587 -18.348  1.00  3.58           H  
ATOM    164 1HH1 ARG A  11       7.502  19.797 -17.596  1.00  3.58           H  
ATOM    165 2HH1 ARG A  11       8.502  20.595 -18.789  1.00  3.58           H  
ATOM    166 1HH2 ARG A  11      10.013  17.636 -19.897  1.00  3.58           H  
ATOM    167 2HH2 ARG A  11       9.924  19.372 -20.092  1.00  3.58           H  
ATOM    168  N   GLU A  12       4.055  13.497 -13.465  1.00  3.42           N  
ATOM    169  CA  GLU A  12       3.068  13.385 -12.394  1.00  3.42           C  
ATOM    170  C   GLU A  12       3.559  12.580 -11.185  1.00  3.42           C  
ATOM    171  O   GLU A  12       4.060  11.460 -11.317  1.00  3.42           O  
ATOM    172  CB  GLU A  12       1.780  12.766 -12.957  1.00  3.42           C  
ATOM    173  CG  GLU A  12       0.640  12.604 -11.964  1.00  3.42           C  
ATOM    174  CD  GLU A  12      -0.626  12.062 -12.616  1.00  3.42           C  
ATOM    175  OE1 GLU A  12      -0.628  11.905 -13.810  1.00  3.42           O  
ATOM    176  OE2 GLU A  12      -1.582  11.767 -11.910  1.00  3.42           O1-
ATOM    177  H   GLU A  12       4.369  12.669 -13.971  1.00  3.42           H  
ATOM    178  HA  GLU A  12       2.832  14.390 -12.047  1.00  3.42           H  
ATOM    179 1HB  GLU A  12       1.422  13.374 -13.789  1.00  3.42           H  
ATOM    180 2HB  GLU A  12       2.007  11.778 -13.357  1.00  3.42           H  
ATOM    181 1HG  GLU A  12       0.956  11.915 -11.182  1.00  3.42           H  
ATOM    182 2HG  GLU A  12       0.435  13.567 -11.498  1.00  3.42           H  
ATOM    183  N   LEU A  13       3.406  13.169  -9.998  1.00  3.20           N  
ATOM    184  CA  LEU A  13       3.786  12.530  -8.733  1.00  3.20           C  
ATOM    185  C   LEU A  13       2.603  11.866  -8.059  1.00  3.20           C  
ATOM    186  O   LEU A  13       1.575  12.503  -7.818  1.00  3.20           O  
ATOM    187  CB  LEU A  13       4.382  13.547  -7.746  1.00  3.20           C  
ATOM    188  CG  LEU A  13       4.682  13.007  -6.297  1.00  3.20           C  
ATOM    189  CD1 LEU A  13       5.771  11.972  -6.315  1.00  3.20           C  
ATOM    190  CD2 LEU A  13       5.077  14.155  -5.407  1.00  3.20           C  
ATOM    191  H   LEU A  13       3.000  14.095  -9.970  1.00  3.20           H  
ATOM    192  HA  LEU A  13       4.529  11.762  -8.941  1.00  3.20           H  
ATOM    193 1HB  LEU A  13       5.322  13.913  -8.155  1.00  3.20           H  
ATOM    194 2HB  LEU A  13       3.697  14.387  -7.652  1.00  3.20           H  
ATOM    195  HG  LEU A  13       3.781  12.535  -5.899  1.00  3.20           H  
ATOM    196 1HD1 LEU A  13       5.934  11.632  -5.307  1.00  3.20           H  
ATOM    197 2HD1 LEU A  13       5.480  11.141  -6.937  1.00  3.20           H  
ATOM    198 3HD1 LEU A  13       6.676  12.414  -6.689  1.00  3.20           H  
ATOM    199 1HD2 LEU A  13       5.264  13.779  -4.398  1.00  3.20           H  
ATOM    200 2HD2 LEU A  13       5.981  14.623  -5.795  1.00  3.20           H  
ATOM    201 3HD2 LEU A  13       4.270  14.885  -5.380  1.00  3.20           H  
ATOM    202  N   LYS A  14       2.753  10.587  -7.750  1.00  2.94           N  
ATOM    203  CA  LYS A  14       1.700   9.854  -7.081  1.00  2.94           C  
ATOM    204  C   LYS A  14       2.209   9.265  -5.785  1.00  2.94           C  
ATOM    205  O   LYS A  14       3.291   8.678  -5.744  1.00  2.94           O  
ATOM    206  CB  LYS A  14       1.177   8.744  -7.987  1.00  2.94           C  
ATOM    207  CG  LYS A  14       0.460   9.239  -9.235  1.00  2.94           C  
ATOM    208  CD  LYS A  14      -0.068   8.079 -10.065  1.00  2.94           C  
ATOM    209  CE  LYS A  14      -0.739   8.576 -11.342  1.00  2.94           C  
ATOM    210  NZ  LYS A  14      -1.977   9.356 -11.049  1.00  2.94           N1+
ATOM    211  H   LYS A  14       3.624  10.113  -7.990  1.00  2.94           H  
ATOM    212  HA  LYS A  14       0.886  10.537  -6.842  1.00  2.94           H  
ATOM    213 1HB  LYS A  14       2.016   8.137  -8.320  1.00  2.94           H  
ATOM    214 2HB  LYS A  14       0.501   8.099  -7.426  1.00  2.94           H  
ATOM    215 1HG  LYS A  14      -0.368   9.892  -8.952  1.00  2.94           H  
ATOM    216 2HG  LYS A  14       1.156   9.817  -9.845  1.00  2.94           H  
ATOM    217 1HD  LYS A  14       0.761   7.425 -10.329  1.00  2.94           H  
ATOM    218 2HD  LYS A  14      -0.790   7.508  -9.483  1.00  2.94           H  
ATOM    219 1HE  LYS A  14      -0.041   9.211 -11.887  1.00  2.94           H  
ATOM    220 2HE  LYS A  14      -0.999   7.720 -11.968  1.00  2.94           H  
ATOM    221 1HZ  LYS A  14      -2.395   9.680 -11.922  1.00  2.94           H  
ATOM    222 2HZ  LYS A  14      -2.636   8.781 -10.560  1.00  2.94           H  
ATOM    223 3HZ  LYS A  14      -1.752  10.171 -10.474  1.00  2.94           H  
ATOM    224  N   CYS A  15       1.426   9.437  -4.723  1.00  2.68           N  
ATOM    225  CA  CYS A  15       1.780   8.911  -3.409  1.00  2.68           C  
ATOM    226  C   CYS A  15       0.609   8.282  -2.681  1.00  2.68           C  
ATOM    227  O   CYS A  15      -0.550   8.587  -2.971  1.00  2.68           O  
ATOM    228  CB  CYS A  15       2.320  10.027  -2.517  1.00  2.68           C  
ATOM    229  SG  CYS A  15       3.807  10.846  -3.128  1.00  2.68           S  
ATOM    230  H   CYS A  15       0.557   9.943  -4.829  1.00  2.68           H  
ATOM    231  HA  CYS A  15       2.543   8.154  -3.535  1.00  2.68           H  
ATOM    232 1HB  CYS A  15       1.550  10.783  -2.379  1.00  2.68           H  
ATOM    233 2HB  CYS A  15       2.547   9.615  -1.534  1.00  2.68           H  
ATOM    234  N   GLY A  16       0.915   7.482  -1.667  1.00  2.41           N  
ATOM    235  CA  GLY A  16      -0.126   6.988  -0.766  1.00  2.41           C  
ATOM    236  C   GLY A  16      -0.683   5.605  -1.082  1.00  2.41           C  
ATOM    237  O   GLY A  16       0.005   4.742  -1.620  1.00  2.41           O  
ATOM    238  H   GLY A  16       1.897   7.215  -1.536  1.00  2.41           H  
ATOM    239 1HA  GLY A  16       0.279   6.978   0.247  1.00  2.41           H  
ATOM    240 2HA  GLY A  16      -0.945   7.706  -0.755  1.00  2.41           H  
ATOM    241  N   GLY A  17      -1.957   5.395  -0.717  1.00  2.17           N  
ATOM    242  CA  GLY A  17      -2.617   4.074  -0.696  1.00  2.17           C  
ATOM    243  C   GLY A  17      -2.956   3.407  -2.036  1.00  2.17           C  
ATOM    244  O   GLY A  17      -4.093   2.992  -2.271  1.00  2.17           O  
ATOM    245  H   GLY A  17      -2.475   6.184  -0.360  1.00  2.17           H  
ATOM    246 1HA  GLY A  17      -1.994   3.392  -0.124  1.00  2.17           H  
ATOM    247 2HA  GLY A  17      -3.538   4.169  -0.123  1.00  2.17           H  
ATOM    248  N   GLY A  18      -1.955   3.300  -2.891  1.00  1.97           N  
ATOM    249  CA  GLY A  18      -2.021   2.618  -4.174  1.00  1.97           C  
ATOM    250  C   GLY A  18      -0.955   1.533  -4.160  1.00  1.97           C  
ATOM    251  O   GLY A  18      -0.683   0.937  -3.107  1.00  1.97           O  
ATOM    252  H   GLY A  18      -1.073   3.702  -2.597  1.00  1.97           H  
ATOM    253 1HA  GLY A  18      -3.009   2.183  -4.324  1.00  1.97           H  
ATOM    254 2HA  GLY A  18      -1.833   3.324  -4.982  1.00  1.97           H  
ATOM    255  N   ILE A  19      -0.388   1.245  -5.331  1.00  1.82           N  
ATOM    256  CA  ILE A  19       0.680   0.255  -5.444  1.00  1.82           C  
ATOM    257  C   ILE A  19       1.869   0.835  -6.199  1.00  1.82           C  
ATOM    258  O   ILE A  19       1.715   1.261  -7.361  1.00  1.82           O  
ATOM    259  CB  ILE A  19       0.237  -1.012  -6.194  1.00  1.82           C  
ATOM    260  CG1 ILE A  19      -0.938  -1.692  -5.519  1.00  1.82           C  
ATOM    261  CG2 ILE A  19       1.416  -1.977  -6.271  1.00  1.82           C  
ATOM    262  CD1 ILE A  19      -1.491  -2.826  -6.352  1.00  1.82           C  
ATOM    263  H   ILE A  19      -0.682   1.750  -6.153  1.00  1.82           H  
ATOM    264  HA  ILE A  19       1.019  -0.023  -4.449  1.00  1.82           H  
ATOM    265  HB  ILE A  19      -0.073  -0.751  -7.203  1.00  1.82           H  
ATOM    266 1HG1 ILE A  19      -0.621  -2.083  -4.554  1.00  1.82           H  
ATOM    267 2HG1 ILE A  19      -1.736  -0.973  -5.358  1.00  1.82           H  
ATOM    268 1HG2 ILE A  19       1.121  -2.865  -6.808  1.00  1.82           H  
ATOM    269 2HG2 ILE A  19       2.243  -1.508  -6.785  1.00  1.82           H  
ATOM    270 3HG2 ILE A  19       1.728  -2.250  -5.266  1.00  1.82           H  
ATOM    271 1HD1 ILE A  19      -2.329  -3.287  -5.833  1.00  1.82           H  
ATOM    272 2HD1 ILE A  19      -1.826  -2.443  -7.316  1.00  1.82           H  
ATOM    273 3HD1 ILE A  19      -0.711  -3.573  -6.516  1.00  1.82           H  
ATOM    274  N   PHE A  20       3.055   0.824  -5.585  1.00  1.73           N  
ATOM    275  CA  PHE A  20       4.210   1.315  -6.305  1.00  1.73           C  
ATOM    276  C   PHE A  20       5.209   0.188  -6.560  1.00  1.73           C  
ATOM    277  O   PHE A  20       5.641  -0.523  -5.652  1.00  1.73           O  
ATOM    278  CB  PHE A  20       4.836   2.490  -5.573  1.00  1.73           C  
ATOM    279  CG  PHE A  20       3.885   3.642  -5.473  1.00  1.73           C  
ATOM    280  CD1 PHE A  20       3.107   3.827  -4.356  1.00  1.73           C  
ATOM    281  CD2 PHE A  20       3.727   4.498  -6.521  1.00  1.73           C  
ATOM    282  CE1 PHE A  20       2.208   4.858  -4.287  1.00  1.73           C  
ATOM    283  CE2 PHE A  20       2.830   5.530  -6.466  1.00  1.73           C  
ATOM    284  CZ  PHE A  20       2.067   5.711  -5.344  1.00  1.73           C  
ATOM    285  H   PHE A  20       3.177   0.525  -4.607  1.00  1.73           H  
ATOM    286  HA  PHE A  20       3.888   1.685  -7.274  1.00  1.73           H  
ATOM    287 1HB  PHE A  20       5.140   2.196  -4.566  1.00  1.73           H  
ATOM    288 2HB  PHE A  20       5.714   2.825  -6.114  1.00  1.73           H  
ATOM    289  HD1 PHE A  20       3.215   3.150  -3.526  1.00  1.73           H  
ATOM    290  HD2 PHE A  20       4.320   4.337  -7.406  1.00  1.73           H  
ATOM    291  HE1 PHE A  20       1.612   4.993  -3.391  1.00  1.73           H  
ATOM    292  HE2 PHE A  20       2.726   6.198  -7.311  1.00  1.73           H  
ATOM    293  HZ  PHE A  20       1.353   6.529  -5.292  1.00  1.73           H  
ATOM    294  N   VAL A  21       5.532   0.020  -7.829  1.00  1.68           N  
ATOM    295  CA  VAL A  21       6.442  -1.001  -8.316  1.00  1.68           C  
ATOM    296  C   VAL A  21       7.666  -0.268  -8.821  1.00  1.68           C  
ATOM    297  O   VAL A  21       7.530   0.712  -9.555  1.00  1.68           O  
ATOM    298  CB  VAL A  21       5.766  -1.804  -9.445  1.00  1.68           C  
ATOM    299  CG1 VAL A  21       6.687  -2.848 -10.019  1.00  1.68           C  
ATOM    300  CG2 VAL A  21       4.513  -2.479  -8.919  1.00  1.68           C  
ATOM    301  H   VAL A  21       5.123   0.646  -8.504  1.00  1.68           H  
ATOM    302  HA  VAL A  21       6.725  -1.669  -7.502  1.00  1.68           H  
ATOM    303  HB  VAL A  21       5.510  -1.124 -10.233  1.00  1.68           H  
ATOM    304 1HG1 VAL A  21       6.181  -3.388 -10.823  1.00  1.68           H  
ATOM    305 2HG1 VAL A  21       7.591  -2.384 -10.412  1.00  1.68           H  
ATOM    306 3HG1 VAL A  21       6.943  -3.539  -9.231  1.00  1.68           H  
ATOM    307 1HG2 VAL A  21       4.039  -3.024  -9.728  1.00  1.68           H  
ATOM    308 2HG2 VAL A  21       4.777  -3.172  -8.123  1.00  1.68           H  
ATOM    309 3HG2 VAL A  21       3.834  -1.732  -8.536  1.00  1.68           H  
ATOM    310  N   TYR A  22       8.850  -0.698  -8.407  1.00  1.67           N  
ATOM    311  CA  TYR A  22      10.048   0.032  -8.785  1.00  1.67           C  
ATOM    312  C   TYR A  22      11.030  -0.814  -9.573  1.00  1.67           C  
ATOM    313  O   TYR A  22      11.223  -2.002  -9.306  1.00  1.67           O  
ATOM    314  CB  TYR A  22      10.737   0.552  -7.524  1.00  1.67           C  
ATOM    315  CG  TYR A  22       9.882   1.483  -6.683  1.00  1.67           C  
ATOM    316  CD1 TYR A  22       9.045   0.946  -5.709  1.00  1.67           C  
ATOM    317  CD2 TYR A  22       9.930   2.855  -6.871  1.00  1.67           C  
ATOM    318  CE1 TYR A  22       8.281   1.772  -4.925  1.00  1.67           C  
ATOM    319  CE2 TYR A  22       9.153   3.682  -6.080  1.00  1.67           C  
ATOM    320  CZ  TYR A  22       8.341   3.141  -5.110  1.00  1.67           C  
ATOM    321  OH  TYR A  22       7.587   3.958  -4.318  1.00  1.67           O  
ATOM    322  H   TYR A  22       8.912  -1.514  -7.816  1.00  1.67           H  
ATOM    323  HA  TYR A  22       9.765   0.877  -9.411  1.00  1.67           H  
ATOM    324 1HB  TYR A  22      11.037  -0.292  -6.898  1.00  1.67           H  
ATOM    325 2HB  TYR A  22      11.652   1.081  -7.801  1.00  1.67           H  
ATOM    326  HD1 TYR A  22       9.000  -0.133  -5.560  1.00  1.67           H  
ATOM    327  HD2 TYR A  22      10.581   3.280  -7.635  1.00  1.67           H  
ATOM    328  HE1 TYR A  22       7.629   1.349  -4.157  1.00  1.67           H  
ATOM    329  HE2 TYR A  22       9.187   4.765  -6.215  1.00  1.67           H  
ATOM    330  HH  TYR A  22       7.675   4.871  -4.634  1.00  1.67           H  
ATOM    331  N   ASN A  23      11.718  -0.176 -10.514  1.00  1.72           N  
ATOM    332  CA  ASN A  23      12.723  -0.857 -11.321  1.00  1.72           C  
ATOM    333  C   ASN A  23      14.048  -0.957 -10.577  1.00  1.72           C  
ATOM    334  O   ASN A  23      15.048  -0.359 -10.969  1.00  1.72           O  
ATOM    335  CB  ASN A  23      12.882  -0.121 -12.643  1.00  1.72           C  
ATOM    336  CG  ASN A  23      13.701  -0.860 -13.644  1.00  1.72           C  
ATOM    337  ND2 ASN A  23      14.030  -0.213 -14.733  1.00  1.72           N  
ATOM    338  OD1 ASN A  23      14.020  -2.022 -13.435  1.00  1.72           O  
ATOM    339  H   ASN A  23      11.530   0.802 -10.683  1.00  1.72           H  
ATOM    340  HA  ASN A  23      12.389  -1.873 -11.516  1.00  1.72           H  
ATOM    341 1HB  ASN A  23      11.900   0.071 -13.071  1.00  1.72           H  
ATOM    342 2HB  ASN A  23      13.347   0.844 -12.460  1.00  1.72           H  
ATOM    343 1HD2 ASN A  23      14.568  -0.668 -15.442  1.00  1.72           H  
ATOM    344 2HD2 ASN A  23      13.738   0.732 -14.858  1.00  1.72           H  
ATOM    345  N   ASP A  24      14.052  -1.755  -9.512  1.00  1.84           N  
ATOM    346  CA  ASP A  24      15.239  -1.880  -8.673  1.00  1.84           C  
ATOM    347  C   ASP A  24      16.170  -3.007  -9.101  1.00  1.84           C  
ATOM    348  O   ASP A  24      17.265  -3.146  -8.561  1.00  1.84           O  
ATOM    349  CB  ASP A  24      14.862  -2.037  -7.199  1.00  1.84           C  
ATOM    350  CG  ASP A  24      14.184  -0.775  -6.631  1.00  1.84           C  
ATOM    351  OD1 ASP A  24      14.348   0.275  -7.210  1.00  1.84           O  
ATOM    352  OD2 ASP A  24      13.543  -0.863  -5.607  1.00  1.84           O1-
ATOM    353  H   ASP A  24      13.176  -2.221  -9.274  1.00  1.84           H  
ATOM    354  HA  ASP A  24      15.801  -0.949  -8.755  1.00  1.84           H  
ATOM    355 1HB  ASP A  24      14.186  -2.889  -7.079  1.00  1.84           H  
ATOM    356 2HB  ASP A  24      15.761  -2.244  -6.624  1.00  1.84           H  
ATOM    357  N   VAL A  25      15.790  -3.763 -10.117  1.00  2.04           N  
ATOM    358  CA  VAL A  25      16.608  -4.869 -10.622  1.00  2.04           C  
ATOM    359  C   VAL A  25      18.004  -4.438 -11.094  1.00  2.04           C  
ATOM    360  O   VAL A  25      18.906  -5.263 -11.240  1.00  2.04           O  
ATOM    361  CB  VAL A  25      15.867  -5.658 -11.695  1.00  2.04           C  
ATOM    362  CG1 VAL A  25      15.705  -4.877 -12.915  1.00  2.04           C  
ATOM    363  CG2 VAL A  25      16.652  -6.874 -12.010  1.00  2.04           C  
ATOM    364  H   VAL A  25      14.890  -3.584 -10.544  1.00  2.04           H  
ATOM    365  HA  VAL A  25      16.746  -5.568  -9.790  1.00  2.04           H  
ATOM    366  HB  VAL A  25      14.876  -5.931 -11.326  1.00  2.04           H  
ATOM    367 1HG1 VAL A  25      15.178  -5.484 -13.637  1.00  2.04           H  
ATOM    368 2HG1 VAL A  25      15.141  -3.998 -12.690  1.00  2.04           H  
ATOM    369 3HG1 VAL A  25      16.673  -4.602 -13.300  1.00  2.04           H  
ATOM    370 1HG2 VAL A  25      16.123  -7.445 -12.767  1.00  2.04           H  
ATOM    371 2HG2 VAL A  25      17.631  -6.581 -12.385  1.00  2.04           H  
ATOM    372 3HG2 VAL A  25      16.768  -7.460 -11.104  1.00  2.04           H  
ATOM    373  N   GLU A  26      18.173  -3.162 -11.426  1.00  2.33           N  
ATOM    374  CA  GLU A  26      19.477  -2.668 -11.836  1.00  2.33           C  
ATOM    375  C   GLU A  26      20.323  -2.141 -10.634  1.00  2.33           C  
ATOM    376  O   GLU A  26      21.479  -1.758 -10.820  1.00  2.33           O  
ATOM    377  CB  GLU A  26      19.294  -1.583 -12.915  1.00  2.33           C  
ATOM    378  CG  GLU A  26      18.640  -2.118 -14.235  1.00  2.33           C  
ATOM    379  CD  GLU A  26      18.430  -1.065 -15.345  1.00  2.33           C  
ATOM    380  OE1 GLU A  26      18.780   0.071 -15.141  1.00  2.33           O  
ATOM    381  OE2 GLU A  26      17.895  -1.423 -16.390  1.00  2.33           O1-
ATOM    382  H   GLU A  26      17.396  -2.522 -11.340  1.00  2.33           H  
ATOM    383  HA  GLU A  26      20.027  -3.495 -12.289  1.00  2.33           H  
ATOM    384 1HB  GLU A  26      18.660  -0.785 -12.524  1.00  2.33           H  
ATOM    385 2HB  GLU A  26      20.261  -1.147 -13.165  1.00  2.33           H  
ATOM    386 1HG  GLU A  26      19.265  -2.921 -14.630  1.00  2.33           H  
ATOM    387 2HG  GLU A  26      17.673  -2.544 -13.981  1.00  2.33           H  
ATOM    388  N   LYS A  27      19.739  -2.099  -9.410  1.00  2.64           N  
ATOM    389  CA  LYS A  27      20.413  -1.564  -8.197  1.00  2.64           C  
ATOM    390  C   LYS A  27      20.365  -2.472  -6.927  1.00  2.64           C  
ATOM    391  O   LYS A  27      21.191  -2.339  -6.008  1.00  2.64           O  
ATOM    392  CB  LYS A  27      19.794  -0.217  -7.824  1.00  2.64           C  
ATOM    393  CG  LYS A  27      20.028   0.918  -8.819  1.00  2.64           C  
ATOM    394  CD  LYS A  27      19.285   2.179  -8.372  1.00  2.64           C  
ATOM    395  CE  LYS A  27      20.086   3.013  -7.367  1.00  2.64           C  
ATOM    396  NZ  LYS A  27      20.366   2.268  -6.117  1.00  2.64           N1+
ATOM    397  H   LYS A  27      18.794  -2.444  -9.310  1.00  2.64           H  
ATOM    398  HA  LYS A  27      21.462  -1.408  -8.443  1.00  2.64           H  
ATOM    399 1HB  LYS A  27      18.714  -0.341  -7.707  1.00  2.64           H  
ATOM    400 2HB  LYS A  27      20.183   0.100  -6.855  1.00  2.64           H  
ATOM    401 1HG  LYS A  27      21.095   1.125  -8.898  1.00  2.64           H  
ATOM    402 2HG  LYS A  27      19.656   0.625  -9.798  1.00  2.64           H  
ATOM    403 1HD  LYS A  27      19.049   2.790  -9.240  1.00  2.64           H  
ATOM    404 2HD  LYS A  27      18.348   1.880  -7.890  1.00  2.64           H  
ATOM    405 1HE  LYS A  27      21.031   3.321  -7.816  1.00  2.64           H  
ATOM    406 2HE  LYS A  27      19.511   3.902  -7.116  1.00  2.64           H  
ATOM    407 1HZ  LYS A  27      20.877   2.829  -5.461  1.00  2.64           H  
ATOM    408 2HZ  LYS A  27      19.508   1.954  -5.667  1.00  2.64           H  
ATOM    409 3HZ  LYS A  27      20.901   1.442  -6.322  1.00  2.64           H  
ATOM    410  N   TRP A  28      19.416  -3.406  -6.890  1.00  2.88           N  
ATOM    411  CA  TRP A  28      19.096  -4.249  -5.731  1.00  2.88           C  
ATOM    412  C   TRP A  28      20.239  -4.986  -5.058  1.00  2.88           C  
ATOM    413  O   TRP A  28      20.178  -5.273  -3.860  1.00  2.88           O  
ATOM    414  CB  TRP A  28      18.105  -5.303  -6.187  1.00  2.88           C  
ATOM    415  CG  TRP A  28      18.713  -6.149  -7.260  1.00  2.88           C  
ATOM    416  CD1 TRP A  28      19.343  -5.660  -8.341  1.00  2.88           C  
ATOM    417  CD2 TRP A  28      18.728  -7.569  -7.421  1.00  2.88           C  
ATOM    418  CE2 TRP A  28      19.389  -7.826  -8.620  1.00  2.88           C  
ATOM    419  CE3 TRP A  28      18.238  -8.616  -6.686  1.00  2.88           C  
ATOM    420  NE1 TRP A  28      19.751  -6.656  -9.149  1.00  2.88           N  
ATOM    421  CZ2 TRP A  28      19.568  -9.078  -9.089  1.00  2.88           C  
ATOM    422  CZ3 TRP A  28      18.407  -9.888  -7.162  1.00  2.88           C  
ATOM    423  CH2 TRP A  28      19.062 -10.096  -8.341  1.00  2.88           C  
ATOM    424  H   TRP A  28      18.795  -3.477  -7.686  1.00  2.88           H  
ATOM    425  HA  TRP A  28      18.630  -3.606  -5.009  1.00  2.88           H  
ATOM    426 1HB  TRP A  28      17.814  -5.937  -5.346  1.00  2.88           H  
ATOM    427 2HB  TRP A  28      17.205  -4.830  -6.579  1.00  2.88           H  
ATOM    428  HD1 TRP A  28      19.493  -4.624  -8.552  1.00  2.88           H  
ATOM    429  HE1 TRP A  28      20.229  -6.520 -10.032  1.00  2.88           H  
ATOM    430  HE3 TRP A  28      17.720  -8.430  -5.775  1.00  2.88           H  
ATOM    431  HZ2 TRP A  28      20.085  -9.279 -10.023  1.00  2.88           H  
ATOM    432  HZ3 TRP A  28      18.006 -10.722  -6.583  1.00  2.88           H  
ATOM    433  HH2 TRP A  28      19.186 -11.080  -8.698  1.00  2.88           H  
ATOM    434  N   LYS A  29      21.336  -5.188  -5.775  1.00  2.92           N  
ATOM    435  CA  LYS A  29      22.483  -5.900  -5.242  1.00  2.92           C  
ATOM    436  C   LYS A  29      23.042  -5.179  -4.018  1.00  2.92           C  
ATOM    437  O   LYS A  29      23.676  -5.801  -3.164  1.00  2.92           O  
ATOM    438  CB  LYS A  29      23.549  -6.044  -6.320  1.00  2.92           C  
ATOM    439  CG  LYS A  29      23.140  -6.981  -7.449  1.00  2.92           C  
ATOM    440  CD  LYS A  29      24.218  -7.099  -8.518  1.00  2.92           C  
ATOM    441  CE  LYS A  29      23.779  -8.022  -9.657  1.00  2.92           C  
ATOM    442  NZ  LYS A  29      24.816  -8.103 -10.737  1.00  2.92           N1+
ATOM    443  H   LYS A  29      21.343  -4.883  -6.738  1.00  2.92           H  
ATOM    444  HA  LYS A  29      22.158  -6.894  -4.931  1.00  2.92           H  
ATOM    445 1HB  LYS A  29      23.764  -5.064  -6.748  1.00  2.92           H  
ATOM    446 2HB  LYS A  29      24.468  -6.421  -5.875  1.00  2.92           H  
ATOM    447 1HG  LYS A  29      22.917  -7.954  -7.042  1.00  2.92           H  
ATOM    448 2HG  LYS A  29      22.241  -6.593  -7.910  1.00  2.92           H  
ATOM    449 1HD  LYS A  29      24.435  -6.110  -8.926  1.00  2.92           H  
ATOM    450 2HD  LYS A  29      25.130  -7.498  -8.074  1.00  2.92           H  
ATOM    451 1HE  LYS A  29      23.601  -9.022  -9.261  1.00  2.92           H  
ATOM    452 2HE  LYS A  29      22.848  -7.643 -10.086  1.00  2.92           H  
ATOM    453 1HZ  LYS A  29      24.491  -8.718 -11.473  1.00  2.92           H  
ATOM    454 2HZ  LYS A  29      24.980  -7.181 -11.122  1.00  2.92           H  
ATOM    455 3HZ  LYS A  29      25.678  -8.463 -10.354  1.00  2.92           H  
ATOM    456  N   SER A  30      22.837  -3.856  -3.953  1.00  2.71           N  
ATOM    457  CA  SER A  30      23.279  -3.094  -2.798  1.00  2.71           C  
ATOM    458  C   SER A  30      22.092  -2.492  -2.033  1.00  2.71           C  
ATOM    459  O   SER A  30      22.204  -2.231  -0.839  1.00  2.71           O  
ATOM    460  CB  SER A  30      24.247  -2.004  -3.214  1.00  2.71           C  
ATOM    461  OG  SER A  30      23.650  -1.083  -4.081  1.00  2.71           O  
ATOM    462  H   SER A  30      22.325  -3.391  -4.700  1.00  2.71           H  
ATOM    463  HA  SER A  30      23.802  -3.768  -2.119  1.00  2.71           H  
ATOM    464 1HB  SER A  30      24.596  -1.485  -2.323  1.00  2.71           H  
ATOM    465 2HB  SER A  30      25.115  -2.451  -3.695  1.00  2.71           H  
ATOM    466  HG  SER A  30      22.757  -0.919  -3.730  1.00  2.71           H  
ATOM    467  N   ASP A  31      20.942  -2.304  -2.697  1.00  2.33           N  
ATOM    468  CA  ASP A  31      19.789  -1.674  -2.019  1.00  2.33           C  
ATOM    469  C   ASP A  31      18.993  -2.604  -1.079  1.00  2.33           C  
ATOM    470  O   ASP A  31      18.330  -2.124  -0.146  1.00  2.33           O  
ATOM    471  CB  ASP A  31      18.816  -1.043  -3.018  1.00  2.33           C  
ATOM    472  CG  ASP A  31      19.407   0.167  -3.770  1.00  2.33           C  
ATOM    473  OD1 ASP A  31      20.440   0.651  -3.379  1.00  2.33           O  
ATOM    474  OD2 ASP A  31      18.811   0.618  -4.730  1.00  2.33           O1-
ATOM    475  H   ASP A  31      20.893  -2.546  -3.685  1.00  2.33           H  
ATOM    476  HA  ASP A  31      20.180  -0.861  -1.406  1.00  2.33           H  
ATOM    477 1HB  ASP A  31      18.525  -1.774  -3.746  1.00  2.33           H  
ATOM    478 2HB  ASP A  31      17.911  -0.730  -2.493  1.00  2.33           H  
ATOM    479  N   TYR A  32      19.010  -3.913  -1.352  1.00  1.91           N  
ATOM    480  CA  TYR A  32      18.255  -4.866  -0.539  1.00  1.91           C  
ATOM    481  C   TYR A  32      19.155  -5.806   0.249  1.00  1.91           C  
ATOM    482  O   TYR A  32      19.988  -6.508  -0.317  1.00  1.91           O  
ATOM    483  CB  TYR A  32      17.295  -5.633  -1.461  1.00  1.91           C  
ATOM    484  CG  TYR A  32      16.158  -4.755  -2.006  1.00  1.91           C  
ATOM    485  CD1 TYR A  32      16.400  -3.866  -3.004  1.00  1.91           C  
ATOM    486  CD2 TYR A  32      14.887  -4.877  -1.526  1.00  1.91           C  
ATOM    487  CE1 TYR A  32      15.385  -3.066  -3.505  1.00  1.91           C  
ATOM    488  CE2 TYR A  32      13.865  -4.096  -1.994  1.00  1.91           C  
ATOM    489  CZ  TYR A  32      14.106  -3.184  -2.986  1.00  1.91           C  
ATOM    490  OH  TYR A  32      13.067  -2.407  -3.468  1.00  1.91           O  
ATOM    491  H   TYR A  32      19.541  -4.273  -2.148  1.00  1.91           H  
ATOM    492  HA  TYR A  32      17.684  -4.319   0.194  1.00  1.91           H  
ATOM    493 1HB  TYR A  32      17.856  -6.025  -2.310  1.00  1.91           H  
ATOM    494 2HB  TYR A  32      16.860  -6.474  -0.926  1.00  1.91           H  
ATOM    495  HD1 TYR A  32      17.385  -3.784  -3.381  1.00  1.91           H  
ATOM    496  HD2 TYR A  32      14.687  -5.586  -0.787  1.00  1.91           H  
ATOM    497  HE1 TYR A  32      15.590  -2.349  -4.294  1.00  1.91           H  
ATOM    498  HE2 TYR A  32      12.861  -4.211  -1.588  1.00  1.91           H  
ATOM    499  HH  TYR A  32      13.359  -1.886  -4.257  1.00  1.91           H  
ATOM    500  N   LYS A  33      18.973  -5.835   1.571  1.00  1.56           N  
ATOM    501  CA  LYS A  33      19.762  -6.721   2.413  1.00  1.56           C  
ATOM    502  C   LYS A  33      18.866  -7.775   3.044  1.00  1.56           C  
ATOM    503  O   LYS A  33      17.787  -7.443   3.547  1.00  1.56           O  
ATOM    504  CB  LYS A  33      20.477  -5.911   3.497  1.00  1.56           C  
ATOM    505  CG  LYS A  33      21.519  -4.927   2.957  1.00  1.56           C  
ATOM    506  CD  LYS A  33      22.252  -4.206   4.084  1.00  1.56           C  
ATOM    507  CE  LYS A  33      23.288  -3.220   3.535  1.00  1.56           C  
ATOM    508  NZ  LYS A  33      24.042  -2.540   4.631  1.00  1.56           N1+
ATOM    509  H   LYS A  33      18.300  -5.207   2.017  1.00  1.56           H  
ATOM    510  HA  LYS A  33      20.506  -7.230   1.802  1.00  1.56           H  
ATOM    511 1HB  LYS A  33      19.743  -5.323   4.046  1.00  1.56           H  
ATOM    512 2HB  LYS A  33      20.962  -6.587   4.202  1.00  1.56           H  
ATOM    513 1HG  LYS A  33      22.238  -5.462   2.339  1.00  1.56           H  
ATOM    514 2HG  LYS A  33      21.020  -4.179   2.336  1.00  1.56           H  
ATOM    515 1HD  LYS A  33      21.526  -3.655   4.685  1.00  1.56           H  
ATOM    516 2HD  LYS A  33      22.751  -4.934   4.726  1.00  1.56           H  
ATOM    517 1HE  LYS A  33      23.993  -3.754   2.900  1.00  1.56           H  
ATOM    518 2HE  LYS A  33      22.779  -2.470   2.938  1.00  1.56           H  
ATOM    519 1HZ  LYS A  33      24.710  -1.896   4.228  1.00  1.56           H  
ATOM    520 2HZ  LYS A  33      23.399  -2.033   5.222  1.00  1.56           H  
ATOM    521 3HZ  LYS A  33      24.530  -3.229   5.183  1.00  1.56           H  
ATOM    522  N   TYR A  34      19.320  -9.030   3.024  1.00  1.33           N  
ATOM    523  CA  TYR A  34      18.570 -10.123   3.635  1.00  1.33           C  
ATOM    524  C   TYR A  34      19.140 -10.518   5.015  1.00  1.33           C  
ATOM    525  O   TYR A  34      20.356 -10.604   5.203  1.00  1.33           O  
ATOM    526  CB  TYR A  34      18.479 -11.328   2.685  1.00  1.33           C  
ATOM    527  CG  TYR A  34      17.485 -11.217   1.479  1.00  1.33           C  
ATOM    528  CD1 TYR A  34      16.895 -10.034   1.095  1.00  1.33           C  
ATOM    529  CD2 TYR A  34      17.145 -12.355   0.794  1.00  1.33           C  
ATOM    530  CE1 TYR A  34      15.979 -10.017   0.059  1.00  1.33           C  
ATOM    531  CE2 TYR A  34      16.232 -12.326  -0.224  1.00  1.33           C  
ATOM    532  CZ  TYR A  34      15.653 -11.172  -0.584  1.00  1.33           C  
ATOM    533  OH  TYR A  34      14.744 -11.171  -1.594  1.00  1.33           O  
ATOM    534  H   TYR A  34      20.205  -9.229   2.580  1.00  1.33           H  
ATOM    535  HA  TYR A  34      17.560  -9.774   3.786  1.00  1.33           H  
ATOM    536 1HB  TYR A  34      19.457 -11.472   2.258  1.00  1.33           H  
ATOM    537 2HB  TYR A  34      18.232 -12.222   3.255  1.00  1.33           H  
ATOM    538  HD1 TYR A  34      17.127  -9.118   1.598  1.00  1.33           H  
ATOM    539  HD2 TYR A  34      17.585 -13.279   1.059  1.00  1.33           H  
ATOM    540  HE1 TYR A  34      15.513  -9.092  -0.241  1.00  1.33           H  
ATOM    541  HE2 TYR A  34      15.966 -13.236  -0.743  1.00  1.33           H  
ATOM    542  HH  TYR A  34      14.576 -12.082  -1.857  1.00  1.33           H  
ATOM    543  N   PHE A  35      18.225 -10.781   5.951  1.00  1.20           N  
ATOM    544  CA  PHE A  35      18.477 -11.118   7.352  1.00  1.20           C  
ATOM    545  C   PHE A  35      17.880 -12.480   7.760  1.00  1.20           C  
ATOM    546  O   PHE A  35      16.701 -12.577   8.091  1.00  1.20           O  
ATOM    547  CB  PHE A  35      17.925 -10.009   8.233  1.00  1.20           C  
ATOM    548  CG  PHE A  35      18.610  -8.728   7.955  1.00  1.20           C  
ATOM    549  CD1 PHE A  35      18.171  -7.914   6.940  1.00  1.20           C  
ATOM    550  CD2 PHE A  35      19.716  -8.342   8.681  1.00  1.20           C  
ATOM    551  CE1 PHE A  35      18.822  -6.754   6.642  1.00  1.20           C  
ATOM    552  CE2 PHE A  35      20.370  -7.159   8.390  1.00  1.20           C  
ATOM    553  CZ  PHE A  35      19.919  -6.365   7.361  1.00  1.20           C  
ATOM    554  H   PHE A  35      17.257 -10.672   5.674  1.00  1.20           H  
ATOM    555  HA  PHE A  35      19.549 -11.102   7.494  1.00  1.20           H  
ATOM    556 1HB  PHE A  35      16.859  -9.875   8.046  1.00  1.20           H  
ATOM    557 2HB  PHE A  35      18.063 -10.258   9.279  1.00  1.20           H  
ATOM    558  HD1 PHE A  35      17.302  -8.213   6.353  1.00  1.20           H  
ATOM    559  HD2 PHE A  35      20.077  -8.982   9.486  1.00  1.20           H  
ATOM    560  HE1 PHE A  35      18.471  -6.142   5.826  1.00  1.20           H  
ATOM    561  HE2 PHE A  35      21.246  -6.861   8.967  1.00  1.20           H  
ATOM    562  HZ  PHE A  35      20.430  -5.436   7.115  1.00  1.20           H  
ATOM    563  N   PRO A  36      18.652 -13.554   7.717  1.00  1.14           N  
ATOM    564  CA  PRO A  36      18.208 -14.908   7.908  1.00  1.14           C  
ATOM    565  C   PRO A  36      17.884 -15.224   9.337  1.00  1.14           C  
ATOM    566  O   PRO A  36      18.401 -14.591  10.267  1.00  1.14           O  
ATOM    567  CB  PRO A  36      19.422 -15.721   7.469  1.00  1.14           C  
ATOM    568  CG  PRO A  36      20.583 -14.828   7.814  1.00  1.14           C  
ATOM    569  CD  PRO A  36      20.101 -13.417   7.590  1.00  1.14           C  
ATOM    570  HA  PRO A  36      17.337 -15.095   7.283  1.00  1.14           H  
ATOM    571 1HB  PRO A  36      19.456 -16.669   8.029  1.00  1.14           H  
ATOM    572 2HB  PRO A  36      19.339 -15.973   6.410  1.00  1.14           H  
ATOM    573 1HG  PRO A  36      20.897 -15.012   8.854  1.00  1.14           H  
ATOM    574 2HG  PRO A  36      21.422 -15.054   7.197  1.00  1.14           H  
ATOM    575 1HD  PRO A  36      20.508 -12.804   8.405  1.00  1.14           H  
ATOM    576 2HD  PRO A  36      20.376 -13.040   6.604  1.00  1.14           H  
ATOM    577  N   LEU A  37      17.115 -16.285   9.499  1.00  1.11           N  
ATOM    578  CA  LEU A  37      16.904 -16.900  10.784  1.00  1.11           C  
ATOM    579  C   LEU A  37      18.244 -16.987  11.462  1.00  1.11           C  
ATOM    580  O   LEU A  37      19.266 -17.154  10.790  1.00  1.11           O  
ATOM    581  CB  LEU A  37      16.325 -18.311  10.603  1.00  1.11           C  
ATOM    582  CG  LEU A  37      17.288 -19.333   9.911  1.00  1.11           C  
ATOM    583  CD1 LEU A  37      16.858 -20.766  10.220  1.00  1.11           C  
ATOM    584  CD2 LEU A  37      17.259 -19.103   8.380  1.00  1.11           C  
ATOM    585  H   LEU A  37      16.630 -16.655   8.689  1.00  1.11           H  
ATOM    586  HA  LEU A  37      16.233 -16.283  11.380  1.00  1.11           H  
ATOM    587 1HB  LEU A  37      16.061 -18.709  11.580  1.00  1.11           H  
ATOM    588 2HB  LEU A  37      15.421 -18.237   9.999  1.00  1.11           H  
ATOM    589  HG  LEU A  37      18.297 -19.185  10.293  1.00  1.11           H  
ATOM    590 1HD1 LEU A  37      17.535 -21.462   9.733  1.00  1.11           H  
ATOM    591 2HD1 LEU A  37      16.886 -20.927  11.297  1.00  1.11           H  
ATOM    592 3HD1 LEU A  37      15.849 -20.929   9.853  1.00  1.11           H  
ATOM    593 1HD2 LEU A  37      17.927 -19.800   7.904  1.00  1.11           H  
ATOM    594 2HD2 LEU A  37      16.253 -19.257   8.003  1.00  1.11           H  
ATOM    595 3HD2 LEU A  37      17.569 -18.094   8.153  1.00  1.11           H  
ATOM    596  N   THR A  38      18.236 -16.914  12.784  1.00  1.08           N  
ATOM    597  CA  THR A  38      19.469 -16.924  13.539  1.00  1.08           C  
ATOM    598  C   THR A  38      20.403 -17.996  12.957  1.00  1.08           C  
ATOM    599  O   THR A  38      19.989 -19.158  12.872  1.00  1.08           O  
ATOM    600  CB  THR A  38      19.172 -17.235  15.023  1.00  1.08           C  
ATOM    601  CG2 THR A  38      20.430 -17.190  15.859  1.00  1.08           C  
ATOM    602  OG1 THR A  38      18.245 -16.269  15.530  1.00  1.08           O  
ATOM    603  H   THR A  38      17.356 -16.801  13.266  1.00  1.08           H  
ATOM    604  HA  THR A  38      19.892 -15.929  13.495  1.00  1.08           H  
ATOM    605  HB  THR A  38      18.727 -18.231  15.102  1.00  1.08           H  
ATOM    606  HG1 THR A  38      18.015 -16.491  16.440  1.00  1.08           H  
ATOM    607 1HG2 THR A  38      20.182 -17.415  16.897  1.00  1.08           H  
ATOM    608 2HG2 THR A  38      21.123 -17.906  15.503  1.00  1.08           H  
ATOM    609 3HG2 THR A  38      20.872 -16.198  15.798  1.00  1.08           H  
ATOM    610  N   PRO A  39      21.669 -17.647  12.599  1.00  1.04           N  
ATOM    611  CA  PRO A  39      22.718 -18.511  12.066  1.00  1.04           C  
ATOM    612  C   PRO A  39      22.904 -19.782  12.882  1.00  1.04           C  
ATOM    613  O   PRO A  39      23.321 -20.796  12.345  1.00  1.04           O  
ATOM    614  CB  PRO A  39      23.945 -17.590  12.104  1.00  1.04           C  
ATOM    615  CG  PRO A  39      23.365 -16.220  11.891  1.00  1.04           C  
ATOM    616  CD  PRO A  39      22.067 -16.218  12.631  1.00  1.04           C  
ATOM    617  HA  PRO A  39      22.469 -18.755  11.028  1.00  1.04           H  
ATOM    618 1HB  PRO A  39      24.458 -17.672  13.064  1.00  1.04           H  
ATOM    619 2HB  PRO A  39      24.673 -17.871  11.323  1.00  1.04           H  
ATOM    620 1HG  PRO A  39      24.044 -15.452  12.264  1.00  1.04           H  
ATOM    621 2HG  PRO A  39      23.236 -16.024  10.815  1.00  1.04           H  
ATOM    622 1HD  PRO A  39      22.210 -15.852  13.660  1.00  1.04           H  
ATOM    623 2HD  PRO A  39      21.368 -15.598  12.035  1.00  1.04           H  
ATOM    624  N   THR A  40      22.610 -19.734  14.175  1.00  0.99           N  
ATOM    625  CA  THR A  40      22.726 -20.898  15.044  1.00  0.99           C  
ATOM    626  C   THR A  40      21.704 -21.945  14.561  1.00  0.99           C  
ATOM    627  O   THR A  40      21.958 -23.161  14.554  1.00  0.99           O  
ATOM    628  CB  THR A  40      22.411 -20.502  16.489  1.00  0.99           C  
ATOM    629  CG2 THR A  40      22.668 -21.656  17.374  1.00  0.99           C  
ATOM    630  OG1 THR A  40      23.274 -19.449  16.904  1.00  0.99           O  
ATOM    631  H   THR A  40      22.290 -18.867  14.571  1.00  0.99           H  
ATOM    632  HA  THR A  40      23.720 -21.328  14.970  1.00  0.99           H  
ATOM    633  HB  THR A  40      21.368 -20.192  16.573  1.00  0.99           H  
ATOM    634  HG1 THR A  40      22.878 -19.010  17.670  1.00  0.99           H  
ATOM    635 1HG2 THR A  40      22.452 -21.393  18.410  1.00  0.99           H  
ATOM    636 2HG2 THR A  40      22.042 -22.458  17.077  1.00  0.99           H  
ATOM    637 3HG2 THR A  40      23.708 -21.957  17.291  1.00  0.99           H  
ATOM    638  N   GLY A  41      20.507 -21.443  14.229  1.00  0.93           N  
ATOM    639  CA  GLY A  41      19.383 -22.212  13.720  1.00  0.93           C  
ATOM    640  C   GLY A  41      19.706 -22.708  12.328  1.00  0.93           C  
ATOM    641  O   GLY A  41      19.571 -23.896  12.031  1.00  0.93           O  
ATOM    642  H   GLY A  41      20.388 -20.438  14.247  1.00  0.93           H  
ATOM    643 1HA  GLY A  41      19.177 -23.053  14.375  1.00  0.93           H  
ATOM    644 2HA  GLY A  41      18.492 -21.583  13.697  1.00  0.93           H  
ATOM    645  N   LEU A  42      20.163 -21.791  11.473  1.00  0.88           N  
ATOM    646  CA  LEU A  42      20.496 -22.156  10.103  1.00  0.88           C  
ATOM    647  C   LEU A  42      21.590 -23.213  10.105  1.00  0.88           C  
ATOM    648  O   LEU A  42      21.506 -24.185   9.366  1.00  0.88           O  
ATOM    649  CB  LEU A  42      20.875 -20.939   9.246  1.00  0.88           C  
ATOM    650  CG  LEU A  42      21.261 -21.286   7.795  1.00  0.88           C  
ATOM    651  CD1 LEU A  42      20.129 -22.042   7.115  1.00  0.88           C  
ATOM    652  CD2 LEU A  42      21.531 -20.011   7.052  1.00  0.88           C  
ATOM    653  H   LEU A  42      20.252 -20.828  11.801  1.00  0.88           H  
ATOM    654  HA  LEU A  42      19.614 -22.600   9.646  1.00  0.88           H  
ATOM    655 1HB  LEU A  42      20.057 -20.236   9.227  1.00  0.88           H  
ATOM    656 2HB  LEU A  42      21.722 -20.459   9.702  1.00  0.88           H  
ATOM    657  HG  LEU A  42      22.146 -21.908   7.800  1.00  0.88           H  
ATOM    658 1HD1 LEU A  42      20.416 -22.286   6.095  1.00  0.88           H  
ATOM    659 2HD1 LEU A  42      19.934 -22.957   7.654  1.00  0.88           H  
ATOM    660 3HD1 LEU A  42      19.240 -21.439   7.103  1.00  0.88           H  
ATOM    661 1HD2 LEU A  42      21.818 -20.226   6.028  1.00  0.88           H  
ATOM    662 2HD2 LEU A  42      20.639 -19.383   7.054  1.00  0.88           H  
ATOM    663 3HD2 LEU A  42      22.326 -19.503   7.553  1.00  0.88           H  
ATOM    664  N   ALA A  43      22.601 -23.044  10.950  1.00  0.84           N  
ATOM    665  CA  ALA A  43      23.682 -24.006  11.055  1.00  0.84           C  
ATOM    666  C   ALA A  43      23.131 -25.386  11.434  1.00  0.84           C  
ATOM    667  O   ALA A  43      23.573 -26.397  10.893  1.00  0.84           O  
ATOM    668  CB  ALA A  43      24.691 -23.510  12.061  1.00  0.84           C  
ATOM    669  H   ALA A  43      22.640 -22.218  11.528  1.00  0.84           H  
ATOM    670  HA  ALA A  43      24.170 -24.092  10.098  1.00  0.84           H  
ATOM    671 1HB  ALA A  43      25.516 -24.207  12.130  1.00  0.84           H  
ATOM    672 2HB  ALA A  43      25.074 -22.543  11.753  1.00  0.84           H  
ATOM    673 3HB  ALA A  43      24.204 -23.410  13.023  1.00  0.84           H  
ATOM    674  N   ARG A  44      22.111 -25.441  12.298  1.00  0.80           N  
ATOM    675  CA  ARG A  44      21.500 -26.725  12.645  1.00  0.80           C  
ATOM    676  C   ARG A  44      20.787 -27.314  11.419  1.00  0.80           C  
ATOM    677  O   ARG A  44      20.873 -28.515  11.150  1.00  0.80           O  
ATOM    678  CB  ARG A  44      20.514 -26.573  13.787  1.00  0.80           C  
ATOM    679  CG  ARG A  44      19.836 -27.853  14.239  1.00  0.80           C  
ATOM    680  CD  ARG A  44      20.741 -28.866  14.847  1.00  0.80           C  
ATOM    681  NE  ARG A  44      19.974 -30.038  15.285  1.00  0.80           N  
ATOM    682  CZ  ARG A  44      20.472 -31.265  15.571  1.00  0.80           C  
ATOM    683  NH1 ARG A  44      21.759 -31.537  15.467  1.00  0.80           N1+
ATOM    684  NH2 ARG A  44      19.642 -32.222  15.964  1.00  0.80           N  
ATOM    685  H   ARG A  44      21.783 -24.591  12.758  1.00  0.80           H  
ATOM    686  HA  ARG A  44      22.285 -27.411  12.959  1.00  0.80           H  
ATOM    687 1HB  ARG A  44      21.021 -26.149  14.636  1.00  0.80           H  
ATOM    688 2HB  ARG A  44      19.724 -25.883  13.509  1.00  0.80           H  
ATOM    689 1HG  ARG A  44      19.073 -27.609  14.948  1.00  0.80           H  
ATOM    690 2HG  ARG A  44      19.396 -28.317  13.386  1.00  0.80           H  
ATOM    691 1HD  ARG A  44      21.506 -29.186  14.133  1.00  0.80           H  
ATOM    692 2HD  ARG A  44      21.206 -28.432  15.722  1.00  0.80           H  
ATOM    693  HE  ARG A  44      18.972 -29.919  15.392  1.00  0.80           H  
ATOM    694 1HH1 ARG A  44      22.439 -30.836  15.155  1.00  0.80           H  
ATOM    695 2HH1 ARG A  44      22.089 -32.463  15.684  1.00  0.80           H  
ATOM    696 1HH2 ARG A  44      18.640 -32.038  16.048  1.00  0.80           H  
ATOM    697 2HH2 ARG A  44      19.999 -33.141  16.174  1.00  0.80           H  
ATOM    698  N   VAL A  45      20.112 -26.459  10.645  1.00  0.78           N  
ATOM    699  CA  VAL A  45      19.419 -26.899   9.428  1.00  0.78           C  
ATOM    700  C   VAL A  45      20.435 -27.478   8.446  1.00  0.78           C  
ATOM    701  O   VAL A  45      20.188 -28.519   7.832  1.00  0.78           O  
ATOM    702  CB  VAL A  45      18.625 -25.733   8.795  1.00  0.78           C  
ATOM    703  CG1 VAL A  45      18.094 -26.127   7.437  1.00  0.78           C  
ATOM    704  CG2 VAL A  45      17.465 -25.348   9.729  1.00  0.78           C  
ATOM    705  H   VAL A  45      20.066 -25.477  10.929  1.00  0.78           H  
ATOM    706  HA  VAL A  45      18.718 -27.683   9.675  1.00  0.78           H  
ATOM    707  HB  VAL A  45      19.277 -24.898   8.666  1.00  0.78           H  
ATOM    708 1HG1 VAL A  45      17.551 -25.300   6.999  1.00  0.78           H  
ATOM    709 2HG1 VAL A  45      18.930 -26.393   6.793  1.00  0.78           H  
ATOM    710 3HG1 VAL A  45      17.423 -26.984   7.543  1.00  0.78           H  
ATOM    711 1HG2 VAL A  45      16.915 -24.524   9.318  1.00  0.78           H  
ATOM    712 2HG2 VAL A  45      16.807 -26.195   9.844  1.00  0.78           H  
ATOM    713 3HG2 VAL A  45      17.860 -25.064  10.698  1.00  0.78           H  
ATOM    714  N   ILE A  46      21.575 -26.810   8.313  1.00  0.76           N  
ATOM    715  CA  ILE A  46      22.672 -27.243   7.460  1.00  0.76           C  
ATOM    716  C   ILE A  46      23.266 -28.571   7.952  1.00  0.76           C  
ATOM    717  O   ILE A  46      23.511 -29.482   7.156  1.00  0.76           O  
ATOM    718  CB  ILE A  46      23.756 -26.168   7.423  1.00  0.76           C  
ATOM    719  CG1 ILE A  46      23.271 -24.948   6.734  1.00  0.76           C  
ATOM    720  CG2 ILE A  46      24.988 -26.692   6.803  1.00  0.76           C  
ATOM    721  CD1 ILE A  46      24.192 -23.814   6.957  1.00  0.76           C  
ATOM    722  H   ILE A  46      21.682 -25.943   8.840  1.00  0.76           H  
ATOM    723  HA  ILE A  46      22.289 -27.385   6.449  1.00  0.76           H  
ATOM    724  HB  ILE A  46      23.955 -25.866   8.424  1.00  0.76           H  
ATOM    725 1HG1 ILE A  46      23.178 -25.135   5.672  1.00  0.76           H  
ATOM    726 2HG1 ILE A  46      22.293 -24.687   7.120  1.00  0.76           H  
ATOM    727 1HG2 ILE A  46      25.764 -25.933   6.800  1.00  0.76           H  
ATOM    728 2HG2 ILE A  46      25.316 -27.538   7.364  1.00  0.76           H  
ATOM    729 3HG2 ILE A  46      24.763 -26.983   5.810  1.00  0.76           H  
ATOM    730 1HD1 ILE A  46      23.819 -22.952   6.492  1.00  0.76           H  
ATOM    731 2HD1 ILE A  46      24.278 -23.616   8.001  1.00  0.76           H  
ATOM    732 3HD1 ILE A  46      25.161 -24.061   6.556  1.00  0.76           H  
ATOM    733  N   GLN A  47      23.496 -28.694   9.270  1.00  0.75           N  
ATOM    734  CA  GLN A  47      24.040 -29.928   9.840  1.00  0.75           C  
ATOM    735  C   GLN A  47      23.135 -31.114   9.527  1.00  0.75           C  
ATOM    736  O   GLN A  47      23.604 -32.176   9.095  1.00  0.75           O  
ATOM    737  CB  GLN A  47      24.183 -29.827  11.370  1.00  0.75           C  
ATOM    738  CG  GLN A  47      24.819 -31.071  12.000  1.00  0.75           C  
ATOM    739  CD  GLN A  47      24.928 -31.029  13.532  1.00  0.75           C  
ATOM    740  NE2 GLN A  47      25.938 -31.723  14.040  1.00  0.75           N  
ATOM    741  OE1 GLN A  47      24.127 -30.410  14.255  1.00  0.75           O  
ATOM    742  H   GLN A  47      23.302 -27.909   9.886  1.00  0.75           H  
ATOM    743  HA  GLN A  47      25.012 -30.118   9.401  1.00  0.75           H  
ATOM    744 1HB  GLN A  47      24.746 -28.965  11.635  1.00  0.75           H  
ATOM    745 2HB  GLN A  47      23.194 -29.705  11.808  1.00  0.75           H  
ATOM    746 1HG  GLN A  47      24.213 -31.937  11.728  1.00  0.75           H  
ATOM    747 2HG  GLN A  47      25.826 -31.180  11.594  1.00  0.75           H  
ATOM    748 1HE2 GLN A  47      26.078 -31.754  15.030  1.00  0.75           H  
ATOM    749 2HE2 GLN A  47      26.555 -32.227  13.433  1.00  0.75           H  
ATOM    750  N   GLU A  48      21.832 -30.918   9.724  1.00  0.75           N  
ATOM    751  CA  GLU A  48      20.853 -31.960   9.477  1.00  0.75           C  
ATOM    752  C   GLU A  48      20.784 -32.267   7.985  1.00  0.75           C  
ATOM    753  O   GLU A  48      20.723 -33.433   7.585  1.00  0.75           O  
ATOM    754  CB  GLU A  48      19.489 -31.502   9.995  1.00  0.75           C  
ATOM    755  CG  GLU A  48      18.348 -32.496   9.872  1.00  0.75           C  
ATOM    756  CD  GLU A  48      18.485 -33.742  10.735  1.00  0.75           C  
ATOM    757  OE1 GLU A  48      19.228 -33.709  11.686  1.00  0.75           O  
ATOM    758  OE2 GLU A  48      17.840 -34.731  10.427  1.00  0.75           O1-
ATOM    759  H   GLU A  48      21.511 -30.017  10.083  1.00  0.75           H  
ATOM    760  HA  GLU A  48      21.158 -32.860  10.008  1.00  0.75           H  
ATOM    761 1HB  GLU A  48      19.580 -31.219  11.047  1.00  0.75           H  
ATOM    762 2HB  GLU A  48      19.200 -30.606   9.446  1.00  0.75           H  
ATOM    763 1HG  GLU A  48      17.430 -31.994  10.144  1.00  0.75           H  
ATOM    764 2HG  GLU A  48      18.271 -32.776   8.832  1.00  0.75           H  
ATOM    765  N   ALA A  49      20.827 -31.223   7.156  1.00  0.75           N  
ATOM    766  CA  ALA A  49      20.774 -31.405   5.723  1.00  0.75           C  
ATOM    767  C   ALA A  49      21.942 -32.261   5.259  1.00  0.75           C  
ATOM    768  O   ALA A  49      21.751 -33.204   4.485  1.00  0.75           O  
ATOM    769  CB  ALA A  49      20.793 -30.043   5.062  1.00  0.75           C  
ATOM    770  H   ALA A  49      20.857 -30.273   7.524  1.00  0.75           H  
ATOM    771  HA  ALA A  49      19.850 -31.921   5.473  1.00  0.75           H  
ATOM    772 1HB  ALA A  49      20.727 -30.123   4.007  1.00  0.75           H  
ATOM    773 2HB  ALA A  49      19.943 -29.485   5.433  1.00  0.75           H  
ATOM    774 3HB  ALA A  49      21.710 -29.526   5.321  1.00  0.75           H  
ATOM    775  N   HIS A  50      23.126 -32.008   5.824  1.00  0.74           N  
ATOM    776  CA  HIS A  50      24.327 -32.772   5.516  1.00  0.74           C  
ATOM    777  C   HIS A  50      24.101 -34.235   5.879  1.00  0.74           C  
ATOM    778  O   HIS A  50      24.304 -35.139   5.058  1.00  0.74           O  
ATOM    779  CB  HIS A  50      25.540 -32.190   6.265  1.00  0.74           C  
ATOM    780  CG  HIS A  50      26.836 -32.917   6.047  1.00  0.74           C  
ATOM    781  CD2 HIS A  50      27.512 -33.775   6.845  1.00  0.74           C  
ATOM    782  ND1 HIS A  50      27.586 -32.797   4.891  1.00  0.74           N  
ATOM    783  CE1 HIS A  50      28.666 -33.555   4.991  1.00  0.74           C  
ATOM    784  NE2 HIS A  50      28.642 -34.160   6.166  1.00  0.74           N  
ATOM    785  H   HIS A  50      23.209 -31.216   6.461  1.00  0.74           H  
ATOM    786  HA  HIS A  50      24.535 -32.725   4.453  1.00  0.74           H  
ATOM    787 1HB  HIS A  50      25.675 -31.152   5.959  1.00  0.74           H  
ATOM    788 2HB  HIS A  50      25.339 -32.181   7.326  1.00  0.74           H  
ATOM    789  HD2 HIS A  50      27.207 -34.103   7.841  1.00  0.74           H  
ATOM    790  HE1 HIS A  50      29.441 -33.666   4.232  1.00  0.74           H  
ATOM    791  HE2 HIS A  50      29.333 -34.808   6.520  1.00  0.74           H  
ATOM    792  N   ALA A  51      23.629 -34.463   7.107  1.00  0.73           N  
ATOM    793  CA  ALA A  51      23.383 -35.802   7.622  1.00  0.73           C  
ATOM    794  C   ALA A  51      22.396 -36.583   6.751  1.00  0.73           C  
ATOM    795  O   ALA A  51      22.515 -37.803   6.613  1.00  0.73           O  
ATOM    796  CB  ALA A  51      22.850 -35.711   9.044  1.00  0.73           C  
ATOM    797  H   ALA A  51      23.467 -33.668   7.727  1.00  0.73           H  
ATOM    798  HA  ALA A  51      24.331 -36.339   7.627  1.00  0.73           H  
ATOM    799 1HB  ALA A  51      22.697 -36.712   9.441  1.00  0.73           H  
ATOM    800 2HB  ALA A  51      23.565 -35.174   9.667  1.00  0.73           H  
ATOM    801 3HB  ALA A  51      21.902 -35.177   9.041  1.00  0.73           H  
ATOM    802  N   ASN A  52      21.443 -35.877   6.138  1.00  0.71           N  
ATOM    803  CA  ASN A  52      20.418 -36.506   5.317  1.00  0.71           C  
ATOM    804  C   ASN A  52      20.725 -36.576   3.815  1.00  0.71           C  
ATOM    805  O   ASN A  52      19.844 -36.930   3.025  1.00  0.71           O  
ATOM    806  CB  ASN A  52      19.097 -35.816   5.541  1.00  0.71           C  
ATOM    807  CG  ASN A  52      18.577 -36.097   6.917  1.00  0.71           C  
ATOM    808  ND2 ASN A  52      17.982 -35.117   7.527  1.00  0.71           N  
ATOM    809  OD1 ASN A  52      18.724 -37.215   7.429  1.00  0.71           O  
ATOM    810  H   ASN A  52      21.390 -34.871   6.308  1.00  0.71           H  
ATOM    811  HA  ASN A  52      20.314 -37.536   5.657  1.00  0.71           H  
ATOM    812 1HB  ASN A  52      19.230 -34.735   5.424  1.00  0.71           H  
ATOM    813 2HB  ASN A  52      18.371 -36.148   4.802  1.00  0.71           H  
ATOM    814 1HD2 ASN A  52      17.642 -35.232   8.483  1.00  0.71           H  
ATOM    815 2HD2 ASN A  52      17.894 -34.230   7.080  1.00  0.71           H  
ATOM    816  N   GLY A  53      21.960 -36.276   3.408  1.00  0.69           N  
ATOM    817  CA  GLY A  53      22.307 -36.396   1.991  1.00  0.69           C  
ATOM    818  C   GLY A  53      22.331 -35.103   1.178  1.00  0.69           C  
ATOM    819  O   GLY A  53      22.403 -35.153  -0.055  1.00  0.69           O  
ATOM    820  H   GLY A  53      22.670 -35.966   4.077  1.00  0.69           H  
ATOM    821 1HA  GLY A  53      23.289 -36.861   1.926  1.00  0.69           H  
ATOM    822 2HA  GLY A  53      21.618 -37.092   1.520  1.00  0.69           H  
ATOM    823  N   ILE A  54      22.268 -33.948   1.830  1.00  0.68           N  
ATOM    824  CA  ILE A  54      22.347 -32.697   1.091  1.00  0.68           C  
ATOM    825  C   ILE A  54      23.746 -32.094   1.220  1.00  0.68           C  
ATOM    826  O   ILE A  54      24.207 -31.750   2.306  1.00  0.68           O  
ATOM    827  CB  ILE A  54      21.283 -31.708   1.565  1.00  0.68           C  
ATOM    828  CG1 ILE A  54      19.894 -32.259   1.330  1.00  0.68           C  
ATOM    829  CG2 ILE A  54      21.445 -30.386   0.899  1.00  0.68           C  
ATOM    830  CD1 ILE A  54      18.779 -31.479   2.007  1.00  0.68           C  
ATOM    831  H   ILE A  54      22.177 -33.917   2.844  1.00  0.68           H  
ATOM    832  HA  ILE A  54      22.156 -32.905   0.046  1.00  0.68           H  
ATOM    833  HB  ILE A  54      21.398 -31.585   2.594  1.00  0.68           H  
ATOM    834 1HG1 ILE A  54      19.714 -32.233   0.271  1.00  0.68           H  
ATOM    835 2HG1 ILE A  54      19.858 -33.294   1.674  1.00  0.68           H  
ATOM    836 1HG2 ILE A  54      20.700 -29.690   1.269  1.00  0.68           H  
ATOM    837 2HG2 ILE A  54      22.430 -30.000   1.115  1.00  0.68           H  
ATOM    838 3HG2 ILE A  54      21.327 -30.509  -0.177  1.00  0.68           H  
ATOM    839 1HD1 ILE A  54      17.817 -31.930   1.772  1.00  0.68           H  
ATOM    840 2HD1 ILE A  54      18.924 -31.499   3.082  1.00  0.68           H  
ATOM    841 3HD1 ILE A  54      18.783 -30.460   1.668  1.00  0.68           H  
ATOM    842  N   CYS A  55      24.405 -31.955   0.087  1.00  0.67           N  
ATOM    843  CA  CYS A  55      25.783 -31.472  -0.025  1.00  0.67           C  
ATOM    844  C   CYS A  55      25.841 -29.965  -0.153  1.00  0.67           C  
ATOM    845  O   CYS A  55      26.929 -29.376  -0.154  1.00  0.67           O  
ATOM    846  CB  CYS A  55      26.450 -32.073  -1.242  1.00  0.67           C  
ATOM    847  SG  CYS A  55      25.727 -31.498  -2.821  1.00  0.67           S  
ATOM    848  H   CYS A  55      23.919 -32.228  -0.762  1.00  0.67           H  
ATOM    849  HA  CYS A  55      26.322 -31.771   0.876  1.00  0.67           H  
ATOM    850 1HB  CYS A  55      27.510 -31.825  -1.239  1.00  0.67           H  
ATOM    851 2HB  CYS A  55      26.369 -33.159  -1.212  1.00  0.67           H  
ATOM    852  N   GLY A  56      24.695 -29.361  -0.332  1.00  0.66           N  
ATOM    853  CA  GLY A  56      24.638 -27.947  -0.555  1.00  0.66           C  
ATOM    854  C   GLY A  56      23.242 -27.445  -0.858  1.00  0.66           C  
ATOM    855  O   GLY A  56      22.282 -28.212  -0.952  1.00  0.66           O  
ATOM    856  H   GLY A  56      23.853 -29.914  -0.321  1.00  0.66           H  
ATOM    857 1HA  GLY A  56      25.044 -27.416   0.304  1.00  0.66           H  
ATOM    858 2HA  GLY A  56      25.284 -27.723  -1.399  1.00  0.66           H  
ATOM    859  N   ILE A  57      23.158 -26.137  -0.944  1.00  0.68           N  
ATOM    860  CA  ILE A  57      21.954 -25.367  -1.221  1.00  0.68           C  
ATOM    861  C   ILE A  57      22.149 -24.524  -2.455  1.00  0.68           C  
ATOM    862  O   ILE A  57      23.238 -23.980  -2.661  1.00  0.68           O  
ATOM    863  CB  ILE A  57      21.628 -24.445  -0.035  1.00  0.68           C  
ATOM    864  CG1 ILE A  57      20.357 -23.580  -0.259  1.00  0.68           C  
ATOM    865  CG2 ILE A  57      22.767 -23.590   0.105  1.00  0.68           C  
ATOM    866  CD1 ILE A  57      19.076 -24.330  -0.342  1.00  0.68           C  
ATOM    867  H   ILE A  57      24.046 -25.643  -0.864  1.00  0.68           H  
ATOM    868  HA  ILE A  57      21.124 -26.049  -1.390  1.00  0.68           H  
ATOM    869  HB  ILE A  57      21.476 -25.027   0.855  1.00  0.68           H  
ATOM    870 1HG1 ILE A  57      20.280 -22.892   0.572  1.00  0.68           H  
ATOM    871 2HG1 ILE A  57      20.479 -22.994  -1.161  1.00  0.68           H  
ATOM    872 1HG2 ILE A  57      22.635 -22.928   0.914  1.00  0.68           H  
ATOM    873 2HG2 ILE A  57      23.646 -24.205   0.267  1.00  0.68           H  
ATOM    874 3HG2 ILE A  57      22.876 -23.030  -0.813  1.00  0.68           H  
ATOM    875 1HD1 ILE A  57      18.262 -23.630  -0.486  1.00  0.68           H  
ATOM    876 2HD1 ILE A  57      19.116 -25.002  -1.176  1.00  0.68           H  
ATOM    877 3HD1 ILE A  57      18.922 -24.887   0.558  1.00  0.68           H  
ATOM    878  N   ARG A  58      21.117 -24.411  -3.257  1.00  0.71           N  
ATOM    879  CA  ARG A  58      21.145 -23.528  -4.388  1.00  0.71           C  
ATOM    880  C   ARG A  58      20.011 -22.515  -4.189  1.00  0.71           C  
ATOM    881  O   ARG A  58      18.850 -22.862  -3.918  1.00  0.71           O  
ATOM    882  CB  ARG A  58      21.015 -24.297  -5.679  1.00  0.71           C  
ATOM    883  CG  ARG A  58      21.090 -23.459  -6.940  1.00  0.71           C  
ATOM    884  CD  ARG A  58      20.871 -24.309  -8.117  1.00  0.71           C  
ATOM    885  NE  ARG A  58      21.961 -25.243  -8.408  1.00  0.71           N  
ATOM    886  CZ  ARG A  58      21.785 -26.388  -9.120  1.00  0.71           C  
ATOM    887  NH1 ARG A  58      20.587 -26.681  -9.555  1.00  0.71           N1+
ATOM    888  NH2 ARG A  58      22.805 -27.201  -9.380  1.00  0.71           N  
ATOM    889  H   ARG A  58      20.285 -24.952  -3.072  1.00  0.71           H  
ATOM    890  HA  ARG A  58      22.087 -22.997  -4.400  1.00  0.71           H  
ATOM    891 1HB  ARG A  58      21.808 -25.038  -5.734  1.00  0.71           H  
ATOM    892 2HB  ARG A  58      20.069 -24.834  -5.687  1.00  0.71           H  
ATOM    893 1HG  ARG A  58      20.318 -22.684  -6.917  1.00  0.71           H  
ATOM    894 2HG  ARG A  58      22.070 -22.982  -7.016  1.00  0.71           H  
ATOM    895 1HD  ARG A  58      19.991 -24.905  -7.899  1.00  0.71           H  
ATOM    896 2HD  ARG A  58      20.695 -23.689  -8.998  1.00  0.71           H  
ATOM    897  HE  ARG A  58      22.890 -25.018  -8.080  1.00  0.71           H  
ATOM    898 1HH1 ARG A  58      19.810 -26.027  -9.375  1.00  0.71           H  
ATOM    899 2HH1 ARG A  58      20.428 -27.521 -10.099  1.00  0.71           H  
ATOM    900 1HH2 ARG A  58      23.736 -26.958  -9.073  1.00  0.71           H  
ATOM    901 2HH2 ARG A  58      22.654 -28.073  -9.906  1.00  0.71           H  
ATOM    902  N   SER A  59      20.382 -21.260  -4.240  1.00  0.76           N  
ATOM    903  CA  SER A  59      19.473 -20.166  -4.000  1.00  0.76           C  
ATOM    904  C   SER A  59      18.598 -19.913  -5.205  1.00  0.76           C  
ATOM    905  O   SER A  59      18.815 -20.492  -6.268  1.00  0.76           O  
ATOM    906  CB  SER A  59      20.254 -18.928  -3.624  1.00  0.76           C  
ATOM    907  OG  SER A  59      21.014 -18.462  -4.679  1.00  0.76           O  
ATOM    908  H   SER A  59      21.356 -21.049  -4.473  1.00  0.76           H  
ATOM    909  HA  SER A  59      18.828 -20.429  -3.162  1.00  0.76           H  
ATOM    910 1HB  SER A  59      19.559 -18.171  -3.338  1.00  0.76           H  
ATOM    911 2HB  SER A  59      20.897 -19.126  -2.767  1.00  0.76           H  
ATOM    912  HG  SER A  59      21.919 -18.827  -4.536  1.00  0.76           H  
ATOM    913  N   THR A  60      17.586 -19.068  -5.036  1.00  0.82           N  
ATOM    914  CA  THR A  60      16.741 -18.699  -6.158  1.00  0.82           C  
ATOM    915  C   THR A  60      17.009 -17.273  -6.600  1.00  0.82           C  
ATOM    916  O   THR A  60      16.478 -16.822  -7.615  1.00  0.82           O  
ATOM    917  CB  THR A  60      15.261 -18.848  -5.811  1.00  0.82           C  
ATOM    918  CG2 THR A  60      14.958 -20.252  -5.477  1.00  0.82           C  
ATOM    919  OG1 THR A  60      14.923 -17.997  -4.701  1.00  0.82           O  
ATOM    920  H   THR A  60      17.399 -18.649  -4.117  1.00  0.82           H  
ATOM    921  HA  THR A  60      16.965 -19.355  -6.998  1.00  0.82           H  
ATOM    922  HB  THR A  60      14.659 -18.557  -6.673  1.00  0.82           H  
ATOM    923  HG1 THR A  60      15.589 -18.081  -3.971  1.00  0.82           H  
ATOM    924 1HG2 THR A  60      13.913 -20.336  -5.259  1.00  0.82           H  
ATOM    925 2HG2 THR A  60      15.198 -20.855  -6.313  1.00  0.82           H  
ATOM    926 3HG2 THR A  60      15.544 -20.561  -4.622  1.00  0.82           H  
ATOM    927  N   SER A  61      17.815 -16.559  -5.819  1.00  0.88           N  
ATOM    928  CA  SER A  61      18.114 -15.176  -6.130  1.00  0.88           C  
ATOM    929  C   SER A  61      19.462 -14.723  -5.595  1.00  0.88           C  
ATOM    930  O   SER A  61      19.966 -15.245  -4.596  1.00  0.88           O  
ATOM    931  CB  SER A  61      17.059 -14.248  -5.540  1.00  0.88           C  
ATOM    932  OG  SER A  61      17.109 -14.235  -4.106  1.00  0.88           O  
ATOM    933  H   SER A  61      18.217 -16.994  -5.005  1.00  0.88           H  
ATOM    934  HA  SER A  61      18.115 -15.080  -7.212  1.00  0.88           H  
ATOM    935 1HB  SER A  61      17.224 -13.238  -5.921  1.00  0.88           H  
ATOM    936 2HB  SER A  61      16.070 -14.561  -5.871  1.00  0.88           H  
ATOM    937  HG  SER A  61      16.757 -15.096  -3.822  1.00  0.88           H  
ATOM    938  N   ARG A  62      19.959 -13.641  -6.178  1.00  0.94           N  
ATOM    939  CA  ARG A  62      21.203 -13.002  -5.776  1.00  0.94           C  
ATOM    940  C   ARG A  62      21.126 -12.541  -4.345  1.00  0.94           C  
ATOM    941  O   ARG A  62      22.105 -12.601  -3.616  1.00  0.94           O  
ATOM    942  CB  ARG A  62      21.526 -11.796  -6.640  1.00  0.94           C  
ATOM    943  CG  ARG A  62      22.825 -11.094  -6.303  1.00  0.94           C  
ATOM    944  CD  ARG A  62      24.010 -11.942  -6.575  1.00  0.94           C  
ATOM    945  NE  ARG A  62      25.268 -11.261  -6.258  1.00  0.94           N  
ATOM    946  CZ  ARG A  62      26.482 -11.819  -6.432  1.00  0.94           C  
ATOM    947  NH1 ARG A  62      26.553 -13.030  -6.925  1.00  0.94           N1+
ATOM    948  NH2 ARG A  62      27.583 -11.159  -6.114  1.00  0.94           N  
ATOM    949  H   ARG A  62      19.472 -13.301  -7.001  1.00  0.94           H  
ATOM    950  HA  ARG A  62      22.007 -13.729  -5.879  1.00  0.94           H  
ATOM    951 1HB  ARG A  62      21.536 -12.054  -7.689  1.00  0.94           H  
ATOM    952 2HB  ARG A  62      20.770 -11.067  -6.481  1.00  0.94           H  
ATOM    953 1HG  ARG A  62      22.911 -10.208  -6.909  1.00  0.94           H  
ATOM    954 2HG  ARG A  62      22.816 -10.818  -5.256  1.00  0.94           H  
ATOM    955 1HD  ARG A  62      23.953 -12.847  -5.969  1.00  0.94           H  
ATOM    956 2HD  ARG A  62      24.025 -12.218  -7.631  1.00  0.94           H  
ATOM    957  HE  ARG A  62      25.224 -10.326  -5.876  1.00  0.94           H  
ATOM    958 1HH1 ARG A  62      25.694 -13.513  -7.166  1.00  0.94           H  
ATOM    959 2HH1 ARG A  62      27.453 -13.491  -7.075  1.00  0.94           H  
ATOM    960 1HH2 ARG A  62      27.526 -10.225  -5.731  1.00  0.94           H  
ATOM    961 2HH2 ARG A  62      28.483 -11.599  -6.249  1.00  0.94           H  
ATOM    962  N   LEU A  63      19.978 -12.048  -3.924  1.00  0.98           N  
ATOM    963  CA  LEU A  63      19.892 -11.572  -2.563  1.00  0.98           C  
ATOM    964  C   LEU A  63      20.029 -12.716  -1.560  1.00  0.98           C  
ATOM    965  O   LEU A  63      20.713 -12.566  -0.544  1.00  0.98           O  
ATOM    966  CB  LEU A  63      18.610 -10.803  -2.389  1.00  0.98           C  
ATOM    967  CG  LEU A  63      18.595  -9.537  -3.176  1.00  0.98           C  
ATOM    968  CD1 LEU A  63      17.292  -8.904  -3.069  1.00  0.98           C  
ATOM    969  CD2 LEU A  63      19.641  -8.643  -2.679  1.00  0.98           C  
ATOM    970  H   LEU A  63      19.179 -12.019  -4.541  1.00  0.98           H  
ATOM    971  HA  LEU A  63      20.716 -10.881  -2.393  1.00  0.98           H  
ATOM    972 1HB  LEU A  63      17.771 -11.423  -2.701  1.00  0.98           H  
ATOM    973 2HB  LEU A  63      18.506 -10.547  -1.347  1.00  0.98           H  
ATOM    974  HG  LEU A  63      18.784  -9.766  -4.204  1.00  0.98           H  
ATOM    975 1HD1 LEU A  63      17.283  -7.987  -3.645  1.00  0.98           H  
ATOM    976 2HD1 LEU A  63      16.529  -9.583  -3.442  1.00  0.98           H  
ATOM    977 3HD1 LEU A  63      17.104  -8.673  -2.038  1.00  0.98           H  
ATOM    978 1HD2 LEU A  63      19.644  -7.716  -3.250  1.00  0.98           H  
ATOM    979 2HD2 LEU A  63      19.443  -8.431  -1.640  1.00  0.98           H  
ATOM    980 3HD2 LEU A  63      20.601  -9.122  -2.770  1.00  0.98           H  
ATOM    981  N   GLU A  64      19.433 -13.885  -1.855  1.00  1.00           N  
ATOM    982  CA  GLU A  64      19.622 -15.026  -0.947  1.00  1.00           C  
ATOM    983  C   GLU A  64      21.102 -15.438  -0.964  1.00  1.00           C  
ATOM    984  O   GLU A  64      21.687 -15.770   0.068  1.00  1.00           O  
ATOM    985  CB  GLU A  64      18.717 -16.187  -1.345  1.00  1.00           C  
ATOM    986  CG  GLU A  64      17.257 -15.957  -1.087  1.00  1.00           C  
ATOM    987  CD  GLU A  64      16.348 -17.003  -1.703  1.00  1.00           C  
ATOM    988  OE1 GLU A  64      16.789 -17.778  -2.553  1.00  1.00           O  
ATOM    989  OE2 GLU A  64      15.206 -17.023  -1.333  1.00  1.00           O1-
ATOM    990  H   GLU A  64      18.851 -13.981  -2.696  1.00  1.00           H  
ATOM    991  HA  GLU A  64      19.367 -14.717   0.064  1.00  1.00           H  
ATOM    992 1HB  GLU A  64      18.811 -16.338  -2.410  1.00  1.00           H  
ATOM    993 2HB  GLU A  64      19.030 -17.101  -0.838  1.00  1.00           H  
ATOM    994 1HG  GLU A  64      17.085 -15.925  -0.012  1.00  1.00           H  
ATOM    995 2HG  GLU A  64      17.006 -14.993  -1.498  1.00  1.00           H  
ATOM    996  N   HIS A  65      21.720 -15.372  -2.146  1.00  1.01           N  
ATOM    997  CA  HIS A  65      23.134 -15.699  -2.304  1.00  1.01           C  
ATOM    998  C   HIS A  65      23.982 -14.786  -1.425  1.00  1.01           C  
ATOM    999  O   HIS A  65      24.836 -15.257  -0.667  1.00  1.01           O  
ATOM   1000  CB  HIS A  65      23.579 -15.528  -3.756  1.00  1.01           C  
ATOM   1001  CG  HIS A  65      24.965 -15.821  -3.976  1.00  1.01           C  
ATOM   1002  CD2 HIS A  65      26.034 -15.009  -4.085  1.00  1.01           C  
ATOM   1003  ND1 HIS A  65      25.429 -17.093  -4.092  1.00  1.01           N  
ATOM   1004  CE1 HIS A  65      26.721 -17.068  -4.279  1.00  1.01           C  
ATOM   1005  NE2 HIS A  65      27.116 -15.801  -4.271  1.00  1.01           N  
ATOM   1006  H   HIS A  65      21.177 -15.120  -2.973  1.00  1.01           H  
ATOM   1007  HA  HIS A  65      23.314 -16.731  -2.005  1.00  1.01           H  
ATOM   1008 1HB  HIS A  65      22.977 -16.176  -4.404  1.00  1.01           H  
ATOM   1009 2HB  HIS A  65      23.422 -14.526  -4.070  1.00  1.01           H  
ATOM   1010  HD1 HIS A  65      24.851 -17.934  -4.056  1.00  1.01           H  
ATOM   1011  HD2 HIS A  65      26.148 -13.924  -4.045  1.00  1.01           H  
ATOM   1012  HE1 HIS A  65      27.261 -18.001  -4.397  1.00  1.01           H  
ATOM   1013  N   LEU A  66      23.735 -13.477  -1.518  1.00  1.02           N  
ATOM   1014  CA  LEU A  66      24.463 -12.486  -0.741  1.00  1.02           C  
ATOM   1015  C   LEU A  66      24.226 -12.710   0.747  1.00  1.02           C  
ATOM   1016  O   LEU A  66      25.143 -12.554   1.553  1.00  1.02           O  
ATOM   1017  CB  LEU A  66      24.051 -11.076  -1.181  1.00  1.02           C  
ATOM   1018  CG  LEU A  66      24.539 -10.673  -2.599  1.00  1.02           C  
ATOM   1019  CD1 LEU A  66      23.907  -9.333  -3.012  1.00  1.02           C  
ATOM   1020  CD2 LEU A  66      26.052 -10.586  -2.587  1.00  1.02           C  
ATOM   1021  H   LEU A  66      23.020 -13.162  -2.166  1.00  1.02           H  
ATOM   1022  HA  LEU A  66      25.526 -12.607  -0.939  1.00  1.02           H  
ATOM   1023 1HB  LEU A  66      22.964 -11.018  -1.173  1.00  1.02           H  
ATOM   1024 2HB  LEU A  66      24.446 -10.355  -0.468  1.00  1.02           H  
ATOM   1025  HG  LEU A  66      24.238 -11.427  -3.316  1.00  1.02           H  
ATOM   1026 1HD1 LEU A  66      24.247  -9.052  -4.008  1.00  1.02           H  
ATOM   1027 2HD1 LEU A  66      22.832  -9.432  -3.018  1.00  1.02           H  
ATOM   1028 3HD1 LEU A  66      24.193  -8.554  -2.306  1.00  1.02           H  
ATOM   1029 1HD2 LEU A  66      26.409 -10.311  -3.570  1.00  1.02           H  
ATOM   1030 2HD2 LEU A  66      26.365  -9.831  -1.865  1.00  1.02           H  
ATOM   1031 3HD2 LEU A  66      26.478 -11.555  -2.304  1.00  1.02           H  
ATOM   1032  N   MET A  67      23.016 -13.126   1.130  1.00  1.02           N  
ATOM   1033  CA  MET A  67      22.778 -13.443   2.529  1.00  1.02           C  
ATOM   1034  C   MET A  67      23.755 -14.509   2.984  1.00  1.02           C  
ATOM   1035  O   MET A  67      24.442 -14.332   3.995  1.00  1.02           O  
ATOM   1036  CB  MET A  67      21.362 -13.960   2.747  1.00  1.02           C  
ATOM   1037  CG  MET A  67      21.073 -14.331   4.154  1.00  1.02           C  
ATOM   1038  SD  MET A  67      21.651 -16.032   4.540  1.00  1.02           S  
ATOM   1039  CE  MET A  67      20.609 -17.182   3.669  1.00  1.02           C  
ATOM   1040  H   MET A  67      22.257 -13.206   0.453  1.00  1.02           H  
ATOM   1041  HA  MET A  67      22.939 -12.549   3.129  1.00  1.02           H  
ATOM   1042 1HB  MET A  67      20.655 -13.250   2.400  1.00  1.02           H  
ATOM   1043 2HB  MET A  67      21.214 -14.855   2.178  1.00  1.02           H  
ATOM   1044 1HG  MET A  67      21.626 -13.642   4.787  1.00  1.02           H  
ATOM   1045 2HG  MET A  67      20.028 -14.233   4.380  1.00  1.02           H  
ATOM   1046 1HE  MET A  67      20.954 -18.196   3.865  1.00  1.02           H  
ATOM   1047 2HE  MET A  67      19.596 -17.086   4.012  1.00  1.02           H  
ATOM   1048 3HE  MET A  67      20.657 -16.983   2.597  1.00  1.02           H  
ATOM   1049  N   TRP A  68      23.868 -15.577   2.190  1.00  1.02           N  
ATOM   1050  CA  TRP A  68      24.751 -16.679   2.525  1.00  1.02           C  
ATOM   1051  C   TRP A  68      26.199 -16.241   2.579  1.00  1.02           C  
ATOM   1052  O   TRP A  68      26.947 -16.661   3.463  1.00  1.02           O  
ATOM   1053  CB  TRP A  68      24.608 -17.783   1.498  1.00  1.02           C  
ATOM   1054  CG  TRP A  68      23.489 -18.731   1.691  1.00  1.02           C  
ATOM   1055  CD1 TRP A  68      22.321 -18.817   0.994  1.00  1.02           C  
ATOM   1056  CD2 TRP A  68      23.491 -19.823   2.601  1.00  1.02           C  
ATOM   1057  CE2 TRP A  68      22.301 -20.511   2.420  1.00  1.02           C  
ATOM   1058  CE3 TRP A  68      24.401 -20.281   3.527  1.00  1.02           C  
ATOM   1059  NE1 TRP A  68      21.592 -19.874   1.439  1.00  1.02           N  
ATOM   1060  CZ2 TRP A  68      22.004 -21.640   3.147  1.00  1.02           C  
ATOM   1061  CZ3 TRP A  68      24.100 -21.408   4.226  1.00  1.02           C  
ATOM   1062  CH2 TRP A  68      22.920 -22.066   4.036  1.00  1.02           C  
ATOM   1063  H   TRP A  68      23.281 -15.634   1.354  1.00  1.02           H  
ATOM   1064  HA  TRP A  68      24.463 -17.070   3.496  1.00  1.02           H  
ATOM   1065 1HB  TRP A  68      24.496 -17.350   0.514  1.00  1.02           H  
ATOM   1066 2HB  TRP A  68      25.523 -18.357   1.487  1.00  1.02           H  
ATOM   1067  HD1 TRP A  68      22.018 -18.146   0.199  1.00  1.02           H  
ATOM   1068  HE1 TRP A  68      20.687 -20.142   1.087  1.00  1.02           H  
ATOM   1069  HE3 TRP A  68      25.349 -19.760   3.678  1.00  1.02           H  
ATOM   1070  HZ2 TRP A  68      21.092 -22.205   3.022  1.00  1.02           H  
ATOM   1071  HZ3 TRP A  68      24.832 -21.767   4.931  1.00  1.02           H  
ATOM   1072  HH2 TRP A  68      22.702 -22.964   4.598  1.00  1.02           H  
ATOM   1073  N   GLU A  69      26.609 -15.381   1.647  1.00  1.03           N  
ATOM   1074  CA  GLU A  69      27.981 -14.898   1.662  1.00  1.03           C  
ATOM   1075  C   GLU A  69      28.247 -14.137   2.958  1.00  1.03           C  
ATOM   1076  O   GLU A  69      29.220 -14.410   3.668  1.00  1.03           O  
ATOM   1077  CB  GLU A  69      28.266 -13.985   0.458  1.00  1.03           C  
ATOM   1078  CG  GLU A  69      29.716 -13.479   0.384  1.00  1.03           C  
ATOM   1079  CD  GLU A  69      30.006 -12.611  -0.830  1.00  1.03           C  
ATOM   1080  OE1 GLU A  69      29.125 -12.428  -1.628  1.00  1.03           O  
ATOM   1081  OE2 GLU A  69      31.112 -12.137  -0.947  1.00  1.03           O1-
ATOM   1082  H   GLU A  69      25.958 -15.085   0.919  1.00  1.03           H  
ATOM   1083  HA  GLU A  69      28.657 -15.750   1.623  1.00  1.03           H  
ATOM   1084 1HB  GLU A  69      28.030 -14.512  -0.467  1.00  1.03           H  
ATOM   1085 2HB  GLU A  69      27.613 -13.112   0.508  1.00  1.03           H  
ATOM   1086 1HG  GLU A  69      29.923 -12.901   1.285  1.00  1.03           H  
ATOM   1087 2HG  GLU A  69      30.383 -14.341   0.376  1.00  1.03           H  
ATOM   1088  N   ASN A  70      27.328 -13.241   3.314  1.00  1.03           N  
ATOM   1089  CA  ASN A  70      27.470 -12.396   4.491  1.00  1.03           C  
ATOM   1090  C   ASN A  70      27.543 -13.186   5.794  1.00  1.03           C  
ATOM   1091  O   ASN A  70      28.222 -12.763   6.735  1.00  1.03           O  
ATOM   1092  CB  ASN A  70      26.329 -11.393   4.557  1.00  1.03           C  
ATOM   1093  CG  ASN A  70      26.445 -10.299   3.515  1.00  1.03           C  
ATOM   1094  ND2 ASN A  70      25.337  -9.668   3.217  1.00  1.03           N  
ATOM   1095  OD1 ASN A  70      27.527 -10.024   2.979  1.00  1.03           O  
ATOM   1096  H   ASN A  70      26.518 -13.099   2.710  1.00  1.03           H  
ATOM   1097  HA  ASN A  70      28.406 -11.846   4.398  1.00  1.03           H  
ATOM   1098 1HB  ASN A  70      25.383 -11.916   4.410  1.00  1.03           H  
ATOM   1099 2HB  ASN A  70      26.301 -10.941   5.546  1.00  1.03           H  
ATOM   1100 1HD2 ASN A  70      25.346  -8.939   2.535  1.00  1.03           H  
ATOM   1101 2HD2 ASN A  70      24.482  -9.921   3.669  1.00  1.03           H  
ATOM   1102  N   ILE A  71      26.880 -14.342   5.856  1.00  1.03           N  
ATOM   1103  CA  ILE A  71      26.906 -15.126   7.082  1.00  1.03           C  
ATOM   1104  C   ILE A  71      27.808 -16.356   6.994  1.00  1.03           C  
ATOM   1105  O   ILE A  71      27.822 -17.162   7.924  1.00  1.03           O  
ATOM   1106  CB  ILE A  71      25.509 -15.622   7.482  1.00  1.03           C  
ATOM   1107  CG1 ILE A  71      24.992 -16.582   6.470  1.00  1.03           C  
ATOM   1108  CG2 ILE A  71      24.565 -14.452   7.617  1.00  1.03           C  
ATOM   1109  CD1 ILE A  71      23.780 -17.281   6.916  1.00  1.03           C  
ATOM   1110  H   ILE A  71      26.307 -14.638   5.062  1.00  1.03           H  
ATOM   1111  HA  ILE A  71      27.280 -14.494   7.885  1.00  1.03           H  
ATOM   1112  HB  ILE A  71      25.574 -16.144   8.435  1.00  1.03           H  
ATOM   1113 1HG1 ILE A  71      24.769 -16.051   5.578  1.00  1.03           H  
ATOM   1114 2HG1 ILE A  71      25.763 -17.318   6.243  1.00  1.03           H  
ATOM   1115 1HG2 ILE A  71      23.593 -14.812   7.917  1.00  1.03           H  
ATOM   1116 2HG2 ILE A  71      24.946 -13.766   8.371  1.00  1.03           H  
ATOM   1117 3HG2 ILE A  71      24.484 -13.936   6.656  1.00  1.03           H  
ATOM   1118 1HD1 ILE A  71      23.456 -17.957   6.126  1.00  1.03           H  
ATOM   1119 2HD1 ILE A  71      23.995 -17.836   7.819  1.00  1.03           H  
ATOM   1120 3HD1 ILE A  71      23.012 -16.575   7.123  1.00  1.03           H  
ATOM   1121  N   GLN A  72      28.574 -16.525   5.911  1.00  1.02           N  
ATOM   1122  CA  GLN A  72      29.400 -17.727   5.814  1.00  1.02           C  
ATOM   1123  C   GLN A  72      30.368 -17.853   6.976  1.00  1.02           C  
ATOM   1124  O   GLN A  72      30.462 -18.901   7.620  1.00  1.02           O  
ATOM   1125  CB  GLN A  72      30.211 -17.741   4.519  1.00  1.02           C  
ATOM   1126  CG  GLN A  72      31.094 -18.979   4.396  1.00  1.02           C  
ATOM   1127  CD  GLN A  72      32.010 -19.043   3.139  1.00  1.02           C  
ATOM   1128  NE2 GLN A  72      33.248 -19.473   3.351  1.00  1.02           N  
ATOM   1129  OE1 GLN A  72      31.628 -18.708   2.016  1.00  1.02           O  
ATOM   1130  H   GLN A  72      28.585 -15.835   5.156  1.00  1.02           H  
ATOM   1131  HA  GLN A  72      28.742 -18.598   5.824  1.00  1.02           H  
ATOM   1132 1HB  GLN A  72      29.530 -17.705   3.668  1.00  1.02           H  
ATOM   1133 2HB  GLN A  72      30.840 -16.853   4.468  1.00  1.02           H  
ATOM   1134 1HG  GLN A  72      31.730 -19.034   5.273  1.00  1.02           H  
ATOM   1135 2HG  GLN A  72      30.435 -19.840   4.372  1.00  1.02           H  
ATOM   1136 1HE2 GLN A  72      33.899 -19.537   2.595  1.00  1.02           H  
ATOM   1137 2HE2 GLN A  72      33.527 -19.731   4.273  1.00  1.02           H  
ATOM   1138  N   ARG A  73      31.076 -16.764   7.278  1.00  1.01           N  
ATOM   1139  CA  ARG A  73      32.054 -16.782   8.357  1.00  1.01           C  
ATOM   1140  C   ARG A  73      31.398 -17.132   9.692  1.00  1.01           C  
ATOM   1141  O   ARG A  73      31.976 -17.866  10.498  1.00  1.01           O  
ATOM   1142  CB  ARG A  73      32.778 -15.441   8.465  1.00  1.01           C  
ATOM   1143  CG  ARG A  73      33.936 -15.453   9.447  1.00  1.01           C  
ATOM   1144  CD  ARG A  73      34.689 -14.159   9.546  1.00  1.01           C  
ATOM   1145  NE  ARG A  73      35.405 -13.788   8.322  1.00  1.01           N  
ATOM   1146  CZ  ARG A  73      35.076 -12.791   7.496  1.00  1.01           C  
ATOM   1147  NH1 ARG A  73      34.027 -12.023   7.726  1.00  1.01           N1+
ATOM   1148  NH2 ARG A  73      35.844 -12.596   6.447  1.00  1.01           N  
ATOM   1149  H   ARG A  73      30.941 -15.922   6.736  1.00  1.01           H  
ATOM   1150  HA  ARG A  73      32.797 -17.547   8.132  1.00  1.01           H  
ATOM   1151 1HB  ARG A  73      33.171 -15.156   7.491  1.00  1.01           H  
ATOM   1152 2HB  ARG A  73      32.076 -14.668   8.783  1.00  1.01           H  
ATOM   1153 1HG  ARG A  73      33.586 -15.733  10.439  1.00  1.01           H  
ATOM   1154 2HG  ARG A  73      34.638 -16.183   9.098  1.00  1.01           H  
ATOM   1155 1HD  ARG A  73      33.990 -13.359   9.781  1.00  1.01           H  
ATOM   1156 2HD  ARG A  73      35.423 -14.249  10.348  1.00  1.01           H  
ATOM   1157  HE  ARG A  73      36.253 -14.315   8.061  1.00  1.01           H  
ATOM   1158 1HH1 ARG A  73      33.454 -12.184   8.544  1.00  1.01           H  
ATOM   1159 2HH1 ARG A  73      33.801 -11.272   7.092  1.00  1.01           H  
ATOM   1160 1HH2 ARG A  73      36.658 -13.221   6.327  1.00  1.01           H  
ATOM   1161 2HH2 ARG A  73      35.648 -11.857   5.793  1.00  1.01           H  
ATOM   1162  N   GLU A  74      30.203 -16.587   9.937  1.00  1.00           N  
ATOM   1163  CA  GLU A  74      29.510 -16.823  11.194  1.00  1.00           C  
ATOM   1164  C   GLU A  74      29.024 -18.258  11.283  1.00  1.00           C  
ATOM   1165  O   GLU A  74      29.195 -18.907  12.312  1.00  1.00           O  
ATOM   1166  CB  GLU A  74      28.353 -15.837  11.382  1.00  1.00           C  
ATOM   1167  CG  GLU A  74      27.685 -15.903  12.753  1.00  1.00           C  
ATOM   1168  CD  GLU A  74      26.606 -14.865  12.958  1.00  1.00           C  
ATOM   1169  OE1 GLU A  74      26.343 -14.116  12.047  1.00  1.00           O  
ATOM   1170  OE2 GLU A  74      26.053 -14.813  14.033  1.00  1.00           O1-
ATOM   1171  H   GLU A  74      29.767 -16.011   9.230  1.00  1.00           H  
ATOM   1172  HA  GLU A  74      30.218 -16.689  12.001  1.00  1.00           H  
ATOM   1173 1HB  GLU A  74      28.714 -14.818  11.228  1.00  1.00           H  
ATOM   1174 2HB  GLU A  74      27.589 -16.031  10.626  1.00  1.00           H  
ATOM   1175 1HG  GLU A  74      27.256 -16.894  12.884  1.00  1.00           H  
ATOM   1176 2HG  GLU A  74      28.445 -15.762  13.503  1.00  1.00           H  
ATOM   1177  N   LEU A  75      28.446 -18.788  10.205  1.00  0.99           N  
ATOM   1178  CA  LEU A  75      27.973 -20.163  10.268  1.00  0.99           C  
ATOM   1179  C   LEU A  75      29.143 -21.095  10.531  1.00  0.99           C  
ATOM   1180  O   LEU A  75      29.049 -22.013  11.351  1.00  0.99           O  
ATOM   1181  CB  LEU A  75      27.329 -20.565   8.942  1.00  0.99           C  
ATOM   1182  CG  LEU A  75      26.008 -19.941   8.585  1.00  0.99           C  
ATOM   1183  CD1 LEU A  75      25.692 -20.308   7.163  1.00  0.99           C  
ATOM   1184  CD2 LEU A  75      24.938 -20.462   9.514  1.00  0.99           C  
ATOM   1185  H   LEU A  75      28.319 -18.234   9.359  1.00  0.99           H  
ATOM   1186  HA  LEU A  75      27.252 -20.256  11.079  1.00  0.99           H  
ATOM   1187 1HB  LEU A  75      28.027 -20.308   8.140  1.00  0.99           H  
ATOM   1188 2HB  LEU A  75      27.194 -21.645   8.939  1.00  0.99           H  
ATOM   1189  HG  LEU A  75      26.071 -18.857   8.670  1.00  0.99           H  
ATOM   1190 1HD1 LEU A  75      24.748 -19.894   6.865  1.00  0.99           H  
ATOM   1191 2HD1 LEU A  75      26.478 -19.926   6.508  1.00  0.99           H  
ATOM   1192 3HD1 LEU A  75      25.643 -21.373   7.087  1.00  0.99           H  
ATOM   1193 1HD2 LEU A  75      23.988 -20.022   9.254  1.00  0.99           H  
ATOM   1194 2HD2 LEU A  75      24.871 -21.544   9.423  1.00  0.99           H  
ATOM   1195 3HD2 LEU A  75      25.191 -20.200  10.539  1.00  0.99           H  
ATOM   1196  N   ASN A  76      30.276 -20.830   9.877  1.00  0.98           N  
ATOM   1197  CA  ASN A  76      31.442 -21.670  10.068  1.00  0.98           C  
ATOM   1198  C   ASN A  76      31.981 -21.556  11.477  1.00  0.98           C  
ATOM   1199  O   ASN A  76      32.362 -22.562  12.080  1.00  0.98           O  
ATOM   1200  CB  ASN A  76      32.500 -21.324   9.052  1.00  0.98           C  
ATOM   1201  CG  ASN A  76      32.132 -21.813   7.757  1.00  0.98           C  
ATOM   1202  ND2 ASN A  76      32.692 -21.306   6.700  1.00  0.98           N  
ATOM   1203  OD1 ASN A  76      31.297 -22.702   7.714  1.00  0.98           O  
ATOM   1204  H   ASN A  76      30.318 -20.054   9.213  1.00  0.98           H  
ATOM   1205  HA  ASN A  76      31.148 -22.706   9.918  1.00  0.98           H  
ATOM   1206 1HB  ASN A  76      32.613 -20.239   9.000  1.00  0.98           H  
ATOM   1207 2HB  ASN A  76      33.454 -21.761   9.341  1.00  0.98           H  
ATOM   1208 1HD2 ASN A  76      32.424 -21.643   5.773  1.00  0.98           H  
ATOM   1209 2HD2 ASN A  76      33.371 -20.582   6.796  1.00  0.98           H  
ATOM   1210  N   ALA A  77      31.987 -20.341  12.023  1.00  0.98           N  
ATOM   1211  CA  ALA A  77      32.467 -20.114  13.370  1.00  0.98           C  
ATOM   1212  C   ALA A  77      31.615 -20.883  14.367  1.00  0.98           C  
ATOM   1213  O   ALA A  77      32.132 -21.496  15.299  1.00  0.98           O  
ATOM   1214  CB  ALA A  77      32.461 -18.631  13.665  1.00  0.98           C  
ATOM   1215  H   ALA A  77      31.679 -19.535  11.477  1.00  0.98           H  
ATOM   1216  HA  ALA A  77      33.487 -20.492  13.442  1.00  0.98           H  
ATOM   1217 1HB  ALA A  77      32.834 -18.462  14.655  1.00  0.98           H  
ATOM   1218 2HB  ALA A  77      33.093 -18.115  12.942  1.00  0.98           H  
ATOM   1219 3HB  ALA A  77      31.449 -18.261  13.574  1.00  0.98           H  
ATOM   1220  N   ILE A  78      30.304 -20.912  14.126  1.00  0.98           N  
ATOM   1221  CA  ILE A  78      29.407 -21.633  15.005  1.00  0.98           C  
ATOM   1222  C   ILE A  78      29.695 -23.128  14.912  1.00  0.98           C  
ATOM   1223  O   ILE A  78      29.827 -23.797  15.946  1.00  0.98           O  
ATOM   1224  CB  ILE A  78      27.937 -21.334  14.660  1.00  0.98           C  
ATOM   1225  CG1 ILE A  78      27.638 -19.890  14.976  1.00  0.98           C  
ATOM   1226  CG2 ILE A  78      27.032 -22.219  15.442  1.00  0.98           C  
ATOM   1227  CD1 ILE A  78      26.330 -19.412  14.424  1.00  0.98           C  
ATOM   1228  H   ILE A  78      29.922 -20.384  13.340  1.00  0.98           H  
ATOM   1229  HA  ILE A  78      29.587 -21.311  16.027  1.00  0.98           H  
ATOM   1230  HB  ILE A  78      27.773 -21.490  13.592  1.00  0.98           H  
ATOM   1231 1HG1 ILE A  78      27.639 -19.755  16.056  1.00  0.98           H  
ATOM   1232 2HG1 ILE A  78      28.427 -19.285  14.559  1.00  0.98           H  
ATOM   1233 1HG2 ILE A  78      26.001 -22.003  15.188  1.00  0.98           H  
ATOM   1234 2HG2 ILE A  78      27.267 -23.237  15.184  1.00  0.98           H  
ATOM   1235 3HG2 ILE A  78      27.191 -22.053  16.503  1.00  0.98           H  
ATOM   1236 1HD1 ILE A  78      26.190 -18.362  14.680  1.00  0.98           H  
ATOM   1237 2HD1 ILE A  78      26.332 -19.522  13.339  1.00  0.98           H  
ATOM   1238 3HD1 ILE A  78      25.534 -19.991  14.844  1.00  0.98           H  
ATOM   1239  N   PHE A  79      29.856 -23.648  13.691  1.00  0.98           N  
ATOM   1240  CA  PHE A  79      30.150 -25.063  13.536  1.00  0.98           C  
ATOM   1241  C   PHE A  79      31.462 -25.439  14.228  1.00  0.98           C  
ATOM   1242  O   PHE A  79      31.519 -26.461  14.924  1.00  0.98           O  
ATOM   1243  CB  PHE A  79      30.255 -25.436  12.049  1.00  0.98           C  
ATOM   1244  CG  PHE A  79      28.945 -25.641  11.341  1.00  0.98           C  
ATOM   1245  CD1 PHE A  79      28.596 -24.940  10.185  1.00  0.98           C  
ATOM   1246  CD2 PHE A  79      28.073 -26.558  11.826  1.00  0.98           C  
ATOM   1247  CE1 PHE A  79      27.402 -25.193   9.560  1.00  0.98           C  
ATOM   1248  CE2 PHE A  79      26.908 -26.808  11.220  1.00  0.98           C  
ATOM   1249  CZ  PHE A  79      26.566 -26.139  10.086  1.00  0.98           C  
ATOM   1250  H   PHE A  79      29.743 -23.055  12.866  1.00  0.98           H  
ATOM   1251  HA  PHE A  79      29.343 -25.636  13.985  1.00  0.98           H  
ATOM   1252 1HB  PHE A  79      30.806 -24.661  11.522  1.00  0.98           H  
ATOM   1253 2HB  PHE A  79      30.836 -26.358  11.951  1.00  0.98           H  
ATOM   1254  HD1 PHE A  79      29.288 -24.200   9.780  1.00  0.98           H  
ATOM   1255  HD2 PHE A  79      28.336 -27.092  12.712  1.00  0.98           H  
ATOM   1256  HE1 PHE A  79      27.125 -24.655   8.658  1.00  0.98           H  
ATOM   1257  HE2 PHE A  79      26.253 -27.537  11.637  1.00  0.98           H  
ATOM   1258  HZ  PHE A  79      25.637 -26.360   9.619  1.00  0.98           H  
ATOM   1259  N   GLU A  80      32.492 -24.587  14.120  1.00  0.96           N  
ATOM   1260  CA  GLU A  80      33.760 -24.887  14.782  1.00  0.96           C  
ATOM   1261  C   GLU A  80      33.587 -24.931  16.300  1.00  0.96           C  
ATOM   1262  O   GLU A  80      34.028 -25.878  16.957  1.00  0.96           O  
ATOM   1263  CB  GLU A  80      34.856 -23.871  14.408  1.00  0.96           C  
ATOM   1264  CG  GLU A  80      36.232 -24.177  15.059  1.00  0.96           C  
ATOM   1265  CD  GLU A  80      37.378 -23.252  14.651  1.00  0.96           C  
ATOM   1266  OE1 GLU A  80      37.179 -22.373  13.851  1.00  0.96           O  
ATOM   1267  OE2 GLU A  80      38.461 -23.445  15.151  1.00  0.96           O1-
ATOM   1268  H   GLU A  80      32.404 -23.752  13.541  1.00  0.96           H  
ATOM   1269  HA  GLU A  80      34.090 -25.871  14.451  1.00  0.96           H  
ATOM   1270 1HB  GLU A  80      34.981 -23.849  13.322  1.00  0.96           H  
ATOM   1271 2HB  GLU A  80      34.543 -22.871  14.719  1.00  0.96           H  
ATOM   1272 1HG  GLU A  80      36.109 -24.110  16.142  1.00  0.96           H  
ATOM   1273 2HG  GLU A  80      36.506 -25.203  14.822  1.00  0.96           H  
ATOM   1274  N   ASP A  81      32.897 -23.936  16.855  1.00  0.93           N  
ATOM   1275  CA  ASP A  81      32.682 -23.850  18.298  1.00  0.93           C  
ATOM   1276  C   ASP A  81      31.820 -24.984  18.865  1.00  0.93           C  
ATOM   1277  O   ASP A  81      31.946 -25.331  20.042  1.00  0.93           O  
ATOM   1278  CB  ASP A  81      32.157 -22.474  18.666  1.00  0.93           C  
ATOM   1279  CG  ASP A  81      33.280 -21.415  18.586  1.00  0.93           C  
ATOM   1280  OD1 ASP A  81      34.422 -21.806  18.481  1.00  0.93           O  
ATOM   1281  OD2 ASP A  81      32.999 -20.247  18.640  1.00  0.93           O1-
ATOM   1282  H   ASP A  81      32.535 -23.186  16.262  1.00  0.93           H  
ATOM   1283  HA  ASP A  81      33.658 -23.932  18.771  1.00  0.93           H  
ATOM   1284 1HB  ASP A  81      31.356 -22.198  17.976  1.00  0.93           H  
ATOM   1285 2HB  ASP A  81      31.750 -22.496  19.674  1.00  0.93           H  
ATOM   1286  N   ASN A  82      30.998 -25.611  18.018  1.00  0.88           N  
ATOM   1287  CA  ASN A  82      30.189 -26.758  18.428  1.00  0.88           C  
ATOM   1288  C   ASN A  82      30.895 -28.078  18.112  1.00  0.88           C  
ATOM   1289  O   ASN A  82      30.295 -29.146  18.240  1.00  0.88           O  
ATOM   1290  CB  ASN A  82      28.850 -26.775  17.712  1.00  0.88           C  
ATOM   1291  CG  ASN A  82      27.858 -25.744  18.155  1.00  0.88           C  
ATOM   1292  ND2 ASN A  82      27.755 -24.726  17.382  1.00  0.88           N  
ATOM   1293  OD1 ASN A  82      27.185 -25.873  19.194  1.00  0.88           O  
ATOM   1294  H   ASN A  82      30.895 -25.247  17.068  1.00  0.88           H  
ATOM   1295  HA  ASN A  82      30.032 -26.712  19.506  1.00  0.88           H  
ATOM   1296 1HB  ASN A  82      29.041 -26.612  16.648  1.00  0.88           H  
ATOM   1297 2HB  ASN A  82      28.401 -27.759  17.812  1.00  0.88           H  
ATOM   1298 1HD2 ASN A  82      27.121 -23.985  17.569  1.00  0.88           H  
ATOM   1299 2HD2 ASN A  82      28.352 -24.665  16.564  1.00  0.88           H  
ATOM   1300  N   GLU A  83      32.170 -28.005  17.711  1.00  0.83           N  
ATOM   1301  CA  GLU A  83      32.986 -29.160  17.344  1.00  0.83           C  
ATOM   1302  C   GLU A  83      32.341 -30.023  16.260  1.00  0.83           C  
ATOM   1303  O   GLU A  83      32.382 -31.254  16.324  1.00  0.83           O  
ATOM   1304  CB  GLU A  83      33.309 -30.019  18.576  1.00  0.83           C  
ATOM   1305  CG  GLU A  83      34.108 -29.284  19.661  1.00  0.83           C  
ATOM   1306  CD  GLU A  83      34.531 -30.173  20.822  1.00  0.83           C  
ATOM   1307  OE1 GLU A  83      34.170 -31.326  20.835  1.00  0.83           O  
ATOM   1308  OE2 GLU A  83      35.219 -29.687  21.689  1.00  0.83           O1-
ATOM   1309  H   GLU A  83      32.622 -27.096  17.627  1.00  0.83           H  
ATOM   1310  HA  GLU A  83      33.927 -28.780  16.944  1.00  0.83           H  
ATOM   1311 1HB  GLU A  83      32.390 -30.390  19.026  1.00  0.83           H  
ATOM   1312 2HB  GLU A  83      33.891 -30.885  18.267  1.00  0.83           H  
ATOM   1313 1HG  GLU A  83      34.997 -28.850  19.206  1.00  0.83           H  
ATOM   1314 2HG  GLU A  83      33.498 -28.463  20.046  1.00  0.83           H  
ATOM   1315  N   ILE A  84      31.789 -29.370  15.240  1.00  0.78           N  
ATOM   1316  CA  ILE A  84      31.172 -30.060  14.122  1.00  0.78           C  
ATOM   1317  C   ILE A  84      32.037 -29.942  12.883  1.00  0.78           C  
ATOM   1318  O   ILE A  84      32.300 -28.839  12.396  1.00  0.78           O  
ATOM   1319  CB  ILE A  84      29.799 -29.442  13.812  1.00  0.78           C  
ATOM   1320  CG1 ILE A  84      28.885 -29.574  15.011  1.00  0.78           C  
ATOM   1321  CG2 ILE A  84      29.178 -30.083  12.578  1.00  0.78           C  
ATOM   1322  CD1 ILE A  84      27.632 -28.760  14.909  1.00  0.78           C  
ATOM   1323  H   ILE A  84      31.780 -28.350  15.247  1.00  0.78           H  
ATOM   1324  HA  ILE A  84      31.052 -31.111  14.373  1.00  0.78           H  
ATOM   1325  HB  ILE A  84      29.940 -28.381  13.635  1.00  0.78           H  
ATOM   1326 1HG1 ILE A  84      28.612 -30.619  15.120  1.00  0.78           H  
ATOM   1327 2HG1 ILE A  84      29.418 -29.268  15.896  1.00  0.78           H  
ATOM   1328 1HG2 ILE A  84      28.220 -29.616  12.359  1.00  0.78           H  
ATOM   1329 2HG2 ILE A  84      29.845 -29.945  11.740  1.00  0.78           H  
ATOM   1330 3HG2 ILE A  84      29.032 -31.145  12.753  1.00  0.78           H  
ATOM   1331 1HD1 ILE A  84      27.035 -28.918  15.801  1.00  0.78           H  
ATOM   1332 2HD1 ILE A  84      27.888 -27.710  14.831  1.00  0.78           H  
ATOM   1333 3HD1 ILE A  84      27.064 -29.056  14.036  1.00  0.78           H  
ATOM   1334  N   ASP A  85      32.463 -31.069  12.320  1.00  0.73           N  
ATOM   1335  CA  ASP A  85      33.280 -30.958  11.122  1.00  0.73           C  
ATOM   1336  C   ASP A  85      32.389 -30.754   9.926  1.00  0.73           C  
ATOM   1337  O   ASP A  85      32.033 -31.696   9.221  1.00  0.73           O  
ATOM   1338  CB  ASP A  85      34.187 -32.184  10.913  1.00  0.73           C  
ATOM   1339  CG  ASP A  85      35.185 -32.095   9.643  1.00  0.73           C  
ATOM   1340  OD1 ASP A  85      34.998 -31.264   8.746  1.00  0.73           O  
ATOM   1341  OD2 ASP A  85      36.130 -32.854   9.628  1.00  0.73           O1-
ATOM   1342  H   ASP A  85      32.238 -31.966  12.724  1.00  0.73           H  
ATOM   1343  HA  ASP A  85      33.923 -30.082  11.218  1.00  0.73           H  
ATOM   1344 1HB  ASP A  85      34.791 -32.337  11.810  1.00  0.73           H  
ATOM   1345 2HB  ASP A  85      33.564 -33.071  10.794  1.00  0.73           H  
ATOM   1346  N   LEU A  86      32.015 -29.500   9.730  1.00  0.70           N  
ATOM   1347  CA  LEU A  86      31.208 -29.098   8.601  1.00  0.70           C  
ATOM   1348  C   LEU A  86      31.378 -27.617   8.353  1.00  0.70           C  
ATOM   1349  O   LEU A  86      31.116 -26.791   9.227  1.00  0.70           O  
ATOM   1350  CB  LEU A  86      29.736 -29.436   8.812  1.00  0.70           C  
ATOM   1351  CG  LEU A  86      28.807 -29.087   7.651  1.00  0.70           C  
ATOM   1352  CD1 LEU A  86      29.215 -29.909   6.429  1.00  0.70           C  
ATOM   1353  CD2 LEU A  86      27.395 -29.427   8.050  1.00  0.70           C  
ATOM   1354  H   LEU A  86      32.320 -28.817  10.419  1.00  0.70           H  
ATOM   1355  HA  LEU A  86      31.554 -29.635   7.723  1.00  0.70           H  
ATOM   1356 1HB  LEU A  86      29.640 -30.503   9.008  1.00  0.70           H  
ATOM   1357 2HB  LEU A  86      29.379 -28.884   9.681  1.00  0.70           H  
ATOM   1358  HG  LEU A  86      28.884 -28.024   7.399  1.00  0.70           H  
ATOM   1359 1HD1 LEU A  86      28.557 -29.690   5.594  1.00  0.70           H  
ATOM   1360 2HD1 LEU A  86      30.235 -29.663   6.155  1.00  0.70           H  
ATOM   1361 3HD1 LEU A  86      29.151 -30.964   6.670  1.00  0.70           H  
ATOM   1362 1HD2 LEU A  86      26.732 -29.214   7.222  1.00  0.70           H  
ATOM   1363 2HD2 LEU A  86      27.338 -30.488   8.291  1.00  0.70           H  
ATOM   1364 3HD2 LEU A  86      27.109 -28.840   8.917  1.00  0.70           H  
ATOM   1365  N   SER A  87      31.792 -27.279   7.153  1.00  0.69           N  
ATOM   1366  CA  SER A  87      31.953 -25.891   6.783  1.00  0.69           C  
ATOM   1367  C   SER A  87      30.994 -25.503   5.696  1.00  0.69           C  
ATOM   1368  O   SER A  87      30.521 -26.354   4.949  1.00  0.69           O  
ATOM   1369  CB  SER A  87      33.363 -25.638   6.330  1.00  0.69           C  
ATOM   1370  OG  SER A  87      33.677 -26.378   5.167  1.00  0.69           O  
ATOM   1371  H   SER A  87      32.036 -28.019   6.494  1.00  0.69           H  
ATOM   1372  HA  SER A  87      31.751 -25.271   7.656  1.00  0.69           H  
ATOM   1373 1HB  SER A  87      33.501 -24.581   6.144  1.00  0.69           H  
ATOM   1374 2HB  SER A  87      34.028 -25.917   7.137  1.00  0.69           H  
ATOM   1375  HG  SER A  87      34.614 -26.650   5.298  1.00  0.69           H  
ATOM   1376  N   VAL A  88      30.750 -24.218   5.590  1.00  0.70           N  
ATOM   1377  CA  VAL A  88      29.943 -23.646   4.544  1.00  0.70           C  
ATOM   1378  C   VAL A  88      30.826 -22.849   3.611  1.00  0.70           C  
ATOM   1379  O   VAL A  88      31.643 -22.029   4.046  1.00  0.70           O  
ATOM   1380  CB  VAL A  88      28.869 -22.723   5.152  1.00  0.70           C  
ATOM   1381  CG1 VAL A  88      28.026 -22.068   4.051  1.00  0.70           C  
ATOM   1382  CG2 VAL A  88      28.005 -23.540   6.103  1.00  0.70           C  
ATOM   1383  H   VAL A  88      31.132 -23.600   6.286  1.00  0.70           H  
ATOM   1384  HA  VAL A  88      29.462 -24.444   3.985  1.00  0.70           H  
ATOM   1385  HB  VAL A  88      29.361 -21.921   5.708  1.00  0.70           H  
ATOM   1386 1HG1 VAL A  88      27.286 -21.413   4.501  1.00  0.70           H  
ATOM   1387 2HG1 VAL A  88      28.667 -21.484   3.391  1.00  0.70           H  
ATOM   1388 3HG1 VAL A  88      27.526 -22.842   3.476  1.00  0.70           H  
ATOM   1389 1HG2 VAL A  88      27.266 -22.902   6.554  1.00  0.70           H  
ATOM   1390 2HG2 VAL A  88      27.513 -24.341   5.553  1.00  0.70           H  
ATOM   1391 3HG2 VAL A  88      28.636 -23.967   6.883  1.00  0.70           H  
ATOM   1392  N   VAL A  89      30.702 -23.137   2.332  1.00  0.73           N  
ATOM   1393  CA  VAL A  89      31.454 -22.420   1.323  1.00  0.73           C  
ATOM   1394  C   VAL A  89      30.543 -21.822   0.289  1.00  0.73           C  
ATOM   1395  O   VAL A  89      29.796 -22.550  -0.368  1.00  0.73           O  
ATOM   1396  CB  VAL A  89      32.476 -23.345   0.645  1.00  0.73           C  
ATOM   1397  CG1 VAL A  89      33.177 -22.608  -0.459  1.00  0.73           C  
ATOM   1398  CG2 VAL A  89      33.516 -23.775   1.687  1.00  0.73           C  
ATOM   1399  H   VAL A  89      30.039 -23.867   2.062  1.00  0.73           H  
ATOM   1400  HA  VAL A  89      31.999 -21.611   1.802  1.00  0.73           H  
ATOM   1401  HB  VAL A  89      31.965 -24.213   0.224  1.00  0.73           H  
ATOM   1402 1HG1 VAL A  89      33.907 -23.265  -0.930  1.00  0.73           H  
ATOM   1403 2HG1 VAL A  89      32.442 -22.286  -1.197  1.00  0.73           H  
ATOM   1404 3HG1 VAL A  89      33.682 -21.735  -0.048  1.00  0.73           H  
ATOM   1405 1HG2 VAL A  89      34.257 -24.424   1.226  1.00  0.73           H  
ATOM   1406 2HG2 VAL A  89      34.008 -22.884   2.080  1.00  0.73           H  
ATOM   1407 3HG2 VAL A  89      33.042 -24.302   2.506  1.00  0.73           H  
ATOM   1408  N   VAL A  90      30.638 -20.513   0.115  1.00  0.79           N  
ATOM   1409  CA  VAL A  90      29.820 -19.848  -0.867  1.00  0.79           C  
ATOM   1410  C   VAL A  90      30.679 -19.552  -2.083  1.00  0.79           C  
ATOM   1411  O   VAL A  90      31.765 -18.979  -1.981  1.00  0.79           O  
ATOM   1412  CB  VAL A  90      29.215 -18.560  -0.278  1.00  0.79           C  
ATOM   1413  CG1 VAL A  90      28.334 -17.865  -1.310  1.00  0.79           C  
ATOM   1414  CG2 VAL A  90      28.431 -18.899   1.010  1.00  0.79           C  
ATOM   1415  H   VAL A  90      31.249 -19.951   0.709  1.00  0.79           H  
ATOM   1416  HA  VAL A  90      29.025 -20.508  -1.184  1.00  0.79           H  
ATOM   1417  HB  VAL A  90      30.025 -17.873  -0.026  1.00  0.79           H  
ATOM   1418 1HG1 VAL A  90      27.925 -16.948  -0.891  1.00  0.79           H  
ATOM   1419 2HG1 VAL A  90      28.927 -17.622  -2.191  1.00  0.79           H  
ATOM   1420 3HG1 VAL A  90      27.514 -18.527  -1.595  1.00  0.79           H  
ATOM   1421 1HG2 VAL A  90      28.036 -18.000   1.430  1.00  0.79           H  
ATOM   1422 2HG2 VAL A  90      27.631 -19.558   0.793  1.00  0.79           H  
ATOM   1423 3HG2 VAL A  90      29.093 -19.369   1.731  1.00  0.79           H  
ATOM   1424  N   GLN A  91      30.200 -20.010  -3.220  1.00  0.87           N  
ATOM   1425  CA  GLN A  91      30.868 -19.884  -4.507  1.00  0.87           C  
ATOM   1426  C   GLN A  91      30.448 -18.614  -5.218  1.00  0.87           C  
ATOM   1427  O   GLN A  91      29.628 -17.876  -4.700  1.00  0.87           O  
ATOM   1428  CB  GLN A  91      30.604 -21.127  -5.334  1.00  0.87           C  
ATOM   1429  CG  GLN A  91      31.301 -22.378  -4.802  1.00  0.87           C  
ATOM   1430  CD  GLN A  91      32.799 -22.304  -5.002  1.00  0.87           C  
ATOM   1431  NE2 GLN A  91      33.574 -22.397  -3.941  1.00  0.87           N  
ATOM   1432  OE1 GLN A  91      33.244 -22.173  -6.146  1.00  0.87           O  
ATOM   1433  H   GLN A  91      29.292 -20.489  -3.194  1.00  0.87           H  
ATOM   1434  HA  GLN A  91      31.942 -19.823  -4.328  1.00  0.87           H  
ATOM   1435 1HB  GLN A  91      29.533 -21.310  -5.310  1.00  0.87           H  
ATOM   1436 2HB  GLN A  91      30.893 -20.968  -6.366  1.00  0.87           H  
ATOM   1437 1HG  GLN A  91      31.096 -22.464  -3.733  1.00  0.87           H  
ATOM   1438 2HG  GLN A  91      30.960 -23.248  -5.314  1.00  0.87           H  
ATOM   1439 1HE2 GLN A  91      34.570 -22.356  -4.043  1.00  0.87           H  
ATOM   1440 2HE2 GLN A  91      33.173 -22.508  -3.037  1.00  0.87           H  
ATOM   1441  N   GLU A  92      31.060 -18.315  -6.366  1.00  0.95           N  
ATOM   1442  CA  GLU A  92      30.720 -17.095  -7.114  1.00  0.95           C  
ATOM   1443  C   GLU A  92      29.216 -16.926  -7.392  1.00  0.95           C  
ATOM   1444  O   GLU A  92      28.687 -15.833  -7.193  1.00  0.95           O  
ATOM   1445  CB  GLU A  92      31.475 -17.090  -8.449  1.00  0.95           C  
ATOM   1446  CG  GLU A  92      31.196 -15.879  -9.351  1.00  0.95           C  
ATOM   1447  CD  GLU A  92      31.994 -15.893 -10.655  1.00  0.95           C  
ATOM   1448  OE1 GLU A  92      32.987 -16.576 -10.708  1.00  0.95           O  
ATOM   1449  OE2 GLU A  92      31.566 -15.264 -11.619  1.00  0.95           O1-
ATOM   1450  H   GLU A  92      31.757 -18.945  -6.735  1.00  0.95           H  
ATOM   1451  HA  GLU A  92      31.046 -16.239  -6.525  1.00  0.95           H  
ATOM   1452 1HB  GLU A  92      32.548 -17.124  -8.260  1.00  0.95           H  
ATOM   1453 2HB  GLU A  92      31.213 -17.983  -9.014  1.00  0.95           H  
ATOM   1454 1HG  GLU A  92      30.131 -15.866  -9.591  1.00  0.95           H  
ATOM   1455 2HG  GLU A  92      31.424 -14.969  -8.799  1.00  0.95           H  
ATOM   1456  N   ASP A  93      28.567 -18.022  -7.825  1.00  1.01           N  
ATOM   1457  CA  ASP A  93      27.133 -18.158  -8.163  1.00  1.01           C  
ATOM   1458  C   ASP A  93      26.984 -18.672  -9.591  1.00  1.01           C  
ATOM   1459  O   ASP A  93      27.828 -18.351 -10.436  1.00  1.01           O  
ATOM   1460  CB  ASP A  93      26.338 -16.827  -8.167  1.00  1.01           C  
ATOM   1461  CG  ASP A  93      26.769 -15.837  -9.308  1.00  1.01           C  
ATOM   1462  OD1 ASP A  93      27.581 -16.224 -10.141  1.00  1.01           O  
ATOM   1463  OD2 ASP A  93      26.267 -14.726  -9.345  1.00  1.01           O1-
ATOM   1464  H   ASP A  93      29.130 -18.853  -7.922  1.00  1.01           H  
ATOM   1465  HA  ASP A  93      26.694 -18.853  -7.456  1.00  1.01           H  
ATOM   1466 1HB  ASP A  93      25.298 -17.060  -8.349  1.00  1.01           H  
ATOM   1467 2HB  ASP A  93      26.377 -16.338  -7.194  1.00  1.01           H  
ATOM   1468  N   PRO A  94      25.944 -19.462  -9.913  1.00  1.04           N  
ATOM   1469  CA  PRO A  94      25.579 -19.794 -11.254  1.00  1.04           C  
ATOM   1470  C   PRO A  94      24.952 -18.531 -11.776  1.00  1.04           C  
ATOM   1471  O   PRO A  94      24.379 -17.766 -11.004  1.00  1.04           O  
ATOM   1472  CB  PRO A  94      24.583 -20.934 -11.083  1.00  1.04           C  
ATOM   1473  CG  PRO A  94      23.950 -20.658  -9.757  1.00  1.04           C  
ATOM   1474  CD  PRO A  94      25.064 -20.054  -8.910  1.00  1.04           C  
ATOM   1475  HA  PRO A  94      26.468 -20.083 -11.832  1.00  1.04           H  
ATOM   1476 1HB  PRO A  94      23.861 -20.933 -11.906  1.00  1.04           H  
ATOM   1477 2HB  PRO A  94      25.105 -21.901 -11.112  1.00  1.04           H  
ATOM   1478 1HG  PRO A  94      23.110 -19.970  -9.900  1.00  1.04           H  
ATOM   1479 2HG  PRO A  94      23.537 -21.582  -9.331  1.00  1.04           H  
ATOM   1480 1HD  PRO A  94      24.638 -19.298  -8.248  1.00  1.04           H  
ATOM   1481 2HD  PRO A  94      25.577 -20.845  -8.382  1.00  1.04           H  
ATOM   1482  N   LYS A  95      24.959 -18.342 -13.073  1.00  1.03           N  
ATOM   1483  CA  LYS A  95      24.306 -17.168 -13.628  1.00  1.03           C  
ATOM   1484  C   LYS A  95      22.802 -17.437 -13.845  1.00  1.03           C  
ATOM   1485  O   LYS A  95      21.996 -16.504 -14.030  1.00  1.03           O  
ATOM   1486  CB  LYS A  95      25.065 -16.768 -14.884  1.00  1.03           C  
ATOM   1487  CG  LYS A  95      26.547 -16.398 -14.612  1.00  1.03           C  
ATOM   1488  CD  LYS A  95      26.659 -15.150 -13.715  1.00  1.03           C  
ATOM   1489  CE  LYS A  95      28.126 -14.727 -13.453  1.00  1.03           C  
ATOM   1490  NZ  LYS A  95      28.795 -15.624 -12.465  1.00  1.03           N1+
ATOM   1491  H   LYS A  95      25.446 -18.985 -13.680  1.00  1.03           H  
ATOM   1492  HA  LYS A  95      24.395 -16.351 -12.910  1.00  1.03           H  
ATOM   1493 1HB  LYS A  95      25.043 -17.582 -15.604  1.00  1.03           H  
ATOM   1494 2HB  LYS A  95      24.607 -15.926 -15.321  1.00  1.03           H  
ATOM   1495 1HG  LYS A  95      27.048 -17.235 -14.120  1.00  1.03           H  
ATOM   1496 2HG  LYS A  95      27.049 -16.198 -15.558  1.00  1.03           H  
ATOM   1497 1HD  LYS A  95      26.126 -14.320 -14.175  1.00  1.03           H  
ATOM   1498 2HD  LYS A  95      26.196 -15.363 -12.741  1.00  1.03           H  
ATOM   1499 1HE  LYS A  95      28.681 -14.755 -14.387  1.00  1.03           H  
ATOM   1500 2HE  LYS A  95      28.138 -13.709 -13.063  1.00  1.03           H  
ATOM   1501 1HZ  LYS A  95      29.769 -15.347 -12.263  1.00  1.03           H  
ATOM   1502 2HZ  LYS A  95      28.280 -15.597 -11.579  1.00  1.03           H  
ATOM   1503 3HZ  LYS A  95      28.799 -16.570 -12.788  1.00  1.03           H  
ATOM   1504  N   TYR A  96      22.469 -18.738 -13.761  1.00  0.98           N  
ATOM   1505  CA  TYR A  96      21.133 -19.312 -13.884  1.00  0.98           C  
ATOM   1506  C   TYR A  96      20.846 -20.288 -12.732  1.00  0.98           C  
ATOM   1507  O   TYR A  96      21.452 -21.362 -12.613  1.00  0.98           O  
ATOM   1508  CB  TYR A  96      20.972 -19.967 -15.269  1.00  0.98           C  
ATOM   1509  CG  TYR A  96      19.678 -20.779 -15.510  1.00  0.98           C  
ATOM   1510  CD1 TYR A  96      18.514 -20.535 -14.801  1.00  0.98           C  
ATOM   1511  CD2 TYR A  96      19.679 -21.768 -16.488  1.00  0.98           C  
ATOM   1512  CE1 TYR A  96      17.387 -21.287 -15.032  1.00  0.98           C  
ATOM   1513  CE2 TYR A  96      18.546 -22.510 -16.724  1.00  0.98           C  
ATOM   1514  CZ  TYR A  96      17.411 -22.279 -15.993  1.00  0.98           C  
ATOM   1515  OH  TYR A  96      16.297 -23.045 -16.215  1.00  0.98           O  
ATOM   1516  H   TYR A  96      23.227 -19.375 -13.590  1.00  0.98           H  
ATOM   1517  HA  TYR A  96      20.420 -18.506 -13.814  1.00  0.98           H  
ATOM   1518 1HB  TYR A  96      21.012 -19.180 -16.025  1.00  0.98           H  
ATOM   1519 2HB  TYR A  96      21.819 -20.624 -15.452  1.00  0.98           H  
ATOM   1520  HD1 TYR A  96      18.488 -19.765 -14.054  1.00  0.98           H  
ATOM   1521  HD2 TYR A  96      20.584 -21.957 -17.068  1.00  0.98           H  
ATOM   1522  HE1 TYR A  96      16.485 -21.098 -14.461  1.00  0.98           H  
ATOM   1523  HE2 TYR A  96      18.554 -23.288 -17.486  1.00  0.98           H  
ATOM   1524  HH  TYR A  96      15.553 -22.685 -15.721  1.00  0.98           H  
ATOM   1525  N   TYR A  97      19.872 -19.937 -11.898  1.00  0.91           N  
ATOM   1526  CA  TYR A  97      19.551 -20.721 -10.713  1.00  0.91           C  
ATOM   1527  C   TYR A  97      18.582 -21.864 -10.997  1.00  0.91           C  
ATOM   1528  O   TYR A  97      17.380 -21.810 -10.681  1.00  0.91           O  
ATOM   1529  CB  TYR A  97      19.043 -19.797  -9.616  1.00  0.91           C  
ATOM   1530  CG  TYR A  97      20.119 -18.852  -9.132  1.00  0.91           C  
ATOM   1531  CD1 TYR A  97      20.266 -17.631  -9.746  1.00  0.91           C  
ATOM   1532  CD2 TYR A  97      20.960 -19.198  -8.076  1.00  0.91           C  
ATOM   1533  CE1 TYR A  97      21.230 -16.772  -9.332  1.00  0.91           C  
ATOM   1534  CE2 TYR A  97      21.925 -18.309  -7.654  1.00  0.91           C  
ATOM   1535  CZ  TYR A  97      22.054 -17.098  -8.283  1.00  0.91           C  
ATOM   1536  OH  TYR A  97      22.999 -16.198  -7.882  1.00  0.91           O  
ATOM   1537  H   TYR A  97      19.382 -19.064 -12.076  1.00  0.91           H  
ATOM   1538  HA  TYR A  97      20.476 -21.171 -10.352  1.00  0.91           H  
ATOM   1539 1HB  TYR A  97      18.208 -19.209  -9.965  1.00  0.91           H  
ATOM   1540 2HB  TYR A  97      18.700 -20.390  -8.774  1.00  0.91           H  
ATOM   1541  HD1 TYR A  97      19.620 -17.350 -10.569  1.00  0.91           H  
ATOM   1542  HD2 TYR A  97      20.861 -20.161  -7.577  1.00  0.91           H  
ATOM   1543  HE1 TYR A  97      21.344 -15.826  -9.831  1.00  0.91           H  
ATOM   1544  HE2 TYR A  97      22.580 -18.571  -6.824  1.00  0.91           H  
ATOM   1545  HH  TYR A  97      22.912 -15.395  -8.415  1.00  0.91           H  
ATOM   1546  N   LYS A  98      19.151 -22.909 -11.588  1.00  0.84           N  
ATOM   1547  CA  LYS A  98      18.442 -24.129 -11.980  1.00  0.84           C  
ATOM   1548  C   LYS A  98      17.874 -24.824 -10.748  1.00  0.84           C  
ATOM   1549  O   LYS A  98      18.476 -24.769  -9.683  1.00  0.84           O  
ATOM   1550  CB  LYS A  98      19.394 -25.077 -12.701  1.00  0.84           C  
ATOM   1551  CG  LYS A  98      19.863 -24.582 -14.052  1.00  0.84           C  
ATOM   1552  CD  LYS A  98      20.814 -25.574 -14.708  1.00  0.84           C  
ATOM   1553  CE  LYS A  98      21.304 -25.076 -16.059  1.00  0.84           C  
ATOM   1554  NZ  LYS A  98      22.263 -26.033 -16.685  1.00  0.84           N1+
ATOM   1555  H   LYS A  98      20.141 -22.800 -11.823  1.00  0.84           H  
ATOM   1556  HA  LYS A  98      17.623 -23.868 -12.644  1.00  0.84           H  
ATOM   1557 1HB  LYS A  98      20.278 -25.234 -12.088  1.00  0.84           H  
ATOM   1558 2HB  LYS A  98      18.910 -26.046 -12.836  1.00  0.84           H  
ATOM   1559 1HG  LYS A  98      18.997 -24.456 -14.689  1.00  0.84           H  
ATOM   1560 2HG  LYS A  98      20.360 -23.615 -13.939  1.00  0.84           H  
ATOM   1561 1HD  LYS A  98      21.674 -25.728 -14.056  1.00  0.84           H  
ATOM   1562 2HD  LYS A  98      20.306 -26.528 -14.846  1.00  0.84           H  
ATOM   1563 1HE  LYS A  98      20.451 -24.948 -16.722  1.00  0.84           H  
ATOM   1564 2HE  LYS A  98      21.798 -24.113 -15.927  1.00  0.84           H  
ATOM   1565 1HZ  LYS A  98      22.566 -25.672 -17.578  1.00  0.84           H  
ATOM   1566 2HZ  LYS A  98      23.064 -26.152 -16.081  1.00  0.84           H  
ATOM   1567 3HZ  LYS A  98      21.809 -26.926 -16.820  1.00  0.84           H  
ATOM   1568  N   ARG A  99      16.735 -25.486 -10.878  1.00  0.78           N  
ATOM   1569  CA  ARG A  99      16.156 -26.177  -9.728  1.00  0.78           C  
ATOM   1570  C   ARG A  99      16.919 -27.434  -9.341  1.00  0.78           C  
ATOM   1571  O   ARG A  99      17.740 -27.937 -10.110  1.00  0.78           O  
ATOM   1572  CB  ARG A  99      14.685 -26.508  -9.949  1.00  0.78           C  
ATOM   1573  CG  ARG A  99      14.382 -27.534 -11.011  1.00  0.78           C  
ATOM   1574  CD  ARG A  99      12.916 -27.818 -11.075  1.00  0.78           C  
ATOM   1575  NE  ARG A  99      12.577 -28.745 -12.153  1.00  0.78           N  
ATOM   1576  CZ  ARG A  99      12.588 -30.091 -12.048  1.00  0.78           C  
ATOM   1577  NH1 ARG A  99      12.920 -30.664 -10.912  1.00  0.78           N1+
ATOM   1578  NH2 ARG A  99      12.262 -30.837 -13.090  1.00  0.78           N  
ATOM   1579  H   ARG A  99      16.254 -25.503 -11.765  1.00  0.78           H  
ATOM   1580  HA  ARG A  99      16.210 -25.501  -8.893  1.00  0.78           H  
ATOM   1581 1HB  ARG A  99      14.261 -26.879  -9.019  1.00  0.78           H  
ATOM   1582 2HB  ARG A  99      14.144 -25.596 -10.205  1.00  0.78           H  
ATOM   1583 1HG  ARG A  99      14.708 -27.167 -11.983  1.00  0.78           H  
ATOM   1584 2HG  ARG A  99      14.906 -28.462 -10.773  1.00  0.78           H  
ATOM   1585 1HD  ARG A  99      12.591 -28.256 -10.130  1.00  0.78           H  
ATOM   1586 2HD  ARG A  99      12.377 -26.884 -11.243  1.00  0.78           H  
ATOM   1587  HE  ARG A  99      12.315 -28.349 -13.045  1.00  0.78           H  
ATOM   1588 1HH1 ARG A  99      13.170 -30.096 -10.116  1.00  0.78           H  
ATOM   1589 2HH1 ARG A  99      12.926 -31.670 -10.838  1.00  0.78           H  
ATOM   1590 1HH2 ARG A  99      12.006 -30.399 -13.965  1.00  0.78           H  
ATOM   1591 2HH2 ARG A  99      12.270 -31.843 -13.013  1.00  0.78           H  
ATOM   1592  N   ALA A 100      16.642 -27.931  -8.138  1.00  0.74           N  
ATOM   1593  CA  ALA A 100      17.250 -29.155  -7.618  1.00  0.74           C  
ATOM   1594  C   ALA A 100      16.169 -29.896  -6.809  1.00  0.74           C  
ATOM   1595  O   ALA A 100      15.253 -29.245  -6.297  1.00  0.74           O  
ATOM   1596  CB  ALA A 100      18.474 -28.821  -6.756  1.00  0.74           C  
ATOM   1597  H   ALA A 100      15.975 -27.436  -7.566  1.00  0.74           H  
ATOM   1598  HA  ALA A 100      17.559 -29.759  -8.465  1.00  0.74           H  
ATOM   1599 1HB  ALA A 100      18.943 -29.710  -6.377  1.00  0.74           H  
ATOM   1600 2HB  ALA A 100      19.199 -28.275  -7.354  1.00  0.74           H  
ATOM   1601 3HB  ALA A 100      18.179 -28.220  -5.919  1.00  0.74           H  
ATOM   1602  N   PRO A 101      16.214 -31.241  -6.725  1.00  0.71           N  
ATOM   1603  CA  PRO A 101      15.255 -32.113  -6.050  1.00  0.71           C  
ATOM   1604  C   PRO A 101      15.157 -32.118  -4.520  1.00  0.71           C  
ATOM   1605  O   PRO A 101      14.161 -32.619  -3.997  1.00  0.71           O  
ATOM   1606  CB  PRO A 101      15.703 -33.501  -6.523  1.00  0.71           C  
ATOM   1607  CG  PRO A 101      17.160 -33.361  -6.852  1.00  0.71           C  
ATOM   1608  CD  PRO A 101      17.303 -31.980  -7.405  1.00  0.71           C  
ATOM   1609  HA  PRO A 101      14.261 -31.895  -6.467  1.00  0.71           H  
ATOM   1610 1HB  PRO A 101      15.527 -34.236  -5.721  1.00  0.71           H  
ATOM   1611 2HB  PRO A 101      15.097 -33.818  -7.384  1.00  0.71           H  
ATOM   1612 1HG  PRO A 101      17.776 -33.513  -5.946  1.00  0.71           H  
ATOM   1613 2HG  PRO A 101      17.461 -34.138  -7.570  1.00  0.71           H  
ATOM   1614 1HD  PRO A 101      18.283 -31.625  -7.119  1.00  0.71           H  
ATOM   1615 2HD  PRO A 101      17.158 -31.991  -8.494  1.00  0.71           H  
ATOM   1616  N   ARG A 102      16.137 -31.599  -3.780  1.00  0.71           N  
ATOM   1617  CA  ARG A 102      16.026 -31.713  -2.326  1.00  0.71           C  
ATOM   1618  C   ARG A 102      15.633 -30.387  -1.687  1.00  0.71           C  
ATOM   1619  O   ARG A 102      15.667 -29.335  -2.338  1.00  0.71           O  
ATOM   1620  CB  ARG A 102      17.327 -32.249  -1.748  1.00  0.71           C  
ATOM   1621  CG  ARG A 102      17.676 -33.661  -2.227  1.00  0.71           C  
ATOM   1622  CD  ARG A 102      18.980 -34.129  -1.705  1.00  0.71           C  
ATOM   1623  NE  ARG A 102      19.359 -35.415  -2.253  1.00  0.71           N  
ATOM   1624  CZ  ARG A 102      19.109 -36.614  -1.683  1.00  0.71           C  
ATOM   1625  NH1 ARG A 102      18.484 -36.688  -0.521  1.00  0.71           N1+
ATOM   1626  NH2 ARG A 102      19.498 -37.724  -2.287  1.00  0.71           N  
ATOM   1627  H   ARG A 102      16.980 -31.166  -4.165  1.00  0.71           H  
ATOM   1628  HA  ARG A 102      15.251 -32.439  -2.090  1.00  0.71           H  
ATOM   1629 1HB  ARG A 102      18.148 -31.597  -2.006  1.00  0.71           H  
ATOM   1630 2HB  ARG A 102      17.258 -32.271  -0.664  1.00  0.71           H  
ATOM   1631 1HG  ARG A 102      16.904 -34.357  -1.906  1.00  0.71           H  
ATOM   1632 2HG  ARG A 102      17.738 -33.663  -3.318  1.00  0.71           H  
ATOM   1633 1HD  ARG A 102      19.754 -33.407  -1.957  1.00  0.71           H  
ATOM   1634 2HD  ARG A 102      18.919 -34.238  -0.630  1.00  0.71           H  
ATOM   1635  HE  ARG A 102      19.829 -35.400  -3.169  1.00  0.71           H  
ATOM   1636 1HH1 ARG A 102      18.185 -35.848  -0.049  1.00  0.71           H  
ATOM   1637 2HH1 ARG A 102      18.308 -37.588  -0.098  1.00  0.71           H  
ATOM   1638 1HH2 ARG A 102      19.985 -37.681  -3.176  1.00  0.71           H  
ATOM   1639 2HH2 ARG A 102      19.316 -38.615  -1.858  1.00  0.71           H  
ATOM   1640  N   ARG A 103      15.223 -30.431  -0.423  1.00  0.73           N  
ATOM   1641  CA  ARG A 103      14.880 -29.206   0.291  1.00  0.73           C  
ATOM   1642  C   ARG A 103      15.485 -29.242   1.681  1.00  0.73           C  
ATOM   1643  O   ARG A 103      15.587 -30.310   2.289  1.00  0.73           O  
ATOM   1644  CB  ARG A 103      13.359 -29.039   0.418  1.00  0.73           C  
ATOM   1645  CG  ARG A 103      12.613 -28.895  -0.900  1.00  0.73           C  
ATOM   1646  CD  ARG A 103      12.929 -27.611  -1.537  1.00  0.73           C  
ATOM   1647  NE  ARG A 103      12.190 -27.386  -2.772  1.00  0.73           N  
ATOM   1648  CZ  ARG A 103      12.599 -27.840  -3.974  1.00  0.73           C  
ATOM   1649  NH1 ARG A 103      13.698 -28.555  -4.062  1.00  0.73           N1+
ATOM   1650  NH2 ARG A 103      11.904 -27.565  -5.058  1.00  0.73           N  
ATOM   1651  H   ARG A 103      15.175 -31.316   0.059  1.00  0.73           H  
ATOM   1652  HA  ARG A 103      15.281 -28.349  -0.245  1.00  0.73           H  
ATOM   1653 1HB  ARG A 103      12.941 -29.893   0.946  1.00  0.73           H  
ATOM   1654 2HB  ARG A 103      13.145 -28.149   1.020  1.00  0.73           H  
ATOM   1655 1HG  ARG A 103      12.862 -29.700  -1.588  1.00  0.73           H  
ATOM   1656 2HG  ARG A 103      11.553 -28.914  -0.696  1.00  0.73           H  
ATOM   1657 1HD  ARG A 103      12.706 -26.792  -0.853  1.00  0.73           H  
ATOM   1658 2HD  ARG A 103      13.982 -27.599  -1.767  1.00  0.73           H  
ATOM   1659  HE  ARG A 103      11.357 -26.828  -2.739  1.00  0.73           H  
ATOM   1660 1HH1 ARG A 103      14.246 -28.759  -3.225  1.00  0.73           H  
ATOM   1661 2HH1 ARG A 103      14.042 -28.900  -4.966  1.00  0.73           H  
ATOM   1662 1HH2 ARG A 103      11.065 -26.974  -5.000  1.00  0.73           H  
ATOM   1663 2HH2 ARG A 103      12.211 -27.905  -5.952  1.00  0.73           H  
ATOM   1664  N   LEU A 104      15.861 -28.082   2.203  1.00  0.78           N  
ATOM   1665  CA  LEU A 104      16.314 -28.048   3.581  1.00  0.78           C  
ATOM   1666  C   LEU A 104      15.025 -28.048   4.374  1.00  0.78           C  
ATOM   1667  O   LEU A 104      14.063 -27.416   3.946  1.00  0.78           O  
ATOM   1668  CB  LEU A 104      17.085 -26.763   3.903  1.00  0.78           C  
ATOM   1669  CG  LEU A 104      18.352 -26.451   3.077  1.00  0.78           C  
ATOM   1670  CD1 LEU A 104      18.918 -25.054   3.490  1.00  0.78           C  
ATOM   1671  CD2 LEU A 104      19.368 -27.507   3.298  1.00  0.78           C  
ATOM   1672  H   LEU A 104      15.806 -27.228   1.657  1.00  0.78           H  
ATOM   1673  HA  LEU A 104      16.903 -28.935   3.817  1.00  0.78           H  
ATOM   1674 1HB  LEU A 104      16.415 -25.930   3.856  1.00  0.78           H  
ATOM   1675 2HB  LEU A 104      17.406 -26.851   4.918  1.00  0.78           H  
ATOM   1676  HG  LEU A 104      18.088 -26.426   2.027  1.00  0.78           H  
ATOM   1677 1HD1 LEU A 104      19.805 -24.827   2.900  1.00  0.78           H  
ATOM   1678 2HD1 LEU A 104      18.163 -24.286   3.315  1.00  0.78           H  
ATOM   1679 3HD1 LEU A 104      19.182 -25.064   4.546  1.00  0.78           H  
ATOM   1680 1HD2 LEU A 104      20.247 -27.299   2.702  1.00  0.78           H  
ATOM   1681 2HD2 LEU A 104      19.629 -27.516   4.349  1.00  0.78           H  
ATOM   1682 3HD2 LEU A 104      18.955 -28.467   3.007  1.00  0.78           H  
ATOM   1683  N   LYS A 105      14.973 -28.733   5.503  1.00  0.85           N  
ATOM   1684  CA  LYS A 105      13.737 -28.688   6.276  1.00  0.85           C  
ATOM   1685  C   LYS A 105      13.842 -27.764   7.461  1.00  0.85           C  
ATOM   1686  O   LYS A 105      14.875 -27.698   8.123  1.00  0.85           O  
ATOM   1687  CB  LYS A 105      13.331 -30.086   6.727  1.00  0.85           C  
ATOM   1688  CG  LYS A 105      13.064 -31.067   5.578  1.00  0.85           C  
ATOM   1689  CD  LYS A 105      11.780 -30.696   4.806  1.00  0.85           C  
ATOM   1690  CE  LYS A 105      10.532 -30.999   5.656  1.00  0.85           C  
ATOM   1691  NZ  LYS A 105       9.241 -30.814   4.905  1.00  0.85           N1+
ATOM   1692  H   LYS A 105      15.770 -29.262   5.824  1.00  0.85           H  
ATOM   1693  HA  LYS A 105      12.940 -28.303   5.639  1.00  0.85           H  
ATOM   1694 1HB  LYS A 105      14.117 -30.506   7.353  1.00  0.85           H  
ATOM   1695 2HB  LYS A 105      12.430 -30.018   7.340  1.00  0.85           H  
ATOM   1696 1HG  LYS A 105      13.908 -31.051   4.881  1.00  0.85           H  
ATOM   1697 2HG  LYS A 105      12.964 -32.074   5.975  1.00  0.85           H  
ATOM   1698 1HD  LYS A 105      11.796 -29.629   4.558  1.00  0.85           H  
ATOM   1699 2HD  LYS A 105      11.729 -31.266   3.878  1.00  0.85           H  
ATOM   1700 1HE  LYS A 105      10.591 -32.032   5.997  1.00  0.85           H  
ATOM   1701 2HE  LYS A 105      10.529 -30.340   6.525  1.00  0.85           H  
ATOM   1702 1HZ  LYS A 105       8.471 -31.039   5.512  1.00  0.85           H  
ATOM   1703 2HZ  LYS A 105       9.112 -29.842   4.570  1.00  0.85           H  
ATOM   1704 3HZ  LYS A 105       9.226 -31.431   4.110  1.00  0.85           H  
ATOM   1705  N   LYS A 106      12.744 -27.087   7.750  1.00  0.95           N  
ATOM   1706  CA  LYS A 106      12.643 -26.244   8.922  1.00  0.95           C  
ATOM   1707  C   LYS A 106      12.780 -27.088  10.177  1.00  0.95           C  
ATOM   1708  O   LYS A 106      12.077 -28.090  10.319  1.00  0.95           O  
ATOM   1709  CB  LYS A 106      11.291 -25.542   8.912  1.00  0.95           C  
ATOM   1710  CG  LYS A 106      11.057 -24.545  10.010  1.00  0.95           C  
ATOM   1711  CD  LYS A 106       9.680 -23.952   9.828  1.00  0.95           C  
ATOM   1712  CE  LYS A 106       9.314 -22.944  10.879  1.00  0.95           C  
ATOM   1713  NZ  LYS A 106       7.916 -22.462  10.676  1.00  0.95           N1+
ATOM   1714  H   LYS A 106      11.947 -27.162   7.133  1.00  0.95           H  
ATOM   1715  HA  LYS A 106      13.450 -25.511   8.908  1.00  0.95           H  
ATOM   1716 1HB  LYS A 106      11.165 -25.014   7.960  1.00  0.95           H  
ATOM   1717 2HB  LYS A 106      10.500 -26.287   8.972  1.00  0.95           H  
ATOM   1718 1HG  LYS A 106      11.127 -25.031  10.985  1.00  0.95           H  
ATOM   1719 2HG  LYS A 106      11.803 -23.753   9.952  1.00  0.95           H  
ATOM   1720 1HD  LYS A 106       9.621 -23.477   8.843  1.00  0.95           H  
ATOM   1721 2HD  LYS A 106       8.946 -24.754   9.862  1.00  0.95           H  
ATOM   1722 1HE  LYS A 106       9.398 -23.399  11.864  1.00  0.95           H  
ATOM   1723 2HE  LYS A 106       9.994 -22.093  10.820  1.00  0.95           H  
ATOM   1724 1HZ  LYS A 106       7.675 -21.787  11.384  1.00  0.95           H  
ATOM   1725 2HZ  LYS A 106       7.838 -22.041   9.761  1.00  0.95           H  
ATOM   1726 3HZ  LYS A 106       7.269 -23.262  10.724  1.00  0.95           H  
ATOM   1727  N   LEU A 107      13.661 -26.689  11.081  1.00  1.05           N  
ATOM   1728  CA  LEU A 107      13.850 -27.431  12.319  1.00  1.05           C  
ATOM   1729  C   LEU A 107      13.414 -26.626  13.525  1.00  1.05           C  
ATOM   1730  O   LEU A 107      13.458 -25.398  13.509  1.00  1.05           O  
ATOM   1731  CB  LEU A 107      15.308 -27.845  12.493  1.00  1.05           C  
ATOM   1732  CG  LEU A 107      15.893 -28.682  11.372  1.00  1.05           C  
ATOM   1733  CD1 LEU A 107      17.312 -28.911  11.679  1.00  1.05           C  
ATOM   1734  CD2 LEU A 107      15.148 -29.983  11.227  1.00  1.05           C  
ATOM   1735  H   LEU A 107      14.215 -25.864  10.900  1.00  1.05           H  
ATOM   1736  HA  LEU A 107      13.241 -28.333  12.278  1.00  1.05           H  
ATOM   1737 1HB  LEU A 107      15.919 -26.943  12.590  1.00  1.05           H  
ATOM   1738 2HB  LEU A 107      15.401 -28.420  13.412  1.00  1.05           H  
ATOM   1739  HG  LEU A 107      15.828 -28.139  10.438  1.00  1.05           H  
ATOM   1740 1HD1 LEU A 107      17.757 -29.482  10.888  1.00  1.05           H  
ATOM   1741 2HD1 LEU A 107      17.805 -27.952  11.767  1.00  1.05           H  
ATOM   1742 3HD1 LEU A 107      17.399 -29.457  12.616  1.00  1.05           H  
ATOM   1743 1HD2 LEU A 107      15.587 -30.562  10.419  1.00  1.05           H  
ATOM   1744 2HD2 LEU A 107      15.214 -30.545  12.158  1.00  1.05           H  
ATOM   1745 3HD2 LEU A 107      14.101 -29.782  10.997  1.00  1.05           H  
ATOM   1746  N   GLU A 108      13.027 -27.332  14.583  1.00  1.13           N  
ATOM   1747  CA  GLU A 108      12.689 -26.705  15.858  1.00  1.13           C  
ATOM   1748  C   GLU A 108      13.932 -26.557  16.742  1.00  1.13           C  
ATOM   1749  O   GLU A 108      13.882 -25.952  17.813  1.00  1.13           O  
ATOM   1750  CB  GLU A 108      11.636 -27.542  16.585  1.00  1.13           C  
ATOM   1751  CG  GLU A 108      10.288 -27.628  15.866  1.00  1.13           C  
ATOM   1752  CD  GLU A 108       9.274 -28.500  16.587  1.00  1.13           C  
ATOM   1753  OE1 GLU A 108       9.602 -29.041  17.617  1.00  1.13           O  
ATOM   1754  OE2 GLU A 108       8.174 -28.620  16.100  1.00  1.13           O1-
ATOM   1755  H   GLU A 108      12.983 -28.339  14.512  1.00  1.13           H  
ATOM   1756  HA  GLU A 108      12.286 -25.710  15.665  1.00  1.13           H  
ATOM   1757 1HB  GLU A 108      12.013 -28.558  16.722  1.00  1.13           H  
ATOM   1758 2HB  GLU A 108      11.461 -27.123  17.575  1.00  1.13           H  
ATOM   1759 1HG  GLU A 108       9.879 -26.624  15.768  1.00  1.13           H  
ATOM   1760 2HG  GLU A 108      10.451 -28.022  14.862  1.00  1.13           H  
ATOM   1761  N   ASP A 109      15.034 -27.142  16.280  1.00  1.19           N  
ATOM   1762  CA  ASP A 109      16.300 -27.158  16.994  1.00  1.19           C  
ATOM   1763  C   ASP A 109      17.264 -26.081  16.506  1.00  1.19           C  
ATOM   1764  O   ASP A 109      17.204 -25.648  15.354  1.00  1.19           O  
ATOM   1765  CB  ASP A 109      16.983 -28.514  16.819  1.00  1.19           C  
ATOM   1766  CG  ASP A 109      16.247 -29.682  17.444  1.00  1.19           C  
ATOM   1767  OD1 ASP A 109      15.760 -29.560  18.538  1.00  1.19           O  
ATOM   1768  OD2 ASP A 109      16.180 -30.704  16.796  1.00  1.19           O1-
ATOM   1769  H   ASP A 109      14.978 -27.596  15.385  1.00  1.19           H  
ATOM   1770  HA  ASP A 109      16.103 -26.986  18.053  1.00  1.19           H  
ATOM   1771 1HB  ASP A 109      17.089 -28.716  15.756  1.00  1.19           H  
ATOM   1772 2HB  ASP A 109      17.989 -28.465  17.246  1.00  1.19           H  
ATOM   1773  N   GLU A 110      18.195 -25.718  17.381  1.00  1.26           N  
ATOM   1774  CA  GLU A 110      19.288 -24.796  17.083  1.00  1.26           C  
ATOM   1775  C   GLU A 110      20.571 -25.420  17.633  1.00  1.26           C  
ATOM   1776  O   GLU A 110      20.499 -26.247  18.541  1.00  1.26           O  
ATOM   1777  CB  GLU A 110      19.034 -23.413  17.713  1.00  1.26           C  
ATOM   1778  CG  GLU A 110      17.751 -22.703  17.249  1.00  1.26           C  
ATOM   1779  CD  GLU A 110      17.612 -21.289  17.784  1.00  1.26           C  
ATOM   1780  OE1 GLU A 110      18.498 -20.837  18.470  1.00  1.26           O  
ATOM   1781  OE2 GLU A 110      16.619 -20.662  17.495  1.00  1.26           O1-
ATOM   1782  H   GLU A 110      18.146 -26.111  18.311  1.00  1.26           H  
ATOM   1783  HA  GLU A 110      19.393 -24.690  16.006  1.00  1.26           H  
ATOM   1784 1HB  GLU A 110      18.998 -23.508  18.796  1.00  1.26           H  
ATOM   1785 2HB  GLU A 110      19.855 -22.755  17.475  1.00  1.26           H  
ATOM   1786 1HG  GLU A 110      17.727 -22.674  16.168  1.00  1.26           H  
ATOM   1787 2HG  GLU A 110      16.894 -23.287  17.580  1.00  1.26           H  
ATOM   1788  N   LEU A 111      21.740 -25.053  17.108  1.00  1.36           N  
ATOM   1789  CA  LEU A 111      22.976 -25.592  17.681  1.00  1.36           C  
ATOM   1790  C   LEU A 111      23.193 -25.059  19.098  1.00  1.36           C  
ATOM   1791  O   LEU A 111      22.782 -23.946  19.419  1.00  1.36           O  
ATOM   1792  CB  LEU A 111      24.193 -25.280  16.819  1.00  1.36           C  
ATOM   1793  CG  LEU A 111      24.212 -25.920  15.433  1.00  1.36           C  
ATOM   1794  CD1 LEU A 111      25.431 -25.499  14.706  1.00  1.36           C  
ATOM   1795  CD2 LEU A 111      24.181 -27.390  15.555  1.00  1.36           C  
ATOM   1796  H   LEU A 111      21.781 -24.392  16.329  1.00  1.36           H  
ATOM   1797  HA  LEU A 111      22.880 -26.674  17.742  1.00  1.36           H  
ATOM   1798 1HB  LEU A 111      24.258 -24.207  16.678  1.00  1.36           H  
ATOM   1799 2HB  LEU A 111      25.073 -25.610  17.348  1.00  1.36           H  
ATOM   1800  HG  LEU A 111      23.351 -25.575  14.872  1.00  1.36           H  
ATOM   1801 1HD1 LEU A 111      25.429 -25.948  13.716  1.00  1.36           H  
ATOM   1802 2HD1 LEU A 111      25.430 -24.437  14.628  1.00  1.36           H  
ATOM   1803 3HD1 LEU A 111      26.310 -25.825  15.244  1.00  1.36           H  
ATOM   1804 1HD2 LEU A 111      24.192 -27.835  14.561  1.00  1.36           H  
ATOM   1805 2HD2 LEU A 111      25.047 -27.721  16.111  1.00  1.36           H  
ATOM   1806 3HD2 LEU A 111      23.290 -27.689  16.079  1.00  1.36           H  
ATOM   1807  N   ASP A 112      23.840 -25.864  19.946  1.00  1.53           N  
ATOM   1808  CA  ASP A 112      24.067 -25.508  21.351  1.00  1.53           C  
ATOM   1809  C   ASP A 112      24.843 -24.219  21.630  1.00  1.53           C  
ATOM   1810  O   ASP A 112      24.514 -23.515  22.583  1.00  1.53           O  
ATOM   1811  CB  ASP A 112      24.828 -26.633  22.062  1.00  1.53           C  
ATOM   1812  CG  ASP A 112      24.008 -27.898  22.331  1.00  1.53           C  
ATOM   1813  OD1 ASP A 112      22.808 -27.855  22.227  1.00  1.53           O  
ATOM   1814  OD2 ASP A 112      24.604 -28.902  22.642  1.00  1.53           O1-
ATOM   1815  H   ASP A 112      24.166 -26.760  19.614  1.00  1.53           H  
ATOM   1816  HA  ASP A 112      23.087 -25.406  21.818  1.00  1.53           H  
ATOM   1817 1HB  ASP A 112      25.697 -26.907  21.460  1.00  1.53           H  
ATOM   1818 2HB  ASP A 112      25.206 -26.257  23.012  1.00  1.53           H  
ATOM   1819  N   TYR A 113      25.876 -23.905  20.843  1.00  1.82           N  
ATOM   1820  CA  TYR A 113      26.639 -22.691  21.150  1.00  1.82           C  
ATOM   1821  C   TYR A 113      25.985 -21.405  20.640  1.00  1.82           C  
ATOM   1822  O   TYR A 113      25.318 -20.690  21.392  1.00  1.82           O  
ATOM   1823  CB  TYR A 113      28.059 -22.832  20.566  1.00  1.82           C  
ATOM   1824  CG  TYR A 113      28.993 -21.645  20.754  1.00  1.82           C  
ATOM   1825  CD1 TYR A 113      29.565 -21.425  21.988  1.00  1.82           C  
ATOM   1826  CD2 TYR A 113      29.315 -20.795  19.674  1.00  1.82           C  
ATOM   1827  CE1 TYR A 113      30.435 -20.372  22.169  1.00  1.82           C  
ATOM   1828  CE2 TYR A 113      30.184 -19.747  19.864  1.00  1.82           C  
ATOM   1829  CZ  TYR A 113      30.742 -19.537  21.108  1.00  1.82           C  
ATOM   1830  OH  TYR A 113      31.622 -18.510  21.299  1.00  1.82           O  
ATOM   1831  H   TYR A 113      26.151 -24.516  20.080  1.00  1.82           H  
ATOM   1832  HA  TYR A 113      26.719 -22.607  22.233  1.00  1.82           H  
ATOM   1833 1HB  TYR A 113      28.538 -23.707  21.009  1.00  1.82           H  
ATOM   1834 2HB  TYR A 113      27.992 -23.025  19.510  1.00  1.82           H  
ATOM   1835  HD1 TYR A 113      29.329 -22.085  22.821  1.00  1.82           H  
ATOM   1836  HD2 TYR A 113      28.884 -20.965  18.689  1.00  1.82           H  
ATOM   1837  HE1 TYR A 113      30.886 -20.202  23.145  1.00  1.82           H  
ATOM   1838  HE2 TYR A 113      30.439 -19.092  19.032  1.00  1.82           H  
ATOM   1839  HH  TYR A 113      31.911 -18.189  20.435  1.00  1.82           H  
ATOM   1840  N   GLY A 114      26.170 -21.125  19.357  1.00  2.26           N  
ATOM   1841  CA  GLY A 114      25.634 -19.926  18.734  1.00  2.26           C  
ATOM   1842  C   GLY A 114      26.439 -18.706  19.179  1.00  2.26           C  
ATOM   1843  O   GLY A 114      27.035 -18.715  20.255  1.00  2.26           O  
ATOM   1844  H   GLY A 114      26.708 -21.761  18.798  1.00  2.26           H  
ATOM   1845 1HA  GLY A 114      25.668 -20.024  17.650  1.00  2.26           H  
ATOM   1846 2HA  GLY A 114      24.594 -19.803  19.026  1.00  2.26           H  
ATOM   1847  N   TRP A 115      26.434 -17.634  18.404  1.00  2.84           N  
ATOM   1848  CA  TRP A 115      27.105 -16.432  18.886  1.00  2.84           C  
ATOM   1849  C   TRP A 115      26.169 -15.554  19.691  1.00  2.84           C  
ATOM   1850  O   TRP A 115      25.006 -15.388  19.332  1.00  2.84           O  
ATOM   1851  CB  TRP A 115      27.729 -15.606  17.770  1.00  2.84           C  
ATOM   1852  CG  TRP A 115      28.915 -16.223  17.223  1.00  2.84           C  
ATOM   1853  CD1 TRP A 115      29.045 -16.893  16.074  1.00  2.84           C  
ATOM   1854  CD2 TRP A 115      30.194 -16.269  17.863  1.00  2.84           C  
ATOM   1855  CE2 TRP A 115      31.037 -16.959  17.022  1.00  2.84           C  
ATOM   1856  CE3 TRP A 115      30.676 -15.787  19.074  1.00  2.84           C  
ATOM   1857  NE1 TRP A 115      30.320 -17.333  15.936  1.00  2.84           N  
ATOM   1858  CZ2 TRP A 115      32.361 -17.183  17.340  1.00  2.84           C  
ATOM   1859  CZ3 TRP A 115      32.003 -16.013  19.398  1.00  2.84           C  
ATOM   1860  CH2 TRP A 115      32.822 -16.691  18.548  1.00  2.84           C  
ATOM   1861  H   TRP A 115      25.957 -17.641  17.513  1.00  2.84           H  
ATOM   1862  HA  TRP A 115      27.918 -16.739  19.545  1.00  2.84           H  
ATOM   1863 1HB  TRP A 115      27.007 -15.462  16.961  1.00  2.84           H  
ATOM   1864 2HB  TRP A 115      27.999 -14.630  18.147  1.00  2.84           H  
ATOM   1865  HD1 TRP A 115      28.245 -17.053  15.361  1.00  2.84           H  
ATOM   1866  HE1 TRP A 115      30.676 -17.860  15.163  1.00  2.84           H  
ATOM   1867  HE3 TRP A 115      30.022 -15.243  19.752  1.00  2.84           H  
ATOM   1868  HZ2 TRP A 115      33.037 -17.730  16.696  1.00  2.84           H  
ATOM   1869  HZ3 TRP A 115      32.376 -15.634  20.350  1.00  2.84           H  
ATOM   1870  HH2 TRP A 115      33.862 -16.857  18.830  1.00  2.84           H  
ATOM   1871  N   LYS A 116      26.694 -14.938  20.748  1.00  3.51           N  
ATOM   1872  CA  LYS A 116      25.912 -13.970  21.512  1.00  3.51           C  
ATOM   1873  C   LYS A 116      25.968 -12.611  20.815  1.00  3.51           C  
ATOM   1874  O   LYS A 116      25.150 -11.725  21.063  1.00  3.51           O  
ATOM   1875  CB  LYS A 116      26.426 -13.879  22.945  1.00  3.51           C  
ATOM   1876  CG  LYS A 116      26.203 -15.156  23.754  1.00  3.51           C  
ATOM   1877  CD  LYS A 116      26.734 -15.027  25.173  1.00  3.51           C  
ATOM   1878  CE  LYS A 116      26.495 -16.306  25.970  1.00  3.51           C  
ATOM   1879  NZ  LYS A 116      27.032 -16.206  27.352  1.00  3.51           N1+
ATOM   1880  H   LYS A 116      27.643 -15.146  21.024  1.00  3.51           H  
ATOM   1881  HA  LYS A 116      24.871 -14.295  21.535  1.00  3.51           H  
ATOM   1882 1HB  LYS A 116      27.494 -13.660  22.937  1.00  3.51           H  
ATOM   1883 2HB  LYS A 116      25.926 -13.060  23.460  1.00  3.51           H  
ATOM   1884 1HG  LYS A 116      25.135 -15.373  23.795  1.00  3.51           H  
ATOM   1885 2HG  LYS A 116      26.703 -15.991  23.260  1.00  3.51           H  
ATOM   1886 1HD  LYS A 116      27.804 -14.820  25.145  1.00  3.51           H  
ATOM   1887 2HD  LYS A 116      26.234 -14.199  25.675  1.00  3.51           H  
ATOM   1888 1HE  LYS A 116      25.425 -16.500  26.019  1.00  3.51           H  
ATOM   1889 2HE  LYS A 116      26.982 -17.138  25.461  1.00  3.51           H  
ATOM   1890 1HZ  LYS A 116      26.855 -17.070  27.845  1.00  3.51           H  
ATOM   1891 2HZ  LYS A 116      28.027 -16.036  27.316  1.00  3.51           H  
ATOM   1892 3HZ  LYS A 116      26.578 -15.444  27.836  1.00  3.51           H  
ATOM   1893  N   LYS A 117      26.964 -12.470  19.944  1.00  4.16           N  
ATOM   1894  CA  LYS A 117      27.193 -11.279  19.148  1.00  4.16           C  
ATOM   1895  C   LYS A 117      27.904 -11.675  17.855  1.00  4.16           C  
ATOM   1896  O   LYS A 117      29.011 -12.213  17.890  1.00  4.16           O  
ATOM   1897  CB  LYS A 117      28.017 -10.264  19.946  1.00  4.16           C  
ATOM   1898  CG  LYS A 117      28.264  -8.935  19.250  1.00  4.16           C  
ATOM   1899  CD  LYS A 117      28.960  -7.947  20.178  1.00  4.16           C  
ATOM   1900  CE  LYS A 117      29.217  -6.618  19.480  1.00  4.16           C  
ATOM   1901  NZ  LYS A 117      29.879  -5.636  20.383  1.00  4.16           N1+
ATOM   1902  H   LYS A 117      27.580 -13.254  19.821  1.00  4.16           H  
ATOM   1903  HA  LYS A 117      26.230 -10.836  18.890  1.00  4.16           H  
ATOM   1904 1HB  LYS A 117      27.507 -10.050  20.888  1.00  4.16           H  
ATOM   1905 2HB  LYS A 117      28.985 -10.696  20.193  1.00  4.16           H  
ATOM   1906 1HG  LYS A 117      28.902  -9.097  18.398  1.00  4.16           H  
ATOM   1907 2HG  LYS A 117      27.320  -8.513  18.907  1.00  4.16           H  
ATOM   1908 1HD  LYS A 117      28.338  -7.775  21.058  1.00  4.16           H  
ATOM   1909 2HD  LYS A 117      29.912  -8.366  20.502  1.00  4.16           H  
ATOM   1910 1HE  LYS A 117      29.854  -6.788  18.613  1.00  4.16           H  
ATOM   1911 2HE  LYS A 117      28.266  -6.203  19.144  1.00  4.16           H  
ATOM   1912 1HZ  LYS A 117      30.031  -4.769  19.886  1.00  4.16           H  
ATOM   1913 2HZ  LYS A 117      29.289  -5.464  21.186  1.00  4.16           H  
ATOM   1914 3HZ  LYS A 117      30.766  -6.004  20.693  1.00  4.16           H  
ATOM   1915  N   TRP A 118      27.293 -11.362  16.713  1.00  4.67           N  
ATOM   1916  CA  TRP A 118      27.858 -11.693  15.399  1.00  4.67           C  
ATOM   1917  C   TRP A 118      29.221 -11.043  15.181  1.00  4.67           C  
ATOM   1918  O   TRP A 118      30.072 -11.575  14.469  1.00  4.67           O  
ATOM   1919  CB  TRP A 118      26.915 -11.239  14.289  1.00  4.67           C  
ATOM   1920  CG  TRP A 118      26.813  -9.743  14.165  1.00  4.67           C  
ATOM   1921  CD1 TRP A 118      25.914  -8.920  14.778  1.00  4.67           C  
ATOM   1922  CD2 TRP A 118      27.653  -8.886  13.351  1.00  4.67           C  
ATOM   1923  CE2 TRP A 118      27.207  -7.578  13.540  1.00  4.67           C  
ATOM   1924  CE3 TRP A 118      28.734  -9.125  12.491  1.00  4.67           C  
ATOM   1925  NE1 TRP A 118      26.145  -7.614  14.413  1.00  4.67           N  
ATOM   1926  CZ2 TRP A 118      27.807  -6.503  12.904  1.00  4.67           C  
ATOM   1927  CZ3 TRP A 118      29.327  -8.055  11.857  1.00  4.67           C  
ATOM   1928  CH2 TRP A 118      28.880  -6.775  12.056  1.00  4.67           C  
ATOM   1929  H   TRP A 118      26.387 -10.915  16.752  1.00  4.67           H  
ATOM   1930  HA  TRP A 118      27.973 -12.779  15.335  1.00  4.67           H  
ATOM   1931 1HB  TRP A 118      27.261 -11.642  13.334  1.00  4.67           H  
ATOM   1932 2HB  TRP A 118      25.919 -11.645  14.465  1.00  4.67           H  
ATOM   1933  HD1 TRP A 118      25.131  -9.247  15.459  1.00  4.67           H  
ATOM   1934  HE1 TRP A 118      25.621  -6.812  14.730  1.00  4.67           H  
ATOM   1935  HE3 TRP A 118      29.100 -10.141  12.330  1.00  4.67           H  
ATOM   1936  HZ2 TRP A 118      27.463  -5.478  13.049  1.00  4.67           H  
ATOM   1937  HZ3 TRP A 118      30.159  -8.258  11.194  1.00  4.67           H  
ATOM   1938  HH2 TRP A 118      29.374  -5.954  11.536  1.00  4.67           H  
ATOM   1939  N   GLY A 119      29.443  -9.913  15.856  1.00  4.94           N  
ATOM   1940  CA  GLY A 119      30.660  -9.117  15.756  1.00  4.94           C  
ATOM   1941  C   GLY A 119      31.914  -9.900  16.125  1.00  4.94           C  
ATOM   1942  O   GLY A 119      33.017  -9.536  15.738  1.00  4.94           O  
ATOM   1943  H   GLY A 119      28.694  -9.573  16.436  1.00  4.94           H  
ATOM   1944 1HA  GLY A 119      30.753  -8.736  14.741  1.00  4.94           H  
ATOM   1945 2HA  GLY A 119      30.570  -8.248  16.405  1.00  4.94           H  
ATOM   1946  N   LYS A 120      31.770 -11.017  16.828  1.00  4.92           N  
ATOM   1947  CA  LYS A 120      32.926 -11.821  17.198  1.00  4.92           C  
ATOM   1948  C   LYS A 120      33.622 -12.407  15.960  1.00  4.92           C  
ATOM   1949  O   LYS A 120      34.832 -12.683  15.963  1.00  4.92           O  
ATOM   1950  CB  LYS A 120      32.479 -12.913  18.141  1.00  4.92           C  
ATOM   1951  CG  LYS A 120      31.979 -12.386  19.491  1.00  4.92           C  
ATOM   1952  CD  LYS A 120      33.100 -11.760  20.303  1.00  4.92           C  
ATOM   1953  CE  LYS A 120      32.603 -11.324  21.680  1.00  4.92           C  
ATOM   1954  NZ  LYS A 120      33.684 -10.692  22.491  1.00  4.92           N1+
ATOM   1955  H   LYS A 120      30.840 -11.325  17.123  1.00  4.92           H  
ATOM   1956  HA  LYS A 120      33.634 -11.183  17.721  1.00  4.92           H  
ATOM   1957 1HB  LYS A 120      31.662 -13.464  17.672  1.00  4.92           H  
ATOM   1958 2HB  LYS A 120      33.297 -13.604  18.314  1.00  4.92           H  
ATOM   1959 1HG  LYS A 120      31.218 -11.628  19.300  1.00  4.92           H  
ATOM   1960 2HG  LYS A 120      31.523 -13.177  20.067  1.00  4.92           H  
ATOM   1961 1HD  LYS A 120      33.907 -12.483  20.429  1.00  4.92           H  
ATOM   1962 2HD  LYS A 120      33.490 -10.892  19.771  1.00  4.92           H  
ATOM   1963 1HE  LYS A 120      31.788 -10.610  21.553  1.00  4.92           H  
ATOM   1964 2HE  LYS A 120      32.226 -12.197  22.215  1.00  4.92           H  
ATOM   1965 1HZ  LYS A 120      33.315 -10.420  23.391  1.00  4.92           H  
ATOM   1966 2HZ  LYS A 120      34.437 -11.353  22.623  1.00  4.92           H  
ATOM   1967 3HZ  LYS A 120      34.035  -9.876  22.012  1.00  4.92           H  
ATOM   1968  N   THR A 121      32.874 -12.508  14.862  1.00  4.56           N  
ATOM   1969  CA  THR A 121      33.373 -13.071  13.623  1.00  4.56           C  
ATOM   1970  C   THR A 121      34.247 -12.055  12.889  1.00  4.56           C  
ATOM   1971  O   THR A 121      34.897 -12.383  11.902  1.00  4.56           O  
ATOM   1972  CB  THR A 121      32.208 -13.523  12.744  1.00  4.56           C  
ATOM   1973  CG2 THR A 121      31.350 -14.479  13.553  1.00  4.56           C  
ATOM   1974  OG1 THR A 121      31.411 -12.396  12.372  1.00  4.56           O  
ATOM   1975  H   THR A 121      31.898 -12.205  14.887  1.00  4.56           H  
ATOM   1976  HA  THR A 121      33.986 -13.944  13.853  1.00  4.56           H  
ATOM   1977  HB  THR A 121      32.572 -14.014  11.851  1.00  4.56           H  
ATOM   1978  HG1 THR A 121      30.915 -12.080  13.153  1.00  4.56           H  
ATOM   1979 1HG2 THR A 121      30.525 -14.769  12.961  1.00  4.56           H  
ATOM   1980 2HG2 THR A 121      31.934 -15.353  13.842  1.00  4.56           H  
ATOM   1981 3HG2 THR A 121      30.983 -13.979  14.449  1.00  4.56           H  
ATOM   1982  N   LEU A 122      34.291 -10.818  13.388  1.00  3.91           N  
ATOM   1983  CA  LEU A 122      35.131  -9.790  12.803  1.00  3.91           C  
ATOM   1984  C   LEU A 122      36.545  -9.928  13.353  1.00  3.91           C  
ATOM   1985  O   LEU A 122      37.467  -9.248  12.897  1.00  3.91           O  
ATOM   1986  CB  LEU A 122      34.587  -8.404  13.155  1.00  3.91           C  
ATOM   1987  CG  LEU A 122      33.204  -8.074  12.606  1.00  3.91           C  
ATOM   1988  CD1 LEU A 122      32.751  -6.745  13.180  1.00  3.91           C  
ATOM   1989  CD2 LEU A 122      33.274  -8.026  11.086  1.00  3.91           C  
ATOM   1990  H   LEU A 122      33.742 -10.567  14.206  1.00  3.91           H  
ATOM   1991  HA  LEU A 122      35.154  -9.916  11.722  1.00  3.91           H  
ATOM   1992 1HB  LEU A 122      34.554  -8.311  14.235  1.00  3.91           H  
ATOM   1993 2HB  LEU A 122      35.281  -7.658  12.778  1.00  3.91           H  
ATOM   1994  HG  LEU A 122      32.490  -8.841  12.913  1.00  3.91           H  
ATOM   1995 1HD1 LEU A 122      31.766  -6.499  12.802  1.00  3.91           H  
ATOM   1996 2HD1 LEU A 122      32.715  -6.822  14.270  1.00  3.91           H  
ATOM   1997 3HD1 LEU A 122      33.454  -5.966  12.893  1.00  3.91           H  
ATOM   1998 1HD2 LEU A 122      32.299  -7.788  10.678  1.00  3.91           H  
ATOM   1999 2HD2 LEU A 122      33.987  -7.261  10.779  1.00  3.91           H  
ATOM   2000 3HD2 LEU A 122      33.598  -8.997  10.709  1.00  3.91           H  
ATOM   2001  N   PHE A 123      36.713 -10.813  14.343  1.00  3.11           N  
ATOM   2002  CA  PHE A 123      37.995 -11.014  14.979  1.00  3.11           C  
ATOM   2003  C   PHE A 123      38.523 -12.431  14.751  1.00  3.11           C  
ATOM   2004  O   PHE A 123      39.728 -12.620  14.569  1.00  3.11           O  
ATOM   2005  CB  PHE A 123      37.828 -10.712  16.457  1.00  3.11           C  
ATOM   2006  CG  PHE A 123      37.337  -9.305  16.644  1.00  3.11           C  
ATOM   2007  CD1 PHE A 123      36.014  -9.071  16.962  1.00  3.11           C  
ATOM   2008  CD2 PHE A 123      38.176  -8.218  16.471  1.00  3.11           C  
ATOM   2009  CE1 PHE A 123      35.529  -7.788  17.110  1.00  3.11           C  
ATOM   2010  CE2 PHE A 123      37.698  -6.930  16.618  1.00  3.11           C  
ATOM   2011  CZ  PHE A 123      36.370  -6.716  16.938  1.00  3.11           C  
ATOM   2012  H   PHE A 123      35.929 -11.359  14.688  1.00  3.11           H  
ATOM   2013  HA  PHE A 123      38.711 -10.310  14.555  1.00  3.11           H  
ATOM   2014 1HB  PHE A 123      37.100 -11.398  16.896  1.00  3.11           H  
ATOM   2015 2HB  PHE A 123      38.774 -10.831  16.980  1.00  3.11           H  
ATOM   2016  HD1 PHE A 123      35.352  -9.916  17.085  1.00  3.11           H  
ATOM   2017  HD2 PHE A 123      39.222  -8.386  16.210  1.00  3.11           H  
ATOM   2018  HE1 PHE A 123      34.477  -7.631  17.355  1.00  3.11           H  
ATOM   2019  HE2 PHE A 123      38.367  -6.082  16.476  1.00  3.11           H  
ATOM   2020  HZ  PHE A 123      35.990  -5.702  17.050  1.00  3.11           H  
ATOM   2021  N   VAL A 124      37.626 -13.428  14.735  1.00  2.35           N  
ATOM   2022  CA  VAL A 124      38.077 -14.808  14.540  1.00  2.35           C  
ATOM   2023  C   VAL A 124      37.477 -15.501  13.319  1.00  2.35           C  
ATOM   2024  O   VAL A 124      36.290 -15.836  13.297  1.00  2.35           O  
ATOM   2025  CB  VAL A 124      37.731 -15.660  15.769  1.00  2.35           C  
ATOM   2026  CG1 VAL A 124      38.201 -17.097  15.538  1.00  2.35           C  
ATOM   2027  CG2 VAL A 124      38.386 -15.060  17.006  1.00  2.35           C  
ATOM   2028  H   VAL A 124      36.642 -13.229  14.908  1.00  2.35           H  
ATOM   2029  HA  VAL A 124      39.159 -14.801  14.423  1.00  2.35           H  
ATOM   2030  HB  VAL A 124      36.648 -15.680  15.903  1.00  2.35           H  
ATOM   2031 1HG1 VAL A 124      37.947 -17.708  16.402  1.00  2.35           H  
ATOM   2032 2HG1 VAL A 124      37.713 -17.505  14.649  1.00  2.35           H  
ATOM   2033 3HG1 VAL A 124      39.281 -17.106  15.391  1.00  2.35           H  
ATOM   2034 1HG2 VAL A 124      38.135 -15.664  17.876  1.00  2.35           H  
ATOM   2035 2HG2 VAL A 124      39.468 -15.044  16.872  1.00  2.35           H  
ATOM   2036 3HG2 VAL A 124      38.023 -14.046  17.158  1.00  2.35           H  
ATOM   2037  N   GLU A 125      38.323 -15.765  12.324  1.00  1.74           N  
ATOM   2038  CA  GLU A 125      37.888 -16.452  11.115  1.00  1.74           C  
ATOM   2039  C   GLU A 125      38.214 -17.965  11.224  1.00  1.74           C  
ATOM   2040  O   GLU A 125      39.362 -18.310  11.500  1.00  1.74           O  
ATOM   2041  CB  GLU A 125      38.518 -15.812   9.872  1.00  1.74           C  
ATOM   2042  CG  GLU A 125      38.099 -16.440   8.541  1.00  1.74           C  
ATOM   2043  CD  GLU A 125      38.627 -15.696   7.341  1.00  1.74           C  
ATOM   2044  OE1 GLU A 125      37.991 -14.725   6.968  1.00  1.74           O  
ATOM   2045  OE2 GLU A 125      39.643 -16.071   6.803  1.00  1.74           O1-
ATOM   2046  H   GLU A 125      39.285 -15.465  12.411  1.00  1.74           H  
ATOM   2047  HA  GLU A 125      36.825 -16.280  11.033  1.00  1.74           H  
ATOM   2048 1HB  GLU A 125      38.251 -14.753   9.836  1.00  1.74           H  
ATOM   2049 2HB  GLU A 125      39.603 -15.873   9.943  1.00  1.74           H  
ATOM   2050 1HG  GLU A 125      38.447 -17.476   8.509  1.00  1.74           H  
ATOM   2051 2HG  GLU A 125      37.020 -16.450   8.483  1.00  1.74           H  
ATOM   2052  N   PRO A 126      37.227 -18.868  11.065  1.00  1.32           N  
ATOM   2053  CA  PRO A 126      37.328 -20.322  11.152  1.00  1.32           C  
ATOM   2054  C   PRO A 126      37.995 -20.988   9.953  1.00  1.32           C  
ATOM   2055  O   PRO A 126      38.005 -20.448   8.847  1.00  1.32           O  
ATOM   2056  CB  PRO A 126      35.870 -20.736  11.217  1.00  1.32           C  
ATOM   2057  CG  PRO A 126      35.156 -19.653  10.462  1.00  1.32           C  
ATOM   2058  CD  PRO A 126      35.879 -18.409  10.769  1.00  1.32           C  
ATOM   2059  HA  PRO A 126      37.848 -20.595  12.081  1.00  1.32           H  
ATOM   2060 1HB  PRO A 126      35.751 -21.734  10.762  1.00  1.32           H  
ATOM   2061 2HB  PRO A 126      35.558 -20.829  12.268  1.00  1.32           H  
ATOM   2062 1HG  PRO A 126      35.162 -19.879   9.389  1.00  1.32           H  
ATOM   2063 2HG  PRO A 126      34.126 -19.573  10.758  1.00  1.32           H  
ATOM   2064 1HD  PRO A 126      35.870 -17.826   9.870  1.00  1.32           H  
ATOM   2065 2HD  PRO A 126      35.423 -17.897  11.638  1.00  1.32           H  
ATOM   2066  N   ARG A 127      38.476 -22.209  10.171  1.00  1.06           N  
ATOM   2067  CA  ARG A 127      39.000 -23.058   9.099  1.00  1.06           C  
ATOM   2068  C   ARG A 127      37.854 -23.800   8.403  1.00  1.06           C  
ATOM   2069  O   ARG A 127      36.757 -23.899   8.950  1.00  1.06           O  
ATOM   2070  CB  ARG A 127      40.026 -24.045   9.633  1.00  1.06           C  
ATOM   2071  CG  ARG A 127      41.296 -23.397  10.186  1.00  1.06           C  
ATOM   2072  CD  ARG A 127      42.289 -24.407  10.678  1.00  1.06           C  
ATOM   2073  NE  ARG A 127      41.827 -25.129  11.858  1.00  1.06           N  
ATOM   2074  CZ  ARG A 127      42.464 -26.191  12.401  1.00  1.06           C  
ATOM   2075  NH1 ARG A 127      43.576 -26.639  11.859  1.00  1.06           N1+
ATOM   2076  NH2 ARG A 127      41.974 -26.780  13.477  1.00  1.06           N  
ATOM   2077  H   ARG A 127      38.456 -22.570  11.119  1.00  1.06           H  
ATOM   2078  HA  ARG A 127      39.492 -22.421   8.363  1.00  1.06           H  
ATOM   2079 1HB  ARG A 127      39.578 -24.632  10.435  1.00  1.06           H  
ATOM   2080 2HB  ARG A 127      40.317 -24.736   8.843  1.00  1.06           H  
ATOM   2081 1HG  ARG A 127      41.769 -22.806   9.400  1.00  1.06           H  
ATOM   2082 2HG  ARG A 127      41.030 -22.743  11.019  1.00  1.06           H  
ATOM   2083 1HD  ARG A 127      42.483 -25.135   9.891  1.00  1.06           H  
ATOM   2084 2HD  ARG A 127      43.220 -23.901  10.935  1.00  1.06           H  
ATOM   2085  HE  ARG A 127      40.975 -24.809  12.306  1.00  1.06           H  
ATOM   2086 1HH1 ARG A 127      43.954 -26.191  11.036  1.00  1.06           H  
ATOM   2087 2HH1 ARG A 127      44.052 -27.432  12.265  1.00  1.06           H  
ATOM   2088 1HH2 ARG A 127      41.119 -26.437  13.897  1.00  1.06           H  
ATOM   2089 2HH2 ARG A 127      42.451 -27.572  13.880  1.00  1.06           H  
ATOM   2090  N   LEU A 128      38.101 -24.335   7.205  1.00  0.90           N  
ATOM   2091  CA  LEU A 128      37.044 -25.045   6.473  1.00  0.90           C  
ATOM   2092  C   LEU A 128      36.868 -26.549   6.763  1.00  0.90           C  
ATOM   2093  O   LEU A 128      35.981 -27.180   6.188  1.00  0.90           O  
ATOM   2094  CB  LEU A 128      37.219 -24.836   4.964  1.00  0.90           C  
ATOM   2095  CG  LEU A 128      37.018 -23.383   4.482  1.00  0.90           C  
ATOM   2096  CD1 LEU A 128      37.288 -23.304   2.985  1.00  0.90           C  
ATOM   2097  CD2 LEU A 128      35.579 -22.941   4.814  1.00  0.90           C  
ATOM   2098  H   LEU A 128      39.014 -24.236   6.785  1.00  0.90           H  
ATOM   2099  HA  LEU A 128      36.108 -24.561   6.743  1.00  0.90           H  
ATOM   2100 1HB  LEU A 128      38.222 -25.152   4.679  1.00  0.90           H  
ATOM   2101 2HB  LEU A 128      36.498 -25.463   4.440  1.00  0.90           H  
ATOM   2102  HG  LEU A 128      37.725 -22.724   4.989  1.00  0.90           H  
ATOM   2103 1HD1 LEU A 128      37.150 -22.278   2.643  1.00  0.90           H  
ATOM   2104 2HD1 LEU A 128      38.311 -23.619   2.782  1.00  0.90           H  
ATOM   2105 3HD1 LEU A 128      36.596 -23.959   2.456  1.00  0.90           H  
ATOM   2106 1HD2 LEU A 128      35.424 -21.916   4.480  1.00  0.90           H  
ATOM   2107 2HD2 LEU A 128      34.870 -23.595   4.312  1.00  0.90           H  
ATOM   2108 3HD2 LEU A 128      35.421 -22.995   5.893  1.00  0.90           H  
ATOM   2109  N   GLY A 129      37.688 -27.125   7.637  1.00  0.81           N  
ATOM   2110  CA  GLY A 129      37.540 -28.545   7.997  1.00  0.81           C  
ATOM   2111  C   GLY A 129      37.704 -29.484   6.806  1.00  0.81           C  
ATOM   2112  O   GLY A 129      38.483 -29.199   5.893  1.00  0.81           O  
ATOM   2113  H   GLY A 129      38.406 -26.570   8.076  1.00  0.81           H  
ATOM   2114 1HA  GLY A 129      38.272 -28.802   8.762  1.00  0.81           H  
ATOM   2115 2HA  GLY A 129      36.556 -28.703   8.441  1.00  0.81           H  
ATOM   2116  N   ASN A 130      36.990 -30.619   6.832  1.00  0.75           N  
ATOM   2117  CA  ASN A 130      37.080 -31.607   5.760  1.00  0.75           C  
ATOM   2118  C   ASN A 130      35.760 -31.742   5.016  1.00  0.75           C  
ATOM   2119  O   ASN A 130      35.737 -31.966   3.803  1.00  0.75           O  
ATOM   2120  CB  ASN A 130      37.464 -32.954   6.324  1.00  0.75           C  
ATOM   2121  CG  ASN A 130      38.801 -32.940   6.971  1.00  0.75           C  
ATOM   2122  ND2 ASN A 130      38.775 -32.918   8.273  1.00  0.75           N  
ATOM   2123  OD1 ASN A 130      39.856 -32.935   6.319  1.00  0.75           O  
ATOM   2124  H   ASN A 130      36.355 -30.811   7.615  1.00  0.75           H  
ATOM   2125  HA  ASN A 130      37.833 -31.282   5.042  1.00  0.75           H  
ATOM   2126 1HB  ASN A 130      36.717 -33.255   7.066  1.00  0.75           H  
ATOM   2127 2HB  ASN A 130      37.456 -33.698   5.531  1.00  0.75           H  
ATOM   2128 1HD2 ASN A 130      39.622 -32.902   8.797  1.00  0.75           H  
ATOM   2129 2HD2 ASN A 130      37.867 -32.914   8.754  1.00  0.75           H  
ATOM   2130  N   ASN A 131      34.656 -31.613   5.746  1.00  0.70           N  
ATOM   2131  CA  ASN A 131      33.334 -31.763   5.137  1.00  0.70           C  
ATOM   2132  C   ASN A 131      32.772 -30.394   4.788  1.00  0.70           C  
ATOM   2133  O   ASN A 131      32.813 -29.487   5.622  1.00  0.70           O  
ATOM   2134  CB  ASN A 131      32.386 -32.470   6.068  1.00  0.70           C  
ATOM   2135  CG  ASN A 131      32.777 -33.868   6.395  1.00  0.70           C  
ATOM   2136  ND2 ASN A 131      32.712 -34.173   7.664  1.00  0.70           N  
ATOM   2137  OD1 ASN A 131      33.145 -34.675   5.527  1.00  0.70           O  
ATOM   2138  H   ASN A 131      34.741 -31.433   6.756  1.00  0.70           H  
ATOM   2139  HA  ASN A 131      33.428 -32.331   4.211  1.00  0.70           H  
ATOM   2140 1HB  ASN A 131      32.346 -31.907   6.961  1.00  0.70           H  
ATOM   2141 2HB  ASN A 131      31.388 -32.466   5.643  1.00  0.70           H  
ATOM   2142 1HD2 ASN A 131      32.964 -35.086   7.981  1.00  0.70           H  
ATOM   2143 2HD2 ASN A 131      32.418 -33.454   8.331  1.00  0.70           H  
ATOM   2144  N   THR A 132      32.261 -30.242   3.567  1.00  0.67           N  
ATOM   2145  CA  THR A 132      31.718 -28.955   3.144  1.00  0.67           C  
ATOM   2146  C   THR A 132      30.319 -28.975   2.526  1.00  0.67           C  
ATOM   2147  O   THR A 132      30.008 -29.801   1.665  1.00  0.67           O  
ATOM   2148  CB  THR A 132      32.689 -28.270   2.168  1.00  0.67           C  
ATOM   2149  CG2 THR A 132      32.110 -26.960   1.667  1.00  0.67           C  
ATOM   2150  OG1 THR A 132      33.932 -28.026   2.836  1.00  0.67           O  
ATOM   2151  H   THR A 132      32.260 -31.020   2.923  1.00  0.67           H  
ATOM   2152  HA  THR A 132      31.663 -28.321   4.026  1.00  0.67           H  
ATOM   2153  HB  THR A 132      32.872 -28.923   1.319  1.00  0.67           H  
ATOM   2154  HG1 THR A 132      33.769 -27.467   3.629  1.00  0.67           H  
ATOM   2155 1HG2 THR A 132      32.814 -26.500   0.988  1.00  0.67           H  
ATOM   2156 2HG2 THR A 132      31.189 -27.140   1.143  1.00  0.67           H  
ATOM   2157 3HG2 THR A 132      31.923 -26.302   2.513  1.00  0.67           H  
ATOM   2158  N   PHE A 133      29.511 -28.013   2.967  1.00  0.64           N  
ATOM   2159  CA  PHE A 133      28.188 -27.689   2.461  1.00  0.64           C  
ATOM   2160  C   PHE A 133      28.375 -26.546   1.462  1.00  0.64           C  
ATOM   2161  O   PHE A 133      28.846 -25.461   1.827  1.00  0.64           O  
ATOM   2162  CB  PHE A 133      27.292 -27.268   3.620  1.00  0.64           C  
ATOM   2163  CG  PHE A 133      25.870 -26.956   3.304  1.00  0.64           C  
ATOM   2164  CD1 PHE A 133      24.912 -27.977   3.246  1.00  0.64           C  
ATOM   2165  CD2 PHE A 133      25.464 -25.643   3.122  1.00  0.64           C  
ATOM   2166  CE1 PHE A 133      23.587 -27.676   3.015  1.00  0.64           C  
ATOM   2167  CE2 PHE A 133      24.149 -25.350   2.891  1.00  0.64           C  
ATOM   2168  CZ  PHE A 133      23.207 -26.363   2.842  1.00  0.64           C  
ATOM   2169  H   PHE A 133      29.872 -27.423   3.703  1.00  0.64           H  
ATOM   2170  HA  PHE A 133      27.767 -28.556   1.959  1.00  0.64           H  
ATOM   2171 1HB  PHE A 133      27.290 -28.055   4.369  1.00  0.64           H  
ATOM   2172 2HB  PHE A 133      27.727 -26.390   4.095  1.00  0.64           H  
ATOM   2173  HD1 PHE A 133      25.223 -29.017   3.397  1.00  0.64           H  
ATOM   2174  HD2 PHE A 133      26.202 -24.845   3.175  1.00  0.64           H  
ATOM   2175  HE1 PHE A 133      22.848 -28.477   2.978  1.00  0.64           H  
ATOM   2176  HE2 PHE A 133      23.846 -24.321   2.753  1.00  0.64           H  
ATOM   2177  HZ  PHE A 133      22.171 -26.121   2.668  1.00  0.64           H  
ATOM   2178  N   VAL A 134      28.075 -26.791   0.202  1.00  0.64           N  
ATOM   2179  CA  VAL A 134      28.359 -25.780  -0.810  1.00  0.64           C  
ATOM   2180  C   VAL A 134      27.134 -24.956  -1.159  1.00  0.64           C  
ATOM   2181  O   VAL A 134      26.044 -25.493  -1.365  1.00  0.64           O  
ATOM   2182  CB  VAL A 134      28.952 -26.430  -2.073  1.00  0.64           C  
ATOM   2183  CG1 VAL A 134      29.211 -25.354  -3.161  1.00  0.64           C  
ATOM   2184  CG2 VAL A 134      30.232 -27.157  -1.689  1.00  0.64           C  
ATOM   2185  H   VAL A 134      27.673 -27.697  -0.048  1.00  0.64           H  
ATOM   2186  HA  VAL A 134      29.116 -25.102  -0.413  1.00  0.64           H  
ATOM   2187  HB  VAL A 134      28.239 -27.152  -2.478  1.00  0.64           H  
ATOM   2188 1HG1 VAL A 134      29.630 -25.828  -4.043  1.00  0.64           H  
ATOM   2189 2HG1 VAL A 134      28.284 -24.858  -3.425  1.00  0.64           H  
ATOM   2190 3HG1 VAL A 134      29.916 -24.614  -2.774  1.00  0.64           H  
ATOM   2191 1HG2 VAL A 134      30.656 -27.637  -2.569  1.00  0.64           H  
ATOM   2192 2HG2 VAL A 134      30.946 -26.442  -1.281  1.00  0.64           H  
ATOM   2193 3HG2 VAL A 134      30.005 -27.920  -0.936  1.00  0.64           H  
ATOM   2194  N   VAL A 135      27.314 -23.651  -1.207  1.00  0.65           N  
ATOM   2195  CA  VAL A 135      26.229 -22.768  -1.556  1.00  0.65           C  
ATOM   2196  C   VAL A 135      26.421 -22.190  -2.951  1.00  0.65           C  
ATOM   2197  O   VAL A 135      27.428 -21.528  -3.253  1.00  0.65           O  
ATOM   2198  CB  VAL A 135      26.162 -21.621  -0.573  1.00  0.65           C  
ATOM   2199  CG1 VAL A 135      25.039 -20.676  -0.940  1.00  0.65           C  
ATOM   2200  CG2 VAL A 135      26.077 -22.149   0.859  1.00  0.65           C  
ATOM   2201  H   VAL A 135      28.232 -23.263  -0.992  1.00  0.65           H  
ATOM   2202  HA  VAL A 135      25.296 -23.321  -1.526  1.00  0.65           H  
ATOM   2203  HB  VAL A 135      27.043 -21.075  -0.670  1.00  0.65           H  
ATOM   2204 1HG1 VAL A 135      25.052 -19.854  -0.275  1.00  0.65           H  
ATOM   2205 2HG1 VAL A 135      25.184 -20.309  -1.956  1.00  0.65           H  
ATOM   2206 3HG1 VAL A 135      24.087 -21.171  -0.879  1.00  0.65           H  
ATOM   2207 1HG2 VAL A 135      26.085 -21.316   1.543  1.00  0.65           H  
ATOM   2208 2HG2 VAL A 135      25.186 -22.713   1.003  1.00  0.65           H  
ATOM   2209 3HG2 VAL A 135      26.941 -22.785   1.057  1.00  0.65           H  
ATOM   2210  N   ASP A 136      25.455 -22.487  -3.812  1.00  0.68           N  
ATOM   2211  CA  ASP A 136      25.454 -22.035  -5.195  1.00  0.68           C  
ATOM   2212  C   ASP A 136      26.721 -22.316  -5.991  1.00  0.68           C  
ATOM   2213  O   ASP A 136      27.179 -21.449  -6.738  1.00  0.68           O  
ATOM   2214  CB  ASP A 136      25.182 -20.548  -5.225  1.00  0.68           C  
ATOM   2215  CG  ASP A 136      23.830 -20.221  -4.803  1.00  0.68           C  
ATOM   2216  OD1 ASP A 136      22.963 -20.978  -5.095  1.00  0.68           O  
ATOM   2217  OD2 ASP A 136      23.624 -19.203  -4.210  1.00  0.68           O1-
ATOM   2218  H   ASP A 136      24.669 -23.040  -3.468  1.00  0.68           H  
ATOM   2219  HA  ASP A 136      24.631 -22.547  -5.700  1.00  0.68           H  
ATOM   2220 1HB  ASP A 136      25.883 -20.039  -4.572  1.00  0.68           H  
ATOM   2221 2HB  ASP A 136      25.336 -20.171  -6.194  1.00  0.68           H  
ATOM   2222  N   GLY A 137      27.297 -23.493  -5.835  1.00  0.73           N  
ATOM   2223  CA  GLY A 137      28.492 -23.804  -6.588  1.00  0.73           C  
ATOM   2224  C   GLY A 137      28.191 -24.563  -7.860  1.00  0.73           C  
ATOM   2225  O   GLY A 137      27.028 -24.843  -8.146  1.00  0.73           O  
ATOM   2226  H   GLY A 137      26.892 -24.162  -5.203  1.00  0.73           H  
ATOM   2227 1HA  GLY A 137      28.973 -22.869  -6.833  1.00  0.73           H  
ATOM   2228 2HA  GLY A 137      29.166 -24.385  -5.969  1.00  0.73           H  
ATOM   2229  N   PRO A 138      29.230 -24.904  -8.634  1.00  0.79           N  
ATOM   2230  CA  PRO A 138      29.184 -25.686  -9.850  1.00  0.79           C  
ATOM   2231  C   PRO A 138      28.682 -27.076  -9.520  1.00  0.79           C  
ATOM   2232  O   PRO A 138      28.828 -27.537  -8.382  1.00  0.79           O  
ATOM   2233  CB  PRO A 138      30.654 -25.734 -10.298  1.00  0.79           C  
ATOM   2234  CG  PRO A 138      31.304 -24.548  -9.633  1.00  0.79           C  
ATOM   2235  CD  PRO A 138      30.600 -24.413  -8.304  1.00  0.79           C  
ATOM   2236  HA  PRO A 138      28.543 -25.197 -10.589  1.00  0.79           H  
ATOM   2237 1HB  PRO A 138      31.105 -26.693 -10.010  1.00  0.79           H  
ATOM   2238 2HB  PRO A 138      30.702 -25.684 -11.397  1.00  0.79           H  
ATOM   2239 1HG  PRO A 138      32.386 -24.718  -9.520  1.00  0.79           H  
ATOM   2240 2HG  PRO A 138      31.188 -23.652 -10.259  1.00  0.79           H  
ATOM   2241 1HD  PRO A 138      31.072 -25.053  -7.544  1.00  0.79           H  
ATOM   2242 2HD  PRO A 138      30.637 -23.357  -8.037  1.00  0.79           H  
ATOM   2243  N   GLU A 139      28.103 -27.748 -10.501  1.00  0.85           N  
ATOM   2244  CA  GLU A 139      27.746 -29.134 -10.263  1.00  0.85           C  
ATOM   2245  C   GLU A 139      29.025 -29.951 -10.292  1.00  0.85           C  
ATOM   2246  O   GLU A 139      29.775 -29.892 -11.269  1.00  0.85           O  
ATOM   2247  CB  GLU A 139      26.771 -29.648 -11.314  1.00  0.85           C  
ATOM   2248  CG  GLU A 139      26.382 -31.046 -11.066  1.00  0.85           C  
ATOM   2249  CD  GLU A 139      25.381 -31.602 -11.973  1.00  0.85           C  
ATOM   2250  OE1 GLU A 139      25.593 -31.679 -13.157  1.00  0.85           O  
ATOM   2251  OE2 GLU A 139      24.360 -31.980 -11.444  1.00  0.85           O1-
ATOM   2252  H   GLU A 139      27.960 -27.328 -11.407  1.00  0.85           H  
ATOM   2253  HA  GLU A 139      27.295 -29.230  -9.274  1.00  0.85           H  
ATOM   2254 1HB  GLU A 139      25.868 -29.036 -11.316  1.00  0.85           H  
ATOM   2255 2HB  GLU A 139      27.224 -29.583 -12.304  1.00  0.85           H  
ATOM   2256 1HG  GLU A 139      27.266 -31.684 -11.064  1.00  0.85           H  
ATOM   2257 2HG  GLU A 139      25.974 -31.035 -10.086  1.00  0.85           H  
ATOM   2258  N   THR A 140      29.290 -30.679  -9.214  1.00  0.88           N  
ATOM   2259  CA  THR A 140      30.529 -31.445  -9.113  1.00  0.88           C  
ATOM   2260  C   THR A 140      30.305 -32.880  -8.689  1.00  0.88           C  
ATOM   2261  O   THR A 140      29.233 -33.242  -8.231  1.00  0.88           O  
ATOM   2262  CB  THR A 140      31.499 -30.774  -8.121  1.00  0.88           C  
ATOM   2263  CG2 THR A 140      31.827 -29.348  -8.544  1.00  0.88           C  
ATOM   2264  OG1 THR A 140      30.899 -30.759  -6.819  1.00  0.88           O  
ATOM   2265  H   THR A 140      28.628 -30.678  -8.434  1.00  0.88           H  
ATOM   2266  HA  THR A 140      31.002 -31.462 -10.095  1.00  0.88           H  
ATOM   2267  HB  THR A 140      32.420 -31.350  -8.079  1.00  0.88           H  
ATOM   2268  HG1 THR A 140      30.136 -30.151  -6.845  1.00  0.88           H  
ATOM   2269 1HG2 THR A 140      32.515 -28.901  -7.830  1.00  0.88           H  
ATOM   2270 2HG2 THR A 140      32.285 -29.355  -9.533  1.00  0.88           H  
ATOM   2271 3HG2 THR A 140      30.929 -28.767  -8.574  1.00  0.88           H  
ATOM   2272  N   LYS A 141      31.348 -33.701  -8.778  1.00  0.89           N  
ATOM   2273  CA  LYS A 141      31.238 -35.075  -8.294  1.00  0.89           C  
ATOM   2274  C   LYS A 141      30.990 -35.107  -6.785  1.00  0.89           C  
ATOM   2275  O   LYS A 141      30.246 -35.950  -6.284  1.00  0.89           O  
ATOM   2276  CB  LYS A 141      32.508 -35.860  -8.620  1.00  0.89           C  
ATOM   2277  CG  LYS A 141      32.703 -36.168 -10.101  1.00  0.89           C  
ATOM   2278  CD  LYS A 141      33.998 -36.943 -10.338  1.00  0.89           C  
ATOM   2279  CE  LYS A 141      34.204 -37.256 -11.815  1.00  0.89           C  
ATOM   2280  NZ  LYS A 141      35.486 -37.977 -12.055  1.00  0.89           N1+
ATOM   2281  H   LYS A 141      32.213 -33.373  -9.181  1.00  0.89           H  
ATOM   2282  HA  LYS A 141      30.388 -35.550  -8.784  1.00  0.89           H  
ATOM   2283 1HB  LYS A 141      33.378 -35.301  -8.274  1.00  0.89           H  
ATOM   2284 2HB  LYS A 141      32.495 -36.805  -8.078  1.00  0.89           H  
ATOM   2285 1HG  LYS A 141      31.862 -36.761 -10.462  1.00  0.89           H  
ATOM   2286 2HG  LYS A 141      32.737 -35.237 -10.666  1.00  0.89           H  
ATOM   2287 1HD  LYS A 141      34.845 -36.356  -9.979  1.00  0.89           H  
ATOM   2288 2HD  LYS A 141      33.966 -37.879  -9.781  1.00  0.89           H  
ATOM   2289 1HE  LYS A 141      33.380 -37.873 -12.167  1.00  0.89           H  
ATOM   2290 2HE  LYS A 141      34.214 -36.323 -12.379  1.00  0.89           H  
ATOM   2291 1HZ  LYS A 141      35.587 -38.167 -13.042  1.00  0.89           H  
ATOM   2292 2HZ  LYS A 141      36.258 -37.407 -11.741  1.00  0.89           H  
ATOM   2293 3HZ  LYS A 141      35.483 -38.849 -11.545  1.00  0.89           H  
ATOM   2294  N   GLU A 142      31.626 -34.181  -6.061  1.00  0.87           N  
ATOM   2295  CA  GLU A 142      31.463 -34.092  -4.613  1.00  0.87           C  
ATOM   2296  C   GLU A 142      30.070 -33.600  -4.248  1.00  0.87           C  
ATOM   2297  O   GLU A 142      29.470 -34.059  -3.273  1.00  0.87           O  
ATOM   2298  CB  GLU A 142      32.506 -33.149  -4.004  1.00  0.87           C  
ATOM   2299  CG  GLU A 142      33.944 -33.671  -4.077  1.00  0.87           C  
ATOM   2300  CD  GLU A 142      34.967 -32.723  -3.479  1.00  0.87           C  
ATOM   2301  OE1 GLU A 142      34.603 -31.631  -3.111  1.00  0.87           O  
ATOM   2302  OE2 GLU A 142      36.112 -33.100  -3.395  1.00  0.87           O1-
ATOM   2303  H   GLU A 142      32.227 -33.521  -6.531  1.00  0.87           H  
ATOM   2304  HA  GLU A 142      31.595 -35.088  -4.190  1.00  0.87           H  
ATOM   2305 1HB  GLU A 142      32.471 -32.189  -4.525  1.00  0.87           H  
ATOM   2306 2HB  GLU A 142      32.264 -32.963  -2.958  1.00  0.87           H  
ATOM   2307 1HG  GLU A 142      33.996 -34.622  -3.551  1.00  0.87           H  
ATOM   2308 2HG  GLU A 142      34.191 -33.851  -5.122  1.00  0.87           H  
ATOM   2309  N   CYS A 143      29.562 -32.655  -5.040  1.00  0.83           N  
ATOM   2310  CA  CYS A 143      28.265 -32.064  -4.782  1.00  0.83           C  
ATOM   2311  C   CYS A 143      27.429 -31.867  -6.064  1.00  0.83           C  
ATOM   2312  O   CYS A 143      27.461 -30.778  -6.656  1.00  0.83           O  
ATOM   2313  CB  CYS A 143      28.431 -30.730  -4.045  1.00  0.83           C  
ATOM   2314  SG  CYS A 143      26.895 -29.969  -3.487  1.00  0.83           S  
ATOM   2315  H   CYS A 143      30.106 -32.301  -5.819  1.00  0.83           H  
ATOM   2316  HA  CYS A 143      27.763 -32.729  -4.105  1.00  0.83           H  
ATOM   2317 1HB  CYS A 143      29.072 -30.875  -3.171  1.00  0.83           H  
ATOM   2318 2HB  CYS A 143      28.936 -30.016  -4.697  1.00  0.83           H  
ATOM   2319  N   PRO A 144      26.791 -32.936  -6.588  1.00  0.77           N  
ATOM   2320  CA  PRO A 144      25.983 -32.959  -7.797  1.00  0.77           C  
ATOM   2321  C   PRO A 144      24.636 -32.302  -7.533  1.00  0.77           C  
ATOM   2322  O   PRO A 144      24.214 -32.219  -6.383  1.00  0.77           O  
ATOM   2323  CB  PRO A 144      25.838 -34.452  -8.089  1.00  0.77           C  
ATOM   2324  CG  PRO A 144      25.898 -35.099  -6.747  1.00  0.77           C  
ATOM   2325  CD  PRO A 144      26.904 -34.267  -5.943  1.00  0.77           C  
ATOM   2326  HA  PRO A 144      26.541 -32.464  -8.592  1.00  0.77           H  
ATOM   2327 1HB  PRO A 144      24.901 -34.640  -8.623  1.00  0.77           H  
ATOM   2328 2HB  PRO A 144      26.662 -34.771  -8.752  1.00  0.77           H  
ATOM   2329 1HG  PRO A 144      24.900 -35.092  -6.305  1.00  0.77           H  
ATOM   2330 2HG  PRO A 144      26.196 -36.153  -6.838  1.00  0.77           H  
ATOM   2331 1HD  PRO A 144      26.582 -34.265  -4.908  1.00  0.77           H  
ATOM   2332 2HD  PRO A 144      27.923 -34.672  -6.064  1.00  0.77           H  
ATOM   2333  N   THR A 145      23.890 -31.936  -8.585  1.00  0.72           N  
ATOM   2334  CA  THR A 145      22.551 -31.364  -8.394  1.00  0.72           C  
ATOM   2335  C   THR A 145      21.652 -32.282  -7.571  1.00  0.72           C  
ATOM   2336  O   THR A 145      20.832 -31.820  -6.779  1.00  0.72           O  
ATOM   2337  CB  THR A 145      21.857 -31.054  -9.729  1.00  0.72           C  
ATOM   2338  CG2 THR A 145      20.477 -30.483  -9.450  1.00  0.72           C  
ATOM   2339  OG1 THR A 145      22.634 -30.106 -10.473  1.00  0.72           O  
ATOM   2340  H   THR A 145      24.236 -32.019  -9.547  1.00  0.72           H  
ATOM   2341  HA  THR A 145      22.655 -30.430  -7.851  1.00  0.72           H  
ATOM   2342  HB  THR A 145      21.761 -31.968 -10.315  1.00  0.72           H  
ATOM   2343  HG1 THR A 145      23.356 -30.616 -10.907  1.00  0.72           H  
ATOM   2344 1HG2 THR A 145      19.970 -30.257 -10.388  1.00  0.72           H  
ATOM   2345 2HG2 THR A 145      19.897 -31.209  -8.892  1.00  0.72           H  
ATOM   2346 3HG2 THR A 145      20.575 -29.575  -8.867  1.00  0.72           H  
ATOM   2347  N   ALA A 146      21.797 -33.587  -7.775  1.00  0.68           N  
ATOM   2348  CA  ALA A 146      21.002 -34.612  -7.106  1.00  0.68           C  
ATOM   2349  C   ALA A 146      21.108 -34.541  -5.582  1.00  0.68           C  
ATOM   2350  O   ALA A 146      20.244 -35.068  -4.874  1.00  0.68           O  
ATOM   2351  CB  ALA A 146      21.452 -35.983  -7.556  1.00  0.68           C  
ATOM   2352  H   ALA A 146      22.500 -33.878  -8.436  1.00  0.68           H  
ATOM   2353  HA  ALA A 146      19.961 -34.461  -7.382  1.00  0.68           H  
ATOM   2354 1HB  ALA A 146      20.836 -36.742  -7.075  1.00  0.68           H  
ATOM   2355 2HB  ALA A 146      21.353 -36.062  -8.637  1.00  0.68           H  
ATOM   2356 3HB  ALA A 146      22.496 -36.129  -7.272  1.00  0.68           H  
ATOM   2357  N   ASN A 147      22.207 -33.982  -5.075  1.00  0.65           N  
ATOM   2358  CA  ASN A 147      22.433 -33.859  -3.649  1.00  0.65           C  
ATOM   2359  C   ASN A 147      22.320 -32.404  -3.198  1.00  0.65           C  
ATOM   2360  O   ASN A 147      22.730 -32.059  -2.091  1.00  0.65           O  
ATOM   2361  CB  ASN A 147      23.768 -34.461  -3.287  1.00  0.65           C  
ATOM   2362  CG  ASN A 147      23.772 -35.974  -3.404  1.00  0.65           C  
ATOM   2363  ND2 ASN A 147      23.142 -36.633  -2.465  1.00  0.65           N  
ATOM   2364  OD1 ASN A 147      24.376 -36.554  -4.313  1.00  0.65           O  
ATOM   2365  H   ASN A 147      22.893 -33.551  -5.691  1.00  0.65           H  
ATOM   2366  HA  ASN A 147      21.672 -34.418  -3.122  1.00  0.65           H  
ATOM   2367 1HB  ASN A 147      24.521 -34.050  -3.942  1.00  0.65           H  
ATOM   2368 2HB  ASN A 147      24.025 -34.186  -2.265  1.00  0.65           H  
ATOM   2369 1HD2 ASN A 147      23.130 -37.631  -2.476  1.00  0.65           H  
ATOM   2370 2HD2 ASN A 147      22.706 -36.134  -1.695  1.00  0.65           H  
ATOM   2371  N   ARG A 148      21.710 -31.552  -4.017  1.00  0.64           N  
ATOM   2372  CA  ARG A 148      21.551 -30.165  -3.609  1.00  0.64           C  
ATOM   2373  C   ARG A 148      20.104 -29.822  -3.343  1.00  0.64           C  
ATOM   2374  O   ARG A 148      19.182 -30.345  -3.993  1.00  0.64           O  
ATOM   2375  CB  ARG A 148      22.072 -29.180  -4.648  1.00  0.64           C  
ATOM   2376  CG  ARG A 148      23.563 -29.144  -4.877  1.00  0.64           C  
ATOM   2377  CD  ARG A 148      23.890 -28.129  -5.918  1.00  0.64           C  
ATOM   2378  NE  ARG A 148      25.314 -28.014  -6.192  1.00  0.64           N  
ATOM   2379  CZ  ARG A 148      26.134 -27.263  -5.450  1.00  0.64           C  
ATOM   2380  NH1 ARG A 148      25.624 -26.637  -4.417  1.00  0.64           N1+
ATOM   2381  NH2 ARG A 148      27.417 -27.163  -5.733  1.00  0.64           N  
ATOM   2382  H   ARG A 148      21.372 -31.841  -4.933  1.00  0.64           H  
ATOM   2383  HA  ARG A 148      22.114 -30.008  -2.693  1.00  0.64           H  
ATOM   2384 1HB  ARG A 148      21.604 -29.399  -5.606  1.00  0.64           H  
ATOM   2385 2HB  ARG A 148      21.764 -28.170  -4.359  1.00  0.64           H  
ATOM   2386 1HG  ARG A 148      24.054 -28.859  -3.946  1.00  0.64           H  
ATOM   2387 2HG  ARG A 148      23.923 -30.112  -5.193  1.00  0.64           H  
ATOM   2388 1HD  ARG A 148      23.393 -28.403  -6.839  1.00  0.64           H  
ATOM   2389 2HD  ARG A 148      23.527 -27.156  -5.590  1.00  0.64           H  
ATOM   2390  HE  ARG A 148      25.707 -28.520  -6.977  1.00  0.64           H  
ATOM   2391 1HH1 ARG A 148      24.640 -26.741  -4.235  1.00  0.64           H  
ATOM   2392 2HH1 ARG A 148      26.207 -26.090  -3.799  1.00  0.64           H  
ATOM   2393 1HH2 ARG A 148      27.819 -27.619  -6.569  1.00  0.64           H  
ATOM   2394 2HH2 ARG A 148      28.011 -26.615  -5.146  1.00  0.64           H  
ATOM   2395  N   ALA A 149      19.927 -28.926  -2.384  1.00  0.64           N  
ATOM   2396  CA  ALA A 149      18.634 -28.393  -2.067  1.00  0.64           C  
ATOM   2397  C   ALA A 149      18.399 -27.131  -2.855  1.00  0.64           C  
ATOM   2398  O   ALA A 149      19.356 -26.469  -3.251  1.00  0.64           O  
ATOM   2399  CB  ALA A 149      18.502 -28.130  -0.581  1.00  0.64           C  
ATOM   2400  H   ALA A 149      20.738 -28.589  -1.869  1.00  0.64           H  
ATOM   2401  HA  ALA A 149      17.912 -29.113  -2.382  1.00  0.64           H  
ATOM   2402 1HB  ALA A 149      17.520 -27.739  -0.370  1.00  0.64           H  
ATOM   2403 2HB  ALA A 149      18.647 -29.049  -0.049  1.00  0.64           H  
ATOM   2404 3HB  ALA A 149      19.251 -27.409  -0.269  1.00  0.64           H  
ATOM   2405  N   TRP A 150      17.144 -26.772  -3.051  1.00  0.64           N  
ATOM   2406  CA  TRP A 150      16.817 -25.523  -3.744  1.00  0.64           C  
ATOM   2407  C   TRP A 150      15.520 -24.885  -3.280  1.00  0.64           C  
ATOM   2408  O   TRP A 150      14.586 -25.574  -2.902  1.00  0.64           O  
ATOM   2409  CB  TRP A 150      16.810 -25.777  -5.250  1.00  0.64           C  
ATOM   2410  CG  TRP A 150      16.387 -24.663  -6.134  1.00  0.64           C  
ATOM   2411  CD1 TRP A 150      17.152 -23.674  -6.664  1.00  0.64           C  
ATOM   2412  CD2 TRP A 150      15.077 -24.480  -6.671  1.00  0.64           C  
ATOM   2413  CE2 TRP A 150      15.120 -23.357  -7.484  1.00  0.64           C  
ATOM   2414  CE3 TRP A 150      13.899 -25.170  -6.536  1.00  0.64           C  
ATOM   2415  NE1 TRP A 150      16.398 -22.883  -7.470  1.00  0.64           N  
ATOM   2416  CZ2 TRP A 150      14.004 -22.897  -8.154  1.00  0.64           C  
ATOM   2417  CZ3 TRP A 150      12.781 -24.721  -7.202  1.00  0.64           C  
ATOM   2418  CH2 TRP A 150      12.826 -23.606  -7.993  1.00  0.64           C  
ATOM   2419  H   TRP A 150      16.417 -27.411  -2.731  1.00  0.64           H  
ATOM   2420  HA  TRP A 150      17.614 -24.822  -3.536  1.00  0.64           H  
ATOM   2421 1HB  TRP A 150      17.819 -26.034  -5.555  1.00  0.64           H  
ATOM   2422 2HB  TRP A 150      16.176 -26.638  -5.461  1.00  0.64           H  
ATOM   2423  HD1 TRP A 150      18.199 -23.533  -6.477  1.00  0.64           H  
ATOM   2424  HE1 TRP A 150      16.739 -22.078  -7.979  1.00  0.64           H  
ATOM   2425  HE3 TRP A 150      13.867 -26.045  -5.910  1.00  0.64           H  
ATOM   2426  HZ2 TRP A 150      14.038 -22.019  -8.792  1.00  0.64           H  
ATOM   2427  HZ3 TRP A 150      11.865 -25.283  -7.070  1.00  0.64           H  
ATOM   2428  HH2 TRP A 150      11.925 -23.274  -8.508  1.00  0.64           H  
ATOM   2429  N   ASN A 151      15.487 -23.551  -3.281  1.00  0.65           N  
ATOM   2430  CA  ASN A 151      14.272 -22.789  -2.896  1.00  0.65           C  
ATOM   2431  C   ASN A 151      13.822 -23.166  -1.491  1.00  0.65           C  
ATOM   2432  O   ASN A 151      12.633 -23.295  -1.208  1.00  0.65           O  
ATOM   2433  CB  ASN A 151      13.146 -23.040  -3.901  1.00  0.65           C  
ATOM   2434  CG  ASN A 151      12.000 -22.031  -3.927  1.00  0.65           C  
ATOM   2435  ND2 ASN A 151      10.845 -22.466  -4.379  1.00  0.65           N  
ATOM   2436  OD1 ASN A 151      12.174 -20.855  -3.591  1.00  0.65           O  
ATOM   2437  H   ASN A 151      16.346 -23.074  -3.580  1.00  0.65           H  
ATOM   2438  HA  ASN A 151      14.510 -21.725  -2.883  1.00  0.65           H  
ATOM   2439 1HB  ASN A 151      13.580 -23.013  -4.870  1.00  0.65           H  
ATOM   2440 2HB  ASN A 151      12.727 -24.038  -3.756  1.00  0.65           H  
ATOM   2441 1HD2 ASN A 151      10.064 -21.804  -4.482  1.00  0.65           H  
ATOM   2442 2HD2 ASN A 151      10.726 -23.448  -4.649  1.00  0.65           H  
ATOM   2443  N   SER A 152      14.796 -23.281  -0.597  1.00  0.67           N  
ATOM   2444  CA  SER A 152      14.563 -23.658   0.786  1.00  0.67           C  
ATOM   2445  C   SER A 152      14.338 -22.481   1.703  1.00  0.67           C  
ATOM   2446  O   SER A 152      14.169 -22.653   2.900  1.00  0.67           O  
ATOM   2447  CB  SER A 152      15.717 -24.463   1.284  1.00  0.67           C  
ATOM   2448  OG  SER A 152      15.825 -25.659   0.562  1.00  0.67           O  
ATOM   2449  H   SER A 152      15.741 -23.132  -0.912  1.00  0.67           H  
ATOM   2450  HA  SER A 152      13.669 -24.286   0.818  1.00  0.67           H  
ATOM   2451 1HB  SER A 152      16.629 -23.884   1.201  1.00  0.67           H  
ATOM   2452 2HB  SER A 152      15.555 -24.670   2.326  1.00  0.67           H  
ATOM   2453  HG  SER A 152      15.614 -25.429  -0.352  1.00  0.67           H  
ATOM   2454  N   PHE A 153      14.365 -21.285   1.155  1.00  0.70           N  
ATOM   2455  CA  PHE A 153      14.147 -20.081   1.933  1.00  0.70           C  
ATOM   2456  C   PHE A 153      12.929 -19.303   1.461  1.00  0.70           C  
ATOM   2457  O   PHE A 153      12.581 -19.329   0.274  1.00  0.70           O  
ATOM   2458  CB  PHE A 153      15.361 -19.170   1.900  1.00  0.70           C  
ATOM   2459  CG  PHE A 153      16.562 -19.661   2.616  1.00  0.70           C  
ATOM   2460  CD1 PHE A 153      17.453 -20.498   2.004  1.00  0.70           C  
ATOM   2461  CD2 PHE A 153      16.818 -19.242   3.916  1.00  0.70           C  
ATOM   2462  CE1 PHE A 153      18.566 -20.916   2.663  1.00  0.70           C  
ATOM   2463  CE2 PHE A 153      17.942 -19.643   4.580  1.00  0.70           C  
ATOM   2464  CZ  PHE A 153      18.820 -20.483   3.956  1.00  0.70           C  
ATOM   2465  H   PHE A 153      14.518 -21.205   0.164  1.00  0.70           H  
ATOM   2466  HA  PHE A 153      13.979 -20.374   2.964  1.00  0.70           H  
ATOM   2467 1HB  PHE A 153      15.636 -18.962   0.865  1.00  0.70           H  
ATOM   2468 2HB  PHE A 153      15.082 -18.234   2.346  1.00  0.70           H  
ATOM   2469  HD1 PHE A 153      17.262 -20.828   0.984  1.00  0.70           H  
ATOM   2470  HD2 PHE A 153      16.113 -18.588   4.401  1.00  0.70           H  
ATOM   2471  HE1 PHE A 153      19.246 -21.580   2.161  1.00  0.70           H  
ATOM   2472  HE2 PHE A 153      18.134 -19.300   5.593  1.00  0.70           H  
ATOM   2473  HZ  PHE A 153      19.709 -20.805   4.476  1.00  0.70           H  
ATOM   2474  N   LYS A 154      12.319 -18.594   2.412  1.00  0.74           N  
ATOM   2475  CA  LYS A 154      11.188 -17.693   2.200  1.00  0.74           C  
ATOM   2476  C   LYS A 154      11.406 -16.396   2.999  1.00  0.74           C  
ATOM   2477  O   LYS A 154      11.918 -16.422   4.115  1.00  0.74           O  
ATOM   2478  CB  LYS A 154       9.887 -18.396   2.611  1.00  0.74           C  
ATOM   2479  CG  LYS A 154       8.624 -17.584   2.393  1.00  0.74           C  
ATOM   2480  CD  LYS A 154       7.374 -18.385   2.738  1.00  0.74           C  
ATOM   2481  CE  LYS A 154       6.115 -17.554   2.508  1.00  0.74           C  
ATOM   2482  NZ  LYS A 154       4.877 -18.307   2.854  1.00  0.74           N1+
ATOM   2483  H   LYS A 154      12.661 -18.717   3.362  1.00  0.74           H  
ATOM   2484  HA  LYS A 154      11.134 -17.426   1.142  1.00  0.74           H  
ATOM   2485 1HB  LYS A 154       9.789 -19.327   2.053  1.00  0.74           H  
ATOM   2486 2HB  LYS A 154       9.937 -18.656   3.668  1.00  0.74           H  
ATOM   2487 1HG  LYS A 154       8.652 -16.703   3.028  1.00  0.74           H  
ATOM   2488 2HG  LYS A 154       8.574 -17.256   1.351  1.00  0.74           H  
ATOM   2489 1HD  LYS A 154       7.332 -19.285   2.122  1.00  0.74           H  
ATOM   2490 2HD  LYS A 154       7.414 -18.682   3.788  1.00  0.74           H  
ATOM   2491 1HE  LYS A 154       6.169 -16.654   3.123  1.00  0.74           H  
ATOM   2492 2HE  LYS A 154       6.072 -17.262   1.457  1.00  0.74           H  
ATOM   2493 1HZ  LYS A 154       4.070 -17.722   2.687  1.00  0.74           H  
ATOM   2494 2HZ  LYS A 154       4.814 -19.138   2.284  1.00  0.74           H  
ATOM   2495 3HZ  LYS A 154       4.908 -18.570   3.831  1.00  0.74           H  
ATOM   2496  N   VAL A 155      11.065 -15.251   2.420  1.00  0.82           N  
ATOM   2497  CA  VAL A 155      11.253 -13.953   3.061  1.00  0.82           C  
ATOM   2498  C   VAL A 155      10.455 -13.692   4.341  1.00  0.82           C  
ATOM   2499  O   VAL A 155      10.962 -13.074   5.273  1.00  0.82           O  
ATOM   2500  CB  VAL A 155      11.066 -12.826   2.032  1.00  0.82           C  
ATOM   2501  CG1 VAL A 155      11.003 -11.455   2.729  1.00  0.82           C  
ATOM   2502  CG2 VAL A 155      12.283 -12.820   1.079  1.00  0.82           C  
ATOM   2503  H   VAL A 155      10.654 -15.262   1.491  1.00  0.82           H  
ATOM   2504  HA  VAL A 155      12.282 -13.916   3.321  1.00  0.82           H  
ATOM   2505  HB  VAL A 155      10.171 -12.995   1.486  1.00  0.82           H  
ATOM   2506 1HG1 VAL A 155      10.883 -10.672   1.985  1.00  0.82           H  
ATOM   2507 2HG1 VAL A 155      10.157 -11.435   3.411  1.00  0.82           H  
ATOM   2508 3HG1 VAL A 155      11.920 -11.294   3.289  1.00  0.82           H  
ATOM   2509 1HG2 VAL A 155      12.173 -12.038   0.346  1.00  0.82           H  
ATOM   2510 2HG2 VAL A 155      13.193 -12.645   1.661  1.00  0.82           H  
ATOM   2511 3HG2 VAL A 155      12.350 -13.785   0.575  1.00  0.82           H  
ATOM   2512  N   GLU A 156       9.188 -14.089   4.379  1.00  0.95           N  
ATOM   2513  CA  GLU A 156       8.312 -13.934   5.560  1.00  0.95           C  
ATOM   2514  C   GLU A 156       7.877 -12.483   5.869  1.00  0.95           C  
ATOM   2515  O   GLU A 156       6.681 -12.206   5.953  1.00  0.95           O  
ATOM   2516  CB  GLU A 156       8.994 -14.526   6.815  1.00  0.95           C  
ATOM   2517  CG  GLU A 156       8.104 -14.626   8.053  1.00  0.95           C  
ATOM   2518  CD  GLU A 156       7.000 -15.656   7.918  1.00  0.95           C  
ATOM   2519  OE1 GLU A 156       7.119 -16.525   7.084  1.00  0.95           O  
ATOM   2520  OE2 GLU A 156       6.046 -15.576   8.658  1.00  0.95           O1-
ATOM   2521  H   GLU A 156       8.824 -14.553   3.561  1.00  0.95           H  
ATOM   2522  HA  GLU A 156       7.405 -14.511   5.371  1.00  0.95           H  
ATOM   2523 1HB  GLU A 156       9.381 -15.515   6.588  1.00  0.95           H  
ATOM   2524 2HB  GLU A 156       9.827 -13.915   7.130  1.00  0.95           H  
ATOM   2525 1HG  GLU A 156       8.724 -14.883   8.910  1.00  0.95           H  
ATOM   2526 2HG  GLU A 156       7.660 -13.648   8.242  1.00  0.95           H  
ATOM   2527  N   ASP A 157       8.838 -11.567   6.020  1.00  1.14           N  
ATOM   2528  CA  ASP A 157       8.531 -10.170   6.345  1.00  1.14           C  
ATOM   2529  C   ASP A 157       9.633  -9.210   5.880  1.00  1.14           C  
ATOM   2530  O   ASP A 157      10.712  -9.628   5.449  1.00  1.14           O  
ATOM   2531  CB  ASP A 157       8.350 -10.042   7.871  1.00  1.14           C  
ATOM   2532  CG  ASP A 157       7.419  -8.894   8.342  1.00  1.14           C  
ATOM   2533  OD1 ASP A 157       7.187  -7.982   7.585  1.00  1.14           O  
ATOM   2534  OD2 ASP A 157       6.962  -8.956   9.463  1.00  1.14           O1-
ATOM   2535  H   ASP A 157       9.795 -11.884   5.924  1.00  1.14           H  
ATOM   2536  HA  ASP A 157       7.602  -9.892   5.845  1.00  1.14           H  
ATOM   2537 1HB  ASP A 157       7.951 -10.980   8.259  1.00  1.14           H  
ATOM   2538 2HB  ASP A 157       9.330  -9.899   8.328  1.00  1.14           H  
ATOM   2539  N   PHE A 158       9.338  -7.910   5.960  1.00  1.43           N  
ATOM   2540  CA  PHE A 158      10.277  -6.868   5.526  1.00  1.43           C  
ATOM   2541  C   PHE A 158       9.939  -5.431   5.949  1.00  1.43           C  
ATOM   2542  O   PHE A 158       8.799  -5.103   6.279  1.00  1.43           O  
ATOM   2543  CB  PHE A 158      10.429  -6.891   3.998  1.00  1.43           C  
ATOM   2544  CG  PHE A 158       9.168  -6.785   3.243  1.00  1.43           C  
ATOM   2545  CD1 PHE A 158       8.657  -5.547   2.883  1.00  1.43           C  
ATOM   2546  CD2 PHE A 158       8.489  -7.936   2.859  1.00  1.43           C  
ATOM   2547  CE1 PHE A 158       7.476  -5.466   2.169  1.00  1.43           C  
ATOM   2548  CE2 PHE A 158       7.321  -7.854   2.151  1.00  1.43           C  
ATOM   2549  CZ  PHE A 158       6.810  -6.619   1.804  1.00  1.43           C  
ATOM   2550  H   PHE A 158       8.429  -7.661   6.357  1.00  1.43           H  
ATOM   2551  HA  PHE A 158      11.248  -7.109   5.962  1.00  1.43           H  
ATOM   2552 1HB  PHE A 158      11.067  -6.059   3.698  1.00  1.43           H  
ATOM   2553 2HB  PHE A 158      10.927  -7.803   3.691  1.00  1.43           H  
ATOM   2554  HD1 PHE A 158       9.194  -4.637   3.175  1.00  1.43           H  
ATOM   2555  HD2 PHE A 158       8.892  -8.913   3.126  1.00  1.43           H  
ATOM   2556  HE1 PHE A 158       7.069  -4.500   1.892  1.00  1.43           H  
ATOM   2557  HE2 PHE A 158       6.794  -8.761   1.853  1.00  1.43           H  
ATOM   2558  HZ  PHE A 158       5.883  -6.557   1.238  1.00  1.43           H  
ATOM   2559  N   GLY A 159      10.940  -4.557   5.838  1.00  1.80           N  
ATOM   2560  CA  GLY A 159      10.745  -3.120   6.008  1.00  1.80           C  
ATOM   2561  C   GLY A 159      11.628  -2.366   5.017  1.00  1.80           C  
ATOM   2562  O   GLY A 159      12.403  -2.981   4.284  1.00  1.80           O  
ATOM   2563  H   GLY A 159      11.865  -4.916   5.606  1.00  1.80           H  
ATOM   2564 1HA  GLY A 159       9.699  -2.865   5.839  1.00  1.80           H  
ATOM   2565 2HA  GLY A 159      10.997  -2.831   7.028  1.00  1.80           H  
ATOM   2566  N   PHE A 160      11.542  -1.035   5.001  1.00  2.22           N  
ATOM   2567  CA  PHE A 160      12.306  -0.290   3.999  1.00  2.22           C  
ATOM   2568  C   PHE A 160      13.448   0.579   4.532  1.00  2.22           C  
ATOM   2569  O   PHE A 160      14.326   0.978   3.771  1.00  2.22           O  
ATOM   2570  CB  PHE A 160      11.333   0.518   3.159  1.00  2.22           C  
ATOM   2571  CG  PHE A 160      10.366  -0.399   2.444  1.00  2.22           C  
ATOM   2572  CD1 PHE A 160       9.038  -0.488   2.834  1.00  2.22           C  
ATOM   2573  CD2 PHE A 160      10.799  -1.198   1.396  1.00  2.22           C  
ATOM   2574  CE1 PHE A 160       8.170  -1.349   2.184  1.00  2.22           C  
ATOM   2575  CE2 PHE A 160       9.941  -2.054   0.750  1.00  2.22           C  
ATOM   2576  CZ  PHE A 160       8.625  -2.128   1.140  1.00  2.22           C  
ATOM   2577  H   PHE A 160      10.915  -0.555   5.631  1.00  2.22           H  
ATOM   2578  HA  PHE A 160      12.753  -1.017   3.328  1.00  2.22           H  
ATOM   2579 1HB  PHE A 160      10.771   1.207   3.788  1.00  2.22           H  
ATOM   2580 2HB  PHE A 160      11.877   1.102   2.417  1.00  2.22           H  
ATOM   2581  HD1 PHE A 160       8.681   0.127   3.659  1.00  2.22           H  
ATOM   2582  HD2 PHE A 160      11.833  -1.146   1.085  1.00  2.22           H  
ATOM   2583  HE1 PHE A 160       7.127  -1.411   2.494  1.00  2.22           H  
ATOM   2584  HE2 PHE A 160      10.303  -2.672  -0.073  1.00  2.22           H  
ATOM   2585  HZ  PHE A 160       7.946  -2.803   0.625  1.00  2.22           H  
ATOM   2586  N   GLY A 161      13.430   0.899   5.820  1.00  2.57           N  
ATOM   2587  CA  GLY A 161      14.500   1.706   6.400  1.00  2.57           C  
ATOM   2588  C   GLY A 161      14.558   3.110   5.815  1.00  2.57           C  
ATOM   2589  O   GLY A 161      13.604   3.578   5.192  1.00  2.57           O  
ATOM   2590  H   GLY A 161      12.688   0.563   6.408  1.00  2.57           H  
ATOM   2591 1HA  GLY A 161      14.364   1.766   7.479  1.00  2.57           H  
ATOM   2592 2HA  GLY A 161      15.454   1.205   6.228  1.00  2.57           H  
ATOM   2593  N   MET A 162      15.687   3.785   6.049  1.00  2.74           N  
ATOM   2594  CA  MET A 162      15.907   5.127   5.520  1.00  2.74           C  
ATOM   2595  C   MET A 162      16.781   5.107   4.260  1.00  2.74           C  
ATOM   2596  O   MET A 162      16.643   5.961   3.386  1.00  2.74           O  
ATOM   2597  CB  MET A 162      16.545   6.013   6.581  1.00  2.74           C  
ATOM   2598  CG  MET A 162      15.671   6.240   7.803  1.00  2.74           C  
ATOM   2599  SD  MET A 162      14.085   6.983   7.386  1.00  2.74           S  
ATOM   2600  CE  MET A 162      14.607   8.618   6.883  1.00  2.74           C  
ATOM   2601  H   MET A 162      16.407   3.344   6.598  1.00  2.74           H  
ATOM   2602  HA  MET A 162      14.943   5.552   5.242  1.00  2.74           H  
ATOM   2603 1HB  MET A 162      17.483   5.573   6.911  1.00  2.74           H  
ATOM   2604 2HB  MET A 162      16.776   6.986   6.147  1.00  2.74           H  
ATOM   2605 1HG  MET A 162      15.486   5.290   8.302  1.00  2.74           H  
ATOM   2606 2HG  MET A 162      16.186   6.898   8.503  1.00  2.74           H  
ATOM   2607 1HE  MET A 162      13.735   9.205   6.591  1.00  2.74           H  
ATOM   2608 2HE  MET A 162      15.115   9.110   7.713  1.00  2.74           H  
ATOM   2609 3HE  MET A 162      15.290   8.536   6.036  1.00  2.74           H  
ATOM   2610  N   VAL A 163      17.721   4.158   4.206  1.00  2.66           N  
ATOM   2611  CA  VAL A 163      18.676   4.060   3.101  1.00  2.66           C  
ATOM   2612  C   VAL A 163      18.596   2.706   2.410  1.00  2.66           C  
ATOM   2613  O   VAL A 163      18.407   2.631   1.197  1.00  2.66           O  
ATOM   2614  CB  VAL A 163      20.119   4.277   3.585  1.00  2.66           C  
ATOM   2615  CG1 VAL A 163      21.075   4.120   2.408  1.00  2.66           C  
ATOM   2616  CG2 VAL A 163      20.247   5.648   4.212  1.00  2.66           C  
ATOM   2617  H   VAL A 163      17.759   3.480   4.946  1.00  2.66           H  
ATOM   2618  HA  VAL A 163      18.440   4.833   2.369  1.00  2.66           H  
ATOM   2619  HB  VAL A 163      20.373   3.514   4.317  1.00  2.66           H  
ATOM   2620 1HG1 VAL A 163      22.098   4.255   2.749  1.00  2.66           H  
ATOM   2621 2HG1 VAL A 163      20.966   3.129   1.975  1.00  2.66           H  
ATOM   2622 3HG1 VAL A 163      20.844   4.866   1.652  1.00  2.66           H  
ATOM   2623 1HG2 VAL A 163      21.270   5.796   4.554  1.00  2.66           H  
ATOM   2624 2HG2 VAL A 163      19.997   6.409   3.470  1.00  2.66           H  
ATOM   2625 3HG2 VAL A 163      19.570   5.733   5.058  1.00  2.66           H  
ATOM   2626  N   PHE A 164      18.766   1.638   3.191  1.00  2.38           N  
ATOM   2627  CA  PHE A 164      18.759   0.282   2.657  1.00  2.38           C  
ATOM   2628  C   PHE A 164      17.539  -0.438   3.185  1.00  2.38           C  
ATOM   2629  O   PHE A 164      17.131  -0.207   4.328  1.00  2.38           O  
ATOM   2630  CB  PHE A 164      19.988  -0.493   3.115  1.00  2.38           C  
ATOM   2631  CG  PHE A 164      21.279   0.103   2.683  1.00  2.38           C  
ATOM   2632  CD1 PHE A 164      22.016   0.887   3.559  1.00  2.38           C  
ATOM   2633  CD2 PHE A 164      21.754  -0.093   1.418  1.00  2.38           C  
ATOM   2634  CE1 PHE A 164      23.213   1.449   3.165  1.00  2.38           C  
ATOM   2635  CE2 PHE A 164      22.947   0.465   1.010  1.00  2.38           C  
ATOM   2636  CZ  PHE A 164      23.681   1.236   1.887  1.00  2.38           C  
ATOM   2637  H   PHE A 164      18.914   1.766   4.176  1.00  2.38           H  
ATOM   2638  HA  PHE A 164      18.713   0.309   1.566  1.00  2.38           H  
ATOM   2639 1HB  PHE A 164      19.989  -0.564   4.198  1.00  2.38           H  
ATOM   2640 2HB  PHE A 164      19.933  -1.513   2.719  1.00  2.38           H  
ATOM   2641  HD1 PHE A 164      21.642   1.058   4.569  1.00  2.38           H  
ATOM   2642  HD2 PHE A 164      21.171  -0.700   0.731  1.00  2.38           H  
ATOM   2643  HE1 PHE A 164      23.784   2.062   3.862  1.00  2.38           H  
ATOM   2644  HE2 PHE A 164      23.306   0.292  -0.008  1.00  2.38           H  
ATOM   2645  HZ  PHE A 164      24.622   1.679   1.568  1.00  2.38           H  
ATOM   2646  N   THR A 165      16.980  -1.335   2.385  1.00  2.00           N  
ATOM   2647  CA  THR A 165      15.819  -2.071   2.847  1.00  2.00           C  
ATOM   2648  C   THR A 165      16.249  -3.312   3.615  1.00  2.00           C  
ATOM   2649  O   THR A 165      17.384  -3.784   3.457  1.00  2.00           O  
ATOM   2650  CB  THR A 165      14.947  -2.466   1.659  1.00  2.00           C  
ATOM   2651  CG2 THR A 165      14.633  -1.251   0.820  1.00  2.00           C  
ATOM   2652  OG1 THR A 165      15.664  -3.353   0.857  1.00  2.00           O  
ATOM   2653  H   THR A 165      17.365  -1.509   1.455  1.00  2.00           H  
ATOM   2654  HA  THR A 165      15.243  -1.441   3.518  1.00  2.00           H  
ATOM   2655  HB  THR A 165      14.028  -2.940   2.015  1.00  2.00           H  
ATOM   2656  HG1 THR A 165      16.349  -2.847   0.377  1.00  2.00           H  
ATOM   2657 1HG2 THR A 165      14.028  -1.548  -0.037  1.00  2.00           H  
ATOM   2658 2HG2 THR A 165      14.093  -0.522   1.414  1.00  2.00           H  
ATOM   2659 3HG2 THR A 165      15.566  -0.808   0.469  1.00  2.00           H  
ATOM   2660  N   ARG A 166      15.328  -3.877   4.406  1.00  1.64           N  
ATOM   2661  CA  ARG A 166      15.650  -5.086   5.158  1.00  1.64           C  
ATOM   2662  C   ARG A 166      14.593  -6.155   5.001  1.00  1.64           C  
ATOM   2663  O   ARG A 166      13.409  -5.943   5.280  1.00  1.64           O  
ATOM   2664  CB  ARG A 166      15.785  -4.793   6.647  1.00  1.64           C  
ATOM   2665  CG  ARG A 166      16.877  -3.798   7.045  1.00  1.64           C  
ATOM   2666  CD  ARG A 166      16.953  -3.627   8.532  1.00  1.64           C  
ATOM   2667  NE  ARG A 166      17.347  -4.864   9.226  1.00  1.64           N  
ATOM   2668  CZ  ARG A 166      17.367  -5.012  10.569  1.00  1.64           C  
ATOM   2669  NH1 ARG A 166      17.032  -4.001  11.339  1.00  1.64           N1+
ATOM   2670  NH2 ARG A 166      17.720  -6.160  11.122  1.00  1.64           N  
ATOM   2671  H   ARG A 166      14.393  -3.469   4.464  1.00  1.64           H  
ATOM   2672  HA  ARG A 166      16.590  -5.486   4.783  1.00  1.64           H  
ATOM   2673 1HB  ARG A 166      14.841  -4.401   7.018  1.00  1.64           H  
ATOM   2674 2HB  ARG A 166      15.978  -5.726   7.179  1.00  1.64           H  
ATOM   2675 1HG  ARG A 166      17.843  -4.107   6.674  1.00  1.64           H  
ATOM   2676 2HG  ARG A 166      16.635  -2.823   6.616  1.00  1.64           H  
ATOM   2677 1HD  ARG A 166      17.687  -2.857   8.768  1.00  1.64           H  
ATOM   2678 2HD  ARG A 166      15.979  -3.324   8.909  1.00  1.64           H  
ATOM   2679  HE  ARG A 166      17.615  -5.664   8.658  1.00  1.64           H  
ATOM   2680 1HH1 ARG A 166      16.763  -3.119  10.928  1.00  1.64           H  
ATOM   2681 2HH1 ARG A 166      17.046  -4.106  12.344  1.00  1.64           H  
ATOM   2682 1HH2 ARG A 166      17.971  -6.955  10.547  1.00  1.64           H  
ATOM   2683 2HH2 ARG A 166      17.729  -6.249  12.126  1.00  1.64           H  
ATOM   2684  N   LEU A 167      15.028  -7.332   4.585  1.00  1.34           N  
ATOM   2685  CA  LEU A 167      14.107  -8.437   4.388  1.00  1.34           C  
ATOM   2686  C   LEU A 167      14.594  -9.609   5.190  1.00  1.34           C  
ATOM   2687  O   LEU A 167      15.792  -9.833   5.254  1.00  1.34           O  
ATOM   2688  CB  LEU A 167      14.051  -8.740   2.905  1.00  1.34           C  
ATOM   2689  CG  LEU A 167      13.633  -7.525   2.088  1.00  1.34           C  
ATOM   2690  CD1 LEU A 167      14.892  -6.725   1.680  1.00  1.34           C  
ATOM   2691  CD2 LEU A 167      12.804  -7.946   0.904  1.00  1.34           C  
ATOM   2692  H   LEU A 167      16.016  -7.448   4.347  1.00  1.34           H  
ATOM   2693  HA  LEU A 167      13.118  -8.161   4.744  1.00  1.34           H  
ATOM   2694 1HB  LEU A 167      15.011  -9.030   2.612  1.00  1.34           H  
ATOM   2695 2HB  LEU A 167      13.358  -9.548   2.720  1.00  1.34           H  
ATOM   2696  HG  LEU A 167      13.047  -6.877   2.717  1.00  1.34           H  
ATOM   2697 1HD1 LEU A 167      14.568  -5.844   1.186  1.00  1.34           H  
ATOM   2698 2HD1 LEU A 167      15.469  -6.432   2.527  1.00  1.34           H  
ATOM   2699 3HD1 LEU A 167      15.523  -7.305   1.038  1.00  1.34           H  
ATOM   2700 1HD2 LEU A 167      12.500  -7.061   0.346  1.00  1.34           H  
ATOM   2701 2HD2 LEU A 167      13.377  -8.600   0.258  1.00  1.34           H  
ATOM   2702 3HD2 LEU A 167      11.919  -8.476   1.258  1.00  1.34           H  
ATOM   2703  N   TRP A 168      13.697 -10.347   5.786  1.00  1.13           N  
ATOM   2704  CA  TRP A 168      14.088 -11.478   6.611  1.00  1.13           C  
ATOM   2705  C   TRP A 168      14.085 -12.768   5.816  1.00  1.13           C  
ATOM   2706  O   TRP A 168      13.572 -12.777   4.713  1.00  1.13           O  
ATOM   2707  CB  TRP A 168      13.170 -11.536   7.829  1.00  1.13           C  
ATOM   2708  CG  TRP A 168      13.395 -10.340   8.693  1.00  1.13           C  
ATOM   2709  CD1 TRP A 168      12.757  -9.138   8.597  1.00  1.13           C  
ATOM   2710  CD2 TRP A 168      14.346 -10.206   9.781  1.00  1.13           C  
ATOM   2711  CE2 TRP A 168      14.225  -8.905  10.271  1.00  1.13           C  
ATOM   2712  CE3 TRP A 168      15.277 -11.072  10.366  1.00  1.13           C  
ATOM   2713  NE1 TRP A 168      13.248  -8.266   9.544  1.00  1.13           N  
ATOM   2714  CZ2 TRP A 168      15.007  -8.441  11.317  1.00  1.13           C  
ATOM   2715  CZ3 TRP A 168      16.061 -10.611  11.409  1.00  1.13           C  
ATOM   2716  CH2 TRP A 168      15.932  -9.327  11.873  1.00  1.13           C  
ATOM   2717  H   TRP A 168      12.704 -10.119   5.683  1.00  1.13           H  
ATOM   2718  HA  TRP A 168      15.091 -11.294   6.965  1.00  1.13           H  
ATOM   2719 1HB  TRP A 168      12.125 -11.556   7.503  1.00  1.13           H  
ATOM   2720 2HB  TRP A 168      13.368 -12.441   8.402  1.00  1.13           H  
ATOM   2721  HD1 TRP A 168      11.978  -8.902   7.870  1.00  1.13           H  
ATOM   2722  HE1 TRP A 168      12.945  -7.313   9.681  1.00  1.13           H  
ATOM   2723  HE3 TRP A 168      15.385 -12.092  10.005  1.00  1.13           H  
ATOM   2724  HZ2 TRP A 168      14.915  -7.426  11.701  1.00  1.13           H  
ATOM   2725  HZ3 TRP A 168      16.784 -11.297  11.850  1.00  1.13           H  
ATOM   2726  HH2 TRP A 168      16.565  -8.997  12.696  1.00  1.13           H  
ATOM   2727  N   LEU A 169      14.771 -13.810   6.284  1.00  0.98           N  
ATOM   2728  CA  LEU A 169      14.597 -15.136   5.659  1.00  0.98           C  
ATOM   2729  C   LEU A 169      14.322 -16.252   6.683  1.00  0.98           C  
ATOM   2730  O   LEU A 169      14.913 -16.296   7.769  1.00  0.98           O  
ATOM   2731  CB  LEU A 169      15.776 -15.599   4.800  1.00  0.98           C  
ATOM   2732  CG  LEU A 169      16.181 -14.837   3.573  1.00  0.98           C  
ATOM   2733  CD1 LEU A 169      17.485 -15.425   3.131  1.00  0.98           C  
ATOM   2734  CD2 LEU A 169      15.127 -14.991   2.490  1.00  0.98           C  
ATOM   2735  H   LEU A 169      15.320 -13.682   7.133  1.00  0.98           H  
ATOM   2736  HA  LEU A 169      13.731 -15.075   5.004  1.00  0.98           H  
ATOM   2737 1HB  LEU A 169      16.643 -15.744   5.394  1.00  0.98           H  
ATOM   2738 2HB  LEU A 169      15.486 -16.558   4.429  1.00  0.98           H  
ATOM   2739  HG  LEU A 169      16.322 -13.782   3.808  1.00  0.98           H  
ATOM   2740 1HD1 LEU A 169      17.863 -14.946   2.261  1.00  0.98           H  
ATOM   2741 2HD1 LEU A 169      18.183 -15.309   3.934  1.00  0.98           H  
ATOM   2742 3HD1 LEU A 169      17.346 -16.481   2.915  1.00  0.98           H  
ATOM   2743 1HD2 LEU A 169      15.428 -14.469   1.597  1.00  0.98           H  
ATOM   2744 2HD2 LEU A 169      14.983 -16.030   2.253  1.00  0.98           H  
ATOM   2745 3HD2 LEU A 169      14.220 -14.586   2.844  1.00  0.98           H  
ATOM   2746  N   THR A 170      13.526 -17.232   6.267  1.00  0.89           N  
ATOM   2747  CA  THR A 170      13.220 -18.419   7.064  1.00  0.89           C  
ATOM   2748  C   THR A 170      13.214 -19.659   6.192  1.00  0.89           C  
ATOM   2749  O   THR A 170      13.007 -19.575   4.983  1.00  0.89           O  
ATOM   2750  CB  THR A 170      11.842 -18.307   7.755  1.00  0.89           C  
ATOM   2751  CG2 THR A 170      10.725 -18.268   6.720  1.00  0.89           C  
ATOM   2752  OG1 THR A 170      11.649 -19.442   8.620  1.00  0.89           O  
ATOM   2753  H   THR A 170      13.052 -17.105   5.376  1.00  0.89           H  
ATOM   2754  HA  THR A 170      13.986 -18.541   7.826  1.00  0.89           H  
ATOM   2755  HB  THR A 170      11.811 -17.395   8.351  1.00  0.89           H  
ATOM   2756  HG1 THR A 170      11.512 -20.236   8.076  1.00  0.89           H  
ATOM   2757 1HG2 THR A 170       9.757 -18.187   7.221  1.00  0.89           H  
ATOM   2758 2HG2 THR A 170      10.862 -17.413   6.076  1.00  0.89           H  
ATOM   2759 3HG2 THR A 170      10.749 -19.181   6.124  1.00  0.89           H  
ATOM   2760  N   ILE A 171      13.480 -20.811   6.796  1.00  0.84           N  
ATOM   2761  CA  ILE A 171      13.466 -22.058   6.041  1.00  0.84           C  
ATOM   2762  C   ILE A 171      12.044 -22.494   5.704  1.00  0.84           C  
ATOM   2763  O   ILE A 171      11.144 -22.420   6.545  1.00  0.84           O  
ATOM   2764  CB  ILE A 171      14.240 -23.169   6.776  1.00  0.84           C  
ATOM   2765  CG1 ILE A 171      15.679 -22.742   6.941  1.00  0.84           C  
ATOM   2766  CG2 ILE A 171      14.204 -24.486   5.983  1.00  0.84           C  
ATOM   2767  CD1 ILE A 171      16.378 -22.565   5.633  1.00  0.84           C  
ATOM   2768  H   ILE A 171      13.669 -20.820   7.790  1.00  0.84           H  
ATOM   2769  HA  ILE A 171      13.990 -21.880   5.111  1.00  0.84           H  
ATOM   2770  HB  ILE A 171      13.815 -23.322   7.763  1.00  0.84           H  
ATOM   2771 1HG1 ILE A 171      15.714 -21.801   7.479  1.00  0.84           H  
ATOM   2772 2HG1 ILE A 171      16.204 -23.481   7.506  1.00  0.84           H  
ATOM   2773 1HG2 ILE A 171      14.773 -25.241   6.512  1.00  0.84           H  
ATOM   2774 2HG2 ILE A 171      13.179 -24.824   5.866  1.00  0.84           H  
ATOM   2775 3HG2 ILE A 171      14.642 -24.334   4.995  1.00  0.84           H  
ATOM   2776 1HD1 ILE A 171      17.400 -22.267   5.809  1.00  0.84           H  
ATOM   2777 2HD1 ILE A 171      16.368 -23.507   5.083  1.00  0.84           H  
ATOM   2778 3HD1 ILE A 171      15.867 -21.806   5.047  1.00  0.84           H  
ATOM   2779  N   ARG A 172      11.861 -22.849   4.438  1.00  0.82           N  
ATOM   2780  CA  ARG A 172      10.616 -23.294   3.834  1.00  0.82           C  
ATOM   2781  C   ARG A 172      10.255 -24.703   4.299  1.00  0.82           C  
ATOM   2782  O   ARG A 172      11.123 -25.564   4.415  1.00  0.82           O  
ATOM   2783  CB  ARG A 172      10.742 -23.262   2.317  1.00  0.82           C  
ATOM   2784  CG  ARG A 172       9.471 -23.490   1.553  1.00  0.82           C  
ATOM   2785  CD  ARG A 172       9.717 -23.461   0.104  1.00  0.82           C  
ATOM   2786  NE  ARG A 172      10.230 -22.184  -0.322  1.00  0.82           N  
ATOM   2787  CZ  ARG A 172       9.482 -21.102  -0.616  1.00  0.82           C  
ATOM   2788  NH1 ARG A 172       8.166 -21.171  -0.561  1.00  0.82           N1+
ATOM   2789  NH2 ARG A 172      10.051 -19.966  -0.959  1.00  0.82           N  
ATOM   2790  H   ARG A 172      12.684 -22.830   3.848  1.00  0.82           H  
ATOM   2791  HA  ARG A 172       9.824 -22.609   4.136  1.00  0.82           H  
ATOM   2792 1HB  ARG A 172      11.152 -22.299   2.002  1.00  0.82           H  
ATOM   2793 2HB  ARG A 172      11.448 -24.031   2.001  1.00  0.82           H  
ATOM   2794 1HG  ARG A 172       9.078 -24.459   1.799  1.00  0.82           H  
ATOM   2795 2HG  ARG A 172       8.743 -22.721   1.802  1.00  0.82           H  
ATOM   2796 1HD  ARG A 172      10.438 -24.232  -0.167  1.00  0.82           H  
ATOM   2797 2HD  ARG A 172       8.782 -23.642  -0.403  1.00  0.82           H  
ATOM   2798  HE  ARG A 172      11.248 -22.122  -0.416  1.00  0.82           H  
ATOM   2799 1HH1 ARG A 172       7.719 -22.037  -0.301  1.00  0.82           H  
ATOM   2800 2HH1 ARG A 172       7.611 -20.360  -0.792  1.00  0.82           H  
ATOM   2801 1HH2 ARG A 172      11.075 -19.868  -0.956  1.00  0.82           H  
ATOM   2802 2HH2 ARG A 172       9.480 -19.173  -1.182  1.00  0.82           H  
ATOM   2803  N   GLU A 173       8.976 -24.929   4.591  1.00  0.81           N  
ATOM   2804  CA  GLU A 173       8.512 -26.252   5.007  1.00  0.81           C  
ATOM   2805  C   GLU A 173       8.131 -27.163   3.821  1.00  0.81           C  
ATOM   2806  O   GLU A 173       8.326 -28.388   3.871  1.00  0.81           O  
ATOM   2807  CB  GLU A 173       7.286 -26.086   5.913  1.00  0.81           C  
ATOM   2808  CG  GLU A 173       7.566 -25.346   7.218  1.00  0.81           C  
ATOM   2809  CD  GLU A 173       6.327 -25.122   8.080  1.00  0.81           C  
ATOM   2810  OE1 GLU A 173       5.262 -25.521   7.676  1.00  0.81           O  
ATOM   2811  OE2 GLU A 173       6.455 -24.517   9.139  1.00  0.81           O1-
ATOM   2812  H   GLU A 173       8.312 -24.173   4.516  1.00  0.81           H  
ATOM   2813  HA  GLU A 173       9.314 -26.733   5.569  1.00  0.81           H  
ATOM   2814 1HB  GLU A 173       6.508 -25.543   5.375  1.00  0.81           H  
ATOM   2815 2HB  GLU A 173       6.886 -27.068   6.162  1.00  0.81           H  
ATOM   2816 1HG  GLU A 173       8.288 -25.927   7.786  1.00  0.81           H  
ATOM   2817 2HG  GLU A 173       8.022 -24.385   6.982  1.00  0.81           H  
ATOM   2818  N   GLU A 174       7.581 -26.551   2.766  1.00  0.81           N  
ATOM   2819  CA  GLU A 174       7.051 -27.259   1.595  1.00  0.81           C  
ATOM   2820  C   GLU A 174       7.963 -27.252   0.364  1.00  0.81           C  
ATOM   2821  O   GLU A 174       8.662 -26.280   0.087  1.00  0.81           O  
ATOM   2822  CB  GLU A 174       5.707 -26.648   1.202  1.00  0.81           C  
ATOM   2823  CG  GLU A 174       4.606 -26.810   2.252  1.00  0.81           C  
ATOM   2824  CD  GLU A 174       3.277 -26.207   1.828  1.00  0.81           C  
ATOM   2825  OE1 GLU A 174       3.217 -25.623   0.771  1.00  0.81           O  
ATOM   2826  OE2 GLU A 174       2.327 -26.338   2.565  1.00  0.81           O1-
ATOM   2827  H   GLU A 174       7.491 -25.550   2.801  1.00  0.81           H  
ATOM   2828  HA  GLU A 174       6.888 -28.298   1.878  1.00  0.81           H  
ATOM   2829 1HB  GLU A 174       5.837 -25.582   1.013  1.00  0.81           H  
ATOM   2830 2HB  GLU A 174       5.358 -27.104   0.275  1.00  0.81           H  
ATOM   2831 1HG  GLU A 174       4.466 -27.872   2.449  1.00  0.81           H  
ATOM   2832 2HG  GLU A 174       4.935 -26.339   3.180  1.00  0.81           H  
ATOM   2833  N   ASN A 175       7.903 -28.330  -0.410  1.00  0.81           N  
ATOM   2834  CA  ASN A 175       8.649 -28.449  -1.662  1.00  0.81           C  
ATOM   2835  C   ASN A 175       7.910 -27.833  -2.846  1.00  0.81           C  
ATOM   2836  O   ASN A 175       6.910 -28.381  -3.310  1.00  0.81           O  
ATOM   2837  CB  ASN A 175       8.977 -29.912  -1.937  1.00  0.81           C  
ATOM   2838  CG  ASN A 175       9.802 -30.160  -3.205  1.00  0.81           C  
ATOM   2839  ND2 ASN A 175      10.607 -31.196  -3.180  1.00  0.81           N  
ATOM   2840  OD1 ASN A 175       9.710 -29.431  -4.196  1.00  0.81           O  
ATOM   2841  H   ASN A 175       7.311 -29.096  -0.124  1.00  0.81           H  
ATOM   2842  HA  ASN A 175       9.581 -27.899  -1.554  1.00  0.81           H  
ATOM   2843 1HB  ASN A 175       9.521 -30.324  -1.087  1.00  0.81           H  
ATOM   2844 2HB  ASN A 175       8.047 -30.472  -2.021  1.00  0.81           H  
ATOM   2845 1HD2 ASN A 175      11.161 -31.414  -3.988  1.00  0.81           H  
ATOM   2846 2HD2 ASN A 175      10.658 -31.774  -2.366  1.00  0.81           H  
ATOM   2847  N   THR A 176       8.393 -26.685  -3.319  1.00  0.81           N  
ATOM   2848  CA  THR A 176       7.750 -25.996  -4.432  1.00  0.81           C  
ATOM   2849  C   THR A 176       8.730 -25.404  -5.429  1.00  0.81           C  
ATOM   2850  O   THR A 176       9.950 -25.456  -5.249  1.00  0.81           O  
ATOM   2851  CB  THR A 176       6.840 -24.855  -3.931  1.00  0.81           C  
ATOM   2852  CG2 THR A 176       7.664 -23.719  -3.362  1.00  0.81           C  
ATOM   2853  OG1 THR A 176       6.056 -24.361  -5.035  1.00  0.81           O  
ATOM   2854  H   THR A 176       9.205 -26.281  -2.879  1.00  0.81           H  
ATOM   2855  HA  THR A 176       7.133 -26.718  -4.967  1.00  0.81           H  
ATOM   2856  HB  THR A 176       6.173 -25.246  -3.160  1.00  0.81           H  
ATOM   2857  HG1 THR A 176       5.301 -23.862  -4.680  1.00  0.81           H  
ATOM   2858 1HG2 THR A 176       7.005 -22.926  -3.011  1.00  0.81           H  
ATOM   2859 2HG2 THR A 176       8.256 -24.092  -2.541  1.00  0.81           H  
ATOM   2860 3HG2 THR A 176       8.315 -23.324  -4.123  1.00  0.81           H  
ATOM   2861  N   THR A 177       8.158 -24.830  -6.482  1.00  0.82           N  
ATOM   2862  CA  THR A 177       8.893 -24.167  -7.546  1.00  0.82           C  
ATOM   2863  C   THR A 177       8.434 -22.738  -7.703  1.00  0.82           C  
ATOM   2864  O   THR A 177       8.870 -22.042  -8.617  1.00  0.82           O  
ATOM   2865  CB  THR A 177       8.771 -24.905  -8.893  1.00  0.82           C  
ATOM   2866  CG2 THR A 177       9.357 -26.314  -8.790  1.00  0.82           C  
ATOM   2867  OG1 THR A 177       7.390 -24.986  -9.274  1.00  0.82           O  
ATOM   2868  H   THR A 177       7.147 -24.827  -6.495  1.00  0.82           H  
ATOM   2869  HA  THR A 177       9.939 -24.136  -7.271  1.00  0.82           H  
ATOM   2870  HB  THR A 177       9.315 -24.348  -9.657  1.00  0.82           H  
ATOM   2871  HG1 THR A 177       7.038 -24.097  -9.408  1.00  0.82           H  
ATOM   2872 1HG2 THR A 177       9.264 -26.814  -9.754  1.00  0.82           H  
ATOM   2873 2HG2 THR A 177      10.404 -26.256  -8.517  1.00  0.82           H  
ATOM   2874 3HG2 THR A 177       8.817 -26.883  -8.036  1.00  0.82           H  
ATOM   2875  N   GLU A 178       7.545 -22.298  -6.827  1.00  0.82           N  
ATOM   2876  CA  GLU A 178       7.096 -20.917  -6.916  1.00  0.82           C  
ATOM   2877  C   GLU A 178       8.108 -19.944  -6.312  1.00  0.82           C  
ATOM   2878  O   GLU A 178       8.856 -20.278  -5.377  1.00  0.82           O  
ATOM   2879  CB  GLU A 178       5.724 -20.734  -6.261  1.00  0.82           C  
ATOM   2880  CG  GLU A 178       4.583 -21.445  -6.996  1.00  0.82           C  
ATOM   2881  CD  GLU A 178       3.208 -21.206  -6.389  1.00  0.82           C  
ATOM   2882  OE1 GLU A 178       3.133 -20.737  -5.278  1.00  0.82           O  
ATOM   2883  OE2 GLU A 178       2.235 -21.497  -7.050  1.00  0.82           O1-
ATOM   2884  H   GLU A 178       7.172 -22.925  -6.114  1.00  0.82           H  
ATOM   2885  HA  GLU A 178       6.986 -20.666  -7.970  1.00  0.82           H  
ATOM   2886 1HB  GLU A 178       5.756 -21.106  -5.237  1.00  0.82           H  
ATOM   2887 2HB  GLU A 178       5.486 -19.670  -6.218  1.00  0.82           H  
ATOM   2888 1HG  GLU A 178       4.574 -21.090  -8.030  1.00  0.82           H  
ATOM   2889 2HG  GLU A 178       4.791 -22.514  -7.012  1.00  0.82           H  
ATOM   2890  N   CYS A 179       8.102 -18.726  -6.843  1.00  0.84           N  
ATOM   2891  CA  CYS A 179       8.927 -17.622  -6.386  1.00  0.84           C  
ATOM   2892  C   CYS A 179       8.331 -17.033  -5.112  1.00  0.84           C  
ATOM   2893  O   CYS A 179       7.206 -17.354  -4.745  1.00  0.84           O  
ATOM   2894  CB  CYS A 179       9.034 -16.526  -7.444  1.00  0.84           C  
ATOM   2895  SG  CYS A 179       9.809 -17.041  -9.028  1.00  0.84           S  
ATOM   2896  H   CYS A 179       7.491 -18.577  -7.645  1.00  0.84           H  
ATOM   2897  HA  CYS A 179       9.927 -18.004  -6.157  1.00  0.84           H  
ATOM   2898 1HB  CYS A 179       8.033 -16.161  -7.675  1.00  0.84           H  
ATOM   2899 2HB  CYS A 179       9.602 -15.686  -7.048  1.00  0.84           H  
ATOM   2900  N   ASP A 180       9.095 -16.204  -4.415  1.00  0.86           N  
ATOM   2901  CA  ASP A 180       8.614 -15.661  -3.152  1.00  0.86           C  
ATOM   2902  C   ASP A 180       7.726 -14.433  -3.304  1.00  0.86           C  
ATOM   2903  O   ASP A 180       8.196 -13.341  -3.621  1.00  0.86           O  
ATOM   2904  CB  ASP A 180       9.794 -15.346  -2.249  1.00  0.86           C  
ATOM   2905  CG  ASP A 180       9.402 -14.960  -0.867  1.00  0.86           C  
ATOM   2906  OD1 ASP A 180       8.282 -14.567  -0.588  1.00  0.86           O  
ATOM   2907  OD2 ASP A 180      10.252 -15.124  -0.053  1.00  0.86           O1-
ATOM   2908  H   ASP A 180      10.015 -15.960  -4.751  1.00  0.86           H  
ATOM   2909  HA  ASP A 180       8.023 -16.436  -2.661  1.00  0.86           H  
ATOM   2910 1HB  ASP A 180      10.454 -16.215  -2.194  1.00  0.86           H  
ATOM   2911 2HB  ASP A 180      10.370 -14.529  -2.683  1.00  0.86           H  
ATOM   2912  N   SER A 181       6.437 -14.615  -3.027  1.00  0.90           N  
ATOM   2913  CA  SER A 181       5.420 -13.575  -3.178  1.00  0.90           C  
ATOM   2914  C   SER A 181       5.673 -12.340  -2.315  1.00  0.90           C  
ATOM   2915  O   SER A 181       5.212 -11.245  -2.636  1.00  0.90           O  
ATOM   2916  CB  SER A 181       4.070 -14.163  -2.817  1.00  0.90           C  
ATOM   2917  OG  SER A 181       4.025 -14.527  -1.462  1.00  0.90           O  
ATOM   2918  H   SER A 181       6.149 -15.540  -2.740  1.00  0.90           H  
ATOM   2919  HA  SER A 181       5.398 -13.257  -4.213  1.00  0.90           H  
ATOM   2920 1HB  SER A 181       3.298 -13.440  -3.004  1.00  0.90           H  
ATOM   2921 2HB  SER A 181       3.866 -15.029  -3.440  1.00  0.90           H  
ATOM   2922  HG  SER A 181       4.199 -13.718  -0.971  1.00  0.90           H  
ATOM   2923  N   ALA A 182       6.449 -12.491  -1.244  1.00  0.93           N  
ATOM   2924  CA  ALA A 182       6.745 -11.385  -0.340  1.00  0.93           C  
ATOM   2925  C   ALA A 182       7.467 -10.251  -1.048  1.00  0.93           C  
ATOM   2926  O   ALA A 182       7.407  -9.106  -0.611  1.00  0.93           O  
ATOM   2927  CB  ALA A 182       7.594 -11.856   0.809  1.00  0.93           C  
ATOM   2928  H   ALA A 182       6.883 -13.403  -1.053  1.00  0.93           H  
ATOM   2929  HA  ALA A 182       5.801 -11.002   0.044  1.00  0.93           H  
ATOM   2930 1HB  ALA A 182       7.799 -11.036   1.492  1.00  0.93           H  
ATOM   2931 2HB  ALA A 182       7.089 -12.660   1.343  1.00  0.93           H  
ATOM   2932 3HB  ALA A 182       8.510 -12.221   0.385  1.00  0.93           H  
ATOM   2933  N   ILE A 183       8.196 -10.576  -2.112  1.00  0.95           N  
ATOM   2934  CA  ILE A 183       8.974  -9.573  -2.807  1.00  0.95           C  
ATOM   2935  C   ILE A 183       8.481  -9.340  -4.230  1.00  0.95           C  
ATOM   2936  O   ILE A 183       9.231  -8.811  -5.051  1.00  0.95           O  
ATOM   2937  CB  ILE A 183      10.458  -9.962  -2.829  1.00  0.95           C  
ATOM   2938  CG1 ILE A 183      10.635 -11.285  -3.535  1.00  0.95           C  
ATOM   2939  CG2 ILE A 183      10.971 -10.047  -1.406  1.00  0.95           C  
ATOM   2940  CD1 ILE A 183      12.067 -11.615  -3.846  1.00  0.95           C  
ATOM   2941  H   ILE A 183       8.195 -11.538  -2.464  1.00  0.95           H  
ATOM   2942  HA  ILE A 183       8.884  -8.632  -2.268  1.00  0.95           H  
ATOM   2943  HB  ILE A 183      11.020  -9.213  -3.371  1.00  0.95           H  
ATOM   2944 1HG1 ILE A 183      10.229 -12.071  -2.898  1.00  0.95           H  
ATOM   2945 2HG1 ILE A 183      10.063 -11.270  -4.466  1.00  0.95           H  
ATOM   2946 1HG2 ILE A 183      12.027 -10.309  -1.413  1.00  0.95           H  
ATOM   2947 2HG2 ILE A 183      10.835  -9.083  -0.927  1.00  0.95           H  
ATOM   2948 3HG2 ILE A 183      10.410 -10.806  -0.864  1.00  0.95           H  
ATOM   2949 1HD1 ILE A 183      12.116 -12.580  -4.346  1.00  0.95           H  
ATOM   2950 2HD1 ILE A 183      12.486 -10.848  -4.494  1.00  0.95           H  
ATOM   2951 3HD1 ILE A 183      12.630 -11.657  -2.923  1.00  0.95           H  
ATOM   2952  N   ILE A 184       7.235  -9.728  -4.520  1.00  0.98           N  
ATOM   2953  CA  ILE A 184       6.679  -9.536  -5.857  1.00  0.98           C  
ATOM   2954  C   ILE A 184       5.574  -8.473  -5.874  1.00  0.98           C  
ATOM   2955  O   ILE A 184       4.683  -8.475  -5.022  1.00  0.98           O  
ATOM   2956  CB  ILE A 184       6.118 -10.845  -6.450  1.00  0.98           C  
ATOM   2957  CG1 ILE A 184       7.194 -11.913  -6.598  1.00  0.98           C  
ATOM   2958  CG2 ILE A 184       5.563 -10.572  -7.789  1.00  0.98           C  
ATOM   2959  CD1 ILE A 184       6.660 -13.282  -7.008  1.00  0.98           C  
ATOM   2960  H   ILE A 184       6.649 -10.160  -3.801  1.00  0.98           H  
ATOM   2961  HA  ILE A 184       7.476  -9.197  -6.513  1.00  0.98           H  
ATOM   2962  HB  ILE A 184       5.346 -11.238  -5.796  1.00  0.98           H  
ATOM   2963 1HG1 ILE A 184       7.883 -11.610  -7.350  1.00  0.98           H  
ATOM   2964 2HG1 ILE A 184       7.721 -12.008  -5.656  1.00  0.98           H  
ATOM   2965 1HG2 ILE A 184       5.176 -11.493  -8.199  1.00  0.98           H  
ATOM   2966 2HG2 ILE A 184       4.765  -9.841  -7.734  1.00  0.98           H  
ATOM   2967 3HG2 ILE A 184       6.362 -10.192  -8.416  1.00  0.98           H  
ATOM   2968 1HD1 ILE A 184       7.492 -13.967  -7.095  1.00  0.98           H  
ATOM   2969 2HD1 ILE A 184       5.963 -13.659  -6.279  1.00  0.98           H  
ATOM   2970 3HD1 ILE A 184       6.159 -13.198  -7.972  1.00  0.98           H  
ATOM   2971  N   GLY A 185       5.664  -7.530  -6.822  1.00  1.01           N  
ATOM   2972  CA  GLY A 185       4.656  -6.473  -6.947  1.00  1.01           C  
ATOM   2973  C   GLY A 185       4.145  -6.311  -8.383  1.00  1.01           C  
ATOM   2974  O   GLY A 185       4.857  -6.595  -9.352  1.00  1.01           O  
ATOM   2975  H   GLY A 185       6.440  -7.581  -7.482  1.00  1.01           H  
ATOM   2976 1HA  GLY A 185       3.818  -6.689  -6.285  1.00  1.01           H  
ATOM   2977 2HA  GLY A 185       5.089  -5.531  -6.611  1.00  1.01           H  
ATOM   2978  N   THR A 186       2.892  -5.853  -8.500  1.00  1.05           N  
ATOM   2979  CA  THR A 186       2.232  -5.628  -9.790  1.00  1.05           C  
ATOM   2980  C   THR A 186       1.374  -4.367  -9.795  1.00  1.05           C  
ATOM   2981  O   THR A 186       0.640  -4.115  -8.841  1.00  1.05           O  
ATOM   2982  CB  THR A 186       1.382  -6.850 -10.161  1.00  1.05           C  
ATOM   2983  CG2 THR A 186       0.667  -6.650 -11.480  1.00  1.05           C  
ATOM   2984  OG1 THR A 186       2.241  -7.997 -10.216  1.00  1.05           O  
ATOM   2985  H   THR A 186       2.374  -5.647  -7.657  1.00  1.05           H  
ATOM   2986  HA  THR A 186       2.998  -5.503 -10.553  1.00  1.05           H  
ATOM   2987  HB  THR A 186       0.637  -7.022  -9.388  1.00  1.05           H  
ATOM   2988  HG1 THR A 186       1.749  -8.784 -10.516  1.00  1.05           H  
ATOM   2989 1HG2 THR A 186       0.092  -7.545 -11.706  1.00  1.05           H  
ATOM   2990 2HG2 THR A 186      -0.003  -5.799 -11.423  1.00  1.05           H  
ATOM   2991 3HG2 THR A 186       1.396  -6.471 -12.255  1.00  1.05           H  
ATOM   2992  N   ALA A 187       1.428  -3.590 -10.875  1.00  1.10           N  
ATOM   2993  CA  ALA A 187       0.591  -2.399 -10.941  1.00  1.10           C  
ATOM   2994  C   ALA A 187       0.234  -1.967 -12.359  1.00  1.10           C  
ATOM   2995  O   ALA A 187       0.972  -2.198 -13.319  1.00  1.10           O  
ATOM   2996  CB  ALA A 187       1.296  -1.246 -10.255  1.00  1.10           C  
ATOM   2997  H   ALA A 187       2.065  -3.833 -11.635  1.00  1.10           H  
ATOM   2998  HA  ALA A 187      -0.339  -2.615 -10.417  1.00  1.10           H  
ATOM   2999 1HB  ALA A 187       0.649  -0.374 -10.269  1.00  1.10           H  
ATOM   3000 2HB  ALA A 187       1.511  -1.517  -9.227  1.00  1.10           H  
ATOM   3001 3HB  ALA A 187       2.224  -1.023 -10.774  1.00  1.10           H  
ATOM   3002  N   ILE A 188      -0.888  -1.261 -12.465  1.00  1.14           N  
ATOM   3003  CA  ILE A 188      -1.301  -0.640 -13.718  1.00  1.14           C  
ATOM   3004  C   ILE A 188      -1.724   0.801 -13.509  1.00  1.14           C  
ATOM   3005  O   ILE A 188      -2.457   1.116 -12.567  1.00  1.14           O  
ATOM   3006  CB  ILE A 188      -2.441  -1.428 -14.376  1.00  1.14           C  
ATOM   3007  CG1 ILE A 188      -2.822  -0.771 -15.713  1.00  1.14           C  
ATOM   3008  CG2 ILE A 188      -3.623  -1.537 -13.450  1.00  1.14           C  
ATOM   3009  CD1 ILE A 188      -3.661  -1.608 -16.584  1.00  1.14           C  
ATOM   3010  H   ILE A 188      -1.468  -1.133 -11.647  1.00  1.14           H  
ATOM   3011  HA  ILE A 188      -0.457  -0.638 -14.401  1.00  1.14           H  
ATOM   3012  HB  ILE A 188      -2.082  -2.412 -14.602  1.00  1.14           H  
ATOM   3013 1HG1 ILE A 188      -3.366   0.151 -15.505  1.00  1.14           H  
ATOM   3014 2HG1 ILE A 188      -1.924  -0.521 -16.261  1.00  1.14           H  
ATOM   3015 1HG2 ILE A 188      -4.409  -2.117 -13.932  1.00  1.14           H  
ATOM   3016 2HG2 ILE A 188      -3.317  -2.031 -12.530  1.00  1.14           H  
ATOM   3017 3HG2 ILE A 188      -3.996  -0.538 -13.220  1.00  1.14           H  
ATOM   3018 1HD1 ILE A 188      -3.884  -1.050 -17.489  1.00  1.14           H  
ATOM   3019 2HD1 ILE A 188      -3.122  -2.509 -16.832  1.00  1.14           H  
ATOM   3020 3HD1 ILE A 188      -4.587  -1.858 -16.073  1.00  1.14           H  
ATOM   3021  N   LYS A 189      -1.240   1.667 -14.391  1.00  1.16           N  
ATOM   3022  CA  LYS A 189      -1.545   3.086 -14.362  1.00  1.16           C  
ATOM   3023  C   LYS A 189      -1.831   3.564 -15.779  1.00  1.16           C  
ATOM   3024  O   LYS A 189      -0.929   3.634 -16.619  1.00  1.16           O  
ATOM   3025  CB  LYS A 189      -0.378   3.875 -13.729  1.00  1.16           C  
ATOM   3026  CG  LYS A 189      -0.122   3.560 -12.218  1.00  1.16           C  
ATOM   3027  CD  LYS A 189       1.083   4.326 -11.636  1.00  1.16           C  
ATOM   3028  CE  LYS A 189       1.274   4.005 -10.127  1.00  1.16           C  
ATOM   3029  NZ  LYS A 189       1.456   2.547  -9.919  1.00  1.16           N1+
ATOM   3030  H   LYS A 189      -0.651   1.308 -15.144  1.00  1.16           H  
ATOM   3031  HA  LYS A 189      -2.444   3.241 -13.766  1.00  1.16           H  
ATOM   3032 1HB  LYS A 189       0.540   3.664 -14.277  1.00  1.16           H  
ATOM   3033 2HB  LYS A 189      -0.574   4.945 -13.819  1.00  1.16           H  
ATOM   3034 1HG  LYS A 189      -1.016   3.805 -11.643  1.00  1.16           H  
ATOM   3035 2HG  LYS A 189       0.077   2.497 -12.099  1.00  1.16           H  
ATOM   3036 1HD  LYS A 189       1.987   4.039 -12.175  1.00  1.16           H  
ATOM   3037 2HD  LYS A 189       0.931   5.395 -11.763  1.00  1.16           H  
ATOM   3038 1HE  LYS A 189       2.153   4.531  -9.753  1.00  1.16           H  
ATOM   3039 2HE  LYS A 189       0.399   4.338  -9.568  1.00  1.16           H  
ATOM   3040 1HZ  LYS A 189       1.582   2.271  -8.917  1.00  1.16           H  
ATOM   3041 2HZ  LYS A 189       0.624   2.102 -10.267  1.00  1.16           H  
ATOM   3042 3HZ  LYS A 189       2.259   2.236 -10.439  1.00  1.16           H  
ATOM   3043  N   GLY A 190      -3.083   3.901 -16.062  1.00  1.15           N  
ATOM   3044  CA  GLY A 190      -3.429   4.298 -17.419  1.00  1.15           C  
ATOM   3045  C   GLY A 190      -3.133   3.164 -18.403  1.00  1.15           C  
ATOM   3046  O   GLY A 190      -3.618   2.044 -18.241  1.00  1.15           O  
ATOM   3047  H   GLY A 190      -3.795   3.854 -15.346  1.00  1.15           H  
ATOM   3048 1HA  GLY A 190      -4.485   4.562 -17.467  1.00  1.15           H  
ATOM   3049 2HA  GLY A 190      -2.860   5.185 -17.697  1.00  1.15           H  
ATOM   3050  N   ASP A 191      -2.340   3.481 -19.426  1.00  1.11           N  
ATOM   3051  CA  ASP A 191      -1.952   2.548 -20.483  1.00  1.11           C  
ATOM   3052  C   ASP A 191      -0.640   1.797 -20.236  1.00  1.11           C  
ATOM   3053  O   ASP A 191      -0.157   1.090 -21.120  1.00  1.11           O  
ATOM   3054  CB  ASP A 191      -1.901   3.295 -21.833  1.00  1.11           C  
ATOM   3055  CG  ASP A 191      -0.888   4.499 -21.894  1.00  1.11           C  
ATOM   3056  OD1 ASP A 191      -0.292   4.825 -20.890  1.00  1.11           O  
ATOM   3057  OD2 ASP A 191      -0.737   5.077 -22.952  1.00  1.11           O1-
ATOM   3058  H   ASP A 191      -1.982   4.421 -19.466  1.00  1.11           H  
ATOM   3059  HA  ASP A 191      -2.739   1.797 -20.561  1.00  1.11           H  
ATOM   3060 1HB  ASP A 191      -1.632   2.587 -22.624  1.00  1.11           H  
ATOM   3061 2HB  ASP A 191      -2.896   3.671 -22.073  1.00  1.11           H  
ATOM   3062  N   ARG A 192      -0.076   1.910 -19.032  1.00  1.04           N  
ATOM   3063  CA  ARG A 192       1.170   1.208 -18.724  1.00  1.04           C  
ATOM   3064  C   ARG A 192       0.998   0.195 -17.606  1.00  1.04           C  
ATOM   3065  O   ARG A 192       0.290   0.426 -16.623  1.00  1.04           O  
ATOM   3066  CB  ARG A 192       2.258   2.194 -18.314  1.00  1.04           C  
ATOM   3067  CG  ARG A 192       2.703   3.163 -19.415  1.00  1.04           C  
ATOM   3068  CD  ARG A 192       3.552   4.306 -18.894  1.00  1.04           C  
ATOM   3069  NE  ARG A 192       4.881   3.908 -18.409  1.00  1.04           N  
ATOM   3070  CZ  ARG A 192       5.748   4.750 -17.800  1.00  1.04           C  
ATOM   3071  NH1 ARG A 192       5.435   6.001 -17.602  1.00  1.04           N1+
ATOM   3072  NH2 ARG A 192       6.919   4.300 -17.412  1.00  1.04           N  
ATOM   3073  H   ARG A 192      -0.498   2.512 -18.321  1.00  1.04           H  
ATOM   3074  HA  ARG A 192       1.505   0.678 -19.615  1.00  1.04           H  
ATOM   3075 1HB  ARG A 192       1.899   2.791 -17.476  1.00  1.04           H  
ATOM   3076 2HB  ARG A 192       3.139   1.642 -17.976  1.00  1.04           H  
ATOM   3077 1HG  ARG A 192       3.290   2.613 -20.155  1.00  1.04           H  
ATOM   3078 2HG  ARG A 192       1.823   3.591 -19.902  1.00  1.04           H  
ATOM   3079 1HD  ARG A 192       3.694   5.036 -19.691  1.00  1.04           H  
ATOM   3080 2HD  ARG A 192       3.026   4.787 -18.068  1.00  1.04           H  
ATOM   3081  HE  ARG A 192       5.205   2.939 -18.524  1.00  1.04           H  
ATOM   3082 1HH1 ARG A 192       4.541   6.355 -17.916  1.00  1.04           H  
ATOM   3083 2HH1 ARG A 192       6.094   6.613 -17.154  1.00  1.04           H  
ATOM   3084 1HH2 ARG A 192       7.141   3.318 -17.591  1.00  1.04           H  
ATOM   3085 2HH2 ARG A 192       7.579   4.904 -16.963  1.00  1.04           H  
ATOM   3086  N   ALA A 193       1.713  -0.913 -17.707  1.00  0.98           N  
ATOM   3087  CA  ALA A 193       1.639  -1.901 -16.643  1.00  0.98           C  
ATOM   3088  C   ALA A 193       2.988  -2.487 -16.357  1.00  0.98           C  
ATOM   3089  O   ALA A 193       3.789  -2.770 -17.259  1.00  0.98           O  
ATOM   3090  CB  ALA A 193       0.675  -3.021 -16.995  1.00  0.98           C  
ATOM   3091  H   ALA A 193       2.288  -1.071 -18.536  1.00  0.98           H  
ATOM   3092  HA  ALA A 193       1.297  -1.408 -15.737  1.00  0.98           H  
ATOM   3093 1HB  ALA A 193       0.643  -3.721 -16.165  1.00  0.98           H  
ATOM   3094 2HB  ALA A 193      -0.317  -2.606 -17.160  1.00  0.98           H  
ATOM   3095 3HB  ALA A 193       1.008  -3.531 -17.888  1.00  0.98           H  
ATOM   3096  N   VAL A 194       3.229  -2.674 -15.071  1.00  0.92           N  
ATOM   3097  CA  VAL A 194       4.486  -3.199 -14.614  1.00  0.92           C  
ATOM   3098  C   VAL A 194       4.366  -4.329 -13.623  1.00  0.92           C  
ATOM   3099  O   VAL A 194       3.435  -4.407 -12.814  1.00  0.92           O  
ATOM   3100  CB  VAL A 194       5.301  -2.072 -13.966  1.00  0.92           C  
ATOM   3101  CG1 VAL A 194       5.679  -0.995 -14.981  1.00  0.92           C  
ATOM   3102  CG2 VAL A 194       4.453  -1.463 -12.868  1.00  0.92           C  
ATOM   3103  H   VAL A 194       2.505  -2.438 -14.392  1.00  0.92           H  
ATOM   3104  HA  VAL A 194       5.024  -3.565 -15.481  1.00  0.92           H  
ATOM   3105  HB  VAL A 194       6.226  -2.485 -13.554  1.00  0.92           H  
ATOM   3106 1HG1 VAL A 194       6.257  -0.217 -14.486  1.00  0.92           H  
ATOM   3107 2HG1 VAL A 194       6.280  -1.447 -15.762  1.00  0.92           H  
ATOM   3108 3HG1 VAL A 194       4.789  -0.552 -15.419  1.00  0.92           H  
ATOM   3109 1HG2 VAL A 194       5.010  -0.668 -12.388  1.00  0.92           H  
ATOM   3110 2HG2 VAL A 194       3.535  -1.057 -13.299  1.00  0.92           H  
ATOM   3111 3HG2 VAL A 194       4.198  -2.231 -12.140  1.00  0.92           H  
ATOM   3112  N   HIS A 195       5.371  -5.179 -13.665  1.00  0.89           N  
ATOM   3113  CA  HIS A 195       5.505  -6.291 -12.744  1.00  0.89           C  
ATOM   3114  C   HIS A 195       6.951  -6.379 -12.313  1.00  0.89           C  
ATOM   3115  O   HIS A 195       7.866  -6.155 -13.117  1.00  0.89           O  
ATOM   3116  CB  HIS A 195       5.103  -7.611 -13.423  1.00  0.89           C  
ATOM   3117  CG  HIS A 195       3.679  -7.753 -13.855  1.00  0.89           C  
ATOM   3118  CD2 HIS A 195       2.736  -8.631 -13.464  1.00  0.89           C  
ATOM   3119  ND1 HIS A 195       3.127  -7.026 -14.887  1.00  0.89           N  
ATOM   3120  CE1 HIS A 195       1.880  -7.411 -15.079  1.00  0.89           C  
ATOM   3121  NE2 HIS A 195       1.610  -8.402 -14.234  1.00  0.89           N  
ATOM   3122  H   HIS A 195       6.078  -5.034 -14.392  1.00  0.89           H  
ATOM   3123  HA  HIS A 195       4.891  -6.137 -11.859  1.00  0.89           H  
ATOM   3124 1HB  HIS A 195       5.714  -7.788 -14.268  1.00  0.89           H  
ATOM   3125 2HB  HIS A 195       5.289  -8.412 -12.741  1.00  0.89           H  
ATOM   3126  HD1 HIS A 195       3.604  -6.358 -15.459  1.00  0.89           H  
ATOM   3127  HD2 HIS A 195       2.749  -9.413 -12.720  1.00  0.89           H  
ATOM   3128  HE1 HIS A 195       1.278  -6.935 -15.853  1.00  0.89           H  
ATOM   3129  N   SER A 196       7.193  -6.752 -11.071  1.00  0.87           N  
ATOM   3130  CA  SER A 196       8.581  -6.936 -10.711  1.00  0.87           C  
ATOM   3131  C   SER A 196       8.821  -7.756  -9.471  1.00  0.87           C  
ATOM   3132  O   SER A 196       7.947  -7.946  -8.620  1.00  0.87           O  
ATOM   3133  CB  SER A 196       9.230  -5.601 -10.440  1.00  0.87           C  
ATOM   3134  OG  SER A 196       8.791  -5.077  -9.231  1.00  0.87           O  
ATOM   3135  H   SER A 196       6.429  -6.881 -10.405  1.00  0.87           H  
ATOM   3136  HA  SER A 196       9.082  -7.434 -11.540  1.00  0.87           H  
ATOM   3137 1HB  SER A 196      10.318  -5.709 -10.426  1.00  0.87           H  
ATOM   3138 2HB  SER A 196       8.984  -4.922 -11.229  1.00  0.87           H  
ATOM   3139  HG  SER A 196       9.179  -5.648  -8.558  1.00  0.87           H  
ATOM   3140  N   ASP A 197      10.072  -8.138  -9.331  1.00  0.86           N  
ATOM   3141  CA  ASP A 197      10.558  -8.669  -8.085  1.00  0.86           C  
ATOM   3142  C   ASP A 197      11.983  -8.182  -8.028  1.00  0.86           C  
ATOM   3143  O   ASP A 197      12.435  -7.492  -8.937  1.00  0.86           O  
ATOM   3144  CB  ASP A 197      10.418 -10.191  -7.954  1.00  0.86           C  
ATOM   3145  CG  ASP A 197      11.265 -11.107  -8.777  1.00  0.86           C  
ATOM   3146  OD1 ASP A 197      12.414 -10.809  -9.047  1.00  0.86           O  
ATOM   3147  OD2 ASP A 197      10.788 -12.184  -9.086  1.00  0.86           O1-
ATOM   3148  H   ASP A 197      10.708  -7.999 -10.114  1.00  0.86           H  
ATOM   3149  HA  ASP A 197      10.016  -8.212  -7.260  1.00  0.86           H  
ATOM   3150 1HB  ASP A 197      10.516 -10.467  -6.900  1.00  0.86           H  
ATOM   3151 2HB  ASP A 197       9.406 -10.412  -8.232  1.00  0.86           H  
ATOM   3152  N   LEU A 198      12.733  -8.549  -7.033  1.00  0.85           N  
ATOM   3153  CA  LEU A 198      14.045  -7.952  -6.930  1.00  0.85           C  
ATOM   3154  C   LEU A 198      15.009  -8.331  -8.067  1.00  0.85           C  
ATOM   3155  O   LEU A 198      15.935  -7.582  -8.359  1.00  0.85           O  
ATOM   3156  CB  LEU A 198      14.562  -8.277  -5.537  1.00  0.85           C  
ATOM   3157  CG  LEU A 198      13.638  -7.609  -4.499  1.00  0.85           C  
ATOM   3158  CD1 LEU A 198      14.015  -7.940  -3.062  1.00  0.85           C  
ATOM   3159  CD2 LEU A 198      13.666  -6.154  -4.758  1.00  0.85           C  
ATOM   3160  H   LEU A 198      12.381  -9.169  -6.319  1.00  0.85           H  
ATOM   3161  HA  LEU A 198      13.917  -6.873  -6.978  1.00  0.85           H  
ATOM   3162 1HB  LEU A 198      14.577  -9.354  -5.380  1.00  0.85           H  
ATOM   3163 2HB  LEU A 198      15.558  -7.871  -5.421  1.00  0.85           H  
ATOM   3164  HG  LEU A 198      12.625  -7.977  -4.655  1.00  0.85           H  
ATOM   3165 1HD1 LEU A 198      13.311  -7.455  -2.385  1.00  0.85           H  
ATOM   3166 2HD1 LEU A 198      13.974  -9.014  -2.909  1.00  0.85           H  
ATOM   3167 3HD1 LEU A 198      14.998  -7.578  -2.858  1.00  0.85           H  
ATOM   3168 1HD2 LEU A 198      12.983  -5.665  -4.078  1.00  0.85           H  
ATOM   3169 2HD2 LEU A 198      14.676  -5.783  -4.610  1.00  0.85           H  
ATOM   3170 3HD2 LEU A 198      13.354  -5.951  -5.779  1.00  0.85           H  
ATOM   3171  N   SER A 199      14.790  -9.486  -8.700  1.00  0.84           N  
ATOM   3172  CA  SER A 199      15.677 -10.007  -9.736  1.00  0.84           C  
ATOM   3173  C   SER A 199      15.138  -9.817 -11.146  1.00  0.84           C  
ATOM   3174  O   SER A 199      15.761 -10.274 -12.121  1.00  0.84           O  
ATOM   3175  CB  SER A 199      15.862 -11.489  -9.537  1.00  0.84           C  
ATOM   3176  OG  SER A 199      14.645 -12.168  -9.764  1.00  0.84           O  
ATOM   3177  H   SER A 199      13.946 -10.017  -8.486  1.00  0.84           H  
ATOM   3178  HA  SER A 199      16.630  -9.493  -9.664  1.00  0.84           H  
ATOM   3179 1HB  SER A 199      16.601 -11.856 -10.214  1.00  0.84           H  
ATOM   3180 2HB  SER A 199      16.210 -11.682  -8.525  1.00  0.84           H  
ATOM   3181  HG  SER A 199      13.919 -11.531  -9.544  1.00  0.84           H  
ATOM   3182  N   TYR A 200      13.955  -9.208 -11.259  1.00  0.83           N  
ATOM   3183  CA  TYR A 200      13.288  -9.062 -12.550  1.00  0.83           C  
ATOM   3184  C   TYR A 200      12.341  -7.874 -12.621  1.00  0.83           C  
ATOM   3185  O   TYR A 200      11.540  -7.636 -11.719  1.00  0.83           O  
ATOM   3186  CB  TYR A 200      12.503 -10.346 -12.871  1.00  0.83           C  
ATOM   3187  CG  TYR A 200      11.765 -10.354 -14.209  1.00  0.83           C  
ATOM   3188  CD1 TYR A 200      12.448 -10.661 -15.367  1.00  0.83           C  
ATOM   3189  CD2 TYR A 200      10.404 -10.078 -14.265  1.00  0.83           C  
ATOM   3190  CE1 TYR A 200      11.791 -10.695 -16.572  1.00  0.83           C  
ATOM   3191  CE2 TYR A 200       9.747 -10.119 -15.474  1.00  0.83           C  
ATOM   3192  CZ  TYR A 200      10.436 -10.431 -16.623  1.00  0.83           C  
ATOM   3193  OH  TYR A 200       9.788 -10.487 -17.822  1.00  0.83           O  
ATOM   3194  H   TYR A 200      13.507  -8.821 -10.425  1.00  0.83           H  
ATOM   3195  HA  TYR A 200      14.051  -8.915 -13.307  1.00  0.83           H  
ATOM   3196 1HB  TYR A 200      13.193 -11.194 -12.864  1.00  0.83           H  
ATOM   3197 2HB  TYR A 200      11.772 -10.524 -12.077  1.00  0.83           H  
ATOM   3198  HD1 TYR A 200      13.505 -10.877 -15.320  1.00  0.83           H  
ATOM   3199  HD2 TYR A 200       9.859  -9.834 -13.358  1.00  0.83           H  
ATOM   3200  HE1 TYR A 200      12.338 -10.938 -17.474  1.00  0.83           H  
ATOM   3201  HE2 TYR A 200       8.684  -9.910 -15.517  1.00  0.83           H  
ATOM   3202  HH  TYR A 200       8.850 -10.296 -17.700  1.00  0.83           H  
ATOM   3203  N   TRP A 201      12.363  -7.177 -13.739  1.00  0.82           N  
ATOM   3204  CA  TRP A 201      11.411  -6.102 -13.956  1.00  0.82           C  
ATOM   3205  C   TRP A 201      10.902  -6.077 -15.373  1.00  0.82           C  
ATOM   3206  O   TRP A 201      11.654  -6.229 -16.333  1.00  0.82           O  
ATOM   3207  CB  TRP A 201      12.052  -4.764 -13.625  1.00  0.82           C  
ATOM   3208  CG  TRP A 201      11.211  -3.562 -13.899  1.00  0.82           C  
ATOM   3209  CD1 TRP A 201      10.322  -2.933 -13.071  1.00  0.82           C  
ATOM   3210  CD2 TRP A 201      11.230  -2.806 -15.115  1.00  0.82           C  
ATOM   3211  CE2 TRP A 201      10.341  -1.744 -14.949  1.00  0.82           C  
ATOM   3212  CE3 TRP A 201      11.932  -2.938 -16.318  1.00  0.82           C  
ATOM   3213  NE1 TRP A 201       9.792  -1.841 -13.698  1.00  0.82           N  
ATOM   3214  CZ2 TRP A 201      10.140  -0.813 -15.935  1.00  0.82           C  
ATOM   3215  CZ3 TRP A 201      11.722  -2.009 -17.305  1.00  0.82           C  
ATOM   3216  CH2 TRP A 201      10.853  -0.972 -17.124  1.00  0.82           C  
ATOM   3217  H   TRP A 201      13.074  -7.383 -14.437  1.00  0.82           H  
ATOM   3218  HA  TRP A 201      10.556  -6.253 -13.298  1.00  0.82           H  
ATOM   3219 1HB  TRP A 201      12.331  -4.749 -12.569  1.00  0.82           H  
ATOM   3220 2HB  TRP A 201      12.967  -4.657 -14.204  1.00  0.82           H  
ATOM   3221  HD1 TRP A 201      10.081  -3.237 -12.064  1.00  0.82           H  
ATOM   3222  HE1 TRP A 201       9.116  -1.205 -13.298  1.00  0.82           H  
ATOM   3223  HE3 TRP A 201      12.630  -3.761 -16.465  1.00  0.82           H  
ATOM   3224  HZ2 TRP A 201       9.446   0.023 -15.817  1.00  0.82           H  
ATOM   3225  HZ3 TRP A 201      12.257  -2.119 -18.223  1.00  0.82           H  
ATOM   3226  HH2 TRP A 201      10.706  -0.248 -17.933  1.00  0.82           H  
ATOM   3227  N   ILE A 202       9.618  -5.837 -15.510  1.00  0.81           N  
ATOM   3228  CA  ILE A 202       9.017  -5.717 -16.820  1.00  0.81           C  
ATOM   3229  C   ILE A 202       7.986  -4.627 -16.936  1.00  0.81           C  
ATOM   3230  O   ILE A 202       7.160  -4.415 -16.040  1.00  0.81           O  
ATOM   3231  CB  ILE A 202       8.414  -7.049 -17.243  1.00  0.81           C  
ATOM   3232  CG1 ILE A 202       7.846  -6.970 -18.644  1.00  0.81           C  
ATOM   3233  CG2 ILE A 202       7.410  -7.464 -16.272  1.00  0.81           C  
ATOM   3234  CD1 ILE A 202       7.528  -8.286 -19.190  1.00  0.81           C  
ATOM   3235  H   ILE A 202       9.032  -5.763 -14.677  1.00  0.81           H  
ATOM   3236  HA  ILE A 202       9.806  -5.475 -17.525  1.00  0.81           H  
ATOM   3237  HB  ILE A 202       9.205  -7.789 -17.273  1.00  0.81           H  
ATOM   3238 1HG1 ILE A 202       6.933  -6.399 -18.602  1.00  0.81           H  
ATOM   3239 2HG1 ILE A 202       8.541  -6.466 -19.313  1.00  0.81           H  
ATOM   3240 1HG2 ILE A 202       7.013  -8.430 -16.560  1.00  0.81           H  
ATOM   3241 2HG2 ILE A 202       7.874  -7.539 -15.293  1.00  0.81           H  
ATOM   3242 3HG2 ILE A 202       6.608  -6.728 -16.244  1.00  0.81           H  
ATOM   3243 1HD1 ILE A 202       7.074  -8.188 -20.148  1.00  0.81           H  
ATOM   3244 2HD1 ILE A 202       8.433  -8.879 -19.270  1.00  0.81           H  
ATOM   3245 3HD1 ILE A 202       6.833  -8.779 -18.536  1.00  0.81           H  
ATOM   3246  N   GLU A 203       8.016  -3.978 -18.092  1.00  0.83           N  
ATOM   3247  CA  GLU A 203       7.057  -2.963 -18.453  1.00  0.83           C  
ATOM   3248  C   GLU A 203       6.425  -3.248 -19.793  1.00  0.83           C  
ATOM   3249  O   GLU A 203       7.100  -3.625 -20.766  1.00  0.83           O  
ATOM   3250  CB  GLU A 203       7.690  -1.591 -18.460  1.00  0.83           C  
ATOM   3251  CG  GLU A 203       6.752  -0.472 -18.829  1.00  0.83           C  
ATOM   3252  CD  GLU A 203       7.371   0.849 -18.664  1.00  0.83           C  
ATOM   3253  OE1 GLU A 203       8.484   1.041 -19.089  1.00  0.83           O  
ATOM   3254  OE2 GLU A 203       6.727   1.697 -18.101  1.00  0.83           O1-
ATOM   3255  H   GLU A 203       8.757  -4.208 -18.754  1.00  0.83           H  
ATOM   3256  HA  GLU A 203       6.263  -2.962 -17.710  1.00  0.83           H  
ATOM   3257 1HB  GLU A 203       8.034  -1.384 -17.476  1.00  0.83           H  
ATOM   3258 2HB  GLU A 203       8.546  -1.578 -19.134  1.00  0.83           H  
ATOM   3259 1HG  GLU A 203       6.458  -0.583 -19.874  1.00  0.83           H  
ATOM   3260 2HG  GLU A 203       5.850  -0.538 -18.216  1.00  0.83           H  
ATOM   3261  N   SER A 204       5.120  -3.033 -19.828  1.00  0.86           N  
ATOM   3262  CA  SER A 204       4.313  -3.194 -21.013  1.00  0.86           C  
ATOM   3263  C   SER A 204       3.422  -1.993 -21.240  1.00  0.86           C  
ATOM   3264  O   SER A 204       3.117  -1.227 -20.314  1.00  0.86           O  
ATOM   3265  CB  SER A 204       3.453  -4.399 -20.848  1.00  0.86           C  
ATOM   3266  OG  SER A 204       2.576  -4.210 -19.775  1.00  0.86           O  
ATOM   3267  H   SER A 204       4.658  -2.762 -18.959  1.00  0.86           H  
ATOM   3268  HA  SER A 204       4.965  -3.313 -21.874  1.00  0.86           H  
ATOM   3269 1HB  SER A 204       2.883  -4.582 -21.751  1.00  0.86           H  
ATOM   3270 2HB  SER A 204       4.085  -5.270 -20.675  1.00  0.86           H  
ATOM   3271  HG  SER A 204       3.141  -4.013 -19.006  1.00  0.86           H  
ATOM   3272  N   LYS A 205       2.932  -1.871 -22.462  1.00  0.90           N  
ATOM   3273  CA  LYS A 205       2.039  -0.770 -22.790  1.00  0.90           C  
ATOM   3274  C   LYS A 205       0.875  -1.217 -23.647  1.00  0.90           C  
ATOM   3275  O   LYS A 205       0.993  -2.137 -24.469  1.00  0.90           O  
ATOM   3276  CB  LYS A 205       2.795   0.372 -23.471  1.00  0.90           C  
ATOM   3277  CG  LYS A 205       1.939   1.600 -23.770  1.00  0.90           C  
ATOM   3278  CD  LYS A 205       2.732   2.745 -24.337  1.00  0.90           C  
ATOM   3279  CE  LYS A 205       1.822   3.949 -24.488  1.00  0.90           C  
ATOM   3280  NZ  LYS A 205       2.510   5.124 -25.066  1.00  0.90           N1+
ATOM   3281  H   LYS A 205       3.221  -2.553 -23.167  1.00  0.90           H  
ATOM   3282  HA  LYS A 205       1.622  -0.384 -21.865  1.00  0.90           H  
ATOM   3283 1HB  LYS A 205       3.623   0.687 -22.837  1.00  0.90           H  
ATOM   3284 2HB  LYS A 205       3.213   0.019 -24.414  1.00  0.90           H  
ATOM   3285 1HG  LYS A 205       1.172   1.347 -24.502  1.00  0.90           H  
ATOM   3286 2HG  LYS A 205       1.446   1.940 -22.859  1.00  0.90           H  
ATOM   3287 1HD  LYS A 205       3.556   2.990 -23.667  1.00  0.90           H  
ATOM   3288 2HD  LYS A 205       3.135   2.464 -25.312  1.00  0.90           H  
ATOM   3289 1HE  LYS A 205       0.974   3.681 -25.120  1.00  0.90           H  
ATOM   3290 2HE  LYS A 205       1.458   4.214 -23.506  1.00  0.90           H  
ATOM   3291 1HZ  LYS A 205       1.846   5.887 -25.118  1.00  0.90           H  
ATOM   3292 2HZ  LYS A 205       3.281   5.386 -24.471  1.00  0.90           H  
ATOM   3293 3HZ  LYS A 205       2.849   4.901 -25.987  1.00  0.90           H  
ATOM   3294  N   LYS A 206      -0.280  -0.609 -23.397  1.00  0.93           N  
ATOM   3295  CA  LYS A 206      -1.465  -0.919 -24.164  1.00  0.93           C  
ATOM   3296  C   LYS A 206      -1.554  -0.094 -25.430  1.00  0.93           C  
ATOM   3297  O   LYS A 206      -1.532   1.138 -25.404  1.00  0.93           O  
ATOM   3298  CB  LYS A 206      -2.720  -0.702 -23.342  1.00  0.93           C  
ATOM   3299  CG  LYS A 206      -3.995  -1.143 -24.015  1.00  0.93           C  
ATOM   3300  CD  LYS A 206      -5.197  -0.962 -23.102  1.00  0.93           C  
ATOM   3301  CE  LYS A 206      -6.483  -1.391 -23.798  1.00  0.93           C  
ATOM   3302  NZ  LYS A 206      -7.681  -1.200 -22.927  1.00  0.93           N1+
ATOM   3303  H   LYS A 206      -0.321   0.105 -22.670  1.00  0.93           H  
ATOM   3304  HA  LYS A 206      -1.427  -1.965 -24.457  1.00  0.93           H  
ATOM   3305 1HB  LYS A 206      -2.633  -1.204 -22.425  1.00  0.93           H  
ATOM   3306 2HB  LYS A 206      -2.817   0.357 -23.113  1.00  0.93           H  
ATOM   3307 1HG  LYS A 206      -4.146  -0.562 -24.927  1.00  0.93           H  
ATOM   3308 2HG  LYS A 206      -3.904  -2.195 -24.292  1.00  0.93           H  
ATOM   3309 1HD  LYS A 206      -5.061  -1.564 -22.204  1.00  0.93           H  
ATOM   3310 2HD  LYS A 206      -5.277   0.083 -22.809  1.00  0.93           H  
ATOM   3311 1HE  LYS A 206      -6.606  -0.804 -24.708  1.00  0.93           H  
ATOM   3312 2HE  LYS A 206      -6.405  -2.445 -24.068  1.00  0.93           H  
ATOM   3313 1HZ  LYS A 206      -8.512  -1.495 -23.423  1.00  0.93           H  
ATOM   3314 2HZ  LYS A 206      -7.578  -1.751 -22.087  1.00  0.93           H  
ATOM   3315 3HZ  LYS A 206      -7.766  -0.224 -22.682  1.00  0.93           H  
ATOM   3316  N   ASN A 207      -1.686  -0.812 -26.524  1.00  0.95           N  
ATOM   3317  CA  ASN A 207      -1.838  -0.328 -27.879  1.00  0.95           C  
ATOM   3318  C   ASN A 207      -3.097  -1.063 -28.298  1.00  0.95           C  
ATOM   3319  O   ASN A 207      -3.970  -1.269 -27.454  1.00  0.95           O  
ATOM   3320  CB  ASN A 207      -0.609  -0.654 -28.714  1.00  0.95           C  
ATOM   3321  CG  ASN A 207       0.598   0.216 -28.338  1.00  0.95           C  
ATOM   3322  ND2 ASN A 207       1.596  -0.378 -27.732  1.00  0.95           N  
ATOM   3323  OD1 ASN A 207       0.617   1.424 -28.606  1.00  0.95           O  
ATOM   3324  H   ASN A 207      -1.648  -1.827 -26.433  1.00  0.95           H  
ATOM   3325  HA  ASN A 207      -2.037   0.744 -27.889  1.00  0.95           H  
ATOM   3326 1HB  ASN A 207      -0.348  -1.709 -28.582  1.00  0.95           H  
ATOM   3327 2HB  ASN A 207      -0.823  -0.500 -29.768  1.00  0.95           H  
ATOM   3328 1HD2 ASN A 207       2.407   0.152 -27.474  1.00  0.95           H  
ATOM   3329 2HD2 ASN A 207       1.556  -1.357 -27.531  1.00  0.95           H  
ATOM   3330  N   GLU A 208      -3.232  -1.488 -29.554  1.00  0.95           N  
ATOM   3331  CA  GLU A 208      -4.433  -2.259 -29.920  1.00  0.95           C  
ATOM   3332  C   GLU A 208      -4.522  -3.572 -29.092  1.00  0.95           C  
ATOM   3333  O   GLU A 208      -5.581  -4.193 -28.985  1.00  0.95           O  
ATOM   3334  CB  GLU A 208      -4.435  -2.562 -31.426  1.00  0.95           C  
ATOM   3335  CG  GLU A 208      -3.277  -3.449 -31.934  1.00  0.95           C  
ATOM   3336  CD  GLU A 208      -2.023  -2.667 -32.280  1.00  0.95           C  
ATOM   3337  OE1 GLU A 208      -1.930  -1.525 -31.895  1.00  0.95           O  
ATOM   3338  OE2 GLU A 208      -1.164  -3.216 -32.935  1.00  0.95           O1-
ATOM   3339  H   GLU A 208      -2.525  -1.293 -30.248  1.00  0.95           H  
ATOM   3340  HA  GLU A 208      -5.313  -1.657 -29.691  1.00  0.95           H  
ATOM   3341 1HB  GLU A 208      -5.369  -3.056 -31.690  1.00  0.95           H  
ATOM   3342 2HB  GLU A 208      -4.398  -1.624 -31.981  1.00  0.95           H  
ATOM   3343 1HG  GLU A 208      -3.034  -4.190 -31.185  1.00  0.95           H  
ATOM   3344 2HG  GLU A 208      -3.617  -3.981 -32.820  1.00  0.95           H  
ATOM   3345  N   THR A 209      -3.385  -3.948 -28.506  1.00  0.92           N  
ATOM   3346  CA  THR A 209      -3.165  -5.085 -27.636  1.00  0.92           C  
ATOM   3347  C   THR A 209      -2.040  -4.721 -26.669  1.00  0.92           C  
ATOM   3348  O   THR A 209      -1.268  -3.796 -26.934  1.00  0.92           O  
ATOM   3349  CB  THR A 209      -2.768  -6.336 -28.426  1.00  0.92           C  
ATOM   3350  CG2 THR A 209      -1.399  -6.149 -29.030  1.00  0.92           C  
ATOM   3351  OG1 THR A 209      -2.739  -7.469 -27.545  1.00  0.92           O  
ATOM   3352  H   THR A 209      -2.593  -3.364 -28.705  1.00  0.92           H  
ATOM   3353  HA  THR A 209      -4.068  -5.284 -27.063  1.00  0.92           H  
ATOM   3354  HB  THR A 209      -3.497  -6.511 -29.216  1.00  0.92           H  
ATOM   3355  HG1 THR A 209      -1.938  -7.422 -26.999  1.00  0.92           H  
ATOM   3356 1HG2 THR A 209      -1.125  -7.043 -29.580  1.00  0.92           H  
ATOM   3357 2HG2 THR A 209      -1.401  -5.291 -29.702  1.00  0.92           H  
ATOM   3358 3HG2 THR A 209      -0.689  -5.983 -28.234  1.00  0.92           H  
ATOM   3359  N   TRP A 210      -1.939  -5.430 -25.552  1.00  0.87           N  
ATOM   3360  CA  TRP A 210      -0.803  -5.202 -24.659  1.00  0.87           C  
ATOM   3361  C   TRP A 210       0.451  -5.843 -25.233  1.00  0.87           C  
ATOM   3362  O   TRP A 210       0.389  -6.974 -25.732  1.00  0.87           O  
ATOM   3363  CB  TRP A 210      -1.079  -5.787 -23.267  1.00  0.87           C  
ATOM   3364  CG  TRP A 210      -2.053  -5.006 -22.430  1.00  0.87           C  
ATOM   3365  CD1 TRP A 210      -3.391  -5.218 -22.293  1.00  0.87           C  
ATOM   3366  CD2 TRP A 210      -1.727  -3.908 -21.539  1.00  0.87           C  
ATOM   3367  CE2 TRP A 210      -2.914  -3.507 -20.934  1.00  0.87           C  
ATOM   3368  CE3 TRP A 210      -0.536  -3.250 -21.210  1.00  0.87           C  
ATOM   3369  NE1 TRP A 210      -3.924  -4.311 -21.410  1.00  0.87           N  
ATOM   3370  CZ2 TRP A 210      -2.953  -2.466 -20.017  1.00  0.87           C  
ATOM   3371  CZ3 TRP A 210      -0.574  -2.211 -20.298  1.00  0.87           C  
ATOM   3372  CH2 TRP A 210      -1.747  -1.824 -19.715  1.00  0.87           C  
ATOM   3373  H   TRP A 210      -2.621  -6.149 -25.347  1.00  0.87           H  
ATOM   3374  HA  TRP A 210      -0.629  -4.133 -24.567  1.00  0.87           H  
ATOM   3375 1HB  TRP A 210      -1.452  -6.807 -23.367  1.00  0.87           H  
ATOM   3376 2HB  TRP A 210      -0.137  -5.840 -22.717  1.00  0.87           H  
ATOM   3377  HD1 TRP A 210      -3.959  -5.989 -22.809  1.00  0.87           H  
ATOM   3378  HE1 TRP A 210      -4.897  -4.263 -21.149  1.00  0.87           H  
ATOM   3379  HE3 TRP A 210       0.406  -3.547 -21.669  1.00  0.87           H  
ATOM   3380  HZ2 TRP A 210      -3.881  -2.151 -19.549  1.00  0.87           H  
ATOM   3381  HZ3 TRP A 210       0.362  -1.710 -20.061  1.00  0.87           H  
ATOM   3382  HH2 TRP A 210      -1.735  -0.997 -19.000  1.00  0.87           H  
ATOM   3383  N   GLN A 211       1.580  -5.124 -25.141  1.00  0.82           N  
ATOM   3384  CA  GLN A 211       2.878  -5.648 -25.590  1.00  0.82           C  
ATOM   3385  C   GLN A 211       3.992  -5.372 -24.595  1.00  0.82           C  
ATOM   3386  O   GLN A 211       4.026  -4.326 -23.939  1.00  0.82           O  
ATOM   3387  CB  GLN A 211       3.315  -5.015 -26.928  1.00  0.82           C  
ATOM   3388  CG  GLN A 211       2.427  -5.313 -28.130  1.00  0.82           C  
ATOM   3389  CD  GLN A 211       2.606  -6.740 -28.672  1.00  0.82           C  
ATOM   3390  NE2 GLN A 211       1.913  -7.694 -28.048  1.00  0.82           N  
ATOM   3391  OE1 GLN A 211       3.389  -6.971 -29.634  1.00  0.82           O  
ATOM   3392  H   GLN A 211       1.517  -4.170 -24.776  1.00  0.82           H  
ATOM   3393  HA  GLN A 211       2.796  -6.728 -25.709  1.00  0.82           H  
ATOM   3394 1HB  GLN A 211       3.368  -3.929 -26.807  1.00  0.82           H  
ATOM   3395 2HB  GLN A 211       4.328  -5.358 -27.164  1.00  0.82           H  
ATOM   3396 1HG  GLN A 211       1.396  -5.174 -27.841  1.00  0.82           H  
ATOM   3397 2HG  GLN A 211       2.679  -4.614 -28.925  1.00  0.82           H  
ATOM   3398 1HE2 GLN A 211       1.952  -8.656 -28.312  1.00  0.82           H  
ATOM   3399 2HE2 GLN A 211       1.332  -7.452 -27.242  1.00  0.82           H  
ATOM   3400  N   LEU A 212       4.951  -6.293 -24.533  1.00  0.77           N  
ATOM   3401  CA  LEU A 212       6.137  -6.074 -23.705  1.00  0.77           C  
ATOM   3402  C   LEU A 212       6.899  -4.915 -24.338  1.00  0.77           C  
ATOM   3403  O   LEU A 212       7.114  -4.924 -25.550  1.00  0.77           O  
ATOM   3404  CB  LEU A 212       7.020  -7.360 -23.694  1.00  0.77           C  
ATOM   3405  CG  LEU A 212       8.246  -7.479 -22.661  1.00  0.77           C  
ATOM   3406  CD1 LEU A 212       8.571  -8.977 -22.416  1.00  0.77           C  
ATOM   3407  CD2 LEU A 212       9.473  -6.852 -23.169  1.00  0.77           C  
ATOM   3408  H   LEU A 212       4.834  -7.167 -25.056  1.00  0.77           H  
ATOM   3409  HA  LEU A 212       5.839  -5.810 -22.690  1.00  0.77           H  
ATOM   3410 1HB  LEU A 212       6.358  -8.204 -23.494  1.00  0.77           H  
ATOM   3411 2HB  LEU A 212       7.425  -7.498 -24.696  1.00  0.77           H  
ATOM   3412  HG  LEU A 212       7.967  -6.990 -21.744  1.00  0.77           H  
ATOM   3413 1HD1 LEU A 212       9.393  -9.057 -21.707  1.00  0.77           H  
ATOM   3414 2HD1 LEU A 212       7.731  -9.492 -22.024  1.00  0.77           H  
ATOM   3415 3HD1 LEU A 212       8.858  -9.442 -23.356  1.00  0.77           H  
ATOM   3416 1HD2 LEU A 212      10.266  -6.953 -22.443  1.00  0.77           H  
ATOM   3417 2HD2 LEU A 212       9.763  -7.351 -24.074  1.00  0.77           H  
ATOM   3418 3HD2 LEU A 212       9.292  -5.824 -23.355  1.00  0.77           H  
ATOM   3419  N   GLU A 213       7.293  -3.919 -23.546  1.00  0.74           N  
ATOM   3420  CA  GLU A 213       8.081  -2.803 -24.074  1.00  0.74           C  
ATOM   3421  C   GLU A 213       9.540  -2.962 -23.671  1.00  0.74           C  
ATOM   3422  O   GLU A 213      10.445  -2.696 -24.462  1.00  0.74           O  
ATOM   3423  CB  GLU A 213       7.545  -1.456 -23.582  1.00  0.74           C  
ATOM   3424  CG  GLU A 213       6.124  -1.110 -24.058  1.00  0.74           C  
ATOM   3425  CD  GLU A 213       6.020  -0.785 -25.542  1.00  0.74           C  
ATOM   3426  OE1 GLU A 213       6.972  -0.288 -26.092  1.00  0.74           O  
ATOM   3427  OE2 GLU A 213       4.975  -1.017 -26.111  1.00  0.74           O1-
ATOM   3428  H   GLU A 213       7.064  -3.936 -22.558  1.00  0.74           H  
ATOM   3429  HA  GLU A 213       8.029  -2.818 -25.164  1.00  0.74           H  
ATOM   3430 1HB  GLU A 213       7.532  -1.452 -22.489  1.00  0.74           H  
ATOM   3431 2HB  GLU A 213       8.212  -0.659 -23.904  1.00  0.74           H  
ATOM   3432 1HG  GLU A 213       5.480  -1.960 -23.852  1.00  0.74           H  
ATOM   3433 2HG  GLU A 213       5.764  -0.270 -23.474  1.00  0.74           H  
ATOM   3434  N   ARG A 214       9.754  -3.390 -22.426  1.00  0.72           N  
ATOM   3435  CA  ARG A 214      11.099  -3.598 -21.900  1.00  0.72           C  
ATOM   3436  C   ARG A 214      11.113  -4.582 -20.755  1.00  0.72           C  
ATOM   3437  O   ARG A 214      10.236  -4.578 -19.886  1.00  0.72           O  
ATOM   3438  CB  ARG A 214      11.730  -2.302 -21.407  1.00  0.72           C  
ATOM   3439  CG  ARG A 214      13.217  -2.409 -20.887  1.00  0.72           C  
ATOM   3440  CD  ARG A 214      13.748  -1.046 -20.564  1.00  0.72           C  
ATOM   3441  NE  ARG A 214      15.019  -1.037 -19.786  1.00  0.72           N  
ATOM   3442  CZ  ARG A 214      16.277  -1.013 -20.298  1.00  0.72           C  
ATOM   3443  NH1 ARG A 214      16.487  -1.040 -21.604  1.00  0.72           N1+
ATOM   3444  NH2 ARG A 214      17.337  -0.953 -19.479  1.00  0.72           N  
ATOM   3445  H   ARG A 214       8.948  -3.562 -21.827  1.00  0.72           H  
ATOM   3446  HA  ARG A 214      11.716  -3.996 -22.702  1.00  0.72           H  
ATOM   3447 1HB  ARG A 214      11.731  -1.575 -22.218  1.00  0.72           H  
ATOM   3448 2HB  ARG A 214      11.127  -1.890 -20.598  1.00  0.72           H  
ATOM   3449 1HG  ARG A 214      13.280  -3.027 -19.999  1.00  0.72           H  
ATOM   3450 2HG  ARG A 214      13.848  -2.846 -21.675  1.00  0.72           H  
ATOM   3451 1HD  ARG A 214      13.929  -0.524 -21.507  1.00  0.72           H  
ATOM   3452 2HD  ARG A 214      12.998  -0.502 -19.993  1.00  0.72           H  
ATOM   3453  HE  ARG A 214      14.938  -1.012 -18.780  1.00  0.72           H  
ATOM   3454 1HH1 ARG A 214      15.723  -1.136 -22.290  1.00  0.72           H  
ATOM   3455 2HH1 ARG A 214      17.427  -1.030 -21.972  1.00  0.72           H  
ATOM   3456 1HH2 ARG A 214      17.242  -0.946 -18.444  1.00  0.72           H  
ATOM   3457 2HH2 ARG A 214      18.258  -0.905 -19.879  1.00  0.72           H  
ATOM   3458  N   ALA A 215      12.147  -5.403 -20.708  1.00  0.73           N  
ATOM   3459  CA  ALA A 215      12.277  -6.267 -19.546  1.00  0.73           C  
ATOM   3460  C   ALA A 215      13.728  -6.401 -19.147  1.00  0.73           C  
ATOM   3461  O   ALA A 215      14.620  -6.538 -19.977  1.00  0.73           O  
ATOM   3462  CB  ALA A 215      11.667  -7.636 -19.811  1.00  0.73           C  
ATOM   3463  H   ALA A 215      12.825  -5.401 -21.475  1.00  0.73           H  
ATOM   3464  HA  ALA A 215      11.753  -5.801 -18.720  1.00  0.73           H  
ATOM   3465 1HB  ALA A 215      11.755  -8.247 -18.910  1.00  0.73           H  
ATOM   3466 2HB  ALA A 215      10.619  -7.520 -20.062  1.00  0.73           H  
ATOM   3467 3HB  ALA A 215      12.176  -8.121 -20.621  1.00  0.73           H  
ATOM   3468  N   VAL A 216      13.963  -6.367 -17.852  1.00  0.74           N  
ATOM   3469  CA  VAL A 216      15.300  -6.513 -17.330  1.00  0.74           C  
ATOM   3470  C   VAL A 216      15.371  -7.640 -16.333  1.00  0.74           C  
ATOM   3471  O   VAL A 216      14.665  -7.652 -15.322  1.00  0.74           O  
ATOM   3472  CB  VAL A 216      15.761  -5.212 -16.652  1.00  0.74           C  
ATOM   3473  CG1 VAL A 216      17.179  -5.418 -16.078  1.00  0.74           C  
ATOM   3474  CG2 VAL A 216      15.704  -4.048 -17.648  1.00  0.74           C  
ATOM   3475  H   VAL A 216      13.185  -6.252 -17.214  1.00  0.74           H  
ATOM   3476  HA  VAL A 216      15.980  -6.741 -18.151  1.00  0.74           H  
ATOM   3477  HB  VAL A 216      15.102  -4.982 -15.829  1.00  0.74           H  
ATOM   3478 1HG1 VAL A 216      17.502  -4.506 -15.589  1.00  0.74           H  
ATOM   3479 2HG1 VAL A 216      17.169  -6.232 -15.354  1.00  0.74           H  
ATOM   3480 3HG1 VAL A 216      17.874  -5.665 -16.858  1.00  0.74           H  
ATOM   3481 1HG2 VAL A 216      16.030  -3.131 -17.153  1.00  0.74           H  
ATOM   3482 2HG2 VAL A 216      16.343  -4.249 -18.473  1.00  0.74           H  
ATOM   3483 3HG2 VAL A 216      14.688  -3.916 -18.009  1.00  0.74           H  
ATOM   3484  N   MET A 217      16.223  -8.602 -16.617  1.00  0.76           N  
ATOM   3485  CA  MET A 217      16.386  -9.711 -15.713  1.00  0.76           C  
ATOM   3486  C   MET A 217      17.758  -9.574 -15.080  1.00  0.76           C  
ATOM   3487  O   MET A 217      18.766  -9.512 -15.778  1.00  0.76           O  
ATOM   3488  CB  MET A 217      16.168 -11.013 -16.485  1.00  0.76           C  
ATOM   3489  CG  MET A 217      16.248 -12.241 -15.676  1.00  0.76           C  
ATOM   3490  SD  MET A 217      15.857 -13.761 -16.597  1.00  0.76           S  
ATOM   3491  CE  MET A 217      14.084 -13.753 -16.806  1.00  0.76           C  
ATOM   3492  H   MET A 217      16.775  -8.563 -17.474  1.00  0.76           H  
ATOM   3493  HA  MET A 217      15.649  -9.651 -14.914  1.00  0.76           H  
ATOM   3494 1HB  MET A 217      15.203 -10.990 -16.982  1.00  0.76           H  
ATOM   3495 2HB  MET A 217      16.927 -11.086 -17.262  1.00  0.76           H  
ATOM   3496 1HG  MET A 217      17.273 -12.309 -15.338  1.00  0.76           H  
ATOM   3497 2HG  MET A 217      15.598 -12.173 -14.798  1.00  0.76           H  
ATOM   3498 1HE  MET A 217      13.777 -14.652 -17.349  1.00  0.76           H  
ATOM   3499 2HE  MET A 217      13.601 -13.743 -15.825  1.00  0.76           H  
ATOM   3500 3HE  MET A 217      13.790 -12.872 -17.369  1.00  0.76           H  
ATOM   3501  N   GLY A 218      17.800  -9.457 -13.759  1.00  0.78           N  
ATOM   3502  CA  GLY A 218      19.055  -9.284 -13.030  1.00  0.78           C  
ATOM   3503  C   GLY A 218      19.843 -10.577 -13.063  1.00  0.78           C  
ATOM   3504  O   GLY A 218      21.073 -10.588 -13.142  1.00  0.78           O  
ATOM   3505  H   GLY A 218      16.941  -9.529 -13.230  1.00  0.78           H  
ATOM   3506 1HA  GLY A 218      19.637  -8.476 -13.476  1.00  0.78           H  
ATOM   3507 2HA  GLY A 218      18.836  -9.005 -12.001  1.00  0.78           H  
ATOM   3508  N   GLU A 219      19.098 -11.666 -12.974  1.00  0.80           N  
ATOM   3509  CA  GLU A 219      19.659 -13.018 -13.008  1.00  0.80           C  
ATOM   3510  C   GLU A 219      18.605 -13.988 -13.488  1.00  0.80           C  
ATOM   3511  O   GLU A 219      17.414 -13.712 -13.365  1.00  0.80           O  
ATOM   3512  CB  GLU A 219      20.161 -13.391 -11.637  1.00  0.80           C  
ATOM   3513  CG  GLU A 219      19.097 -13.365 -10.694  1.00  0.80           C  
ATOM   3514  CD  GLU A 219      19.531 -13.533  -9.398  1.00  0.80           C  
ATOM   3515  OE1 GLU A 219      20.687 -13.751  -9.182  1.00  0.80           O  
ATOM   3516  OE2 GLU A 219      18.738 -13.357  -8.532  1.00  0.80           O1-
ATOM   3517  H   GLU A 219      18.089 -11.516 -12.864  1.00  0.80           H  
ATOM   3518  HA  GLU A 219      20.490 -13.041 -13.713  1.00  0.80           H  
ATOM   3519 1HB  GLU A 219      20.592 -14.395 -11.662  1.00  0.80           H  
ATOM   3520 2HB  GLU A 219      20.933 -12.696 -11.315  1.00  0.80           H  
ATOM   3521 1HG  GLU A 219      18.632 -12.399 -10.780  1.00  0.80           H  
ATOM   3522 2HG  GLU A 219      18.361 -14.131 -10.946  1.00  0.80           H  
ATOM   3523  N   VAL A 220      19.008 -15.146 -13.981  1.00  0.81           N  
ATOM   3524  CA  VAL A 220      18.010 -16.060 -14.498  1.00  0.81           C  
ATOM   3525  C   VAL A 220      17.700 -17.082 -13.419  1.00  0.81           C  
ATOM   3526  O   VAL A 220      18.613 -17.541 -12.738  1.00  0.81           O  
ATOM   3527  CB  VAL A 220      18.544 -16.745 -15.752  1.00  0.81           C  
ATOM   3528  CG1 VAL A 220      17.470 -17.616 -16.337  1.00  0.81           C  
ATOM   3529  CG2 VAL A 220      19.096 -15.716 -16.727  1.00  0.81           C  
ATOM   3530  H   VAL A 220      19.998 -15.404 -14.032  1.00  0.81           H  
ATOM   3531  HA  VAL A 220      17.097 -15.518 -14.732  1.00  0.81           H  
ATOM   3532  HB  VAL A 220      19.349 -17.397 -15.472  1.00  0.81           H  
ATOM   3533 1HG1 VAL A 220      17.854 -18.136 -17.194  1.00  0.81           H  
ATOM   3534 2HG1 VAL A 220      17.135 -18.327 -15.611  1.00  0.81           H  
ATOM   3535 3HG1 VAL A 220      16.634 -16.990 -16.634  1.00  0.81           H  
ATOM   3536 1HG2 VAL A 220      19.496 -16.218 -17.592  1.00  0.81           H  
ATOM   3537 2HG2 VAL A 220      18.325 -15.051 -17.031  1.00  0.81           H  
ATOM   3538 3HG2 VAL A 220      19.894 -15.146 -16.241  1.00  0.81           H  
ATOM   3539  N   LYS A 221      16.435 -17.398 -13.190  1.00  0.80           N  
ATOM   3540  CA  LYS A 221      16.133 -18.342 -12.118  1.00  0.80           C  
ATOM   3541  C   LYS A 221      15.074 -19.312 -12.549  1.00  0.80           C  
ATOM   3542  O   LYS A 221      14.235 -18.964 -13.349  1.00  0.80           O  
ATOM   3543  CB  LYS A 221      15.696 -17.548 -10.894  1.00  0.80           C  
ATOM   3544  CG  LYS A 221      14.461 -16.738 -11.137  1.00  0.80           C  
ATOM   3545  CD  LYS A 221      14.186 -15.840  -9.981  1.00  0.80           C  
ATOM   3546  CE  LYS A 221      12.944 -15.036 -10.210  1.00  0.80           C  
ATOM   3547  NZ  LYS A 221      12.723 -14.130  -9.115  1.00  0.80           N1+
ATOM   3548  H   LYS A 221      15.676 -17.012 -13.764  1.00  0.80           H  
ATOM   3549  HA  LYS A 221      17.022 -18.918 -11.886  1.00  0.80           H  
ATOM   3550 1HB  LYS A 221      15.497 -18.228 -10.061  1.00  0.80           H  
ATOM   3551 2HB  LYS A 221      16.500 -16.873 -10.578  1.00  0.80           H  
ATOM   3552 1HG  LYS A 221      14.591 -16.135 -12.038  1.00  0.80           H  
ATOM   3553 2HG  LYS A 221      13.605 -17.404 -11.287  1.00  0.80           H  
ATOM   3554 1HD  LYS A 221      14.084 -16.427  -9.069  1.00  0.80           H  
ATOM   3555 2HD  LYS A 221      15.025 -15.151  -9.846  1.00  0.80           H  
ATOM   3556 1HE  LYS A 221      13.046 -14.454 -11.128  1.00  0.80           H  
ATOM   3557 2HE  LYS A 221      12.097 -15.693 -10.313  1.00  0.80           H  
ATOM   3558 1HZ  LYS A 221      11.883 -13.568  -9.277  1.00  0.80           H  
ATOM   3559 2HZ  LYS A 221      12.627 -14.617  -8.245  1.00  0.80           H  
ATOM   3560 3HZ  LYS A 221      13.528 -13.507  -9.077  1.00  0.80           H  
ATOM   3561  N   SER A 222      15.083 -20.520 -12.009  1.00  0.79           N  
ATOM   3562  CA  SER A 222      14.088 -21.501 -12.414  1.00  0.79           C  
ATOM   3563  C   SER A 222      12.723 -21.455 -11.714  1.00  0.79           C  
ATOM   3564  O   SER A 222      11.857 -22.283 -12.002  1.00  0.79           O  
ATOM   3565  CB  SER A 222      14.678 -22.876 -12.317  1.00  0.79           C  
ATOM   3566  OG  SER A 222      15.014 -23.186 -11.011  1.00  0.79           O  
ATOM   3567  H   SER A 222      15.815 -20.800 -11.352  1.00  0.79           H  
ATOM   3568  HA  SER A 222      13.912 -21.330 -13.470  1.00  0.79           H  
ATOM   3569 1HB  SER A 222      13.955 -23.599 -12.689  1.00  0.79           H  
ATOM   3570 2HB  SER A 222      15.552 -22.935 -12.949  1.00  0.79           H  
ATOM   3571  HG  SER A 222      15.757 -22.583 -10.768  1.00  0.79           H  
ATOM   3572  N   CYS A 223      12.534 -20.561 -10.752  1.00  0.77           N  
ATOM   3573  CA  CYS A 223      11.237 -20.526 -10.083  1.00  0.77           C  
ATOM   3574  C   CYS A 223      10.195 -19.842 -10.959  1.00  0.77           C  
ATOM   3575  O   CYS A 223      10.533 -19.097 -11.880  1.00  0.77           O  
ATOM   3576  CB  CYS A 223      11.315 -19.864  -8.702  1.00  0.77           C  
ATOM   3577  SG  CYS A 223      11.633 -18.056  -8.639  1.00  0.77           S  
ATOM   3578  H   CYS A 223      13.261 -19.904 -10.523  1.00  0.77           H  
ATOM   3579  HA  CYS A 223      10.911 -21.553  -9.925  1.00  0.77           H  
ATOM   3580 1HB  CYS A 223      10.385 -20.044  -8.181  1.00  0.77           H  
ATOM   3581 2HB  CYS A 223      12.093 -20.353  -8.119  1.00  0.77           H  
ATOM   3582  N   THR A 224       8.923 -20.052 -10.630  1.00  0.76           N  
ATOM   3583  CA  THR A 224       7.837 -19.442 -11.390  1.00  0.76           C  
ATOM   3584  C   THR A 224       7.029 -18.463 -10.554  1.00  0.76           C  
ATOM   3585  O   THR A 224       6.914 -18.607  -9.339  1.00  0.76           O  
ATOM   3586  CB  THR A 224       6.889 -20.544 -11.898  1.00  0.76           C  
ATOM   3587  CG2 THR A 224       7.678 -21.545 -12.715  1.00  0.76           C  
ATOM   3588  OG1 THR A 224       6.280 -21.215 -10.787  1.00  0.76           O  
ATOM   3589  H   THR A 224       8.729 -20.678  -9.852  1.00  0.76           H  
ATOM   3590  HA  THR A 224       8.256 -18.901 -12.240  1.00  0.76           H  
ATOM   3591  HB  THR A 224       6.110 -20.098 -12.507  1.00  0.76           H  
ATOM   3592  HG1 THR A 224       5.576 -20.653 -10.434  1.00  0.76           H  
ATOM   3593 1HG2 THR A 224       7.018 -22.324 -13.084  1.00  0.76           H  
ATOM   3594 2HG2 THR A 224       8.126 -21.025 -13.540  1.00  0.76           H  
ATOM   3595 3HG2 THR A 224       8.458 -21.994 -12.100  1.00  0.76           H  
ATOM   3596  N   TRP A 225       6.420 -17.480 -11.189  1.00  0.75           N  
ATOM   3597  CA  TRP A 225       5.585 -16.581 -10.418  1.00  0.75           C  
ATOM   3598  C   TRP A 225       4.270 -17.231 -10.032  1.00  0.75           C  
ATOM   3599  O   TRP A 225       3.737 -18.007 -10.823  1.00  0.75           O  
ATOM   3600  CB  TRP A 225       5.251 -15.338 -11.202  1.00  0.75           C  
ATOM   3601  CG  TRP A 225       6.348 -14.428 -11.368  1.00  0.75           C  
ATOM   3602  CD1 TRP A 225       7.644 -14.713 -11.603  1.00  0.75           C  
ATOM   3603  CD2 TRP A 225       6.253 -13.008 -11.294  1.00  0.75           C  
ATOM   3604  CE2 TRP A 225       7.534 -12.511 -11.484  1.00  0.75           C  
ATOM   3605  CE3 TRP A 225       5.190 -12.124 -11.082  1.00  0.75           C  
ATOM   3606  NE1 TRP A 225       8.363 -13.565 -11.682  1.00  0.75           N  
ATOM   3607  CZ2 TRP A 225       7.803 -11.171 -11.462  1.00  0.75           C  
ATOM   3608  CZ3 TRP A 225       5.455 -10.771 -11.067  1.00  0.75           C  
ATOM   3609  CH2 TRP A 225       6.739 -10.315 -11.248  1.00  0.75           C  
ATOM   3610  H   TRP A 225       6.536 -17.357 -12.188  1.00  0.75           H  
ATOM   3611  HA  TRP A 225       6.154 -16.282  -9.548  1.00  0.75           H  
ATOM   3612 1HB  TRP A 225       4.896 -15.634 -12.183  1.00  0.75           H  
ATOM   3613 2HB  TRP A 225       4.433 -14.806 -10.709  1.00  0.75           H  
ATOM   3614  HD1 TRP A 225       8.058 -15.711 -11.725  1.00  0.75           H  
ATOM   3615  HE1 TRP A 225       9.363 -13.512 -11.880  1.00  0.75           H  
ATOM   3616  HE3 TRP A 225       4.175 -12.497 -10.934  1.00  0.75           H  
ATOM   3617  HZ2 TRP A 225       8.811 -10.785 -11.601  1.00  0.75           H  
ATOM   3618  HZ3 TRP A 225       4.622 -10.077 -10.899  1.00  0.75           H  
ATOM   3619  HH2 TRP A 225       6.921  -9.269 -11.222  1.00  0.75           H  
ATOM   3620  N   PRO A 226       3.730 -16.962  -8.835  1.00  0.75           N  
ATOM   3621  CA  PRO A 226       2.375 -17.297  -8.461  1.00  0.75           C  
ATOM   3622  C   PRO A 226       1.446 -16.586  -9.435  1.00  0.75           C  
ATOM   3623  O   PRO A 226       1.684 -15.426  -9.783  1.00  0.75           O  
ATOM   3624  CB  PRO A 226       2.258 -16.727  -7.043  1.00  0.75           C  
ATOM   3625  CG  PRO A 226       3.689 -16.693  -6.530  1.00  0.75           C  
ATOM   3626  CD  PRO A 226       4.537 -16.377  -7.744  1.00  0.75           C  
ATOM   3627  HA  PRO A 226       2.236 -18.389  -8.484  1.00  0.75           H  
ATOM   3628 1HB  PRO A 226       1.770 -15.745  -7.073  1.00  0.75           H  
ATOM   3629 2HB  PRO A 226       1.613 -17.382  -6.435  1.00  0.75           H  
ATOM   3630 1HG  PRO A 226       3.797 -15.949  -5.733  1.00  0.75           H  
ATOM   3631 2HG  PRO A 226       3.949 -17.671  -6.085  1.00  0.75           H  
ATOM   3632 1HD  PRO A 226       4.657 -15.295  -7.880  1.00  0.75           H  
ATOM   3633 2HD  PRO A 226       5.498 -16.910  -7.612  1.00  0.75           H  
ATOM   3634  N   GLU A 227       0.338 -17.215  -9.801  1.00  0.75           N  
ATOM   3635  CA  GLU A 227      -0.603 -16.578 -10.727  1.00  0.75           C  
ATOM   3636  C   GLU A 227      -1.271 -15.354 -10.109  1.00  0.75           C  
ATOM   3637  O   GLU A 227      -1.730 -14.456 -10.819  1.00  0.75           O  
ATOM   3638  CB  GLU A 227      -1.650 -17.572 -11.223  1.00  0.75           C  
ATOM   3639  CG  GLU A 227      -1.065 -18.667 -12.131  1.00  0.75           C  
ATOM   3640  CD  GLU A 227      -2.090 -19.628 -12.694  1.00  0.75           C  
ATOM   3641  OE1 GLU A 227      -3.252 -19.479 -12.405  1.00  0.75           O  
ATOM   3642  OE2 GLU A 227      -1.694 -20.527 -13.410  1.00  0.75           O1-
ATOM   3643  H   GLU A 227       0.165 -18.157  -9.477  1.00  0.75           H  
ATOM   3644  HA  GLU A 227      -0.040 -16.244 -11.599  1.00  0.75           H  
ATOM   3645 1HB  GLU A 227      -2.132 -18.054 -10.372  1.00  0.75           H  
ATOM   3646 2HB  GLU A 227      -2.420 -17.043 -11.784  1.00  0.75           H  
ATOM   3647 1HG  GLU A 227      -0.548 -18.182 -12.963  1.00  0.75           H  
ATOM   3648 2HG  GLU A 227      -0.322 -19.227 -11.562  1.00  0.75           H  
ATOM   3649  N   THR A 228      -1.271 -15.286  -8.780  1.00  0.76           N  
ATOM   3650  CA  THR A 228      -1.905 -14.200  -8.049  1.00  0.76           C  
ATOM   3651  C   THR A 228      -1.183 -12.864  -8.246  1.00  0.76           C  
ATOM   3652  O   THR A 228      -1.722 -11.811  -7.905  1.00  0.76           O  
ATOM   3653  CB  THR A 228      -1.990 -14.545  -6.552  1.00  0.76           C  
ATOM   3654  CG2 THR A 228      -2.783 -15.824  -6.376  1.00  0.76           C  
ATOM   3655  OG1 THR A 228      -0.676 -14.742  -6.023  1.00  0.76           O  
ATOM   3656  H   THR A 228      -0.844 -16.041  -8.266  1.00  0.76           H  
ATOM   3657  HA  THR A 228      -2.921 -14.085  -8.427  1.00  0.76           H  
ATOM   3658  HB  THR A 228      -2.477 -13.733  -6.014  1.00  0.76           H  
ATOM   3659  HG1 THR A 228      -0.205 -13.903  -6.019  1.00  0.76           H  
ATOM   3660 1HG2 THR A 228      -2.842 -16.073  -5.316  1.00  0.76           H  
ATOM   3661 2HG2 THR A 228      -3.787 -15.686  -6.775  1.00  0.76           H  
ATOM   3662 3HG2 THR A 228      -2.288 -16.634  -6.913  1.00  0.76           H  
ATOM   3663  N   HIS A 229       0.029 -12.897  -8.807  1.00  0.78           N  
ATOM   3664  CA  HIS A 229       0.747 -11.672  -9.107  1.00  0.78           C  
ATOM   3665  C   HIS A 229       0.700 -11.308 -10.575  1.00  0.78           C  
ATOM   3666  O   HIS A 229       1.366 -10.365 -10.998  1.00  0.78           O  
ATOM   3667  CB  HIS A 229       2.195 -11.751  -8.664  1.00  0.78           C  
ATOM   3668  CG  HIS A 229       2.329 -11.739  -7.228  1.00  0.78           C  
ATOM   3669  CD2 HIS A 229       2.613 -12.707  -6.356  1.00  0.78           C  
ATOM   3670  ND1 HIS A 229       2.151 -10.589  -6.486  1.00  0.78           N  
ATOM   3671  CE1 HIS A 229       2.325 -10.862  -5.225  1.00  0.78           C  
ATOM   3672  NE2 HIS A 229       2.595 -12.141  -5.120  1.00  0.78           N  
ATOM   3673  H   HIS A 229       0.453 -13.790  -9.064  1.00  0.78           H  
ATOM   3674  HA  HIS A 229       0.288 -10.848  -8.562  1.00  0.78           H  
ATOM   3675 1HB  HIS A 229       2.639 -12.677  -9.040  1.00  0.78           H  
ATOM   3676 2HB  HIS A 229       2.756 -10.913  -9.077  1.00  0.78           H  
ATOM   3677  HD1 HIS A 229       1.926  -9.678  -6.836  1.00  0.78           H  
ATOM   3678  HD2 HIS A 229       2.828 -13.758  -6.469  1.00  0.78           H  
ATOM   3679  HE1 HIS A 229       2.238 -10.079  -4.470  1.00  0.78           H  
ATOM   3680  N   THR A 230      -0.110 -11.994 -11.366  1.00  0.80           N  
ATOM   3681  CA  THR A 230      -0.131 -11.626 -12.765  1.00  0.80           C  
ATOM   3682  C   THR A 230      -1.307 -10.701 -13.023  1.00  0.80           C  
ATOM   3683  O   THR A 230      -2.426 -10.985 -12.604  1.00  0.80           O  
ATOM   3684  CB  THR A 230      -0.253 -12.893 -13.621  1.00  0.80           C  
ATOM   3685  CG2 THR A 230       0.932 -13.813 -13.324  1.00  0.80           C  
ATOM   3686  OG1 THR A 230      -1.479 -13.580 -13.309  1.00  0.80           O  
ATOM   3687  H   THR A 230      -0.682 -12.769 -11.027  1.00  0.80           H  
ATOM   3688  HA  THR A 230       0.789 -11.104 -13.025  1.00  0.80           H  
ATOM   3689  HB  THR A 230      -0.263 -12.633 -14.665  1.00  0.80           H  
ATOM   3690  HG1 THR A 230      -1.522 -13.779 -12.353  1.00  0.80           H  
ATOM   3691 1HG2 THR A 230       0.841 -14.714 -13.919  1.00  0.80           H  
ATOM   3692 2HG2 THR A 230       1.854 -13.302 -13.567  1.00  0.80           H  
ATOM   3693 3HG2 THR A 230       0.932 -14.079 -12.265  1.00  0.80           H  
ATOM   3694  N   LEU A 231      -1.085  -9.629 -13.783  1.00  0.81           N  
ATOM   3695  CA  LEU A 231      -2.183  -8.727 -14.099  1.00  0.81           C  
ATOM   3696  C   LEU A 231      -3.087  -9.313 -15.182  1.00  0.81           C  
ATOM   3697  O   LEU A 231      -4.291  -9.477 -14.982  1.00  0.81           O  
ATOM   3698  CB  LEU A 231      -1.609  -7.382 -14.566  1.00  0.81           C  
ATOM   3699  CG  LEU A 231      -2.581  -6.304 -14.930  1.00  0.81           C  
ATOM   3700  CD1 LEU A 231      -3.417  -5.916 -13.745  1.00  0.81           C  
ATOM   3701  CD2 LEU A 231      -1.805  -5.131 -15.433  1.00  0.81           C  
ATOM   3702  H   LEU A 231      -0.136  -9.392 -14.077  1.00  0.81           H  
ATOM   3703  HA  LEU A 231      -2.774  -8.569 -13.198  1.00  0.81           H  
ATOM   3704 1HB  LEU A 231      -0.963  -6.990 -13.799  1.00  0.81           H  
ATOM   3705 2HB  LEU A 231      -1.016  -7.564 -15.453  1.00  0.81           H  
ATOM   3706  HG  LEU A 231      -3.242  -6.668 -15.689  1.00  0.81           H  
ATOM   3707 1HD1 LEU A 231      -4.118  -5.132 -14.038  1.00  0.81           H  
ATOM   3708 2HD1 LEU A 231      -3.971  -6.787 -13.393  1.00  0.81           H  
ATOM   3709 3HD1 LEU A 231      -2.770  -5.548 -12.949  1.00  0.81           H  
ATOM   3710 1HD2 LEU A 231      -2.495  -4.360 -15.716  1.00  0.81           H  
ATOM   3711 2HD2 LEU A 231      -1.138  -4.767 -14.646  1.00  0.81           H  
ATOM   3712 3HD2 LEU A 231      -1.217  -5.431 -16.294  1.00  0.81           H  
ATOM   3713  N   TRP A 232      -2.506  -9.636 -16.333  1.00  0.82           N  
ATOM   3714  CA  TRP A 232      -3.293 -10.187 -17.426  1.00  0.82           C  
ATOM   3715  C   TRP A 232      -3.051 -11.694 -17.593  1.00  0.82           C  
ATOM   3716  O   TRP A 232      -2.431 -12.105 -18.576  1.00  0.82           O  
ATOM   3717  CB  TRP A 232      -2.971  -9.467 -18.727  1.00  0.82           C  
ATOM   3718  CG  TRP A 232      -3.142  -7.991 -18.638  1.00  0.82           C  
ATOM   3719  CD1 TRP A 232      -2.171  -7.068 -18.850  1.00  0.82           C  
ATOM   3720  CD2 TRP A 232      -4.307  -7.251 -18.238  1.00  0.82           C  
ATOM   3721  CE2 TRP A 232      -3.955  -5.907 -18.264  1.00  0.82           C  
ATOM   3722  CE3 TRP A 232      -5.594  -7.611 -17.854  1.00  0.82           C  
ATOM   3723  NE1 TRP A 232      -2.654  -5.823 -18.643  1.00  0.82           N  
ATOM   3724  CZ2 TRP A 232      -4.843  -4.915 -17.931  1.00  0.82           C  
ATOM   3725  CZ3 TRP A 232      -6.487  -6.610 -17.511  1.00  0.82           C  
ATOM   3726  CH2 TRP A 232      -6.117  -5.293 -17.552  1.00  0.82           C  
ATOM   3727  H   TRP A 232      -1.515  -9.492 -16.444  1.00  0.82           H  
ATOM   3728  HA  TRP A 232      -4.349 -10.035 -17.204  1.00  0.82           H  
ATOM   3729 1HB  TRP A 232      -1.943  -9.670 -19.017  1.00  0.82           H  
ATOM   3730 2HB  TRP A 232      -3.619  -9.838 -19.517  1.00  0.82           H  
ATOM   3731  HD1 TRP A 232      -1.162  -7.291 -19.147  1.00  0.82           H  
ATOM   3732  HE1 TRP A 232      -2.129  -4.964 -18.745  1.00  0.82           H  
ATOM   3733  HE3 TRP A 232      -5.891  -8.660 -17.817  1.00  0.82           H  
ATOM   3734  HZ2 TRP A 232      -4.572  -3.876 -17.953  1.00  0.82           H  
ATOM   3735  HZ3 TRP A 232      -7.493  -6.898 -17.207  1.00  0.82           H  
ATOM   3736  HH2 TRP A 232      -6.842  -4.527 -17.278  1.00  0.82           H  
ATOM   3737  N   GLY A 233      -3.454 -12.509 -16.618  1.00  0.82           N  
ATOM   3738  CA  GLY A 233      -3.185 -13.958 -16.678  1.00  0.82           C  
ATOM   3739  C   GLY A 233      -4.315 -14.775 -17.328  1.00  0.82           C  
ATOM   3740  O   GLY A 233      -4.202 -15.989 -17.539  1.00  0.82           O  
ATOM   3741  H   GLY A 233      -3.953 -12.125 -15.820  1.00  0.82           H  
ATOM   3742 1HA  GLY A 233      -2.256 -14.132 -17.210  1.00  0.82           H  
ATOM   3743 2HA  GLY A 233      -3.018 -14.322 -15.664  1.00  0.82           H  
ATOM   3744  N   ASP A 234      -5.384 -14.103 -17.710  1.00  0.81           N  
ATOM   3745  CA  ASP A 234      -6.551 -14.799 -18.225  1.00  0.81           C  
ATOM   3746  C   ASP A 234      -6.430 -15.182 -19.688  1.00  0.81           C  
ATOM   3747  O   ASP A 234      -6.388 -14.324 -20.571  1.00  0.81           O  
ATOM   3748  CB  ASP A 234      -7.783 -13.924 -18.030  1.00  0.81           C  
ATOM   3749  CG  ASP A 234      -8.139 -13.738 -16.558  1.00  0.81           C  
ATOM   3750  OD1 ASP A 234      -7.939 -14.650 -15.788  1.00  0.81           O  
ATOM   3751  OD2 ASP A 234      -8.588 -12.674 -16.214  1.00  0.81           O1-
ATOM   3752  H   ASP A 234      -5.410 -13.104 -17.580  1.00  0.81           H  
ATOM   3753  HA  ASP A 234      -6.684 -15.713 -17.645  1.00  0.81           H  
ATOM   3754 1HB  ASP A 234      -7.611 -12.946 -18.479  1.00  0.81           H  
ATOM   3755 2HB  ASP A 234      -8.632 -14.376 -18.542  1.00  0.81           H  
ATOM   3756  N   GLY A 235      -6.411 -16.491 -19.937  1.00  0.79           N  
ATOM   3757  CA  GLY A 235      -6.273 -17.034 -21.282  1.00  0.79           C  
ATOM   3758  C   GLY A 235      -4.824 -17.160 -21.743  1.00  0.79           C  
ATOM   3759  O   GLY A 235      -4.568 -17.432 -22.916  1.00  0.79           O  
ATOM   3760  H   GLY A 235      -6.460 -17.130 -19.155  1.00  0.79           H  
ATOM   3761 1HA  GLY A 235      -6.746 -18.015 -21.318  1.00  0.79           H  
ATOM   3762 2HA  GLY A 235      -6.819 -16.400 -21.979  1.00  0.79           H  
ATOM   3763  N   VAL A 236      -3.873 -16.954 -20.842  1.00  0.78           N  
ATOM   3764  CA  VAL A 236      -2.477 -17.027 -21.250  1.00  0.78           C  
ATOM   3765  C   VAL A 236      -1.991 -18.403 -21.666  1.00  0.78           C  
ATOM   3766  O   VAL A 236      -2.190 -19.400 -20.966  1.00  0.78           O  
ATOM   3767  CB  VAL A 236      -1.588 -16.506 -20.132  1.00  0.78           C  
ATOM   3768  CG1 VAL A 236      -0.140 -16.708 -20.447  1.00  0.78           C  
ATOM   3769  CG2 VAL A 236      -1.848 -15.091 -19.984  1.00  0.78           C  
ATOM   3770  H   VAL A 236      -4.107 -16.722 -19.873  1.00  0.78           H  
ATOM   3771  HA  VAL A 236      -2.349 -16.362 -22.102  1.00  0.78           H  
ATOM   3772  HB  VAL A 236      -1.827 -17.020 -19.206  1.00  0.78           H  
ATOM   3773 1HG1 VAL A 236       0.469 -16.297 -19.650  1.00  0.78           H  
ATOM   3774 2HG1 VAL A 236       0.083 -17.765 -20.561  1.00  0.78           H  
ATOM   3775 3HG1 VAL A 236       0.068 -16.196 -21.357  1.00  0.78           H  
ATOM   3776 1HG2 VAL A 236      -1.251 -14.741 -19.204  1.00  0.78           H  
ATOM   3777 2HG2 VAL A 236      -1.595 -14.581 -20.907  1.00  0.78           H  
ATOM   3778 3HG2 VAL A 236      -2.894 -14.927 -19.753  1.00  0.78           H  
ATOM   3779  N   VAL A 237      -1.333 -18.422 -22.820  1.00  0.76           N  
ATOM   3780  CA  VAL A 237      -0.729 -19.609 -23.387  1.00  0.76           C  
ATOM   3781  C   VAL A 237       0.774 -19.437 -23.299  1.00  0.76           C  
ATOM   3782  O   VAL A 237       1.324 -18.480 -23.840  1.00  0.76           O  
ATOM   3783  CB  VAL A 237      -1.162 -19.799 -24.851  1.00  0.76           C  
ATOM   3784  CG1 VAL A 237      -0.482 -21.014 -25.440  1.00  0.76           C  
ATOM   3785  CG2 VAL A 237      -2.672 -19.940 -24.910  1.00  0.76           C  
ATOM   3786  H   VAL A 237      -1.250 -17.552 -23.326  1.00  0.76           H  
ATOM   3787  HA  VAL A 237      -1.029 -20.482 -22.807  1.00  0.76           H  
ATOM   3788  HB  VAL A 237      -0.853 -18.928 -25.436  1.00  0.76           H  
ATOM   3789 1HG1 VAL A 237      -0.784 -21.131 -26.481  1.00  0.76           H  
ATOM   3790 2HG1 VAL A 237       0.588 -20.881 -25.394  1.00  0.76           H  
ATOM   3791 3HG1 VAL A 237      -0.764 -21.902 -24.877  1.00  0.76           H  
ATOM   3792 1HG2 VAL A 237      -2.983 -20.063 -25.946  1.00  0.76           H  
ATOM   3793 2HG2 VAL A 237      -2.980 -20.810 -24.329  1.00  0.76           H  
ATOM   3794 3HG2 VAL A 237      -3.141 -19.045 -24.496  1.00  0.76           H  
ATOM   3795  N   GLU A 238       1.436 -20.371 -22.635  1.00  0.75           N  
ATOM   3796  CA  GLU A 238       2.869 -20.269 -22.392  1.00  0.75           C  
ATOM   3797  C   GLU A 238       3.695 -20.055 -23.653  1.00  0.75           C  
ATOM   3798  O   GLU A 238       4.616 -19.247 -23.652  1.00  0.75           O  
ATOM   3799  CB  GLU A 238       3.359 -21.535 -21.690  1.00  0.75           C  
ATOM   3800  CG  GLU A 238       4.851 -21.547 -21.321  1.00  0.75           C  
ATOM   3801  CD  GLU A 238       5.217 -20.544 -20.260  1.00  0.75           C  
ATOM   3802  OE1 GLU A 238       4.336 -20.100 -19.572  1.00  0.75           O  
ATOM   3803  OE2 GLU A 238       6.393 -20.246 -20.118  1.00  0.75           O1-
ATOM   3804  H   GLU A 238       0.920 -21.149 -22.246  1.00  0.75           H  
ATOM   3805  HA  GLU A 238       3.037 -19.420 -21.731  1.00  0.75           H  
ATOM   3806 1HB  GLU A 238       2.791 -21.679 -20.770  1.00  0.75           H  
ATOM   3807 2HB  GLU A 238       3.169 -22.398 -22.328  1.00  0.75           H  
ATOM   3808 1HG  GLU A 238       5.120 -22.543 -20.973  1.00  0.75           H  
ATOM   3809 2HG  GLU A 238       5.430 -21.338 -22.222  1.00  0.75           H  
ATOM   3810  N   SER A 239       3.331 -20.726 -24.745  1.00  0.75           N  
ATOM   3811  CA  SER A 239       4.090 -20.650 -25.993  1.00  0.75           C  
ATOM   3812  C   SER A 239       4.128 -19.265 -26.640  1.00  0.75           C  
ATOM   3813  O   SER A 239       4.958 -19.026 -27.526  1.00  0.75           O  
ATOM   3814  CB  SER A 239       3.536 -21.634 -27.001  1.00  0.75           C  
ATOM   3815  OG  SER A 239       2.248 -21.270 -27.409  1.00  0.75           O  
ATOM   3816  H   SER A 239       2.535 -21.340 -24.690  1.00  0.75           H  
ATOM   3817  HA  SER A 239       5.119 -20.935 -25.767  1.00  0.75           H  
ATOM   3818 1HB  SER A 239       4.197 -21.663 -27.867  1.00  0.75           H  
ATOM   3819 2HB  SER A 239       3.518 -22.631 -26.567  1.00  0.75           H  
ATOM   3820  HG  SER A 239       2.288 -20.324 -27.599  1.00  0.75           H  
ATOM   3821  N   GLU A 240       3.212 -18.371 -26.247  1.00  0.75           N  
ATOM   3822  CA  GLU A 240       3.174 -17.024 -26.802  1.00  0.75           C  
ATOM   3823  C   GLU A 240       3.894 -16.004 -25.915  1.00  0.75           C  
ATOM   3824  O   GLU A 240       4.006 -14.830 -26.272  1.00  0.75           O  
ATOM   3825  CB  GLU A 240       1.729 -16.579 -27.016  1.00  0.75           C  
ATOM   3826  CG  GLU A 240       0.957 -17.415 -28.045  1.00  0.75           C  
ATOM   3827  CD  GLU A 240      -0.486 -16.949 -28.265  1.00  0.75           C  
ATOM   3828  OE1 GLU A 240      -0.923 -16.016 -27.605  1.00  0.75           O  
ATOM   3829  OE2 GLU A 240      -1.135 -17.505 -29.115  1.00  0.75           O1-
ATOM   3830  H   GLU A 240       2.556 -18.603 -25.498  1.00  0.75           H  
ATOM   3831  HA  GLU A 240       3.678 -17.037 -27.769  1.00  0.75           H  
ATOM   3832 1HB  GLU A 240       1.193 -16.637 -26.066  1.00  0.75           H  
ATOM   3833 2HB  GLU A 240       1.716 -15.544 -27.336  1.00  0.75           H  
ATOM   3834 1HG  GLU A 240       1.491 -17.382 -28.994  1.00  0.75           H  
ATOM   3835 2HG  GLU A 240       0.944 -18.453 -27.703  1.00  0.75           H  
ATOM   3836  N   MET A 241       4.365 -16.436 -24.747  1.00  0.75           N  
ATOM   3837  CA  MET A 241       5.020 -15.525 -23.815  1.00  0.75           C  
ATOM   3838  C   MET A 241       6.420 -15.366 -24.310  1.00  0.75           C  
ATOM   3839  O   MET A 241       6.977 -16.349 -24.744  1.00  0.75           O  
ATOM   3840  CB  MET A 241       5.037 -16.161 -22.431  1.00  0.75           C  
ATOM   3841  CG  MET A 241       3.669 -16.438 -21.921  1.00  0.75           C  
ATOM   3842  SD  MET A 241       2.741 -14.977 -21.671  1.00  0.75           S  
ATOM   3843  CE  MET A 241       1.764 -14.898 -23.170  1.00  0.75           C  
ATOM   3844  H   MET A 241       4.284 -17.422 -24.490  1.00  0.75           H  
ATOM   3845  HA  MET A 241       4.519 -14.556 -23.812  1.00  0.75           H  
ATOM   3846 1HB  MET A 241       5.576 -17.112 -22.465  1.00  0.75           H  
ATOM   3847 2HB  MET A 241       5.557 -15.509 -21.721  1.00  0.75           H  
ATOM   3848 1HG  MET A 241       3.139 -17.060 -22.637  1.00  0.75           H  
ATOM   3849 2HG  MET A 241       3.734 -16.982 -20.974  1.00  0.75           H  
ATOM   3850 1HE  MET A 241       1.111 -14.049 -23.131  1.00  0.75           H  
ATOM   3851 2HE  MET A 241       2.419 -14.794 -24.014  1.00  0.75           H  
ATOM   3852 3HE  MET A 241       1.172 -15.802 -23.287  1.00  0.75           H  
ATOM   3853  N   ILE A 242       7.041 -14.200 -24.223  1.00  0.75           N  
ATOM   3854  CA  ILE A 242       8.416 -14.122 -24.708  1.00  0.75           C  
ATOM   3855  C   ILE A 242       9.414 -14.694 -23.735  1.00  0.75           C  
ATOM   3856  O   ILE A 242      10.255 -15.522 -24.088  1.00  0.75           O  
ATOM   3857  CB  ILE A 242       8.798 -12.679 -25.024  1.00  0.75           C  
ATOM   3858  CG1 ILE A 242       7.863 -12.173 -26.111  1.00  0.75           C  
ATOM   3859  CG2 ILE A 242      10.266 -12.561 -25.360  1.00  0.75           C  
ATOM   3860  CD1 ILE A 242       7.857 -13.015 -27.356  1.00  0.75           C  
ATOM   3861  H   ILE A 242       6.574 -13.365 -23.873  1.00  0.75           H  
ATOM   3862  HA  ILE A 242       8.483 -14.695 -25.636  1.00  0.75           H  
ATOM   3863  HB  ILE A 242       8.599 -12.067 -24.143  1.00  0.75           H  
ATOM   3864 1HG1 ILE A 242       6.861 -12.166 -25.733  1.00  0.75           H  
ATOM   3865 2HG1 ILE A 242       8.145 -11.155 -26.375  1.00  0.75           H  
ATOM   3866 1HG2 ILE A 242      10.509 -11.525 -25.547  1.00  0.75           H  
ATOM   3867 2HG2 ILE A 242      10.861 -12.920 -24.529  1.00  0.75           H  
ATOM   3868 3HG2 ILE A 242      10.478 -13.156 -26.233  1.00  0.75           H  
ATOM   3869 1HD1 ILE A 242       7.149 -12.590 -28.051  1.00  0.75           H  
ATOM   3870 2HD1 ILE A 242       8.842 -13.045 -27.800  1.00  0.75           H  
ATOM   3871 3HD1 ILE A 242       7.548 -14.031 -27.112  1.00  0.75           H  
ATOM   3872  N   ILE A 243       9.291 -14.292 -22.488  1.00  0.75           N  
ATOM   3873  CA  ILE A 243      10.181 -14.786 -21.468  1.00  0.75           C  
ATOM   3874  C   ILE A 243       9.475 -15.923 -20.757  1.00  0.75           C  
ATOM   3875  O   ILE A 243       8.392 -15.707 -20.219  1.00  0.75           O  
ATOM   3876  CB  ILE A 243      10.556 -13.680 -20.495  1.00  0.75           C  
ATOM   3877  CG1 ILE A 243      11.291 -12.566 -21.298  1.00  0.75           C  
ATOM   3878  CG2 ILE A 243      11.430 -14.248 -19.359  1.00  0.75           C  
ATOM   3879  CD1 ILE A 243      11.572 -11.316 -20.535  1.00  0.75           C  
ATOM   3880  H   ILE A 243       8.573 -13.622 -22.253  1.00  0.75           H  
ATOM   3881  HA  ILE A 243      11.099 -15.100 -21.939  1.00  0.75           H  
ATOM   3882  HB  ILE A 243       9.650 -13.241 -20.068  1.00  0.75           H  
ATOM   3883 1HG1 ILE A 243      12.226 -12.970 -21.664  1.00  0.75           H  
ATOM   3884 2HG1 ILE A 243      10.676 -12.292 -22.153  1.00  0.75           H  
ATOM   3885 1HG2 ILE A 243      11.690 -13.449 -18.670  1.00  0.75           H  
ATOM   3886 2HG2 ILE A 243      10.878 -15.024 -18.820  1.00  0.75           H  
ATOM   3887 3HG2 ILE A 243      12.337 -14.682 -19.773  1.00  0.75           H  
ATOM   3888 1HD1 ILE A 243      12.082 -10.606 -21.179  1.00  0.75           H  
ATOM   3889 2HD1 ILE A 243      10.636 -10.884 -20.188  1.00  0.75           H  
ATOM   3890 3HD1 ILE A 243      12.203 -11.550 -19.686  1.00  0.75           H  
ATOM   3891  N   PRO A 244      10.025 -17.146 -20.756  1.00  0.75           N  
ATOM   3892  CA  PRO A 244       9.392 -18.308 -20.184  1.00  0.75           C  
ATOM   3893  C   PRO A 244       9.068 -18.092 -18.716  1.00  0.75           C  
ATOM   3894  O   PRO A 244       9.871 -17.534 -17.952  1.00  0.75           O  
ATOM   3895  CB  PRO A 244      10.483 -19.380 -20.313  1.00  0.75           C  
ATOM   3896  CG  PRO A 244      11.348 -18.943 -21.460  1.00  0.75           C  
ATOM   3897  CD  PRO A 244      11.345 -17.427 -21.405  1.00  0.75           C  
ATOM   3898  HA  PRO A 244       8.490 -18.569 -20.759  1.00  0.75           H  
ATOM   3899 1HB  PRO A 244      11.032 -19.473 -19.372  1.00  0.75           H  
ATOM   3900 2HB  PRO A 244      10.020 -20.363 -20.494  1.00  0.75           H  
ATOM   3901 1HG  PRO A 244      12.359 -19.368 -21.332  1.00  0.75           H  
ATOM   3902 2HG  PRO A 244      10.987 -19.347 -22.376  1.00  0.75           H  
ATOM   3903 1HD  PRO A 244      12.175 -17.026 -20.810  1.00  0.75           H  
ATOM   3904 2HD  PRO A 244      11.376 -17.102 -22.455  1.00  0.75           H  
ATOM   3905  N   VAL A 245       7.933 -18.633 -18.302  1.00  0.75           N  
ATOM   3906  CA  VAL A 245       7.520 -18.559 -16.913  1.00  0.75           C  
ATOM   3907  C   VAL A 245       8.538 -19.304 -16.061  1.00  0.75           C  
ATOM   3908  O   VAL A 245       8.867 -18.891 -14.946  1.00  0.75           O  
ATOM   3909  CB  VAL A 245       6.093 -19.078 -16.744  1.00  0.75           C  
ATOM   3910  CG1 VAL A 245       5.747 -19.187 -15.284  1.00  0.75           C  
ATOM   3911  CG2 VAL A 245       5.146 -18.092 -17.422  1.00  0.75           C  
ATOM   3912  H   VAL A 245       7.314 -19.102 -18.974  1.00  0.75           H  
ATOM   3913  HA  VAL A 245       7.516 -17.517 -16.620  1.00  0.75           H  
ATOM   3914  HB  VAL A 245       6.002 -20.064 -17.201  1.00  0.75           H  
ATOM   3915 1HG1 VAL A 245       4.728 -19.552 -15.175  1.00  0.75           H  
ATOM   3916 2HG1 VAL A 245       6.433 -19.879 -14.826  1.00  0.75           H  
ATOM   3917 3HG1 VAL A 245       5.837 -18.208 -14.814  1.00  0.75           H  
ATOM   3918 1HG2 VAL A 245       4.126 -18.443 -17.321  1.00  0.75           H  
ATOM   3919 2HG2 VAL A 245       5.252 -17.116 -16.955  1.00  0.75           H  
ATOM   3920 3HG2 VAL A 245       5.397 -18.016 -18.482  1.00  0.75           H  
ATOM   3921  N   THR A 246       9.060 -20.390 -16.619  1.00  0.75           N  
ATOM   3922  CA  THR A 246      10.050 -21.242 -15.984  1.00  0.75           C  
ATOM   3923  C   THR A 246      11.396 -20.560 -15.741  1.00  0.75           C  
ATOM   3924  O   THR A 246      12.252 -21.155 -15.100  1.00  0.75           O  
ATOM   3925  CB  THR A 246      10.278 -22.494 -16.837  1.00  0.75           C  
ATOM   3926  CG2 THR A 246       8.987 -23.286 -16.943  1.00  0.75           C  
ATOM   3927  OG1 THR A 246      10.707 -22.080 -18.159  1.00  0.75           O  
ATOM   3928  H   THR A 246       8.732 -20.640 -17.543  1.00  0.75           H  
ATOM   3929  HA  THR A 246       9.670 -21.556 -15.018  1.00  0.75           H  
ATOM   3930  HB  THR A 246      11.058 -23.106 -16.385  1.00  0.75           H  
ATOM   3931  HG1 THR A 246      11.245 -22.781 -18.622  1.00  0.75           H  
ATOM   3932 1HG2 THR A 246       9.155 -24.170 -17.562  1.00  0.75           H  
ATOM   3933 2HG2 THR A 246       8.664 -23.590 -15.949  1.00  0.75           H  
ATOM   3934 3HG2 THR A 246       8.218 -22.662 -17.403  1.00  0.75           H  
ATOM   3935  N   LEU A 247      11.626 -19.362 -16.306  1.00  0.74           N  
ATOM   3936  CA  LEU A 247      12.868 -18.644 -16.046  1.00  0.74           C  
ATOM   3937  C   LEU A 247      12.657 -17.418 -15.163  1.00  0.74           C  
ATOM   3938  O   LEU A 247      13.568 -16.585 -15.006  1.00  0.74           O  
ATOM   3939  CB  LEU A 247      13.554 -18.245 -17.325  1.00  0.74           C  
ATOM   3940  CG  LEU A 247      13.980 -19.404 -18.156  1.00  0.74           C  
ATOM   3941  CD1 LEU A 247      14.589 -18.905 -19.351  1.00  0.74           C  
ATOM   3942  CD2 LEU A 247      14.937 -20.245 -17.384  1.00  0.74           C  
ATOM   3943  H   LEU A 247      10.916 -18.902 -16.867  1.00  0.74           H  
ATOM   3944  HA  LEU A 247      13.536 -19.326 -15.537  1.00  0.74           H  
ATOM   3945 1HB  LEU A 247      12.858 -17.649 -17.919  1.00  0.74           H  
ATOM   3946 2HB  LEU A 247      14.422 -17.642 -17.095  1.00  0.74           H  
ATOM   3947  HG  LEU A 247      13.113 -20.005 -18.435  1.00  0.74           H  
ATOM   3948 1HD1 LEU A 247      14.906 -19.745 -19.974  1.00  0.74           H  
ATOM   3949 2HD1 LEU A 247      13.895 -18.291 -19.897  1.00  0.74           H  
ATOM   3950 3HD1 LEU A 247      15.438 -18.316 -19.052  1.00  0.74           H  
ATOM   3951 1HD2 LEU A 247      15.243 -21.075 -17.991  1.00  0.74           H  
ATOM   3952 2HD2 LEU A 247      15.797 -19.665 -17.119  1.00  0.74           H  
ATOM   3953 3HD2 LEU A 247      14.459 -20.616 -16.481  1.00  0.74           H  
ATOM   3954  N   GLY A 248      11.457 -17.320 -14.580  1.00  0.73           N  
ATOM   3955  CA  GLY A 248      11.114 -16.213 -13.712  1.00  0.73           C  
ATOM   3956  C   GLY A 248      10.165 -15.187 -14.336  1.00  0.73           C  
ATOM   3957  O   GLY A 248       9.944 -14.127 -13.745  1.00  0.73           O  
ATOM   3958  H   GLY A 248      10.746 -18.039 -14.728  1.00  0.73           H  
ATOM   3959 1HA  GLY A 248      10.658 -16.617 -12.805  1.00  0.73           H  
ATOM   3960 2HA  GLY A 248      12.027 -15.714 -13.398  1.00  0.73           H  
ATOM   3961  N   GLY A 249       9.603 -15.451 -15.525  1.00  0.71           N  
ATOM   3962  CA  GLY A 249       8.666 -14.472 -16.059  1.00  0.71           C  
ATOM   3963  C   GLY A 249       7.261 -14.718 -15.452  1.00  0.71           C  
ATOM   3964  O   GLY A 249       6.972 -15.827 -15.009  1.00  0.71           O  
ATOM   3965  H   GLY A 249       9.796 -16.302 -16.057  1.00  0.71           H  
ATOM   3966 1HA  GLY A 249       9.044 -13.477 -15.866  1.00  0.71           H  
ATOM   3967 2HA  GLY A 249       8.616 -14.583 -17.144  1.00  0.71           H  
ATOM   3968  N   PRO A 250       6.403 -13.699 -15.335  1.00  0.70           N  
ATOM   3969  CA  PRO A 250       4.997 -13.802 -14.960  1.00  0.70           C  
ATOM   3970  C   PRO A 250       4.165 -14.576 -15.989  1.00  0.70           C  
ATOM   3971  O   PRO A 250       4.378 -14.429 -17.191  1.00  0.70           O  
ATOM   3972  CB  PRO A 250       4.550 -12.347 -14.972  1.00  0.70           C  
ATOM   3973  CG  PRO A 250       5.806 -11.527 -14.805  1.00  0.70           C  
ATOM   3974  CD  PRO A 250       6.904 -12.325 -15.436  1.00  0.70           C  
ATOM   3975  HA  PRO A 250       4.908 -14.238 -13.966  1.00  0.70           H  
ATOM   3976 1HB  PRO A 250       4.002 -12.153 -15.889  1.00  0.70           H  
ATOM   3977 2HB  PRO A 250       3.848 -12.171 -14.147  1.00  0.70           H  
ATOM   3978 1HG  PRO A 250       5.685 -10.540 -15.278  1.00  0.70           H  
ATOM   3979 2HG  PRO A 250       5.984 -11.341 -13.775  1.00  0.70           H  
ATOM   3980 1HD  PRO A 250       7.100 -12.036 -16.479  1.00  0.70           H  
ATOM   3981 2HD  PRO A 250       7.777 -12.189 -14.778  1.00  0.70           H  
ATOM   3982  N   LYS A 251       3.129 -15.291 -15.559  1.00  0.69           N  
ATOM   3983  CA  LYS A 251       2.265 -15.904 -16.572  1.00  0.69           C  
ATOM   3984  C   LYS A 251       1.222 -14.884 -17.000  1.00  0.69           C  
ATOM   3985  O   LYS A 251       0.113 -14.848 -16.475  1.00  0.69           O  
ATOM   3986  CB  LYS A 251       1.577 -17.166 -16.067  1.00  0.69           C  
ATOM   3987  CG  LYS A 251       0.788 -17.875 -17.150  1.00  0.69           C  
ATOM   3988  CD  LYS A 251       0.155 -19.164 -16.669  1.00  0.69           C  
ATOM   3989  CE  LYS A 251      -0.565 -19.870 -17.817  1.00  0.69           C  
ATOM   3990  NZ  LYS A 251      -1.244 -21.116 -17.371  1.00  0.69           N1+
ATOM   3991  H   LYS A 251       2.951 -15.422 -14.573  1.00  0.69           H  
ATOM   3992  HA  LYS A 251       2.859 -16.160 -17.449  1.00  0.69           H  
ATOM   3993 1HB  LYS A 251       2.320 -17.862 -15.671  1.00  0.69           H  
ATOM   3994 2HB  LYS A 251       0.892 -16.917 -15.257  1.00  0.69           H  
ATOM   3995 1HG  LYS A 251      -0.005 -17.213 -17.483  1.00  0.69           H  
ATOM   3996 2HG  LYS A 251       1.442 -18.091 -17.999  1.00  0.69           H  
ATOM   3997 1HD  LYS A 251       0.926 -19.825 -16.274  1.00  0.69           H  
ATOM   3998 2HD  LYS A 251      -0.567 -18.952 -15.873  1.00  0.69           H  
ATOM   3999 1HE  LYS A 251      -1.309 -19.201 -18.245  1.00  0.69           H  
ATOM   4000 2HE  LYS A 251       0.165 -20.122 -18.590  1.00  0.69           H  
ATOM   4001 1HZ  LYS A 251      -1.700 -21.550 -18.160  1.00  0.69           H  
ATOM   4002 2HZ  LYS A 251      -0.565 -21.754 -16.984  1.00  0.69           H  
ATOM   4003 3HZ  LYS A 251      -1.940 -20.891 -16.670  1.00  0.69           H  
ATOM   4004  N   SER A 252       1.595 -14.067 -17.969  1.00  0.68           N  
ATOM   4005  CA  SER A 252       0.764 -12.936 -18.375  1.00  0.68           C  
ATOM   4006  C   SER A 252       0.896 -12.474 -19.813  1.00  0.68           C  
ATOM   4007  O   SER A 252       1.994 -12.404 -20.358  1.00  0.68           O  
ATOM   4008  CB  SER A 252       1.074 -11.772 -17.515  1.00  0.68           C  
ATOM   4009  OG  SER A 252       0.382 -10.630 -17.964  1.00  0.68           O  
ATOM   4010  H   SER A 252       2.536 -14.201 -18.339  1.00  0.68           H  
ATOM   4011  HA  SER A 252      -0.266 -13.198 -18.184  1.00  0.68           H  
ATOM   4012 1HB  SER A 252       0.795 -11.990 -16.500  1.00  0.68           H  
ATOM   4013 2HB  SER A 252       2.132 -11.624 -17.534  1.00  0.68           H  
ATOM   4014  HG  SER A 252      -0.512 -10.953 -18.179  1.00  0.68           H  
ATOM   4015  N   HIS A 253      -0.205 -11.977 -20.371  1.00  0.69           N  
ATOM   4016  CA  HIS A 253      -0.223 -11.461 -21.734  1.00  0.69           C  
ATOM   4017  C   HIS A 253       0.703 -10.265 -21.912  1.00  0.69           C  
ATOM   4018  O   HIS A 253       1.118  -9.960 -23.027  1.00  0.69           O  
ATOM   4019  CB  HIS A 253      -1.634 -11.030 -22.147  1.00  0.69           C  
ATOM   4020  CG  HIS A 253      -2.615 -12.148 -22.324  1.00  0.69           C  
ATOM   4021  CD2 HIS A 253      -3.728 -12.460 -21.625  1.00  0.69           C  
ATOM   4022  ND1 HIS A 253      -2.508 -13.097 -23.326  1.00  0.69           N  
ATOM   4023  CE1 HIS A 253      -3.531 -13.942 -23.227  1.00  0.69           C  
ATOM   4024  NE2 HIS A 253      -4.276 -13.564 -22.202  1.00  0.69           N  
ATOM   4025  H   HIS A 253      -1.075 -12.015 -19.843  1.00  0.69           H  
ATOM   4026  HA  HIS A 253       0.101 -12.235 -22.417  1.00  0.69           H  
ATOM   4027 1HB  HIS A 253      -2.031 -10.351 -21.401  1.00  0.69           H  
ATOM   4028 2HB  HIS A 253      -1.579 -10.476 -23.085  1.00  0.69           H  
ATOM   4029  HD2 HIS A 253      -4.126 -11.930 -20.762  1.00  0.69           H  
ATOM   4030  HE1 HIS A 253      -3.725 -14.801 -23.872  1.00  0.69           H  
ATOM   4031  HE2 HIS A 253      -5.138 -13.993 -21.846  1.00  0.69           H  
ATOM   4032  N   HIS A 254       1.060  -9.578 -20.823  1.00  0.70           N  
ATOM   4033  CA  HIS A 254       1.928  -8.415 -20.973  1.00  0.70           C  
ATOM   4034  C   HIS A 254       3.349  -8.837 -21.377  1.00  0.70           C  
ATOM   4035  O   HIS A 254       4.170  -7.997 -21.750  1.00  0.70           O  
ATOM   4036  CB  HIS A 254       2.006  -7.564 -19.718  1.00  0.70           C  
ATOM   4037  CG  HIS A 254       2.869  -8.048 -18.709  1.00  0.70           C  
ATOM   4038  CD2 HIS A 254       4.091  -7.652 -18.346  1.00  0.70           C  
ATOM   4039  ND1 HIS A 254       2.545  -9.045 -17.916  1.00  0.70           N  
ATOM   4040  CE1 HIS A 254       3.529  -9.286 -17.088  1.00  0.70           C  
ATOM   4041  NE2 HIS A 254       4.480  -8.449 -17.315  1.00  0.70           N  
ATOM   4042  H   HIS A 254       0.749  -9.876 -19.897  1.00  0.70           H  
ATOM   4043  HA  HIS A 254       1.543  -7.779 -21.773  1.00  0.70           H  
ATOM   4044 1HB  HIS A 254       2.301  -6.602 -19.972  1.00  0.70           H  
ATOM   4045 2HB  HIS A 254       1.024  -7.486 -19.280  1.00  0.70           H  
ATOM   4046  HD1 HIS A 254       1.674  -9.534 -17.934  1.00  0.70           H  
ATOM   4047  HD2 HIS A 254       4.737  -6.866 -18.712  1.00  0.70           H  
ATOM   4048  HE1 HIS A 254       3.440 -10.057 -16.352  1.00  0.70           H  
ATOM   4049  N   ASN A 255       3.652 -10.150 -21.305  1.00  0.72           N  
ATOM   4050  CA  ASN A 255       4.958 -10.648 -21.696  1.00  0.72           C  
ATOM   4051  C   ASN A 255       4.975 -11.081 -23.152  1.00  0.72           C  
ATOM   4052  O   ASN A 255       5.953 -11.675 -23.599  1.00  0.72           O  
ATOM   4053  CB  ASN A 255       5.385 -11.866 -20.886  1.00  0.72           C  
ATOM   4054  CG  ASN A 255       5.831 -11.636 -19.492  1.00  0.72           C  
ATOM   4055  ND2 ASN A 255       4.997 -11.933 -18.561  1.00  0.72           N  
ATOM   4056  OD1 ASN A 255       6.963 -11.204 -19.266  1.00  0.72           O  
ATOM   4057  H   ASN A 255       2.960 -10.823 -20.981  1.00  0.72           H  
ATOM   4058  HA  ASN A 255       5.671  -9.846 -21.564  1.00  0.72           H  
ATOM   4059 1HB  ASN A 255       4.548 -12.560 -20.854  1.00  0.72           H  
ATOM   4060 2HB  ASN A 255       6.189 -12.373 -21.417  1.00  0.72           H  
ATOM   4061 1HD2 ASN A 255       5.258 -11.827 -17.603  1.00  0.72           H  
ATOM   4062 2HD2 ASN A 255       4.091 -12.292 -18.797  1.00  0.72           H  
ATOM   4063  N   LYS A 256       3.894 -10.826 -23.880  1.00  0.75           N  
ATOM   4064  CA  LYS A 256       3.775 -11.194 -25.287  1.00  0.75           C  
ATOM   4065  C   LYS A 256       4.288 -10.097 -26.233  1.00  0.75           C  
ATOM   4066  O   LYS A 256       4.205  -8.903 -25.928  1.00  0.75           O  
ATOM   4067  CB  LYS A 256       2.323 -11.573 -25.606  1.00  0.75           C  
ATOM   4068  CG  LYS A 256       2.074 -12.060 -27.043  1.00  0.75           C  
ATOM   4069  CD  LYS A 256       0.643 -12.561 -27.231  1.00  0.75           C  
ATOM   4070  CE  LYS A 256       0.406 -13.000 -28.675  1.00  0.75           C  
ATOM   4071  NZ  LYS A 256      -0.978 -13.499 -28.890  1.00  0.75           N1+
ATOM   4072  H   LYS A 256       3.091 -10.357 -23.454  1.00  0.75           H  
ATOM   4073  HA  LYS A 256       4.382 -12.084 -25.457  1.00  0.75           H  
ATOM   4074 1HB  LYS A 256       1.993 -12.353 -24.922  1.00  0.75           H  
ATOM   4075 2HB  LYS A 256       1.682 -10.708 -25.438  1.00  0.75           H  
ATOM   4076 1HG  LYS A 256       2.230 -11.238 -27.741  1.00  0.75           H  
ATOM   4077 2HG  LYS A 256       2.768 -12.862 -27.292  1.00  0.75           H  
ATOM   4078 1HD  LYS A 256       0.467 -13.417 -26.570  1.00  0.75           H  
ATOM   4079 2HD  LYS A 256      -0.061 -11.771 -26.971  1.00  0.75           H  
ATOM   4080 1HE  LYS A 256       0.584 -12.150 -29.336  1.00  0.75           H  
ATOM   4081 2HE  LYS A 256       1.107 -13.795 -28.925  1.00  0.75           H  
ATOM   4082 1HZ  LYS A 256      -1.087 -13.781 -29.849  1.00  0.75           H  
ATOM   4083 2HZ  LYS A 256      -1.148 -14.315 -28.282  1.00  0.75           H  
ATOM   4084 3HZ  LYS A 256      -1.642 -12.778 -28.673  1.00  0.75           H  
ATOM   4085  N   ARG A 257       4.846 -10.522 -27.369  1.00  0.77           N  
ATOM   4086  CA  ARG A 257       5.255  -9.632 -28.459  1.00  0.77           C  
ATOM   4087  C   ARG A 257       4.824 -10.265 -29.791  1.00  0.77           C  
ATOM   4088  O   ARG A 257       5.174 -11.411 -30.089  1.00  0.77           O  
ATOM   4089  CB  ARG A 257       6.746  -9.389 -28.492  1.00  0.77           C  
ATOM   4090  CG  ARG A 257       7.184  -8.442 -29.603  1.00  0.77           C  
ATOM   4091  CD  ARG A 257       6.926  -6.994 -29.334  1.00  0.77           C  
ATOM   4092  NE  ARG A 257       7.576  -6.192 -30.366  1.00  0.77           N  
ATOM   4093  CZ  ARG A 257       6.946  -5.618 -31.408  1.00  0.77           C  
ATOM   4094  NH1 ARG A 257       5.617  -5.669 -31.503  1.00  0.77           N1+
ATOM   4095  NH2 ARG A 257       7.648  -4.990 -32.358  1.00  0.77           N  
ATOM   4096  H   ARG A 257       4.935 -11.519 -27.510  1.00  0.77           H  
ATOM   4097  HA  ARG A 257       4.754  -8.674 -28.340  1.00  0.77           H  
ATOM   4098 1HB  ARG A 257       7.079  -8.978 -27.537  1.00  0.77           H  
ATOM   4099 2HB  ARG A 257       7.273 -10.322 -28.656  1.00  0.77           H  
ATOM   4100 1HG  ARG A 257       8.229  -8.584 -29.811  1.00  0.77           H  
ATOM   4101 2HG  ARG A 257       6.624  -8.682 -30.503  1.00  0.77           H  
ATOM   4102 1HD  ARG A 257       5.867  -6.797 -29.369  1.00  0.77           H  
ATOM   4103 2HD  ARG A 257       7.314  -6.700 -28.363  1.00  0.77           H  
ATOM   4104  HE  ARG A 257       8.582  -6.125 -30.339  1.00  0.77           H  
ATOM   4105 1HH1 ARG A 257       5.035  -6.127 -30.779  1.00  0.77           H  
ATOM   4106 2HH1 ARG A 257       5.161  -5.244 -32.295  1.00  0.77           H  
ATOM   4107 1HH2 ARG A 257       8.688  -4.961 -32.339  1.00  0.77           H  
ATOM   4108 2HH2 ARG A 257       7.148  -4.568 -33.131  1.00  0.77           H  
ATOM   4109  N   ASN A 258       4.034  -9.532 -30.567  1.00  0.79           N  
ATOM   4110  CA  ASN A 258       3.465 -10.059 -31.797  1.00  0.79           C  
ATOM   4111  C   ASN A 258       4.473 -10.556 -32.831  1.00  0.79           C  
ATOM   4112  O   ASN A 258       5.415  -9.853 -33.240  1.00  0.79           O  
ATOM   4113  CB  ASN A 258       2.549  -9.031 -32.428  1.00  0.79           C  
ATOM   4114  CG  ASN A 258       1.272  -8.832 -31.657  1.00  0.79           C  
ATOM   4115  ND2 ASN A 258       0.683  -7.679 -31.814  1.00  0.79           N  
ATOM   4116  OD1 ASN A 258       0.821  -9.726 -30.923  1.00  0.79           O  
ATOM   4117  H   ASN A 258       3.793  -8.589 -30.274  1.00  0.79           H  
ATOM   4118  HA  ASN A 258       2.853 -10.920 -31.527  1.00  0.79           H  
ATOM   4119 1HB  ASN A 258       3.073  -8.074 -32.492  1.00  0.79           H  
ATOM   4120 2HB  ASN A 258       2.304  -9.339 -33.445  1.00  0.79           H  
ATOM   4121 1HD2 ASN A 258      -0.169  -7.480 -31.334  1.00  0.79           H  
ATOM   4122 2HD2 ASN A 258       1.087  -6.990 -32.415  1.00  0.79           H  
ATOM   4123  N   GLY A 259       4.213 -11.770 -33.299  1.00  0.80           N  
ATOM   4124  CA  GLY A 259       5.052 -12.409 -34.287  1.00  0.80           C  
ATOM   4125  C   GLY A 259       6.189 -13.238 -33.679  1.00  0.80           C  
ATOM   4126  O   GLY A 259       6.929 -13.897 -34.410  1.00  0.80           O  
ATOM   4127  H   GLY A 259       3.420 -12.278 -32.930  1.00  0.80           H  
ATOM   4128 1HA  GLY A 259       4.438 -13.047 -34.923  1.00  0.80           H  
ATOM   4129 2HA  GLY A 259       5.455 -11.633 -34.923  1.00  0.80           H  
ATOM   4130  N   TYR A 260       6.318 -13.228 -32.352  1.00  0.80           N  
ATOM   4131  CA  TYR A 260       7.382 -13.982 -31.694  1.00  0.80           C  
ATOM   4132  C   TYR A 260       6.808 -15.045 -30.775  1.00  0.80           C  
ATOM   4133  O   TYR A 260       5.684 -14.918 -30.284  1.00  0.80           O  
ATOM   4134  CB  TYR A 260       8.263 -13.063 -30.877  1.00  0.80           C  
ATOM   4135  CG  TYR A 260       8.981 -12.041 -31.634  1.00  0.80           C  
ATOM   4136  CD1 TYR A 260       8.370 -10.834 -31.864  1.00  0.80           C  
ATOM   4137  CD2 TYR A 260      10.253 -12.278 -32.079  1.00  0.80           C  
ATOM   4138  CE1 TYR A 260       9.039  -9.856 -32.526  1.00  0.80           C  
ATOM   4139  CE2 TYR A 260      10.924 -11.315 -32.744  1.00  0.80           C  
ATOM   4140  CZ  TYR A 260      10.321 -10.107 -32.963  1.00  0.80           C  
ATOM   4141  OH  TYR A 260      10.990  -9.156 -33.600  1.00  0.80           O  
ATOM   4142  H   TYR A 260       5.701 -12.661 -31.767  1.00  0.80           H  
ATOM   4143  HA  TYR A 260       7.986 -14.485 -32.446  1.00  0.80           H  
ATOM   4144 1HB  TYR A 260       7.639 -12.544 -30.177  1.00  0.80           H  
ATOM   4145 2HB  TYR A 260       8.989 -13.653 -30.313  1.00  0.80           H  
ATOM   4146  HD1 TYR A 260       7.359 -10.665 -31.506  1.00  0.80           H  
ATOM   4147  HD2 TYR A 260      10.724 -13.230 -31.888  1.00  0.80           H  
ATOM   4148  HE1 TYR A 260       8.567  -8.886 -32.708  1.00  0.80           H  
ATOM   4149  HE2 TYR A 260      11.937 -11.501 -33.093  1.00  0.80           H  
ATOM   4150  HH  TYR A 260      10.341  -8.599 -34.121  1.00  0.80           H  
ATOM   4151  N   TYR A 261       7.592 -16.088 -30.533  1.00  0.79           N  
ATOM   4152  CA  TYR A 261       7.202 -17.180 -29.654  1.00  0.79           C  
ATOM   4153  C   TYR A 261       8.118 -17.247 -28.443  1.00  0.79           C  
ATOM   4154  O   TYR A 261       9.105 -16.505 -28.348  1.00  0.79           O  
ATOM   4155  CB  TYR A 261       7.233 -18.477 -30.433  1.00  0.79           C  
ATOM   4156  CG  TYR A 261       6.297 -18.432 -31.592  1.00  0.79           C  
ATOM   4157  CD1 TYR A 261       6.748 -17.914 -32.800  1.00  0.79           C  
ATOM   4158  CD2 TYR A 261       4.990 -18.869 -31.462  1.00  0.79           C  
ATOM   4159  CE1 TYR A 261       5.902 -17.835 -33.878  1.00  0.79           C  
ATOM   4160  CE2 TYR A 261       4.135 -18.792 -32.548  1.00  0.79           C  
ATOM   4161  CZ  TYR A 261       4.590 -18.276 -33.753  1.00  0.79           C  
ATOM   4162  OH  TYR A 261       3.743 -18.194 -34.835  1.00  0.79           O  
ATOM   4163  H   TYR A 261       8.503 -16.158 -30.993  1.00  0.79           H  
ATOM   4164  HA  TYR A 261       6.188 -17.007 -29.291  1.00  0.79           H  
ATOM   4165 1HB  TYR A 261       8.234 -18.649 -30.805  1.00  0.79           H  
ATOM   4166 2HB  TYR A 261       6.959 -19.312 -29.790  1.00  0.79           H  
ATOM   4167  HD1 TYR A 261       7.780 -17.563 -32.889  1.00  0.79           H  
ATOM   4168  HD2 TYR A 261       4.637 -19.267 -30.506  1.00  0.79           H  
ATOM   4169  HE1 TYR A 261       6.262 -17.425 -34.822  1.00  0.79           H  
ATOM   4170  HE2 TYR A 261       3.104 -19.133 -32.454  1.00  0.79           H  
ATOM   4171  HH  TYR A 261       4.210 -17.799 -35.576  1.00  0.79           H  
ATOM   4172  N   THR A 262       7.792 -18.111 -27.496  1.00  0.77           N  
ATOM   4173  CA  THR A 262       8.622 -18.193 -26.305  1.00  0.77           C  
ATOM   4174  C   THR A 262      10.067 -18.480 -26.603  1.00  0.77           C  
ATOM   4175  O   THR A 262      10.428 -19.465 -27.262  1.00  0.77           O  
ATOM   4176  CB  THR A 262       8.088 -19.248 -25.331  1.00  0.77           C  
ATOM   4177  CG2 THR A 262       8.855 -19.168 -24.054  1.00  0.77           C  
ATOM   4178  OG1 THR A 262       6.757 -18.970 -25.034  1.00  0.77           O  
ATOM   4179  H   THR A 262       6.938 -18.665 -27.578  1.00  0.77           H  
ATOM   4180  HA  THR A 262       8.651 -17.233 -25.831  1.00  0.77           H  
ATOM   4181  HB  THR A 262       8.171 -20.240 -25.765  1.00  0.77           H  
ATOM   4182  HG1 THR A 262       6.686 -18.028 -24.799  1.00  0.77           H  
ATOM   4183 1HG2 THR A 262       8.469 -19.901 -23.350  1.00  0.77           H  
ATOM   4184 2HG2 THR A 262       9.886 -19.365 -24.258  1.00  0.77           H  
ATOM   4185 3HG2 THR A 262       8.749 -18.165 -23.631  1.00  0.77           H  
ATOM   4186  N   GLN A 263      10.920 -17.637 -26.027  1.00  0.75           N  
ATOM   4187  CA  GLN A 263      12.347 -17.714 -26.229  1.00  0.75           C  
ATOM   4188  C   GLN A 263      12.971 -18.741 -25.298  1.00  0.75           C  
ATOM   4189  O   GLN A 263      13.803 -18.409 -24.450  1.00  0.75           O  
ATOM   4190  CB  GLN A 263      12.952 -16.339 -25.962  1.00  0.75           C  
ATOM   4191  CG  GLN A 263      12.392 -15.235 -26.848  1.00  0.75           C  
ATOM   4192  CD  GLN A 263      12.736 -15.347 -28.288  1.00  0.75           C  
ATOM   4193  NE2 GLN A 263      11.721 -15.519 -29.120  1.00  0.75           N  
ATOM   4194  OE1 GLN A 263      13.915 -15.255 -28.657  1.00  0.75           O  
ATOM   4195  H   GLN A 263      10.553 -16.868 -25.462  1.00  0.75           H  
ATOM   4196  HA  GLN A 263      12.532 -17.995 -27.260  1.00  0.75           H  
ATOM   4197 1HB  GLN A 263      12.771 -16.052 -24.923  1.00  0.75           H  
ATOM   4198 2HB  GLN A 263      14.029 -16.378 -26.111  1.00  0.75           H  
ATOM   4199 1HG  GLN A 263      11.302 -15.282 -26.771  1.00  0.75           H  
ATOM   4200 2HG  GLN A 263      12.740 -14.280 -26.502  1.00  0.75           H  
ATOM   4201 1HE2 GLN A 263      11.836 -15.566 -30.129  1.00  0.75           H  
ATOM   4202 2HE2 GLN A 263      10.774 -15.621 -28.763  1.00  0.75           H  
ATOM   4203  N   THR A 264      12.635 -20.010 -25.520  1.00  0.75           N  
ATOM   4204  CA  THR A 264      13.078 -21.096 -24.641  1.00  0.75           C  
ATOM   4205  C   THR A 264      14.550 -21.405 -24.822  1.00  0.75           C  
ATOM   4206  O   THR A 264      15.142 -22.128 -24.022  1.00  0.75           O  
ATOM   4207  CB  THR A 264      12.271 -22.381 -24.880  1.00  0.75           C  
ATOM   4208  CG2 THR A 264      10.810 -22.133 -24.635  1.00  0.75           C  
ATOM   4209  OG1 THR A 264      12.447 -22.814 -26.230  1.00  0.75           O  
ATOM   4210  H   THR A 264      11.971 -20.185 -26.279  1.00  0.75           H  
ATOM   4211  HA  THR A 264      12.928 -20.787 -23.605  1.00  0.75           H  
ATOM   4212  HB  THR A 264      12.629 -23.158 -24.202  1.00  0.75           H  
ATOM   4213  HG1 THR A 264      11.961 -22.221 -26.812  1.00  0.75           H  
ATOM   4214 1HG2 THR A 264      10.248 -23.050 -24.806  1.00  0.75           H  
ATOM   4215 2HG2 THR A 264      10.662 -21.801 -23.607  1.00  0.75           H  
ATOM   4216 3HG2 THR A 264      10.467 -21.368 -25.323  1.00  0.75           H  
ATOM   4217  N   LYS A 265      15.124 -20.870 -25.896  1.00  0.76           N  
ATOM   4218  CA  LYS A 265      16.526 -21.017 -26.221  1.00  0.76           C  
ATOM   4219  C   LYS A 265      17.173 -19.642 -26.336  1.00  0.76           C  
ATOM   4220  O   LYS A 265      18.101 -19.445 -27.128  1.00  0.76           O  
ATOM   4221  CB  LYS A 265      16.732 -21.804 -27.500  1.00  0.76           C  
ATOM   4222  CG  LYS A 265      16.210 -23.227 -27.434  1.00  0.76           C  
ATOM   4223  CD  LYS A 265      16.534 -24.024 -28.698  1.00  0.76           C  
ATOM   4224  CE  LYS A 265      15.969 -25.443 -28.601  1.00  0.76           C  
ATOM   4225  NZ  LYS A 265      16.250 -26.251 -29.822  1.00  0.76           N1+
ATOM   4226  H   LYS A 265      14.546 -20.312 -26.503  1.00  0.76           H  
ATOM   4227  HA  LYS A 265      17.016 -21.544 -25.412  1.00  0.76           H  
ATOM   4228 1HB  LYS A 265      16.269 -21.294 -28.313  1.00  0.76           H  
ATOM   4229 2HB  LYS A 265      17.798 -21.862 -27.709  1.00  0.76           H  
ATOM   4230 1HG  LYS A 265      16.650 -23.714 -26.574  1.00  0.76           H  
ATOM   4231 2HG  LYS A 265      15.129 -23.206 -27.300  1.00  0.76           H  
ATOM   4232 1HD  LYS A 265      16.112 -23.531 -29.571  1.00  0.76           H  
ATOM   4233 2HD  LYS A 265      17.615 -24.082 -28.822  1.00  0.76           H  
ATOM   4234 1HE  LYS A 265      16.410 -25.941 -27.738  1.00  0.76           H  
ATOM   4235 2HE  LYS A 265      14.889 -25.384 -28.456  1.00  0.76           H  
ATOM   4236 1HZ  LYS A 265      15.860 -27.177 -29.708  1.00  0.76           H  
ATOM   4237 2HZ  LYS A 265      15.834 -25.809 -30.628  1.00  0.76           H  
ATOM   4238 3HZ  LYS A 265      17.249 -26.323 -29.954  1.00  0.76           H  
ATOM   4239  N   GLY A 266      16.674 -18.680 -25.559  1.00  0.79           N  
ATOM   4240  CA  GLY A 266      17.264 -17.352 -25.549  1.00  0.79           C  
ATOM   4241  C   GLY A 266      18.574 -17.412 -24.760  1.00  0.79           C  
ATOM   4242  O   GLY A 266      18.963 -18.483 -24.280  1.00  0.79           O  
ATOM   4243  H   GLY A 266      15.865 -18.863 -24.964  1.00  0.79           H  
ATOM   4244 1HA  GLY A 266      17.425 -17.011 -26.554  1.00  0.79           H  
ATOM   4245 2HA  GLY A 266      16.569 -16.657 -25.082  1.00  0.79           H  
ATOM   4246  N   PRO A 267      19.269 -16.290 -24.541  1.00  0.82           N  
ATOM   4247  CA  PRO A 267      20.557 -16.218 -23.857  1.00  0.82           C  
ATOM   4248  C   PRO A 267      20.329 -16.309 -22.367  1.00  0.82           C  
ATOM   4249  O   PRO A 267      20.600 -15.370 -21.637  1.00  0.82           O  
ATOM   4250  CB  PRO A 267      21.061 -14.833 -24.258  1.00  0.82           C  
ATOM   4251  CG  PRO A 267      19.781 -14.005 -24.402  1.00  0.82           C  
ATOM   4252  CD  PRO A 267      18.733 -14.982 -24.967  1.00  0.82           C  
ATOM   4253  HA  PRO A 267      21.229 -17.017 -24.212  1.00  0.82           H  
ATOM   4254 1HB  PRO A 267      21.739 -14.450 -23.481  1.00  0.82           H  
ATOM   4255 2HB  PRO A 267      21.653 -14.897 -25.185  1.00  0.82           H  
ATOM   4256 1HG  PRO A 267      19.486 -13.574 -23.431  1.00  0.82           H  
ATOM   4257 2HG  PRO A 267      19.979 -13.165 -25.075  1.00  0.82           H  
ATOM   4258 1HD  PRO A 267      17.759 -14.781 -24.495  1.00  0.82           H  
ATOM   4259 2HD  PRO A 267      18.695 -14.906 -26.065  1.00  0.82           H  
ATOM   4260  N   TRP A 268      19.835 -17.447 -21.909  1.00  0.86           N  
ATOM   4261  CA  TRP A 268      19.396 -17.550 -20.531  1.00  0.86           C  
ATOM   4262  C   TRP A 268      20.388 -18.128 -19.539  1.00  0.86           C  
ATOM   4263  O   TRP A 268      19.993 -18.578 -18.469  1.00  0.86           O  
ATOM   4264  CB  TRP A 268      18.102 -18.321 -20.453  1.00  0.86           C  
ATOM   4265  CG  TRP A 268      16.990 -17.652 -21.185  1.00  0.86           C  
ATOM   4266  CD1 TRP A 268      16.305 -18.147 -22.236  1.00  0.86           C  
ATOM   4267  CD2 TRP A 268      16.448 -16.331 -20.944  1.00  0.86           C  
ATOM   4268  CE2 TRP A 268      15.438 -16.129 -21.880  1.00  0.86           C  
ATOM   4269  CE3 TRP A 268      16.733 -15.329 -20.035  1.00  0.86           C  
ATOM   4270  NE1 TRP A 268      15.357 -17.244 -22.649  1.00  0.86           N  
ATOM   4271  CZ2 TRP A 268      14.707 -14.958 -21.929  1.00  0.86           C  
ATOM   4272  CZ3 TRP A 268      16.009 -14.147 -20.091  1.00  0.86           C  
ATOM   4273  CH2 TRP A 268      15.027 -13.967 -21.005  1.00  0.86           C  
ATOM   4274  H   TRP A 268      19.680 -18.211 -22.565  1.00  0.86           H  
ATOM   4275  HA  TRP A 268      19.169 -16.541 -20.193  1.00  0.86           H  
ATOM   4276 1HB  TRP A 268      18.244 -19.311 -20.890  1.00  0.86           H  
ATOM   4277 2HB  TRP A 268      17.813 -18.460 -19.426  1.00  0.86           H  
ATOM   4278  HD1 TRP A 268      16.467 -19.130 -22.682  1.00  0.86           H  
ATOM   4279  HE1 TRP A 268      14.697 -17.396 -23.422  1.00  0.86           H  
ATOM   4280  HE3 TRP A 268      17.516 -15.469 -19.297  1.00  0.86           H  
ATOM   4281  HZ2 TRP A 268      13.914 -14.804 -22.663  1.00  0.86           H  
ATOM   4282  HZ3 TRP A 268      16.251 -13.360 -19.384  1.00  0.86           H  
ATOM   4283  HH2 TRP A 268      14.485 -13.024 -21.013  1.00  0.86           H  
ATOM   4284  N   SER A 269      21.667 -18.144 -19.881  1.00  0.89           N  
ATOM   4285  CA  SER A 269      22.667 -18.530 -18.894  1.00  0.89           C  
ATOM   4286  C   SER A 269      23.233 -17.268 -18.261  1.00  0.89           C  
ATOM   4287  O   SER A 269      23.046 -17.170 -17.056  1.00  0.89           O  
ATOM   4288  CB  SER A 269      23.816 -19.312 -19.498  1.00  0.89           C  
ATOM   4289  OG  SER A 269      24.522 -18.539 -20.407  1.00  0.89           O  
ATOM   4290  H   SER A 269      21.949 -17.808 -20.792  1.00  0.89           H  
ATOM   4291  HA  SER A 269      22.195 -19.132 -18.119  1.00  0.89           H  
ATOM   4292 1HB  SER A 269      24.484 -19.610 -18.693  1.00  0.89           H  
ATOM   4293 2HB  SER A 269      23.481 -20.199 -19.970  1.00  0.89           H  
ATOM   4294  HG  SER A 269      24.478 -17.632 -20.069  1.00  0.89           H  
ATOM   4295  N   GLU A 270      22.962 -16.182 -18.967  1.00  0.90           N  
ATOM   4296  CA  GLU A 270      23.983 -15.145 -19.010  1.00  0.90           C  
ATOM   4297  C   GLU A 270      23.848 -14.032 -17.969  1.00  0.90           C  
ATOM   4298  O   GLU A 270      24.288 -12.910 -18.205  1.00  0.90           O  
ATOM   4299  CB  GLU A 270      24.024 -14.543 -20.409  1.00  0.90           C  
ATOM   4300  CG  GLU A 270      24.387 -15.561 -21.473  1.00  0.90           C  
ATOM   4301  CD  GLU A 270      24.597 -15.000 -22.826  1.00  0.90           C  
ATOM   4302  OE1 GLU A 270      24.903 -13.834 -22.929  1.00  0.90           O  
ATOM   4303  OE2 GLU A 270      24.451 -15.741 -23.767  1.00  0.90           O1-
ATOM   4304  H   GLU A 270      22.039 -15.798 -18.811  1.00  0.90           H  
ATOM   4305  HA  GLU A 270      24.944 -15.629 -18.834  1.00  0.90           H  
ATOM   4306 1HB  GLU A 270      23.043 -14.126 -20.658  1.00  0.90           H  
ATOM   4307 2HB  GLU A 270      24.750 -13.731 -20.443  1.00  0.90           H  
ATOM   4308 1HG  GLU A 270      25.298 -16.074 -21.168  1.00  0.90           H  
ATOM   4309 2HG  GLU A 270      23.584 -16.294 -21.529  1.00  0.90           H  
ATOM   4310  N   GLY A 271      23.273 -14.339 -16.816  1.00  0.89           N  
ATOM   4311  CA  GLY A 271      23.150 -13.355 -15.743  1.00  0.89           C  
ATOM   4312  C   GLY A 271      22.259 -12.180 -16.106  1.00  0.89           C  
ATOM   4313  O   GLY A 271      21.077 -12.367 -16.386  1.00  0.89           O  
ATOM   4314  H   GLY A 271      22.956 -15.298 -16.670  1.00  0.89           H  
ATOM   4315 1HA  GLY A 271      22.757 -13.850 -14.853  1.00  0.89           H  
ATOM   4316 2HA  GLY A 271      24.142 -12.987 -15.482  1.00  0.89           H  
ATOM   4317  N   GLU A 272      22.803 -10.959 -16.061  1.00  0.86           N  
ATOM   4318  CA  GLU A 272      21.979  -9.792 -16.375  1.00  0.86           C  
ATOM   4319  C   GLU A 272      21.665  -9.699 -17.864  1.00  0.86           C  
ATOM   4320  O   GLU A 272      22.570  -9.641 -18.703  1.00  0.86           O  
ATOM   4321  CB  GLU A 272      22.642  -8.498 -15.899  1.00  0.86           C  
ATOM   4322  CG  GLU A 272      21.787  -7.235 -16.132  1.00  0.86           C  
ATOM   4323  CD  GLU A 272      22.420  -5.969 -15.598  1.00  0.86           C  
ATOM   4324  OE1 GLU A 272      23.437  -6.057 -14.948  1.00  0.86           O  
ATOM   4325  OE2 GLU A 272      21.887  -4.913 -15.843  1.00  0.86           O1-
ATOM   4326  H   GLU A 272      23.776 -10.849 -15.827  1.00  0.86           H  
ATOM   4327  HA  GLU A 272      21.049  -9.902 -15.835  1.00  0.86           H  
ATOM   4328 1HB  GLU A 272      22.842  -8.572 -14.830  1.00  0.86           H  
ATOM   4329 2HB  GLU A 272      23.595  -8.366 -16.408  1.00  0.86           H  
ATOM   4330 1HG  GLU A 272      21.613  -7.121 -17.203  1.00  0.86           H  
ATOM   4331 2HG  GLU A 272      20.814  -7.384 -15.654  1.00  0.86           H  
ATOM   4332  N   ILE A 273      20.366  -9.714 -18.169  1.00  0.82           N  
ATOM   4333  CA  ILE A 273      19.854  -9.707 -19.534  1.00  0.82           C  
ATOM   4334  C   ILE A 273      18.795  -8.624 -19.747  1.00  0.82           C  
ATOM   4335  O   ILE A 273      17.802  -8.565 -19.014  1.00  0.82           O  
ATOM   4336  CB  ILE A 273      19.217 -11.072 -19.837  1.00  0.82           C  
ATOM   4337  CG1 ILE A 273      20.244 -12.192 -19.652  1.00  0.82           C  
ATOM   4338  CG2 ILE A 273      18.666 -11.084 -21.231  1.00  0.82           C  
ATOM   4339  CD1 ILE A 273      19.640 -13.510 -19.626  1.00  0.82           C  
ATOM   4340  H   ILE A 273      19.710  -9.746 -17.389  1.00  0.82           H  
ATOM   4341  HA  ILE A 273      20.682  -9.526 -20.216  1.00  0.82           H  
ATOM   4342  HB  ILE A 273      18.412 -11.256 -19.132  1.00  0.82           H  
ATOM   4343 1HG1 ILE A 273      20.965 -12.170 -20.447  1.00  0.82           H  
ATOM   4344 2HG1 ILE A 273      20.754 -12.063 -18.733  1.00  0.82           H  
ATOM   4345 1HG2 ILE A 273      18.201 -12.049 -21.441  1.00  0.82           H  
ATOM   4346 2HG2 ILE A 273      17.927 -10.298 -21.304  1.00  0.82           H  
ATOM   4347 3HG2 ILE A 273      19.465 -10.905 -21.944  1.00  0.82           H  
ATOM   4348 1HD1 ILE A 273      20.417 -14.254 -19.475  1.00  0.82           H  
ATOM   4349 2HD1 ILE A 273      18.932 -13.550 -18.805  1.00  0.82           H  
ATOM   4350 3HD1 ILE A 273      19.129 -13.690 -20.567  1.00  0.82           H  
ATOM   4351  N   ILE A 274      18.970  -7.788 -20.763  1.00  0.79           N  
ATOM   4352  CA  ILE A 274      17.970  -6.759 -21.036  1.00  0.79           C  
ATOM   4353  C   ILE A 274      17.279  -6.951 -22.374  1.00  0.79           C  
ATOM   4354  O   ILE A 274      17.936  -7.090 -23.399  1.00  0.79           O  
ATOM   4355  CB  ILE A 274      18.591  -5.362 -20.969  1.00  0.79           C  
ATOM   4356  CG1 ILE A 274      19.133  -5.143 -19.560  1.00  0.79           C  
ATOM   4357  CG2 ILE A 274      17.561  -4.307 -21.360  1.00  0.79           C  
ATOM   4358  CD1 ILE A 274      19.944  -3.911 -19.378  1.00  0.79           C  
ATOM   4359  H   ILE A 274      19.818  -7.852 -21.327  1.00  0.79           H  
ATOM   4360  HA  ILE A 274      17.203  -6.810 -20.266  1.00  0.79           H  
ATOM   4361  HB  ILE A 274      19.436  -5.307 -21.651  1.00  0.79           H  
ATOM   4362 1HG1 ILE A 274      18.312  -5.103 -18.901  1.00  0.79           H  
ATOM   4363 2HG1 ILE A 274      19.757  -5.990 -19.283  1.00  0.79           H  
ATOM   4364 1HG2 ILE A 274      18.025  -3.335 -21.305  1.00  0.79           H  
ATOM   4365 2HG2 ILE A 274      17.214  -4.479 -22.380  1.00  0.79           H  
ATOM   4366 3HG2 ILE A 274      16.708  -4.345 -20.690  1.00  0.79           H  
ATOM   4367 1HD1 ILE A 274      20.275  -3.850 -18.334  1.00  0.79           H  
ATOM   4368 2HD1 ILE A 274      20.815  -3.947 -20.033  1.00  0.79           H  
ATOM   4369 3HD1 ILE A 274      19.345  -3.042 -19.617  1.00  0.79           H  
ATOM   4370  N   LEU A 275      15.950  -6.984 -22.350  1.00  0.76           N  
ATOM   4371  CA  LEU A 275      15.125  -7.133 -23.540  1.00  0.76           C  
ATOM   4372  C   LEU A 275      14.503  -5.832 -24.017  1.00  0.76           C  
ATOM   4373  O   LEU A 275      13.700  -5.204 -23.316  1.00  0.76           O  
ATOM   4374  CB  LEU A 275      14.021  -8.153 -23.289  1.00  0.76           C  
ATOM   4375  CG  LEU A 275      12.972  -8.295 -24.387  1.00  0.76           C  
ATOM   4376  CD1 LEU A 275      13.592  -8.706 -25.650  1.00  0.76           C  
ATOM   4377  CD2 LEU A 275      11.960  -9.338 -23.974  1.00  0.76           C  
ATOM   4378  H   LEU A 275      15.483  -6.873 -21.461  1.00  0.76           H  
ATOM   4379  HA  LEU A 275      15.755  -7.515 -24.342  1.00  0.76           H  
ATOM   4380 1HB  LEU A 275      14.464  -9.104 -23.113  1.00  0.76           H  
ATOM   4381 2HB  LEU A 275      13.508  -7.857 -22.392  1.00  0.76           H  
ATOM   4382  HG  LEU A 275      12.481  -7.331 -24.542  1.00  0.76           H  
ATOM   4383 1HD1 LEU A 275      12.832  -8.769 -26.357  1.00  0.76           H  
ATOM   4384 2HD1 LEU A 275      14.298  -7.970 -25.961  1.00  0.76           H  
ATOM   4385 3HD1 LEU A 275      14.083  -9.652 -25.549  1.00  0.76           H  
ATOM   4386 1HD2 LEU A 275      11.204  -9.430 -24.750  1.00  0.76           H  
ATOM   4387 2HD2 LEU A 275      12.452 -10.297 -23.833  1.00  0.76           H  
ATOM   4388 3HD2 LEU A 275      11.494  -9.037 -23.047  1.00  0.76           H  
ATOM   4389  N   ASP A 276      14.912  -5.437 -25.218  1.00  0.74           N  
ATOM   4390  CA  ASP A 276      14.466  -4.231 -25.901  1.00  0.74           C  
ATOM   4391  C   ASP A 276      13.874  -4.562 -27.272  1.00  0.74           C  
ATOM   4392  O   ASP A 276      14.133  -5.638 -27.823  1.00  0.74           O  
ATOM   4393  CB  ASP A 276      15.618  -3.227 -26.065  1.00  0.74           C  
ATOM   4394  CG  ASP A 276      16.080  -2.493 -24.752  1.00  0.74           C  
ATOM   4395  OD1 ASP A 276      15.242  -2.072 -23.976  1.00  0.74           O  
ATOM   4396  OD2 ASP A 276      17.266  -2.335 -24.570  1.00  0.74           O1-
ATOM   4397  H   ASP A 276      15.565  -6.055 -25.708  1.00  0.74           H  
ATOM   4398  HA  ASP A 276      13.684  -3.764 -25.303  1.00  0.74           H  
ATOM   4399 1HB  ASP A 276      16.480  -3.759 -26.466  1.00  0.74           H  
ATOM   4400 2HB  ASP A 276      15.337  -2.474 -26.803  1.00  0.74           H  
ATOM   4401  N   PHE A 277      13.102  -3.624 -27.830  1.00  0.72           N  
ATOM   4402  CA  PHE A 277      12.604  -3.766 -29.199  1.00  0.72           C  
ATOM   4403  C   PHE A 277      13.158  -2.653 -30.062  1.00  0.72           C  
ATOM   4404  O   PHE A 277      12.665  -1.524 -30.055  1.00  0.72           O  
ATOM   4405  CB  PHE A 277      11.096  -3.815 -29.236  1.00  0.72           C  
ATOM   4406  CG  PHE A 277      10.646  -4.976 -28.516  1.00  0.72           C  
ATOM   4407  CD1 PHE A 277      10.259  -4.866 -27.229  1.00  0.72           C  
ATOM   4408  CD2 PHE A 277      10.662  -6.206 -29.105  1.00  0.72           C  
ATOM   4409  CE1 PHE A 277       9.879  -5.943 -26.536  1.00  0.72           C  
ATOM   4410  CE2 PHE A 277      10.279  -7.306 -28.401  1.00  0.72           C  
ATOM   4411  CZ  PHE A 277       9.883  -7.184 -27.103  1.00  0.72           C  
ATOM   4412  H   PHE A 277      12.888  -2.783 -27.309  1.00  0.72           H  
ATOM   4413  HA  PHE A 277      12.963  -4.709 -29.598  1.00  0.72           H  
ATOM   4414 1HB  PHE A 277      10.667  -2.924 -28.779  1.00  0.72           H  
ATOM   4415 2HB  PHE A 277      10.749  -3.884 -30.271  1.00  0.72           H  
ATOM   4416  HD1 PHE A 277      10.252  -3.883 -26.748  1.00  0.72           H  
ATOM   4417  HD2 PHE A 277      10.989  -6.295 -30.147  1.00  0.72           H  
ATOM   4418  HE1 PHE A 277       9.569  -5.789 -25.543  1.00  0.72           H  
ATOM   4419  HE2 PHE A 277      10.285  -8.261 -28.872  1.00  0.72           H  
ATOM   4420  HZ  PHE A 277       9.568  -8.058 -26.535  1.00  0.72           H  
ATOM   4421  N   ASP A 278      14.270  -2.972 -30.694  1.00  0.70           N  
ATOM   4422  CA  ASP A 278      15.088  -2.047 -31.466  1.00  0.70           C  
ATOM   4423  C   ASP A 278      16.125  -2.877 -32.186  1.00  0.70           C  
ATOM   4424  O   ASP A 278      16.175  -4.082 -32.007  1.00  0.70           O  
ATOM   4425  CB  ASP A 278      15.709  -0.946 -30.573  1.00  0.70           C  
ATOM   4426  CG  ASP A 278      16.070   0.371 -31.334  1.00  0.70           C  
ATOM   4427  OD1 ASP A 278      16.259   0.314 -32.533  1.00  0.70           O  
ATOM   4428  OD2 ASP A 278      16.150   1.399 -30.700  1.00  0.70           O1-
ATOM   4429  H   ASP A 278      14.515  -3.964 -30.685  1.00  0.70           H  
ATOM   4430  HA  ASP A 278      14.472  -1.557 -32.209  1.00  0.70           H  
ATOM   4431 1HB  ASP A 278      15.030  -0.693 -29.763  1.00  0.70           H  
ATOM   4432 2HB  ASP A 278      16.607  -1.316 -30.134  1.00  0.70           H  
ATOM   4433  N   TYR A 279      16.973  -2.257 -32.962  1.00  0.68           N  
ATOM   4434  CA  TYR A 279      17.989  -3.013 -33.684  1.00  0.68           C  
ATOM   4435  C   TYR A 279      19.292  -3.034 -32.890  1.00  0.68           C  
ATOM   4436  O   TYR A 279      19.634  -2.058 -32.222  1.00  0.68           O  
ATOM   4437  CB  TYR A 279      18.165  -2.361 -35.051  1.00  0.68           C  
ATOM   4438  CG  TYR A 279      16.897  -2.473 -35.912  1.00  0.68           C  
ATOM   4439  CD1 TYR A 279      15.880  -1.532 -35.731  1.00  0.68           C  
ATOM   4440  CD2 TYR A 279      16.753  -3.460 -36.878  1.00  0.68           C  
ATOM   4441  CE1 TYR A 279      14.727  -1.589 -36.490  1.00  0.68           C  
ATOM   4442  CE2 TYR A 279      15.587  -3.502 -37.650  1.00  0.68           C  
ATOM   4443  CZ  TYR A 279      14.586  -2.576 -37.451  1.00  0.68           C  
ATOM   4444  OH  TYR A 279      13.441  -2.626 -38.209  1.00  0.68           O  
ATOM   4445  H   TYR A 279      16.882  -1.244 -33.065  1.00  0.68           H  
ATOM   4446  HA  TYR A 279      17.654  -4.043 -33.813  1.00  0.68           H  
ATOM   4447 1HB  TYR A 279      18.410  -1.305 -34.929  1.00  0.68           H  
ATOM   4448 2HB  TYR A 279      18.994  -2.838 -35.584  1.00  0.68           H  
ATOM   4449  HD1 TYR A 279      15.994  -0.748 -34.973  1.00  0.68           H  
ATOM   4450  HD2 TYR A 279      17.546  -4.192 -37.031  1.00  0.68           H  
ATOM   4451  HE1 TYR A 279      13.936  -0.855 -36.334  1.00  0.68           H  
ATOM   4452  HE2 TYR A 279      15.454  -4.258 -38.413  1.00  0.68           H  
ATOM   4453  HH  TYR A 279      13.541  -3.295 -38.896  1.00  0.68           H  
ATOM   4454  N   CYS A 280      20.022  -4.143 -32.939  1.00  0.66           N  
ATOM   4455  CA  CYS A 280      21.319  -4.154 -32.270  1.00  0.66           C  
ATOM   4456  C   CYS A 280      22.217  -3.163 -32.993  1.00  0.66           C  
ATOM   4457  O   CYS A 280      22.182  -3.119 -34.228  1.00  0.66           O  
ATOM   4458  CB  CYS A 280      21.966  -5.535 -32.296  1.00  0.66           C  
ATOM   4459  SG  CYS A 280      21.139  -6.847 -31.324  1.00  0.66           S  
ATOM   4460  H   CYS A 280      19.726  -4.942 -33.482  1.00  0.66           H  
ATOM   4461  HA  CYS A 280      21.169  -3.861 -31.235  1.00  0.66           H  
ATOM   4462 1HB  CYS A 280      22.019  -5.879 -33.324  1.00  0.66           H  
ATOM   4463 2HB  CYS A 280      22.993  -5.452 -31.942  1.00  0.66           H  
ATOM   4464  N   PRO A 281      23.017  -2.335 -32.308  1.00  0.65           N  
ATOM   4465  CA  PRO A 281      23.866  -1.352 -32.940  1.00  0.65           C  
ATOM   4466  C   PRO A 281      24.727  -1.974 -34.020  1.00  0.65           C  
ATOM   4467  O   PRO A 281      25.330  -3.028 -33.830  1.00  0.65           O  
ATOM   4468  CB  PRO A 281      24.733  -0.876 -31.767  1.00  0.65           C  
ATOM   4469  CG  PRO A 281      23.839  -1.049 -30.556  1.00  0.65           C  
ATOM   4470  CD  PRO A 281      23.067  -2.333 -30.825  1.00  0.65           C  
ATOM   4471  HA  PRO A 281      23.247  -0.539 -33.343  1.00  0.65           H  
ATOM   4472 1HB  PRO A 281      25.656  -1.471 -31.712  1.00  0.65           H  
ATOM   4473 2HB  PRO A 281      25.036   0.170 -31.928  1.00  0.65           H  
ATOM   4474 1HG  PRO A 281      24.446  -1.099 -29.636  1.00  0.65           H  
ATOM   4475 2HG  PRO A 281      23.178  -0.176 -30.450  1.00  0.65           H  
ATOM   4476 1HD  PRO A 281      23.590  -3.223 -30.440  1.00  0.65           H  
ATOM   4477 2HD  PRO A 281      22.073  -2.189 -30.376  1.00  0.65           H  
ATOM   4478  N   GLY A 282      24.773  -1.304 -35.163  1.00  0.64           N  
ATOM   4479  CA  GLY A 282      25.553  -1.750 -36.307  1.00  0.64           C  
ATOM   4480  C   GLY A 282      24.871  -2.810 -37.183  1.00  0.64           C  
ATOM   4481  O   GLY A 282      25.431  -3.186 -38.212  1.00  0.64           O  
ATOM   4482  H   GLY A 282      24.243  -0.447 -35.249  1.00  0.64           H  
ATOM   4483 1HA  GLY A 282      25.793  -0.884 -36.925  1.00  0.64           H  
ATOM   4484 2HA  GLY A 282      26.505  -2.138 -35.950  1.00  0.64           H  
ATOM   4485  N   THR A 283      23.659  -3.263 -36.824  1.00  0.65           N  
ATOM   4486  CA  THR A 283      22.999  -4.313 -37.613  1.00  0.65           C  
ATOM   4487  C   THR A 283      21.615  -3.896 -38.117  1.00  0.65           C  
ATOM   4488  O   THR A 283      20.991  -2.985 -37.564  1.00  0.65           O  
ATOM   4489  CB  THR A 283      22.785  -5.575 -36.745  1.00  0.65           C  
ATOM   4490  CG2 THR A 283      24.073  -5.958 -36.050  1.00  0.65           C  
ATOM   4491  OG1 THR A 283      21.826  -5.269 -35.725  1.00  0.65           O  
ATOM   4492  H   THR A 283      23.219  -2.941 -35.960  1.00  0.65           H  
ATOM   4493  HA  THR A 283      23.617  -4.557 -38.476  1.00  0.65           H  
ATOM   4494  HB  THR A 283      22.431  -6.397 -37.366  1.00  0.65           H  
ATOM   4495  HG1 THR A 283      22.046  -4.394 -35.328  1.00  0.65           H  
ATOM   4496 1HG2 THR A 283      23.904  -6.836 -35.435  1.00  0.65           H  
ATOM   4497 2HG2 THR A 283      24.840  -6.172 -36.777  1.00  0.65           H  
ATOM   4498 3HG2 THR A 283      24.404  -5.134 -35.415  1.00  0.65           H  
ATOM   4499  N   THR A 284      21.113  -4.620 -39.132  1.00  0.67           N  
ATOM   4500  CA  THR A 284      19.747  -4.405 -39.628  1.00  0.67           C  
ATOM   4501  C   THR A 284      18.977  -5.733 -39.693  1.00  0.67           C  
ATOM   4502  O   THR A 284      19.597  -6.781 -39.877  1.00  0.67           O  
ATOM   4503  CB  THR A 284      19.776  -3.761 -41.036  1.00  0.67           C  
ATOM   4504  CG2 THR A 284      20.569  -2.459 -41.015  1.00  0.67           C  
ATOM   4505  OG1 THR A 284      20.392  -4.659 -41.971  1.00  0.67           O  
ATOM   4506  H   THR A 284      21.703  -5.330 -39.573  1.00  0.67           H  
ATOM   4507  HA  THR A 284      19.221  -3.740 -38.944  1.00  0.67           H  
ATOM   4508  HB  THR A 284      18.755  -3.557 -41.357  1.00  0.67           H  
ATOM   4509  HG1 THR A 284      21.237  -4.976 -41.620  1.00  0.67           H  
ATOM   4510 1HG2 THR A 284      20.570  -2.019 -42.011  1.00  0.67           H  
ATOM   4511 2HG2 THR A 284      20.106  -1.767 -40.310  1.00  0.67           H  
ATOM   4512 3HG2 THR A 284      21.593  -2.656 -40.710  1.00  0.67           H  
ATOM   4513  N   VAL A 285      17.631  -5.678 -39.597  1.00  0.70           N  
ATOM   4514  CA  VAL A 285      16.775  -6.875 -39.702  1.00  0.70           C  
ATOM   4515  C   VAL A 285      15.665  -6.701 -40.745  1.00  0.70           C  
ATOM   4516  O   VAL A 285      14.940  -5.703 -40.711  1.00  0.70           O  
ATOM   4517  CB  VAL A 285      16.090  -7.226 -38.344  1.00  0.70           C  
ATOM   4518  CG1 VAL A 285      15.199  -8.483 -38.502  1.00  0.70           C  
ATOM   4519  CG2 VAL A 285      17.124  -7.483 -37.264  1.00  0.70           C  
ATOM   4520  H   VAL A 285      17.197  -4.780 -39.451  1.00  0.70           H  
ATOM   4521  HA  VAL A 285      17.398  -7.709 -39.990  1.00  0.70           H  
ATOM   4522  HB  VAL A 285      15.447  -6.418 -38.048  1.00  0.70           H  
ATOM   4523 1HG1 VAL A 285      14.723  -8.709 -37.550  1.00  0.70           H  
ATOM   4524 2HG1 VAL A 285      14.431  -8.315 -39.251  1.00  0.70           H  
ATOM   4525 3HG1 VAL A 285      15.816  -9.325 -38.803  1.00  0.70           H  
ATOM   4526 1HG2 VAL A 285      16.624  -7.731 -36.336  1.00  0.70           H  
ATOM   4527 2HG2 VAL A 285      17.736  -8.304 -37.543  1.00  0.70           H  
ATOM   4528 3HG2 VAL A 285      17.743  -6.603 -37.116  1.00  0.70           H  
ATOM   4529  N   THR A 286      15.504  -7.686 -41.635  1.00  0.75           N  
ATOM   4530  CA  THR A 286      14.431  -7.654 -42.643  1.00  0.75           C  
ATOM   4531  C   THR A 286      13.474  -8.837 -42.468  1.00  0.75           C  
ATOM   4532  O   THR A 286      13.903  -9.936 -42.134  1.00  0.75           O  
ATOM   4533  CB  THR A 286      15.015  -7.728 -44.066  1.00  0.75           C  
ATOM   4534  CG2 THR A 286      15.653  -9.104 -44.284  1.00  0.75           C  
ATOM   4535  OG1 THR A 286      13.962  -7.555 -45.028  1.00  0.75           O  
ATOM   4536  H   THR A 286      16.182  -8.449 -41.624  1.00  0.75           H  
ATOM   4537  HA  THR A 286      13.862  -6.734 -42.527  1.00  0.75           H  
ATOM   4538  HB  THR A 286      15.763  -6.949 -44.201  1.00  0.75           H  
ATOM   4539  HG1 THR A 286      13.284  -8.234 -44.894  1.00  0.75           H  
ATOM   4540 1HG2 THR A 286      16.060  -9.162 -45.292  1.00  0.75           H  
ATOM   4541 2HG2 THR A 286      16.453  -9.250 -43.566  1.00  0.75           H  
ATOM   4542 3HG2 THR A 286      14.899  -9.878 -44.151  1.00  0.75           H  
ATOM   4543  N   VAL A 287      12.188  -8.651 -42.734  1.00  0.81           N  
ATOM   4544  CA  VAL A 287      11.291  -9.800 -42.616  1.00  0.81           C  
ATOM   4545  C   VAL A 287      11.163 -10.515 -43.964  1.00  0.81           C  
ATOM   4546  O   VAL A 287      10.931  -9.866 -44.986  1.00  0.81           O  
ATOM   4547  CB  VAL A 287       9.902  -9.390 -42.079  1.00  0.81           C  
ATOM   4548  CG1 VAL A 287       8.989 -10.611 -42.018  1.00  0.81           C  
ATOM   4549  CG2 VAL A 287      10.050  -8.797 -40.685  1.00  0.81           C  
ATOM   4550  H   VAL A 287      11.840  -7.740 -43.008  1.00  0.81           H  
ATOM   4551  HA  VAL A 287      11.718 -10.485 -41.894  1.00  0.81           H  
ATOM   4552  HB  VAL A 287       9.453  -8.663 -42.751  1.00  0.81           H  
ATOM   4553 1HG1 VAL A 287       8.011 -10.318 -41.638  1.00  0.81           H  
ATOM   4554 2HG1 VAL A 287       8.876 -11.044 -43.009  1.00  0.81           H  
ATOM   4555 3HG1 VAL A 287       9.428 -11.351 -41.349  1.00  0.81           H  
ATOM   4556 1HG2 VAL A 287       9.073  -8.507 -40.300  1.00  0.81           H  
ATOM   4557 2HG2 VAL A 287      10.486  -9.527 -40.016  1.00  0.81           H  
ATOM   4558 3HG2 VAL A 287      10.684  -7.934 -40.741  1.00  0.81           H  
ATOM   4559  N   THR A 288      11.385 -11.830 -43.972  1.00  0.89           N  
ATOM   4560  CA  THR A 288      11.303 -12.630 -45.190  1.00  0.89           C  
ATOM   4561  C   THR A 288      11.151 -14.131 -44.960  1.00  0.89           C  
ATOM   4562  O   THR A 288      11.887 -14.744 -44.185  1.00  0.89           O  
ATOM   4563  CB  THR A 288      12.562 -12.433 -46.056  1.00  0.89           C  
ATOM   4564  CG2 THR A 288      13.788 -12.814 -45.276  1.00  0.89           C  
ATOM   4565  OG1 THR A 288      12.458 -13.256 -47.244  1.00  0.89           O  
ATOM   4566  H   THR A 288      11.558 -12.280 -43.079  1.00  0.89           H  
ATOM   4567  HA  THR A 288      10.433 -12.292 -45.753  1.00  0.89           H  
ATOM   4568  HB  THR A 288      12.641 -11.388 -46.354  1.00  0.89           H  
ATOM   4569  HG1 THR A 288      11.794 -12.871 -47.829  1.00  0.89           H  
ATOM   4570 1HG2 THR A 288      14.678 -12.674 -45.888  1.00  0.89           H  
ATOM   4571 2HG2 THR A 288      13.849 -12.187 -44.393  1.00  0.89           H  
ATOM   4572 3HG2 THR A 288      13.709 -13.839 -44.989  1.00  0.89           H  
ATOM   4573  N   GLU A 289      10.377 -14.766 -45.830  1.00  0.96           N  
ATOM   4574  CA  GLU A 289      10.210 -16.218 -45.823  1.00  0.96           C  
ATOM   4575  C   GLU A 289      11.505 -16.974 -46.106  1.00  0.96           C  
ATOM   4576  O   GLU A 289      11.634 -18.148 -45.757  1.00  0.96           O  
ATOM   4577  CB  GLU A 289       9.136 -16.659 -46.817  1.00  0.96           C  
ATOM   4578  CG  GLU A 289       7.696 -16.297 -46.421  1.00  0.96           C  
ATOM   4579  CD  GLU A 289       7.196 -17.045 -45.168  1.00  0.96           C  
ATOM   4580  OE1 GLU A 289       7.352 -18.253 -45.103  1.00  0.96           O  
ATOM   4581  OE2 GLU A 289       6.666 -16.406 -44.293  1.00  0.96           O1-
ATOM   4582  H   GLU A 289       9.833 -14.216 -46.477  1.00  0.96           H  
ATOM   4583  HA  GLU A 289       9.871 -16.504 -44.830  1.00  0.96           H  
ATOM   4584 1HB  GLU A 289       9.341 -16.213 -47.791  1.00  0.96           H  
ATOM   4585 2HB  GLU A 289       9.185 -17.741 -46.939  1.00  0.96           H  
ATOM   4586 1HG  GLU A 289       7.650 -15.225 -46.228  1.00  0.96           H  
ATOM   4587 2HG  GLU A 289       7.036 -16.517 -47.258  1.00  0.96           H  
ATOM   4588  N   HIS A 290      12.471 -16.311 -46.737  1.00  1.00           N  
ATOM   4589  CA  HIS A 290      13.707 -16.979 -47.109  1.00  1.00           C  
ATOM   4590  C   HIS A 290      14.720 -17.000 -45.967  1.00  1.00           C  
ATOM   4591  O   HIS A 290      15.836 -17.492 -46.129  1.00  1.00           O  
ATOM   4592  CB  HIS A 290      14.329 -16.285 -48.318  1.00  1.00           C  
ATOM   4593  CG  HIS A 290      13.508 -16.410 -49.560  1.00  1.00           C  
ATOM   4594  CD2 HIS A 290      12.803 -15.489 -50.254  1.00  1.00           C  
ATOM   4595  ND1 HIS A 290      13.336 -17.608 -50.224  1.00  1.00           N  
ATOM   4596  CE1 HIS A 290      12.563 -17.415 -51.278  1.00  1.00           C  
ATOM   4597  NE2 HIS A 290      12.226 -16.139 -51.320  1.00  1.00           N  
ATOM   4598  H   HIS A 290      12.353 -15.322 -46.967  1.00  1.00           H  
ATOM   4599  HA  HIS A 290      13.492 -18.011 -47.381  1.00  1.00           H  
ATOM   4600 1HB  HIS A 290      14.458 -15.223 -48.097  1.00  1.00           H  
ATOM   4601 2HB  HIS A 290      15.314 -16.705 -48.511  1.00  1.00           H  
ATOM   4602  HD2 HIS A 290      12.711 -14.429 -50.011  1.00  1.00           H  
ATOM   4603  HE1 HIS A 290      12.256 -18.180 -51.991  1.00  1.00           H  
ATOM   4604  HE2 HIS A 290      11.639 -15.705 -52.018  1.00  1.00           H  
ATOM   4605  N   CYS A 291      14.331 -16.478 -44.807  1.00  1.02           N  
ATOM   4606  CA  CYS A 291      15.207 -16.447 -43.646  1.00  1.02           C  
ATOM   4607  C   CYS A 291      15.485 -17.839 -43.084  1.00  1.02           C  
ATOM   4608  O   CYS A 291      16.570 -18.108 -42.577  1.00  1.02           O  
ATOM   4609  CB  CYS A 291      14.590 -15.608 -42.537  1.00  1.02           C  
ATOM   4610  SG  CYS A 291      15.702 -15.259 -41.198  1.00  1.02           S  
ATOM   4611  H   CYS A 291      13.407 -16.067 -44.722  1.00  1.02           H  
ATOM   4612  HA  CYS A 291      16.153 -16.002 -43.948  1.00  1.02           H  
ATOM   4613 1HB  CYS A 291      14.229 -14.667 -42.936  1.00  1.02           H  
ATOM   4614 2HB  CYS A 291      13.727 -16.136 -42.127  1.00  1.02           H  
ATOM   4615  N   GLY A 292      14.480 -18.709 -43.121  1.00  0.99           N  
ATOM   4616  CA  GLY A 292      14.593 -20.030 -42.518  1.00  0.99           C  
ATOM   4617  C   GLY A 292      13.735 -20.114 -41.261  1.00  0.99           C  
ATOM   4618  O   GLY A 292      12.994 -19.183 -40.949  1.00  0.99           O  
ATOM   4619  H   GLY A 292      13.621 -18.442 -43.579  1.00  0.99           H  
ATOM   4620 1HA  GLY A 292      14.273 -20.785 -43.237  1.00  0.99           H  
ATOM   4621 2HA  GLY A 292      15.634 -20.237 -42.271  1.00  0.99           H  
ATOM   4622  N   ASN A 293      13.818 -21.242 -40.560  1.00  0.94           N  
ATOM   4623  CA  ASN A 293      12.987 -21.491 -39.382  1.00  0.94           C  
ATOM   4624  C   ASN A 293      13.683 -21.036 -38.092  1.00  0.94           C  
ATOM   4625  O   ASN A 293      14.869 -20.697 -38.092  1.00  0.94           O  
ATOM   4626  CB  ASN A 293      12.605 -22.970 -39.331  1.00  0.94           C  
ATOM   4627  CG  ASN A 293      11.323 -23.290 -38.519  1.00  0.94           C  
ATOM   4628  ND2 ASN A 293      10.869 -24.518 -38.612  1.00  0.94           N  
ATOM   4629  OD1 ASN A 293      10.763 -22.425 -37.830  1.00  0.94           O  
ATOM   4630  H   ASN A 293      14.459 -21.959 -40.867  1.00  0.94           H  
ATOM   4631  HA  ASN A 293      12.071 -20.904 -39.474  1.00  0.94           H  
ATOM   4632 1HB  ASN A 293      12.470 -23.339 -40.347  1.00  0.94           H  
ATOM   4633 2HB  ASN A 293      13.433 -23.530 -38.892  1.00  0.94           H  
ATOM   4634 1HD2 ASN A 293      10.044 -24.786 -38.113  1.00  0.94           H  
ATOM   4635 2HD2 ASN A 293      11.348 -25.187 -39.180  1.00  0.94           H  
ATOM   4636  N   ARG A 294      12.930 -21.069 -36.998  1.00  0.87           N  
ATOM   4637  CA  ARG A 294      13.363 -20.669 -35.659  1.00  0.87           C  
ATOM   4638  C   ARG A 294      14.467 -21.554 -35.103  1.00  0.87           C  
ATOM   4639  O   ARG A 294      14.519 -22.755 -35.381  1.00  0.87           O  
ATOM   4640  CB  ARG A 294      12.185 -20.735 -34.700  1.00  0.87           C  
ATOM   4641  CG  ARG A 294      11.065 -19.785 -35.004  1.00  0.87           C  
ATOM   4642  CD  ARG A 294       9.887 -19.961 -34.080  1.00  0.87           C  
ATOM   4643  NE  ARG A 294      10.202 -19.666 -32.679  1.00  0.87           N  
ATOM   4644  CZ  ARG A 294      10.352 -20.595 -31.707  1.00  0.87           C  
ATOM   4645  NH1 ARG A 294      10.224 -21.875 -31.988  1.00  0.87           N1+
ATOM   4646  NH2 ARG A 294      10.622 -20.225 -30.471  1.00  0.87           N  
ATOM   4647  H   ARG A 294      11.976 -21.377 -37.117  1.00  0.87           H  
ATOM   4648  HA  ARG A 294      13.729 -19.643 -35.709  1.00  0.87           H  
ATOM   4649 1HB  ARG A 294      11.776 -21.743 -34.695  1.00  0.87           H  
ATOM   4650 2HB  ARG A 294      12.535 -20.514 -33.689  1.00  0.87           H  
ATOM   4651 1HG  ARG A 294      11.445 -18.785 -34.893  1.00  0.87           H  
ATOM   4652 2HG  ARG A 294      10.729 -19.933 -36.029  1.00  0.87           H  
ATOM   4653 1HD  ARG A 294       9.089 -19.289 -34.392  1.00  0.87           H  
ATOM   4654 2HD  ARG A 294       9.534 -20.989 -34.139  1.00  0.87           H  
ATOM   4655  HE  ARG A 294      10.284 -18.677 -32.409  1.00  0.87           H  
ATOM   4656 1HH1 ARG A 294      10.015 -22.167 -32.934  1.00  0.87           H  
ATOM   4657 2HH1 ARG A 294      10.331 -22.564 -31.258  1.00  0.87           H  
ATOM   4658 1HH2 ARG A 294      10.737 -19.243 -30.241  1.00  0.87           H  
ATOM   4659 2HH2 ARG A 294      10.731 -20.917 -29.746  1.00  0.87           H  
ATOM   4660  N   GLY A 295      15.335 -20.964 -34.287  1.00  0.80           N  
ATOM   4661  CA  GLY A 295      16.413 -21.733 -33.671  1.00  0.80           C  
ATOM   4662  C   GLY A 295      16.971 -21.031 -32.450  1.00  0.80           C  
ATOM   4663  O   GLY A 295      16.380 -20.085 -31.958  1.00  0.80           O  
ATOM   4664  H   GLY A 295      15.244 -19.960 -34.110  1.00  0.80           H  
ATOM   4665 1HA  GLY A 295      16.041 -22.718 -33.393  1.00  0.80           H  
ATOM   4666 2HA  GLY A 295      17.208 -21.882 -34.401  1.00  0.80           H  
ATOM   4667  N   ALA A 296      18.101 -21.499 -31.941  1.00  0.74           N  
ATOM   4668  CA  ALA A 296      18.675 -20.913 -30.727  1.00  0.74           C  
ATOM   4669  C   ALA A 296      18.996 -19.448 -30.937  1.00  0.74           C  
ATOM   4670  O   ALA A 296      19.353 -19.054 -32.043  1.00  0.74           O  
ATOM   4671  CB  ALA A 296      19.926 -21.660 -30.326  1.00  0.74           C  
ATOM   4672  H   ALA A 296      18.564 -22.274 -32.391  1.00  0.74           H  
ATOM   4673  HA  ALA A 296      17.938 -20.980 -29.934  1.00  0.74           H  
ATOM   4674 1HB  ALA A 296      20.337 -21.222 -29.413  1.00  0.74           H  
ATOM   4675 2HB  ALA A 296      19.693 -22.706 -30.148  1.00  0.74           H  
ATOM   4676 3HB  ALA A 296      20.657 -21.584 -31.121  1.00  0.74           H  
ATOM   4677  N   SER A 297      18.881 -18.633 -29.882  1.00  0.69           N  
ATOM   4678  CA  SER A 297      19.218 -17.215 -30.014  1.00  0.69           C  
ATOM   4679  C   SER A 297      20.635 -17.062 -30.506  1.00  0.69           C  
ATOM   4680  O   SER A 297      21.533 -17.811 -30.100  1.00  0.69           O  
ATOM   4681  CB  SER A 297      19.016 -16.489 -28.712  1.00  0.69           C  
ATOM   4682  OG  SER A 297      19.512 -15.186 -28.754  1.00  0.69           O  
ATOM   4683  H   SER A 297      18.575 -18.994 -28.976  1.00  0.69           H  
ATOM   4684  HA  SER A 297      18.552 -16.765 -30.758  1.00  0.69           H  
ATOM   4685 1HB  SER A 297      17.950 -16.443 -28.546  1.00  0.69           H  
ATOM   4686 2HB  SER A 297      19.473 -17.041 -27.892  1.00  0.69           H  
ATOM   4687  HG  SER A 297      19.187 -14.800 -29.592  1.00  0.69           H  
ATOM   4688  N   LEU A 298      20.825 -16.093 -31.397  1.00  0.67           N  
ATOM   4689  CA  LEU A 298      22.126 -15.874 -32.017  1.00  0.67           C  
ATOM   4690  C   LEU A 298      22.739 -14.532 -31.657  1.00  0.67           C  
ATOM   4691  O   LEU A 298      22.061 -13.503 -31.627  1.00  0.67           O  
ATOM   4692  CB  LEU A 298      21.953 -15.993 -33.527  1.00  0.67           C  
ATOM   4693  CG  LEU A 298      21.403 -17.343 -33.998  1.00  0.67           C  
ATOM   4694  CD1 LEU A 298      21.117 -17.308 -35.445  1.00  0.67           C  
ATOM   4695  CD2 LEU A 298      22.402 -18.410 -33.671  1.00  0.67           C  
ATOM   4696  H   LEU A 298      20.037 -15.482 -31.619  1.00  0.67           H  
ATOM   4697  HA  LEU A 298      22.804 -16.655 -31.681  1.00  0.67           H  
ATOM   4698 1HB  LEU A 298      21.256 -15.240 -33.834  1.00  0.67           H  
ATOM   4699 2HB  LEU A 298      22.916 -15.824 -34.012  1.00  0.67           H  
ATOM   4700  HG  LEU A 298      20.474 -17.544 -33.495  1.00  0.67           H  
ATOM   4701 1HD1 LEU A 298      20.718 -18.271 -35.765  1.00  0.67           H  
ATOM   4702 2HD1 LEU A 298      20.387 -16.537 -35.621  1.00  0.67           H  
ATOM   4703 3HD1 LEU A 298      22.015 -17.099 -35.975  1.00  0.67           H  
ATOM   4704 1HD2 LEU A 298      22.019 -19.383 -33.978  1.00  0.67           H  
ATOM   4705 2HD2 LEU A 298      23.344 -18.210 -34.178  1.00  0.67           H  
ATOM   4706 3HD2 LEU A 298      22.557 -18.398 -32.600  1.00  0.67           H  
ATOM   4707  N   ARG A 299      24.036 -14.534 -31.408  1.00  0.66           N  
ATOM   4708  CA  ARG A 299      24.749 -13.318 -31.044  1.00  0.66           C  
ATOM   4709  C   ARG A 299      25.030 -12.495 -32.284  1.00  0.66           C  
ATOM   4710  O   ARG A 299      25.246 -13.051 -33.363  1.00  0.66           O  
ATOM   4711  CB  ARG A 299      26.040 -13.624 -30.313  1.00  0.66           C  
ATOM   4712  CG  ARG A 299      26.627 -12.450 -29.532  1.00  0.66           C  
ATOM   4713  CD  ARG A 299      27.749 -12.843 -28.627  1.00  0.66           C  
ATOM   4714  NE  ARG A 299      28.988 -13.218 -29.328  1.00  0.66           N  
ATOM   4715  CZ  ARG A 299      30.119 -13.592 -28.670  1.00  0.66           C  
ATOM   4716  NH1 ARG A 299      30.110 -13.632 -27.349  1.00  0.66           N1+
ATOM   4717  NH2 ARG A 299      31.233 -13.913 -29.317  1.00  0.66           N  
ATOM   4718  H   ARG A 299      24.551 -15.417 -31.450  1.00  0.66           H  
ATOM   4719  HA  ARG A 299      24.132 -12.739 -30.373  1.00  0.66           H  
ATOM   4720 1HB  ARG A 299      25.904 -14.464 -29.643  1.00  0.66           H  
ATOM   4721 2HB  ARG A 299      26.784 -13.907 -31.047  1.00  0.66           H  
ATOM   4722 1HG  ARG A 299      27.017 -11.709 -30.207  1.00  0.66           H  
ATOM   4723 2HG  ARG A 299      25.842 -11.995 -28.924  1.00  0.66           H  
ATOM   4724 1HD  ARG A 299      27.975 -12.006 -27.968  1.00  0.66           H  
ATOM   4725 2HD  ARG A 299      27.436 -13.692 -28.030  1.00  0.66           H  
ATOM   4726  HE  ARG A 299      29.000 -13.196 -30.370  1.00  0.66           H  
ATOM   4727 1HH1 ARG A 299      29.268 -13.390 -26.841  1.00  0.66           H  
ATOM   4728 2HH1 ARG A 299      30.940 -13.907 -26.846  1.00  0.66           H  
ATOM   4729 1HH2 ARG A 299      31.280 -13.900 -30.353  1.00  0.66           H  
ATOM   4730 2HH2 ARG A 299      32.049 -14.182 -28.801  1.00  0.66           H  
ATOM   4731  N   THR A 300      25.052 -11.172 -32.154  1.00  0.66           N  
ATOM   4732  CA  THR A 300      25.405 -10.346 -33.299  1.00  0.66           C  
ATOM   4733  C   THR A 300      26.857 -10.452 -33.716  1.00  0.66           C  
ATOM   4734  O   THR A 300      27.202 -10.061 -34.820  1.00  0.66           O  
ATOM   4735  CB  THR A 300      25.024  -8.901 -33.093  1.00  0.66           C  
ATOM   4736  CG2 THR A 300      23.569  -8.803 -32.993  1.00  0.66           C  
ATOM   4737  OG1 THR A 300      25.652  -8.396 -31.911  1.00  0.66           O  
ATOM   4738  H   THR A 300      24.822 -10.728 -31.266  1.00  0.66           H  
ATOM   4739  HA  THR A 300      24.819 -10.665 -34.123  1.00  0.66           H  
ATOM   4740  HB  THR A 300      25.354  -8.321 -33.943  1.00  0.66           H  
ATOM   4741  HG1 THR A 300      25.274  -8.868 -31.137  1.00  0.66           H  
ATOM   4742 1HG2 THR A 300      23.326  -7.787 -32.876  1.00  0.66           H  
ATOM   4743 2HG2 THR A 300      23.140  -9.188 -33.906  1.00  0.66           H  
ATOM   4744 3HG2 THR A 300      23.201  -9.378 -32.146  1.00  0.66           H  
ATOM   4745  N   THR A 301      27.705 -10.995 -32.868  1.00  0.68           N  
ATOM   4746  CA  THR A 301      29.093 -11.180 -33.242  1.00  0.68           C  
ATOM   4747  C   THR A 301      29.435 -12.655 -33.269  1.00  0.68           C  
ATOM   4748  O   THR A 301      28.918 -13.448 -32.473  1.00  0.68           O  
ATOM   4749  CB  THR A 301      30.040 -10.434 -32.296  1.00  0.68           C  
ATOM   4750  CG2 THR A 301      29.813  -8.944 -32.368  1.00  0.68           C  
ATOM   4751  OG1 THR A 301      29.839 -10.901 -30.951  1.00  0.68           O  
ATOM   4752  H   THR A 301      27.371 -11.290 -31.970  1.00  0.68           H  
ATOM   4753  HA  THR A 301      29.246 -10.789 -34.244  1.00  0.68           H  
ATOM   4754  HB  THR A 301      31.070 -10.648 -32.586  1.00  0.68           H  
ATOM   4755  HG1 THR A 301      30.519 -10.526 -30.379  1.00  0.68           H  
ATOM   4756 1HG2 THR A 301      30.503  -8.440 -31.696  1.00  0.68           H  
ATOM   4757 2HG2 THR A 301      29.990  -8.605 -33.377  1.00  0.68           H  
ATOM   4758 3HG2 THR A 301      28.790  -8.707 -32.078  1.00  0.68           H  
ATOM   4759  N   THR A 302      30.389 -12.970 -34.135  1.00  0.71           N  
ATOM   4760  CA  THR A 302      30.927 -14.301 -34.342  1.00  0.71           C  
ATOM   4761  C   THR A 302      31.940 -14.713 -33.281  1.00  0.71           C  
ATOM   4762  O   THR A 302      31.733 -14.235 -32.167  1.00  0.71           O  
ATOM   4763  CB  THR A 302      31.522 -14.407 -35.746  1.00  0.71           C  
ATOM   4764  CG2 THR A 302      30.470 -14.148 -36.794  1.00  0.71           C  
ATOM   4765  OG1 THR A 302      32.565 -13.449 -35.872  1.00  0.71           O  
ATOM   4766  H   THR A 302      30.729 -12.219 -34.739  1.00  0.71           H  
ATOM   4767  HA  THR A 302      30.098 -15.008 -34.294  1.00  0.71           H  
ATOM   4768  HB  THR A 302      31.932 -15.404 -35.889  1.00  0.71           H  
ATOM   4769  HG1 THR A 302      32.147 -12.560 -35.949  1.00  0.71           H  
ATOM   4770 1HG2 THR A 302      30.914 -14.225 -37.784  1.00  0.71           H  
ATOM   4771 2HG2 THR A 302      29.673 -14.881 -36.694  1.00  0.71           H  
ATOM   4772 3HG2 THR A 302      30.071 -13.150 -36.652  1.00  0.71           H  
ATOM   4773  N   ALA A 303      32.207 -16.009 -33.412  1.00  0.73           N  
ATOM   4774  CA  ALA A 303      33.462 -16.561 -32.907  1.00  0.73           C  
ATOM   4775  C   ALA A 303      34.722 -15.779 -33.311  1.00  0.73           C  
ATOM   4776  O   ALA A 303      35.651 -15.679 -32.514  1.00  0.73           O  
ATOM   4777  CB  ALA A 303      33.575 -17.996 -33.396  1.00  0.73           C  
ATOM   4778  H   ALA A 303      31.446 -16.590 -33.090  1.00  0.73           H  
ATOM   4779  HA  ALA A 303      33.408 -16.557 -31.819  1.00  0.73           H  
ATOM   4780 1HB  ALA A 303      34.477 -18.451 -32.990  1.00  0.73           H  
ATOM   4781 2HB  ALA A 303      32.700 -18.560 -33.066  1.00  0.73           H  
ATOM   4782 3HB  ALA A 303      33.621 -18.005 -34.485  1.00  0.73           H  
ATOM   4783  N   SER A 304      34.770 -15.209 -34.518  1.00  0.73           N  
ATOM   4784  CA  SER A 304      35.948 -14.437 -34.934  1.00  0.73           C  
ATOM   4785  C   SER A 304      35.916 -13.027 -34.339  1.00  0.73           C  
ATOM   4786  O   SER A 304      36.885 -12.273 -34.421  1.00  0.73           O  
ATOM   4787  CB  SER A 304      35.994 -14.283 -36.433  1.00  0.73           C  
ATOM   4788  OG  SER A 304      34.987 -13.393 -36.880  1.00  0.73           O  
ATOM   4789  H   SER A 304      33.990 -15.311 -35.155  1.00  0.73           H  
ATOM   4790  HA  SER A 304      36.848 -14.947 -34.584  1.00  0.73           H  
ATOM   4791 1HB  SER A 304      36.972 -13.911 -36.734  1.00  0.73           H  
ATOM   4792 2HB  SER A 304      35.853 -15.256 -36.899  1.00  0.73           H  
ATOM   4793  HG  SER A 304      34.147 -13.708 -36.517  1.00  0.73           H  
ATOM   4794  N   GLY A 305      34.758 -12.666 -33.799  1.00  0.72           N  
ATOM   4795  CA  GLY A 305      34.464 -11.353 -33.242  1.00  0.72           C  
ATOM   4796  C   GLY A 305      33.799 -10.426 -34.267  1.00  0.72           C  
ATOM   4797  O   GLY A 305      33.256  -9.381 -33.904  1.00  0.72           O  
ATOM   4798  H   GLY A 305      34.031 -13.360 -33.772  1.00  0.72           H  
ATOM   4799 1HA  GLY A 305      33.806 -11.474 -32.381  1.00  0.72           H  
ATOM   4800 2HA  GLY A 305      35.385 -10.899 -32.878  1.00  0.72           H  
ATOM   4801  N   LYS A 306      33.808 -10.820 -35.544  1.00  0.70           N  
ATOM   4802  CA  LYS A 306      33.197 -10.018 -36.604  1.00  0.70           C  
ATOM   4803  C   LYS A 306      31.708  -9.797 -36.377  1.00  0.70           C  
ATOM   4804  O   LYS A 306      30.989 -10.729 -35.994  1.00  0.70           O  
ATOM   4805  CB  LYS A 306      33.415 -10.667 -37.971  1.00  0.70           C  
ATOM   4806  CG  LYS A 306      32.879  -9.863 -39.149  1.00  0.70           C  
ATOM   4807  CD  LYS A 306      33.199 -10.531 -40.472  1.00  0.70           C  
ATOM   4808  CE  LYS A 306      32.625  -9.736 -41.636  1.00  0.70           C  
ATOM   4809  NZ  LYS A 306      32.944 -10.365 -42.948  1.00  0.70           N1+
ATOM   4810  H   LYS A 306      34.277 -11.690 -35.808  1.00  0.70           H  
ATOM   4811  HA  LYS A 306      33.680  -9.039 -36.611  1.00  0.70           H  
ATOM   4812 1HB  LYS A 306      34.482 -10.832 -38.129  1.00  0.70           H  
ATOM   4813 2HB  LYS A 306      32.930 -11.642 -37.990  1.00  0.70           H  
ATOM   4814 1HG  LYS A 306      31.794  -9.773 -39.065  1.00  0.70           H  
ATOM   4815 2HG  LYS A 306      33.309  -8.863 -39.138  1.00  0.70           H  
ATOM   4816 1HD  LYS A 306      34.280 -10.615 -40.590  1.00  0.70           H  
ATOM   4817 2HD  LYS A 306      32.770 -11.533 -40.481  1.00  0.70           H  
ATOM   4818 1HE  LYS A 306      31.542  -9.674 -41.525  1.00  0.70           H  
ATOM   4819 2HE  LYS A 306      33.039  -8.727 -41.618  1.00  0.70           H  
ATOM   4820 1HZ  LYS A 306      32.547  -9.811 -43.694  1.00  0.70           H  
ATOM   4821 2HZ  LYS A 306      33.947 -10.415 -43.063  1.00  0.70           H  
ATOM   4822 3HZ  LYS A 306      32.555 -11.296 -42.978  1.00  0.70           H  
ATOM   4823  N   LEU A 307      31.252  -8.555 -36.581  1.00  0.68           N  
ATOM   4824  CA  LEU A 307      29.836  -8.225 -36.438  1.00  0.68           C  
ATOM   4825  C   LEU A 307      29.041  -8.700 -37.645  1.00  0.68           C  
ATOM   4826  O   LEU A 307      29.375  -8.383 -38.790  1.00  0.68           O  
ATOM   4827  CB  LEU A 307      29.627  -6.704 -36.291  1.00  0.68           C  
ATOM   4828  CG  LEU A 307      28.160  -6.253 -36.052  1.00  0.68           C  
ATOM   4829  CD1 LEU A 307      27.710  -6.736 -34.709  1.00  0.68           C  
ATOM   4830  CD2 LEU A 307      28.042  -4.753 -36.138  1.00  0.68           C  
ATOM   4831  H   LEU A 307      31.898  -7.831 -36.859  1.00  0.68           H  
ATOM   4832  HA  LEU A 307      29.441  -8.728 -35.561  1.00  0.68           H  
ATOM   4833 1HB  LEU A 307      30.224  -6.353 -35.451  1.00  0.68           H  
ATOM   4834 2HB  LEU A 307      29.980  -6.217 -37.198  1.00  0.68           H  
ATOM   4835  HG  LEU A 307      27.516  -6.708 -36.801  1.00  0.68           H  
ATOM   4836 1HD1 LEU A 307      26.677  -6.441 -34.546  1.00  0.68           H  
ATOM   4837 2HD1 LEU A 307      27.791  -7.795 -34.671  1.00  0.68           H  
ATOM   4838 3HD1 LEU A 307      28.333  -6.300 -33.935  1.00  0.68           H  
ATOM   4839 1HD2 LEU A 307      27.004  -4.481 -35.966  1.00  0.68           H  
ATOM   4840 2HD2 LEU A 307      28.670  -4.290 -35.381  1.00  0.68           H  
ATOM   4841 3HD2 LEU A 307      28.349  -4.413 -37.124  1.00  0.68           H  
ATOM   4842  N   VAL A 308      27.985  -9.443 -37.370  1.00  0.65           N  
ATOM   4843  CA  VAL A 308      27.052  -9.953 -38.355  1.00  0.65           C  
ATOM   4844  C   VAL A 308      26.039  -8.845 -38.552  1.00  0.65           C  
ATOM   4845  O   VAL A 308      25.385  -8.458 -37.586  1.00  0.65           O  
ATOM   4846  CB  VAL A 308      26.350 -11.189 -37.781  1.00  0.65           C  
ATOM   4847  CG1 VAL A 308      25.359 -11.727 -38.742  1.00  0.65           C  
ATOM   4848  CG2 VAL A 308      27.377 -12.237 -37.412  1.00  0.65           C  
ATOM   4849  H   VAL A 308      27.799  -9.663 -36.402  1.00  0.65           H  
ATOM   4850  HA  VAL A 308      27.566 -10.179 -39.290  1.00  0.65           H  
ATOM   4851  HB  VAL A 308      25.811 -10.890 -36.891  1.00  0.65           H  
ATOM   4852 1HG1 VAL A 308      24.876 -12.568 -38.297  1.00  0.65           H  
ATOM   4853 2HG1 VAL A 308      24.625 -10.981 -39.004  1.00  0.65           H  
ATOM   4854 3HG1 VAL A 308      25.868 -12.031 -39.615  1.00  0.65           H  
ATOM   4855 1HG2 VAL A 308      26.874 -13.098 -36.977  1.00  0.65           H  
ATOM   4856 2HG2 VAL A 308      27.926 -12.545 -38.303  1.00  0.65           H  
ATOM   4857 3HG2 VAL A 308      28.071 -11.815 -36.680  1.00  0.65           H  
ATOM   4858  N   THR A 309      25.891  -8.332 -39.772  1.00  0.64           N  
ATOM   4859  CA  THR A 309      25.019  -7.171 -39.949  1.00  0.64           C  
ATOM   4860  C   THR A 309      23.749  -7.400 -40.763  1.00  0.64           C  
ATOM   4861  O   THR A 309      22.812  -6.594 -40.710  1.00  0.64           O  
ATOM   4862  CB  THR A 309      25.824  -6.019 -40.580  1.00  0.64           C  
ATOM   4863  CG2 THR A 309      27.001  -5.682 -39.677  1.00  0.64           C  
ATOM   4864  OG1 THR A 309      26.310  -6.408 -41.876  1.00  0.64           O  
ATOM   4865  H   THR A 309      26.423  -8.713 -40.547  1.00  0.64           H  
ATOM   4866  HA  THR A 309      24.706  -6.841 -38.965  1.00  0.64           H  
ATOM   4867  HB  THR A 309      25.187  -5.139 -40.681  1.00  0.64           H  
ATOM   4868  HG1 THR A 309      26.888  -7.170 -41.787  1.00  0.64           H  
ATOM   4869 1HG2 THR A 309      27.570  -4.862 -40.105  1.00  0.64           H  
ATOM   4870 2HG2 THR A 309      26.623  -5.390 -38.704  1.00  0.64           H  
ATOM   4871 3HG2 THR A 309      27.646  -6.548 -39.569  1.00  0.64           H  
ATOM   4872  N   ASP A 310      23.695  -8.485 -41.522  1.00  0.65           N  
ATOM   4873  CA  ASP A 310      22.527  -8.722 -42.365  1.00  0.65           C  
ATOM   4874  C   ASP A 310      21.654  -9.817 -41.761  1.00  0.65           C  
ATOM   4875  O   ASP A 310      21.920 -11.004 -41.964  1.00  0.65           O  
ATOM   4876  CB  ASP A 310      23.005  -9.082 -43.775  1.00  0.65           C  
ATOM   4877  CG  ASP A 310      21.930  -9.255 -44.872  1.00  0.65           C  
ATOM   4878  OD1 ASP A 310      20.769  -9.202 -44.599  1.00  0.65           O  
ATOM   4879  OD2 ASP A 310      22.336  -9.429 -46.004  1.00  0.65           O1-
ATOM   4880  H   ASP A 310      24.470  -9.135 -41.533  1.00  0.65           H  
ATOM   4881  HA  ASP A 310      21.934  -7.808 -42.420  1.00  0.65           H  
ATOM   4882 1HB  ASP A 310      23.704  -8.315 -44.112  1.00  0.65           H  
ATOM   4883 2HB  ASP A 310      23.573 -10.016 -43.717  1.00  0.65           H  
ATOM   4884  N   TRP A 311      20.625  -9.412 -41.013  1.00  0.68           N  
ATOM   4885  CA  TRP A 311      19.740 -10.321 -40.297  1.00  0.68           C  
ATOM   4886  C   TRP A 311      18.350 -10.303 -40.880  1.00  0.68           C  
ATOM   4887  O   TRP A 311      17.945  -9.365 -41.572  1.00  0.68           O  
ATOM   4888  CB  TRP A 311      19.664  -9.964 -38.813  1.00  0.68           C  
ATOM   4889  CG  TRP A 311      20.902 -10.158 -38.093  1.00  0.68           C  
ATOM   4890  CD1 TRP A 311      21.987  -9.366 -38.133  1.00  0.68           C  
ATOM   4891  CD2 TRP A 311      21.202 -11.196 -37.170  1.00  0.68           C  
ATOM   4892  CE2 TRP A 311      22.487 -10.993 -36.739  1.00  0.68           C  
ATOM   4893  CE3 TRP A 311      20.503 -12.255 -36.690  1.00  0.68           C  
ATOM   4894  NE1 TRP A 311      22.952  -9.864 -37.328  1.00  0.68           N  
ATOM   4895  CZ2 TRP A 311      23.087 -11.847 -35.869  1.00  0.68           C  
ATOM   4896  CZ3 TRP A 311      21.079 -13.082 -35.782  1.00  0.68           C  
ATOM   4897  CH2 TRP A 311      22.358 -12.889 -35.386  1.00  0.68           C  
ATOM   4898  H   TRP A 311      20.446  -8.412 -40.882  1.00  0.68           H  
ATOM   4899  HA  TRP A 311      20.122 -11.329 -40.393  1.00  0.68           H  
ATOM   4900 1HB  TRP A 311      19.420  -8.929 -38.730  1.00  0.68           H  
ATOM   4901 2HB  TRP A 311      18.878 -10.538 -38.331  1.00  0.68           H  
ATOM   4902  HD1 TRP A 311      22.077  -8.467 -38.732  1.00  0.68           H  
ATOM   4903  HE1 TRP A 311      23.881  -9.444 -37.203  1.00  0.68           H  
ATOM   4904  HE3 TRP A 311      19.512 -12.432 -37.029  1.00  0.68           H  
ATOM   4905  HZ2 TRP A 311      24.081 -11.735 -35.570  1.00  0.68           H  
ATOM   4906  HZ3 TRP A 311      20.478 -13.913 -35.409  1.00  0.68           H  
ATOM   4907  HH2 TRP A 311      22.821 -13.571 -34.680  1.00  0.68           H  
ATOM   4908  N   CYS A 312      17.624 -11.349 -40.600  1.00  0.73           N  
ATOM   4909  CA  CYS A 312      16.288 -11.499 -41.076  1.00  0.73           C  
ATOM   4910  C   CYS A 312      15.388 -12.151 -40.097  1.00  0.73           C  
ATOM   4911  O   CYS A 312      15.836 -12.787 -39.150  1.00  0.73           O  
ATOM   4912  CB  CYS A 312      16.293 -12.353 -42.330  1.00  0.73           C  
ATOM   4913  SG  CYS A 312      17.074 -14.028 -42.089  1.00  0.73           S  
ATOM   4914  H   CYS A 312      18.032 -12.093 -40.055  1.00  0.73           H  
ATOM   4915  HA  CYS A 312      15.920 -10.514 -41.295  1.00  0.73           H  
ATOM   4916 1HB  CYS A 312      15.274 -12.505 -42.641  1.00  0.73           H  
ATOM   4917 2HB  CYS A 312      16.792 -11.826 -43.121  1.00  0.73           H  
ATOM   4918  N   CYS A 313      14.108 -12.073 -40.366  1.00  0.78           N  
ATOM   4919  CA  CYS A 313      13.141 -12.724 -39.523  1.00  0.78           C  
ATOM   4920  C   CYS A 313      12.059 -13.361 -40.378  1.00  0.78           C  
ATOM   4921  O   CYS A 313      11.597 -12.748 -41.339  1.00  0.78           O  
ATOM   4922  CB  CYS A 313      12.509 -11.727 -38.572  1.00  0.78           C  
ATOM   4923  SG  CYS A 313      11.452 -12.480 -37.362  1.00  0.78           S  
ATOM   4924  H   CYS A 313      13.806 -11.502 -41.151  1.00  0.78           H  
ATOM   4925  HA  CYS A 313      13.637 -13.510 -38.948  1.00  0.78           H  
ATOM   4926 1HB  CYS A 313      13.278 -11.166 -38.068  1.00  0.78           H  
ATOM   4927 2HB  CYS A 313      11.920 -11.018 -39.141  1.00  0.78           H  
ATOM   4928  N   ARG A 314      11.682 -14.590 -40.110  1.00  0.84           N  
ATOM   4929  CA  ARG A 314      10.705 -15.197 -41.009  1.00  0.84           C  
ATOM   4930  C   ARG A 314       9.365 -14.457 -41.083  1.00  0.84           C  
ATOM   4931  O   ARG A 314       8.892 -14.124 -42.170  1.00  0.84           O  
ATOM   4932  CB  ARG A 314      10.414 -16.638 -40.648  1.00  0.84           C  
ATOM   4933  CG  ARG A 314       9.441 -17.293 -41.629  1.00  0.84           C  
ATOM   4934  CD  ARG A 314       9.176 -18.719 -41.357  1.00  0.84           C  
ATOM   4935  NE  ARG A 314       8.238 -19.265 -42.345  1.00  0.84           N  
ATOM   4936  CZ  ARG A 314       7.652 -20.459 -42.299  1.00  0.84           C  
ATOM   4937  NH1 ARG A 314       7.864 -21.293 -41.300  1.00  0.84           N1+
ATOM   4938  NH2 ARG A 314       6.855 -20.762 -43.294  1.00  0.84           N
[truncated: 50,556 more chars]
