# Supplementary material for: Integrative proteome-wide structural analysis and high-throughput docking identify broad-spectrum antiviral scaffolds against Zika, Yellow Fever, West Nile, Saint Louis encephalitis, and Usutu viruses
Source: Front Cell Infect Microbiol. 2026 Apr 30;16:1723132. doi: 10.3389/fcimb.2026.1723132 (PMC13171538; doi:10.3389/fcimb.2026.1723132)
Supplement: Supplementary file 3 [file DataSheet3.zip › SLEV/SLEV_NS2a/Mol_probity_Files/Clash_log_SLEV_NS2a.txt]

Using electron cloud x-H distances and vdW radii

Using input model H/D atoms...

Bad Clashes >= 0.4 Angstrom:
 A  68  MET  HG3  A  68  MET  O   :0.623
 A  79  LEU  C    A  79  LEU HD23 :0.577
 A  85  VAL  O    A  85  VAL HG12 :0.533
 A  68  MET  CG   A  68  MET  O   :0.478
 A 126  LEU  N    A 127  PRO  CD  :0.466
 A  80  VAL HG13  A  85  VAL HG22 :0.422
 A   8  PRO  O    A   9  PHE  HB2 :0.417
 A  86  GLN  HA   A  87  PRO  HD3 :0.408
 A 139  ILE  HA   A 139  ILE HD13 :0.404
clashscore = 2.53
clashscore (B factor cutoff = 40) = 2.525961
