# Supplementary material for: Integrative proteome-wide structural analysis and high-throughput docking identify broad-spectrum antiviral scaffolds against Zika, Yellow Fever, West Nile, Saint Louis encephalitis, and Usutu viruses
Source: Front Cell Infect Microbiol. 2026 Apr 30;16:1723132. doi: 10.3389/fcimb.2026.1723132 (PMC13171538; doi:10.3389/fcimb.2026.1723132)
Supplement: Supplementary file 3 [file DataSheet3.zip › SLEV/SLEV_NS2a/Mol_probity_Files/SLEV_NS2a_1FH.pdb]

USER  MOD reduce.3.7.201124 H: found=0, std=0, add=1853, rem=0, adj=30
USER  MOD -----------------------------------------------------------------
USER  MOD scores for adjustable sidechains, with "set" totals for H,N and Q
USER  MOD "o" means original, "f" means flipped, "180deg" is methyl default
USER  MOD "!" flags a clash with an overlap of 0.40A or greater
USER  MOD flip categories: "K"=keep, "C"=clashes, "X"=uncertain, "F"=flip
USER  MOD Set 1.1: A 204 CYS SG  :   rot   -4:sc=   0.456
USER  MOD Set 1.2: A 209 CYS SG  :   rot  180:sc=   0.371
USER  MOD Set 2.1: A  86 GLN     :      amide:sc=   0.433  K(o=0.79,f=-1.1)
USER  MOD Set 2.2: A 115 GLN     :      amide:sc= -0.0365  X(o=0.79,f=0.4)
USER  MOD Set 2.3: A 130 ASN     :      amide:sc=   0.398  K(o=0.79,f=-1.2)
USER  MOD Set 3.1: A  20 THR OG1 :   rot   84:sc=    2.04
USER  MOD Set 3.2: A  57 TYR OH  :   rot   19:sc=    1.29
USER  MOD Single : A   1 GLY N   :NH3+    165:sc= -0.0411   (180deg=-0.188)
USER  MOD Single : A  10 GLN     :      amide:sc=   0.297  K(o=0.3,f=-0.72)
USER  MOD Single : A  21 GLN     :      amide:sc=  -0.706  K(o=-0.71,f=-1.7!)
USER  MOD Single : A  25 LYS NZ  :NH3+    176:sc=   0.737   (180deg=0.728)
USER  MOD Single : A  29 THR OG1 :   rot   -2:sc=   0.931
USER  MOD Single : A  31 LYS NZ  :NH3+    180:sc=       0   (180deg=0)
USER  MOD Single : A  33 THR OG1 :   rot   81:sc=   0.671
USER  MOD Single : A  35 THR OG1 :   rot   75:sc=    1.01
USER  MOD Single : A  36 SER OG  :   rot   76:sc=    0.12
USER  MOD Single : A  40 CYS SG  :   rot   74:sc=   0.237
USER  MOD Single : A  48 ASN     :      amide:sc= -0.0177  K(o=-0.018,f=-0.77)
USER  MOD Single : A  50 THR OG1 :   rot -121:sc=   0.433
USER  MOD Single : A  51 TYR OH  :   rot  180:sc=       0
USER  MOD Single : A  63 THR OG1 :   rot   77:sc=    1.03
USER  MOD Single : A  69 ASN     :      amide:sc=    0.23  X(o=0.23,f=-0.021)
USER  MOD Single : A  70 THR OG1 :   rot  180:sc=       0
USER  MOD Single : A  76 HIS     :     no HE2:sc=    1.24  K(o=1.2,f=-4.7!)
USER  MOD Single : A  84 LYS NZ  :NH3+    172:sc=    1.08   (180deg=1.04)
USER  MOD Single : A  98 GLN     :      amide:sc= -0.0219  X(o=-0.022,f=-0.017)
USER  MOD Single : A 100 SER OG  :   rot  -74:sc=   0.447
USER  MOD Single : A 101 ASN     :      amide:sc= -0.0439  K(o=-0.044,f=-1.1)
USER  MOD Single : A 102 GLN     :      amide:sc=  -0.149  X(o=-0.15,f=-0.15)
USER  MOD Single : A 104 ASN     :      amide:sc=       0  K(o=0,f=-1.7!)
USER  MOD Single : A 119 ASN     :      amide:sc=  -0.144  K(o=-0.14,f=-1.8!)
USER  MOD Single : A 122 LYS NZ  :NH3+    180:sc=       0   (180deg=0)
USER  MOD Single : A 133 SER OG  :   rot   97:sc=    1.12
USER  MOD Single : A 143 LYS NZ  :NH3+    180:sc=       0   (180deg=0)
USER  MOD Single : A 146 LYS NZ  :NH3+    169:sc=   0.702   (180deg=0.647)
USER  MOD Single : A 150 TYR OH  :   rot  -21:sc=   0.347
USER  MOD Single : A 156 CYS SG  :   rot  -24:sc=       0
USER  MOD Single : A 159 THR OG1 :   rot  -79:sc=     1.3
USER  MOD Single : A 172 CYS SG  :   rot   77:sc=   0.681
USER  MOD Single : A 181 THR OG1 :   rot   81:sc=-0.00733
USER  MOD Single : A 184 ASN     :      amide:sc= -0.0577  K(o=-0.058,f=-1.2!)
USER  MOD Single : A 189 SER OG  :   rot  180:sc=       0
USER  MOD Single : A 192 LYS NZ  :NH3+    180:sc=       0   (180deg=0)
USER  MOD Single : A 193 LYS NZ  :NH3+    180:sc=   0.956   (180deg=0.956)
USER  MOD Single : A 194 LYS NZ  :NH3+    171:sc=   0.901   (180deg=0.851)
USER  MOD Single : A 197 TYR OH  :   rot  180:sc=       0
USER  MOD Single : A 205 GLN     :      amide:sc=     0.4  K(o=0.4,f=-6.4!)
USER  MOD Single : A 210 SER OG  :   rot  180:sc=   0.126
USER  MOD Single : A 222 HIS     :     no HE2:sc=  0.0989  K(o=0.099,f=-0.58)
USER  MOD Single : A 224 ASN     :      amide:sc=-0.00367  X(o=-0.0037,f=-0.45)
USER  MOD Single : A 226 LYS NZ  :NH3+    180:sc=       0   (180deg=0)
USER  MOD -----------------------------------------------------------------
ATOM      1  N   GLY A   1       0.236  -2.064   2.338  1.00 11.30           N
ATOM      2  CA  GLY A   1       0.898  -2.282   1.057  1.00 11.30           C
ATOM      3  C   GLY A   1       1.335  -0.962   0.444  1.00 11.30           C
ATOM      4  O   GLY A   1       1.322  -0.790  -0.776  1.00 11.30           O
ATOM      0  H1  GLY A   1      -0.200  -2.802   2.577  1.00 11.30           H   new
ATOM      0  H2  GLY A   1       0.844  -1.866   2.957  1.00 11.30           H   new
ATOM      0  H3  GLY A   1      -0.341  -1.391   2.263  1.00 11.30           H   new
ATOM      0  HA2 GLY A   1       1.669  -2.857   1.180  1.00 11.30           H   new
ATOM      0  HA3 GLY A   1       0.296  -2.741   0.451  1.00 11.30           H   new
ATOM      8  N   VAL A   2       1.730  -0.035   1.308  1.00 10.87           N
ATOM      9  CA  VAL A   2       2.174   1.282   0.872  1.00 10.87           C
ATOM     10  C   VAL A   2       3.577   1.635   1.366  1.00 10.87           C
ATOM     11  O   VAL A   2       3.860   1.602   2.564  1.00 10.87           O
ATOM     12  CB  VAL A   2       1.183   2.350   1.350  1.00 10.87           C
ATOM     13  CG1 VAL A   2       1.654   3.693   0.941  1.00 10.87           C
ATOM     14  CG2 VAL A   2      -0.196   2.090   0.746  1.00 10.87           C
ATOM      0  H   VAL A   2       1.748  -0.151   2.160  1.00 10.87           H   new
ATOM      0  HA  VAL A   2       2.209   1.258  -0.097  1.00 10.87           H   new
ATOM      0  HB  VAL A   2       1.122   2.310   2.317  1.00 10.87           H   new
ATOM      0 HG11 VAL A   2       1.023   4.364   1.246  1.00 10.87           H   new
ATOM      0 HG12 VAL A   2       2.524   3.865   1.334  1.00 10.87           H   new
ATOM      0 HG13 VAL A   2       1.724   3.731  -0.026  1.00 10.87           H   new
ATOM      0 HG21 VAL A   2      -0.817   2.769   1.053  1.00 10.87           H   new
ATOM      0 HG22 VAL A   2      -0.137   2.120  -0.222  1.00 10.87           H   new
ATOM      0 HG23 VAL A   2      -0.511   1.215   1.023  1.00 10.87           H   new
ATOM     24  N   ALA A   3       4.450   1.977   0.427  1.00 10.34           N
ATOM     25  CA  ALA A   3       5.832   2.364   0.702  1.00 10.34           C
ATOM     26  C   ALA A   3       5.954   3.825   1.129  1.00 10.34           C
ATOM     27  O   ALA A   3       5.147   4.672   0.733  1.00 10.34           O
ATOM     28  CB  ALA A   3       6.692   2.140  -0.529  1.00 10.34           C
ATOM      0  H   ALA A   3       4.252   1.992  -0.410  1.00 10.34           H   new
ATOM      0  HA  ALA A   3       6.138   1.808   1.436  1.00 10.34           H   new
ATOM      0  HB1 ALA A   3       7.607   2.400  -0.337  1.00 10.34           H   new
ATOM      0  HB2 ALA A   3       6.667   1.202  -0.775  1.00 10.34           H   new
ATOM      0  HB3 ALA A   3       6.352   2.675  -1.263  1.00 10.34           H   new
ATOM     34  N   GLY A   4       7.039   4.148   1.833  1.00  9.75           N
ATOM     35  CA  GLY A   4       7.332   5.535   2.211  1.00  9.75           C
ATOM     36  C   GLY A   4       7.452   6.464   0.995  1.00  9.75           C
ATOM     37  O   GLY A   4       7.291   7.678   1.113  1.00  9.75           O
ATOM      0  H   GLY A   4       7.622   3.577   2.104  1.00  9.75           H   new
ATOM      0  HA2 GLY A   4       6.631   5.862   2.796  1.00  9.75           H   new
ATOM      0  HA3 GLY A   4       8.159   5.561   2.717  1.00  9.75           H   new
ATOM     41  N   GLY A   5       7.776   5.889  -0.173  1.00  9.13           N
ATOM     42  CA  GLY A   5       7.896   6.648  -1.415  1.00  9.13           C
ATOM     43  C   GLY A   5       6.546   6.855  -2.114  1.00  9.13           C
ATOM     44  O   GLY A   5       6.462   7.592  -3.096  1.00  9.13           O
ATOM      0  H   GLY A   5       7.931   5.048  -0.261  1.00  9.13           H   new
ATOM      0  HA2 GLY A   5       8.293   7.512  -1.225  1.00  9.13           H   new
ATOM      0  HA3 GLY A   5       8.500   6.184  -2.016  1.00  9.13           H   new
ATOM     48  N   MET A   6       5.495   6.201  -1.613  1.00  8.54           N
ATOM     49  CA  MET A   6       4.147   6.325  -2.157  1.00  8.54           C
ATOM     50  C   MET A   6       3.386   7.378  -1.381  1.00  8.54           C
ATOM     51  O   MET A   6       2.598   8.143  -1.960  1.00  8.54           O
ATOM     52  CB  MET A   6       3.421   4.997  -2.105  1.00  8.54           C
ATOM     53  CG  MET A   6       3.944   3.941  -3.040  1.00  8.54           C
ATOM     54  SD  MET A   6       3.161   2.339  -2.762  1.00  8.54           S
ATOM     55  CE  MET A   6       1.457   2.650  -3.200  1.00  8.54           C
ATOM      0  H   MET A   6       5.549   5.668  -0.940  1.00  8.54           H   new
ATOM      0  HA  MET A   6       4.206   6.594  -3.087  1.00  8.54           H   new
ATOM      0  HB2 MET A   6       3.466   4.656  -1.198  1.00  8.54           H   new
ATOM      0  HB3 MET A   6       2.484   5.149  -2.305  1.00  8.54           H   new
ATOM      0  HG2 MET A   6       3.792   4.219  -3.957  1.00  8.54           H   new
ATOM      0  HG3 MET A   6       4.903   3.855  -2.925  1.00  8.54           H   new
ATOM      0  HE1 MET A   6       0.939   1.838  -3.084  1.00  8.54           H   new
ATOM      0  HE2 MET A   6       1.098   3.346  -2.628  1.00  8.54           H   new
ATOM      0  HE3 MET A   6       1.408   2.935  -4.126  1.00  8.54           H   new
ATOM     65  N   GLU A   7       3.663   7.448  -0.077  1.00  7.99           N
ATOM     66  CA  GLU A   7       2.981   8.415   0.776  1.00  7.99           C
ATOM     67  C   GLU A   7       3.855   9.266   1.712  1.00  7.99           C
ATOM     68  O   GLU A   7       3.817   9.088   2.931  1.00  7.99           O
ATOM     69  CB  GLU A   7       1.882   7.751   1.612  1.00  7.99           C
ATOM     70  CG  GLU A   7       0.666   7.231   0.808  1.00  7.99           C
ATOM     71  CD  GLU A   7      -0.479   6.705   1.688  1.00  7.99           C
ATOM     72  OE1 GLU A   7      -0.324   6.660   2.889  1.00  7.99           O
ATOM     73  OE2 GLU A   7      -1.506   6.375   1.147  1.00  7.99           O1-
ATOM      0  H   GLU A   7       4.236   6.950   0.327  1.00  7.99           H   new
ATOM      0  HA  GLU A   7       2.617   9.035   0.125  1.00  7.99           H   new
ATOM      0  HB2 GLU A   7       2.271   7.008   2.100  1.00  7.99           H   new
ATOM      0  HB3 GLU A   7       1.567   8.389   2.271  1.00  7.99           H   new
ATOM      0  HG2 GLU A   7       0.329   7.947   0.247  1.00  7.99           H   new
ATOM      0  HG3 GLU A   7       0.960   6.521   0.216  1.00  7.99           H   new
ATOM     80  N   PRO A   8       4.708  10.140   1.153  1.00  7.48           N
ATOM     81  CA  PRO A   8       5.401  11.224   1.803  1.00  7.48           C
ATOM     82  C   PRO A   8       4.385  12.336   1.922  1.00  7.48           C
ATOM     83  O   PRO A   8       3.222  12.110   1.586  1.00  7.48           O
ATOM     84  CB  PRO A   8       6.580  11.490   0.860  1.00  7.48           C
ATOM     85  CG  PRO A   8       6.057  11.172  -0.485  1.00  7.48           C
ATOM     86  CD  PRO A   8       5.107  10.001  -0.273  1.00  7.48           C
ATOM      0  HA  PRO A   8       5.749  11.081   2.697  1.00  7.48           H   new
ATOM      0  HB2 PRO A   8       6.875  12.412   0.915  1.00  7.48           H   new
ATOM      0  HB3 PRO A   8       7.343  10.934   1.083  1.00  7.48           H   new
ATOM      0  HG2 PRO A   8       5.596  11.933  -0.871  1.00  7.48           H   new
ATOM      0  HG3 PRO A   8       6.774  10.936  -1.094  1.00  7.48           H   new
ATOM      0  HD2 PRO A   8       4.341  10.050  -0.866  1.00  7.48           H   new
ATOM      0  HD3 PRO A   8       5.543   9.151  -0.442  1.00  7.48           H   new
ATOM     94  N   PHE A   9       4.801  13.505   2.394  1.00  7.03           N
ATOM     95  CA  PHE A   9       3.927  14.692   2.506  1.00  7.03           C
ATOM     96  C   PHE A   9       3.061  14.555   3.802  1.00  7.03           C
ATOM     97  O   PHE A   9       3.587  14.570   4.928  1.00  7.03           O
ATOM     98  CB  PHE A   9       2.987  14.837   1.267  1.00  7.03           C
ATOM     99  CG  PHE A   9       3.636  14.879  -0.170  1.00  7.03           C
ATOM    100  CD1 PHE A   9       3.528  13.778  -1.018  1.00  7.03           C
ATOM    101  CD2 PHE A   9       4.301  15.963  -0.655  1.00  7.03           C
ATOM    102  CE1 PHE A   9       4.064  13.782  -2.284  1.00  7.03           C
ATOM    103  CE2 PHE A   9       4.846  15.980  -1.929  1.00  7.03           C
ATOM    104  CZ  PHE A   9       4.725  14.885  -2.743  1.00  7.03           C
ATOM      0  H   PHE A   9       5.606  13.643   2.664  1.00  7.03           H   new
ATOM      0  HA  PHE A   9       4.487  15.483   2.546  1.00  7.03           H   new
ATOM      0  HB2 PHE A   9       2.359  14.098   1.285  1.00  7.03           H   new
ATOM      0  HB3 PHE A   9       2.471  15.651   1.382  1.00  7.03           H   new
ATOM      0  HD1 PHE A   9       3.081  13.019  -0.719  1.00  7.03           H   new
ATOM      0  HD2 PHE A   9       4.392  16.715  -0.115  1.00  7.03           H   new
ATOM      0  HE1 PHE A   9       3.976  13.033  -2.828  1.00  7.03           H   new
ATOM      0  HE2 PHE A   9       5.295  16.736  -2.232  1.00  7.03           H   new
ATOM      0  HZ  PHE A   9       5.089  14.893  -3.599  1.00  7.03           H   new
ATOM    114  N   GLN A  10       1.744  14.394   3.629  1.00  6.63           N
ATOM    115  CA  GLN A  10       0.784  14.011   4.674  1.00  6.63           C
ATOM    116  C   GLN A  10       0.917  14.726   6.013  1.00  6.63           C
ATOM    117  O   GLN A  10       0.722  15.937   6.114  1.00  6.63           O
ATOM    118  CB  GLN A  10       0.815  12.500   4.926  1.00  6.63           C
ATOM    119  CG  GLN A  10       0.328  11.668   3.798  1.00  6.63           C
ATOM    120  CD  GLN A  10       0.340  10.206   4.143  1.00  6.63           C
ATOM    121  NE2 GLN A  10      -0.561   9.450   3.532  1.00  6.63           N
ATOM    122  OE1 GLN A  10       1.159   9.757   4.953  1.00  6.63           O
ATOM      0  H   GLN A  10       1.369  14.510   2.864  1.00  6.63           H   new
ATOM      0  HA  GLN A  10      -0.065  14.297   4.303  1.00  6.63           H   new
ATOM      0  HB2 GLN A  10       1.726  12.239   5.134  1.00  6.63           H   new
ATOM      0  HB3 GLN A  10       0.278  12.305   5.710  1.00  6.63           H   new
ATOM      0  HG2 GLN A  10      -0.573  11.938   3.562  1.00  6.63           H   new
ATOM      0  HG3 GLN A  10       0.884  11.822   3.018  1.00  6.63           H   new
ATOM      0 HE21 GLN A  10      -1.113   9.804   2.975  1.00  6.63           H   new
ATOM      0 HE22 GLN A  10      -0.594   8.606   3.693  1.00  6.63           H   new
ATOM    131  N   LEU A  11       1.231  13.951   7.053  1.00  6.29           N
ATOM    132  CA  LEU A  11       1.328  14.449   8.410  1.00  6.29           C
ATOM    133  C   LEU A  11       2.412  15.491   8.586  1.00  6.29           C
ATOM    134  O   LEU A  11       2.274  16.391   9.407  1.00  6.29           O
ATOM    135  CB  LEU A  11       1.566  13.277   9.360  1.00  6.29           C
ATOM    136  CG  LEU A  11       0.372  12.349   9.519  1.00  6.29           C
ATOM    137  CD1 LEU A  11       0.775  11.123  10.316  1.00  6.29           C
ATOM    138  CD2 LEU A  11      -0.738  13.115  10.226  1.00  6.29           C
ATOM      0  H   LEU A  11       1.395  13.110   6.981  1.00  6.29           H   new
ATOM      0  HA  LEU A  11       0.489  14.890   8.617  1.00  6.29           H   new
ATOM      0  HB2 LEU A  11       2.322  12.762   9.038  1.00  6.29           H   new
ATOM      0  HB3 LEU A  11       1.810  13.625  10.232  1.00  6.29           H   new
ATOM      0  HG  LEU A  11       0.057  12.050   8.652  1.00  6.29           H   new
ATOM      0 HD11 LEU A  11       0.010  10.535  10.414  1.00  6.29           H   new
ATOM      0 HD12 LEU A  11       1.485  10.654   9.851  1.00  6.29           H   new
ATOM      0 HD13 LEU A  11       1.088  11.395  11.193  1.00  6.29           H   new
ATOM      0 HD21 LEU A  11      -1.510  12.538  10.337  1.00  6.29           H   new
ATOM      0 HD22 LEU A  11      -0.426  13.407  11.097  1.00  6.29           H   new
ATOM      0 HD23 LEU A  11      -0.986  13.888   9.696  1.00  6.29           H   new
ATOM    150  N   GLY A  12       3.517  15.385   7.859  1.00  5.99           N
ATOM    151  CA  GLY A  12       4.542  16.399   8.055  1.00  5.99           C
ATOM    152  C   GLY A  12       3.960  17.723   7.574  1.00  5.99           C
ATOM    153  O   GLY A  12       4.072  18.757   8.237  1.00  5.99           O
ATOM      0  H   GLY A  12       3.688  14.773   7.280  1.00  5.99           H   new
ATOM      0  HA2 GLY A  12       4.794  16.455   8.990  1.00  5.99           H   new
ATOM      0  HA3 GLY A  12       5.344  16.176   7.557  1.00  5.99           H   new
ATOM    157  N   LEU A  13       3.271  17.674   6.435  1.00  5.73           N
ATOM    158  CA  LEU A  13       2.657  18.885   5.908  1.00  5.73           C
ATOM    159  C   LEU A  13       1.590  19.387   6.858  1.00  5.73           C
ATOM    160  O   LEU A  13       1.503  20.589   7.112  1.00  5.73           O
ATOM    161  CB  LEU A  13       2.086  18.692   4.509  1.00  5.73           C
ATOM    162  CG  LEU A  13       1.400  19.954   3.901  1.00  5.73           C
ATOM    163  CD1 LEU A  13       2.333  21.101   3.899  1.00  5.73           C
ATOM    164  CD2 LEU A  13       1.014  19.677   2.452  1.00  5.73           C
ATOM      0  H   LEU A  13       3.150  16.965   5.963  1.00  5.73           H   new
ATOM      0  HA  LEU A  13       3.357  19.552   5.833  1.00  5.73           H   new
ATOM      0  HB2 LEU A  13       2.802  18.412   3.917  1.00  5.73           H   new
ATOM      0  HB3 LEU A  13       1.440  17.969   4.534  1.00  5.73           H   new
ATOM      0  HG  LEU A  13       0.619  20.159   4.438  1.00  5.73           H   new
ATOM      0 HD11 LEU A  13       1.892  21.877   3.518  1.00  5.73           H   new
ATOM      0 HD12 LEU A  13       2.605  21.298   4.809  1.00  5.73           H   new
ATOM      0 HD13 LEU A  13       3.115  20.882   3.368  1.00  5.73           H   new
ATOM      0 HD21 LEU A  13       0.587  20.462   2.075  1.00  5.73           H   new
ATOM      0 HD22 LEU A  13       1.810  19.464   1.940  1.00  5.73           H   new
ATOM      0 HD23 LEU A  13       0.399  18.928   2.418  1.00  5.73           H   new
ATOM    176  N   LEU A  14       0.777  18.473   7.391  1.00  5.50           N
ATOM    177  CA  LEU A  14      -0.265  18.855   8.329  1.00  5.50           C
ATOM    178  C   LEU A  14       0.331  19.603   9.511  1.00  5.50           C
ATOM    179  O   LEU A  14      -0.184  20.651   9.893  1.00  5.50           O
ATOM    180  CB  LEU A  14      -1.034  17.652   8.853  1.00  5.50           C
ATOM    181  CG  LEU A  14      -2.138  18.022   9.813  1.00  5.50           C
ATOM    182  CD1 LEU A  14      -3.192  18.888   9.052  1.00  5.50           C
ATOM    183  CD2 LEU A  14      -2.732  16.764  10.441  1.00  5.50           C
ATOM      0  H   LEU A  14       0.816  17.631   7.220  1.00  5.50           H   new
ATOM      0  HA  LEU A  14      -0.880  19.427   7.844  1.00  5.50           H   new
ATOM      0  HB2 LEU A  14      -1.414  17.168   8.104  1.00  5.50           H   new
ATOM      0  HB3 LEU A  14      -0.417  17.049   9.296  1.00  5.50           H   new
ATOM      0  HG  LEU A  14      -1.795  18.554  10.548  1.00  5.50           H   new
ATOM      0 HD11 LEU A  14      -3.908  19.133   9.658  1.00  5.50           H   new
ATOM      0 HD12 LEU A  14      -2.767  19.691   8.713  1.00  5.50           H   new
ATOM      0 HD13 LEU A  14      -3.556  18.378   8.311  1.00  5.50           H   new
ATOM      0 HD21 LEU A  14      -3.440  17.012  11.056  1.00  5.50           H   new
ATOM      0 HD22 LEU A  14      -3.094  16.194   9.744  1.00  5.50           H   new
ATOM      0 HD23 LEU A  14      -2.040  16.285  10.922  1.00  5.50           H   new
ATOM    195  N   VAL A  15       1.426  19.091  10.081  1.00  5.33           N
ATOM    196  CA  VAL A  15       2.073  19.760  11.202  1.00  5.33           C
ATOM    197  C   VAL A  15       2.599  21.134  10.822  1.00  5.33           C
ATOM    198  O   VAL A  15       2.412  22.102  11.567  1.00  5.33           O
ATOM    199  CB  VAL A  15       3.243  18.923  11.745  1.00  5.33           C
ATOM    200  CG1 VAL A  15       4.044  19.746  12.754  1.00  5.33           C
ATOM    201  CG2 VAL A  15       2.704  17.672  12.418  1.00  5.33           C
ATOM      0  H   VAL A  15       1.805  18.360   9.832  1.00  5.33           H   new
ATOM      0  HA  VAL A  15       1.393  19.862  11.886  1.00  5.33           H   new
ATOM      0  HB  VAL A  15       3.823  18.669  11.010  1.00  5.33           H   new
ATOM      0 HG11 VAL A  15       4.781  19.214  13.094  1.00  5.33           H   new
ATOM      0 HG12 VAL A  15       4.393  20.540  12.320  1.00  5.33           H   new
ATOM      0 HG13 VAL A  15       3.468  20.006  13.490  1.00  5.33           H   new
ATOM      0 HG21 VAL A  15       3.443  17.145  12.760  1.00  5.33           H   new
ATOM      0 HG22 VAL A  15       2.121  17.924  13.151  1.00  5.33           H   new
ATOM      0 HG23 VAL A  15       2.204  17.147  11.773  1.00  5.33           H   new
ATOM    211  N   ALA A  16       3.261  21.244   9.666  1.00  5.21           N
ATOM    212  CA  ALA A  16       3.764  22.544   9.250  1.00  5.21           C
ATOM    213  C   ALA A  16       2.607  23.525   9.101  1.00  5.21           C
ATOM    214  O   ALA A  16       2.687  24.681   9.544  1.00  5.21           O
ATOM    215  CB  ALA A  16       4.506  22.415   7.930  1.00  5.21           C
ATOM      0  H   ALA A  16       3.423  20.595   9.126  1.00  5.21           H   new
ATOM      0  HA  ALA A  16       4.376  22.876   9.925  1.00  5.21           H   new
ATOM      0  HB1 ALA A  16       4.838  23.285   7.659  1.00  5.21           H   new
ATOM      0  HB2 ALA A  16       5.251  21.803   8.036  1.00  5.21           H   new
ATOM      0  HB3 ALA A  16       3.903  22.074   7.251  1.00  5.21           H   new
ATOM    221  N   PHE A  17       1.510  23.041   8.501  1.00  5.15           N
ATOM    222  CA  PHE A  17       0.309  23.823   8.272  1.00  5.15           C
ATOM    223  C   PHE A  17      -0.315  24.273   9.584  1.00  5.15           C
ATOM    224  O   PHE A  17      -0.528  25.464   9.784  1.00  5.15           O
ATOM    225  CB  PHE A  17      -0.688  23.023   7.414  1.00  5.15           C
ATOM    226  CG  PHE A  17      -2.018  23.692   7.182  1.00  5.15           C
ATOM    227  CD1 PHE A  17      -2.160  24.721   6.255  1.00  5.15           C
ATOM    228  CD2 PHE A  17      -3.137  23.278   7.889  1.00  5.15           C
ATOM    229  CE1 PHE A  17      -3.391  25.325   6.056  1.00  5.15           C
ATOM    230  CE2 PHE A  17      -4.360  23.882   7.690  1.00  5.15           C
ATOM    231  CZ  PHE A  17      -4.483  24.906   6.779  1.00  5.15           C
ATOM      0  H   PHE A  17       1.452  22.232   8.214  1.00  5.15           H   new
ATOM      0  HA  PHE A  17       0.551  24.626   7.784  1.00  5.15           H   new
ATOM      0  HB2 PHE A  17      -0.279  22.842   6.553  1.00  5.15           H   new
ATOM      0  HB3 PHE A  17      -0.844  22.166   7.840  1.00  5.15           H   new
ATOM      0  HD1 PHE A  17      -1.422  25.005   5.765  1.00  5.15           H   new
ATOM      0  HD2 PHE A  17      -3.061  22.585   8.504  1.00  5.15           H   new
ATOM      0  HE1 PHE A  17      -3.478  26.012   5.435  1.00  5.15           H   new
ATOM      0  HE2 PHE A  17      -5.103  23.597   8.172  1.00  5.15           H   new
ATOM      0  HZ  PHE A  17      -5.308  25.316   6.652  1.00  5.15           H   new
ATOM    241  N   ILE A  18      -0.576  23.345  10.502  1.00  5.16           N
ATOM    242  CA  ILE A  18      -1.224  23.699  11.758  1.00  5.16           C
ATOM    243  C   ILE A  18      -0.389  24.650  12.573  1.00  5.16           C
ATOM    244  O   ILE A  18      -0.895  25.642  13.104  1.00  5.16           O
ATOM    245  CB  ILE A  18      -1.531  22.485  12.637  1.00  5.16           C
ATOM    246  CG1 ILE A  18      -2.598  21.609  11.997  1.00  5.16           C
ATOM    247  CG2 ILE A  18      -1.967  22.960  14.024  1.00  5.16           C
ATOM    248  CD1 ILE A  18      -2.733  20.275  12.674  1.00  5.16           C
ATOM      0  H   ILE A  18      -0.387  22.510  10.416  1.00  5.16           H   new
ATOM      0  HA  ILE A  18      -2.056  24.121  11.493  1.00  5.16           H   new
ATOM      0  HB  ILE A  18      -0.730  21.946  12.727  1.00  5.16           H   new
ATOM      0 HG12 ILE A  18      -3.451  22.070  12.026  1.00  5.16           H   new
ATOM      0 HG13 ILE A  18      -2.381  21.473  11.061  1.00  5.16           H   new
ATOM      0 HG21 ILE A  18      -2.162  22.192  14.583  1.00  5.16           H   new
ATOM      0 HG22 ILE A  18      -1.254  23.480  14.427  1.00  5.16           H   new
ATOM      0 HG23 ILE A  18      -2.762  23.510  13.943  1.00  5.16           H   new
ATOM      0 HD11 ILE A  18      -3.422  19.756  12.232  1.00  5.16           H   new
ATOM      0 HD12 ILE A  18      -1.889  19.800  12.624  1.00  5.16           H   new
ATOM      0 HD13 ILE A  18      -2.975  20.407  13.604  1.00  5.16           H   new
ATOM    260  N   ALA A  19       0.911  24.366  12.692  1.00  5.24           N
ATOM    261  CA  ALA A  19       1.742  25.257  13.471  1.00  5.24           C
ATOM    262  C   ALA A  19       1.667  26.653  12.881  1.00  5.24           C
ATOM    263  O   ALA A  19       1.496  27.637  13.610  1.00  5.24           O
ATOM    264  CB  ALA A  19       3.180  24.760  13.472  1.00  5.24           C
ATOM      0  H   ALA A  19       1.310  23.689  12.342  1.00  5.24           H   new
ATOM      0  HA  ALA A  19       1.425  25.280  14.387  1.00  5.24           H   new
ATOM      0  HB1 ALA A  19       3.730  25.363  13.996  1.00  5.24           H   new
ATOM      0  HB2 ALA A  19       3.215  23.871  13.859  1.00  5.24           H   new
ATOM      0  HB3 ALA A  19       3.512  24.729  12.561  1.00  5.24           H   new
ATOM    270  N   THR A  20       1.694  26.731  11.552  1.00  5.37           N
ATOM    271  CA  THR A  20       1.626  27.999  10.879  1.00  5.37           C
ATOM    272  C   THR A  20       0.290  28.677  11.061  1.00  5.37           C
ATOM    273  O   THR A  20       0.254  29.888  11.218  1.00  5.37           O
ATOM    274  CB  THR A  20       1.943  27.872   9.408  1.00  5.37           C
ATOM    275  CG2 THR A  20       1.886  29.256   8.788  1.00  5.37           C
ATOM    276  OG1 THR A  20       3.258  27.343   9.285  1.00  5.37           O
ATOM      0  H   THR A  20       1.752  26.051  11.029  1.00  5.37           H   new
ATOM      0  HA  THR A  20       2.303  28.556  11.294  1.00  5.37           H   new
ATOM      0  HB  THR A  20       1.310  27.289   8.960  1.00  5.37           H   new
ATOM      0  HG1 THR A  20       3.231  26.506   9.349  1.00  5.37           H   new
ATOM      0 HG21 THR A  20       2.087  29.195   7.841  1.00  5.37           H   new
ATOM      0 HG22 THR A  20       0.998  29.627   8.906  1.00  5.37           H   new
ATOM      0 HG23 THR A  20       2.537  29.831   9.220  1.00  5.37           H   new
ATOM    284  N   GLN A  21      -0.817  27.934  10.999  1.00  5.57           N
ATOM    285  CA  GLN A  21      -2.131  28.554  11.140  1.00  5.57           C
ATOM    286  C   GLN A  21      -2.274  29.206  12.507  1.00  5.57           C
ATOM    287  O   GLN A  21      -2.829  30.304  12.626  1.00  5.57           O
ATOM    288  CB  GLN A  21      -3.243  27.520  10.952  1.00  5.57           C
ATOM    289  CG  GLN A  21      -3.376  27.001   9.543  1.00  5.57           C
ATOM    290  CD  GLN A  21      -3.845  28.010   8.572  1.00  5.57           C
ATOM    291  NE2 GLN A  21      -3.042  28.239   7.551  1.00  5.57           N
ATOM    292  OE1 GLN A  21      -4.920  28.596   8.725  1.00  5.57           O
ATOM      0  H   GLN A  21      -0.828  27.083  10.878  1.00  5.57           H   new
ATOM      0  HA  GLN A  21      -2.211  29.234  10.453  1.00  5.57           H   new
ATOM      0  HB2 GLN A  21      -3.078  26.772  11.547  1.00  5.57           H   new
ATOM      0  HB3 GLN A  21      -4.087  27.916  11.221  1.00  5.57           H   new
ATOM      0  HG2 GLN A  21      -2.516  26.660   9.251  1.00  5.57           H   new
ATOM      0  HG3 GLN A  21      -3.993  26.253   9.541  1.00  5.57           H   new
ATOM      0 HE21 GLN A  21      -2.301  27.808   7.482  1.00  5.57           H   new
ATOM      0 HE22 GLN A  21      -3.260  28.819   6.954  1.00  5.57           H   new
ATOM    301  N   GLU A  22      -1.721  28.581  13.547  1.00  5.84           N
ATOM    302  CA  GLU A  22      -1.819  29.202  14.860  1.00  5.84           C
ATOM    303  C   GLU A  22      -1.004  30.497  14.858  1.00  5.84           C
ATOM    304  O   GLU A  22      -1.405  31.518  15.434  1.00  5.84           O
ATOM    305  CB  GLU A  22      -1.363  28.229  15.949  1.00  5.84           C
ATOM    306  CG  GLU A  22      -2.326  27.040  16.156  1.00  5.84           C
ATOM    307  CD  GLU A  22      -3.719  27.477  16.602  1.00  5.84           C
ATOM    308  OE1 GLU A  22      -3.818  28.211  17.552  1.00  5.84           O
ATOM    309  OE2 GLU A  22      -4.688  27.086  15.972  1.00  5.84           O1-
ATOM      0  H   GLU A  22      -1.303  27.830  13.516  1.00  5.84           H   new
ATOM      0  HA  GLU A  22      -2.742  29.424  15.057  1.00  5.84           H   new
ATOM      0  HB2 GLU A  22      -0.484  27.888  15.721  1.00  5.84           H   new
ATOM      0  HB3 GLU A  22      -1.271  28.711  16.786  1.00  5.84           H   new
ATOM      0  HG2 GLU A  22      -2.398  26.540  15.328  1.00  5.84           H   new
ATOM      0  HG3 GLU A  22      -1.953  26.439  16.819  1.00  5.84           H   new
ATOM    316  N   VAL A  23       0.131  30.475  14.174  1.00  6.15           N
ATOM    317  CA  VAL A  23       0.951  31.664  14.067  1.00  6.15           C
ATOM    318  C   VAL A  23       0.293  32.754  13.243  1.00  6.15           C
ATOM    319  O   VAL A  23       0.354  33.920  13.606  1.00  6.15           O
ATOM    320  CB  VAL A  23       2.307  31.341  13.473  1.00  6.15           C
ATOM    321  CG1 VAL A  23       2.990  32.604  13.218  1.00  6.15           C
ATOM    322  CG2 VAL A  23       3.074  30.481  14.437  1.00  6.15           C
ATOM      0  H   VAL A  23       0.441  29.784  13.767  1.00  6.15           H   new
ATOM      0  HA  VAL A  23       1.061  31.995  14.972  1.00  6.15           H   new
ATOM      0  HB  VAL A  23       2.226  30.850  12.641  1.00  6.15           H   new
ATOM      0 HG11 VAL A  23       3.864  32.428  12.836  1.00  6.15           H   new
ATOM      0 HG12 VAL A  23       2.467  33.135  12.597  1.00  6.15           H   new
ATOM      0 HG13 VAL A  23       3.094  33.090  14.051  1.00  6.15           H   new
ATOM      0 HG21 VAL A  23       3.944  30.271  14.062  1.00  6.15           H   new
ATOM      0 HG22 VAL A  23       3.190  30.957  15.274  1.00  6.15           H   new
ATOM      0 HG23 VAL A  23       2.584  29.659  14.598  1.00  6.15           H   new
ATOM    332  N   LEU A  24      -0.313  32.357  12.130  1.00  6.53           N
ATOM    333  CA  LEU A  24      -0.984  33.222  11.173  1.00  6.53           C
ATOM    334  C   LEU A  24      -2.093  34.029  11.846  1.00  6.53           C
ATOM    335  O   LEU A  24      -2.241  35.226  11.603  1.00  6.53           O
ATOM    336  CB  LEU A  24      -1.588  32.344  10.069  1.00  6.53           C
ATOM    337  CG  LEU A  24      -2.271  33.015   8.922  1.00  6.53           C
ATOM    338  CD1 LEU A  24      -1.253  33.804   8.158  1.00  6.53           C
ATOM    339  CD2 LEU A  24      -2.944  31.950   8.056  1.00  6.53           C
ATOM      0  H   LEU A  24      -0.344  31.528  11.902  1.00  6.53           H   new
ATOM      0  HA  LEU A  24      -0.341  33.846  10.802  1.00  6.53           H   new
ATOM      0  HB2 LEU A  24      -0.877  31.792   9.708  1.00  6.53           H   new
ATOM      0  HB3 LEU A  24      -2.228  31.745  10.485  1.00  6.53           H   new
ATOM      0  HG  LEU A  24      -2.959  33.626   9.227  1.00  6.53           H   new
ATOM      0 HD11 LEU A  24      -1.682  34.246   7.409  1.00  6.53           H   new
ATOM      0 HD12 LEU A  24      -0.855  34.469   8.741  1.00  6.53           H   new
ATOM      0 HD13 LEU A  24      -0.562  33.208   7.829  1.00  6.53           H   new
ATOM      0 HD21 LEU A  24      -3.391  32.376   7.308  1.00  6.53           H   new
ATOM      0 HD22 LEU A  24      -2.274  31.333   7.723  1.00  6.53           H   new
ATOM      0 HD23 LEU A  24      -3.595  31.465   8.587  1.00  6.53           H   new
ATOM    351  N   LYS A  25      -2.903  33.349  12.670  1.00  6.92           N
ATOM    352  CA  LYS A  25      -3.988  33.988  13.415  1.00  6.92           C
ATOM    353  C   LYS A  25      -3.472  34.994  14.460  1.00  6.92           C
ATOM    354  O   LYS A  25      -4.101  36.027  14.705  1.00  6.92           O
ATOM    355  CB  LYS A  25      -4.841  32.916  14.096  1.00  6.92           C
ATOM    356  CG  LYS A  25      -5.697  32.083  13.140  1.00  6.92           C
ATOM    357  CD  LYS A  25      -6.621  31.136  13.901  1.00  6.92           C
ATOM    358  CE  LYS A  25      -5.824  29.988  14.522  1.00  6.92           C
ATOM    359  NZ  LYS A  25      -6.688  28.983  15.213  1.00  6.92           N1+
ATOM      0  H   LYS A  25      -2.835  32.503  12.810  1.00  6.92           H   new
ATOM      0  HA  LYS A  25      -4.524  34.488  12.780  1.00  6.92           H   new
ATOM      0  HB2 LYS A  25      -4.257  32.320  14.591  1.00  6.92           H   new
ATOM      0  HB3 LYS A  25      -5.423  33.345  14.743  1.00  6.92           H   new
ATOM      0  HG2 LYS A  25      -6.226  32.672  12.580  1.00  6.92           H   new
ATOM      0  HG3 LYS A  25      -5.121  31.571  12.550  1.00  6.92           H   new
ATOM      0  HD2 LYS A  25      -7.090  31.623  14.596  1.00  6.92           H   new
ATOM      0  HD3 LYS A  25      -7.294  30.781  13.300  1.00  6.92           H   new
ATOM      0  HE2 LYS A  25      -5.312  29.544  13.828  1.00  6.92           H   new
ATOM      0  HE3 LYS A  25      -5.187  30.350  15.157  1.00  6.92           H   new
ATOM      0  HZ1 LYS A  25      -6.185  28.310  15.505  1.00  6.92           H   new
ATOM      0  HZ2 LYS A  25      -7.098  29.368  15.903  1.00  6.92           H   new
ATOM      0  HZ3 LYS A  25      -7.297  28.672  14.643  1.00  6.92           H   new
ATOM    373  N   ARG A  26      -2.336  34.669  15.081  1.00  7.30           N
ATOM    374  CA  ARG A  26      -1.675  35.491  16.093  1.00  7.30           C
ATOM    375  C   ARG A  26      -0.782  36.550  15.453  1.00  7.30           C
ATOM    376  O   ARG A  26      -0.653  36.623  14.236  1.00  7.30           O
ATOM    377  CB  ARG A  26      -0.841  34.626  17.026  1.00  7.30           C
ATOM    378  CG  ARG A  26      -1.644  33.661  17.890  1.00  7.30           C
ATOM    379  CD  ARG A  26      -0.762  32.806  18.728  1.00  7.30           C
ATOM    380  NE  ARG A  26       0.031  31.882  17.934  1.00  7.30           N
ATOM    381  CZ  ARG A  26       1.051  31.142  18.430  1.00  7.30           C
ATOM    382  NH1 ARG A  26       1.373  31.241  19.702  1.00  7.30           N1+
ATOM    383  NH2 ARG A  26       1.729  30.324  17.657  1.00  7.30           N
ATOM      0  H   ARG A  26      -1.915  33.937  14.917  1.00  7.30           H   new
ATOM      0  HA  ARG A  26      -2.370  35.937  16.602  1.00  7.30           H   new
ATOM      0  HB2 ARG A  26      -0.209  34.116  16.495  1.00  7.30           H   new
ATOM      0  HB3 ARG A  26      -0.322  35.205  17.606  1.00  7.30           H   new
ATOM      0  HG2 ARG A  26      -2.246  34.163  18.462  1.00  7.30           H   new
ATOM      0  HG3 ARG A  26      -2.194  33.099  17.322  1.00  7.30           H   new
ATOM      0  HD2 ARG A  26      -0.170  33.370  19.250  1.00  7.30           H   new
ATOM      0  HD3 ARG A  26      -1.304  32.305  19.357  1.00  7.30           H   new
ATOM      0  HE  ARG A  26      -0.159  31.800  17.099  1.00  7.30           H   new
ATOM      0 HH11 ARG A  26       0.936  31.775  20.216  1.00  7.30           H   new
ATOM      0 HH12 ARG A  26       2.020  30.772  20.019  1.00  7.30           H   new
ATOM      0 HH21 ARG A  26       1.527  30.253  16.824  1.00  7.30           H   new
ATOM      0 HH22 ARG A  26       2.375  29.859  17.984  1.00  7.30           H   new
ATOM    397  N   ARG A  27      -0.224  37.452  16.252  1.00  7.63           N
ATOM    398  CA  ARG A  27       0.710  38.395  15.651  1.00  7.63           C
ATOM    399  C   ARG A  27       2.004  37.634  15.390  1.00  7.63           C
ATOM    400  O   ARG A  27       2.602  37.107  16.325  1.00  7.63           O
ATOM    401  CB  ARG A  27       0.999  39.570  16.569  1.00  7.63           C
ATOM    402  CG  ARG A  27       1.903  40.630  15.958  1.00  7.63           C
ATOM    403  CD  ARG A  27       2.209  41.725  16.918  1.00  7.63           C
ATOM    404  NE  ARG A  27       3.119  42.706  16.343  1.00  7.63           N
ATOM    405  CZ  ARG A  27       3.654  43.744  17.015  1.00  7.63           C
ATOM    406  NH1 ARG A  27       3.368  43.927  18.285  1.00  7.63           N1+
ATOM    407  NH2 ARG A  27       4.471  44.580  16.398  1.00  7.63           N
ATOM      0  H   ARG A  27      -0.361  37.535  17.097  1.00  7.63           H   new
ATOM      0  HA  ARG A  27       0.326  38.755  14.836  1.00  7.63           H   new
ATOM      0  HB2 ARG A  27       0.159  39.983  16.823  1.00  7.63           H   new
ATOM      0  HB3 ARG A  27       1.410  39.238  17.383  1.00  7.63           H   new
ATOM      0  HG2 ARG A  27       2.731  40.218  15.665  1.00  7.63           H   new
ATOM      0  HG3 ARG A  27       1.477  41.002  15.170  1.00  7.63           H   new
ATOM      0  HD2 ARG A  27       1.385  42.163  17.183  1.00  7.63           H   new
ATOM      0  HD3 ARG A  27       2.602  41.351  17.722  1.00  7.63           H   new
ATOM      0  HE  ARG A  27       3.330  42.616  15.514  1.00  7.63           H   new
ATOM      0 HH11 ARG A  27       2.838  43.383  18.689  1.00  7.63           H   new
ATOM      0 HH12 ARG A  27       3.711  44.590  18.712  1.00  7.63           H   new
ATOM      0 HH21 ARG A  27       4.661  44.461  15.568  1.00  7.63           H   new
ATOM      0 HH22 ARG A  27       4.813  45.243  16.827  1.00  7.63           H   new
ATOM    421  N   TRP A  28       2.439  37.589  14.132  1.00  7.89           N
ATOM    422  CA  TRP A  28       3.629  36.819  13.750  1.00  7.89           C
ATOM    423  C   TRP A  28       4.911  37.174  14.513  1.00  7.89           C
ATOM    424  O   TRP A  28       5.474  36.348  15.238  1.00  7.89           O
ATOM    425  CB  TRP A  28       3.922  37.083  12.264  1.00  7.89           C
ATOM    426  CG  TRP A  28       3.089  36.331  11.254  1.00  7.89           C
ATOM    427  CD1 TRP A  28       1.927  36.741  10.680  1.00  7.89           C
ATOM    428  CD2 TRP A  28       3.412  35.066  10.635  1.00  7.89           C
ATOM    429  CE2 TRP A  28       2.395  34.780   9.733  1.00  7.89           C
ATOM    430  CE3 TRP A  28       4.463  34.182  10.768  1.00  7.89           C
ATOM    431  NE1 TRP A  28       1.497  35.812   9.772  1.00  7.89           N
ATOM    432  CZ2 TRP A  28       2.399  33.622   8.969  1.00  7.89           C
ATOM    433  CZ3 TRP A  28       4.469  33.017  10.005  1.00  7.89           C
ATOM    434  CH2 TRP A  28       3.462  32.751   9.131  1.00  7.89           C
ATOM      0  H   TRP A  28       2.058  37.999  13.479  1.00  7.89           H   new
ATOM      0  HA  TRP A  28       3.414  35.896  13.958  1.00  7.89           H   new
ATOM      0  HB2 TRP A  28       3.810  38.032  12.099  1.00  7.89           H   new
ATOM      0  HB3 TRP A  28       4.855  36.875  12.100  1.00  7.89           H   new
ATOM      0  HD1 TRP A  28       1.488  37.537  10.876  1.00  7.89           H   new
ATOM      0  HE1 TRP A  28       0.779  35.868   9.302  1.00  7.89           H   new
ATOM      0  HE3 TRP A  28       5.158  34.362  11.359  1.00  7.89           H   new
ATOM      0  HZ2 TRP A  28       1.712  33.438   8.370  1.00  7.89           H   new
ATOM      0  HZ3 TRP A  28       5.171  32.413  10.094  1.00  7.89           H   new
ATOM      0  HH2 TRP A  28       3.488  31.967   8.631  1.00  7.89           H   new
ATOM    445  N   THR A  29       5.331  38.429  14.400  1.00  8.06           N
ATOM    446  CA  THR A  29       6.611  38.881  14.939  1.00  8.06           C
ATOM    447  C   THR A  29       7.748  38.002  14.381  1.00  8.06           C
ATOM    448  O   THR A  29       7.524  36.943  13.770  1.00  8.06           O
ATOM    449  CB  THR A  29       6.664  38.861  16.494  1.00  8.06           C
ATOM    450  CG2 THR A  29       5.476  39.623  17.063  1.00  8.06           C
ATOM    451  OG1 THR A  29       6.613  37.517  16.993  1.00  8.06           O
ATOM      0  H   THR A  29       4.880  39.047  14.007  1.00  8.06           H   new
ATOM      0  HA  THR A  29       6.719  39.804  14.661  1.00  8.06           H   new
ATOM      0  HB  THR A  29       7.497  39.276  16.766  1.00  8.06           H   new
ATOM      0  HG1 THR A  29       6.538  36.982  16.350  1.00  8.06           H   new
ATOM      0 HG21 THR A  29       5.515  39.607  18.032  1.00  8.06           H   new
ATOM      0 HG22 THR A  29       5.503  40.542  16.754  1.00  8.06           H   new
ATOM      0 HG23 THR A  29       4.652  39.207  16.766  1.00  8.06           H   new
ATOM    459  N   GLY A  30       8.985  38.452  14.549  1.00  8.15           N
ATOM    460  CA  GLY A  30      10.108  37.656  14.067  1.00  8.15           C
ATOM    461  C   GLY A  30      10.165  36.277  14.737  1.00  8.15           C
ATOM    462  O   GLY A  30      10.564  35.290  14.121  1.00  8.15           O
ATOM      0  H   GLY A  30       9.194  39.195  14.929  1.00  8.15           H   new
ATOM      0  HA2 GLY A  30      10.036  37.545  13.106  1.00  8.15           H   new
ATOM      0  HA3 GLY A  30      10.936  38.131  14.236  1.00  8.15           H   new
ATOM    466  N   LYS A  31       9.750  36.198  16.002  1.00  8.15           N
ATOM    467  CA  LYS A  31       9.832  34.941  16.731  1.00  8.15           C
ATOM    468  C   LYS A  31       8.917  33.842  16.201  1.00  8.15           C
ATOM    469  O   LYS A  31       9.350  32.685  16.094  1.00  8.15           O
ATOM    470  CB  LYS A  31       9.540  35.176  18.211  1.00  8.15           C
ATOM    471  CG  LYS A  31      10.638  35.943  18.947  1.00  8.15           C
ATOM    472  CD  LYS A  31      10.286  36.163  20.411  1.00  8.15           C
ATOM    473  CE  LYS A  31      11.383  36.934  21.135  1.00  8.15           C
ATOM    474  NZ  LYS A  31      11.035  37.190  22.558  1.00  8.15           N1+
ATOM      0  H   LYS A  31       9.422  36.855  16.449  1.00  8.15           H   new
ATOM      0  HA  LYS A  31      10.739  34.623  16.601  1.00  8.15           H   new
ATOM      0  HB2 LYS A  31       8.706  35.665  18.293  1.00  8.15           H   new
ATOM      0  HB3 LYS A  31       9.410  34.319  18.646  1.00  8.15           H   new
ATOM      0  HG2 LYS A  31      11.473  35.453  18.885  1.00  8.15           H   new
ATOM      0  HG3 LYS A  31      10.779  36.800  18.515  1.00  8.15           H   new
ATOM      0  HD2 LYS A  31       9.450  36.650  20.475  1.00  8.15           H   new
ATOM      0  HD3 LYS A  31      10.149  35.306  20.845  1.00  8.15           H   new
ATOM      0  HE2 LYS A  31      12.213  36.434  21.090  1.00  8.15           H   new
ATOM      0  HE3 LYS A  31      11.536  37.778  20.683  1.00  8.15           H   new
ATOM      0  HZ1 LYS A  31      11.695  37.641  22.949  1.00  8.15           H   new
ATOM      0  HZ2 LYS A  31      10.285  37.668  22.599  1.00  8.15           H   new
ATOM      0  HZ3 LYS A  31      10.916  36.415  22.979  1.00  8.15           H   new
ATOM    488  N   LEU A  32       7.671  34.154  15.818  1.00  8.07           N
ATOM    489  CA  LEU A  32       6.853  33.049  15.358  1.00  8.07           C
ATOM    490  C   LEU A  32       7.136  32.787  13.893  1.00  8.07           C
ATOM    491  O   LEU A  32       6.965  31.660  13.411  1.00  8.07           O
ATOM    492  CB  LEU A  32       5.375  33.279  15.583  1.00  8.07           C
ATOM    493  CG  LEU A  32       4.901  33.420  17.027  1.00  8.07           C
ATOM    494  CD1 LEU A  32       3.391  33.750  17.038  1.00  8.07           C
ATOM    495  CD2 LEU A  32       5.188  32.118  17.771  1.00  8.07           C
ATOM      0  H   LEU A  32       7.311  34.935  15.817  1.00  8.07           H   new
ATOM      0  HA  LEU A  32       7.091  32.270  15.885  1.00  8.07           H   new
ATOM      0  HB2 LEU A  32       5.120  34.083  15.103  1.00  8.07           H   new
ATOM      0  HB3 LEU A  32       4.891  32.542  15.179  1.00  8.07           H   new
ATOM      0  HG  LEU A  32       5.373  34.141  17.472  1.00  8.07           H   new
ATOM      0 HD11 LEU A  32       3.086  33.840  17.954  1.00  8.07           H   new
ATOM      0 HD12 LEU A  32       3.238  34.582  16.563  1.00  8.07           H   new
ATOM      0 HD13 LEU A  32       2.900  33.035  16.603  1.00  8.07           H   new
ATOM      0 HD21 LEU A  32       4.890  32.198  18.691  1.00  8.07           H   new
ATOM      0 HD22 LEU A  32       4.715  31.388  17.341  1.00  8.07           H   new
ATOM      0 HD23 LEU A  32       6.141  31.939  17.755  1.00  8.07           H   new
ATOM    507  N   THR A  33       7.621  33.808  13.176  1.00  7.92           N
ATOM    508  CA  THR A  33       7.964  33.589  11.785  1.00  7.92           C
ATOM    509  C   THR A  33       9.087  32.572  11.716  1.00  7.92           C
ATOM    510  O   THR A  33       8.992  31.565  11.009  1.00  7.92           O
ATOM    511  CB  THR A  33       8.426  34.883  11.103  1.00  7.92           C
ATOM    512  CG2 THR A  33       8.802  34.583   9.664  1.00  7.92           C
ATOM    513  OG1 THR A  33       7.373  35.857  11.139  1.00  7.92           O
ATOM      0  H   THR A  33       7.752  34.605  13.471  1.00  7.92           H   new
ATOM      0  HA  THR A  33       7.173  33.270  11.323  1.00  7.92           H   new
ATOM      0  HB  THR A  33       9.197  35.238  11.572  1.00  7.92           H   new
ATOM      0  HG1 THR A  33       7.364  36.232  11.890  1.00  7.92           H   new
ATOM      0 HG21 THR A  33       9.095  35.399   9.229  1.00  7.92           H   new
ATOM      0 HG22 THR A  33       9.521  33.932   9.646  1.00  7.92           H   new
ATOM      0 HG23 THR A  33       8.031  34.226   9.196  1.00  7.92           H   new
ATOM    521  N   LEU A  34      10.128  32.799  12.518  1.00  7.69           N
ATOM    522  CA  LEU A  34      11.258  31.895  12.548  1.00  7.69           C
ATOM    523  C   LEU A  34      10.861  30.528  13.073  1.00  7.69           C
ATOM    524  O   LEU A  34      11.326  29.513  12.551  1.00  7.69           O
ATOM    525  CB  LEU A  34      12.372  32.503  13.386  1.00  7.69           C
ATOM    526  CG  LEU A  34      13.026  33.731  12.753  1.00  7.69           C
ATOM    527  CD1 LEU A  34      13.980  34.359  13.746  1.00  7.69           C
ATOM    528  CD2 LEU A  34      13.738  33.312  11.473  1.00  7.69           C
ATOM      0  H   LEU A  34      10.192  33.472  13.049  1.00  7.69           H   new
ATOM      0  HA  LEU A  34      11.579  31.767  11.641  1.00  7.69           H   new
ATOM      0  HB2 LEU A  34      12.014  32.749  14.253  1.00  7.69           H   new
ATOM      0  HB3 LEU A  34      13.052  31.829  13.541  1.00  7.69           H   new
ATOM      0  HG  LEU A  34      12.356  34.394  12.523  1.00  7.69           H   new
ATOM      0 HD11 LEU A  34      14.396  35.139  13.346  1.00  7.69           H   new
ATOM      0 HD12 LEU A  34      13.491  34.625  14.540  1.00  7.69           H   new
ATOM      0 HD13 LEU A  34      14.665  33.716  13.988  1.00  7.69           H   new
ATOM      0 HD21 LEU A  34      14.155  34.087  11.066  1.00  7.69           H   new
ATOM      0 HD22 LEU A  34      14.417  32.652  11.682  1.00  7.69           H   new
ATOM      0 HD23 LEU A  34      13.095  32.930  10.855  1.00  7.69           H   new
ATOM    540  N   THR A  35       9.962  30.481  14.063  1.00  7.43           N
ATOM    541  CA  THR A  35       9.516  29.200  14.582  1.00  7.43           C
ATOM    542  C   THR A  35       8.815  28.390  13.497  1.00  7.43           C
ATOM    543  O   THR A  35       9.098  27.203  13.334  1.00  7.43           O
ATOM    544  CB  THR A  35       8.560  29.370  15.768  1.00  7.43           C
ATOM    545  CG2 THR A  35       8.075  28.011  16.236  1.00  7.43           C
ATOM    546  OG1 THR A  35       9.234  30.050  16.844  1.00  7.43           O
ATOM      0  H   THR A  35       9.608  31.170  14.437  1.00  7.43           H   new
ATOM      0  HA  THR A  35      10.308  28.729  14.883  1.00  7.43           H   new
ATOM      0  HB  THR A  35       7.796  29.899  15.489  1.00  7.43           H   new
ATOM      0  HG1 THR A  35       9.310  30.865  16.657  1.00  7.43           H   new
ATOM      0 HG21 THR A  35       7.471  28.124  16.986  1.00  7.43           H   new
ATOM      0 HG22 THR A  35       7.610  27.566  15.511  1.00  7.43           H   new
ATOM      0 HG23 THR A  35       8.834  27.473  16.511  1.00  7.43           H   new
ATOM    554  N   SER A  36       7.919  29.025  12.734  1.00  7.16           N
ATOM    555  CA  SER A  36       7.202  28.314  11.682  1.00  7.16           C
ATOM    556  C   SER A  36       8.187  27.782  10.655  1.00  7.16           C
ATOM    557  O   SER A  36       8.064  26.645  10.181  1.00  7.16           O
ATOM    558  CB  SER A  36       6.222  29.240  10.993  1.00  7.16           C
ATOM    559  OG  SER A  36       5.224  29.655  11.865  1.00  7.16           O
ATOM      0  H   SER A  36       7.717  29.857  12.811  1.00  7.16           H   new
ATOM      0  HA  SER A  36       6.717  27.577  12.085  1.00  7.16           H   new
ATOM      0  HB2 SER A  36       6.693  30.013  10.646  1.00  7.16           H   new
ATOM      0  HB3 SER A  36       5.823  28.786  10.234  1.00  7.16           H   new
ATOM      0  HG  SER A  36       5.530  30.242  12.382  1.00  7.16           H   new
ATOM    565  N   LEU A  37       9.184  28.600  10.317  1.00  6.93           N
ATOM    566  CA  LEU A  37      10.182  28.179   9.356  1.00  6.93           C
ATOM    567  C   LEU A  37      10.989  27.011   9.908  1.00  6.93           C
ATOM    568  O   LEU A  37      11.269  26.057   9.183  1.00  6.93           O
ATOM    569  CB  LEU A  37      11.089  29.359   9.015  1.00  6.93           C
ATOM    570  CG  LEU A  37      10.402  30.483   8.224  1.00  6.93           C
ATOM    571  CD1 LEU A  37      11.335  31.676   8.123  1.00  6.93           C
ATOM    572  CD2 LEU A  37      10.012  29.959   6.855  1.00  6.93           C
ATOM      0  H   LEU A  37       9.294  29.392  10.632  1.00  6.93           H   new
ATOM      0  HA  LEU A  37       9.743  27.879   8.545  1.00  6.93           H   new
ATOM      0  HB2 LEU A  37      11.443  29.729   9.839  1.00  6.93           H   new
ATOM      0  HB3 LEU A  37      11.845  29.033   8.502  1.00  6.93           H   new
ATOM      0  HG  LEU A  37       9.596  30.774   8.679  1.00  6.93           H   new
ATOM      0 HD11 LEU A  37      10.901  32.385   7.624  1.00  6.93           H   new
ATOM      0 HD12 LEU A  37      11.552  31.994   9.013  1.00  6.93           H   new
ATOM      0 HD13 LEU A  37      12.150  31.412   7.667  1.00  6.93           H   new
ATOM      0 HD21 LEU A  37       9.577  30.664   6.350  1.00  6.93           H   new
ATOM      0 HD22 LEU A  37      10.807  29.666   6.382  1.00  6.93           H   new
ATOM      0 HD23 LEU A  37       9.402  29.211   6.956  1.00  6.93           H   new
ATOM    584  N   ALA A  38      11.318  27.052  11.206  1.00  6.77           N
ATOM    585  CA  ALA A  38      12.064  25.975  11.846  1.00  6.77           C
ATOM    586  C   ALA A  38      11.288  24.667  11.776  1.00  6.77           C
ATOM    587  O   ALA A  38      11.867  23.605  11.534  1.00  6.77           O
ATOM    588  CB  ALA A  38      12.356  26.324  13.296  1.00  6.77           C
ATOM      0  H   ALA A  38      11.114  27.702  11.731  1.00  6.77           H   new
ATOM      0  HA  ALA A  38      12.903  25.865  11.371  1.00  6.77           H   new
ATOM      0  HB1 ALA A  38      12.852  25.600  13.710  1.00  6.77           H   new
ATOM      0  HB2 ALA A  38      12.882  27.138  13.333  1.00  6.77           H   new
ATOM      0  HB3 ALA A  38      11.521  26.456  13.772  1.00  6.77           H   new
ATOM    594  N   VAL A  39       9.965  24.744  11.950  1.00  6.67           N
ATOM    595  CA  VAL A  39       9.122  23.560  11.862  1.00  6.67           C
ATOM    596  C   VAL A  39       9.130  23.012  10.455  1.00  6.67           C
ATOM    597  O   VAL A  39       9.338  21.816  10.239  1.00  6.67           O
ATOM    598  CB  VAL A  39       7.663  23.880  12.262  1.00  6.67           C
ATOM    599  CG1 VAL A  39       6.748  22.680  11.958  1.00  6.67           C
ATOM    600  CG2 VAL A  39       7.604  24.214  13.747  1.00  6.67           C
ATOM      0  H   VAL A  39       9.542  25.473  12.119  1.00  6.67           H   new
ATOM      0  HA  VAL A  39       9.482  22.901  12.476  1.00  6.67           H   new
ATOM      0  HB  VAL A  39       7.355  24.642  11.747  1.00  6.67           H   new
ATOM      0 HG11 VAL A  39       5.837  22.894  12.214  1.00  6.67           H   new
ATOM      0 HG12 VAL A  39       6.779  22.481  11.009  1.00  6.67           H   new
ATOM      0 HG13 VAL A  39       7.051  21.907  12.460  1.00  6.67           H   new
ATOM      0 HG21 VAL A  39       6.689  24.415  13.998  1.00  6.67           H   new
ATOM      0 HG22 VAL A  39       7.921  23.456  14.262  1.00  6.67           H   new
ATOM      0 HG23 VAL A  39       8.165  24.985  13.928  1.00  6.67           H   new
ATOM    610  N   CYS A  40       8.962  23.897   9.481  1.00  6.64           N
ATOM    611  CA  CYS A  40       8.917  23.457   8.105  1.00  6.64           C
ATOM    612  C   CYS A  40      10.237  22.817   7.707  1.00  6.64           C
ATOM    613  O   CYS A  40      10.252  21.744   7.098  1.00  6.64           O
ATOM    614  CB  CYS A  40       8.662  24.658   7.203  1.00  6.64           C
ATOM    615  SG  CYS A  40       7.034  25.363   7.414  1.00  6.64           S
ATOM      0  H   CYS A  40       8.874  24.744   9.598  1.00  6.64           H   new
ATOM      0  HA  CYS A  40       8.206  22.804   8.010  1.00  6.64           H   new
ATOM      0  HB2 CYS A  40       9.329  25.339   7.384  1.00  6.64           H   new
ATOM      0  HB3 CYS A  40       8.775  24.390   6.278  1.00  6.64           H   new
ATOM      0  HG  CYS A  40       6.991  25.969   8.449  1.00  6.64           H   new
ATOM    621  N   LEU A  41      11.348  23.446   8.091  1.00  6.67           N
ATOM    622  CA  LEU A  41      12.649  22.919   7.738  1.00  6.67           C
ATOM    623  C   LEU A  41      12.950  21.619   8.437  1.00  6.67           C
ATOM    624  O   LEU A  41      13.435  20.689   7.798  1.00  6.67           O
ATOM    625  CB  LEU A  41      13.733  23.939   8.061  1.00  6.67           C
ATOM    626  CG  LEU A  41      13.733  25.167   7.172  1.00  6.67           C
ATOM    627  CD1 LEU A  41      14.710  26.182   7.726  1.00  6.67           C
ATOM    628  CD2 LEU A  41      14.106  24.744   5.758  1.00  6.67           C
ATOM      0  H   LEU A  41      11.363  24.172   8.552  1.00  6.67           H   new
ATOM      0  HA  LEU A  41      12.636  22.742   6.784  1.00  6.67           H   new
ATOM      0  HB2 LEU A  41      13.629  24.222   8.983  1.00  6.67           H   new
ATOM      0  HB3 LEU A  41      14.598  23.506   7.993  1.00  6.67           H   new
ATOM      0  HG  LEU A  41      12.855  25.579   7.149  1.00  6.67           H   new
ATOM      0 HD11 LEU A  41      14.714  26.970   7.160  1.00  6.67           H   new
ATOM      0 HD12 LEU A  41      14.443  26.431   8.625  1.00  6.67           H   new
ATOM      0 HD13 LEU A  41      15.600  25.796   7.748  1.00  6.67           H   new
ATOM      0 HD21 LEU A  41      14.110  25.521   5.178  1.00  6.67           H   new
ATOM      0 HD22 LEU A  41      14.988  24.340   5.763  1.00  6.67           H   new
ATOM      0 HD23 LEU A  41      13.458  24.100   5.431  1.00  6.67           H   new
ATOM    640  N   ALA A  42      12.619  21.505   9.722  1.00  6.75           N
ATOM    641  CA  ALA A  42      12.902  20.268  10.421  1.00  6.75           C
ATOM    642  C   ALA A  42      12.175  19.114   9.769  1.00  6.75           C
ATOM    643  O   ALA A  42      12.722  18.023   9.634  1.00  6.75           O
ATOM    644  CB  ALA A  42      12.485  20.368  11.872  1.00  6.75           C
ATOM      0  H   ALA A  42      12.240  22.118  10.192  1.00  6.75           H   new
ATOM      0  HA  ALA A  42      13.858  20.111  10.376  1.00  6.75           H   new
ATOM      0  HB1 ALA A  42      12.682  19.532  12.324  1.00  6.75           H   new
ATOM      0  HB2 ALA A  42      12.973  21.089  12.300  1.00  6.75           H   new
ATOM      0  HB3 ALA A  42      11.533  20.547  11.924  1.00  6.75           H   new
ATOM    650  N   LEU A  43      10.946  19.349   9.336  1.00  6.88           N
ATOM    651  CA  LEU A  43      10.183  18.295   8.708  1.00  6.88           C
ATOM    652  C   LEU A  43      10.760  17.940   7.318  1.00  6.88           C
ATOM    653  O   LEU A  43      10.881  16.762   6.972  1.00  6.88           O
ATOM    654  CB  LEU A  43       8.738  18.751   8.657  1.00  6.88           C
ATOM    655  CG  LEU A  43       8.046  18.893  10.009  1.00  6.88           C
ATOM    656  CD1 LEU A  43       6.760  19.590   9.806  1.00  6.88           C
ATOM    657  CD2 LEU A  43       7.808  17.529  10.602  1.00  6.88           C
ATOM      0  H   LEU A  43      10.542  20.106   9.397  1.00  6.88           H   new
ATOM      0  HA  LEU A  43      10.236  17.473   9.219  1.00  6.88           H   new
ATOM      0  HB2 LEU A  43       8.701  19.606   8.201  1.00  6.88           H   new
ATOM      0  HB3 LEU A  43       8.235  18.120   8.118  1.00  6.88           H   new
ATOM      0  HG  LEU A  43       8.602  19.403  10.619  1.00  6.88           H   new
ATOM      0 HD11 LEU A  43       6.307  19.688  10.658  1.00  6.88           H   new
ATOM      0 HD12 LEU A  43       6.924  20.467   9.424  1.00  6.88           H   new
ATOM      0 HD13 LEU A  43       6.204  19.074   9.202  1.00  6.88           H   new
ATOM      0 HD21 LEU A  43       7.368  17.622  11.461  1.00  6.88           H   new
ATOM      0 HD22 LEU A  43       7.246  17.010  10.006  1.00  6.88           H   new
ATOM      0 HD23 LEU A  43       8.657  17.075  10.721  1.00  6.88           H   new
ATOM    669  N   LEU A  44      11.209  18.953   6.561  1.00  7.02           N
ATOM    670  CA  LEU A  44      11.846  18.752   5.249  1.00  7.02           C
ATOM    671  C   LEU A  44      13.180  18.000   5.358  1.00  7.02           C
ATOM    672  O   LEU A  44      13.550  17.239   4.463  1.00  7.02           O
ATOM    673  CB  LEU A  44      12.063  20.117   4.568  1.00  7.02           C
ATOM    674  CG  LEU A  44      10.771  20.852   4.070  1.00  7.02           C
ATOM    675  CD1 LEU A  44      11.099  22.289   3.717  1.00  7.02           C
ATOM    676  CD2 LEU A  44      10.235  20.152   2.815  1.00  7.02           C
ATOM      0  H   LEU A  44      11.152  19.778   6.796  1.00  7.02           H   new
ATOM      0  HA  LEU A  44      11.252  18.204   4.713  1.00  7.02           H   new
ATOM      0  HB2 LEU A  44      12.525  20.699   5.191  1.00  7.02           H   new
ATOM      0  HB3 LEU A  44      12.653  19.989   3.809  1.00  7.02           H   new
ATOM      0  HG  LEU A  44      10.106  20.830   4.776  1.00  7.02           H   new
ATOM      0 HD11 LEU A  44      10.296  22.738   3.410  1.00  7.02           H   new
ATOM      0 HD12 LEU A  44      11.444  22.744   4.501  1.00  7.02           H   new
ATOM      0 HD13 LEU A  44      11.767  22.305   3.014  1.00  7.02           H   new
ATOM      0 HD21 LEU A  44       9.436  20.607   2.507  1.00  7.02           H   new
ATOM      0 HD22 LEU A  44      10.909  20.176   2.118  1.00  7.02           H   new
ATOM      0 HD23 LEU A  44      10.021  19.230   3.025  1.00  7.02           H   new
ATOM    688  N   ILE A  45      13.904  18.236   6.450  1.00  7.11           N
ATOM    689  CA  ILE A  45      15.212  17.640   6.700  1.00  7.11           C
ATOM    690  C   ILE A  45      15.174  16.257   7.367  1.00  7.11           C
ATOM    691  O   ILE A  45      15.915  15.356   6.967  1.00  7.11           O
ATOM    692  CB  ILE A  45      16.048  18.572   7.586  1.00  7.11           C
ATOM    693  CG1 ILE A  45      16.317  19.890   6.864  1.00  7.11           C
ATOM    694  CG2 ILE A  45      17.357  17.896   7.937  1.00  7.11           C
ATOM    695  CD1 ILE A  45      16.851  20.966   7.773  1.00  7.11           C
ATOM      0  H   ILE A  45      13.641  18.759   7.080  1.00  7.11           H   new
ATOM      0  HA  ILE A  45      15.605  17.519   5.822  1.00  7.11           H   new
ATOM      0  HB  ILE A  45      15.556  18.762   8.400  1.00  7.11           H   new
ATOM      0 HG12 ILE A  45      16.952  19.736   6.147  1.00  7.11           H   new
ATOM      0 HG13 ILE A  45      15.495  20.200   6.453  1.00  7.11           H   new
ATOM      0 HG21 ILE A  45      17.886  18.485   8.497  1.00  7.11           H   new
ATOM      0 HG22 ILE A  45      17.178  17.071   8.415  1.00  7.11           H   new
ATOM      0 HG23 ILE A  45      17.847  17.698   7.124  1.00  7.11           H   new
ATOM      0 HD11 ILE A  45      17.002  21.776   7.262  1.00  7.11           H   new
ATOM      0 HD12 ILE A  45      16.208  21.144   8.477  1.00  7.11           H   new
ATOM      0 HD13 ILE A  45      17.687  20.672   8.167  1.00  7.11           H   new
ATOM    707  N   PHE A  46      14.363  16.107   8.420  1.00  7.10           N
ATOM    708  CA  PHE A  46      14.344  14.883   9.218  1.00  7.10           C
ATOM    709  C   PHE A  46      13.091  14.009   9.052  1.00  7.10           C
ATOM    710  O   PHE A  46      13.038  12.901   9.595  1.00  7.10           O
ATOM    711  CB  PHE A  46      14.460  15.272  10.689  1.00  7.10           C
ATOM    712  CG  PHE A  46      15.705  16.054  10.995  1.00  7.10           C
ATOM    713  CD1 PHE A  46      15.618  17.418  11.218  1.00  7.10           C
ATOM    714  CD2 PHE A  46      16.950  15.452  11.045  1.00  7.10           C
ATOM    715  CE1 PHE A  46      16.733  18.172  11.484  1.00  7.10           C
ATOM    716  CE2 PHE A  46      18.080  16.203  11.315  1.00  7.10           C
ATOM    717  CZ  PHE A  46      17.970  17.567  11.534  1.00  7.10           C
ATOM      0  H   PHE A  46      13.812  16.711   8.688  1.00  7.10           H   new
ATOM      0  HA  PHE A  46      15.088  14.347   8.901  1.00  7.10           H   new
ATOM      0  HB2 PHE A  46      13.684  15.797  10.941  1.00  7.10           H   new
ATOM      0  HB3 PHE A  46      14.447  14.469  11.232  1.00  7.10           H   new
ATOM      0  HD1 PHE A  46      14.786  17.832  11.187  1.00  7.10           H   new
ATOM      0  HD2 PHE A  46      17.028  14.537  10.896  1.00  7.10           H   new
ATOM      0  HE1 PHE A  46      16.654  19.087  11.630  1.00  7.10           H   new
ATOM      0  HE2 PHE A  46      18.914  15.792  11.350  1.00  7.10           H   new
ATOM      0  HZ  PHE A  46      18.729  18.073  11.714  1.00  7.10           H   new
ATOM    727  N   GLY A  47      12.078  14.509   8.345  1.00  6.93           N
ATOM    728  CA  GLY A  47      10.815  13.811   8.154  1.00  6.93           C
ATOM    729  C   GLY A  47      10.753  13.169   6.772  1.00  6.93           C
ATOM    730  O   GLY A  47      11.745  12.633   6.280  1.00  6.93           O
ATOM      0  H   GLY A  47      12.109  15.276   7.958  1.00  6.93           H   new
ATOM      0  HA2 GLY A  47      10.711  13.130   8.836  1.00  6.93           H   new
ATOM      0  HA3 GLY A  47      10.078  14.433   8.259  1.00  6.93           H   new
ATOM    734  N   ASN A  48       9.567  13.194   6.168  1.00  6.59           N
ATOM    735  CA  ASN A  48       9.334  12.575   4.866  1.00  6.59           C
ATOM    736  C   ASN A  48       8.631  13.578   3.946  1.00  6.59           C
ATOM    737  O   ASN A  48       7.688  13.231   3.228  1.00  6.59           O
ATOM    738  CB  ASN A  48       8.575  11.256   5.032  1.00  6.59           C
ATOM    739  CG  ASN A  48       8.670  10.292   3.812  1.00  6.59           C
ATOM    740  ND2 ASN A  48       7.660   9.460   3.628  1.00  6.59           N
ATOM    741  OD1 ASN A  48       9.672  10.290   3.087  1.00  6.59           O
ATOM      0  H   ASN A  48       8.872  13.573   6.504  1.00  6.59           H   new
ATOM      0  HA  ASN A  48      10.176  12.345   4.443  1.00  6.59           H   new
ATOM      0  HB2 ASN A  48       8.914  10.799   5.817  1.00  6.59           H   new
ATOM      0  HB3 ASN A  48       7.640  11.454   5.200  1.00  6.59           H   new
ATOM      0 HD21 ASN A  48       7.684   8.890   2.985  1.00  6.59           H   new
ATOM      0 HD22 ASN A  48       6.978   9.489   4.151  1.00  6.59           H   new
ATOM    748  N   LEU A  49       9.071  14.836   4.024  1.00  6.14           N
ATOM    749  CA  LEU A  49       8.539  15.904   3.184  1.00  6.14           C
ATOM    750  C   LEU A  49       9.487  16.232   2.036  1.00  6.14           C
ATOM    751  O   LEU A  49      10.668  15.891   2.064  1.00  6.14           O
ATOM    752  CB  LEU A  49       8.251  17.174   3.965  1.00  6.14           C
ATOM    753  CG  LEU A  49       7.331  17.063   5.094  1.00  6.14           C
ATOM    754  CD1 LEU A  49       7.133  18.451   5.666  1.00  6.14           C
ATOM    755  CD2 LEU A  49       6.088  16.447   4.620  1.00  6.14           C
ATOM      0  H   LEU A  49       9.687  15.091   4.567  1.00  6.14           H   new
ATOM      0  HA  LEU A  49       7.701  15.568   2.830  1.00  6.14           H   new
ATOM      0  HB2 LEU A  49       9.094  17.522   4.296  1.00  6.14           H   new
ATOM      0  HB3 LEU A  49       7.894  17.833   3.349  1.00  6.14           H   new
ATOM      0  HG  LEU A  49       7.675  16.498   5.803  1.00  6.14           H   new
ATOM      0 HD11 LEU A  49       6.524  18.407   6.420  1.00  6.14           H   new
ATOM      0 HD12 LEU A  49       7.987  18.805   5.961  1.00  6.14           H   new
ATOM      0 HD13 LEU A  49       6.761  19.032   4.984  1.00  6.14           H   new
ATOM      0 HD21 LEU A  49       5.465  16.366   5.359  1.00  6.14           H   new
ATOM      0 HD22 LEU A  49       5.696  17.001   3.926  1.00  6.14           H   new
ATOM      0 HD23 LEU A  49       6.279  15.567   4.261  1.00  6.14           H   new
ATOM    767  N   THR A  50       8.947  16.889   1.018  1.00  5.63           N
ATOM    768  CA  THR A  50       9.712  17.267  -0.166  1.00  5.63           C
ATOM    769  C   THR A  50       9.617  18.755  -0.484  1.00  5.63           C
ATOM    770  O   THR A  50       8.753  19.455   0.042  1.00  5.63           O
ATOM    771  CB  THR A  50       9.156  16.534  -1.393  1.00  5.63           C
ATOM    772  CG2 THR A  50       9.030  15.032  -1.117  1.00  5.63           C
ATOM    773  OG1 THR A  50       7.836  17.046  -1.679  1.00  5.63           O
ATOM      0  H   THR A  50       8.122  17.130   0.993  1.00  5.63           H   new
ATOM      0  HA  THR A  50      10.634  17.035   0.026  1.00  5.63           H   new
ATOM      0  HB  THR A  50       9.760  16.675  -2.139  1.00  5.63           H   new
ATOM      0  HG1 THR A  50       7.279  16.418  -1.650  1.00  5.63           H   new
ATOM      0 HG21 THR A  50       8.677  14.587  -1.903  1.00  5.63           H   new
ATOM      0 HG22 THR A  50       9.903  14.668  -0.904  1.00  5.63           H   new
ATOM      0 HG23 THR A  50       8.429  14.890  -0.369  1.00  5.63           H   new
ATOM    781  N   TYR A  51      10.434  19.217  -1.425  1.00  5.12           N
ATOM    782  CA  TYR A  51      10.321  20.591  -1.909  1.00  5.12           C
ATOM    783  C   TYR A  51       8.910  20.912  -2.366  1.00  5.12           C
ATOM    784  O   TYR A  51       8.369  21.968  -2.040  1.00  5.12           O
ATOM    785  CB  TYR A  51      11.285  20.888  -3.039  1.00  5.12           C
ATOM    786  CG  TYR A  51      11.029  22.257  -3.627  1.00  5.12           C
ATOM    787  CD1 TYR A  51      11.474  23.402  -2.981  1.00  5.12           C
ATOM    788  CD2 TYR A  51      10.333  22.360  -4.822  1.00  5.12           C
ATOM    789  CE1 TYR A  51      11.217  24.644  -3.530  1.00  5.12           C
ATOM    790  CE2 TYR A  51      10.078  23.592  -5.372  1.00  5.12           C
ATOM    791  CZ  TYR A  51      10.516  24.736  -4.732  1.00  5.12           C
ATOM    792  OH  TYR A  51      10.258  25.972  -5.280  1.00  5.12           O
ATOM      0  H   TYR A  51      11.058  18.755  -1.795  1.00  5.12           H   new
ATOM      0  HA  TYR A  51      10.549  21.154  -1.153  1.00  5.12           H   new
ATOM      0  HB2 TYR A  51      12.197  20.839  -2.712  1.00  5.12           H   new
ATOM      0  HB3 TYR A  51      11.195  20.214  -3.730  1.00  5.12           H   new
ATOM      0  HD1 TYR A  51      11.944  23.334  -2.181  1.00  5.12           H   new
ATOM      0  HD2 TYR A  51      10.037  21.591  -5.253  1.00  5.12           H   new
ATOM      0  HE1 TYR A  51      11.510  25.415  -3.100  1.00  5.12           H   new
ATOM      0  HE2 TYR A  51       9.611  23.657  -6.174  1.00  5.12           H   new
ATOM      0  HH  TYR A  51       9.833  25.877  -5.998  1.00  5.12           H   new
ATOM    802  N   MET A  52       8.309  20.018  -3.146  1.00  4.67           N
ATOM    803  CA  MET A  52       6.975  20.299  -3.639  1.00  4.67           C
ATOM    804  C   MET A  52       5.995  20.394  -2.476  1.00  4.67           C
ATOM    805  O   MET A  52       5.004  21.124  -2.554  1.00  4.67           O
ATOM    806  CB  MET A  52       6.552  19.249  -4.647  1.00  4.67           C
ATOM    807  CG  MET A  52       7.351  19.329  -5.929  1.00  4.67           C
ATOM    808  SD  MET A  52       7.265  20.972  -6.664  1.00  4.67           S
ATOM    809  CE  MET A  52       5.534  21.057  -7.047  1.00  4.67           C
ATOM      0  H   MET A  52       8.647  19.267  -3.393  1.00  4.67           H   new
ATOM      0  HA  MET A  52       6.977  21.155  -4.094  1.00  4.67           H   new
ATOM      0  HB2 MET A  52       6.658  18.367  -4.257  1.00  4.67           H   new
ATOM      0  HB3 MET A  52       5.609  19.358  -4.848  1.00  4.67           H   new
ATOM      0  HG2 MET A  52       8.277  19.103  -5.749  1.00  4.67           H   new
ATOM      0  HG3 MET A  52       7.017  18.673  -6.561  1.00  4.67           H   new
ATOM      0  HE1 MET A  52       5.335  21.912  -7.460  1.00  4.67           H   new
ATOM      0  HE2 MET A  52       5.302  20.341  -7.659  1.00  4.67           H   new
ATOM      0  HE3 MET A  52       5.017  20.965  -6.231  1.00  4.67           H   new
ATOM    819  N   ASP A  53       6.277  19.694  -1.372  1.00  4.31           N
ATOM    820  CA  ASP A  53       5.412  19.818  -0.208  1.00  4.31           C
ATOM    821  C   ASP A  53       5.480  21.238   0.334  1.00  4.31           C
ATOM    822  O   ASP A  53       4.462  21.800   0.739  1.00  4.31           O
ATOM    823  CB  ASP A  53       5.859  18.908   0.910  1.00  4.31           C
ATOM    824  CG  ASP A  53       4.843  18.753   1.923  1.00  4.31           C
ATOM    825  OD1 ASP A  53       3.836  18.173   1.601  1.00  4.31           O
ATOM    826  OD2 ASP A  53       5.017  19.245   3.005  1.00  4.31           O1-
ATOM      0  H   ASP A  53       6.944  19.159  -1.282  1.00  4.31           H   new
ATOM      0  HA  ASP A  53       4.515  19.583  -0.493  1.00  4.31           H   new
ATOM      0  HB2 ASP A  53       6.086  18.038   0.546  1.00  4.31           H   new
ATOM      0  HB3 ASP A  53       6.665  19.266   1.314  1.00  4.31           H   new
ATOM    831  N   LEU A  54       6.682  21.831   0.289  1.00  4.03           N
ATOM    832  CA  LEU A  54       6.872  23.202   0.745  1.00  4.03           C
ATOM    833  C   LEU A  54       6.051  24.131  -0.133  1.00  4.03           C
ATOM    834  O   LEU A  54       5.413  25.071   0.343  1.00  4.03           O
ATOM    835  CB  LEU A  54       8.345  23.620   0.721  1.00  4.03           C
ATOM    836  CG  LEU A  54       8.608  25.041   1.226  1.00  4.03           C
ATOM    837  CD1 LEU A  54       8.111  25.173   2.680  1.00  4.03           C
ATOM    838  CD2 LEU A  54      10.096  25.335   1.112  1.00  4.03           C
ATOM      0  H   LEU A  54       7.396  21.451  -0.003  1.00  4.03           H   new
ATOM      0  HA  LEU A  54       6.576  23.259   1.667  1.00  4.03           H   new
ATOM      0  HB2 LEU A  54       8.855  22.997   1.261  1.00  4.03           H   new
ATOM      0  HB3 LEU A  54       8.676  23.545  -0.188  1.00  4.03           H   new
ATOM      0  HG  LEU A  54       8.125  25.689   0.689  1.00  4.03           H   new
ATOM      0 HD11 LEU A  54       8.278  26.074   2.999  1.00  4.03           H   new
ATOM      0 HD12 LEU A  54       7.159  24.990   2.715  1.00  4.03           H   new
ATOM      0 HD13 LEU A  54       8.583  24.539   3.242  1.00  4.03           H   new
ATOM      0 HD21 LEU A  54      10.274  26.234   1.430  1.00  4.03           H   new
ATOM      0 HD22 LEU A  54      10.594  24.699   1.649  1.00  4.03           H   new
ATOM      0 HD23 LEU A  54      10.371  25.260   0.185  1.00  4.03           H   new
ATOM    850  N   VAL A  55       6.047  23.867  -1.430  1.00  3.82           N
ATOM    851  CA  VAL A  55       5.273  24.710  -2.322  1.00  3.82           C
ATOM    852  C   VAL A  55       3.790  24.600  -1.949  1.00  3.82           C
ATOM    853  O   VAL A  55       3.088  25.610  -1.845  1.00  3.82           O
ATOM    854  CB  VAL A  55       5.465  24.283  -3.782  1.00  3.82           C
ATOM    855  CG1 VAL A  55       4.531  25.067  -4.666  1.00  3.82           C
ATOM    856  CG2 VAL A  55       6.912  24.462  -4.180  1.00  3.82           C
ATOM      0  H   VAL A  55       6.474  23.222  -1.806  1.00  3.82           H   new
ATOM      0  HA  VAL A  55       5.577  25.627  -2.229  1.00  3.82           H   new
ATOM      0  HB  VAL A  55       5.248  23.343  -3.886  1.00  3.82           H   new
ATOM      0 HG11 VAL A  55       4.654  24.795  -5.589  1.00  3.82           H   new
ATOM      0 HG12 VAL A  55       3.614  24.897  -4.399  1.00  3.82           H   new
ATOM      0 HG13 VAL A  55       4.722  26.014  -4.580  1.00  3.82           H   new
ATOM      0 HG21 VAL A  55       7.030  24.191  -5.104  1.00  3.82           H   new
ATOM      0 HG22 VAL A  55       7.162  25.394  -4.083  1.00  3.82           H   new
ATOM      0 HG23 VAL A  55       7.475  23.916  -3.609  1.00  3.82           H   new
ATOM    866  N   ARG A  56       3.318  23.366  -1.726  1.00  3.69           N
ATOM    867  CA  ARG A  56       1.923  23.144  -1.349  1.00  3.69           C
ATOM    868  C   ARG A  56       1.601  23.868  -0.053  1.00  3.69           C
ATOM    869  O   ARG A  56       0.552  24.502   0.050  1.00  3.69           O
ATOM    870  CB  ARG A  56       1.616  21.667  -1.224  1.00  3.69           C
ATOM    871  CG  ARG A  56       0.150  21.364  -1.053  1.00  3.69           C
ATOM    872  CD  ARG A  56      -0.118  19.954  -1.087  1.00  3.69           C
ATOM    873  NE  ARG A  56       0.320  19.410  -2.355  1.00  3.69           N
ATOM    874  CZ  ARG A  56       1.420  18.637  -2.444  1.00  3.69           C
ATOM    875  NH1 ARG A  56       2.067  18.337  -1.349  1.00  3.69           N1+
ATOM    876  NH2 ARG A  56       1.868  18.200  -3.594  1.00  3.69           N
ATOM      0  H   ARG A  56       3.790  22.650  -1.788  1.00  3.69           H   new
ATOM      0  HA  ARG A  56       1.362  23.505  -2.054  1.00  3.69           H   new
ATOM      0  HB2 ARG A  56       1.942  21.209  -2.014  1.00  3.69           H   new
ATOM      0  HB3 ARG A  56       2.103  21.307  -0.466  1.00  3.69           H   new
ATOM      0  HG2 ARG A  56      -0.158  21.730  -0.209  1.00  3.69           H   new
ATOM      0  HG3 ARG A  56      -0.354  21.805  -1.755  1.00  3.69           H   new
ATOM      0  HD2 ARG A  56       0.342  19.510  -0.357  1.00  3.69           H   new
ATOM      0  HD3 ARG A  56      -1.067  19.792  -0.965  1.00  3.69           H   new
ATOM      0  HE  ARG A  56      -0.131  19.584  -3.066  1.00  3.69           H   new
ATOM      0 HH11 ARG A  56       1.789  18.632  -0.591  1.00  3.69           H   new
ATOM      0 HH12 ARG A  56       2.771  17.845  -1.387  1.00  3.69           H   new
ATOM      0 HH21 ARG A  56       1.458  18.405  -4.321  1.00  3.69           H   new
ATOM      0 HH22 ARG A  56       2.573  17.708  -3.622  1.00  3.69           H   new
ATOM    890  N   TYR A  57       2.517  23.811   0.912  1.00  3.62           N
ATOM    891  CA  TYR A  57       2.383  24.510   2.181  1.00  3.62           C
ATOM    892  C   TYR A  57       2.136  25.980   1.980  1.00  3.62           C
ATOM    893  O   TYR A  57       1.183  26.534   2.530  1.00  3.62           O
ATOM    894  CB  TYR A  57       3.641  24.308   3.026  1.00  3.62           C
ATOM    895  CG  TYR A  57       3.769  25.192   4.189  1.00  3.62           C
ATOM    896  CD1 TYR A  57       3.088  25.005   5.371  1.00  3.62           C
ATOM    897  CD2 TYR A  57       4.645  26.237   4.045  1.00  3.62           C
ATOM    898  CE1 TYR A  57       3.306  25.907   6.394  1.00  3.62           C
ATOM    899  CE2 TYR A  57       4.861  27.111   5.037  1.00  3.62           C
ATOM    900  CZ  TYR A  57       4.209  26.971   6.202  1.00  3.62           C
ATOM    901  OH  TYR A  57       4.466  27.874   7.191  1.00  3.62           O
ATOM      0  H   TYR A  57       3.244  23.357   0.843  1.00  3.62           H   new
ATOM      0  HA  TYR A  57       1.616  24.137   2.644  1.00  3.62           H   new
ATOM      0  HB2 TYR A  57       3.660  23.389   3.335  1.00  3.62           H   new
ATOM      0  HB3 TYR A  57       4.417  24.433   2.458  1.00  3.62           H   new
ATOM      0  HD1 TYR A  57       2.499  24.293   5.477  1.00  3.62           H   new
ATOM      0  HD2 TYR A  57       5.100  26.341   3.240  1.00  3.62           H   new
ATOM      0  HE1 TYR A  57       2.860  25.813   7.204  1.00  3.62           H   new
ATOM      0  HE2 TYR A  57       5.460  27.812   4.919  1.00  3.62           H   new
ATOM      0  HH  TYR A  57       4.239  27.550   7.932  1.00  3.62           H   new
ATOM    911  N   LEU A  58       2.968  26.613   1.167  1.00  3.59           N
ATOM    912  CA  LEU A  58       2.848  28.034   0.934  1.00  3.59           C
ATOM    913  C   LEU A  58       1.490  28.368   0.295  1.00  3.59           C
ATOM    914  O   LEU A  58       0.853  29.368   0.648  1.00  3.59           O
ATOM    915  CB  LEU A  58       4.029  28.468   0.060  1.00  3.59           C
ATOM    916  CG  LEU A  58       5.408  28.353   0.778  1.00  3.59           C
ATOM    917  CD1 LEU A  58       6.535  28.601  -0.201  1.00  3.59           C
ATOM    918  CD2 LEU A  58       5.449  29.326   1.934  1.00  3.59           C
ATOM      0  H   LEU A  58       3.611  26.232   0.740  1.00  3.59           H   new
ATOM      0  HA  LEU A  58       2.878  28.524   1.771  1.00  3.59           H   new
ATOM      0  HB2 LEU A  58       4.044  27.925  -0.744  1.00  3.59           H   new
ATOM      0  HB3 LEU A  58       3.894  29.387  -0.221  1.00  3.59           H   new
ATOM      0  HG  LEU A  58       5.523  27.455   1.127  1.00  3.59           H   new
ATOM      0 HD11 LEU A  58       7.386  28.526   0.259  1.00  3.59           H   new
ATOM      0 HD12 LEU A  58       6.495  27.945  -0.914  1.00  3.59           H   new
ATOM      0 HD13 LEU A  58       6.448  29.491  -0.576  1.00  3.59           H   new
ATOM      0 HD21 LEU A  58       6.306  29.258   2.384  1.00  3.59           H   new
ATOM      0 HD22 LEU A  58       5.330  30.229   1.601  1.00  3.59           H   new
ATOM      0 HD23 LEU A  58       4.738  29.116   2.559  1.00  3.59           H   new
ATOM    930  N   VAL A  59       1.005  27.499  -0.601  1.00  3.62           N
ATOM    931  CA  VAL A  59      -0.303  27.711  -1.220  1.00  3.62           C
ATOM    932  C   VAL A  59      -1.417  27.544  -0.168  1.00  3.62           C
ATOM    933  O   VAL A  59      -2.359  28.352  -0.105  1.00  3.62           O
ATOM    934  CB  VAL A  59      -0.532  26.739  -2.407  1.00  3.62           C
ATOM    935  CG1 VAL A  59      -1.984  26.877  -2.950  1.00  3.62           C
ATOM    936  CG2 VAL A  59       0.467  27.026  -3.517  1.00  3.62           C
ATOM      0  H   VAL A  59       1.415  26.789  -0.860  1.00  3.62           H   new
ATOM      0  HA  VAL A  59      -0.328  28.615  -1.570  1.00  3.62           H   new
ATOM      0  HB  VAL A  59      -0.403  25.831  -2.092  1.00  3.62           H   new
ATOM      0 HG11 VAL A  59      -2.112  26.264  -3.691  1.00  3.62           H   new
ATOM      0 HG12 VAL A  59      -2.615  26.667  -2.244  1.00  3.62           H   new
ATOM      0 HG13 VAL A  59      -2.131  27.786  -3.254  1.00  3.62           H   new
ATOM      0 HG21 VAL A  59       0.316  26.414  -4.254  1.00  3.62           H   new
ATOM      0 HG22 VAL A  59       0.354  27.938  -3.826  1.00  3.62           H   new
ATOM      0 HG23 VAL A  59       1.369  26.909  -3.179  1.00  3.62           H   new
ATOM    946  N   LEU A  60      -1.310  26.513   0.686  1.00  3.69           N
ATOM    947  CA  LEU A  60      -2.327  26.272   1.707  1.00  3.69           C
ATOM    948  C   LEU A  60      -2.436  27.429   2.690  1.00  3.69           C
ATOM    949  O   LEU A  60      -3.536  27.865   3.040  1.00  3.69           O
ATOM    950  CB  LEU A  60      -1.958  25.056   2.579  1.00  3.69           C
ATOM    951  CG  LEU A  60      -1.989  23.668   1.997  1.00  3.69           C
ATOM    952  CD1 LEU A  60      -1.382  22.714   2.975  1.00  3.69           C
ATOM    953  CD2 LEU A  60      -3.353  23.275   1.762  1.00  3.69           C
ATOM      0  H   LEU A  60      -0.660  25.950   0.686  1.00  3.69           H   new
ATOM      0  HA  LEU A  60      -3.154  26.142   1.216  1.00  3.69           H   new
ATOM      0  HB2 LEU A  60      -1.061  25.206   2.917  1.00  3.69           H   new
ATOM      0  HB3 LEU A  60      -2.554  25.060   3.345  1.00  3.69           H   new
ATOM      0  HG  LEU A  60      -1.494  23.658   1.163  1.00  3.69           H   new
ATOM      0 HD11 LEU A  60      -1.399  21.817   2.606  1.00  3.69           H   new
ATOM      0 HD12 LEU A  60      -0.464  22.973   3.153  1.00  3.69           H   new
ATOM      0 HD13 LEU A  60      -1.888  22.732   3.802  1.00  3.69           H   new
ATOM      0 HD21 LEU A  60      -3.372  22.381   1.387  1.00  3.69           H   new
ATOM      0 HD22 LEU A  60      -3.842  23.284   2.600  1.00  3.69           H   new
ATOM      0 HD23 LEU A  60      -3.766  23.895   1.140  1.00  3.69           H   new
ATOM    965  N   VAL A  61      -1.292  27.957   3.106  1.00  3.80           N
ATOM    966  CA  VAL A  61      -1.284  29.025   4.087  1.00  3.80           C
ATOM    967  C   VAL A  61      -1.768  30.329   3.486  1.00  3.80           C
ATOM    968  O   VAL A  61      -2.576  31.032   4.102  1.00  3.80           O
ATOM    969  CB  VAL A  61       0.108  29.191   4.699  1.00  3.80           C
ATOM    970  CG1 VAL A  61       0.129  30.420   5.617  1.00  3.80           C
ATOM    971  CG2 VAL A  61       0.458  27.922   5.484  1.00  3.80           C
ATOM      0  H   VAL A  61      -0.515  27.711   2.833  1.00  3.80           H   new
ATOM      0  HA  VAL A  61      -1.900  28.780   4.795  1.00  3.80           H   new
ATOM      0  HB  VAL A  61       0.766  29.324   3.999  1.00  3.80           H   new
ATOM      0 HG11 VAL A  61       1.013  30.521   6.003  1.00  3.80           H   new
ATOM      0 HG12 VAL A  61      -0.091  31.212   5.103  1.00  3.80           H   new
ATOM      0 HG13 VAL A  61      -0.522  30.305   6.327  1.00  3.80           H   new
ATOM      0 HG21 VAL A  61       1.340  28.017   5.877  1.00  3.80           H   new
ATOM      0 HG22 VAL A  61      -0.196  27.786   6.188  1.00  3.80           H   new
ATOM      0 HG23 VAL A  61       0.452  27.159   4.885  1.00  3.80           H   new
ATOM    981  N   GLY A  62      -1.293  30.663   2.283  1.00  3.94           N
ATOM    982  CA  GLY A  62      -1.741  31.884   1.638  1.00  3.94           C
ATOM    983  C   GLY A  62      -3.255  31.862   1.435  1.00  3.94           C
ATOM    984  O   GLY A  62      -3.924  32.880   1.643  1.00  3.94           O
ATOM      0  H   GLY A  62      -0.721  30.201   1.836  1.00  3.94           H   new
ATOM      0  HA2 GLY A  62      -1.493  32.651   2.178  1.00  3.94           H   new
ATOM      0  HA3 GLY A  62      -1.296  31.985   0.782  1.00  3.94           H   new
ATOM    988  N   THR A  63      -3.804  30.689   1.087  1.00  4.14           N
ATOM    989  CA  THR A  63      -5.238  30.553   0.886  1.00  4.14           C
ATOM    990  C   THR A  63      -5.974  30.787   2.193  1.00  4.14           C
ATOM    991  O   THR A  63      -6.943  31.552   2.241  1.00  4.14           O
ATOM    992  CB  THR A  63      -5.594  29.154   0.376  1.00  4.14           C
ATOM    993  CG2 THR A  63      -7.108  29.050   0.179  1.00  4.14           C
ATOM    994  OG1 THR A  63      -4.923  28.917  -0.870  1.00  4.14           O
ATOM      0  H   THR A  63      -3.356  29.965   0.964  1.00  4.14           H   new
ATOM      0  HA  THR A  63      -5.504  31.213   0.226  1.00  4.14           H   new
ATOM      0  HB  THR A  63      -5.312  28.490   1.024  1.00  4.14           H   new
ATOM      0  HG1 THR A  63      -4.113  28.748  -0.725  1.00  4.14           H   new
ATOM      0 HG21 THR A  63      -7.332  28.163  -0.144  1.00  4.14           H   new
ATOM      0 HG22 THR A  63      -7.556  29.209   1.025  1.00  4.14           H   new
ATOM      0 HG23 THR A  63      -7.397  29.712  -0.468  1.00  4.14           H   new
ATOM   1002  N   ALA A  64      -5.481  30.163   3.269  1.00  4.41           N
ATOM   1003  CA  ALA A  64      -6.104  30.298   4.572  1.00  4.41           C
ATOM   1004  C   ALA A  64      -6.146  31.746   5.003  1.00  4.41           C
ATOM   1005  O   ALA A  64      -7.134  32.212   5.566  1.00  4.41           O
ATOM   1006  CB  ALA A  64      -5.328  29.523   5.607  1.00  4.41           C
ATOM      0  H   ALA A  64      -4.785  29.658   3.257  1.00  4.41           H   new
ATOM      0  HA  ALA A  64      -7.007  29.952   4.500  1.00  4.41           H   new
ATOM      0  HB1 ALA A  64      -5.755  29.622   6.473  1.00  4.41           H   new
ATOM      0  HB2 ALA A  64      -5.309  28.585   5.362  1.00  4.41           H   new
ATOM      0  HB3 ALA A  64      -4.421  29.863   5.654  1.00  4.41           H   new
ATOM   1012  N   PHE A  65      -5.078  32.481   4.704  1.00  4.76           N
ATOM   1013  CA  PHE A  65      -5.022  33.887   5.054  1.00  4.76           C
ATOM   1014  C   PHE A  65      -6.008  34.691   4.222  1.00  4.76           C
ATOM   1015  O   PHE A  65      -6.700  35.569   4.739  1.00  4.76           O
ATOM   1016  CB  PHE A  65      -3.625  34.449   4.894  1.00  4.76           C
ATOM   1017  CG  PHE A  65      -3.542  35.856   5.385  1.00  4.76           C
ATOM   1018  CD1 PHE A  65      -3.658  36.125   6.744  1.00  4.76           C
ATOM   1019  CD2 PHE A  65      -3.336  36.911   4.516  1.00  4.76           C
ATOM   1020  CE1 PHE A  65      -3.575  37.407   7.224  1.00  4.76           C
ATOM   1021  CE2 PHE A  65      -3.249  38.206   4.993  1.00  4.76           C
ATOM   1022  CZ  PHE A  65      -3.369  38.453   6.351  1.00  4.76           C
ATOM      0  H   PHE A  65      -4.380  32.182   4.300  1.00  4.76           H   new
ATOM      0  HA  PHE A  65      -5.268  33.960   5.989  1.00  4.76           H   new
ATOM      0  HB2 PHE A  65      -2.995  33.897   5.383  1.00  4.76           H   new
ATOM      0  HB3 PHE A  65      -3.366  34.415   3.960  1.00  4.76           H   new
ATOM      0  HD1 PHE A  65      -3.794  35.423   7.338  1.00  4.76           H   new
ATOM      0  HD2 PHE A  65      -3.255  36.749   3.604  1.00  4.76           H   new
ATOM      0  HE1 PHE A  65      -3.657  37.570   8.136  1.00  4.76           H   new
ATOM      0  HE2 PHE A  65      -3.110  38.911   4.402  1.00  4.76           H   new
ATOM      0  HZ  PHE A  65      -3.311  39.324   6.673  1.00  4.76           H   new
ATOM   1032  N   ALA A  66      -6.061  34.409   2.917  1.00  5.20           N
ATOM   1033  CA  ALA A  66      -6.952  35.122   2.014  1.00  5.20           C
ATOM   1034  C   ALA A  66      -8.411  35.000   2.458  1.00  5.20           C
ATOM   1035  O   ALA A  66      -9.179  35.956   2.333  1.00  5.20           O
ATOM   1036  CB  ALA A  66      -6.807  34.574   0.599  1.00  5.20           C
ATOM      0  H   ALA A  66      -5.583  33.803   2.538  1.00  5.20           H   new
ATOM      0  HA  ALA A  66      -6.704  36.059   2.032  1.00  5.20           H   new
ATOM      0  HB1 ALA A  66      -7.404  35.054   0.003  1.00  5.20           H   new
ATOM      0  HB2 ALA A  66      -5.891  34.688   0.300  1.00  5.20           H   new
ATOM      0  HB3 ALA A  66      -7.034  33.631   0.592  1.00  5.20           H   new
ATOM   1042  N   GLU A  67      -8.786  33.834   2.991  1.00  5.70           N
ATOM   1043  CA  GLU A  67     -10.155  33.627   3.448  1.00  5.70           C
ATOM   1044  C   GLU A  67     -10.350  34.048   4.916  1.00  5.70           C
ATOM   1045  O   GLU A  67     -11.275  34.805   5.234  1.00  5.70           O
ATOM   1046  CB  GLU A  67     -10.503  32.143   3.312  1.00  5.70           C
ATOM   1047  CG  GLU A  67     -10.559  31.591   1.885  1.00  5.70           C
ATOM   1048  CD  GLU A  67     -11.736  32.047   1.060  1.00  5.70           C
ATOM   1049  OE1 GLU A  67     -12.857  31.969   1.549  1.00  5.70           O
ATOM   1050  OE2 GLU A  67     -11.531  32.429  -0.075  1.00  5.70           O1-
ATOM      0  H   GLU A  67      -8.265  33.158   3.095  1.00  5.70           H   new
ATOM      0  HA  GLU A  67     -10.736  34.178   2.900  1.00  5.70           H   new
ATOM      0  HB2 GLU A  67      -9.850  31.629   3.812  1.00  5.70           H   new
ATOM      0  HB3 GLU A  67     -11.364  31.992   3.732  1.00  5.70           H   new
ATOM      0  HG2 GLU A  67      -9.744  31.844   1.425  1.00  5.70           H   new
ATOM      0  HG3 GLU A  67     -10.571  30.622   1.930  1.00  5.70           H   new
ATOM   1057  N   MET A  68      -9.533  33.463   5.807  1.00  6.18           N
ATOM   1058  CA  MET A  68      -9.434  33.641   7.271  1.00  6.18           C
ATOM   1059  C   MET A  68     -10.717  33.763   8.108  1.00  6.18           C
ATOM   1060  O   MET A  68     -10.633  33.984   9.317  1.00  6.18           O
ATOM   1061  CB  MET A  68      -8.526  34.836   7.568  1.00  6.18           C
ATOM   1062  CG  MET A  68      -8.290  35.111   9.059  1.00  6.18           C
ATOM   1063  SD  MET A  68      -7.473  33.741   9.943  1.00  6.18           S
ATOM   1064  CE  MET A  68      -5.783  33.826   9.397  1.00  6.18           C
ATOM      0  H   MET A  68      -8.956  32.885   5.537  1.00  6.18           H   new
ATOM      0  HA  MET A  68      -9.078  32.787   7.562  1.00  6.18           H   new
ATOM      0  HB2 MET A  68      -7.668  34.689   7.140  1.00  6.18           H   new
ATOM      0  HB3 MET A  68      -8.913  35.628   7.163  1.00  6.18           H   new
ATOM      0  HG2 MET A  68      -7.749  35.911   9.150  1.00  6.18           H   new
ATOM      0  HG3 MET A  68      -9.142  35.296   9.484  1.00  6.18           H   new
ATOM      0  HE1 MET A  68      -5.269  33.123   9.824  1.00  6.18           H   new
ATOM      0  HE2 MET A  68      -5.748  33.713   8.434  1.00  6.18           H   new
ATOM      0  HE3 MET A  68      -5.409  34.689   9.634  1.00  6.18           H   new
ATOM   1074  N   ASN A  69     -11.884  33.559   7.513  1.00  6.56           N
ATOM   1075  CA  ASN A  69     -13.142  33.693   8.239  1.00  6.56           C
ATOM   1076  C   ASN A  69     -14.117  32.528   8.073  1.00  6.56           C
ATOM   1077  O   ASN A  69     -15.273  32.630   8.490  1.00  6.56           O
ATOM   1078  CB  ASN A  69     -13.787  34.985   7.792  1.00  6.56           C
ATOM   1079  CG  ASN A  69     -13.007  36.208   8.228  1.00  6.56           C
ATOM   1080  ND2 ASN A  69     -12.148  36.679   7.360  1.00  6.56           N
ATOM   1081  OD1 ASN A  69     -13.144  36.691   9.361  1.00  6.56           O
ATOM      0  H   ASN A  69     -11.971  33.341   6.686  1.00  6.56           H   new
ATOM      0  HA  ASN A  69     -12.930  33.692   9.186  1.00  6.56           H   new
ATOM      0  HB2 ASN A  69     -13.867  34.985   6.825  1.00  6.56           H   new
ATOM      0  HB3 ASN A  69     -14.687  35.034   8.151  1.00  6.56           H   new
ATOM      0 HD21 ASN A  69     -11.651  37.350   7.567  1.00  6.56           H   new
ATOM      0 HD22 ASN A  69     -12.081  36.318   6.582  1.00  6.56           H   new
ATOM   1088  N   THR A  70     -13.677  31.436   7.457  1.00  6.78           N
ATOM   1089  CA  THR A  70     -14.577  30.310   7.229  1.00  6.78           C
ATOM   1090  C   THR A  70     -14.010  28.961   7.684  1.00  6.78           C
ATOM   1091  O   THR A  70     -13.003  28.477   7.152  1.00  6.78           O
ATOM   1092  CB  THR A  70     -14.972  30.283   5.735  1.00  6.78           C
ATOM   1093  CG2 THR A  70     -15.884  29.134   5.413  1.00  6.78           C
ATOM   1094  OG1 THR A  70     -15.621  31.515   5.404  1.00  6.78           O
ATOM      0  H   THR A  70     -12.875  31.327   7.167  1.00  6.78           H   new
ATOM      0  HA  THR A  70     -15.363  30.446   7.781  1.00  6.78           H   new
ATOM      0  HB  THR A  70     -14.163  30.169   5.212  1.00  6.78           H   new
ATOM      0  HG1 THR A  70     -15.838  31.509   4.592  1.00  6.78           H   new
ATOM      0 HG21 THR A  70     -16.108  29.153   4.469  1.00  6.78           H   new
ATOM      0 HG22 THR A  70     -15.438  28.298   5.623  1.00  6.78           H   new
ATOM      0 HG23 THR A  70     -16.696  29.208   5.939  1.00  6.78           H   new
ATOM   1102  N   GLY A  71     -14.730  28.303   8.605  1.00  6.80           N
ATOM   1103  CA  GLY A  71     -14.315  26.999   9.135  1.00  6.80           C
ATOM   1104  C   GLY A  71     -14.189  25.972   8.021  1.00  6.80           C
ATOM   1105  O   GLY A  71     -13.317  25.106   8.052  1.00  6.80           O
ATOM      0  H   GLY A  71     -15.466  28.599   8.936  1.00  6.80           H   new
ATOM      0  HA2 GLY A  71     -13.465  27.089   9.594  1.00  6.80           H   new
ATOM      0  HA3 GLY A  71     -14.961  26.692   9.790  1.00  6.80           H   new
ATOM   1109  N   GLY A  72     -15.056  26.090   7.023  1.00  6.60           N
ATOM   1110  CA  GLY A  72     -15.052  25.199   5.881  1.00  6.60           C
ATOM   1111  C   GLY A  72     -13.721  25.242   5.138  1.00  6.60           C
ATOM   1112  O   GLY A  72     -13.284  24.226   4.597  1.00  6.60           O
ATOM      0  H   GLY A  72     -15.666  26.695   6.993  1.00  6.60           H   new
ATOM      0  HA2 GLY A  72     -15.229  24.292   6.177  1.00  6.60           H   new
ATOM      0  HA3 GLY A  72     -15.769  25.445   5.276  1.00  6.60           H   new
ATOM   1116  N   ASP A  73     -13.066  26.411   5.098  1.00  6.27           N
ATOM   1117  CA  ASP A  73     -11.800  26.520   4.393  1.00  6.27           C
ATOM   1118  C   ASP A  73     -10.739  25.823   5.196  1.00  6.27           C
ATOM   1119  O   ASP A  73      -9.887  25.131   4.642  1.00  6.27           O
ATOM   1120  CB  ASP A  73     -11.396  27.961   4.122  1.00  6.27           C
ATOM   1121  CG  ASP A  73     -10.189  28.030   3.211  1.00  6.27           C
ATOM   1122  OD1 ASP A  73     -10.288  27.518   2.120  1.00  6.27           O
ATOM   1123  OD2 ASP A  73      -9.189  28.584   3.591  1.00  6.27           O1-
ATOM      0  H   ASP A  73     -13.339  27.137   5.469  1.00  6.27           H   new
ATOM      0  HA  ASP A  73     -11.904  26.099   3.525  1.00  6.27           H   new
ATOM      0  HB2 ASP A  73     -12.138  28.437   3.717  1.00  6.27           H   new
ATOM      0  HB3 ASP A  73     -11.197  28.407   4.960  1.00  6.27           H   new
ATOM   1128  N   VAL A  74     -10.816  25.975   6.511  1.00  5.91           N
ATOM   1129  CA  VAL A  74      -9.845  25.343   7.382  1.00  5.91           C
ATOM   1130  C   VAL A  74      -9.937  23.832   7.196  1.00  5.91           C
ATOM   1131  O   VAL A  74      -8.919  23.143   7.112  1.00  5.91           O
ATOM   1132  CB  VAL A  74     -10.092  25.715   8.847  1.00  5.91           C
ATOM   1133  CG1 VAL A  74      -9.173  24.896   9.735  1.00  5.91           C
ATOM   1134  CG2 VAL A  74      -9.891  27.212   9.023  1.00  5.91           C
ATOM      0  H   VAL A  74     -11.419  26.437   6.914  1.00  5.91           H   new
ATOM      0  HA  VAL A  74      -8.956  25.654   7.149  1.00  5.91           H   new
ATOM      0  HB  VAL A  74     -11.004  25.510   9.106  1.00  5.91           H   new
ATOM      0 HG11 VAL A  74      -9.327  25.130  10.664  1.00  5.91           H   new
ATOM      0 HG12 VAL A  74      -9.354  23.952   9.605  1.00  5.91           H   new
ATOM      0 HG13 VAL A  74      -8.249  25.082   9.504  1.00  5.91           H   new
ATOM      0 HG21 VAL A  74     -10.046  27.453   9.950  1.00  5.91           H   new
ATOM      0 HG22 VAL A  74      -8.983  27.448   8.776  1.00  5.91           H   new
ATOM      0 HG23 VAL A  74     -10.515  27.691   8.456  1.00  5.91           H   new
ATOM   1144  N   ILE A  75     -11.168  23.318   7.102  1.00  5.58           N
ATOM   1145  CA  ILE A  75     -11.385  21.893   6.881  1.00  5.58           C
ATOM   1146  C   ILE A  75     -10.785  21.459   5.543  1.00  5.58           C
ATOM   1147  O   ILE A  75     -10.070  20.458   5.483  1.00  5.58           O
ATOM   1148  CB  ILE A  75     -12.887  21.547   6.907  1.00  5.58           C
ATOM   1149  CG1 ILE A  75     -13.433  21.747   8.321  1.00  5.58           C
ATOM   1150  CG2 ILE A  75     -13.115  20.083   6.430  1.00  5.58           C
ATOM   1151  CD1 ILE A  75     -14.941  21.735   8.390  1.00  5.58           C
ATOM      0  H   ILE A  75     -11.889  23.782   7.164  1.00  5.58           H   new
ATOM      0  HA  ILE A  75     -10.944  21.415   7.601  1.00  5.58           H   new
ATOM      0  HB  ILE A  75     -13.362  22.137   6.301  1.00  5.58           H   new
ATOM      0 HG12 ILE A  75     -13.084  21.049   8.897  1.00  5.58           H   new
ATOM      0 HG13 ILE A  75     -13.107  22.591   8.670  1.00  5.58           H   new
ATOM      0 HG21 ILE A  75     -14.063  19.879   6.451  1.00  5.58           H   new
ATOM      0 HG22 ILE A  75     -12.784  19.982   5.524  1.00  5.58           H   new
ATOM      0 HG23 ILE A  75     -12.641  19.474   7.017  1.00  5.58           H   new
ATOM      0 HD11 ILE A  75     -15.224  21.866   9.308  1.00  5.58           H   new
ATOM      0 HD12 ILE A  75     -15.296  22.449   7.838  1.00  5.58           H   new
ATOM      0 HD13 ILE A  75     -15.273  20.882   8.068  1.00  5.58           H   new
ATOM   1163  N   HIS A  76     -11.020  22.226   4.468  1.00  5.30           N
ATOM   1164  CA  HIS A  76     -10.453  21.839   3.174  1.00  5.30           C
ATOM   1165  C   HIS A  76      -8.934  21.910   3.175  1.00  5.30           C
ATOM   1166  O   HIS A  76      -8.269  21.049   2.618  1.00  5.30           O
ATOM   1167  CB  HIS A  76     -10.914  22.759   2.035  1.00  5.30           C
ATOM   1168  CG  HIS A  76     -12.313  22.601   1.551  1.00  5.30           C
ATOM   1169  CD2 HIS A  76     -12.811  21.993   0.449  1.00  5.30           C
ATOM   1170  ND1 HIS A  76     -13.380  23.138   2.203  1.00  5.30           N
ATOM   1171  CE1 HIS A  76     -14.477  22.880   1.534  1.00  5.30           C
ATOM   1172  NE2 HIS A  76     -14.156  22.196   0.450  1.00  5.30           N
ATOM      0  H   HIS A  76     -11.488  22.948   4.467  1.00  5.30           H   new
ATOM      0  HA  HIS A  76     -10.764  20.931   3.032  1.00  5.30           H   new
ATOM      0  HB2 HIS A  76     -10.799  23.677   2.326  1.00  5.30           H   new
ATOM      0  HB3 HIS A  76     -10.319  22.624   1.281  1.00  5.30           H   new
ATOM      0  HD1 HIS A  76     -13.341  23.579   2.940  1.00  5.30           H   new
ATOM      0  HD2 HIS A  76     -12.324  21.524  -0.190  1.00  5.30           H   new
ATOM      0  HE1 HIS A  76     -15.337  23.135   1.781  1.00  5.30           H   new
ATOM   1180  N   LEU A  77      -8.355  22.916   3.795  1.00  5.12           N
ATOM   1181  CA  LEU A  77      -6.910  23.016   3.735  1.00  5.12           C
ATOM   1182  C   LEU A  77      -6.219  21.998   4.641  1.00  5.12           C
ATOM   1183  O   LEU A  77      -5.208  21.412   4.246  1.00  5.12           O
ATOM   1184  CB  LEU A  77      -6.515  24.426   4.085  1.00  5.12           C
ATOM   1185  CG  LEU A  77      -6.981  25.471   3.086  1.00  5.12           C
ATOM   1186  CD1 LEU A  77      -6.669  26.795   3.627  1.00  5.12           C
ATOM   1187  CD2 LEU A  77      -6.307  25.266   1.769  1.00  5.12           C
ATOM      0  H   LEU A  77      -8.758  23.531   4.240  1.00  5.12           H   new
ATOM      0  HA  LEU A  77      -6.617  22.807   2.834  1.00  5.12           H   new
ATOM      0  HB2 LEU A  77      -6.876  24.645   4.958  1.00  5.12           H   new
ATOM      0  HB3 LEU A  77      -5.549  24.472   4.158  1.00  5.12           H   new
ATOM      0  HG  LEU A  77      -7.937  25.393   2.943  1.00  5.12           H   new
ATOM      0 HD11 LEU A  77      -6.960  27.477   3.002  1.00  5.12           H   new
ATOM      0 HD12 LEU A  77      -7.128  26.916   4.473  1.00  5.12           H   new
ATOM      0 HD13 LEU A  77      -5.712  26.871   3.765  1.00  5.12           H   new
ATOM      0 HD21 LEU A  77      -6.613  25.939   1.141  1.00  5.12           H   new
ATOM      0 HD22 LEU A  77      -5.347  25.342   1.882  1.00  5.12           H   new
ATOM      0 HD23 LEU A  77      -6.523  24.384   1.428  1.00  5.12           H   new
ATOM   1199  N   ALA A  78      -6.770  21.751   5.839  1.00  5.01           N
ATOM   1200  CA  ALA A  78      -6.194  20.751   6.733  1.00  5.01           C
ATOM   1201  C   ALA A  78      -6.261  19.385   6.066  1.00  5.01           C
ATOM   1202  O   ALA A  78      -5.303  18.612   6.128  1.00  5.01           O
ATOM   1203  CB  ALA A  78      -6.919  20.736   8.056  1.00  5.01           C
ATOM      0  H   ALA A  78      -7.468  22.149   6.144  1.00  5.01           H   new
ATOM      0  HA  ALA A  78      -5.267  20.976   6.908  1.00  5.01           H   new
ATOM      0  HB1 ALA A  78      -6.522  20.066   8.635  1.00  5.01           H   new
ATOM      0  HB2 ALA A  78      -6.847  21.608   8.474  1.00  5.01           H   new
ATOM      0  HB3 ALA A  78      -7.854  20.524   7.910  1.00  5.01           H   new
ATOM   1209  N   LEU A  79      -7.381  19.131   5.361  1.00  4.96           N
ATOM   1210  CA  LEU A  79      -7.619  17.927   4.572  1.00  4.96           C
ATOM   1211  C   LEU A  79      -6.542  17.786   3.541  1.00  4.96           C
ATOM   1212  O   LEU A  79      -5.881  16.753   3.443  1.00  4.96           O
ATOM   1213  CB  LEU A  79      -8.929  18.091   3.807  1.00  4.96           C
ATOM   1214  CG  LEU A  79      -9.455  17.027   2.928  1.00  4.96           C
ATOM   1215  CD1 LEU A  79     -10.857  17.394   2.677  1.00  4.96           C
ATOM   1216  CD2 LEU A  79      -8.639  16.984   1.633  1.00  4.96           C
ATOM      0  H   LEU A  79      -8.041  19.682   5.335  1.00  4.96           H   new
ATOM      0  HA  LEU A  79      -7.641  17.160   5.166  1.00  4.96           H   new
ATOM      0  HB2 LEU A  79      -9.617  18.277   4.465  1.00  4.96           H   new
ATOM      0  HB3 LEU A  79      -8.837  18.887   3.260  1.00  4.96           H   new
ATOM      0  HG  LEU A  79      -9.395  16.143   3.323  1.00  4.96           H   new
ATOM      0 HD11 LEU A  79     -11.267  16.731   2.100  1.00  4.96           H   new
ATOM      0 HD12 LEU A  79     -11.338  17.431   3.519  1.00  4.96           H   new
ATOM      0 HD13 LEU A  79     -10.892  18.262   2.246  1.00  4.96           H   new
ATOM      0 HD21 LEU A  79      -8.984  16.285   1.056  1.00  4.96           H   new
ATOM      0 HD22 LEU A  79      -8.705  17.839   1.180  1.00  4.96           H   new
ATOM      0 HD23 LEU A  79      -7.710  16.800   1.842  1.00  4.96           H   new
ATOM   1228  N   VAL A  80      -6.339  18.852   2.778  1.00  4.94           N
ATOM   1229  CA  VAL A  80      -5.366  18.800   1.732  1.00  4.94           C
ATOM   1230  C   VAL A  80      -3.999  18.500   2.261  1.00  4.94           C
ATOM   1231  O   VAL A  80      -3.275  17.681   1.683  1.00  4.94           O
ATOM   1232  CB  VAL A  80      -5.335  20.102   0.954  1.00  4.94           C
ATOM   1233  CG1 VAL A  80      -4.192  20.078   0.113  1.00  4.94           C
ATOM   1234  CG2 VAL A  80      -6.549  20.204   0.080  1.00  4.94           C
ATOM      0  H   VAL A  80      -6.755  19.601   2.857  1.00  4.94           H   new
ATOM      0  HA  VAL A  80      -5.629  18.080   1.138  1.00  4.94           H   new
ATOM      0  HB  VAL A  80      -5.312  20.851   1.569  1.00  4.94           H   new
ATOM      0 HG11 VAL A  80      -4.148  20.902  -0.397  1.00  4.94           H   new
ATOM      0 HG12 VAL A  80      -3.393  19.991   0.656  1.00  4.94           H   new
ATOM      0 HG13 VAL A  80      -4.253  19.324  -0.495  1.00  4.94           H   new
ATOM      0 HG21 VAL A  80      -6.523  21.038  -0.414  1.00  4.94           H   new
ATOM      0 HG22 VAL A  80      -6.563  19.460  -0.542  1.00  4.94           H   new
ATOM      0 HG23 VAL A  80      -7.347  20.180   0.631  1.00  4.94           H   new
ATOM   1244  N   ALA A  81      -3.643  19.134   3.368  1.00  4.90           N
ATOM   1245  CA  ALA A  81      -2.350  18.900   3.939  1.00  4.90           C
ATOM   1246  C   ALA A  81      -2.148  17.425   4.298  1.00  4.90           C
ATOM   1247  O   ALA A  81      -1.286  16.733   3.737  1.00  4.90           O
ATOM   1248  CB  ALA A  81      -2.197  19.752   5.191  1.00  4.90           C
ATOM      0  H   ALA A  81      -4.136  19.696   3.793  1.00  4.90           H   new
ATOM      0  HA  ALA A  81      -1.680  19.140   3.280  1.00  4.90           H   new
ATOM      0  HB1 ALA A  81      -1.323  19.598   5.583  1.00  4.90           H   new
ATOM      0  HB2 ALA A  81      -2.286  20.689   4.958  1.00  4.90           H   new
ATOM      0  HB3 ALA A  81      -2.885  19.512   5.832  1.00  4.90           H   new
ATOM   1254  N   VAL A  82      -3.006  16.922   5.184  1.00  4.76           N
ATOM   1255  CA  VAL A  82      -2.879  15.566   5.695  1.00  4.76           C
ATOM   1256  C   VAL A  82      -3.090  14.438   4.692  1.00  4.76           C
ATOM   1257  O   VAL A  82      -2.570  13.340   4.888  1.00  4.76           O
ATOM   1258  CB  VAL A  82      -3.779  15.363   6.908  1.00  4.76           C
ATOM   1259  CG1 VAL A  82      -5.173  15.310   6.548  1.00  4.76           C
ATOM   1260  CG2 VAL A  82      -3.369  14.084   7.575  1.00  4.76           C
ATOM      0  H   VAL A  82      -3.675  17.358   5.503  1.00  4.76           H   new
ATOM      0  HA  VAL A  82      -1.943  15.498   5.940  1.00  4.76           H   new
ATOM      0  HB  VAL A  82      -3.676  16.118   7.508  1.00  4.76           H   new
ATOM      0 HG11 VAL A  82      -5.709  15.180   7.346  1.00  4.76           H   new
ATOM      0 HG12 VAL A  82      -5.429  16.142   6.119  1.00  4.76           H   new
ATOM      0 HG13 VAL A  82      -5.322  14.572   5.936  1.00  4.76           H   new
ATOM      0 HG21 VAL A  82      -3.928  13.931   8.353  1.00  4.76           H   new
ATOM      0 HG22 VAL A  82      -3.472  13.347   6.953  1.00  4.76           H   new
ATOM      0 HG23 VAL A  82      -2.441  14.146   7.851  1.00  4.76           H   new
ATOM   1270  N   PHE A  83      -3.873  14.666   3.643  1.00  4.53           N
ATOM   1271  CA  PHE A  83      -4.138  13.601   2.689  1.00  4.53           C
ATOM   1272  C   PHE A  83      -3.466  13.756   1.334  1.00  4.53           C
ATOM   1273  O   PHE A  83      -3.942  13.164   0.371  1.00  4.53           O
ATOM   1274  CB  PHE A  83      -5.645  13.460   2.469  1.00  4.53           C
ATOM   1275  CG  PHE A  83      -6.382  13.134   3.709  1.00  4.53           C
ATOM   1276  CD1 PHE A  83      -7.333  13.996   4.172  1.00  4.53           C
ATOM   1277  CD2 PHE A  83      -6.110  11.985   4.437  1.00  4.53           C
ATOM   1278  CE1 PHE A  83      -8.005  13.751   5.333  1.00  4.53           C
ATOM   1279  CE2 PHE A  83      -6.790  11.724   5.608  1.00  4.53           C
ATOM   1280  CZ  PHE A  83      -7.742  12.618   6.058  1.00  4.53           C
ATOM      0  H   PHE A  83      -4.254  15.417   3.469  1.00  4.53           H   new
ATOM      0  HA  PHE A  83      -3.752  12.808   3.094  1.00  4.53           H   new
ATOM      0  HB2 PHE A  83      -5.992  14.288   2.101  1.00  4.53           H   new
ATOM      0  HB3 PHE A  83      -5.807  12.766   1.810  1.00  4.53           H   new
ATOM      0  HD1 PHE A  83      -7.527  14.765   3.687  1.00  4.53           H   new
ATOM      0  HD2 PHE A  83      -5.465  11.387   4.134  1.00  4.53           H   new
ATOM      0  HE1 PHE A  83      -8.645  14.355   5.634  1.00  4.53           H   new
ATOM      0  HE2 PHE A  83      -6.609  10.951   6.092  1.00  4.53           H   new
ATOM      0  HZ  PHE A  83      -8.202  12.452   6.849  1.00  4.53           H   new
ATOM   1290  N   LYS A  84      -2.383  14.542   1.214  1.00  4.22           N
ATOM   1291  CA  LYS A  84      -1.731  14.713  -0.109  1.00  4.22           C
ATOM   1292  C   LYS A  84      -2.728  15.187  -1.154  1.00  4.22           C
ATOM   1293  O   LYS A  84      -2.727  14.701  -2.288  1.00  4.22           O
ATOM   1294  CB  LYS A  84      -1.181  13.388  -0.672  1.00  4.22           C
ATOM   1295  CG  LYS A  84      -0.094  12.694   0.069  1.00  4.22           C
ATOM   1296  CD  LYS A  84       0.082  11.273  -0.490  1.00  4.22           C
ATOM   1297  CE  LYS A  84       0.520  11.319  -1.970  1.00  4.22           C
ATOM   1298  NZ  LYS A  84       0.660   9.956  -2.604  1.00  4.22           N1+
ATOM      0  H   LYS A  84      -2.016  14.974   1.861  1.00  4.22           H   new
ATOM      0  HA  LYS A  84      -1.019  15.353   0.047  1.00  4.22           H   new
ATOM      0  HB2 LYS A  84      -1.925  12.770  -0.750  1.00  4.22           H   new
ATOM      0  HB3 LYS A  84      -0.860  13.561  -1.571  1.00  4.22           H   new
ATOM      0  HG2 LYS A  84       0.735  13.190  -0.015  1.00  4.22           H   new
ATOM      0  HG3 LYS A  84      -0.307  12.656   1.014  1.00  4.22           H   new
ATOM      0  HD2 LYS A  84       0.744  10.794   0.033  1.00  4.22           H   new
ATOM      0  HD3 LYS A  84      -0.751  10.783  -0.410  1.00  4.22           H   new
ATOM      0  HE2 LYS A  84      -0.127  11.837  -2.475  1.00  4.22           H   new
ATOM      0  HE3 LYS A  84       1.368  11.785  -2.034  1.00  4.22           H   new
ATOM      0  HZ1 LYS A  84       0.799  10.048  -3.478  1.00  4.22           H   new
ATOM      0  HZ2 LYS A  84       1.349   9.527  -2.238  1.00  4.22           H   new
ATOM      0  HZ3 LYS A  84      -0.085   9.488  -2.470  1.00  4.22           H   new
ATOM   1312  N   VAL A  85      -3.589  16.115  -0.767  1.00  3.88           N
ATOM   1313  CA  VAL A  85      -4.664  16.623  -1.601  1.00  3.88           C
ATOM   1314  C   VAL A  85      -5.483  15.525  -2.218  1.00  3.88           C
ATOM   1315  O   VAL A  85      -6.055  15.768  -3.276  1.00  3.88           O
ATOM   1316  CB  VAL A  85      -4.163  17.387  -2.847  1.00  3.88           C
ATOM   1317  CG1 VAL A  85      -5.263  18.340  -3.293  1.00  3.88           C
ATOM   1318  CG2 VAL A  85      -2.855  18.105  -2.630  1.00  3.88           C
ATOM      0  H   VAL A  85      -3.563  16.478   0.012  1.00  3.88           H   new
ATOM      0  HA  VAL A  85      -5.161  17.184  -0.986  1.00  3.88           H   new
ATOM      0  HB  VAL A  85      -3.972  16.741  -3.545  1.00  3.88           H   new
ATOM      0 HG11 VAL A  85      -4.968  18.831  -4.076  1.00  3.88           H   new
ATOM      0 HG12 VAL A  85      -6.061  17.834  -3.511  1.00  3.88           H   new
ATOM      0 HG13 VAL A  85      -5.461  18.963  -2.577  1.00  3.88           H   new
ATOM      0 HG21 VAL A  85      -2.597  18.562  -3.446  1.00  3.88           H   new
ATOM      0 HG22 VAL A  85      -2.956  18.753  -1.915  1.00  3.88           H   new
ATOM      0 HG23 VAL A  85      -2.169  17.463  -2.390  1.00  3.88           H   new
ATOM   1328  N   GLN A  86      -5.626  14.350  -1.589  1.00  3.56           N
ATOM   1329  CA  GLN A  86      -6.327  13.319  -2.314  1.00  3.56           C
ATOM   1330  C   GLN A  86      -7.728  13.816  -2.677  1.00  3.56           C
ATOM   1331  O   GLN A  86      -8.544  14.120  -1.787  1.00  3.56           O
ATOM   1332  CB  GLN A  86      -6.366  11.983  -1.578  1.00  3.56           C
ATOM   1333  CG  GLN A  86      -7.036  10.911  -2.425  1.00  3.56           C
ATOM   1334  CD  GLN A  86      -7.112   9.515  -1.850  1.00  3.56           C
ATOM   1335  NE2 GLN A  86      -7.800   8.678  -2.589  1.00  3.56           N
ATOM   1336  OE1 GLN A  86      -6.586   9.176  -0.797  1.00  3.56           O
ATOM      0  H   GLN A  86      -5.344  14.150  -0.802  1.00  3.56           H   new
ATOM      0  HA  GLN A  86      -5.831  13.140  -3.128  1.00  3.56           H   new
ATOM      0  HB2 GLN A  86      -5.463  11.706  -1.355  1.00  3.56           H   new
ATOM      0  HB3 GLN A  86      -6.846  12.085  -0.741  1.00  3.56           H   new
ATOM      0  HG2 GLN A  86      -7.940  11.204  -2.619  1.00  3.56           H   new
ATOM      0  HG3 GLN A  86      -6.566  10.861  -3.272  1.00  3.56           H   new
ATOM      0 HE21 GLN A  86      -8.157   8.947  -3.324  1.00  3.56           H   new
ATOM      0 HE22 GLN A  86      -7.894   7.861  -2.339  1.00  3.56           H   new
ATOM   1345  N   PRO A  87      -8.048  13.875  -3.979  1.00  3.33           N
ATOM   1346  CA  PRO A  87      -9.282  14.359  -4.521  1.00  3.33           C
ATOM   1347  C   PRO A  87     -10.505  13.681  -3.941  1.00  3.33           C
ATOM   1348  O   PRO A  87     -11.559  14.294  -3.888  1.00  3.33           O
ATOM   1349  CB  PRO A  87      -9.108  14.033  -5.992  1.00  3.33           C
ATOM   1350  CG  PRO A  87      -7.657  14.042  -6.228  1.00  3.33           C
ATOM   1351  CD  PRO A  87      -7.063  13.495  -5.032  1.00  3.33           C
ATOM      0  HA  PRO A  87      -9.440  15.296  -4.326  1.00  3.33           H   new
ATOM      0  HB2 PRO A  87      -9.491  13.168  -6.206  1.00  3.33           H   new
ATOM      0  HB3 PRO A  87      -9.557  14.687  -6.550  1.00  3.33           H   new
ATOM      0  HG2 PRO A  87      -7.427  13.510  -7.006  1.00  3.33           H   new
ATOM      0  HG3 PRO A  87      -7.337  14.942  -6.396  1.00  3.33           H   new
ATOM      0  HD2 PRO A  87      -6.951  12.533  -5.092  1.00  3.33           H   new
ATOM      0  HD3 PRO A  87      -6.186  13.872  -4.859  1.00  3.33           H   new
ATOM   1359  N   ALA A  88     -10.376  12.436  -3.487  1.00  3.19           N
ATOM   1360  CA  ALA A  88     -11.495  11.678  -2.924  1.00  3.19           C
ATOM   1361  C   ALA A  88     -12.128  12.382  -1.731  1.00  3.19           C
ATOM   1362  O   ALA A  88     -13.334  12.288  -1.477  1.00  3.19           O
ATOM   1363  CB  ALA A  88     -11.012  10.319  -2.478  1.00  3.19           C
ATOM      0  H   ALA A  88      -9.633  12.004  -3.497  1.00  3.19           H   new
ATOM      0  HA  ALA A  88     -12.166  11.598  -3.620  1.00  3.19           H   new
ATOM      0  HB1 ALA A  88     -11.754   9.818  -2.105  1.00  3.19           H   new
ATOM      0  HB2 ALA A  88     -10.648   9.839  -3.238  1.00  3.19           H   new
ATOM      0  HB3 ALA A  88     -10.323  10.426  -1.803  1.00  3.19           H   new
ATOM   1369  N   PHE A  89     -11.294  13.058  -0.966  1.00  3.14           N
ATOM   1370  CA  PHE A  89     -11.740  13.726   0.231  1.00  3.14           C
ATOM   1371  C   PHE A  89     -12.392  15.022  -0.180  1.00  3.14           C
ATOM   1372  O   PHE A  89     -13.467  15.392   0.312  1.00  3.14           O
ATOM   1373  CB  PHE A  89     -10.533  13.967   1.072  1.00  3.14           C
ATOM   1374  CG  PHE A  89      -9.977  12.798   1.625  1.00  3.14           C
ATOM   1375  CD1 PHE A  89      -9.122  12.062   0.890  1.00  3.14           C
ATOM   1376  CD2 PHE A  89     -10.230  12.445   2.881  1.00  3.14           C
ATOM   1377  CE1 PHE A  89      -8.532  10.955   1.404  1.00  3.14           C
ATOM   1378  CE2 PHE A  89      -9.646  11.365   3.402  1.00  3.14           C
ATOM   1379  CZ  PHE A  89      -8.787  10.606   2.654  1.00  3.14           C
ATOM      0  H   PHE A  89     -10.453  13.141  -1.128  1.00  3.14           H   new
ATOM      0  HA  PHE A  89     -12.383  13.204   0.736  1.00  3.14           H   new
ATOM      0  HB2 PHE A  89      -9.859  14.411   0.534  1.00  3.14           H   new
ATOM      0  HB3 PHE A  89     -10.767  14.574   1.791  1.00  3.14           H   new
ATOM      0  HD1 PHE A  89      -8.933  12.317   0.016  1.00  3.14           H   new
ATOM      0  HD2 PHE A  89     -10.815  12.951   3.397  1.00  3.14           H   new
ATOM      0  HE1 PHE A  89      -7.954  10.446   0.883  1.00  3.14           H   new
ATOM      0  HE2 PHE A  89      -9.824  11.125   4.283  1.00  3.14           H   new
ATOM      0  HZ  PHE A  89      -8.386   9.852   3.021  1.00  3.14           H   new
ATOM   1389  N   LEU A  90     -11.752  15.686  -1.139  1.00  3.18           N
ATOM   1390  CA  LEU A  90     -12.286  16.944  -1.629  1.00  3.18           C
ATOM   1391  C   LEU A  90     -13.634  16.695  -2.310  1.00  3.18           C
ATOM   1392  O   LEU A  90     -14.543  17.517  -2.232  1.00  3.18           O
ATOM   1393  CB  LEU A  90     -11.295  17.605  -2.585  1.00  3.18           C
ATOM   1394  CG  LEU A  90     -10.007  18.100  -1.916  1.00  3.18           C
ATOM   1395  CD1 LEU A  90      -9.038  18.613  -2.977  1.00  3.18           C
ATOM   1396  CD2 LEU A  90     -10.377  19.185  -0.911  1.00  3.18           C
ATOM      0  H   LEU A  90     -11.021  15.428  -1.511  1.00  3.18           H   new
ATOM      0  HA  LEU A  90     -12.424  17.550  -0.884  1.00  3.18           H   new
ATOM      0  HB2 LEU A  90     -11.062  16.971  -3.282  1.00  3.18           H   new
ATOM      0  HB3 LEU A  90     -11.731  18.355  -3.018  1.00  3.18           H   new
ATOM      0  HG  LEU A  90      -9.561  17.378  -1.446  1.00  3.18           H   new
ATOM      0 HD11 LEU A  90      -8.225  18.925  -2.549  1.00  3.18           H   new
ATOM      0 HD12 LEU A  90      -8.824  17.896  -3.594  1.00  3.18           H   new
ATOM      0 HD13 LEU A  90      -9.448  19.345  -3.463  1.00  3.18           H   new
ATOM      0 HD21 LEU A  90      -9.574  19.511  -0.476  1.00  3.18           H   new
ATOM      0 HD22 LEU A  90     -10.815  19.917  -1.372  1.00  3.18           H   new
ATOM      0 HD23 LEU A  90     -10.978  18.817  -0.244  1.00  3.18           H   new
ATOM   1408  N   ALA A  91     -13.765  15.544  -2.975  1.00  3.31           N
ATOM   1409  CA  ALA A  91     -15.009  15.169  -3.624  1.00  3.31           C
ATOM   1410  C   ALA A  91     -16.116  15.053  -2.612  1.00  3.31           C
ATOM   1411  O   ALA A  91     -17.216  15.542  -2.839  1.00  3.31           O
ATOM   1412  CB  ALA A  91     -14.871  13.855  -4.332  1.00  3.31           C
ATOM      0  H   ALA A  91     -13.134  14.965  -3.059  1.00  3.31           H   new
ATOM      0  HA  ALA A  91     -15.221  15.862  -4.269  1.00  3.31           H   new
ATOM      0  HB1 ALA A  91     -15.712  13.626  -4.757  1.00  3.31           H   new
ATOM      0  HB2 ALA A  91     -14.177  13.922  -5.006  1.00  3.31           H   new
ATOM      0  HB3 ALA A  91     -14.634  13.166  -3.692  1.00  3.31           H   new
ATOM   1418  N   GLY A  92     -15.831  14.484  -1.445  1.00  3.52           N
ATOM   1419  CA  GLY A  92     -16.874  14.400  -0.438  1.00  3.52           C
ATOM   1420  C   GLY A  92     -17.364  15.804  -0.091  1.00  3.52           C
ATOM   1421  O   GLY A  92     -18.566  16.058   0.014  1.00  3.52           O
ATOM      0  H   GLY A  92     -15.069  14.153  -1.224  1.00  3.52           H   new
ATOM      0  HA2 GLY A  92     -17.611  13.862  -0.767  1.00  3.52           H   new
ATOM      0  HA3 GLY A  92     -16.534  13.960   0.357  1.00  3.52           H   new
ATOM   1425  N   LEU A  93     -16.434  16.756  -0.052  1.00  3.84           N
ATOM   1426  CA  LEU A  93     -16.774  18.129   0.296  1.00  3.84           C
ATOM   1427  C   LEU A  93     -17.454  18.889  -0.849  1.00  3.84           C
ATOM   1428  O   LEU A  93     -17.945  20.001  -0.662  1.00  3.84           O
ATOM   1429  CB  LEU A  93     -15.536  18.884   0.787  1.00  3.84           C
ATOM   1430  CG  LEU A  93     -14.946  18.364   2.096  1.00  3.84           C
ATOM   1431  CD1 LEU A  93     -13.710  19.158   2.438  1.00  3.84           C
ATOM   1432  CD2 LEU A  93     -15.986  18.471   3.194  1.00  3.84           C
ATOM      0  H   LEU A  93     -15.602  16.626  -0.224  1.00  3.84           H   new
ATOM      0  HA  LEU A  93     -17.422  18.079   1.016  1.00  3.84           H   new
ATOM      0  HB2 LEU A  93     -14.853  18.841   0.100  1.00  3.84           H   new
ATOM      0  HB3 LEU A  93     -15.767  19.819   0.900  1.00  3.84           H   new
ATOM      0  HG  LEU A  93     -14.695  17.432   2.003  1.00  3.84           H   new
ATOM      0 HD11 LEU A  93     -13.334  18.829   3.269  1.00  3.84           H   new
ATOM      0 HD12 LEU A  93     -13.057  19.062   1.728  1.00  3.84           H   new
ATOM      0 HD13 LEU A  93     -13.944  20.094   2.537  1.00  3.84           H   new
ATOM      0 HD21 LEU A  93     -15.613  18.141   4.026  1.00  3.84           H   new
ATOM      0 HD22 LEU A  93     -16.248  19.399   3.303  1.00  3.84           H   new
ATOM      0 HD23 LEU A  93     -16.763  17.942   2.956  1.00  3.84           H   new
ATOM   1444  N   PHE A  94     -17.574  18.271  -2.023  1.00  4.27           N
ATOM   1445  CA  PHE A  94     -18.281  18.847  -3.166  1.00  4.27           C
ATOM   1446  C   PHE A  94     -19.739  19.079  -2.755  1.00  4.27           C
ATOM   1447  O   PHE A  94     -20.438  19.933  -3.305  1.00  4.27           O
ATOM   1448  CB  PHE A  94     -18.213  17.889  -4.369  1.00  4.27           C
ATOM   1449  CG  PHE A  94     -18.697  18.411  -5.714  1.00  4.27           C
ATOM   1450  CD1 PHE A  94     -17.912  19.268  -6.483  1.00  4.27           C
ATOM   1451  CD2 PHE A  94     -19.928  18.019  -6.221  1.00  4.27           C
ATOM   1452  CE1 PHE A  94     -18.354  19.718  -7.723  1.00  4.27           C
ATOM   1453  CE2 PHE A  94     -20.364  18.472  -7.455  1.00  4.27           C
ATOM   1454  CZ  PHE A  94     -19.571  19.321  -8.205  1.00  4.27           C
ATOM      0  H   PHE A  94     -17.242  17.493  -2.180  1.00  4.27           H   new
ATOM      0  HA  PHE A  94     -17.870  19.686  -3.426  1.00  4.27           H   new
ATOM      0  HB2 PHE A  94     -17.291  17.605  -4.473  1.00  4.27           H   new
ATOM      0  HB3 PHE A  94     -18.731  17.098  -4.151  1.00  4.27           H   new
ATOM      0  HD1 PHE A  94     -17.083  19.542  -6.163  1.00  4.27           H   new
ATOM      0  HD2 PHE A  94     -20.467  17.445  -5.726  1.00  4.27           H   new
ATOM      0  HE1 PHE A  94     -17.821  20.290  -8.226  1.00  4.27           H   new
ATOM      0  HE2 PHE A  94     -21.193  18.204  -7.780  1.00  4.27           H   new
ATOM      0  HZ  PHE A  94     -19.864  19.621  -9.035  1.00  4.27           H   new
ATOM   1464  N   LEU A  95     -20.194  18.285  -1.779  1.00  4.83           N
ATOM   1465  CA  LEU A  95     -21.553  18.290  -1.267  1.00  4.83           C
ATOM   1466  C   LEU A  95     -21.753  19.252  -0.080  1.00  4.83           C
ATOM   1467  O   LEU A  95     -22.859  19.349   0.468  1.00  4.83           O
ATOM   1468  CB  LEU A  95     -21.871  16.877  -0.823  1.00  4.83           C
ATOM   1469  CG  LEU A  95     -21.791  15.825  -1.917  1.00  4.83           C
ATOM   1470  CD1 LEU A  95     -22.039  14.457  -1.301  1.00  4.83           C
ATOM   1471  CD2 LEU A  95     -22.789  16.158  -3.010  1.00  4.83           C
ATOM      0  H   LEU A  95     -19.692  17.708  -1.386  1.00  4.83           H   new
ATOM      0  HA  LEU A  95     -22.144  18.599  -1.972  1.00  4.83           H   new
ATOM      0  HB2 LEU A  95     -21.259  16.631  -0.111  1.00  4.83           H   new
ATOM      0  HB3 LEU A  95     -22.765  16.865  -0.446  1.00  4.83           H   new
ATOM      0  HG  LEU A  95     -20.911  15.813  -2.324  1.00  4.83           H   new
ATOM      0 HD11 LEU A  95     -21.990  13.777  -1.991  1.00  4.83           H   new
ATOM      0 HD12 LEU A  95     -21.366  14.280  -0.625  1.00  4.83           H   new
ATOM      0 HD13 LEU A  95     -22.919  14.440  -0.893  1.00  4.83           H   new
ATOM      0 HD21 LEU A  95     -22.739  15.487  -3.709  1.00  4.83           H   new
ATOM      0 HD22 LEU A  95     -23.685  16.171  -2.638  1.00  4.83           H   new
ATOM      0 HD23 LEU A  95     -22.582  17.029  -3.383  1.00  4.83           H   new
ATOM   1483  N   ARG A  96     -20.696  20.003   0.276  1.00  5.53           N
ATOM   1484  CA  ARG A  96     -20.679  20.920   1.421  1.00  5.53           C
ATOM   1485  C   ARG A  96     -21.784  21.955   1.440  1.00  5.53           C
ATOM   1486  O   ARG A  96     -22.126  22.478   2.495  1.00  5.53           O
ATOM   1487  CB  ARG A  96     -19.382  21.713   1.472  1.00  5.53           C
ATOM   1488  CG  ARG A  96     -19.191  22.757   0.321  1.00  5.53           C
ATOM   1489  CD  ARG A  96     -17.855  23.388   0.409  1.00  5.53           C
ATOM   1490  NE  ARG A  96     -17.580  24.377  -0.643  1.00  5.53           N
ATOM   1491  CZ  ARG A  96     -17.935  25.678  -0.583  1.00  5.53           C
ATOM   1492  NH1 ARG A  96     -18.606  26.128   0.451  1.00  5.53           N1+
ATOM   1493  NH2 ARG A  96     -17.615  26.510  -1.555  1.00  5.53           N
ATOM      0  H   ARG A  96     -19.953  19.989  -0.156  1.00  5.53           H   new
ATOM      0  HA  ARG A  96     -20.794  20.323   2.177  1.00  5.53           H   new
ATOM      0  HB2 ARG A  96     -19.338  22.179   2.322  1.00  5.53           H   new
ATOM      0  HB3 ARG A  96     -18.638  21.091   1.451  1.00  5.53           H   new
ATOM      0  HG2 ARG A  96     -19.292  22.320  -0.539  1.00  5.53           H   new
ATOM      0  HG3 ARG A  96     -19.880  23.437   0.377  1.00  5.53           H   new
ATOM      0  HD2 ARG A  96     -17.769  23.819   1.274  1.00  5.53           H   new
ATOM      0  HD3 ARG A  96     -17.178  22.694   0.370  1.00  5.53           H   new
ATOM      0  HE  ARG A  96     -17.164  24.108  -1.346  1.00  5.53           H   new
ATOM      0 HH11 ARG A  96     -18.820  25.594   1.090  1.00  5.53           H   new
ATOM      0 HH12 ARG A  96     -18.832  26.957   0.489  1.00  5.53           H   new
ATOM      0 HH21 ARG A  96     -17.175  26.226  -2.237  1.00  5.53           H   new
ATOM      0 HH22 ARG A  96     -17.846  27.337  -1.507  1.00  5.53           H   new
ATOM   1507  N   MET A  97     -22.385  22.233   0.299  1.00  6.32           N
ATOM   1508  CA  MET A  97     -23.413  23.252   0.207  1.00  6.32           C
ATOM   1509  C   MET A  97     -24.623  22.927   1.089  1.00  6.32           C
ATOM   1510  O   MET A  97     -25.386  23.821   1.454  1.00  6.32           O
ATOM   1511  CB  MET A  97     -23.843  23.384  -1.244  1.00  6.32           C
ATOM   1512  CG  MET A  97     -22.730  23.868  -2.159  1.00  6.32           C
ATOM   1513  SD  MET A  97     -22.073  25.462  -1.692  1.00  6.32           S
ATOM   1514  CE  MET A  97     -20.756  25.609  -2.881  1.00  6.32           C
ATOM      0  H   MET A  97     -22.210  21.838  -0.444  1.00  6.32           H   new
ATOM      0  HA  MET A  97     -23.044  24.090   0.527  1.00  6.32           H   new
ATOM      0  HB2 MET A  97     -24.162  22.524  -1.560  1.00  6.32           H   new
ATOM      0  HB3 MET A  97     -24.590  24.001  -1.299  1.00  6.32           H   new
ATOM      0  HG2 MET A  97     -22.012  23.216  -2.157  1.00  6.32           H   new
ATOM      0  HG3 MET A  97     -23.066  23.917  -3.068  1.00  6.32           H   new
ATOM      0  HE1 MET A  97     -20.293  26.451  -2.749  1.00  6.32           H   new
ATOM      0  HE2 MET A  97     -20.132  24.875  -2.765  1.00  6.32           H   new
ATOM      0  HE3 MET A  97     -21.125  25.581  -3.778  1.00  6.32           H   new
ATOM   1524  N   GLN A  98     -24.821  21.641   1.388  1.00  7.10           N
ATOM   1525  CA  GLN A  98     -25.929  21.200   2.222  1.00  7.10           C
ATOM   1526  C   GLN A  98     -25.496  20.784   3.633  1.00  7.10           C
ATOM   1527  O   GLN A  98     -26.307  20.234   4.383  1.00  7.10           O
ATOM   1528  CB  GLN A  98     -26.637  20.023   1.552  1.00  7.10           C
ATOM   1529  CG  GLN A  98     -27.252  20.347   0.190  1.00  7.10           C
ATOM   1530  CD  GLN A  98     -28.351  21.403   0.269  1.00  7.10           C
ATOM   1531  NE2 GLN A  98     -28.214  22.466  -0.518  1.00  7.10           N
ATOM   1532  OE1 GLN A  98     -29.313  21.258   1.029  1.00  7.10           O
ATOM      0  H   GLN A  98     -24.314  21.004   1.111  1.00  7.10           H   new
ATOM      0  HA  GLN A  98     -26.526  21.959   2.316  1.00  7.10           H   new
ATOM      0  HB2 GLN A  98     -26.002  19.297   1.444  1.00  7.10           H   new
ATOM      0  HB3 GLN A  98     -27.337  19.702   2.142  1.00  7.10           H   new
ATOM      0  HG2 GLN A  98     -26.555  20.657  -0.409  1.00  7.10           H   new
ATOM      0  HG3 GLN A  98     -27.617  19.535  -0.196  1.00  7.10           H   new
ATOM      0 HE21 GLN A  98     -27.530  22.533  -1.035  1.00  7.10           H   new
ATOM      0 HE22 GLN A  98     -28.809  23.086  -0.510  1.00  7.10           H   new
ATOM   1541  N   TRP A  99     -24.216  20.976   3.974  1.00  7.71           N
ATOM   1542  CA  TRP A  99     -23.659  20.470   5.237  1.00  7.71           C
ATOM   1543  C   TRP A  99     -23.147  21.508   6.233  1.00  7.71           C
ATOM   1544  O   TRP A  99     -22.704  22.597   5.863  1.00  7.71           O
ATOM   1545  CB  TRP A  99     -22.485  19.546   4.931  1.00  7.71           C
ATOM   1546  CG  TRP A  99     -22.838  18.270   4.232  1.00  7.71           C
ATOM   1547  CD1 TRP A  99     -24.072  17.717   4.069  1.00  7.71           C
ATOM   1548  CD2 TRP A  99     -21.917  17.371   3.595  1.00  7.71           C
ATOM   1549  CE2 TRP A  99     -22.667  16.318   3.072  1.00  7.71           C
ATOM   1550  CE3 TRP A  99     -20.542  17.370   3.427  1.00  7.71           C
ATOM   1551  NE1 TRP A  99     -23.975  16.546   3.366  1.00  7.71           N
ATOM   1552  CZ2 TRP A  99     -22.081  15.280   2.397  1.00  7.71           C
ATOM   1553  CZ3 TRP A  99     -19.964  16.343   2.756  1.00  7.71           C
ATOM   1554  CH2 TRP A  99     -20.714  15.322   2.253  1.00  7.71           C
ATOM      0  H   TRP A  99     -23.650  21.400   3.484  1.00  7.71           H   new
ATOM      0  HA  TRP A  99     -24.415  20.035   5.661  1.00  7.71           H   new
ATOM      0  HB2 TRP A  99     -21.846  20.030   4.385  1.00  7.71           H   new
ATOM      0  HB3 TRP A  99     -22.039  19.328   5.764  1.00  7.71           H   new
ATOM      0  HD1 TRP A  99     -24.865  18.082   4.389  1.00  7.71           H   new
ATOM      0  HE1 TRP A  99     -24.633  16.038   3.146  1.00  7.71           H   new
ATOM      0  HE3 TRP A  99     -20.024  18.062   3.769  1.00  7.71           H   new
ATOM      0  HZ2 TRP A  99     -22.585  14.579   2.052  1.00  7.71           H   new
ATOM      0  HZ3 TRP A  99     -19.042  16.335   2.637  1.00  7.71           H   new
ATOM      0  HH2 TRP A  99     -20.288  14.632   1.798  1.00  7.71           H   new
ATOM   1565  N   SER A 100     -23.166  21.124   7.510  1.00  8.05           N
ATOM   1566  CA  SER A 100     -22.534  21.880   8.584  1.00  8.05           C
ATOM   1567  C   SER A 100     -21.041  21.597   8.600  1.00  8.05           C
ATOM   1568  O   SER A 100     -20.590  20.634   7.979  1.00  8.05           O
ATOM   1569  CB  SER A 100     -23.122  21.468   9.908  1.00  8.05           C
ATOM   1570  OG  SER A 100     -22.819  20.110  10.169  1.00  8.05           O
ATOM      0  H   SER A 100     -23.554  20.405   7.778  1.00  8.05           H   new
ATOM      0  HA  SER A 100     -22.687  22.826   8.436  1.00  8.05           H   new
ATOM      0  HB2 SER A 100     -22.768  22.028  10.616  1.00  8.05           H   new
ATOM      0  HB3 SER A 100     -24.083  21.597   9.898  1.00  8.05           H   new
ATOM      0  HG  SER A 100     -23.298  19.618   9.685  1.00  8.05           H   new
ATOM   1576  N   ASN A 101     -20.272  22.384   9.350  1.00  8.06           N
ATOM   1577  CA  ASN A 101     -18.840  22.122   9.428  1.00  8.06           C
ATOM   1578  C   ASN A 101     -18.549  20.752  10.038  1.00  8.06           C
ATOM   1579  O   ASN A 101     -17.617  20.066   9.620  1.00  8.06           O
ATOM   1580  CB  ASN A 101     -18.152  23.218  10.206  1.00  8.06           C
ATOM   1581  CG  ASN A 101     -18.077  24.504   9.428  1.00  8.06           C
ATOM   1582  ND2 ASN A 101     -17.939  25.592  10.139  1.00  8.06           N
ATOM   1583  OD1 ASN A 101     -18.161  24.524   8.192  1.00  8.06           O
ATOM      0  H   ASN A 101     -20.551  23.056   9.809  1.00  8.06           H   new
ATOM      0  HA  ASN A 101     -18.487  22.113   8.524  1.00  8.06           H   new
ATOM      0  HB2 ASN A 101     -18.629  23.371  11.037  1.00  8.06           H   new
ATOM      0  HB3 ASN A 101     -17.256  22.932  10.442  1.00  8.06           H   new
ATOM      0 HD21 ASN A 101     -17.903  26.358   9.750  1.00  8.06           H   new
ATOM      0 HD22 ASN A 101     -17.884  25.542  10.996  1.00  8.06           H   new
ATOM   1590  N   GLN A 102     -19.350  20.319  11.017  1.00  7.77           N
ATOM   1591  CA  GLN A 102     -19.061  19.014  11.596  1.00  7.77           C
ATOM   1592  C   GLN A 102     -19.326  17.933  10.564  1.00  7.77           C
ATOM   1593  O   GLN A 102     -18.586  16.955  10.479  1.00  7.77           O
ATOM   1594  CB  GLN A 102     -19.869  18.748  12.859  1.00  7.77           C
ATOM   1595  CG  GLN A 102     -19.445  17.467  13.584  1.00  7.77           C
ATOM   1596  CD  GLN A 102     -17.985  17.538  14.089  1.00  7.77           C
ATOM   1597  NE2 GLN A 102     -17.169  16.540  13.752  1.00  7.77           N
ATOM   1598  OE1 GLN A 102     -17.615  18.485  14.789  1.00  7.77           O
ATOM      0  H   GLN A 102     -20.026  20.740  11.342  1.00  7.77           H   new
ATOM      0  HA  GLN A 102     -18.126  19.005  11.853  1.00  7.77           H   new
ATOM      0  HB2 GLN A 102     -19.774  19.502  13.462  1.00  7.77           H   new
ATOM      0  HB3 GLN A 102     -20.809  18.687  12.628  1.00  7.77           H   new
ATOM      0  HG2 GLN A 102     -20.038  17.311  14.335  1.00  7.77           H   new
ATOM      0  HG3 GLN A 102     -19.542  16.711  12.984  1.00  7.77           H   new
ATOM      0 HE21 GLN A 102     -17.458  15.895  13.263  1.00  7.77           H   new
ATOM      0 HE22 GLN A 102     -16.353  16.541  14.024  1.00  7.77           H   new
ATOM   1607  N   GLU A 103     -20.375  18.101   9.759  1.00  7.27           N
ATOM   1608  CA  GLU A 103     -20.654  17.112   8.722  1.00  7.27           C
ATOM   1609  C   GLU A 103     -19.533  17.083   7.681  1.00  7.27           C
ATOM   1610  O   GLU A 103     -19.148  16.011   7.200  1.00  7.27           O
ATOM   1611  CB  GLU A 103     -22.018  17.374   8.114  1.00  7.27           C
ATOM   1612  CG  GLU A 103     -23.169  17.023   9.042  1.00  7.27           C
ATOM   1613  CD  GLU A 103     -24.483  17.552   8.580  1.00  7.27           C
ATOM   1614  OE1 GLU A 103     -24.544  18.735   8.293  1.00  7.27           O
ATOM   1615  OE2 GLU A 103     -25.426  16.801   8.511  1.00  7.27           O1-
ATOM      0  H   GLU A 103     -20.923  18.762   9.795  1.00  7.27           H   new
ATOM      0  HA  GLU A 103     -20.680  16.227   9.117  1.00  7.27           H   new
ATOM      0  HB2 GLU A 103     -22.082  18.311   7.870  1.00  7.27           H   new
ATOM      0  HB3 GLU A 103     -22.104  16.861   7.295  1.00  7.27           H   new
ATOM      0  HG2 GLU A 103     -23.227  16.058   9.124  1.00  7.27           H   new
ATOM      0  HG3 GLU A 103     -22.980  17.372   9.927  1.00  7.27           H   new
ATOM   1622  N   ASN A 104     -18.960  18.253   7.370  1.00  6.70           N
ATOM   1623  CA  ASN A 104     -17.844  18.297   6.435  1.00  6.70           C
ATOM   1624  C   ASN A 104     -16.688  17.468   7.008  1.00  6.70           C
ATOM   1625  O   ASN A 104     -16.097  16.645   6.308  1.00  6.70           O
ATOM   1626  CB  ASN A 104     -17.377  19.729   6.219  1.00  6.70           C
ATOM   1627  CG  ASN A 104     -18.265  20.608   5.388  1.00  6.70           C
ATOM   1628  ND2 ASN A 104     -18.069  21.888   5.555  1.00  6.70           N
ATOM   1629  OD1 ASN A 104     -19.106  20.172   4.612  1.00  6.70           O
ATOM      0  H   ASN A 104     -19.201  19.016   7.686  1.00  6.70           H   new
ATOM      0  HA  ASN A 104     -18.132  17.935   5.582  1.00  6.70           H   new
ATOM      0  HB2 ASN A 104     -17.266  20.146   7.088  1.00  6.70           H   new
ATOM      0  HB3 ASN A 104     -16.501  19.703   5.803  1.00  6.70           H   new
ATOM      0 HD21 ASN A 104     -18.539  22.456   5.112  1.00  6.70           H   new
ATOM      0 HD22 ASN A 104     -17.470  22.163   6.108  1.00  6.70           H   new
ATOM   1636  N   ILE A 105     -16.436  17.615   8.314  1.00  6.17           N
ATOM   1637  CA  ILE A 105     -15.371  16.871   8.982  1.00  6.17           C
ATOM   1638  C   ILE A 105     -15.635  15.377   8.969  1.00  6.17           C
ATOM   1639  O   ILE A 105     -14.738  14.585   8.670  1.00  6.17           O
ATOM   1640  CB  ILE A 105     -15.195  17.337  10.439  1.00  6.17           C
ATOM   1641  CG1 ILE A 105     -14.650  18.743  10.450  1.00  6.17           C
ATOM   1642  CG2 ILE A 105     -14.309  16.378  11.198  1.00  6.17           C
ATOM   1643  CD1 ILE A 105     -14.700  19.421  11.793  1.00  6.17           C
ATOM      0  H   ILE A 105     -16.875  18.145   8.830  1.00  6.17           H   new
ATOM      0  HA  ILE A 105     -14.557  17.049   8.486  1.00  6.17           H   new
ATOM      0  HB  ILE A 105     -16.054  17.342  10.889  1.00  6.17           H   new
ATOM      0 HG12 ILE A 105     -13.730  18.723  10.144  1.00  6.17           H   new
ATOM      0 HG13 ILE A 105     -15.150  19.276   9.812  1.00  6.17           H   new
ATOM      0 HG21 ILE A 105     -14.208  16.685  12.113  1.00  6.17           H   new
ATOM      0 HG22 ILE A 105     -14.711  15.495  11.196  1.00  6.17           H   new
ATOM      0 HG23 ILE A 105     -13.438  16.337  10.773  1.00  6.17           H   new
ATOM      0 HD11 ILE A 105     -14.334  20.316  11.718  1.00  6.17           H   new
ATOM      0 HD12 ILE A 105     -15.620  19.473  12.095  1.00  6.17           H   new
ATOM      0 HD13 ILE A 105     -14.178  18.911  12.433  1.00  6.17           H   new
ATOM   1655  N   LEU A 106     -16.863  14.984   9.283  1.00  5.71           N
ATOM   1656  CA  LEU A 106     -17.208  13.577   9.329  1.00  5.71           C
ATOM   1657  C   LEU A 106     -17.057  12.922   7.964  1.00  5.71           C
ATOM   1658  O   LEU A 106     -16.593  11.783   7.872  1.00  5.71           O
ATOM   1659  CB  LEU A 106     -18.629  13.425   9.855  1.00  5.71           C
ATOM   1660  CG  LEU A 106     -18.792  13.808  11.335  1.00  5.71           C
ATOM   1661  CD1 LEU A 106     -20.264  13.816  11.697  1.00  5.71           C
ATOM   1662  CD2 LEU A 106     -18.008  12.837  12.194  1.00  5.71           C
ATOM      0  H   LEU A 106     -17.509  15.519   9.472  1.00  5.71           H   new
ATOM      0  HA  LEU A 106     -16.595  13.124   9.929  1.00  5.71           H   new
ATOM      0  HB2 LEU A 106     -19.222  13.976   9.321  1.00  5.71           H   new
ATOM      0  HB3 LEU A 106     -18.912  12.505   9.736  1.00  5.71           H   new
ATOM      0  HG  LEU A 106     -18.442  14.699  11.493  1.00  5.71           H   new
ATOM      0 HD11 LEU A 106     -20.366  14.058  12.631  1.00  5.71           H   new
ATOM      0 HD12 LEU A 106     -20.730  14.462  11.143  1.00  5.71           H   new
ATOM      0 HD13 LEU A 106     -20.639  12.934  11.549  1.00  5.71           H   new
ATOM      0 HD21 LEU A 106     -18.109  13.077  13.128  1.00  5.71           H   new
ATOM      0 HD22 LEU A 106     -18.342  11.937  12.053  1.00  5.71           H   new
ATOM      0 HD23 LEU A 106     -17.070  12.874  11.951  1.00  5.71           H   new
ATOM   1674  N   MET A 107     -17.402  13.643   6.892  1.00  5.36           N
ATOM   1675  CA  MET A 107     -17.241  13.095   5.550  1.00  5.36           C
ATOM   1676  C   MET A 107     -15.774  12.816   5.256  1.00  5.36           C
ATOM   1677  O   MET A 107     -15.429  11.767   4.702  1.00  5.36           O
ATOM   1678  CB  MET A 107     -17.772  14.056   4.503  1.00  5.36           C
ATOM   1679  CG  MET A 107     -17.795  13.469   3.111  1.00  5.36           C
ATOM   1680  SD  MET A 107     -18.990  12.133   2.943  1.00  5.36           S
ATOM   1681  CE  MET A 107     -18.932  11.820   1.184  1.00  5.36           C
ATOM      0  H   MET A 107     -17.726  14.439   6.923  1.00  5.36           H   new
ATOM      0  HA  MET A 107     -17.746  12.267   5.513  1.00  5.36           H   new
ATOM      0  HB2 MET A 107     -18.671  14.327   4.748  1.00  5.36           H   new
ATOM      0  HB3 MET A 107     -17.225  14.857   4.501  1.00  5.36           H   new
ATOM      0  HG2 MET A 107     -18.005  14.168   2.472  1.00  5.36           H   new
ATOM      0  HG3 MET A 107     -16.911  13.138   2.889  1.00  5.36           H   new
ATOM      0  HE1 MET A 107     -19.547  11.103   0.962  1.00  5.36           H   new
ATOM      0  HE2 MET A 107     -19.186  12.624   0.704  1.00  5.36           H   new
ATOM      0  HE3 MET A 107     -18.032  11.563   0.930  1.00  5.36           H   new
ATOM   1691  N   VAL A 108     -14.911  13.746   5.664  1.00  5.10           N
ATOM   1692  CA  VAL A 108     -13.475  13.629   5.470  1.00  5.10           C
ATOM   1693  C   VAL A 108     -12.926  12.438   6.261  1.00  5.10           C
ATOM   1694  O   VAL A 108     -12.136  11.650   5.738  1.00  5.10           O
ATOM   1695  CB  VAL A 108     -12.824  14.961   5.866  1.00  5.10           C
ATOM   1696  CG1 VAL A 108     -11.331  14.881   5.874  1.00  5.10           C
ATOM   1697  CG2 VAL A 108     -13.288  16.000   4.884  1.00  5.10           C
ATOM      0  H   VAL A 108     -15.150  14.468   6.065  1.00  5.10           H   new
ATOM      0  HA  VAL A 108     -13.265  13.454   4.539  1.00  5.10           H   new
ATOM      0  HB  VAL A 108     -13.089  15.191   6.770  1.00  5.10           H   new
ATOM      0 HG11 VAL A 108     -10.962  15.741   6.129  1.00  5.10           H   new
ATOM      0 HG12 VAL A 108     -11.046  14.206   6.510  1.00  5.10           H   new
ATOM      0 HG13 VAL A 108     -11.015  14.643   4.988  1.00  5.10           H   new
ATOM      0 HG21 VAL A 108     -12.892  16.857   5.108  1.00  5.10           H   new
ATOM      0 HG22 VAL A 108     -13.017  15.743   3.989  1.00  5.10           H   new
ATOM      0 HG23 VAL A 108     -14.255  16.071   4.921  1.00  5.10           H   new
ATOM   1707  N   ILE A 109     -13.386  12.280   7.505  1.00  4.93           N
ATOM   1708  CA  ILE A 109     -12.974  11.145   8.329  1.00  4.93           C
ATOM   1709  C   ILE A 109     -13.426   9.835   7.686  1.00  4.93           C
ATOM   1710  O   ILE A 109     -12.641   8.890   7.582  1.00  4.93           O
ATOM   1711  CB  ILE A 109     -13.561  11.239   9.742  1.00  4.93           C
ATOM   1712  CG1 ILE A 109     -12.929  12.413  10.503  1.00  4.93           C
ATOM   1713  CG2 ILE A 109     -13.330   9.937  10.464  1.00  4.93           C
ATOM   1714  CD1 ILE A 109     -13.654  12.751  11.781  1.00  4.93           C
ATOM      0  H   ILE A 109     -13.936  12.819   7.888  1.00  4.93           H   new
ATOM      0  HA  ILE A 109     -12.006  11.165   8.392  1.00  4.93           H   new
ATOM      0  HB  ILE A 109     -14.516  11.401   9.688  1.00  4.93           H   new
ATOM      0 HG12 ILE A 109     -12.006  12.198  10.709  1.00  4.93           H   new
ATOM      0 HG13 ILE A 109     -12.917  13.194   9.928  1.00  4.93           H   new
ATOM      0 HG21 ILE A 109     -13.700   9.993  11.359  1.00  4.93           H   new
ATOM      0 HG22 ILE A 109     -13.763   9.217   9.980  1.00  4.93           H   new
ATOM      0 HG23 ILE A 109     -12.378   9.762  10.519  1.00  4.93           H   new
ATOM      0 HD11 ILE A 109     -13.212  13.496  12.217  1.00  4.93           H   new
ATOM      0 HD12 ILE A 109     -14.571  12.993  11.579  1.00  4.93           H   new
ATOM      0 HD13 ILE A 109     -13.646  11.981  12.371  1.00  4.93           H   new
ATOM   1726  N   GLY A 110     -14.674   9.797   7.221  1.00  4.83           N
ATOM   1727  CA  GLY A 110     -15.216   8.631   6.545  1.00  4.83           C
ATOM   1728  C   GLY A 110     -14.326   8.266   5.368  1.00  4.83           C
ATOM   1729  O   GLY A 110     -13.922   7.107   5.214  1.00  4.83           O
ATOM      0  H   GLY A 110     -15.228  10.451   7.291  1.00  4.83           H   new
ATOM      0  HA2 GLY A 110     -15.274   7.885   7.163  1.00  4.83           H   new
ATOM      0  HA3 GLY A 110     -16.117   8.814   6.237  1.00  4.83           H   new
ATOM   1733  N   ALA A 111     -14.020   9.257   4.528  1.00  4.81           N
ATOM   1734  CA  ALA A 111     -13.165   9.037   3.376  1.00  4.81           C
ATOM   1735  C   ALA A 111     -11.797   8.514   3.812  1.00  4.81           C
ATOM   1736  O   ALA A 111     -11.229   7.651   3.139  1.00  4.81           O
ATOM   1737  CB  ALA A 111     -13.026  10.323   2.583  1.00  4.81           C
ATOM      0  H   ALA A 111     -14.302  10.065   4.614  1.00  4.81           H   new
ATOM      0  HA  ALA A 111     -13.572   8.365   2.807  1.00  4.81           H   new
ATOM      0  HB1 ALA A 111     -12.454  10.170   1.815  1.00  4.81           H   new
ATOM      0  HB2 ALA A 111     -13.901  10.613   2.281  1.00  4.81           H   new
ATOM      0  HB3 ALA A 111     -12.634  11.009   3.145  1.00  4.81           H   new
ATOM   1743  N   ALA A 112     -11.268   9.001   4.945  1.00  4.85           N
ATOM   1744  CA  ALA A 112      -9.970   8.529   5.420  1.00  4.85           C
ATOM   1745  C   ALA A 112     -10.021   7.058   5.717  1.00  4.85           C
ATOM   1746  O   ALA A 112      -9.113   6.311   5.360  1.00  4.85           O
ATOM   1747  CB  ALA A 112      -9.538   9.286   6.664  1.00  4.85           C
ATOM      0  H   ALA A 112     -11.642   9.595   5.442  1.00  4.85           H   new
ATOM      0  HA  ALA A 112      -9.321   8.690   4.717  1.00  4.85           H   new
ATOM      0  HB1 ALA A 112      -8.675   8.956   6.961  1.00  4.85           H   new
ATOM      0  HB2 ALA A 112      -9.469  10.232   6.460  1.00  4.85           H   new
ATOM      0  HB3 ALA A 112     -10.193   9.154   7.367  1.00  4.85           H   new
ATOM   1753  N   PHE A 113     -11.114   6.621   6.322  1.00  4.95           N
ATOM   1754  CA  PHE A 113     -11.249   5.221   6.660  1.00  4.95           C
ATOM   1755  C   PHE A 113     -11.317   4.377   5.394  1.00  4.95           C
ATOM   1756  O   PHE A 113     -10.726   3.292   5.322  1.00  4.95           O
ATOM   1757  CB  PHE A 113     -12.471   5.024   7.538  1.00  4.95           C
ATOM   1758  CG  PHE A 113     -12.282   5.655   8.885  1.00  4.95           C
ATOM   1759  CD1 PHE A 113     -11.016   6.037   9.299  1.00  4.95           C
ATOM   1760  CD2 PHE A 113     -13.352   5.872   9.737  1.00  4.95           C
ATOM   1761  CE1 PHE A 113     -10.818   6.621  10.526  1.00  4.95           C
ATOM   1762  CE2 PHE A 113     -13.157   6.452  10.972  1.00  4.95           C
ATOM   1763  CZ  PHE A 113     -11.886   6.828  11.367  1.00  4.95           C
ATOM      0  H   PHE A 113     -11.782   7.116   6.543  1.00  4.95           H   new
ATOM      0  HA  PHE A 113     -10.471   4.929   7.160  1.00  4.95           H   new
ATOM      0  HB2 PHE A 113     -13.249   5.409   7.105  1.00  4.95           H   new
ATOM      0  HB3 PHE A 113     -12.646   4.076   7.644  1.00  4.95           H   new
ATOM      0  HD1 PHE A 113     -10.289   5.896   8.737  1.00  4.95           H   new
ATOM      0  HD2 PHE A 113     -14.209   5.624   9.474  1.00  4.95           H   new
ATOM      0  HE1 PHE A 113      -9.963   6.876  10.788  1.00  4.95           H   new
ATOM      0  HE2 PHE A 113     -13.880   6.591  11.540  1.00  4.95           H   new
ATOM      0  HZ  PHE A 113     -11.754   7.220  12.200  1.00  4.95           H   new
ATOM   1773  N   LEU A 114     -12.024   4.883   4.380  1.00  5.10           N
ATOM   1774  CA  LEU A 114     -12.134   4.172   3.114  1.00  5.10           C
ATOM   1775  C   LEU A 114     -10.772   4.084   2.426  1.00  5.10           C
ATOM   1776  O   LEU A 114     -10.421   3.039   1.869  1.00  5.10           O
ATOM   1777  CB  LEU A 114     -13.140   4.876   2.209  1.00  5.10           C
ATOM   1778  CG  LEU A 114     -14.584   4.813   2.691  1.00  5.10           C
ATOM   1779  CD1 LEU A 114     -15.450   5.698   1.814  1.00  5.10           C
ATOM   1780  CD2 LEU A 114     -15.055   3.371   2.665  1.00  5.10           C
ATOM      0  H   LEU A 114     -12.444   5.633   4.409  1.00  5.10           H   new
ATOM      0  HA  LEU A 114     -12.444   3.270   3.290  1.00  5.10           H   new
ATOM      0  HB2 LEU A 114     -12.882   5.807   2.121  1.00  5.10           H   new
ATOM      0  HB3 LEU A 114     -13.090   4.483   1.324  1.00  5.10           H   new
ATOM      0  HG  LEU A 114     -14.651   5.139   3.602  1.00  5.10           H   new
ATOM      0 HD11 LEU A 114     -16.369   5.658   2.121  1.00  5.10           H   new
ATOM      0 HD12 LEU A 114     -15.133   6.613   1.864  1.00  5.10           H   new
ATOM      0 HD13 LEU A 114     -15.403   5.390   0.896  1.00  5.10           H   new
ATOM      0 HD21 LEU A 114     -15.974   3.325   2.971  1.00  5.10           H   new
ATOM      0 HD22 LEU A 114     -14.999   3.028   1.759  1.00  5.10           H   new
ATOM      0 HD23 LEU A 114     -14.493   2.836   3.248  1.00  5.10           H   new
ATOM   1792  N   GLN A 115      -9.986   5.169   2.503  1.00  5.33           N
ATOM   1793  CA  GLN A 115      -8.643   5.188   1.931  1.00  5.33           C
ATOM   1794  C   GLN A 115      -7.791   4.108   2.569  1.00  5.33           C
ATOM   1795  O   GLN A 115      -7.121   3.333   1.881  1.00  5.33           O
ATOM   1796  CB  GLN A 115      -7.948   6.536   2.157  1.00  5.33           C
ATOM   1797  CG  GLN A 115      -6.539   6.595   1.586  1.00  5.33           C
ATOM   1798  CD  GLN A 115      -5.766   7.858   1.965  1.00  5.33           C
ATOM   1799  NE2 GLN A 115      -4.742   8.155   1.182  1.00  5.33           N
ATOM   1800  OE1 GLN A 115      -6.060   8.548   2.948  1.00  5.33           O
ATOM      0  H   GLN A 115     -10.219   5.903   2.885  1.00  5.33           H   new
ATOM      0  HA  GLN A 115      -8.738   5.035   0.978  1.00  5.33           H   new
ATOM      0  HB2 GLN A 115      -8.482   7.239   1.755  1.00  5.33           H   new
ATOM      0  HB3 GLN A 115      -7.911   6.717   3.109  1.00  5.33           H   new
ATOM      0  HG2 GLN A 115      -6.043   5.820   1.892  1.00  5.33           H   new
ATOM      0  HG3 GLN A 115      -6.589   6.536   0.619  1.00  5.33           H   new
ATOM      0 HE21 GLN A 115      -4.560   7.657   0.505  1.00  5.33           H   new
ATOM      0 HE22 GLN A 115      -4.258   8.846   1.350  1.00  5.33           H   new
ATOM   1809  N   MET A 116      -7.833   4.056   3.905  1.00  5.64           N
ATOM   1810  CA  MET A 116      -7.053   3.090   4.656  1.00  5.64           C
ATOM   1811  C   MET A 116      -7.434   1.685   4.246  1.00  5.64           C
ATOM   1812  O   MET A 116      -6.564   0.870   3.941  1.00  5.64           O
ATOM   1813  CB  MET A 116      -7.325   3.264   6.150  1.00  5.64           C
ATOM   1814  CG  MET A 116      -6.805   4.544   6.760  1.00  5.64           C
ATOM   1815  SD  MET A 116      -7.326   4.723   8.476  1.00  5.64           S
ATOM   1816  CE  MET A 116      -7.156   6.483   8.680  1.00  5.64           C
ATOM      0  H   MET A 116      -8.313   4.579   4.391  1.00  5.64           H   new
ATOM      0  HA  MET A 116      -6.112   3.235   4.472  1.00  5.64           H   new
ATOM      0  HB2 MET A 116      -8.283   3.220   6.296  1.00  5.64           H   new
ATOM      0  HB3 MET A 116      -6.931   2.515   6.624  1.00  5.64           H   new
ATOM      0  HG2 MET A 116      -5.836   4.555   6.713  1.00  5.64           H   new
ATOM      0  HG3 MET A 116      -7.123   5.301   6.244  1.00  5.64           H   new
ATOM      0  HE1 MET A 116      -7.410   6.730   9.583  1.00  5.64           H   new
ATOM      0  HE2 MET A 116      -6.234   6.740   8.522  1.00  5.64           H   new
ATOM      0  HE3 MET A 116      -7.731   6.939   8.046  1.00  5.64           H   new
ATOM   1826  N   ALA A 117      -8.741   1.414   4.175  1.00  6.04           N
ATOM   1827  CA  ALA A 117      -9.192   0.086   3.802  1.00  6.04           C
ATOM   1828  C   ALA A 117      -8.731  -0.284   2.406  1.00  6.04           C
ATOM   1829  O   ALA A 117      -8.222  -1.385   2.182  1.00  6.04           O
ATOM   1830  CB  ALA A 117     -10.707   0.025   3.865  1.00  6.04           C
ATOM      0  H   ALA A 117      -9.368   1.980   4.337  1.00  6.04           H   new
ATOM      0  HA  ALA A 117      -8.807  -0.548   4.427  1.00  6.04           H   new
ATOM      0  HB1 ALA A 117     -11.006  -0.863   3.615  1.00  6.04           H   new
ATOM      0  HB2 ALA A 117     -11.002   0.223   4.768  1.00  6.04           H   new
ATOM      0  HB3 ALA A 117     -11.083   0.676   3.252  1.00  6.04           H   new
ATOM   1836  N   ALA A 118      -8.839   0.649   1.463  1.00  6.53           N
ATOM   1837  CA  ALA A 118      -8.411   0.356   0.109  1.00  6.53           C
ATOM   1838  C   ALA A 118      -6.923   0.052   0.076  1.00  6.53           C
ATOM   1839  O   ALA A 118      -6.482  -0.864  -0.619  1.00  6.53           O
ATOM   1840  CB  ALA A 118      -8.734   1.516  -0.800  1.00  6.53           C
ATOM      0  H   ALA A 118      -9.151   1.441   1.587  1.00  6.53           H   new
ATOM      0  HA  ALA A 118      -8.889  -0.427  -0.206  1.00  6.53           H   new
ATOM      0  HB1 ALA A 118      -8.444   1.311  -1.703  1.00  6.53           H   new
ATOM      0  HB2 ALA A 118      -9.691   1.674  -0.796  1.00  6.53           H   new
ATOM      0  HB3 ALA A 118      -8.275   2.311  -0.486  1.00  6.53           H   new
ATOM   1846  N   ASN A 119      -6.129   0.774   0.859  1.00  7.05           N
ATOM   1847  CA  ASN A 119      -4.702   0.507   0.849  1.00  7.05           C
ATOM   1848  C   ASN A 119      -4.355  -0.824   1.521  1.00  7.05           C
ATOM   1849  O   ASN A 119      -3.573  -1.609   0.977  1.00  7.05           O
ATOM   1850  CB  ASN A 119      -3.957   1.675   1.448  1.00  7.05           C
ATOM   1851  CG  ASN A 119      -3.905   2.842   0.478  1.00  7.05           C
ATOM   1852  ND2 ASN A 119      -3.669   4.026   0.968  1.00  7.05           N
ATOM   1853  OD1 ASN A 119      -4.072   2.653  -0.736  1.00  7.05           O
ATOM      0  H   ASN A 119      -6.387   1.402   1.386  1.00  7.05           H   new
ATOM      0  HA  ASN A 119      -4.415   0.410  -0.072  1.00  7.05           H   new
ATOM      0  HB2 ASN A 119      -4.391   1.952   2.270  1.00  7.05           H   new
ATOM      0  HB3 ASN A 119      -3.055   1.403   1.681  1.00  7.05           H   new
ATOM      0 HD21 ASN A 119      -3.625   4.707   0.445  1.00  7.05           H   new
ATOM      0 HD22 ASN A 119      -3.557   4.126   1.815  1.00  7.05           H   new
ATOM   1860  N   ASP A 120      -4.992  -1.135   2.655  1.00  7.46           N
ATOM   1861  CA  ASP A 120      -4.723  -2.390   3.364  1.00  7.46           C
ATOM   1862  C   ASP A 120      -5.073  -3.604   2.511  1.00  7.46           C
ATOM   1863  O   ASP A 120      -4.399  -4.634   2.557  1.00  7.46           O
ATOM   1864  CB  ASP A 120      -5.503  -2.472   4.680  1.00  7.46           C
ATOM   1865  CG  ASP A 120      -4.963  -1.549   5.789  1.00  7.46           C
ATOM   1866  OD1 ASP A 120      -3.882  -1.022   5.637  1.00  7.46           O
ATOM   1867  OD2 ASP A 120      -5.625  -1.418   6.798  1.00  7.46           O1-
ATOM      0  H   ASP A 120      -5.582  -0.633   3.029  1.00  7.46           H   new
ATOM      0  HA  ASP A 120      -3.772  -2.396   3.554  1.00  7.46           H   new
ATOM      0  HB2 ASP A 120      -6.431  -2.248   4.509  1.00  7.46           H   new
ATOM      0  HB3 ASP A 120      -5.486  -3.388   4.998  1.00  7.46           H   new
ATOM   1872  N   LEU A 121      -6.121  -3.458   1.715  1.00  7.60           N
ATOM   1873  CA  LEU A 121      -6.617  -4.505   0.842  1.00  7.60           C
ATOM   1874  C   LEU A 121      -6.004  -4.463  -0.563  1.00  7.60           C
ATOM   1875  O   LEU A 121      -6.387  -5.256  -1.426  1.00  7.60           O
ATOM   1876  CB  LEU A 121      -8.131  -4.368   0.752  1.00  7.60           C
ATOM   1877  CG  LEU A 121      -8.882  -4.555   2.056  1.00  7.60           C
ATOM   1878  CD1 LEU A 121     -10.348  -4.261   1.821  1.00  7.60           C
ATOM   1879  CD2 LEU A 121      -8.668  -5.968   2.557  1.00  7.60           C
ATOM      0  H   LEU A 121      -6.574  -2.729   1.667  1.00  7.60           H   new
ATOM      0  HA  LEU A 121      -6.360  -5.359   1.222  1.00  7.60           H   new
ATOM      0  HB2 LEU A 121      -8.340  -3.489   0.400  1.00  7.60           H   new
ATOM      0  HB3 LEU A 121      -8.461  -5.017   0.111  1.00  7.60           H   new
ATOM      0  HG  LEU A 121      -8.553  -3.945   2.734  1.00  7.60           H   new
ATOM      0 HD11 LEU A 121     -10.839  -4.378   2.650  1.00  7.60           H   new
ATOM      0 HD12 LEU A 121     -10.449  -3.347   1.512  1.00  7.60           H   new
ATOM      0 HD13 LEU A 121     -10.697  -4.869   1.151  1.00  7.60           H   new
ATOM      0 HD21 LEU A 121      -9.147  -6.092   3.391  1.00  7.60           H   new
ATOM      0 HD22 LEU A 121      -8.999  -6.599   1.898  1.00  7.60           H   new
ATOM      0 HD23 LEU A 121      -7.721  -6.120   2.703  1.00  7.60           H   new
ATOM   1891  N   LYS A 122      -5.075  -3.529  -0.803  1.00  7.40           N
ATOM   1892  CA  LYS A 122      -4.433  -3.347  -2.103  1.00  7.40           C
ATOM   1893  C   LYS A 122      -5.437  -3.157  -3.243  1.00  7.40           C
ATOM   1894  O   LYS A 122      -5.301  -3.756  -4.313  1.00  7.40           O
ATOM   1895  CB  LYS A 122      -3.498  -4.525  -2.399  1.00  7.40           C
ATOM   1896  CG  LYS A 122      -2.348  -4.670  -1.391  1.00  7.40           C
ATOM   1897  CD  LYS A 122      -1.422  -5.827  -1.762  1.00  7.40           C
ATOM   1898  CE  LYS A 122      -0.291  -5.992  -0.751  1.00  7.40           C
ATOM   1899  NZ  LYS A 122       0.582  -7.156  -1.081  1.00  7.40           N1+
ATOM      0  H   LYS A 122      -4.799  -2.978  -0.203  1.00  7.40           H   new
ATOM      0  HA  LYS A 122      -3.916  -2.528  -2.052  1.00  7.40           H   new
ATOM      0  HB2 LYS A 122      -4.016  -5.345  -2.406  1.00  7.40           H   new
ATOM      0  HB3 LYS A 122      -3.126  -4.417  -3.288  1.00  7.40           H   new
ATOM      0  HG2 LYS A 122      -1.839  -3.845  -1.358  1.00  7.40           H   new
ATOM      0  HG3 LYS A 122      -2.711  -4.816  -0.503  1.00  7.40           H   new
ATOM      0  HD2 LYS A 122      -1.935  -6.649  -1.811  1.00  7.40           H   new
ATOM      0  HD3 LYS A 122      -1.048  -5.673  -2.644  1.00  7.40           H   new
ATOM      0  HE2 LYS A 122       0.244  -5.183  -0.729  1.00  7.40           H   new
ATOM      0  HE3 LYS A 122      -0.665  -6.109   0.136  1.00  7.40           H   new
ATOM      0  HZ1 LYS A 122       1.229  -7.224  -0.474  1.00  7.40           H   new
ATOM      0  HZ2 LYS A 122       0.096  -7.902  -1.080  1.00  7.40           H   new
ATOM      0  HZ3 LYS A 122       0.942  -7.038  -1.886  1.00  7.40           H   new
ATOM   1913  N   LEU A 123      -6.438  -2.305  -3.023  1.00  6.92           N
ATOM   1914  CA  LEU A 123      -7.461  -2.060  -4.025  1.00  6.92           C
ATOM   1915  C   LEU A 123      -7.241  -0.788  -4.818  1.00  6.92           C
ATOM   1916  O   LEU A 123      -7.508   0.337  -4.357  1.00  6.92           O
ATOM   1917  CB  LEU A 123      -8.823  -1.970  -3.357  1.00  6.92           C
ATOM   1918  CG  LEU A 123      -9.196  -3.151  -2.546  1.00  6.92           C
ATOM   1919  CD1 LEU A 123     -10.534  -2.904  -1.893  1.00  6.92           C
ATOM   1920  CD2 LEU A 123      -9.219  -4.379  -3.415  1.00  6.92           C
ATOM      0  H   LEU A 123      -6.539  -1.859  -2.295  1.00  6.92           H   new
ATOM      0  HA  LEU A 123      -7.413  -2.806  -4.644  1.00  6.92           H   new
ATOM      0  HB2 LEU A 123      -8.839  -1.185  -2.788  1.00  6.92           H   new
ATOM      0  HB3 LEU A 123      -9.497  -1.838  -4.042  1.00  6.92           H   new
ATOM      0  HG  LEU A 123      -8.540  -3.298  -1.847  1.00  6.92           H   new
ATOM      0 HD11 LEU A 123     -10.782  -3.676  -1.361  1.00  6.92           H   new
ATOM      0 HD12 LEU A 123     -10.476  -2.123  -1.321  1.00  6.92           H   new
ATOM      0 HD13 LEU A 123     -11.205  -2.754  -2.577  1.00  6.92           H   new
ATOM      0 HD21 LEU A 123      -9.464  -5.150  -2.880  1.00  6.92           H   new
ATOM      0 HD22 LEU A 123      -9.868  -4.260  -4.126  1.00  6.92           H   new
ATOM      0 HD23 LEU A 123      -8.340  -4.519  -3.800  1.00  6.92           H   new
ATOM   1932  N   GLU A 124      -6.834  -0.954  -6.066  1.00  6.26           N
ATOM   1933  CA  GLU A 124      -6.567   0.202  -6.901  1.00  6.26           C
ATOM   1934  C   GLU A 124      -7.877   0.670  -7.510  1.00  6.26           C
ATOM   1935  O   GLU A 124      -8.105   0.584  -8.715  1.00  6.26           O
ATOM   1936  CB  GLU A 124      -5.528  -0.124  -7.974  1.00  6.26           C
ATOM   1937  CG  GLU A 124      -4.156  -0.516  -7.397  1.00  6.26           C
ATOM   1938  CD  GLU A 124      -3.097  -0.798  -8.447  1.00  6.26           C
ATOM   1939  OE1 GLU A 124      -3.423  -0.821  -9.609  1.00  6.26           O
ATOM   1940  OE2 GLU A 124      -1.960  -0.991  -8.076  1.00  6.26           O1-
ATOM      0  H   GLU A 124      -6.708  -1.716  -6.444  1.00  6.26           H   new
ATOM      0  HA  GLU A 124      -6.193   0.917  -6.363  1.00  6.26           H   new
ATOM      0  HB2 GLU A 124      -5.859  -0.850  -8.525  1.00  6.26           H   new
ATOM      0  HB3 GLU A 124      -5.419   0.646  -8.554  1.00  6.26           H   new
ATOM      0  HG2 GLU A 124      -3.843   0.198  -6.820  1.00  6.26           H   new
ATOM      0  HG3 GLU A 124      -4.263  -1.303  -6.841  1.00  6.26           H   new
ATOM   1947  N   VAL A 125      -8.733   1.169  -6.625  1.00  5.57           N
ATOM   1948  CA  VAL A 125     -10.048   1.678  -6.931  1.00  5.57           C
ATOM   1949  C   VAL A 125      -9.996   3.148  -6.612  1.00  5.57           C
ATOM   1950  O   VAL A 125     -10.686   3.976  -7.222  1.00  5.57           O
ATOM   1951  CB  VAL A 125     -11.111   0.955  -6.072  1.00  5.57           C
ATOM   1952  CG1 VAL A 125     -11.080  -0.532  -6.410  1.00  5.57           C
ATOM   1953  CG2 VAL A 125     -10.849   1.170  -4.553  1.00  5.57           C
ATOM      0  H   VAL A 125      -8.545   1.219  -5.787  1.00  5.57           H   new
ATOM      0  HA  VAL A 125     -10.293   1.530  -7.858  1.00  5.57           H   new
ATOM      0  HB  VAL A 125     -11.986   1.324  -6.271  1.00  5.57           H   new
ATOM      0 HG11 VAL A 125     -11.743  -0.999  -5.878  1.00  5.57           H   new
ATOM      0 HG12 VAL A 125     -11.278  -0.654  -7.352  1.00  5.57           H   new
ATOM      0 HG13 VAL A 125     -10.200  -0.890  -6.216  1.00  5.57           H   new
ATOM      0 HG21 VAL A 125     -11.529   0.707  -4.039  1.00  5.57           H   new
ATOM      0 HG22 VAL A 125      -9.975   0.819  -4.322  1.00  5.57           H   new
ATOM      0 HG23 VAL A 125     -10.880   2.118  -4.350  1.00  5.57           H   new
ATOM   1963  N   LEU A 126      -9.062   3.478  -5.714  1.00  4.97           N
ATOM   1964  CA  LEU A 126      -8.917   4.874  -5.330  1.00  4.97           C
ATOM   1965  C   LEU A 126      -8.579   5.779  -6.524  1.00  4.97           C
ATOM   1966  O   LEU A 126      -9.120   6.872  -6.577  1.00  4.97           O
ATOM   1967  CB  LEU A 126      -7.889   5.083  -4.206  1.00  4.97           C
ATOM   1968  CG  LEU A 126      -8.279   4.545  -2.839  1.00  4.97           C
ATOM   1969  CD1 LEU A 126      -7.084   4.733  -1.889  1.00  4.97           C
ATOM   1970  CD2 LEU A 126      -9.539   5.255  -2.333  1.00  4.97           C
ATOM      0  H   LEU A 126      -8.523   2.928  -5.331  1.00  4.97           H   new
ATOM      0  HA  LEU A 126      -9.787   5.132  -4.988  1.00  4.97           H   new
ATOM      0  HB2 LEU A 126      -7.055   4.665  -4.473  1.00  4.97           H   new
ATOM      0  HB3 LEU A 126      -7.716   6.034  -4.123  1.00  4.97           H   new
ATOM      0  HG  LEU A 126      -8.491   3.600  -2.888  1.00  4.97           H   new
ATOM      0 HD11 LEU A 126      -7.313   4.395  -1.009  1.00  4.97           H   new
ATOM      0 HD12 LEU A 126      -6.318   4.247  -2.232  1.00  4.97           H   new
ATOM      0 HD13 LEU A 126      -6.866   5.676  -1.826  1.00  4.97           H   new
ATOM      0 HD21 LEU A 126      -9.780   4.905  -1.461  1.00  4.97           H   new
ATOM      0 HD22 LEU A 126      -9.368   6.207  -2.263  1.00  4.97           H   new
ATOM      0 HD23 LEU A 126     -10.268   5.103  -2.954  1.00  4.97           H   new
ATOM   1982  N   PRO A 127      -7.715   5.382  -7.498  1.00  4.52           N
ATOM   1983  CA  PRO A 127      -7.363   6.138  -8.689  1.00  4.52           C
ATOM   1984  C   PRO A 127      -8.553   6.487  -9.583  1.00  4.52           C
ATOM   1985  O   PRO A 127      -8.489   7.443 -10.357  1.00  4.52           O
ATOM   1986  CB  PRO A 127      -6.403   5.187  -9.401  1.00  4.52           C
ATOM   1987  CG  PRO A 127      -5.853   4.330  -8.319  1.00  4.52           C
ATOM   1988  CD  PRO A 127      -6.966   4.115  -7.417  1.00  4.52           C
ATOM      0  HA  PRO A 127      -6.991   7.006  -8.469  1.00  4.52           H   new
ATOM      0  HB2 PRO A 127      -6.863   4.657 -10.071  1.00  4.52           H   new
ATOM      0  HB3 PRO A 127      -5.699   5.673  -9.858  1.00  4.52           H   new
ATOM      0  HG2 PRO A 127      -5.517   3.491  -8.671  1.00  4.52           H   new
ATOM      0  HG3 PRO A 127      -5.113   4.765  -7.867  1.00  4.52           H   new
ATOM      0  HD2 PRO A 127      -7.509   3.360  -7.692  1.00  4.52           H   new
ATOM      0  HD3 PRO A 127      -6.665   3.934  -6.513  1.00  4.52           H   new
ATOM   1996  N   ILE A 128      -9.656   5.743  -9.479  1.00  4.21           N
ATOM   1997  CA  ILE A 128     -10.801   6.034 -10.322  1.00  4.21           C
ATOM   1998  C   ILE A 128     -11.627   7.052  -9.589  1.00  4.21           C
ATOM   1999  O   ILE A 128     -12.116   8.031 -10.163  1.00  4.21           O
ATOM   2000  CB  ILE A 128     -11.599   4.783 -10.644  1.00  4.21           C
ATOM   2001  CG1 ILE A 128     -10.648   3.788 -11.319  1.00  4.21           C
ATOM   2002  CG2 ILE A 128     -12.788   5.147 -11.536  1.00  4.21           C
ATOM   2003  CD1 ILE A 128      -9.940   4.361 -12.543  1.00  4.21           C
ATOM      0  H   ILE A 128      -9.755   5.082  -8.938  1.00  4.21           H   new
ATOM      0  HA  ILE A 128     -10.514   6.381 -11.181  1.00  4.21           H   new
ATOM      0  HB  ILE A 128     -11.963   4.375  -9.843  1.00  4.21           H   new
ATOM      0 HG12 ILE A 128      -9.983   3.499 -10.675  1.00  4.21           H   new
ATOM      0 HG13 ILE A 128     -11.149   3.000 -11.583  1.00  4.21           H   new
ATOM      0 HG21 ILE A 128     -13.296   4.347 -11.741  1.00  4.21           H   new
ATOM      0 HG22 ILE A 128     -13.357   5.782 -11.074  1.00  4.21           H   new
ATOM      0 HG23 ILE A 128     -12.465   5.544 -12.360  1.00  4.21           H   new
ATOM      0 HD11 ILE A 128      -9.355   3.687 -12.924  1.00  4.21           H   new
ATOM      0 HD12 ILE A 128     -10.599   4.627 -13.203  1.00  4.21           H   new
ATOM      0 HD13 ILE A 128      -9.415   5.133 -12.281  1.00  4.21           H   new
ATOM   2015  N   LEU A 129     -11.763   6.843  -8.290  1.00  4.00           N
ATOM   2016  CA  LEU A 129     -12.458   7.824  -7.496  1.00  4.00           C
ATOM   2017  C   LEU A 129     -11.724   9.143  -7.665  1.00  4.00           C
ATOM   2018  O   LEU A 129     -12.347  10.179  -7.920  1.00  4.00           O
ATOM   2019  CB  LEU A 129     -12.526   7.394  -6.031  1.00  4.00           C
ATOM   2020  CG  LEU A 129     -13.182   8.391  -5.077  1.00  4.00           C
ATOM   2021  CD1 LEU A 129     -14.617   8.682  -5.518  1.00  4.00           C
ATOM   2022  CD2 LEU A 129     -13.168   7.783  -3.681  1.00  4.00           C
ATOM      0  H   LEU A 129     -11.468   6.158  -7.862  1.00  4.00           H   new
ATOM      0  HA  LEU A 129     -13.377   7.918  -7.792  1.00  4.00           H   new
ATOM      0  HB2 LEU A 129     -13.011   6.555  -5.979  1.00  4.00           H   new
ATOM      0  HB3 LEU A 129     -11.624   7.220  -5.720  1.00  4.00           H   new
ATOM      0  HG  LEU A 129     -12.695   9.230  -5.081  1.00  4.00           H   new
ATOM      0 HD11 LEU A 129     -15.022   9.315  -4.905  1.00  4.00           H   new
ATOM      0 HD12 LEU A 129     -14.611   9.057  -6.413  1.00  4.00           H   new
ATOM      0 HD13 LEU A 129     -15.130   7.858  -5.516  1.00  4.00           H   new
ATOM      0 HD21 LEU A 129     -13.580   8.399  -3.055  1.00  4.00           H   new
ATOM      0 HD22 LEU A 129     -13.663   6.949  -3.686  1.00  4.00           H   new
ATOM      0 HD23 LEU A 129     -12.252   7.613  -3.411  1.00  4.00           H   new
ATOM   2034  N   ASN A 130     -10.389   9.095  -7.571  1.00  3.86           N
ATOM   2035  CA  ASN A 130      -9.564  10.273  -7.707  1.00  3.86           C
ATOM   2036  C   ASN A 130      -9.742  10.907  -9.080  1.00  3.86           C
ATOM   2037  O   ASN A 130      -9.860  12.121  -9.179  1.00  3.86           O
ATOM   2038  CB  ASN A 130      -8.103   9.928  -7.511  1.00  3.86           C
ATOM   2039  CG  ASN A 130      -7.773   9.577  -6.089  1.00  3.86           C
ATOM   2040  ND2 ASN A 130      -6.662   8.900  -5.923  1.00  3.86           N
ATOM   2041  OD1 ASN A 130      -8.508   9.893  -5.141  1.00  3.86           O
ATOM      0  H   ASN A 130      -9.947   8.371  -7.426  1.00  3.86           H   new
ATOM      0  HA  ASN A 130      -9.843  10.904  -7.025  1.00  3.86           H   new
ATOM      0  HB2 ASN A 130      -7.871   9.182  -8.086  1.00  3.86           H   new
ATOM      0  HB3 ASN A 130      -7.557  10.680  -7.789  1.00  3.86           H   new
ATOM      0 HD21 ASN A 130      -6.419   8.658  -5.134  1.00  3.86           H   new
ATOM      0 HD22 ASN A 130      -6.176   8.698  -6.603  1.00  3.86           H   new
ATOM   2048  N   ALA A 131      -9.832  10.104 -10.145  1.00  3.78           N
ATOM   2049  CA  ALA A 131      -9.997  10.683 -11.473  1.00  3.78           C
ATOM   2050  C   ALA A 131     -11.255  11.523 -11.581  1.00  3.78           C
ATOM   2051  O   ALA A 131     -11.234  12.656 -12.087  1.00  3.78           O
ATOM   2052  CB  ALA A 131     -10.102   9.567 -12.501  1.00  3.78           C
ATOM      0  H   ALA A 131      -9.800   9.245 -10.119  1.00  3.78           H   new
ATOM      0  HA  ALA A 131      -9.226  11.249 -11.634  1.00  3.78           H   new
ATOM      0  HB1 ALA A 131     -10.212   9.951 -13.385  1.00  3.78           H   new
ATOM      0  HB2 ALA A 131      -9.294   9.030 -12.480  1.00  3.78           H   new
ATOM      0  HB3 ALA A 131     -10.867   9.007 -12.294  1.00  3.78           H   new
ATOM   2058  N   MET A 132     -12.349  10.975 -11.064  1.00  3.72           N
ATOM   2059  CA  MET A 132     -13.631  11.653 -11.127  1.00  3.72           C
ATOM   2060  C   MET A 132     -13.623  12.864 -10.238  1.00  3.72           C
ATOM   2061  O   MET A 132     -14.121  13.931 -10.599  1.00  3.72           O
ATOM   2062  CB  MET A 132     -14.717  10.713 -10.660  1.00  3.72           C
ATOM   2063  CG  MET A 132     -15.010   9.560 -11.573  1.00  3.72           C
ATOM   2064  SD  MET A 132     -16.457   8.658 -11.026  1.00  3.72           S
ATOM   2065  CE  MET A 132     -15.788   7.934  -9.537  1.00  3.72           C
ATOM      0  H   MET A 132     -12.367  10.210 -10.672  1.00  3.72           H   new
ATOM      0  HA  MET A 132     -13.795  11.928 -12.043  1.00  3.72           H   new
ATOM      0  HB2 MET A 132     -14.467  10.362  -9.791  1.00  3.72           H   new
ATOM      0  HB3 MET A 132     -15.533  11.223 -10.536  1.00  3.72           H   new
ATOM      0  HG2 MET A 132     -15.150   9.886 -12.476  1.00  3.72           H   new
ATOM      0  HG3 MET A 132     -14.245   8.964 -11.602  1.00  3.72           H   new
ATOM      0  HE1 MET A 132     -16.469   7.395  -9.105  1.00  3.72           H   new
ATOM      0  HE2 MET A 132     -15.028   7.375  -9.762  1.00  3.72           H   new
ATOM      0  HE3 MET A 132     -15.503   8.638  -8.934  1.00  3.72           H   new
ATOM   2075  N   SER A 133     -12.999  12.702  -9.088  1.00  3.71           N
ATOM   2076  CA  SER A 133     -12.910  13.724  -8.085  1.00  3.71           C
ATOM   2077  C   SER A 133     -12.122  14.937  -8.566  1.00  3.71           C
ATOM   2078  O   SER A 133     -12.507  16.073  -8.289  1.00  3.71           O
ATOM   2079  CB  SER A 133     -12.306  13.110  -6.881  1.00  3.71           C
ATOM   2080  OG  SER A 133     -13.145  12.113  -6.349  1.00  3.71           O
ATOM      0  H   SER A 133     -12.605  11.970  -8.868  1.00  3.71           H   new
ATOM      0  HA  SER A 133     -13.795  14.064  -7.879  1.00  3.71           H   new
ATOM      0  HB2 SER A 133     -11.445  12.726  -7.107  1.00  3.71           H   new
ATOM      0  HB3 SER A 133     -12.145  13.793  -6.211  1.00  3.71           H   new
ATOM      0  HG  SER A 133     -12.897  11.360  -6.627  1.00  3.71           H   new
ATOM   2086  N   ILE A 134     -11.040  14.705  -9.315  1.00  3.73           N
ATOM   2087  CA  ILE A 134     -10.245  15.796  -9.870  1.00  3.73           C
ATOM   2088  C   ILE A 134     -11.130  16.586 -10.824  1.00  3.73           C
ATOM   2089  O   ILE A 134     -11.170  17.824 -10.769  1.00  3.73           O
ATOM   2090  CB  ILE A 134      -8.981  15.238 -10.569  1.00  3.73           C
ATOM   2091  CG1 ILE A 134      -8.076  14.680  -9.512  1.00  3.73           C
ATOM   2092  CG2 ILE A 134      -8.272  16.288 -11.363  1.00  3.73           C
ATOM   2093  CD1 ILE A 134      -6.943  13.809 -10.005  1.00  3.73           C
ATOM      0  H   ILE A 134     -10.752  13.919  -9.512  1.00  3.73           H   new
ATOM      0  HA  ILE A 134      -9.933  16.388  -9.168  1.00  3.73           H   new
ATOM      0  HB  ILE A 134      -9.243  14.546 -11.196  1.00  3.73           H   new
ATOM      0 HG12 ILE A 134      -7.698  15.420  -9.011  1.00  3.73           H   new
ATOM      0 HG13 ILE A 134      -8.613  14.162  -8.892  1.00  3.73           H   new
ATOM      0 HG21 ILE A 134      -7.488  15.901 -11.784  1.00  3.73           H   new
ATOM      0 HG22 ILE A 134      -8.867  16.635 -12.046  1.00  3.73           H   new
ATOM      0 HG23 ILE A 134      -7.999  17.010 -10.775  1.00  3.73           H   new
ATOM      0 HD11 ILE A 134      -6.420  13.500  -9.249  1.00  3.73           H   new
ATOM      0 HD12 ILE A 134      -7.305  13.045 -10.481  1.00  3.73           H   new
ATOM      0 HD13 ILE A 134      -6.376  14.322 -10.602  1.00  3.73           H   new
ATOM   2105  N   ALA A 135     -11.873  15.872 -11.671  1.00  3.77           N
ATOM   2106  CA  ALA A 135     -12.788  16.534 -12.584  1.00  3.77           C
ATOM   2107  C   ALA A 135     -13.858  17.334 -11.813  1.00  3.77           C
ATOM   2108  O   ALA A 135     -14.190  18.463 -12.191  1.00  3.77           O
ATOM   2109  CB  ALA A 135     -13.420  15.493 -13.485  1.00  3.77           C
ATOM      0  H   ALA A 135     -11.859  15.014 -11.729  1.00  3.77           H   new
ATOM      0  HA  ALA A 135     -12.298  17.170 -13.128  1.00  3.77           H   new
ATOM      0  HB1 ALA A 135     -14.034  15.926 -14.099  1.00  3.77           H   new
ATOM      0  HB2 ALA A 135     -12.727  15.037 -13.988  1.00  3.77           H   new
ATOM      0  HB3 ALA A 135     -13.904  14.849 -12.945  1.00  3.77           H   new
ATOM   2115  N   TRP A 136     -14.351  16.785 -10.699  1.00  3.82           N
ATOM   2116  CA  TRP A 136     -15.356  17.468  -9.883  1.00  3.82           C
ATOM   2117  C   TRP A 136     -14.776  18.722  -9.233  1.00  3.82           C
ATOM   2118  O   TRP A 136     -15.456  19.749  -9.145  1.00  3.82           O
ATOM   2119  CB  TRP A 136     -15.919  16.524  -8.823  1.00  3.82           C
ATOM   2120  CG  TRP A 136     -16.712  15.406  -9.442  1.00  3.82           C
ATOM   2121  CD1 TRP A 136     -17.331  15.447 -10.656  1.00  3.82           C
ATOM   2122  CD2 TRP A 136     -16.952  14.069  -8.916  1.00  3.82           C
ATOM   2123  CE2 TRP A 136     -17.715  13.387  -9.864  1.00  3.82           C
ATOM   2124  CE3 TRP A 136     -16.579  13.410  -7.745  1.00  3.82           C
ATOM   2125  NE1 TRP A 136     -17.942  14.242 -10.918  1.00  3.82           N
ATOM   2126  CZ2 TRP A 136     -18.119  12.069  -9.674  1.00  3.82           C
ATOM   2127  CZ3 TRP A 136     -16.970  12.089  -7.553  1.00  3.82           C
ATOM   2128  CH2 TRP A 136     -17.722  11.436  -8.492  1.00  3.82           C
ATOM      0  H   TRP A 136     -14.114  16.015 -10.399  1.00  3.82           H   new
ATOM      0  HA  TRP A 136     -16.081  17.742 -10.467  1.00  3.82           H   new
ATOM      0  HB2 TRP A 136     -15.191  16.154  -8.299  1.00  3.82           H   new
ATOM      0  HB3 TRP A 136     -16.484  17.022  -8.212  1.00  3.82           H   new
ATOM      0  HD1 TRP A 136     -17.339  16.183 -11.225  1.00  3.82           H   new
ATOM      0  HE1 TRP A 136     -18.393  14.054 -11.626  1.00  3.82           H   new
ATOM      0  HE3 TRP A 136     -16.074  13.849  -7.099  1.00  3.82           H   new
ATOM      0  HZ2 TRP A 136     -18.634  11.626 -10.309  1.00  3.82           H   new
ATOM      0  HZ3 TRP A 136     -16.717  11.644  -6.777  1.00  3.82           H   new
ATOM      0  HH2 TRP A 136     -17.974  10.554  -8.341  1.00  3.82           H   new
ATOM   2139  N   MET A 137     -13.517  18.650  -8.781  1.00  3.91           N
ATOM   2140  CA  MET A 137     -12.876  19.805  -8.166  1.00  3.91           C
ATOM   2141  C   MET A 137     -12.799  20.936  -9.169  1.00  3.91           C
ATOM   2142  O   MET A 137     -13.083  22.083  -8.825  1.00  3.91           O
ATOM   2143  CB  MET A 137     -11.506  19.458  -7.594  1.00  3.91           C
ATOM   2144  CG  MET A 137     -10.887  20.589  -6.779  1.00  3.91           C
ATOM   2145  SD  MET A 137     -11.870  21.014  -5.328  1.00  3.91           S
ATOM   2146  CE  MET A 137     -12.468  22.660  -5.815  1.00  3.91           C
ATOM      0  H   MET A 137     -13.026  17.945  -8.823  1.00  3.91           H   new
ATOM      0  HA  MET A 137     -13.416  20.094  -7.414  1.00  3.91           H   new
ATOM      0  HB2 MET A 137     -11.587  18.671  -7.033  1.00  3.91           H   new
ATOM      0  HB3 MET A 137     -10.908  19.228  -8.322  1.00  3.91           H   new
ATOM      0  HG2 MET A 137      -9.996  20.330  -6.497  1.00  3.91           H   new
ATOM      0  HG3 MET A 137     -10.790  21.373  -7.341  1.00  3.91           H   new
ATOM      0  HE1 MET A 137     -13.027  23.023  -5.110  1.00  3.91           H   new
ATOM      0  HE2 MET A 137     -11.711  23.249  -5.963  1.00  3.91           H   new
ATOM      0  HE3 MET A 137     -12.985  22.588  -6.632  1.00  3.91           H   new
ATOM   2156  N   LEU A 138     -12.467  20.617 -10.423  1.00  4.04           N
ATOM   2157  CA  LEU A 138     -12.463  21.645 -11.454  1.00  4.04           C
ATOM   2158  C   LEU A 138     -13.810  22.307 -11.553  1.00  4.04           C
ATOM   2159  O   LEU A 138     -13.898  23.533 -11.619  1.00  4.04           O
ATOM   2160  CB  LEU A 138     -12.082  21.096 -12.815  1.00  4.04           C
ATOM   2161  CG  LEU A 138     -12.205  22.111 -13.971  1.00  4.04           C
ATOM   2162  CD1 LEU A 138     -11.323  23.264 -13.701  1.00  4.04           C
ATOM   2163  CD2 LEU A 138     -11.828  21.459 -15.307  1.00  4.04           C
ATOM      0  H   LEU A 138     -12.247  19.829 -10.689  1.00  4.04           H   new
ATOM      0  HA  LEU A 138     -11.793  22.295 -11.190  1.00  4.04           H   new
ATOM      0  HB2 LEU A 138     -11.167  20.775 -12.777  1.00  4.04           H   new
ATOM      0  HB3 LEU A 138     -12.644  20.330 -13.011  1.00  4.04           H   new
ATOM      0  HG  LEU A 138     -13.125  22.412 -14.032  1.00  4.04           H   new
ATOM      0 HD11 LEU A 138     -11.397  23.905 -14.425  1.00  4.04           H   new
ATOM      0 HD12 LEU A 138     -11.587  23.686 -12.868  1.00  4.04           H   new
ATOM      0 HD13 LEU A 138     -10.405  22.960 -13.632  1.00  4.04           H   new
ATOM      0 HD21 LEU A 138     -11.911  22.111 -16.020  1.00  4.04           H   new
ATOM      0 HD22 LEU A 138     -10.913  21.141 -15.265  1.00  4.04           H   new
ATOM      0 HD23 LEU A 138     -12.422  20.712 -15.482  1.00  4.04           H   new
ATOM   2175  N   ILE A 139     -14.865  21.515 -11.560  1.00  4.21           N
ATOM   2176  CA  ILE A 139     -16.173  22.111 -11.681  1.00  4.21           C
ATOM   2177  C   ILE A 139     -16.484  23.026 -10.522  1.00  4.21           C
ATOM   2178  O   ILE A 139     -17.028  24.121 -10.708  1.00  4.21           O
ATOM   2179  CB  ILE A 139     -17.243  21.043 -11.774  1.00  4.21           C
ATOM   2180  CG1 ILE A 139     -16.994  20.296 -13.007  1.00  4.21           C
ATOM   2181  CG2 ILE A 139     -18.614  21.652 -11.715  1.00  4.21           C
ATOM   2182  CD1 ILE A 139     -16.883  21.200 -14.145  1.00  4.21           C
ATOM      0  H   ILE A 139     -14.847  20.657 -11.498  1.00  4.21           H   new
ATOM      0  HA  ILE A 139     -16.167  22.638 -12.495  1.00  4.21           H   new
ATOM      0  HB  ILE A 139     -17.206  20.433 -11.020  1.00  4.21           H   new
ATOM      0 HG12 ILE A 139     -16.178  19.779 -12.918  1.00  4.21           H   new
ATOM      0 HG13 ILE A 139     -17.715  19.665 -13.159  1.00  4.21           H   new
ATOM      0 HG21 ILE A 139     -19.282  20.952 -11.776  1.00  4.21           H   new
ATOM      0 HG22 ILE A 139     -18.721  22.128 -10.877  1.00  4.21           H   new
ATOM      0 HG23 ILE A 139     -18.726  22.270 -12.454  1.00  4.21           H   new
ATOM      0 HD11 ILE A 139     -16.718  20.687 -14.951  1.00  4.21           H   new
ATOM      0 HD12 ILE A 139     -17.709  21.700 -14.243  1.00  4.21           H   new
ATOM      0 HD13 ILE A 139     -16.148  21.816 -13.999  1.00  4.21           H   new
ATOM   2194  N   ARG A 140     -16.133  22.597  -9.322  1.00  4.42           N
ATOM   2195  CA  ARG A 140     -16.353  23.454  -8.181  1.00  4.42           C
ATOM   2196  C   ARG A 140     -15.509  24.734  -8.307  1.00  4.42           C
ATOM   2197  O   ARG A 140     -15.950  25.803  -7.914  1.00  4.42           O
ATOM   2198  CB  ARG A 140     -16.094  22.723  -6.883  1.00  4.42           C
ATOM   2199  CG  ARG A 140     -16.296  23.564  -5.666  1.00  4.42           C
ATOM   2200  CD  ARG A 140     -17.717  24.037  -5.554  1.00  4.42           C
ATOM   2201  NE  ARG A 140     -18.663  22.961  -5.215  1.00  4.42           N
ATOM   2202  CZ  ARG A 140     -19.987  23.006  -5.481  1.00  4.42           C
ATOM   2203  NH1 ARG A 140     -20.489  24.050  -6.108  1.00  4.42           N1+
ATOM   2204  NH2 ARG A 140     -20.781  22.022  -5.114  1.00  4.42           N
ATOM      0  H   ARG A 140     -15.776  21.834  -9.152  1.00  4.42           H   new
ATOM      0  HA  ARG A 140     -17.287  23.716  -8.166  1.00  4.42           H   new
ATOM      0  HB2 ARG A 140     -16.680  21.952  -6.834  1.00  4.42           H   new
ATOM      0  HB3 ARG A 140     -15.184  22.388  -6.887  1.00  4.42           H   new
ATOM      0  HG2 ARG A 140     -16.060  23.053  -4.876  1.00  4.42           H   new
ATOM      0  HG3 ARG A 140     -15.701  24.329  -5.697  1.00  4.42           H   new
ATOM      0  HD2 ARG A 140     -17.768  24.730  -4.877  1.00  4.42           H   new
ATOM      0  HD3 ARG A 140     -17.984  24.441  -6.394  1.00  4.42           H   new
ATOM      0  HE  ARG A 140     -18.354  22.261  -4.823  1.00  4.42           H   new
ATOM      0 HH11 ARG A 140     -19.975  24.697  -6.345  1.00  4.42           H   new
ATOM      0 HH12 ARG A 140     -21.331  24.084  -6.280  1.00  4.42           H   new
ATOM      0 HH21 ARG A 140     -20.458  21.341  -4.700  1.00  4.42           H   new
ATOM      0 HH22 ARG A 140     -21.622  22.061  -5.288  1.00  4.42           H   new
ATOM   2218  N   ALA A 141     -14.279  24.631  -8.827  1.00  4.67           N
ATOM   2219  CA  ALA A 141     -13.434  25.812  -9.044  1.00  4.67           C
ATOM   2220  C   ALA A 141     -14.040  26.784 -10.077  1.00  4.67           C
ATOM   2221  O   ALA A 141     -13.925  28.006  -9.935  1.00  4.67           O
ATOM   2222  CB  ALA A 141     -12.056  25.381  -9.485  1.00  4.67           C
ATOM      0  H   ALA A 141     -13.917  23.887  -9.060  1.00  4.67           H   new
ATOM      0  HA  ALA A 141     -13.376  26.288  -8.201  1.00  4.67           H   new
ATOM      0  HB1 ALA A 141     -11.502  26.164  -9.627  1.00  4.67           H   new
ATOM      0  HB2 ALA A 141     -11.657  24.823  -8.800  1.00  4.67           H   new
ATOM      0  HB3 ALA A 141     -12.123  24.879 -10.312  1.00  4.67           H   new
ATOM   2228  N   MET A 142     -14.657  26.236 -11.140  1.00  4.93           N
ATOM   2229  CA  MET A 142     -15.299  27.052 -12.178  1.00  4.93           C
ATOM   2230  C   MET A 142     -16.501  27.820 -11.653  1.00  4.93           C
ATOM   2231  O   MET A 142     -16.693  28.998 -11.973  1.00  4.93           O
ATOM   2232  CB  MET A 142     -15.762  26.202 -13.366  1.00  4.93           C
ATOM   2233  CG  MET A 142     -14.673  25.645 -14.242  1.00  4.93           C
ATOM   2234  SD  MET A 142     -15.334  24.660 -15.591  1.00  4.93           S
ATOM   2235  CE  MET A 142     -13.914  24.588 -16.644  1.00  4.93           C
ATOM      0  H   MET A 142     -14.712  25.388 -11.274  1.00  4.93           H   new
ATOM      0  HA  MET A 142     -14.618  27.680 -12.466  1.00  4.93           H   new
ATOM      0  HB2 MET A 142     -16.289  25.462 -13.026  1.00  4.93           H   new
ATOM      0  HB3 MET A 142     -16.352  26.741 -13.916  1.00  4.93           H   new
ATOM      0  HG2 MET A 142     -14.145  26.374 -14.603  1.00  4.93           H   new
ATOM      0  HG3 MET A 142     -14.075  25.100 -13.707  1.00  4.93           H   new
ATOM      0  HE1 MET A 142     -14.125  24.072 -17.438  1.00  4.93           H   new
ATOM      0  HE2 MET A 142     -13.656  25.487 -16.902  1.00  4.93           H   new
ATOM      0  HE3 MET A 142     -13.181  24.165 -16.170  1.00  4.93           H   new
ATOM   2245  N   LYS A 143     -17.322  27.145 -10.856  1.00  5.15           N
ATOM   2246  CA  LYS A 143     -18.507  27.763 -10.289  1.00  5.15           C
ATOM   2247  C   LYS A 143     -18.047  28.671  -9.162  1.00  5.15           C
ATOM   2248  O   LYS A 143     -17.052  28.378  -8.519  1.00  5.15           O
ATOM   2249  CB  LYS A 143     -19.491  26.689  -9.833  1.00  5.15           C
ATOM   2250  CG  LYS A 143     -20.079  25.892 -11.003  1.00  5.15           C
ATOM   2251  CD  LYS A 143     -21.082  24.852 -10.554  1.00  5.15           C
ATOM   2252  CE  LYS A 143     -21.664  24.115 -11.758  1.00  5.15           C
ATOM   2253  NZ  LYS A 143     -22.673  23.096 -11.362  1.00  5.15           N1+
ATOM      0  H   LYS A 143     -17.207  26.323 -10.632  1.00  5.15           H   new
ATOM      0  HA  LYS A 143     -18.984  28.297 -10.943  1.00  5.15           H   new
ATOM      0  HB2 LYS A 143     -19.042  26.081  -9.225  1.00  5.15           H   new
ATOM      0  HB3 LYS A 143     -20.212  27.106  -9.336  1.00  5.15           H   new
ATOM      0  HG2 LYS A 143     -20.507  26.503 -11.623  1.00  5.15           H   new
ATOM      0  HG3 LYS A 143     -19.360  25.455 -11.486  1.00  5.15           H   new
ATOM      0  HD2 LYS A 143     -20.654  24.219  -9.956  1.00  5.15           H   new
ATOM      0  HD3 LYS A 143     -21.795  25.278 -10.053  1.00  5.15           H   new
ATOM      0  HE2 LYS A 143     -22.074  24.756 -12.360  1.00  5.15           H   new
ATOM      0  HE3 LYS A 143     -20.947  23.684 -12.248  1.00  5.15           H   new
ATOM      0  HZ1 LYS A 143     -22.987  22.690 -12.089  1.00  5.15           H   new
ATOM      0  HZ2 LYS A 143     -22.293  22.494 -10.828  1.00  5.15           H   new
ATOM      0  HZ3 LYS A 143     -23.343  23.493 -10.932  1.00  5.15           H   new
ATOM   2267  N   GLU A 144     -18.734  29.794  -8.934  1.00  5.31           N
ATOM   2268  CA  GLU A 144     -18.374  30.777  -7.883  1.00  5.31           C
ATOM   2269  C   GLU A 144     -17.077  31.548  -8.215  1.00  5.31           C
ATOM   2270  O   GLU A 144     -17.077  32.779  -8.271  1.00  5.31           O
ATOM   2271  CB  GLU A 144     -18.237  30.136  -6.482  1.00  5.31           C
ATOM   2272  CG  GLU A 144     -19.542  29.618  -5.871  1.00  5.31           C
ATOM   2273  CD  GLU A 144     -19.345  29.040  -4.477  1.00  5.31           C
ATOM   2274  OE1 GLU A 144     -18.241  28.663  -4.157  1.00  5.31           O
ATOM   2275  OE2 GLU A 144     -20.296  29.008  -3.732  1.00  5.31           O1-
ATOM      0  H   GLU A 144     -19.431  30.016  -9.386  1.00  5.31           H   new
ATOM      0  HA  GLU A 144     -19.115  31.402  -7.864  1.00  5.31           H   new
ATOM      0  HB2 GLU A 144     -17.609  29.399  -6.539  1.00  5.31           H   new
ATOM      0  HB3 GLU A 144     -17.852  30.791  -5.879  1.00  5.31           H   new
ATOM      0  HG2 GLU A 144     -20.186  30.342  -5.829  1.00  5.31           H   new
ATOM      0  HG3 GLU A 144     -19.918  28.937  -6.450  1.00  5.31           H   new
ATOM   2282  N   GLY A 145     -15.981  30.828  -8.444  1.00  5.36           N
ATOM   2283  CA  GLY A 145     -14.708  31.416  -8.834  1.00  5.36           C
ATOM   2284  C   GLY A 145     -13.916  32.033  -7.679  1.00  5.36           C
ATOM   2285  O   GLY A 145     -13.094  32.934  -7.903  1.00  5.36           O
ATOM      0  H   GLY A 145     -15.959  29.971  -8.375  1.00  5.36           H   new
ATOM      0  HA2 GLY A 145     -14.164  30.732  -9.256  1.00  5.36           H   new
ATOM      0  HA3 GLY A 145     -14.871  32.100  -9.502  1.00  5.36           H   new
ATOM   2289  N   LYS A 146     -14.205  31.610  -6.446  1.00  5.27           N
ATOM   2290  CA  LYS A 146     -13.521  32.149  -5.272  1.00  5.27           C
ATOM   2291  C   LYS A 146     -12.127  31.548  -5.098  1.00  5.27           C
ATOM   2292  O   LYS A 146     -11.832  30.470  -5.632  1.00  5.27           O
ATOM   2293  CB  LYS A 146     -14.347  31.955  -4.002  1.00  5.27           C
ATOM   2294  CG  LYS A 146     -14.557  30.524  -3.545  1.00  5.27           C
ATOM   2295  CD  LYS A 146     -15.380  30.526  -2.266  1.00  5.27           C
ATOM   2296  CE  LYS A 146     -14.542  31.153  -1.148  1.00  5.27           C
ATOM   2297  NZ  LYS A 146     -15.204  31.161   0.170  1.00  5.27           N1+
ATOM      0  H   LYS A 146     -14.796  31.010  -6.270  1.00  5.27           H   new
ATOM      0  HA  LYS A 146     -13.418  33.101  -5.424  1.00  5.27           H   new
ATOM      0  HB2 LYS A 146     -13.918  32.444  -3.283  1.00  5.27           H   new
ATOM      0  HB3 LYS A 146     -15.217  32.361  -4.141  1.00  5.27           H   new
ATOM      0  HG2 LYS A 146     -15.012  30.016  -4.235  1.00  5.27           H   new
ATOM      0  HG3 LYS A 146     -13.702  30.093  -3.392  1.00  5.27           H   new
ATOM      0  HD2 LYS A 146     -16.200  31.028  -2.394  1.00  5.27           H   new
ATOM      0  HD3 LYS A 146     -15.635  29.621  -2.028  1.00  5.27           H   new
ATOM      0  HE2 LYS A 146     -13.704  30.670  -1.075  1.00  5.27           H   new
ATOM      0  HE3 LYS A 146     -14.323  32.065  -1.394  1.00  5.27           H   new
ATOM      0  HZ1 LYS A 146     -14.614  31.387   0.797  1.00  5.27           H   new
ATOM      0  HZ2 LYS A 146     -15.871  31.751   0.164  1.00  5.27           H   new
ATOM      0  HZ3 LYS A 146     -15.527  30.350   0.345  1.00  5.27           H   new
ATOM   2311  N   VAL A 147     -11.293  32.219  -4.304  1.00  5.03           N
ATOM   2312  CA  VAL A 147      -9.915  31.789  -4.095  1.00  5.03           C
ATOM   2313  C   VAL A 147      -9.758  30.399  -3.514  1.00  5.03           C
ATOM   2314  O   VAL A 147      -8.938  29.631  -4.002  1.00  5.03           O
ATOM   2315  CB  VAL A 147      -9.193  32.759  -3.148  1.00  5.03           C
ATOM   2316  CG1 VAL A 147      -7.825  32.177  -2.764  1.00  5.03           C
ATOM   2317  CG2 VAL A 147      -9.042  34.111  -3.825  1.00  5.03           C
ATOM      0  H   VAL A 147     -11.510  32.932  -3.875  1.00  5.03           H   new
ATOM      0  HA  VAL A 147      -9.530  31.780  -4.985  1.00  5.03           H   new
ATOM      0  HB  VAL A 147      -9.712  32.880  -2.338  1.00  5.03           H   new
ATOM      0 HG11 VAL A 147      -7.369  32.790  -2.166  1.00  5.03           H   new
ATOM      0 HG12 VAL A 147      -7.949  31.324  -2.319  1.00  5.03           H   new
ATOM      0 HG13 VAL A 147      -7.291  32.049  -3.564  1.00  5.03           H   new
ATOM      0 HG21 VAL A 147      -8.586  34.724  -3.227  1.00  5.03           H   new
ATOM      0 HG22 VAL A 147      -8.525  34.009  -4.639  1.00  5.03           H   new
ATOM      0 HG23 VAL A 147      -9.919  34.464  -4.042  1.00  5.03           H   new
ATOM   2327  N   ALA A 148     -10.520  30.052  -2.489  1.00  4.69           N
ATOM   2328  CA  ALA A 148     -10.358  28.724  -1.912  1.00  4.69           C
ATOM   2329  C   ALA A 148     -10.631  27.609  -2.913  1.00  4.69           C
ATOM   2330  O   ALA A 148      -9.944  26.587  -2.939  1.00  4.69           O
ATOM   2331  CB  ALA A 148     -11.282  28.557  -0.736  1.00  4.69           C
ATOM      0  H   ALA A 148     -11.118  30.549  -2.121  1.00  4.69           H   new
ATOM      0  HA  ALA A 148      -9.431  28.654  -1.634  1.00  4.69           H   new
ATOM      0  HB1 ALA A 148     -11.168  27.671  -0.358  1.00  4.69           H   new
ATOM      0  HB2 ALA A 148     -11.074  29.224  -0.063  1.00  4.69           H   new
ATOM      0  HB3 ALA A 148     -12.200  28.668  -1.028  1.00  4.69           H   new
ATOM   2337  N   MET A 149     -11.630  27.798  -3.769  1.00  4.33           N
ATOM   2338  CA  MET A 149     -11.970  26.727  -4.683  1.00  4.33           C
ATOM   2339  C   MET A 149     -10.956  26.685  -5.819  1.00  4.33           C
ATOM   2340  O   MET A 149     -10.705  25.633  -6.385  1.00  4.33           O
ATOM   2341  CB  MET A 149     -13.402  26.879  -5.156  1.00  4.33           C
ATOM   2342  CG  MET A 149     -14.455  26.735  -4.030  1.00  4.33           C
ATOM   2343  SD  MET A 149     -14.422  25.131  -3.155  1.00  4.33           S
ATOM   2344  CE  MET A 149     -13.523  25.491  -1.654  1.00  4.33           C
ATOM      0  H   MET A 149     -12.105  28.512  -3.834  1.00  4.33           H   new
ATOM      0  HA  MET A 149     -11.923  25.869  -4.232  1.00  4.33           H   new
ATOM      0  HB2 MET A 149     -13.505  27.749  -5.573  1.00  4.33           H   new
ATOM      0  HB3 MET A 149     -13.580  26.214  -5.839  1.00  4.33           H   new
ATOM      0  HG2 MET A 149     -14.319  27.445  -3.384  1.00  4.33           H   new
ATOM      0  HG3 MET A 149     -15.338  26.864  -4.411  1.00  4.33           H   new
ATOM      0  HE1 MET A 149     -13.454  24.686  -1.117  1.00  4.33           H   new
ATOM      0  HE2 MET A 149     -12.634  25.807  -1.877  1.00  4.33           H   new
ATOM      0  HE3 MET A 149     -13.992  26.175  -1.152  1.00  4.33           H   new
ATOM   2354  N   TYR A 150     -10.372  27.841  -6.145  1.00  3.98           N
ATOM   2355  CA  TYR A 150      -9.314  27.983  -7.150  1.00  3.98           C
ATOM   2356  C   TYR A 150      -8.034  27.289  -6.652  1.00  3.98           C
ATOM   2357  O   TYR A 150      -7.324  26.599  -7.402  1.00  3.98           O
ATOM   2358  CB  TYR A 150      -9.095  29.466  -7.447  1.00  3.98           C
ATOM   2359  CG  TYR A 150      -8.060  29.792  -8.480  1.00  3.98           C
ATOM   2360  CD1 TYR A 150      -8.320  29.584  -9.829  1.00  3.98           C
ATOM   2361  CD2 TYR A 150      -6.858  30.344  -8.083  1.00  3.98           C
ATOM   2362  CE1 TYR A 150      -7.365  29.917 -10.775  1.00  3.98           C
ATOM   2363  CE2 TYR A 150      -5.911  30.682  -9.024  1.00  3.98           C
ATOM   2364  CZ  TYR A 150      -6.157  30.469 -10.363  1.00  3.98           C
ATOM   2365  OH  TYR A 150      -5.205  30.811 -11.290  1.00  3.98           O
ATOM      0  H   TYR A 150     -10.588  28.587  -5.776  1.00  3.98           H   new
ATOM      0  HA  TYR A 150      -9.572  27.553  -7.980  1.00  3.98           H   new
ATOM      0  HB2 TYR A 150      -9.940  29.847  -7.732  1.00  3.98           H   new
ATOM      0  HB3 TYR A 150      -8.849  29.909  -6.620  1.00  3.98           H   new
ATOM      0  HD1 TYR A 150      -9.134  29.222 -10.096  1.00  3.98           H   new
ATOM      0  HD2 TYR A 150      -6.688  30.488  -7.180  1.00  3.98           H   new
ATOM      0  HE1 TYR A 150      -7.530  29.773 -11.679  1.00  3.98           H   new
ATOM      0  HE2 TYR A 150      -5.103  31.055  -8.755  1.00  3.98           H   new
ATOM      0  HH  TYR A 150      -5.346  30.393 -12.005  1.00  3.98           H   new
ATOM   2375  N   ALA A 151      -7.716  27.538  -5.382  1.00  3.66           N
ATOM   2376  CA  ALA A 151      -6.540  26.984  -4.743  1.00  3.66           C
ATOM   2377  C   ALA A 151      -6.550  25.468  -4.741  1.00  3.66           C
ATOM   2378  O   ALA A 151      -5.501  24.851  -4.896  1.00  3.66           O
ATOM   2379  CB  ALA A 151      -6.448  27.474  -3.313  1.00  3.66           C
ATOM      0  H   ALA A 151      -8.187  28.040  -4.867  1.00  3.66           H   new
ATOM      0  HA  ALA A 151      -5.772  27.282  -5.255  1.00  3.66           H   new
ATOM      0  HB1 ALA A 151      -5.659  27.099  -2.892  1.00  3.66           H   new
ATOM      0  HB2 ALA A 151      -6.389  28.442  -3.306  1.00  3.66           H   new
ATOM      0  HB3 ALA A 151      -7.238  27.195  -2.824  1.00  3.66           H   new
ATOM   2385  N   LEU A 152      -7.707  24.843  -4.567  1.00  3.41           N
ATOM   2386  CA  LEU A 152      -7.715  23.389  -4.503  1.00  3.41           C
ATOM   2387  C   LEU A 152      -7.143  22.684  -5.769  1.00  3.41           C
ATOM   2388  O   LEU A 152      -6.341  21.764  -5.605  1.00  3.41           O
ATOM   2389  CB  LEU A 152      -9.111  22.943  -4.099  1.00  3.41           C
ATOM   2390  CG  LEU A 152      -9.459  23.262  -2.657  1.00  3.41           C
ATOM   2391  CD1 LEU A 152     -10.909  23.029  -2.428  1.00  3.41           C
ATOM   2392  CD2 LEU A 152      -8.635  22.419  -1.752  1.00  3.41           C
ATOM      0  H   LEU A 152      -8.473  25.225  -4.486  1.00  3.41           H   new
ATOM      0  HA  LEU A 152      -7.087  23.098  -3.823  1.00  3.41           H   new
ATOM      0  HB2 LEU A 152      -9.759  23.369  -4.682  1.00  3.41           H   new
ATOM      0  HB3 LEU A 152      -9.189  21.986  -4.238  1.00  3.41           H   new
ATOM      0  HG  LEU A 152      -9.268  24.194  -2.470  1.00  3.41           H   new
ATOM      0 HD11 LEU A 152     -11.128  23.234  -1.506  1.00  3.41           H   new
ATOM      0 HD12 LEU A 152     -11.426  23.601  -3.017  1.00  3.41           H   new
ATOM      0 HD13 LEU A 152     -11.121  22.100  -2.612  1.00  3.41           H   new
ATOM      0 HD21 LEU A 152      -8.856  22.622  -0.830  1.00  3.41           H   new
ATOM      0 HD22 LEU A 152      -8.815  21.482  -1.929  1.00  3.41           H   new
ATOM      0 HD23 LEU A 152      -7.695  22.602  -1.906  1.00  3.41           H   new
ATOM   2404  N   PRO A 153      -7.534  23.022  -7.030  1.00  3.24           N
ATOM   2405  CA  PRO A 153      -6.885  22.573  -8.254  1.00  3.24           C
ATOM   2406  C   PRO A 153      -5.394  22.868  -8.263  1.00  3.24           C
ATOM   2407  O   PRO A 153      -4.619  22.064  -8.778  1.00  3.24           O
ATOM   2408  CB  PRO A 153      -7.613  23.374  -9.327  1.00  3.24           C
ATOM   2409  CG  PRO A 153      -8.960  23.566  -8.765  1.00  3.24           C
ATOM   2410  CD  PRO A 153      -8.748  23.733  -7.276  1.00  3.24           C
ATOM      0  HA  PRO A 153      -6.939  21.612  -8.376  1.00  3.24           H   new
ATOM      0  HB2 PRO A 153      -7.174  24.222  -9.498  1.00  3.24           H   new
ATOM      0  HB3 PRO A 153      -7.643  22.895 -10.170  1.00  3.24           H   new
ATOM      0  HG2 PRO A 153      -9.391  24.346  -9.147  1.00  3.24           H   new
ATOM      0  HG3 PRO A 153      -9.531  22.805  -8.955  1.00  3.24           H   new
ATOM      0  HD2 PRO A 153      -8.671  24.668  -7.029  1.00  3.24           H   new
ATOM      0  HD3 PRO A 153      -9.487  23.365  -6.767  1.00  3.24           H   new
ATOM   2418  N   ILE A 154      -4.969  23.984  -7.654  1.00  3.14           N
ATOM   2419  CA  ILE A 154      -3.534  24.267  -7.615  1.00  3.14           C
ATOM   2420  C   ILE A 154      -2.839  23.274  -6.713  1.00  3.14           C
ATOM   2421  O   ILE A 154      -1.831  22.671  -7.081  1.00  3.14           O
ATOM   2422  CB  ILE A 154      -3.215  25.686  -7.130  1.00  3.14           C
ATOM   2423  CG1 ILE A 154      -3.704  26.706  -8.158  1.00  3.14           C
ATOM   2424  CG2 ILE A 154      -1.713  25.808  -6.852  1.00  3.14           C
ATOM   2425  CD1 ILE A 154      -3.673  28.125  -7.670  1.00  3.14           C
ATOM      0  H   ILE A 154      -5.474  24.566  -7.273  1.00  3.14           H   new
ATOM      0  HA  ILE A 154      -3.212  24.190  -8.527  1.00  3.14           H   new
ATOM      0  HB  ILE A 154      -3.680  25.870  -6.299  1.00  3.14           H   new
ATOM      0 HG12 ILE A 154      -3.157  26.636  -8.956  1.00  3.14           H   new
ATOM      0 HG13 ILE A 154      -4.612  26.482  -8.416  1.00  3.14           H   new
ATOM      0 HG21 ILE A 154      -1.512  26.706  -6.545  1.00  3.14           H   new
ATOM      0 HG22 ILE A 154      -1.457  25.169  -6.169  1.00  3.14           H   new
ATOM      0 HG23 ILE A 154      -1.217  25.627  -7.666  1.00  3.14           H   new
ATOM      0 HD11 ILE A 154      -3.995  28.715  -8.369  1.00  3.14           H   new
ATOM      0 HD12 ILE A 154      -4.241  28.211  -6.888  1.00  3.14           H   new
ATOM      0 HD13 ILE A 154      -2.763  28.367  -7.436  1.00  3.14           H   new
ATOM   2437  N   LEU A 155      -3.422  23.062  -5.549  1.00  3.12           N
ATOM   2438  CA  LEU A 155      -2.862  22.163  -4.568  1.00  3.12           C
ATOM   2439  C   LEU A 155      -2.766  20.768  -5.180  1.00  3.12           C
ATOM   2440  O   LEU A 155      -1.759  20.072  -4.999  1.00  3.12           O
ATOM   2441  CB  LEU A 155      -3.767  22.231  -3.329  1.00  3.12           C
ATOM   2442  CG  LEU A 155      -3.677  23.602  -2.557  1.00  3.12           C
ATOM   2443  CD1 LEU A 155      -4.801  23.781  -1.567  1.00  3.12           C
ATOM   2444  CD2 LEU A 155      -2.397  23.619  -1.818  1.00  3.12           C
ATOM      0  H   LEU A 155      -4.156  23.438  -5.306  1.00  3.12           H   new
ATOM      0  HA  LEU A 155      -1.962  22.406  -4.299  1.00  3.12           H   new
ATOM      0  HB2 LEU A 155      -4.686  22.081  -3.600  1.00  3.12           H   new
ATOM      0  HB3 LEU A 155      -3.529  21.511  -2.724  1.00  3.12           H   new
ATOM      0  HG  LEU A 155      -3.739  24.321  -3.205  1.00  3.12           H   new
ATOM      0 HD11 LEU A 155      -4.704  24.635  -1.118  1.00  3.12           H   new
ATOM      0 HD12 LEU A 155      -5.651  23.756  -2.034  1.00  3.12           H   new
ATOM      0 HD13 LEU A 155      -4.772  23.067  -0.912  1.00  3.12           H   new
ATOM      0 HD21 LEU A 155      -2.315  24.454  -1.332  1.00  3.12           H   new
ATOM      0 HD22 LEU A 155      -2.374  22.878  -1.193  1.00  3.12           H   new
ATOM      0 HD23 LEU A 155      -1.661  23.536  -2.444  1.00  3.12           H   new
ATOM   2456  N   CYS A 156      -3.790  20.392  -5.966  1.00  3.19           N
ATOM   2457  CA  CYS A 156      -3.850  19.115  -6.675  1.00  3.19           C
ATOM   2458  C   CYS A 156      -2.812  19.039  -7.792  1.00  3.19           C
ATOM   2459  O   CYS A 156      -2.149  18.016  -7.961  1.00  3.19           O
ATOM   2460  CB  CYS A 156      -5.245  18.882  -7.262  1.00  3.19           C
ATOM   2461  SG  CYS A 156      -5.470  17.234  -7.984  1.00  3.19           S
ATOM      0  H   CYS A 156      -4.480  20.888  -6.100  1.00  3.19           H   new
ATOM      0  HA  CYS A 156      -3.654  18.422  -6.025  1.00  3.19           H   new
ATOM      0  HB2 CYS A 156      -5.906  19.013  -6.564  1.00  3.19           H   new
ATOM      0  HB3 CYS A 156      -5.416  19.551  -7.944  1.00  3.19           H   new
ATOM      0  HG  CYS A 156      -4.402  16.784  -8.296  1.00  3.19           H   new
ATOM   2467  N   ALA A 157      -2.646  20.126  -8.552  1.00  3.37           N
ATOM   2468  CA  ALA A 157      -1.693  20.189  -9.662  1.00  3.37           C
ATOM   2469  C   ALA A 157      -0.269  19.925  -9.178  1.00  3.37           C
ATOM   2470  O   ALA A 157       0.561  19.401  -9.921  1.00  3.37           O
ATOM   2471  CB  ALA A 157      -1.764  21.540 -10.353  1.00  3.37           C
ATOM      0  H   ALA A 157      -3.089  20.854  -8.435  1.00  3.37           H   new
ATOM      0  HA  ALA A 157      -1.934  19.498 -10.298  1.00  3.37           H   new
ATOM      0  HB1 ALA A 157      -1.127  21.564 -11.084  1.00  3.37           H   new
ATOM      0  HB2 ALA A 157      -2.659  21.680 -10.700  1.00  3.37           H   new
ATOM      0  HB3 ALA A 157      -1.551  22.241  -9.717  1.00  3.37           H   new
ATOM   2477  N   LEU A 158      -0.000  20.263  -7.920  1.00  3.65           N
ATOM   2478  CA  LEU A 158       1.310  20.073  -7.314  1.00  3.65           C
ATOM   2479  C   LEU A 158       1.576  18.608  -6.878  1.00  3.65           C
ATOM   2480  O   LEU A 158       2.669  18.304  -6.392  1.00  3.65           O
ATOM   2481  CB  LEU A 158       1.412  20.964  -6.065  1.00  3.65           C
ATOM   2482  CG  LEU A 158       1.333  22.490  -6.275  1.00  3.65           C
ATOM   2483  CD1 LEU A 158       1.259  23.158  -4.922  1.00  3.65           C
ATOM   2484  CD2 LEU A 158       2.514  22.978  -7.020  1.00  3.65           C
ATOM      0  H   LEU A 158      -0.580  20.613  -7.390  1.00  3.65           H   new
ATOM      0  HA  LEU A 158       1.968  20.306  -7.987  1.00  3.65           H   new
ATOM      0  HB2 LEU A 158       0.702  20.708  -5.455  1.00  3.65           H   new
ATOM      0  HB3 LEU A 158       2.252  20.765  -5.622  1.00  3.65           H   new
ATOM      0  HG  LEU A 158       0.543  22.704  -6.796  1.00  3.65           H   new
ATOM      0 HD11 LEU A 158       1.209  24.120  -5.038  1.00  3.65           H   new
ATOM      0 HD12 LEU A 158       0.470  22.848  -4.451  1.00  3.65           H   new
ATOM      0 HD13 LEU A 158       2.051  22.936  -4.407  1.00  3.65           H   new
ATOM      0 HD21 LEU A 158       2.446  23.938  -7.142  1.00  3.65           H   new
ATOM      0 HD22 LEU A 158       3.320  22.772  -6.521  1.00  3.65           H   new
ATOM      0 HD23 LEU A 158       2.552  22.544  -7.887  1.00  3.65           H   new
ATOM   2496  N   THR A 159       0.583  17.709  -6.977  1.00  4.08           N
ATOM   2497  CA  THR A 159       0.781  16.321  -6.529  1.00  4.08           C
ATOM   2498  C   THR A 159       1.468  15.449  -7.596  1.00  4.08           C
ATOM   2499  O   THR A 159       1.485  15.810  -8.773  1.00  4.08           O
ATOM   2500  CB  THR A 159      -0.574  15.653  -6.149  1.00  4.08           C
ATOM   2501  CG2 THR A 159      -1.245  16.402  -5.044  1.00  4.08           C
ATOM   2502  OG1 THR A 159      -1.437  15.600  -7.293  1.00  4.08           O
ATOM      0  H   THR A 159      -0.198  17.879  -7.295  1.00  4.08           H   new
ATOM      0  HA  THR A 159       1.358  16.375  -5.751  1.00  4.08           H   new
ATOM      0  HB  THR A 159      -0.391  14.751  -5.844  1.00  4.08           H   new
ATOM      0  HG1 THR A 159      -1.786  16.354  -7.416  1.00  4.08           H   new
ATOM      0 HG21 THR A 159      -2.085  15.970  -4.824  1.00  4.08           H   new
ATOM      0 HG22 THR A 159      -0.671  16.409  -4.262  1.00  4.08           H   new
ATOM      0 HG23 THR A 159      -1.415  17.314  -5.328  1.00  4.08           H   new
ATOM   2510  N   PRO A 160       2.074  14.303  -7.215  1.00  4.65           N
ATOM   2511  CA  PRO A 160       2.552  13.270  -8.120  1.00  4.65           C
ATOM   2512  C   PRO A 160       1.401  12.775  -8.975  1.00  4.65           C
ATOM   2513  O   PRO A 160       0.271  12.680  -8.495  1.00  4.65           O
ATOM   2514  CB  PRO A 160       3.069  12.188  -7.172  1.00  4.65           C
ATOM   2515  CG  PRO A 160       3.429  12.929  -5.903  1.00  4.65           C
ATOM   2516  CD  PRO A 160       2.412  14.049  -5.788  1.00  4.65           C
ATOM      0  HA  PRO A 160       3.237  13.566  -8.740  1.00  4.65           H   new
ATOM      0  HB2 PRO A 160       2.393  11.513  -7.006  1.00  4.65           H   new
ATOM      0  HB3 PRO A 160       3.840  11.732  -7.545  1.00  4.65           H   new
ATOM      0  HG2 PRO A 160       3.391  12.341  -5.132  1.00  4.65           H   new
ATOM      0  HG3 PRO A 160       4.332  13.280  -5.947  1.00  4.65           H   new
ATOM      0  HD2 PRO A 160       1.635  13.783  -5.272  1.00  4.65           H   new
ATOM      0  HD3 PRO A 160       2.783  14.835  -5.357  1.00  4.65           H   new
ATOM   2524  N   GLY A 161       1.669  12.422 -10.220  1.00  5.31           N
ATOM   2525  CA  GLY A 161       0.590  11.961 -11.084  1.00  5.31           C
ATOM   2526  C   GLY A 161      -0.041  10.657 -10.618  1.00  5.31           C
ATOM   2527  O   GLY A 161       0.641   9.750 -10.132  1.00  5.31           O
ATOM      0  H   GLY A 161       2.449  12.440 -10.581  1.00  5.31           H   new
ATOM      0  HA2 GLY A 161      -0.095  12.646 -11.129  1.00  5.31           H   new
ATOM      0  HA3 GLY A 161       0.933  11.843 -11.984  1.00  5.31           H   new
ATOM   2531  N   MET A 162      -1.342  10.516 -10.860  1.00  5.99           N
ATOM   2532  CA  MET A 162      -2.068   9.309 -10.487  1.00  5.99           C
ATOM   2533  C   MET A 162      -1.822   8.235 -11.542  1.00  5.99           C
ATOM   2534  O   MET A 162      -2.719   7.889 -12.324  1.00  5.99           O
ATOM   2535  CB  MET A 162      -3.552   9.612 -10.441  1.00  5.99           C
ATOM   2536  CG  MET A 162      -4.033  10.684  -9.443  1.00  5.99           C
ATOM   2537  SD  MET A 162      -3.858  10.215  -7.723  1.00  5.99           S
ATOM   2538  CE  MET A 162      -4.478  11.698  -6.911  1.00  5.99           C
ATOM      0  H   MET A 162      -1.825  11.115 -11.243  1.00  5.99           H   new
ATOM      0  HA  MET A 162      -1.765   9.002  -9.618  1.00  5.99           H   new
ATOM      0  HB2 MET A 162      -3.829   9.886 -11.330  1.00  5.99           H   new
ATOM      0  HB3 MET A 162      -4.019   8.786 -10.240  1.00  5.99           H   new
ATOM      0  HG2 MET A 162      -3.535  11.502  -9.597  1.00  5.99           H   new
ATOM      0  HG3 MET A 162      -4.966  10.882  -9.621  1.00  5.99           H   new
ATOM      0  HE1 MET A 162      -4.440  11.580  -5.949  1.00  5.99           H   new
ATOM      0  HE2 MET A 162      -3.932  12.459  -7.165  1.00  5.99           H   new
ATOM      0  HE3 MET A 162      -5.396  11.855  -7.181  1.00  5.99           H   new
ATOM   2548  N   ARG A 163      -0.622   7.667 -11.500  1.00  6.64           N
ATOM   2549  CA  ARG A 163      -0.140   6.726 -12.511  1.00  6.64           C
ATOM   2550  C   ARG A 163      -0.991   5.472 -12.625  1.00  6.64           C
ATOM   2551  O   ARG A 163      -1.095   4.885 -13.699  1.00  6.64           O
ATOM   2552  CB  ARG A 163       1.298   6.334 -12.215  1.00  6.64           C
ATOM   2553  CG  ARG A 163       2.323   7.441 -12.460  1.00  6.64           C
ATOM   2554  CD  ARG A 163       3.707   7.008 -12.116  1.00  6.64           C
ATOM   2555  NE  ARG A 163       4.689   8.055 -12.380  1.00  6.64           N
ATOM   2556  CZ  ARG A 163       5.993   7.988 -12.042  1.00  6.64           C
ATOM   2557  NH1 ARG A 163       6.459   6.923 -11.426  1.00  6.64           N1+
ATOM   2558  NH2 ARG A 163       6.804   8.992 -12.329  1.00  6.64           N
ATOM      0  H   ARG A 163      -0.053   7.819 -10.873  1.00  6.64           H   new
ATOM      0  HA  ARG A 163      -0.200   7.188 -13.362  1.00  6.64           H   new
ATOM      0  HB2 ARG A 163       1.360   6.052 -11.289  1.00  6.64           H   new
ATOM      0  HB3 ARG A 163       1.531   5.567 -12.762  1.00  6.64           H   new
ATOM      0  HG2 ARG A 163       2.291   7.709 -13.392  1.00  6.64           H   new
ATOM      0  HG3 ARG A 163       2.088   8.220 -11.932  1.00  6.64           H   new
ATOM      0  HD2 ARG A 163       3.744   6.760 -11.179  1.00  6.64           H   new
ATOM      0  HD3 ARG A 163       3.934   6.216 -12.628  1.00  6.64           H   new
ATOM      0  HE  ARG A 163       4.417   8.766 -12.780  1.00  6.64           H   new
ATOM      0 HH11 ARG A 163       5.932   6.270 -11.239  1.00  6.64           H   new
ATOM      0 HH12 ARG A 163       7.290   6.880 -11.211  1.00  6.64           H   new
ATOM      0 HH21 ARG A 163       6.500   9.689 -12.732  1.00  6.64           H   new
ATOM      0 HH22 ARG A 163       7.635   8.948 -12.113  1.00  6.64           H   new
ATOM   2572  N   MET A 164      -1.620   5.074 -11.530  1.00  7.15           N
ATOM   2573  CA  MET A 164      -2.471   3.890 -11.512  1.00  7.15           C
ATOM   2574  C   MET A 164      -3.671   4.001 -12.471  1.00  7.15           C
ATOM   2575  O   MET A 164      -4.133   2.993 -13.005  1.00  7.15           O
ATOM   2576  CB  MET A 164      -2.952   3.633 -10.098  1.00  7.15           C
ATOM   2577  CG  MET A 164      -1.888   3.149  -9.120  1.00  7.15           C
ATOM   2578  SD  MET A 164      -2.538   2.952  -7.438  1.00  7.15           S
ATOM   2579  CE  MET A 164      -1.116   2.302  -6.568  1.00  7.15           C
ATOM      0  H   MET A 164      -1.567   5.481 -10.774  1.00  7.15           H   new
ATOM      0  HA  MET A 164      -1.935   3.144 -11.823  1.00  7.15           H   new
ATOM      0  HB2 MET A 164      -3.339   4.452  -9.751  1.00  7.15           H   new
ATOM      0  HB3 MET A 164      -3.663   2.974 -10.130  1.00  7.15           H   new
ATOM      0  HG2 MET A 164      -1.530   2.301  -9.428  1.00  7.15           H   new
ATOM      0  HG3 MET A 164      -1.151   3.780  -9.108  1.00  7.15           H   new
ATOM      0  HE1 MET A 164      -1.346   2.153  -5.638  1.00  7.15           H   new
ATOM      0  HE2 MET A 164      -0.845   1.463  -6.972  1.00  7.15           H   new
ATOM      0  HE3 MET A 164      -0.385   2.937  -6.622  1.00  7.15           H   new
ATOM   2589  N   ALA A 165      -4.224   5.214 -12.634  1.00  7.46           N
ATOM   2590  CA  ALA A 165      -5.358   5.418 -13.544  1.00  7.46           C
ATOM   2591  C   ALA A 165      -4.813   5.820 -14.902  1.00  7.46           C
ATOM   2592  O   ALA A 165      -5.388   5.523 -15.953  1.00  7.46           O
ATOM   2593  CB  ALA A 165      -6.303   6.496 -13.041  1.00  7.46           C
ATOM      0  H   ALA A 165      -3.958   5.924 -12.229  1.00  7.46           H   new
ATOM      0  HA  ALA A 165      -5.862   4.591 -13.599  1.00  7.46           H   new
ATOM      0  HB1 ALA A 165      -7.037   6.601 -13.667  1.00  7.46           H   new
ATOM      0  HB2 ALA A 165      -6.653   6.241 -12.173  1.00  7.46           H   new
ATOM      0  HB3 ALA A 165      -5.824   7.335 -12.961  1.00  7.46           H   new
ATOM   2599  N   GLY A 166      -3.692   6.528 -14.836  1.00  7.56           N
ATOM   2600  CA  GLY A 166      -3.009   7.132 -15.951  1.00  7.56           C
ATOM   2601  C   GLY A 166      -3.332   8.605 -15.863  1.00  7.56           C
ATOM   2602  O   GLY A 166      -4.478   9.007 -16.070  1.00  7.56           O
ATOM      0  H   GLY A 166      -3.291   6.673 -14.089  1.00  7.56           H   new
ATOM      0  HA2 GLY A 166      -2.052   6.979 -15.900  1.00  7.56           H   new
ATOM      0  HA3 GLY A 166      -3.312   6.757 -16.793  1.00  7.56           H   new
ATOM   2606  N   LEU A 167      -2.329   9.427 -15.595  1.00  7.47           N
ATOM   2607  CA  LEU A 167      -2.602  10.843 -15.408  1.00  7.47           C
ATOM   2608  C   LEU A 167      -3.248  11.451 -16.644  1.00  7.47           C
ATOM   2609  O   LEU A 167      -4.124  12.308 -16.542  1.00  7.47           O
ATOM   2610  CB  LEU A 167      -1.337  11.598 -15.046  1.00  7.47           C
ATOM   2611  CG  LEU A 167      -1.570  13.046 -14.726  1.00  7.47           C
ATOM   2612  CD1 LEU A 167      -2.533  13.132 -13.516  1.00  7.47           C
ATOM   2613  CD2 LEU A 167      -0.225  13.726 -14.457  1.00  7.47           C
ATOM      0  H   LEU A 167      -1.504   9.195 -15.519  1.00  7.47           H   new
ATOM      0  HA  LEU A 167      -3.228  10.923 -14.671  1.00  7.47           H   new
ATOM      0  HB2 LEU A 167      -0.921  11.169 -14.282  1.00  7.47           H   new
ATOM      0  HB3 LEU A 167      -0.710  11.535 -15.783  1.00  7.47           H   new
ATOM      0  HG  LEU A 167      -1.982  13.511 -15.470  1.00  7.47           H   new
ATOM      0 HD11 LEU A 167      -2.694  14.063 -13.296  1.00  7.47           H   new
ATOM      0 HD12 LEU A 167      -3.374  12.703 -13.740  1.00  7.47           H   new
ATOM      0 HD13 LEU A 167      -2.135  12.684 -12.753  1.00  7.47           H   new
ATOM      0 HD21 LEU A 167      -0.371  14.662 -14.250  1.00  7.47           H   new
ATOM      0 HD22 LEU A 167       0.212  13.294 -13.707  1.00  7.47           H   new
ATOM      0 HD23 LEU A 167       0.338  13.654 -15.244  1.00  7.47           H   new
ATOM   2625  N   ASP A 168      -2.816  11.005 -17.820  1.00  7.25           N
ATOM   2626  CA  ASP A 168      -3.360  11.508 -19.072  1.00  7.25           C
ATOM   2627  C   ASP A 168      -4.856  11.214 -19.183  1.00  7.25           C
ATOM   2628  O   ASP A 168      -5.609  11.995 -19.766  1.00  7.25           O
ATOM   2629  CB  ASP A 168      -2.636  10.873 -20.252  1.00  7.25           C
ATOM   2630  CG  ASP A 168      -1.194  11.367 -20.413  1.00  7.25           C
ATOM   2631  OD1 ASP A 168      -0.834  12.347 -19.798  1.00  7.25           O
ATOM   2632  OD2 ASP A 168      -0.461  10.737 -21.138  1.00  7.25           O1-
ATOM      0  H   ASP A 168      -2.204  10.407 -17.912  1.00  7.25           H   new
ATOM      0  HA  ASP A 168      -3.230  12.469 -19.085  1.00  7.25           H   new
ATOM      0  HB2 ASP A 168      -2.631   9.909 -20.140  1.00  7.25           H   new
ATOM      0  HB3 ASP A 168      -3.129  11.062 -21.066  1.00  7.25           H   new
ATOM   2637  N   VAL A 169      -5.292  10.081 -18.627  1.00  6.96           N
ATOM   2638  CA  VAL A 169      -6.683   9.668 -18.703  1.00  6.96           C
ATOM   2639  C   VAL A 169      -7.493  10.613 -17.857  1.00  6.96           C
ATOM   2640  O   VAL A 169      -8.549  11.108 -18.266  1.00  6.96           O
ATOM   2641  CB  VAL A 169      -6.851   8.234 -18.170  1.00  6.96           C
ATOM   2642  CG1 VAL A 169      -8.311   7.865 -18.115  1.00  6.96           C
ATOM   2643  CG2 VAL A 169      -6.057   7.283 -19.039  1.00  6.96           C
ATOM      0  H   VAL A 169      -4.786   9.535 -18.197  1.00  6.96           H   new
ATOM      0  HA  VAL A 169      -6.981   9.687 -19.626  1.00  6.96           H   new
ATOM      0  HB  VAL A 169      -6.508   8.174 -17.265  1.00  6.96           H   new
ATOM      0 HG11 VAL A 169      -8.404   6.960 -17.778  1.00  6.96           H   new
ATOM      0 HG12 VAL A 169      -8.778   8.478 -17.526  1.00  6.96           H   new
ATOM      0 HG13 VAL A 169      -8.692   7.919 -19.005  1.00  6.96           H   new
ATOM      0 HG21 VAL A 169      -6.160   6.378 -18.706  1.00  6.96           H   new
ATOM      0 HG22 VAL A 169      -6.382   7.331 -19.952  1.00  6.96           H   new
ATOM      0 HG23 VAL A 169      -5.119   7.530 -19.017  1.00  6.96           H   new
ATOM   2653  N   ILE A 170      -6.959  10.885 -16.676  1.00  6.65           N
ATOM   2654  CA  ILE A 170      -7.606  11.779 -15.746  1.00  6.65           C
ATOM   2655  C   ILE A 170      -7.702  13.167 -16.300  1.00  6.65           C
ATOM   2656  O   ILE A 170      -8.748  13.807 -16.207  1.00  6.65           O
ATOM   2657  CB  ILE A 170      -6.828  11.878 -14.457  1.00  6.65           C
ATOM   2658  CG1 ILE A 170      -6.891  10.600 -13.775  1.00  6.65           C
ATOM   2659  CG2 ILE A 170      -7.370  13.011 -13.614  1.00  6.65           C
ATOM   2660  CD1 ILE A 170      -5.993  10.522 -12.673  1.00  6.65           C
ATOM      0  H   ILE A 170      -6.215  10.556 -16.396  1.00  6.65           H   new
ATOM      0  HA  ILE A 170      -8.490  11.412 -15.589  1.00  6.65           H   new
ATOM      0  HB  ILE A 170      -5.896  12.079 -14.633  1.00  6.65           H   new
ATOM      0 HG12 ILE A 170      -7.796  10.449 -13.461  1.00  6.65           H   new
ATOM      0 HG13 ILE A 170      -6.687   9.891 -14.405  1.00  6.65           H   new
ATOM      0 HG21 ILE A 170      -6.866  13.069 -12.787  1.00  6.65           H   new
ATOM      0 HG22 ILE A 170      -7.288  13.845 -14.102  1.00  6.65           H   new
ATOM      0 HG23 ILE A 170      -8.304  12.846 -13.412  1.00  6.65           H   new
ATOM      0 HD11 ILE A 170      -6.072   9.652 -12.252  1.00  6.65           H   new
ATOM      0 HD12 ILE A 170      -5.084  10.647 -12.987  1.00  6.65           H   new
ATOM      0 HD13 ILE A 170      -6.210  11.214 -12.029  1.00  6.65           H   new
ATOM   2672  N   ARG A 171      -6.609  13.653 -16.854  1.00  6.35           N
ATOM   2673  CA  ARG A 171      -6.614  14.979 -17.402  1.00  6.35           C
ATOM   2674  C   ARG A 171      -7.560  15.078 -18.597  1.00  6.35           C
ATOM   2675  O   ARG A 171      -8.222  16.096 -18.793  1.00  6.35           O
ATOM   2676  CB  ARG A 171      -5.209  15.416 -17.659  1.00  6.35           C
ATOM   2677  CG  ARG A 171      -4.505  15.650 -16.335  1.00  6.35           C
ATOM   2678  CD  ARG A 171      -3.183  16.155 -16.465  1.00  6.35           C
ATOM   2679  NE  ARG A 171      -2.550  16.276 -15.185  1.00  6.35           N
ATOM   2680  CZ  ARG A 171      -2.755  17.285 -14.341  1.00  6.35           C
ATOM   2681  NH1 ARG A 171      -3.610  18.212 -14.667  1.00  6.35           N1+
ATOM   2682  NH2 ARG A 171      -2.093  17.356 -13.200  1.00  6.35           N
ATOM      0  H   ARG A 171      -5.862  13.232 -16.920  1.00  6.35           H   new
ATOM      0  HA  ARG A 171      -6.977  15.612 -16.763  1.00  6.35           H   new
ATOM      0  HB2 ARG A 171      -4.738  14.741 -18.172  1.00  6.35           H   new
ATOM      0  HB3 ARG A 171      -5.204  16.229 -18.188  1.00  6.35           H   new
ATOM      0  HG2 ARG A 171      -5.029  16.272 -15.806  1.00  6.35           H   new
ATOM      0  HG3 ARG A 171      -4.475  14.815 -15.843  1.00  6.35           H   new
ATOM      0  HD2 ARG A 171      -2.662  15.565 -17.032  1.00  6.35           H   new
ATOM      0  HD3 ARG A 171      -3.206  17.021 -16.901  1.00  6.35           H   new
ATOM      0  HE  ARG A 171      -2.003  15.657 -14.947  1.00  6.35           H   new
ATOM      0 HH11 ARG A 171      -4.030  18.165 -15.416  1.00  6.35           H   new
ATOM      0 HH12 ARG A 171      -3.754  18.871 -14.133  1.00  6.35           H   new
ATOM      0 HH21 ARG A 171      -1.522  16.746 -12.995  1.00  6.35           H   new
ATOM      0 HH22 ARG A 171      -2.233  18.012 -12.662  1.00  6.35           H   new
ATOM   2696  N   CYS A 172      -7.686  14.013 -19.388  1.00  6.08           N
ATOM   2697  CA  CYS A 172      -8.661  14.075 -20.461  1.00  6.08           C
ATOM   2698  C   CYS A 172     -10.067  14.181 -19.855  1.00  6.08           C
ATOM   2699  O   CYS A 172     -10.881  14.980 -20.317  1.00  6.08           O
ATOM   2700  CB  CYS A 172      -8.558  12.855 -21.362  1.00  6.08           C
ATOM   2701  SG  CYS A 172      -7.041  12.823 -22.344  1.00  6.08           S
ATOM      0  H   CYS A 172      -7.239  13.281 -19.323  1.00  6.08           H   new
ATOM      0  HA  CYS A 172      -8.483  14.857 -21.007  1.00  6.08           H   new
ATOM      0  HB2 CYS A 172      -8.601  12.053 -20.818  1.00  6.08           H   new
ATOM      0  HB3 CYS A 172      -9.323  12.835 -21.958  1.00  6.08           H   new
ATOM      0  HG  CYS A 172      -6.121  12.491 -21.649  1.00  6.08           H   new
ATOM   2707  N   LEU A 173     -10.336  13.427 -18.775  1.00  5.86           N
ATOM   2708  CA  LEU A 173     -11.640  13.483 -18.106  1.00  5.86           C
ATOM   2709  C   LEU A 173     -11.909  14.886 -17.577  1.00  5.86           C
ATOM   2710  O   LEU A 173     -12.997  15.430 -17.755  1.00  5.86           O
ATOM   2711  CB  LEU A 173     -11.723  12.490 -16.943  1.00  5.86           C
ATOM   2712  CG  LEU A 173     -13.060  12.514 -16.188  1.00  5.86           C
ATOM   2713  CD1 LEU A 173     -14.182  12.142 -17.153  1.00  5.86           C
ATOM   2714  CD2 LEU A 173     -12.988  11.562 -14.999  1.00  5.86           C
ATOM      0  H   LEU A 173      -9.776  12.880 -18.419  1.00  5.86           H   new
ATOM      0  HA  LEU A 173     -12.309  13.245 -18.767  1.00  5.86           H   new
ATOM      0  HB2 LEU A 173     -11.572  11.595 -17.284  1.00  5.86           H   new
ATOM      0  HB3 LEU A 173     -11.006  12.680 -16.317  1.00  5.86           H   new
ATOM      0  HG  LEU A 173     -13.243  13.402 -15.842  1.00  5.86           H   new
ATOM      0 HD11 LEU A 173     -15.031  12.155 -16.683  1.00  5.86           H   new
ATOM      0 HD12 LEU A 173     -14.207  12.781 -17.882  1.00  5.86           H   new
ATOM      0 HD13 LEU A 173     -14.023  11.253 -17.508  1.00  5.86           H   new
ATOM      0 HD21 LEU A 173     -13.832  11.576 -14.521  1.00  5.86           H   new
ATOM      0 HD22 LEU A 173     -12.811  10.662 -15.315  1.00  5.86           H   new
ATOM      0 HD23 LEU A 173     -12.275  11.841 -14.403  1.00  5.86           H   new
ATOM   2726  N   LEU A 174     -10.900  15.467 -16.940  1.00  5.69           N
ATOM   2727  CA  LEU A 174     -10.934  16.814 -16.386  1.00  5.69           C
ATOM   2728  C   LEU A 174     -11.354  17.809 -17.453  1.00  5.69           C
ATOM   2729  O   LEU A 174     -12.285  18.598 -17.256  1.00  5.69           O
ATOM   2730  CB  LEU A 174      -9.520  17.113 -15.880  1.00  5.69           C
ATOM   2731  CG  LEU A 174      -9.161  18.446 -15.353  1.00  5.69           C
ATOM   2732  CD1 LEU A 174      -9.939  18.734 -14.174  1.00  5.69           C
ATOM   2733  CD2 LEU A 174      -7.660  18.435 -15.031  1.00  5.69           C
ATOM      0  H   LEU A 174     -10.147  15.072 -16.814  1.00  5.69           H   new
ATOM      0  HA  LEU A 174     -11.577  16.885 -15.663  1.00  5.69           H   new
ATOM      0  HB2 LEU A 174      -9.328  16.470 -15.179  1.00  5.69           H   new
ATOM      0  HB3 LEU A 174      -8.912  16.925 -16.612  1.00  5.69           H   new
ATOM      0  HG  LEU A 174      -9.351  19.137 -16.007  1.00  5.69           H   new
ATOM      0 HD11 LEU A 174      -9.699  19.610 -13.833  1.00  5.69           H   new
ATOM      0 HD12 LEU A 174     -10.883  18.723 -14.398  1.00  5.69           H   new
ATOM      0 HD13 LEU A 174      -9.760  18.064 -13.496  1.00  5.69           H   new
ATOM      0 HD21 LEU A 174      -7.397  19.301 -14.682  1.00  5.69           H   new
ATOM      0 HD22 LEU A 174      -7.476  17.751 -14.369  1.00  5.69           H   new
ATOM      0 HD23 LEU A 174      -7.157  18.246 -15.839  1.00  5.69           H   new
ATOM   2745  N   LEU A 175     -10.704  17.744 -18.611  1.00  5.56           N
ATOM   2746  CA  LEU A 175     -11.045  18.601 -19.731  1.00  5.56           C
ATOM   2747  C   LEU A 175     -12.470  18.352 -20.234  1.00  5.56           C
ATOM   2748  O   LEU A 175     -13.206  19.300 -20.496  1.00  5.56           O
ATOM   2749  CB  LEU A 175     -10.022  18.364 -20.848  1.00  5.56           C
ATOM   2750  CG  LEU A 175      -8.614  18.913 -20.579  1.00  5.56           C
ATOM   2751  CD1 LEU A 175      -7.624  18.358 -21.601  1.00  5.56           C
ATOM   2752  CD2 LEU A 175      -8.689  20.430 -20.689  1.00  5.56           C
ATOM      0  H   LEU A 175     -10.055  17.202 -18.766  1.00  5.56           H   new
ATOM      0  HA  LEU A 175     -11.016  19.526 -19.441  1.00  5.56           H   new
ATOM      0  HB2 LEU A 175      -9.955  17.410 -21.008  1.00  5.56           H   new
ATOM      0  HB3 LEU A 175     -10.359  18.765 -21.664  1.00  5.56           H   new
ATOM      0  HG  LEU A 175      -8.308  18.648 -19.697  1.00  5.56           H   new
ATOM      0 HD11 LEU A 175      -6.739  18.712 -21.420  1.00  5.56           H   new
ATOM      0 HD12 LEU A 175      -7.603  17.390 -21.539  1.00  5.56           H   new
ATOM      0 HD13 LEU A 175      -7.900  18.619 -22.494  1.00  5.56           H   new
ATOM      0 HD21 LEU A 175      -7.812  20.810 -20.524  1.00  5.56           H   new
ATOM      0 HD22 LEU A 175      -8.985  20.676 -21.579  1.00  5.56           H   new
ATOM      0 HD23 LEU A 175      -9.318  20.771 -20.034  1.00  5.56           H   new
ATOM   2764  N   ILE A 176     -12.903  17.092 -20.305  1.00  5.46           N
ATOM   2765  CA  ILE A 176     -14.259  16.784 -20.770  1.00  5.46           C
ATOM   2766  C   ILE A 176     -15.349  17.319 -19.856  1.00  5.46           C
ATOM   2767  O   ILE A 176     -16.284  17.983 -20.309  1.00  5.46           O
ATOM   2768  CB  ILE A 176     -14.458  15.265 -20.905  1.00  5.46           C
ATOM   2769  CG1 ILE A 176     -13.593  14.719 -22.039  1.00  5.46           C
ATOM   2770  CG2 ILE A 176     -15.935  14.932 -21.109  1.00  5.46           C
ATOM   2771  CD1 ILE A 176     -13.474  13.213 -22.030  1.00  5.46           C
ATOM      0  H   ILE A 176     -12.432  16.405 -20.091  1.00  5.46           H   new
ATOM      0  HA  ILE A 176     -14.340  17.225 -21.630  1.00  5.46           H   new
ATOM      0  HB  ILE A 176     -14.175  14.835 -20.083  1.00  5.46           H   new
ATOM      0 HG12 ILE A 176     -13.967  15.002 -22.888  1.00  5.46           H   new
ATOM      0 HG13 ILE A 176     -12.706  15.107 -21.976  1.00  5.46           H   new
ATOM      0 HG21 ILE A 176     -16.042  13.971 -21.192  1.00  5.46           H   new
ATOM      0 HG22 ILE A 176     -16.447  15.249 -20.348  1.00  5.46           H   new
ATOM      0 HG23 ILE A 176     -16.256  15.364 -21.916  1.00  5.46           H   new
ATOM      0 HD11 ILE A 176     -12.915  12.928 -22.770  1.00  5.46           H   new
ATOM      0 HD12 ILE A 176     -13.075  12.925 -21.194  1.00  5.46           H   new
ATOM      0 HD13 ILE A 176     -14.355  12.818 -22.120  1.00  5.46           H   new
ATOM   2783  N   ILE A 177     -15.211  17.060 -18.559  1.00  5.39           N
ATOM   2784  CA  ILE A 177     -16.207  17.482 -17.585  1.00  5.39           C
ATOM   2785  C   ILE A 177     -16.193  18.995 -17.477  1.00  5.39           C
ATOM   2786  O   ILE A 177     -17.249  19.646 -17.427  1.00  5.39           O
ATOM   2787  CB  ILE A 177     -15.917  16.827 -16.226  1.00  5.39           C
ATOM   2788  CG1 ILE A 177     -16.025  15.299 -16.356  1.00  5.39           C
ATOM   2789  CG2 ILE A 177     -16.836  17.330 -15.151  1.00  5.39           C
ATOM   2790  CD1 ILE A 177     -17.362  14.817 -16.822  1.00  5.39           C
ATOM      0  H   ILE A 177     -14.542  16.638 -18.222  1.00  5.39           H   new
ATOM      0  HA  ILE A 177     -17.090  17.201 -17.872  1.00  5.39           H   new
ATOM      0  HB  ILE A 177     -15.015  17.068 -15.964  1.00  5.39           H   new
ATOM      0 HG12 ILE A 177     -15.346  14.988 -16.976  1.00  5.39           H   new
ATOM      0 HG13 ILE A 177     -15.829  14.897 -15.495  1.00  5.39           H   new
ATOM      0 HG21 ILE A 177     -16.622  16.894 -14.312  1.00  5.39           H   new
ATOM      0 HG22 ILE A 177     -16.727  18.289 -15.054  1.00  5.39           H   new
ATOM      0 HG23 ILE A 177     -17.755  17.133 -15.392  1.00  5.39           H   new
ATOM      0 HD11 ILE A 177     -17.355  13.849 -16.880  1.00  5.39           H   new
ATOM      0 HD12 ILE A 177     -18.045  15.098 -16.193  1.00  5.39           H   new
ATOM      0 HD13 ILE A 177     -17.555  15.191 -17.696  1.00  5.39           H   new
ATOM   2802  N   GLY A 178     -14.984  19.558 -17.466  1.00  5.37           N
ATOM   2803  CA  GLY A 178     -14.767  20.982 -17.402  1.00  5.37           C
ATOM   2804  C   GLY A 178     -15.471  21.688 -18.544  1.00  5.37           C
ATOM   2805  O   GLY A 178     -16.286  22.575 -18.307  1.00  5.37           O
ATOM      0  H   GLY A 178     -14.256  19.102 -17.497  1.00  5.37           H   new
ATOM      0  HA2 GLY A 178     -15.092  21.325 -16.555  1.00  5.37           H   new
ATOM      0  HA3 GLY A 178     -13.816  21.170 -17.438  1.00  5.37           H   new
ATOM   2809  N   ILE A 179     -15.192  21.267 -19.780  1.00  5.40           N
ATOM   2810  CA  ILE A 179     -15.797  21.880 -20.954  1.00  5.40           C
ATOM   2811  C   ILE A 179     -17.304  21.750 -20.982  1.00  5.40           C
ATOM   2812  O   ILE A 179     -17.991  22.730 -21.250  1.00  5.40           O
ATOM   2813  CB  ILE A 179     -15.233  21.280 -22.243  1.00  5.40           C
ATOM   2814  CG1 ILE A 179     -13.777  21.691 -22.392  1.00  5.40           C
ATOM   2815  CG2 ILE A 179     -16.072  21.756 -23.431  1.00  5.40           C
ATOM   2816  CD1 ILE A 179     -13.008  20.928 -23.422  1.00  5.40           C
ATOM      0  H   ILE A 179     -14.650  20.623 -19.956  1.00  5.40           H   new
ATOM      0  HA  ILE A 179     -15.575  22.822 -20.896  1.00  5.40           H   new
ATOM      0  HB  ILE A 179     -15.274  20.311 -22.212  1.00  5.40           H   new
ATOM      0 HG12 ILE A 179     -13.742  22.634 -22.615  1.00  5.40           H   new
ATOM      0 HG13 ILE A 179     -13.336  21.586 -21.535  1.00  5.40           H   new
ATOM      0 HG21 ILE A 179     -15.717  21.377 -24.250  1.00  5.40           H   new
ATOM      0 HG22 ILE A 179     -16.991  21.469 -23.314  1.00  5.40           H   new
ATOM      0 HG23 ILE A 179     -16.040  22.724 -23.483  1.00  5.40           H   new
ATOM      0 HD11 ILE A 179     -12.094  21.253 -23.451  1.00  5.40           H   new
ATOM      0 HD12 ILE A 179     -13.009  19.985 -23.194  1.00  5.40           H   new
ATOM      0 HD13 ILE A 179     -13.421  21.050 -24.291  1.00  5.40           H   new
ATOM   2828  N   VAL A 180     -17.850  20.569 -20.698  1.00  5.50           N
ATOM   2829  CA  VAL A 180     -19.302  20.464 -20.762  1.00  5.50           C
ATOM   2830  C   VAL A 180     -19.955  21.432 -19.788  1.00  5.50           C
ATOM   2831  O   VAL A 180     -20.900  22.150 -20.142  1.00  5.50           O
ATOM   2832  CB  VAL A 180     -19.754  19.029 -20.473  1.00  5.50           C
ATOM   2833  CG1 VAL A 180     -21.272  18.987 -20.318  1.00  5.50           C
ATOM   2834  CG2 VAL A 180     -19.321  18.129 -21.624  1.00  5.50           C
ATOM      0  H   VAL A 180     -17.425  19.855 -20.478  1.00  5.50           H   new
ATOM      0  HA  VAL A 180     -19.582  20.699 -21.661  1.00  5.50           H   new
ATOM      0  HB  VAL A 180     -19.348  18.717 -19.649  1.00  5.50           H   new
ATOM      0 HG11 VAL A 180     -21.554  18.077 -20.135  1.00  5.50           H   new
ATOM      0 HG12 VAL A 180     -21.538  19.561 -19.583  1.00  5.50           H   new
ATOM      0 HG13 VAL A 180     -21.690  19.296 -21.137  1.00  5.50           H   new
ATOM      0 HG21 VAL A 180     -19.604  17.218 -21.447  1.00  5.50           H   new
ATOM      0 HG22 VAL A 180     -19.727  18.439 -22.448  1.00  5.50           H   new
ATOM      0 HG23 VAL A 180     -18.355  18.156 -21.710  1.00  5.50           H   new
ATOM   2844  N   THR A 181     -19.444  21.488 -18.562  1.00  5.69           N
ATOM   2845  CA  THR A 181     -20.002  22.426 -17.616  1.00  5.69           C
ATOM   2846  C   THR A 181     -19.777  23.851 -18.053  1.00  5.69           C
ATOM   2847  O   THR A 181     -20.680  24.681 -17.951  1.00  5.69           O
ATOM   2848  CB  THR A 181     -19.407  22.273 -16.238  1.00  5.69           C
ATOM   2849  CG2 THR A 181     -19.973  23.364 -15.329  1.00  5.69           C
ATOM   2850  OG1 THR A 181     -19.702  20.969 -15.726  1.00  5.69           O
ATOM      0  H   THR A 181     -18.795  21.005 -18.271  1.00  5.69           H   new
ATOM      0  HA  THR A 181     -20.951  22.228 -17.584  1.00  5.69           H   new
ATOM      0  HB  THR A 181     -18.442  22.368 -16.277  1.00  5.69           H   new
ATOM      0  HG1 THR A 181     -19.161  20.413 -16.048  1.00  5.69           H   new
ATOM      0 HG21 THR A 181     -19.595  23.273 -14.440  1.00  5.69           H   new
ATOM      0 HG22 THR A 181     -19.745  24.236 -15.689  1.00  5.69           H   new
ATOM      0 HG23 THR A 181     -20.938  23.277 -15.280  1.00  5.69           H   new
ATOM   2858  N   LEU A 182     -18.571  24.155 -18.523  1.00  5.98           N
ATOM   2859  CA  LEU A 182     -18.278  25.514 -18.891  1.00  5.98           C
ATOM   2860  C   LEU A 182     -19.208  25.985 -19.991  1.00  5.98           C
ATOM   2861  O   LEU A 182     -19.586  27.154 -20.021  1.00  5.98           O
ATOM   2862  CB  LEU A 182     -16.837  25.684 -19.325  1.00  5.98           C
ATOM   2863  CG  LEU A 182     -16.441  27.119 -19.443  1.00  5.98           C
ATOM   2864  CD1 LEU A 182     -16.677  27.752 -18.083  1.00  5.98           C
ATOM   2865  CD2 LEU A 182     -15.003  27.212 -19.846  1.00  5.98           C
ATOM      0  H   LEU A 182     -17.927  23.595 -18.631  1.00  5.98           H   new
ATOM      0  HA  LEU A 182     -18.418  26.059 -18.101  1.00  5.98           H   new
ATOM      0  HB2 LEU A 182     -16.256  25.243 -18.686  1.00  5.98           H   new
ATOM      0  HB3 LEU A 182     -16.706  25.244 -20.179  1.00  5.98           H   new
ATOM      0  HG  LEU A 182     -16.960  27.581 -20.120  1.00  5.98           H   new
ATOM      0 HD11 LEU A 182     -16.431  28.690 -18.115  1.00  5.98           H   new
ATOM      0 HD12 LEU A 182     -17.614  27.672 -17.847  1.00  5.98           H   new
ATOM      0 HD13 LEU A 182     -16.136  27.299 -17.417  1.00  5.98           H   new
ATOM      0 HD21 LEU A 182     -14.748  28.145 -19.922  1.00  5.98           H   new
ATOM      0 HD22 LEU A 182     -14.450  26.780 -19.176  1.00  5.98           H   new
ATOM      0 HD23 LEU A 182     -14.877  26.772 -20.701  1.00  5.98           H   new
ATOM   2877  N   LEU A 183     -19.601  25.082 -20.893  1.00  6.38           N
ATOM   2878  CA  LEU A 183     -20.531  25.478 -21.930  1.00  6.38           C
ATOM   2879  C   LEU A 183     -21.855  25.913 -21.290  1.00  6.38           C
ATOM   2880  O   LEU A 183     -22.408  26.964 -21.637  1.00  6.38           O
ATOM   2881  CB  LEU A 183     -20.759  24.318 -22.907  1.00  6.38           C
ATOM   2882  CG  LEU A 183     -19.564  23.970 -23.813  1.00  6.38           C
ATOM   2883  CD1 LEU A 183     -19.859  22.676 -24.550  1.00  6.38           C
ATOM   2884  CD2 LEU A 183     -19.325  25.105 -24.776  1.00  6.38           C
ATOM      0  H   LEU A 183     -19.346  24.261 -20.917  1.00  6.38           H   new
ATOM      0  HA  LEU A 183     -20.161  26.225 -22.427  1.00  6.38           H   new
ATOM      0  HB2 LEU A 183     -20.999  23.529 -22.397  1.00  6.38           H   new
ATOM      0  HB3 LEU A 183     -21.519  24.534 -23.469  1.00  6.38           H   new
ATOM      0  HG  LEU A 183     -18.761  23.845 -23.283  1.00  6.38           H   new
ATOM      0 HD11 LEU A 183     -19.109  22.451 -25.123  1.00  6.38           H   new
ATOM      0 HD12 LEU A 183     -20.000  21.963 -23.908  1.00  6.38           H   new
ATOM      0 HD13 LEU A 183     -20.657  22.786 -25.091  1.00  6.38           H   new
ATOM      0 HD21 LEU A 183     -18.573  24.890 -25.349  1.00  6.38           H   new
ATOM      0 HD22 LEU A 183     -20.117  25.241 -25.320  1.00  6.38           H   new
ATOM      0 HD23 LEU A 183     -19.132  25.916 -24.280  1.00  6.38           H   new
ATOM   2896  N   ASN A 184     -22.310  25.181 -20.270  1.00  6.87           N
ATOM   2897  CA  ASN A 184     -23.551  25.530 -19.572  1.00  6.87           C
ATOM   2898  C   ASN A 184     -23.411  26.834 -18.759  1.00  6.87           C
ATOM   2899  O   ASN A 184     -24.380  27.588 -18.577  1.00  6.87           O
ATOM   2900  CB  ASN A 184     -23.986  24.372 -18.693  1.00  6.87           C
ATOM   2901  CG  ASN A 184     -24.532  23.213 -19.505  1.00  6.87           C
ATOM   2902  ND2 ASN A 184     -24.452  22.024 -18.959  1.00  6.87           N
ATOM   2903  OD1 ASN A 184     -25.021  23.398 -20.629  1.00  6.87           O
ATOM      0  H   ASN A 184     -21.916  24.479 -19.967  1.00  6.87           H   new
ATOM      0  HA  ASN A 184     -24.238  25.695 -20.237  1.00  6.87           H   new
ATOM      0  HB2 ASN A 184     -23.232  24.068 -18.164  1.00  6.87           H   new
ATOM      0  HB3 ASN A 184     -24.664  24.677 -18.070  1.00  6.87           H   new
ATOM      0 HD21 ASN A 184     -24.745  21.336 -19.383  1.00  6.87           H   new
ATOM      0 HD22 ASN A 184     -24.106  21.932 -18.177  1.00  6.87           H   new
ATOM   2910  N   GLU A 185     -22.183  27.115 -18.321  1.00  7.43           N
ATOM   2911  CA  GLU A 185     -21.837  28.304 -17.542  1.00  7.43           C
ATOM   2912  C   GLU A 185     -21.511  29.535 -18.405  1.00  7.43           C
ATOM   2913  O   GLU A 185     -21.229  30.601 -17.855  1.00  7.43           O
ATOM   2914  CB  GLU A 185     -20.686  28.000 -16.576  1.00  7.43           C
ATOM   2915  CG  GLU A 185     -21.002  26.955 -15.452  1.00  7.43           C
ATOM   2916  CD  GLU A 185     -21.957  27.435 -14.368  1.00  7.43           C
ATOM   2917  OE1 GLU A 185     -21.681  28.453 -13.789  1.00  7.43           O
ATOM   2918  OE2 GLU A 185     -22.980  26.800 -14.137  1.00  7.43           O1-
ATOM      0  H   GLU A 185     -21.509  26.603 -18.474  1.00  7.43           H   new
ATOM      0  HA  GLU A 185     -22.631  28.535 -17.035  1.00  7.43           H   new
ATOM      0  HB2 GLU A 185     -19.930  27.678 -17.091  1.00  7.43           H   new
ATOM      0  HB3 GLU A 185     -20.410  28.830 -16.156  1.00  7.43           H   new
ATOM      0  HG2 GLU A 185     -21.377  26.161 -15.865  1.00  7.43           H   new
ATOM      0  HG3 GLU A 185     -20.168  26.690 -15.034  1.00  7.43           H   new
ATOM   2925  N   ARG A 186     -21.621  29.429 -19.748  1.00  8.00           N
ATOM   2926  CA  ARG A 186     -21.349  30.567 -20.647  1.00  8.00           C
ATOM   2927  C   ARG A 186     -22.285  31.741 -20.407  1.00  8.00           C
ATOM   2928  O   ARG A 186     -22.016  32.860 -20.842  1.00  8.00           O
ATOM   2929  CB  ARG A 186     -21.471  30.187 -22.115  1.00  8.00           C
ATOM   2930  CG  ARG A 186     -20.395  29.305 -22.651  1.00  8.00           C
ATOM   2931  CD  ARG A 186     -20.678  28.878 -24.062  1.00  8.00           C
ATOM   2932  NE  ARG A 186     -21.843  27.994 -24.145  1.00  8.00           N
ATOM   2933  CZ  ARG A 186     -22.346  27.490 -25.293  1.00  8.00           C
ATOM   2934  NH1 ARG A 186     -21.779  27.785 -26.445  1.00  8.00           N1+
ATOM   2935  NH2 ARG A 186     -23.408  26.698 -25.271  1.00  8.00           N
ATOM      0  H   ARG A 186     -21.852  28.706 -20.153  1.00  8.00           H   new
ATOM      0  HA  ARG A 186     -20.437  30.825 -20.442  1.00  8.00           H   new
ATOM      0  HB2 ARG A 186     -22.324  29.744 -22.247  1.00  8.00           H   new
ATOM      0  HB3 ARG A 186     -21.490  31.001 -22.642  1.00  8.00           H   new
ATOM      0  HG2 ARG A 186     -19.546  29.773 -22.619  1.00  8.00           H   new
ATOM      0  HG3 ARG A 186     -20.308  28.521 -22.087  1.00  8.00           H   new
ATOM      0  HD2 ARG A 186     -20.828  29.662 -24.612  1.00  8.00           H   new
ATOM      0  HD3 ARG A 186     -19.901  28.423 -24.423  1.00  8.00           H   new
ATOM      0  HE  ARG A 186     -22.235  27.780 -23.410  1.00  8.00           H   new
ATOM      0 HH11 ARG A 186     -21.089  28.298 -26.466  1.00  8.00           H   new
ATOM      0 HH12 ARG A 186     -22.099  27.464 -27.176  1.00  8.00           H   new
ATOM      0 HH21 ARG A 186     -23.782  26.501 -24.522  1.00  8.00           H   new
ATOM      0 HH22 ARG A 186     -23.723  26.381 -26.006  1.00  8.00           H   new
ATOM   2949  N   ARG A 187     -23.401  31.484 -19.728  1.00  8.51           N
ATOM   2950  CA  ARG A 187     -24.384  32.502 -19.394  1.00  8.51           C
ATOM   2951  C   ARG A 187     -23.772  33.625 -18.535  1.00  8.51           C
ATOM   2952  O   ARG A 187     -24.315  34.731 -18.482  1.00  8.51           O
ATOM   2953  CB  ARG A 187     -25.562  31.864 -18.666  1.00  8.51           C
ATOM   2954  CG  ARG A 187     -25.262  31.331 -17.263  1.00  8.51           C
ATOM   2955  CD  ARG A 187     -26.417  30.540 -16.703  1.00  8.51           C
ATOM   2956  NE  ARG A 187     -26.170  30.130 -15.325  1.00  8.51           N
ATOM   2957  CZ  ARG A 187     -25.472  29.037 -14.939  1.00  8.51           C
ATOM   2958  NH1 ARG A 187     -24.953  28.192 -15.784  1.00  8.51           N1+
ATOM   2959  NH2 ARG A 187     -25.270  28.787 -13.664  1.00  8.51           N
ATOM      0  H   ARG A 187     -23.608  30.699 -19.445  1.00  8.51           H   new
ATOM      0  HA  ARG A 187     -24.693  32.902 -20.222  1.00  8.51           H   new
ATOM      0  HB2 ARG A 187     -26.274  32.519 -18.600  1.00  8.51           H   new
ATOM      0  HB3 ARG A 187     -25.898  31.133 -19.207  1.00  8.51           H   new
ATOM      0  HG2 ARG A 187     -24.471  30.771 -17.293  1.00  8.51           H   new
ATOM      0  HG3 ARG A 187     -25.062  32.073 -16.671  1.00  8.51           H   new
ATOM      0  HD2 ARG A 187     -27.225  31.075 -16.742  1.00  8.51           H   new
ATOM      0  HD3 ARG A 187     -26.569  29.755 -17.252  1.00  8.51           H   new
ATOM      0  HE  ARG A 187     -26.497  30.627 -14.703  1.00  8.51           H   new
ATOM      0 HH11 ARG A 187     -25.047  28.317 -16.630  1.00  8.51           H   new
ATOM      0 HH12 ARG A 187     -24.516  27.509 -15.496  1.00  8.51           H   new
ATOM      0 HH21 ARG A 187     -25.583  29.321 -13.066  1.00  8.51           H   new
ATOM      0 HH22 ARG A 187     -24.825  28.090 -13.428  1.00  8.51           H   new
ATOM   2973  N   GLU A 188     -22.651  33.338 -17.853  1.00  8.88           N
ATOM   2974  CA  GLU A 188     -21.968  34.340 -17.047  1.00  8.88           C
ATOM   2975  C   GLU A 188     -20.556  34.549 -17.579  1.00  8.88           C
ATOM   2976  O   GLU A 188     -19.730  33.630 -17.570  1.00  8.88           O
ATOM   2977  CB  GLU A 188     -21.928  33.934 -15.574  1.00  8.88           C
ATOM   2978  CG  GLU A 188     -21.207  34.939 -14.669  1.00  8.88           C
ATOM   2979  CD  GLU A 188     -21.216  34.562 -13.207  1.00  8.88           C
ATOM   2980  OE1 GLU A 188     -21.838  33.589 -12.863  1.00  8.88           O
ATOM   2981  OE2 GLU A 188     -20.590  35.251 -12.437  1.00  8.88           O1-
ATOM      0  H   GLU A 188     -22.276  32.564 -17.850  1.00  8.88           H   new
ATOM      0  HA  GLU A 188     -22.462  35.173 -17.109  1.00  8.88           H   new
ATOM      0  HB2 GLU A 188     -22.837  33.820 -15.255  1.00  8.88           H   new
ATOM      0  HB3 GLU A 188     -21.490  33.072 -15.498  1.00  8.88           H   new
ATOM      0  HG2 GLU A 188     -20.288  35.026 -14.966  1.00  8.88           H   new
ATOM      0  HG3 GLU A 188     -21.622  35.810 -14.772  1.00  8.88           H   new
ATOM   2988  N   SER A 189     -20.253  35.786 -17.965  1.00  9.03           N
ATOM   2989  CA  SER A 189     -18.954  36.110 -18.545  1.00  9.03           C
ATOM   2990  C   SER A 189     -17.794  35.793 -17.611  1.00  9.03           C
ATOM   2991  O   SER A 189     -16.751  35.314 -18.052  1.00  9.03           O
ATOM   2992  CB  SER A 189     -18.907  37.576 -18.919  1.00  9.03           C
ATOM   2993  OG  SER A 189     -19.815  37.862 -19.950  1.00  9.03           O
ATOM      0  H   SER A 189     -20.790  36.455 -17.899  1.00  9.03           H   new
ATOM      0  HA  SER A 189     -18.853  35.554 -19.334  1.00  9.03           H   new
ATOM      0  HB2 SER A 189     -19.114  38.118 -18.142  1.00  9.03           H   new
ATOM      0  HB3 SER A 189     -18.009  37.813 -19.199  1.00  9.03           H   new
ATOM      0  HG  SER A 189     -19.774  38.679 -20.141  1.00  9.03           H   new
ATOM   2999  N   VAL A 190     -17.968  36.031 -16.319  1.00  8.92           N
ATOM   3000  CA  VAL A 190     -16.881  35.766 -15.394  1.00  8.92           C
ATOM   3001  C   VAL A 190     -16.551  34.283 -15.338  1.00  8.92           C
ATOM   3002  O   VAL A 190     -15.379  33.904 -15.408  1.00  8.92           O
ATOM   3003  CB  VAL A 190     -17.239  36.250 -13.990  1.00  8.92           C
ATOM   3004  CG1 VAL A 190     -16.175  35.799 -13.024  1.00  8.92           C
ATOM   3005  CG2 VAL A 190     -17.373  37.760 -14.001  1.00  8.92           C
ATOM      0  H   VAL A 190     -18.689  36.338 -15.965  1.00  8.92           H   new
ATOM      0  HA  VAL A 190     -16.104  36.249 -15.717  1.00  8.92           H   new
ATOM      0  HB  VAL A 190     -18.086  35.872 -13.707  1.00  8.92           H   new
ATOM      0 HG11 VAL A 190     -16.398  36.104 -12.131  1.00  8.92           H   new
ATOM      0 HG12 VAL A 190     -16.121  34.831 -13.030  1.00  8.92           H   new
ATOM      0 HG13 VAL A 190     -15.319  36.171 -13.288  1.00  8.92           H   new
ATOM      0 HG21 VAL A 190     -17.600  38.071 -13.111  1.00  8.92           H   new
ATOM      0 HG22 VAL A 190     -16.533  38.158 -14.277  1.00  8.92           H   new
ATOM      0 HG23 VAL A 190     -18.072  38.019 -14.622  1.00  8.92           H   new
ATOM   3015  N   ALA A 191     -17.581  33.436 -15.221  1.00  8.54           N
ATOM   3016  CA  ALA A 191     -17.367  31.996 -15.183  1.00  8.54           C
ATOM   3017  C   ALA A 191     -16.738  31.531 -16.481  1.00  8.54           C
ATOM   3018  O   ALA A 191     -15.836  30.693 -16.485  1.00  8.54           O
ATOM   3019  CB  ALA A 191     -18.673  31.264 -14.955  1.00  8.54           C
ATOM      0  H   ALA A 191     -18.404  33.679 -15.163  1.00  8.54           H   new
ATOM      0  HA  ALA A 191     -16.769  31.796 -14.446  1.00  8.54           H   new
ATOM      0  HB1 ALA A 191     -18.509  30.308 -14.933  1.00  8.54           H   new
ATOM      0  HB2 ALA A 191     -19.058  31.545 -14.110  1.00  8.54           H   new
ATOM      0  HB3 ALA A 191     -19.289  31.469 -15.675  1.00  8.54           H   new
ATOM   3025  N   LYS A 192     -17.188  32.111 -17.595  1.00  7.98           N
ATOM   3026  CA  LYS A 192     -16.673  31.751 -18.906  1.00  7.98           C
ATOM   3027  C   LYS A 192     -15.165  32.000 -18.980  1.00  7.98           C
ATOM   3028  O   LYS A 192     -14.400  31.127 -19.409  1.00  7.98           O
ATOM   3029  CB  LYS A 192     -17.415  32.539 -19.984  1.00  7.98           C
ATOM   3030  CG  LYS A 192     -17.038  32.211 -21.415  1.00  7.98           C
ATOM   3031  CD  LYS A 192     -17.896  33.026 -22.389  1.00  7.98           C
ATOM   3032  CE  LYS A 192     -17.514  32.760 -23.841  1.00  7.98           C
ATOM   3033  NZ  LYS A 192     -18.314  33.596 -24.787  1.00  7.98           N1+
ATOM      0  H   LYS A 192     -17.796  32.719 -17.607  1.00  7.98           H   new
ATOM      0  HA  LYS A 192     -16.822  30.804 -19.057  1.00  7.98           H   new
ATOM      0  HB2 LYS A 192     -18.367  32.387 -19.875  1.00  7.98           H   new
ATOM      0  HB3 LYS A 192     -17.260  33.485 -19.835  1.00  7.98           H   new
ATOM      0  HG2 LYS A 192     -16.099  32.404 -21.561  1.00  7.98           H   new
ATOM      0  HG3 LYS A 192     -17.162  31.263 -21.580  1.00  7.98           H   new
ATOM      0  HD2 LYS A 192     -18.832  32.808 -22.256  1.00  7.98           H   new
ATOM      0  HD3 LYS A 192     -17.795  33.971 -22.196  1.00  7.98           H   new
ATOM      0  HE2 LYS A 192     -16.570  32.944 -23.966  1.00  7.98           H   new
ATOM      0  HE3 LYS A 192     -17.650  31.821 -24.045  1.00  7.98           H   new
ATOM      0  HZ1 LYS A 192     -18.067  33.417 -25.623  1.00  7.98           H   new
ATOM      0  HZ2 LYS A 192     -19.179  33.412 -24.688  1.00  7.98           H   new
ATOM      0  HZ3 LYS A 192     -18.173  34.458 -24.614  1.00  7.98           H   new
ATOM   3047  N   LYS A 193     -14.726  33.174 -18.510  1.00  7.36           N
ATOM   3048  CA  LYS A 193     -13.314  33.535 -18.576  1.00  7.36           C
ATOM   3049  C   LYS A 193     -12.462  32.755 -17.576  1.00  7.36           C
ATOM   3050  O   LYS A 193     -11.375  32.275 -17.930  1.00  7.36           O
ATOM   3051  CB  LYS A 193     -13.152  35.033 -18.301  1.00  7.36           C
ATOM   3052  CG  LYS A 193     -13.726  35.969 -19.374  1.00  7.36           C
ATOM   3053  CD  LYS A 193     -12.934  35.959 -20.686  1.00  7.36           C
ATOM   3054  CE  LYS A 193     -13.583  36.922 -21.691  1.00  7.36           C
ATOM   3055  NZ  LYS A 193     -12.865  36.981 -22.995  1.00  7.36           N1+
ATOM      0  H   LYS A 193     -15.232  33.770 -18.151  1.00  7.36           H   new
ATOM      0  HA  LYS A 193     -13.005  33.312 -19.468  1.00  7.36           H   new
ATOM      0  HB2 LYS A 193     -13.578  35.238 -17.454  1.00  7.36           H   new
ATOM      0  HB3 LYS A 193     -12.207  35.226 -18.198  1.00  7.36           H   new
ATOM      0  HG2 LYS A 193     -14.644  35.714 -19.557  1.00  7.36           H   new
ATOM      0  HG3 LYS A 193     -13.747  36.874 -19.025  1.00  7.36           H   new
ATOM      0  HD2 LYS A 193     -12.015  36.221 -20.521  1.00  7.36           H   new
ATOM      0  HD3 LYS A 193     -12.911  35.062 -21.053  1.00  7.36           H   new
ATOM      0  HE2 LYS A 193     -14.501  36.648 -21.846  1.00  7.36           H   new
ATOM      0  HE3 LYS A 193     -13.613  37.811 -21.305  1.00  7.36           H   new
ATOM      0  HZ1 LYS A 193     -13.281  37.551 -23.538  1.00  7.36           H   new
ATOM      0  HZ2 LYS A 193     -12.029  37.255 -22.862  1.00  7.36           H   new
ATOM      0  HZ3 LYS A 193     -12.856  36.172 -23.366  1.00  7.36           H   new
ATOM   3069  N   LYS A 194     -12.966  32.560 -16.348  1.00  6.75           N
ATOM   3070  CA  LYS A 194     -12.185  31.818 -15.368  1.00  6.75           C
ATOM   3071  C   LYS A 194     -12.077  30.367 -15.782  1.00  6.75           C
ATOM   3072  O   LYS A 194     -11.007  29.759 -15.676  1.00  6.75           O
ATOM   3073  CB  LYS A 194     -12.783  31.940 -13.964  1.00  6.75           C
ATOM   3074  CG  LYS A 194     -12.610  33.325 -13.325  1.00  6.75           C
ATOM   3075  CD  LYS A 194     -13.209  33.395 -11.913  1.00  6.75           C
ATOM   3076  CE  LYS A 194     -12.910  34.751 -11.259  1.00  6.75           C
ATOM   3077  NZ  LYS A 194     -13.496  34.876  -9.879  1.00  6.75           N1+
ATOM      0  H   LYS A 194     -13.732  32.841 -16.076  1.00  6.75           H   new
ATOM      0  HA  LYS A 194     -11.295  32.203 -15.337  1.00  6.75           H   new
ATOM      0  HB2 LYS A 194     -13.729  31.731 -14.007  1.00  6.75           H   new
ATOM      0  HB3 LYS A 194     -12.371  31.276 -13.389  1.00  6.75           H   new
ATOM      0  HG2 LYS A 194     -11.666  33.545 -13.285  1.00  6.75           H   new
ATOM      0  HG3 LYS A 194     -13.033  33.993 -13.887  1.00  6.75           H   new
ATOM      0  HD2 LYS A 194     -14.168  33.257 -11.957  1.00  6.75           H   new
ATOM      0  HD3 LYS A 194     -12.845  32.681 -11.367  1.00  6.75           H   new
ATOM      0  HE2 LYS A 194     -11.949  34.877 -11.210  1.00  6.75           H   new
ATOM      0  HE3 LYS A 194     -13.261  35.460 -11.820  1.00  6.75           H   new
ATOM      0  HZ1 LYS A 194     -13.190  35.617  -9.492  1.00  6.75           H   new
ATOM      0  HZ2 LYS A 194     -14.383  34.916  -9.936  1.00  6.75           H   new
ATOM      0  HZ3 LYS A 194     -13.262  34.169  -9.392  1.00  6.75           H   new
ATOM   3091  N   GLY A 195     -13.177  29.814 -16.288  1.00  6.24           N
ATOM   3092  CA  GLY A 195     -13.186  28.450 -16.762  1.00  6.24           C
ATOM   3093  C   GLY A 195     -12.254  28.297 -17.943  1.00  6.24           C
ATOM   3094  O   GLY A 195     -11.565  27.286 -18.062  1.00  6.24           O
ATOM      0  H   GLY A 195     -13.930  30.222 -16.363  1.00  6.24           H   new
ATOM      0  HA2 GLY A 195     -12.915  27.852 -16.049  1.00  6.24           H   new
ATOM      0  HA3 GLY A 195     -14.087  28.196 -17.018  1.00  6.24           H   new
ATOM   3098  N   GLY A 196     -12.199  29.324 -18.800  1.00  5.85           N
ATOM   3099  CA  GLY A 196     -11.314  29.332 -19.947  1.00  5.85           C
ATOM   3100  C   GLY A 196      -9.898  29.109 -19.453  1.00  5.85           C
ATOM   3101  O   GLY A 196      -9.204  28.201 -19.919  1.00  5.85           O
ATOM      0  H   GLY A 196     -12.679  30.033 -18.723  1.00  5.85           H   new
ATOM      0  HA2 GLY A 196     -11.567  28.637 -20.574  1.00  5.85           H   new
ATOM      0  HA3 GLY A 196     -11.379  30.177 -20.419  1.00  5.85           H   new
ATOM   3105  N   TYR A 197      -9.476  29.931 -18.488  1.00  5.60           N
ATOM   3106  CA  TYR A 197      -8.152  29.777 -17.903  1.00  5.60           C
ATOM   3107  C   TYR A 197      -7.916  28.396 -17.331  1.00  5.60           C
ATOM   3108  O   TYR A 197      -6.887  27.774 -17.608  1.00  5.60           O
ATOM   3109  CB  TYR A 197      -7.869  30.786 -16.803  1.00  5.60           C
ATOM   3110  CG  TYR A 197      -6.571  30.418 -16.102  1.00  5.60           C
ATOM   3111  CD1 TYR A 197      -5.359  30.732 -16.672  1.00  5.60           C
ATOM   3112  CD2 TYR A 197      -6.610  29.720 -14.897  1.00  5.60           C
ATOM   3113  CE1 TYR A 197      -4.182  30.359 -16.058  1.00  5.60           C
ATOM   3114  CE2 TYR A 197      -5.441  29.343 -14.279  1.00  5.60           C
ATOM   3115  CZ  TYR A 197      -4.226  29.659 -14.856  1.00  5.60           C
ATOM   3116  OH  TYR A 197      -3.052  29.285 -14.243  1.00  5.60           O
ATOM      0  H   TYR A 197      -9.941  30.578 -18.164  1.00  5.60           H   new
ATOM      0  HA  TYR A 197      -7.549  29.929 -18.647  1.00  5.60           H   new
ATOM      0  HB2 TYR A 197      -7.804  31.678 -17.178  1.00  5.60           H   new
ATOM      0  HB3 TYR A 197      -8.600  30.798 -16.166  1.00  5.60           H   new
ATOM      0  HD1 TYR A 197      -5.333  31.199 -17.476  1.00  5.60           H   new
ATOM      0  HD2 TYR A 197      -7.429  29.509 -14.510  1.00  5.60           H   new
ATOM      0  HE1 TYR A 197      -3.364  30.574 -16.445  1.00  5.60           H   new
ATOM      0  HE2 TYR A 197      -5.468  28.877 -13.475  1.00  5.60           H   new
ATOM      0  HH  TYR A 197      -3.226  28.874 -13.531  1.00  5.60           H   new
ATOM   3126  N   LEU A 198      -8.848  27.915 -16.515  1.00  5.47           N
ATOM   3127  CA  LEU A 198      -8.656  26.632 -15.868  1.00  5.47           C
ATOM   3128  C   LEU A 198      -8.523  25.509 -16.893  1.00  5.47           C
ATOM   3129  O   LEU A 198      -7.670  24.627 -16.741  1.00  5.47           O
ATOM   3130  CB  LEU A 198      -9.832  26.368 -14.936  1.00  5.47           C
ATOM   3131  CG  LEU A 198      -9.914  27.266 -13.680  1.00  5.47           C
ATOM   3132  CD1 LEU A 198     -11.272  27.073 -12.980  1.00  5.47           C
ATOM   3133  CD2 LEU A 198      -8.776  26.893 -12.744  1.00  5.47           C
ATOM      0  H   LEU A 198      -9.587  28.312 -16.327  1.00  5.47           H   new
ATOM      0  HA  LEU A 198      -7.832  26.656 -15.357  1.00  5.47           H   new
ATOM      0  HB2 LEU A 198     -10.653  26.473 -15.442  1.00  5.47           H   new
ATOM      0  HB3 LEU A 198      -9.793  25.442 -14.648  1.00  5.47           H   new
ATOM      0  HG  LEU A 198      -9.835  28.199 -13.933  1.00  5.47           H   new
ATOM      0 HD11 LEU A 198     -11.314  27.640 -12.194  1.00  5.47           H   new
ATOM      0 HD12 LEU A 198     -11.987  27.312 -13.590  1.00  5.47           H   new
ATOM      0 HD13 LEU A 198     -11.371  26.145 -12.715  1.00  5.47           H   new
ATOM      0 HD21 LEU A 198      -8.814  27.449 -11.950  1.00  5.47           H   new
ATOM      0 HD22 LEU A 198      -8.858  25.961 -12.490  1.00  5.47           H   new
ATOM      0 HD23 LEU A 198      -7.928  27.031 -13.194  1.00  5.47           H   new
ATOM   3145  N   LEU A 199      -9.323  25.553 -17.958  1.00  5.43           N
ATOM   3146  CA  LEU A 199      -9.204  24.544 -18.992  1.00  5.43           C
ATOM   3147  C   LEU A 199      -7.893  24.675 -19.724  1.00  5.43           C
ATOM   3148  O   LEU A 199      -7.262  23.669 -20.031  1.00  5.43           O
ATOM   3149  CB  LEU A 199     -10.345  24.652 -19.990  1.00  5.43           C
ATOM   3150  CG  LEU A 199     -11.669  24.244 -19.460  1.00  5.43           C
ATOM   3151  CD1 LEU A 199     -12.722  24.580 -20.460  1.00  5.43           C
ATOM   3152  CD2 LEU A 199     -11.636  22.762 -19.178  1.00  5.43           C
ATOM      0  H   LEU A 199      -9.928  26.149 -18.094  1.00  5.43           H   new
ATOM      0  HA  LEU A 199      -9.241  23.678 -18.557  1.00  5.43           H   new
ATOM      0  HB2 LEU A 199     -10.402  25.569 -20.300  1.00  5.43           H   new
ATOM      0  HB3 LEU A 199     -10.136  24.104 -20.763  1.00  5.43           H   new
ATOM      0  HG  LEU A 199     -11.872  24.715 -18.637  1.00  5.43           H   new
ATOM      0 HD11 LEU A 199     -13.590  24.315 -20.118  1.00  5.43           H   new
ATOM      0 HD12 LEU A 199     -12.718  25.536 -20.625  1.00  5.43           H   new
ATOM      0 HD13 LEU A 199     -12.544  24.108 -21.289  1.00  5.43           H   new
ATOM      0 HD21 LEU A 199     -12.496  22.479 -18.830  1.00  5.43           H   new
ATOM      0 HD22 LEU A 199     -11.445  22.281 -19.998  1.00  5.43           H   new
ATOM      0 HD23 LEU A 199     -10.945  22.572 -18.524  1.00  5.43           H   new
ATOM   3164  N   ALA A 200      -7.468  25.907 -20.002  1.00  5.47           N
ATOM   3165  CA  ALA A 200      -6.223  26.106 -20.715  1.00  5.47           C
ATOM   3166  C   ALA A 200      -5.064  25.547 -19.907  1.00  5.47           C
ATOM   3167  O   ALA A 200      -4.148  24.908 -20.446  1.00  5.47           O
ATOM   3168  CB  ALA A 200      -6.031  27.572 -21.009  1.00  5.47           C
ATOM      0  H   ALA A 200      -7.884  26.628 -19.787  1.00  5.47           H   new
ATOM      0  HA  ALA A 200      -6.254  25.630 -21.560  1.00  5.47           H   new
ATOM      0  HB1 ALA A 200      -5.196  27.700 -21.486  1.00  5.47           H   new
ATOM      0  HB2 ALA A 200      -6.767  27.892 -21.554  1.00  5.47           H   new
ATOM      0  HB3 ALA A 200      -6.006  28.069 -20.176  1.00  5.47           H   new
ATOM   3174  N   ALA A 201      -5.119  25.755 -18.592  1.00  5.56           N
ATOM   3175  CA  ALA A 201      -4.094  25.223 -17.725  1.00  5.56           C
ATOM   3176  C   ALA A 201      -4.123  23.705 -17.806  1.00  5.56           C
ATOM   3177  O   ALA A 201      -3.080  23.063 -17.953  1.00  5.56           O
ATOM   3178  CB  ALA A 201      -4.316  25.704 -16.303  1.00  5.56           C
ATOM      0  H   ALA A 201      -5.739  26.198 -18.193  1.00  5.56           H   new
ATOM      0  HA  ALA A 201      -3.220  25.535 -18.008  1.00  5.56           H   new
ATOM      0  HB1 ALA A 201      -3.624  25.343 -15.727  1.00  5.56           H   new
ATOM      0  HB2 ALA A 201      -4.282  26.673 -16.280  1.00  5.56           H   new
ATOM      0  HB3 ALA A 201      -5.184  25.404 -15.992  1.00  5.56           H   new
ATOM   3184  N   ALA A 202      -5.335  23.129 -17.778  1.00  5.72           N
ATOM   3185  CA  ALA A 202      -5.499  21.686 -17.873  1.00  5.72           C
ATOM   3186  C   ALA A 202      -4.966  21.163 -19.209  1.00  5.72           C
ATOM   3187  O   ALA A 202      -4.367  20.091 -19.242  1.00  5.72           O
ATOM   3188  CB  ALA A 202      -6.958  21.301 -17.675  1.00  5.72           C
ATOM      0  H   ALA A 202      -6.072  23.566 -17.704  1.00  5.72           H   new
ATOM      0  HA  ALA A 202      -4.980  21.272 -17.166  1.00  5.72           H   new
ATOM      0  HB1 ALA A 202      -7.051  20.338 -17.741  1.00  5.72           H   new
ATOM      0  HB2 ALA A 202      -7.254  21.595 -16.799  1.00  5.72           H   new
ATOM      0  HB3 ALA A 202      -7.500  21.725 -18.358  1.00  5.72           H   new
ATOM   3194  N   LEU A 203      -5.143  21.917 -20.302  1.00  5.95           N
ATOM   3195  CA  LEU A 203      -4.642  21.475 -21.603  1.00  5.95           C
ATOM   3196  C   LEU A 203      -3.117  21.383 -21.566  1.00  5.95           C
ATOM   3197  O   LEU A 203      -2.496  20.462 -22.115  1.00  5.95           O
ATOM   3198  CB  LEU A 203      -5.036  22.459 -22.719  1.00  5.95           C
ATOM   3199  CG  LEU A 203      -6.507  22.577 -23.115  1.00  5.95           C
ATOM   3200  CD1 LEU A 203      -6.674  23.732 -24.080  1.00  5.95           C
ATOM   3201  CD2 LEU A 203      -6.943  21.335 -23.770  1.00  5.95           C
ATOM      0  H   LEU A 203      -5.545  22.677 -20.309  1.00  5.95           H   new
ATOM      0  HA  LEU A 203      -5.035  20.608 -21.789  1.00  5.95           H   new
ATOM      0  HB2 LEU A 203      -4.732  23.341 -22.453  1.00  5.95           H   new
ATOM      0  HB3 LEU A 203      -4.537  22.215 -23.514  1.00  5.95           H   new
ATOM      0  HG  LEU A 203      -7.043  22.731 -22.321  1.00  5.95           H   new
ATOM      0 HD11 LEU A 203      -7.607  23.810 -24.334  1.00  5.95           H   new
ATOM      0 HD12 LEU A 203      -6.386  24.554 -23.654  1.00  5.95           H   new
ATOM      0 HD13 LEU A 203      -6.136  23.573 -24.872  1.00  5.95           H   new
ATOM      0 HD21 LEU A 203      -7.877  21.412 -24.021  1.00  5.95           H   new
ATOM      0 HD22 LEU A 203      -6.407  21.182 -24.564  1.00  5.95           H   new
ATOM      0 HD23 LEU A 203      -6.833  20.590 -23.158  1.00  5.95           H   new
ATOM   3213  N   CYS A 204      -2.478  22.336 -20.899  1.00  6.24           N
ATOM   3214  CA  CYS A 204      -1.030  22.264 -20.833  1.00  6.24           C
ATOM   3215  C   CYS A 204      -0.603  21.086 -19.965  1.00  6.24           C
ATOM   3216  O   CYS A 204       0.250  20.281 -20.345  1.00  6.24           O
ATOM   3217  CB  CYS A 204      -0.467  23.554 -20.277  1.00  6.24           C
ATOM   3218  SG  CYS A 204      -0.687  24.893 -21.383  1.00  6.24           S
ATOM      0  H   CYS A 204      -2.844  23.002 -20.496  1.00  6.24           H   new
ATOM      0  HA  CYS A 204      -0.683  22.134 -21.729  1.00  6.24           H   new
ATOM      0  HB2 CYS A 204      -0.899  23.758 -19.433  1.00  6.24           H   new
ATOM      0  HB3 CYS A 204       0.478  23.440 -20.091  1.00  6.24           H   new
ATOM      0  HG  CYS A 204      -1.175  24.493 -22.404  1.00  6.24           H   new
ATOM   3224  N   GLN A 205      -1.276  20.928 -18.828  1.00  6.57           N
ATOM   3225  CA  GLN A 205      -0.969  19.869 -17.874  1.00  6.57           C
ATOM   3226  C   GLN A 205      -1.244  18.484 -18.476  1.00  6.57           C
ATOM   3227  O   GLN A 205      -0.577  17.503 -18.139  1.00  6.57           O
ATOM   3228  CB  GLN A 205      -1.783  20.067 -16.593  1.00  6.57           C
ATOM   3229  CG  GLN A 205      -1.395  21.306 -15.733  1.00  6.57           C
ATOM   3230  CD  GLN A 205      -2.369  21.613 -14.522  1.00  6.57           C
ATOM   3231  NE2 GLN A 205      -2.323  22.870 -14.087  1.00  6.57           N
ATOM   3232  OE1 GLN A 205      -3.134  20.780 -13.985  1.00  6.57           O
ATOM      0  H   GLN A 205      -1.927  21.436 -18.588  1.00  6.57           H   new
ATOM      0  HA  GLN A 205      -0.024  19.917 -17.659  1.00  6.57           H   new
ATOM      0  HB2 GLN A 205      -2.720  20.141 -16.833  1.00  6.57           H   new
ATOM      0  HB3 GLN A 205      -1.692  19.272 -16.045  1.00  6.57           H   new
ATOM      0  HG2 GLN A 205      -0.500  21.173 -15.384  1.00  6.57           H   new
ATOM      0  HG3 GLN A 205      -1.362  22.085 -16.310  1.00  6.57           H   new
ATOM      0 HE21 GLN A 205      -1.795  23.436 -14.462  1.00  6.57           H   new
ATOM      0 HE22 GLN A 205      -2.822  23.117 -13.431  1.00  6.57           H   new
ATOM   3241  N   ALA A 206      -2.227  18.417 -19.382  1.00  6.90           N
ATOM   3242  CA  ALA A 206      -2.646  17.195 -20.061  1.00  6.90           C
ATOM   3243  C   ALA A 206      -1.699  16.802 -21.180  1.00  6.90           C
ATOM   3244  O   ALA A 206      -1.859  15.736 -21.777  1.00  6.90           O
ATOM   3245  CB  ALA A 206      -4.035  17.375 -20.655  1.00  6.90           C
ATOM      0  H   ALA A 206      -2.680  19.107 -19.623  1.00  6.90           H   new
ATOM      0  HA  ALA A 206      -2.644  16.492 -19.393  1.00  6.90           H   new
ATOM      0  HB1 ALA A 206      -4.304  16.558 -21.104  1.00  6.90           H   new
ATOM      0  HB2 ALA A 206      -4.666  17.577 -19.947  1.00  6.90           H   new
ATOM      0  HB3 ALA A 206      -4.022  18.105 -21.294  1.00  6.90           H   new
ATOM   3251  N   GLY A 207      -0.746  17.670 -21.518  1.00  7.23           N
ATOM   3252  CA  GLY A 207       0.170  17.372 -22.595  1.00  7.23           C
ATOM   3253  C   GLY A 207      -0.471  17.497 -23.972  1.00  7.23           C
ATOM   3254  O   GLY A 207      -0.030  16.832 -24.911  1.00  7.23           O
ATOM      0  H   GLY A 207      -0.620  18.429 -21.134  1.00  7.23           H   new
ATOM      0  HA2 GLY A 207       0.930  17.972 -22.542  1.00  7.23           H   new
ATOM      0  HA3 GLY A 207       0.511  16.471 -22.483  1.00  7.23           H   new
ATOM   3258  N   VAL A 208      -1.517  18.326 -24.115  1.00  7.53           N
ATOM   3259  CA  VAL A 208      -2.170  18.424 -25.420  1.00  7.53           C
ATOM   3260  C   VAL A 208      -1.861  19.744 -26.135  1.00  7.53           C
ATOM   3261  O   VAL A 208      -2.245  19.938 -27.290  1.00  7.53           O
ATOM   3262  CB  VAL A 208      -3.689  18.199 -25.288  1.00  7.53           C
ATOM   3263  CG1 VAL A 208      -3.962  16.806 -24.717  1.00  7.53           C
ATOM   3264  CG2 VAL A 208      -4.267  19.196 -24.412  1.00  7.53           C
ATOM      0  H   VAL A 208      -1.849  18.819 -23.494  1.00  7.53           H   new
ATOM      0  HA  VAL A 208      -1.803  17.719 -25.976  1.00  7.53           H   new
ATOM      0  HB  VAL A 208      -4.091  18.274 -26.168  1.00  7.53           H   new
ATOM      0 HG11 VAL A 208      -4.919  16.671 -24.637  1.00  7.53           H   new
ATOM      0 HG12 VAL A 208      -3.590  16.134 -25.310  1.00  7.53           H   new
ATOM      0 HG13 VAL A 208      -3.550  16.728 -23.842  1.00  7.53           H   new
ATOM      0 HG21 VAL A 208      -5.222  19.045 -24.336  1.00  7.53           H   new
ATOM      0 HG22 VAL A 208      -3.859  19.132 -23.534  1.00  7.53           H   new
ATOM      0 HG23 VAL A 208      -4.108  20.080 -24.778  1.00  7.53           H   new
ATOM   3274  N   CYS A 209      -1.149  20.642 -25.456  1.00  7.78           N
ATOM   3275  CA  CYS A 209      -0.707  21.892 -26.065  1.00  7.78           C
ATOM   3276  C   CYS A 209       0.491  22.429 -25.290  1.00  7.78           C
ATOM   3277  O   CYS A 209       0.769  21.989 -24.176  1.00  7.78           O
ATOM   3278  CB  CYS A 209      -1.794  22.965 -26.046  1.00  7.78           C
ATOM   3279  SG  CYS A 209      -2.172  23.576 -24.429  1.00  7.78           S
ATOM      0  H   CYS A 209      -0.911  20.544 -24.636  1.00  7.78           H   new
ATOM      0  HA  CYS A 209      -0.482  21.697 -26.988  1.00  7.78           H   new
ATOM      0  HB2 CYS A 209      -1.514  23.707 -26.605  1.00  7.78           H   new
ATOM      0  HB3 CYS A 209      -2.602  22.601 -26.442  1.00  7.78           H   new
ATOM      0  HG  CYS A 209      -3.030  24.412 -24.507  1.00  7.78           H   new
ATOM   3285  N   SER A 210       1.178  23.396 -25.875  1.00  7.93           N
ATOM   3286  CA  SER A 210       2.283  24.076 -25.219  1.00  7.93           C
ATOM   3287  C   SER A 210       1.799  25.269 -24.405  1.00  7.93           C
ATOM   3288  O   SER A 210       0.883  25.965 -24.847  1.00  7.93           O
ATOM   3289  CB  SER A 210       3.288  24.565 -26.252  1.00  7.93           C
ATOM   3290  OG  SER A 210       4.285  25.382 -25.663  1.00  7.93           O
ATOM      0  H   SER A 210       1.016  23.679 -26.671  1.00  7.93           H   new
ATOM      0  HA  SER A 210       2.702  23.437 -24.621  1.00  7.93           H   new
ATOM      0  HB2 SER A 210       3.706  23.804 -26.684  1.00  7.93           H   new
ATOM      0  HB3 SER A 210       2.826  25.065 -26.943  1.00  7.93           H   new
ATOM      0  HG  SER A 210       4.825  25.636 -26.254  1.00  7.93           H   new
ATOM   3296  N   PRO A 211       2.434  25.590 -23.262  1.00  7.96           N
ATOM   3297  CA  PRO A 211       2.247  26.809 -22.504  1.00  7.96           C
ATOM   3298  C   PRO A 211       2.340  28.045 -23.382  1.00  7.96           C
ATOM   3299  O   PRO A 211       1.701  29.051 -23.102  1.00  7.96           O
ATOM   3300  CB  PRO A 211       3.368  26.744 -21.474  1.00  7.96           C
ATOM   3301  CG  PRO A 211       3.582  25.265 -21.261  1.00  7.96           C
ATOM   3302  CD  PRO A 211       3.370  24.636 -22.624  1.00  7.96           C
ATOM      0  HA  PRO A 211       1.368  26.876 -22.100  1.00  7.96           H   new
ATOM      0  HB2 PRO A 211       4.174  27.177 -21.798  1.00  7.96           H   new
ATOM      0  HB3 PRO A 211       3.119  27.189 -20.649  1.00  7.96           H   new
ATOM      0  HG2 PRO A 211       4.474  25.084 -20.926  1.00  7.96           H   new
ATOM      0  HG3 PRO A 211       2.957  24.910 -20.610  1.00  7.96           H   new
ATOM      0  HD2 PRO A 211       4.200  24.555 -23.120  1.00  7.96           H   new
ATOM      0  HD3 PRO A 211       2.991  23.745 -22.558  1.00  7.96           H   new
ATOM   3310  N   LEU A 212       3.123  27.988 -24.465  1.00  7.89           N
ATOM   3311  CA  LEU A 212       3.229  29.158 -25.326  1.00  7.89           C
ATOM   3312  C   LEU A 212       1.891  29.457 -26.007  1.00  7.89           C
ATOM   3313  O   LEU A 212       1.532  30.619 -26.226  1.00  7.89           O
ATOM   3314  CB  LEU A 212       4.309  28.934 -26.380  1.00  7.89           C
ATOM   3315  CG  LEU A 212       5.735  28.855 -25.840  1.00  7.89           C
ATOM   3316  CD1 LEU A 212       6.675  28.482 -26.969  1.00  7.89           C
ATOM   3317  CD2 LEU A 212       6.115  30.187 -25.224  1.00  7.89           C
ATOM      0  H   LEU A 212       3.584  27.304 -24.709  1.00  7.89           H   new
ATOM      0  HA  LEU A 212       3.470  29.920 -24.776  1.00  7.89           H   new
ATOM      0  HB2 LEU A 212       4.112  28.112 -26.855  1.00  7.89           H   new
ATOM      0  HB3 LEU A 212       4.263  29.654 -27.028  1.00  7.89           H   new
ATOM      0  HG  LEU A 212       5.798  28.174 -25.152  1.00  7.89           H   new
ATOM      0 HD11 LEU A 212       7.583  28.431 -26.631  1.00  7.89           H   new
ATOM      0 HD12 LEU A 212       6.417  27.621 -27.334  1.00  7.89           H   new
ATOM      0 HD13 LEU A 212       6.628  29.155 -27.666  1.00  7.89           H   new
ATOM      0 HD21 LEU A 212       7.021  30.138 -24.880  1.00  7.89           H   new
ATOM      0 HD22 LEU A 212       6.062  30.882 -25.898  1.00  7.89           H   new
ATOM      0 HD23 LEU A 212       5.505  30.394 -24.499  1.00  7.89           H   new
ATOM   3329  N   ILE A 213       1.150  28.395 -26.345  1.00  7.75           N
ATOM   3330  CA  ILE A 213      -0.136  28.522 -27.010  1.00  7.75           C
ATOM   3331  C   ILE A 213      -1.111  29.068 -26.004  1.00  7.75           C
ATOM   3332  O   ILE A 213      -1.871  30.000 -26.292  1.00  7.75           O
ATOM   3333  CB  ILE A 213      -0.640  27.171 -27.540  1.00  7.75           C
ATOM   3334  CG1 ILE A 213       0.275  26.673 -28.650  1.00  7.75           C
ATOM   3335  CG2 ILE A 213      -2.069  27.291 -28.019  1.00  7.75           C
ATOM   3336  CD1 ILE A 213       0.016  25.240 -29.039  1.00  7.75           C
ATOM      0  H   ILE A 213       1.386  27.582 -26.191  1.00  7.75           H   new
ATOM      0  HA  ILE A 213      -0.046  29.112 -27.774  1.00  7.75           H   new
ATOM      0  HB  ILE A 213      -0.624  26.522 -26.819  1.00  7.75           H   new
ATOM      0 HG12 ILE A 213       0.164  27.238 -29.430  1.00  7.75           H   new
ATOM      0 HG13 ILE A 213       1.198  26.762 -28.364  1.00  7.75           H   new
ATOM      0 HG21 ILE A 213      -2.373  26.431 -28.350  1.00  7.75           H   new
ATOM      0 HG22 ILE A 213      -2.635  27.572 -27.283  1.00  7.75           H   new
ATOM      0 HG23 ILE A 213      -2.118  27.947 -28.732  1.00  7.75           H   new
ATOM      0 HD11 ILE A 213       0.627  24.981 -29.747  1.00  7.75           H   new
ATOM      0 HD12 ILE A 213       0.152  24.666 -28.269  1.00  7.75           H   new
ATOM      0 HD13 ILE A 213      -0.898  25.149 -29.352  1.00  7.75           H   new
ATOM   3348  N   MET A 214      -1.061  28.487 -24.802  1.00  7.59           N
ATOM   3349  CA  MET A 214      -1.911  28.936 -23.717  1.00  7.59           C
ATOM   3350  C   MET A 214      -1.737  30.398 -23.407  1.00  7.59           C
ATOM   3351  O   MET A 214      -2.720  31.129 -23.353  1.00  7.59           O
ATOM   3352  CB  MET A 214      -1.626  28.155 -22.455  1.00  7.59           C
ATOM   3353  CG  MET A 214      -2.327  28.721 -21.248  1.00  7.59           C
ATOM   3354  SD  MET A 214      -1.924  27.894 -19.726  1.00  7.59           S
ATOM   3355  CE  MET A 214      -0.244  28.501 -19.552  1.00  7.59           C
ATOM      0  H   MET A 214      -0.540  27.833 -24.602  1.00  7.59           H   new
ATOM      0  HA  MET A 214      -2.822  28.788 -24.016  1.00  7.59           H   new
ATOM      0  HB2 MET A 214      -1.901  27.233 -22.581  1.00  7.59           H   new
ATOM      0  HB3 MET A 214      -0.670  28.146 -22.294  1.00  7.59           H   new
ATOM      0  HG2 MET A 214      -2.101  29.661 -21.165  1.00  7.59           H   new
ATOM      0  HG3 MET A 214      -3.285  28.671 -21.389  1.00  7.59           H   new
ATOM      0  HE1 MET A 214       0.149  28.138 -18.743  1.00  7.59           H   new
ATOM      0  HE2 MET A 214       0.281  28.224 -20.319  1.00  7.59           H   new
ATOM      0  HE3 MET A 214      -0.253  29.470 -19.500  1.00  7.59           H   new
ATOM   3365  N   MET A 215      -0.501  30.845 -23.240  1.00  7.45           N
ATOM   3366  CA  MET A 215      -0.276  32.234 -22.898  1.00  7.45           C
ATOM   3367  C   MET A 215      -0.743  33.141 -24.022  1.00  7.45           C
ATOM   3368  O   MET A 215      -1.372  34.168 -23.769  1.00  7.45           O
ATOM   3369  CB  MET A 215       1.189  32.423 -22.552  1.00  7.45           C
ATOM   3370  CG  MET A 215       1.554  31.778 -21.211  1.00  7.45           C
ATOM   3371  SD  MET A 215       3.221  32.123 -20.682  1.00  7.45           S
ATOM   3372  CE  MET A 215       4.084  31.010 -21.779  1.00  7.45           C
ATOM      0  H   MET A 215       0.209  30.367 -23.319  1.00  7.45           H   new
ATOM      0  HA  MET A 215      -0.799  32.481 -22.119  1.00  7.45           H   new
ATOM      0  HB2 MET A 215       1.738  32.039 -23.254  1.00  7.45           H   new
ATOM      0  HB3 MET A 215       1.392  33.371 -22.519  1.00  7.45           H   new
ATOM      0  HG2 MET A 215       0.936  32.091 -20.532  1.00  7.45           H   new
ATOM      0  HG3 MET A 215       1.437  30.818 -21.280  1.00  7.45           H   new
ATOM      0  HE1 MET A 215       5.039  31.073 -21.619  1.00  7.45           H   new
ATOM      0  HE2 MET A 215       3.789  30.101 -21.616  1.00  7.45           H   new
ATOM      0  HE3 MET A 215       3.894  31.251 -22.699  1.00  7.45           H   new
ATOM   3382  N   GLY A 216      -0.531  32.733 -25.272  1.00  7.40           N
ATOM   3383  CA  GLY A 216      -1.019  33.523 -26.389  1.00  7.40           C
ATOM   3384  C   GLY A 216      -2.535  33.684 -26.266  1.00  7.40           C
ATOM   3385  O   GLY A 216      -3.067  34.802 -26.310  1.00  7.40           O
ATOM      0  H   GLY A 216      -0.113  32.013 -25.488  1.00  7.40           H   new
ATOM      0  HA2 GLY A 216      -0.590  34.393 -26.396  1.00  7.40           H   new
ATOM      0  HA3 GLY A 216      -0.796  33.090 -27.228  1.00  7.40           H   new
ATOM   3389  N   GLY A 217      -3.230  32.552 -26.125  1.00  7.45           N
ATOM   3390  CA  GLY A 217      -4.680  32.539 -26.015  1.00  7.45           C
ATOM   3391  C   GLY A 217      -5.200  33.322 -24.811  1.00  7.45           C
ATOM   3392  O   GLY A 217      -6.188  34.050 -24.934  1.00  7.45           O
ATOM      0  H   GLY A 217      -2.868  31.772 -26.091  1.00  7.45           H   new
ATOM      0  HA2 GLY A 217      -5.063  32.911 -26.825  1.00  7.45           H   new
ATOM      0  HA3 GLY A 217      -4.985  31.620 -25.952  1.00  7.45           H   new
ATOM   3396  N   LEU A 218      -4.532  33.206 -23.658  1.00  7.65           N
ATOM   3397  CA  LEU A 218      -4.972  33.912 -22.461  1.00  7.65           C
ATOM   3398  C   LEU A 218      -4.864  35.409 -22.646  1.00  7.65           C
ATOM   3399  O   LEU A 218      -5.758  36.147 -22.228  1.00  7.65           O
ATOM   3400  CB  LEU A 218      -4.158  33.482 -21.242  1.00  7.65           C
ATOM   3401  CG  LEU A 218      -4.405  32.049 -20.767  1.00  7.65           C
ATOM   3402  CD1 LEU A 218      -3.417  31.713 -19.661  1.00  7.65           C
ATOM   3403  CD2 LEU A 218      -5.835  31.909 -20.313  1.00  7.65           C
ATOM      0  H   LEU A 218      -3.827  32.725 -23.553  1.00  7.65           H   new
ATOM      0  HA  LEU A 218      -5.902  33.682 -22.312  1.00  7.65           H   new
ATOM      0  HB2 LEU A 218      -3.216  33.581 -21.449  1.00  7.65           H   new
ATOM      0  HB3 LEU A 218      -4.353  34.088 -20.510  1.00  7.65           H   new
ATOM      0  HG  LEU A 218      -4.266  31.420 -21.492  1.00  7.65           H   new
ATOM      0 HD11 LEU A 218      -3.569  30.805 -19.356  1.00  7.65           H   new
ATOM      0 HD12 LEU A 218      -2.512  31.792 -20.000  1.00  7.65           H   new
ATOM      0 HD13 LEU A 218      -3.539  32.327 -18.920  1.00  7.65           H   new
ATOM      0 HD21 LEU A 218      -5.992  31.000 -20.012  1.00  7.65           H   new
ATOM      0 HD22 LEU A 218      -6.005  32.525 -19.583  1.00  7.65           H   new
ATOM      0 HD23 LEU A 218      -6.430  32.112 -21.051  1.00  7.65           H   new
ATOM   3415  N   ILE A 219      -3.805  35.863 -23.313  1.00  7.98           N
ATOM   3416  CA  ILE A 219      -3.649  37.283 -23.568  1.00  7.98           C
ATOM   3417  C   ILE A 219      -4.770  37.774 -24.458  1.00  7.98           C
ATOM   3418  O   ILE A 219      -5.369  38.810 -24.199  1.00  7.98           O
ATOM   3419  CB  ILE A 219      -2.294  37.596 -24.213  1.00  7.98           C
ATOM   3420  CG1 ILE A 219      -1.170  37.339 -23.200  1.00  7.98           C
ATOM   3421  CG2 ILE A 219      -2.280  39.037 -24.715  1.00  7.98           C
ATOM   3422  CD1 ILE A 219       0.204  37.318 -23.815  1.00  7.98           C
ATOM      0  H   ILE A 219      -3.174  35.367 -23.622  1.00  7.98           H   new
ATOM      0  HA  ILE A 219      -3.685  37.744 -22.715  1.00  7.98           H   new
ATOM      0  HB  ILE A 219      -2.149  37.015 -24.976  1.00  7.98           H   new
ATOM      0 HG12 ILE A 219      -1.199  38.026 -22.515  1.00  7.98           H   new
ATOM      0 HG13 ILE A 219      -1.331  36.491 -22.758  1.00  7.98           H   new
ATOM      0 HG21 ILE A 219      -1.421  39.230 -25.122  1.00  7.98           H   new
ATOM      0 HG22 ILE A 219      -2.983  39.158 -25.372  1.00  7.98           H   new
ATOM      0 HG23 ILE A 219      -2.427  39.641 -23.970  1.00  7.98           H   new
ATOM      0 HD11 ILE A 219       0.865  37.152 -23.125  1.00  7.98           H   new
ATOM      0 HD12 ILE A 219       0.250  36.615 -24.482  1.00  7.98           H   new
ATOM      0 HD13 ILE A 219       0.384  38.174 -24.235  1.00  7.98           H   new
ATOM   3434  N   LEU A 220      -5.079  37.028 -25.510  1.00  8.41           N
ATOM   3435  CA  LEU A 220      -6.159  37.444 -26.389  1.00  8.41           C
ATOM   3436  C   LEU A 220      -7.507  37.443 -25.652  1.00  8.41           C
ATOM   3437  O   LEU A 220      -8.327  38.345 -25.833  1.00  8.41           O
ATOM   3438  CB  LEU A 220      -6.209  36.500 -27.587  1.00  8.41           C
ATOM   3439  CG  LEU A 220      -5.006  36.599 -28.528  1.00  8.41           C
ATOM   3440  CD1 LEU A 220      -5.084  35.490 -29.555  1.00  8.41           C
ATOM   3441  CD2 LEU A 220      -4.987  37.968 -29.181  1.00  8.41           C
ATOM      0  H   LEU A 220      -4.686  36.295 -25.729  1.00  8.41           H   new
ATOM      0  HA  LEU A 220      -5.992  38.351 -26.689  1.00  8.41           H   new
ATOM      0  HB2 LEU A 220      -6.277  35.588 -27.263  1.00  8.41           H   new
ATOM      0  HB3 LEU A 220      -7.016  36.682 -28.093  1.00  8.41           H   new
ATOM      0  HG  LEU A 220      -4.179  36.494 -28.032  1.00  8.41           H   new
ATOM      0 HD11 LEU A 220      -4.323  35.549 -30.154  1.00  8.41           H   new
ATOM      0 HD12 LEU A 220      -5.075  34.631 -29.105  1.00  8.41           H   new
ATOM      0 HD13 LEU A 220      -5.904  35.578 -30.065  1.00  8.41           H   new
ATOM      0 HD21 LEU A 220      -4.225  38.032 -29.778  1.00  8.41           H   new
ATOM      0 HD22 LEU A 220      -5.805  38.097 -29.687  1.00  8.41           H   new
ATOM      0 HD23 LEU A 220      -4.919  38.652 -28.497  1.00  8.41           H   new
ATOM   3453  N   ALA A 221      -7.725  36.428 -24.806  1.00  8.92           N
ATOM   3454  CA  ALA A 221      -8.935  36.295 -23.996  1.00  8.92           C
ATOM   3455  C   ALA A 221      -9.090  37.440 -22.990  1.00  8.92           C
ATOM   3456  O   ALA A 221     -10.217  37.871 -22.691  1.00  8.92           O
ATOM   3457  CB  ALA A 221      -8.925  34.965 -23.259  1.00  8.92           C
ATOM      0  H   ALA A 221      -7.162  35.789 -24.688  1.00  8.92           H   new
ATOM      0  HA  ALA A 221      -9.691  36.332 -24.602  1.00  8.92           H   new
ATOM      0  HB1 ALA A 221      -9.730  34.885 -22.725  1.00  8.92           H   new
ATOM      0  HB2 ALA A 221      -8.890  34.239 -23.901  1.00  8.92           H   new
ATOM      0  HB3 ALA A 221      -8.148  34.921 -22.680  1.00  8.92           H   new
ATOM   3463  N   HIS A 222      -7.956  37.922 -22.474  1.00  9.48           N
ATOM   3464  CA  HIS A 222      -7.902  38.975 -21.476  1.00  9.48           C
ATOM   3465  C   HIS A 222      -6.941  40.082 -21.924  1.00  9.48           C
ATOM   3466  O   HIS A 222      -5.873  40.220 -21.329  1.00  9.48           O
ATOM   3467  CB  HIS A 222      -7.368  38.436 -20.144  1.00  9.48           C
ATOM   3468  CG  HIS A 222      -8.115  37.276 -19.586  1.00  9.48           C
ATOM   3469  CD2 HIS A 222      -9.105  37.201 -18.670  1.00  9.48           C
ATOM   3470  ND1 HIS A 222      -7.857  35.981 -19.979  1.00  9.48           N
ATOM   3471  CE1 HIS A 222      -8.652  35.156 -19.320  1.00  9.48           C
ATOM   3472  NE2 HIS A 222      -9.414  35.876 -18.518  1.00  9.48           N
ATOM      0  H   HIS A 222      -7.180  37.633 -22.706  1.00  9.48           H   new
ATOM      0  HA  HIS A 222      -8.804  39.316 -21.370  1.00  9.48           H   new
ATOM      0  HB2 HIS A 222      -6.441  38.178 -20.264  1.00  9.48           H   new
ATOM      0  HB3 HIS A 222      -7.380  39.154 -19.492  1.00  9.48           H   new
ATOM      0  HD1 HIS A 222      -7.270  35.746 -20.562  1.00  9.48           H   new
ATOM      0  HD2 HIS A 222      -9.502  37.915 -18.226  1.00  9.48           H   new
ATOM      0  HE1 HIS A 222      -8.671  34.230 -19.406  1.00  9.48           H   new
ATOM   3480  N   PRO A 223      -7.292  40.926 -22.916  1.00 10.08           N
ATOM   3481  CA  PRO A 223      -6.412  41.903 -23.551  1.00 10.08           C
ATOM   3482  C   PRO A 223      -5.885  42.959 -22.584  1.00 10.08           C
ATOM   3483  O   PRO A 223      -4.864  43.596 -22.841  1.00 10.08           O
ATOM   3484  CB  PRO A 223      -7.322  42.533 -24.614  1.00 10.08           C
ATOM   3485  CG  PRO A 223      -8.730  42.297 -24.114  1.00 10.08           C
ATOM   3486  CD  PRO A 223      -8.677  40.957 -23.416  1.00 10.08           C
ATOM      0  HA  PRO A 223      -5.608  41.493 -23.907  1.00 10.08           H   new
ATOM      0  HB2 PRO A 223      -7.140  43.480 -24.716  1.00 10.08           H   new
ATOM      0  HB3 PRO A 223      -7.184  42.123 -25.482  1.00 10.08           H   new
ATOM      0  HG2 PRO A 223      -9.009  42.999 -23.506  1.00 10.08           H   new
ATOM      0  HG3 PRO A 223      -9.366  42.287 -24.846  1.00 10.08           H   new
ATOM      0  HD2 PRO A 223      -9.324  40.897 -22.696  1.00 10.08           H   new
ATOM      0  HD3 PRO A 223      -8.860  40.224 -24.024  1.00 10.08           H   new
ATOM   3494  N   ASN A 224      -6.581  43.138 -21.461  1.00 10.66           N
ATOM   3495  CA  ASN A 224      -6.185  44.109 -20.454  1.00 10.66           C
ATOM   3496  C   ASN A 224      -5.409  43.441 -19.314  1.00 10.66           C
ATOM   3497  O   ASN A 224      -5.062  44.081 -18.317  1.00 10.66           O
ATOM   3498  CB  ASN A 224      -7.414  44.814 -19.917  1.00 10.66           C
ATOM   3499  CG  ASN A 224      -8.076  45.681 -20.957  1.00 10.66           C
ATOM   3500  ND2 ASN A 224      -9.386  45.678 -20.967  1.00 10.66           N
ATOM   3501  OD1 ASN A 224      -7.407  46.351 -21.751  1.00 10.66           O
ATOM      0  H   ASN A 224      -7.294  42.699 -21.266  1.00 10.66           H   new
ATOM      0  HA  ASN A 224      -5.597  44.760 -20.868  1.00 10.66           H   new
ATOM      0  HB2 ASN A 224      -8.049  44.154 -19.597  1.00 10.66           H   new
ATOM      0  HB3 ASN A 224      -7.164  45.360 -19.155  1.00 10.66           H   new
ATOM      0 HD21 ASN A 224      -9.813  46.155 -21.542  1.00 10.66           H   new
ATOM      0 HD22 ASN A 224      -9.819  45.199 -20.399  1.00 10.66           H   new
ATOM   3508  N   GLY A 225      -5.091  42.154 -19.474  1.00 11.15           N
ATOM   3509  CA  GLY A 225      -4.396  41.358 -18.462  1.00 11.15           C
ATOM   3510  C   GLY A 225      -2.899  41.650 -18.379  1.00 11.15           C
ATOM   3511  O   GLY A 225      -2.062  40.780 -18.623  1.00 11.15           O
ATOM      0  H   GLY A 225      -5.277  41.712 -20.188  1.00 11.15           H   new
ATOM      0  HA2 GLY A 225      -4.799  41.526 -17.596  1.00 11.15           H   new
ATOM      0  HA3 GLY A 225      -4.524  40.417 -18.657  1.00 11.15           H   new
ATOM   3515  N   LYS A 226      -2.572  42.889 -18.046  1.00 11.53           N
ATOM   3516  CA  LYS A 226      -1.190  43.334 -17.930  1.00 11.53           C
ATOM   3517  C   LYS A 226      -0.441  42.511 -16.892  1.00 11.53           C
ATOM   3518  O   LYS A 226      -0.969  42.270 -15.806  1.00 11.53           O
ATOM   3519  CB  LYS A 226      -1.128  44.818 -17.573  1.00 11.53           C
ATOM   3520  CG  LYS A 226       0.290  45.386 -17.521  1.00 11.53           C
ATOM   3521  CD  LYS A 226       0.293  46.884 -17.245  1.00 11.53           C
ATOM   3522  CE  LYS A 226       1.715  47.428 -17.191  1.00 11.53           C
ATOM   3523  NZ  LYS A 226       1.742  48.891 -16.927  1.00 11.53           N1+
ATOM      0  H   LYS A 226      -3.151  43.503 -17.879  1.00 11.53           H   new
ATOM      0  HA  LYS A 226      -0.762  43.205 -18.791  1.00 11.53           H   new
ATOM      0  HB2 LYS A 226      -1.644  45.320 -18.224  1.00 11.53           H   new
ATOM      0  HB3 LYS A 226      -1.552  44.952 -16.711  1.00 11.53           H   new
ATOM      0  HG2 LYS A 226       0.796  44.929 -16.831  1.00 11.53           H   new
ATOM      0  HG3 LYS A 226       0.739  45.212 -18.363  1.00 11.53           H   new
ATOM      0  HD2 LYS A 226      -0.207  47.345 -17.937  1.00 11.53           H   new
ATOM      0  HD3 LYS A 226      -0.157  47.062 -16.404  1.00 11.53           H   new
ATOM      0  HE2 LYS A 226       2.211  46.966 -16.497  1.00 11.53           H   new
ATOM      0  HE3 LYS A 226       2.163  47.243 -18.031  1.00 11.53           H   new
ATOM      0  HZ1 LYS A 226       2.586  49.173 -16.902  1.00 11.53           H   new
ATOM      0  HZ2 LYS A 226       1.306  49.318 -17.575  1.00 11.53           H   new
ATOM      0  HZ3 LYS A 226       1.351  49.059 -16.146  1.00 11.53           H   new
ATOM   3537  N   ARG A 227       0.767  42.072 -17.265  1.00 11.79           N
ATOM   3538  CA  ARG A 227       1.674  41.295 -16.424  1.00 11.79           C
ATOM   3539  C   ARG A 227       1.593  41.691 -14.955  1.00 11.79           C
ATOM   3540  O   ARG A 227       2.078  42.764 -14.590  1.00 11.79           O
ATOM   3541  CB  ARG A 227       3.110  41.478 -16.906  1.00 11.79           C
ATOM   3542  CG  ARG A 227       4.167  40.644 -16.181  1.00 11.79           C
ATOM   3543  CD  ARG A 227       5.533  40.867 -16.755  1.00 11.79           C
ATOM   3544  NE  ARG A 227       6.555  40.095 -16.057  1.00 11.79           N
ATOM   3545  CZ  ARG A 227       7.871  40.115 -16.357  1.00 11.79           C
ATOM   3546  NH1 ARG A 227       8.312  40.871 -17.339  1.00 11.79           N1+
ATOM   3547  NH2 ARG A 227       8.718  39.376 -15.662  1.00 11.79           N
ATOM   3548  OXT ARG A 227       1.435  40.793 -14.129  1.00 11.79           O1-
ATOM      0  H   ARG A 227       1.089  42.227 -18.047  1.00 11.79           H   new
ATOM      0  HA  ARG A 227       1.402  40.367 -16.498  1.00 11.79           H   new
ATOM      0  HB2 ARG A 227       3.146  41.264 -17.851  1.00 11.79           H   new
ATOM      0  HB3 ARG A 227       3.346  42.415 -16.819  1.00 11.79           H   new
ATOM      0  HG2 ARG A 227       4.170  40.872 -15.238  1.00 11.79           H   new
ATOM      0  HG3 ARG A 227       3.938  39.704 -16.244  1.00 11.79           H   new
ATOM      0  HD2 ARG A 227       5.531  40.624 -17.694  1.00 11.79           H   new
ATOM      0  HD3 ARG A 227       5.753  41.811 -16.706  1.00 11.79           H   new
ATOM      0  HE  ARG A 227       6.301  39.591 -15.408  1.00 11.79           H   new
ATOM      0 HH11 ARG A 227       7.762  41.353 -17.791  1.00 11.79           H   new
ATOM      0 HH12 ARG A 227       9.151  40.883 -17.529  1.00 11.79           H   new
ATOM      0 HH21 ARG A 227       8.431  38.883 -15.019  1.00 11.79           H   new
ATOM      0 HH22 ARG A 227       9.556  39.389 -15.853  1.00 11.79           H   new
TER
END
