# Supplementary material for: Integrative proteome-wide structural analysis and high-throughput docking identify broad-spectrum antiviral scaffolds against Zika, Yellow Fever, West Nile, Saint Louis encephalitis, and Usutu viruses
Source: Front Cell Infect Microbiol. 2026 Apr 30;16:1723132. doi: 10.3389/fcimb.2026.1723132 (PMC13171538; doi:10.3389/fcimb.2026.1723132)
Supplement: Supplementary file 3 [file DataSheet3.zip › SLEV/SLEV_NS2a/SLEV_NS2a.pdb]

ATOM      1  N   GLY A   1       0.236  -2.064   2.338  1.00 11.30           N  
ATOM      2  CA  GLY A   1       0.898  -2.282   1.057  1.00 11.30           C  
ATOM      3  C   GLY A   1       1.335  -0.962   0.444  1.00 11.30           C  
ATOM      4  O   GLY A   1       1.322  -0.790  -0.776  1.00 11.30           O  
ATOM      5  H   GLY A   1      -0.767  -1.923   2.352  1.00 11.30           H  
ATOM      6 1HA  GLY A   1       1.761  -2.933   1.194  1.00 11.30           H  
ATOM      7 2HA  GLY A   1       0.212  -2.787   0.379  1.00 11.30           H  
ATOM      8  N   VAL A   2       1.730  -0.035   1.308  1.00 10.87           N  
ATOM      9  CA  VAL A   2       2.174   1.282   0.872  1.00 10.87           C  
ATOM     10  C   VAL A   2       3.577   1.635   1.366  1.00 10.87           C  
ATOM     11  O   VAL A   2       3.860   1.602   2.564  1.00 10.87           O  
ATOM     12  CB  VAL A   2       1.183   2.350   1.350  1.00 10.87           C  
ATOM     13  CG1 VAL A   2       1.654   3.693   0.941  1.00 10.87           C  
ATOM     14  CG2 VAL A   2      -0.196   2.090   0.746  1.00 10.87           C  
ATOM     15  H   VAL A   2       1.707  -0.263   2.293  1.00 10.87           H  
ATOM     16  HA  VAL A   2       2.183   1.292  -0.213  1.00 10.87           H  
ATOM     17  HB  VAL A   2       1.130   2.331   2.437  1.00 10.87           H  
ATOM     18 1HG1 VAL A   2       0.950   4.414   1.299  1.00 10.87           H  
ATOM     19 2HG1 VAL A   2       2.634   3.905   1.365  1.00 10.87           H  
ATOM     20 3HG1 VAL A   2       1.701   3.734  -0.131  1.00 10.87           H  
ATOM     21 1HG2 VAL A   2      -0.882   2.863   1.091  1.00 10.87           H  
ATOM     22 2HG2 VAL A   2      -0.128   2.123  -0.342  1.00 10.87           H  
ATOM     23 3HG2 VAL A   2      -0.563   1.115   1.054  1.00 10.87           H  
ATOM     24  N   ALA A   3       4.450   1.977   0.427  1.00 10.34           N  
ATOM     25  CA  ALA A   3       5.832   2.364   0.702  1.00 10.34           C  
ATOM     26  C   ALA A   3       5.954   3.825   1.129  1.00 10.34           C  
ATOM     27  O   ALA A   3       5.147   4.672   0.733  1.00 10.34           O  
ATOM     28  CB  ALA A   3       6.692   2.140  -0.529  1.00 10.34           C  
ATOM     29  H   ALA A   3       4.135   1.963  -0.533  1.00 10.34           H  
ATOM     30  HA  ALA A   3       6.199   1.740   1.517  1.00 10.34           H  
ATOM     31 1HB  ALA A   3       7.724   2.399  -0.306  1.00 10.34           H  
ATOM     32 2HB  ALA A   3       6.637   1.093  -0.823  1.00 10.34           H  
ATOM     33 3HB  ALA A   3       6.335   2.760  -1.340  1.00 10.34           H  
ATOM     34  N   GLY A   4       7.039   4.148   1.833  1.00  9.75           N  
ATOM     35  CA  GLY A   4       7.332   5.535   2.211  1.00  9.75           C  
ATOM     36  C   GLY A   4       7.452   6.464   0.995  1.00  9.75           C  
ATOM     37  O   GLY A   4       7.291   7.678   1.113  1.00  9.75           O  
ATOM     38  H   GLY A   4       7.666   3.416   2.136  1.00  9.75           H  
ATOM     39 1HA  GLY A   4       6.544   5.901   2.871  1.00  9.75           H  
ATOM     40 2HA  GLY A   4       8.261   5.563   2.781  1.00  9.75           H  
ATOM     41  N   GLY A   5       7.776   5.889  -0.173  1.00  9.13           N  
ATOM     42  CA  GLY A   5       7.896   6.648  -1.415  1.00  9.13           C  
ATOM     43  C   GLY A   5       6.546   6.855  -2.114  1.00  9.13           C  
ATOM     44  O   GLY A   5       6.462   7.592  -3.096  1.00  9.13           O  
ATOM     45  H   GLY A   5       7.919   4.891  -0.194  1.00  9.13           H  
ATOM     46 1HA  GLY A   5       8.346   7.617  -1.201  1.00  9.13           H  
ATOM     47 2HA  GLY A   5       8.574   6.125  -2.088  1.00  9.13           H  
ATOM     48  N   MET A   6       5.495   6.201  -1.613  1.00  8.54           N  
ATOM     49  CA  MET A   6       4.147   6.325  -2.157  1.00  8.54           C  
ATOM     50  C   MET A   6       3.386   7.378  -1.381  1.00  8.54           C  
ATOM     51  O   MET A   6       2.598   8.143  -1.960  1.00  8.54           O  
ATOM     52  CB  MET A   6       3.421   4.997  -2.105  1.00  8.54           C  
ATOM     53  CG  MET A   6       3.944   3.941  -3.040  1.00  8.54           C  
ATOM     54  SD  MET A   6       3.161   2.339  -2.762  1.00  8.54           S  
ATOM     55  CE  MET A   6       1.457   2.650  -3.200  1.00  8.54           C  
ATOM     56  H   MET A   6       5.612   5.610  -0.800  1.00  8.54           H  
ATOM     57  HA  MET A   6       4.212   6.653  -3.193  1.00  8.54           H  
ATOM     58 1HB  MET A   6       3.518   4.602  -1.112  1.00  8.54           H  
ATOM     59 2HB  MET A   6       2.360   5.149  -2.296  1.00  8.54           H  
ATOM     60 1HG  MET A   6       3.749   4.246  -4.065  1.00  8.54           H  
ATOM     61 2HG  MET A   6       5.015   3.839  -2.916  1.00  8.54           H  
ATOM     62 1HE  MET A   6       0.876   1.733  -3.065  1.00  8.54           H  
ATOM     63 2HE  MET A   6       1.053   3.433  -2.558  1.00  8.54           H  
ATOM     64 3HE  MET A   6       1.399   2.968  -4.241  1.00  8.54           H  
ATOM     65  N   GLU A   7       3.663   7.448  -0.077  1.00  7.99           N  
ATOM     66  CA  GLU A   7       2.981   8.415   0.776  1.00  7.99           C  
ATOM     67  C   GLU A   7       3.855   9.266   1.712  1.00  7.99           C  
ATOM     68  O   GLU A   7       3.817   9.088   2.931  1.00  7.99           O  
ATOM     69  CB  GLU A   7       1.882   7.751   1.612  1.00  7.99           C  
ATOM     70  CG  GLU A   7       0.666   7.231   0.808  1.00  7.99           C  
ATOM     71  CD  GLU A   7      -0.479   6.705   1.688  1.00  7.99           C  
ATOM     72  OE1 GLU A   7      -0.324   6.660   2.889  1.00  7.99           O  
ATOM     73  OE2 GLU A   7      -1.506   6.375   1.147  1.00  7.99           O1-
ATOM     74  H   GLU A   7       4.318   6.772   0.321  1.00  7.99           H  
ATOM     75  HA  GLU A   7       2.471   9.113   0.122  1.00  7.99           H  
ATOM     76 1HB  GLU A   7       2.306   6.898   2.146  1.00  7.99           H  
ATOM     77 2HB  GLU A   7       1.548   8.444   2.342  1.00  7.99           H  
ATOM     78 1HG  GLU A   7       0.288   8.052   0.201  1.00  7.99           H  
ATOM     79 2HG  GLU A   7       0.996   6.452   0.128  1.00  7.99           H  
ATOM     80  N   PRO A   8       4.708  10.140   1.153  1.00  7.48           N  
ATOM     81  CA  PRO A   8       5.401  11.224   1.803  1.00  7.48           C  
ATOM     82  C   PRO A   8       4.385  12.336   1.922  1.00  7.48           C  
ATOM     83  O   PRO A   8       3.222  12.110   1.586  1.00  7.48           O  
ATOM     84  CB  PRO A   8       6.580  11.490   0.860  1.00  7.48           C  
ATOM     85  CG  PRO A   8       6.057  11.172  -0.485  1.00  7.48           C  
ATOM     86  CD  PRO A   8       5.107  10.001  -0.273  1.00  7.48           C  
ATOM     87  HA  PRO A   8       5.726  10.917   2.800  1.00  7.48           H  
ATOM     88 1HB  PRO A   8       6.906  12.535   0.945  1.00  7.48           H  
ATOM     89 2HB  PRO A   8       7.437  10.865   1.140  1.00  7.48           H  
ATOM     90 1HG  PRO A   8       5.606  12.032  -0.911  1.00  7.48           H  
ATOM     91 2HG  PRO A   8       6.894  10.898  -1.144  1.00  7.48           H  
ATOM     92 1HD  PRO A   8       4.253  10.104  -0.949  1.00  7.48           H  
ATOM     93 2HD  PRO A   8       5.672   9.079  -0.429  1.00  7.48           H  
ATOM     94  N   PHE A   9       4.801  13.505   2.394  1.00  7.03           N  
ATOM     95  CA  PHE A   9       3.927  14.692   2.506  1.00  7.03           C  
ATOM     96  C   PHE A   9       3.061  14.555   3.802  1.00  7.03           C  
ATOM     97  O   PHE A   9       3.587  14.570   4.928  1.00  7.03           O  
ATOM     98  CB  PHE A   9       2.987  14.837   1.267  1.00  7.03           C  
ATOM     99  CG  PHE A   9       3.636  14.879  -0.170  1.00  7.03           C  
ATOM    100  CD1 PHE A   9       3.528  13.778  -1.018  1.00  7.03           C  
ATOM    101  CD2 PHE A   9       4.301  15.963  -0.655  1.00  7.03           C  
ATOM    102  CE1 PHE A   9       4.064  13.782  -2.284  1.00  7.03           C  
ATOM    103  CE2 PHE A   9       4.846  15.980  -1.929  1.00  7.03           C  
ATOM    104  CZ  PHE A   9       4.725  14.885  -2.743  1.00  7.03           C  
ATOM    105  H   PHE A   9       5.781  13.573   2.677  1.00  7.03           H  
ATOM    106  HA  PHE A   9       4.535  15.588   2.563  1.00  7.03           H  
ATOM    107 1HB  PHE A   9       2.235  14.112   1.261  1.00  7.03           H  
ATOM    108 2HB  PHE A   9       2.467  15.790   1.387  1.00  7.03           H  
ATOM    109  HD1 PHE A   9       3.007  12.893  -0.671  1.00  7.03           H  
ATOM    110  HD2 PHE A   9       4.389  16.806  -0.039  1.00  7.03           H  
ATOM    111  HE1 PHE A   9       3.960  12.903  -2.910  1.00  7.03           H  
ATOM    112  HE2 PHE A   9       5.367  16.867  -2.289  1.00  7.03           H  
ATOM    113  HZ  PHE A   9       5.153  14.896  -3.746  1.00  7.03           H  
ATOM    114  N   GLN A  10       1.744  14.394   3.629  1.00  6.63           N  
ATOM    115  CA  GLN A  10       0.784  14.011   4.674  1.00  6.63           C  
ATOM    116  C   GLN A  10       0.917  14.726   6.013  1.00  6.63           C  
ATOM    117  O   GLN A  10       0.722  15.937   6.114  1.00  6.63           O  
ATOM    118  CB  GLN A  10       0.815  12.500   4.926  1.00  6.63           C  
ATOM    119  CG  GLN A  10       0.328  11.668   3.798  1.00  6.63           C  
ATOM    120  CD  GLN A  10       0.340  10.206   4.143  1.00  6.63           C  
ATOM    121  NE2 GLN A  10      -0.561   9.450   3.532  1.00  6.63           N  
ATOM    122  OE1 GLN A  10       1.159   9.757   4.953  1.00  6.63           O  
ATOM    123  H   GLN A  10       1.379  14.473   2.697  1.00  6.63           H  
ATOM    124  HA  GLN A  10      -0.205  14.247   4.287  1.00  6.63           H  
ATOM    125 1HB  GLN A  10       1.828  12.176   5.169  1.00  6.63           H  
ATOM    126 2HB  GLN A  10       0.153  12.254   5.758  1.00  6.63           H  
ATOM    127 1HG  GLN A  10      -0.690  11.965   3.540  1.00  6.63           H  
ATOM    128 2HG  GLN A  10       0.996  11.812   2.948  1.00  6.63           H  
ATOM    129 1HE2 GLN A  10      -0.576   8.432   3.675  1.00  6.63           H  
ATOM    130 2HE2 GLN A  10      -1.199   9.854   2.887  1.00  6.63           H  
ATOM    131  N   LEU A  11       1.231  13.951   7.053  1.00  6.29           N  
ATOM    132  CA  LEU A  11       1.328  14.449   8.410  1.00  6.29           C  
ATOM    133  C   LEU A  11       2.412  15.491   8.586  1.00  6.29           C  
ATOM    134  O   LEU A  11       2.274  16.391   9.407  1.00  6.29           O  
ATOM    135  CB  LEU A  11       1.566  13.277   9.360  1.00  6.29           C  
ATOM    136  CG  LEU A  11       0.372  12.349   9.519  1.00  6.29           C  
ATOM    137  CD1 LEU A  11       0.775  11.123  10.316  1.00  6.29           C  
ATOM    138  CD2 LEU A  11      -0.738  13.115  10.226  1.00  6.29           C  
ATOM    139  H   LEU A  11       1.406  12.970   6.900  1.00  6.29           H  
ATOM    140  HA  LEU A  11       0.372  14.900   8.663  1.00  6.29           H  
ATOM    141 1HB  LEU A  11       2.403  12.688   8.988  1.00  6.29           H  
ATOM    142 2HB  LEU A  11       1.828  13.668  10.344  1.00  6.29           H  
ATOM    143  HG  LEU A  11       0.024  12.024   8.535  1.00  6.29           H  
ATOM    144 1HD1 LEU A  11      -0.084  10.461  10.429  1.00  6.29           H  
ATOM    145 2HD1 LEU A  11       1.573  10.595   9.790  1.00  6.29           H  
ATOM    146 3HD1 LEU A  11       1.129  11.428  11.300  1.00  6.29           H  
ATOM    147 1HD2 LEU A  11      -1.611  12.472  10.344  1.00  6.29           H  
ATOM    148 2HD2 LEU A  11      -0.389  13.436  11.207  1.00  6.29           H  
ATOM    149 3HD2 LEU A  11      -1.004  13.987   9.644  1.00  6.29           H  
ATOM    150  N   GLY A  12       3.517  15.385   7.859  1.00  5.99           N  
ATOM    151  CA  GLY A  12       4.542  16.399   8.055  1.00  5.99           C  
ATOM    152  C   GLY A  12       3.960  17.723   7.574  1.00  5.99           C  
ATOM    153  O   GLY A  12       4.072  18.757   8.237  1.00  5.99           O  
ATOM    154  H   GLY A  12       3.609  14.677   7.132  1.00  5.99           H  
ATOM    155 1HA  GLY A  12       4.792  16.469   9.112  1.00  5.99           H  
ATOM    156 2HA  GLY A  12       5.453  16.141   7.528  1.00  5.99           H  
ATOM    157  N   LEU A  13       3.271  17.674   6.435  1.00  5.73           N  
ATOM    158  CA  LEU A  13       2.657  18.885   5.908  1.00  5.73           C  
ATOM    159  C   LEU A  13       1.590  19.387   6.858  1.00  5.73           C  
ATOM    160  O   LEU A  13       1.503  20.589   7.112  1.00  5.73           O  
ATOM    161  CB  LEU A  13       2.086  18.692   4.509  1.00  5.73           C  
ATOM    162  CG  LEU A  13       1.400  19.954   3.901  1.00  5.73           C  
ATOM    163  CD1 LEU A  13       2.333  21.101   3.899  1.00  5.73           C  
ATOM    164  CD2 LEU A  13       1.014  19.677   2.452  1.00  5.73           C  
ATOM    165  H   LEU A  13       3.202  16.784   5.935  1.00  5.73           H  
ATOM    166  HA  LEU A  13       3.432  19.647   5.829  1.00  5.73           H  
ATOM    167 1HB  LEU A  13       2.876  18.377   3.855  1.00  5.73           H  
ATOM    168 2HB  LEU A  13       1.341  17.895   4.543  1.00  5.73           H  
ATOM    169  HG  LEU A  13       0.545  20.208   4.481  1.00  5.73           H  
ATOM    170 1HD1 LEU A  13       1.827  21.943   3.472  1.00  5.73           H  
ATOM    171 2HD1 LEU A  13       2.640  21.332   4.915  1.00  5.73           H  
ATOM    172 3HD1 LEU A  13       3.211  20.857   3.300  1.00  5.73           H  
ATOM    173 1HD2 LEU A  13       0.544  20.554   2.027  1.00  5.73           H  
ATOM    174 2HD2 LEU A  13       1.907  19.452   1.890  1.00  5.73           H  
ATOM    175 3HD2 LEU A  13       0.347  18.831   2.396  1.00  5.73           H  
ATOM    176  N   LEU A  14       0.777  18.473   7.391  1.00  5.50           N  
ATOM    177  CA  LEU A  14      -0.265  18.855   8.329  1.00  5.50           C  
ATOM    178  C   LEU A  14       0.331  19.603   9.511  1.00  5.50           C  
ATOM    179  O   LEU A  14      -0.184  20.651   9.893  1.00  5.50           O  
ATOM    180  CB  LEU A  14      -1.034  17.652   8.853  1.00  5.50           C  
ATOM    181  CG  LEU A  14      -2.138  18.022   9.813  1.00  5.50           C  
ATOM    182  CD1 LEU A  14      -3.192  18.888   9.052  1.00  5.50           C  
ATOM    183  CD2 LEU A  14      -2.732  16.764  10.441  1.00  5.50           C  
ATOM    184  H   LEU A  14       0.884  17.497   7.118  1.00  5.50           H  
ATOM    185  HA  LEU A  14      -0.963  19.519   7.831  1.00  5.50           H  
ATOM    186 1HB  LEU A  14      -1.451  17.106   8.015  1.00  5.50           H  
ATOM    187 2HB  LEU A  14      -0.342  17.007   9.383  1.00  5.50           H  
ATOM    188  HG  LEU A  14      -1.721  18.631  10.597  1.00  5.50           H  
ATOM    189 1HD1 LEU A  14      -3.978  19.191   9.737  1.00  5.50           H  
ATOM    190 2HD1 LEU A  14      -2.705  19.777   8.650  1.00  5.50           H  
ATOM    191 3HD1 LEU A  14      -3.631  18.329   8.237  1.00  5.50           H  
ATOM    192 1HD2 LEU A  14      -3.512  17.048  11.146  1.00  5.50           H  
ATOM    193 2HD2 LEU A  14      -3.153  16.128   9.693  1.00  5.50           H  
ATOM    194 3HD2 LEU A  14      -1.945  16.223  10.967  1.00  5.50           H  
ATOM    195  N   VAL A  15       1.426  19.091  10.081  1.00  5.33           N  
ATOM    196  CA  VAL A  15       2.073  19.760  11.202  1.00  5.33           C  
ATOM    197  C   VAL A  15       2.599  21.134  10.822  1.00  5.33           C  
ATOM    198  O   VAL A  15       2.412  22.102  11.567  1.00  5.33           O  
ATOM    199  CB  VAL A  15       3.243  18.923  11.745  1.00  5.33           C  
ATOM    200  CG1 VAL A  15       4.044  19.746  12.754  1.00  5.33           C  
ATOM    201  CG2 VAL A  15       2.704  17.672  12.418  1.00  5.33           C  
ATOM    202  H   VAL A  15       1.810  18.211   9.733  1.00  5.33           H  
ATOM    203  HA  VAL A  15       1.336  19.877  11.996  1.00  5.33           H  
ATOM    204  HB  VAL A  15       3.900  18.646  10.918  1.00  5.33           H  
ATOM    205 1HG1 VAL A  15       4.876  19.149  13.127  1.00  5.33           H  
ATOM    206 2HG1 VAL A  15       4.430  20.639  12.267  1.00  5.33           H  
ATOM    207 3HG1 VAL A  15       3.402  20.035  13.584  1.00  5.33           H  
ATOM    208 1HG2 VAL A  15       3.535  17.077  12.794  1.00  5.33           H  
ATOM    209 2HG2 VAL A  15       2.054  17.957  13.243  1.00  5.33           H  
ATOM    210 3HG2 VAL A  15       2.136  17.087  11.706  1.00  5.33           H  
ATOM    211  N   ALA A  16       3.261  21.244   9.666  1.00  5.21           N  
ATOM    212  CA  ALA A  16       3.764  22.544   9.250  1.00  5.21           C  
ATOM    213  C   ALA A  16       2.607  23.525   9.101  1.00  5.21           C  
ATOM    214  O   ALA A  16       2.687  24.681   9.544  1.00  5.21           O  
ATOM    215  CB  ALA A  16       4.506  22.415   7.930  1.00  5.21           C  
ATOM    216  H   ALA A  16       3.412  20.419   9.081  1.00  5.21           H  
ATOM    217  HA  ALA A  16       4.437  22.919  10.017  1.00  5.21           H  
ATOM    218 1HB  ALA A  16       4.876  23.383   7.631  1.00  5.21           H  
ATOM    219 2HB  ALA A  16       5.334  21.723   8.038  1.00  5.21           H  
ATOM    220 3HB  ALA A  16       3.820  22.039   7.169  1.00  5.21           H  
ATOM    221  N   PHE A  17       1.510  23.041   8.501  1.00  5.15           N  
ATOM    222  CA  PHE A  17       0.309  23.823   8.272  1.00  5.15           C  
ATOM    223  C   PHE A  17      -0.315  24.273   9.584  1.00  5.15           C  
ATOM    224  O   PHE A  17      -0.528  25.464   9.784  1.00  5.15           O  
ATOM    225  CB  PHE A  17      -0.688  23.023   7.414  1.00  5.15           C  
ATOM    226  CG  PHE A  17      -2.018  23.692   7.182  1.00  5.15           C  
ATOM    227  CD1 PHE A  17      -2.160  24.721   6.255  1.00  5.15           C  
ATOM    228  CD2 PHE A  17      -3.137  23.278   7.889  1.00  5.15           C  
ATOM    229  CE1 PHE A  17      -3.391  25.325   6.056  1.00  5.15           C  
ATOM    230  CE2 PHE A  17      -4.360  23.882   7.690  1.00  5.15           C  
ATOM    231  CZ  PHE A  17      -4.483  24.906   6.779  1.00  5.15           C  
ATOM    232  H   PHE A  17       1.516  22.079   8.166  1.00  5.15           H  
ATOM    233  HA  PHE A  17       0.586  24.715   7.711  1.00  5.15           H  
ATOM    234 1HB  PHE A  17      -0.236  22.812   6.443  1.00  5.15           H  
ATOM    235 2HB  PHE A  17      -0.874  22.065   7.886  1.00  5.15           H  
ATOM    236  HD1 PHE A  17      -1.289  25.052   5.686  1.00  5.15           H  
ATOM    237  HD2 PHE A  17      -3.035  22.469   8.615  1.00  5.15           H  
ATOM    238  HE1 PHE A  17      -3.497  26.138   5.333  1.00  5.15           H  
ATOM    239  HE2 PHE A  17      -5.229  23.555   8.255  1.00  5.15           H  
ATOM    240  HZ  PHE A  17      -5.447  25.385   6.631  1.00  5.15           H  
ATOM    241  N   ILE A  18      -0.576  23.345  10.502  1.00  5.16           N  
ATOM    242  CA  ILE A  18      -1.224  23.699  11.758  1.00  5.16           C  
ATOM    243  C   ILE A  18      -0.389  24.650  12.573  1.00  5.16           C  
ATOM    244  O   ILE A  18      -0.895  25.642  13.104  1.00  5.16           O  
ATOM    245  CB  ILE A  18      -1.531  22.485  12.637  1.00  5.16           C  
ATOM    246  CG1 ILE A  18      -2.598  21.609  11.997  1.00  5.16           C  
ATOM    247  CG2 ILE A  18      -1.967  22.960  14.024  1.00  5.16           C  
ATOM    248  CD1 ILE A  18      -2.733  20.275  12.674  1.00  5.16           C  
ATOM    249  H   ILE A  18      -0.348  22.373  10.314  1.00  5.16           H  
ATOM    250  HA  ILE A  18      -2.169  24.193  11.521  1.00  5.16           H  
ATOM    251  HB  ILE A  18      -0.625  21.874  12.726  1.00  5.16           H  
ATOM    252 1HG1 ILE A  18      -3.556  22.123  12.040  1.00  5.16           H  
ATOM    253 2HG1 ILE A  18      -2.341  21.442  10.953  1.00  5.16           H  
ATOM    254 1HG2 ILE A  18      -2.167  22.098  14.658  1.00  5.16           H  
ATOM    255 2HG2 ILE A  18      -1.177  23.563  14.473  1.00  5.16           H  
ATOM    256 3HG2 ILE A  18      -2.872  23.562  13.934  1.00  5.16           H  
ATOM    257 1HD1 ILE A  18      -3.503  19.688  12.178  1.00  5.16           H  
ATOM    258 2HD1 ILE A  18      -1.780  19.749  12.622  1.00  5.16           H  
ATOM    259 3HD1 ILE A  18      -3.006  20.420  13.715  1.00  5.16           H  
ATOM    260  N   ALA A  19       0.911  24.366  12.692  1.00  5.24           N  
ATOM    261  CA  ALA A  19       1.742  25.257  13.471  1.00  5.24           C  
ATOM    262  C   ALA A  19       1.667  26.653  12.881  1.00  5.24           C  
ATOM    263  O   ALA A  19       1.496  27.637  13.610  1.00  5.24           O  
ATOM    264  CB  ALA A  19       3.180  24.760  13.472  1.00  5.24           C  
ATOM    265  H   ALA A  19       1.321  23.544  12.247  1.00  5.24           H  
ATOM    266  HA  ALA A  19       1.359  25.289  14.490  1.00  5.24           H  
ATOM    267 1HB  ALA A  19       3.800  25.432  14.060  1.00  5.24           H  
ATOM    268 2HB  ALA A  19       3.219  23.756  13.898  1.00  5.24           H  
ATOM    269 3HB  ALA A  19       3.549  24.728  12.443  1.00  5.24           H  
ATOM    270  N   THR A  20       1.694  26.731  11.552  1.00  5.37           N  
ATOM    271  CA  THR A  20       1.626  27.999  10.879  1.00  5.37           C  
ATOM    272  C   THR A  20       0.290  28.677  11.061  1.00  5.37           C  
ATOM    273  O   THR A  20       0.254  29.888  11.218  1.00  5.37           O  
ATOM    274  CB  THR A  20       1.943  27.872   9.408  1.00  5.37           C  
ATOM    275  CG2 THR A  20       1.886  29.256   8.788  1.00  5.37           C  
ATOM    276  OG1 THR A  20       3.258  27.343   9.285  1.00  5.37           O  
ATOM    277  H   THR A  20       1.823  25.895  10.978  1.00  5.37           H  
ATOM    278  HA  THR A  20       2.390  28.645  11.313  1.00  5.37           H  
ATOM    279  HB  THR A  20       1.235  27.206   8.915  1.00  5.37           H  
ATOM    280  HG1 THR A  20       3.224  26.374   9.459  1.00  5.37           H  
ATOM    281 1HG2 THR A  20       2.143  29.194   7.744  1.00  5.37           H  
ATOM    282 2HG2 THR A  20       0.882  29.668   8.896  1.00  5.37           H  
ATOM    283 3HG2 THR A  20       2.597  29.890   9.299  1.00  5.37           H  
ATOM    284  N   GLN A  21      -0.817  27.934  10.999  1.00  5.57           N  
ATOM    285  CA  GLN A  21      -2.131  28.554  11.140  1.00  5.57           C  
ATOM    286  C   GLN A  21      -2.274  29.206  12.507  1.00  5.57           C  
ATOM    287  O   GLN A  21      -2.829  30.304  12.626  1.00  5.57           O  
ATOM    288  CB  GLN A  21      -3.243  27.520  10.952  1.00  5.57           C  
ATOM    289  CG  GLN A  21      -3.376  27.001   9.543  1.00  5.57           C  
ATOM    290  CD  GLN A  21      -3.845  28.010   8.572  1.00  5.57           C  
ATOM    291  NE2 GLN A  21      -3.042  28.239   7.551  1.00  5.57           N  
ATOM    292  OE1 GLN A  21      -4.920  28.596   8.725  1.00  5.57           O  
ATOM    293  H   GLN A  21      -0.738  26.932  10.837  1.00  5.57           H  
ATOM    294  HA  GLN A  21      -2.234  29.319  10.375  1.00  5.57           H  
ATOM    295 1HB  GLN A  21      -3.043  26.663  11.602  1.00  5.57           H  
ATOM    296 2HB  GLN A  21      -4.195  27.946  11.258  1.00  5.57           H  
ATOM    297 1HG  GLN A  21      -2.423  26.668   9.195  1.00  5.57           H  
ATOM    298 2HG  GLN A  21      -4.077  26.173   9.547  1.00  5.57           H  
ATOM    299 1HE2 GLN A  21      -3.317  28.885   6.847  1.00  5.57           H  
ATOM    300 2HE2 GLN A  21      -2.173  27.750   7.479  1.00  5.57           H  
ATOM    301  N   GLU A  22      -1.721  28.581  13.547  1.00  5.84           N  
ATOM    302  CA  GLU A  22      -1.819  29.202  14.860  1.00  5.84           C  
ATOM    303  C   GLU A  22      -1.004  30.497  14.858  1.00  5.84           C  
ATOM    304  O   GLU A  22      -1.405  31.518  15.434  1.00  5.84           O  
ATOM    305  CB  GLU A  22      -1.363  28.229  15.949  1.00  5.84           C  
ATOM    306  CG  GLU A  22      -2.326  27.040  16.156  1.00  5.84           C  
ATOM    307  CD  GLU A  22      -3.719  27.477  16.602  1.00  5.84           C  
ATOM    308  OE1 GLU A  22      -3.818  28.211  17.552  1.00  5.84           O  
ATOM    309  OE2 GLU A  22      -4.688  27.086  15.972  1.00  5.84           O1-
ATOM    310  H   GLU A  22      -1.271  27.668  13.423  1.00  5.84           H  
ATOM    311  HA  GLU A  22      -2.857  29.458  15.048  1.00  5.84           H  
ATOM    312 1HB  GLU A  22      -0.384  27.823  15.681  1.00  5.84           H  
ATOM    313 2HB  GLU A  22      -1.254  28.759  16.896  1.00  5.84           H  
ATOM    314 1HG  GLU A  22      -2.411  26.496  15.212  1.00  5.84           H  
ATOM    315 2HG  GLU A  22      -1.901  26.362  16.895  1.00  5.84           H  
ATOM    316  N   VAL A  23       0.131  30.475  14.174  1.00  6.15           N  
ATOM    317  CA  VAL A  23       0.951  31.664  14.067  1.00  6.15           C  
ATOM    318  C   VAL A  23       0.293  32.754  13.243  1.00  6.15           C  
ATOM    319  O   VAL A  23       0.354  33.920  13.606  1.00  6.15           O  
ATOM    320  CB  VAL A  23       2.307  31.341  13.473  1.00  6.15           C  
ATOM    321  CG1 VAL A  23       2.990  32.604  13.218  1.00  6.15           C  
ATOM    322  CG2 VAL A  23       3.074  30.481  14.437  1.00  6.15           C  
ATOM    323  H   VAL A  23       0.444  29.603  13.737  1.00  6.15           H  
ATOM    324  HA  VAL A  23       1.113  32.054  15.069  1.00  6.15           H  
ATOM    325  HB  VAL A  23       2.200  30.820  12.526  1.00  6.15           H  
ATOM    326 1HG1 VAL A  23       3.972  32.394  12.810  1.00  6.15           H  
ATOM    327 2HG1 VAL A  23       2.403  33.182  12.516  1.00  6.15           H  
ATOM    328 3HG1 VAL A  23       3.076  33.153  14.125  1.00  6.15           H  
ATOM    329 1HG2 VAL A  23       4.055  30.258  14.030  1.00  6.15           H  
ATOM    330 2HG2 VAL A  23       3.181  30.995  15.367  1.00  6.15           H  
ATOM    331 3HG2 VAL A  23       2.538  29.561  14.603  1.00  6.15           H  
ATOM    332  N   LEU A  24      -0.313  32.357  12.130  1.00  6.53           N  
ATOM    333  CA  LEU A  24      -0.984  33.222  11.173  1.00  6.53           C  
ATOM    334  C   LEU A  24      -2.093  34.029  11.846  1.00  6.53           C  
ATOM    335  O   LEU A  24      -2.241  35.226  11.603  1.00  6.53           O  
ATOM    336  CB  LEU A  24      -1.588  32.344  10.069  1.00  6.53           C  
ATOM    337  CG  LEU A  24      -2.271  33.015   8.922  1.00  6.53           C  
ATOM    338  CD1 LEU A  24      -1.253  33.804   8.158  1.00  6.53           C  
ATOM    339  CD2 LEU A  24      -2.944  31.950   8.056  1.00  6.53           C  
ATOM    340  H   LEU A  24      -0.296  31.371  11.923  1.00  6.53           H  
ATOM    341  HA  LEU A  24      -0.255  33.905  10.753  1.00  6.53           H  
ATOM    342 1HB  LEU A  24      -0.797  31.715   9.663  1.00  6.53           H  
ATOM    343 2HB  LEU A  24      -2.325  31.698  10.529  1.00  6.53           H  
ATOM    344  HG  LEU A  24      -3.007  33.707   9.295  1.00  6.53           H  
ATOM    345 1HD1 LEU A  24      -1.701  34.304   7.333  1.00  6.53           H  
ATOM    346 2HD1 LEU A  24      -0.806  34.533   8.818  1.00  6.53           H  
ATOM    347 3HD1 LEU A  24      -0.498  33.122   7.788  1.00  6.53           H  
ATOM    348 1HD2 LEU A  24      -3.448  32.416   7.220  1.00  6.53           H  
ATOM    349 2HD2 LEU A  24      -2.199  31.262   7.690  1.00  6.53           H  
ATOM    350 3HD2 LEU A  24      -3.675  31.401   8.653  1.00  6.53           H  
ATOM    351  N   LYS A  25      -2.903  33.349  12.670  1.00  6.92           N  
ATOM    352  CA  LYS A  25      -3.988  33.988  13.415  1.00  6.92           C  
ATOM    353  C   LYS A  25      -3.472  34.994  14.460  1.00  6.92           C  
ATOM    354  O   LYS A  25      -4.101  36.027  14.705  1.00  6.92           O  
ATOM    355  CB  LYS A  25      -4.841  32.916  14.096  1.00  6.92           C  
ATOM    356  CG  LYS A  25      -5.697  32.083  13.140  1.00  6.92           C  
ATOM    357  CD  LYS A  25      -6.621  31.136  13.901  1.00  6.92           C  
ATOM    358  CE  LYS A  25      -5.824  29.988  14.522  1.00  6.92           C  
ATOM    359  NZ  LYS A  25      -6.688  28.983  15.213  1.00  6.92           N1+
ATOM    360  H   LYS A  25      -2.753  32.345  12.784  1.00  6.92           H  
ATOM    361  HA  LYS A  25      -4.612  34.532  12.706  1.00  6.92           H  
ATOM    362 1HB  LYS A  25      -4.179  32.225  14.632  1.00  6.92           H  
ATOM    363 2HB  LYS A  25      -5.496  33.381  14.829  1.00  6.92           H  
ATOM    364 1HG  LYS A  25      -6.300  32.752  12.539  1.00  6.92           H  
ATOM    365 2HG  LYS A  25      -5.053  31.509  12.475  1.00  6.92           H  
ATOM    366 1HD  LYS A  25      -7.139  31.680  14.689  1.00  6.92           H  
ATOM    367 2HD  LYS A  25      -7.361  30.723  13.215  1.00  6.92           H  
ATOM    368 1HE  LYS A  25      -5.261  29.483  13.735  1.00  6.92           H  
ATOM    369 2HE  LYS A  25      -5.120  30.399  15.246  1.00  6.92           H  
ATOM    370 1HZ  LYS A  25      -6.059  28.251  15.595  1.00  6.92           H  
ATOM    371 2HZ  LYS A  25      -7.198  29.417  15.963  1.00  6.92           H  
ATOM    372 3HZ  LYS A  25      -7.328  28.570  14.561  1.00  6.92           H  
ATOM    373  N   ARG A  26      -2.336  34.669  15.081  1.00  7.30           N  
ATOM    374  CA  ARG A  26      -1.675  35.491  16.093  1.00  7.30           C  
ATOM    375  C   ARG A  26      -0.782  36.550  15.453  1.00  7.30           C  
ATOM    376  O   ARG A  26      -0.653  36.623  14.236  1.00  7.30           O  
ATOM    377  CB  ARG A  26      -0.841  34.626  17.026  1.00  7.30           C  
ATOM    378  CG  ARG A  26      -1.644  33.661  17.890  1.00  7.30           C  
ATOM    379  CD  ARG A  26      -0.762  32.806  18.728  1.00  7.30           C  
ATOM    380  NE  ARG A  26       0.031  31.882  17.934  1.00  7.30           N  
ATOM    381  CZ  ARG A  26       1.051  31.142  18.430  1.00  7.30           C  
ATOM    382  NH1 ARG A  26       1.373  31.241  19.702  1.00  7.30           N1+
ATOM    383  NH2 ARG A  26       1.729  30.324  17.657  1.00  7.30           N  
ATOM    384  H   ARG A  26      -1.894  33.775  14.855  1.00  7.30           H  
ATOM    385  HA  ARG A  26      -2.441  35.993  16.681  1.00  7.30           H  
ATOM    386 1HB  ARG A  26      -0.149  34.029  16.426  1.00  7.30           H  
ATOM    387 2HB  ARG A  26      -0.242  35.251  17.684  1.00  7.30           H  
ATOM    388 1HG  ARG A  26      -2.297  34.229  18.550  1.00  7.30           H  
ATOM    389 2HG  ARG A  26      -2.250  33.018  17.253  1.00  7.30           H  
ATOM    390 1HD  ARG A  26      -0.080  33.438  19.295  1.00  7.30           H  
ATOM    391 2HD  ARG A  26      -1.374  32.223  19.414  1.00  7.30           H  
ATOM    392  HE  ARG A  26      -0.218  31.778  16.938  1.00  7.30           H  
ATOM    393 1HH1 ARG A  26       0.860  31.867  20.305  1.00  7.30           H  
ATOM    394 2HH1 ARG A  26       2.134  30.691  20.075  1.00  7.30           H  
ATOM    395 1HH2 ARG A  26       1.511  30.255  16.671  1.00  7.30           H  
ATOM    396 2HH2 ARG A  26       2.486  29.779  18.040  1.00  7.30           H  
ATOM    397  N   ARG A  27      -0.224  37.452  16.252  1.00  7.63           N  
ATOM    398  CA  ARG A  27       0.710  38.395  15.651  1.00  7.63           C  
ATOM    399  C   ARG A  27       2.004  37.634  15.390  1.00  7.63           C  
ATOM    400  O   ARG A  27       2.602  37.107  16.325  1.00  7.63           O  
ATOM    401  CB  ARG A  27       0.999  39.570  16.569  1.00  7.63           C  
ATOM    402  CG  ARG A  27       1.903  40.630  15.958  1.00  7.63           C  
ATOM    403  CD  ARG A  27       2.209  41.725  16.918  1.00  7.63           C  
ATOM    404  NE  ARG A  27       3.119  42.706  16.343  1.00  7.63           N  
ATOM    405  CZ  ARG A  27       3.654  43.744  17.015  1.00  7.63           C  
ATOM    406  NH1 ARG A  27       3.368  43.927  18.285  1.00  7.63           N1+
ATOM    407  NH2 ARG A  27       4.471  44.580  16.398  1.00  7.63           N  
ATOM    408  H   ARG A  27      -0.383  37.441  17.247  1.00  7.63           H  
ATOM    409  HA  ARG A  27       0.305  38.759  14.706  1.00  7.63           H  
ATOM    410 1HB  ARG A  27       0.066  40.051  16.856  1.00  7.63           H  
ATOM    411 2HB  ARG A  27       1.481  39.212  17.479  1.00  7.63           H  
ATOM    412 1HG  ARG A  27       2.830  40.176  15.628  1.00  7.63           H  
ATOM    413 2HG  ARG A  27       1.398  41.069  15.099  1.00  7.63           H  
ATOM    414 1HD  ARG A  27       1.288  42.235  17.197  1.00  7.63           H  
ATOM    415 2HD  ARG A  27       2.678  41.305  17.807  1.00  7.63           H  
ATOM    416  HE  ARG A  27       3.365  42.602  15.368  1.00  7.63           H  
ATOM    417 1HH1 ARG A  27       2.744  43.288  18.760  1.00  7.63           H  
ATOM    418 2HH1 ARG A  27       3.770  44.705  18.787  1.00  7.63           H  
ATOM    419 1HH2 ARG A  27       4.693  44.441  15.422  1.00  7.63           H  
ATOM    420 2HH2 ARG A  27       4.872  45.357  16.901  1.00  7.63           H  
ATOM    421  N   TRP A  28       2.439  37.589  14.132  1.00  7.89           N  
ATOM    422  CA  TRP A  28       3.629  36.819  13.750  1.00  7.89           C  
ATOM    423  C   TRP A  28       4.911  37.174  14.513  1.00  7.89           C  
ATOM    424  O   TRP A  28       5.474  36.348  15.238  1.00  7.89           O  
ATOM    425  CB  TRP A  28       3.922  37.083  12.264  1.00  7.89           C  
ATOM    426  CG  TRP A  28       3.089  36.331  11.254  1.00  7.89           C  
ATOM    427  CD1 TRP A  28       1.927  36.741  10.680  1.00  7.89           C  
ATOM    428  CD2 TRP A  28       3.412  35.066  10.635  1.00  7.89           C  
ATOM    429  CE2 TRP A  28       2.395  34.780   9.733  1.00  7.89           C  
ATOM    430  CE3 TRP A  28       4.463  34.182  10.768  1.00  7.89           C  
ATOM    431  NE1 TRP A  28       1.497  35.812   9.772  1.00  7.89           N  
ATOM    432  CZ2 TRP A  28       2.399  33.622   8.969  1.00  7.89           C  
ATOM    433  CZ3 TRP A  28       4.469  33.017  10.005  1.00  7.89           C  
ATOM    434  CH2 TRP A  28       3.462  32.751   9.131  1.00  7.89           C  
ATOM    435  H   TRP A  28       1.893  38.047  13.416  1.00  7.89           H  
ATOM    436  HA  TRP A  28       3.410  35.762  13.906  1.00  7.89           H  
ATOM    437 1HB  TRP A  28       3.799  38.145  12.061  1.00  7.89           H  
ATOM    438 2HB  TRP A  28       4.971  36.845  12.070  1.00  7.89           H  
ATOM    439  HD1 TRP A  28       1.411  37.671  10.908  1.00  7.89           H  
ATOM    440  HE1 TRP A  28       0.657  35.887   9.220  1.00  7.89           H  
ATOM    441  HE3 TRP A  28       5.256  34.402  11.469  1.00  7.89           H  
ATOM    442  HZ2 TRP A  28       1.620  33.390   8.262  1.00  7.89           H  
ATOM    443  HZ3 TRP A  28       5.298  32.318  10.121  1.00  7.89           H  
ATOM    444  HH2 TRP A  28       3.499  31.838   8.546  1.00  7.89           H  
ATOM    445  N   THR A  29       5.331  38.429  14.400  1.00  8.06           N  
ATOM    446  CA  THR A  29       6.611  38.881  14.939  1.00  8.06           C  
ATOM    447  C   THR A  29       7.748  38.002  14.381  1.00  8.06           C  
ATOM    448  O   THR A  29       7.524  36.943  13.770  1.00  8.06           O  
ATOM    449  CB  THR A  29       6.664  38.861  16.494  1.00  8.06           C  
ATOM    450  CG2 THR A  29       5.476  39.623  17.063  1.00  8.06           C  
ATOM    451  OG1 THR A  29       6.613  37.517  16.993  1.00  8.06           O  
ATOM    452  H   THR A  29       4.780  39.076  13.858  1.00  8.06           H  
ATOM    453  HA  THR A  29       6.782  39.906  14.611  1.00  8.06           H  
ATOM    454  HB  THR A  29       7.585  39.330  16.826  1.00  8.06           H  
ATOM    455  HG1 THR A  29       5.770  37.106  16.737  1.00  8.06           H  
ATOM    456 1HG2 THR A  29       5.524  39.613  18.151  1.00  8.06           H  
ATOM    457 2HG2 THR A  29       5.494  40.651  16.708  1.00  8.06           H  
ATOM    458 3HG2 THR A  29       4.560  39.141  16.744  1.00  8.06           H  
ATOM    459  N   GLY A  30       8.985  38.452  14.549  1.00  8.15           N  
ATOM    460  CA  GLY A  30      10.108  37.656  14.067  1.00  8.15           C  
ATOM    461  C   GLY A  30      10.165  36.277  14.737  1.00  8.15           C  
ATOM    462  O   GLY A  30      10.564  35.290  14.121  1.00  8.15           O  
ATOM    463  H   GLY A  30       9.149  39.329  15.023  1.00  8.15           H  
ATOM    464 1HA  GLY A  30      10.024  37.533  12.987  1.00  8.15           H  
ATOM    465 2HA  GLY A  30      11.038  38.191  14.254  1.00  8.15           H  
ATOM    466  N   LYS A  31       9.750  36.198  16.002  1.00  8.15           N  
ATOM    467  CA  LYS A  31       9.832  34.941  16.731  1.00  8.15           C  
ATOM    468  C   LYS A  31       8.917  33.842  16.201  1.00  8.15           C  
ATOM    469  O   LYS A  31       9.350  32.685  16.094  1.00  8.15           O  
ATOM    470  CB  LYS A  31       9.540  35.176  18.211  1.00  8.15           C  
ATOM    471  CG  LYS A  31      10.638  35.943  18.947  1.00  8.15           C  
ATOM    472  CD  LYS A  31      10.286  36.163  20.411  1.00  8.15           C  
ATOM    473  CE  LYS A  31      11.383  36.934  21.135  1.00  8.15           C  
ATOM    474  NZ  LYS A  31      11.035  37.190  22.558  1.00  8.15           N1+
ATOM    475  H   LYS A  31       9.391  37.022  16.463  1.00  8.15           H  
ATOM    476  HA  LYS A  31      10.856  34.574  16.645  1.00  8.15           H  
ATOM    477 1HB  LYS A  31       8.609  35.741  18.307  1.00  8.15           H  
ATOM    478 2HB  LYS A  31       9.396  34.219  18.712  1.00  8.15           H  
ATOM    479 1HG  LYS A  31      11.573  35.384  18.885  1.00  8.15           H  
ATOM    480 2HG  LYS A  31      10.782  36.910  18.468  1.00  8.15           H  
ATOM    481 1HD  LYS A  31       9.353  36.725  20.479  1.00  8.15           H  
ATOM    482 2HD  LYS A  31      10.146  35.200  20.902  1.00  8.15           H  
ATOM    483 1HE  LYS A  31      12.308  36.359  21.094  1.00  8.15           H  
ATOM    484 2HE  LYS A  31      11.539  37.889  20.632  1.00  8.15           H  
ATOM    485 1HZ  LYS A  31      11.785  37.701  23.002  1.00  8.15           H  
ATOM    486 2HZ  LYS A  31      10.184  37.732  22.605  1.00  8.15           H  
ATOM    487 3HZ  LYS A  31      10.899  36.310  23.035  1.00  8.15           H  
ATOM    488  N   LEU A  32       7.671  34.154  15.818  1.00  8.07           N  
ATOM    489  CA  LEU A  32       6.853  33.049  15.358  1.00  8.07           C  
ATOM    490  C   LEU A  32       7.136  32.787  13.893  1.00  8.07           C  
ATOM    491  O   LEU A  32       6.965  31.660  13.411  1.00  8.07           O  
ATOM    492  CB  LEU A  32       5.375  33.279  15.583  1.00  8.07           C  
ATOM    493  CG  LEU A  32       4.901  33.420  17.027  1.00  8.07           C  
ATOM    494  CD1 LEU A  32       3.391  33.750  17.038  1.00  8.07           C  
ATOM    495  CD2 LEU A  32       5.188  32.118  17.771  1.00  8.07           C  
ATOM    496  H   LEU A  32       7.273  35.099  15.846  1.00  8.07           H  
ATOM    497  HA  LEU A  32       7.122  32.164  15.924  1.00  8.07           H  
ATOM    498 1HB  LEU A  32       5.037  34.099  14.997  1.00  8.07           H  
ATOM    499 2HB  LEU A  32       4.911  32.406  15.220  1.00  8.07           H  
ATOM    500  HG  LEU A  32       5.431  34.249  17.505  1.00  8.07           H  
ATOM    501 1HD1 LEU A  32       3.048  33.865  18.064  1.00  8.07           H  
ATOM    502 2HD1 LEU A  32       3.225  34.680  16.495  1.00  8.07           H  
ATOM    503 3HD1 LEU A  32       2.837  32.959  16.566  1.00  8.07           H  
ATOM    504 1HD2 LEU A  32       4.856  32.208  18.805  1.00  8.07           H  
ATOM    505 2HD2 LEU A  32       4.660  31.299  17.292  1.00  8.07           H  
ATOM    506 3HD2 LEU A  32       6.262  31.916  17.748  1.00  8.07           H  
ATOM    507  N   THR A  33       7.621  33.808  13.176  1.00  7.92           N  
ATOM    508  CA  THR A  33       7.964  33.589  11.785  1.00  7.92           C  
ATOM    509  C   THR A  33       9.087  32.572  11.716  1.00  7.92           C  
ATOM    510  O   THR A  33       8.992  31.565  11.009  1.00  7.92           O  
ATOM    511  CB  THR A  33       8.426  34.883  11.103  1.00  7.92           C  
ATOM    512  CG2 THR A  33       8.802  34.583   9.664  1.00  7.92           C  
ATOM    513  OG1 THR A  33       7.373  35.857  11.139  1.00  7.92           O  
ATOM    514  H   THR A  33       7.732  34.745  13.577  1.00  7.92           H  
ATOM    515  HA  THR A  33       7.112  33.178  11.260  1.00  7.92           H  
ATOM    516  HB  THR A  33       9.294  35.283  11.630  1.00  7.92           H  
ATOM    517  HG1 THR A  33       7.263  36.170  12.071  1.00  7.92           H  
ATOM    518 1HG2 THR A  33       9.134  35.497   9.177  1.00  7.92           H  
ATOM    519 2HG2 THR A  33       9.606  33.848   9.649  1.00  7.92           H  
ATOM    520 3HG2 THR A  33       7.934  34.184   9.139  1.00  7.92           H  
ATOM    521  N   LEU A  34      10.128  32.799  12.518  1.00  7.69           N  
ATOM    522  CA  LEU A  34      11.258  31.895  12.548  1.00  7.69           C  
ATOM    523  C   LEU A  34      10.861  30.528  13.073  1.00  7.69           C  
ATOM    524  O   LEU A  34      11.326  29.513  12.551  1.00  7.69           O  
ATOM    525  CB  LEU A  34      12.372  32.503  13.386  1.00  7.69           C  
ATOM    526  CG  LEU A  34      13.026  33.731  12.753  1.00  7.69           C  
ATOM    527  CD1 LEU A  34      13.980  34.359  13.746  1.00  7.69           C  
ATOM    528  CD2 LEU A  34      13.738  33.312  11.473  1.00  7.69           C  
ATOM    529  H   LEU A  34      10.155  33.640  13.097  1.00  7.69           H  
ATOM    530  HA  LEU A  34      11.625  31.776  11.532  1.00  7.69           H  
ATOM    531 1HB  LEU A  34      11.951  32.808  14.349  1.00  7.69           H  
ATOM    532 2HB  LEU A  34      13.139  31.754  13.560  1.00  7.69           H  
ATOM    533  HG  LEU A  34      12.262  34.465  12.507  1.00  7.69           H  
ATOM    534 1HD1 LEU A  34      14.439  35.241  13.302  1.00  7.69           H  
ATOM    535 2HD1 LEU A  34      13.424  34.648  14.641  1.00  7.69           H  
ATOM    536 3HD1 LEU A  34      14.753  33.641  14.012  1.00  7.69           H  
ATOM    537 1HD2 LEU A  34      14.199  34.185  11.012  1.00  7.69           H  
ATOM    538 2HD2 LEU A  34      14.507  32.576  11.707  1.00  7.69           H  
ATOM    539 3HD2 LEU A  34      13.020  32.878  10.787  1.00  7.69           H  
ATOM    540  N   THR A  35       9.962  30.481  14.063  1.00  7.43           N  
ATOM    541  CA  THR A  35       9.516  29.200  14.582  1.00  7.43           C  
ATOM    542  C   THR A  35       8.815  28.390  13.497  1.00  7.43           C  
ATOM    543  O   THR A  35       9.098  27.203  13.334  1.00  7.43           O  
ATOM    544  CB  THR A  35       8.560  29.370  15.768  1.00  7.43           C  
ATOM    545  CG2 THR A  35       8.075  28.011  16.236  1.00  7.43           C  
ATOM    546  OG1 THR A  35       9.234  30.050  16.844  1.00  7.43           O  
ATOM    547  H   THR A  35       9.615  31.336  14.499  1.00  7.43           H  
ATOM    548  HA  THR A  35      10.388  28.641  14.918  1.00  7.43           H  
ATOM    549  HB  THR A  35       7.704  29.961  15.457  1.00  7.43           H  
ATOM    550  HG1 THR A  35       9.445  30.974  16.564  1.00  7.43           H  
ATOM    551 1HG2 THR A  35       7.390  28.140  17.071  1.00  7.43           H  
ATOM    552 2HG2 THR A  35       7.559  27.509  15.415  1.00  7.43           H  
ATOM    553 3HG2 THR A  35       8.926  27.409  16.551  1.00  7.43           H  
ATOM    554  N   SER A  36       7.919  29.025  12.734  1.00  7.16           N  
ATOM    555  CA  SER A  36       7.202  28.314  11.682  1.00  7.16           C  
ATOM    556  C   SER A  36       8.187  27.782  10.655  1.00  7.16           C  
ATOM    557  O   SER A  36       8.064  26.645  10.181  1.00  7.16           O  
ATOM    558  CB  SER A  36       6.222  29.240  10.993  1.00  7.16           C  
ATOM    559  OG  SER A  36       5.224  29.655  11.865  1.00  7.16           O  
ATOM    560  H   SER A  36       7.712  30.010  12.905  1.00  7.16           H  
ATOM    561  HA  SER A  36       6.665  27.476  12.126  1.00  7.16           H  
ATOM    562 1HB  SER A  36       6.753  30.112  10.607  1.00  7.16           H  
ATOM    563 2HB  SER A  36       5.772  28.724  10.143  1.00  7.16           H  
ATOM    564  HG  SER A  36       5.660  30.283  12.472  1.00  7.16           H  
ATOM    565  N   LEU A  37       9.184  28.600  10.317  1.00  6.93           N  
ATOM    566  CA  LEU A  37      10.182  28.179   9.356  1.00  6.93           C  
ATOM    567  C   LEU A  37      10.989  27.011   9.908  1.00  6.93           C  
ATOM    568  O   LEU A  37      11.269  26.057   9.183  1.00  6.93           O  
ATOM    569  CB  LEU A  37      11.089  29.359   9.015  1.00  6.93           C  
ATOM    570  CG  LEU A  37      10.402  30.483   8.224  1.00  6.93           C  
ATOM    571  CD1 LEU A  37      11.335  31.676   8.123  1.00  6.93           C  
ATOM    572  CD2 LEU A  37      10.012  29.959   6.855  1.00  6.93           C  
ATOM    573  H   LEU A  37       9.234  29.539  10.719  1.00  6.93           H  
ATOM    574  HA  LEU A  37       9.675  27.853   8.450  1.00  6.93           H  
ATOM    575 1HB  LEU A  37      11.464  29.785   9.942  1.00  6.93           H  
ATOM    576 2HB  LEU A  37      11.934  28.997   8.433  1.00  6.93           H  
ATOM    577  HG  LEU A  37       9.505  30.801   8.746  1.00  6.93           H  
ATOM    578 1HD1 LEU A  37      10.842  32.476   7.572  1.00  6.93           H  
ATOM    579 2HD1 LEU A  37      11.575  32.022   9.119  1.00  6.93           H  
ATOM    580 3HD1 LEU A  37      12.246  31.385   7.606  1.00  6.93           H  
ATOM    581 1HD2 LEU A  37       9.516  30.750   6.293  1.00  6.93           H  
ATOM    582 2HD2 LEU A  37      10.906  29.638   6.319  1.00  6.93           H  
ATOM    583 3HD2 LEU A  37       9.333  29.113   6.969  1.00  6.93           H  
ATOM    584  N   ALA A  38      11.318  27.052  11.206  1.00  6.77           N  
ATOM    585  CA  ALA A  38      12.064  25.975  11.846  1.00  6.77           C  
ATOM    586  C   ALA A  38      11.288  24.667  11.776  1.00  6.77           C  
ATOM    587  O   ALA A  38      11.867  23.605  11.534  1.00  6.77           O  
ATOM    588  CB  ALA A  38      12.356  26.324  13.296  1.00  6.77           C  
ATOM    589  H   ALA A  38      11.075  27.871  11.760  1.00  6.77           H  
ATOM    590  HA  ALA A  38      13.003  25.848  11.309  1.00  6.77           H  
ATOM    591 1HB  ALA A  38      12.932  25.523  13.754  1.00  6.77           H  
ATOM    592 2HB  ALA A  38      12.923  27.254  13.336  1.00  6.77           H  
ATOM    593 3HB  ALA A  38      11.425  26.449  13.835  1.00  6.77           H  
ATOM    594  N   VAL A  39       9.965  24.744  11.950  1.00  6.67           N  
ATOM    595  CA  VAL A  39       9.122  23.560  11.862  1.00  6.67           C  
ATOM    596  C   VAL A  39       9.130  23.012  10.455  1.00  6.67           C  
ATOM    597  O   VAL A  39       9.338  21.816  10.239  1.00  6.67           O  
ATOM    598  CB  VAL A  39       7.663  23.880  12.262  1.00  6.67           C  
ATOM    599  CG1 VAL A  39       6.748  22.680  11.958  1.00  6.67           C  
ATOM    600  CG2 VAL A  39       7.604  24.214  13.747  1.00  6.67           C  
ATOM    601  H   VAL A  39       9.549  25.649  12.178  1.00  6.67           H  
ATOM    602  HA  VAL A  39       9.517  22.803  12.539  1.00  6.67           H  
ATOM    603  HB  VAL A  39       7.310  24.730  11.680  1.00  6.67           H  
ATOM    604 1HG1 VAL A  39       5.722  22.924  12.236  1.00  6.67           H  
ATOM    605 2HG1 VAL A  39       6.791  22.460  10.894  1.00  6.67           H  
ATOM    606 3HG1 VAL A  39       7.080  21.811  12.523  1.00  6.67           H  
ATOM    607 1HG2 VAL A  39       6.579  24.453  14.026  1.00  6.67           H  
ATOM    608 2HG2 VAL A  39       7.950  23.360  14.324  1.00  6.67           H  
ATOM    609 3HG2 VAL A  39       8.237  25.061  13.955  1.00  6.67           H  
ATOM    610  N   CYS A  40       8.962  23.897   9.481  1.00  6.64           N  
ATOM    611  CA  CYS A  40       8.917  23.457   8.105  1.00  6.64           C  
ATOM    612  C   CYS A  40      10.237  22.817   7.707  1.00  6.64           C  
ATOM    613  O   CYS A  40      10.252  21.744   7.098  1.00  6.64           O  
ATOM    614  CB  CYS A  40       8.662  24.658   7.203  1.00  6.64           C  
ATOM    615  SG  CYS A  40       7.034  25.363   7.414  1.00  6.64           S  
ATOM    616  H   CYS A  40       8.817  24.882   9.707  1.00  6.64           H  
ATOM    617  HA  CYS A  40       8.113  22.730   7.994  1.00  6.64           H  
ATOM    618 1HB  CYS A  40       9.398  25.435   7.409  1.00  6.64           H  
ATOM    619 2HB  CYS A  40       8.775  24.362   6.161  1.00  6.64           H  
ATOM    620  HG  CYS A  40       7.279  25.866   8.654  1.00  6.64           H  
ATOM    621  N   LEU A  41      11.348  23.446   8.091  1.00  6.67           N  
ATOM    622  CA  LEU A  41      12.649  22.919   7.738  1.00  6.67           C  
ATOM    623  C   LEU A  41      12.950  21.619   8.437  1.00  6.67           C  
ATOM    624  O   LEU A  41      13.435  20.689   7.798  1.00  6.67           O  
ATOM    625  CB  LEU A  41      13.733  23.939   8.061  1.00  6.67           C  
ATOM    626  CG  LEU A  41      13.733  25.167   7.172  1.00  6.67           C  
ATOM    627  CD1 LEU A  41      14.710  26.182   7.726  1.00  6.67           C  
ATOM    628  CD2 LEU A  41      14.106  24.744   5.758  1.00  6.67           C  
ATOM    629  H   LEU A  41      11.286  24.321   8.607  1.00  6.67           H  
ATOM    630  HA  LEU A  41      12.663  22.742   6.668  1.00  6.67           H  
ATOM    631 1HB  LEU A  41      13.589  24.273   9.091  1.00  6.67           H  
ATOM    632 2HB  LEU A  41      14.705  23.459   7.984  1.00  6.67           H  
ATOM    633  HG  LEU A  41      12.742  25.618   7.166  1.00  6.67           H  
ATOM    634 1HD1 LEU A  41      14.709  27.069   7.094  1.00  6.67           H  
ATOM    635 2HD1 LEU A  41      14.404  26.455   8.738  1.00  6.67           H  
ATOM    636 3HD1 LEU A  41      15.709  25.751   7.749  1.00  6.67           H  
ATOM    637 1HD2 LEU A  41      14.107  25.618   5.106  1.00  6.67           H  
ATOM    638 2HD2 LEU A  41      15.098  24.292   5.763  1.00  6.67           H  
ATOM    639 3HD2 LEU A  41      13.382  24.022   5.395  1.00  6.67           H  
ATOM    640  N   ALA A  42      12.619  21.505   9.722  1.00  6.75           N  
ATOM    641  CA  ALA A  42      12.902  20.268  10.421  1.00  6.75           C  
ATOM    642  C   ALA A  42      12.175  19.114   9.769  1.00  6.75           C  
ATOM    643  O   ALA A  42      12.722  18.023   9.634  1.00  6.75           O  
ATOM    644  CB  ALA A  42      12.485  20.368  11.872  1.00  6.75           C  
ATOM    645  H   ALA A  42      12.206  22.285  10.234  1.00  6.75           H  
ATOM    646  HA  ALA A  42      13.973  20.082  10.361  1.00  6.75           H  
ATOM    647 1HB  ALA A  42      12.716  19.438  12.385  1.00  6.75           H  
ATOM    648 2HB  ALA A  42      13.017  21.192  12.347  1.00  6.75           H  
ATOM    649 3HB  ALA A  42      11.409  20.558  11.920  1.00  6.75           H  
ATOM    650  N   LEU A  43      10.946  19.349   9.336  1.00  6.88           N  
ATOM    651  CA  LEU A  43      10.183  18.295   8.708  1.00  6.88           C  
ATOM    652  C   LEU A  43      10.760  17.940   7.318  1.00  6.88           C  
ATOM    653  O   LEU A  43      10.881  16.762   6.972  1.00  6.88           O  
ATOM    654  CB  LEU A  43       8.738  18.751   8.657  1.00  6.88           C  
ATOM    655  CG  LEU A  43       8.046  18.893  10.009  1.00  6.88           C  
ATOM    656  CD1 LEU A  43       6.760  19.590   9.806  1.00  6.88           C  
ATOM    657  CD2 LEU A  43       7.808  17.529  10.602  1.00  6.88           C  
ATOM    658  H   LEU A  43      10.515  20.268   9.474  1.00  6.88           H  
ATOM    659  HA  LEU A  43      10.241  17.410   9.340  1.00  6.88           H  
ATOM    660 1HB  LEU A  43       8.682  19.712   8.141  1.00  6.88           H  
ATOM    661 2HB  LEU A  43       8.184  18.008   8.119  1.00  6.88           H  
ATOM    662  HG  LEU A  43       8.662  19.484  10.684  1.00  6.88           H  
ATOM    663 1HD1 LEU A  43       6.245  19.705  10.750  1.00  6.88           H  
ATOM    664 2HD1 LEU A  43       6.950  20.567   9.372  1.00  6.88           H  
ATOM    665 3HD1 LEU A  43       6.176  19.009   9.143  1.00  6.88           H  
ATOM    666 1HD2 LEU A  43       7.303  17.636  11.564  1.00  6.88           H  
ATOM    667 2HD2 LEU A  43       7.183  16.947   9.928  1.00  6.88           H  
ATOM    668 3HD2 LEU A  43       8.763  17.023  10.746  1.00  6.88           H  
ATOM    669  N   LEU A  44      11.209  18.953   6.561  1.00  7.02           N  
ATOM    670  CA  LEU A  44      11.846  18.752   5.249  1.00  7.02           C  
ATOM    671  C   LEU A  44      13.180  18.000   5.358  1.00  7.02           C  
ATOM    672  O   LEU A  44      13.550  17.239   4.463  1.00  7.02           O  
ATOM    673  CB  LEU A  44      12.063  20.117   4.568  1.00  7.02           C  
ATOM    674  CG  LEU A  44      10.771  20.852   4.070  1.00  7.02           C  
ATOM    675  CD1 LEU A  44      11.099  22.289   3.717  1.00  7.02           C  
ATOM    676  CD2 LEU A  44      10.235  20.152   2.815  1.00  7.02           C  
ATOM    677  H   LEU A  44      11.075  19.912   6.888  1.00  7.02           H  
ATOM    678  HA  LEU A  44      11.190  18.160   4.626  1.00  7.02           H  
ATOM    679 1HB  LEU A  44      12.565  20.771   5.274  1.00  7.02           H  
ATOM    680 2HB  LEU A  44      12.718  19.973   3.712  1.00  7.02           H  
ATOM    681  HG  LEU A  44      10.015  20.832   4.848  1.00  7.02           H  
ATOM    682 1HD1 LEU A  44      10.203  22.778   3.374  1.00  7.02           H  
ATOM    683 2HD1 LEU A  44      11.472  22.799   4.596  1.00  7.02           H  
ATOM    684 3HD1 LEU A  44      11.851  22.311   2.933  1.00  7.02           H  
ATOM    685 1HD2 LEU A  44       9.332  20.658   2.465  1.00  7.02           H  
ATOM    686 2HD2 LEU A  44      10.989  20.180   2.030  1.00  7.02           H  
ATOM    687 3HD2 LEU A  44      10.005  19.135   3.036  1.00  7.02           H  
ATOM    688  N   ILE A  45      13.904  18.236   6.450  1.00  7.11           N  
ATOM    689  CA  ILE A  45      15.212  17.640   6.700  1.00  7.11           C  
ATOM    690  C   ILE A  45      15.174  16.257   7.367  1.00  7.11           C  
ATOM    691  O   ILE A  45      15.915  15.356   6.967  1.00  7.11           O  
ATOM    692  CB  ILE A  45      16.048  18.572   7.586  1.00  7.11           C  
ATOM    693  CG1 ILE A  45      16.317  19.890   6.864  1.00  7.11           C  
ATOM    694  CG2 ILE A  45      17.357  17.896   7.937  1.00  7.11           C  
ATOM    695  CD1 ILE A  45      16.851  20.966   7.773  1.00  7.11           C  
ATOM    696  H   ILE A  45      13.544  18.906   7.128  1.00  7.11           H  
ATOM    697  HA  ILE A  45      15.717  17.535   5.742  1.00  7.11           H  
ATOM    698  HB  ILE A  45      15.490  18.798   8.496  1.00  7.11           H  
ATOM    699 1HG1 ILE A  45      17.042  19.714   6.073  1.00  7.11           H  
ATOM    700 2HG1 ILE A  45      15.396  20.243   6.409  1.00  7.11           H  
ATOM    701 1HG2 ILE A  45      17.945  18.551   8.574  1.00  7.11           H  
ATOM    702 2HG2 ILE A  45      17.155  16.969   8.460  1.00  7.11           H  
ATOM    703 3HG2 ILE A  45      17.911  17.681   7.026  1.00  7.11           H  
ATOM    704 1HD1 ILE A  45      17.022  21.875   7.198  1.00  7.11           H  
ATOM    705 2HD1 ILE A  45      16.121  21.164   8.561  1.00  7.11           H  
ATOM    706 3HD1 ILE A  45      17.787  20.634   8.219  1.00  7.11           H  
ATOM    707  N   PHE A  46      14.363  16.107   8.420  1.00  7.10           N  
ATOM    708  CA  PHE A  46      14.344  14.883   9.218  1.00  7.10           C  
ATOM    709  C   PHE A  46      13.091  14.009   9.052  1.00  7.10           C  
ATOM    710  O   PHE A  46      13.038  12.901   9.595  1.00  7.10           O  
ATOM    711  CB  PHE A  46      14.460  15.272  10.689  1.00  7.10           C  
ATOM    712  CG  PHE A  46      15.705  16.054  10.995  1.00  7.10           C  
ATOM    713  CD1 PHE A  46      15.618  17.418  11.218  1.00  7.10           C  
ATOM    714  CD2 PHE A  46      16.950  15.452  11.045  1.00  7.10           C  
ATOM    715  CE1 PHE A  46      16.733  18.172  11.484  1.00  7.10           C  
ATOM    716  CE2 PHE A  46      18.080  16.203  11.315  1.00  7.10           C  
ATOM    717  CZ  PHE A  46      17.970  17.567  11.534  1.00  7.10           C  
ATOM    718  H   PHE A  46      13.763  16.872   8.708  1.00  7.10           H  
ATOM    719  HA  PHE A  46      15.211  14.285   8.938  1.00  7.10           H  
ATOM    720 1HB  PHE A  46      13.598  15.880  10.968  1.00  7.10           H  
ATOM    721 2HB  PHE A  46      14.451  14.379  11.307  1.00  7.10           H  
ATOM    722  HD1 PHE A  46      14.644  17.889  11.176  1.00  7.10           H  
ATOM    723  HD2 PHE A  46      17.034  14.379  10.867  1.00  7.10           H  
ATOM    724  HE1 PHE A  46      16.638  19.245  11.652  1.00  7.10           H  
ATOM    725  HE2 PHE A  46      19.058  15.723  11.352  1.00  7.10           H  
ATOM    726  HZ  PHE A  46      18.860  18.159  11.744  1.00  7.10           H  
ATOM    727  N   GLY A  47      12.078  14.509   8.345  1.00  6.93           N  
ATOM    728  CA  GLY A  47      10.815  13.811   8.154  1.00  6.93           C  
ATOM    729  C   GLY A  47      10.753  13.169   6.772  1.00  6.93           C  
ATOM    730  O   GLY A  47      11.745  12.633   6.280  1.00  6.93           O  
ATOM    731  H   GLY A  47      12.143  15.424   7.908  1.00  6.93           H  
ATOM    732 1HA  GLY A  47      10.693  13.050   8.924  1.00  6.93           H  
ATOM    733 2HA  GLY A  47       9.997  14.522   8.265  1.00  6.93           H  
ATOM    734  N   ASN A  48       9.567  13.194   6.168  1.00  6.59           N  
ATOM    735  CA  ASN A  48       9.334  12.575   4.866  1.00  6.59           C  
ATOM    736  C   ASN A  48       8.631  13.578   3.946  1.00  6.59           C  
ATOM    737  O   ASN A  48       7.688  13.231   3.228  1.00  6.59           O  
ATOM    738  CB  ASN A  48       8.575  11.256   5.032  1.00  6.59           C  
ATOM    739  CG  ASN A  48       8.670  10.292   3.812  1.00  6.59           C  
ATOM    740  ND2 ASN A  48       7.660   9.460   3.628  1.00  6.59           N  
ATOM    741  OD1 ASN A  48       9.672  10.290   3.087  1.00  6.59           O  
ATOM    742  H   ASN A  48       8.797  13.655   6.628  1.00  6.59           H  
ATOM    743  HA  ASN A  48      10.299  12.351   4.408  1.00  6.59           H  
ATOM    744 1HB  ASN A  48       8.954  10.734   5.912  1.00  6.59           H  
ATOM    745 2HB  ASN A  48       7.521  11.473   5.214  1.00  6.59           H  
ATOM    746 1HD2 ASN A  48       7.653   8.800   2.841  1.00  6.59           H  
ATOM    747 2HD2 ASN A  48       6.876   9.482   4.247  1.00  6.59           H  
ATOM    748  N   LEU A  49       9.071  14.836   4.024  1.00  6.14           N  
ATOM    749  CA  LEU A  49       8.539  15.904   3.184  1.00  6.14           C  
ATOM    750  C   LEU A  49       9.487  16.232   2.036  1.00  6.14           C  
ATOM    751  O   LEU A  49      10.668  15.891   2.064  1.00  6.14           O  
ATOM    752  CB  LEU A  49       8.251  17.174   3.965  1.00  6.14           C  
ATOM    753  CG  LEU A  49       7.331  17.063   5.094  1.00  6.14           C  
ATOM    754  CD1 LEU A  49       7.133  18.451   5.666  1.00  6.14           C  
ATOM    755  CD2 LEU A  49       6.088  16.447   4.620  1.00  6.14           C  
ATOM    756  H   LEU A  49       9.833  15.042   4.660  1.00  6.14           H  
ATOM    757  HA  LEU A  49       7.599  15.567   2.749  1.00  6.14           H  
ATOM    758 1HB  LEU A  49       9.162  17.519   4.378  1.00  6.14           H  
ATOM    759 2HB  LEU A  49       7.861  17.935   3.288  1.00  6.14           H  
ATOM    760  HG  LEU A  49       7.773  16.443   5.872  1.00  6.14           H  
ATOM    761 1HD1 LEU A  49       6.469  18.421   6.515  1.00  6.14           H  
ATOM    762 2HD1 LEU A  49       8.089  18.857   5.960  1.00  6.14           H  
ATOM    763 3HD1 LEU A  49       6.699  19.093   4.895  1.00  6.14           H  
ATOM    764 1HD2 LEU A  49       5.392  16.348   5.389  1.00  6.14           H  
ATOM    765 2HD2 LEU A  49       5.670  17.065   3.861  1.00  6.14           H  
ATOM    766 3HD2 LEU A  49       6.303  15.466   4.217  1.00  6.14           H  
ATOM    767  N   THR A  50       8.947  16.889   1.018  1.00  5.63           N  
ATOM    768  CA  THR A  50       9.712  17.267  -0.166  1.00  5.63           C  
ATOM    769  C   THR A  50       9.617  18.755  -0.484  1.00  5.63           C  
ATOM    770  O   THR A  50       8.753  19.455   0.042  1.00  5.63           O  
ATOM    771  CB  THR A  50       9.156  16.534  -1.393  1.00  5.63           C  
ATOM    772  CG2 THR A  50       9.030  15.032  -1.117  1.00  5.63           C  
ATOM    773  OG1 THR A  50       7.836  17.046  -1.679  1.00  5.63           O  
ATOM    774  H   THR A  50       7.968  17.124   1.068  1.00  5.63           H  
ATOM    775  HA  THR A  50      10.760  17.009  -0.009  1.00  5.63           H  
ATOM    776  HB  THR A  50       9.808  16.705  -2.246  1.00  5.63           H  
ATOM    777  HG1 THR A  50       7.210  16.630  -1.070  1.00  5.63           H  
ATOM    778 1HG2 THR A  50       8.622  14.533  -1.996  1.00  5.63           H  
ATOM    779 2HG2 THR A  50      10.013  14.620  -0.888  1.00  5.63           H  
ATOM    780 3HG2 THR A  50       8.361  14.864  -0.272  1.00  5.63           H  
ATOM    781  N   TYR A  51      10.434  19.217  -1.425  1.00  5.12           N  
ATOM    782  CA  TYR A  51      10.321  20.591  -1.909  1.00  5.12           C  
ATOM    783  C   TYR A  51       8.910  20.912  -2.366  1.00  5.12           C  
ATOM    784  O   TYR A  51       8.369  21.968  -2.040  1.00  5.12           O  
ATOM    785  CB  TYR A  51      11.285  20.888  -3.039  1.00  5.12           C  
ATOM    786  CG  TYR A  51      11.029  22.257  -3.627  1.00  5.12           C  
ATOM    787  CD1 TYR A  51      11.474  23.402  -2.981  1.00  5.12           C  
ATOM    788  CD2 TYR A  51      10.333  22.360  -4.822  1.00  5.12           C  
ATOM    789  CE1 TYR A  51      11.217  24.644  -3.530  1.00  5.12           C  
ATOM    790  CE2 TYR A  51      10.078  23.592  -5.372  1.00  5.12           C  
ATOM    791  CZ  TYR A  51      10.516  24.736  -4.732  1.00  5.12           C  
ATOM    792  OH  TYR A  51      10.258  25.972  -5.280  1.00  5.12           O  
ATOM    793  H   TYR A  51      11.138  18.606  -1.813  1.00  5.12           H  
ATOM    794  HA  TYR A  51      10.553  21.262  -1.080  1.00  5.12           H  
ATOM    795 1HB  TYR A  51      12.313  20.850  -2.676  1.00  5.12           H  
ATOM    796 2HB  TYR A  51      11.175  20.145  -3.829  1.00  5.12           H  
ATOM    797  HD1 TYR A  51      12.020  23.322  -2.040  1.00  5.12           H  
ATOM    798  HD2 TYR A  51       9.985  21.459  -5.324  1.00  5.12           H  
ATOM    799  HE1 TYR A  51      11.560  25.546  -3.024  1.00  5.12           H  
ATOM    800  HE2 TYR A  51       9.528  23.665  -6.310  1.00  5.12           H  
ATOM    801  HH  TYR A  51       9.783  25.861  -6.108  1.00  5.12           H  
ATOM    802  N   MET A  52       8.309  20.018  -3.146  1.00  4.67           N  
ATOM    803  CA  MET A  52       6.975  20.299  -3.639  1.00  4.67           C  
ATOM    804  C   MET A  52       5.995  20.394  -2.476  1.00  4.67           C  
ATOM    805  O   MET A  52       5.004  21.124  -2.554  1.00  4.67           O  
ATOM    806  CB  MET A  52       6.552  19.249  -4.647  1.00  4.67           C  
ATOM    807  CG  MET A  52       7.351  19.329  -5.929  1.00  4.67           C  
ATOM    808  SD  MET A  52       7.265  20.972  -6.664  1.00  4.67           S  
ATOM    809  CE  MET A  52       5.534  21.057  -7.047  1.00  4.67           C  
ATOM    810  H   MET A  52       8.774  19.155  -3.386  1.00  4.67           H  
ATOM    811  HA  MET A  52       6.989  21.266  -4.140  1.00  4.67           H  
ATOM    812 1HB  MET A  52       6.677  18.254  -4.217  1.00  4.67           H  
ATOM    813 2HB  MET A  52       5.494  19.374  -4.894  1.00  4.67           H  
ATOM    814 1HG  MET A  52       8.395  19.096  -5.721  1.00  4.67           H  
ATOM    815 2HG  MET A  52       6.970  18.604  -6.649  1.00  4.67           H  
ATOM    816 1HE  MET A  52       5.323  22.014  -7.516  1.00  4.67           H  
ATOM    817 2HE  MET A  52       5.266  20.248  -7.730  1.00  4.67           H  
ATOM    818 3HE  MET A  52       4.955  20.957  -6.127  1.00  4.67           H  
ATOM    819  N   ASP A  53       6.277  19.694  -1.372  1.00  4.31           N  
ATOM    820  CA  ASP A  53       5.412  19.818  -0.208  1.00  4.31           C  
ATOM    821  C   ASP A  53       5.480  21.238   0.334  1.00  4.31           C  
ATOM    822  O   ASP A  53       4.462  21.800   0.739  1.00  4.31           O  
ATOM    823  CB  ASP A  53       5.859  18.908   0.910  1.00  4.31           C  
ATOM    824  CG  ASP A  53       4.843  18.753   1.923  1.00  4.31           C  
ATOM    825  OD1 ASP A  53       3.836  18.173   1.601  1.00  4.31           O  
ATOM    826  OD2 ASP A  53       5.017  19.245   3.005  1.00  4.31           O1-
ATOM    827  H   ASP A  53       7.072  19.052  -1.359  1.00  4.31           H  
ATOM    828  HA  ASP A  53       4.388  19.596  -0.493  1.00  4.31           H  
ATOM    829 1HB  ASP A  53       6.167  17.954   0.520  1.00  4.31           H  
ATOM    830 2HB  ASP A  53       6.727  19.352   1.395  1.00  4.31           H  
ATOM    831  N   LEU A  54       6.682  21.831   0.289  1.00  4.03           N  
ATOM    832  CA  LEU A  54       6.872  23.202   0.745  1.00  4.03           C  
ATOM    833  C   LEU A  54       6.051  24.131  -0.133  1.00  4.03           C  
ATOM    834  O   LEU A  54       5.413  25.071   0.343  1.00  4.03           O  
ATOM    835  CB  LEU A  54       8.345  23.620   0.721  1.00  4.03           C  
ATOM    836  CG  LEU A  54       8.608  25.041   1.226  1.00  4.03           C  
ATOM    837  CD1 LEU A  54       8.111  25.173   2.680  1.00  4.03           C  
ATOM    838  CD2 LEU A  54      10.096  25.335   1.112  1.00  4.03           C  
ATOM    839  H   LEU A  54       7.477  21.283  -0.048  1.00  4.03           H  
ATOM    840  HA  LEU A  54       6.515  23.278   1.770  1.00  4.03           H  
ATOM    841 1HB  LEU A  54       8.920  22.919   1.315  1.00  4.03           H  
ATOM    842 2HB  LEU A  54       8.705  23.578  -0.298  1.00  4.03           H  
ATOM    843  HG  LEU A  54       8.052  25.754   0.613  1.00  4.03           H  
ATOM    844 1HD1 LEU A  54       8.285  26.189   3.037  1.00  4.03           H  
ATOM    845 2HD1 LEU A  54       7.048  24.957   2.715  1.00  4.03           H  
ATOM    846 3HD1 LEU A  54       8.637  24.476   3.319  1.00  4.03           H  
ATOM    847 1HD2 LEU A  54      10.294  26.349   1.460  1.00  4.03           H  
ATOM    848 2HD2 LEU A  54      10.657  24.628   1.719  1.00  4.03           H  
ATOM    849 3HD2 LEU A  54      10.403  25.241   0.069  1.00  4.03           H  
ATOM    850  N   VAL A  55       6.047  23.867  -1.430  1.00  3.82           N  
ATOM    851  CA  VAL A  55       5.273  24.710  -2.322  1.00  3.82           C  
ATOM    852  C   VAL A  55       3.790  24.600  -1.949  1.00  3.82           C  
ATOM    853  O   VAL A  55       3.088  25.610  -1.845  1.00  3.82           O  
ATOM    854  CB  VAL A  55       5.465  24.283  -3.782  1.00  3.82           C  
ATOM    855  CG1 VAL A  55       4.531  25.067  -4.666  1.00  3.82           C  
ATOM    856  CG2 VAL A  55       6.912  24.462  -4.180  1.00  3.82           C  
ATOM    857  H   VAL A  55       6.611  23.088  -1.780  1.00  3.82           H  
ATOM    858  HA  VAL A  55       5.598  25.744  -2.201  1.00  3.82           H  
ATOM    859  HB  VAL A  55       5.194  23.237  -3.886  1.00  3.82           H  
ATOM    860 1HG1 VAL A  55       4.653  24.744  -5.696  1.00  3.82           H  
ATOM    861 2HG1 VAL A  55       3.510  24.900  -4.350  1.00  3.82           H  
ATOM    862 3HG1 VAL A  55       4.762  26.127  -4.589  1.00  3.82           H  
ATOM    863 1HG2 VAL A  55       7.046  24.139  -5.211  1.00  3.82           H  
ATOM    864 2HG2 VAL A  55       7.194  25.508  -4.085  1.00  3.82           H  
ATOM    865 3HG2 VAL A  55       7.542  23.857  -3.527  1.00  3.82           H  
ATOM    866  N   ARG A  56       3.318  23.366  -1.726  1.00  3.69           N  
ATOM    867  CA  ARG A  56       1.923  23.144  -1.349  1.00  3.69           C  
ATOM    868  C   ARG A  56       1.601  23.868  -0.053  1.00  3.69           C  
ATOM    869  O   ARG A  56       0.552  24.502   0.050  1.00  3.69           O  
ATOM    870  CB  ARG A  56       1.616  21.667  -1.224  1.00  3.69           C  
ATOM    871  CG  ARG A  56       0.150  21.364  -1.053  1.00  3.69           C  
ATOM    872  CD  ARG A  56      -0.118  19.954  -1.087  1.00  3.69           C  
ATOM    873  NE  ARG A  56       0.320  19.410  -2.355  1.00  3.69           N  
ATOM    874  CZ  ARG A  56       1.420  18.637  -2.444  1.00  3.69           C  
ATOM    875  NH1 ARG A  56       2.067  18.337  -1.349  1.00  3.69           N1+
ATOM    876  NH2 ARG A  56       1.868  18.200  -3.594  1.00  3.69           N  
ATOM    877  H   ARG A  56       3.941  22.567  -1.837  1.00  3.69           H  
ATOM    878  HA  ARG A  56       1.286  23.556  -2.124  1.00  3.69           H  
ATOM    879 1HB  ARG A  56       1.980  21.141  -2.106  1.00  3.69           H  
ATOM    880 2HB  ARG A  56       2.139  21.258  -0.357  1.00  3.69           H  
ATOM    881 1HG  ARG A  56      -0.228  21.795  -0.127  1.00  3.69           H  
ATOM    882 2HG  ARG A  56      -0.360  21.774  -1.898  1.00  3.69           H  
ATOM    883 1HD  ARG A  56       0.424  19.450  -0.298  1.00  3.69           H  
ATOM    884 2HD  ARG A  56      -1.173  19.788  -0.967  1.00  3.69           H  
ATOM    885  HE  ARG A  56      -0.212  19.661  -3.224  1.00  3.69           H  
ATOM    886 1HH1 ARG A  56       1.745  18.677  -0.449  1.00  3.69           H  
ATOM    887 2HH1 ARG A  56       2.905  17.784  -1.394  1.00  3.69           H  
ATOM    888 1HH2 ARG A  56       1.416  18.466  -4.457  1.00  3.69           H  
ATOM    889 2HH2 ARG A  56       2.707  17.644  -3.642  1.00  3.69           H  
ATOM    890  N   TYR A  57       2.517  23.811   0.912  1.00  3.62           N  
ATOM    891  CA  TYR A  57       2.383  24.510   2.181  1.00  3.62           C  
ATOM    892  C   TYR A  57       2.136  25.980   1.980  1.00  3.62           C  
ATOM    893  O   TYR A  57       1.183  26.534   2.530  1.00  3.62           O  
ATOM    894  CB  TYR A  57       3.641  24.308   3.026  1.00  3.62           C  
ATOM    895  CG  TYR A  57       3.769  25.192   4.189  1.00  3.62           C  
ATOM    896  CD1 TYR A  57       3.088  25.005   5.371  1.00  3.62           C  
ATOM    897  CD2 TYR A  57       4.645  26.237   4.045  1.00  3.62           C  
ATOM    898  CE1 TYR A  57       3.306  25.907   6.394  1.00  3.62           C  
ATOM    899  CE2 TYR A  57       4.861  27.111   5.037  1.00  3.62           C  
ATOM    900  CZ  TYR A  57       4.209  26.971   6.202  1.00  3.62           C  
ATOM    901  OH  TYR A  57       4.466  27.874   7.191  1.00  3.62           O  
ATOM    902  H   TYR A  57       3.350  23.243   0.765  1.00  3.62           H  
ATOM    903  HA  TYR A  57       1.527  24.109   2.710  1.00  3.62           H  
ATOM    904 1HB  TYR A  57       3.719  23.300   3.361  1.00  3.62           H  
ATOM    905 2HB  TYR A  57       4.492  24.475   2.420  1.00  3.62           H  
ATOM    906  HD1 TYR A  57       2.394  24.170   5.498  1.00  3.62           H  
ATOM    907  HD2 TYR A  57       5.175  26.353   3.109  1.00  3.62           H  
ATOM    908  HE1 TYR A  57       2.788  25.792   7.331  1.00  3.62           H  
ATOM    909  HE2 TYR A  57       5.563  27.932   4.898  1.00  3.62           H  
ATOM    910  HH  TYR A  57       5.273  28.345   6.990  1.00  3.62           H  
ATOM    911  N   LEU A  58       2.968  26.613   1.167  1.00  3.59           N  
ATOM    912  CA  LEU A  58       2.848  28.034   0.934  1.00  3.59           C  
ATOM    913  C   LEU A  58       1.490  28.368   0.295  1.00  3.59           C  
ATOM    914  O   LEU A  58       0.853  29.368   0.648  1.00  3.59           O  
ATOM    915  CB  LEU A  58       4.029  28.468   0.060  1.00  3.59           C  
ATOM    916  CG  LEU A  58       5.408  28.353   0.778  1.00  3.59           C  
ATOM    917  CD1 LEU A  58       6.535  28.601  -0.201  1.00  3.59           C  
ATOM    918  CD2 LEU A  58       5.449  29.326   1.934  1.00  3.59           C  
ATOM    919  H   LEU A  58       3.731  26.088   0.729  1.00  3.59           H  
ATOM    920  HA  LEU A  58       2.914  28.544   1.895  1.00  3.59           H  
ATOM    921 1HB  LEU A  58       4.057  27.831  -0.825  1.00  3.59           H  
ATOM    922 2HB  LEU A  58       3.882  29.499  -0.252  1.00  3.59           H  
ATOM    923  HG  LEU A  58       5.527  27.352   1.157  1.00  3.59           H  
ATOM    924 1HD1 LEU A  58       7.490  28.497   0.316  1.00  3.59           H  
ATOM    925 2HD1 LEU A  58       6.477  27.868  -1.006  1.00  3.59           H  
ATOM    926 3HD1 LEU A  58       6.451  29.605  -0.612  1.00  3.59           H  
ATOM    927 1HD2 LEU A  58       6.405  29.231   2.450  1.00  3.59           H  
ATOM    928 2HD2 LEU A  58       5.336  30.344   1.561  1.00  3.59           H  
ATOM    929 3HD2 LEU A  58       4.638  29.101   2.626  1.00  3.59           H  
ATOM    930  N   VAL A  59       1.005  27.499  -0.601  1.00  3.62           N  
ATOM    931  CA  VAL A  59      -0.303  27.711  -1.220  1.00  3.62           C  
ATOM    932  C   VAL A  59      -1.417  27.544  -0.168  1.00  3.62           C  
ATOM    933  O   VAL A  59      -2.359  28.352  -0.105  1.00  3.62           O  
ATOM    934  CB  VAL A  59      -0.532  26.739  -2.407  1.00  3.62           C  
ATOM    935  CG1 VAL A  59      -1.984  26.877  -2.950  1.00  3.62           C  
ATOM    936  CG2 VAL A  59       0.467  27.026  -3.517  1.00  3.62           C  
ATOM    937  H   VAL A  59       1.573  26.694  -0.876  1.00  3.62           H  
ATOM    938  HA  VAL A  59      -0.338  28.729  -1.606  1.00  3.62           H  
ATOM    939  HB  VAL A  59      -0.395  25.722  -2.056  1.00  3.62           H  
ATOM    940 1HG1 VAL A  59      -2.133  26.178  -3.771  1.00  3.62           H  
ATOM    941 2HG1 VAL A  59      -2.697  26.664  -2.156  1.00  3.62           H  
ATOM    942 3HG1 VAL A  59      -2.144  27.892  -3.309  1.00  3.62           H  
ATOM    943 1HG2 VAL A  59       0.308  26.331  -4.334  1.00  3.62           H  
ATOM    944 2HG2 VAL A  59       0.332  28.044  -3.872  1.00  3.62           H  
ATOM    945 3HG2 VAL A  59       1.475  26.910  -3.136  1.00  3.62           H  
ATOM    946  N   LEU A  60      -1.310  26.513   0.686  1.00  3.69           N  
ATOM    947  CA  LEU A  60      -2.327  26.272   1.707  1.00  3.69           C  
ATOM    948  C   LEU A  60      -2.436  27.429   2.690  1.00  3.69           C  
ATOM    949  O   LEU A  60      -3.536  27.865   3.040  1.00  3.69           O  
ATOM    950  CB  LEU A  60      -1.958  25.056   2.579  1.00  3.69           C  
ATOM    951  CG  LEU A  60      -1.989  23.668   1.997  1.00  3.69           C  
ATOM    952  CD1 LEU A  60      -1.382  22.714   2.975  1.00  3.69           C  
ATOM    953  CD2 LEU A  60      -3.353  23.275   1.762  1.00  3.69           C  
ATOM    954  H   LEU A  60      -0.519  25.876   0.603  1.00  3.69           H  
ATOM    955  HA  LEU A  60      -3.281  26.125   1.211  1.00  3.69           H  
ATOM    956 1HB  LEU A  60      -0.961  25.214   2.979  1.00  3.69           H  
ATOM    957 2HB  LEU A  60      -2.645  25.042   3.398  1.00  3.69           H  
ATOM    958  HG  LEU A  60      -1.435  23.637   1.078  1.00  3.69           H  
ATOM    959 1HD1 LEU A  60      -1.420  21.710   2.566  1.00  3.69           H  
ATOM    960 2HD1 LEU A  60      -0.362  22.986   3.175  1.00  3.69           H  
ATOM    961 3HD1 LEU A  60      -1.952  22.757   3.896  1.00  3.69           H  
ATOM    962 1HD2 LEU A  60      -3.352  22.295   1.368  1.00  3.69           H  
ATOM    963 2HD2 LEU A  60      -3.908  23.293   2.696  1.00  3.69           H  
ATOM    964 3HD2 LEU A  60      -3.786  23.953   1.062  1.00  3.69           H  
ATOM    965  N   VAL A  61      -1.292  27.957   3.106  1.00  3.80           N  
ATOM    966  CA  VAL A  61      -1.284  29.025   4.087  1.00  3.80           C  
ATOM    967  C   VAL A  61      -1.768  30.329   3.486  1.00  3.80           C  
ATOM    968  O   VAL A  61      -2.576  31.032   4.102  1.00  3.80           O  
ATOM    969  CB  VAL A  61       0.108  29.191   4.699  1.00  3.80           C  
ATOM    970  CG1 VAL A  61       0.129  30.420   5.617  1.00  3.80           C  
ATOM    971  CG2 VAL A  61       0.458  27.922   5.484  1.00  3.80           C  
ATOM    972  H   VAL A  61      -0.408  27.568   2.771  1.00  3.80           H  
ATOM    973  HA  VAL A  61      -1.962  28.746   4.890  1.00  3.80           H  
ATOM    974  HB  VAL A  61       0.838  29.343   3.898  1.00  3.80           H  
ATOM    975 1HG1 VAL A  61       1.121  30.540   6.043  1.00  3.80           H  
ATOM    976 2HG1 VAL A  61      -0.126  31.309   5.040  1.00  3.80           H  
ATOM    977 3HG1 VAL A  61      -0.590  30.284   6.414  1.00  3.80           H  
ATOM    978 1HG2 VAL A  61       1.444  28.026   5.904  1.00  3.80           H  
ATOM    979 2HG2 VAL A  61      -0.262  27.770   6.281  1.00  3.80           H  
ATOM    980 3HG2 VAL A  61       0.443  27.064   4.820  1.00  3.80           H  
ATOM    981  N   GLY A  62      -1.293  30.663   2.283  1.00  3.94           N  
ATOM    982  CA  GLY A  62      -1.741  31.884   1.638  1.00  3.94           C  
ATOM    983  C   GLY A  62      -3.255  31.862   1.435  1.00  3.94           C  
ATOM    984  O   GLY A  62      -3.924  32.880   1.643  1.00  3.94           O  
ATOM    985  H   GLY A  62      -0.614  30.072   1.800  1.00  3.94           H  
ATOM    986 1HA  GLY A  62      -1.458  32.743   2.245  1.00  3.94           H  
ATOM    987 2HA  GLY A  62      -1.239  31.984   0.675  1.00  3.94           H  
ATOM    988  N   THR A  63      -3.804  30.689   1.087  1.00  4.14           N  
ATOM    989  CA  THR A  63      -5.238  30.553   0.886  1.00  4.14           C  
ATOM    990  C   THR A  63      -5.974  30.787   2.193  1.00  4.14           C  
ATOM    991  O   THR A  63      -6.943  31.552   2.241  1.00  4.14           O  
ATOM    992  CB  THR A  63      -5.594  29.154   0.376  1.00  4.14           C  
ATOM    993  CG2 THR A  63      -7.108  29.050   0.179  1.00  4.14           C  
ATOM    994  OG1 THR A  63      -4.923  28.917  -0.870  1.00  4.14           O  
ATOM    995  H   THR A  63      -3.209  29.878   0.909  1.00  4.14           H  
ATOM    996  HA  THR A  63      -5.567  31.295   0.159  1.00  4.14           H  
ATOM    997  HB  THR A  63      -5.267  28.406   1.100  1.00  4.14           H  
ATOM    998  HG1 THR A  63      -3.950  28.902  -0.696  1.00  4.14           H  
ATOM    999 1HG2 THR A  63      -7.360  28.057  -0.182  1.00  4.14           H  
ATOM   1000 2HG2 THR A  63      -7.619  29.227   1.134  1.00  4.14           H  
ATOM   1001 3HG2 THR A  63      -7.431  29.789  -0.539  1.00  4.14           H  
ATOM   1002  N   ALA A  64      -5.481  30.163   3.269  1.00  4.41           N  
ATOM   1003  CA  ALA A  64      -6.104  30.298   4.572  1.00  4.41           C  
ATOM   1004  C   ALA A  64      -6.146  31.746   5.003  1.00  4.41           C  
ATOM   1005  O   ALA A  64      -7.134  32.212   5.566  1.00  4.41           O  
ATOM   1006  CB  ALA A  64      -5.328  29.523   5.607  1.00  4.41           C  
ATOM   1007  H   ALA A  64      -4.681  29.537   3.169  1.00  4.41           H  
ATOM   1008  HA  ALA A  64      -7.126  29.918   4.503  1.00  4.41           H  
ATOM   1009 1HB  ALA A  64      -5.818  29.633   6.569  1.00  4.41           H  
ATOM   1010 2HB  ALA A  64      -5.276  28.482   5.349  1.00  4.41           H  
ATOM   1011 3HB  ALA A  64      -4.327  29.932   5.653  1.00  4.41           H  
ATOM   1012  N   PHE A  65      -5.078  32.481   4.704  1.00  4.76           N  
ATOM   1013  CA  PHE A  65      -5.022  33.887   5.054  1.00  4.76           C  
ATOM   1014  C   PHE A  65      -6.008  34.691   4.222  1.00  4.76           C  
ATOM   1015  O   PHE A  65      -6.700  35.569   4.739  1.00  4.76           O  
ATOM   1016  CB  PHE A  65      -3.625  34.449   4.894  1.00  4.76           C  
ATOM   1017  CG  PHE A  65      -3.542  35.856   5.385  1.00  4.76           C  
ATOM   1018  CD1 PHE A  65      -3.658  36.125   6.744  1.00  4.76           C  
ATOM   1019  CD2 PHE A  65      -3.336  36.911   4.516  1.00  4.76           C  
ATOM   1020  CE1 PHE A  65      -3.575  37.407   7.224  1.00  4.76           C  
ATOM   1021  CE2 PHE A  65      -3.249  38.206   4.993  1.00  4.76           C  
ATOM   1022  CZ  PHE A  65      -3.369  38.453   6.351  1.00  4.76           C  
ATOM   1023  H   PHE A  65      -4.273  32.042   4.256  1.00  4.76           H  
ATOM   1024  HA  PHE A  65      -5.301  33.990   6.097  1.00  4.76           H  
ATOM   1025 1HB  PHE A  65      -2.909  33.837   5.424  1.00  4.76           H  
ATOM   1026 2HB  PHE A  65      -3.348  34.432   3.840  1.00  4.76           H  
ATOM   1027  HD1 PHE A  65      -3.825  35.301   7.433  1.00  4.76           H  
ATOM   1028  HD2 PHE A  65      -3.241  36.710   3.447  1.00  4.76           H  
ATOM   1029  HE1 PHE A  65      -3.671  37.595   8.295  1.00  4.76           H  
ATOM   1030  HE2 PHE A  65      -3.086  39.033   4.303  1.00  4.76           H  
ATOM   1031  HZ  PHE A  65      -3.302  39.473   6.728  1.00  4.76           H  
ATOM   1032  N   ALA A  66      -6.061  34.409   2.917  1.00  5.20           N  
ATOM   1033  CA  ALA A  66      -6.952  35.122   2.014  1.00  5.20           C  
ATOM   1034  C   ALA A  66      -8.411  35.000   2.458  1.00  5.20           C  
ATOM   1035  O   ALA A  66      -9.179  35.956   2.333  1.00  5.20           O  
ATOM   1036  CB  ALA A  66      -6.807  34.574   0.599  1.00  5.20           C  
ATOM   1037  H   ALA A  66      -5.450  33.688   2.534  1.00  5.20           H  
ATOM   1038  HA  ALA A  66      -6.676  36.175   2.029  1.00  5.20           H  
ATOM   1039 1HB  ALA A  66      -7.459  35.125  -0.076  1.00  5.20           H  
ATOM   1040 2HB  ALA A  66      -5.771  34.676   0.277  1.00  5.20           H  
ATOM   1041 3HB  ALA A  66      -7.086  33.522   0.590  1.00  5.20           H  
ATOM   1042  N   GLU A  67      -8.786  33.834   2.991  1.00  5.70           N  
ATOM   1043  CA  GLU A  67     -10.155  33.627   3.448  1.00  5.70           C  
ATOM   1044  C   GLU A  67     -10.350  34.048   4.916  1.00  5.70           C  
ATOM   1045  O   GLU A  67     -11.275  34.805   5.234  1.00  5.70           O  
ATOM   1046  CB  GLU A  67     -10.503  32.143   3.312  1.00  5.70           C  
ATOM   1047  CG  GLU A  67     -10.559  31.591   1.885  1.00  5.70           C  
ATOM   1048  CD  GLU A  67     -11.736  32.047   1.060  1.00  5.70           C  
ATOM   1049  OE1 GLU A  67     -12.857  31.969   1.549  1.00  5.70           O  
ATOM   1050  OE2 GLU A  67     -11.531  32.429  -0.075  1.00  5.70           O1-
ATOM   1051  H   GLU A  67      -8.108  33.070   3.037  1.00  5.70           H  
ATOM   1052  HA  GLU A  67     -10.822  34.220   2.824  1.00  5.70           H  
ATOM   1053 1HB  GLU A  67      -9.752  31.551   3.847  1.00  5.70           H  
ATOM   1054 2HB  GLU A  67     -11.465  31.947   3.785  1.00  5.70           H  
ATOM   1055 1HG  GLU A  67      -9.640  31.879   1.371  1.00  5.70           H  
ATOM   1056 2HG  GLU A  67     -10.568  30.514   1.946  1.00  5.70           H  
ATOM   1057  N   MET A  68      -9.533  33.463   5.807  1.00  6.18           N  
ATOM   1058  CA  MET A  68      -9.434  33.641   7.271  1.00  6.18           C  
ATOM   1059  C   MET A  68     -10.717  33.763   8.108  1.00  6.18           C  
ATOM   1060  O   MET A  68     -10.633  33.984   9.317  1.00  6.18           O  
ATOM   1061  CB  MET A  68      -8.526  34.836   7.568  1.00  6.18           C  
ATOM   1062  CG  MET A  68      -8.290  35.111   9.059  1.00  6.18           C  
ATOM   1063  SD  MET A  68      -7.473  33.741   9.943  1.00  6.18           S  
ATOM   1064  CE  MET A  68      -5.783  33.826   9.397  1.00  6.18           C  
ATOM   1065  H   MET A  68      -8.819  32.849   5.430  1.00  6.18           H  
ATOM   1066  HA  MET A  68      -8.913  32.759   7.644  1.00  6.18           H  
ATOM   1067 1HB  MET A  68      -7.556  34.671   7.101  1.00  6.18           H  
ATOM   1068 2HB  MET A  68      -8.953  35.735   7.119  1.00  6.18           H  
ATOM   1069 1HG  MET A  68      -7.666  35.997   9.155  1.00  6.18           H  
ATOM   1070 2HG  MET A  68      -9.245  35.317   9.544  1.00  6.18           H  
ATOM   1071 1HE  MET A  68      -5.214  33.037   9.889  1.00  6.18           H  
ATOM   1072 2HE  MET A  68      -5.744  33.686   8.323  1.00  6.18           H  
ATOM   1073 3HE  MET A  68      -5.359  34.797   9.657  1.00  6.18           H  
ATOM   1074  N   ASN A  69     -11.884  33.559   7.513  1.00  6.56           N  
ATOM   1075  CA  ASN A  69     -13.142  33.693   8.239  1.00  6.56           C  
ATOM   1076  C   ASN A  69     -14.117  32.528   8.073  1.00  6.56           C  
ATOM   1077  O   ASN A  69     -15.273  32.630   8.490  1.00  6.56           O  
ATOM   1078  CB  ASN A  69     -13.787  34.985   7.792  1.00  6.56           C  
ATOM   1079  CG  ASN A  69     -13.007  36.208   8.228  1.00  6.56           C  
ATOM   1080  ND2 ASN A  69     -12.148  36.679   7.360  1.00  6.56           N  
ATOM   1081  OD1 ASN A  69     -13.144  36.691   9.361  1.00  6.56           O  
ATOM   1082  H   ASN A  69     -11.894  33.398   6.513  1.00  6.56           H  
ATOM   1083  HA  ASN A  69     -12.912  33.764   9.303  1.00  6.56           H  
ATOM   1084 1HB  ASN A  69     -13.862  34.989   6.702  1.00  6.56           H  
ATOM   1085 2HB  ASN A  69     -14.797  35.045   8.192  1.00  6.56           H  
ATOM   1086 1HD2 ASN A  69     -11.584  37.470   7.589  1.00  6.56           H  
ATOM   1087 2HD2 ASN A  69     -12.020  36.202   6.472  1.00  6.56           H  
ATOM   1088  N   THR A  70     -13.677  31.436   7.457  1.00  6.78           N  
ATOM   1089  CA  THR A  70     -14.577  30.310   7.229  1.00  6.78           C  
ATOM   1090  C   THR A  70     -14.010  28.961   7.684  1.00  6.78           C  
ATOM   1091  O   THR A  70     -13.003  28.477   7.152  1.00  6.78           O  
ATOM   1092  CB  THR A  70     -14.972  30.283   5.735  1.00  6.78           C  
ATOM   1093  CG2 THR A  70     -15.884  29.134   5.413  1.00  6.78           C  
ATOM   1094  OG1 THR A  70     -15.621  31.515   5.404  1.00  6.78           O  
ATOM   1095  H   THR A  70     -12.717  31.391   7.151  1.00  6.78           H  
ATOM   1096  HA  THR A  70     -15.488  30.484   7.801  1.00  6.78           H  
ATOM   1097  HB  THR A  70     -14.067  30.194   5.131  1.00  6.78           H  
ATOM   1098  HG1 THR A  70     -16.365  31.660   6.004  1.00  6.78           H  
ATOM   1099 1HG2 THR A  70     -16.134  29.157   4.354  1.00  6.78           H  
ATOM   1100 2HG2 THR A  70     -15.386  28.228   5.633  1.00  6.78           H  
ATOM   1101 3HG2 THR A  70     -16.797  29.210   6.003  1.00  6.78           H  
ATOM   1102  N   GLY A  71     -14.730  28.303   8.605  1.00  6.80           N  
ATOM   1103  CA  GLY A  71     -14.315  26.999   9.135  1.00  6.80           C  
ATOM   1104  C   GLY A  71     -14.189  25.972   8.021  1.00  6.80           C  
ATOM   1105  O   GLY A  71     -13.317  25.106   8.052  1.00  6.80           O  
ATOM   1106  H   GLY A  71     -15.558  28.747   8.978  1.00  6.80           H  
ATOM   1107 1HA  GLY A  71     -13.360  27.102   9.651  1.00  6.80           H  
ATOM   1108 2HA  GLY A  71     -15.043  26.655   9.871  1.00  6.80           H  
ATOM   1109  N   GLY A  72     -15.056  26.090   7.023  1.00  6.60           N  
ATOM   1110  CA  GLY A  72     -15.052  25.199   5.881  1.00  6.60           C  
ATOM   1111  C   GLY A  72     -13.721  25.242   5.138  1.00  6.60           C  
ATOM   1112  O   GLY A  72     -13.284  24.226   4.597  1.00  6.60           O  
ATOM   1113  H   GLY A  72     -15.745  26.824   7.072  1.00  6.60           H  
ATOM   1114 1HA  GLY A  72     -15.254  24.184   6.211  1.00  6.60           H  
ATOM   1115 2HA  GLY A  72     -15.860  25.477   5.205  1.00  6.60           H  
ATOM   1116  N   ASP A  73     -13.066  26.411   5.098  1.00  6.27           N  
ATOM   1117  CA  ASP A  73     -11.800  26.520   4.393  1.00  6.27           C  
ATOM   1118  C   ASP A  73     -10.739  25.823   5.196  1.00  6.27           C  
ATOM   1119  O   ASP A  73      -9.887  25.131   4.642  1.00  6.27           O  
ATOM   1120  CB  ASP A  73     -11.396  27.961   4.122  1.00  6.27           C  
ATOM   1121  CG  ASP A  73     -10.189  28.030   3.211  1.00  6.27           C  
ATOM   1122  OD1 ASP A  73     -10.288  27.518   2.120  1.00  6.27           O  
ATOM   1123  OD2 ASP A  73      -9.189  28.584   3.591  1.00  6.27           O1-
ATOM   1124  H   ASP A  73     -13.412  27.220   5.605  1.00  6.27           H  
ATOM   1125  HA  ASP A  73     -11.890  26.014   3.433  1.00  6.27           H  
ATOM   1126 1HB  ASP A  73     -12.224  28.500   3.660  1.00  6.27           H  
ATOM   1127 2HB  ASP A  73     -11.167  28.461   5.066  1.00  6.27           H  
ATOM   1128  N   VAL A  74     -10.816  25.975   6.511  1.00  5.91           N  
ATOM   1129  CA  VAL A  74      -9.845  25.343   7.382  1.00  5.91           C  
ATOM   1130  C   VAL A  74      -9.937  23.832   7.196  1.00  5.91           C  
ATOM   1131  O   VAL A  74      -8.919  23.143   7.112  1.00  5.91           O  
ATOM   1132  CB  VAL A  74     -10.092  25.715   8.847  1.00  5.91           C  
ATOM   1133  CG1 VAL A  74      -9.173  24.896   9.735  1.00  5.91           C  
ATOM   1134  CG2 VAL A  74      -9.891  27.212   9.023  1.00  5.91           C  
ATOM   1135  H   VAL A  74     -11.557  26.568   6.896  1.00  5.91           H  
ATOM   1136  HA  VAL A  74      -8.846  25.679   7.096  1.00  5.91           H  
ATOM   1137  HB  VAL A  74     -11.111  25.457   9.118  1.00  5.91           H  
ATOM   1138 1HG1 VAL A  74      -9.359  25.146  10.778  1.00  5.91           H  
ATOM   1139 2HG1 VAL A  74      -9.367  23.835   9.574  1.00  5.91           H  
ATOM   1140 3HG1 VAL A  74      -8.134  25.119   9.487  1.00  5.91           H  
ATOM   1141 1HG2 VAL A  74     -10.078  27.485  10.060  1.00  5.91           H  
ATOM   1142 2HG2 VAL A  74      -8.870  27.478   8.753  1.00  5.91           H  
ATOM   1143 3HG2 VAL A  74     -10.593  27.746   8.372  1.00  5.91           H  
ATOM   1144  N   ILE A  75     -11.168  23.318   7.102  1.00  5.58           N  
ATOM   1145  CA  ILE A  75     -11.385  21.893   6.881  1.00  5.58           C  
ATOM   1146  C   ILE A  75     -10.785  21.459   5.543  1.00  5.58           C  
ATOM   1147  O   ILE A  75     -10.070  20.458   5.483  1.00  5.58           O  
ATOM   1148  CB  ILE A  75     -12.887  21.547   6.907  1.00  5.58           C  
ATOM   1149  CG1 ILE A  75     -13.433  21.747   8.321  1.00  5.58           C  
ATOM   1150  CG2 ILE A  75     -13.115  20.083   6.430  1.00  5.58           C  
ATOM   1151  CD1 ILE A  75     -14.941  21.735   8.390  1.00  5.58           C  
ATOM   1152  H   ILE A  75     -11.969  23.942   7.210  1.00  5.58           H  
ATOM   1153  HA  ILE A  75     -10.887  21.341   7.676  1.00  5.58           H  
ATOM   1154  HB  ILE A  75     -13.421  22.227   6.249  1.00  5.58           H  
ATOM   1155 1HG1 ILE A  75     -13.055  20.952   8.957  1.00  5.58           H  
ATOM   1156 2HG1 ILE A  75     -13.074  22.697   8.711  1.00  5.58           H  
ATOM   1157 1HG2 ILE A  75     -14.174  19.854   6.448  1.00  5.58           H  
ATOM   1158 2HG2 ILE A  75     -12.738  19.972   5.416  1.00  5.58           H  
ATOM   1159 3HG2 ILE A  75     -12.589  19.394   7.089  1.00  5.58           H  
ATOM   1160 1HD1 ILE A  75     -15.258  21.873   9.419  1.00  5.58           H  
ATOM   1161 2HD1 ILE A  75     -15.346  22.533   7.783  1.00  5.58           H  
ATOM   1162 3HD1 ILE A  75     -15.297  20.791   8.025  1.00  5.58           H  
ATOM   1163  N   HIS A  76     -11.020  22.226   4.468  1.00  5.30           N  
ATOM   1164  CA  HIS A  76     -10.453  21.839   3.174  1.00  5.30           C  
ATOM   1165  C   HIS A  76      -8.934  21.910   3.175  1.00  5.30           C  
ATOM   1166  O   HIS A  76      -8.269  21.049   2.618  1.00  5.30           O  
ATOM   1167  CB  HIS A  76     -10.914  22.759   2.035  1.00  5.30           C  
ATOM   1168  CG  HIS A  76     -12.313  22.601   1.551  1.00  5.30           C  
ATOM   1169  CD2 HIS A  76     -12.811  21.993   0.449  1.00  5.30           C  
ATOM   1170  ND1 HIS A  76     -13.380  23.138   2.203  1.00  5.30           N  
ATOM   1171  CE1 HIS A  76     -14.477  22.880   1.534  1.00  5.30           C  
ATOM   1172  NE2 HIS A  76     -14.156  22.196   0.450  1.00  5.30           N  
ATOM   1173  H   HIS A  76     -11.621  23.050   4.541  1.00  5.30           H  
ATOM   1174  HA  HIS A  76     -10.747  20.819   2.939  1.00  5.30           H  
ATOM   1175 1HB  HIS A  76     -10.795  23.799   2.358  1.00  5.30           H  
ATOM   1176 2HB  HIS A  76     -10.257  22.619   1.187  1.00  5.30           H  
ATOM   1177  HD1 HIS A  76     -13.343  23.671   3.064  1.00  5.30           H  
ATOM   1178  HD2 HIS A  76     -12.358  21.444  -0.366  1.00  5.30           H  
ATOM   1179  HE1 HIS A  76     -15.423  23.236   1.914  1.00  5.30           H  
ATOM   1180  N   LEU A  77      -8.355  22.916   3.795  1.00  5.12           N  
ATOM   1181  CA  LEU A  77      -6.910  23.016   3.735  1.00  5.12           C  
ATOM   1182  C   LEU A  77      -6.219  21.998   4.641  1.00  5.12           C  
ATOM   1183  O   LEU A  77      -5.208  21.412   4.246  1.00  5.12           O  
ATOM   1184  CB  LEU A  77      -6.515  24.426   4.085  1.00  5.12           C  
ATOM   1185  CG  LEU A  77      -6.981  25.471   3.086  1.00  5.12           C  
ATOM   1186  CD1 LEU A  77      -6.669  26.795   3.627  1.00  5.12           C  
ATOM   1187  CD2 LEU A  77      -6.307  25.266   1.769  1.00  5.12           C  
ATOM   1188  H   LEU A  77      -8.911  23.634   4.260  1.00  5.12           H  
ATOM   1189  HA  LEU A  77      -6.600  22.824   2.710  1.00  5.12           H  
ATOM   1190 1HB  LEU A  77      -6.953  24.676   5.048  1.00  5.12           H  
ATOM   1191 2HB  LEU A  77      -5.439  24.482   4.148  1.00  5.12           H  
ATOM   1192  HG  LEU A  77      -8.062  25.400   2.955  1.00  5.12           H  
ATOM   1193 1HD1 LEU A  77      -7.004  27.561   2.931  1.00  5.12           H  
ATOM   1194 2HD1 LEU A  77      -7.182  26.926   4.580  1.00  5.12           H  
ATOM   1195 3HD1 LEU A  77      -5.609  26.867   3.767  1.00  5.12           H  
ATOM   1196 1HD2 LEU A  77      -6.644  26.024   1.064  1.00  5.12           H  
ATOM   1197 2HD2 LEU A  77      -5.260  25.365   1.926  1.00  5.12           H  
ATOM   1198 3HD2 LEU A  77      -6.543  24.275   1.382  1.00  5.12           H  
ATOM   1199  N   ALA A  78      -6.770  21.751   5.839  1.00  5.01           N  
ATOM   1200  CA  ALA A  78      -6.194  20.751   6.733  1.00  5.01           C  
ATOM   1201  C   ALA A  78      -6.261  19.385   6.066  1.00  5.01           C  
ATOM   1202  O   ALA A  78      -5.303  18.612   6.128  1.00  5.01           O  
ATOM   1203  CB  ALA A  78      -6.919  20.736   8.056  1.00  5.01           C  
ATOM   1204  H   ALA A  78      -7.599  22.261   6.145  1.00  5.01           H  
ATOM   1205  HA  ALA A  78      -5.146  20.999   6.899  1.00  5.01           H  
ATOM   1206 1HB  ALA A  78      -6.471  19.992   8.709  1.00  5.01           H  
ATOM   1207 2HB  ALA A  78      -6.852  21.719   8.517  1.00  5.01           H  
ATOM   1208 3HB  ALA A  78      -7.970  20.490   7.885  1.00  5.01           H  
ATOM   1209  N   LEU A  79      -7.381  19.131   5.361  1.00  4.96           N  
ATOM   1210  CA  LEU A  79      -7.619  17.927   4.572  1.00  4.96           C  
ATOM   1211  C   LEU A  79      -6.542  17.786   3.541  1.00  4.96           C  
ATOM   1212  O   LEU A  79      -5.881  16.753   3.443  1.00  4.96           O  
ATOM   1213  CB  LEU A  79      -8.929  18.091   3.807  1.00  4.96           C  
ATOM   1214  CG  LEU A  79      -9.455  17.027   2.928  1.00  4.96           C  
ATOM   1215  CD1 LEU A  79     -10.857  17.394   2.677  1.00  4.96           C  
ATOM   1216  CD2 LEU A  79      -8.639  16.984   1.633  1.00  4.96           C  
ATOM   1217  H   LEU A  79      -8.143  19.811   5.378  1.00  4.96           H  
ATOM   1218  HA  LEU A  79      -7.635  17.057   5.224  1.00  4.96           H  
ATOM   1219 1HB  LEU A  79      -9.706  18.267   4.538  1.00  4.96           H  
ATOM   1220 2HB  LEU A  79      -8.868  18.939   3.204  1.00  4.96           H  
ATOM   1221  HG  LEU A  79      -9.444  16.066   3.420  1.00  4.96           H  
ATOM   1222 1HD1 LEU A  79     -11.357  16.693   2.037  1.00  4.96           H  
ATOM   1223 2HD1 LEU A  79     -11.355  17.451   3.613  1.00  4.96           H  
ATOM   1224 3HD1 LEU A  79     -10.863  18.368   2.206  1.00  4.96           H  
ATOM   1225 1HD2 LEU A  79      -9.028  16.286   0.959  1.00  4.96           H  
ATOM   1226 2HD2 LEU A  79      -8.668  17.961   1.168  1.00  4.96           H  
ATOM   1227 3HD2 LEU A  79      -7.617  16.718   1.855  1.00  4.96           H  
ATOM   1228  N   VAL A  80      -6.339  18.852   2.778  1.00  4.94           N  
ATOM   1229  CA  VAL A  80      -5.366  18.800   1.732  1.00  4.94           C  
ATOM   1230  C   VAL A  80      -3.999  18.500   2.261  1.00  4.94           C  
ATOM   1231  O   VAL A  80      -3.275  17.681   1.683  1.00  4.94           O  
ATOM   1232  CB  VAL A  80      -5.335  20.102   0.954  1.00  4.94           C  
ATOM   1233  CG1 VAL A  80      -4.192  20.078   0.113  1.00  4.94           C  
ATOM   1234  CG2 VAL A  80      -6.549  20.204   0.080  1.00  4.94           C  
ATOM   1235  H   VAL A  80      -6.903  19.694   2.897  1.00  4.94           H  
ATOM   1236  HA  VAL A  80      -5.657  18.006   1.055  1.00  4.94           H  
ATOM   1237  HB  VAL A  80      -5.281  20.944   1.635  1.00  4.94           H  
ATOM   1238 1HG1 VAL A  80      -4.139  20.960  -0.475  1.00  4.94           H  
ATOM   1239 2HG1 VAL A  80      -3.288  19.981   0.705  1.00  4.94           H  
ATOM   1240 3HG1 VAL A  80      -4.322  19.251  -0.485  1.00  4.94           H  
ATOM   1241 1HG2 VAL A  80      -6.491  21.120  -0.486  1.00  4.94           H  
ATOM   1242 2HG2 VAL A  80      -6.580  19.360  -0.590  1.00  4.94           H  
ATOM   1243 3HG2 VAL A  80      -7.432  20.200   0.666  1.00  4.94           H  
ATOM   1244  N   ALA A  81      -3.643  19.134   3.368  1.00  4.90           N  
ATOM   1245  CA  ALA A  81      -2.350  18.900   3.939  1.00  4.90           C  
ATOM   1246  C   ALA A  81      -2.148  17.425   4.298  1.00  4.90           C  
ATOM   1247  O   ALA A  81      -1.286  16.733   3.737  1.00  4.90           O  
ATOM   1248  CB  ALA A  81      -2.197  19.752   5.191  1.00  4.90           C  
ATOM   1249  H   ALA A  81      -4.280  19.808   3.798  1.00  4.90           H  
ATOM   1250  HA  ALA A  81      -1.614  19.185   3.208  1.00  4.90           H  
ATOM   1251 1HB  ALA A  81      -1.227  19.596   5.605  1.00  4.90           H  
ATOM   1252 2HB  ALA A  81      -2.328  20.794   4.950  1.00  4.90           H  
ATOM   1253 3HB  ALA A  81      -2.944  19.468   5.920  1.00  4.90           H  
ATOM   1254  N   VAL A  82      -3.006  16.922   5.184  1.00  4.76           N  
ATOM   1255  CA  VAL A  82      -2.879  15.566   5.695  1.00  4.76           C  
ATOM   1256  C   VAL A  82      -3.090  14.438   4.692  1.00  4.76           C  
ATOM   1257  O   VAL A  82      -2.570  13.340   4.888  1.00  4.76           O  
ATOM   1258  CB  VAL A  82      -3.779  15.363   6.908  1.00  4.76           C  
ATOM   1259  CG1 VAL A  82      -5.173  15.310   6.548  1.00  4.76           C  
ATOM   1260  CG2 VAL A  82      -3.369  14.084   7.575  1.00  4.76           C  
ATOM   1261  H   VAL A  82      -3.753  17.515   5.547  1.00  4.76           H  
ATOM   1262  HA  VAL A  82      -1.866  15.471   6.068  1.00  4.76           H  
ATOM   1263  HB  VAL A  82      -3.657  16.194   7.556  1.00  4.76           H  
ATOM   1264 1HG1 VAL A  82      -5.782  15.174   7.438  1.00  4.76           H  
ATOM   1265 2HG1 VAL A  82      -5.457  16.213   6.047  1.00  4.76           H  
ATOM   1266 3HG1 VAL A  82      -5.300  14.484   5.903  1.00  4.76           H  
ATOM   1267 1HG2 VAL A  82      -3.972  13.921   8.464  1.00  4.76           H  
ATOM   1268 2HG2 VAL A  82      -3.512  13.254   6.879  1.00  4.76           H  
ATOM   1269 3HG2 VAL A  82      -2.325  14.153   7.844  1.00  4.76           H  
ATOM   1270  N   PHE A  83      -3.873  14.666   3.643  1.00  4.53           N  
ATOM   1271  CA  PHE A  83      -4.138  13.601   2.689  1.00  4.53           C  
ATOM   1272  C   PHE A  83      -3.466  13.756   1.334  1.00  4.53           C  
ATOM   1273  O   PHE A  83      -3.942  13.164   0.371  1.00  4.53           O  
ATOM   1274  CB  PHE A  83      -5.645  13.460   2.469  1.00  4.53           C  
ATOM   1275  CG  PHE A  83      -6.382  13.134   3.709  1.00  4.53           C  
ATOM   1276  CD1 PHE A  83      -7.333  13.996   4.172  1.00  4.53           C  
ATOM   1277  CD2 PHE A  83      -6.110  11.985   4.437  1.00  4.53           C  
ATOM   1278  CE1 PHE A  83      -8.005  13.751   5.333  1.00  4.53           C  
ATOM   1279  CE2 PHE A  83      -6.790  11.724   5.608  1.00  4.53           C  
ATOM   1280  CZ  PHE A  83      -7.742  12.618   6.058  1.00  4.53           C  
ATOM   1281  H   PHE A  83      -4.326  15.574   3.524  1.00  4.53           H  
ATOM   1282  HA  PHE A  83      -3.783  12.668   3.123  1.00  4.53           H  
ATOM   1283 1HB  PHE A  83      -6.048  14.392   2.068  1.00  4.53           H  
ATOM   1284 2HB  PHE A  83      -5.838  12.672   1.742  1.00  4.53           H  
ATOM   1285  HD1 PHE A  83      -7.533  14.889   3.606  1.00  4.53           H  
ATOM   1286  HD2 PHE A  83      -5.347  11.289   4.078  1.00  4.53           H  
ATOM   1287  HE1 PHE A  83      -8.730  14.456   5.678  1.00  4.53           H  
ATOM   1288  HE2 PHE A  83      -6.571  10.821   6.177  1.00  4.53           H  
ATOM   1289  HZ  PHE A  83      -8.281  12.427   6.984  1.00  4.53           H  
ATOM   1290  N   LYS A  84      -2.383  14.542   1.214  1.00  4.22           N  
ATOM   1291  CA  LYS A  84      -1.731  14.713  -0.109  1.00  4.22           C  
ATOM   1292  C   LYS A  84      -2.728  15.187  -1.154  1.00  4.22           C  
ATOM   1293  O   LYS A  84      -2.727  14.701  -2.288  1.00  4.22           O  
ATOM   1294  CB  LYS A  84      -1.181  13.388  -0.672  1.00  4.22           C  
ATOM   1295  CG  LYS A  84      -0.094  12.694   0.069  1.00  4.22           C  
ATOM   1296  CD  LYS A  84       0.082  11.273  -0.490  1.00  4.22           C  
ATOM   1297  CE  LYS A  84       0.520  11.319  -1.970  1.00  4.22           C  
ATOM   1298  NZ  LYS A  84       0.660   9.956  -2.604  1.00  4.22           N1+
ATOM   1299  H   LYS A  84      -2.031  15.053   2.031  1.00  4.22           H  
ATOM   1300  HA  LYS A  84      -0.937  15.456  -0.025  1.00  4.22           H  
ATOM   1301 1HB  LYS A  84      -1.978  12.667  -0.828  1.00  4.22           H  
ATOM   1302 2HB  LYS A  84      -0.774  13.595  -1.659  1.00  4.22           H  
ATOM   1303 1HG  LYS A  84       0.805  13.231  -0.097  1.00  4.22           H  
ATOM   1304 2HG  LYS A  84      -0.313  12.672   1.127  1.00  4.22           H  
ATOM   1305 1HD  LYS A  84       0.845  10.760   0.098  1.00  4.22           H  
ATOM   1306 2HD  LYS A  84      -0.849  10.717  -0.406  1.00  4.22           H  
ATOM   1307 1HE  LYS A  84      -0.239  11.874  -2.514  1.00  4.22           H  
ATOM   1308 2HE  LYS A  84       1.467  11.840  -2.057  1.00  4.22           H  
ATOM   1309 1HZ  LYS A  84       0.910  10.070  -3.569  1.00  4.22           H  
ATOM   1310 2HZ  LYS A  84       1.389   9.378  -2.167  1.00  4.22           H  
ATOM   1311 3HZ  LYS A  84      -0.217   9.465  -2.545  1.00  4.22           H  
ATOM   1312  N   VAL A  85      -3.589  16.115  -0.767  1.00  3.88           N  
ATOM   1313  CA  VAL A  85      -4.664  16.623  -1.601  1.00  3.88           C  
ATOM   1314  C   VAL A  85      -5.483  15.525  -2.218  1.00  3.88           C  
ATOM   1315  O   VAL A  85      -6.055  15.768  -3.276  1.00  3.88           O  
ATOM   1316  CB  VAL A  85      -4.163  17.387  -2.847  1.00  3.88           C  
ATOM   1317  CG1 VAL A  85      -5.263  18.340  -3.293  1.00  3.88           C  
ATOM   1318  CG2 VAL A  85      -2.855  18.105  -2.630  1.00  3.88           C  
ATOM   1319  H   VAL A  85      -3.504  16.499   0.176  1.00  3.88           H  
ATOM   1320  HA  VAL A  85      -5.316  17.249  -1.008  1.00  3.88           H  
ATOM   1321  HB  VAL A  85      -4.029  16.665  -3.647  1.00  3.88           H  
ATOM   1322 1HG1 VAL A  85      -4.979  18.838  -4.178  1.00  3.88           H  
ATOM   1323 2HG1 VAL A  85      -6.172  17.769  -3.486  1.00  3.88           H  
ATOM   1324 3HG1 VAL A  85      -5.448  19.072  -2.536  1.00  3.88           H  
ATOM   1325 1HG2 VAL A  85      -2.608  18.556  -3.527  1.00  3.88           H  
ATOM   1326 2HG2 VAL A  85      -2.925  18.827  -1.908  1.00  3.88           H  
ATOM   1327 3HG2 VAL A  85      -2.069  17.431  -2.365  1.00  3.88           H  
ATOM   1328  N   GLN A  86      -5.626  14.350  -1.589  1.00  3.56           N  
ATOM   1329  CA  GLN A  86      -6.327  13.319  -2.314  1.00  3.56           C  
ATOM   1330  C   GLN A  86      -7.728  13.816  -2.677  1.00  3.56           C  
ATOM   1331  O   GLN A  86      -8.544  14.120  -1.787  1.00  3.56           O  
ATOM   1332  CB  GLN A  86      -6.366  11.983  -1.578  1.00  3.56           C  
ATOM   1333  CG  GLN A  86      -7.036  10.911  -2.425  1.00  3.56           C  
ATOM   1334  CD  GLN A  86      -7.112   9.515  -1.850  1.00  3.56           C  
ATOM   1335  NE2 GLN A  86      -7.800   8.678  -2.589  1.00  3.56           N  
ATOM   1336  OE1 GLN A  86      -6.586   9.176  -0.797  1.00  3.56           O  
ATOM   1337  H   GLN A  86      -5.150  14.143  -0.713  1.00  3.56           H  
ATOM   1338  HA  GLN A  86      -5.732  13.099  -3.177  1.00  3.56           H  
ATOM   1339 1HB  GLN A  86      -5.340  11.660  -1.380  1.00  3.56           H  
ATOM   1340 2HB  GLN A  86      -6.834  12.097  -0.639  1.00  3.56           H  
ATOM   1341 1HG  GLN A  86      -8.038  11.226  -2.618  1.00  3.56           H  
ATOM   1342 2HG  GLN A  86      -6.489  10.846  -3.363  1.00  3.56           H  
ATOM   1343 1HE2 GLN A  86      -7.916   7.728  -2.306  1.00  3.56           H  
ATOM   1344 2HE2 GLN A  86      -8.187   9.009  -3.470  1.00  3.56           H  
ATOM   1345  N   PRO A  87      -8.048  13.875  -3.979  1.00  3.33           N  
ATOM   1346  CA  PRO A  87      -9.282  14.359  -4.521  1.00  3.33           C  
ATOM   1347  C   PRO A  87     -10.505  13.681  -3.941  1.00  3.33           C  
ATOM   1348  O   PRO A  87     -11.559  14.294  -3.888  1.00  3.33           O  
ATOM   1349  CB  PRO A  87      -9.108  14.033  -5.992  1.00  3.33           C  
ATOM   1350  CG  PRO A  87      -7.657  14.042  -6.228  1.00  3.33           C  
ATOM   1351  CD  PRO A  87      -7.063  13.495  -5.032  1.00  3.33           C  
ATOM   1352  HA  PRO A  87      -9.330  15.445  -4.368  1.00  3.33           H  
ATOM   1353 1HB  PRO A  87      -9.503  13.059  -6.191  1.00  3.33           H  
ATOM   1354 2HB  PRO A  87      -9.653  14.754  -6.611  1.00  3.33           H  
ATOM   1355 1HG  PRO A  87      -7.422  13.410  -7.080  1.00  3.33           H  
ATOM   1356 2HG  PRO A  87      -7.304  15.056  -6.459  1.00  3.33           H  
ATOM   1357 1HD  PRO A  87      -6.956  12.408  -5.114  1.00  3.33           H  
ATOM   1358 2HD  PRO A  87      -6.109  14.027  -4.955  1.00  3.33           H  
ATOM   1359  N   ALA A  88     -10.376  12.436  -3.487  1.00  3.19           N  
ATOM   1360  CA  ALA A  88     -11.495  11.678  -2.924  1.00  3.19           C  
ATOM   1361  C   ALA A  88     -12.128  12.382  -1.731  1.00  3.19           C  
ATOM   1362  O   ALA A  88     -13.334  12.288  -1.477  1.00  3.19           O  
ATOM   1363  CB  ALA A  88     -11.012  10.319  -2.478  1.00  3.19           C  
ATOM   1364  H   ALA A  88      -9.480  11.982  -3.556  1.00  3.19           H  
ATOM   1365  HA  ALA A  88     -12.254  11.567  -3.703  1.00  3.19           H  
ATOM   1366 1HB  ALA A  88     -11.843   9.759  -2.078  1.00  3.19           H  
ATOM   1367 2HB  ALA A  88     -10.579   9.787  -3.327  1.00  3.19           H  
ATOM   1368 3HB  ALA A  88     -10.258  10.440  -1.701  1.00  3.19           H  
ATOM   1369  N   PHE A  89     -11.294  13.058  -0.966  1.00  3.14           N  
ATOM   1370  CA  PHE A  89     -11.740  13.726   0.231  1.00  3.14           C  
ATOM   1371  C   PHE A  89     -12.392  15.022  -0.180  1.00  3.14           C  
ATOM   1372  O   PHE A  89     -13.467  15.392   0.312  1.00  3.14           O  
ATOM   1373  CB  PHE A  89     -10.533  13.967   1.072  1.00  3.14           C  
ATOM   1374  CG  PHE A  89      -9.977  12.798   1.625  1.00  3.14           C  
ATOM   1375  CD1 PHE A  89      -9.122  12.062   0.890  1.00  3.14           C  
ATOM   1376  CD2 PHE A  89     -10.230  12.445   2.881  1.00  3.14           C  
ATOM   1377  CE1 PHE A  89      -8.532  10.955   1.404  1.00  3.14           C  
ATOM   1378  CE2 PHE A  89      -9.646  11.365   3.402  1.00  3.14           C  
ATOM   1379  CZ  PHE A  89      -8.787  10.606   2.654  1.00  3.14           C  
ATOM   1380  H   PHE A  89     -10.316  13.155  -1.241  1.00  3.14           H  
ATOM   1381  HA  PHE A  89     -12.459  13.097   0.756  1.00  3.14           H  
ATOM   1382 1HB  PHE A  89      -9.782  14.408   0.452  1.00  3.14           H  
ATOM   1383 2HB  PHE A  89     -10.768  14.619   1.875  1.00  3.14           H  
ATOM   1384  HD1 PHE A  89      -8.928  12.375  -0.124  1.00  3.14           H  
ATOM   1385  HD2 PHE A  89     -10.901  13.032   3.479  1.00  3.14           H  
ATOM   1386  HE1 PHE A  89      -7.850  10.366   0.820  1.00  3.14           H  
ATOM   1387  HE2 PHE A  89      -9.857  11.116   4.414  1.00  3.14           H  
ATOM   1388  HZ  PHE A  89      -8.302   9.736   3.066  1.00  3.14           H  
ATOM   1389  N   LEU A  90     -11.752  15.686  -1.139  1.00  3.18           N  
ATOM   1390  CA  LEU A  90     -12.286  16.944  -1.629  1.00  3.18           C  
ATOM   1391  C   LEU A  90     -13.634  16.695  -2.310  1.00  3.18           C  
ATOM   1392  O   LEU A  90     -14.543  17.517  -2.232  1.00  3.18           O  
ATOM   1393  CB  LEU A  90     -11.295  17.605  -2.585  1.00  3.18           C  
ATOM   1394  CG  LEU A  90     -10.007  18.100  -1.916  1.00  3.18           C  
ATOM   1395  CD1 LEU A  90      -9.038  18.613  -2.977  1.00  3.18           C  
ATOM   1396  CD2 LEU A  90     -10.377  19.185  -0.911  1.00  3.18           C  
ATOM   1397  H   LEU A  90     -10.874  15.305  -1.508  1.00  3.18           H  
ATOM   1398  HA  LEU A  90     -12.446  17.609  -0.781  1.00  3.18           H  
ATOM   1399 1HB  LEU A  90     -11.029  16.893  -3.362  1.00  3.18           H  
ATOM   1400 2HB  LEU A  90     -11.781  18.462  -3.055  1.00  3.18           H  
ATOM   1401  HG  LEU A  90      -9.521  17.270  -1.396  1.00  3.18           H  
ATOM   1402 1HD1 LEU A  90      -8.128  18.960  -2.498  1.00  3.18           H  
ATOM   1403 2HD1 LEU A  90      -8.794  17.810  -3.674  1.00  3.18           H  
ATOM   1404 3HD1 LEU A  90      -9.498  19.436  -3.519  1.00  3.18           H  
ATOM   1405 1HD2 LEU A  90      -9.488  19.553  -0.414  1.00  3.18           H  
ATOM   1406 2HD2 LEU A  90     -10.858  19.996  -1.434  1.00  3.18           H  
ATOM   1407 3HD2 LEU A  90     -11.061  18.779  -0.171  1.00  3.18           H  
ATOM   1408  N   ALA A  91     -13.765  15.544  -2.975  1.00  3.31           N  
ATOM   1409  CA  ALA A  91     -15.009  15.169  -3.624  1.00  3.31           C  
ATOM   1410  C   ALA A  91     -16.116  15.053  -2.612  1.00  3.31           C  
ATOM   1411  O   ALA A  91     -17.216  15.542  -2.839  1.00  3.31           O  
ATOM   1412  CB  ALA A  91     -14.871  13.855  -4.332  1.00  3.31           C  
ATOM   1413  H   ALA A  91     -12.974  14.919  -3.042  1.00  3.31           H  
ATOM   1414  HA  ALA A  91     -15.270  15.944  -4.343  1.00  3.31           H  
ATOM   1415 1HB  ALA A  91     -15.804  13.603  -4.809  1.00  3.31           H  
ATOM   1416 2HB  ALA A  91     -14.107  13.959  -5.052  1.00  3.31           H  
ATOM   1417 3HB  ALA A  91     -14.606  13.075  -3.624  1.00  3.31           H  
ATOM   1418  N   GLY A  92     -15.831  14.484  -1.445  1.00  3.52           N  
ATOM   1419  CA  GLY A  92     -16.874  14.400  -0.438  1.00  3.52           C  
ATOM   1420  C   GLY A  92     -17.364  15.804  -0.091  1.00  3.52           C  
ATOM   1421  O   GLY A  92     -18.566  16.058   0.014  1.00  3.52           O  
ATOM   1422  H   GLY A  92     -14.913  14.064  -1.282  1.00  3.52           H  
ATOM   1423 1HA  GLY A  92     -17.697  13.799  -0.819  1.00  3.52           H  
ATOM   1424 2HA  GLY A  92     -16.478  13.909   0.448  1.00  3.52           H  
ATOM   1425  N   LEU A  93     -16.434  16.756  -0.052  1.00  3.84           N  
ATOM   1426  CA  LEU A  93     -16.774  18.129   0.296  1.00  3.84           C  
ATOM   1427  C   LEU A  93     -17.454  18.889  -0.849  1.00  3.84           C  
ATOM   1428  O   LEU A  93     -17.945  20.001  -0.662  1.00  3.84           O  
ATOM   1429  CB  LEU A  93     -15.536  18.884   0.787  1.00  3.84           C  
ATOM   1430  CG  LEU A  93     -14.946  18.364   2.096  1.00  3.84           C  
ATOM   1431  CD1 LEU A  93     -13.710  19.158   2.438  1.00  3.84           C  
ATOM   1432  CD2 LEU A  93     -15.986  18.471   3.194  1.00  3.84           C  
ATOM   1433  H   LEU A  93     -15.455  16.488  -0.187  1.00  3.84           H  
ATOM   1434  HA  LEU A  93     -17.477  18.095   1.126  1.00  3.84           H  
ATOM   1435 1HB  LEU A  93     -14.764  18.827   0.020  1.00  3.84           H  
ATOM   1436 2HB  LEU A  93     -15.804  19.928   0.928  1.00  3.84           H  
ATOM   1437  HG  LEU A  93     -14.648  17.318   1.971  1.00  3.84           H  
ATOM   1438 1HD1 LEU A  93     -13.287  18.782   3.359  1.00  3.84           H  
ATOM   1439 2HD1 LEU A  93     -12.992  19.065   1.631  1.00  3.84           H  
ATOM   1440 3HD1 LEU A  93     -13.974  20.196   2.571  1.00  3.84           H  
ATOM   1441 1HD2 LEU A  93     -15.562  18.097   4.124  1.00  3.84           H  
ATOM   1442 2HD2 LEU A  93     -16.272  19.514   3.315  1.00  3.84           H  
ATOM   1443 3HD2 LEU A  93     -16.866  17.882   2.937  1.00  3.84           H  
ATOM   1444  N   PHE A  94     -17.574  18.271  -2.023  1.00  4.27           N  
ATOM   1445  CA  PHE A  94     -18.281  18.847  -3.166  1.00  4.27           C  
ATOM   1446  C   PHE A  94     -19.739  19.079  -2.755  1.00  4.27           C  
ATOM   1447  O   PHE A  94     -20.438  19.933  -3.305  1.00  4.27           O  
ATOM   1448  CB  PHE A  94     -18.213  17.889  -4.369  1.00  4.27           C  
ATOM   1449  CG  PHE A  94     -18.697  18.411  -5.714  1.00  4.27           C  
ATOM   1450  CD1 PHE A  94     -17.912  19.268  -6.483  1.00  4.27           C  
ATOM   1451  CD2 PHE A  94     -19.928  18.019  -6.221  1.00  4.27           C  
ATOM   1452  CE1 PHE A  94     -18.354  19.718  -7.723  1.00  4.27           C  
ATOM   1453  CE2 PHE A  94     -20.364  18.472  -7.455  1.00  4.27           C  
ATOM   1454  CZ  PHE A  94     -19.571  19.321  -8.205  1.00  4.27           C  
ATOM   1455  H   PHE A  94     -17.184  17.341  -2.144  1.00  4.27           H  
ATOM   1456  HA  PHE A  94     -17.823  19.800  -3.427  1.00  4.27           H  
ATOM   1457 1HB  PHE A  94     -17.182  17.561  -4.493  1.00  4.27           H  
ATOM   1458 2HB  PHE A  94     -18.798  17.000  -4.133  1.00  4.27           H  
ATOM   1459  HD1 PHE A  94     -16.937  19.579  -6.106  1.00  4.27           H  
ATOM   1460  HD2 PHE A  94     -20.552  17.342  -5.632  1.00  4.27           H  
ATOM   1461  HE1 PHE A  94     -17.733  20.380  -8.319  1.00  4.27           H  
ATOM   1462  HE2 PHE A  94     -21.333  18.155  -7.839  1.00  4.27           H  
ATOM   1463  HZ  PHE A  94     -19.913  19.673  -9.177  1.00  4.27           H  
ATOM   1464  N   LEU A  95     -20.194  18.285  -1.779  1.00  4.83           N  
ATOM   1465  CA  LEU A  95     -21.553  18.290  -1.267  1.00  4.83           C  
ATOM   1466  C   LEU A  95     -21.753  19.252  -0.080  1.00  4.83           C  
ATOM   1467  O   LEU A  95     -22.859  19.349   0.468  1.00  4.83           O  
ATOM   1468  CB  LEU A  95     -21.871  16.877  -0.823  1.00  4.83           C  
ATOM   1469  CG  LEU A  95     -21.791  15.825  -1.917  1.00  4.83           C  
ATOM   1470  CD1 LEU A  95     -22.039  14.457  -1.301  1.00  4.83           C  
ATOM   1471  CD2 LEU A  95     -22.789  16.158  -3.010  1.00  4.83           C  
ATOM   1472  H   LEU A  95     -19.551  17.610  -1.353  1.00  4.83           H  
ATOM   1473  HA  LEU A  95     -22.222  18.583  -2.073  1.00  4.83           H  
ATOM   1474 1HB  LEU A  95     -21.139  16.612  -0.086  1.00  4.83           H  
ATOM   1475 2HB  LEU A  95     -22.858  16.848  -0.368  1.00  4.83           H  
ATOM   1476  HG  LEU A  95     -20.782  15.817  -2.342  1.00  4.83           H  
ATOM   1477 1HD1 LEU A  95     -21.966  13.692  -2.071  1.00  4.83           H  
ATOM   1478 2HD1 LEU A  95     -21.286  14.271  -0.535  1.00  4.83           H  
ATOM   1479 3HD1 LEU A  95     -23.030  14.432  -0.853  1.00  4.83           H  
ATOM   1480 1HD2 LEU A  95     -22.728  15.408  -3.799  1.00  4.83           H  
ATOM   1481 2HD2 LEU A  95     -23.796  16.167  -2.594  1.00  4.83           H  
ATOM   1482 3HD2 LEU A  95     -22.557  17.141  -3.424  1.00  4.83           H  
ATOM   1483  N   ARG A  96     -20.696  20.003   0.276  1.00  5.53           N  
ATOM   1484  CA  ARG A  96     -20.679  20.920   1.421  1.00  5.53           C  
ATOM   1485  C   ARG A  96     -21.784  21.955   1.440  1.00  5.53           C  
ATOM   1486  O   ARG A  96     -22.126  22.478   2.495  1.00  5.53           O  
ATOM   1487  CB  ARG A  96     -19.382  21.713   1.472  1.00  5.53           C  
ATOM   1488  CG  ARG A  96     -19.191  22.757   0.321  1.00  5.53           C  
ATOM   1489  CD  ARG A  96     -17.855  23.388   0.409  1.00  5.53           C  
ATOM   1490  NE  ARG A  96     -17.580  24.377  -0.643  1.00  5.53           N  
ATOM   1491  CZ  ARG A  96     -17.935  25.678  -0.583  1.00  5.53           C  
ATOM   1492  NH1 ARG A  96     -18.606  26.128   0.451  1.00  5.53           N1+
ATOM   1493  NH2 ARG A  96     -17.615  26.510  -1.555  1.00  5.53           N  
ATOM   1494  H   ARG A  96     -19.822  19.913  -0.239  1.00  5.53           H  
ATOM   1495  HA  ARG A  96     -20.745  20.316   2.323  1.00  5.53           H  
ATOM   1496 1HB  ARG A  96     -19.351  22.263   2.411  1.00  5.53           H  
ATOM   1497 2HB  ARG A  96     -18.531  21.034   1.479  1.00  5.53           H  
ATOM   1498 1HG  ARG A  96     -19.282  22.259  -0.647  1.00  5.53           H  
ATOM   1499 2HG  ARG A  96     -19.940  23.543   0.397  1.00  5.53           H  
ATOM   1500 1HD  ARG A  96     -17.751  23.879   1.374  1.00  5.53           H  
ATOM   1501 2HD  ARG A  96     -17.117  22.593   0.320  1.00  5.53           H  
ATOM   1502  HE  ARG A  96     -17.055  24.067  -1.450  1.00  5.53           H  
ATOM   1503 1HH1 ARG A  96     -18.863  25.503   1.200  1.00  5.53           H  
ATOM   1504 2HH1 ARG A  96     -18.877  27.102   0.488  1.00  5.53           H  
ATOM   1505 1HH2 ARG A  96     -17.099  26.189  -2.360  1.00  5.53           H  
ATOM   1506 2HH2 ARG A  96     -17.893  27.483  -1.493  1.00  5.53           H  
ATOM   1507  N   MET A  97     -22.385  22.233   0.299  1.00  6.32           N  
ATOM   1508  CA  MET A  97     -23.413  23.252   0.207  1.00  6.32           C  
ATOM   1509  C   MET A  97     -24.623  22.927   1.089  1.00  6.32           C  
ATOM   1510  O   MET A  97     -25.386  23.821   1.454  1.00  6.32           O  
ATOM   1511  CB  MET A  97     -23.843  23.384  -1.244  1.00  6.32           C  
ATOM   1512  CG  MET A  97     -22.730  23.868  -2.159  1.00  6.32           C  
ATOM   1513  SD  MET A  97     -22.073  25.462  -1.692  1.00  6.32           S  
ATOM   1514  CE  MET A  97     -20.756  25.609  -2.881  1.00  6.32           C  
ATOM   1515  H   MET A  97     -22.093  21.743  -0.535  1.00  6.32           H  
ATOM   1516  HA  MET A  97     -22.994  24.198   0.549  1.00  6.32           H  
ATOM   1517 1HB  MET A  97     -24.183  22.415  -1.610  1.00  6.32           H  
ATOM   1518 2HB  MET A  97     -24.678  24.080  -1.319  1.00  6.32           H  
ATOM   1519 1HG  MET A  97     -21.913  23.142  -2.142  1.00  6.32           H  
ATOM   1520 2HG  MET A  97     -23.100  23.936  -3.181  1.00  6.32           H  
ATOM   1521 1HE  MET A  97     -20.237  26.557  -2.729  1.00  6.32           H  
ATOM   1522 2HE  MET A  97     -20.057  24.782  -2.761  1.00  6.32           H  
ATOM   1523 3HE  MET A  97     -21.174  25.595  -3.879  1.00  6.32           H  
ATOM   1524  N   GLN A  98     -24.821  21.641   1.388  1.00  7.10           N  
ATOM   1525  CA  GLN A  98     -25.929  21.200   2.222  1.00  7.10           C  
ATOM   1526  C   GLN A  98     -25.496  20.784   3.633  1.00  7.10           C  
ATOM   1527  O   GLN A  98     -26.307  20.234   4.383  1.00  7.10           O  
ATOM   1528  CB  GLN A  98     -26.637  20.023   1.552  1.00  7.10           C  
ATOM   1529  CG  GLN A  98     -27.252  20.347   0.190  1.00  7.10           C  
ATOM   1530  CD  GLN A  98     -28.351  21.403   0.269  1.00  7.10           C  
ATOM   1531  NE2 GLN A  98     -28.214  22.466  -0.518  1.00  7.10           N  
ATOM   1532  OE1 GLN A  98     -29.313  21.258   1.029  1.00  7.10           O  
ATOM   1533  H   GLN A  98     -24.155  20.939   1.055  1.00  7.10           H  
ATOM   1534  HA  GLN A  98     -26.633  22.024   2.319  1.00  7.10           H  
ATOM   1535 1HB  GLN A  98     -25.917  19.211   1.412  1.00  7.10           H  
ATOM   1536 2HB  GLN A  98     -27.425  19.653   2.205  1.00  7.10           H  
ATOM   1537 1HG  GLN A  98     -26.467  20.722  -0.468  1.00  7.10           H  
ATOM   1538 2HG  GLN A  98     -27.681  19.436  -0.227  1.00  7.10           H  
ATOM   1539 1HE2 GLN A  98     -28.904  23.190  -0.505  1.00  7.10           H  
ATOM   1540 2HE2 GLN A  98     -27.420  22.546  -1.118  1.00  7.10           H  
ATOM   1541  N   TRP A  99     -24.216  20.976   3.974  1.00  7.71           N  
ATOM   1542  CA  TRP A  99     -23.659  20.470   5.237  1.00  7.71           C  
ATOM   1543  C   TRP A  99     -23.147  21.508   6.233  1.00  7.71           C  
ATOM   1544  O   TRP A  99     -22.704  22.597   5.863  1.00  7.71           O  
ATOM   1545  CB  TRP A  99     -22.485  19.546   4.931  1.00  7.71           C  
ATOM   1546  CG  TRP A  99     -22.838  18.270   4.232  1.00  7.71           C  
ATOM   1547  CD1 TRP A  99     -24.072  17.717   4.069  1.00  7.71           C  
ATOM   1548  CD2 TRP A  99     -21.917  17.371   3.595  1.00  7.71           C  
ATOM   1549  CE2 TRP A  99     -22.667  16.318   3.072  1.00  7.71           C  
ATOM   1550  CE3 TRP A  99     -20.542  17.370   3.427  1.00  7.71           C  
ATOM   1551  NE1 TRP A  99     -23.975  16.546   3.366  1.00  7.71           N  
ATOM   1552  CZ2 TRP A  99     -22.081  15.280   2.397  1.00  7.71           C  
ATOM   1553  CZ3 TRP A  99     -19.964  16.343   2.756  1.00  7.71           C  
ATOM   1554  CH2 TRP A  99     -20.714  15.322   2.253  1.00  7.71           C  
ATOM   1555  H   TRP A  99     -23.594  21.484   3.347  1.00  7.71           H  
ATOM   1556  HA  TRP A  99     -24.435  19.890   5.740  1.00  7.71           H  
ATOM   1557 1HB  TRP A  99     -21.786  20.084   4.313  1.00  7.71           H  
ATOM   1558 2HB  TRP A  99     -21.959  19.311   5.846  1.00  7.71           H  
ATOM   1559  HD1 TRP A  99     -25.001  18.136   4.442  1.00  7.71           H  
ATOM   1560  HE1 TRP A  99     -24.747  15.949   3.114  1.00  7.71           H  
ATOM   1561  HE3 TRP A  99     -19.943  18.162   3.815  1.00  7.71           H  
ATOM   1562  HZ2 TRP A  99     -22.654  14.452   1.980  1.00  7.71           H  
ATOM   1563  HZ3 TRP A  99     -18.887  16.362   2.627  1.00  7.71           H  
ATOM   1564  HH2 TRP A  99     -20.221  14.526   1.715  1.00  7.71           H  
ATOM   1565  N   SER A 100     -23.166  21.124   7.510  1.00  8.05           N  
ATOM   1566  CA  SER A 100     -22.534  21.880   8.584  1.00  8.05           C  
ATOM   1567  C   SER A 100     -21.041  21.597   8.600  1.00  8.05           C  
ATOM   1568  O   SER A 100     -20.590  20.634   7.979  1.00  8.05           O  
ATOM   1569  CB  SER A 100     -23.122  21.468   9.908  1.00  8.05           C  
ATOM   1570  OG  SER A 100     -22.819  20.110  10.169  1.00  8.05           O  
ATOM   1571  H   SER A 100     -23.607  20.229   7.751  1.00  8.05           H  
ATOM   1572  HA  SER A 100     -22.696  22.946   8.414  1.00  8.05           H  
ATOM   1573 1HB  SER A 100     -22.718  22.095  10.700  1.00  8.05           H  
ATOM   1574 2HB  SER A 100     -24.202  21.605   9.893  1.00  8.05           H  
ATOM   1575  HG  SER A 100     -23.404  19.600   9.541  1.00  8.05           H  
ATOM   1576  N   ASN A 101     -20.272  22.384   9.350  1.00  8.06           N  
ATOM   1577  CA  ASN A 101     -18.840  22.122   9.428  1.00  8.06           C  
ATOM   1578  C   ASN A 101     -18.549  20.752  10.038  1.00  8.06           C  
ATOM   1579  O   ASN A 101     -17.617  20.066   9.620  1.00  8.06           O  
ATOM   1580  CB  ASN A 101     -18.152  23.218  10.206  1.00  8.06           C  
ATOM   1581  CG  ASN A 101     -18.077  24.504   9.428  1.00  8.06           C  
ATOM   1582  ND2 ASN A 101     -17.939  25.592  10.139  1.00  8.06           N  
ATOM   1583  OD1 ASN A 101     -18.161  24.524   8.192  1.00  8.06           O  
ATOM   1584  H   ASN A 101     -20.675  23.166   9.847  1.00  8.06           H  
ATOM   1585  HA  ASN A 101     -18.438  22.118   8.416  1.00  8.06           H  
ATOM   1586 1HB  ASN A 101     -18.691  23.397  11.136  1.00  8.06           H  
ATOM   1587 2HB  ASN A 101     -17.146  22.903  10.470  1.00  8.06           H  
ATOM   1588 1HD2 ASN A 101     -17.904  26.480   9.688  1.00  8.06           H  
ATOM   1589 2HD2 ASN A 101     -17.885  25.534  11.136  1.00  8.06           H  
ATOM   1590  N   GLN A 102     -19.350  20.319  11.017  1.00  7.77           N  
ATOM   1591  CA  GLN A 102     -19.061  19.014  11.596  1.00  7.77           C  
ATOM   1592  C   GLN A 102     -19.326  17.933  10.564  1.00  7.77           C  
ATOM   1593  O   GLN A 102     -18.586  16.955  10.479  1.00  7.77           O  
ATOM   1594  CB  GLN A 102     -19.869  18.748  12.859  1.00  7.77           C  
ATOM   1595  CG  GLN A 102     -19.445  17.467  13.584  1.00  7.77           C  
ATOM   1596  CD  GLN A 102     -17.985  17.538  14.089  1.00  7.77           C  
ATOM   1597  NE2 GLN A 102     -17.169  16.540  13.752  1.00  7.77           N  
ATOM   1598  OE1 GLN A 102     -17.615  18.485  14.789  1.00  7.77           O  
ATOM   1599  H   GLN A 102     -20.124  20.878  11.344  1.00  7.77           H  
ATOM   1600  HA  GLN A 102     -18.007  18.974  11.859  1.00  7.77           H  
ATOM   1601 1HB  GLN A 102     -19.764  19.586  13.548  1.00  7.77           H  
ATOM   1602 2HB  GLN A 102     -20.927  18.659  12.602  1.00  7.77           H  
ATOM   1603 1HG  GLN A 102     -20.099  17.306  14.440  1.00  7.77           H  
ATOM   1604 2HG  GLN A 102     -19.526  16.633  12.889  1.00  7.77           H  
ATOM   1605 1HE2 GLN A 102     -16.218  16.543  14.066  1.00  7.77           H  
ATOM   1606 2HE2 GLN A 102     -17.509  15.785  13.194  1.00  7.77           H  
ATOM   1607  N   GLU A 103     -20.375  18.101   9.759  1.00  7.27           N  
ATOM   1608  CA  GLU A 103     -20.654  17.112   8.722  1.00  7.27           C  
ATOM   1609  C   GLU A 103     -19.533  17.083   7.681  1.00  7.27           C  
ATOM   1610  O   GLU A 103     -19.148  16.011   7.200  1.00  7.27           O  
ATOM   1611  CB  GLU A 103     -22.018  17.374   8.114  1.00  7.27           C  
ATOM   1612  CG  GLU A 103     -23.169  17.023   9.042  1.00  7.27           C  
ATOM   1613  CD  GLU A 103     -24.483  17.552   8.580  1.00  7.27           C  
ATOM   1614  OE1 GLU A 103     -24.544  18.735   8.293  1.00  7.27           O  
ATOM   1615  OE2 GLU A 103     -25.426  16.801   8.511  1.00  7.27           O1-
ATOM   1616  H   GLU A 103     -20.993  18.914   9.859  1.00  7.27           H  
ATOM   1617  HA  GLU A 103     -20.693  16.132   9.194  1.00  7.27           H  
ATOM   1618 1HB  GLU A 103     -22.103  18.427   7.893  1.00  7.27           H  
ATOM   1619 2HB  GLU A 103     -22.127  16.823   7.178  1.00  7.27           H  
ATOM   1620 1HG  GLU A 103     -23.236  15.939   9.119  1.00  7.27           H  
ATOM   1621 2HG  GLU A 103     -22.950  17.415  10.035  1.00  7.27           H  
ATOM   1622  N   ASN A 104     -18.960  18.253   7.370  1.00  6.70           N  
ATOM   1623  CA  ASN A 104     -17.844  18.297   6.435  1.00  6.70           C  
ATOM   1624  C   ASN A 104     -16.688  17.468   7.008  1.00  6.70           C  
ATOM   1625  O   ASN A 104     -16.097  16.645   6.308  1.00  6.70           O  
ATOM   1626  CB  ASN A 104     -17.377  19.729   6.219  1.00  6.70           C  
ATOM   1627  CG  ASN A 104     -18.265  20.608   5.388  1.00  6.70           C  
ATOM   1628  ND2 ASN A 104     -18.069  21.888   5.555  1.00  6.70           N  
ATOM   1629  OD1 ASN A 104     -19.106  20.172   4.612  1.00  6.70           O  
ATOM   1630  H   ASN A 104     -19.333  19.116   7.769  1.00  6.70           H  
ATOM   1631  HA  ASN A 104     -18.149  17.849   5.489  1.00  6.70           H  
ATOM   1632 1HB  ASN A 104     -17.299  20.197   7.181  1.00  6.70           H  
ATOM   1633 2HB  ASN A 104     -16.390  19.728   5.790  1.00  6.70           H  
ATOM   1634 1HD2 ASN A 104     -18.621  22.556   5.057  1.00  6.70           H  
ATOM   1635 2HD2 ASN A 104     -17.372  22.193   6.201  1.00  6.70           H  
ATOM   1636  N   ILE A 105     -16.436  17.615   8.314  1.00  6.17           N  
ATOM   1637  CA  ILE A 105     -15.371  16.871   8.982  1.00  6.17           C  
ATOM   1638  C   ILE A 105     -15.635  15.377   8.969  1.00  6.17           C  
ATOM   1639  O   ILE A 105     -14.738  14.585   8.670  1.00  6.17           O  
ATOM   1640  CB  ILE A 105     -15.195  17.337  10.439  1.00  6.17           C  
ATOM   1641  CG1 ILE A 105     -14.650  18.743  10.450  1.00  6.17           C  
ATOM   1642  CG2 ILE A 105     -14.309  16.378  11.198  1.00  6.17           C  
ATOM   1643  CD1 ILE A 105     -14.700  19.421  11.793  1.00  6.17           C  
ATOM   1644  H   ILE A 105     -16.970  18.306   8.846  1.00  6.17           H  
ATOM   1645  HA  ILE A 105     -14.441  17.059   8.449  1.00  6.17           H  
ATOM   1646  HB  ILE A 105     -16.165  17.371  10.920  1.00  6.17           H  
ATOM   1647 1HG1 ILE A 105     -13.619  18.723  10.105  1.00  6.17           H  
ATOM   1648 2HG1 ILE A 105     -15.229  19.319   9.762  1.00  6.17           H  
ATOM   1649 1HG2 ILE A 105     -14.209  16.714  12.228  1.00  6.17           H  
ATOM   1650 2HG2 ILE A 105     -14.760  15.396  11.181  1.00  6.17           H  
ATOM   1651 3HG2 ILE A 105     -13.325  16.336  10.732  1.00  6.17           H  
ATOM   1652 1HD1 ILE A 105     -14.301  20.431  11.701  1.00  6.17           H  
ATOM   1653 2HD1 ILE A 105     -15.730  19.471  12.137  1.00  6.17           H  
ATOM   1654 3HD1 ILE A 105     -14.106  18.859  12.507  1.00  6.17           H  
ATOM   1655  N   LEU A 106     -16.863  14.984   9.283  1.00  5.71           N  
ATOM   1656  CA  LEU A 106     -17.208  13.577   9.329  1.00  5.71           C  
ATOM   1657  C   LEU A 106     -17.057  12.922   7.964  1.00  5.71           C  
ATOM   1658  O   LEU A 106     -16.593  11.783   7.872  1.00  5.71           O  
ATOM   1659  CB  LEU A 106     -18.629  13.425   9.855  1.00  5.71           C  
ATOM   1660  CG  LEU A 106     -18.792  13.808  11.335  1.00  5.71           C  
ATOM   1661  CD1 LEU A 106     -20.264  13.816  11.697  1.00  5.71           C  
ATOM   1662  CD2 LEU A 106     -18.008  12.837  12.194  1.00  5.71           C  
ATOM   1663  H   LEU A 106     -17.564  15.686   9.522  1.00  5.71           H  
ATOM   1664  HA  LEU A 106     -16.532  13.083  10.021  1.00  5.71           H  
ATOM   1665 1HB  LEU A 106     -19.284  14.066   9.267  1.00  5.71           H  
ATOM   1666 2HB  LEU A 106     -18.947  12.392   9.730  1.00  5.71           H  
ATOM   1667  HG  LEU A 106     -18.402  14.799  11.494  1.00  5.71           H  
ATOM   1668 1HD1 LEU A 106     -20.380  14.101  12.742  1.00  5.71           H  
ATOM   1669 2HD1 LEU A 106     -20.786  14.535  11.067  1.00  5.71           H  
ATOM   1670 3HD1 LEU A 106     -20.684  12.823  11.542  1.00  5.71           H  
ATOM   1671 1HD2 LEU A 106     -18.111  13.114  13.242  1.00  5.71           H  
ATOM   1672 2HD2 LEU A 106     -18.390  11.827  12.045  1.00  5.71           H  
ATOM   1673 3HD2 LEU A 106     -16.963  12.871  11.912  1.00  5.71           H  
ATOM   1674  N   MET A 107     -17.402  13.643   6.892  1.00  5.36           N  
ATOM   1675  CA  MET A 107     -17.241  13.095   5.550  1.00  5.36           C  
ATOM   1676  C   MET A 107     -15.774  12.816   5.256  1.00  5.36           C  
ATOM   1677  O   MET A 107     -15.429  11.767   4.702  1.00  5.36           O  
ATOM   1678  CB  MET A 107     -17.772  14.056   4.503  1.00  5.36           C  
ATOM   1679  CG  MET A 107     -17.795  13.469   3.111  1.00  5.36           C  
ATOM   1680  SD  MET A 107     -18.990  12.133   2.943  1.00  5.36           S  
ATOM   1681  CE  MET A 107     -18.932  11.820   1.184  1.00  5.36           C  
ATOM   1682  H   MET A 107     -17.809  14.573   7.010  1.00  5.36           H  
ATOM   1683  HA  MET A 107     -17.786  12.154   5.490  1.00  5.36           H  
ATOM   1684 1HB  MET A 107     -18.783  14.363   4.772  1.00  5.36           H  
ATOM   1685 2HB  MET A 107     -17.154  14.960   4.486  1.00  5.36           H  
ATOM   1686 1HG  MET A 107     -18.010  14.231   2.389  1.00  5.36           H  
ATOM   1687 2HG  MET A 107     -16.805  13.071   2.889  1.00  5.36           H  
ATOM   1688 1HE  MET A 107     -19.620  11.013   0.937  1.00  5.36           H  
ATOM   1689 2HE  MET A 107     -19.227  12.718   0.645  1.00  5.36           H  
ATOM   1690 3HE  MET A 107     -17.920  11.535   0.896  1.00  5.36           H  
ATOM   1691  N   VAL A 108     -14.911  13.746   5.664  1.00  5.10           N  
ATOM   1692  CA  VAL A 108     -13.475  13.629   5.470  1.00  5.10           C  
ATOM   1693  C   VAL A 108     -12.926  12.438   6.261  1.00  5.10           C  
ATOM   1694  O   VAL A 108     -12.136  11.650   5.738  1.00  5.10           O  
ATOM   1695  CB  VAL A 108     -12.824  14.961   5.866  1.00  5.10           C  
ATOM   1696  CG1 VAL A 108     -11.331  14.881   5.874  1.00  5.10           C  
ATOM   1697  CG2 VAL A 108     -13.288  16.000   4.884  1.00  5.10           C  
ATOM   1698  H   VAL A 108     -15.277  14.594   6.105  1.00  5.10           H  
ATOM   1699  HA  VAL A 108     -13.285  13.460   4.410  1.00  5.10           H  
ATOM   1700  HB  VAL A 108     -13.150  15.227   6.866  1.00  5.10           H  
ATOM   1701 1HG1 VAL A 108     -10.921  15.849   6.162  1.00  5.10           H  
ATOM   1702 2HG1 VAL A 108     -11.012  14.121   6.588  1.00  5.10           H  
ATOM   1703 3HG1 VAL A 108     -10.982  14.629   4.893  1.00  5.10           H  
ATOM   1704 1HG2 VAL A 108     -12.882  16.967   5.162  1.00  5.10           H  
ATOM   1705 2HG2 VAL A 108     -12.959  15.723   3.886  1.00  5.10           H  
ATOM   1706 3HG2 VAL A 108     -14.355  16.052   4.889  1.00  5.10           H  
ATOM   1707  N   ILE A 109     -13.386  12.280   7.505  1.00  4.93           N  
ATOM   1708  CA  ILE A 109     -12.974  11.145   8.329  1.00  4.93           C  
ATOM   1709  C   ILE A 109     -13.426   9.835   7.686  1.00  4.93           C  
ATOM   1710  O   ILE A 109     -12.641   8.890   7.582  1.00  4.93           O  
ATOM   1711  CB  ILE A 109     -13.561  11.239   9.742  1.00  4.93           C  
ATOM   1712  CG1 ILE A 109     -12.929  12.413  10.503  1.00  4.93           C  
ATOM   1713  CG2 ILE A 109     -13.330   9.937  10.464  1.00  4.93           C  
ATOM   1714  CD1 ILE A 109     -13.654  12.751  11.781  1.00  4.93           C  
ATOM   1715  H   ILE A 109     -14.023  12.979   7.889  1.00  4.93           H  
ATOM   1716  HA  ILE A 109     -11.890  11.141   8.401  1.00  4.93           H  
ATOM   1717  HB  ILE A 109     -14.629  11.432   9.676  1.00  4.93           H  
ATOM   1718 1HG1 ILE A 109     -11.898  12.165  10.744  1.00  4.93           H  
ATOM   1719 2HG1 ILE A 109     -12.932  13.293   9.860  1.00  4.93           H  
ATOM   1720 1HG2 ILE A 109     -13.757   9.993  11.461  1.00  4.93           H  
ATOM   1721 2HG2 ILE A 109     -13.806   9.131   9.910  1.00  4.93           H  
ATOM   1722 3HG2 ILE A 109     -12.260   9.745  10.536  1.00  4.93           H  
ATOM   1723 1HD1 ILE A 109     -13.159  13.589  12.268  1.00  4.93           H  
ATOM   1724 2HD1 ILE A 109     -14.673  13.019  11.550  1.00  4.93           H  
ATOM   1725 3HD1 ILE A 109     -13.646  11.889  12.444  1.00  4.93           H  
ATOM   1726  N   GLY A 110     -14.674   9.797   7.221  1.00  4.83           N  
ATOM   1727  CA  GLY A 110     -15.216   8.631   6.545  1.00  4.83           C  
ATOM   1728  C   GLY A 110     -14.326   8.266   5.368  1.00  4.83           C  
ATOM   1729  O   GLY A 110     -13.922   7.107   5.214  1.00  4.83           O  
ATOM   1730  H   GLY A 110     -15.279  10.606   7.349  1.00  4.83           H  
ATOM   1731 1HA  GLY A 110     -15.282   7.797   7.243  1.00  4.83           H  
ATOM   1732 2HA  GLY A 110     -16.224   8.857   6.195  1.00  4.83           H  
ATOM   1733  N   ALA A 111     -14.020   9.257   4.528  1.00  4.81           N  
ATOM   1734  CA  ALA A 111     -13.165   9.037   3.376  1.00  4.81           C  
ATOM   1735  C   ALA A 111     -11.797   8.514   3.812  1.00  4.81           C  
ATOM   1736  O   ALA A 111     -11.229   7.651   3.139  1.00  4.81           O  
ATOM   1737  CB  ALA A 111     -13.026  10.323   2.583  1.00  4.81           C  
ATOM   1738  H   ALA A 111     -14.399  10.191   4.694  1.00  4.81           H  
ATOM   1739  HA  ALA A 111     -13.625   8.282   2.746  1.00  4.81           H  
ATOM   1740 1HB  ALA A 111     -12.398  10.158   1.709  1.00  4.81           H  
ATOM   1741 2HB  ALA A 111     -14.011  10.664   2.267  1.00  4.81           H  
ATOM   1742 3HB  ALA A 111     -12.584  11.071   3.216  1.00  4.81           H  
ATOM   1743  N   ALA A 112     -11.268   9.001   4.945  1.00  4.85           N  
ATOM   1744  CA  ALA A 112      -9.970   8.529   5.420  1.00  4.85           C  
ATOM   1745  C   ALA A 112     -10.021   7.058   5.717  1.00  4.85           C  
ATOM   1746  O   ALA A 112      -9.113   6.311   5.360  1.00  4.85           O  
ATOM   1747  CB  ALA A 112      -9.538   9.286   6.664  1.00  4.85           C  
ATOM   1748  H   ALA A 112     -11.755   9.736   5.459  1.00  4.85           H  
ATOM   1749  HA  ALA A 112      -9.243   8.682   4.639  1.00  4.85           H  
ATOM   1750 1HB  ALA A 112      -8.562   8.938   6.977  1.00  4.85           H  
ATOM   1751 2HB  ALA A 112      -9.493  10.341   6.451  1.00  4.85           H  
ATOM   1752 3HB  ALA A 112     -10.247   9.118   7.461  1.00  4.85           H  
ATOM   1753  N   PHE A 113     -11.114   6.621   6.322  1.00  4.95           N  
ATOM   1754  CA  PHE A 113     -11.249   5.221   6.660  1.00  4.95           C  
ATOM   1755  C   PHE A 113     -11.317   4.377   5.394  1.00  4.95           C  
ATOM   1756  O   PHE A 113     -10.726   3.292   5.322  1.00  4.95           O  
ATOM   1757  CB  PHE A 113     -12.471   5.024   7.538  1.00  4.95           C  
ATOM   1758  CG  PHE A 113     -12.282   5.655   8.885  1.00  4.95           C  
ATOM   1759  CD1 PHE A 113     -11.016   6.037   9.299  1.00  4.95           C  
ATOM   1760  CD2 PHE A 113     -13.352   5.872   9.737  1.00  4.95           C  
ATOM   1761  CE1 PHE A 113     -10.818   6.621  10.526  1.00  4.95           C  
ATOM   1762  CE2 PHE A 113     -13.157   6.452  10.972  1.00  4.95           C  
ATOM   1763  CZ  PHE A 113     -11.886   6.828  11.367  1.00  4.95           C  
ATOM   1764  H   PHE A 113     -11.839   7.293   6.590  1.00  4.95           H  
ATOM   1765  HA  PHE A 113     -10.368   4.916   7.224  1.00  4.95           H  
ATOM   1766 1HB  PHE A 113     -13.341   5.471   7.064  1.00  4.95           H  
ATOM   1767 2HB  PHE A 113     -12.667   3.964   7.672  1.00  4.95           H  
ATOM   1768  HD1 PHE A 113     -10.173   5.876   8.636  1.00  4.95           H  
ATOM   1769  HD2 PHE A 113     -14.353   5.577   9.421  1.00  4.95           H  
ATOM   1770  HE1 PHE A 113      -9.817   6.918  10.831  1.00  4.95           H  
ATOM   1771  HE2 PHE A 113     -14.004   6.620  11.636  1.00  4.95           H  
ATOM   1772  HZ  PHE A 113     -11.733   7.290  12.340  1.00  4.95           H  
ATOM   1773  N   LEU A 114     -12.024   4.883   4.380  1.00  5.10           N  
ATOM   1774  CA  LEU A 114     -12.134   4.172   3.114  1.00  5.10           C  
ATOM   1775  C   LEU A 114     -10.772   4.084   2.426  1.00  5.10           C  
ATOM   1776  O   LEU A 114     -10.421   3.039   1.869  1.00  5.10           O  
ATOM   1777  CB  LEU A 114     -13.140   4.876   2.209  1.00  5.10           C  
ATOM   1778  CG  LEU A 114     -14.584   4.813   2.691  1.00  5.10           C  
ATOM   1779  CD1 LEU A 114     -15.450   5.698   1.814  1.00  5.10           C  
ATOM   1780  CD2 LEU A 114     -15.055   3.371   2.665  1.00  5.10           C  
ATOM   1781  H   LEU A 114     -12.511   5.775   4.510  1.00  5.10           H  
ATOM   1782  HA  LEU A 114     -12.487   3.162   3.316  1.00  5.10           H  
ATOM   1783 1HB  LEU A 114     -12.859   5.920   2.125  1.00  5.10           H  
ATOM   1784 2HB  LEU A 114     -13.093   4.427   1.219  1.00  5.10           H  
ATOM   1785  HG  LEU A 114     -14.641   5.191   3.711  1.00  5.10           H  
ATOM   1786 1HD1 LEU A 114     -16.479   5.662   2.168  1.00  5.10           H  
ATOM   1787 2HD1 LEU A 114     -15.091   6.719   1.860  1.00  5.10           H  
ATOM   1788 3HD1 LEU A 114     -15.406   5.345   0.786  1.00  5.10           H  
ATOM   1789 1HD2 LEU A 114     -16.084   3.322   3.020  1.00  5.10           H  
ATOM   1790 2HD2 LEU A 114     -15.003   2.989   1.645  1.00  5.10           H  
ATOM   1791 3HD2 LEU A 114     -14.417   2.769   3.312  1.00  5.10           H  
ATOM   1792  N   GLN A 115      -9.986   5.169   2.503  1.00  5.33           N  
ATOM   1793  CA  GLN A 115      -8.643   5.188   1.931  1.00  5.33           C  
ATOM   1794  C   GLN A 115      -7.791   4.108   2.569  1.00  5.33           C  
ATOM   1795  O   GLN A 115      -7.121   3.333   1.881  1.00  5.33           O  
ATOM   1796  CB  GLN A 115      -7.948   6.536   2.157  1.00  5.33           C  
ATOM   1797  CG  GLN A 115      -6.539   6.595   1.586  1.00  5.33           C  
ATOM   1798  CD  GLN A 115      -5.766   7.858   1.965  1.00  5.33           C  
ATOM   1799  NE2 GLN A 115      -4.742   8.155   1.182  1.00  5.33           N  
ATOM   1800  OE1 GLN A 115      -6.060   8.548   2.948  1.00  5.33           O  
ATOM   1801  H   GLN A 115     -10.343   6.011   2.956  1.00  5.33           H  
ATOM   1802  HA  GLN A 115      -8.716   4.991   0.864  1.00  5.33           H  
ATOM   1803 1HB  GLN A 115      -8.540   7.332   1.700  1.00  5.33           H  
ATOM   1804 2HB  GLN A 115      -7.890   6.747   3.219  1.00  5.33           H  
ATOM   1805 1HG  GLN A 115      -5.981   5.732   1.948  1.00  5.33           H  
ATOM   1806 2HG  GLN A 115      -6.605   6.567   0.503  1.00  5.33           H  
ATOM   1807 1HE2 GLN A 115      -4.184   8.958   1.366  1.00  5.33           H  
ATOM   1808 2HE2 GLN A 115      -4.530   7.578   0.394  1.00  5.33           H  
ATOM   1809  N   MET A 116      -7.833   4.056   3.905  1.00  5.64           N  
ATOM   1810  CA  MET A 116      -7.053   3.090   4.656  1.00  5.64           C  
ATOM   1811  C   MET A 116      -7.434   1.685   4.246  1.00  5.64           C  
ATOM   1812  O   MET A 116      -6.564   0.870   3.941  1.00  5.64           O  
ATOM   1813  CB  MET A 116      -7.325   3.264   6.150  1.00  5.64           C  
ATOM   1814  CG  MET A 116      -6.805   4.544   6.760  1.00  5.64           C  
ATOM   1815  SD  MET A 116      -7.326   4.723   8.476  1.00  5.64           S  
ATOM   1816  CE  MET A 116      -7.156   6.483   8.680  1.00  5.64           C  
ATOM   1817  H   MET A 116      -8.409   4.731   4.412  1.00  5.64           H  
ATOM   1818  HA  MET A 116      -5.996   3.239   4.444  1.00  5.64           H  
ATOM   1819 1HB  MET A 116      -8.395   3.238   6.323  1.00  5.64           H  
ATOM   1820 2HB  MET A 116      -6.887   2.426   6.695  1.00  5.64           H  
ATOM   1821 1HG  MET A 116      -5.717   4.522   6.739  1.00  5.64           H  
ATOM   1822 2HG  MET A 116      -7.125   5.401   6.199  1.00  5.64           H  
ATOM   1823 1HE  MET A 116      -7.446   6.762   9.691  1.00  5.64           H  
ATOM   1824 2HE  MET A 116      -6.121   6.773   8.501  1.00  5.64           H  
ATOM   1825 3HE  MET A 116      -7.803   6.983   7.968  1.00  5.64           H  
ATOM   1826  N   ALA A 117      -8.741   1.414   4.175  1.00  6.04           N  
ATOM   1827  CA  ALA A 117      -9.192   0.086   3.802  1.00  6.04           C  
ATOM   1828  C   ALA A 117      -8.731  -0.284   2.406  1.00  6.04           C  
ATOM   1829  O   ALA A 117      -8.222  -1.385   2.182  1.00  6.04           O  
ATOM   1830  CB  ALA A 117     -10.707   0.025   3.865  1.00  6.04           C  
ATOM   1831  H   ALA A 117      -9.427   2.129   4.423  1.00  6.04           H  
ATOM   1832  HA  ALA A 117      -8.766  -0.627   4.506  1.00  6.04           H  
ATOM   1833 1HB  ALA A 117     -11.041  -0.978   3.605  1.00  6.04           H  
ATOM   1834 2HB  ALA A 117     -11.038   0.275   4.872  1.00  6.04           H  
ATOM   1835 3HB  ALA A 117     -11.124   0.744   3.158  1.00  6.04           H  
ATOM   1836  N   ALA A 118      -8.839   0.649   1.463  1.00  6.53           N  
ATOM   1837  CA  ALA A 118      -8.411   0.356   0.109  1.00  6.53           C  
ATOM   1838  C   ALA A 118      -6.923   0.052   0.076  1.00  6.53           C  
ATOM   1839  O   ALA A 118      -6.482  -0.864  -0.619  1.00  6.53           O  
ATOM   1840  CB  ALA A 118      -8.734   1.516  -0.800  1.00  6.53           C  
ATOM   1841  H   ALA A 118      -9.253   1.557   1.678  1.00  6.53           H  
ATOM   1842  HA  ALA A 118      -8.943  -0.526  -0.231  1.00  6.53           H  
ATOM   1843 1HB  ALA A 118      -8.421   1.281  -1.819  1.00  6.53           H  
ATOM   1844 2HB  ALA A 118      -9.805   1.713  -0.779  1.00  6.53           H  
ATOM   1845 3HB  ALA A 118      -8.203   2.379  -0.439  1.00  6.53           H  
ATOM   1846  N   ASN A 119      -6.129   0.774   0.859  1.00  7.05           N  
ATOM   1847  CA  ASN A 119      -4.702   0.507   0.849  1.00  7.05           C  
ATOM   1848  C   ASN A 119      -4.355  -0.824   1.521  1.00  7.05           C  
ATOM   1849  O   ASN A 119      -3.573  -1.609   0.977  1.00  7.05           O  
ATOM   1850  CB  ASN A 119      -3.957   1.675   1.448  1.00  7.05           C  
ATOM   1851  CG  ASN A 119      -3.905   2.842   0.478  1.00  7.05           C  
ATOM   1852  ND2 ASN A 119      -3.669   4.026   0.968  1.00  7.05           N  
ATOM   1853  OD1 ASN A 119      -4.072   2.653  -0.736  1.00  7.05           O  
ATOM   1854  H   ASN A 119      -6.509   1.532   1.430  1.00  7.05           H  
ATOM   1855  HA  ASN A 119      -4.387   0.424  -0.191  1.00  7.05           H  
ATOM   1856 1HB  ASN A 119      -4.468   1.996   2.360  1.00  7.05           H  
ATOM   1857 2HB  ASN A 119      -2.952   1.374   1.722  1.00  7.05           H  
ATOM   1858 1HD2 ASN A 119      -3.614   4.812   0.347  1.00  7.05           H  
ATOM   1859 2HD2 ASN A 119      -3.528   4.151   1.949  1.00  7.05           H  
ATOM   1860  N   ASP A 120      -4.992  -1.135   2.655  1.00  7.46           N  
ATOM   1861  CA  ASP A 120      -4.723  -2.390   3.364  1.00  7.46           C  
ATOM   1862  C   ASP A 120      -5.073  -3.604   2.511  1.00  7.46           C  
ATOM   1863  O   ASP A 120      -4.399  -4.634   2.557  1.00  7.46           O  
ATOM   1864  CB  ASP A 120      -5.503  -2.472   4.680  1.00  7.46           C  
ATOM   1865  CG  ASP A 120      -4.963  -1.549   5.789  1.00  7.46           C  
ATOM   1866  OD1 ASP A 120      -3.882  -1.022   5.637  1.00  7.46           O  
ATOM   1867  OD2 ASP A 120      -5.625  -1.418   6.798  1.00  7.46           O1-
ATOM   1868  H   ASP A 120      -5.654  -0.468   3.053  1.00  7.46           H  
ATOM   1869  HA  ASP A 120      -3.659  -2.431   3.593  1.00  7.46           H  
ATOM   1870 1HB  ASP A 120      -6.545  -2.198   4.483  1.00  7.46           H  
ATOM   1871 2HB  ASP A 120      -5.501  -3.498   5.040  1.00  7.46           H  
ATOM   1872  N   LEU A 121      -6.121  -3.458   1.715  1.00  7.60           N  
ATOM   1873  CA  LEU A 121      -6.617  -4.505   0.842  1.00  7.60           C  
ATOM   1874  C   LEU A 121      -6.004  -4.463  -0.563  1.00  7.60           C  
ATOM   1875  O   LEU A 121      -6.387  -5.256  -1.426  1.00  7.60           O  
ATOM   1876  CB  LEU A 121      -8.131  -4.368   0.752  1.00  7.60           C  
ATOM   1877  CG  LEU A 121      -8.882  -4.555   2.056  1.00  7.60           C  
ATOM   1878  CD1 LEU A 121     -10.348  -4.261   1.821  1.00  7.60           C  
ATOM   1879  CD2 LEU A 121      -8.668  -5.968   2.557  1.00  7.60           C  
ATOM   1880  H   LEU A 121      -6.645  -2.582   1.748  1.00  7.60           H  
ATOM   1881  HA  LEU A 121      -6.373  -5.465   1.291  1.00  7.60           H  
ATOM   1882 1HB  LEU A 121      -8.349  -3.354   0.426  1.00  7.60           H  
ATOM   1883 2HB  LEU A 121      -8.518  -5.072   0.018  1.00  7.60           H  
ATOM   1884  HG  LEU A 121      -8.511  -3.849   2.798  1.00  7.60           H  
ATOM   1885 1HD1 LEU A 121     -10.898  -4.380   2.753  1.00  7.60           H  
ATOM   1886 2HD1 LEU A 121     -10.453  -3.234   1.464  1.00  7.60           H  
ATOM   1887 3HD1 LEU A 121     -10.742  -4.949   1.075  1.00  7.60           H  
ATOM   1888 1HD2 LEU A 121      -9.204  -6.106   3.496  1.00  7.60           H  
ATOM   1889 2HD2 LEU A 121      -9.039  -6.677   1.818  1.00  7.60           H  
ATOM   1890 3HD2 LEU A 121      -7.601  -6.136   2.719  1.00  7.60           H  
ATOM   1891  N   LYS A 122      -5.075  -3.529  -0.803  1.00  7.40           N  
ATOM   1892  CA  LYS A 122      -4.433  -3.347  -2.103  1.00  7.40           C  
ATOM   1893  C   LYS A 122      -5.437  -3.157  -3.243  1.00  7.40           C  
ATOM   1894  O   LYS A 122      -5.301  -3.756  -4.313  1.00  7.40           O  
ATOM   1895  CB  LYS A 122      -3.498  -4.525  -2.399  1.00  7.40           C  
ATOM   1896  CG  LYS A 122      -2.348  -4.670  -1.391  1.00  7.40           C  
ATOM   1897  CD  LYS A 122      -1.422  -5.827  -1.762  1.00  7.40           C  
ATOM   1898  CE  LYS A 122      -0.291  -5.992  -0.751  1.00  7.40           C  
ATOM   1899  NZ  LYS A 122       0.582  -7.156  -1.081  1.00  7.40           N1+
ATOM   1900  H   LYS A 122      -4.771  -2.913  -0.053  1.00  7.40           H  
ATOM   1901  HA  LYS A 122      -3.829  -2.440  -2.046  1.00  7.40           H  
ATOM   1902 1HB  LYS A 122      -4.061  -5.455  -2.408  1.00  7.40           H  
ATOM   1903 2HB  LYS A 122      -3.062  -4.400  -3.389  1.00  7.40           H  
ATOM   1904 1HG  LYS A 122      -1.773  -3.744  -1.366  1.00  7.40           H  
ATOM   1905 2HG  LYS A 122      -2.760  -4.843  -0.393  1.00  7.40           H  
ATOM   1906 1HD  LYS A 122      -1.999  -6.753  -1.801  1.00  7.40           H  
ATOM   1907 2HD  LYS A 122      -0.992  -5.646  -2.746  1.00  7.40           H  
ATOM   1908 1HE  LYS A 122       0.316  -5.088  -0.746  1.00  7.40           H  
ATOM   1909 2HE  LYS A 122      -0.716  -6.137   0.243  1.00  7.40           H  
ATOM   1910 1HZ  LYS A 122       1.319  -7.234  -0.394  1.00  7.40           H  
ATOM   1911 2HZ  LYS A 122       0.030  -8.003  -1.078  1.00  7.40           H  
ATOM   1912 3HZ  LYS A 122       0.989  -7.025  -1.996  1.00  7.40           H  
ATOM   1913  N   LEU A 123      -6.438  -2.305  -3.023  1.00  6.92           N  
ATOM   1914  CA  LEU A 123      -7.461  -2.060  -4.025  1.00  6.92           C  
ATOM   1915  C   LEU A 123      -7.241  -0.788  -4.818  1.00  6.92           C  
ATOM   1916  O   LEU A 123      -7.508   0.337  -4.357  1.00  6.92           O  
ATOM   1917  CB  LEU A 123      -8.823  -1.970  -3.357  1.00  6.92           C  
ATOM   1918  CG  LEU A 123      -9.196  -3.151  -2.546  1.00  6.92           C  
ATOM   1919  CD1 LEU A 123     -10.534  -2.904  -1.893  1.00  6.92           C  
ATOM   1920  CD2 LEU A 123      -9.219  -4.379  -3.415  1.00  6.92           C  
ATOM   1921  H   LEU A 123      -6.493  -1.832  -2.126  1.00  6.92           H  
ATOM   1922  HA  LEU A 123      -7.465  -2.897  -4.720  1.00  6.92           H  
ATOM   1923 1HB  LEU A 123      -8.832  -1.105  -2.706  1.00  6.92           H  
ATOM   1924 2HB  LEU A 123      -9.580  -1.843  -4.115  1.00  6.92           H  
ATOM   1925  HG  LEU A 123      -8.462  -3.286  -1.782  1.00  6.92           H  
ATOM   1926 1HD1 LEU A 123     -10.800  -3.763  -1.280  1.00  6.92           H  
ATOM   1927 2HD1 LEU A 123     -10.478  -2.019  -1.265  1.00  6.92           H  
ATOM   1928 3HD1 LEU A 123     -11.290  -2.756  -2.662  1.00  6.92           H  
ATOM   1929 1HD2 LEU A 123      -9.473  -5.248  -2.808  1.00  6.92           H  
ATOM   1930 2HD2 LEU A 123      -9.957  -4.256  -4.206  1.00  6.92           H  
ATOM   1931 3HD2 LEU A 123      -8.229  -4.526  -3.857  1.00  6.92           H  
ATOM   1932  N   GLU A 124      -6.834  -0.954  -6.066  1.00  6.26           N  
ATOM   1933  CA  GLU A 124      -6.567   0.202  -6.901  1.00  6.26           C  
ATOM   1934  C   GLU A 124      -7.877   0.670  -7.510  1.00  6.26           C  
ATOM   1935  O   GLU A 124      -8.105   0.584  -8.715  1.00  6.26           O  
ATOM   1936  CB  GLU A 124      -5.528  -0.124  -7.974  1.00  6.26           C  
ATOM   1937  CG  GLU A 124      -4.156  -0.516  -7.397  1.00  6.26           C  
ATOM   1938  CD  GLU A 124      -3.097  -0.798  -8.447  1.00  6.26           C  
ATOM   1939  OE1 GLU A 124      -3.423  -0.821  -9.609  1.00  6.26           O  
ATOM   1940  OE2 GLU A 124      -1.960  -0.991  -8.076  1.00  6.26           O1-
ATOM   1941  H   GLU A 124      -6.660  -1.888  -6.415  1.00  6.26           H  
ATOM   1942  HA  GLU A 124      -6.171   1.006  -6.279  1.00  6.26           H  
ATOM   1943 1HB  GLU A 124      -5.884  -0.945  -8.593  1.00  6.26           H  
ATOM   1944 2HB  GLU A 124      -5.384   0.744  -8.622  1.00  6.26           H  
ATOM   1945 1HG  GLU A 124      -3.807   0.281  -6.748  1.00  6.26           H  
ATOM   1946 2HG  GLU A 124      -4.287  -1.406  -6.779  1.00  6.26           H  
ATOM   1947  N   VAL A 125      -8.733   1.169  -6.625  1.00  5.57           N  
ATOM   1948  CA  VAL A 125     -10.048   1.678  -6.931  1.00  5.57           C  
ATOM   1949  C   VAL A 125      -9.996   3.148  -6.612  1.00  5.57           C  
ATOM   1950  O   VAL A 125     -10.686   3.976  -7.222  1.00  5.57           O  
ATOM   1951  CB  VAL A 125     -11.111   0.955  -6.072  1.00  5.57           C  
ATOM   1952  CG1 VAL A 125     -11.080  -0.532  -6.410  1.00  5.57           C  
ATOM   1953  CG2 VAL A 125     -10.849   1.170  -4.553  1.00  5.57           C  
ATOM   1954  H   VAL A 125      -8.421   1.177  -5.661  1.00  5.57           H  
ATOM   1955  HA  VAL A 125     -10.267   1.537  -7.990  1.00  5.57           H  
ATOM   1956  HB  VAL A 125     -12.100   1.333  -6.327  1.00  5.57           H  
ATOM   1957 1HG1 VAL A 125     -11.838  -1.054  -5.827  1.00  5.57           H  
ATOM   1958 2HG1 VAL A 125     -11.281  -0.667  -7.473  1.00  5.57           H  
ATOM   1959 3HG1 VAL A 125     -10.103  -0.936  -6.177  1.00  5.57           H  
ATOM   1960 1HG2 VAL A 125     -11.609   0.639  -3.983  1.00  5.57           H  
ATOM   1961 2HG2 VAL A 125      -9.880   0.787  -4.290  1.00  5.57           H  
ATOM   1962 3HG2 VAL A 125     -10.898   2.226  -4.303  1.00  5.57           H  
ATOM   1963  N   LEU A 126      -9.062   3.478  -5.714  1.00  4.97           N  
ATOM   1964  CA  LEU A 126      -8.917   4.874  -5.330  1.00  4.97           C  
ATOM   1965  C   LEU A 126      -8.579   5.779  -6.524  1.00  4.97           C  
ATOM   1966  O   LEU A 126      -9.120   6.872  -6.577  1.00  4.97           O  
ATOM   1967  CB  LEU A 126      -7.889   5.083  -4.206  1.00  4.97           C  
ATOM   1968  CG  LEU A 126      -8.279   4.545  -2.839  1.00  4.97           C  
ATOM   1969  CD1 LEU A 126      -7.084   4.733  -1.889  1.00  4.97           C  
ATOM   1970  CD2 LEU A 126      -9.539   5.255  -2.333  1.00  4.97           C  
ATOM   1971  H   LEU A 126      -8.514   2.722  -5.283  1.00  4.97           H  
ATOM   1972  HA  LEU A 126      -9.877   5.207  -4.936  1.00  4.97           H  
ATOM   1973 1HB  LEU A 126      -6.956   4.616  -4.458  1.00  4.97           H  
ATOM   1974 2HB  LEU A 126      -7.712   6.152  -4.105  1.00  4.97           H  
ATOM   1975  HG  LEU A 126      -8.483   3.480  -2.918  1.00  4.97           H  
ATOM   1976 1HD1 LEU A 126      -7.310   4.348  -0.907  1.00  4.97           H  
ATOM   1977 2HD1 LEU A 126      -6.219   4.200  -2.287  1.00  4.97           H  
ATOM   1978 3HD1 LEU A 126      -6.850   5.791  -1.809  1.00  4.97           H  
ATOM   1979 1HD2 LEU A 126      -9.811   4.852  -1.356  1.00  4.97           H  
ATOM   1980 2HD2 LEU A 126      -9.358   6.319  -2.244  1.00  4.97           H  
ATOM   1981 3HD2 LEU A 126     -10.358   5.087  -3.033  1.00  4.97           H  
ATOM   1982  N   PRO A 127      -7.715   5.382  -7.498  1.00  4.52           N  
ATOM   1983  CA  PRO A 127      -7.363   6.138  -8.689  1.00  4.52           C  
ATOM   1984  C   PRO A 127      -8.553   6.487  -9.583  1.00  4.52           C  
ATOM   1985  O   PRO A 127      -8.489   7.443 -10.357  1.00  4.52           O  
ATOM   1986  CB  PRO A 127      -6.403   5.187  -9.401  1.00  4.52           C  
ATOM   1987  CG  PRO A 127      -5.853   4.330  -8.319  1.00  4.52           C  
ATOM   1988  CD  PRO A 127      -6.966   4.115  -7.417  1.00  4.52           C  
ATOM   1989  HA  PRO A 127      -6.828   7.046  -8.386  1.00  4.52           H  
ATOM   1990 1HB  PRO A 127      -6.943   4.605 -10.164  1.00  4.52           H  
ATOM   1991 2HB  PRO A 127      -5.625   5.762  -9.921  1.00  4.52           H  
ATOM   1992 1HG  PRO A 127      -5.494   3.378  -8.726  1.00  4.52           H  
ATOM   1993 2HG  PRO A 127      -5.001   4.822  -7.831  1.00  4.52           H  
ATOM   1994 1HD  PRO A 127      -7.539   3.323  -7.862  1.00  4.52           H  
ATOM   1995 2HD  PRO A 127      -6.573   3.880  -6.443  1.00  4.52           H  
ATOM   1996  N   ILE A 128      -9.656   5.743  -9.479  1.00  4.21           N  
ATOM   1997  CA  ILE A 128     -10.801   6.034 -10.322  1.00  4.21           C  
ATOM   1998  C   ILE A 128     -11.627   7.052  -9.589  1.00  4.21           C  
ATOM   1999  O   ILE A 128     -12.116   8.031 -10.163  1.00  4.21           O  
ATOM   2000  CB  ILE A 128     -11.599   4.783 -10.644  1.00  4.21           C  
ATOM   2001  CG1 ILE A 128     -10.648   3.788 -11.319  1.00  4.21           C  
ATOM   2002  CG2 ILE A 128     -12.788   5.147 -11.536  1.00  4.21           C  
ATOM   2003  CD1 ILE A 128      -9.940   4.361 -12.543  1.00  4.21           C  
ATOM   2004  H   ILE A 128      -9.737   4.983  -8.808  1.00  4.21           H  
ATOM   2005  HA  ILE A 128     -10.461   6.471 -11.257  1.00  4.21           H  
ATOM   2006  HB  ILE A 128     -11.954   4.326  -9.719  1.00  4.21           H  
ATOM   2007 1HG1 ILE A 128      -9.893   3.475 -10.591  1.00  4.21           H  
ATOM   2008 2HG1 ILE A 128     -11.216   2.909 -11.627  1.00  4.21           H  
ATOM   2009 1HG2 ILE A 128     -13.357   4.248 -11.771  1.00  4.21           H  
ATOM   2010 2HG2 ILE A 128     -13.427   5.853 -11.012  1.00  4.21           H  
ATOM   2011 3HG2 ILE A 128     -12.427   5.599 -12.458  1.00  4.21           H  
ATOM   2012 1HD1 ILE A 128      -9.279   3.605 -12.970  1.00  4.21           H  
ATOM   2013 2HD1 ILE A 128     -10.679   4.660 -13.285  1.00  4.21           H  
ATOM   2014 3HD1 ILE A 128      -9.349   5.230 -12.251  1.00  4.21           H  
ATOM   2015  N   LEU A 129     -11.763   6.843  -8.290  1.00  4.00           N  
ATOM   2016  CA  LEU A 129     -12.458   7.824  -7.496  1.00  4.00           C  
ATOM   2017  C   LEU A 129     -11.724   9.143  -7.665  1.00  4.00           C  
ATOM   2018  O   LEU A 129     -12.347  10.179  -7.920  1.00  4.00           O  
ATOM   2019  CB  LEU A 129     -12.526   7.394  -6.031  1.00  4.00           C  
ATOM   2020  CG  LEU A 129     -13.182   8.391  -5.077  1.00  4.00           C  
ATOM   2021  CD1 LEU A 129     -14.617   8.682  -5.518  1.00  4.00           C  
ATOM   2022  CD2 LEU A 129     -13.168   7.783  -3.681  1.00  4.00           C  
ATOM   2023  H   LEU A 129     -11.362   6.009  -7.858  1.00  4.00           H  
ATOM   2024  HA  LEU A 129     -13.467   7.935  -7.870  1.00  4.00           H  
ATOM   2025 1HB  LEU A 129     -13.068   6.453  -5.968  1.00  4.00           H  
ATOM   2026 2HB  LEU A 129     -11.510   7.226  -5.675  1.00  4.00           H  
ATOM   2027  HG  LEU A 129     -12.626   9.330  -5.081  1.00  4.00           H  
ATOM   2028 1HD1 LEU A 129     -15.071   9.391  -4.823  1.00  4.00           H  
ATOM   2029 2HD1 LEU A 129     -14.610   9.114  -6.519  1.00  4.00           H  
ATOM   2030 3HD1 LEU A 129     -15.191   7.758  -5.523  1.00  4.00           H  
ATOM   2031 1HD2 LEU A 129     -13.631   8.475  -2.979  1.00  4.00           H  
ATOM   2032 2HD2 LEU A 129     -13.727   6.847  -3.689  1.00  4.00           H  
ATOM   2033 3HD2 LEU A 129     -12.137   7.586  -3.381  1.00  4.00           H  
ATOM   2034  N   ASN A 130     -10.389   9.095  -7.571  1.00  3.86           N  
ATOM   2035  CA  ASN A 130      -9.564  10.273  -7.707  1.00  3.86           C  
ATOM   2036  C   ASN A 130      -9.742  10.907  -9.080  1.00  3.86           C  
ATOM   2037  O   ASN A 130      -9.860  12.121  -9.179  1.00  3.86           O  
ATOM   2038  CB  ASN A 130      -8.103   9.928  -7.511  1.00  3.86           C  
ATOM   2039  CG  ASN A 130      -7.773   9.577  -6.089  1.00  3.86           C  
ATOM   2040  ND2 ASN A 130      -6.662   8.900  -5.923  1.00  3.86           N  
ATOM   2041  OD1 ASN A 130      -8.508   9.893  -5.141  1.00  3.86           O  
ATOM   2042  H   ASN A 130      -9.941   8.211  -7.368  1.00  3.86           H  
ATOM   2043  HA  ASN A 130      -9.867  10.989  -6.950  1.00  3.86           H  
ATOM   2044 1HB  ASN A 130      -7.846   9.098  -8.152  1.00  3.86           H  
ATOM   2045 2HB  ASN A 130      -7.495  10.772  -7.819  1.00  3.86           H  
ATOM   2046 1HD2 ASN A 130      -6.370   8.602  -5.015  1.00  3.86           H  
ATOM   2047 2HD2 ASN A 130      -6.098   8.667  -6.715  1.00  3.86           H  
ATOM   2048  N   ALA A 131      -9.832  10.104 -10.145  1.00  3.78           N  
ATOM   2049  CA  ALA A 131      -9.997  10.683 -11.473  1.00  3.78           C  
ATOM   2050  C   ALA A 131     -11.255  11.523 -11.581  1.00  3.78           C  
ATOM   2051  O   ALA A 131     -11.234  12.656 -12.087  1.00  3.78           O  
ATOM   2052  CB  ALA A 131     -10.102   9.567 -12.501  1.00  3.78           C  
ATOM   2053  H   ALA A 131      -9.714   9.096 -10.057  1.00  3.78           H  
ATOM   2054  HA  ALA A 131      -9.137  11.316 -11.671  1.00  3.78           H  
ATOM   2055 1HB  ALA A 131     -10.208   9.996 -13.497  1.00  3.78           H  
ATOM   2056 2HB  ALA A 131      -9.211   8.941 -12.458  1.00  3.78           H  
ATOM   2057 3HB  ALA A 131     -10.972   8.954 -12.280  1.00  3.78           H  
ATOM   2058  N   MET A 132     -12.349  10.975 -11.064  1.00  3.72           N  
ATOM   2059  CA  MET A 132     -13.631  11.653 -11.127  1.00  3.72           C  
ATOM   2060  C   MET A 132     -13.623  12.864 -10.238  1.00  3.72           C  
ATOM   2061  O   MET A 132     -14.121  13.931 -10.599  1.00  3.72           O  
ATOM   2062  CB  MET A 132     -14.717  10.713 -10.660  1.00  3.72           C  
ATOM   2063  CG  MET A 132     -15.010   9.560 -11.573  1.00  3.72           C  
ATOM   2064  SD  MET A 132     -16.457   8.658 -11.026  1.00  3.72           S  
ATOM   2065  CE  MET A 132     -15.788   7.934  -9.537  1.00  3.72           C  
ATOM   2066  H   MET A 132     -12.288  10.042 -10.644  1.00  3.72           H  
ATOM   2067  HA  MET A 132     -13.819  11.979 -12.145  1.00  3.72           H  
ATOM   2068 1HB  MET A 132     -14.443  10.307  -9.683  1.00  3.72           H  
ATOM   2069 2HB  MET A 132     -15.620  11.271 -10.536  1.00  3.72           H  
ATOM   2070 1HG  MET A 132     -15.182   9.922 -12.584  1.00  3.72           H  
ATOM   2071 2HG  MET A 132     -14.157   8.878 -11.586  1.00  3.72           H  
ATOM   2072 1HE  MET A 132     -16.546   7.326  -9.049  1.00  3.72           H  
ATOM   2073 2HE  MET A 132     -14.929   7.315  -9.790  1.00  3.72           H  
ATOM   2074 3HE  MET A 132     -15.473   8.734  -8.865  1.00  3.72           H  
ATOM   2075  N   SER A 133     -12.999  12.702  -9.088  1.00  3.71           N  
ATOM   2076  CA  SER A 133     -12.910  13.724  -8.085  1.00  3.71           C  
ATOM   2077  C   SER A 133     -12.122  14.937  -8.566  1.00  3.71           C  
ATOM   2078  O   SER A 133     -12.507  16.073  -8.289  1.00  3.71           O  
ATOM   2079  CB  SER A 133     -12.306  13.110  -6.881  1.00  3.71           C  
ATOM   2080  OG  SER A 133     -13.145  12.113  -6.349  1.00  3.71           O  
ATOM   2081  H   SER A 133     -12.599  11.791  -8.865  1.00  3.71           H  
ATOM   2082  HA  SER A 133     -13.908  14.051  -7.840  1.00  3.71           H  
ATOM   2083 1HB  SER A 133     -11.388  12.675  -7.157  1.00  3.71           H  
ATOM   2084 2HB  SER A 133     -12.122  13.873  -6.172  1.00  3.71           H  
ATOM   2085  HG  SER A 133     -13.095  11.371  -6.988  1.00  3.71           H  
ATOM   2086  N   ILE A 134     -11.040  14.705  -9.315  1.00  3.73           N  
ATOM   2087  CA  ILE A 134     -10.245  15.796  -9.870  1.00  3.73           C  
ATOM   2088  C   ILE A 134     -11.130  16.586 -10.824  1.00  3.73           C  
ATOM   2089  O   ILE A 134     -11.170  17.824 -10.769  1.00  3.73           O  
ATOM   2090  CB  ILE A 134      -8.981  15.238 -10.569  1.00  3.73           C  
ATOM   2091  CG1 ILE A 134      -8.076  14.680  -9.512  1.00  3.73           C  
ATOM   2092  CG2 ILE A 134      -8.272  16.288 -11.363  1.00  3.73           C  
ATOM   2093  CD1 ILE A 134      -6.943  13.809 -10.005  1.00  3.73           C  
ATOM   2094  H   ILE A 134     -10.749  13.741  -9.478  1.00  3.73           H  
ATOM   2095  HA  ILE A 134      -9.928  16.452  -9.062  1.00  3.73           H  
ATOM   2096  HB  ILE A 134      -9.268  14.413 -11.227  1.00  3.73           H  
ATOM   2097 1HG1 ILE A 134      -7.658  15.513  -8.968  1.00  3.73           H  
ATOM   2098 2HG1 ILE A 134      -8.678  14.119  -8.845  1.00  3.73           H  
ATOM   2099 1HG2 ILE A 134      -7.391  15.855 -11.836  1.00  3.73           H  
ATOM   2100 2HG2 ILE A 134      -8.934  16.635 -12.106  1.00  3.73           H  
ATOM   2101 3HG2 ILE A 134      -7.971  17.110 -10.713  1.00  3.73           H  
ATOM   2102 1HD1 ILE A 134      -6.351  13.462  -9.166  1.00  3.73           H  
ATOM   2103 2HD1 ILE A 134      -7.366  12.953 -10.522  1.00  3.73           H  
ATOM   2104 3HD1 ILE A 134      -6.308  14.380 -10.678  1.00  3.73           H  
ATOM   2105  N   ALA A 135     -11.873  15.872 -11.671  1.00  3.77           N  
ATOM   2106  CA  ALA A 135     -12.788  16.534 -12.584  1.00  3.77           C  
ATOM   2107  C   ALA A 135     -13.858  17.334 -11.813  1.00  3.77           C  
ATOM   2108  O   ALA A 135     -14.190  18.463 -12.191  1.00  3.77           O  
ATOM   2109  CB  ALA A 135     -13.420  15.493 -13.485  1.00  3.77           C  
ATOM   2110  H   ALA A 135     -11.792  14.851 -11.687  1.00  3.77           H  
ATOM   2111  HA  ALA A 135     -12.224  17.230 -13.188  1.00  3.77           H  
ATOM   2112 1HB  ALA A 135     -14.066  15.977 -14.174  1.00  3.77           H  
ATOM   2113 2HB  ALA A 135     -12.633  14.967 -14.025  1.00  3.77           H  
ATOM   2114 3HB  ALA A 135     -13.989  14.783 -12.901  1.00  3.77           H  
ATOM   2115  N   TRP A 136     -14.351  16.785 -10.699  1.00  3.82           N  
ATOM   2116  CA  TRP A 136     -15.356  17.468  -9.883  1.00  3.82           C  
ATOM   2117  C   TRP A 136     -14.776  18.722  -9.233  1.00  3.82           C  
ATOM   2118  O   TRP A 136     -15.456  19.749  -9.145  1.00  3.82           O  
ATOM   2119  CB  TRP A 136     -15.919  16.524  -8.823  1.00  3.82           C  
ATOM   2120  CG  TRP A 136     -16.712  15.406  -9.442  1.00  3.82           C  
ATOM   2121  CD1 TRP A 136     -17.331  15.447 -10.656  1.00  3.82           C  
ATOM   2122  CD2 TRP A 136     -16.952  14.069  -8.916  1.00  3.82           C  
ATOM   2123  CE2 TRP A 136     -17.715  13.387  -9.864  1.00  3.82           C  
ATOM   2124  CE3 TRP A 136     -16.579  13.410  -7.745  1.00  3.82           C  
ATOM   2125  NE1 TRP A 136     -17.942  14.242 -10.918  1.00  3.82           N  
ATOM   2126  CZ2 TRP A 136     -18.119  12.069  -9.674  1.00  3.82           C  
ATOM   2127  CZ3 TRP A 136     -16.970  12.089  -7.553  1.00  3.82           C  
ATOM   2128  CH2 TRP A 136     -17.722  11.436  -8.492  1.00  3.82           C  
ATOM   2129  H   TRP A 136     -14.056  15.844 -10.441  1.00  3.82           H  
ATOM   2130  HA  TRP A 136     -16.176  17.771 -10.535  1.00  3.82           H  
ATOM   2131 1HB  TRP A 136     -15.109  16.105  -8.238  1.00  3.82           H  
ATOM   2132 2HB  TRP A 136     -16.565  17.077  -8.146  1.00  3.82           H  
ATOM   2133  HD1 TRP A 136     -17.339  16.308 -11.323  1.00  3.82           H  
ATOM   2134  HE1 TRP A 136     -18.465  14.018 -11.751  1.00  3.82           H  
ATOM   2135  HE3 TRP A 136     -15.989  13.927  -7.005  1.00  3.82           H  
ATOM   2136  HZ2 TRP A 136     -18.714  11.532 -10.413  1.00  3.82           H  
ATOM   2137  HZ3 TRP A 136     -16.663  11.586  -6.635  1.00  3.82           H  
ATOM   2138  HH2 TRP A 136     -18.014  10.400  -8.314  1.00  3.82           H  
ATOM   2139  N   MET A 137     -13.517  18.650  -8.781  1.00  3.91           N  
ATOM   2140  CA  MET A 137     -12.876  19.805  -8.166  1.00  3.91           C  
ATOM   2141  C   MET A 137     -12.799  20.936  -9.169  1.00  3.91           C  
ATOM   2142  O   MET A 137     -13.083  22.083  -8.825  1.00  3.91           O  
ATOM   2143  CB  MET A 137     -11.506  19.458  -7.594  1.00  3.91           C  
ATOM   2144  CG  MET A 137     -10.887  20.589  -6.779  1.00  3.91           C  
ATOM   2145  SD  MET A 137     -11.870  21.014  -5.328  1.00  3.91           S  
ATOM   2146  CE  MET A 137     -12.468  22.660  -5.815  1.00  3.91           C  
ATOM   2147  H   MET A 137     -13.009  17.770  -8.850  1.00  3.91           H  
ATOM   2148  HA  MET A 137     -13.502  20.142  -7.342  1.00  3.91           H  
ATOM   2149 1HB  MET A 137     -11.586  18.572  -6.964  1.00  3.91           H  
ATOM   2150 2HB  MET A 137     -10.825  19.215  -8.415  1.00  3.91           H  
ATOM   2151 1HG  MET A 137      -9.879  20.322  -6.458  1.00  3.91           H  
ATOM   2152 2HG  MET A 137     -10.827  21.461  -7.410  1.00  3.91           H  
ATOM   2153 1HE  MET A 137     -13.121  23.059  -5.044  1.00  3.91           H  
ATOM   2154 2HE  MET A 137     -11.647  23.329  -5.954  1.00  3.91           H  
ATOM   2155 3HE  MET A 137     -12.997  22.588  -6.745  1.00  3.91           H  
ATOM   2156  N   LEU A 138     -12.467  20.617 -10.423  1.00  4.04           N  
ATOM   2157  CA  LEU A 138     -12.463  21.645 -11.454  1.00  4.04           C  
ATOM   2158  C   LEU A 138     -13.810  22.307 -11.553  1.00  4.04           C  
ATOM   2159  O   LEU A 138     -13.898  23.533 -11.619  1.00  4.04           O  
ATOM   2160  CB  LEU A 138     -12.082  21.096 -12.815  1.00  4.04           C  
ATOM   2161  CG  LEU A 138     -12.205  22.111 -13.971  1.00  4.04           C  
ATOM   2162  CD1 LEU A 138     -11.323  23.264 -13.701  1.00  4.04           C  
ATOM   2163  CD2 LEU A 138     -11.828  21.459 -15.307  1.00  4.04           C  
ATOM   2164  H   LEU A 138     -12.213  19.651 -10.651  1.00  4.04           H  
ATOM   2165  HA  LEU A 138     -11.729  22.398 -11.177  1.00  4.04           H  
ATOM   2166 1HB  LEU A 138     -11.071  20.804 -12.738  1.00  4.04           H  
ATOM   2167 2HB  LEU A 138     -12.691  20.229 -13.045  1.00  4.04           H  
ATOM   2168  HG  LEU A 138     -13.238  22.464 -14.020  1.00  4.04           H  
ATOM   2169 1HD1 LEU A 138     -11.441  23.974 -14.503  1.00  4.04           H  
ATOM   2170 2HD1 LEU A 138     -11.610  23.722 -12.759  1.00  4.04           H  
ATOM   2171 3HD1 LEU A 138     -10.286  22.933 -13.645  1.00  4.04           H  
ATOM   2172 1HD2 LEU A 138     -11.927  22.176 -16.109  1.00  4.04           H  
ATOM   2173 2HD2 LEU A 138     -10.807  21.124 -15.275  1.00  4.04           H  
ATOM   2174 3HD2 LEU A 138     -12.484  20.611 -15.492  1.00  4.04           H  
ATOM   2175  N   ILE A 139     -14.865  21.515 -11.560  1.00  4.21           N  
ATOM   2176  CA  ILE A 139     -16.173  22.111 -11.681  1.00  4.21           C  
ATOM   2177  C   ILE A 139     -16.484  23.026 -10.522  1.00  4.21           C  
ATOM   2178  O   ILE A 139     -17.028  24.121 -10.708  1.00  4.21           O  
ATOM   2179  CB  ILE A 139     -17.243  21.043 -11.774  1.00  4.21           C  
ATOM   2180  CG1 ILE A 139     -16.994  20.296 -13.007  1.00  4.21           C  
ATOM   2181  CG2 ILE A 139     -18.614  21.652 -11.715  1.00  4.21           C  
ATOM   2182  CD1 ILE A 139     -16.883  21.200 -14.145  1.00  4.21           C  
ATOM   2183  H   ILE A 139     -14.746  20.499 -11.517  1.00  4.21           H  
ATOM   2184  HA  ILE A 139     -16.194  22.706 -12.593  1.00  4.21           H  
ATOM   2185  HB  ILE A 139     -17.130  20.343 -10.948  1.00  4.21           H  
ATOM   2186 1HG1 ILE A 139     -16.095  19.711 -12.926  1.00  4.21           H  
ATOM   2187 2HG1 ILE A 139     -17.835  19.626 -13.184  1.00  4.21           H  
ATOM   2188 1HG2 ILE A 139     -19.364  20.868 -11.790  1.00  4.21           H  
ATOM   2189 2HG2 ILE A 139     -18.733  22.184 -10.772  1.00  4.21           H  
ATOM   2190 3HG2 ILE A 139     -18.721  22.341 -12.535  1.00  4.21           H  
ATOM   2191 1HD1 ILE A 139     -16.745  20.644 -15.053  1.00  4.21           H  
ATOM   2192 2HD1 ILE A 139     -17.777  21.760 -14.191  1.00  4.21           H  
ATOM   2193 3HD1 ILE A 139     -16.042  21.873 -14.000  1.00  4.21           H  
ATOM   2194  N   ARG A 140     -16.133  22.597  -9.322  1.00  4.42           N  
ATOM   2195  CA  ARG A 140     -16.353  23.454  -8.181  1.00  4.42           C  
ATOM   2196  C   ARG A 140     -15.509  24.734  -8.307  1.00  4.42           C  
ATOM   2197  O   ARG A 140     -15.950  25.803  -7.914  1.00  4.42           O  
ATOM   2198  CB  ARG A 140     -16.094  22.723  -6.883  1.00  4.42           C  
ATOM   2199  CG  ARG A 140     -16.296  23.564  -5.666  1.00  4.42           C  
ATOM   2200  CD  ARG A 140     -17.717  24.037  -5.554  1.00  4.42           C  
ATOM   2201  NE  ARG A 140     -18.663  22.961  -5.215  1.00  4.42           N  
ATOM   2202  CZ  ARG A 140     -19.987  23.006  -5.481  1.00  4.42           C  
ATOM   2203  NH1 ARG A 140     -20.489  24.050  -6.108  1.00  4.42           N1+
ATOM   2204  NH2 ARG A 140     -20.781  22.022  -5.114  1.00  4.42           N  
ATOM   2205  H   ARG A 140     -15.707  21.675  -9.215  1.00  4.42           H  
ATOM   2206  HA  ARG A 140     -17.402  23.747  -8.178  1.00  4.42           H  
ATOM   2207 1HB  ARG A 140     -16.784  21.912  -6.800  1.00  4.42           H  
ATOM   2208 2HB  ARG A 140     -15.119  22.298  -6.884  1.00  4.42           H  
ATOM   2209 1HG  ARG A 140     -16.034  22.996  -4.773  1.00  4.42           H  
ATOM   2210 2HG  ARG A 140     -15.655  24.437  -5.753  1.00  4.42           H  
ATOM   2211 1HD  ARG A 140     -17.778  24.802  -4.775  1.00  4.42           H  
ATOM   2212 2HD  ARG A 140     -18.024  24.474  -6.505  1.00  4.42           H  
ATOM   2213  HE  ARG A 140     -18.310  22.143  -4.730  1.00  4.42           H  
ATOM   2214 1HH1 ARG A 140     -19.881  24.812  -6.374  1.00  4.42           H  
ATOM   2215 2HH1 ARG A 140     -21.478  24.091  -6.306  1.00  4.42           H  
ATOM   2216 1HH2 ARG A 140     -20.413  21.217  -4.585  1.00  4.42           H  
ATOM   2217 2HH2 ARG A 140     -21.764  22.065  -5.317  1.00  4.42           H  
ATOM   2218  N   ALA A 141     -14.279  24.631  -8.827  1.00  4.67           N  
ATOM   2219  CA  ALA A 141     -13.434  25.812  -9.044  1.00  4.67           C  
ATOM   2220  C   ALA A 141     -14.040  26.784 -10.077  1.00  4.67           C  
ATOM   2221  O   ALA A 141     -13.925  28.006  -9.935  1.00  4.67           O  
ATOM   2222  CB  ALA A 141     -12.056  25.381  -9.485  1.00  4.67           C  
ATOM   2223  H   ALA A 141     -13.920  23.716  -9.089  1.00  4.67           H  
ATOM   2224  HA  ALA A 141     -13.348  26.343  -8.102  1.00  4.67           H  
ATOM   2225 1HB  ALA A 141     -11.417  26.252  -9.605  1.00  4.67           H  
ATOM   2226 2HB  ALA A 141     -11.649  24.723  -8.721  1.00  4.67           H  
ATOM   2227 3HB  ALA A 141     -12.123  24.851 -10.425  1.00  4.67           H  
ATOM   2228  N   MET A 142     -14.657  26.236 -11.140  1.00  4.93           N  
ATOM   2229  CA  MET A 142     -15.299  27.052 -12.178  1.00  4.93           C  
ATOM   2230  C   MET A 142     -16.501  27.820 -11.653  1.00  4.93           C  
ATOM   2231  O   MET A 142     -16.693  28.998 -11.973  1.00  4.93           O  
ATOM   2232  CB  MET A 142     -15.762  26.202 -13.366  1.00  4.93           C  
ATOM   2233  CG  MET A 142     -14.673  25.645 -14.242  1.00  4.93           C  
ATOM   2234  SD  MET A 142     -15.334  24.660 -15.591  1.00  4.93           S  
ATOM   2235  CE  MET A 142     -13.914  24.588 -16.644  1.00  4.93           C  
ATOM   2236  H   MET A 142     -14.673  25.221 -11.222  1.00  4.93           H  
ATOM   2237  HA  MET A 142     -14.574  27.781 -12.533  1.00  4.93           H  
ATOM   2238 1HB  MET A 142     -16.341  25.356 -12.989  1.00  4.93           H  
ATOM   2239 2HB  MET A 142     -16.427  26.796 -13.994  1.00  4.93           H  
ATOM   2240 1HG  MET A 142     -14.101  26.452 -14.651  1.00  4.93           H  
ATOM   2241 2HG  MET A 142     -14.011  25.023 -13.645  1.00  4.93           H  
ATOM   2242 1HE  MET A 142     -14.153  24.019 -17.530  1.00  4.93           H  
ATOM   2243 2HE  MET A 142     -13.625  25.587 -16.934  1.00  4.93           H  
ATOM   2244 3HE  MET A 142     -13.102  24.123 -16.125  1.00  4.93           H  
ATOM   2245  N   LYS A 143     -17.322  27.145 -10.856  1.00  5.15           N  
ATOM   2246  CA  LYS A 143     -18.507  27.763 -10.289  1.00  5.15           C  
ATOM   2247  C   LYS A 143     -18.047  28.671  -9.162  1.00  5.15           C  
ATOM   2248  O   LYS A 143     -17.052  28.378  -8.519  1.00  5.15           O  
ATOM   2249  CB  LYS A 143     -19.491  26.689  -9.833  1.00  5.15           C  
ATOM   2250  CG  LYS A 143     -20.079  25.892 -11.003  1.00  5.15           C  
ATOM   2251  CD  LYS A 143     -21.082  24.852 -10.554  1.00  5.15           C  
ATOM   2252  CE  LYS A 143     -21.664  24.115 -11.758  1.00  5.15           C  
ATOM   2253  NZ  LYS A 143     -22.673  23.096 -11.362  1.00  5.15           N1+
ATOM   2254  H   LYS A 143     -17.117  26.165 -10.644  1.00  5.15           H  
ATOM   2255  HA  LYS A 143     -18.988  28.379 -11.048  1.00  5.15           H  
ATOM   2256 1HB  LYS A 143     -18.969  25.987  -9.174  1.00  5.15           H  
ATOM   2257 2HB  LYS A 143     -20.301  27.144  -9.267  1.00  5.15           H  
ATOM   2258 1HG  LYS A 143     -20.566  26.581 -11.699  1.00  5.15           H  
ATOM   2259 2HG  LYS A 143     -19.265  25.392 -11.529  1.00  5.15           H  
ATOM   2260 1HD  LYS A 143     -20.582  24.136  -9.899  1.00  5.15           H  
ATOM   2261 2HD  LYS A 143     -21.887  25.334 -10.003  1.00  5.15           H  
ATOM   2262 1HE  LYS A 143     -22.132  24.839 -12.424  1.00  5.15           H  
ATOM   2263 2HE  LYS A 143     -20.860  23.624 -12.290  1.00  5.15           H  
ATOM   2264 1HZ  LYS A 143     -23.027  22.638 -12.192  1.00  5.15           H  
ATOM   2265 2HZ  LYS A 143     -22.247  22.413 -10.756  1.00  5.15           H  
ATOM   2266 3HZ  LYS A 143     -23.433  23.554 -10.879  1.00  5.15           H  
ATOM   2267  N   GLU A 144     -18.734  29.794  -8.934  1.00  5.31           N  
ATOM   2268  CA  GLU A 144     -18.374  30.777  -7.883  1.00  5.31           C  
ATOM   2269  C   GLU A 144     -17.077  31.548  -8.215  1.00  5.31           C  
ATOM   2270  O   GLU A 144     -17.077  32.779  -8.271  1.00  5.31           O  
ATOM   2271  CB  GLU A 144     -18.237  30.136  -6.482  1.00  5.31           C  
ATOM   2272  CG  GLU A 144     -19.542  29.618  -5.871  1.00  5.31           C  
ATOM   2273  CD  GLU A 144     -19.345  29.040  -4.477  1.00  5.31           C  
ATOM   2274  OE1 GLU A 144     -18.241  28.663  -4.157  1.00  5.31           O  
ATOM   2275  OE2 GLU A 144     -20.296  29.008  -3.732  1.00  5.31           O1-
ATOM   2276  H   GLU A 144     -19.539  29.986  -9.513  1.00  5.31           H  
ATOM   2277  HA  GLU A 144     -19.179  31.511  -7.823  1.00  5.31           H  
ATOM   2278 1HB  GLU A 144     -17.514  29.339  -6.462  1.00  5.31           H  
ATOM   2279 2HB  GLU A 144     -17.860  30.895  -5.797  1.00  5.31           H  
ATOM   2280 1HG  GLU A 144     -20.257  30.439  -5.816  1.00  5.31           H  
ATOM   2281 2HG  GLU A 144     -19.958  28.851  -6.524  1.00  5.31           H  
ATOM   2282  N   GLY A 145     -15.981  30.828  -8.444  1.00  5.36           N  
ATOM   2283  CA  GLY A 145     -14.708  31.416  -8.834  1.00  5.36           C  
ATOM   2284  C   GLY A 145     -13.916  32.033  -7.679  1.00  5.36           C  
ATOM   2285  O   GLY A 145     -13.094  32.934  -7.903  1.00  5.36           O  
ATOM   2286  H   GLY A 145     -16.057  29.820  -8.367  1.00  5.36           H  
ATOM   2287 1HA  GLY A 145     -14.106  30.638  -9.308  1.00  5.36           H  
ATOM   2288 2HA  GLY A 145     -14.891  32.167  -9.594  1.00  5.36           H  
ATOM   2289  N   LYS A 146     -14.205  31.610  -6.446  1.00  5.27           N  
ATOM   2290  CA  LYS A 146     -13.521  32.149  -5.272  1.00  5.27           C  
ATOM   2291  C   LYS A 146     -12.127  31.548  -5.098  1.00  5.27           C  
ATOM   2292  O   LYS A 146     -11.832  30.470  -5.632  1.00  5.27           O  
ATOM   2293  CB  LYS A 146     -14.347  31.955  -4.002  1.00  5.27           C  
ATOM   2294  CG  LYS A 146     -14.557  30.524  -3.545  1.00  5.27           C  
ATOM   2295  CD  LYS A 146     -15.380  30.526  -2.266  1.00  5.27           C  
ATOM   2296  CE  LYS A 146     -14.542  31.153  -1.148  1.00  5.27           C  
ATOM   2297  NZ  LYS A 146     -15.204  31.161   0.170  1.00  5.27           N1+
ATOM   2298  H   LYS A 146     -14.905  30.888  -6.337  1.00  5.27           H  
ATOM   2299  HA  LYS A 146     -13.394  33.223  -5.417  1.00  5.27           H  
ATOM   2300 1HB  LYS A 146     -13.872  32.494  -3.182  1.00  5.27           H  
ATOM   2301 2HB  LYS A 146     -15.335  32.397  -4.151  1.00  5.27           H  
ATOM   2302 1HG  LYS A 146     -15.088  29.956  -4.317  1.00  5.27           H  
ATOM   2303 2HG  LYS A 146     -13.598  30.056  -3.352  1.00  5.27           H  
ATOM   2304 1HD  LYS A 146     -16.301  31.098  -2.412  1.00  5.27           H  
ATOM   2305 2HD  LYS A 146     -15.642  29.503  -1.996  1.00  5.27           H  
ATOM   2306 1HE  LYS A 146     -13.619  30.594  -1.064  1.00  5.27           H  
ATOM   2307 2HE  LYS A 146     -14.300  32.181  -1.417  1.00  5.27           H  
ATOM   2308 1HZ  LYS A 146     -14.527  31.589   0.824  1.00  5.27           H  
ATOM   2309 2HZ  LYS A 146     -16.049  31.704   0.140  1.00  5.27           H  
ATOM   2310 3HZ  LYS A 146     -15.412  30.226   0.468  1.00  5.27           H  
ATOM   2311  N   VAL A 147     -11.293  32.219  -4.304  1.00  5.03           N  
ATOM   2312  CA  VAL A 147      -9.915  31.789  -4.095  1.00  5.03           C  
ATOM   2313  C   VAL A 147      -9.758  30.399  -3.514  1.00  5.03           C  
ATOM   2314  O   VAL A 147      -8.938  29.631  -4.002  1.00  5.03           O  
ATOM   2315  CB  VAL A 147      -9.193  32.759  -3.148  1.00  5.03           C  
ATOM   2316  CG1 VAL A 147      -7.825  32.177  -2.764  1.00  5.03           C  
ATOM   2317  CG2 VAL A 147      -9.042  34.111  -3.825  1.00  5.03           C  
ATOM   2318  H   VAL A 147     -11.605  33.078  -3.873  1.00  5.03           H  
ATOM   2319  HA  VAL A 147      -9.414  31.818  -5.063  1.00  5.03           H  
ATOM   2320  HB  VAL A 147      -9.776  32.868  -2.226  1.00  5.03           H  
ATOM   2321 1HG1 VAL A 147      -7.317  32.855  -2.080  1.00  5.03           H  
ATOM   2322 2HG1 VAL A 147      -7.963  31.218  -2.280  1.00  5.03           H  
ATOM   2323 3HG1 VAL A 147      -7.221  32.044  -3.661  1.00  5.03           H  
ATOM   2324 1HG2 VAL A 147      -8.536  34.801  -3.149  1.00  5.03           H  
ATOM   2325 2HG2 VAL A 147      -8.456  33.998  -4.738  1.00  5.03           H  
ATOM   2326 3HG2 VAL A 147     -10.029  34.502  -4.073  1.00  5.03           H  
ATOM   2327  N   ALA A 148     -10.520  30.052  -2.489  1.00  4.69           N  
ATOM   2328  CA  ALA A 148     -10.358  28.724  -1.912  1.00  4.69           C  
ATOM   2329  C   ALA A 148     -10.631  27.609  -2.913  1.00  4.69           C  
ATOM   2330  O   ALA A 148      -9.944  26.587  -2.939  1.00  4.69           O  
ATOM   2331  CB  ALA A 148     -11.282  28.557  -0.736  1.00  4.69           C  
ATOM   2332  H   ALA A 148     -11.180  30.713  -2.095  1.00  4.69           H  
ATOM   2333  HA  ALA A 148      -9.329  28.631  -1.577  1.00  4.69           H  
ATOM   2334 1HB  ALA A 148     -11.126  27.576  -0.288  1.00  4.69           H  
ATOM   2335 2HB  ALA A 148     -11.071  29.322  -0.001  1.00  4.69           H  
ATOM   2336 3HB  ALA A 148     -12.308  28.641  -1.067  1.00  4.69           H  
ATOM   2337  N   MET A 149     -11.630  27.798  -3.769  1.00  4.33           N  
ATOM   2338  CA  MET A 149     -11.970  26.727  -4.683  1.00  4.33           C  
ATOM   2339  C   MET A 149     -10.956  26.685  -5.819  1.00  4.33           C  
ATOM   2340  O   MET A 149     -10.705  25.633  -6.385  1.00  4.33           O  
ATOM   2341  CB  MET A 149     -13.402  26.879  -5.156  1.00  4.33           C  
ATOM   2342  CG  MET A 149     -14.455  26.735  -4.030  1.00  4.33           C  
ATOM   2343  SD  MET A 149     -14.422  25.131  -3.155  1.00  4.33           S  
ATOM   2344  CE  MET A 149     -13.523  25.491  -1.654  1.00  4.33           C  
ATOM   2345  H   MET A 149     -12.151  28.662  -3.772  1.00  4.33           H  
ATOM   2346  HA  MET A 149     -11.898  25.782  -4.149  1.00  4.33           H  
ATOM   2347 1HB  MET A 149     -13.536  27.851  -5.641  1.00  4.33           H  
ATOM   2348 2HB  MET A 149     -13.621  26.108  -5.887  1.00  4.33           H  
ATOM   2349 1HG  MET A 149     -14.298  27.521  -3.298  1.00  4.33           H  
ATOM   2350 2HG  MET A 149     -15.453  26.873  -4.462  1.00  4.33           H  
ATOM   2351 1HE  MET A 149     -13.457  24.590  -1.050  1.00  4.33           H  
ATOM   2352 2HE  MET A 149     -12.526  25.826  -1.895  1.00  4.33           H  
ATOM   2353 3HE  MET A 149     -14.042  26.265  -1.089  1.00  4.33           H  
ATOM   2354  N   TYR A 150     -10.372  27.841  -6.145  1.00  3.98           N  
ATOM   2355  CA  TYR A 150      -9.314  27.983  -7.150  1.00  3.98           C  
ATOM   2356  C   TYR A 150      -8.034  27.289  -6.652  1.00  3.98           C  
ATOM   2357  O   TYR A 150      -7.324  26.599  -7.402  1.00  3.98           O  
ATOM   2358  CB  TYR A 150      -9.095  29.466  -7.447  1.00  3.98           C  
ATOM   2359  CG  TYR A 150      -8.060  29.792  -8.480  1.00  3.98           C  
ATOM   2360  CD1 TYR A 150      -8.320  29.584  -9.829  1.00  3.98           C  
ATOM   2361  CD2 TYR A 150      -6.858  30.344  -8.083  1.00  3.98           C  
ATOM   2362  CE1 TYR A 150      -7.365  29.917 -10.775  1.00  3.98           C  
ATOM   2363  CE2 TYR A 150      -5.911  30.682  -9.024  1.00  3.98           C  
ATOM   2364  CZ  TYR A 150      -6.157  30.469 -10.363  1.00  3.98           C  
ATOM   2365  OH  TYR A 150      -5.205  30.811 -11.290  1.00  3.98           O  
ATOM   2366  H   TYR A 150     -10.680  28.691  -5.673  1.00  3.98           H  
ATOM   2367  HA  TYR A 150      -9.631  27.485  -8.066  1.00  3.98           H  
ATOM   2368 1HB  TYR A 150     -10.044  29.910  -7.761  1.00  3.98           H  
ATOM   2369 2HB  TYR A 150      -8.808  29.964  -6.531  1.00  3.98           H  
ATOM   2370  HD1 TYR A 150      -9.277  29.157 -10.140  1.00  3.98           H  
ATOM   2371  HD2 TYR A 150      -6.663  30.513  -7.023  1.00  3.98           H  
ATOM   2372  HE1 TYR A 150      -7.564  29.754 -11.835  1.00  3.98           H  
ATOM   2373  HE2 TYR A 150      -4.964  31.121  -8.708  1.00  3.98           H  
ATOM   2374  HH  TYR A 150      -4.457  31.217 -10.847  1.00  3.98           H  
ATOM   2375  N   ALA A 151      -7.716  27.538  -5.382  1.00  3.66           N  
ATOM   2376  CA  ALA A 151      -6.540  26.984  -4.743  1.00  3.66           C  
ATOM   2377  C   ALA A 151      -6.550  25.468  -4.741  1.00  3.66           C  
ATOM   2378  O   ALA A 151      -5.501  24.851  -4.896  1.00  3.66           O  
ATOM   2379  CB  ALA A 151      -6.448  27.474  -3.313  1.00  3.66           C  
ATOM   2380  H   ALA A 151      -8.320  28.144  -4.835  1.00  3.66           H  
ATOM   2381  HA  ALA A 151      -5.671  27.321  -5.291  1.00  3.66           H  
ATOM   2382 1HB  ALA A 151      -5.546  27.075  -2.848  1.00  3.66           H  
ATOM   2383 2HB  ALA A 151      -6.414  28.565  -3.300  1.00  3.66           H  
ATOM   2384 3HB  ALA A 151      -7.321  27.135  -2.761  1.00  3.66           H  
ATOM   2385  N   LEU A 152      -7.707  24.843  -4.567  1.00  3.41           N  
ATOM   2386  CA  LEU A 152      -7.715  23.389  -4.503  1.00  3.41           C  
ATOM   2387  C   LEU A 152      -7.143  22.684  -5.769  1.00  3.41           C  
ATOM   2388  O   LEU A 152      -6.341  21.764  -5.605  1.00  3.41           O  
ATOM   2389  CB  LEU A 152      -9.111  22.943  -4.099  1.00  3.41           C  
ATOM   2390  CG  LEU A 152      -9.459  23.262  -2.657  1.00  3.41           C  
ATOM   2391  CD1 LEU A 152     -10.909  23.029  -2.428  1.00  3.41           C  
ATOM   2392  CD2 LEU A 152      -8.635  22.419  -1.752  1.00  3.41           C  
ATOM   2393  H   LEU A 152      -8.564  25.382  -4.410  1.00  3.41           H  
ATOM   2394  HA  LEU A 152      -7.075  23.099  -3.680  1.00  3.41           H  
ATOM   2395 1HB  LEU A 152      -9.831  23.490  -4.665  1.00  3.41           H  
ATOM   2396 2HB  LEU A 152      -9.223  21.880  -4.269  1.00  3.41           H  
ATOM   2397  HG  LEU A 152      -9.250  24.306  -2.462  1.00  3.41           H  
ATOM   2398 1HD1 LEU A 152     -11.144  23.285  -1.408  1.00  3.41           H  
ATOM   2399 2HD1 LEU A 152     -11.480  23.661  -3.098  1.00  3.41           H  
ATOM   2400 3HD1 LEU A 152     -11.152  21.995  -2.614  1.00  3.41           H  
ATOM   2401 1HD2 LEU A 152      -8.868  22.648  -0.718  1.00  3.41           H  
ATOM   2402 2HD2 LEU A 152      -8.839  21.381  -1.949  1.00  3.41           H  
ATOM   2403 3HD2 LEU A 152      -7.600  22.616  -1.939  1.00  3.41           H  
ATOM   2404  N   PRO A 153      -7.534  23.022  -7.030  1.00  3.24           N  
ATOM   2405  CA  PRO A 153      -6.885  22.573  -8.254  1.00  3.24           C  
ATOM   2406  C   PRO A 153      -5.394  22.868  -8.263  1.00  3.24           C  
ATOM   2407  O   PRO A 153      -4.619  22.064  -8.778  1.00  3.24           O  
ATOM   2408  CB  PRO A 153      -7.613  23.374  -9.327  1.00  3.24           C  
ATOM   2409  CG  PRO A 153      -8.960  23.566  -8.765  1.00  3.24           C  
ATOM   2410  CD  PRO A 153      -8.748  23.733  -7.276  1.00  3.24           C  
ATOM   2411  HA  PRO A 153      -7.070  21.500  -8.382  1.00  3.24           H  
ATOM   2412 1HB  PRO A 153      -7.092  24.331  -9.502  1.00  3.24           H  
ATOM   2413 2HB  PRO A 153      -7.616  22.825 -10.280  1.00  3.24           H  
ATOM   2414 1HG  PRO A 153      -9.383  24.471  -9.207  1.00  3.24           H  
ATOM   2415 2HG  PRO A 153      -9.626  22.737  -9.028  1.00  3.24           H  
ATOM   2416 1HD  PRO A 153      -8.646  24.729  -7.034  1.00  3.24           H  
ATOM   2417 2HD  PRO A 153      -9.562  23.281  -6.783  1.00  3.24           H  
ATOM   2418  N   ILE A 154      -4.969  23.984  -7.654  1.00  3.14           N  
ATOM   2419  CA  ILE A 154      -3.534  24.267  -7.615  1.00  3.14           C  
ATOM   2420  C   ILE A 154      -2.839  23.274  -6.713  1.00  3.14           C  
ATOM   2421  O   ILE A 154      -1.831  22.671  -7.081  1.00  3.14           O  
ATOM   2422  CB  ILE A 154      -3.215  25.686  -7.130  1.00  3.14           C  
ATOM   2423  CG1 ILE A 154      -3.704  26.706  -8.158  1.00  3.14           C  
ATOM   2424  CG2 ILE A 154      -1.713  25.808  -6.852  1.00  3.14           C  
ATOM   2425  CD1 ILE A 154      -3.673  28.125  -7.670  1.00  3.14           C  
ATOM   2426  H   ILE A 154      -5.633  24.662  -7.262  1.00  3.14           H  
ATOM   2427  HA  ILE A 154      -3.133  24.156  -8.620  1.00  3.14           H  
ATOM   2428  HB  ILE A 154      -3.745  25.884  -6.210  1.00  3.14           H  
ATOM   2429 1HG1 ILE A 154      -3.082  26.633  -9.045  1.00  3.14           H  
ATOM   2430 2HG1 ILE A 154      -4.738  26.465  -8.433  1.00  3.14           H  
ATOM   2431 1HG2 ILE A 154      -1.492  26.811  -6.491  1.00  3.14           H  
ATOM   2432 2HG2 ILE A 154      -1.421  25.079  -6.094  1.00  3.14           H  
ATOM   2433 3HG2 ILE A 154      -1.156  25.619  -7.768  1.00  3.14           H  
ATOM   2434 1HD1 ILE A 154      -4.026  28.766  -8.458  1.00  3.14           H  
ATOM   2435 2HD1 ILE A 154      -4.309  28.235  -6.805  1.00  3.14           H  
ATOM   2436 3HD1 ILE A 154      -2.655  28.397  -7.409  1.00  3.14           H  
ATOM   2437  N   LEU A 155      -3.422  23.062  -5.549  1.00  3.12           N  
ATOM   2438  CA  LEU A 155      -2.862  22.163  -4.568  1.00  3.12           C  
ATOM   2439  C   LEU A 155      -2.766  20.768  -5.180  1.00  3.12           C  
ATOM   2440  O   LEU A 155      -1.759  20.072  -4.999  1.00  3.12           O  
ATOM   2441  CB  LEU A 155      -3.767  22.231  -3.329  1.00  3.12           C  
ATOM   2442  CG  LEU A 155      -3.677  23.602  -2.557  1.00  3.12           C  
ATOM   2443  CD1 LEU A 155      -4.801  23.781  -1.567  1.00  3.12           C  
ATOM   2444  CD2 LEU A 155      -2.397  23.619  -1.818  1.00  3.12           C  
ATOM   2445  H   LEU A 155      -4.269  23.582  -5.326  1.00  3.12           H  
ATOM   2446  HA  LEU A 155      -1.868  22.507  -4.303  1.00  3.12           H  
ATOM   2447 1HB  LEU A 155      -4.795  22.076  -3.629  1.00  3.12           H  
ATOM   2448 2HB  LEU A 155      -3.480  21.435  -2.653  1.00  3.12           H  
ATOM   2449  HG  LEU A 155      -3.710  24.424  -3.260  1.00  3.12           H  
ATOM   2450 1HD1 LEU A 155      -4.674  24.738  -1.060  1.00  3.12           H  
ATOM   2451 2HD1 LEU A 155      -5.725  23.790  -2.089  1.00  3.12           H  
ATOM   2452 3HD1 LEU A 155      -4.809  22.996  -0.846  1.00  3.12           H  
ATOM   2453 1HD2 LEU A 155      -2.302  24.542  -1.270  1.00  3.12           H  
ATOM   2454 2HD2 LEU A 155      -2.386  22.792  -1.119  1.00  3.12           H  
ATOM   2455 3HD2 LEU A 155      -1.579  23.527  -2.525  1.00  3.12           H  
ATOM   2456  N   CYS A 156      -3.790  20.392  -5.966  1.00  3.19           N  
ATOM   2457  CA  CYS A 156      -3.850  19.115  -6.675  1.00  3.19           C  
ATOM   2458  C   CYS A 156      -2.812  19.039  -7.792  1.00  3.19           C  
ATOM   2459  O   CYS A 156      -2.149  18.016  -7.961  1.00  3.19           O  
ATOM   2460  CB  CYS A 156      -5.245  18.882  -7.262  1.00  3.19           C  
ATOM   2461  SG  CYS A 156      -5.470  17.234  -7.984  1.00  3.19           S  
ATOM   2462  H   CYS A 156      -4.593  21.016  -6.043  1.00  3.19           H  
ATOM   2463  HA  CYS A 156      -3.642  18.316  -5.968  1.00  3.19           H  
ATOM   2464 1HB  CYS A 156      -5.995  19.024  -6.482  1.00  3.19           H  
ATOM   2465 2HB  CYS A 156      -5.437  19.621  -8.037  1.00  3.19           H  
ATOM   2466  HG  CYS A 156      -4.647  17.424  -9.009  1.00  3.19           H  
ATOM   2467  N   ALA A 157      -2.646  20.126  -8.552  1.00  3.37           N  
ATOM   2468  CA  ALA A 157      -1.693  20.189  -9.662  1.00  3.37           C  
ATOM   2469  C   ALA A 157      -0.269  19.925  -9.178  1.00  3.37           C  
ATOM   2470  O   ALA A 157       0.561  19.401  -9.921  1.00  3.37           O  
ATOM   2471  CB  ALA A 157      -1.764  21.540 -10.353  1.00  3.37           C  
ATOM   2472  H   ALA A 157      -3.225  20.945  -8.383  1.00  3.37           H  
ATOM   2473  HA  ALA A 157      -1.959  19.412 -10.377  1.00  3.37           H  
ATOM   2474 1HB  ALA A 157      -1.071  21.557 -11.192  1.00  3.37           H  
ATOM   2475 2HB  ALA A 157      -2.779  21.706 -10.714  1.00  3.37           H  
ATOM   2476 3HB  ALA A 157      -1.499  22.321  -9.642  1.00  3.37           H  
ATOM   2477  N   LEU A 158      -0.000  20.263  -7.920  1.00  3.65           N  
ATOM   2478  CA  LEU A 158       1.310  20.073  -7.314  1.00  3.65           C  
ATOM   2479  C   LEU A 158       1.576  18.608  -6.878  1.00  3.65           C  
ATOM   2480  O   LEU A 158       2.669  18.304  -6.392  1.00  3.65           O  
ATOM   2481  CB  LEU A 158       1.412  20.964  -6.065  1.00  3.65           C  
ATOM   2482  CG  LEU A 158       1.333  22.490  -6.275  1.00  3.65           C  
ATOM   2483  CD1 LEU A 158       1.259  23.158  -4.922  1.00  3.65           C  
ATOM   2484  CD2 LEU A 158       2.514  22.978  -7.020  1.00  3.65           C  
ATOM   2485  H   LEU A 158      -0.732  20.733  -7.382  1.00  3.65           H  
ATOM   2486  HA  LEU A 158       2.067  20.365  -8.039  1.00  3.65           H  
ATOM   2487 1HB  LEU A 158       0.610  20.693  -5.388  1.00  3.65           H  
ATOM   2488 2HB  LEU A 158       2.357  20.754  -5.566  1.00  3.65           H  
ATOM   2489  HG  LEU A 158       0.458  22.729  -6.831  1.00  3.65           H  
ATOM   2490 1HD1 LEU A 158       1.191  24.233  -5.049  1.00  3.65           H  
ATOM   2491 2HD1 LEU A 158       0.390  22.800  -4.392  1.00  3.65           H  
ATOM   2492 3HD1 LEU A 158       2.154  22.907  -4.364  1.00  3.65           H  
ATOM   2493 1HD2 LEU A 158       2.437  24.056  -7.156  1.00  3.65           H  
ATOM   2494 2HD2 LEU A 158       3.395  22.751  -6.448  1.00  3.65           H  
ATOM   2495 3HD2 LEU A 158       2.562  22.488  -7.994  1.00  3.65           H  
ATOM   2496  N   THR A 159       0.583  17.709  -6.977  1.00  4.08           N  
ATOM   2497  CA  THR A 159       0.781  16.321  -6.529  1.00  4.08           C  
ATOM   2498  C   THR A 159       1.468  15.449  -7.596  1.00  4.08           C  
ATOM   2499  O   THR A 159       1.485  15.810  -8.773  1.00  4.08           O  
ATOM   2500  CB  THR A 159      -0.574  15.653  -6.149  1.00  4.08           C  
ATOM   2501  CG2 THR A 159      -1.245  16.402  -5.044  1.00  4.08           C  
ATOM   2502  OG1 THR A 159      -1.437  15.600  -7.293  1.00  4.08           O  
ATOM   2503  H   THR A 159      -0.318  17.972  -7.379  1.00  4.08           H  
ATOM   2504  HA  THR A 159       1.392  16.361  -5.639  1.00  4.08           H  
ATOM   2505  HB  THR A 159      -0.403  14.641  -5.817  1.00  4.08           H  
ATOM   2506  HG1 THR A 159      -1.622  16.504  -7.608  1.00  4.08           H  
ATOM   2507 1HG2 THR A 159      -2.182  15.907  -4.800  1.00  4.08           H  
ATOM   2508 2HG2 THR A 159      -0.601  16.415  -4.166  1.00  4.08           H  
ATOM   2509 3HG2 THR A 159      -1.439  17.421  -5.367  1.00  4.08           H  
ATOM   2510  N   PRO A 160       2.074  14.303  -7.215  1.00  4.65           N  
ATOM   2511  CA  PRO A 160       2.552  13.270  -8.120  1.00  4.65           C  
ATOM   2512  C   PRO A 160       1.401  12.775  -8.975  1.00  4.65           C  
ATOM   2513  O   PRO A 160       0.271  12.680  -8.495  1.00  4.65           O  
ATOM   2514  CB  PRO A 160       3.069  12.188  -7.172  1.00  4.65           C  
ATOM   2515  CG  PRO A 160       3.429  12.929  -5.903  1.00  4.65           C  
ATOM   2516  CD  PRO A 160       2.412  14.049  -5.788  1.00  4.65           C  
ATOM   2517  HA  PRO A 160       3.362  13.681  -8.747  1.00  4.65           H  
ATOM   2518 1HB  PRO A 160       2.287  11.426  -7.023  1.00  4.65           H  
ATOM   2519 2HB  PRO A 160       3.927  11.674  -7.626  1.00  4.65           H  
ATOM   2520 1HG  PRO A 160       3.396  12.235  -5.055  1.00  4.65           H  
ATOM   2521 2HG  PRO A 160       4.463  13.303  -5.965  1.00  4.65           H  
ATOM   2522 1HD  PRO A 160       1.548  13.715  -5.207  1.00  4.65           H  
ATOM   2523 2HD  PRO A 160       2.920  14.908  -5.336  1.00  4.65           H  
ATOM   2524  N   GLY A 161       1.669  12.422 -10.220  1.00  5.31           N  
ATOM   2525  CA  GLY A 161       0.590  11.961 -11.084  1.00  5.31           C  
ATOM   2526  C   GLY A 161      -0.041  10.657 -10.618  1.00  5.31           C  
ATOM   2527  O   GLY A 161       0.641   9.750 -10.132  1.00  5.31           O  
ATOM   2528  H   GLY A 161       2.609  12.501 -10.579  1.00  5.31           H  
ATOM   2529 1HA  GLY A 161      -0.174  12.735 -11.142  1.00  5.31           H  
ATOM   2530 2HA  GLY A 161       0.984  11.820 -12.087  1.00  5.31           H  
ATOM   2531  N   MET A 162      -1.342  10.516 -10.860  1.00  5.99           N  
ATOM   2532  CA  MET A 162      -2.068   9.309 -10.487  1.00  5.99           C  
ATOM   2533  C   MET A 162      -1.822   8.235 -11.542  1.00  5.99           C  
ATOM   2534  O   MET A 162      -2.719   7.889 -12.324  1.00  5.99           O  
ATOM   2535  CB  MET A 162      -3.552   9.612 -10.441  1.00  5.99           C  
ATOM   2536  CG  MET A 162      -4.033  10.684  -9.443  1.00  5.99           C  
ATOM   2537  SD  MET A 162      -3.858  10.215  -7.723  1.00  5.99           S  
ATOM   2538  CE  MET A 162      -4.478  11.698  -6.911  1.00  5.99           C  
ATOM   2539  H   MET A 162      -1.847  11.281 -11.277  1.00  5.99           H  
ATOM   2540  HA  MET A 162      -1.710   8.951  -9.522  1.00  5.99           H  
ATOM   2541 1HB  MET A 162      -3.803   9.941 -11.397  1.00  5.99           H  
ATOM   2542 2HB  MET A 162      -4.113   8.694 -10.250  1.00  5.99           H  
ATOM   2543 1HG  MET A 162      -3.466  11.602  -9.605  1.00  5.99           H  
ATOM   2544 2HG  MET A 162      -5.088  10.900  -9.630  1.00  5.99           H  
ATOM   2545 1HE  MET A 162      -4.442  11.566  -5.828  1.00  5.99           H  
ATOM   2546 2HE  MET A 162      -3.860  12.554  -7.195  1.00  5.99           H  
ATOM   2547 3HE  MET A 162      -5.499  11.875  -7.219  1.00  5.99           H  
ATOM   2548  N   ARG A 163      -0.622   7.667 -11.500  1.00  6.64           N  
ATOM   2549  CA  ARG A 163      -0.140   6.726 -12.511  1.00  6.64           C  
ATOM   2550  C   ARG A 163      -0.991   5.472 -12.625  1.00  6.64           C  
ATOM   2551  O   ARG A 163      -1.095   4.885 -13.699  1.00  6.64           O  
ATOM   2552  CB  ARG A 163       1.298   6.334 -12.215  1.00  6.64           C  
ATOM   2553  CG  ARG A 163       2.323   7.441 -12.460  1.00  6.64           C  
ATOM   2554  CD  ARG A 163       3.707   7.008 -12.116  1.00  6.64           C  
ATOM   2555  NE  ARG A 163       4.689   8.055 -12.380  1.00  6.64           N  
ATOM   2556  CZ  ARG A 163       5.993   7.988 -12.042  1.00  6.64           C  
ATOM   2557  NH1 ARG A 163       6.459   6.923 -11.426  1.00  6.64           N1+
ATOM   2558  NH2 ARG A 163       6.804   8.992 -12.329  1.00  6.64           N  
ATOM   2559  H   ARG A 163       0.017   8.021 -10.784  1.00  6.64           H  
ATOM   2560  HA  ARG A 163      -0.154   7.235 -13.474  1.00  6.64           H  
ATOM   2561 1HB  ARG A 163       1.382   6.029 -11.173  1.00  6.64           H  
ATOM   2562 2HB  ARG A 163       1.575   5.479 -12.830  1.00  6.64           H  
ATOM   2563 1HG  ARG A 163       2.303   7.729 -13.510  1.00  6.64           H  
ATOM   2564 2HG  ARG A 163       2.072   8.305 -11.842  1.00  6.64           H  
ATOM   2565 1HD  ARG A 163       3.753   6.759 -11.055  1.00  6.64           H  
ATOM   2566 2HD  ARG A 163       3.973   6.133 -12.706  1.00  6.64           H  
ATOM   2567  HE  ARG A 163       4.368   8.890 -12.851  1.00  6.64           H  
ATOM   2568 1HH1 ARG A 163       5.839   6.155 -11.207  1.00  6.64           H  
ATOM   2569 2HH1 ARG A 163       7.434   6.873 -11.173  1.00  6.64           H  
ATOM   2570 1HH2 ARG A 163       6.449   9.810 -12.803  1.00  6.64           H  
ATOM   2571 2HH2 ARG A 163       7.780   8.940 -12.075  1.00  6.64           H  
ATOM   2572  N   MET A 164      -1.620   5.074 -11.530  1.00  7.15           N  
ATOM   2573  CA  MET A 164      -2.471   3.890 -11.512  1.00  7.15           C  
ATOM   2574  C   MET A 164      -3.671   4.001 -12.471  1.00  7.15           C  
ATOM   2575  O   MET A 164      -4.133   2.993 -13.005  1.00  7.15           O  
ATOM   2576  CB  MET A 164      -2.952   3.633 -10.098  1.00  7.15           C  
ATOM   2577  CG  MET A 164      -1.888   3.149  -9.120  1.00  7.15           C  
ATOM   2578  SD  MET A 164      -2.538   2.952  -7.438  1.00  7.15           S  
ATOM   2579  CE  MET A 164      -1.116   2.302  -6.568  1.00  7.15           C  
ATOM   2580  H   MET A 164      -1.497   5.611 -10.684  1.00  7.15           H  
ATOM   2581  HA  MET A 164      -1.873   3.038 -11.837  1.00  7.15           H  
ATOM   2582 1HB  MET A 164      -3.374   4.546  -9.703  1.00  7.15           H  
ATOM   2583 2HB  MET A 164      -3.736   2.876 -10.127  1.00  7.15           H  
ATOM   2584 1HG  MET A 164      -1.509   2.179  -9.453  1.00  7.15           H  
ATOM   2585 2HG  MET A 164      -1.059   3.853  -9.094  1.00  7.15           H  
ATOM   2586 1HE  MET A 164      -1.373   2.135  -5.522  1.00  7.15           H  
ATOM   2587 2HE  MET A 164      -0.820   1.351  -7.024  1.00  7.15           H  
ATOM   2588 3HE  MET A 164      -0.290   3.010  -6.631  1.00  7.15           H  
ATOM   2589  N   ALA A 165      -4.224   5.214 -12.634  1.00  7.46           N  
ATOM   2590  CA  ALA A 165      -5.358   5.418 -13.544  1.00  7.46           C  
ATOM   2591  C   ALA A 165      -4.813   5.820 -14.902  1.00  7.46           C  
ATOM   2592  O   ALA A 165      -5.388   5.523 -15.953  1.00  7.46           O  
ATOM   2593  CB  ALA A 165      -6.303   6.496 -13.041  1.00  7.46           C  
ATOM   2594  H   ALA A 165      -3.800   6.027 -12.195  1.00  7.46           H  
ATOM   2595  HA  ALA A 165      -5.899   4.479 -13.646  1.00  7.46           H  
ATOM   2596 1HB  ALA A 165      -7.121   6.622 -13.748  1.00  7.46           H  
ATOM   2597 2HB  ALA A 165      -6.704   6.226 -12.079  1.00  7.46           H  
ATOM   2598 3HB  ALA A 165      -5.750   7.425 -12.958  1.00  7.46           H  
ATOM   2599  N   GLY A 166      -3.692   6.528 -14.836  1.00  7.56           N  
ATOM   2600  CA  GLY A 166      -3.009   7.132 -15.951  1.00  7.56           C  
ATOM   2601  C   GLY A 166      -3.332   8.605 -15.863  1.00  7.56           C  
ATOM   2602  O   GLY A 166      -4.478   9.007 -16.070  1.00  7.56           O  
ATOM   2603  H   GLY A 166      -3.290   6.712 -13.920  1.00  7.56           H  
ATOM   2604 1HA  GLY A 166      -1.935   6.963 -15.868  1.00  7.56           H  
ATOM   2605 2HA  GLY A 166      -3.361   6.710 -16.891  1.00  7.56           H  
ATOM   2606  N   LEU A 167      -2.329   9.427 -15.595  1.00  7.47           N  
ATOM   2607  CA  LEU A 167      -2.602  10.843 -15.408  1.00  7.47           C  
ATOM   2608  C   LEU A 167      -3.248  11.451 -16.644  1.00  7.47           C  
ATOM   2609  O   LEU A 167      -4.124  12.308 -16.542  1.00  7.47           O  
ATOM   2610  CB  LEU A 167      -1.337  11.598 -15.046  1.00  7.47           C  
ATOM   2611  CG  LEU A 167      -1.570  13.046 -14.726  1.00  7.47           C  
ATOM   2612  CD1 LEU A 167      -2.533  13.132 -13.516  1.00  7.47           C  
ATOM   2613  CD2 LEU A 167      -0.225  13.726 -14.457  1.00  7.47           C  
ATOM   2614  H   LEU A 167      -1.393   9.067 -15.473  1.00  7.47           H  
ATOM   2615  HA  LEU A 167      -3.296  10.945 -14.580  1.00  7.47           H  
ATOM   2616 1HB  LEU A 167      -0.875  11.124 -14.181  1.00  7.47           H  
ATOM   2617 2HB  LEU A 167      -0.646  11.549 -15.890  1.00  7.47           H  
ATOM   2618  HG  LEU A 167      -2.050  13.525 -15.572  1.00  7.47           H  
ATOM   2619 1HD1 LEU A 167      -2.734  14.169 -13.271  1.00  7.47           H  
ATOM   2620 2HD1 LEU A 167      -3.471  12.635 -13.766  1.00  7.47           H  
ATOM   2621 3HD1 LEU A 167      -2.088  12.648 -12.667  1.00  7.47           H  
ATOM   2622 1HD2 LEU A 167      -0.363  14.773 -14.226  1.00  7.47           H  
ATOM   2623 2HD2 LEU A 167       0.260  13.254 -13.633  1.00  7.47           H  
ATOM   2624 3HD2 LEU A 167       0.404  13.635 -15.346  1.00  7.47           H  
ATOM   2625  N   ASP A 168      -2.816  11.005 -17.820  1.00  7.25           N  
ATOM   2626  CA  ASP A 168      -3.360  11.508 -19.072  1.00  7.25           C  
ATOM   2627  C   ASP A 168      -4.856  11.214 -19.183  1.00  7.25           C  
ATOM   2628  O   ASP A 168      -5.609  11.995 -19.766  1.00  7.25           O  
ATOM   2629  CB  ASP A 168      -2.636  10.873 -20.252  1.00  7.25           C  
ATOM   2630  CG  ASP A 168      -1.194  11.367 -20.413  1.00  7.25           C  
ATOM   2631  OD1 ASP A 168      -0.834  12.347 -19.798  1.00  7.25           O  
ATOM   2632  OD2 ASP A 168      -0.461  10.737 -21.138  1.00  7.25           O1-
ATOM   2633  H   ASP A 168      -2.095  10.301 -17.839  1.00  7.25           H  
ATOM   2634  HA  ASP A 168      -3.216  12.588 -19.106  1.00  7.25           H  
ATOM   2635 1HB  ASP A 168      -2.627   9.789 -20.131  1.00  7.25           H  
ATOM   2636 2HB  ASP A 168      -3.183  11.093 -21.171  1.00  7.25           H  
ATOM   2637  N   VAL A 169      -5.292  10.081 -18.627  1.00  6.96           N  
ATOM   2638  CA  VAL A 169      -6.683   9.668 -18.703  1.00  6.96           C  
ATOM   2639  C   VAL A 169      -7.493  10.613 -17.857  1.00  6.96           C  
ATOM   2640  O   VAL A 169      -8.549  11.108 -18.266  1.00  6.96           O  
ATOM   2641  CB  VAL A 169      -6.851   8.234 -18.170  1.00  6.96           C  
ATOM   2642  CG1 VAL A 169      -8.311   7.865 -18.115  1.00  6.96           C  
ATOM   2643  CG2 VAL A 169      -6.057   7.283 -19.039  1.00  6.96           C  
ATOM   2644  H   VAL A 169      -4.659   9.506 -18.084  1.00  6.96           H  
ATOM   2645  HA  VAL A 169      -7.020   9.722 -19.739  1.00  6.96           H  
ATOM   2646  HB  VAL A 169      -6.479   8.182 -17.152  1.00  6.96           H  
ATOM   2647 1HG1 VAL A 169      -8.410   6.855 -17.717  1.00  6.96           H  
ATOM   2648 2HG1 VAL A 169      -8.836   8.565 -17.466  1.00  6.96           H  
ATOM   2649 3HG1 VAL A 169      -8.734   7.905 -19.117  1.00  6.96           H  
ATOM   2650 1HG2 VAL A 169      -6.159   6.269 -18.647  1.00  6.96           H  
ATOM   2651 2HG2 VAL A 169      -6.430   7.322 -20.059  1.00  6.96           H  
ATOM   2652 3HG2 VAL A 169      -5.007   7.576 -19.020  1.00  6.96           H  
ATOM   2653  N   ILE A 170      -6.959  10.885 -16.676  1.00  6.65           N  
ATOM   2654  CA  ILE A 170      -7.606  11.779 -15.746  1.00  6.65           C  
ATOM   2655  C   ILE A 170      -7.702  13.167 -16.300  1.00  6.65           C  
ATOM   2656  O   ILE A 170      -8.748  13.807 -16.207  1.00  6.65           O  
ATOM   2657  CB  ILE A 170      -6.828  11.878 -14.457  1.00  6.65           C  
ATOM   2658  CG1 ILE A 170      -6.891  10.600 -13.775  1.00  6.65           C  
ATOM   2659  CG2 ILE A 170      -7.370  13.011 -13.614  1.00  6.65           C  
ATOM   2660  CD1 ILE A 170      -5.993  10.522 -12.673  1.00  6.65           C  
ATOM   2661  H   ILE A 170      -6.077  10.431 -16.424  1.00  6.65           H  
ATOM   2662  HA  ILE A 170      -8.608  11.408 -15.543  1.00  6.65           H  
ATOM   2663  HB  ILE A 170      -5.785  12.070 -14.680  1.00  6.65           H  
ATOM   2664 1HG1 ILE A 170      -7.853  10.458 -13.443  1.00  6.65           H  
ATOM   2665 2HG1 ILE A 170      -6.643   9.799 -14.479  1.00  6.65           H  
ATOM   2666 1HG2 ILE A 170      -6.791  13.067 -12.716  1.00  6.65           H  
ATOM   2667 2HG2 ILE A 170      -7.285  13.952 -14.153  1.00  6.65           H  
ATOM   2668 3HG2 ILE A 170      -8.419  12.830 -13.371  1.00  6.65           H  
ATOM   2669 1HD1 ILE A 170      -6.082   9.553 -12.197  1.00  6.65           H  
ATOM   2670 2HD1 ILE A 170      -4.994  10.660 -13.058  1.00  6.65           H  
ATOM   2671 3HD1 ILE A 170      -6.223  11.296 -11.954  1.00  6.65           H  
ATOM   2672  N   ARG A 171      -6.609  13.653 -16.854  1.00  6.35           N  
ATOM   2673  CA  ARG A 171      -6.614  14.979 -17.402  1.00  6.35           C  
ATOM   2674  C   ARG A 171      -7.560  15.078 -18.597  1.00  6.35           C  
ATOM   2675  O   ARG A 171      -8.222  16.096 -18.793  1.00  6.35           O  
ATOM   2676  CB  ARG A 171      -5.209  15.416 -17.659  1.00  6.35           C  
ATOM   2677  CG  ARG A 171      -4.505  15.650 -16.335  1.00  6.35           C  
ATOM   2678  CD  ARG A 171      -3.183  16.155 -16.465  1.00  6.35           C  
ATOM   2679  NE  ARG A 171      -2.550  16.276 -15.185  1.00  6.35           N  
ATOM   2680  CZ  ARG A 171      -2.755  17.285 -14.341  1.00  6.35           C  
ATOM   2681  NH1 ARG A 171      -3.610  18.212 -14.667  1.00  6.35           N1+
ATOM   2682  NH2 ARG A 171      -2.093  17.356 -13.200  1.00  6.35           N  
ATOM   2683  H   ARG A 171      -5.758  13.092 -16.885  1.00  6.35           H  
ATOM   2684  HA  ARG A 171      -6.984  15.646 -16.629  1.00  6.35           H  
ATOM   2685 1HB  ARG A 171      -4.666  14.664 -18.238  1.00  6.35           H  
ATOM   2686 2HB  ARG A 171      -5.214  16.337 -18.196  1.00  6.35           H  
ATOM   2687 1HG  ARG A 171      -5.077  16.373 -15.757  1.00  6.35           H  
ATOM   2688 2HG  ARG A 171      -4.456  14.712 -15.783  1.00  6.35           H  
ATOM   2689 1HD  ARG A 171      -2.580  15.489 -17.085  1.00  6.35           H  
ATOM   2690 2HD  ARG A 171      -3.227  17.138 -16.913  1.00  6.35           H  
ATOM   2691  HE  ARG A 171      -1.884  15.572 -14.926  1.00  6.35           H  
ATOM   2692 1HH1 ARG A 171      -4.099  18.155 -15.544  1.00  6.35           H  
ATOM   2693 2HH1 ARG A 171      -3.725  19.032 -14.079  1.00  6.35           H  
ATOM   2694 1HH2 ARG A 171      -1.418  16.646 -12.953  1.00  6.35           H  
ATOM   2695 2HH2 ARG A 171      -2.252  18.133 -12.575  1.00  6.35           H  
ATOM   2696  N   CYS A 172      -7.686  14.013 -19.388  1.00  6.08           N  
ATOM   2697  CA  CYS A 172      -8.661  14.075 -20.461  1.00  6.08           C  
ATOM   2698  C   CYS A 172     -10.067  14.181 -19.855  1.00  6.08           C  
ATOM   2699  O   CYS A 172     -10.881  14.980 -20.317  1.00  6.08           O  
ATOM   2700  CB  CYS A 172      -8.558  12.855 -21.362  1.00  6.08           C  
ATOM   2701  SG  CYS A 172      -7.041  12.823 -22.344  1.00  6.08           S  
ATOM   2702  H   CYS A 172      -7.106  13.182 -19.271  1.00  6.08           H  
ATOM   2703  HA  CYS A 172      -8.466  14.962 -21.061  1.00  6.08           H  
ATOM   2704 1HB  CYS A 172      -8.584  11.949 -20.753  1.00  6.08           H  
ATOM   2705 2HB  CYS A 172      -9.408  12.826 -22.039  1.00  6.08           H  
ATOM   2706  HG  CYS A 172      -6.231  12.574 -21.288  1.00  6.08           H  
ATOM   2707  N   LEU A 173     -10.336  13.427 -18.775  1.00  5.86           N  
ATOM   2708  CA  LEU A 173     -11.640  13.483 -18.106  1.00  5.86           C  
ATOM   2709  C   LEU A 173     -11.909  14.886 -17.577  1.00  5.86           C  
ATOM   2710  O   LEU A 173     -12.997  15.430 -17.755  1.00  5.86           O  
ATOM   2711  CB  LEU A 173     -11.723  12.490 -16.943  1.00  5.86           C  
ATOM   2712  CG  LEU A 173     -13.060  12.514 -16.188  1.00  5.86           C  
ATOM   2713  CD1 LEU A 173     -14.182  12.142 -17.153  1.00  5.86           C  
ATOM   2714  CD2 LEU A 173     -12.988  11.562 -14.999  1.00  5.86           C  
ATOM   2715  H   LEU A 173      -9.631  12.771 -18.434  1.00  5.86           H  
ATOM   2716  HA  LEU A 173     -12.411  13.233 -18.828  1.00  5.86           H  
ATOM   2717 1HB  LEU A 173     -11.550  11.484 -17.323  1.00  5.86           H  
ATOM   2718 2HB  LEU A 173     -10.945  12.721 -16.226  1.00  5.86           H  
ATOM   2719  HG  LEU A 173     -13.255  13.519 -15.827  1.00  5.86           H  
ATOM   2720 1HD1 LEU A 173     -15.137  12.172 -16.629  1.00  5.86           H  
ATOM   2721 2HD1 LEU A 173     -14.202  12.853 -17.982  1.00  5.86           H  
ATOM   2722 3HD1 LEU A 173     -14.013  11.140 -17.541  1.00  5.86           H  
ATOM   2723 1HD2 LEU A 173     -13.933  11.584 -14.463  1.00  5.86           H  
ATOM   2724 2HD2 LEU A 173     -12.792  10.550 -15.350  1.00  5.86           H  
ATOM   2725 3HD2 LEU A 173     -12.185  11.880 -14.342  1.00  5.86           H  
ATOM   2726  N   LEU A 174     -10.900  15.467 -16.940  1.00  5.69           N  
ATOM   2727  CA  LEU A 174     -10.934  16.814 -16.386  1.00  5.69           C  
ATOM   2728  C   LEU A 174     -11.354  17.809 -17.453  1.00  5.69           C  
ATOM   2729  O   LEU A 174     -12.285  18.598 -17.256  1.00  5.69           O  
ATOM   2730  CB  LEU A 174      -9.520  17.113 -15.880  1.00  5.69           C  
ATOM   2731  CG  LEU A 174      -9.161  18.446 -15.353  1.00  5.69           C  
ATOM   2732  CD1 LEU A 174      -9.939  18.734 -14.174  1.00  5.69           C  
ATOM   2733  CD2 LEU A 174      -7.660  18.435 -15.031  1.00  5.69           C  
ATOM   2734  H   LEU A 174     -10.043  14.929 -16.826  1.00  5.69           H  
ATOM   2735  HA  LEU A 174     -11.647  16.842 -15.568  1.00  5.69           H  
ATOM   2736 1HB  LEU A 174      -9.276  16.379 -15.112  1.00  5.69           H  
ATOM   2737 2HB  LEU A 174      -8.862  16.958 -16.691  1.00  5.69           H  
ATOM   2738  HG  LEU A 174      -9.366  19.213 -16.100  1.00  5.69           H  
ATOM   2739 1HD1 LEU A 174      -9.622  19.695 -13.814  1.00  5.69           H  
ATOM   2740 2HD1 LEU A 174     -10.993  18.746 -14.431  1.00  5.69           H  
ATOM   2741 3HD1 LEU A 174      -9.773  18.012 -13.430  1.00  5.69           H  
ATOM   2742 1HD2 LEU A 174      -7.361  19.410 -14.643  1.00  5.69           H  
ATOM   2743 2HD2 LEU A 174      -7.452  17.666 -14.285  1.00  5.69           H  
ATOM   2744 3HD2 LEU A 174      -7.099  18.218 -15.942  1.00  5.69           H  
ATOM   2745  N   LEU A 175     -10.704  17.744 -18.611  1.00  5.56           N  
ATOM   2746  CA  LEU A 175     -11.045  18.601 -19.731  1.00  5.56           C  
ATOM   2747  C   LEU A 175     -12.470  18.352 -20.234  1.00  5.56           C  
ATOM   2748  O   LEU A 175     -13.206  19.300 -20.496  1.00  5.56           O  
ATOM   2749  CB  LEU A 175     -10.022  18.364 -20.848  1.00  5.56           C  
ATOM   2750  CG  LEU A 175      -8.614  18.913 -20.579  1.00  5.56           C  
ATOM   2751  CD1 LEU A 175      -7.624  18.358 -21.601  1.00  5.56           C  
ATOM   2752  CD2 LEU A 175      -8.689  20.430 -20.689  1.00  5.56           C  
ATOM   2753  H   LEU A 175      -9.935  17.076 -18.715  1.00  5.56           H  
ATOM   2754  HA  LEU A 175     -10.971  19.636 -19.400  1.00  5.56           H  
ATOM   2755 1HB  LEU A 175      -9.933  17.290 -21.007  1.00  5.56           H  
ATOM   2756 2HB  LEU A 175     -10.394  18.819 -21.764  1.00  5.56           H  
ATOM   2757  HG  LEU A 175      -8.274  18.624 -19.582  1.00  5.56           H  
ATOM   2758 1HD1 LEU A 175      -6.638  18.768 -21.404  1.00  5.56           H  
ATOM   2759 2HD1 LEU A 175      -7.585  17.274 -21.512  1.00  5.56           H  
ATOM   2760 3HD1 LEU A 175      -7.942  18.623 -22.602  1.00  5.56           H  
ATOM   2761 1HD2 LEU A 175      -7.714  20.852 -20.520  1.00  5.56           H  
ATOM   2762 2HD2 LEU A 175      -9.030  20.709 -21.682  1.00  5.56           H  
ATOM   2763 3HD2 LEU A 175      -9.384  20.813 -19.949  1.00  5.56           H  
ATOM   2764  N   ILE A 176     -12.903  17.092 -20.305  1.00  5.46           N  
ATOM   2765  CA  ILE A 176     -14.259  16.784 -20.770  1.00  5.46           C  
ATOM   2766  C   ILE A 176     -15.349  17.319 -19.856  1.00  5.46           C  
ATOM   2767  O   ILE A 176     -16.284  17.983 -20.309  1.00  5.46           O  
ATOM   2768  CB  ILE A 176     -14.458  15.265 -20.905  1.00  5.46           C  
ATOM   2769  CG1 ILE A 176     -13.593  14.719 -22.039  1.00  5.46           C  
ATOM   2770  CG2 ILE A 176     -15.935  14.932 -21.109  1.00  5.46           C  
ATOM   2771  CD1 ILE A 176     -13.474  13.213 -22.030  1.00  5.46           C  
ATOM   2772  H   ILE A 176     -12.267  16.326 -20.074  1.00  5.46           H  
ATOM   2773  HA  ILE A 176     -14.387  17.241 -21.753  1.00  5.46           H  
ATOM   2774  HB  ILE A 176     -14.115  14.787 -19.990  1.00  5.46           H  
ATOM   2775 1HG1 ILE A 176     -14.032  15.020 -22.987  1.00  5.46           H  
ATOM   2776 2HG1 ILE A 176     -12.605  15.151 -21.974  1.00  5.46           H  
ATOM   2777 1HG2 ILE A 176     -16.053  13.852 -21.177  1.00  5.46           H  
ATOM   2778 2HG2 ILE A 176     -16.517  15.304 -20.269  1.00  5.46           H  
ATOM   2779 3HG2 ILE A 176     -16.290  15.396 -22.028  1.00  5.46           H  
ATOM   2780 1HD1 ILE A 176     -12.853  12.893 -22.865  1.00  5.46           H  
ATOM   2781 2HD1 ILE A 176     -13.017  12.894 -21.097  1.00  5.46           H  
ATOM   2782 3HD1 ILE A 176     -14.463  12.768 -22.121  1.00  5.46           H  
ATOM   2783  N   ILE A 177     -15.211  17.060 -18.559  1.00  5.39           N  
ATOM   2784  CA  ILE A 177     -16.207  17.482 -17.585  1.00  5.39           C  
ATOM   2785  C   ILE A 177     -16.193  18.995 -17.477  1.00  5.39           C  
ATOM   2786  O   ILE A 177     -17.249  19.646 -17.427  1.00  5.39           O  
ATOM   2787  CB  ILE A 177     -15.917  16.827 -16.226  1.00  5.39           C  
ATOM   2788  CG1 ILE A 177     -16.025  15.299 -16.356  1.00  5.39           C  
ATOM   2789  CG2 ILE A 177     -16.836  17.330 -15.151  1.00  5.39           C  
ATOM   2790  CD1 ILE A 177     -17.362  14.817 -16.822  1.00  5.39           C  
ATOM   2791  H   ILE A 177     -14.398  16.527 -18.249  1.00  5.39           H  
ATOM   2792  HA  ILE A 177     -17.190  17.166 -17.929  1.00  5.39           H  
ATOM   2793  HB  ILE A 177     -14.888  17.060 -15.958  1.00  5.39           H  
ATOM   2794 1HG1 ILE A 177     -15.288  14.961 -17.066  1.00  5.39           H  
ATOM   2795 2HG1 ILE A 177     -15.812  14.841 -15.391  1.00  5.39           H  
ATOM   2796 1HG2 ILE A 177     -16.580  16.862 -14.197  1.00  5.39           H  
ATOM   2797 2HG2 ILE A 177     -16.715  18.387 -15.075  1.00  5.39           H  
ATOM   2798 3HG2 ILE A 177     -17.867  17.097 -15.408  1.00  5.39           H  
ATOM   2799 1HD1 ILE A 177     -17.348  13.730 -16.894  1.00  5.39           H  
ATOM   2800 2HD1 ILE A 177     -18.129  15.125 -16.112  1.00  5.39           H  
ATOM   2801 3HD1 ILE A 177     -17.580  15.243 -17.801  1.00  5.39           H  
ATOM   2802  N   GLY A 178     -14.984  19.558 -17.466  1.00  5.37           N  
ATOM   2803  CA  GLY A 178     -14.767  20.982 -17.402  1.00  5.37           C  
ATOM   2804  C   GLY A 178     -15.471  21.688 -18.544  1.00  5.37           C  
ATOM   2805  O   GLY A 178     -16.286  22.575 -18.307  1.00  5.37           O  
ATOM   2806  H   GLY A 178     -14.150  18.974 -17.499  1.00  5.37           H  
ATOM   2807 1HA  GLY A 178     -15.104  21.378 -16.450  1.00  5.37           H  
ATOM   2808 2HA  GLY A 178     -13.702  21.162 -17.461  1.00  5.37           H  
ATOM   2809  N   ILE A 179     -15.192  21.267 -19.780  1.00  5.40           N  
ATOM   2810  CA  ILE A 179     -15.797  21.880 -20.954  1.00  5.40           C  
ATOM   2811  C   ILE A 179     -17.304  21.750 -20.982  1.00  5.40           C  
ATOM   2812  O   ILE A 179     -17.991  22.730 -21.250  1.00  5.40           O  
ATOM   2813  CB  ILE A 179     -15.233  21.280 -22.243  1.00  5.40           C  
ATOM   2814  CG1 ILE A 179     -13.777  21.691 -22.392  1.00  5.40           C  
ATOM   2815  CG2 ILE A 179     -16.072  21.756 -23.431  1.00  5.40           C  
ATOM   2816  CD1 ILE A 179     -13.008  20.928 -23.422  1.00  5.40           C  
ATOM   2817  H   ILE A 179     -14.521  20.513 -19.921  1.00  5.40           H  
ATOM   2818  HA  ILE A 179     -15.551  22.939 -20.943  1.00  5.40           H  
ATOM   2819  HB  ILE A 179     -15.262  20.187 -22.179  1.00  5.40           H  
ATOM   2820 1HG1 ILE A 179     -13.753  22.734 -22.675  1.00  5.40           H  
ATOM   2821 2HG1 ILE A 179     -13.285  21.576 -21.436  1.00  5.40           H  
ATOM   2822 1HG2 ILE A 179     -15.677  21.327 -24.349  1.00  5.40           H  
ATOM   2823 2HG2 ILE A 179     -17.104  21.434 -23.298  1.00  5.40           H  
ATOM   2824 3HG2 ILE A 179     -16.038  22.844 -23.492  1.00  5.40           H  
ATOM   2825 1HD1 ILE A 179     -11.985  21.299 -23.457  1.00  5.40           H  
ATOM   2826 2HD1 ILE A 179     -13.003  19.870 -23.152  1.00  5.40           H  
ATOM   2827 3HD1 ILE A 179     -13.477  21.054 -24.396  1.00  5.40           H  
ATOM   2828  N   VAL A 180     -17.850  20.569 -20.698  1.00  5.50           N  
ATOM   2829  CA  VAL A 180     -19.302  20.464 -20.762  1.00  5.50           C  
ATOM   2830  C   VAL A 180     -19.955  21.432 -19.788  1.00  5.50           C  
ATOM   2831  O   VAL A 180     -20.900  22.150 -20.142  1.00  5.50           O  
ATOM   2832  CB  VAL A 180     -19.754  19.029 -20.473  1.00  5.50           C  
ATOM   2833  CG1 VAL A 180     -21.272  18.987 -20.318  1.00  5.50           C  
ATOM   2834  CG2 VAL A 180     -19.321  18.129 -21.624  1.00  5.50           C  
ATOM   2835  H   VAL A 180     -17.275  19.754 -20.469  1.00  5.50           H  
ATOM   2836  HA  VAL A 180     -19.617  20.722 -21.771  1.00  5.50           H  
ATOM   2837  HB  VAL A 180     -19.297  18.687 -19.538  1.00  5.50           H  
ATOM   2838 1HG1 VAL A 180     -21.588  17.966 -20.110  1.00  5.50           H  
ATOM   2839 2HG1 VAL A 180     -21.572  19.635 -19.494  1.00  5.50           H  
ATOM   2840 3HG1 VAL A 180     -21.740  19.332 -21.240  1.00  5.50           H  
ATOM   2841 1HG2 VAL A 180     -19.632  17.105 -21.422  1.00  5.50           H  
ATOM   2842 2HG2 VAL A 180     -19.782  18.475 -22.547  1.00  5.50           H  
ATOM   2843 3HG2 VAL A 180     -18.243  18.163 -21.730  1.00  5.50           H  
ATOM   2844  N   THR A 181     -19.444  21.488 -18.562  1.00  5.69           N  
ATOM   2845  CA  THR A 181     -20.002  22.426 -17.616  1.00  5.69           C  
ATOM   2846  C   THR A 181     -19.777  23.851 -18.053  1.00  5.69           C  
ATOM   2847  O   THR A 181     -20.680  24.681 -17.951  1.00  5.69           O  
ATOM   2848  CB  THR A 181     -19.407  22.273 -16.238  1.00  5.69           C  
ATOM   2849  CG2 THR A 181     -19.973  23.364 -15.329  1.00  5.69           C  
ATOM   2850  OG1 THR A 181     -19.702  20.969 -15.726  1.00  5.69           O  
ATOM   2851  H   THR A 181     -18.663  20.885 -18.285  1.00  5.69           H  
ATOM   2852  HA  THR A 181     -21.075  22.254 -17.554  1.00  5.69           H  
ATOM   2853  HB  THR A 181     -18.325  22.387 -16.313  1.00  5.69           H  
ATOM   2854  HG1 THR A 181     -19.189  20.319 -16.238  1.00  5.69           H  
ATOM   2855 1HG2 THR A 181     -19.547  23.293 -14.348  1.00  5.69           H  
ATOM   2856 2HG2 THR A 181     -19.721  24.331 -15.753  1.00  5.69           H  
ATOM   2857 3HG2 THR A 181     -21.055  23.265 -15.263  1.00  5.69           H  
ATOM   2858  N   LEU A 182     -18.571  24.155 -18.523  1.00  5.98           N  
ATOM   2859  CA  LEU A 182     -18.278  25.514 -18.891  1.00  5.98           C  
ATOM   2860  C   LEU A 182     -19.208  25.985 -19.991  1.00  5.98           C  
ATOM   2861  O   LEU A 182     -19.586  27.154 -20.021  1.00  5.98           O  
ATOM   2862  CB  LEU A 182     -16.837  25.684 -19.325  1.00  5.98           C  
ATOM   2863  CG  LEU A 182     -16.441  27.119 -19.443  1.00  5.98           C  
ATOM   2864  CD1 LEU A 182     -16.677  27.752 -18.083  1.00  5.98           C  
ATOM   2865  CD2 LEU A 182     -15.003  27.212 -19.846  1.00  5.98           C  
ATOM   2866  H   LEU A 182     -17.847  23.448 -18.594  1.00  5.98           H  
ATOM   2867  HA  LEU A 182     -18.429  26.134 -18.016  1.00  5.98           H  
ATOM   2868 1HB  LEU A 182     -16.191  25.204 -18.600  1.00  5.98           H  
ATOM   2869 2HB  LEU A 182     -16.701  25.196 -20.292  1.00  5.98           H  
ATOM   2870  HG  LEU A 182     -17.054  27.636 -20.181  1.00  5.98           H  
ATOM   2871 1HD1 LEU A 182     -16.387  28.785 -18.103  1.00  5.98           H  
ATOM   2872 2HD1 LEU A 182     -17.719  27.679 -17.826  1.00  5.98           H  
ATOM   2873 3HD1 LEU A 182     -16.098  27.227 -17.340  1.00  5.98           H  
ATOM   2874 1HD2 LEU A 182     -14.714  28.265 -19.905  1.00  5.98           H  
ATOM   2875 2HD2 LEU A 182     -14.391  26.704 -19.107  1.00  5.98           H  
ATOM   2876 3HD2 LEU A 182     -14.874  26.742 -20.815  1.00  5.98           H  
ATOM   2877  N   LEU A 183     -19.601  25.082 -20.893  1.00  6.38           N  
ATOM   2878  CA  LEU A 183     -20.531  25.478 -21.930  1.00  6.38           C  
ATOM   2879  C   LEU A 183     -21.855  25.913 -21.290  1.00  6.38           C  
ATOM   2880  O   LEU A 183     -22.408  26.964 -21.637  1.00  6.38           O  
ATOM   2881  CB  LEU A 183     -20.759  24.318 -22.907  1.00  6.38           C  
ATOM   2882  CG  LEU A 183     -19.564  23.970 -23.813  1.00  6.38           C  
ATOM   2883  CD1 LEU A 183     -19.859  22.676 -24.550  1.00  6.38           C  
ATOM   2884  CD2 LEU A 183     -19.325  25.105 -24.776  1.00  6.38           C  
ATOM   2885  H   LEU A 183     -19.231  24.131 -20.866  1.00  6.38           H  
ATOM   2886  HA  LEU A 183     -20.099  26.301 -22.482  1.00  6.38           H  
ATOM   2887 1HB  LEU A 183     -21.004  23.430 -22.331  1.00  6.38           H  
ATOM   2888 2HB  LEU A 183     -21.606  24.559 -23.541  1.00  6.38           H  
ATOM   2889  HG  LEU A 183     -18.681  23.829 -23.218  1.00  6.38           H  
ATOM   2890 1HD1 LEU A 183     -19.014  22.420 -25.188  1.00  6.38           H  
ATOM   2891 2HD1 LEU A 183     -20.019  21.882 -23.825  1.00  6.38           H  
ATOM   2892 3HD1 LEU A 183     -20.751  22.799 -25.159  1.00  6.38           H  
ATOM   2893 1HD2 LEU A 183     -18.478  24.864 -25.416  1.00  6.38           H  
ATOM   2894 2HD2 LEU A 183     -20.212  25.255 -25.388  1.00  6.38           H  
ATOM   2895 3HD2 LEU A 183     -19.110  26.010 -24.214  1.00  6.38           H  
ATOM   2896  N   ASN A 184     -22.310  25.181 -20.270  1.00  6.87           N  
ATOM   2897  CA  ASN A 184     -23.551  25.530 -19.572  1.00  6.87           C  
ATOM   2898  C   ASN A 184     -23.411  26.834 -18.759  1.00  6.87           C  
ATOM   2899  O   ASN A 184     -24.380  27.588 -18.577  1.00  6.87           O  
ATOM   2900  CB  ASN A 184     -23.986  24.372 -18.693  1.00  6.87           C  
ATOM   2901  CG  ASN A 184     -24.532  23.213 -19.505  1.00  6.87           C  
ATOM   2902  ND2 ASN A 184     -24.452  22.024 -18.959  1.00  6.87           N  
ATOM   2903  OD1 ASN A 184     -25.021  23.398 -20.629  1.00  6.87           O  
ATOM   2904  H   ASN A 184     -21.803  24.331 -20.005  1.00  6.87           H  
ATOM   2905  HA  ASN A 184     -24.325  25.699 -20.321  1.00  6.87           H  
ATOM   2906 1HB  ASN A 184     -23.139  24.023 -18.103  1.00  6.87           H  
ATOM   2907 2HB  ASN A 184     -24.750  24.712 -17.995  1.00  6.87           H  
ATOM   2908 1HD2 ASN A 184     -24.794  21.224 -19.452  1.00  6.87           H  
ATOM   2909 2HD2 ASN A 184     -24.043  21.917 -18.053  1.00  6.87           H  
ATOM   2910  N   GLU A 185     -22.183  27.115 -18.321  1.00  7.43           N  
ATOM   2911  CA  GLU A 185     -21.837  28.304 -17.542  1.00  7.43           C  
ATOM   2912  C   GLU A 185     -21.511  29.535 -18.405  1.00  7.43           C  
ATOM   2913  O   GLU A 185     -21.229  30.601 -17.855  1.00  7.43           O  
ATOM   2914  CB  GLU A 185     -20.686  28.000 -16.576  1.00  7.43           C  
ATOM   2915  CG  GLU A 185     -21.002  26.955 -15.452  1.00  7.43           C  
ATOM   2916  CD  GLU A 185     -21.957  27.435 -14.368  1.00  7.43           C  
ATOM   2917  OE1 GLU A 185     -21.681  28.453 -13.789  1.00  7.43           O  
ATOM   2918  OE2 GLU A 185     -22.980  26.800 -14.137  1.00  7.43           O1-
ATOM   2919  H   GLU A 185     -21.451  26.425 -18.497  1.00  7.43           H  
ATOM   2920  HA  GLU A 185     -22.689  28.569 -16.937  1.00  7.43           H  
ATOM   2921 1HB  GLU A 185     -19.864  27.622 -17.141  1.00  7.43           H  
ATOM   2922 2HB  GLU A 185     -20.360  28.922 -16.103  1.00  7.43           H  
ATOM   2923 1HG  GLU A 185     -21.441  26.078 -15.922  1.00  7.43           H  
ATOM   2924 2HG  GLU A 185     -20.063  26.654 -14.989  1.00  7.43           H  
ATOM   2925  N   ARG A 186     -21.621  29.429 -19.748  1.00  8.00           N  
ATOM   2926  CA  ARG A 186     -21.349  30.567 -20.647  1.00  8.00           C  
ATOM   2927  C   ARG A 186     -22.285  31.741 -20.407  1.00  8.00           C  
ATOM   2928  O   ARG A 186     -22.016  32.860 -20.842  1.00  8.00           O  
ATOM   2929  CB  ARG A 186     -21.471  30.187 -22.115  1.00  8.00           C  
ATOM   2930  CG  ARG A 186     -20.395  29.305 -22.651  1.00  8.00           C  
ATOM   2931  CD  ARG A 186     -20.678  28.878 -24.062  1.00  8.00           C  
ATOM   2932  NE  ARG A 186     -21.843  27.994 -24.145  1.00  8.00           N  
ATOM   2933  CZ  ARG A 186     -22.346  27.490 -25.293  1.00  8.00           C  
ATOM   2934  NH1 ARG A 186     -21.779  27.785 -26.445  1.00  8.00           N1+
ATOM   2935  NH2 ARG A 186     -23.408  26.698 -25.271  1.00  8.00           N  
ATOM   2936  H   ARG A 186     -21.871  28.533 -20.177  1.00  8.00           H  
ATOM   2937  HA  ARG A 186     -20.327  30.898 -20.467  1.00  8.00           H  
ATOM   2938 1HB  ARG A 186     -22.416  29.663 -22.266  1.00  8.00           H  
ATOM   2939 2HB  ARG A 186     -21.496  31.090 -22.722  1.00  8.00           H  
ATOM   2940 1HG  ARG A 186     -19.450  29.846 -22.643  1.00  8.00           H  
ATOM   2941 2HG  ARG A 186     -20.310  28.452 -22.018  1.00  8.00           H  
ATOM   2942 1HD  ARG A 186     -20.875  29.756 -24.673  1.00  8.00           H  
ATOM   2943 2HD  ARG A 186     -19.818  28.348 -24.460  1.00  8.00           H  
ATOM   2944  HE  ARG A 186     -22.307  27.736 -23.258  1.00  8.00           H  
ATOM   2945 1HH1 ARG A 186     -20.970  28.388 -26.468  1.00  8.00           H  
ATOM   2946 2HH1 ARG A 186     -22.155  27.410 -27.304  1.00  8.00           H  
ATOM   2947 1HH2 ARG A 186     -23.866  26.466 -24.395  1.00  8.00           H  
ATOM   2948 2HH2 ARG A 186     -23.774  26.328 -26.134  1.00  8.00           H  
ATOM   2949  N   ARG A 187     -23.401  31.484 -19.728  1.00  8.51           N  
ATOM   2950  CA  ARG A 187     -24.384  32.502 -19.394  1.00  8.51           C  
ATOM   2951  C   ARG A 187     -23.772  33.625 -18.535  1.00  8.51           C  
ATOM   2952  O   ARG A 187     -24.315  34.731 -18.482  1.00  8.51           O  
ATOM   2953  CB  ARG A 187     -25.562  31.864 -18.666  1.00  8.51           C  
ATOM   2954  CG  ARG A 187     -25.262  31.331 -17.263  1.00  8.51           C  
ATOM   2955  CD  ARG A 187     -26.417  30.540 -16.703  1.00  8.51           C  
ATOM   2956  NE  ARG A 187     -26.170  30.130 -15.325  1.00  8.51           N  
ATOM   2957  CZ  ARG A 187     -25.472  29.037 -14.939  1.00  8.51           C  
ATOM   2958  NH1 ARG A 187     -24.953  28.192 -15.784  1.00  8.51           N1+
ATOM   2959  NH2 ARG A 187     -25.270  28.787 -13.664  1.00  8.51           N  
ATOM   2960  H   ARG A 187     -23.559  30.536 -19.416  1.00  8.51           H  
ATOM   2961  HA  ARG A 187     -24.750  32.941 -20.323  1.00  8.51           H  
ATOM   2962 1HB  ARG A 187     -26.369  32.588 -18.578  1.00  8.51           H  
ATOM   2963 2HB  ARG A 187     -25.936  31.026 -19.254  1.00  8.51           H  
ATOM   2964 1HG  ARG A 187     -24.386  30.678 -17.303  1.00  8.51           H  
ATOM   2965 2HG  ARG A 187     -25.059  32.166 -16.589  1.00  8.51           H  
ATOM   2966 1HD  ARG A 187     -27.322  31.143 -16.726  1.00  8.51           H  
ATOM   2967 2HD  ARG A 187     -26.559  29.640 -17.306  1.00  8.51           H  
ATOM   2968  HE  ARG A 187     -26.529  30.729 -14.594  1.00  8.51           H  
ATOM   2969 1HH1 ARG A 187     -25.022  28.295 -16.803  1.00  8.51           H  
ATOM   2970 2HH1 ARG A 187     -24.403  27.418 -15.395  1.00  8.51           H  
ATOM   2971 1HH2 ARG A 187     -25.631  29.398 -12.950  1.00  8.51           H  
ATOM   2972 2HH2 ARG A 187     -24.687  27.967 -13.431  1.00  8.51           H  
ATOM   2973  N   GLU A 188     -22.651  33.338 -17.853  1.00  8.88           N  
ATOM   2974  CA  GLU A 188     -21.968  34.340 -17.047  1.00  8.88           C  
ATOM   2975  C   GLU A 188     -20.556  34.549 -17.579  1.00  8.88           C  
ATOM   2976  O   GLU A 188     -19.730  33.630 -17.570  1.00  8.88           O  
ATOM   2977  CB  GLU A 188     -21.928  33.934 -15.574  1.00  8.88           C  
ATOM   2978  CG  GLU A 188     -21.207  34.939 -14.669  1.00  8.88           C  
ATOM   2979  CD  GLU A 188     -21.216  34.562 -13.207  1.00  8.88           C  
ATOM   2980  OE1 GLU A 188     -21.838  33.589 -12.863  1.00  8.88           O  
ATOM   2981  OE2 GLU A 188     -20.590  35.251 -12.437  1.00  8.88           O1-
ATOM   2982  H   GLU A 188     -22.239  32.407 -17.925  1.00  8.88           H  
ATOM   2983  HA  GLU A 188     -22.504  35.285 -17.131  1.00  8.88           H  
ATOM   2984 1HB  GLU A 188     -22.946  33.812 -15.205  1.00  8.88           H  
ATOM   2985 2HB  GLU A 188     -21.429  32.969 -15.479  1.00  8.88           H  
ATOM   2986 1HG  GLU A 188     -20.183  35.012 -14.997  1.00  8.88           H  
ATOM   2987 2HG  GLU A 188     -21.668  35.917 -14.794  1.00  8.88           H  
ATOM   2988  N   SER A 189     -20.253  35.786 -17.965  1.00  9.03           N  
ATOM   2989  CA  SER A 189     -18.954  36.110 -18.545  1.00  9.03           C  
ATOM   2990  C   SER A 189     -17.794  35.793 -17.611  1.00  9.03           C  
ATOM   2991  O   SER A 189     -16.751  35.314 -18.052  1.00  9.03           O  
ATOM   2992  CB  SER A 189     -18.907  37.576 -18.919  1.00  9.03           C  
ATOM   2993  OG  SER A 189     -19.815  37.862 -19.950  1.00  9.03           O  
ATOM   2994  H   SER A 189     -20.969  36.499 -17.917  1.00  9.03           H  
ATOM   2995  HA  SER A 189     -18.833  35.517 -19.453  1.00  9.03           H  
ATOM   2996 1HB  SER A 189     -19.137  38.185 -18.045  1.00  9.03           H  
ATOM   2997 2HB  SER A 189     -17.898  37.833 -19.238  1.00  9.03           H  
ATOM   2998  HG  SER A 189     -19.692  38.792 -20.161  1.00  9.03           H  
ATOM   2999  N   VAL A 190     -17.968  36.031 -16.319  1.00  8.92           N  
ATOM   3000  CA  VAL A 190     -16.881  35.766 -15.394  1.00  8.92           C  
ATOM   3001  C   VAL A 190     -16.551  34.283 -15.338  1.00  8.92           C  
ATOM   3002  O   VAL A 190     -15.379  33.904 -15.408  1.00  8.92           O  
ATOM   3003  CB  VAL A 190     -17.239  36.250 -13.990  1.00  8.92           C  
ATOM   3004  CG1 VAL A 190     -16.175  35.799 -13.024  1.00  8.92           C  
ATOM   3005  CG2 VAL A 190     -17.373  37.760 -14.001  1.00  8.92           C  
ATOM   3006  H   VAL A 190     -18.846  36.402 -15.986  1.00  8.92           H  
ATOM   3007  HA  VAL A 190     -15.998  36.307 -15.737  1.00  8.92           H  
ATOM   3008  HB  VAL A 190     -18.184  35.800 -13.677  1.00  8.92           H  
ATOM   3009 1HG1 VAL A 190     -16.433  36.133 -12.020  1.00  8.92           H  
ATOM   3010 2HG1 VAL A 190     -16.110  34.712 -13.039  1.00  8.92           H  
ATOM   3011 3HG1 VAL A 190     -15.219  36.227 -13.319  1.00  8.92           H  
ATOM   3012 1HG2 VAL A 190     -17.633  38.107 -13.001  1.00  8.92           H  
ATOM   3013 2HG2 VAL A 190     -16.427  38.207 -14.308  1.00  8.92           H  
ATOM   3014 3HG2 VAL A 190     -18.156  38.049 -14.701  1.00  8.92           H  
ATOM   3015  N   ALA A 191     -17.581  33.436 -15.221  1.00  8.54           N  
ATOM   3016  CA  ALA A 191     -17.367  31.996 -15.183  1.00  8.54           C  
ATOM   3017  C   ALA A 191     -16.738  31.531 -16.481  1.00  8.54           C  
ATOM   3018  O   ALA A 191     -15.836  30.693 -16.485  1.00  8.54           O  
ATOM   3019  CB  ALA A 191     -18.673  31.264 -14.955  1.00  8.54           C  
ATOM   3020  H   ALA A 191     -18.526  33.797 -15.177  1.00  8.54           H  
ATOM   3021  HA  ALA A 191     -16.680  31.774 -14.366  1.00  8.54           H  
ATOM   3022 1HB  ALA A 191     -18.489  30.191 -14.913  1.00  8.54           H  
ATOM   3023 2HB  ALA A 191     -19.119  31.592 -14.015  1.00  8.54           H  
ATOM   3024 3HB  ALA A 191     -19.362  31.483 -15.778  1.00  8.54           H  
ATOM   3025  N   LYS A 192     -17.188  32.111 -17.595  1.00  7.98           N  
ATOM   3026  CA  LYS A 192     -16.673  31.751 -18.906  1.00  7.98           C  
ATOM   3027  C   LYS A 192     -15.165  32.000 -18.980  1.00  7.98           C  
ATOM   3028  O   LYS A 192     -14.400  31.127 -19.409  1.00  7.98           O  
ATOM   3029  CB  LYS A 192     -17.415  32.539 -19.984  1.00  7.98           C  
ATOM   3030  CG  LYS A 192     -17.038  32.211 -21.415  1.00  7.98           C  
ATOM   3031  CD  LYS A 192     -17.896  33.026 -22.389  1.00  7.98           C  
ATOM   3032  CE  LYS A 192     -17.514  32.760 -23.841  1.00  7.98           C  
ATOM   3033  NZ  LYS A 192     -18.314  33.596 -24.787  1.00  7.98           N1+
ATOM   3034  H   LYS A 192     -17.942  32.796 -17.537  1.00  7.98           H  
ATOM   3035  HA  LYS A 192     -16.858  30.696 -19.077  1.00  7.98           H  
ATOM   3036 1HB  LYS A 192     -18.490  32.395 -19.862  1.00  7.98           H  
ATOM   3037 2HB  LYS A 192     -17.222  33.596 -19.844  1.00  7.98           H  
ATOM   3038 1HG  LYS A 192     -15.985  32.449 -21.574  1.00  7.98           H  
ATOM   3039 2HG  LYS A 192     -17.190  31.145 -21.598  1.00  7.98           H  
ATOM   3040 1HD  LYS A 192     -18.950  32.766 -22.241  1.00  7.98           H  
ATOM   3041 2HD  LYS A 192     -17.773  34.088 -22.174  1.00  7.98           H  
ATOM   3042 1HE  LYS A 192     -16.457  32.981 -23.981  1.00  7.98           H  
ATOM   3043 2HE  LYS A 192     -17.689  31.708 -24.068  1.00  7.98           H  
ATOM   3044 1HZ  LYS A 192     -18.036  33.392 -25.737  1.00  7.98           H  
ATOM   3045 2HZ  LYS A 192     -19.297  33.391 -24.670  1.00  7.98           H  
ATOM   3046 3HZ  LYS A 192     -18.150  34.574 -24.593  1.00  7.98           H  
ATOM   3047  N   LYS A 193     -14.726  33.174 -18.510  1.00  7.36           N  
ATOM   3048  CA  LYS A 193     -13.314  33.535 -18.576  1.00  7.36           C  
ATOM   3049  C   LYS A 193     -12.462  32.755 -17.576  1.00  7.36           C  
ATOM   3050  O   LYS A 193     -11.375  32.275 -17.930  1.00  7.36           O  
ATOM   3051  CB  LYS A 193     -13.152  35.033 -18.301  1.00  7.36           C  
ATOM   3052  CG  LYS A 193     -13.726  35.969 -19.374  1.00  7.36           C  
ATOM   3053  CD  LYS A 193     -12.934  35.959 -20.686  1.00  7.36           C  
ATOM   3054  CE  LYS A 193     -13.583  36.922 -21.691  1.00  7.36           C  
ATOM   3055  NZ  LYS A 193     -12.865  36.981 -22.995  1.00  7.36           N1+
ATOM   3056  H   LYS A 193     -15.403  33.852 -18.153  1.00  7.36           H  
ATOM   3057  HA  LYS A 193     -12.950  33.313 -19.578  1.00  7.36           H  
ATOM   3058 1HB  LYS A 193     -13.657  35.273 -17.362  1.00  7.36           H  
ATOM   3059 2HB  LYS A 193     -12.100  35.268 -18.172  1.00  7.36           H  
ATOM   3060 1HG  LYS A 193     -14.751  35.666 -19.590  1.00  7.36           H  
ATOM   3061 2HG  LYS A 193     -13.746  36.984 -18.984  1.00  7.36           H  
ATOM   3062 1HD  LYS A 193     -11.899  36.274 -20.505  1.00  7.36           H  
ATOM   3063 2HD  LYS A 193     -12.924  34.953 -21.104  1.00  7.36           H  
ATOM   3064 1HE  LYS A 193     -14.604  36.587 -21.870  1.00  7.36           H  
ATOM   3065 2HE  LYS A 193     -13.611  37.923 -21.261  1.00  7.36           H  
ATOM   3066 1HZ  LYS A 193     -13.344  37.618 -23.610  1.00  7.36           H  
ATOM   3067 2HZ  LYS A 193     -11.897  37.322 -22.851  1.00  7.36           H  
ATOM   3068 3HZ  LYS A 193     -12.838  36.068 -23.413  1.00  7.36           H  
ATOM   3069  N   LYS A 194     -12.966  32.560 -16.348  1.00  6.75           N  
ATOM   3070  CA  LYS A 194     -12.185  31.818 -15.368  1.00  6.75           C  
ATOM   3071  C   LYS A 194     -12.077  30.367 -15.782  1.00  6.75           C  
ATOM   3072  O   LYS A 194     -11.007  29.759 -15.676  1.00  6.75           O  
ATOM   3073  CB  LYS A 194     -12.783  31.940 -13.964  1.00  6.75           C  
ATOM   3074  CG  LYS A 194     -12.610  33.325 -13.325  1.00  6.75           C  
ATOM   3075  CD  LYS A 194     -13.209  33.395 -11.913  1.00  6.75           C  
ATOM   3076  CE  LYS A 194     -12.910  34.751 -11.259  1.00  6.75           C  
ATOM   3077  NZ  LYS A 194     -13.496  34.876  -9.879  1.00  6.75           N1+
ATOM   3078  H   LYS A 194     -13.873  32.953 -16.089  1.00  6.75           H  
ATOM   3079  HA  LYS A 194     -11.177  32.232 -15.345  1.00  6.75           H  
ATOM   3080 1HB  LYS A 194     -13.857  31.738 -14.018  1.00  6.75           H  
ATOM   3081 2HB  LYS A 194     -12.341  31.192 -13.307  1.00  6.75           H  
ATOM   3082 1HG  LYS A 194     -11.551  33.576 -13.279  1.00  6.75           H  
ATOM   3083 2HG  LYS A 194     -13.113  34.063 -13.954  1.00  6.75           H  
ATOM   3084 1HD  LYS A 194     -14.291  33.256 -11.972  1.00  6.75           H  
ATOM   3085 2HD  LYS A 194     -12.792  32.601 -11.292  1.00  6.75           H  
ATOM   3086 1HE  LYS A 194     -11.831  34.868 -11.189  1.00  6.75           H  
ATOM   3087 2HE  LYS A 194     -13.309  35.545 -11.884  1.00  6.75           H  
ATOM   3088 1HZ  LYS A 194     -13.260  35.774  -9.494  1.00  6.75           H  
ATOM   3089 2HZ  LYS A 194     -14.500  34.785  -9.901  1.00  6.75           H  
ATOM   3090 3HZ  LYS A 194     -13.129  34.139  -9.253  1.00  6.75           H  
ATOM   3091  N   GLY A 195     -13.177  29.814 -16.288  1.00  6.24           N  
ATOM   3092  CA  GLY A 195     -13.186  28.450 -16.762  1.00  6.24           C  
ATOM   3093  C   GLY A 195     -12.254  28.297 -17.943  1.00  6.24           C  
ATOM   3094  O   GLY A 195     -11.565  27.286 -18.062  1.00  6.24           O  
ATOM   3095  H   GLY A 195     -14.044  30.342 -16.349  1.00  6.24           H  
ATOM   3096 1HA  GLY A 195     -12.876  27.788 -15.963  1.00  6.24           H  
ATOM   3097 2HA  GLY A 195     -14.187  28.180 -17.042  1.00  6.24           H  
ATOM   3098  N   GLY A 196     -12.199  29.324 -18.800  1.00  5.85           N  
ATOM   3099  CA  GLY A 196     -11.314  29.332 -19.947  1.00  5.85           C  
ATOM   3100  C   GLY A 196      -9.898  29.109 -19.453  1.00  5.85           C  
ATOM   3101  O   GLY A 196      -9.204  28.201 -19.919  1.00  5.85           O  
ATOM   3102  H   GLY A 196     -12.826  30.120 -18.680  1.00  5.85           H  
ATOM   3103 1HA  GLY A 196     -11.601  28.549 -20.648  1.00  5.85           H  
ATOM   3104 2HA  GLY A 196     -11.390  30.292 -20.459  1.00  5.85           H  
ATOM   3105  N   TYR A 197      -9.476  29.931 -18.488  1.00  5.60           N  
ATOM   3106  CA  TYR A 197      -8.152  29.777 -17.903  1.00  5.60           C  
ATOM   3107  C   TYR A 197      -7.916  28.396 -17.331  1.00  5.60           C  
ATOM   3108  O   TYR A 197      -6.887  27.774 -17.608  1.00  5.60           O  
ATOM   3109  CB  TYR A 197      -7.869  30.786 -16.803  1.00  5.60           C  
ATOM   3110  CG  TYR A 197      -6.571  30.418 -16.102  1.00  5.60           C  
ATOM   3111  CD1 TYR A 197      -5.359  30.732 -16.672  1.00  5.60           C  
ATOM   3112  CD2 TYR A 197      -6.610  29.720 -14.897  1.00  5.60           C  
ATOM   3113  CE1 TYR A 197      -4.182  30.359 -16.058  1.00  5.60           C  
ATOM   3114  CE2 TYR A 197      -5.441  29.343 -14.279  1.00  5.60           C  
ATOM   3115  CZ  TYR A 197      -4.226  29.659 -14.856  1.00  5.60           C  
ATOM   3116  OH  TYR A 197      -3.052  29.285 -14.243  1.00  5.60           O  
ATOM   3117  H   TYR A 197     -10.102  30.672 -18.159  1.00  5.60           H  
ATOM   3118  HA  TYR A 197      -7.425  29.917 -18.690  1.00  5.60           H  
ATOM   3119 1HB  TYR A 197      -7.776  31.789 -17.223  1.00  5.60           H  
ATOM   3120 2HB  TYR A 197      -8.679  30.792 -16.074  1.00  5.60           H  
ATOM   3121  HD1 TYR A 197      -5.336  31.265 -17.603  1.00  5.60           H  
ATOM   3122  HD2 TYR A 197      -7.570  29.465 -14.447  1.00  5.60           H  
ATOM   3123  HE1 TYR A 197      -3.226  30.608 -16.517  1.00  5.60           H  
ATOM   3124  HE2 TYR A 197      -5.476  28.793 -13.337  1.00  5.60           H  
ATOM   3125  HH  TYR A 197      -3.252  28.792 -13.445  1.00  5.60           H  
ATOM   3126  N   LEU A 198      -8.848  27.915 -16.515  1.00  5.47           N  
ATOM   3127  CA  LEU A 198      -8.656  26.632 -15.868  1.00  5.47           C  
ATOM   3128  C   LEU A 198      -8.523  25.509 -16.893  1.00  5.47           C  
ATOM   3129  O   LEU A 198      -7.670  24.627 -16.741  1.00  5.47           O  
ATOM   3130  CB  LEU A 198      -9.832  26.368 -14.936  1.00  5.47           C  
ATOM   3131  CG  LEU A 198      -9.914  27.266 -13.680  1.00  5.47           C  
ATOM   3132  CD1 LEU A 198     -11.272  27.073 -12.980  1.00  5.47           C  
ATOM   3133  CD2 LEU A 198      -8.776  26.893 -12.744  1.00  5.47           C  
ATOM   3134  H   LEU A 198      -9.686  28.469 -16.324  1.00  5.47           H  
ATOM   3135  HA  LEU A 198      -7.739  26.678 -15.284  1.00  5.47           H  
ATOM   3136 1HB  LEU A 198     -10.761  26.461 -15.497  1.00  5.47           H  
ATOM   3137 2HB  LEU A 198      -9.730  25.360 -14.592  1.00  5.47           H  
ATOM   3138  HG  LEU A 198      -9.823  28.314 -13.970  1.00  5.47           H  
ATOM   3139 1HD1 LEU A 198     -11.323  27.711 -12.097  1.00  5.47           H  
ATOM   3140 2HD1 LEU A 198     -12.068  27.346 -13.662  1.00  5.47           H  
ATOM   3141 3HD1 LEU A 198     -11.393  26.044 -12.679  1.00  5.47           H  
ATOM   3142 1HD2 LEU A 198      -8.817  27.512 -11.859  1.00  5.47           H  
ATOM   3143 2HD2 LEU A 198      -8.873  25.846 -12.454  1.00  5.47           H  
ATOM   3144 3HD2 LEU A 198      -7.823  27.045 -13.251  1.00  5.47           H  
ATOM   3145  N   LEU A 199      -9.323  25.553 -17.958  1.00  5.43           N  
ATOM   3146  CA  LEU A 199      -9.204  24.544 -18.992  1.00  5.43           C  
ATOM   3147  C   LEU A 199      -7.893  24.675 -19.724  1.00  5.43           C  
ATOM   3148  O   LEU A 199      -7.262  23.669 -20.031  1.00  5.43           O  
ATOM   3149  CB  LEU A 199     -10.345  24.652 -19.990  1.00  5.43           C  
ATOM   3150  CG  LEU A 199     -11.669  24.244 -19.460  1.00  5.43           C  
ATOM   3151  CD1 LEU A 199     -12.722  24.580 -20.460  1.00  5.43           C  
ATOM   3152  CD2 LEU A 199     -11.636  22.762 -19.178  1.00  5.43           C  
ATOM   3153  H   LEU A 199     -10.021  26.289 -18.048  1.00  5.43           H  
ATOM   3154  HA  LEU A 199      -9.244  23.565 -18.523  1.00  5.43           H  
ATOM   3155 1HB  LEU A 199     -10.423  25.696 -20.311  1.00  5.43           H  
ATOM   3156 2HB  LEU A 199     -10.116  24.034 -20.858  1.00  5.43           H  
ATOM   3157  HG  LEU A 199     -11.879  24.787 -18.549  1.00  5.43           H  
ATOM   3158 1HD1 LEU A 199     -13.701  24.285 -20.082  1.00  5.43           H  
ATOM   3159 2HD1 LEU A 199     -12.700  25.650 -20.638  1.00  5.43           H  
ATOM   3160 3HD1 LEU A 199     -12.508  24.062 -21.375  1.00  5.43           H  
ATOM   3161 1HD2 LEU A 199     -12.583  22.464 -18.804  1.00  5.43           H  
ATOM   3162 2HD2 LEU A 199     -11.425  22.220 -20.096  1.00  5.43           H  
ATOM   3163 3HD2 LEU A 199     -10.864  22.543 -18.443  1.00  5.43           H  
ATOM   3164  N   ALA A 200      -7.468  25.907 -20.002  1.00  5.47           N  
ATOM   3165  CA  ALA A 200      -6.223  26.106 -20.715  1.00  5.47           C  
ATOM   3166  C   ALA A 200      -5.064  25.547 -19.907  1.00  5.47           C  
ATOM   3167  O   ALA A 200      -4.148  24.908 -20.446  1.00  5.47           O  
ATOM   3168  CB  ALA A 200      -6.031  27.572 -21.009  1.00  5.47           C  
ATOM   3169  H   ALA A 200      -8.029  26.717 -19.738  1.00  5.47           H  
ATOM   3170  HA  ALA A 200      -6.281  25.564 -21.648  1.00  5.47           H  
ATOM   3171 1HB  ALA A 200      -5.142  27.680 -21.572  1.00  5.47           H  
ATOM   3172 2HB  ALA A 200      -6.877  27.935 -21.593  1.00  5.47           H  
ATOM   3173 3HB  ALA A 200      -5.966  28.133 -20.079  1.00  5.47           H  
ATOM   3174  N   ALA A 201      -5.119  25.755 -18.592  1.00  5.56           N  
ATOM   3175  CA  ALA A 201      -4.094  25.223 -17.725  1.00  5.56           C  
ATOM   3176  C   ALA A 201      -4.123  23.705 -17.806  1.00  5.56           C  
ATOM   3177  O   ALA A 201      -3.080  23.063 -17.953  1.00  5.56           O  
ATOM   3178  CB  ALA A 201      -4.316  25.704 -16.303  1.00  5.56           C  
ATOM   3179  H   ALA A 201      -5.880  26.307 -18.195  1.00  5.56           H  
ATOM   3180  HA  ALA A 201      -3.123  25.567 -18.079  1.00  5.56           H  
ATOM   3181 1HB  ALA A 201      -3.538  25.309 -15.657  1.00  5.56           H  
ATOM   3182 2HB  ALA A 201      -4.290  26.795 -16.286  1.00  5.56           H  
ATOM   3183 3HB  ALA A 201      -5.288  25.364 -15.952  1.00  5.56           H  
ATOM   3184  N   ALA A 202      -5.335  23.129 -17.778  1.00  5.72           N  
ATOM   3185  CA  ALA A 202      -5.499  21.686 -17.873  1.00  5.72           C  
ATOM   3186  C   ALA A 202      -4.966  21.163 -19.209  1.00  5.72           C  
ATOM   3187  O   ALA A 202      -4.367  20.091 -19.242  1.00  5.72           O  
ATOM   3188  CB  ALA A 202      -6.958  21.301 -17.675  1.00  5.72           C  
ATOM   3189  H   ALA A 202      -6.166  23.707 -17.649  1.00  5.72           H  
ATOM   3190  HA  ALA A 202      -4.917  21.228 -17.078  1.00  5.72           H  
ATOM   3191 1HB  ALA A 202      -7.065  20.218 -17.720  1.00  5.72           H  
ATOM   3192 2HB  ALA A 202      -7.297  21.661 -16.704  1.00  5.72           H  
ATOM   3193 3HB  ALA A 202      -7.554  21.753 -18.439  1.00  5.72           H  
ATOM   3194  N   LEU A 203      -5.143  21.917 -20.302  1.00  5.95           N  
ATOM   3195  CA  LEU A 203      -4.642  21.475 -21.603  1.00  5.95           C  
ATOM   3196  C   LEU A 203      -3.117  21.383 -21.566  1.00  5.95           C  
ATOM   3197  O   LEU A 203      -2.496  20.462 -22.115  1.00  5.95           O  
ATOM   3198  CB  LEU A 203      -5.036  22.459 -22.719  1.00  5.95           C  
ATOM   3199  CG  LEU A 203      -6.507  22.577 -23.115  1.00  5.95           C  
ATOM   3200  CD1 LEU A 203      -6.674  23.732 -24.080  1.00  5.95           C  
ATOM   3201  CD2 LEU A 203      -6.943  21.335 -23.770  1.00  5.95           C  
ATOM   3202  H   LEU A 203      -5.666  22.787 -20.225  1.00  5.95           H  
ATOM   3203  HA  LEU A 203      -5.055  20.495 -21.820  1.00  5.95           H  
ATOM   3204 1HB  LEU A 203      -4.696  23.448 -22.435  1.00  5.95           H  
ATOM   3205 2HB  LEU A 203      -4.509  22.166 -23.608  1.00  5.95           H  
ATOM   3206  HG  LEU A 203      -7.103  22.759 -22.238  1.00  5.95           H  
ATOM   3207 1HD1 LEU A 203      -7.721  23.819 -24.364  1.00  5.95           H  
ATOM   3208 2HD1 LEU A 203      -6.351  24.650 -23.626  1.00  5.95           H  
ATOM   3209 3HD1 LEU A 203      -6.070  23.544 -24.966  1.00  5.95           H  
ATOM   3210 1HD2 LEU A 203      -7.993  21.412 -24.048  1.00  5.95           H  
ATOM   3211 2HD2 LEU A 203      -6.347  21.172 -24.661  1.00  5.95           H  
ATOM   3212 3HD2 LEU A 203      -6.805  20.530 -23.088  1.00  5.95           H  
ATOM   3213  N   CYS A 204      -2.478  22.336 -20.899  1.00  6.24           N  
ATOM   3214  CA  CYS A 204      -1.030  22.264 -20.833  1.00  6.24           C  
ATOM   3215  C   CYS A 204      -0.603  21.086 -19.965  1.00  6.24           C  
ATOM   3216  O   CYS A 204       0.250  20.281 -20.345  1.00  6.24           O  
ATOM   3217  CB  CYS A 204      -0.467  23.554 -20.277  1.00  6.24           C  
ATOM   3218  SG  CYS A 204      -0.687  24.893 -21.383  1.00  6.24           S  
ATOM   3219  H   CYS A 204      -2.995  23.110 -20.471  1.00  6.24           H  
ATOM   3220  HA  CYS A 204      -0.640  22.123 -21.841  1.00  6.24           H  
ATOM   3221 1HB  CYS A 204      -0.962  23.802 -19.335  1.00  6.24           H  
ATOM   3222 2HB  CYS A 204       0.596  23.441 -20.084  1.00  6.24           H  
ATOM   3223  HG  CYS A 204      -2.026  24.945 -21.255  1.00  6.79           H  
ATOM   3224  N   GLN A 205      -1.276  20.928 -18.828  1.00  6.57           N  
ATOM   3225  CA  GLN A 205      -0.969  19.869 -17.874  1.00  6.57           C  
ATOM   3226  C   GLN A 205      -1.244  18.484 -18.476  1.00  6.57           C  
ATOM   3227  O   GLN A 205      -0.577  17.503 -18.139  1.00  6.57           O  
ATOM   3228  CB  GLN A 205      -1.783  20.067 -16.593  1.00  6.57           C  
ATOM   3229  CG  GLN A 205      -1.395  21.306 -15.733  1.00  6.57           C  
ATOM   3230  CD  GLN A 205      -2.369  21.613 -14.522  1.00  6.57           C  
ATOM   3231  NE2 GLN A 205      -2.323  22.870 -14.087  1.00  6.57           N  
ATOM   3232  OE1 GLN A 205      -3.134  20.780 -13.985  1.00  6.57           O  
ATOM   3233  H   GLN A 205      -1.999  21.606 -18.588  1.00  6.57           H  
ATOM   3234  HA  GLN A 205       0.089  19.924 -17.626  1.00  6.57           H  
ATOM   3235 1HB  GLN A 205      -2.840  20.106 -16.830  1.00  6.57           H  
ATOM   3236 2HB  GLN A 205      -1.601  19.216 -15.982  1.00  6.57           H  
ATOM   3237 1HG  GLN A 205      -0.402  21.133 -15.321  1.00  6.57           H  
ATOM   3238 2HG  GLN A 205      -1.371  22.180 -16.378  1.00  6.57           H  
ATOM   3239 1HE2 GLN A 205      -2.904  23.159 -13.324  1.00  6.57           H  
ATOM   3240 2HE2 GLN A 205      -1.709  23.527 -14.526  1.00  6.57           H  
ATOM   3241  N   ALA A 206      -2.227  18.417 -19.382  1.00  6.90           N  
ATOM   3242  CA  ALA A 206      -2.646  17.195 -20.061  1.00  6.90           C  
ATOM   3243  C   ALA A 206      -1.699  16.802 -21.180  1.00  6.90           C  
ATOM   3244  O   ALA A 206      -1.859  15.736 -21.777  1.00  6.90           O  
ATOM   3245  CB  ALA A 206      -4.035  17.375 -20.655  1.00  6.90           C  
ATOM   3246  H   ALA A 206      -2.754  19.261 -19.583  1.00  6.90           H  
ATOM   3247  HA  ALA A 206      -2.659  16.391 -19.333  1.00  6.90           H  
ATOM   3248 1HB  ALA A 206      -4.354  16.452 -21.139  1.00  6.90           H  
ATOM   3249 2HB  ALA A 206      -4.743  17.642 -19.886  1.00  6.90           H  
ATOM   3250 3HB  ALA A 206      -4.001  18.171 -21.381  1.00  6.90           H  
ATOM   3251  N   GLY A 207      -0.746  17.670 -21.518  1.00  7.23           N  
ATOM   3252  CA  GLY A 207       0.170  17.372 -22.595  1.00  7.23           C  
ATOM   3253  C   GLY A 207      -0.471  17.497 -23.972  1.00  7.23           C  
ATOM   3254  O   GLY A 207      -0.030  16.832 -24.911  1.00  7.23           O  
ATOM   3255  H   GLY A 207      -0.619  18.547 -21.012  1.00  7.23           H  
ATOM   3256 1HA  GLY A 207       1.022  18.051 -22.528  1.00  7.23           H  
ATOM   3257 2HA  GLY A 207       0.558  16.363 -22.464  1.00  7.23           H  
ATOM   3258  N   VAL A 208      -1.517  18.326 -24.115  1.00  7.53           N  
ATOM   3259  CA  VAL A 208      -2.170  18.424 -25.420  1.00  7.53           C  
ATOM   3260  C   VAL A 208      -1.861  19.744 -26.135  1.00  7.53           C  
ATOM   3261  O   VAL A 208      -2.245  19.938 -27.290  1.00  7.53           O  
ATOM   3262  CB  VAL A 208      -3.689  18.199 -25.288  1.00  7.53           C  
ATOM   3263  CG1 VAL A 208      -3.962  16.806 -24.717  1.00  7.53           C  
ATOM   3264  CG2 VAL A 208      -4.267  19.196 -24.412  1.00  7.53           C  
ATOM   3265  H   VAL A 208      -1.859  18.888 -23.331  1.00  7.53           H  
ATOM   3266  HA  VAL A 208      -1.794  17.616 -26.047  1.00  7.53           H  
ATOM   3267  HB  VAL A 208      -4.144  18.263 -26.274  1.00  7.53           H  
ATOM   3268 1HG1 VAL A 208      -5.037  16.644 -24.636  1.00  7.53           H  
ATOM   3269 2HG1 VAL A 208      -3.530  16.053 -25.376  1.00  7.53           H  
ATOM   3270 3HG1 VAL A 208      -3.510  16.720 -23.730  1.00  7.53           H  
ATOM   3271 1HG2 VAL A 208      -5.332  19.022 -24.329  1.00  7.53           H  
ATOM   3272 2HG2 VAL A 208      -3.815  19.095 -23.460  1.00  7.53           H  
ATOM   3273 3HG2 VAL A 208      -4.076  20.189 -24.813  1.00  7.53           H  
ATOM   3274  N   CYS A 209      -1.149  20.642 -25.456  1.00  7.78           N  
ATOM   3275  CA  CYS A 209      -0.707  21.892 -26.065  1.00  7.78           C  
ATOM   3276  C   CYS A 209       0.491  22.429 -25.290  1.00  7.78           C  
ATOM   3277  O   CYS A 209       0.769  21.989 -24.176  1.00  7.78           O  
ATOM   3278  CB  CYS A 209      -1.794  22.965 -26.046  1.00  7.78           C  
ATOM   3279  SG  CYS A 209      -2.172  23.576 -24.429  1.00  7.78           S  
ATOM   3280  H   CYS A 209      -0.886  20.433 -24.506  1.00  7.78           H  
ATOM   3281  HA  CYS A 209      -0.410  21.703 -27.096  1.00  7.78           H  
ATOM   3282 1HB  CYS A 209      -1.494  23.809 -26.658  1.00  7.78           H  
ATOM   3283 2HB  CYS A 209      -2.711  22.560 -26.476  1.00  7.78           H  
ATOM   3284  HG  CYS A 209      -0.980  24.152 -24.223  1.00  7.82           H  
ATOM   3285  N   SER A 210       1.178  23.396 -25.875  1.00  7.93           N  
ATOM   3286  CA  SER A 210       2.283  24.076 -25.219  1.00  7.93           C  
ATOM   3287  C   SER A 210       1.799  25.269 -24.405  1.00  7.93           C  
ATOM   3288  O   SER A 210       0.883  25.965 -24.847  1.00  7.93           O  
ATOM   3289  CB  SER A 210       3.288  24.565 -26.252  1.00  7.93           C  
ATOM   3290  OG  SER A 210       4.285  25.382 -25.663  1.00  7.93           O  
ATOM   3291  H   SER A 210       0.918  23.679 -26.807  1.00  7.93           H  
ATOM   3292  HA  SER A 210       2.774  23.343 -24.590  1.00  7.93           H  
ATOM   3293 1HB  SER A 210       3.760  23.702 -26.721  1.00  7.93           H  
ATOM   3294 2HB  SER A 210       2.775  25.119 -27.035  1.00  7.93           H  
ATOM   3295  HG  SER A 210       5.040  25.337 -26.267  1.00  7.93           H  
ATOM   3296  N   PRO A 211       2.434  25.590 -23.262  1.00  7.96           N  
ATOM   3297  CA  PRO A 211       2.247  26.809 -22.504  1.00  7.96           C  
ATOM   3298  C   PRO A 211       2.340  28.045 -23.382  1.00  7.96           C  
ATOM   3299  O   PRO A 211       1.701  29.051 -23.102  1.00  7.96           O  
ATOM   3300  CB  PRO A 211       3.368  26.744 -21.474  1.00  7.96           C  
ATOM   3301  CG  PRO A 211       3.582  25.265 -21.261  1.00  7.96           C  
ATOM   3302  CD  PRO A 211       3.370  24.636 -22.624  1.00  7.96           C  
ATOM   3303  HA  PRO A 211       1.275  26.773 -22.005  1.00  7.96           H  
ATOM   3304 1HB  PRO A 211       4.263  27.258 -21.866  1.00  7.96           H  
ATOM   3305 2HB  PRO A 211       3.070  27.273 -20.558  1.00  7.96           H  
ATOM   3306 1HG  PRO A 211       4.589  25.081 -20.859  1.00  7.96           H  
ATOM   3307 2HG  PRO A 211       2.867  24.892 -20.512  1.00  7.96           H  
ATOM   3308 1HD  PRO A 211       4.317  24.566 -23.178  1.00  7.96           H  
ATOM   3309 2HD  PRO A 211       2.884  23.658 -22.468  1.00  7.96           H  
ATOM   3310  N   LEU A 212       3.123  27.988 -24.465  1.00  7.89           N  
ATOM   3311  CA  LEU A 212       3.229  29.158 -25.326  1.00  7.89           C  
ATOM   3312  C   LEU A 212       1.891  29.457 -26.007  1.00  7.89           C  
ATOM   3313  O   LEU A 212       1.532  30.619 -26.226  1.00  7.89           O  
ATOM   3314  CB  LEU A 212       4.309  28.934 -26.380  1.00  7.89           C  
ATOM   3315  CG  LEU A 212       5.735  28.855 -25.840  1.00  7.89           C  
ATOM   3316  CD1 LEU A 212       6.675  28.482 -26.969  1.00  7.89           C  
ATOM   3317  CD2 LEU A 212       6.115  30.187 -25.224  1.00  7.89           C  
ATOM   3318  H   LEU A 212       3.631  27.137 -24.716  1.00  7.89           H  
ATOM   3319  HA  LEU A 212       3.504  30.014 -24.718  1.00  7.89           H  
ATOM   3320 1HB  LEU A 212       4.095  28.003 -26.902  1.00  7.89           H  
ATOM   3321 2HB  LEU A 212       4.267  29.750 -27.100  1.00  7.89           H  
ATOM   3322  HG  LEU A 212       5.793  28.075 -25.079  1.00  7.89           H  
ATOM   3323 1HD1 LEU A 212       7.693  28.413 -26.589  1.00  7.89           H  
ATOM   3324 2HD1 LEU A 212       6.376  27.520 -27.385  1.00  7.89           H  
ATOM   3325 3HD1 LEU A 212       6.629  29.244 -27.747  1.00  7.89           H  
ATOM   3326 1HD2 LEU A 212       7.131  30.131 -24.832  1.00  7.89           H  
ATOM   3327 2HD2 LEU A 212       6.061  30.968 -25.982  1.00  7.89           H  
ATOM   3328 3HD2 LEU A 212       5.429  30.418 -24.418  1.00  7.89           H  
ATOM   3329  N   ILE A 213       1.150  28.395 -26.345  1.00  7.75           N  
ATOM   3330  CA  ILE A 213      -0.136  28.522 -27.010  1.00  7.75           C  
ATOM   3331  C   ILE A 213      -1.111  29.068 -26.004  1.00  7.75           C  
ATOM   3332  O   ILE A 213      -1.871  30.000 -26.292  1.00  7.75           O  
ATOM   3333  CB  ILE A 213      -0.640  27.171 -27.540  1.00  7.75           C  
ATOM   3334  CG1 ILE A 213       0.275  26.673 -28.650  1.00  7.75           C  
ATOM   3335  CG2 ILE A 213      -2.069  27.291 -28.019  1.00  7.75           C  
ATOM   3336  CD1 ILE A 213       0.016  25.240 -29.039  1.00  7.75           C  
ATOM   3337  H   ILE A 213       1.460  27.467 -26.084  1.00  7.75           H  
ATOM   3338  HA  ILE A 213      -0.049  29.225 -27.837  1.00  7.75           H  
ATOM   3339  HB  ILE A 213      -0.607  26.438 -26.741  1.00  7.75           H  
ATOM   3340 1HG1 ILE A 213       0.140  27.304 -29.527  1.00  7.75           H  
ATOM   3341 2HG1 ILE A 213       1.309  26.760 -28.317  1.00  7.75           H  
ATOM   3342 1HG2 ILE A 213      -2.415  26.322 -28.373  1.00  7.75           H  
ATOM   3343 2HG2 ILE A 213      -2.700  27.622 -27.194  1.00  7.75           H  
ATOM   3344 3HG2 ILE A 213      -2.122  28.017 -28.831  1.00  7.75           H  
ATOM   3345 1HD1 ILE A 213       0.703  24.949 -29.834  1.00  7.75           H  
ATOM   3346 2HD1 ILE A 213       0.163  24.606 -28.192  1.00  7.75           H  
ATOM   3347 3HD1 ILE A 213      -1.009  25.141 -29.392  1.00  7.75           H  
ATOM   3348  N   MET A 214      -1.061  28.487 -24.802  1.00  7.59           N  
ATOM   3349  CA  MET A 214      -1.911  28.936 -23.717  1.00  7.59           C  
ATOM   3350  C   MET A 214      -1.737  30.398 -23.407  1.00  7.59           C  
ATOM   3351  O   MET A 214      -2.720  31.129 -23.353  1.00  7.59           O  
ATOM   3352  CB  MET A 214      -1.626  28.155 -22.455  1.00  7.59           C  
ATOM   3353  CG  MET A 214      -2.327  28.721 -21.248  1.00  7.59           C  
ATOM   3354  SD  MET A 214      -1.924  27.894 -19.726  1.00  7.59           S  
ATOM   3355  CE  MET A 214      -0.244  28.501 -19.552  1.00  7.59           C  
ATOM   3356  H   MET A 214      -0.403  27.718 -24.659  1.00  7.59           H  
ATOM   3357  HA  MET A 214      -2.947  28.777 -24.008  1.00  7.59           H  
ATOM   3358 1HB  MET A 214      -1.965  27.140 -22.596  1.00  7.59           H  
ATOM   3359 2HB  MET A 214      -0.566  28.136 -22.261  1.00  7.59           H  
ATOM   3360 1HG  MET A 214      -1.992  29.740 -21.154  1.00  7.59           H  
ATOM   3361 2HG  MET A 214      -3.368  28.751 -21.375  1.00  7.59           H  
ATOM   3362 1HE  MET A 214       0.201  28.089 -18.648  1.00  7.59           H  
ATOM   3363 2HE  MET A 214       0.344  28.201 -20.416  1.00  7.59           H  
ATOM   3364 3HE  MET A 214      -0.254  29.590 -19.490  1.00  7.59           H  
ATOM   3365  N   MET A 215      -0.501  30.845 -23.240  1.00  7.45           N  
ATOM   3366  CA  MET A 215      -0.276  32.234 -22.898  1.00  7.45           C  
ATOM   3367  C   MET A 215      -0.743  33.141 -24.022  1.00  7.45           C  
ATOM   3368  O   MET A 215      -1.372  34.168 -23.769  1.00  7.45           O  
ATOM   3369  CB  MET A 215       1.189  32.423 -22.552  1.00  7.45           C  
ATOM   3370  CG  MET A 215       1.554  31.778 -21.211  1.00  7.45           C  
ATOM   3371  SD  MET A 215       3.221  32.123 -20.682  1.00  7.45           S  
ATOM   3372  CE  MET A 215       4.084  31.010 -21.779  1.00  7.45           C  
ATOM   3373  H   MET A 215       0.289  30.206 -23.310  1.00  7.45           H  
ATOM   3374  HA  MET A 215      -0.867  32.470 -22.017  1.00  7.45           H  
ATOM   3375 1HB  MET A 215       1.805  31.959 -23.328  1.00  7.45           H  
ATOM   3376 2HB  MET A 215       1.432  33.484 -22.516  1.00  7.45           H  
ATOM   3377 1HG  MET A 215       0.870  32.138 -20.446  1.00  7.45           H  
ATOM   3378 2HG  MET A 215       1.433  30.701 -21.283  1.00  7.45           H  
ATOM   3379 1HE  MET A 215       5.156  31.080 -21.606  1.00  7.45           H  
ATOM   3380 2HE  MET A 215       3.751  29.990 -21.597  1.00  7.45           H  
ATOM   3381 3HE  MET A 215       3.860  31.285 -22.803  1.00  7.45           H  
ATOM   3382  N   GLY A 216      -0.531  32.733 -25.272  1.00  7.40           N  
ATOM   3383  CA  GLY A 216      -1.019  33.523 -26.389  1.00  7.40           C  
ATOM   3384  C   GLY A 216      -2.535  33.684 -26.266  1.00  7.40           C  
ATOM   3385  O   GLY A 216      -3.067  34.802 -26.310  1.00  7.40           O  
ATOM   3386  H   GLY A 216       0.001  31.882 -25.468  1.00  7.40           H  
ATOM   3387 1HA  GLY A 216      -0.534  34.499 -26.393  1.00  7.40           H  
ATOM   3388 2HA  GLY A 216      -0.769  33.020 -27.323  1.00  7.40           H  
ATOM   3389  N   GLY A 217      -3.230  32.552 -26.125  1.00  7.45           N  
ATOM   3390  CA  GLY A 217      -4.680  32.539 -26.015  1.00  7.45           C  
ATOM   3391  C   GLY A 217      -5.200  33.322 -24.811  1.00  7.45           C  
ATOM   3392  O   GLY A 217      -6.188  34.050 -24.934  1.00  7.45           O  
ATOM   3393  H   GLY A 217      -2.726  31.663 -26.091  1.00  7.45           H  
ATOM   3394 1HA  GLY A 217      -5.111  32.944 -26.929  1.00  7.45           H  
ATOM   3395 2HA  GLY A 217      -5.011  31.504 -25.940  1.00  7.45           H  
ATOM   3396  N   LEU A 218      -4.532  33.206 -23.658  1.00  7.65           N  
ATOM   3397  CA  LEU A 218      -4.972  33.912 -22.461  1.00  7.65           C  
ATOM   3398  C   LEU A 218      -4.864  35.409 -22.646  1.00  7.65           C  
ATOM   3399  O   LEU A 218      -5.758  36.147 -22.228  1.00  7.65           O  
ATOM   3400  CB  LEU A 218      -4.158  33.482 -21.242  1.00  7.65           C  
ATOM   3401  CG  LEU A 218      -4.405  32.049 -20.767  1.00  7.65           C  
ATOM   3402  CD1 LEU A 218      -3.417  31.713 -19.661  1.00  7.65           C  
ATOM   3403  CD2 LEU A 218      -5.835  31.909 -20.313  1.00  7.65           C  
ATOM   3404  H   LEU A 218      -3.725  32.590 -23.608  1.00  7.65           H  
ATOM   3405  HA  LEU A 218      -6.013  33.660 -22.281  1.00  7.65           H  
ATOM   3406 1HB  LEU A 218      -3.101  33.569 -21.493  1.00  7.65           H  
ATOM   3407 2HB  LEU A 218      -4.376  34.156 -20.416  1.00  7.65           H  
ATOM   3408  HG  LEU A 218      -4.244  31.364 -21.579  1.00  7.65           H  
ATOM   3409 1HD1 LEU A 218      -3.580  30.690 -19.326  1.00  7.65           H  
ATOM   3410 2HD1 LEU A 218      -2.402  31.816 -20.040  1.00  7.65           H  
ATOM   3411 3HD1 LEU A 218      -3.560  32.396 -18.827  1.00  7.65           H  
ATOM   3412 1HD2 LEU A 218      -5.983  30.889 -20.003  1.00  7.65           H  
ATOM   3413 2HD2 LEU A 218      -6.032  32.589 -19.483  1.00  7.65           H  
ATOM   3414 3HD2 LEU A 218      -6.506  32.142 -21.139  1.00  7.65           H  
ATOM   3415  N   ILE A 219      -3.805  35.863 -23.313  1.00  7.98           N  
ATOM   3416  CA  ILE A 219      -3.649  37.283 -23.568  1.00  7.98           C  
ATOM   3417  C   ILE A 219      -4.770  37.774 -24.458  1.00  7.98           C  
ATOM   3418  O   ILE A 219      -5.369  38.810 -24.199  1.00  7.98           O  
ATOM   3419  CB  ILE A 219      -2.294  37.596 -24.213  1.00  7.98           C  
ATOM   3420  CG1 ILE A 219      -1.170  37.339 -23.200  1.00  7.98           C  
ATOM   3421  CG2 ILE A 219      -2.280  39.037 -24.715  1.00  7.98           C  
ATOM   3422  CD1 ILE A 219       0.204  37.318 -23.815  1.00  7.98           C  
ATOM   3423  H   ILE A 219      -3.079  35.214 -23.629  1.00  7.98           H  
ATOM   3424  HA  ILE A 219      -3.709  37.816 -22.619  1.00  7.98           H  
ATOM   3425  HB  ILE A 219      -2.133  36.917 -25.053  1.00  7.98           H  
ATOM   3426 1HG1 ILE A 219      -1.199  38.121 -22.441  1.00  7.98           H  
ATOM   3427 2HG1 ILE A 219      -1.348  36.385 -22.712  1.00  7.98           H  
ATOM   3428 1HG2 ILE A 219      -1.321  39.246 -25.184  1.00  7.98           H  
ATOM   3429 2HG2 ILE A 219      -3.078  39.174 -25.446  1.00  7.98           H  
ATOM   3430 3HG2 ILE A 219      -2.435  39.716 -23.877  1.00  7.98           H  
ATOM   3431 1HD1 ILE A 219       0.946  37.130 -23.041  1.00  7.98           H  
ATOM   3432 2HD1 ILE A 219       0.247  36.521 -24.561  1.00  7.98           H  
ATOM   3433 3HD1 ILE A 219       0.406  38.275 -24.290  1.00  7.98           H  
ATOM   3434  N   LEU A 220      -5.079  37.028 -25.510  1.00  8.41           N  
ATOM   3435  CA  LEU A 220      -6.159  37.444 -26.389  1.00  8.41           C  
ATOM   3436  C   LEU A 220      -7.507  37.443 -25.652  1.00  8.41           C  
ATOM   3437  O   LEU A 220      -8.327  38.345 -25.833  1.00  8.41           O  
ATOM   3438  CB  LEU A 220      -6.209  36.500 -27.587  1.00  8.41           C  
ATOM   3439  CG  LEU A 220      -5.006  36.599 -28.528  1.00  8.41           C  
ATOM   3440  CD1 LEU A 220      -5.084  35.490 -29.555  1.00  8.41           C  
ATOM   3441  CD2 LEU A 220      -4.987  37.968 -29.181  1.00  8.41           C  
ATOM   3442  H   LEU A 220      -4.548  36.176 -25.704  1.00  8.41           H  
ATOM   3443  HA  LEU A 220      -5.953  38.455 -26.734  1.00  8.41           H  
ATOM   3444 1HB  LEU A 220      -6.259  35.476 -27.216  1.00  8.41           H  
ATOM   3445 2HB  LEU A 220      -7.110  36.706 -28.160  1.00  8.41           H  
ATOM   3446  HG  LEU A 220      -4.087  36.463 -27.956  1.00  8.41           H  
ATOM   3447 1HD1 LEU A 220      -4.221  35.547 -30.218  1.00  8.41           H  
ATOM   3448 2HD1 LEU A 220      -5.085  34.528 -29.043  1.00  8.41           H  
ATOM   3449 3HD1 LEU A 220      -5.997  35.595 -30.137  1.00  8.41           H  
ATOM   3450 1HD2 LEU A 220      -4.125  38.042 -29.844  1.00  8.41           H  
ATOM   3451 2HD2 LEU A 220      -5.902  38.111 -29.756  1.00  8.41           H  
ATOM   3452 3HD2 LEU A 220      -4.919  38.736 -28.409  1.00  8.41           H  
ATOM   3453  N   ALA A 221      -7.725  36.428 -24.806  1.00  8.92           N  
ATOM   3454  CA  ALA A 221      -8.935  36.295 -23.996  1.00  8.92           C  
ATOM   3455  C   ALA A 221      -9.090  37.440 -22.990  1.00  8.92           C  
ATOM   3456  O   ALA A 221     -10.217  37.871 -22.691  1.00  8.92           O  
ATOM   3457  CB  ALA A 221      -8.925  34.965 -23.259  1.00  8.92           C  
ATOM   3458  H   ALA A 221      -7.022  35.695 -24.728  1.00  8.92           H  
ATOM   3459  HA  ALA A 221      -9.789  36.321 -24.670  1.00  8.92           H  
ATOM   3460 1HB  ALA A 221      -9.840  34.856 -22.682  1.00  8.92           H  
ATOM   3461 2HB  ALA A 221      -8.844  34.153 -23.980  1.00  8.92           H  
ATOM   3462 3HB  ALA A 221      -8.075  34.937 -22.594  1.00  8.92           H  
ATOM   3463  N   HIS A 222      -7.956  37.922 -22.474  1.00  9.48           N  
ATOM   3464  CA  HIS A 222      -7.902  38.975 -21.476  1.00  9.48           C  
ATOM   3465  C   HIS A 222      -6.941  40.082 -21.924  1.00  9.48           C  
ATOM   3466  O   HIS A 222      -5.873  40.220 -21.329  1.00  9.48           O  
ATOM   3467  CB  HIS A 222      -7.368  38.436 -20.144  1.00  9.48           C  
ATOM   3468  CG  HIS A 222      -8.115  37.276 -19.586  1.00  9.48           C  
ATOM   3469  CD2 HIS A 222      -9.105  37.201 -18.670  1.00  9.48           C  
ATOM   3470  ND1 HIS A 222      -7.857  35.981 -19.979  1.00  9.48           N  
ATOM   3471  CE1 HIS A 222      -8.652  35.156 -19.320  1.00  9.48           C  
ATOM   3472  NE2 HIS A 222      -9.414  35.876 -18.518  1.00  9.48           N  
ATOM   3473  H   HIS A 222      -7.075  37.494 -22.756  1.00  9.48           H  
ATOM   3474  HA  HIS A 222      -8.892  39.378 -21.302  1.00  9.48           H  
ATOM   3475 1HB  HIS A 222      -6.328  38.126 -20.283  1.00  9.48           H  
ATOM   3476 2HB  HIS A 222      -7.373  39.233 -19.403  1.00  9.48           H  
ATOM   3477  HD1 HIS A 222      -7.139  35.711 -20.644  1.00  9.48           H  
ATOM   3478  HD2 HIS A 222      -9.634  37.954 -18.087  1.00  9.48           H  
ATOM   3479  HE1 HIS A 222      -8.601  34.079 -19.486  1.00  9.48           H  
ATOM   3480  N   PRO A 223      -7.292  40.926 -22.916  1.00 10.08           N  
ATOM   3481  CA  PRO A 223      -6.412  41.903 -23.551  1.00 10.08           C  
ATOM   3482  C   PRO A 223      -5.885  42.959 -22.584  1.00 10.08           C  
ATOM   3483  O   PRO A 223      -4.864  43.596 -22.841  1.00 10.08           O  
ATOM   3484  CB  PRO A 223      -7.322  42.533 -24.614  1.00 10.08           C  
ATOM   3485  CG  PRO A 223      -8.730  42.297 -24.114  1.00 10.08           C  
ATOM   3486  CD  PRO A 223      -8.677  40.957 -23.416  1.00 10.08           C  
ATOM   3487  HA  PRO A 223      -5.576  41.368 -24.027  1.00 10.08           H  
ATOM   3488 1HB  PRO A 223      -7.082  43.602 -24.720  1.00 10.08           H  
ATOM   3489 2HB  PRO A 223      -7.135  42.061 -25.589  1.00 10.08           H  
ATOM   3490 1HG  PRO A 223      -9.033  43.118 -23.445  1.00 10.08           H  
ATOM   3491 2HG  PRO A 223      -9.436  42.299 -24.958  1.00 10.08           H  
ATOM   3492 1HD  PRO A 223      -9.413  40.963 -22.615  1.00 10.08           H  
ATOM   3493 2HD  PRO A 223      -8.846  40.141 -24.131  1.00 10.08           H  
ATOM   3494  N   ASN A 224      -6.581  43.138 -21.461  1.00 10.66           N  
ATOM   3495  CA  ASN A 224      -6.185  44.109 -20.454  1.00 10.66           C  
ATOM   3496  C   ASN A 224      -5.409  43.441 -19.314  1.00 10.66           C  
ATOM   3497  O   ASN A 224      -5.062  44.081 -18.317  1.00 10.66           O  
ATOM   3498  CB  ASN A 224      -7.414  44.814 -19.917  1.00 10.66           C  
ATOM   3499  CG  ASN A 224      -8.076  45.681 -20.957  1.00 10.66           C  
ATOM   3500  ND2 ASN A 224      -9.386  45.678 -20.967  1.00 10.66           N  
ATOM   3501  OD1 ASN A 224      -7.407  46.351 -21.751  1.00 10.66           O  
ATOM   3502  H   ASN A 224      -7.409  42.590 -21.298  1.00 10.66           H  
ATOM   3503  HA  ASN A 224      -5.524  44.844 -20.915  1.00 10.66           H  
ATOM   3504 1HB  ASN A 224      -8.132  44.071 -19.567  1.00 10.66           H  
ATOM   3505 2HB  ASN A 224      -7.136  45.432 -19.064  1.00 10.66           H  
ATOM   3506 1HD2 ASN A 224      -9.884  46.235 -21.634  1.00 10.66           H  
ATOM   3507 2HD2 ASN A 224      -9.891  45.123 -20.306  1.00 10.66           H  
ATOM   3508  N   GLY A 225      -5.091  42.154 -19.474  1.00 11.15           N  
ATOM   3509  CA  GLY A 225      -4.396  41.358 -18.462  1.00 11.15           C  
ATOM   3510  C   GLY A 225      -2.899  41.650 -18.379  1.00 11.15           C  
ATOM   3511  O   GLY A 225      -2.062  40.780 -18.623  1.00 11.15           O  
ATOM   3512  H   GLY A 225      -5.364  41.673 -20.327  1.00 11.15           H  
ATOM   3513 1HA  GLY A 225      -4.853  41.537 -17.490  1.00 11.15           H  
ATOM   3514 2HA  GLY A 225      -4.544  40.302 -18.687  1.00 11.15           H  
ATOM   3515  N   LYS A 226      -2.572  42.889 -18.046  1.00 11.53           N  
ATOM   3516  CA  LYS A 226      -1.190  43.334 -17.930  1.00 11.53           C  
ATOM   3517  C   LYS A 226      -0.441  42.511 -16.892  1.00 11.53           C  
ATOM   3518  O   LYS A 226      -0.969  42.270 -15.806  1.00 11.53           O  
ATOM   3519  CB  LYS A 226      -1.128  44.818 -17.573  1.00 11.53           C  
ATOM   3520  CG  LYS A 226       0.290  45.386 -17.521  1.00 11.53           C  
ATOM   3521  CD  LYS A 226       0.293  46.884 -17.245  1.00 11.53           C  
ATOM   3522  CE  LYS A 226       1.715  47.428 -17.191  1.00 11.53           C  
ATOM   3523  NZ  LYS A 226       1.742  48.891 -16.927  1.00 11.53           N1+
ATOM   3524  H   LYS A 226      -3.341  43.535 -17.879  1.00 11.53           H  
ATOM   3525  HA  LYS A 226      -0.697  43.186 -18.891  1.00 11.53           H  
ATOM   3526 1HB  LYS A 226      -1.704  45.392 -18.300  1.00 11.53           H  
ATOM   3527 2HB  LYS A 226      -1.585  44.972 -16.597  1.00 11.53           H  
ATOM   3528 1HG  LYS A 226       0.849  44.881 -16.724  1.00 11.53           H  
ATOM   3529 2HG  LYS A 226       0.794  45.195 -18.467  1.00 11.53           H  
ATOM   3530 1HD  LYS A 226      -0.260  47.404 -18.029  1.00 11.53           H  
ATOM   3531 2HD  LYS A 226      -0.195  47.076 -16.290  1.00 11.53           H  
ATOM   3532 1HE  LYS A 226       2.261  46.914 -16.400  1.00 11.53           H  
ATOM   3533 2HE  LYS A 226       2.207  47.232 -18.144  1.00 11.53           H  
ATOM   3534 1HZ  LYS A 226       2.700  49.210 -16.900  1.00 11.53           H  
ATOM   3535 2HZ  LYS A 226       1.247  49.376 -17.663  1.00 11.53           H  
ATOM   3536 3HZ  LYS A 226       1.298  49.083 -16.040  1.00 11.53           H  
ATOM   3537  N   ARG A 227       0.767  42.072 -17.265  1.00 11.79           N  
ATOM   3538  CA  ARG A 227       1.674  41.295 -16.424  1.00 11.79           C  
ATOM   3539  C   ARG A 227       1.593  41.691 -14.955  1.00 11.79           C  
ATOM   3540  O   ARG A 227       2.078  42.764 -14.590  1.00 11.79           O  
ATOM   3541  CB  ARG A 227       3.110  41.478 -16.906  1.00 11.79           C  
ATOM   3542  CG  ARG A 227       4.167  40.644 -16.181  1.00 11.79           C  
ATOM   3543  CD  ARG A 227       5.533  40.867 -16.755  1.00 11.79           C  
ATOM   3544  NE  ARG A 227       6.555  40.095 -16.057  1.00 11.79           N  
ATOM   3545  CZ  ARG A 227       7.871  40.115 -16.357  1.00 11.79           C  
ATOM   3546  NH1 ARG A 227       8.312  40.871 -17.339  1.00 11.79           N1+
ATOM   3547  NH2 ARG A 227       8.718  39.376 -15.662  1.00 11.79           N  
ATOM   3548  OXT ARG A 227       1.435  40.793 -14.129  1.00 11.79           O1-
ATOM   3549  H   ARG A 227       1.076  42.306 -18.197  1.00 11.79           H  
ATOM   3550  HA  ARG A 227       1.405  40.242 -16.514  1.00 11.79           H  
ATOM   3551 1HB  ARG A 227       3.169  41.231 -17.965  1.00 11.79           H  
ATOM   3552 2HB  ARG A 227       3.393  42.526 -16.801  1.00 11.79           H  
ATOM   3553 1HG  ARG A 227       4.188  40.917 -15.126  1.00 11.79           H  
ATOM   3554 2HG  ARG A 227       3.924  39.585 -16.278  1.00 11.79           H  
ATOM   3555 1HD  ARG A 227       5.540  40.571 -17.803  1.00 11.79           H  
ATOM   3556 2HD  ARG A 227       5.791  41.922 -16.676  1.00 11.79           H  
ATOM   3557  HE  ARG A 227       6.256  39.501 -15.295  1.00 11.79           H  
ATOM   3558 1HH1 ARG A 227       7.666  41.438 -17.870  1.00 11.79           H  
ATOM   3559 2HH1 ARG A 227       9.297  40.887 -17.561  1.00 11.79           H  
ATOM   3560 1HH2 ARG A 227       8.379  38.795 -14.907  1.00 11.79           H  
ATOM   3561 2HH2 ARG A 227       9.702  39.391 -15.886  1.00 11.79           H  
TER   
END
