# Supplementary material for: Integrative proteome-wide structural analysis and high-throughput docking identify broad-spectrum antiviral scaffolds against Zika, Yellow Fever, West Nile, Saint Louis encephalitis, and Usutu viruses
Source: Front Cell Infect Microbiol. 2026 Apr 30;16:1723132. doi: 10.3389/fcimb.2026.1723132 (PMC13171538; doi:10.3389/fcimb.2026.1723132)
Supplement: Supplementary file 3 [file DataSheet3.zip › SLEV/SLEV_NS2b/Mol_probity_Files/SLEV_NS2b_1FH.pdb]

USER  MOD reduce.3.7.201124 H: found=0, std=0, add=1017, rem=0, adj=22
USER  MOD -----------------------------------------------------------------
USER  MOD scores for adjustable sidechains, with "set" totals for H,N and Q
USER  MOD "o" means original, "f" means flipped, "180deg" is methyl default
USER  MOD "!" flags a clash with an overlap of 0.40A or greater
USER  MOD flip categories: "K"=keep, "C"=clashes, "X"=uncertain, "F"=flip
USER  MOD Single : A   1 SER N   :NH3+   -153:sc=    1.32   (180deg=0.809)
USER  MOD Single : A   1 SER OG  :   rot   11:sc=    0.63
USER  MOD Single : A   5 SER OG  :   rot  180:sc=       0
USER  MOD Single : A   9 THR OG1 :   rot   71:sc=   0.974
USER  MOD Single : A  15 CYS SG  :   rot   77:sc=   0.499
USER  MOD Single : A  27 THR OG1 :   rot  180:sc=       0
USER  MOD Single : A  28 SER OG  :   rot   26:sc=   0.534
USER  MOD Single : A  40 TYR OH  :   rot  180:sc=       0
USER  MOD Single : A  42 THR OG1 :   rot   74:sc=   0.781
USER  MOD Single : A  43 TYR OH  :   rot  180:sc=       0
USER  MOD Single : A  44 THR OG1 :   rot  -63:sc=   0.687!
USER  MOD Single : A  46 SER OG  :   rot   80:sc=    1.24
USER  MOD Single : A  48 LYS NZ  :NH3+    180:sc=       0   (180deg=0)
USER  MOD Single : A  56 LYS NZ  :NH3+   -179:sc=     1.2   (180deg=1.2)
USER  MOD Single : A  61 THR OG1 :   rot  180:sc=       0
USER  MOD Single : A  64 GLN     :      amide:sc=       0  X(o=0,f=-0.37)
USER  MOD Single : A  65 ASN     :      amide:sc=   0.144  K(o=0.14,f=-0.51)
USER  MOD Single : A  69 THR OG1 :   rot  180:sc=       0
USER  MOD Single : A  71 THR OG1 :   rot  180:sc=       0
USER  MOD Single : A  72 SER OG  :   rot  -68:sc=   0.454
USER  MOD Single : A  81 SER OG  :   rot  -48:sc=   0.228
USER  MOD Single : A  82 HIS     :     no HE2:sc=   0.861  K(o=0.86,f=-2.7!)
USER  MOD Single : A  84 ASN     :      amide:sc=-0.000182  X(o=-0.00018,f=-0.41)
USER  MOD Single : A  86 LYS NZ  :NH3+   -124:sc=    1.14   (180deg=-1.56!)
USER  MOD Single : A  89 ASN     :      amide:sc=   0.216  K(o=0.22,f=-0.68)
USER  MOD Single : A  96 HIS     :     no HD1:sc=       0  X(o=0,f=-0.19)
USER  MOD Single : A 108 SER OG  :   rot   80:sc=   0.909
USER  MOD Single : A 112 HIS     :     no HD1:sc= 0.00229  X(o=0.0023,f=-0.36)
USER  MOD Single : A 127 LYS NZ  :NH3+    180:sc=       0   (180deg=0)
USER  MOD Single : A 128 HIS     :     no HD1:sc= -0.0222  X(o=-0.022,f=0)
USER  MOD Single : A 129 SER OG  :   rot  -63:sc=    1.28
USER  MOD Single : A 130 LYS NZ  :NH3+    180:sc=       0   (180deg=0)
USER  MOD -----------------------------------------------------------------
ATOM      1  N   SER A   1       0.828   0.364  -1.639  1.00  8.31           N
ATOM      2  CA  SER A   1       2.139   0.673  -1.087  1.00  8.31           C
ATOM      3  C   SER A   1       2.126   2.045  -0.448  1.00  8.31           C
ATOM      4  O   SER A   1       1.398   2.931  -0.886  1.00  8.31           O
ATOM      5  CB  SER A   1       3.189   0.577  -2.167  1.00  8.31           C
ATOM      6  OG  SER A   1       3.304  -0.752  -2.607  1.00  8.31           O
ATOM      0  H1  SER A   1       0.711  -0.518  -1.652  1.00  8.31           H   new
ATOM      0  H2  SER A   1       0.198   0.739  -1.135  1.00  8.31           H   new
ATOM      0  H3  SER A   1       0.772   0.682  -2.468  1.00  8.31           H   new
ATOM      0  HA  SER A   1       2.358   0.027  -0.398  1.00  8.31           H   new
ATOM      0  HB2 SER A   1       2.952   1.153  -2.911  1.00  8.31           H   new
ATOM      0  HB3 SER A   1       4.043   0.888  -1.828  1.00  8.31           H   new
ATOM      0  HG  SER A   1       2.671  -1.207  -2.294  1.00  8.31           H   new
ATOM     14  N   TRP A   2       2.918   2.209   0.607  1.00  8.13           N
ATOM     15  CA  TRP A   2       2.956   3.462   1.361  1.00  8.13           C
ATOM     16  C   TRP A   2       3.091   4.708   0.472  1.00  8.13           C
ATOM     17  O   TRP A   2       2.221   5.577   0.555  1.00  8.13           O
ATOM     18  CB  TRP A   2       4.067   3.459   2.399  1.00  8.13           C
ATOM     19  CG  TRP A   2       3.985   4.667   3.227  1.00  8.13           C
ATOM     20  CD1 TRP A   2       4.717   5.781   3.120  1.00  8.13           C
ATOM     21  CD2 TRP A   2       3.067   4.893   4.315  1.00  8.13           C
ATOM     22  CE2 TRP A   2       3.319   6.169   4.802  1.00  8.13           C
ATOM     23  CE3 TRP A   2       2.072   4.118   4.915  1.00  8.13           C
ATOM     24  NE1 TRP A   2       4.319   6.703   4.062  1.00  8.13           N
ATOM     25  CZ2 TRP A   2       2.615   6.705   5.866  1.00  8.13           C
ATOM     26  CZ3 TRP A   2       1.370   4.649   5.990  1.00  8.13           C
ATOM     27  CH2 TRP A   2       1.639   5.912   6.454  1.00  8.13           C
ATOM      0  H   TRP A   2       3.447   1.601   0.906  1.00  8.13           H   new
ATOM      0  HA  TRP A   2       2.096   3.514   1.807  1.00  8.13           H   new
ATOM      0  HB2 TRP A   2       3.995   2.669   2.958  1.00  8.13           H   new
ATOM      0  HB3 TRP A   2       4.931   3.418   1.959  1.00  8.13           H   new
ATOM      0  HD1 TRP A   2       5.397   5.914   2.499  1.00  8.13           H   new
ATOM      0  HE1 TRP A   2       4.651   7.490   4.164  1.00  8.13           H   new
ATOM      0  HE3 TRP A   2       1.883   3.263   4.601  1.00  8.13           H   new
ATOM      0  HZ2 TRP A   2       2.789   7.564   6.176  1.00  8.13           H   new
ATOM      0  HZ3 TRP A   2       0.708   4.141   6.401  1.00  8.13           H   new
ATOM      0  HH2 TRP A   2       1.158   6.244   7.177  1.00  8.13           H   new
ATOM     38  N   PRO A   3       4.161   4.713  -0.388  1.00  7.83           N
ATOM     39  CA  PRO A   3       5.284   4.865  -1.376  1.00  7.83           C
ATOM     40  C   PRO A   3       6.624   5.078  -0.683  1.00  7.83           C
ATOM     41  O   PRO A   3       6.737   5.812   0.304  1.00  7.83           O
ATOM     42  CB  PRO A   3       5.082   6.063  -2.273  1.00  7.83           C
ATOM     43  CG  PRO A   3       4.495   6.930  -1.537  1.00  7.83           C
ATOM     44  CD  PRO A   3       3.623   6.208  -0.709  1.00  7.83           C
ATOM      0  HA  PRO A   3       5.285   4.042  -1.889  1.00  7.83           H   new
ATOM      0  HB2 PRO A   3       5.929   6.400  -2.606  1.00  7.83           H   new
ATOM      0  HB3 PRO A   3       4.543   5.836  -3.047  1.00  7.83           H   new
ATOM      0  HG2 PRO A   3       5.138   7.431  -1.011  1.00  7.83           H   new
ATOM      0  HG3 PRO A   3       4.009   7.572  -2.078  1.00  7.83           H   new
ATOM      0  HD2 PRO A   3       3.501   6.690   0.124  1.00  7.83           H   new
ATOM      0  HD3 PRO A   3       2.753   6.150  -1.134  1.00  7.83           H   new
ATOM     52  N   ALA A   4       7.673   4.525  -1.287  1.00  7.42           N
ATOM     53  CA  ALA A   4       9.034   4.656  -0.767  1.00  7.42           C
ATOM     54  C   ALA A   4       9.449   6.116  -0.621  1.00  7.42           C
ATOM     55  O   ALA A   4      10.224   6.459   0.265  1.00  7.42           O
ATOM     56  CB  ALA A   4      10.016   3.952  -1.682  1.00  7.42           C
ATOM      0  H   ALA A   4       7.617   4.063  -2.010  1.00  7.42           H   new
ATOM      0  HA  ALA A   4       9.044   4.245   0.112  1.00  7.42           H   new
ATOM      0  HB1 ALA A   4      10.914   4.046  -1.327  1.00  7.42           H   new
ATOM      0  HB2 ALA A   4       9.788   3.011  -1.739  1.00  7.42           H   new
ATOM      0  HB3 ALA A   4       9.976   4.348  -2.567  1.00  7.42           H   new
ATOM     62  N   SER A   5       8.944   6.992  -1.485  1.00  6.97           N
ATOM     63  CA  SER A   5       9.312   8.400  -1.408  1.00  6.97           C
ATOM     64  C   SER A   5       8.925   9.003  -0.054  1.00  6.97           C
ATOM     65  O   SER A   5       9.647   9.847   0.495  1.00  6.97           O
ATOM     66  CB  SER A   5       8.636   9.177  -2.521  1.00  6.97           C
ATOM     67  OG  SER A   5       9.117   8.783  -3.780  1.00  6.97           O
ATOM      0  H   SER A   5       8.394   6.794  -2.115  1.00  6.97           H   new
ATOM      0  HA  SER A   5      10.275   8.461  -1.506  1.00  6.97           H   new
ATOM      0  HB2 SER A   5       7.677   9.037  -2.480  1.00  6.97           H   new
ATOM      0  HB3 SER A   5       8.790  10.126  -2.396  1.00  6.97           H   new
ATOM      0  HG  SER A   5       8.728   9.225  -4.379  1.00  6.97           H   new
ATOM     73  N   GLU A   6       7.767   8.596   0.476  1.00  6.53           N
ATOM     74  CA  GLU A   6       7.287   9.123   1.744  1.00  6.53           C
ATOM     75  C   GLU A   6       8.039   8.455   2.892  1.00  6.53           C
ATOM     76  O   GLU A   6       8.307   9.082   3.925  1.00  6.53           O
ATOM     77  CB  GLU A   6       5.775   8.961   1.853  1.00  6.53           C
ATOM     78  CG  GLU A   6       4.954   9.822   0.873  1.00  6.53           C
ATOM     79  CD  GLU A   6       5.068  11.309   1.108  1.00  6.53           C
ATOM     80  OE1 GLU A   6       4.887  11.734   2.224  1.00  6.53           O
ATOM     81  OE2 GLU A   6       5.323  12.016   0.162  1.00  6.53           O1-
ATOM      0  H   GLU A   6       7.248   8.015   0.112  1.00  6.53           H   new
ATOM      0  HA  GLU A   6       7.465  10.075   1.795  1.00  6.53           H   new
ATOM      0  HB2 GLU A   6       5.552   8.028   1.707  1.00  6.53           H   new
ATOM      0  HB3 GLU A   6       5.505   9.179   2.759  1.00  6.53           H   new
ATOM      0  HG2 GLU A   6       5.241   9.625  -0.033  1.00  6.53           H   new
ATOM      0  HG3 GLU A   6       4.021   9.566   0.937  1.00  6.53           H   new
ATOM     88  N   VAL A   7       8.436   7.193   2.690  1.00  6.15           N
ATOM     89  CA  VAL A   7       9.206   6.496   3.719  1.00  6.15           C
ATOM     90  C   VAL A   7      10.532   7.229   3.906  1.00  6.15           C
ATOM     91  O   VAL A   7      10.934   7.564   5.025  1.00  6.15           O
ATOM     92  CB  VAL A   7       9.565   5.052   3.294  1.00  6.15           C
ATOM     93  CG1 VAL A   7      10.520   4.459   4.317  1.00  6.15           C
ATOM     94  CG2 VAL A   7       8.317   4.175   3.138  1.00  6.15           C
ATOM      0  H   VAL A   7       8.273   6.735   1.981  1.00  6.15           H   new
ATOM      0  HA  VAL A   7       8.666   6.474   4.524  1.00  6.15           H   new
ATOM      0  HB  VAL A   7       9.994   5.082   2.425  1.00  6.15           H   new
ATOM      0 HG11 VAL A   7      10.750   3.553   4.058  1.00  6.15           H   new
ATOM      0 HG12 VAL A   7      11.326   4.998   4.358  1.00  6.15           H   new
ATOM      0 HG13 VAL A   7      10.094   4.447   5.189  1.00  6.15           H   new
ATOM      0 HG21 VAL A   7       8.581   3.280   2.872  1.00  6.15           H   new
ATOM      0 HG22 VAL A   7       7.843   4.134   3.983  1.00  6.15           H   new
ATOM      0 HG23 VAL A   7       7.737   4.555   2.460  1.00  6.15           H   new
ATOM    104  N   LEU A   8      11.183   7.519   2.778  1.00  5.86           N
ATOM    105  CA  LEU A   8      12.463   8.206   2.759  1.00  5.86           C
ATOM    106  C   LEU A   8      12.355   9.629   3.288  1.00  5.86           C
ATOM    107  O   LEU A   8      13.253  10.090   3.998  1.00  5.86           O
ATOM    108  CB  LEU A   8      13.008   8.192   1.340  1.00  5.86           C
ATOM    109  CG  LEU A   8      13.405   6.801   0.846  1.00  5.86           C
ATOM    110  CD1 LEU A   8      13.734   6.868  -0.630  1.00  5.86           C
ATOM    111  CD2 LEU A   8      14.582   6.298   1.670  1.00  5.86           C
ATOM      0  H   LEU A   8      10.886   7.318   1.997  1.00  5.86           H   new
ATOM      0  HA  LEU A   8      13.075   7.739   3.349  1.00  5.86           H   new
ATOM      0  HB2 LEU A   8      12.339   8.560   0.742  1.00  5.86           H   new
ATOM      0  HB3 LEU A   8      13.781   8.776   1.294  1.00  5.86           H   new
ATOM      0  HG  LEU A   8      12.672   6.175   0.957  1.00  5.86           H   new
ATOM      0 HD11 LEU A   8      13.986   5.986  -0.946  1.00  5.86           H   new
ATOM      0 HD12 LEU A   8      12.957   7.177  -1.121  1.00  5.86           H   new
ATOM      0 HD13 LEU A   8      14.470   7.484  -0.770  1.00  5.86           H   new
ATOM      0 HD21 LEU A   8      14.839   5.415   1.362  1.00  5.86           H   new
ATOM      0 HD22 LEU A   8      15.331   6.906   1.570  1.00  5.86           H   new
ATOM      0 HD23 LEU A   8      14.327   6.252   2.605  1.00  5.86           H   new
ATOM    123  N   THR A   9      11.247  10.319   2.982  1.00  5.67           N
ATOM    124  CA  THR A   9      11.039  11.665   3.495  1.00  5.67           C
ATOM    125  C   THR A   9      10.996  11.601   5.015  1.00  5.67           C
ATOM    126  O   THR A   9      11.619  12.419   5.697  1.00  5.67           O
ATOM    127  CB  THR A   9       9.746  12.293   2.958  1.00  5.67           C
ATOM    128  CG2 THR A   9       9.549  13.677   3.573  1.00  5.67           C
ATOM    129  OG1 THR A   9       9.824  12.398   1.524  1.00  5.67           O
ATOM      0  H   THR A   9      10.613  10.022   2.483  1.00  5.67           H   new
ATOM      0  HA  THR A   9      11.772  12.226   3.197  1.00  5.67           H   new
ATOM      0  HB  THR A   9       8.991  11.733   3.197  1.00  5.67           H   new
ATOM      0  HG1 THR A   9       9.774  11.632   1.184  1.00  5.67           H   new
ATOM      0 HG21 THR A   9       8.731  14.070   3.231  1.00  5.67           H   new
ATOM      0 HG22 THR A   9       9.490  13.597   4.538  1.00  5.67           H   new
ATOM      0 HG23 THR A   9      10.301  14.244   3.341  1.00  5.67           H   new
ATOM    137  N   GLY A  10      10.279  10.597   5.536  1.00  5.54           N
ATOM    138  CA  GLY A  10      10.171  10.351   6.965  1.00  5.54           C
ATOM    139  C   GLY A  10      11.555  10.227   7.576  1.00  5.54           C
ATOM    140  O   GLY A  10      11.874  10.915   8.551  1.00  5.54           O
ATOM      0  H   GLY A  10       9.838  10.036   5.056  1.00  5.54           H   new
ATOM      0  HA2 GLY A  10       9.685  11.075   7.390  1.00  5.54           H   new
ATOM      0  HA3 GLY A  10       9.665   9.539   7.124  1.00  5.54           H   new
ATOM    144  N   VAL A  11      12.392   9.371   6.978  1.00  5.44           N
ATOM    145  CA  VAL A  11      13.748   9.149   7.470  1.00  5.44           C
ATOM    146  C   VAL A  11      14.557  10.434   7.445  1.00  5.44           C
ATOM    147  O   VAL A  11      15.229  10.764   8.425  1.00  5.44           O
ATOM    148  CB  VAL A  11      14.459   8.078   6.636  1.00  5.44           C
ATOM    149  CG1 VAL A  11      15.921   8.022   7.042  1.00  5.44           C
ATOM    150  CG2 VAL A  11      13.772   6.729   6.843  1.00  5.44           C
ATOM      0  H   VAL A  11      12.188   8.909   6.282  1.00  5.44           H   new
ATOM      0  HA  VAL A  11      13.679   8.843   8.388  1.00  5.44           H   new
ATOM      0  HB  VAL A  11      14.410   8.298   5.693  1.00  5.44           H   new
ATOM      0 HG11 VAL A  11      16.377   7.345   6.517  1.00  5.44           H   new
ATOM      0 HG12 VAL A  11      16.334   8.885   6.885  1.00  5.44           H   new
ATOM      0 HG13 VAL A  11      15.987   7.799   7.984  1.00  5.44           H   new
ATOM      0 HG21 VAL A  11      14.223   6.052   6.315  1.00  5.44           H   new
ATOM      0 HG22 VAL A  11      13.812   6.486   7.781  1.00  5.44           H   new
ATOM      0 HG23 VAL A  11      12.845   6.792   6.565  1.00  5.44           H   new
ATOM    160  N   GLY A  12      14.459  11.186   6.355  1.00  5.34           N
ATOM    161  CA  GLY A  12      15.159  12.452   6.227  1.00  5.34           C
ATOM    162  C   GLY A  12      14.808  13.403   7.370  1.00  5.34           C
ATOM    163  O   GLY A  12      15.700  13.925   8.051  1.00  5.34           O
ATOM      0  H   GLY A  12      13.984  10.975   5.670  1.00  5.34           H   new
ATOM      0  HA2 GLY A  12      16.116  12.295   6.218  1.00  5.34           H   new
ATOM      0  HA3 GLY A  12      14.931  12.865   5.379  1.00  5.34           H   new
ATOM    167  N   LEU A  13      13.510  13.629   7.578  1.00  5.23           N
ATOM    168  CA  LEU A  13      13.057  14.542   8.619  1.00  5.23           C
ATOM    169  C   LEU A  13      13.471  14.051   9.998  1.00  5.23           C
ATOM    170  O   LEU A  13      13.919  14.835  10.837  1.00  5.23           O
ATOM    171  CB  LEU A  13      11.539  14.658   8.548  1.00  5.23           C
ATOM    172  CG  LEU A  13      11.002  15.360   7.297  1.00  5.23           C
ATOM    173  CD1 LEU A  13       9.492  15.228   7.263  1.00  5.23           C
ATOM    174  CD2 LEU A  13      11.434  16.811   7.311  1.00  5.23           C
ATOM      0  H   LEU A  13      12.878  13.262   7.125  1.00  5.23           H   new
ATOM      0  HA  LEU A  13      13.467  15.409   8.475  1.00  5.23           H   new
ATOM      0  HB2 LEU A  13      11.158  13.767   8.592  1.00  5.23           H   new
ATOM      0  HB3 LEU A  13      11.228  15.139   9.331  1.00  5.23           H   new
ATOM      0  HG  LEU A  13      11.361  14.948   6.496  1.00  5.23           H   new
ATOM      0 HD11 LEU A  13       9.146  15.671   6.472  1.00  5.23           H   new
ATOM      0 HD12 LEU A  13       9.250  14.289   7.239  1.00  5.23           H   new
ATOM      0 HD13 LEU A  13       9.113  15.639   8.056  1.00  5.23           H   new
ATOM      0 HD21 LEU A  13      11.095  17.257   6.519  1.00  5.23           H   new
ATOM      0 HD22 LEU A  13      11.082  17.246   8.103  1.00  5.23           H   new
ATOM      0 HD23 LEU A  13      12.403  16.860   7.319  1.00  5.23           H   new
ATOM    186  N   MET A  14      13.367  12.746  10.227  1.00  5.11           N
ATOM    187  CA  MET A  14      13.769  12.161  11.492  1.00  5.11           C
ATOM    188  C   MET A  14      15.233  12.427  11.767  1.00  5.11           C
ATOM    189  O   MET A  14      15.609  12.800  12.881  1.00  5.11           O
ATOM    190  CB  MET A  14      13.474  10.682  11.488  1.00  5.11           C
ATOM    191  CG  MET A  14      13.861   9.927  12.719  1.00  5.11           C
ATOM    192  SD  MET A  14      15.597   9.448  12.687  1.00  5.11           S
ATOM    193  CE  MET A  14      15.585   8.265  11.328  1.00  5.11           C
ATOM      0  H   MET A  14      13.063  12.181   9.655  1.00  5.11           H   new
ATOM      0  HA  MET A  14      13.259  12.575  12.206  1.00  5.11           H   new
ATOM      0  HB2 MET A  14      12.522  10.562  11.343  1.00  5.11           H   new
ATOM      0  HB3 MET A  14      13.929  10.283  10.730  1.00  5.11           H   new
ATOM      0  HG2 MET A  14      13.690  10.474  13.502  1.00  5.11           H   new
ATOM      0  HG3 MET A  14      13.308   9.135  12.800  1.00  5.11           H   new
ATOM      0  HE1 MET A  14      16.480   7.916  11.195  1.00  5.11           H   new
ATOM      0  HE2 MET A  14      14.982   7.535  11.539  1.00  5.11           H   new
ATOM      0  HE3 MET A  14      15.286   8.706  10.517  1.00  5.11           H   new
ATOM    203  N   CYS A  15      16.070  12.237  10.745  1.00  4.95           N
ATOM    204  CA  CYS A  15      17.491  12.439  10.905  1.00  4.95           C
ATOM    205  C   CYS A  15      17.774  13.901  11.220  1.00  4.95           C
ATOM    206  O   CYS A  15      18.620  14.206  12.064  1.00  4.95           O
ATOM    207  CB  CYS A  15      18.214  12.025   9.632  1.00  4.95           C
ATOM    208  SG  CYS A  15      18.150  10.244   9.328  1.00  4.95           S
ATOM      0  H   CYS A  15      15.827  11.992   9.957  1.00  4.95           H   new
ATOM      0  HA  CYS A  15      17.812  11.894  11.641  1.00  4.95           H   new
ATOM      0  HB2 CYS A  15      17.821  12.491   8.877  1.00  4.95           H   new
ATOM      0  HB3 CYS A  15      19.141  12.305   9.687  1.00  4.95           H   new
ATOM      0  HG  CYS A  15      17.069   9.950   8.898  1.00  4.95           H   new
ATOM    214  N   ALA A  16      17.043  14.815  10.567  1.00  4.80           N
ATOM    215  CA  ALA A  16      17.219  16.239  10.821  1.00  4.80           C
ATOM    216  C   ALA A  16      16.906  16.573  12.279  1.00  4.80           C
ATOM    217  O   ALA A  16      17.638  17.338  12.925  1.00  4.80           O
ATOM    218  CB  ALA A  16      16.313  17.044   9.902  1.00  4.80           C
ATOM      0  H   ALA A  16      16.445  14.626   9.978  1.00  4.80           H   new
ATOM      0  HA  ALA A  16      18.145  16.470  10.645  1.00  4.80           H   new
ATOM      0  HB1 ALA A  16      16.434  17.991  10.076  1.00  4.80           H   new
ATOM      0  HB2 ALA A  16      16.538  16.854   8.978  1.00  4.80           H   new
ATOM      0  HB3 ALA A  16      15.388  16.802  10.066  1.00  4.80           H   new
ATOM    224  N   LEU A  17      15.845  15.954  12.807  1.00  4.68           N
ATOM    225  CA  LEU A  17      15.439  16.150  14.189  1.00  4.68           C
ATOM    226  C   LEU A  17      16.475  15.573  15.139  1.00  4.68           C
ATOM    227  O   LEU A  17      16.841  16.209  16.131  1.00  4.68           O
ATOM    228  CB  LEU A  17      14.075  15.502  14.390  1.00  4.68           C
ATOM    229  CG  LEU A  17      12.932  16.209  13.675  1.00  4.68           C
ATOM    230  CD1 LEU A  17      11.712  15.339  13.698  1.00  4.68           C
ATOM    231  CD2 LEU A  17      12.665  17.526  14.389  1.00  4.68           C
ATOM      0  H   LEU A  17      15.344  15.410  12.368  1.00  4.68           H   new
ATOM      0  HA  LEU A  17      15.373  17.098  14.384  1.00  4.68           H   new
ATOM      0  HB2 LEU A  17      14.117  14.584  14.081  1.00  4.68           H   new
ATOM      0  HB3 LEU A  17      13.879  15.473  15.340  1.00  4.68           H   new
ATOM      0  HG  LEU A  17      13.164  16.383  12.749  1.00  4.68           H   new
ATOM      0 HD11 LEU A  17      10.984  15.790  13.242  1.00  4.68           H   new
ATOM      0 HD12 LEU A  17      11.904  14.501  13.249  1.00  4.68           H   new
ATOM      0 HD13 LEU A  17      11.457  15.163  14.617  1.00  4.68           H   new
ATOM      0 HD21 LEU A  17      11.938  17.992  13.947  1.00  4.68           H   new
ATOM      0 HD22 LEU A  17      12.423  17.351  15.312  1.00  4.68           H   new
ATOM      0 HD23 LEU A  17      13.464  18.076  14.364  1.00  4.68           H   new
ATOM    243  N   ALA A  18      17.004  14.393  14.804  1.00  4.60           N
ATOM    244  CA  ALA A  18      18.041  13.786  15.621  1.00  4.60           C
ATOM    245  C   ALA A  18      19.245  14.718  15.658  1.00  4.60           C
ATOM    246  O   ALA A  18      19.875  14.901  16.699  1.00  4.60           O
ATOM    247  CB  ALA A  18      18.422  12.427  15.071  1.00  4.60           C
ATOM      0  H   ALA A  18      16.775  13.936  14.113  1.00  4.60           H   new
ATOM      0  HA  ALA A  18      17.712  13.653  16.524  1.00  4.60           H   new
ATOM      0  HB1 ALA A  18      19.114  12.035  15.626  1.00  4.60           H   new
ATOM      0  HB2 ALA A  18      17.643  11.848  15.069  1.00  4.60           H   new
ATOM      0  HB3 ALA A  18      18.753  12.526  14.164  1.00  4.60           H   new
ATOM    253  N   GLY A  19      19.528  15.352  14.523  1.00  4.58           N
ATOM    254  CA  GLY A  19      20.614  16.298  14.432  1.00  4.58           C
ATOM    255  C   GLY A  19      20.406  17.402  15.452  1.00  4.58           C
ATOM    256  O   GLY A  19      21.245  17.591  16.337  1.00  4.58           O
ATOM      0  H   GLY A  19      19.092  15.241  13.790  1.00  4.58           H   new
ATOM      0  HA2 GLY A  19      21.460  15.851  14.592  1.00  4.58           H   new
ATOM      0  HA3 GLY A  19      20.656  16.673  13.538  1.00  4.58           H   new
ATOM    260  N   GLY A  20      19.249  18.073  15.385  1.00  4.70           N
ATOM    261  CA  GLY A  20      18.958  19.175  16.306  1.00  4.70           C
ATOM    262  C   GLY A  20      19.081  18.732  17.762  1.00  4.70           C
ATOM    263  O   GLY A  20      19.551  19.487  18.613  1.00  4.70           O
ATOM      0  H   GLY A  20      18.625  17.906  14.817  1.00  4.70           H   new
ATOM      0  HA2 GLY A  20      19.568  19.910  16.137  1.00  4.70           H   new
ATOM      0  HA3 GLY A  20      18.062  19.508  16.142  1.00  4.70           H   new
ATOM    267  N   LEU A  21      18.692  17.495  18.047  1.00  5.10           N
ATOM    268  CA  LEU A  21      18.816  16.937  19.381  1.00  5.10           C
ATOM    269  C   LEU A  21      20.260  16.828  19.850  1.00  5.10           C
ATOM    270  O   LEU A  21      20.542  16.970  21.042  1.00  5.10           O
ATOM    271  CB  LEU A  21      18.126  15.582  19.472  1.00  5.10           C
ATOM    272  CG  LEU A  21      18.211  14.931  20.814  1.00  5.10           C
ATOM    273  CD1 LEU A  21      17.668  15.874  21.836  1.00  5.10           C
ATOM    274  CD2 LEU A  21      17.397  13.644  20.773  1.00  5.10           C
ATOM      0  H   LEU A  21      18.349  16.957  17.470  1.00  5.10           H   new
ATOM      0  HA  LEU A  21      18.372  17.561  19.977  1.00  5.10           H   new
ATOM      0  HB2 LEU A  21      17.191  15.692  19.237  1.00  5.10           H   new
ATOM      0  HB3 LEU A  21      18.517  14.988  18.812  1.00  5.10           H   new
ATOM      0  HG  LEU A  21      19.128  14.717  21.045  1.00  5.10           H   new
ATOM      0 HD11 LEU A  21      17.717  15.464  22.714  1.00  5.10           H   new
ATOM      0 HD12 LEU A  21      18.190  16.691  21.832  1.00  5.10           H   new
ATOM      0 HD13 LEU A  21      16.743  16.080  21.627  1.00  5.10           H   new
ATOM      0 HD21 LEU A  21      17.440  13.206  21.637  1.00  5.10           H   new
ATOM      0 HD22 LEU A  21      16.473  13.852  20.562  1.00  5.10           H   new
ATOM      0 HD23 LEU A  21      17.759  13.054  20.093  1.00  5.10           H   new
ATOM    286  N   LEU A  22      21.170  16.515  18.930  1.00  5.84           N
ATOM    287  CA  LEU A  22      22.568  16.331  19.270  1.00  5.84           C
ATOM    288  C   LEU A  22      23.386  17.634  19.197  1.00  5.84           C
ATOM    289  O   LEU A  22      24.556  17.659  19.591  1.00  5.84           O
ATOM    290  CB  LEU A  22      23.142  15.256  18.354  1.00  5.84           C
ATOM    291  CG  LEU A  22      22.463  13.875  18.518  1.00  5.84           C
ATOM    292  CD1 LEU A  22      23.021  12.908  17.496  1.00  5.84           C
ATOM    293  CD2 LEU A  22      22.665  13.385  19.938  1.00  5.84           C
ATOM      0  H   LEU A  22      20.990  16.405  18.096  1.00  5.84           H   new
ATOM      0  HA  LEU A  22      22.627  16.050  20.197  1.00  5.84           H   new
ATOM      0  HB2 LEU A  22      23.052  15.545  17.432  1.00  5.84           H   new
ATOM      0  HB3 LEU A  22      24.091  15.164  18.531  1.00  5.84           H   new
ATOM      0  HG  LEU A  22      21.509  13.946  18.360  1.00  5.84           H   new
ATOM      0 HD11 LEU A  22      22.594  12.044  17.601  1.00  5.84           H   new
ATOM      0 HD12 LEU A  22      22.850  13.246  16.603  1.00  5.84           H   new
ATOM      0 HD13 LEU A  22      23.977  12.814  17.628  1.00  5.84           H   new
ATOM      0 HD21 LEU A  22      22.241  12.519  20.045  1.00  5.84           H   new
ATOM      0 HD22 LEU A  22      23.614  13.304  20.121  1.00  5.84           H   new
ATOM      0 HD23 LEU A  22      22.269  14.017  20.558  1.00  5.84           H   new
ATOM    305  N   GLU A  23      22.760  18.720  18.740  1.00  6.82           N
ATOM    306  CA  GLU A  23      23.415  20.029  18.679  1.00  6.82           C
ATOM    307  C   GLU A  23      23.504  20.687  20.054  1.00  6.82           C
ATOM    308  O   GLU A  23      22.898  20.240  21.021  1.00  6.82           O
ATOM    309  CB  GLU A  23      22.735  21.012  17.704  1.00  6.82           C
ATOM    310  CG  GLU A  23      22.856  20.670  16.217  1.00  6.82           C
ATOM    311  CD  GLU A  23      22.252  21.735  15.309  1.00  6.82           C
ATOM    312  OE1 GLU A  23      21.563  22.600  15.803  1.00  6.82           O
ATOM    313  OE2 GLU A  23      22.494  21.683  14.123  1.00  6.82           O1-
ATOM      0  H   GLU A  23      21.948  18.719  18.458  1.00  6.82           H   new
ATOM      0  HA  GLU A  23      24.306  19.841  18.346  1.00  6.82           H   new
ATOM      0  HB2 GLU A  23      21.793  21.065  17.930  1.00  6.82           H   new
ATOM      0  HB3 GLU A  23      23.111  21.894  17.847  1.00  6.82           H   new
ATOM      0  HG2 GLU A  23      23.792  20.554  15.992  1.00  6.82           H   new
ATOM      0  HG3 GLU A  23      22.417  19.822  16.049  1.00  6.82           H   new
ATOM    320  N   PHE A  24      24.293  21.755  20.113  1.00  7.85           N
ATOM    321  CA  PHE A  24      24.536  22.594  21.290  1.00  7.85           C
ATOM    322  C   PHE A  24      23.315  23.068  22.095  1.00  7.85           C
ATOM    323  O   PHE A  24      23.383  23.164  23.321  1.00  7.85           O
ATOM    324  CB  PHE A  24      25.304  23.843  20.868  1.00  7.85           C
ATOM    325  CG  PHE A  24      25.542  24.809  21.994  1.00  7.85           C
ATOM    326  CD1 PHE A  24      26.588  24.630  22.886  1.00  7.85           C
ATOM    327  CD2 PHE A  24      24.702  25.903  22.164  1.00  7.85           C
ATOM    328  CE1 PHE A  24      26.790  25.527  23.922  1.00  7.85           C
ATOM    329  CE2 PHE A  24      24.898  26.794  23.191  1.00  7.85           C
ATOM    330  CZ  PHE A  24      25.943  26.609  24.075  1.00  7.85           C
ATOM      0  H   PHE A  24      24.730  22.029  19.425  1.00  7.85           H   new
ATOM      0  HA  PHE A  24      25.024  22.002  21.884  1.00  7.85           H   new
ATOM      0  HB2 PHE A  24      26.158  23.577  20.493  1.00  7.85           H   new
ATOM      0  HB3 PHE A  24      24.813  24.293  20.163  1.00  7.85           H   new
ATOM      0  HD1 PHE A  24      27.158  23.902  22.788  1.00  7.85           H   new
ATOM      0  HD2 PHE A  24      23.996  26.034  21.573  1.00  7.85           H   new
ATOM      0  HE1 PHE A  24      27.496  25.401  24.515  1.00  7.85           H   new
ATOM      0  HE2 PHE A  24      24.327  27.521  23.291  1.00  7.85           H   new
ATOM      0  HZ  PHE A  24      26.077  27.211  24.771  1.00  7.85           H   new
ATOM    340  N   GLU A  25      22.249  23.469  21.410  1.00  8.63           N
ATOM    341  CA  GLU A  25      21.110  24.093  22.081  1.00  8.63           C
ATOM    342  C   GLU A  25      20.419  23.207  23.119  1.00  8.63           C
ATOM    343  O   GLU A  25      20.366  21.985  22.998  1.00  8.63           O
ATOM    344  CB  GLU A  25      20.085  24.560  21.050  1.00  8.63           C
ATOM    345  CG  GLU A  25      20.578  25.671  20.126  1.00  8.63           C
ATOM    346  CD  GLU A  25      20.815  26.980  20.841  1.00  8.63           C
ATOM    347  OE1 GLU A  25      19.939  27.430  21.542  1.00  8.63           O
ATOM    348  OE2 GLU A  25      21.871  27.538  20.661  1.00  8.63           O1-
ATOM      0  H   GLU A  25      22.164  23.390  20.558  1.00  8.63           H   new
ATOM      0  HA  GLU A  25      21.479  24.845  22.570  1.00  8.63           H   new
ATOM      0  HB2 GLU A  25      19.817  23.800  20.510  1.00  8.63           H   new
ATOM      0  HB3 GLU A  25      19.293  24.870  21.516  1.00  8.63           H   new
ATOM      0  HG2 GLU A  25      21.403  25.388  19.701  1.00  8.63           H   new
ATOM      0  HG3 GLU A  25      19.927  25.808  19.420  1.00  8.63           H   new
ATOM    355  N   GLU A  26      19.866  23.858  24.139  1.00  8.89           N
ATOM    356  CA  GLU A  26      19.163  23.196  25.236  1.00  8.89           C
ATOM    357  C   GLU A  26      18.059  22.279  24.727  1.00  8.89           C
ATOM    358  O   GLU A  26      17.286  22.651  23.841  1.00  8.89           O
ATOM    359  CB  GLU A  26      18.584  24.237  26.201  1.00  8.89           C
ATOM    360  CG  GLU A  26      17.926  23.659  27.455  1.00  8.89           C
ATOM    361  CD  GLU A  26      17.452  24.725  28.422  1.00  8.89           C
ATOM    362  OE1 GLU A  26      17.555  25.885  28.096  1.00  8.89           O
ATOM    363  OE2 GLU A  26      17.005  24.379  29.492  1.00  8.89           O1-
ATOM      0  H   GLU A  26      19.889  24.714  24.215  1.00  8.89           H   new
ATOM      0  HA  GLU A  26      19.808  22.646  25.708  1.00  8.89           H   new
ATOM      0  HB2 GLU A  26      19.296  24.838  26.473  1.00  8.89           H   new
ATOM      0  HB3 GLU A  26      17.929  24.771  25.725  1.00  8.89           H   new
ATOM      0  HG2 GLU A  26      17.171  23.109  27.193  1.00  8.89           H   new
ATOM      0  HG3 GLU A  26      18.558  23.078  27.907  1.00  8.89           H   new
ATOM    370  N   THR A  27      17.997  21.075  25.290  1.00  8.56           N
ATOM    371  CA  THR A  27      17.012  20.084  24.885  1.00  8.56           C
ATOM    372  C   THR A  27      15.599  20.645  25.002  1.00  8.56           C
ATOM    373  O   THR A  27      15.222  21.220  26.024  1.00  8.56           O
ATOM    374  CB  THR A  27      17.135  18.803  25.726  1.00  8.56           C
ATOM    375  CG2 THR A  27      16.164  17.755  25.211  1.00  8.56           C
ATOM    376  OG1 THR A  27      18.468  18.284  25.615  1.00  8.56           O
ATOM      0  H   THR A  27      18.525  20.813  25.916  1.00  8.56           H   new
ATOM      0  HA  THR A  27      17.186  19.862  23.957  1.00  8.56           H   new
ATOM      0  HB  THR A  27      16.934  19.013  26.651  1.00  8.56           H   new
ATOM      0  HG1 THR A  27      18.536  17.585  26.076  1.00  8.56           H   new
ATOM      0 HG21 THR A  27      16.245  16.949  25.744  1.00  8.56           H   new
ATOM      0 HG22 THR A  27      15.258  18.094  25.274  1.00  8.56           H   new
ATOM      0 HG23 THR A  27      16.368  17.551  24.285  1.00  8.56           H   new
ATOM    384  N   SER A  28      14.835  20.461  23.938  1.00  7.78           N
ATOM    385  CA  SER A  28      13.472  20.947  23.796  1.00  7.78           C
ATOM    386  C   SER A  28      12.605  19.914  23.073  1.00  7.78           C
ATOM    387  O   SER A  28      12.940  18.723  23.051  1.00  7.78           O
ATOM    388  CB  SER A  28      13.477  22.279  23.052  1.00  7.78           C
ATOM    389  OG  SER A  28      12.211  22.869  23.092  1.00  7.78           O
ATOM      0  H   SER A  28      15.109  20.029  23.246  1.00  7.78           H   new
ATOM      0  HA  SER A  28      13.090  21.086  24.677  1.00  7.78           H   new
ATOM      0  HB2 SER A  28      14.130  22.875  23.450  1.00  7.78           H   new
ATOM      0  HB3 SER A  28      13.745  22.139  22.130  1.00  7.78           H   new
ATOM      0  HG  SER A  28      11.797  22.599  23.771  1.00  7.78           H   new
ATOM    395  N   MET A  29      11.508  20.384  22.455  1.00  6.87           N
ATOM    396  CA  MET A  29      10.504  19.554  21.770  1.00  6.87           C
ATOM    397  C   MET A  29      11.066  18.638  20.694  1.00  6.87           C
ATOM    398  O   MET A  29      10.389  17.707  20.257  1.00  6.87           O
ATOM    399  CB  MET A  29       9.412  20.408  21.167  1.00  6.87           C
ATOM    400  CG  MET A  29       8.486  21.012  22.164  1.00  6.87           C
ATOM    401  SD  MET A  29       7.691  19.727  23.138  1.00  6.87           S
ATOM    402  CE  MET A  29       6.795  18.863  21.846  1.00  6.87           C
ATOM      0  H   MET A  29      11.324  21.223  22.423  1.00  6.87           H   new
ATOM      0  HA  MET A  29      10.146  18.982  22.467  1.00  6.87           H   new
ATOM      0  HB2 MET A  29       9.821  21.119  20.649  1.00  6.87           H   new
ATOM      0  HB3 MET A  29       8.897  19.867  20.549  1.00  6.87           H   new
ATOM      0  HG2 MET A  29       8.976  21.612  22.748  1.00  6.87           H   new
ATOM      0  HG3 MET A  29       7.814  21.544  21.710  1.00  6.87           H   new
ATOM      0  HE1 MET A  29       6.304  18.121  22.233  1.00  6.87           H   new
ATOM      0  HE2 MET A  29       6.174  19.474  21.419  1.00  6.87           H   new
ATOM      0  HE3 MET A  29       7.422  18.526  21.187  1.00  6.87           H   new
ATOM    412  N   VAL A  30      12.303  18.883  20.281  1.00  6.11           N
ATOM    413  CA  VAL A  30      12.973  18.058  19.306  1.00  6.11           C
ATOM    414  C   VAL A  30      13.025  16.600  19.783  1.00  6.11           C
ATOM    415  O   VAL A  30      13.101  15.693  18.959  1.00  6.11           O
ATOM    416  CB  VAL A  30      14.387  18.590  19.027  1.00  6.11           C
ATOM    417  CG1 VAL A  30      15.282  18.407  20.240  1.00  6.11           C
ATOM    418  CG2 VAL A  30      14.960  17.835  17.841  1.00  6.11           C
ATOM      0  H   VAL A  30      12.777  19.542  20.566  1.00  6.11           H   new
ATOM      0  HA  VAL A  30      12.469  18.090  18.478  1.00  6.11           H   new
ATOM      0  HB  VAL A  30      14.341  19.539  18.831  1.00  6.11           H   new
ATOM      0 HG11 VAL A  30      16.168  18.749  20.043  1.00  6.11           H   new
ATOM      0 HG12 VAL A  30      14.909  18.891  20.993  1.00  6.11           H   new
ATOM      0 HG13 VAL A  30      15.341  17.464  20.460  1.00  6.11           H   new
ATOM      0 HG21 VAL A  30      15.854  18.160  17.652  1.00  6.11           H   new
ATOM      0 HG22 VAL A  30      14.997  16.888  18.047  1.00  6.11           H   new
ATOM      0 HG23 VAL A  30      14.395  17.974  17.065  1.00  6.11           H   new
ATOM    428  N   VAL A  31      12.988  16.357  21.104  1.00  5.66           N
ATOM    429  CA  VAL A  31      12.992  14.977  21.564  1.00  5.66           C
ATOM    430  C   VAL A  31      11.677  14.283  21.146  1.00  5.66           C
ATOM    431  O   VAL A  31      11.755  13.354  20.344  1.00  5.66           O
ATOM    432  CB  VAL A  31      13.329  14.857  23.069  1.00  5.66           C
ATOM    433  CG1 VAL A  31      13.117  13.430  23.539  1.00  5.66           C
ATOM    434  CG2 VAL A  31      14.697  15.219  23.261  1.00  5.66           C
ATOM      0  H   VAL A  31      12.961  16.956  21.720  1.00  5.66           H   new
ATOM      0  HA  VAL A  31      13.713  14.499  21.126  1.00  5.66           H   new
ATOM      0  HB  VAL A  31      12.750  15.445  23.579  1.00  5.66           H   new
ATOM      0 HG11 VAL A  31      13.331  13.365  24.483  1.00  5.66           H   new
ATOM      0 HG12 VAL A  31      12.191  13.177  23.399  1.00  5.66           H   new
ATOM      0 HG13 VAL A  31      13.694  12.834  23.036  1.00  5.66           H   new
ATOM      0 HG21 VAL A  31      14.922  15.148  24.202  1.00  5.66           H   new
ATOM      0 HG22 VAL A  31      15.265  14.623  22.748  1.00  5.66           H   new
ATOM      0 HG23 VAL A  31      14.835  16.132  22.964  1.00  5.66           H   new
ATOM    444  N   PRO A  32      10.462  14.688  21.617  1.00  5.46           N
ATOM    445  CA  PRO A  32       9.182  14.202  21.122  1.00  5.46           C
ATOM    446  C   PRO A  32       9.059  14.224  19.609  1.00  5.46           C
ATOM    447  O   PRO A  32       8.449  13.321  19.033  1.00  5.46           O
ATOM    448  CB  PRO A  32       8.207  15.210  21.730  1.00  5.46           C
ATOM    449  CG  PRO A  32       8.835  15.595  23.022  1.00  5.46           C
ATOM    450  CD  PRO A  32      10.311  15.620  22.762  1.00  5.46           C
ATOM      0  HA  PRO A  32       9.034  13.273  21.360  1.00  5.46           H   new
ATOM      0  HB2 PRO A  32       8.087  15.979  21.152  1.00  5.46           H   new
ATOM      0  HB3 PRO A  32       7.330  14.817  21.866  1.00  5.46           H   new
ATOM      0  HG2 PRO A  32       8.518  16.463  23.319  1.00  5.46           H   new
ATOM      0  HG3 PRO A  32       8.615  14.959  23.720  1.00  5.46           H   new
ATOM      0  HD2 PRO A  32      10.622  16.512  22.543  1.00  5.46           H   new
ATOM      0  HD3 PRO A  32      10.817  15.325  23.535  1.00  5.46           H   new
ATOM    458  N   PHE A  33       9.660  15.211  18.945  1.00  5.37           N
ATOM    459  CA  PHE A  33       9.552  15.245  17.500  1.00  5.37           C
ATOM    460  C   PHE A  33      10.373  14.127  16.877  1.00  5.37           C
ATOM    461  O   PHE A  33       9.897  13.445  15.966  1.00  5.37           O
ATOM    462  CB  PHE A  33      10.024  16.576  16.954  1.00  5.37           C
ATOM    463  CG  PHE A  33       9.183  17.737  17.333  1.00  5.37           C
ATOM    464  CD1 PHE A  33       7.897  17.560  17.819  1.00  5.37           C
ATOM    465  CD2 PHE A  33       9.675  19.022  17.199  1.00  5.37           C
ATOM    466  CE1 PHE A  33       7.121  18.649  18.161  1.00  5.37           C
ATOM    467  CE2 PHE A  33       8.903  20.112  17.538  1.00  5.37           C
ATOM    468  CZ  PHE A  33       7.622  19.926  18.019  1.00  5.37           C
ATOM      0  H   PHE A  33      10.118  15.846  19.301  1.00  5.37           H   new
ATOM      0  HA  PHE A  33       8.617  15.124  17.271  1.00  5.37           H   new
ATOM      0  HB2 PHE A  33      10.930  16.735  17.262  1.00  5.37           H   new
ATOM      0  HB3 PHE A  33      10.059  16.520  15.986  1.00  5.37           H   new
ATOM      0  HD1 PHE A  33       7.554  16.701  17.915  1.00  5.37           H   new
ATOM      0  HD2 PHE A  33      10.537  19.152  16.876  1.00  5.37           H   new
ATOM      0  HE1 PHE A  33       6.260  18.522  18.487  1.00  5.37           H   new
ATOM      0  HE2 PHE A  33       9.244  20.972  17.443  1.00  5.37           H   new
ATOM      0  HZ  PHE A  33       7.098  20.660  18.247  1.00  5.37           H   new
ATOM    478  N   ALA A  34      11.609  13.929  17.351  1.00  5.29           N
ATOM    479  CA  ALA A  34      12.463  12.876  16.821  1.00  5.29           C
ATOM    480  C   ALA A  34      11.794  11.529  17.046  1.00  5.29           C
ATOM    481  O   ALA A  34      11.816  10.660  16.168  1.00  5.29           O
ATOM    482  CB  ALA A  34      13.837  12.920  17.480  1.00  5.29           C
ATOM      0  H   ALA A  34      11.966  14.396  17.979  1.00  5.29           H   new
ATOM      0  HA  ALA A  34      12.589  13.011  15.869  1.00  5.29           H   new
ATOM      0  HB1 ALA A  34      14.393  12.213  17.117  1.00  5.29           H   new
ATOM      0  HB2 ALA A  34      14.252  13.779  17.306  1.00  5.29           H   new
ATOM      0  HB3 ALA A  34      13.741  12.796  18.437  1.00  5.29           H   new
ATOM    488  N   ILE A  35      11.142  11.387  18.207  1.00  5.25           N
ATOM    489  CA  ILE A  35      10.430  10.167  18.546  1.00  5.25           C
ATOM    490  C   ILE A  35       9.271   9.976  17.585  1.00  5.25           C
ATOM    491  O   ILE A  35       9.071   8.882  17.056  1.00  5.25           O
ATOM    492  CB  ILE A  35       9.919  10.208  19.990  1.00  5.25           C
ATOM    493  CG1 ILE A  35      11.105  10.190  20.965  1.00  5.25           C
ATOM    494  CG2 ILE A  35       8.994   9.024  20.232  1.00  5.25           C
ATOM    495  CD1 ILE A  35      10.728  10.534  22.384  1.00  5.25           C
ATOM      0  H   ILE A  35      11.105  11.997  18.812  1.00  5.25           H   new
ATOM      0  HA  ILE A  35      11.043   9.419  18.469  1.00  5.25           H   new
ATOM      0  HB  ILE A  35       9.420  11.026  20.139  1.00  5.25           H   new
ATOM      0 HG12 ILE A  35      11.512   9.309  20.951  1.00  5.25           H   new
ATOM      0 HG13 ILE A  35      11.777  10.818  20.656  1.00  5.25           H   new
ATOM      0 HG21 ILE A  35       8.669   9.048  21.146  1.00  5.25           H   new
ATOM      0 HG22 ILE A  35       8.242   9.070  19.621  1.00  5.25           H   new
ATOM      0 HG23 ILE A  35       9.480   8.198  20.084  1.00  5.25           H   new
ATOM      0 HD11 ILE A  35      11.519  10.505  22.945  1.00  5.25           H   new
ATOM      0 HD12 ILE A  35      10.346  11.425  22.411  1.00  5.25           H   new
ATOM      0 HD13 ILE A  35      10.076   9.894  22.710  1.00  5.25           H   new
ATOM    507  N   ALA A  36       8.503  11.046  17.347  1.00  5.24           N
ATOM    508  CA  ALA A  36       7.389  10.993  16.417  1.00  5.24           C
ATOM    509  C   ALA A  36       7.885  10.617  15.031  1.00  5.24           C
ATOM    510  O   ALA A  36       7.228   9.855  14.320  1.00  5.24           O
ATOM    511  CB  ALA A  36       6.666  12.324  16.390  1.00  5.24           C
ATOM      0  H   ALA A  36       8.618  11.812  17.720  1.00  5.24           H   new
ATOM      0  HA  ALA A  36       6.762  10.314  16.712  1.00  5.24           H   new
ATOM      0  HB1 ALA A  36       5.925  12.277  15.766  1.00  5.24           H   new
ATOM      0  HB2 ALA A  36       6.330  12.528  17.277  1.00  5.24           H   new
ATOM      0  HB3 ALA A  36       7.280  13.020  16.110  1.00  5.24           H   new
ATOM    517  N   GLY A  37       9.073  11.106  14.667  1.00  5.24           N
ATOM    518  CA  GLY A  37       9.710  10.781  13.402  1.00  5.24           C
ATOM    519  C   GLY A  37       9.876   9.273  13.314  1.00  5.24           C
ATOM    520  O   GLY A  37       9.421   8.641  12.362  1.00  5.24           O
ATOM      0  H   GLY A  37       9.532  11.642  15.158  1.00  5.24           H   new
ATOM      0  HA2 GLY A  37       9.172  11.104  12.662  1.00  5.24           H   new
ATOM      0  HA3 GLY A  37      10.573  11.219  13.338  1.00  5.24           H   new
ATOM    524  N   LEU A  38      10.501   8.687  14.327  1.00  5.22           N
ATOM    525  CA  LEU A  38      10.722   7.248  14.358  1.00  5.22           C
ATOM    526  C   LEU A  38       9.412   6.454  14.363  1.00  5.22           C
ATOM    527  O   LEU A  38       9.313   5.399  13.718  1.00  5.22           O
ATOM    528  CB  LEU A  38      11.578   6.907  15.574  1.00  5.22           C
ATOM    529  CG  LEU A  38      13.029   7.394  15.477  1.00  5.22           C
ATOM    530  CD1 LEU A  38      13.733   7.210  16.807  1.00  5.22           C
ATOM    531  CD2 LEU A  38      13.736   6.601  14.377  1.00  5.22           C
ATOM      0  H   LEU A  38      10.807   9.109  15.011  1.00  5.22           H   new
ATOM      0  HA  LEU A  38      11.187   6.991  13.546  1.00  5.22           H   new
ATOM      0  HB2 LEU A  38      11.169   7.295  16.364  1.00  5.22           H   new
ATOM      0  HB3 LEU A  38      11.578   5.945  15.698  1.00  5.22           H   new
ATOM      0  HG  LEU A  38      13.048   8.339  15.259  1.00  5.22           H   new
ATOM      0 HD11 LEU A  38      14.649   7.521  16.734  1.00  5.22           H   new
ATOM      0 HD12 LEU A  38      13.272   7.721  17.491  1.00  5.22           H   new
ATOM      0 HD13 LEU A  38      13.729   6.270  17.048  1.00  5.22           H   new
ATOM      0 HD21 LEU A  38      14.656   6.899  14.304  1.00  5.22           H   new
ATOM      0 HD22 LEU A  38      13.719   5.656  14.597  1.00  5.22           H   new
ATOM      0 HD23 LEU A  38      13.282   6.744  13.532  1.00  5.22           H   new
ATOM    543  N   MET A  39       8.383   6.949  15.070  1.00  5.21           N
ATOM    544  CA  MET A  39       7.116   6.225  15.064  1.00  5.21           C
ATOM    545  C   MET A  39       6.506   6.280  13.668  1.00  5.21           C
ATOM    546  O   MET A  39       6.030   5.271  13.151  1.00  5.21           O
ATOM    547  CB  MET A  39       6.134   6.803  16.077  1.00  5.21           C
ATOM    548  CG  MET A  39       6.505   6.574  17.540  1.00  5.21           C
ATOM    549  SD  MET A  39       5.178   7.038  18.683  1.00  5.21           S
ATOM    550  CE  MET A  39       5.114   8.820  18.542  1.00  5.21           C
ATOM      0  H   MET A  39       8.400   7.670  15.538  1.00  5.21           H   new
ATOM      0  HA  MET A  39       7.294   5.305  15.314  1.00  5.21           H   new
ATOM      0  HB2 MET A  39       6.056   7.758  15.923  1.00  5.21           H   new
ATOM      0  HB3 MET A  39       5.259   6.417  15.915  1.00  5.21           H   new
ATOM      0  HG2 MET A  39       6.726   5.639  17.671  1.00  5.21           H   new
ATOM      0  HG3 MET A  39       7.301   7.086  17.751  1.00  5.21           H   new
ATOM      0  HE1 MET A  39       4.422   9.166  19.127  1.00  5.21           H   new
ATOM      0  HE2 MET A  39       5.971   9.196  18.798  1.00  5.21           H   new
ATOM      0  HE3 MET A  39       4.915   9.065  17.625  1.00  5.21           H   new
ATOM    560  N   TYR A  40       6.582   7.446  13.025  1.00  5.22           N
ATOM    561  CA  TYR A  40       6.058   7.607  11.681  1.00  5.22           C
ATOM    562  C   TYR A  40       6.716   6.627  10.753  1.00  5.22           C
ATOM    563  O   TYR A  40       6.027   5.869  10.076  1.00  5.22           O
ATOM    564  CB  TYR A  40       6.245   9.044  11.178  1.00  5.22           C
ATOM    565  CG  TYR A  40       5.879   9.273   9.716  1.00  5.22           C
ATOM    566  CD1 TYR A  40       4.550   9.377   9.324  1.00  5.22           C
ATOM    567  CD2 TYR A  40       6.893   9.414   8.770  1.00  5.22           C
ATOM    568  CE1 TYR A  40       4.237   9.606   7.994  1.00  5.22           C
ATOM    569  CE2 TYR A  40       6.573   9.649   7.442  1.00  5.22           C
ATOM    570  CZ  TYR A  40       5.258   9.741   7.056  1.00  5.22           C
ATOM    571  OH  TYR A  40       4.954   9.971   5.737  1.00  5.22           O
ATOM      0  H   TYR A  40       6.936   8.156  13.357  1.00  5.22           H   new
ATOM      0  HA  TYR A  40       5.105   7.428  11.702  1.00  5.22           H   new
ATOM      0  HB2 TYR A  40       5.708   9.636  11.727  1.00  5.22           H   new
ATOM      0  HB3 TYR A  40       7.172   9.299  11.308  1.00  5.22           H   new
ATOM      0  HD1 TYR A  40       3.871   9.293   9.954  1.00  5.22           H   new
ATOM      0  HD2 TYR A  40       7.784   9.350   9.030  1.00  5.22           H   new
ATOM      0  HE1 TYR A  40       3.348   9.669   7.728  1.00  5.22           H   new
ATOM      0  HE2 TYR A  40       7.250   9.745   6.811  1.00  5.22           H   new
ATOM      0  HH  TYR A  40       5.664  10.031   5.292  1.00  5.22           H   new
ATOM    581  N   ILE A  41       8.046   6.587  10.780  1.00  5.24           N
ATOM    582  CA  ILE A  41       8.826   5.729   9.901  1.00  5.24           C
ATOM    583  C   ILE A  41       8.444   4.284  10.120  1.00  5.24           C
ATOM    584  O   ILE A  41       8.217   3.550   9.152  1.00  5.24           O
ATOM    585  CB  ILE A  41      10.309   5.895  10.187  1.00  5.24           C
ATOM    586  CG1 ILE A  41      10.724   7.261   9.776  1.00  5.24           C
ATOM    587  CG2 ILE A  41      11.100   4.841   9.409  1.00  5.24           C
ATOM    588  CD1 ILE A  41      12.027   7.635  10.318  1.00  5.24           C
ATOM      0  H   ILE A  41       8.523   7.063  11.315  1.00  5.24           H   new
ATOM      0  HA  ILE A  41       8.643   5.981   8.983  1.00  5.24           H   new
ATOM      0  HB  ILE A  41      10.484   5.777  11.134  1.00  5.24           H   new
ATOM      0 HG12 ILE A  41      10.754   7.309   8.808  1.00  5.24           H   new
ATOM      0 HG13 ILE A  41      10.058   7.901  10.072  1.00  5.24           H   new
ATOM      0 HG21 ILE A  41      12.047   4.947   9.591  1.00  5.24           H   new
ATOM      0 HG22 ILE A  41      10.815   3.955   9.683  1.00  5.24           H   new
ATOM      0 HG23 ILE A  41      10.940   4.952   8.459  1.00  5.24           H   new
ATOM      0 HD11 ILE A  41      12.255   8.531  10.024  1.00  5.24           H   new
ATOM      0 HD12 ILE A  41      11.993   7.612  11.287  1.00  5.24           H   new
ATOM      0 HD13 ILE A  41      12.700   7.011  10.003  1.00  5.24           H   new
ATOM    600  N   THR A  42       8.303   3.885  11.381  1.00  5.28           N
ATOM    601  CA  THR A  42       7.881   2.539  11.697  1.00  5.28           C
ATOM    602  C   THR A  42       6.561   2.235  11.001  1.00  5.28           C
ATOM    603  O   THR A  42       6.408   1.172  10.388  1.00  5.28           O
ATOM    604  CB  THR A  42       7.706   2.370  13.216  1.00  5.28           C
ATOM    605  CG2 THR A  42       7.199   0.980  13.542  1.00  5.28           C
ATOM    606  OG1 THR A  42       8.963   2.619  13.872  1.00  5.28           O
ATOM      0  H   THR A  42       8.449   4.385  12.065  1.00  5.28           H   new
ATOM      0  HA  THR A  42       8.563   1.923  11.388  1.00  5.28           H   new
ATOM      0  HB  THR A  42       7.049   3.009  13.535  1.00  5.28           H   new
ATOM      0  HG1 THR A  42       9.122   3.444  13.870  1.00  5.28           H   new
ATOM      0 HG21 THR A  42       7.094   0.890  14.502  1.00  5.28           H   new
ATOM      0 HG22 THR A  42       6.343   0.838  13.109  1.00  5.28           H   new
ATOM      0 HG23 THR A  42       7.835   0.320  13.224  1.00  5.28           H   new
ATOM    614  N   TYR A  43       5.613   3.174  11.068  1.00  5.34           N
ATOM    615  CA  TYR A  43       4.304   2.983  10.460  1.00  5.34           C
ATOM    616  C   TYR A  43       4.347   3.066   8.927  1.00  5.34           C
ATOM    617  O   TYR A  43       3.559   2.398   8.246  1.00  5.34           O
ATOM    618  CB  TYR A  43       3.305   3.975  11.047  1.00  5.34           C
ATOM    619  CG  TYR A  43       3.006   3.669  12.505  1.00  5.34           C
ATOM    620  CD1 TYR A  43       3.166   4.649  13.476  1.00  5.34           C
ATOM    621  CD2 TYR A  43       2.617   2.392  12.873  1.00  5.34           C
ATOM    622  CE1 TYR A  43       2.927   4.359  14.803  1.00  5.34           C
ATOM    623  CE2 TYR A  43       2.380   2.099  14.201  1.00  5.34           C
ATOM    624  CZ  TYR A  43       2.533   3.078  15.164  1.00  5.34           C
ATOM    625  OH  TYR A  43       2.299   2.782  16.488  1.00  5.34           O
ATOM      0  H   TYR A  43       5.714   3.931  11.464  1.00  5.34           H   new
ATOM      0  HA  TYR A  43       4.011   2.083  10.671  1.00  5.34           H   new
ATOM      0  HB2 TYR A  43       3.658   4.875  10.970  1.00  5.34           H   new
ATOM      0  HB3 TYR A  43       2.482   3.948  10.534  1.00  5.34           H   new
ATOM      0  HD1 TYR A  43       3.435   5.505  13.230  1.00  5.34           H   new
ATOM      0  HD2 TYR A  43       2.515   1.732  12.226  1.00  5.34           H   new
ATOM      0  HE1 TYR A  43       3.029   5.017  15.452  1.00  5.34           H   new
ATOM      0  HE2 TYR A  43       2.117   1.242  14.448  1.00  5.34           H   new
ATOM      0  HH  TYR A  43       2.068   1.977  16.559  1.00  5.34           H   new
ATOM    635  N   THR A  44       5.290   3.832   8.370  1.00  5.47           N
ATOM    636  CA  THR A  44       5.394   3.963   6.917  1.00  5.47           C
ATOM    637  C   THR A  44       5.797   2.608   6.381  1.00  5.47           C
ATOM    638  O   THR A  44       5.111   1.996   5.549  1.00  5.47           O
ATOM    639  CB  THR A  44       6.475   4.943   6.414  1.00  5.47           C
ATOM    640  CG2 THR A  44       6.307   6.332   6.886  1.00  5.47           C
ATOM    641  OG1 THR A  44       7.761   4.477   6.820  1.00  5.47           O
ATOM      0  H   THR A  44       5.874   4.280   8.814  1.00  5.47           H   new
ATOM      0  HA  THR A  44       4.535   4.299   6.617  1.00  5.47           H   new
ATOM      0  HB  THR A  44       6.385   4.965   5.448  1.00  5.47           H   new
ATOM      0  HG1 THR A  44       7.805   4.470   7.659  1.00  5.47           H   new
ATOM      0 HG21 THR A  44       7.021   6.884   6.530  1.00  5.47           H   new
ATOM      0 HG22 THR A  44       5.452   6.675   6.584  1.00  5.47           H   new
ATOM      0 HG23 THR A  44       6.338   6.351   7.855  1.00  5.47           H   new
ATOM    649  N   VAL A  45       6.944   2.150   6.876  1.00  5.73           N
ATOM    650  CA  VAL A  45       7.515   0.873   6.494  1.00  5.73           C
ATOM    651  C   VAL A  45       6.561  -0.280   6.788  1.00  5.73           C
ATOM    652  O   VAL A  45       6.407  -1.166   5.945  1.00  5.73           O
ATOM    653  CB  VAL A  45       8.825   0.617   7.251  1.00  5.73           C
ATOM    654  CG1 VAL A  45       9.284  -0.815   6.993  1.00  5.73           C
ATOM    655  CG2 VAL A  45       9.879   1.620   6.810  1.00  5.73           C
ATOM      0  H   VAL A  45       7.415   2.582   7.451  1.00  5.73           H   new
ATOM      0  HA  VAL A  45       7.681   0.915   5.539  1.00  5.73           H   new
ATOM      0  HB  VAL A  45       8.684   0.729   8.204  1.00  5.73           H   new
ATOM      0 HG11 VAL A  45      10.112  -0.980   7.470  1.00  5.73           H   new
ATOM      0 HG12 VAL A  45       8.604  -1.434   7.302  1.00  5.73           H   new
ATOM      0 HG13 VAL A  45       9.428  -0.943   6.042  1.00  5.73           H   new
ATOM      0 HG21 VAL A  45      10.705   1.454   7.291  1.00  5.73           H   new
ATOM      0 HG22 VAL A  45      10.036   1.527   5.857  1.00  5.73           H   new
ATOM      0 HG23 VAL A  45       9.570   2.519   7.000  1.00  5.73           H   new
ATOM    665  N   SER A  46       5.906  -0.278   7.960  1.00  6.18           N
ATOM    666  CA  SER A  46       4.959  -1.337   8.284  1.00  6.18           C
ATOM    667  C   SER A  46       3.820  -1.346   7.266  1.00  6.18           C
ATOM    668  O   SER A  46       3.386  -2.415   6.832  1.00  6.18           O
ATOM    669  CB  SER A  46       4.404  -1.142   9.680  1.00  6.18           C
ATOM    670  OG  SER A  46       5.413  -1.274  10.647  1.00  6.18           O
ATOM      0  H   SER A  46       5.999   0.323   8.568  1.00  6.18           H   new
ATOM      0  HA  SER A  46       5.422  -2.189   8.251  1.00  6.18           H   new
ATOM      0  HB2 SER A  46       3.997  -0.264   9.750  1.00  6.18           H   new
ATOM      0  HB3 SER A  46       3.704  -1.793   9.847  1.00  6.18           H   new
ATOM      0  HG  SER A  46       5.857  -0.562  10.688  1.00  6.18           H   new
ATOM    676  N   GLY A  47       3.359  -0.156   6.866  1.00  6.84           N
ATOM    677  CA  GLY A  47       2.315  -0.014   5.868  1.00  6.84           C
ATOM    678  C   GLY A  47       2.743  -0.713   4.587  1.00  6.84           C
ATOM    679  O   GLY A  47       2.006  -1.527   4.035  1.00  6.84           O
ATOM      0  H   GLY A  47       3.651   0.592   7.173  1.00  6.84           H   new
ATOM      0  HA2 GLY A  47       1.486  -0.397   6.196  1.00  6.84           H   new
ATOM      0  HA3 GLY A  47       2.145   0.925   5.695  1.00  6.84           H   new
ATOM    683  N   LYS A  48       3.947  -0.397   4.111  1.00  7.70           N
ATOM    684  CA  LYS A  48       4.486  -1.034   2.912  1.00  7.70           C
ATOM    685  C   LYS A  48       4.571  -2.559   3.078  1.00  7.70           C
ATOM    686  O   LYS A  48       4.156  -3.320   2.201  1.00  7.70           O
ATOM    687  CB  LYS A  48       5.876  -0.473   2.594  1.00  7.70           C
ATOM    688  CG  LYS A  48       6.521  -1.056   1.343  1.00  7.70           C
ATOM    689  CD  LYS A  48       7.890  -0.435   1.068  1.00  7.70           C
ATOM    690  CE  LYS A  48       8.548  -1.086  -0.148  1.00  7.70           C
ATOM    691  NZ  LYS A  48       9.903  -0.538  -0.412  1.00  7.70           N1+
ATOM      0  H   LYS A  48       4.468   0.186   4.470  1.00  7.70           H   new
ATOM      0  HA  LYS A  48       3.882  -0.840   2.178  1.00  7.70           H   new
ATOM      0  HB2 LYS A  48       5.808   0.489   2.491  1.00  7.70           H   new
ATOM      0  HB3 LYS A  48       6.460  -0.637   3.351  1.00  7.70           H   new
ATOM      0  HG2 LYS A  48       6.616  -2.016   1.445  1.00  7.70           H   new
ATOM      0  HG3 LYS A  48       5.940  -0.908   0.581  1.00  7.70           H   new
ATOM      0  HD2 LYS A  48       7.793   0.518   0.917  1.00  7.70           H   new
ATOM      0  HD3 LYS A  48       8.460  -0.542   1.845  1.00  7.70           H   new
ATOM      0  HE2 LYS A  48       8.610  -2.044  -0.006  1.00  7.70           H   new
ATOM      0  HE3 LYS A  48       7.988  -0.950  -0.928  1.00  7.70           H   new
ATOM      0  HZ1 LYS A  48      10.252  -0.940  -1.125  1.00  7.70           H   new
ATOM      0  HZ2 LYS A  48       9.845   0.337  -0.564  1.00  7.70           H   new
ATOM      0  HZ3 LYS A  48      10.425  -0.682   0.295  1.00  7.70           H   new
ATOM    705  N   ALA A  49       5.088  -3.004   4.223  1.00  8.73           N
ATOM    706  CA  ALA A  49       5.249  -4.421   4.535  1.00  8.73           C
ATOM    707  C   ALA A  49       3.915  -5.166   4.515  1.00  8.73           C
ATOM    708  O   ALA A  49       3.852  -6.346   4.174  1.00  8.73           O
ATOM    709  CB  ALA A  49       5.903  -4.578   5.894  1.00  8.73           C
ATOM      0  H   ALA A  49       5.359  -2.481   4.850  1.00  8.73           H   new
ATOM      0  HA  ALA A  49       5.814  -4.810   3.849  1.00  8.73           H   new
ATOM      0  HB1 ALA A  49       6.007  -5.521   6.096  1.00  8.73           H   new
ATOM      0  HB2 ALA A  49       6.774  -4.151   5.885  1.00  8.73           H   new
ATOM      0  HB3 ALA A  49       5.346  -4.162   6.571  1.00  8.73           H   new
ATOM    715  N   ALA A  50       2.848  -4.456   4.875  1.00  9.87           N
ATOM    716  CA  ALA A  50       1.498  -4.986   4.963  1.00  9.87           C
ATOM    717  C   ALA A  50       0.783  -5.085   3.612  1.00  9.87           C
ATOM    718  O   ALA A  50      -0.388  -5.472   3.578  1.00  9.87           O
ATOM    719  CB  ALA A  50       0.672  -4.120   5.894  1.00  9.87           C
ATOM      0  H   ALA A  50       2.896  -3.623   5.081  1.00  9.87           H   new
ATOM      0  HA  ALA A  50       1.584  -5.890   5.304  1.00  9.87           H   new
ATOM      0  HB1 ALA A  50      -0.229  -4.475   5.952  1.00  9.87           H   new
ATOM      0  HB2 ALA A  50       1.075  -4.117   6.776  1.00  9.87           H   new
ATOM      0  HB3 ALA A  50       0.641  -3.214   5.550  1.00  9.87           H   new
ATOM    725  N   GLU A  51       1.443  -4.721   2.505  1.00 10.94           N
ATOM    726  CA  GLU A  51       0.790  -4.800   1.195  1.00 10.94           C
ATOM    727  C   GLU A  51       0.135  -6.174   1.045  1.00 10.94           C
ATOM    728  O   GLU A  51       0.783  -7.210   1.221  1.00 10.94           O
ATOM    729  CB  GLU A  51       1.808  -4.609   0.059  1.00 10.94           C
ATOM    730  CG  GLU A  51       1.216  -4.559  -1.376  1.00 10.94           C
ATOM    731  CD  GLU A  51       0.546  -3.242  -1.727  1.00 10.94           C
ATOM    732  OE1 GLU A  51       1.131  -2.209  -1.452  1.00 10.94           O
ATOM    733  OE2 GLU A  51      -0.527  -3.251  -2.271  1.00 10.94           O1-
ATOM      0  H   GLU A  51       2.253  -4.432   2.491  1.00 10.94           H   new
ATOM      0  HA  GLU A  51       0.125  -4.096   1.140  1.00 10.94           H   new
ATOM      0  HB2 GLU A  51       2.295  -3.786   0.219  1.00 10.94           H   new
ATOM      0  HB3 GLU A  51       2.453  -5.333   0.100  1.00 10.94           H   new
ATOM      0  HG2 GLU A  51       1.926  -4.729  -2.014  1.00 10.94           H   new
ATOM      0  HG3 GLU A  51       0.569  -5.275  -1.473  1.00 10.94           H   new
ATOM    740  N   MET A  52      -1.153  -6.172   0.712  1.00 11.76           N
ATOM    741  CA  MET A  52      -1.923  -7.399   0.580  1.00 11.76           C
ATOM    742  C   MET A  52      -2.933  -7.328  -0.548  1.00 11.76           C
ATOM    743  O   MET A  52      -3.557  -6.293  -0.781  1.00 11.76           O
ATOM    744  CB  MET A  52      -2.653  -7.712   1.889  1.00 11.76           C
ATOM    745  CG  MET A  52      -3.562  -8.943   1.820  1.00 11.76           C
ATOM    746  SD  MET A  52      -4.318  -9.378   3.375  1.00 11.76           S
ATOM    747  CE  MET A  52      -5.233 -10.822   2.842  1.00 11.76           C
ATOM      0  H   MET A  52      -1.604  -5.456   0.556  1.00 11.76           H   new
ATOM      0  HA  MET A  52      -1.291  -8.105   0.373  1.00 11.76           H   new
ATOM      0  HB2 MET A  52      -1.996  -7.846   2.590  1.00 11.76           H   new
ATOM      0  HB3 MET A  52      -3.186  -6.942   2.143  1.00 11.76           H   new
ATOM      0  HG2 MET A  52      -4.260  -8.781   1.166  1.00 11.76           H   new
ATOM      0  HG3 MET A  52      -3.044  -9.698   1.501  1.00 11.76           H   new
ATOM      0  HE1 MET A  52      -5.718 -11.194   3.595  1.00 11.76           H   new
ATOM      0  HE2 MET A  52      -5.860 -10.569   2.147  1.00 11.76           H   new
ATOM      0  HE3 MET A  52      -4.617 -11.486   2.495  1.00 11.76           H   new
ATOM    757  N   TRP A  53      -3.109  -8.455  -1.224  1.00 12.20           N
ATOM    758  CA  TRP A  53      -4.082  -8.576  -2.292  1.00 12.20           C
ATOM    759  C   TRP A  53      -5.276  -9.367  -1.785  1.00 12.20           C
ATOM    760  O   TRP A  53      -5.121 -10.254  -0.946  1.00 12.20           O
ATOM    761  CB  TRP A  53      -3.429  -9.283  -3.473  1.00 12.20           C
ATOM    762  CG  TRP A  53      -2.311  -8.481  -4.048  1.00 12.20           C
ATOM    763  CD1 TRP A  53      -2.334  -7.706  -5.165  1.00 12.20           C
ATOM    764  CD2 TRP A  53      -0.976  -8.350  -3.492  1.00 12.20           C
ATOM    765  CE2 TRP A  53      -0.269  -7.490  -4.328  1.00 12.20           C
ATOM    766  CE3 TRP A  53      -0.343  -8.881  -2.360  1.00 12.20           C
ATOM    767  NE1 TRP A  53      -1.108  -7.108  -5.350  1.00 12.20           N
ATOM    768  CZ2 TRP A  53       1.050  -7.146  -4.076  1.00 12.20           C
ATOM    769  CZ3 TRP A  53       0.975  -8.534  -2.104  1.00 12.20           C
ATOM    770  CH2 TRP A  53       1.654  -7.691  -2.939  1.00 12.20           C
ATOM      0  H   TRP A  53      -2.663  -9.175  -1.073  1.00 12.20           H   new
ATOM      0  HA  TRP A  53      -4.387  -7.701  -2.579  1.00 12.20           H   new
ATOM      0  HB2 TRP A  53      -3.094 -10.147  -3.188  1.00 12.20           H   new
ATOM      0  HB3 TRP A  53      -4.094  -9.449  -4.159  1.00 12.20           H   new
ATOM      0  HD1 TRP A  53      -3.070  -7.596  -5.722  1.00 12.20           H   new
ATOM      0  HE1 TRP A  53      -0.900  -6.582  -5.998  1.00 12.20           H   new
ATOM      0  HE3 TRP A  53      -0.799  -9.457  -1.790  1.00 12.20           H   new
ATOM      0  HZ2 TRP A  53       1.516  -6.574  -4.642  1.00 12.20           H   new
ATOM      0  HZ3 TRP A  53       1.403  -8.879  -1.354  1.00 12.20           H   new
ATOM      0  HH2 TRP A  53       2.538  -7.475  -2.746  1.00 12.20           H   new
ATOM    781  N   ILE A  54      -6.460  -9.043  -2.292  1.00 12.29           N
ATOM    782  CA  ILE A  54      -7.678  -9.738  -1.885  1.00 12.29           C
ATOM    783  C   ILE A  54      -8.169 -10.697  -2.971  1.00 12.29           C
ATOM    784  O   ILE A  54      -8.356 -11.888  -2.714  1.00 12.29           O
ATOM    785  CB  ILE A  54      -8.775  -8.718  -1.540  1.00 12.29           C
ATOM    786  CG1 ILE A  54      -8.259  -7.756  -0.445  1.00 12.29           C
ATOM    787  CG2 ILE A  54     -10.024  -9.436  -1.077  1.00 12.29           C
ATOM    788  CD1 ILE A  54      -7.847  -8.441   0.834  1.00 12.29           C
ATOM      0  H   ILE A  54      -6.581  -8.422  -2.875  1.00 12.29           H   new
ATOM      0  HA  ILE A  54      -7.472 -10.266  -1.098  1.00 12.29           H   new
ATOM      0  HB  ILE A  54      -8.997  -8.202  -2.330  1.00 12.29           H   new
ATOM      0 HG12 ILE A  54      -7.501  -7.261  -0.794  1.00 12.29           H   new
ATOM      0 HG13 ILE A  54      -8.953  -7.108  -0.244  1.00 12.29           H   new
ATOM      0 HG21 ILE A  54     -10.710  -8.785  -0.862  1.00 12.29           H   new
ATOM      0 HG22 ILE A  54     -10.343 -10.020  -1.783  1.00 12.29           H   new
ATOM      0 HG23 ILE A  54      -9.821  -9.964  -0.289  1.00 12.29           H   new
ATOM      0 HD11 ILE A  54      -7.536  -7.778   1.471  1.00 12.29           H   new
ATOM      0 HD12 ILE A  54      -8.607  -8.915   1.207  1.00 12.29           H   new
ATOM      0 HD13 ILE A  54      -7.133  -9.071   0.649  1.00 12.29           H   new
ATOM    800  N   GLU A  55      -8.336 -10.166  -4.186  1.00 12.14           N
ATOM    801  CA  GLU A  55      -8.821 -10.910  -5.350  1.00 12.14           C
ATOM    802  C   GLU A  55     -10.202 -11.536  -5.114  1.00 12.14           C
ATOM    803  O   GLU A  55     -10.871 -11.236  -4.125  1.00 12.14           O
ATOM    804  CB  GLU A  55      -7.787 -11.975  -5.758  1.00 12.14           C
ATOM    805  CG  GLU A  55      -6.447 -11.377  -6.215  1.00 12.14           C
ATOM    806  CD  GLU A  55      -5.422 -12.411  -6.651  1.00 12.14           C
ATOM    807  OE1 GLU A  55      -5.695 -13.583  -6.551  1.00 12.14           O
ATOM    808  OE2 GLU A  55      -4.368 -12.014  -7.090  1.00 12.14           O1-
ATOM      0  H   GLU A  55      -8.165  -9.341  -4.359  1.00 12.14           H   new
ATOM      0  HA  GLU A  55      -8.931 -10.279  -6.079  1.00 12.14           H   new
ATOM      0  HB2 GLU A  55      -7.630 -12.569  -5.007  1.00 12.14           H   new
ATOM      0  HB3 GLU A  55      -8.154 -12.515  -6.475  1.00 12.14           H   new
ATOM      0  HG2 GLU A  55      -6.610 -10.767  -6.952  1.00 12.14           H   new
ATOM      0  HG3 GLU A  55      -6.074 -10.852  -5.490  1.00 12.14           H   new
ATOM    815  N   LYS A  56     -10.661 -12.339  -6.074  1.00 11.90           N
ATOM    816  CA  LYS A  56     -11.970 -12.981  -5.996  1.00 11.90           C
ATOM    817  C   LYS A  56     -11.876 -14.488  -6.199  1.00 11.90           C
ATOM    818  O   LYS A  56     -11.402 -14.953  -7.234  1.00 11.90           O
ATOM    819  CB  LYS A  56     -12.900 -12.386  -7.055  1.00 11.90           C
ATOM    820  CG  LYS A  56     -14.298 -12.978  -7.086  1.00 11.90           C
ATOM    821  CD  LYS A  56     -15.207 -12.219  -8.050  1.00 11.90           C
ATOM    822  CE  LYS A  56     -14.782 -12.444  -9.504  1.00 11.90           C
ATOM    823  NZ  LYS A  56     -15.753 -11.867 -10.464  1.00 11.90           N1+
ATOM      0  H   LYS A  56     -10.221 -12.526  -6.789  1.00 11.90           H   new
ATOM      0  HA  LYS A  56     -12.324 -12.819  -5.108  1.00 11.90           H   new
ATOM      0  HB2 LYS A  56     -12.971 -11.431  -6.904  1.00 11.90           H   new
ATOM      0  HB3 LYS A  56     -12.493 -12.506  -7.927  1.00 11.90           H   new
ATOM      0  HG2 LYS A  56     -14.250 -13.910  -7.351  1.00 11.90           H   new
ATOM      0  HG3 LYS A  56     -14.680 -12.956  -6.195  1.00 11.90           H   new
ATOM      0  HD2 LYS A  56     -16.125 -12.509  -7.930  1.00 11.90           H   new
ATOM      0  HD3 LYS A  56     -15.180 -11.271  -7.845  1.00 11.90           H   new
ATOM      0  HE2 LYS A  56     -13.909 -12.046  -9.650  1.00 11.90           H   new
ATOM      0  HE3 LYS A  56     -14.691 -13.395  -9.670  1.00 11.90           H   new
ATOM      0  HZ1 LYS A  56     -15.481 -12.030 -11.296  1.00 11.90           H   new
ATOM      0  HZ2 LYS A  56     -16.552 -12.237 -10.336  1.00 11.90           H   new
ATOM      0  HZ3 LYS A  56     -15.809 -10.988 -10.337  1.00 11.90           H   new
ATOM    837  N   ALA A  57     -12.335 -15.252  -5.208  1.00 11.69           N
ATOM    838  CA  ALA A  57     -12.314 -16.714  -5.290  1.00 11.69           C
ATOM    839  C   ALA A  57     -13.528 -17.258  -6.041  1.00 11.69           C
ATOM    840  O   ALA A  57     -13.475 -18.326  -6.653  1.00 11.69           O
ATOM    841  CB  ALA A  57     -12.276 -17.318  -3.898  1.00 11.69           C
ATOM      0  H   ALA A  57     -12.664 -14.942  -4.476  1.00 11.69           H   new
ATOM      0  HA  ALA A  57     -11.515 -16.963  -5.781  1.00 11.69           H   new
ATOM      0  HB1 ALA A  57     -12.262 -18.286  -3.965  1.00 11.69           H   new
ATOM      0  HB2 ALA A  57     -11.479 -17.015  -3.435  1.00 11.69           H   new
ATOM      0  HB3 ALA A  57     -13.062 -17.040  -3.403  1.00 11.69           H   new
ATOM    847  N   ALA A  58     -14.643 -16.544  -5.936  1.00 11.59           N
ATOM    848  CA  ALA A  58     -15.895 -16.973  -6.539  1.00 11.59           C
ATOM    849  C   ALA A  58     -16.874 -15.819  -6.650  1.00 11.59           C
ATOM    850  O   ALA A  58     -16.793 -14.848  -5.896  1.00 11.59           O
ATOM    851  CB  ALA A  58     -16.517 -18.090  -5.719  1.00 11.59           C
ATOM      0  H   ALA A  58     -14.693 -15.797  -5.513  1.00 11.59           H   new
ATOM      0  HA  ALA A  58     -15.699 -17.297  -7.432  1.00 11.59           H   new
ATOM      0  HB1 ALA A  58     -17.351 -18.368  -6.130  1.00 11.59           H   new
ATOM      0  HB2 ALA A  58     -15.907 -18.844  -5.684  1.00 11.59           H   new
ATOM      0  HB3 ALA A  58     -16.691 -17.773  -4.819  1.00 11.59           H   new
ATOM    857  N   ASP A  59     -17.834 -15.957  -7.556  1.00 11.69           N
ATOM    858  CA  ASP A  59     -18.927 -14.999  -7.658  1.00 11.69           C
ATOM    859  C   ASP A  59     -20.026 -15.396  -6.688  1.00 11.69           C
ATOM    860  O   ASP A  59     -20.609 -16.473  -6.807  1.00 11.69           O
ATOM    861  CB  ASP A  59     -19.470 -14.940  -9.085  1.00 11.69           C
ATOM    862  CG  ASP A  59     -18.481 -14.294 -10.048  1.00 11.69           C
ATOM    863  OD1 ASP A  59     -18.034 -13.197  -9.763  1.00 11.69           O
ATOM    864  OD2 ASP A  59     -18.152 -14.897 -11.035  1.00 11.69           O1-
ATOM      0  H   ASP A  59     -17.871 -16.602  -8.124  1.00 11.69           H   new
ATOM      0  HA  ASP A  59     -18.597 -14.115  -7.432  1.00 11.69           H   new
ATOM      0  HB2 ASP A  59     -19.676 -15.838  -9.389  1.00 11.69           H   new
ATOM      0  HB3 ASP A  59     -20.301 -14.440  -9.093  1.00 11.69           H   new
ATOM    869  N   ILE A  60     -20.271 -14.545  -5.705  1.00 11.97           N
ATOM    870  CA  ILE A  60     -21.234 -14.855  -4.664  1.00 11.97           C
ATOM    871  C   ILE A  60     -22.557 -14.164  -4.915  1.00 11.97           C
ATOM    872  O   ILE A  60     -22.597 -12.967  -5.206  1.00 11.97           O
ATOM    873  CB  ILE A  60     -20.695 -14.453  -3.284  1.00 11.97           C
ATOM    874  CG1 ILE A  60     -19.319 -15.117  -3.062  1.00 11.97           C
ATOM    875  CG2 ILE A  60     -21.683 -14.870  -2.188  1.00 11.97           C
ATOM    876  CD1 ILE A  60     -19.339 -16.626  -3.161  1.00 11.97           C
ATOM      0  H   ILE A  60     -19.888 -13.779  -5.622  1.00 11.97           H   new
ATOM      0  HA  ILE A  60     -21.378 -15.814  -4.680  1.00 11.97           H   new
ATOM      0  HB  ILE A  60     -20.591 -13.489  -3.244  1.00 11.97           H   new
ATOM      0 HG12 ILE A  60     -18.693 -14.768  -3.715  1.00 11.97           H   new
ATOM      0 HG13 ILE A  60     -18.986 -14.864  -2.187  1.00 11.97           H   new
ATOM      0 HG21 ILE A  60     -21.333 -14.612  -1.321  1.00 11.97           H   new
ATOM      0 HG22 ILE A  60     -22.535 -14.431  -2.336  1.00 11.97           H   new
ATOM      0 HG23 ILE A  60     -21.807 -15.832  -2.213  1.00 11.97           H   new
ATOM      0 HD11 ILE A  60     -18.445 -16.972  -3.011  1.00 11.97           H   new
ATOM      0 HD12 ILE A  60     -19.941 -16.986  -2.491  1.00 11.97           H   new
ATOM      0 HD13 ILE A  60     -19.643 -16.889  -4.044  1.00 11.97           H   new
ATOM    888  N   THR A  61     -23.634 -14.932  -4.826  1.00 12.36           N
ATOM    889  CA  THR A  61     -24.967 -14.392  -4.993  1.00 12.36           C
ATOM    890  C   THR A  61     -25.785 -14.771  -3.775  1.00 12.36           C
ATOM    891  O   THR A  61     -25.469 -15.745  -3.091  1.00 12.36           O
ATOM    892  CB  THR A  61     -25.639 -14.935  -6.268  1.00 12.36           C
ATOM    893  CG2 THR A  61     -24.761 -14.647  -7.486  1.00 12.36           C
ATOM    894  OG1 THR A  61     -25.823 -16.353  -6.149  1.00 12.36           O
ATOM      0  H   THR A  61     -23.610 -15.777  -4.668  1.00 12.36           H   new
ATOM      0  HA  THR A  61     -24.912 -13.428  -5.083  1.00 12.36           H   new
ATOM      0  HB  THR A  61     -26.498 -14.499  -6.379  1.00 12.36           H   new
ATOM      0  HG1 THR A  61     -26.191 -16.647  -6.844  1.00 12.36           H   new
ATOM      0 HG21 THR A  61     -25.191 -14.992  -8.284  1.00 12.36           H   new
ATOM      0 HG22 THR A  61     -24.635 -13.689  -7.575  1.00 12.36           H   new
ATOM      0 HG23 THR A  61     -23.899 -15.077  -7.373  1.00 12.36           H   new
ATOM    902  N   TRP A  62     -26.864 -14.039  -3.537  1.00 12.73           N
ATOM    903  CA  TRP A  62     -27.742 -14.332  -2.417  1.00 12.73           C
ATOM    904  C   TRP A  62     -29.164 -14.555  -2.899  1.00 12.73           C
ATOM    905  O   TRP A  62     -29.597 -13.947  -3.877  1.00 12.73           O
ATOM    906  CB  TRP A  62     -27.676 -13.197  -1.394  1.00 12.73           C
ATOM    907  CG  TRP A  62     -26.307 -13.064  -0.742  1.00 12.73           C
ATOM    908  CD1 TRP A  62     -25.942 -13.560   0.472  1.00 12.73           C
ATOM    909  CD2 TRP A  62     -25.123 -12.399  -1.270  1.00 12.73           C
ATOM    910  CE2 TRP A  62     -24.115 -12.545  -0.315  1.00 12.73           C
ATOM    911  CE3 TRP A  62     -24.846 -11.707  -2.451  1.00 12.73           C
ATOM    912  NE1 TRP A  62     -24.630 -13.253   0.738  1.00 12.73           N
ATOM    913  CZ2 TRP A  62     -22.846 -12.024  -0.504  1.00 12.73           C
ATOM    914  CZ3 TRP A  62     -23.571 -11.191  -2.640  1.00 12.73           C
ATOM    915  CH2 TRP A  62     -22.599 -11.344  -1.692  1.00 12.73           C
ATOM      0  H   TRP A  62     -27.106 -13.366  -4.015  1.00 12.73           H   new
ATOM      0  HA  TRP A  62     -27.445 -15.149  -1.987  1.00 12.73           H   new
ATOM      0  HB2 TRP A  62     -27.904 -12.361  -1.830  1.00 12.73           H   new
ATOM      0  HB3 TRP A  62     -28.343 -13.349  -0.706  1.00 12.73           H   new
ATOM      0  HD1 TRP A  62     -26.501 -14.039   1.040  1.00 12.73           H   new
ATOM      0  HE1 TRP A  62     -24.201 -13.470   1.451  1.00 12.73           H   new
ATOM      0  HE3 TRP A  62     -25.503 -11.594  -3.099  1.00 12.73           H   new
ATOM      0  HZ2 TRP A  62     -22.183 -12.125   0.140  1.00 12.73           H   new
ATOM      0  HZ3 TRP A  62     -23.375 -10.733  -3.426  1.00 12.73           H   new
ATOM      0  HH2 TRP A  62     -21.754 -10.986  -1.844  1.00 12.73           H   new
ATOM    926  N   GLU A  63     -29.887 -15.425  -2.202  1.00 13.04           N
ATOM    927  CA  GLU A  63     -31.269 -15.757  -2.544  1.00 13.04           C
ATOM    928  C   GLU A  63     -32.320 -15.003  -1.731  1.00 13.04           C
ATOM    929  O   GLU A  63     -33.515 -15.297  -1.834  1.00 13.04           O
ATOM    930  CB  GLU A  63     -31.493 -17.262  -2.396  1.00 13.04           C
ATOM    931  CG  GLU A  63     -30.645 -18.119  -3.342  1.00 13.04           C
ATOM    932  CD  GLU A  63     -30.906 -19.613  -3.214  1.00 13.04           C
ATOM    933  OE1 GLU A  63     -31.722 -19.993  -2.408  1.00 13.04           O
ATOM    934  OE2 GLU A  63     -30.286 -20.365  -3.929  1.00 13.04           O1-
ATOM      0  H   GLU A  63     -29.589 -15.843  -1.512  1.00 13.04           H   new
ATOM      0  HA  GLU A  63     -31.387 -15.476  -3.465  1.00 13.04           H   new
ATOM      0  HB2 GLU A  63     -31.299 -17.519  -1.481  1.00 13.04           H   new
ATOM      0  HB3 GLU A  63     -32.430 -17.456  -2.552  1.00 13.04           H   new
ATOM      0  HG2 GLU A  63     -30.819 -17.846  -4.256  1.00 13.04           H   new
ATOM      0  HG3 GLU A  63     -29.706 -17.947  -3.168  1.00 13.04           H   new
ATOM    941  N   GLN A  64     -31.899 -14.028  -0.923  1.00 13.21           N
ATOM    942  CA  GLN A  64     -32.866 -13.318  -0.088  1.00 13.21           C
ATOM    943  C   GLN A  64     -33.625 -14.320   0.784  1.00 13.21           C
ATOM    944  O   GLN A  64     -33.163 -14.688   1.869  1.00 13.21           O
ATOM    945  CB  GLN A  64     -33.823 -12.447  -0.928  1.00 13.21           C
ATOM    946  CG  GLN A  64     -33.138 -11.272  -1.614  1.00 13.21           C
ATOM    947  CD  GLN A  64     -34.097 -10.431  -2.455  1.00 13.21           C
ATOM    948  NE2 GLN A  64     -33.798  -9.141  -2.573  1.00 13.21           N
ATOM    949  OE1 GLN A  64     -35.090 -10.930  -2.992  1.00 13.21           O
ATOM      0  H   GLN A  64     -31.083 -13.769  -0.845  1.00 13.21           H   new
ATOM      0  HA  GLN A  64     -32.384 -12.707   0.491  1.00 13.21           H   new
ATOM      0  HB2 GLN A  64     -34.246 -13.002  -1.601  1.00 13.21           H   new
ATOM      0  HB3 GLN A  64     -34.529 -12.110  -0.354  1.00 13.21           H   new
ATOM      0  HG2 GLN A  64     -32.725 -10.708  -0.942  1.00 13.21           H   new
ATOM      0  HG3 GLN A  64     -32.425 -11.606  -2.181  1.00 13.21           H   new
ATOM      0 HE21 GLN A  64     -33.098  -8.825  -2.186  1.00 13.21           H   new
ATOM      0 HE22 GLN A  64     -34.304  -8.623  -3.036  1.00 13.21           H   new
ATOM    958  N   ASN A  65     -34.813 -14.722   0.353  1.00 13.20           N
ATOM    959  CA  ASN A  65     -35.658 -15.623   1.131  1.00 13.20           C
ATOM    960  C   ASN A  65     -35.103 -17.046   1.078  1.00 13.20           C
ATOM    961  O   ASN A  65     -35.660 -17.952   0.453  1.00 13.20           O
ATOM    962  CB  ASN A  65     -37.092 -15.589   0.623  1.00 13.20           C
ATOM    963  CG  ASN A  65     -38.061 -16.357   1.510  1.00 13.20           C
ATOM    964  ND2 ASN A  65     -39.105 -16.879   0.897  1.00 13.20           N
ATOM    965  OD1 ASN A  65     -37.852 -16.492   2.724  1.00 13.20           O
ATOM      0  H   ASN A  65     -35.154 -14.481  -0.399  1.00 13.20           H   new
ATOM      0  HA  ASN A  65     -35.658 -15.325   2.054  1.00 13.20           H   new
ATOM      0  HB2 ASN A  65     -37.384 -14.666   0.558  1.00 13.20           H   new
ATOM      0  HB3 ASN A  65     -37.120 -15.959  -0.273  1.00 13.20           H   new
ATOM      0 HD21 ASN A  65     -39.680 -17.338   1.342  1.00 13.20           H   new
ATOM      0 HD22 ASN A  65     -39.211 -16.760   0.052  1.00 13.20           H   new
ATOM    972  N   ALA A  66     -33.996 -17.244   1.780  1.00 12.99           N
ATOM    973  CA  ALA A  66     -33.282 -18.509   1.789  1.00 12.99           C
ATOM    974  C   ALA A  66     -33.969 -19.519   2.684  1.00 12.99           C
ATOM    975  O   ALA A  66     -33.497 -19.817   3.778  1.00 12.99           O
ATOM    976  CB  ALA A  66     -31.849 -18.312   2.252  1.00 12.99           C
ATOM      0  H   ALA A  66     -33.634 -16.638   2.271  1.00 12.99           H   new
ATOM      0  HA  ALA A  66     -33.280 -18.850   0.881  1.00 12.99           H   new
ATOM      0  HB1 ALA A  66     -31.388 -19.166   2.252  1.00 12.99           H   new
ATOM      0  HB2 ALA A  66     -31.396 -17.700   1.651  1.00 12.99           H   new
ATOM      0  HB3 ALA A  66     -31.846 -17.944   3.149  1.00 12.99           H   new
ATOM    982  N   GLU A  67     -35.096 -20.045   2.206  1.00 12.54           N
ATOM    983  CA  GLU A  67     -35.891 -21.020   2.957  1.00 12.54           C
ATOM    984  C   GLU A  67     -35.100 -22.313   3.162  1.00 12.54           C
ATOM    985  O   GLU A  67     -35.348 -23.068   4.104  1.00 12.54           O
ATOM    986  CB  GLU A  67     -37.221 -21.312   2.252  1.00 12.54           C
ATOM    987  CG  GLU A  67     -38.172 -20.114   2.236  1.00 12.54           C
ATOM    988  CD  GLU A  67     -39.544 -20.392   1.620  1.00 12.54           C
ATOM    989  OE1 GLU A  67     -39.780 -21.509   1.220  1.00 12.54           O
ATOM    990  OE2 GLU A  67     -40.346 -19.470   1.533  1.00 12.54           O1-
ATOM      0  H   GLU A  67     -35.423 -19.847   1.436  1.00 12.54           H   new
ATOM      0  HA  GLU A  67     -36.090 -20.636   3.825  1.00 12.54           H   new
ATOM      0  HB2 GLU A  67     -37.043 -21.588   1.339  1.00 12.54           H   new
ATOM      0  HB3 GLU A  67     -37.657 -22.058   2.693  1.00 12.54           H   new
ATOM      0  HG2 GLU A  67     -38.297 -19.804   3.147  1.00 12.54           H   new
ATOM      0  HG3 GLU A  67     -37.752 -19.390   1.745  1.00 12.54           H   new
ATOM    997  N   ILE A  68     -34.161 -22.562   2.257  1.00 11.83           N
ATOM    998  CA  ILE A  68     -33.275 -23.704   2.318  1.00 11.83           C
ATOM    999  C   ILE A  68     -31.919 -23.200   2.777  1.00 11.83           C
ATOM   1000  O   ILE A  68     -31.341 -22.307   2.158  1.00 11.83           O
ATOM   1001  CB  ILE A  68     -33.161 -24.408   0.959  1.00 11.83           C
ATOM   1002  CG1 ILE A  68     -34.542 -24.921   0.536  1.00 11.83           C
ATOM   1003  CG2 ILE A  68     -32.143 -25.546   1.037  1.00 11.83           C
ATOM   1004  CD1 ILE A  68     -34.593 -25.415  -0.882  1.00 11.83           C
ATOM      0  H   ILE A  68     -34.022 -22.056   1.576  1.00 11.83           H   new
ATOM      0  HA  ILE A  68     -33.627 -24.361   2.938  1.00 11.83           H   new
ATOM      0  HB  ILE A  68     -32.848 -23.780   0.290  1.00 11.83           H   new
ATOM      0 HG12 ILE A  68     -34.807 -25.640   1.131  1.00 11.83           H   new
ATOM      0 HG13 ILE A  68     -35.191 -24.208   0.646  1.00 11.83           H   new
ATOM      0 HG21 ILE A  68     -32.079 -25.983   0.173  1.00 11.83           H   new
ATOM      0 HG22 ILE A  68     -31.275 -25.188   1.282  1.00 11.83           H   new
ATOM      0 HG23 ILE A  68     -32.427 -26.190   1.705  1.00 11.83           H   new
ATOM      0 HD11 ILE A  68     -35.490 -25.724  -1.085  1.00 11.83           H   new
ATOM      0 HD12 ILE A  68     -34.356 -24.693  -1.485  1.00 11.83           H   new
ATOM      0 HD13 ILE A  68     -33.966 -26.147  -0.993  1.00 11.83           H   new
ATOM   1016  N   THR A  69     -31.431 -23.764   3.872  1.00 10.85           N
ATOM   1017  CA  THR A  69     -30.189 -23.321   4.493  1.00 10.85           C
ATOM   1018  C   THR A  69     -29.130 -24.420   4.518  1.00 10.85           C
ATOM   1019  O   THR A  69     -28.248 -24.427   5.378  1.00 10.85           O
ATOM   1020  CB  THR A  69     -30.458 -22.819   5.917  1.00 10.85           C
ATOM   1021  CG2 THR A  69     -31.421 -21.627   5.862  1.00 10.85           C
ATOM   1022  OG1 THR A  69     -31.057 -23.866   6.694  1.00 10.85           O
ATOM      0  H   THR A  69     -31.812 -24.419   4.279  1.00 10.85           H   new
ATOM      0  HA  THR A  69     -29.841 -22.595   3.952  1.00 10.85           H   new
ATOM      0  HB  THR A  69     -29.620 -22.550   6.324  1.00 10.85           H   new
ATOM      0  HG1 THR A  69     -31.202 -23.589   7.474  1.00 10.85           H   new
ATOM      0 HG21 THR A  69     -31.593 -21.308   6.762  1.00 10.85           H   new
ATOM      0 HG22 THR A  69     -31.025 -20.914   5.337  1.00 10.85           H   new
ATOM      0 HG23 THR A  69     -32.256 -21.904   5.453  1.00 10.85           H   new
ATOM   1030  N   GLY A  70     -29.258 -25.376   3.604  1.00  9.72           N
ATOM   1031  CA  GLY A  70     -28.316 -26.484   3.514  1.00  9.72           C
ATOM   1032  C   GLY A  70     -27.077 -26.061   2.735  1.00  9.72           C
ATOM   1033  O   GLY A  70     -26.899 -24.878   2.434  1.00  9.72           O
ATOM      0  H   GLY A  70     -29.890 -25.400   3.022  1.00  9.72           H   new
ATOM      0  HA2 GLY A  70     -28.063 -26.775   4.404  1.00  9.72           H   new
ATOM      0  HA3 GLY A  70     -28.738 -27.241   3.078  1.00  9.72           H   new
ATOM   1037  N   THR A  71     -26.227 -27.024   2.391  1.00  8.56           N
ATOM   1038  CA  THR A  71     -24.984 -26.707   1.696  1.00  8.56           C
ATOM   1039  C   THR A  71     -24.961 -27.258   0.273  1.00  8.56           C
ATOM   1040  O   THR A  71     -25.260 -28.429   0.041  1.00  8.56           O
ATOM   1041  CB  THR A  71     -23.784 -27.246   2.498  1.00  8.56           C
ATOM   1042  CG2 THR A  71     -22.477 -26.942   1.791  1.00  8.56           C
ATOM   1043  OG1 THR A  71     -23.770 -26.629   3.794  1.00  8.56           O
ATOM      0  H   THR A  71     -26.350 -27.860   2.549  1.00  8.56           H   new
ATOM      0  HA  THR A  71     -24.924 -25.741   1.629  1.00  8.56           H   new
ATOM      0  HB  THR A  71     -23.875 -28.208   2.580  1.00  8.56           H   new
ATOM      0  HG1 THR A  71     -23.118 -26.921   4.236  1.00  8.56           H   new
ATOM      0 HG21 THR A  71     -21.738 -27.290   2.314  1.00  8.56           H   new
ATOM      0 HG22 THR A  71     -22.478 -27.359   0.915  1.00  8.56           H   new
ATOM      0 HG23 THR A  71     -22.378 -25.982   1.691  1.00  8.56           H   new
ATOM   1051  N   SER A  72     -24.618 -26.392  -0.678  1.00  7.55           N
ATOM   1052  CA  SER A  72     -24.525 -26.767  -2.084  1.00  7.55           C
ATOM   1053  C   SER A  72     -23.360 -27.719  -2.320  1.00  7.55           C
ATOM   1054  O   SER A  72     -22.324 -27.573  -1.672  1.00  7.55           O
ATOM   1055  CB  SER A  72     -24.297 -25.538  -2.951  1.00  7.55           C
ATOM   1056  OG  SER A  72     -24.107 -25.888  -4.319  1.00  7.55           O
ATOM      0  H   SER A  72     -24.432 -25.567  -0.523  1.00  7.55           H   new
ATOM      0  HA  SER A  72     -25.361 -27.199  -2.319  1.00  7.55           H   new
ATOM      0  HB2 SER A  72     -25.057 -24.940  -2.872  1.00  7.55           H   new
ATOM      0  HB3 SER A  72     -23.520 -25.054  -2.629  1.00  7.55           H   new
ATOM      0  HG  SER A  72     -23.376 -26.292  -4.406  1.00  7.55           H   new
ATOM   1062  N   PRO A  73     -23.490 -28.700  -3.220  1.00  6.85           N
ATOM   1063  CA  PRO A  73     -22.413 -29.544  -3.660  1.00  6.85           C
ATOM   1064  C   PRO A  73     -21.525 -28.662  -4.513  1.00  6.85           C
ATOM   1065  O   PRO A  73     -21.967 -27.589  -4.949  1.00  6.85           O
ATOM   1066  CB  PRO A  73     -23.124 -30.647  -4.451  1.00  6.85           C
ATOM   1067  CG  PRO A  73     -24.395 -29.994  -4.950  1.00  6.85           C
ATOM   1068  CD  PRO A  73     -24.799 -29.022  -3.842  1.00  6.85           C
ATOM      0  HA  PRO A  73     -21.856 -29.943  -2.973  1.00  6.85           H   new
ATOM      0  HB2 PRO A  73     -22.577 -30.963  -5.187  1.00  6.85           H   new
ATOM      0  HB3 PRO A  73     -23.317 -31.415  -3.891  1.00  6.85           H   new
ATOM      0  HG2 PRO A  73     -24.246 -29.529  -5.788  1.00  6.85           H   new
ATOM      0  HG3 PRO A  73     -25.089 -30.652  -5.110  1.00  6.85           H   new
ATOM      0  HD2 PRO A  73     -25.237 -28.232  -4.194  1.00  6.85           H   new
ATOM      0  HD3 PRO A  73     -25.412 -29.428  -3.209  1.00  6.85           H   new
ATOM   1076  N   ARG A  74     -20.279 -29.082  -4.709  1.00  6.53           N
ATOM   1077  CA  ARG A  74     -19.344 -28.350  -5.557  1.00  6.53           C
ATOM   1078  C   ARG A  74     -18.595 -29.272  -6.506  1.00  6.53           C
ATOM   1079  O   ARG A  74     -18.039 -30.289  -6.087  1.00  6.53           O
ATOM   1080  CB  ARG A  74     -18.318 -27.605  -4.713  1.00  6.53           C
ATOM   1081  CG  ARG A  74     -17.307 -26.779  -5.520  1.00  6.53           C
ATOM   1082  CD  ARG A  74     -16.311 -26.097  -4.651  1.00  6.53           C
ATOM   1083  NE  ARG A  74     -15.263 -25.471  -5.441  1.00  6.53           N
ATOM   1084  CZ  ARG A  74     -15.224 -24.177  -5.816  1.00  6.53           C
ATOM   1085  NH1 ARG A  74     -16.172 -23.341  -5.440  1.00  6.53           N1+
ATOM   1086  NH2 ARG A  74     -14.223 -23.748  -6.565  1.00  6.53           N
ATOM      0  H   ARG A  74     -19.953 -29.795  -4.356  1.00  6.53           H   new
ATOM      0  HA  ARG A  74     -19.875 -27.724  -6.074  1.00  6.53           H   new
ATOM      0  HB2 ARG A  74     -18.786 -27.015  -4.102  1.00  6.53           H   new
ATOM      0  HB3 ARG A  74     -17.834 -28.248  -4.171  1.00  6.53           H   new
ATOM      0  HG2 ARG A  74     -16.844 -27.359  -6.145  1.00  6.53           H   new
ATOM      0  HG3 ARG A  74     -17.781 -26.116  -6.046  1.00  6.53           H   new
ATOM      0  HD2 ARG A  74     -16.756 -25.426  -4.110  1.00  6.53           H   new
ATOM      0  HD3 ARG A  74     -15.918 -26.739  -4.040  1.00  6.53           H   new
ATOM      0  HE  ARG A  74     -14.610 -25.971  -5.691  1.00  6.53           H   new
ATOM      0 HH11 ARG A  74     -16.822 -23.620  -4.951  1.00  6.53           H   new
ATOM      0 HH12 ARG A  74     -16.140 -22.517  -5.683  1.00  6.53           H   new
ATOM      0 HH21 ARG A  74     -13.604 -24.293  -6.809  1.00  6.53           H   new
ATOM      0 HH22 ARG A  74     -14.191 -22.924  -6.809  1.00  6.53           H   new
ATOM   1100  N   LEU A  75     -18.584 -28.911  -7.783  1.00  6.65           N
ATOM   1101  CA  LEU A  75     -17.847 -29.676  -8.775  1.00  6.65           C
ATOM   1102  C   LEU A  75     -16.595 -28.943  -9.223  1.00  6.65           C
ATOM   1103  O   LEU A  75     -16.669 -27.923  -9.909  1.00  6.65           O
ATOM   1104  CB  LEU A  75     -18.721 -29.970  -9.992  1.00  6.65           C
ATOM   1105  CG  LEU A  75     -20.005 -30.750  -9.727  1.00  6.65           C
ATOM   1106  CD1 LEU A  75     -20.745 -30.913 -11.032  1.00  6.65           C
ATOM   1107  CD2 LEU A  75     -19.673 -32.105  -9.113  1.00  6.65           C
ATOM      0  H   LEU A  75     -18.998 -28.225  -8.095  1.00  6.65           H   new
ATOM      0  HA  LEU A  75     -17.586 -30.511  -8.356  1.00  6.65           H   new
ATOM      0  HB2 LEU A  75     -18.957 -29.126 -10.409  1.00  6.65           H   new
ATOM      0  HB3 LEU A  75     -18.191 -30.465 -10.636  1.00  6.65           H   new
ATOM      0  HG  LEU A  75     -20.567 -30.270  -9.099  1.00  6.65           H   new
ATOM      0 HD11 LEU A  75     -21.565 -31.408 -10.880  1.00  6.65           H   new
ATOM      0 HD12 LEU A  75     -20.958 -30.039 -11.395  1.00  6.65           H   new
ATOM      0 HD13 LEU A  75     -20.188 -31.397 -11.662  1.00  6.65           H   new
ATOM      0 HD21 LEU A  75     -20.493 -32.595  -8.947  1.00  6.65           H   new
ATOM      0 HD22 LEU A  75     -19.114 -32.609  -9.724  1.00  6.65           H   new
ATOM      0 HD23 LEU A  75     -19.200 -31.974  -8.276  1.00  6.65           H   new
ATOM   1119  N   ASP A  76     -15.445 -29.459  -8.830  1.00  7.19           N
ATOM   1120  CA  ASP A  76     -14.177 -28.859  -9.205  1.00  7.19           C
ATOM   1121  C   ASP A  76     -13.828 -29.465 -10.543  1.00  7.19           C
ATOM   1122  O   ASP A  76     -13.643 -30.680 -10.634  1.00  7.19           O
ATOM   1123  CB  ASP A  76     -13.113 -29.148  -8.156  1.00  7.19           C
ATOM   1124  CG  ASP A  76     -13.396 -28.428  -6.827  1.00  7.19           C
ATOM   1125  OD1 ASP A  76     -13.558 -27.221  -6.830  1.00  7.19           O
ATOM   1126  OD2 ASP A  76     -13.540 -29.107  -5.839  1.00  7.19           O1-
ATOM      0  H   ASP A  76     -15.375 -30.163  -8.341  1.00  7.19           H   new
ATOM      0  HA  ASP A  76     -14.232 -27.892  -9.264  1.00  7.19           H   new
ATOM      0  HB2 ASP A  76     -13.066 -30.104  -8.000  1.00  7.19           H   new
ATOM      0  HB3 ASP A  76     -12.246 -28.873  -8.493  1.00  7.19           H   new
ATOM   1131  N   VAL A  77     -13.797 -28.638 -11.570  1.00  8.14           N
ATOM   1132  CA  VAL A  77     -13.621 -29.124 -12.924  1.00  8.14           C
ATOM   1133  C   VAL A  77     -12.444 -28.489 -13.642  1.00  8.14           C
ATOM   1134  O   VAL A  77     -11.874 -27.498 -13.179  1.00  8.14           O
ATOM   1135  CB  VAL A  77     -14.916 -28.898 -13.726  1.00  8.14           C
ATOM   1136  CG1 VAL A  77     -16.077 -29.661 -13.101  1.00  8.14           C
ATOM   1137  CG2 VAL A  77     -15.228 -27.424 -13.753  1.00  8.14           C
ATOM      0  H   VAL A  77     -13.877 -27.784 -11.504  1.00  8.14           H   new
ATOM      0  HA  VAL A  77     -13.424 -30.072 -12.861  1.00  8.14           H   new
ATOM      0  HB  VAL A  77     -14.789 -29.225 -14.630  1.00  8.14           H   new
ATOM      0 HG11 VAL A  77     -16.882 -29.506 -13.619  1.00  8.14           H   new
ATOM      0 HG12 VAL A  77     -15.875 -30.610 -13.094  1.00  8.14           H   new
ATOM      0 HG13 VAL A  77     -16.214 -29.353 -12.191  1.00  8.14           H   new
ATOM      0 HG21 VAL A  77     -16.043 -27.275 -14.257  1.00  8.14           H   new
ATOM      0 HG22 VAL A  77     -15.346 -27.101 -12.846  1.00  8.14           H   new
ATOM      0 HG23 VAL A  77     -14.496 -26.946 -14.174  1.00  8.14           H   new
ATOM   1147  N   ASP A  78     -12.114 -29.064 -14.792  1.00  9.41           N
ATOM   1148  CA  ASP A  78     -10.988 -28.634 -15.616  1.00  9.41           C
ATOM   1149  C   ASP A  78     -11.283 -28.787 -17.110  1.00  9.41           C
ATOM   1150  O   ASP A  78     -11.803 -29.805 -17.540  1.00  9.41           O
ATOM   1151  CB  ASP A  78      -9.744 -29.453 -15.230  1.00  9.41           C
ATOM   1152  CG  ASP A  78      -8.435 -29.001 -15.873  1.00  9.41           C
ATOM   1153  OD1 ASP A  78      -8.330 -29.077 -17.080  1.00  9.41           O
ATOM   1154  OD2 ASP A  78      -7.548 -28.586 -15.161  1.00  9.41           O1-
ATOM      0  H   ASP A  78     -12.547 -29.729 -15.123  1.00  9.41           H   new
ATOM      0  HA  ASP A  78     -10.830 -27.691 -15.452  1.00  9.41           H   new
ATOM      0  HB2 ASP A  78      -9.641 -29.421 -14.266  1.00  9.41           H   new
ATOM      0  HB3 ASP A  78      -9.900 -30.380 -15.468  1.00  9.41           H   new
ATOM   1159  N   LEU A  79     -10.986 -27.734 -17.881  1.00 10.84           N
ATOM   1160  CA  LEU A  79     -11.214 -27.638 -19.339  1.00 10.84           C
ATOM   1161  C   LEU A  79     -10.174 -28.255 -20.273  1.00 10.84           C
ATOM   1162  O   LEU A  79     -10.246 -28.051 -21.497  1.00 10.84           O
ATOM   1163  CB  LEU A  79     -11.399 -26.178 -19.732  1.00 10.84           C
ATOM   1164  CG  LEU A  79     -12.682 -25.570 -19.296  1.00 10.84           C
ATOM   1165  CD1 LEU A  79     -12.684 -24.088 -19.551  1.00 10.84           C
ATOM   1166  CD2 LEU A  79     -13.765 -26.225 -20.133  1.00 10.84           C
ATOM      0  H   LEU A  79     -10.630 -27.021 -17.557  1.00 10.84           H   new
ATOM      0  HA  LEU A  79     -12.007 -28.182 -19.469  1.00 10.84           H   new
ATOM      0  HB2 LEU A  79     -10.668 -25.661 -19.359  1.00 10.84           H   new
ATOM      0  HB3 LEU A  79     -11.334 -26.106 -20.697  1.00 10.84           H   new
ATOM      0  HG  LEU A  79     -12.821 -25.705 -18.346  1.00 10.84           H   new
ATOM      0 HD11 LEU A  79     -13.529 -23.711 -19.260  1.00 10.84           H   new
ATOM      0 HD12 LEU A  79     -11.958 -23.674 -19.058  1.00 10.84           H   new
ATOM      0 HD13 LEU A  79     -12.566 -23.922 -20.499  1.00 10.84           H   new
ATOM      0 HD21 LEU A  79     -14.630 -25.861 -19.886  1.00 10.84           H   new
ATOM      0 HD22 LEU A  79     -13.598 -26.051 -21.073  1.00 10.84           H   new
ATOM      0 HD23 LEU A  79     -13.761 -27.182 -19.976  1.00 10.84           H   new
ATOM   1178  N   ASP A  80      -9.186 -28.956 -19.724  1.00 12.16           N
ATOM   1179  CA  ASP A  80      -8.186 -29.603 -20.560  1.00 12.16           C
ATOM   1180  C   ASP A  80      -7.479 -28.582 -21.471  1.00 12.16           C
ATOM   1181  O   ASP A  80      -7.046 -27.520 -21.021  1.00 12.16           O
ATOM   1182  CB  ASP A  80      -8.923 -30.657 -21.432  1.00 12.16           C
ATOM   1183  CG  ASP A  80      -8.081 -31.712 -22.106  1.00 12.16           C
ATOM   1184  OD1 ASP A  80      -7.558 -32.633 -21.485  1.00 12.16           O
ATOM   1185  OD2 ASP A  80      -7.878 -31.464 -23.296  1.00 12.16           O1-
ATOM      0  H   ASP A  80      -9.079 -29.067 -18.878  1.00 12.16           H   new
ATOM      0  HA  ASP A  80      -7.509 -30.017 -20.003  1.00 12.16           H   new
ATOM      0  HB2 ASP A  80      -9.575 -31.107 -20.872  1.00 12.16           H   new
ATOM      0  HB3 ASP A  80      -9.418 -30.184 -22.119  1.00 12.16           H   new
ATOM   1190  N   SER A  81      -7.360 -28.923 -22.759  1.00 13.08           N
ATOM   1191  CA  SER A  81      -6.745 -28.122 -23.778  1.00 13.08           C
ATOM   1192  C   SER A  81      -7.757 -28.079 -24.898  1.00 13.08           C
ATOM   1193  O   SER A  81      -7.757 -27.182 -25.745  1.00 13.08           O
ATOM   1194  CB  SER A  81      -5.466 -28.791 -24.225  1.00 13.08           C
ATOM   1195  OG  SER A  81      -5.744 -30.041 -24.816  1.00 13.08           O
ATOM      0  H   SER A  81      -7.657 -29.671 -23.061  1.00 13.08           H   new
ATOM      0  HA  SER A  81      -6.513 -27.229 -23.478  1.00 13.08           H   new
ATOM      0  HB2 SER A  81      -5.002 -28.223 -24.860  1.00 13.08           H   new
ATOM      0  HB3 SER A  81      -4.874 -28.910 -23.466  1.00 13.08           H   new
ATOM      0  HG  SER A  81      -6.263 -30.477 -24.320  1.00 13.08           H   new
ATOM   1201  N   HIS A  82      -8.665 -29.060 -24.848  1.00 13.36           N
ATOM   1202  CA  HIS A  82      -9.702 -29.210 -25.865  1.00 13.36           C
ATOM   1203  C   HIS A  82     -11.018 -28.495 -25.523  1.00 13.36           C
ATOM   1204  O   HIS A  82     -11.936 -28.483 -26.342  1.00 13.36           O
ATOM   1205  CB  HIS A  82     -10.020 -30.697 -26.111  1.00 13.36           C
ATOM   1206  CG  HIS A  82      -8.907 -31.509 -26.746  1.00 13.36           C
ATOM   1207  CD2 HIS A  82      -8.652 -31.810 -28.045  1.00 13.36           C
ATOM   1208  ND1 HIS A  82      -7.912 -32.118 -26.008  1.00 13.36           N
ATOM   1209  CE1 HIS A  82      -7.089 -32.759 -26.825  1.00 13.36           C
ATOM   1210  NE2 HIS A  82      -7.517 -32.590 -28.069  1.00 13.36           N
ATOM      0  H   HIS A  82      -8.694 -29.652 -24.225  1.00 13.36           H   new
ATOM      0  HA  HIS A  82      -9.333 -28.794 -26.660  1.00 13.36           H   new
ATOM      0  HB2 HIS A  82     -10.253 -31.106 -25.263  1.00 13.36           H   new
ATOM      0  HB3 HIS A  82     -10.804 -30.754 -26.679  1.00 13.36           H   new
ATOM      0  HD1 HIS A  82      -7.838 -32.086 -25.152  1.00 13.36           H   new
ATOM      0  HD2 HIS A  82      -9.151 -31.540 -28.782  1.00 13.36           H   new
ATOM      0  HE1 HIS A  82      -6.338 -33.245 -26.569  1.00 13.36           H   new
ATOM   1218  N   GLY A  83     -11.126 -27.883 -24.334  1.00 12.90           N
ATOM   1219  CA  GLY A  83     -12.344 -27.171 -23.939  1.00 12.90           C
ATOM   1220  C   GLY A  83     -13.409 -28.084 -23.327  1.00 12.90           C
ATOM   1221  O   GLY A  83     -14.500 -27.639 -22.972  1.00 12.90           O
ATOM      0  H   GLY A  83     -10.501 -27.871 -23.743  1.00 12.90           H   new
ATOM      0  HA2 GLY A  83     -12.113 -26.480 -23.299  1.00 12.90           H   new
ATOM      0  HA3 GLY A  83     -12.717 -26.726 -24.716  1.00 12.90           H   new
ATOM   1225  N   ASN A  84     -13.090 -29.360 -23.214  1.00 11.84           N
ATOM   1226  CA  ASN A  84     -13.996 -30.345 -22.658  1.00 11.84           C
ATOM   1227  C   ASN A  84     -13.790 -30.410 -21.159  1.00 11.84           C
ATOM   1228  O   ASN A  84     -12.656 -30.554 -20.704  1.00 11.84           O
ATOM   1229  CB  ASN A  84     -13.750 -31.698 -23.294  1.00 11.84           C
ATOM   1230  CG  ASN A  84     -14.114 -31.725 -24.757  1.00 11.84           C
ATOM   1231  ND2 ASN A  84     -13.311 -32.394 -25.547  1.00 11.84           N
ATOM   1232  OD1 ASN A  84     -15.124 -31.144 -25.172  1.00 11.84           O
ATOM      0  H   ASN A  84     -12.332 -29.683 -23.461  1.00 11.84           H   new
ATOM      0  HA  ASN A  84     -14.914 -30.090 -22.843  1.00 11.84           H   new
ATOM      0  HB2 ASN A  84     -12.815 -31.934 -23.192  1.00 11.84           H   new
ATOM      0  HB3 ASN A  84     -14.265 -32.372 -22.823  1.00 11.84           H   new
ATOM      0 HD21 ASN A  84     -13.478 -32.441 -26.389  1.00 11.84           H   new
ATOM      0 HD22 ASN A  84     -12.617 -32.786 -25.223  1.00 11.84           H   new
ATOM   1239  N   PHE A  85     -14.871 -30.339 -20.385  1.00 10.50           N
ATOM   1240  CA  PHE A  85     -14.704 -30.414 -18.943  1.00 10.50           C
ATOM   1241  C   PHE A  85     -14.491 -31.824 -18.426  1.00 10.50           C
ATOM   1242  O   PHE A  85     -15.176 -32.767 -18.835  1.00 10.50           O
ATOM   1243  CB  PHE A  85     -15.901 -29.876 -18.163  1.00 10.50           C
ATOM   1244  CG  PHE A  85     -16.082 -28.393 -18.074  1.00 10.50           C
ATOM   1245  CD1 PHE A  85     -17.063 -27.746 -18.798  1.00 10.50           C
ATOM   1246  CD2 PHE A  85     -15.280 -27.644 -17.225  1.00 10.50           C
ATOM   1247  CE1 PHE A  85     -17.256 -26.382 -18.662  1.00 10.50           C
ATOM   1248  CE2 PHE A  85     -15.466 -26.283 -17.085  1.00 10.50           C
ATOM   1249  CZ  PHE A  85     -16.460 -25.651 -17.799  1.00 10.50           C
ATOM      0  H   PHE A  85     -15.680 -30.251 -20.664  1.00 10.50           H   new
ATOM      0  HA  PHE A  85     -13.916 -29.868 -18.797  1.00 10.50           H   new
ATOM      0  HB2 PHE A  85     -16.704 -30.249 -18.559  1.00 10.50           H   new
ATOM      0  HB3 PHE A  85     -15.844 -30.222 -17.259  1.00 10.50           H   new
ATOM      0  HD1 PHE A  85     -17.599 -28.231 -19.383  1.00 10.50           H   new
ATOM      0  HD2 PHE A  85     -14.606 -28.066 -16.742  1.00 10.50           H   new
ATOM      0  HE1 PHE A  85     -17.922 -25.956 -19.152  1.00 10.50           H   new
ATOM      0  HE2 PHE A  85     -14.922 -25.795 -16.510  1.00 10.50           H   new
ATOM      0  HZ  PHE A  85     -16.595 -24.736 -17.701  1.00 10.50           H   new
ATOM   1259  N   LYS A  86     -13.611 -31.925 -17.448  1.00  9.13           N
ATOM   1260  CA  LYS A  86     -13.350 -33.135 -16.700  1.00  9.13           C
ATOM   1261  C   LYS A  86     -13.677 -32.837 -15.241  1.00  9.13           C
ATOM   1262  O   LYS A  86     -13.525 -31.695 -14.804  1.00  9.13           O
ATOM   1263  CB  LYS A  86     -11.880 -33.522 -16.862  1.00  9.13           C
ATOM   1264  CG  LYS A  86     -11.483 -33.843 -18.309  1.00  9.13           C
ATOM   1265  CD  LYS A  86      -9.993 -34.148 -18.436  1.00  9.13           C
ATOM   1266  CE  LYS A  86      -9.606 -34.395 -19.892  1.00  9.13           C
ATOM   1267  NZ  LYS A  86      -8.132 -34.579 -20.063  1.00  9.13           N1+
ATOM      0  H   LYS A  86     -13.129 -31.261 -17.191  1.00  9.13           H   new
ATOM      0  HA  LYS A  86     -13.889 -33.876 -17.018  1.00  9.13           H   new
ATOM      0  HB2 LYS A  86     -11.325 -32.796 -16.536  1.00  9.13           H   new
ATOM      0  HB3 LYS A  86     -11.694 -34.294 -16.305  1.00  9.13           H   new
ATOM      0  HG2 LYS A  86     -11.996 -34.603 -18.624  1.00  9.13           H   new
ATOM      0  HG3 LYS A  86     -11.709 -33.092 -18.880  1.00  9.13           H   new
ATOM      0  HD2 LYS A  86      -9.477 -33.407 -18.082  1.00  9.13           H   new
ATOM      0  HD3 LYS A  86      -9.773 -34.928 -17.903  1.00  9.13           H   new
ATOM      0  HE2 LYS A  86     -10.068 -35.183 -20.218  1.00  9.13           H   new
ATOM      0  HE3 LYS A  86      -9.902 -33.647 -20.435  1.00  9.13           H   new
ATOM      0  HZ1 LYS A  86      -7.826 -33.989 -20.655  1.00  9.13           H   new
ATOM      0  HZ2 LYS A  86      -7.724 -34.454 -19.282  1.00  9.13           H   new
ATOM      0  HZ3 LYS A  86      -7.967 -35.404 -20.354  1.00  9.13           H   new
ATOM   1281  N   LEU A  87     -14.120 -33.845 -14.491  1.00  7.94           N
ATOM   1282  CA  LEU A  87     -14.388 -33.675 -13.058  1.00  7.94           C
ATOM   1283  C   LEU A  87     -13.207 -34.177 -12.244  1.00  7.94           C
ATOM   1284  O   LEU A  87     -12.776 -35.320 -12.397  1.00  7.94           O
ATOM   1285  CB  LEU A  87     -15.693 -34.376 -12.646  1.00  7.94           C
ATOM   1286  CG  LEU A  87     -16.031 -34.326 -11.131  1.00  7.94           C
ATOM   1287  CD1 LEU A  87     -16.261 -32.887 -10.714  1.00  7.94           C
ATOM   1288  CD2 LEU A  87     -17.273 -35.149 -10.848  1.00  7.94           C
ATOM      0  H   LEU A  87     -14.273 -34.637 -14.791  1.00  7.94           H   new
ATOM      0  HA  LEU A  87     -14.504 -32.729 -12.877  1.00  7.94           H   new
ATOM      0  HB2 LEU A  87     -16.426 -33.975 -13.138  1.00  7.94           H   new
ATOM      0  HB3 LEU A  87     -15.643 -35.305 -12.919  1.00  7.94           H   new
ATOM      0  HG  LEU A  87     -15.290 -34.695 -10.625  1.00  7.94           H   new
ATOM      0 HD11 LEU A  87     -16.472 -32.854  -9.768  1.00  7.94           H   new
ATOM      0 HD12 LEU A  87     -15.459 -32.368 -10.884  1.00  7.94           H   new
ATOM      0 HD13 LEU A  87     -16.999 -32.516 -11.223  1.00  7.94           H   new
ATOM      0 HD21 LEU A  87     -17.477 -35.112  -9.900  1.00  7.94           H   new
ATOM      0 HD22 LEU A  87     -18.020 -34.792 -11.353  1.00  7.94           H   new
ATOM      0 HD23 LEU A  87     -17.118 -36.070 -11.109  1.00  7.94           H   new
ATOM   1300  N   LEU A  88     -12.676 -33.313 -11.386  1.00  6.99           N
ATOM   1301  CA  LEU A  88     -11.481 -33.608 -10.608  1.00  6.99           C
ATOM   1302  C   LEU A  88     -11.780 -34.364  -9.310  1.00  6.99           C
ATOM   1303  O   LEU A  88     -10.872 -34.850  -8.637  1.00  6.99           O
ATOM   1304  CB  LEU A  88     -10.821 -32.276 -10.270  1.00  6.99           C
ATOM   1305  CG  LEU A  88     -10.428 -31.430 -11.490  1.00  6.99           C
ATOM   1306  CD1 LEU A  88      -9.923 -30.085 -11.016  1.00  6.99           C
ATOM   1307  CD2 LEU A  88      -9.394 -32.169 -12.311  1.00  6.99           C
ATOM      0  H   LEU A  88     -13.003 -32.532 -11.238  1.00  6.99           H   new
ATOM      0  HA  LEU A  88     -10.906 -34.183 -11.136  1.00  6.99           H   new
ATOM      0  HB2 LEU A  88     -11.426 -31.760  -9.715  1.00  6.99           H   new
ATOM      0  HB3 LEU A  88     -10.027 -32.447  -9.740  1.00  6.99           H   new
ATOM      0  HG  LEU A  88     -11.197 -31.278 -12.061  1.00  6.99           H   new
ATOM      0 HD11 LEU A  88      -9.673 -29.545 -11.782  1.00  6.99           H   new
ATOM      0 HD12 LEU A  88     -10.622 -29.634 -10.517  1.00  6.99           H   new
ATOM      0 HD13 LEU A  88      -9.150 -30.213 -10.444  1.00  6.99           H   new
ATOM      0 HD21 LEU A  88      -9.148 -31.632 -13.081  1.00  6.99           H   new
ATOM      0 HD22 LEU A  88      -8.608 -32.335 -11.768  1.00  6.99           H   new
ATOM      0 HD23 LEU A  88      -9.763 -33.014 -12.611  1.00  6.99           H   new
ATOM   1319  N   ASN A  89     -13.060 -34.463  -8.973  1.00  6.28           N
ATOM   1320  CA  ASN A  89     -13.541 -35.095  -7.744  1.00  6.28           C
ATOM   1321  C   ASN A  89     -14.173 -36.474  -7.951  1.00  6.28           C
ATOM   1322  O   ASN A  89     -15.054 -36.862  -7.186  1.00  6.28           O
ATOM   1323  CB  ASN A  89     -14.523 -34.196  -7.015  1.00  6.28           C
ATOM   1324  CG  ASN A  89     -13.873 -32.957  -6.460  1.00  6.28           C
ATOM   1325  ND2 ASN A  89     -14.593 -31.871  -6.453  1.00  6.28           N
ATOM   1326  OD1 ASN A  89     -12.720 -33.002  -6.012  1.00  6.28           O
ATOM      0  H   ASN A  89     -13.694 -34.156  -9.466  1.00  6.28           H   new
ATOM      0  HA  ASN A  89     -12.745 -35.229  -7.206  1.00  6.28           H   new
ATOM      0  HB2 ASN A  89     -15.234 -33.939  -7.623  1.00  6.28           H   new
ATOM      0  HB3 ASN A  89     -14.935 -34.693  -6.291  1.00  6.28           H   new
ATOM      0 HD21 ASN A  89     -14.271 -31.143  -6.127  1.00  6.28           H   new
ATOM      0 HD22 ASN A  89     -15.391 -31.882  -6.774  1.00  6.28           H   new
ATOM   1333  N   ASP A  90     -13.766 -37.195  -8.995  1.00  5.75           N
ATOM   1334  CA  ASP A  90     -14.307 -38.533  -9.260  1.00  5.75           C
ATOM   1335  C   ASP A  90     -13.280 -39.644  -8.951  1.00  5.75           C
ATOM   1336  O   ASP A  90     -12.378 -39.875  -9.752  1.00  5.75           O
ATOM   1337  CB  ASP A  90     -14.743 -38.637 -10.724  1.00  5.75           C
ATOM   1338  CG  ASP A  90     -15.402 -39.989 -11.123  1.00  5.75           C
ATOM   1339  OD1 ASP A  90     -15.263 -40.983 -10.424  1.00  5.75           O
ATOM   1340  OD2 ASP A  90     -16.053 -39.996 -12.144  1.00  5.75           O1-
ATOM      0  H   ASP A  90     -13.178 -36.930  -9.563  1.00  5.75           H   new
ATOM      0  HA  ASP A  90     -15.070 -38.660  -8.674  1.00  5.75           H   new
ATOM      0  HB2 ASP A  90     -15.369 -37.920 -10.912  1.00  5.75           H   new
ATOM      0  HB3 ASP A  90     -13.968 -38.492 -11.289  1.00  5.75           H   new
ATOM   1345  N   PRO A  91     -13.394 -40.364  -7.811  1.00  5.34           N
ATOM   1346  CA  PRO A  91     -12.480 -41.397  -7.348  1.00  5.34           C
ATOM   1347  C   PRO A  91     -12.775 -42.776  -7.947  1.00  5.34           C
ATOM   1348  O   PRO A  91     -12.166 -43.774  -7.546  1.00  5.34           O
ATOM   1349  CB  PRO A  91     -12.749 -41.402  -5.843  1.00  5.34           C
ATOM   1350  CG  PRO A  91     -14.229 -41.118  -5.748  1.00  5.34           C
ATOM   1351  CD  PRO A  91     -14.519 -40.132  -6.879  1.00  5.34           C
ATOM      0  HA  PRO A  91     -11.561 -41.219  -7.602  1.00  5.34           H   new
ATOM      0  HB2 PRO A  91     -12.523 -42.256  -5.443  1.00  5.34           H   new
ATOM      0  HB3 PRO A  91     -12.226 -40.726  -5.384  1.00  5.34           H   new
ATOM      0  HG2 PRO A  91     -14.749 -41.930  -5.849  1.00  5.34           H   new
ATOM      0  HG3 PRO A  91     -14.459 -40.739  -4.885  1.00  5.34           H   new
ATOM      0  HD2 PRO A  91     -15.376 -40.307  -7.298  1.00  5.34           H   new
ATOM      0  HD3 PRO A  91     -14.540 -39.216  -6.561  1.00  5.34           H   new
ATOM   1359  N   GLY A  92     -13.748 -42.852  -8.855  1.00  4.97           N
ATOM   1360  CA  GLY A  92     -14.193 -44.138  -9.356  1.00  4.97           C
ATOM   1361  C   GLY A  92     -15.182 -44.734  -8.369  1.00  4.97           C
ATOM   1362  O   GLY A  92     -15.548 -44.087  -7.389  1.00  4.97           O
ATOM      0  H   GLY A  92     -14.157 -42.173  -9.188  1.00  4.97           H   new
ATOM      0  HA2 GLY A  92     -14.609 -44.034 -10.226  1.00  4.97           H   new
ATOM      0  HA3 GLY A  92     -13.436 -44.733  -9.473  1.00  4.97           H   new
ATOM   1366  N   ALA A  93     -15.634 -45.963  -8.626  1.00  4.58           N
ATOM   1367  CA  ALA A  93     -16.608 -46.619  -7.755  1.00  4.58           C
ATOM   1368  C   ALA A  93     -16.135 -46.701  -6.300  1.00  4.58           C
ATOM   1369  O   ALA A  93     -16.906 -46.367  -5.404  1.00  4.58           O
ATOM   1370  CB  ALA A  93     -16.899 -48.021  -8.260  1.00  4.58           C
ATOM      0  H   ALA A  93     -15.387 -46.434  -9.302  1.00  4.58           H   new
ATOM      0  HA  ALA A  93     -17.412 -46.077  -7.777  1.00  4.58           H   new
ATOM      0  HB1 ALA A  93     -17.546 -48.448  -7.676  1.00  4.58           H   new
ATOM      0  HB2 ALA A  93     -17.258 -47.973  -9.160  1.00  4.58           H   new
ATOM      0  HB3 ALA A  93     -16.079 -48.539  -8.267  1.00  4.58           H   new
ATOM   1376  N   PRO A  94     -14.826 -47.056  -6.156  1.00  4.16           N
ATOM   1377  CA  PRO A  94     -13.419 -47.445  -5.846  1.00  4.16           C
ATOM   1378  C   PRO A  94     -13.190 -48.837  -6.410  1.00  4.16           C
ATOM   1379  O   PRO A  94     -14.070 -49.704  -6.328  1.00  4.16           O
ATOM   1380  CB  PRO A  94     -13.146 -47.491  -4.359  1.00  4.16           C
ATOM   1381  CG  PRO A  94     -14.263 -47.836  -3.829  1.00  4.16           C
ATOM   1382  CD  PRO A  94     -15.252 -47.187  -4.602  1.00  4.16           C
ATOM      0  HA  PRO A  94     -12.828 -46.782  -6.236  1.00  4.16           H   new
ATOM      0  HB2 PRO A  94     -12.446 -48.129  -4.150  1.00  4.16           H   new
ATOM      0  HB3 PRO A  94     -12.852 -46.628  -4.029  1.00  4.16           H   new
ATOM      0  HG2 PRO A  94     -14.378 -48.799  -3.848  1.00  4.16           H   new
ATOM      0  HG3 PRO A  94     -14.309 -47.564  -2.899  1.00  4.16           H   new
ATOM      0  HD2 PRO A  94     -16.085 -47.679  -4.537  1.00  4.16           H   new
ATOM      0  HD3 PRO A  94     -15.416 -46.303  -4.238  1.00  4.16           H   new
ATOM   1390  N   VAL A  95     -11.985 -49.069  -6.911  1.00  3.73           N
ATOM   1391  CA  VAL A  95     -11.617 -50.353  -7.501  1.00  3.73           C
ATOM   1392  C   VAL A  95     -11.760 -51.510  -6.522  1.00  3.73           C
ATOM   1393  O   VAL A  95     -12.174 -52.602  -6.902  1.00  3.73           O
ATOM   1394  CB  VAL A  95     -10.175 -50.326  -8.014  1.00  3.73           C
ATOM   1395  CG1 VAL A  95      -9.763 -51.737  -8.426  1.00  3.73           C
ATOM   1396  CG2 VAL A  95     -10.077 -49.364  -9.182  1.00  3.73           C
ATOM      0  H   VAL A  95     -11.353 -48.485  -6.920  1.00  3.73           H   new
ATOM      0  HA  VAL A  95     -12.233 -50.495  -8.237  1.00  3.73           H   new
ATOM      0  HB  VAL A  95      -9.574 -50.022  -7.316  1.00  3.73           H   new
ATOM      0 HG11 VAL A  95      -8.850 -51.725  -8.752  1.00  3.73           H   new
ATOM      0 HG12 VAL A  95      -9.825 -52.329  -7.660  1.00  3.73           H   new
ATOM      0 HG13 VAL A  95     -10.352 -52.054  -9.128  1.00  3.73           H   new
ATOM      0 HG21 VAL A  95      -9.164 -49.344  -9.510  1.00  3.73           H   new
ATOM      0 HG22 VAL A  95     -10.669 -49.656  -9.893  1.00  3.73           H   new
ATOM      0 HG23 VAL A  95     -10.335 -48.475  -8.892  1.00  3.73           H   new
ATOM   1406  N   HIS A  96     -11.395 -51.288  -5.264  1.00  3.32           N
ATOM   1407  CA  HIS A  96     -11.495 -52.341  -4.263  1.00  3.32           C
ATOM   1408  C   HIS A  96     -12.917 -52.891  -4.184  1.00  3.32           C
ATOM   1409  O   HIS A  96     -13.128 -54.104  -4.300  1.00  3.32           O
ATOM   1410  CB  HIS A  96     -11.078 -51.784  -2.895  1.00  3.32           C
ATOM   1411  CG  HIS A  96     -11.172 -52.741  -1.740  1.00  3.32           C
ATOM   1412  CD2 HIS A  96     -12.063 -52.821  -0.723  1.00  3.32           C
ATOM   1413  ND1 HIS A  96     -10.252 -53.748  -1.525  1.00  3.32           N
ATOM   1414  CE1 HIS A  96     -10.575 -54.407  -0.424  1.00  3.32           C
ATOM   1415  NE2 HIS A  96     -11.666 -53.861   0.084  1.00  3.32           N
ATOM      0  H   HIS A  96     -11.089 -50.539  -4.972  1.00  3.32           H   new
ATOM      0  HA  HIS A  96     -10.904 -53.067  -4.519  1.00  3.32           H   new
ATOM      0  HB2 HIS A  96     -10.162 -51.470  -2.959  1.00  3.32           H   new
ATOM      0  HB3 HIS A  96     -11.630 -51.011  -2.698  1.00  3.32           H   new
ATOM      0  HD2 HIS A  96     -12.805 -52.275  -0.595  1.00  3.32           H   new
ATOM      0  HE1 HIS A  96     -10.113 -55.131  -0.068  1.00  3.32           H   new
ATOM      0  HE2 HIS A  96     -12.063 -54.115   0.803  1.00  3.32           H   new
ATOM   1423  N   LEU A  97     -13.904 -52.007  -4.014  1.00  2.94           N
ATOM   1424  CA  LEU A  97     -15.273 -52.486  -3.922  1.00  2.94           C
ATOM   1425  C   LEU A  97     -15.701 -53.091  -5.251  1.00  2.94           C
ATOM   1426  O   LEU A  97     -16.373 -54.122  -5.272  1.00  2.94           O
ATOM   1427  CB  LEU A  97     -16.228 -51.364  -3.501  1.00  2.94           C
ATOM   1428  CG  LEU A  97     -16.046 -50.855  -2.045  1.00  2.94           C
ATOM   1429  CD1 LEU A  97     -16.962 -49.661  -1.793  1.00  2.94           C
ATOM   1430  CD2 LEU A  97     -16.359 -51.974  -1.082  1.00  2.94           C
ATOM      0  H   LEU A  97     -13.803 -51.155  -3.952  1.00  2.94           H   new
ATOM      0  HA  LEU A  97     -15.312 -53.173  -3.238  1.00  2.94           H   new
ATOM      0  HB2 LEU A  97     -16.113 -50.616  -4.107  1.00  2.94           H   new
ATOM      0  HB3 LEU A  97     -17.140 -51.677  -3.608  1.00  2.94           H   new
ATOM      0  HG  LEU A  97     -15.128 -50.571  -1.912  1.00  2.94           H   new
ATOM      0 HD11 LEU A  97     -16.843 -49.348  -0.882  1.00  2.94           H   new
ATOM      0 HD12 LEU A  97     -16.741 -48.947  -2.411  1.00  2.94           H   new
ATOM      0 HD13 LEU A  97     -17.885 -49.928  -1.925  1.00  2.94           H   new
ATOM      0 HD21 LEU A  97     -16.246 -51.659  -0.172  1.00  2.94           H   new
ATOM      0 HD22 LEU A  97     -17.275 -52.266  -1.211  1.00  2.94           H   new
ATOM      0 HD23 LEU A  97     -15.757 -52.718  -1.243  1.00  2.94           H   new
ATOM   1442  N   PHE A  98     -15.273 -52.504  -6.375  1.00  2.60           N
ATOM   1443  CA  PHE A  98     -15.652 -53.084  -7.656  1.00  2.60           C
ATOM   1444  C   PHE A  98     -15.216 -54.524  -7.754  1.00  2.60           C
ATOM   1445  O   PHE A  98     -16.008 -55.397  -8.119  1.00  2.60           O
ATOM   1446  CB  PHE A  98     -15.052 -52.362  -8.853  1.00  2.60           C
ATOM   1447  CG  PHE A  98     -15.342 -53.132 -10.127  1.00  2.60           C
ATOM   1448  CD1 PHE A  98     -16.574 -53.048 -10.758  1.00  2.60           C
ATOM   1449  CD2 PHE A  98     -14.377 -53.985 -10.671  1.00  2.60           C
ATOM   1450  CE1 PHE A  98     -16.834 -53.792 -11.903  1.00  2.60           C
ATOM   1451  CE2 PHE A  98     -14.636 -54.726 -11.807  1.00  2.60           C
ATOM   1452  CZ  PHE A  98     -15.865 -54.630 -12.424  1.00  2.60           C
ATOM      0  H   PHE A  98     -14.783 -51.799  -6.414  1.00  2.60           H   new
ATOM      0  HA  PHE A  98     -16.618 -53.000  -7.684  1.00  2.60           H   new
ATOM      0  HB2 PHE A  98     -15.420 -51.467  -8.917  1.00  2.60           H   new
ATOM      0  HB3 PHE A  98     -14.094 -52.267  -8.735  1.00  2.60           H   new
ATOM      0  HD1 PHE A  98     -17.232 -52.489 -10.412  1.00  2.60           H   new
ATOM      0  HD2 PHE A  98     -13.546 -54.055 -10.260  1.00  2.60           H   new
ATOM      0  HE1 PHE A  98     -17.663 -53.726 -12.320  1.00  2.60           H   new
ATOM      0  HE2 PHE A  98     -13.983 -55.289 -12.155  1.00  2.60           H   new
ATOM      0  HZ  PHE A  98     -16.042 -55.128 -13.189  1.00  2.60           H   new
ATOM   1462  N   ALA A  99     -13.942 -54.779  -7.461  1.00  2.29           N
ATOM   1463  CA  ALA A  99     -13.415 -56.120  -7.574  1.00  2.29           C
ATOM   1464  C   ALA A  99     -14.167 -57.076  -6.670  1.00  2.29           C
ATOM   1465  O   ALA A  99     -14.506 -58.188  -7.072  1.00  2.29           O
ATOM   1466  CB  ALA A  99     -11.945 -56.126  -7.216  1.00  2.29           C
ATOM      0  H   ALA A  99     -13.375 -54.188  -7.197  1.00  2.29           H   new
ATOM      0  HA  ALA A  99     -13.526 -56.415  -8.491  1.00  2.29           H   new
ATOM      0  HB1 ALA A  99     -11.597 -57.028  -7.293  1.00  2.29           H   new
ATOM      0  HB2 ALA A  99     -11.462 -55.540  -7.820  1.00  2.29           H   new
ATOM      0  HB3 ALA A  99     -11.832 -55.814  -6.305  1.00  2.29           H   new
ATOM   1472  N   LEU A 100     -14.502 -56.642  -5.461  1.00  2.03           N
ATOM   1473  CA  LEU A 100     -15.219 -57.539  -4.574  1.00  2.03           C
ATOM   1474  C   LEU A 100     -16.615 -57.860  -5.110  1.00  2.03           C
ATOM   1475  O   LEU A 100     -17.070 -59.006  -5.042  1.00  2.03           O
ATOM   1476  CB  LEU A 100     -15.300 -56.910  -3.194  1.00  2.03           C
ATOM   1477  CG  LEU A 100     -13.985 -56.798  -2.467  1.00  2.03           C
ATOM   1478  CD1 LEU A 100     -14.187 -56.003  -1.209  1.00  2.03           C
ATOM   1479  CD2 LEU A 100     -13.466 -58.182  -2.173  1.00  2.03           C
ATOM      0  H   LEU A 100     -14.330 -55.861  -5.145  1.00  2.03           H   new
ATOM      0  HA  LEU A 100     -14.737 -58.379  -4.520  1.00  2.03           H   new
ATOM      0  HB2 LEU A 100     -15.683 -56.023  -3.280  1.00  2.03           H   new
ATOM      0  HB3 LEU A 100     -15.911 -57.432  -2.651  1.00  2.03           H   new
ATOM      0  HG  LEU A 100     -13.328 -56.339  -3.013  1.00  2.03           H   new
ATOM      0 HD11 LEU A 100     -13.344 -55.927  -0.735  1.00  2.03           H   new
ATOM      0 HD12 LEU A 100     -14.512 -55.117  -1.434  1.00  2.03           H   new
ATOM      0 HD13 LEU A 100     -14.836 -56.451  -0.644  1.00  2.03           H   new
ATOM      0 HD21 LEU A 100     -12.619 -58.117  -1.705  1.00  2.03           H   new
ATOM      0 HD22 LEU A 100     -14.106 -58.657  -1.620  1.00  2.03           H   new
ATOM      0 HD23 LEU A 100     -13.339 -58.664  -3.005  1.00  2.03           H   new
ATOM   1491  N   ARG A 101     -17.282 -56.857  -5.687  1.00  1.84           N
ATOM   1492  CA  ARG A 101     -18.623 -57.044  -6.227  1.00  1.84           C
ATOM   1493  C   ARG A 101     -18.566 -57.980  -7.423  1.00  1.84           C
ATOM   1494  O   ARG A 101     -19.373 -58.903  -7.547  1.00  1.84           O
ATOM   1495  CB  ARG A 101     -19.170 -55.700  -6.678  1.00  1.84           C
ATOM   1496  CG  ARG A 101     -19.493 -54.714  -5.554  1.00  1.84           C
ATOM   1497  CD  ARG A 101     -19.796 -53.379  -6.097  1.00  1.84           C
ATOM   1498  NE  ARG A 101     -19.868 -52.367  -5.060  1.00  1.84           N
ATOM   1499  CZ  ARG A 101     -19.889 -51.044  -5.291  1.00  1.84           C
ATOM   1500  NH1 ARG A 101     -19.866 -50.584  -6.524  1.00  1.84           N1+
ATOM   1501  NH2 ARG A 101     -19.936 -50.204  -4.286  1.00  1.84           N
ATOM      0  H   ARG A 101     -16.971 -56.060  -5.774  1.00  1.84           H   new
ATOM      0  HA  ARG A 101     -19.196 -57.425  -5.543  1.00  1.84           H   new
ATOM      0  HB2 ARG A 101     -18.524 -55.288  -7.274  1.00  1.84           H   new
ATOM      0  HB3 ARG A 101     -19.976 -55.853  -7.195  1.00  1.84           H   new
ATOM      0  HG2 ARG A 101     -20.250 -55.038  -5.042  1.00  1.84           H   new
ATOM      0  HG3 ARG A 101     -18.741 -54.656  -4.944  1.00  1.84           H   new
ATOM      0  HD2 ARG A 101     -19.114 -53.132  -6.741  1.00  1.84           H   new
ATOM      0  HD3 ARG A 101     -20.640 -53.410  -6.575  1.00  1.84           H   new
ATOM      0  HE  ARG A 101     -19.899 -52.632  -4.242  1.00  1.84           H   new
ATOM      0 HH11 ARG A 101     -19.837 -51.131  -7.187  1.00  1.84           H   new
ATOM      0 HH12 ARG A 101     -19.880 -49.736  -6.667  1.00  1.84           H   new
ATOM      0 HH21 ARG A 101     -19.953 -50.500  -3.479  1.00  1.84           H   new
ATOM      0 HH22 ARG A 101     -19.949 -49.357  -4.434  1.00  1.84           H   new
ATOM   1515  N   PHE A 102     -17.545 -57.781  -8.259  1.00  1.70           N
ATOM   1516  CA  PHE A 102     -17.312 -58.562  -9.463  1.00  1.70           C
ATOM   1517  C   PHE A 102     -17.164 -60.034  -9.102  1.00  1.70           C
ATOM   1518  O   PHE A 102     -17.826 -60.900  -9.687  1.00  1.70           O
ATOM   1519  CB  PHE A 102     -16.052 -58.043 -10.164  1.00  1.70           C
ATOM   1520  CG  PHE A 102     -15.670 -58.731 -11.410  1.00  1.70           C
ATOM   1521  CD1 PHE A 102     -16.297 -58.417 -12.602  1.00  1.70           C
ATOM   1522  CD2 PHE A 102     -14.674 -59.690 -11.408  1.00  1.70           C
ATOM   1523  CE1 PHE A 102     -15.937 -59.048 -13.774  1.00  1.70           C
ATOM   1524  CE2 PHE A 102     -14.310 -60.327 -12.576  1.00  1.70           C
ATOM   1525  CZ  PHE A 102     -14.943 -60.004 -13.762  1.00  1.70           C
ATOM      0  H   PHE A 102     -16.955 -57.169  -8.133  1.00  1.70           H   new
ATOM      0  HA  PHE A 102     -18.066 -58.472 -10.067  1.00  1.70           H   new
ATOM      0  HB2 PHE A 102     -16.179 -57.102 -10.362  1.00  1.70           H   new
ATOM      0  HB3 PHE A 102     -15.310 -58.104  -9.542  1.00  1.70           H   new
ATOM      0  HD1 PHE A 102     -16.968 -57.774 -12.613  1.00  1.70           H   new
ATOM      0  HD2 PHE A 102     -14.246 -59.908 -10.612  1.00  1.70           H   new
ATOM      0  HE1 PHE A 102     -16.364 -58.829 -14.571  1.00  1.70           H   new
ATOM      0  HE2 PHE A 102     -13.640 -60.972 -12.566  1.00  1.70           H   new
ATOM      0  HZ  PHE A 102     -14.699 -60.431 -14.551  1.00  1.70           H   new
ATOM   1535  N   ILE A 103     -16.320 -60.306  -8.107  1.00  1.60           N
ATOM   1536  CA  ILE A 103     -16.058 -61.658  -7.647  1.00  1.60           C
ATOM   1537  C   ILE A 103     -17.313 -62.329  -7.109  1.00  1.60           C
ATOM   1538  O   ILE A 103     -17.606 -63.473  -7.473  1.00  1.60           O
ATOM   1539  CB  ILE A 103     -14.986 -61.636  -6.544  1.00  1.60           C
ATOM   1540  CG1 ILE A 103     -13.631 -61.229  -7.146  1.00  1.60           C
ATOM   1541  CG2 ILE A 103     -14.909 -63.002  -5.861  1.00  1.60           C
ATOM   1542  CD1 ILE A 103     -12.598 -60.860  -6.105  1.00  1.60           C
ATOM      0  H   ILE A 103     -15.882 -59.702  -7.680  1.00  1.60           H   new
ATOM      0  HA  ILE A 103     -15.746 -62.169  -8.410  1.00  1.60           H   new
ATOM      0  HB  ILE A 103     -15.225 -60.981  -5.870  1.00  1.60           H   new
ATOM      0 HG12 ILE A 103     -13.291 -61.961  -7.684  1.00  1.60           H   new
ATOM      0 HG13 ILE A 103     -13.763 -60.476  -7.742  1.00  1.60           H   new
ATOM      0 HG21 ILE A 103     -14.231 -62.979  -5.167  1.00  1.60           H   new
ATOM      0 HG22 ILE A 103     -15.769 -63.215  -5.466  1.00  1.60           H   new
ATOM      0 HG23 ILE A 103     -14.678 -63.679  -6.516  1.00  1.60           H   new
ATOM      0 HD11 ILE A 103     -11.769 -60.614  -6.544  1.00  1.60           H   new
ATOM      0 HD12 ILE A 103     -12.920 -60.110  -5.580  1.00  1.60           H   new
ATOM      0 HD13 ILE A 103     -12.441 -61.619  -5.521  1.00  1.60           H   new
ATOM   1554  N   LEU A 104     -18.081 -61.626  -6.276  1.00  1.54           N
ATOM   1555  CA  LEU A 104     -19.294 -62.219  -5.731  1.00  1.54           C
ATOM   1556  C   LEU A 104     -20.320 -62.532  -6.810  1.00  1.54           C
ATOM   1557  O   LEU A 104     -21.003 -63.566  -6.752  1.00  1.54           O
ATOM   1558  CB  LEU A 104     -19.927 -61.278  -4.719  1.00  1.54           C
ATOM   1559  CG  LEU A 104     -19.160 -61.082  -3.440  1.00  1.54           C
ATOM   1560  CD1 LEU A 104     -19.872 -60.033  -2.646  1.00  1.54           C
ATOM   1561  CD2 LEU A 104     -19.045 -62.405  -2.696  1.00  1.54           C
ATOM      0  H   LEU A 104     -17.920 -60.821  -6.020  1.00  1.54           H   new
ATOM      0  HA  LEU A 104     -19.033 -63.051  -5.307  1.00  1.54           H   new
ATOM      0  HB2 LEU A 104     -20.049 -60.412  -5.139  1.00  1.54           H   new
ATOM      0  HB3 LEU A 104     -20.810 -61.613  -4.499  1.00  1.54           H   new
ATOM      0  HG  LEU A 104     -18.252 -60.785  -3.609  1.00  1.54           H   new
ATOM      0 HD11 LEU A 104     -19.401 -59.883  -1.812  1.00  1.54           H   new
ATOM      0 HD12 LEU A 104     -19.901 -59.207  -3.154  1.00  1.54           H   new
ATOM      0 HD13 LEU A 104     -20.776 -60.328  -2.457  1.00  1.54           H   new
ATOM      0 HD21 LEU A 104     -18.550 -62.272  -1.873  1.00  1.54           H   new
ATOM      0 HD22 LEU A 104     -19.932 -62.738  -2.489  1.00  1.54           H   new
ATOM      0 HD23 LEU A 104     -18.580 -63.050  -3.252  1.00  1.54           H   new
ATOM   1573  N   LEU A 105     -20.434 -61.657  -7.810  1.00  1.57           N
ATOM   1574  CA  LEU A 105     -21.392 -61.901  -8.874  1.00  1.57           C
ATOM   1575  C   LEU A 105     -20.925 -63.068  -9.750  1.00  1.57           C
ATOM   1576  O   LEU A 105     -21.734 -63.902 -10.163  1.00  1.57           O
ATOM   1577  CB  LEU A 105     -21.591 -60.625  -9.688  1.00  1.57           C
ATOM   1578  CG  LEU A 105     -22.287 -59.458  -8.925  1.00  1.57           C
ATOM   1579  CD1 LEU A 105     -22.279 -58.231  -9.803  1.00  1.57           C
ATOM   1580  CD2 LEU A 105     -23.698 -59.855  -8.527  1.00  1.57           C
ATOM      0  H   LEU A 105     -19.975 -60.934  -7.886  1.00  1.57           H   new
ATOM      0  HA  LEU A 105     -22.248 -62.150  -8.492  1.00  1.57           H   new
ATOM      0  HB2 LEU A 105     -20.725 -60.318 -10.000  1.00  1.57           H   new
ATOM      0  HB3 LEU A 105     -22.117 -60.838 -10.475  1.00  1.57           H   new
ATOM      0  HG  LEU A 105     -21.805 -59.259  -8.107  1.00  1.57           H   new
ATOM      0 HD11 LEU A 105     -22.710 -57.497  -9.338  1.00  1.57           H   new
ATOM      0 HD12 LEU A 105     -21.363 -57.988 -10.011  1.00  1.57           H   new
ATOM      0 HD13 LEU A 105     -22.758 -58.418 -10.625  1.00  1.57           H   new
ATOM      0 HD21 LEU A 105     -24.120 -59.121  -8.053  1.00  1.57           H   new
ATOM      0 HD22 LEU A 105     -24.212 -60.064  -9.323  1.00  1.57           H   new
ATOM      0 HD23 LEU A 105     -23.665 -60.634  -7.950  1.00  1.57           H   new
ATOM   1592  N   GLY A 106     -19.610 -63.161  -9.983  1.00  1.76           N
ATOM   1593  CA  GLY A 106     -19.019 -64.251 -10.756  1.00  1.76           C
ATOM   1594  C   GLY A 106     -19.316 -65.581 -10.070  1.00  1.76           C
ATOM   1595  O   GLY A 106     -19.819 -66.528 -10.685  1.00  1.76           O
ATOM      0  H   GLY A 106     -19.037 -62.589  -9.694  1.00  1.76           H   new
ATOM      0  HA2 GLY A 106     -19.379 -64.253 -11.657  1.00  1.76           H   new
ATOM      0  HA3 GLY A 106     -18.061 -64.123 -10.833  1.00  1.76           H   new
ATOM   1599  N   LEU A 107     -19.015 -65.631  -8.773  1.00  2.23           N
ATOM   1600  CA  LEU A 107     -19.248 -66.805  -7.949  1.00  2.23           C
ATOM   1601  C   LEU A 107     -20.707 -67.221  -8.018  1.00  2.23           C
ATOM   1602  O   LEU A 107     -21.001 -68.385  -8.299  1.00  2.23           O
ATOM   1603  CB  LEU A 107     -18.855 -66.478  -6.500  1.00  2.23           C
ATOM   1604  CG  LEU A 107     -19.114 -67.541  -5.421  1.00  2.23           C
ATOM   1605  CD1 LEU A 107     -18.314 -68.797  -5.700  1.00  2.23           C
ATOM   1606  CD2 LEU A 107     -18.738 -66.935  -4.074  1.00  2.23           C
ATOM      0  H   LEU A 107     -18.665 -64.972  -8.345  1.00  2.23           H   new
ATOM      0  HA  LEU A 107     -18.710 -67.543  -8.276  1.00  2.23           H   new
ATOM      0  HB2 LEU A 107     -17.908 -66.270  -6.490  1.00  2.23           H   new
ATOM      0  HB3 LEU A 107     -19.326 -65.671  -6.240  1.00  2.23           H   new
ATOM      0  HG  LEU A 107     -20.049 -67.799  -5.418  1.00  2.23           H   new
ATOM      0 HD11 LEU A 107     -18.491 -69.454  -5.009  1.00  2.23           H   new
ATOM      0 HD12 LEU A 107     -18.570 -69.159  -6.563  1.00  2.23           H   new
ATOM      0 HD13 LEU A 107     -17.368 -68.583  -5.707  1.00  2.23           H   new
ATOM      0 HD21 LEU A 107     -18.892 -67.586  -3.372  1.00  2.23           H   new
ATOM      0 HD22 LEU A 107     -17.801 -66.684  -4.082  1.00  2.23           H   new
ATOM      0 HD23 LEU A 107     -19.281 -66.149  -3.910  1.00  2.23           H   new
ATOM   1618  N   SER A 108     -21.613 -66.258  -7.823  1.00  3.19           N
ATOM   1619  CA  SER A 108     -23.045 -66.513  -7.839  1.00  3.19           C
ATOM   1620  C   SER A 108     -23.513 -67.072  -9.180  1.00  3.19           C
ATOM   1621  O   SER A 108     -24.326 -67.997  -9.229  1.00  3.19           O
ATOM   1622  CB  SER A 108     -23.765 -65.203  -7.605  1.00  3.19           C
ATOM   1623  OG  SER A 108     -23.494 -64.690  -6.337  1.00  3.19           O
ATOM      0  H   SER A 108     -21.407 -65.436  -7.677  1.00  3.19           H   new
ATOM      0  HA  SER A 108     -23.240 -67.166  -7.149  1.00  3.19           H   new
ATOM      0  HB2 SER A 108     -23.496 -64.560  -8.280  1.00  3.19           H   new
ATOM      0  HB3 SER A 108     -24.721 -65.336  -7.704  1.00  3.19           H   new
ATOM      0  HG  SER A 108     -22.748 -64.304  -6.344  1.00  3.19           H   new
ATOM   1629  N   ALA A 109     -22.996 -66.506 -10.277  1.00  4.78           N
ATOM   1630  CA  ALA A 109     -23.338 -66.942 -11.623  1.00  4.78           C
ATOM   1631  C   ALA A 109     -22.925 -68.387 -11.882  1.00  4.78           C
ATOM   1632  O   ALA A 109     -23.642 -69.138 -12.547  1.00  4.78           O
ATOM   1633  CB  ALA A 109     -22.674 -66.036 -12.644  1.00  4.78           C
ATOM      0  H   ALA A 109     -22.434 -65.855 -10.254  1.00  4.78           H   new
ATOM      0  HA  ALA A 109     -24.303 -66.890 -11.707  1.00  4.78           H   new
ATOM      0  HB1 ALA A 109     -22.906 -66.332 -13.538  1.00  4.78           H   new
ATOM      0  HB2 ALA A 109     -22.980 -65.125 -12.516  1.00  4.78           H   new
ATOM      0  HB3 ALA A 109     -21.711 -66.072 -12.531  1.00  4.78           H   new
ATOM   1639  N   ARG A 110     -21.766 -68.780 -11.351  1.00  6.75           N
ATOM   1640  CA  ARG A 110     -21.252 -70.130 -11.554  1.00  6.75           C
ATOM   1641  C   ARG A 110     -21.846 -71.171 -10.603  1.00  6.75           C
ATOM   1642  O   ARG A 110     -22.087 -72.315 -10.998  1.00  6.75           O
ATOM   1643  CB  ARG A 110     -19.747 -70.131 -11.380  1.00  6.75           C
ATOM   1644  CG  ARG A 110     -18.960 -69.408 -12.446  1.00  6.75           C
ATOM   1645  CD  ARG A 110     -17.512 -69.380 -12.104  1.00  6.75           C
ATOM   1646  NE  ARG A 110     -16.918 -70.715 -12.109  1.00  6.75           N
ATOM   1647  CZ  ARG A 110     -15.705 -71.015 -11.603  1.00  6.75           C
ATOM   1648  NH1 ARG A 110     -14.970 -70.072 -11.056  1.00  6.75           N1+
ATOM   1649  NH2 ARG A 110     -15.254 -72.257 -11.654  1.00  6.75           N
ATOM      0  H   ARG A 110     -21.263 -68.276 -10.869  1.00  6.75           H   new
ATOM      0  HA  ARG A 110     -21.512 -70.381 -12.454  1.00  6.75           H   new
ATOM      0  HB2 ARG A 110     -19.538 -69.732 -10.521  1.00  6.75           H   new
ATOM      0  HB3 ARG A 110     -19.443 -71.052 -11.346  1.00  6.75           H   new
ATOM      0  HG2 ARG A 110     -19.086 -69.847 -13.302  1.00  6.75           H   new
ATOM      0  HG3 ARG A 110     -19.292 -68.502 -12.541  1.00  6.75           H   new
ATOM      0  HD2 ARG A 110     -17.042 -68.816 -12.738  1.00  6.75           H   new
ATOM      0  HD3 ARG A 110     -17.396 -68.979 -11.228  1.00  6.75           H   new
ATOM      0  HE  ARG A 110     -17.374 -71.354 -12.459  1.00  6.75           H   new
ATOM      0 HH11 ARG A 110     -15.263 -69.264 -11.021  1.00  6.75           H   new
ATOM      0 HH12 ARG A 110     -14.196 -70.263 -10.733  1.00  6.75           H   new
ATOM      0 HH21 ARG A 110     -15.735 -72.875 -12.010  1.00  6.75           H   new
ATOM      0 HH22 ARG A 110     -14.480 -72.447 -11.331  1.00  6.75           H   new
ATOM   1663  N   PHE A 111     -22.069 -70.784  -9.350  1.00  8.16           N
ATOM   1664  CA  PHE A 111     -22.566 -71.705  -8.340  1.00  8.16           C
ATOM   1665  C   PHE A 111     -23.825 -71.151  -7.682  1.00  8.16           C
ATOM   1666  O   PHE A 111     -23.742 -70.358  -6.740  1.00  8.16           O
ATOM   1667  CB  PHE A 111     -21.496 -71.910  -7.280  1.00  8.16           C
ATOM   1668  CG  PHE A 111     -20.211 -72.451  -7.779  1.00  8.16           C
ATOM   1669  CD1 PHE A 111     -19.249 -71.576  -8.236  1.00  8.16           C
ATOM   1670  CD2 PHE A 111     -19.946 -73.802  -7.802  1.00  8.16           C
ATOM   1671  CE1 PHE A 111     -18.039 -72.025  -8.704  1.00  8.16           C
ATOM   1672  CE2 PHE A 111     -18.732 -74.267  -8.275  1.00  8.16           C
ATOM   1673  CZ  PHE A 111     -17.776 -73.372  -8.726  1.00  8.16           C
ATOM      0  H   PHE A 111     -21.936 -69.984  -9.065  1.00  8.16           H   new
ATOM      0  HA  PHE A 111     -22.782 -72.549  -8.766  1.00  8.16           H   new
ATOM      0  HB2 PHE A 111     -21.326 -71.060  -6.844  1.00  8.16           H   new
ATOM      0  HB3 PHE A 111     -21.843 -72.512  -6.603  1.00  8.16           H   new
ATOM      0  HD1 PHE A 111     -19.423 -70.663  -8.227  1.00  8.16           H   new
ATOM      0  HD2 PHE A 111     -20.586 -74.405  -7.498  1.00  8.16           H   new
ATOM      0  HE1 PHE A 111     -17.401 -71.419  -9.005  1.00  8.16           H   new
ATOM      0  HE2 PHE A 111     -18.558 -75.180  -8.290  1.00  8.16           H   new
ATOM      0  HZ  PHE A 111     -16.959 -73.683  -9.043  1.00  8.16           H   new
ATOM   1683  N   HIS A 112     -24.995 -71.633  -8.104  1.00  8.01           N
ATOM   1684  CA  HIS A 112     -26.278 -71.064  -7.661  1.00  8.01           C
ATOM   1685  C   HIS A 112     -26.484 -71.039  -6.142  1.00  8.01           C
ATOM   1686  O   HIS A 112     -27.197 -70.186  -5.610  1.00  8.01           O
ATOM   1687  CB  HIS A 112     -27.428 -71.838  -8.301  1.00  8.01           C
ATOM   1688  CG  HIS A 112     -27.530 -73.255  -7.817  1.00  8.01           C
ATOM   1689  CD2 HIS A 112     -28.366 -73.839  -6.926  1.00  8.01           C
ATOM   1690  ND1 HIS A 112     -26.695 -74.258  -8.274  1.00  8.01           N
ATOM   1691  CE1 HIS A 112     -27.017 -75.396  -7.682  1.00  8.01           C
ATOM   1692  NE2 HIS A 112     -28.027 -75.169  -6.861  1.00  8.01           N
ATOM      0  H   HIS A 112     -25.071 -72.293  -8.650  1.00  8.01           H   new
ATOM      0  HA  HIS A 112     -26.261 -70.137  -7.947  1.00  8.01           H   new
ATOM      0  HB2 HIS A 112     -28.262 -71.378  -8.116  1.00  8.01           H   new
ATOM      0  HB3 HIS A 112     -27.313 -71.839  -9.264  1.00  8.01           H   new
ATOM      0  HD2 HIS A 112     -29.043 -73.418  -6.447  1.00  8.01           H   new
ATOM      0  HE1 HIS A 112     -26.603 -76.217  -7.820  1.00  8.01           H   new
ATOM      0  HE2 HIS A 112     -28.410 -75.758  -6.366  1.00  8.01           H   new
ATOM   1700  N   TRP A 113     -25.810 -71.932  -5.432  1.00  6.41           N
ATOM   1701  CA  TRP A 113     -25.893 -72.011  -3.978  1.00  6.41           C
ATOM   1702  C   TRP A 113     -25.545 -70.667  -3.352  1.00  6.41           C
ATOM   1703  O   TRP A 113     -26.097 -70.283  -2.321  1.00  6.41           O
ATOM   1704  CB  TRP A 113     -24.943 -73.061  -3.403  1.00  6.41           C
ATOM   1705  CG  TRP A 113     -25.091 -73.231  -1.892  1.00  6.41           C
ATOM   1706  CD1 TRP A 113     -25.935 -74.094  -1.253  1.00  6.41           C
ATOM   1707  CD2 TRP A 113     -24.394 -72.507  -0.841  1.00  6.41           C
ATOM   1708  CE2 TRP A 113     -24.864 -72.997   0.379  1.00  6.41           C
ATOM   1709  CE3 TRP A 113     -23.439 -71.512  -0.841  1.00  6.41           C
ATOM   1710  NE1 TRP A 113     -25.803 -73.965   0.113  1.00  6.41           N
ATOM   1711  CZ2 TRP A 113     -24.393 -72.514   1.591  1.00  6.41           C
ATOM   1712  CZ3 TRP A 113     -22.964 -71.021   0.360  1.00  6.41           C
ATOM   1713  CH2 TRP A 113     -23.425 -71.509   1.548  1.00  6.41           C
ATOM      0  H   TRP A 113     -25.285 -72.516  -5.783  1.00  6.41           H   new
ATOM      0  HA  TRP A 113     -26.806 -72.262  -3.767  1.00  6.41           H   new
ATOM      0  HB2 TRP A 113     -25.108 -73.912  -3.838  1.00  6.41           H   new
ATOM      0  HB3 TRP A 113     -24.029 -72.810  -3.608  1.00  6.41           H   new
ATOM      0  HD1 TRP A 113     -26.515 -74.684  -1.678  1.00  6.41           H   new
ATOM      0  HE1 TRP A 113     -26.237 -74.416   0.702  1.00  6.41           H   new
ATOM      0  HE3 TRP A 113     -23.117 -71.173  -1.645  1.00  6.41           H   new
ATOM      0  HZ2 TRP A 113     -24.709 -72.846   2.400  1.00  6.41           H   new
ATOM      0  HZ3 TRP A 113     -22.321 -70.349   0.359  1.00  6.41           H   new
ATOM      0  HH2 TRP A 113     -23.088 -71.166   2.344  1.00  6.41           H   new
ATOM   1724  N   PHE A 114     -24.570 -69.983  -3.948  1.00  4.43           N
ATOM   1725  CA  PHE A 114     -24.032 -68.755  -3.412  1.00  4.43           C
ATOM   1726  C   PHE A 114     -24.818 -67.521  -3.798  1.00  4.43           C
ATOM   1727  O   PHE A 114     -24.456 -66.429  -3.369  1.00  4.43           O
ATOM   1728  CB  PHE A 114     -22.606 -68.561  -3.908  1.00  4.43           C
ATOM   1729  CG  PHE A 114     -21.635 -69.507  -3.341  1.00  4.43           C
ATOM   1730  CD1 PHE A 114     -21.439 -70.707  -3.950  1.00  4.43           C
ATOM   1731  CD2 PHE A 114     -20.903 -69.201  -2.214  1.00  4.43           C
ATOM   1732  CE1 PHE A 114     -20.530 -71.616  -3.470  1.00  4.43           C
ATOM   1733  CE2 PHE A 114     -19.981 -70.099  -1.717  1.00  4.43           C
ATOM   1734  CZ  PHE A 114     -19.795 -71.312  -2.350  1.00  4.43           C
ATOM      0  H   PHE A 114     -24.203 -70.230  -4.685  1.00  4.43           H   new
ATOM      0  HA  PHE A 114     -24.077 -68.849  -2.448  1.00  4.43           H   new
ATOM      0  HB2 PHE A 114     -22.597 -68.644  -4.874  1.00  4.43           H   new
ATOM      0  HB3 PHE A 114     -22.322 -67.658  -3.698  1.00  4.43           H   new
ATOM      0  HD1 PHE A 114     -21.933 -70.917  -4.710  1.00  4.43           H   new
ATOM      0  HD2 PHE A 114     -21.031 -68.385  -1.786  1.00  4.43           H   new
ATOM      0  HE1 PHE A 114     -20.412 -72.432  -3.900  1.00  4.43           H   new
ATOM      0  HE2 PHE A 114     -19.486 -69.888  -0.958  1.00  4.43           H   new
ATOM      0  HZ  PHE A 114     -19.175 -71.921  -2.019  1.00  4.43           H   new
ATOM   1744  N   ILE A 115     -25.901 -67.654  -4.562  1.00  2.92           N
ATOM   1745  CA  ILE A 115     -26.616 -66.453  -4.966  1.00  2.92           C
ATOM   1746  C   ILE A 115     -27.036 -65.535  -3.814  1.00  2.92           C
ATOM   1747  O   ILE A 115     -26.544 -64.415  -3.777  1.00  2.92           O
ATOM   1748  CB  ILE A 115     -27.803 -66.770  -5.897  1.00  2.92           C
ATOM   1749  CG1 ILE A 115     -27.257 -67.255  -7.228  1.00  2.92           C
ATOM   1750  CG2 ILE A 115     -28.678 -65.523  -6.076  1.00  2.92           C
ATOM   1751  CD1 ILE A 115     -28.282 -67.883  -8.114  1.00  2.92           C
ATOM      0  H   ILE A 115     -26.225 -68.398  -4.846  1.00  2.92           H   new
ATOM      0  HA  ILE A 115     -25.963 -65.943  -5.469  1.00  2.92           H   new
ATOM      0  HB  ILE A 115     -28.359 -67.465  -5.510  1.00  2.92           H   new
ATOM      0 HG12 ILE A 115     -26.856 -66.505  -7.695  1.00  2.92           H   new
ATOM      0 HG13 ILE A 115     -26.550 -67.897  -7.062  1.00  2.92           H   new
ATOM      0 HG21 ILE A 115     -29.422 -65.731  -6.663  1.00  2.92           H   new
ATOM      0 HG22 ILE A 115     -29.017 -65.239  -5.213  1.00  2.92           H   new
ATOM      0 HG23 ILE A 115     -28.149 -64.810  -6.466  1.00  2.92           H   new
ATOM      0 HD11 ILE A 115     -27.864 -68.167  -8.942  1.00  2.92           H   new
ATOM      0 HD12 ILE A 115     -28.669 -68.652  -7.667  1.00  2.92           H   new
ATOM      0 HD13 ILE A 115     -28.980 -67.238  -8.310  1.00  2.92           H   new
ATOM   1763  N   PRO A 116     -27.869 -65.927  -2.829  1.00  2.04           N
ATOM   1764  CA  PRO A 116     -28.321 -65.029  -1.778  1.00  2.04           C
ATOM   1765  C   PRO A 116     -27.177 -64.502  -0.911  1.00  2.04           C
ATOM   1766  O   PRO A 116     -27.273 -63.429  -0.307  1.00  2.04           O
ATOM   1767  CB  PRO A 116     -29.289 -65.908  -0.977  1.00  2.04           C
ATOM   1768  CG  PRO A 116     -28.872 -67.332  -1.277  1.00  2.04           C
ATOM   1769  CD  PRO A 116     -28.384 -67.312  -2.706  1.00  2.04           C
ATOM      0  HA  PRO A 116     -28.729 -64.222  -2.128  1.00  2.04           H   new
ATOM      0  HB2 PRO A 116     -29.231 -65.718  -0.028  1.00  2.04           H   new
ATOM      0  HB3 PRO A 116     -30.208 -65.749  -1.242  1.00  2.04           H   new
ATOM      0  HG2 PRO A 116     -28.173 -67.627  -0.673  1.00  2.04           H   new
ATOM      0  HG3 PRO A 116     -29.616 -67.945  -1.170  1.00  2.04           H   new
ATOM      0  HD2 PRO A 116     -27.692 -67.973  -2.864  1.00  2.04           H   new
ATOM      0  HD3 PRO A 116     -29.098 -67.492  -3.337  1.00  2.04           H   new
ATOM   1777  N   PHE A 117     -26.064 -65.229  -0.891  1.00  1.61           N
ATOM   1778  CA  PHE A 117     -24.924 -64.829  -0.093  1.00  1.61           C
ATOM   1779  C   PHE A 117     -24.189 -63.733  -0.847  1.00  1.61           C
ATOM   1780  O   PHE A 117     -23.822 -62.700  -0.273  1.00  1.61           O
ATOM   1781  CB  PHE A 117     -24.017 -66.036   0.107  1.00  1.61           C
ATOM   1782  CG  PHE A 117     -24.682 -67.142   0.868  1.00  1.61           C
ATOM   1783  CD1 PHE A 117     -25.386 -68.109   0.178  1.00  1.61           C
ATOM   1784  CD2 PHE A 117     -24.605 -67.240   2.244  1.00  1.61           C
ATOM   1785  CE1 PHE A 117     -26.006 -69.143   0.829  1.00  1.61           C
ATOM   1786  CE2 PHE A 117     -25.228 -68.283   2.909  1.00  1.61           C
ATOM   1787  CZ  PHE A 117     -25.932 -69.234   2.195  1.00  1.61           C
ATOM      0  H   PHE A 117     -25.954 -65.957  -1.335  1.00  1.61           H   new
ATOM      0  HA  PHE A 117     -25.201 -64.499   0.776  1.00  1.61           H   new
ATOM      0  HB2 PHE A 117     -23.734 -66.369  -0.759  1.00  1.61           H   new
ATOM      0  HB3 PHE A 117     -23.217 -65.759   0.580  1.00  1.61           H   new
ATOM      0  HD1 PHE A 117     -25.441 -68.057  -0.749  1.00  1.61           H   new
ATOM      0  HD2 PHE A 117     -24.132 -66.601   2.727  1.00  1.61           H   new
ATOM      0  HE1 PHE A 117     -26.477 -69.782   0.345  1.00  1.61           H   new
ATOM      0  HE2 PHE A 117     -25.173 -68.343   3.835  1.00  1.61           H   new
ATOM      0  HZ  PHE A 117     -26.354 -69.933   2.640  1.00  1.61           H   new
ATOM   1797  N   GLY A 118     -23.996 -63.963  -2.151  1.00  1.42           N
ATOM   1798  CA  GLY A 118     -23.333 -63.035  -3.047  1.00  1.42           C
ATOM   1799  C   GLY A 118     -24.136 -61.753  -3.146  1.00  1.42           C
ATOM   1800  O   GLY A 118     -23.567 -60.664  -3.163  1.00  1.42           O
ATOM      0  H   GLY A 118     -24.257 -64.684  -2.540  1.00  1.42           H   new
ATOM      0  HA2 GLY A 118     -22.439 -62.842  -2.723  1.00  1.42           H   new
ATOM      0  HA3 GLY A 118     -23.236 -63.434  -3.926  1.00  1.42           H   new
ATOM   1804  N   VAL A 119     -25.471 -61.883  -3.161  1.00  1.38           N
ATOM   1805  CA  VAL A 119     -26.370 -60.738  -3.219  1.00  1.38           C
ATOM   1806  C   VAL A 119     -26.261 -59.881  -1.970  1.00  1.38           C
ATOM   1807  O   VAL A 119     -26.098 -58.665  -2.079  1.00  1.38           O
ATOM   1808  CB  VAL A 119     -27.821 -61.192  -3.424  1.00  1.38           C
ATOM   1809  CG1 VAL A 119     -28.732 -60.038  -3.250  1.00  1.38           C
ATOM   1810  CG2 VAL A 119     -27.989 -61.746  -4.846  1.00  1.38           C
ATOM      0  H   VAL A 119     -25.874 -62.642  -3.138  1.00  1.38           H   new
ATOM      0  HA  VAL A 119     -26.102 -60.198  -3.979  1.00  1.38           H   new
ATOM      0  HB  VAL A 119     -28.034 -61.880  -2.774  1.00  1.38           H   new
ATOM      0 HG11 VAL A 119     -29.649 -60.327  -3.380  1.00  1.38           H   new
ATOM      0 HG12 VAL A 119     -28.631 -59.678  -2.355  1.00  1.38           H   new
ATOM      0 HG13 VAL A 119     -28.514 -59.352  -3.901  1.00  1.38           H   new
ATOM      0 HG21 VAL A 119     -28.906 -62.033  -4.975  1.00  1.38           H   new
ATOM      0 HG22 VAL A 119     -27.773 -61.054  -5.491  1.00  1.38           H   new
ATOM      0 HG23 VAL A 119     -27.394 -62.501  -4.972  1.00  1.38           H   new
ATOM   1820  N   LEU A 120     -26.283 -60.498  -0.785  1.00  1.39           N
ATOM   1821  CA  LEU A 120     -26.103 -59.710   0.423  1.00  1.39           C
ATOM   1822  C   LEU A 120     -24.738 -59.043   0.422  1.00  1.39           C
ATOM   1823  O   LEU A 120     -24.622 -57.853   0.722  1.00  1.39           O
ATOM   1824  CB  LEU A 120     -26.263 -60.548   1.682  1.00  1.39           C
ATOM   1825  CG  LEU A 120     -26.001 -59.765   2.980  1.00  1.39           C
ATOM   1826  CD1 LEU A 120     -26.977 -58.597   3.070  1.00  1.39           C
ATOM   1827  CD2 LEU A 120     -26.152 -60.693   4.171  1.00  1.39           C
ATOM      0  H   LEU A 120     -26.397 -61.342  -0.666  1.00  1.39           H   new
ATOM      0  HA  LEU A 120     -26.797 -59.032   0.427  1.00  1.39           H   new
ATOM      0  HB2 LEU A 120     -27.162 -60.911   1.708  1.00  1.39           H   new
ATOM      0  HB3 LEU A 120     -25.654 -61.302   1.639  1.00  1.39           H   new
ATOM      0  HG  LEU A 120     -25.097 -59.413   2.980  1.00  1.39           H   new
ATOM      0 HD11 LEU A 120     -26.814 -58.101   3.888  1.00  1.39           H   new
ATOM      0 HD12 LEU A 120     -26.852 -58.011   2.307  1.00  1.39           H   new
ATOM      0 HD13 LEU A 120     -27.886 -58.934   3.073  1.00  1.39           H   new
ATOM      0 HD21 LEU A 120     -25.987 -60.199   4.989  1.00  1.39           H   new
ATOM      0 HD22 LEU A 120     -27.052 -61.054   4.188  1.00  1.39           H   new
ATOM      0 HD23 LEU A 120     -25.514 -61.420   4.098  1.00  1.39           H   new
ATOM   1839  N   GLY A 121     -23.694 -59.807   0.093  1.00  1.41           N
ATOM   1840  CA  GLY A 121     -22.346 -59.266   0.048  1.00  1.41           C
ATOM   1841  C   GLY A 121     -22.320 -58.044  -0.864  1.00  1.41           C
ATOM   1842  O   GLY A 121     -21.854 -56.977  -0.469  1.00  1.41           O
ATOM      0  H   GLY A 121     -23.751 -60.641  -0.107  1.00  1.41           H   new
ATOM      0  HA2 GLY A 121     -22.055 -59.022   0.941  1.00  1.41           H   new
ATOM      0  HA3 GLY A 121     -21.728 -59.938  -0.278  1.00  1.41           H   new
ATOM   1846  N   PHE A 122     -22.844 -58.203  -2.077  1.00  1.46           N
ATOM   1847  CA  PHE A 122     -22.919 -57.153  -3.075  1.00  1.46           C
ATOM   1848  C   PHE A 122     -23.630 -55.927  -2.509  1.00  1.46           C
ATOM   1849  O   PHE A 122     -23.141 -54.802  -2.648  1.00  1.46           O
ATOM   1850  CB  PHE A 122     -23.638 -57.680  -4.316  1.00  1.46           C
ATOM   1851  CG  PHE A 122     -23.820 -56.708  -5.402  1.00  1.46           C
ATOM   1852  CD1 PHE A 122     -22.799 -56.439  -6.282  1.00  1.46           C
ATOM   1853  CD2 PHE A 122     -25.025 -56.057  -5.553  1.00  1.46           C
ATOM   1854  CE1 PHE A 122     -22.978 -55.524  -7.301  1.00  1.46           C
ATOM   1855  CE2 PHE A 122     -25.210 -55.149  -6.566  1.00  1.46           C
ATOM   1856  CZ  PHE A 122     -24.181 -54.881  -7.443  1.00  1.46           C
ATOM      0  H   PHE A 122     -23.175 -58.950  -2.345  1.00  1.46           H   new
ATOM      0  HA  PHE A 122     -22.021 -56.884  -3.325  1.00  1.46           H   new
ATOM      0  HB2 PHE A 122     -23.141 -58.438  -4.661  1.00  1.46           H   new
ATOM      0  HB3 PHE A 122     -24.510 -58.011  -4.049  1.00  1.46           H   new
ATOM      0  HD1 PHE A 122     -21.983 -56.876  -6.191  1.00  1.46           H   new
ATOM      0  HD2 PHE A 122     -25.721 -56.235  -4.962  1.00  1.46           H   new
ATOM      0  HE1 PHE A 122     -22.282 -55.344  -7.891  1.00  1.46           H   new
ATOM      0  HE2 PHE A 122     -26.028 -54.716  -6.660  1.00  1.46           H   new
ATOM      0  HZ  PHE A 122     -24.302 -54.265  -8.130  1.00  1.46           H   new
ATOM   1866  N   TRP A 123     -24.785 -56.129  -1.867  1.00  1.56           N
ATOM   1867  CA  TRP A 123     -25.530 -55.013  -1.304  1.00  1.56           C
ATOM   1868  C   TRP A 123     -24.709 -54.256  -0.267  1.00  1.56           C
ATOM   1869  O   TRP A 123     -24.709 -53.018  -0.256  1.00  1.56           O
ATOM   1870  CB  TRP A 123     -26.804 -55.504  -0.615  1.00  1.56           C
ATOM   1871  CG  TRP A 123     -27.890 -55.940  -1.536  1.00  1.56           C
ATOM   1872  CD1 TRP A 123     -28.052 -55.609  -2.845  1.00  1.56           C
ATOM   1873  CD2 TRP A 123     -28.999 -56.797  -1.197  1.00  1.56           C
ATOM   1874  CE2 TRP A 123     -29.782 -56.925  -2.343  1.00  1.56           C
ATOM   1875  CE3 TRP A 123     -29.385 -57.454  -0.025  1.00  1.56           C
ATOM   1876  NE1 TRP A 123     -29.189 -56.197  -3.343  1.00  1.56           N
ATOM   1877  CZ2 TRP A 123     -30.943 -57.684  -2.355  1.00  1.56           C
ATOM   1878  CZ3 TRP A 123     -30.537 -58.218  -0.034  1.00  1.56           C
ATOM   1879  CH2 TRP A 123     -31.300 -58.330  -1.169  1.00  1.56           C
ATOM      0  H   TRP A 123     -25.147 -56.900  -1.750  1.00  1.56           H   new
ATOM      0  HA  TRP A 123     -25.747 -54.425  -2.044  1.00  1.56           H   new
ATOM      0  HB2 TRP A 123     -26.575 -56.245  -0.033  1.00  1.56           H   new
ATOM      0  HB3 TRP A 123     -27.144 -54.793  -0.049  1.00  1.56           H   new
ATOM      0  HD1 TRP A 123     -27.477 -55.064  -3.332  1.00  1.56           H   new
ATOM      0  HE1 TRP A 123     -29.481 -56.121  -4.148  1.00  1.56           H   new
ATOM      0  HE3 TRP A 123     -28.875 -57.378   0.749  1.00  1.56           H   new
ATOM      0  HZ2 TRP A 123     -31.463 -57.760  -3.122  1.00  1.56           H   new
ATOM      0  HZ3 TRP A 123     -30.799 -58.662   0.740  1.00  1.56           H   new
ATOM      0  HH2 TRP A 123     -32.072 -58.848  -1.148  1.00  1.56           H   new
ATOM   1890  N   LEU A 124     -23.993 -54.992   0.586  1.00  1.74           N
ATOM   1891  CA  LEU A 124     -23.175 -54.368   1.613  1.00  1.74           C
ATOM   1892  C   LEU A 124     -22.025 -53.591   0.976  1.00  1.74           C
ATOM   1893  O   LEU A 124     -21.726 -52.471   1.392  1.00  1.74           O
ATOM   1894  CB  LEU A 124     -22.674 -55.442   2.578  1.00  1.74           C
ATOM   1895  CG  LEU A 124     -23.785 -56.090   3.435  1.00  1.74           C
ATOM   1896  CD1 LEU A 124     -23.221 -57.269   4.204  1.00  1.74           C
ATOM   1897  CD2 LEU A 124     -24.364 -55.048   4.363  1.00  1.74           C
ATOM      0  H   LEU A 124     -23.971 -55.852   0.583  1.00  1.74           H   new
ATOM      0  HA  LEU A 124     -23.705 -53.731   2.116  1.00  1.74           H   new
ATOM      0  HB2 LEU A 124     -22.225 -56.136   2.070  1.00  1.74           H   new
ATOM      0  HB3 LEU A 124     -22.012 -55.049   3.168  1.00  1.74           H   new
ATOM      0  HG  LEU A 124     -24.496 -56.423   2.865  1.00  1.74           H   new
ATOM      0 HD11 LEU A 124     -23.922 -57.671   4.740  1.00  1.74           H   new
ATOM      0 HD12 LEU A 124     -22.874 -57.926   3.581  1.00  1.74           H   new
ATOM      0 HD13 LEU A 124     -22.506 -56.965   4.784  1.00  1.74           H   new
ATOM      0 HD21 LEU A 124     -25.062 -55.449   4.904  1.00  1.74           H   new
ATOM      0 HD22 LEU A 124     -23.665 -54.705   4.941  1.00  1.74           H   new
ATOM      0 HD23 LEU A 124     -24.737 -54.321   3.841  1.00  1.74           H   new
ATOM   1909  N   LEU A 125     -21.430 -54.153  -0.081  1.00  2.02           N
ATOM   1910  CA  LEU A 125     -20.339 -53.498  -0.796  1.00  2.02           C
ATOM   1911  C   LEU A 125     -20.866 -52.226  -1.441  1.00  2.02           C
ATOM   1912  O   LEU A 125     -20.162 -51.224  -1.561  1.00  2.02           O
ATOM   1913  CB  LEU A 125     -19.768 -54.435  -1.850  1.00  2.02           C
ATOM   1914  CG  LEU A 125     -19.028 -55.662  -1.320  1.00  2.02           C
ATOM   1915  CD1 LEU A 125     -18.742 -56.572  -2.456  1.00  2.02           C
ATOM   1916  CD2 LEU A 125     -17.761 -55.248  -0.667  1.00  2.02           C
ATOM      0  H   LEU A 125     -21.649 -54.921  -0.400  1.00  2.02           H   new
ATOM      0  HA  LEU A 125     -19.628 -53.273  -0.176  1.00  2.02           H   new
ATOM      0  HB2 LEU A 125     -20.494 -54.737  -2.417  1.00  2.02           H   new
ATOM      0  HB3 LEU A 125     -19.160 -53.930  -2.412  1.00  2.02           H   new
ATOM      0  HG  LEU A 125     -19.576 -56.119  -0.663  1.00  2.02           H   new
ATOM      0 HD11 LEU A 125     -18.272 -57.356  -2.132  1.00  2.02           H   new
ATOM      0 HD12 LEU A 125     -19.576 -56.844  -2.871  1.00  2.02           H   new
ATOM      0 HD13 LEU A 125     -18.191 -56.112  -3.109  1.00  2.02           H   new
ATOM      0 HD21 LEU A 125     -17.297 -56.032  -0.333  1.00  2.02           H   new
ATOM      0 HD22 LEU A 125     -17.199 -54.790  -1.312  1.00  2.02           H   new
ATOM      0 HD23 LEU A 125     -17.958 -54.651   0.071  1.00  2.02           H   new
ATOM   1928  N   GLY A 126     -22.131 -52.267  -1.857  1.00  2.43           N
ATOM   1929  CA  GLY A 126     -22.827 -51.112  -2.391  1.00  2.43           C
ATOM   1930  C   GLY A 126     -22.854 -50.017  -1.324  1.00  2.43           C
ATOM   1931  O   GLY A 126     -22.362 -48.902  -1.532  1.00  2.43           O
ATOM      0  H   GLY A 126     -22.611 -52.980  -1.834  1.00  2.43           H   new
ATOM      0  HA2 GLY A 126     -22.381 -50.791  -3.190  1.00  2.43           H   new
ATOM      0  HA3 GLY A 126     -23.731 -51.353  -2.648  1.00  2.43           H   new
ATOM   1935  N   LYS A 127     -23.370 -50.368  -0.143  1.00  3.01           N
ATOM   1936  CA  LYS A 127     -23.479 -49.440   0.983  1.00  3.01           C
ATOM   1937  C   LYS A 127     -22.120 -48.906   1.445  1.00  3.01           C
ATOM   1938  O   LYS A 127     -22.010 -47.751   1.869  1.00  3.01           O
ATOM   1939  CB  LYS A 127     -24.202 -50.110   2.153  1.00  3.01           C
ATOM   1940  CG  LYS A 127     -25.690 -50.348   1.900  1.00  3.01           C
ATOM   1941  CD  LYS A 127     -26.378 -51.015   3.088  1.00  3.01           C
ATOM   1942  CE  LYS A 127     -27.864 -51.226   2.808  1.00  3.01           C
ATOM   1943  NZ  LYS A 127     -28.573 -51.861   3.957  1.00  3.01           N1+
ATOM      0  H   LYS A 127     -23.668 -51.157   0.027  1.00  3.01           H   new
ATOM      0  HA  LYS A 127     -23.993 -48.679   0.671  1.00  3.01           H   new
ATOM      0  HB2 LYS A 127     -23.774 -50.960   2.343  1.00  3.01           H   new
ATOM      0  HB3 LYS A 127     -24.101 -49.558   2.944  1.00  3.01           H   new
ATOM      0  HG2 LYS A 127     -26.124 -49.501   1.711  1.00  3.01           H   new
ATOM      0  HG3 LYS A 127     -25.798 -50.904   1.112  1.00  3.01           H   new
ATOM      0  HD2 LYS A 127     -25.956 -51.868   3.274  1.00  3.01           H   new
ATOM      0  HD3 LYS A 127     -26.269 -50.466   3.880  1.00  3.01           H   new
ATOM      0  HE2 LYS A 127     -28.278 -50.372   2.608  1.00  3.01           H   new
ATOM      0  HE3 LYS A 127     -27.967 -51.782   2.020  1.00  3.01           H   new
ATOM      0  HZ1 LYS A 127     -29.433 -51.966   3.754  1.00  3.01           H   new
ATOM      0  HZ2 LYS A 127     -28.210 -52.655   4.128  1.00  3.01           H   new
ATOM      0  HZ3 LYS A 127     -28.500 -51.341   4.675  1.00  3.01           H   new
ATOM   1957  N   HIS A 128     -21.066 -49.706   1.299  1.00  3.76           N
ATOM   1958  CA  HIS A 128     -19.723 -49.299   1.703  1.00  3.76           C
ATOM   1959  C   HIS A 128     -19.223 -48.081   0.912  1.00  3.76           C
ATOM   1960  O   HIS A 128     -18.314 -47.383   1.360  1.00  3.76           O
ATOM   1961  CB  HIS A 128     -18.712 -50.442   1.528  1.00  3.76           C
ATOM   1962  CG  HIS A 128     -18.889 -51.604   2.474  1.00  3.76           C
ATOM   1963  CD2 HIS A 128     -19.681 -51.764   3.561  1.00  3.76           C
ATOM   1964  ND1 HIS A 128     -18.199 -52.795   2.326  1.00  3.76           N
ATOM   1965  CE1 HIS A 128     -18.563 -53.632   3.278  1.00  3.76           C
ATOM   1966  NE2 HIS A 128     -19.458 -53.034   4.042  1.00  3.76           N
ATOM      0  H   HIS A 128     -21.109 -50.497   0.964  1.00  3.76           H   new
ATOM      0  HA  HIS A 128     -19.789 -49.061   2.641  1.00  3.76           H   new
ATOM      0  HB2 HIS A 128     -18.772 -50.772   0.618  1.00  3.76           H   new
ATOM      0  HB3 HIS A 128     -17.818 -50.084   1.641  1.00  3.76           H   new
ATOM      0  HD2 HIS A 128     -20.266 -51.134   3.916  1.00  3.76           H   new
ATOM      0  HE1 HIS A 128     -18.243 -54.498   3.392  1.00  3.76           H   new
ATOM      0  HE2 HIS A 128     -19.840 -53.382   4.729  1.00  3.76           H   new
ATOM   1974  N   SER A 129     -19.792 -47.830  -0.275  1.00  4.65           N
ATOM   1975  CA  SER A 129     -19.376 -46.699  -1.100  1.00  4.65           C
ATOM   1976  C   SER A 129     -20.041 -45.383  -0.677  1.00  4.65           C
ATOM   1977  O   SER A 129     -19.714 -44.325  -1.218  1.00  4.65           O
ATOM   1978  CB  SER A 129     -19.679 -46.953  -2.566  1.00  4.65           C
ATOM   1979  OG  SER A 129     -21.066 -46.956  -2.825  1.00  4.65           O
ATOM      0  H   SER A 129     -20.421 -48.307  -0.616  1.00  4.65           H   new
ATOM      0  HA  SER A 129     -18.419 -46.612  -0.970  1.00  4.65           H   new
ATOM      0  HB2 SER A 129     -19.251 -46.271  -3.107  1.00  4.65           H   new
ATOM      0  HB3 SER A 129     -19.299 -47.805  -2.831  1.00  4.65           H   new
ATOM      0  HG  SER A 129     -21.429 -47.583  -2.400  1.00  4.65           H   new
ATOM   1985  N   LYS A 130     -20.997 -45.443   0.261  1.00  5.59           N
ATOM   1986  CA  LYS A 130     -21.749 -44.260   0.682  1.00  5.59           C
ATOM   1987  C   LYS A 130     -20.875 -43.097   1.170  1.00  5.59           C
ATOM   1988  O   LYS A 130     -21.191 -41.942   0.866  1.00  5.59           O
ATOM   1989  CB  LYS A 130     -22.751 -44.645   1.774  1.00  5.59           C
ATOM   1990  CG  LYS A 130     -23.657 -43.507   2.244  1.00  5.59           C
ATOM   1991  CD  LYS A 130     -24.660 -43.988   3.285  1.00  5.59           C
ATOM   1992  CE  LYS A 130     -25.530 -42.844   3.789  1.00  5.59           C
ATOM   1993  NZ  LYS A 130     -26.515 -43.302   4.812  1.00  5.59           N1+
ATOM      0  H   LYS A 130     -21.223 -46.167   0.666  1.00  5.59           H   new
ATOM      0  HA  LYS A 130     -22.206 -43.938  -0.111  1.00  5.59           H   new
ATOM      0  HB2 LYS A 130     -23.307 -45.369   1.445  1.00  5.59           H   new
ATOM      0  HB3 LYS A 130     -22.261 -44.988   2.538  1.00  5.59           H   new
ATOM      0  HG2 LYS A 130     -23.116 -42.794   2.619  1.00  5.59           H   new
ATOM      0  HG3 LYS A 130     -24.131 -43.134   1.484  1.00  5.59           H   new
ATOM      0  HD2 LYS A 130     -25.222 -44.679   2.900  1.00  5.59           H   new
ATOM      0  HD3 LYS A 130     -24.187 -44.390   4.031  1.00  5.59           H   new
ATOM      0  HE2 LYS A 130     -24.966 -42.153   4.170  1.00  5.59           H   new
ATOM      0  HE3 LYS A 130     -26.002 -42.444   3.042  1.00  5.59           H   new
ATOM      0  HZ1 LYS A 130     -27.005 -42.610   5.083  1.00  5.59           H   new
ATOM      0  HZ2 LYS A 130     -27.047 -43.920   4.456  1.00  5.59           H   new
ATOM      0  HZ3 LYS A 130     -26.081 -43.649   5.507  1.00  5.59           H   new
ATOM   2007  N   ARG A 131     -19.818 -43.410   1.945  1.00  6.44           N
ATOM   2008  CA  ARG A 131     -18.863 -42.456   2.541  1.00  6.44           C
ATOM   2009  C   ARG A 131     -18.130 -43.074   3.727  1.00  6.44           C
ATOM   2010  O   ARG A 131     -16.904 -43.000   3.800  1.00  6.44           O
ATOM   2011  CB  ARG A 131     -19.523 -41.149   2.995  1.00  6.44           C
ATOM   2012  CG  ARG A 131     -20.584 -41.279   4.076  1.00  6.44           C
ATOM   2013  CD  ARG A 131     -21.455 -40.081   4.087  1.00  6.44           C
ATOM   2014  NE  ARG A 131     -22.190 -39.979   2.827  1.00  6.44           N
ATOM   2015  CZ  ARG A 131     -23.127 -39.051   2.547  1.00  6.44           C
ATOM   2016  NH1 ARG A 131     -23.465 -38.155   3.454  1.00  6.44           N1+
ATOM   2017  NH2 ARG A 131     -23.709 -39.036   1.359  1.00  6.44           N
ATOM   2018  OXT ARG A 131     -18.777 -43.396   4.722  1.00  6.44           O1-
ATOM      0  H   ARG A 131     -19.632 -44.225   2.146  1.00  6.44           H   new
ATOM      0  HA  ARG A 131     -18.233 -42.246   1.834  1.00  6.44           H   new
ATOM      0  HB2 ARG A 131     -18.830 -40.552   3.317  1.00  6.44           H   new
ATOM      0  HB3 ARG A 131     -19.925 -40.725   2.221  1.00  6.44           H   new
ATOM      0  HG2 ARG A 131     -21.118 -42.074   3.920  1.00  6.44           H   new
ATOM      0  HG3 ARG A 131     -20.161 -41.387   4.942  1.00  6.44           H   new
ATOM      0  HD2 ARG A 131     -22.078 -40.132   4.829  1.00  6.44           H   new
ATOM      0  HD3 ARG A 131     -20.919 -39.284   4.222  1.00  6.44           H   new
ATOM      0  HE  ARG A 131     -22.010 -40.557   2.216  1.00  6.44           H   new
ATOM      0 HH11 ARG A 131     -23.087 -38.162   4.227  1.00  6.44           H   new
ATOM      0 HH12 ARG A 131     -24.063 -37.564   3.273  1.00  6.44           H   new
ATOM      0 HH21 ARG A 131     -23.490 -39.618   0.765  1.00  6.44           H   new
ATOM      0 HH22 ARG A 131     -24.307 -38.444   1.180  1.00  6.44           H   new
TER
END
