# Supplementary material for: Integrative proteome-wide structural analysis and high-throughput docking identify broad-spectrum antiviral scaffolds against Zika, Yellow Fever, West Nile, Saint Louis encephalitis, and Usutu viruses
Source: Front Cell Infect Microbiol. 2026 Apr 30;16:1723132. doi: 10.3389/fcimb.2026.1723132 (PMC13171538; doi:10.3389/fcimb.2026.1723132)
Supplement: Supplementary file 3 [file DataSheet3.zip › SLEV/SLEV_NS2b/SLEV_NS2b.pdb]

ATOM      1  N   SER A   1       0.828   0.364  -1.639  1.00  8.31           N  
ATOM      2  CA  SER A   1       2.139   0.673  -1.087  1.00  8.31           C  
ATOM      3  C   SER A   1       2.126   2.045  -0.448  1.00  8.31           C  
ATOM      4  O   SER A   1       1.398   2.931  -0.886  1.00  8.31           O  
ATOM      5  CB  SER A   1       3.189   0.577  -2.167  1.00  8.31           C  
ATOM      6  OG  SER A   1       3.304  -0.752  -2.607  1.00  8.31           O  
ATOM      7 1H   SER A   1       0.743  -0.643  -1.689  1.00  8.31           H  
ATOM      8 2H   SER A   1       0.105   0.729  -1.043  1.00  8.31           H  
ATOM      9 3H   SER A   1       0.742   0.751  -2.565  1.00  8.31           H  
ATOM     10  HA  SER A   1       2.368  -0.067  -0.319  1.00  8.31           H  
ATOM     11 1HB  SER A   1       2.894   1.213  -3.000  1.00  8.31           H  
ATOM     12 2HB  SER A   1       4.148   0.935  -1.799  1.00  8.31           H  
ATOM     13  HG  SER A   1       2.471  -1.213  -2.314  1.00  8.31           H  
ATOM     14  N   TRP A   2       2.918   2.209   0.607  1.00  8.13           N  
ATOM     15  CA  TRP A   2       2.956   3.462   1.361  1.00  8.13           C  
ATOM     16  C   TRP A   2       3.091   4.708   0.472  1.00  8.13           C  
ATOM     17  O   TRP A   2       2.221   5.577   0.555  1.00  8.13           O  
ATOM     18  CB  TRP A   2       4.067   3.459   2.399  1.00  8.13           C  
ATOM     19  CG  TRP A   2       3.985   4.667   3.227  1.00  8.13           C  
ATOM     20  CD1 TRP A   2       4.717   5.781   3.120  1.00  8.13           C  
ATOM     21  CD2 TRP A   2       3.067   4.893   4.315  1.00  8.13           C  
ATOM     22  CE2 TRP A   2       3.319   6.169   4.802  1.00  8.13           C  
ATOM     23  CE3 TRP A   2       2.072   4.118   4.915  1.00  8.13           C  
ATOM     24  NE1 TRP A   2       4.319   6.703   4.062  1.00  8.13           N  
ATOM     25  CZ2 TRP A   2       2.615   6.705   5.866  1.00  8.13           C  
ATOM     26  CZ3 TRP A   2       1.370   4.649   5.990  1.00  8.13           C  
ATOM     27  CH2 TRP A   2       1.639   5.912   6.454  1.00  8.13           C  
ATOM     28  H   TRP A   2       3.500   1.443   0.913  1.00  8.13           H  
ATOM     29  HA  TRP A   2       2.014   3.548   1.904  1.00  8.13           H  
ATOM     30 1HB  TRP A   2       3.986   2.580   3.044  1.00  8.13           H  
ATOM     31 2HB  TRP A   2       5.043   3.433   1.910  1.00  8.13           H  
ATOM     32  HD1 TRP A   2       5.499   5.924   2.392  1.00  8.13           H  
ATOM     33  HE1 TRP A   2       4.707   7.629   4.195  1.00  8.13           H  
ATOM     34  HE3 TRP A   2       1.859   3.116   4.552  1.00  8.13           H  
ATOM     35  HZ2 TRP A   2       2.816   7.703   6.245  1.00  8.13           H  
ATOM     36  HZ3 TRP A   2       0.603   4.033   6.459  1.00  8.13           H  
ATOM     37  HH2 TRP A   2       1.072   6.299   7.300  1.00  8.13           H  
ATOM     38  N   PRO A   3       4.161   4.713  -0.388  1.00  7.83           N  
ATOM     39  CA  PRO A   3       5.284   4.865  -1.376  1.00  7.83           C  
ATOM     40  C   PRO A   3       6.624   5.078  -0.683  1.00  7.83           C  
ATOM     41  O   PRO A   3       6.737   5.812   0.304  1.00  7.83           O  
ATOM     42  CB  PRO A   3       5.082   6.063  -2.273  1.00  7.83           C  
ATOM     43  CG  PRO A   3       4.495   6.930  -1.537  1.00  7.83           C  
ATOM     44  CD  PRO A   3       3.623   6.208  -0.709  1.00  7.83           C  
ATOM     45  HA  PRO A   3       5.325   3.952  -1.987  1.00  7.83           H  
ATOM     46 1HB  PRO A   3       6.048   6.415  -2.657  1.00  7.83           H  
ATOM     47 2HB  PRO A   3       4.478   5.774  -3.146  1.00  7.83           H  
ATOM     48 1HG  PRO A   3       5.245   7.474  -0.965  1.00  7.83           H  
ATOM     49 2HG  PRO A   3       3.976   7.672  -2.157  1.00  7.83           H  
ATOM     50 1HD  PRO A   3       3.632   6.864   0.198  1.00  7.83           H  
ATOM     51 2HD  PRO A   3       2.661   6.193  -1.281  1.00  7.83           H  
ATOM     52  N   ALA A   4       7.673   4.525  -1.287  1.00  7.42           N  
ATOM     53  CA  ALA A   4       9.034   4.656  -0.767  1.00  7.42           C  
ATOM     54  C   ALA A   4       9.449   6.116  -0.621  1.00  7.42           C  
ATOM     55  O   ALA A   4      10.224   6.459   0.265  1.00  7.42           O  
ATOM     56  CB  ALA A   4      10.016   3.952  -1.682  1.00  7.42           C  
ATOM     57  H   ALA A   4       7.526   3.959  -2.113  1.00  7.42           H  
ATOM     58  HA  ALA A   4       9.066   4.191   0.216  1.00  7.42           H  
ATOM     59 1HB  ALA A   4      11.021   4.037  -1.266  1.00  7.42           H  
ATOM     60 2HB  ALA A   4       9.745   2.904  -1.770  1.00  7.42           H  
ATOM     61 3HB  ALA A   4       9.990   4.419  -2.666  1.00  7.42           H  
ATOM     62  N   SER A   5       8.944   6.992  -1.485  1.00  6.97           N  
ATOM     63  CA  SER A   5       9.312   8.400  -1.408  1.00  6.97           C  
ATOM     64  C   SER A   5       8.925   9.003  -0.054  1.00  6.97           C  
ATOM     65  O   SER A   5       9.647   9.847   0.495  1.00  6.97           O  
ATOM     66  CB  SER A   5       8.636   9.177  -2.521  1.00  6.97           C  
ATOM     67  OG  SER A   5       9.117   8.783  -3.780  1.00  6.97           O  
ATOM     68  H   SER A   5       8.304   6.675  -2.197  1.00  6.97           H  
ATOM     69  HA  SER A   5      10.393   8.482  -1.523  1.00  6.97           H  
ATOM     70 1HB  SER A   5       7.558   9.016  -2.470  1.00  6.97           H  
ATOM     71 2HB  SER A   5       8.813  10.243  -2.376  1.00  6.97           H  
ATOM     72  HG  SER A   5       8.688   9.359  -4.420  1.00  6.97           H  
ATOM     73  N   GLU A   6       7.767   8.596   0.476  1.00  6.53           N  
ATOM     74  CA  GLU A   6       7.287   9.123   1.744  1.00  6.53           C  
ATOM     75  C   GLU A   6       8.039   8.455   2.892  1.00  6.53           C  
ATOM     76  O   GLU A   6       8.307   9.082   3.925  1.00  6.53           O  
ATOM     77  CB  GLU A   6       5.775   8.961   1.853  1.00  6.53           C  
ATOM     78  CG  GLU A   6       4.954   9.822   0.873  1.00  6.53           C  
ATOM     79  CD  GLU A   6       5.068  11.309   1.108  1.00  6.53           C  
ATOM     80  OE1 GLU A   6       4.887  11.734   2.224  1.00  6.53           O  
ATOM     81  OE2 GLU A   6       5.323  12.016   0.162  1.00  6.53           O1-
ATOM     82  H   GLU A   6       7.242   7.852   0.026  1.00  6.53           H  
ATOM     83  HA  GLU A   6       7.503  10.189   1.776  1.00  6.53           H  
ATOM     84 1HB  GLU A   6       5.523   7.949   1.616  1.00  6.53           H  
ATOM     85 2HB  GLU A   6       5.446   9.166   2.869  1.00  6.53           H  
ATOM     86 1HG  GLU A   6       5.301   9.619  -0.136  1.00  6.53           H  
ATOM     87 2HG  GLU A   6       3.908   9.522   0.934  1.00  6.53           H  
ATOM     88  N   VAL A   7       8.436   7.193   2.690  1.00  6.15           N  
ATOM     89  CA  VAL A   7       9.206   6.496   3.719  1.00  6.15           C  
ATOM     90  C   VAL A   7      10.532   7.229   3.906  1.00  6.15           C  
ATOM     91  O   VAL A   7      10.934   7.564   5.025  1.00  6.15           O  
ATOM     92  CB  VAL A   7       9.565   5.052   3.294  1.00  6.15           C  
ATOM     93  CG1 VAL A   7      10.520   4.459   4.317  1.00  6.15           C  
ATOM     94  CG2 VAL A   7       8.317   4.175   3.138  1.00  6.15           C  
ATOM     95  H   VAL A   7       8.162   6.716   1.828  1.00  6.15           H  
ATOM     96  HA  VAL A   7       8.651   6.491   4.655  1.00  6.15           H  
ATOM     97  HB  VAL A   7      10.088   5.092   2.349  1.00  6.15           H  
ATOM     98 1HG1 VAL A   7      10.805   3.456   4.009  1.00  6.15           H  
ATOM     99 2HG1 VAL A   7      11.412   5.083   4.390  1.00  6.15           H  
ATOM    100 3HG1 VAL A   7      10.027   4.416   5.288  1.00  6.15           H  
ATOM    101 1HG2 VAL A   7       8.613   3.177   2.822  1.00  6.15           H  
ATOM    102 2HG2 VAL A   7       7.816   4.100   4.063  1.00  6.15           H  
ATOM    103 3HG2 VAL A   7       7.656   4.609   2.394  1.00  6.15           H  
ATOM    104  N   LEU A   8      11.183   7.519   2.778  1.00  5.86           N  
ATOM    105  CA  LEU A   8      12.463   8.206   2.759  1.00  5.86           C  
ATOM    106  C   LEU A   8      12.355   9.629   3.288  1.00  5.86           C  
ATOM    107  O   LEU A   8      13.253  10.090   3.998  1.00  5.86           O  
ATOM    108  CB  LEU A   8      13.008   8.192   1.340  1.00  5.86           C  
ATOM    109  CG  LEU A   8      13.405   6.801   0.846  1.00  5.86           C  
ATOM    110  CD1 LEU A   8      13.734   6.868  -0.630  1.00  5.86           C  
ATOM    111  CD2 LEU A   8      14.582   6.298   1.670  1.00  5.86           C  
ATOM    112  H   LEU A   8      10.779   7.216   1.891  1.00  5.86           H  
ATOM    113  HA  LEU A   8      13.150   7.656   3.398  1.00  5.86           H  
ATOM    114 1HB  LEU A   8      12.241   8.582   0.668  1.00  5.86           H  
ATOM    115 2HB  LEU A   8      13.881   8.838   1.288  1.00  5.86           H  
ATOM    116  HG  LEU A   8      12.569   6.116   0.973  1.00  5.86           H  
ATOM    117 1HD1 LEU A   8      14.004   5.875  -0.986  1.00  5.86           H  
ATOM    118 2HD1 LEU A   8      12.856   7.224  -1.174  1.00  5.86           H  
ATOM    119 3HD1 LEU A   8      14.566   7.551  -0.788  1.00  5.86           H  
ATOM    120 1HD2 LEU A   8      14.862   5.302   1.328  1.00  5.86           H  
ATOM    121 2HD2 LEU A   8      15.427   6.975   1.550  1.00  5.86           H  
ATOM    122 3HD2 LEU A   8      14.297   6.254   2.723  1.00  5.86           H  
ATOM    123  N   THR A   9      11.247  10.319   2.982  1.00  5.67           N  
ATOM    124  CA  THR A   9      11.039  11.665   3.495  1.00  5.67           C  
ATOM    125  C   THR A   9      10.996  11.601   5.015  1.00  5.67           C  
ATOM    126  O   THR A   9      11.619  12.419   5.697  1.00  5.67           O  
ATOM    127  CB  THR A   9       9.746  12.293   2.958  1.00  5.67           C  
ATOM    128  CG2 THR A   9       9.549  13.677   3.573  1.00  5.67           C  
ATOM    129  OG1 THR A   9       9.824  12.398   1.524  1.00  5.67           O  
ATOM    130  H   THR A   9      10.551   9.924   2.349  1.00  5.67           H  
ATOM    131  HA  THR A   9      11.879  12.291   3.197  1.00  5.67           H  
ATOM    132  HB  THR A   9       8.898  11.660   3.219  1.00  5.67           H  
ATOM    133  HG1 THR A   9       9.826  11.492   1.132  1.00  5.67           H  
ATOM    134 1HG2 THR A   9       8.627  14.116   3.192  1.00  5.67           H  
ATOM    135 2HG2 THR A   9       9.486  13.580   4.656  1.00  5.67           H  
ATOM    136 3HG2 THR A   9      10.391  14.317   3.315  1.00  5.67           H  
ATOM    137  N   GLY A  10      10.279  10.597   5.536  1.00  5.54           N  
ATOM    138  CA  GLY A  10      10.171  10.351   6.965  1.00  5.54           C  
ATOM    139  C   GLY A  10      11.555  10.227   7.576  1.00  5.54           C  
ATOM    140  O   GLY A  10      11.874  10.915   8.551  1.00  5.54           O  
ATOM    141  H   GLY A  10       9.770   9.977   4.905  1.00  5.54           H  
ATOM    142 1HA  GLY A  10       9.616  11.158   7.443  1.00  5.54           H  
ATOM    143 2HA  GLY A  10       9.623   9.423   7.124  1.00  5.54           H  
ATOM    144  N   VAL A  11      12.392   9.371   6.978  1.00  5.44           N  
ATOM    145  CA  VAL A  11      13.748   9.149   7.470  1.00  5.44           C  
ATOM    146  C   VAL A  11      14.557  10.434   7.445  1.00  5.44           C  
ATOM    147  O   VAL A  11      15.229  10.764   8.425  1.00  5.44           O  
ATOM    148  CB  VAL A  11      14.459   8.078   6.636  1.00  5.44           C  
ATOM    149  CG1 VAL A  11      15.921   8.022   7.042  1.00  5.44           C  
ATOM    150  CG2 VAL A  11      13.772   6.729   6.843  1.00  5.44           C  
ATOM    151  H   VAL A  11      12.047   8.839   6.175  1.00  5.44           H  
ATOM    152  HA  VAL A  11      13.711   8.799   8.484  1.00  5.44           H  
ATOM    153  HB  VAL A  11      14.413   8.352   5.582  1.00  5.44           H  
ATOM    154 1HG1 VAL A  11      16.434   7.273   6.442  1.00  5.44           H  
ATOM    155 2HG1 VAL A  11      16.381   8.996   6.875  1.00  5.44           H  
ATOM    156 3HG1 VAL A  11      15.997   7.759   8.096  1.00  5.44           H  
ATOM    157 1HG2 VAL A  11      14.270   5.970   6.244  1.00  5.44           H  
ATOM    158 2HG2 VAL A  11      13.822   6.451   7.890  1.00  5.44           H  
ATOM    159 3HG2 VAL A  11      12.731   6.801   6.540  1.00  5.44           H  
ATOM    160  N   GLY A  12      14.459  11.186   6.355  1.00  5.34           N  
ATOM    161  CA  GLY A  12      15.159  12.452   6.227  1.00  5.34           C  
ATOM    162  C   GLY A  12      14.808  13.403   7.370  1.00  5.34           C  
ATOM    163  O   GLY A  12      15.700  13.925   8.051  1.00  5.34           O  
ATOM    164  H   GLY A  12      13.888  10.859   5.576  1.00  5.34           H  
ATOM    165 1HA  GLY A  12      16.233  12.274   6.208  1.00  5.34           H  
ATOM    166 2HA  GLY A  12      14.887  12.909   5.275  1.00  5.34           H  
ATOM    167  N   LEU A  13      13.510  13.629   7.578  1.00  5.23           N  
ATOM    168  CA  LEU A  13      13.057  14.542   8.619  1.00  5.23           C  
ATOM    169  C   LEU A  13      13.471  14.051   9.998  1.00  5.23           C  
ATOM    170  O   LEU A  13      13.919  14.835  10.837  1.00  5.23           O  
ATOM    171  CB  LEU A  13      11.539  14.658   8.548  1.00  5.23           C  
ATOM    172  CG  LEU A  13      11.002  15.360   7.297  1.00  5.23           C  
ATOM    173  CD1 LEU A  13       9.492  15.228   7.263  1.00  5.23           C  
ATOM    174  CD2 LEU A  13      11.434  16.811   7.311  1.00  5.23           C  
ATOM    175  H   LEU A  13      12.823  13.157   6.987  1.00  5.23           H  
ATOM    176  HA  LEU A  13      13.505  15.518   8.445  1.00  5.23           H  
ATOM    177 1HB  LEU A  13      11.122  13.647   8.560  1.00  5.23           H  
ATOM    178 2HB  LEU A  13      11.183  15.192   9.425  1.00  5.23           H  
ATOM    179  HG  LEU A  13      11.403  14.875   6.407  1.00  5.23           H  
ATOM    180 1HD1 LEU A  13       9.104  15.713   6.368  1.00  5.23           H  
ATOM    181 2HD1 LEU A  13       9.228  14.169   7.247  1.00  5.23           H  
ATOM    182 3HD1 LEU A  13       9.064  15.698   8.145  1.00  5.23           H  
ATOM    183 1HD2 LEU A  13      11.058  17.308   6.417  1.00  5.23           H  
ATOM    184 2HD2 LEU A  13      11.033  17.304   8.198  1.00  5.23           H  
ATOM    185 3HD2 LEU A  13      12.522  16.864   7.326  1.00  5.23           H  
ATOM    186  N   MET A  14      13.367  12.746  10.227  1.00  5.11           N  
ATOM    187  CA  MET A  14      13.769  12.161  11.492  1.00  5.11           C  
ATOM    188  C   MET A  14      15.233  12.427  11.767  1.00  5.11           C  
ATOM    189  O   MET A  14      15.609  12.800  12.881  1.00  5.11           O  
ATOM    190  CB  MET A  14      13.474  10.682  11.488  1.00  5.11           C  
ATOM    191  CG  MET A  14      13.861   9.927  12.719  1.00  5.11           C  
ATOM    192  SD  MET A  14      15.597   9.448  12.687  1.00  5.11           S  
ATOM    193  CE  MET A  14      15.585   8.265  11.328  1.00  5.11           C  
ATOM    194  H   MET A  14      12.984  12.132   9.505  1.00  5.11           H  
ATOM    195  HA  MET A  14      13.192  12.629  12.288  1.00  5.11           H  
ATOM    196 1HB  MET A  14      12.408  10.539  11.334  1.00  5.11           H  
ATOM    197 2HB  MET A  14      13.987  10.223  10.646  1.00  5.11           H  
ATOM    198 1HG  MET A  14      13.677  10.536  13.607  1.00  5.11           H  
ATOM    199 2HG  MET A  14      13.256   9.043  12.788  1.00  5.11           H  
ATOM    200 1HE  MET A  14      16.591   7.875  11.179  1.00  5.11           H  
ATOM    201 2HE  MET A  14      14.908   7.445  11.559  1.00  5.11           H  
ATOM    202 3HE  MET A  14      15.254   8.767  10.418  1.00  5.11           H  
ATOM    203  N   CYS A  15      16.070  12.237  10.745  1.00  4.95           N  
ATOM    204  CA  CYS A  15      17.491  12.439  10.905  1.00  4.95           C  
ATOM    205  C   CYS A  15      17.774  13.901  11.220  1.00  4.95           C  
ATOM    206  O   CYS A  15      18.620  14.206  12.064  1.00  4.95           O  
ATOM    207  CB  CYS A  15      18.214  12.025   9.632  1.00  4.95           C  
ATOM    208  SG  CYS A  15      18.150  10.244   9.328  1.00  4.95           S  
ATOM    209  H   CYS A  15      15.711  11.916   9.846  1.00  4.95           H  
ATOM    210  HA  CYS A  15      17.842  11.818  11.727  1.00  4.95           H  
ATOM    211 1HB  CYS A  15      17.766  12.530   8.777  1.00  4.95           H  
ATOM    212 2HB  CYS A  15      19.257  12.327   9.689  1.00  4.95           H  
ATOM    213  HG  CYS A  15      16.828  10.239   9.020  1.00  4.95           H  
ATOM    214  N   ALA A  16      17.043  14.815  10.567  1.00  4.80           N  
ATOM    215  CA  ALA A  16      17.219  16.239  10.821  1.00  4.80           C  
ATOM    216  C   ALA A  16      16.906  16.573  12.279  1.00  4.80           C  
ATOM    217  O   ALA A  16      17.638  17.338  12.925  1.00  4.80           O  
ATOM    218  CB  ALA A  16      16.313  17.044   9.902  1.00  4.80           C  
ATOM    219  H   ALA A  16      16.374  14.509   9.858  1.00  4.80           H  
ATOM    220  HA  ALA A  16      18.258  16.495  10.625  1.00  4.80           H  
ATOM    221 1HB  ALA A  16      16.464  18.105  10.081  1.00  4.80           H  
ATOM    222 2HB  ALA A  16      16.550  16.808   8.864  1.00  4.80           H  
ATOM    223 3HB  ALA A  16      15.278  16.790  10.099  1.00  4.80           H  
ATOM    224  N   LEU A  17      15.845  15.954  12.807  1.00  4.68           N  
ATOM    225  CA  LEU A  17      15.439  16.150  14.189  1.00  4.68           C  
ATOM    226  C   LEU A  17      16.475  15.573  15.139  1.00  4.68           C  
ATOM    227  O   LEU A  17      16.841  16.209  16.131  1.00  4.68           O  
ATOM    228  CB  LEU A  17      14.075  15.502  14.390  1.00  4.68           C  
ATOM    229  CG  LEU A  17      12.932  16.209  13.675  1.00  4.68           C  
ATOM    230  CD1 LEU A  17      11.712  15.339  13.698  1.00  4.68           C  
ATOM    231  CD2 LEU A  17      12.665  17.526  14.389  1.00  4.68           C  
ATOM    232  H   LEU A  17      15.281  15.349  12.206  1.00  4.68           H  
ATOM    233  HA  LEU A  17      15.353  17.218  14.377  1.00  4.68           H  
ATOM    234 1HB  LEU A  17      14.113  14.479  14.031  1.00  4.68           H  
ATOM    235 2HB  LEU A  17      13.848  15.490  15.453  1.00  4.68           H  
ATOM    236  HG  LEU A  17      13.200  16.402  12.639  1.00  4.68           H  
ATOM    237 1HD1 LEU A  17      10.890  15.844  13.198  1.00  4.68           H  
ATOM    238 2HD1 LEU A  17      11.923  14.405  13.189  1.00  4.68           H  
ATOM    239 3HD1 LEU A  17      11.456  15.145  14.695  1.00  4.68           H  
ATOM    240 1HD2 LEU A  17      11.846  18.048  13.896  1.00  4.68           H  
ATOM    241 2HD2 LEU A  17      12.401  17.330  15.422  1.00  4.68           H  
ATOM    242 3HD2 LEU A  17      13.562  18.143  14.356  1.00  4.68           H  
ATOM    243  N   ALA A  18      17.004  14.393  14.804  1.00  4.60           N  
ATOM    244  CA  ALA A  18      18.041  13.786  15.621  1.00  4.60           C  
ATOM    245  C   ALA A  18      19.245  14.718  15.658  1.00  4.60           C  
ATOM    246  O   ALA A  18      19.875  14.901  16.699  1.00  4.60           O  
ATOM    247  CB  ALA A  18      18.422  12.427  15.071  1.00  4.60           C  
ATOM    248  H   ALA A  18      16.659  13.899  13.980  1.00  4.60           H  
ATOM    249  HA  ALA A  18      17.660  13.673  16.635  1.00  4.60           H  
ATOM    250 1HB  ALA A  18      19.191  11.980  15.697  1.00  4.60           H  
ATOM    251 2HB  ALA A  18      17.541  11.783  15.054  1.00  4.60           H  
ATOM    252 3HB  ALA A  18      18.801  12.544  14.058  1.00  4.60           H  
ATOM    253  N   GLY A  19      19.528  15.352  14.523  1.00  4.58           N  
ATOM    254  CA  GLY A  19      20.614  16.298  14.432  1.00  4.58           C  
ATOM    255  C   GLY A  19      20.406  17.402  15.452  1.00  4.58           C  
ATOM    256  O   GLY A  19      21.245  17.591  16.337  1.00  4.58           O  
ATOM    257  H   GLY A  19      18.989  15.143  13.683  1.00  4.58           H  
ATOM    258 1HA  GLY A  19      21.563  15.791  14.607  1.00  4.58           H  
ATOM    259 2HA  GLY A  19      20.640  16.720  13.427  1.00  4.58           H  
ATOM    260  N   GLY A  20      19.249  18.073  15.385  1.00  4.70           N  
ATOM    261  CA  GLY A  20      18.958  19.175  16.306  1.00  4.70           C  
ATOM    262  C   GLY A  20      19.081  18.732  17.762  1.00  4.70           C  
ATOM    263  O   GLY A  20      19.551  19.487  18.613  1.00  4.70           O  
ATOM    264  H   GLY A  20      18.586  17.829  14.644  1.00  4.70           H  
ATOM    265 1HA  GLY A  20      19.643  20.001  16.111  1.00  4.70           H  
ATOM    266 2HA  GLY A  20      17.949  19.540  16.118  1.00  4.70           H  
ATOM    267  N   LEU A  21      18.692  17.495  18.047  1.00  5.10           N  
ATOM    268  CA  LEU A  21      18.816  16.937  19.381  1.00  5.10           C  
ATOM    269  C   LEU A  21      20.260  16.828  19.850  1.00  5.10           C  
ATOM    270  O   LEU A  21      20.542  16.970  21.042  1.00  5.10           O  
ATOM    271  CB  LEU A  21      18.126  15.582  19.472  1.00  5.10           C  
ATOM    272  CG  LEU A  21      18.211  14.931  20.814  1.00  5.10           C  
ATOM    273  CD1 LEU A  21      17.668  15.874  21.836  1.00  5.10           C  
ATOM    274  CD2 LEU A  21      17.397  13.644  20.773  1.00  5.10           C  
ATOM    275  H   LEU A  21      18.279  16.925  17.308  1.00  5.10           H  
ATOM    276  HA  LEU A  21      18.306  17.606  20.067  1.00  5.10           H  
ATOM    277 1HB  LEU A  21      17.077  15.699  19.208  1.00  5.10           H  
ATOM    278 2HB  LEU A  21      18.584  14.913  18.761  1.00  5.10           H  
ATOM    279  HG  LEU A  21      19.251  14.706  21.062  1.00  5.10           H  
ATOM    280 1HD1 LEU A  21      17.712  15.412  22.824  1.00  5.10           H  
ATOM    281 2HD1 LEU A  21      18.255  16.790  21.841  1.00  5.10           H  
ATOM    282 3HD1 LEU A  21      16.670  16.100  21.585  1.00  5.10           H  
ATOM    283 1HD2 LEU A  21      17.437  13.153  21.749  1.00  5.10           H  
ATOM    284 2HD2 LEU A  21      16.361  13.878  20.522  1.00  5.10           H  
ATOM    285 3HD2 LEU A  21      17.814  12.981  20.014  1.00  5.10           H  
ATOM    286  N   LEU A  22      21.170  16.515  18.930  1.00  5.84           N  
ATOM    287  CA  LEU A  22      22.568  16.331  19.270  1.00  5.84           C  
ATOM    288  C   LEU A  22      23.386  17.634  19.197  1.00  5.84           C  
ATOM    289  O   LEU A  22      24.556  17.659  19.591  1.00  5.84           O  
ATOM    290  CB  LEU A  22      23.142  15.256  18.354  1.00  5.84           C  
ATOM    291  CG  LEU A  22      22.463  13.875  18.518  1.00  5.84           C  
ATOM    292  CD1 LEU A  22      23.021  12.908  17.496  1.00  5.84           C  
ATOM    293  CD2 LEU A  22      22.665  13.385  19.938  1.00  5.84           C  
ATOM    294  H   LEU A  22      20.887  16.410  17.952  1.00  5.84           H  
ATOM    295  HA  LEU A  22      22.617  15.966  20.294  1.00  5.84           H  
ATOM    296 1HB  LEU A  22      23.000  15.577  17.319  1.00  5.84           H  
ATOM    297 2HB  LEU A  22      24.206  15.147  18.549  1.00  5.84           H  
ATOM    298  HG  LEU A  22      21.399  13.972  18.335  1.00  5.84           H  
ATOM    299 1HD1 LEU A  22      22.529  11.942  17.604  1.00  5.84           H  
ATOM    300 2HD1 LEU A  22      22.834  13.301  16.495  1.00  5.84           H  
ATOM    301 3HD1 LEU A  22      24.092  12.790  17.649  1.00  5.84           H  
ATOM    302 1HD2 LEU A  22      22.174  12.420  20.060  1.00  5.84           H  
ATOM    303 2HD2 LEU A  22      23.731  13.280  20.140  1.00  5.84           H  
ATOM    304 3HD2 LEU A  22      22.230  14.106  20.633  1.00  5.84           H  
ATOM    305  N   GLU A  23      22.760  18.720  18.740  1.00  6.82           N  
ATOM    306  CA  GLU A  23      23.415  20.029  18.679  1.00  6.82           C  
ATOM    307  C   GLU A  23      23.504  20.687  20.054  1.00  6.82           C  
ATOM    308  O   GLU A  23      22.898  20.240  21.021  1.00  6.82           O  
ATOM    309  CB  GLU A  23      22.735  21.012  17.704  1.00  6.82           C  
ATOM    310  CG  GLU A  23      22.856  20.670  16.217  1.00  6.82           C  
ATOM    311  CD  GLU A  23      22.252  21.735  15.309  1.00  6.82           C  
ATOM    312  OE1 GLU A  23      21.563  22.600  15.803  1.00  6.82           O  
ATOM    313  OE2 GLU A  23      22.494  21.683  14.123  1.00  6.82           O1-
ATOM    314  H   GLU A  23      21.812  18.610  18.377  1.00  6.82           H  
ATOM    315  HA  GLU A  23      24.434  19.875  18.322  1.00  6.82           H  
ATOM    316 1HB  GLU A  23      21.670  21.059  17.937  1.00  6.82           H  
ATOM    317 2HB  GLU A  23      23.138  22.012  17.846  1.00  6.82           H  
ATOM    318 1HG  GLU A  23      23.909  20.548  15.967  1.00  6.82           H  
ATOM    319 2HG  GLU A  23      22.363  19.734  16.033  1.00  6.82           H  
ATOM    320  N   PHE A  24      24.293  21.755  20.113  1.00  7.85           N  
ATOM    321  CA  PHE A  24      24.536  22.594  21.290  1.00  7.85           C  
ATOM    322  C   PHE A  24      23.315  23.068  22.095  1.00  7.85           C  
ATOM    323  O   PHE A  24      23.383  23.164  23.321  1.00  7.85           O  
ATOM    324  CB  PHE A  24      25.304  23.843  20.868  1.00  7.85           C  
ATOM    325  CG  PHE A  24      25.542  24.809  21.994  1.00  7.85           C  
ATOM    326  CD1 PHE A  24      26.588  24.630  22.886  1.00  7.85           C  
ATOM    327  CD2 PHE A  24      24.702  25.903  22.164  1.00  7.85           C  
ATOM    328  CE1 PHE A  24      26.790  25.527  23.922  1.00  7.85           C  
ATOM    329  CE2 PHE A  24      24.898  26.794  23.191  1.00  7.85           C  
ATOM    330  CZ  PHE A  24      25.943  26.609  24.075  1.00  7.85           C  
ATOM    331  H   PHE A  24      24.761  22.020  19.258  1.00  7.85           H  
ATOM    332  HA  PHE A  24      25.166  22.015  21.968  1.00  7.85           H  
ATOM    333 1HB  PHE A  24      26.268  23.559  20.452  1.00  7.85           H  
ATOM    334 2HB  PHE A  24      24.747  24.364  20.089  1.00  7.85           H  
ATOM    335  HD1 PHE A  24      27.253  23.775  22.764  1.00  7.85           H  
ATOM    336  HD2 PHE A  24      23.870  26.054  21.466  1.00  7.85           H  
ATOM    337  HE1 PHE A  24      27.614  25.378  24.619  1.00  7.85           H  
ATOM    338  HE2 PHE A  24      24.224  27.645  23.304  1.00  7.85           H  
ATOM    339  HZ  PHE A  24      26.100  27.313  24.891  1.00  7.85           H  
ATOM    340  N   GLU A  25      22.249  23.469  21.410  1.00  8.63           N  
ATOM    341  CA  GLU A  25      21.110  24.093  22.081  1.00  8.63           C  
ATOM    342  C   GLU A  25      20.419  23.207  23.119  1.00  8.63           C  
ATOM    343  O   GLU A  25      20.366  21.985  22.998  1.00  8.63           O  
ATOM    344  CB  GLU A  25      20.085  24.560  21.050  1.00  8.63           C  
ATOM    345  CG  GLU A  25      20.578  25.671  20.126  1.00  8.63           C  
ATOM    346  CD  GLU A  25      20.815  26.980  20.841  1.00  8.63           C  
ATOM    347  OE1 GLU A  25      19.939  27.430  21.542  1.00  8.63           O  
ATOM    348  OE2 GLU A  25      21.871  27.538  20.661  1.00  8.63           O1-
ATOM    349  H   GLU A  25      22.228  23.332  20.409  1.00  8.63           H  
ATOM    350  HA  GLU A  25      21.484  24.975  22.605  1.00  8.63           H  
ATOM    351 1HB  GLU A  25      19.791  23.712  20.427  1.00  8.63           H  
ATOM    352 2HB  GLU A  25      19.189  24.915  21.562  1.00  8.63           H  
ATOM    353 1HG  GLU A  25      21.513  25.349  19.665  1.00  8.63           H  
ATOM    354 2HG  GLU A  25      19.846  25.821  19.333  1.00  8.63           H  
ATOM    355  N   GLU A  26      19.866  23.858  24.139  1.00  8.89           N  
ATOM    356  CA  GLU A  26      19.163  23.196  25.236  1.00  8.89           C  
ATOM    357  C   GLU A  26      18.059  22.279  24.727  1.00  8.89           C  
ATOM    358  O   GLU A  26      17.286  22.651  23.841  1.00  8.89           O  
ATOM    359  CB  GLU A  26      18.584  24.237  26.201  1.00  8.89           C  
ATOM    360  CG  GLU A  26      17.926  23.659  27.455  1.00  8.89           C  
ATOM    361  CD  GLU A  26      17.452  24.725  28.422  1.00  8.89           C  
ATOM    362  OE1 GLU A  26      17.555  25.885  28.096  1.00  8.89           O  
ATOM    363  OE2 GLU A  26      17.005  24.379  29.492  1.00  8.89           O1-
ATOM    364  H   GLU A  26      19.950  24.866  24.155  1.00  8.89           H  
ATOM    365  HA  GLU A  26      19.882  22.583  25.781  1.00  8.89           H  
ATOM    366 1HB  GLU A  26      19.375  24.915  26.520  1.00  8.89           H  
ATOM    367 2HB  GLU A  26      17.835  24.832  25.679  1.00  8.89           H  
ATOM    368 1HG  GLU A  26      17.064  23.059  27.155  1.00  8.89           H  
ATOM    369 2HG  GLU A  26      18.633  23.001  27.957  1.00  8.89           H  
ATOM    370  N   THR A  27      17.997  21.075  25.290  1.00  8.56           N  
ATOM    371  CA  THR A  27      17.012  20.084  24.885  1.00  8.56           C  
ATOM    372  C   THR A  27      15.599  20.645  25.002  1.00  8.56           C  
ATOM    373  O   THR A  27      15.222  21.220  26.024  1.00  8.56           O  
ATOM    374  CB  THR A  27      17.135  18.803  25.726  1.00  8.56           C  
ATOM    375  CG2 THR A  27      16.164  17.755  25.211  1.00  8.56           C  
ATOM    376  OG1 THR A  27      18.468  18.284  25.615  1.00  8.56           O  
ATOM    377  H   THR A  27      18.661  20.842  26.012  1.00  8.56           H  
ATOM    378  HA  THR A  27      17.190  19.829  23.839  1.00  8.56           H  
ATOM    379  HB  THR A  27      16.917  19.020  26.771  1.00  8.56           H  
ATOM    380  HG1 THR A  27      18.756  18.326  24.697  1.00  8.56           H  
ATOM    381 1HG2 THR A  27      16.265  16.847  25.800  1.00  8.56           H  
ATOM    382 2HG2 THR A  27      15.139  18.117  25.286  1.00  8.56           H  
ATOM    383 3HG2 THR A  27      16.396  17.542  24.171  1.00  8.56           H  
ATOM    384  N   SER A  28      14.835  20.461  23.938  1.00  7.78           N  
ATOM    385  CA  SER A  28      13.472  20.947  23.796  1.00  7.78           C  
ATOM    386  C   SER A  28      12.605  19.914  23.073  1.00  7.78           C  
ATOM    387  O   SER A  28      12.940  18.723  23.051  1.00  7.78           O  
ATOM    388  CB  SER A  28      13.477  22.279  23.052  1.00  7.78           C  
ATOM    389  OG  SER A  28      12.211  22.869  23.092  1.00  7.78           O  
ATOM    390  H   SER A  28      15.248  19.970  23.162  1.00  7.78           H  
ATOM    391  HA  SER A  28      13.054  21.108  24.792  1.00  7.78           H  
ATOM    392 1HB  SER A  28      14.214  22.948  23.507  1.00  7.78           H  
ATOM    393 2HB  SER A  28      13.777  22.116  22.018  1.00  7.78           H  
ATOM    394  HG  SER A  28      12.084  23.150  24.007  1.00  7.78           H  
ATOM    395  N   MET A  29      11.508  20.384  22.455  1.00  6.87           N  
ATOM    396  CA  MET A  29      10.504  19.554  21.770  1.00  6.87           C  
ATOM    397  C   MET A  29      11.066  18.638  20.694  1.00  6.87           C  
ATOM    398  O   MET A  29      10.389  17.707  20.257  1.00  6.87           O  
ATOM    399  CB  MET A  29       9.412  20.408  21.167  1.00  6.87           C  
ATOM    400  CG  MET A  29       8.486  21.012  22.164  1.00  6.87           C  
ATOM    401  SD  MET A  29       7.691  19.727  23.138  1.00  6.87           S  
ATOM    402  CE  MET A  29       6.795  18.863  21.846  1.00  6.87           C  
ATOM    403  H   MET A  29      11.353  21.382  22.519  1.00  6.87           H  
ATOM    404  HA  MET A  29      10.040  18.916  22.521  1.00  6.87           H  
ATOM    405 1HB  MET A  29       9.848  21.202  20.563  1.00  6.87           H  
ATOM    406 2HB  MET A  29       8.816  19.786  20.518  1.00  6.87           H  
ATOM    407 1HG  MET A  29       9.039  21.673  22.833  1.00  6.87           H  
ATOM    408 2HG  MET A  29       7.717  21.593  21.656  1.00  6.87           H  
ATOM    409 1HE  MET A  29       6.244  18.028  22.280  1.00  6.87           H  
ATOM    410 2HE  MET A  29       6.099  19.547  21.361  1.00  6.87           H  
ATOM    411 3HE  MET A  29       7.505  18.486  21.110  1.00  6.87           H  
ATOM    412  N   VAL A  30      12.303  18.883  20.281  1.00  6.11           N  
ATOM    413  CA  VAL A  30      12.973  18.058  19.306  1.00  6.11           C  
ATOM    414  C   VAL A  30      13.025  16.600  19.783  1.00  6.11           C  
ATOM    415  O   VAL A  30      13.101  15.693  18.959  1.00  6.11           O  
ATOM    416  CB  VAL A  30      14.387  18.590  19.027  1.00  6.11           C  
ATOM    417  CG1 VAL A  30      15.282  18.407  20.240  1.00  6.11           C  
ATOM    418  CG2 VAL A  30      14.960  17.835  17.841  1.00  6.11           C  
ATOM    419  H   VAL A  30      12.792  19.670  20.677  1.00  6.11           H  
ATOM    420  HA  VAL A  30      12.418  18.111  18.376  1.00  6.11           H  
ATOM    421  HB  VAL A  30      14.333  19.654  18.806  1.00  6.11           H  
ATOM    422 1HG1 VAL A  30      16.274  18.790  20.019  1.00  6.11           H  
ATOM    423 2HG1 VAL A  30      14.867  18.939  21.090  1.00  6.11           H  
ATOM    424 3HG1 VAL A  30      15.341  17.364  20.457  1.00  6.11           H  
ATOM    425 1HG2 VAL A  30      15.956  18.205  17.621  1.00  6.11           H  
ATOM    426 2HG2 VAL A  30      15.015  16.771  18.074  1.00  6.11           H  
ATOM    427 3HG2 VAL A  30      14.327  17.976  16.971  1.00  6.11           H  
ATOM    428  N   VAL A  31      12.988  16.357  21.104  1.00  5.66           N  
ATOM    429  CA  VAL A  31      12.992  14.977  21.564  1.00  5.66           C  
ATOM    430  C   VAL A  31      11.677  14.283  21.146  1.00  5.66           C  
ATOM    431  O   VAL A  31      11.755  13.354  20.344  1.00  5.66           O  
ATOM    432  CB  VAL A  31      13.329  14.857  23.069  1.00  5.66           C  
ATOM    433  CG1 VAL A  31      13.117  13.430  23.539  1.00  5.66           C  
ATOM    434  CG2 VAL A  31      14.697  15.219  23.261  1.00  5.66           C  
ATOM    435  H   VAL A  31      12.938  17.135  21.766  1.00  5.66           H  
ATOM    436  HA  VAL A  31      13.806  14.464  21.052  1.00  5.66           H  
ATOM    437  HB  VAL A  31      12.759  15.535  23.648  1.00  5.66           H  
ATOM    438 1HG1 VAL A  31      13.386  13.352  24.591  1.00  5.66           H  
ATOM    439 2HG1 VAL A  31      12.077  13.148  23.413  1.00  5.66           H  
ATOM    440 3HG1 VAL A  31      13.746  12.759  22.954  1.00  5.66           H  
ATOM    441 1HG2 VAL A  31      14.953  15.141  24.312  1.00  5.66           H  
ATOM    442 2HG2 VAL A  31      15.313  14.544  22.685  1.00  5.66           H  
ATOM    443 3HG2 VAL A  31      14.830  16.243  22.923  1.00  5.66           H  
ATOM    444  N   PRO A  32      10.462  14.688  21.617  1.00  5.46           N  
ATOM    445  CA  PRO A  32       9.182  14.202  21.122  1.00  5.46           C  
ATOM    446  C   PRO A  32       9.059  14.224  19.609  1.00  5.46           C  
ATOM    447  O   PRO A  32       8.449  13.321  19.033  1.00  5.46           O  
ATOM    448  CB  PRO A  32       8.207  15.210  21.730  1.00  5.46           C  
ATOM    449  CG  PRO A  32       8.835  15.595  23.022  1.00  5.46           C  
ATOM    450  CD  PRO A  32      10.311  15.620  22.762  1.00  5.46           C  
ATOM    451  HA  PRO A  32       8.994  13.198  21.512  1.00  5.46           H  
ATOM    452 1HB  PRO A  32       8.085  16.067  21.046  1.00  5.46           H  
ATOM    453 2HB  PRO A  32       7.216  14.752  21.852  1.00  5.46           H  
ATOM    454 1HG  PRO A  32       8.458  16.577  23.341  1.00  5.46           H  
ATOM    455 2HG  PRO A  32       8.557  14.878  23.805  1.00  5.46           H  
ATOM    456 1HD  PRO A  32      10.683  16.611  22.559  1.00  5.46           H  
ATOM    457 2HD  PRO A  32      10.712  15.194  23.665  1.00  5.46           H  
ATOM    458  N   PHE A  33       9.660  15.211  18.945  1.00  5.37           N  
ATOM    459  CA  PHE A  33       9.552  15.245  17.500  1.00  5.37           C  
ATOM    460  C   PHE A  33      10.373  14.127  16.877  1.00  5.37           C  
ATOM    461  O   PHE A  33       9.897  13.445  15.966  1.00  5.37           O  
ATOM    462  CB  PHE A  33      10.024  16.576  16.954  1.00  5.37           C  
ATOM    463  CG  PHE A  33       9.183  17.737  17.333  1.00  5.37           C  
ATOM    464  CD1 PHE A  33       7.897  17.560  17.819  1.00  5.37           C  
ATOM    465  CD2 PHE A  33       9.675  19.022  17.199  1.00  5.37           C  
ATOM    466  CE1 PHE A  33       7.121  18.649  18.161  1.00  5.37           C  
ATOM    467  CE2 PHE A  33       8.903  20.112  17.538  1.00  5.37           C  
ATOM    468  CZ  PHE A  33       7.622  19.926  18.019  1.00  5.37           C  
ATOM    469  H   PHE A  33      10.140  15.969  19.432  1.00  5.37           H  
ATOM    470  HA  PHE A  33       8.508  15.105  17.226  1.00  5.37           H  
ATOM    471 1HB  PHE A  33      11.028  16.751  17.287  1.00  5.37           H  
ATOM    472 2HB  PHE A  33      10.040  16.530  15.877  1.00  5.37           H  
ATOM    473  HD1 PHE A  33       7.501  16.551  17.930  1.00  5.37           H  
ATOM    474  HD2 PHE A  33      10.687  19.165  16.819  1.00  5.37           H  
ATOM    475  HE1 PHE A  33       6.113  18.500  18.543  1.00  5.37           H  
ATOM    476  HE2 PHE A  33       9.303  21.119  17.428  1.00  5.37           H  
ATOM    477  HZ  PHE A  33       7.010  20.785  18.290  1.00  5.37           H  
ATOM    478  N   ALA A  34      11.609  13.929  17.351  1.00  5.29           N  
ATOM    479  CA  ALA A  34      12.463  12.876  16.821  1.00  5.29           C  
ATOM    480  C   ALA A  34      11.794  11.529  17.046  1.00  5.29           C  
ATOM    481  O   ALA A  34      11.816  10.660  16.168  1.00  5.29           O  
ATOM    482  CB  ALA A  34      13.837  12.920  17.480  1.00  5.29           C  
ATOM    483  H   ALA A  34      11.979  14.521  18.092  1.00  5.29           H  
ATOM    484  HA  ALA A  34      12.577  13.029  15.749  1.00  5.29           H  
ATOM    485 1HB  ALA A  34      14.469  12.136  17.068  1.00  5.29           H  
ATOM    486 2HB  ALA A  34      14.298  13.892  17.297  1.00  5.29           H  
ATOM    487 3HB  ALA A  34      13.723  12.773  18.555  1.00  5.29           H  
ATOM    488  N   ILE A  35      11.142  11.387  18.207  1.00  5.25           N  
ATOM    489  CA  ILE A  35      10.430  10.167  18.546  1.00  5.25           C  
ATOM    490  C   ILE A  35       9.271   9.976  17.585  1.00  5.25           C  
ATOM    491  O   ILE A  35       9.071   8.882  17.056  1.00  5.25           O  
ATOM    492  CB  ILE A  35       9.919  10.208  19.990  1.00  5.25           C  
ATOM    493  CG1 ILE A  35      11.105  10.190  20.965  1.00  5.25           C  
ATOM    494  CG2 ILE A  35       8.994   9.024  20.232  1.00  5.25           C  
ATOM    495  CD1 ILE A  35      10.728  10.534  22.384  1.00  5.25           C  
ATOM    496  H   ILE A  35      11.174  12.149  18.888  1.00  5.25           H  
ATOM    497  HA  ILE A  35      11.112   9.324  18.441  1.00  5.25           H  
ATOM    498  HB  ILE A  35       9.373  11.133  20.152  1.00  5.25           H  
ATOM    499 1HG1 ILE A  35      11.545   9.193  20.959  1.00  5.25           H  
ATOM    500 2HG1 ILE A  35      11.855  10.900  20.625  1.00  5.25           H  
ATOM    501 1HG2 ILE A  35       8.617   9.055  21.252  1.00  5.25           H  
ATOM    502 2HG2 ILE A  35       8.168   9.071  19.543  1.00  5.25           H  
ATOM    503 3HG2 ILE A  35       9.540   8.095  20.075  1.00  5.25           H  
ATOM    504 1HD1 ILE A  35      11.615  10.497  23.014  1.00  5.25           H  
ATOM    505 2HD1 ILE A  35      10.309  11.533  22.414  1.00  5.25           H  
ATOM    506 3HD1 ILE A  35       9.993   9.821  22.749  1.00  5.25           H  
ATOM    507  N   ALA A  36       8.503  11.046  17.347  1.00  5.24           N  
ATOM    508  CA  ALA A  36       7.389  10.993  16.417  1.00  5.24           C  
ATOM    509  C   ALA A  36       7.885  10.617  15.031  1.00  5.24           C  
ATOM    510  O   ALA A  36       7.228   9.855  14.320  1.00  5.24           O  
ATOM    511  CB  ALA A  36       6.666  12.324  16.390  1.00  5.24           C  
ATOM    512  H   ALA A  36       8.689  11.920  17.833  1.00  5.24           H  
ATOM    513  HA  ALA A  36       6.708  10.225  16.745  1.00  5.24           H  
ATOM    514 1HB  ALA A  36       5.823  12.268  15.707  1.00  5.24           H  
ATOM    515 2HB  ALA A  36       6.313  12.560  17.394  1.00  5.24           H  
ATOM    516 3HB  ALA A  36       7.350  13.099  16.058  1.00  5.24           H  
ATOM    517  N   GLY A  37       9.073  11.106  14.667  1.00  5.24           N  
ATOM    518  CA  GLY A  37       9.710  10.781  13.402  1.00  5.24           C  
ATOM    519  C   GLY A  37       9.876   9.273  13.314  1.00  5.24           C  
ATOM    520  O   GLY A  37       9.421   8.641  12.362  1.00  5.24           O  
ATOM    521  H   GLY A  37       9.543  11.759  15.292  1.00  5.24           H  
ATOM    522 1HA  GLY A  37       9.108  11.147  12.571  1.00  5.24           H  
ATOM    523 2HA  GLY A  37      10.684  11.268  13.354  1.00  5.24           H  
ATOM    524  N   LEU A  38      10.501   8.687  14.327  1.00  5.22           N  
ATOM    525  CA  LEU A  38      10.722   7.248  14.358  1.00  5.22           C  
ATOM    526  C   LEU A  38       9.412   6.454  14.363  1.00  5.22           C  
ATOM    527  O   LEU A  38       9.313   5.399  13.718  1.00  5.22           O  
ATOM    528  CB  LEU A  38      11.578   6.907  15.574  1.00  5.22           C  
ATOM    529  CG  LEU A  38      13.029   7.394  15.477  1.00  5.22           C  
ATOM    530  CD1 LEU A  38      13.733   7.210  16.807  1.00  5.22           C  
ATOM    531  CD2 LEU A  38      13.736   6.601  14.377  1.00  5.22           C  
ATOM    532  H   LEU A  38      10.850   9.273  15.091  1.00  5.22           H  
ATOM    533  HA  LEU A  38      11.277   6.972  13.467  1.00  5.22           H  
ATOM    534 1HB  LEU A  38      11.128   7.370  16.454  1.00  5.22           H  
ATOM    535 2HB  LEU A  38      11.583   5.827  15.715  1.00  5.22           H  
ATOM    536  HG  LEU A  38      13.041   8.457  15.235  1.00  5.22           H  
ATOM    537 1HD1 LEU A  38      14.761   7.563  16.724  1.00  5.22           H  
ATOM    538 2HD1 LEU A  38      13.211   7.786  17.574  1.00  5.22           H  
ATOM    539 3HD1 LEU A  38      13.731   6.156  17.078  1.00  5.22           H  
ATOM    540 1HD2 LEU A  38      14.766   6.941  14.292  1.00  5.22           H  
ATOM    541 2HD2 LEU A  38      13.726   5.542  14.629  1.00  5.22           H  
ATOM    542 3HD2 LEU A  38      13.225   6.750  13.431  1.00  5.22           H  
ATOM    543  N   MET A  39       8.383   6.949  15.070  1.00  5.21           N  
ATOM    544  CA  MET A  39       7.116   6.225  15.064  1.00  5.21           C  
ATOM    545  C   MET A  39       6.506   6.280  13.668  1.00  5.21           C  
ATOM    546  O   MET A  39       6.030   5.271  13.151  1.00  5.21           O  
ATOM    547  CB  MET A  39       6.134   6.803  16.077  1.00  5.21           C  
ATOM    548  CG  MET A  39       6.505   6.574  17.540  1.00  5.21           C  
ATOM    549  SD  MET A  39       5.178   7.038  18.683  1.00  5.21           S  
ATOM    550  CE  MET A  39       5.114   8.820  18.542  1.00  5.21           C  
ATOM    551  H   MET A  39       8.497   7.804  15.615  1.00  5.21           H  
ATOM    552  HA  MET A  39       7.306   5.179  15.307  1.00  5.21           H  
ATOM    553 1HB  MET A  39       6.059   7.878  15.920  1.00  5.21           H  
ATOM    554 2HB  MET A  39       5.149   6.379  15.911  1.00  5.21           H  
ATOM    555 1HG  MET A  39       6.741   5.523  17.693  1.00  5.21           H  
ATOM    556 2HG  MET A  39       7.390   7.158  17.785  1.00  5.21           H  
ATOM    557 1HE  MET A  39       4.339   9.208  19.200  1.00  5.21           H  
ATOM    558 2HE  MET A  39       6.066   9.248  18.820  1.00  5.21           H  
ATOM    559 3HE  MET A  39       4.877   9.087  17.514  1.00  5.21           H  
ATOM    560  N   TYR A  40       6.582   7.446  13.025  1.00  5.22           N  
ATOM    561  CA  TYR A  40       6.058   7.607  11.681  1.00  5.22           C  
ATOM    562  C   TYR A  40       6.716   6.627  10.753  1.00  5.22           C  
ATOM    563  O   TYR A  40       6.027   5.869  10.076  1.00  5.22           O  
ATOM    564  CB  TYR A  40       6.245   9.044  11.178  1.00  5.22           C  
ATOM    565  CG  TYR A  40       5.879   9.273   9.716  1.00  5.22           C  
ATOM    566  CD1 TYR A  40       4.550   9.377   9.324  1.00  5.22           C  
ATOM    567  CD2 TYR A  40       6.893   9.414   8.770  1.00  5.22           C  
ATOM    568  CE1 TYR A  40       4.237   9.606   7.994  1.00  5.22           C  
ATOM    569  CE2 TYR A  40       6.573   9.649   7.442  1.00  5.22           C  
ATOM    570  CZ  TYR A  40       5.258   9.741   7.056  1.00  5.22           C  
ATOM    571  OH  TYR A  40       4.954   9.971   5.737  1.00  5.22           O  
ATOM    572  H   TYR A  40       6.992   8.255  13.487  1.00  5.22           H  
ATOM    573  HA  TYR A  40       4.992   7.385  11.695  1.00  5.22           H  
ATOM    574 1HB  TYR A  40       5.644   9.717  11.791  1.00  5.22           H  
ATOM    575 2HB  TYR A  40       7.278   9.339  11.312  1.00  5.22           H  
ATOM    576  HD1 TYR A  40       3.754   9.277  10.062  1.00  5.22           H  
ATOM    577  HD2 TYR A  40       7.937   9.338   9.078  1.00  5.22           H  
ATOM    578  HE1 TYR A  40       3.195   9.684   7.687  1.00  5.22           H  
ATOM    579  HE2 TYR A  40       7.356   9.758   6.694  1.00  5.22           H  
ATOM    580  HH  TYR A  40       5.765  10.176   5.254  1.00  5.22           H  
ATOM    581  N   ILE A  41       8.046   6.587  10.780  1.00  5.24           N  
ATOM    582  CA  ILE A  41       8.826   5.729   9.901  1.00  5.24           C  
ATOM    583  C   ILE A  41       8.444   4.284  10.120  1.00  5.24           C  
ATOM    584  O   ILE A  41       8.217   3.550   9.152  1.00  5.24           O  
ATOM    585  CB  ILE A  41      10.309   5.895  10.187  1.00  5.24           C  
ATOM    586  CG1 ILE A  41      10.724   7.261   9.776  1.00  5.24           C  
ATOM    587  CG2 ILE A  41      11.100   4.841   9.409  1.00  5.24           C  
ATOM    588  CD1 ILE A  41      12.027   7.635  10.318  1.00  5.24           C  
ATOM    589  H   ILE A  41       8.535   7.227  11.407  1.00  5.24           H  
ATOM    590  HA  ILE A  41       8.629   6.003   8.869  1.00  5.24           H  
ATOM    591  HB  ILE A  41      10.496   5.791  11.256  1.00  5.24           H  
ATOM    592 1HG1 ILE A  41      10.774   7.310   8.688  1.00  5.24           H  
ATOM    593 2HG1 ILE A  41       9.985   7.974  10.115  1.00  5.24           H  
ATOM    594 1HG2 ILE A  41      12.163   4.967   9.608  1.00  5.24           H  
ATOM    595 2HG2 ILE A  41      10.788   3.844   9.723  1.00  5.24           H  
ATOM    596 3HG2 ILE A  41      10.912   4.961   8.339  1.00  5.24           H  
ATOM    597 1HD1 ILE A  41      12.242   8.623  10.001  1.00  5.24           H  
ATOM    598 2HD1 ILE A  41      11.983   7.608  11.391  1.00  5.24           H  
ATOM    599 3HD1 ILE A  41      12.790   6.952   9.972  1.00  5.24           H  
ATOM    600  N   THR A  42       8.303   3.885  11.381  1.00  5.28           N  
ATOM    601  CA  THR A  42       7.881   2.539  11.697  1.00  5.28           C  
ATOM    602  C   THR A  42       6.561   2.235  11.001  1.00  5.28           C  
ATOM    603  O   THR A  42       6.408   1.172  10.388  1.00  5.28           O  
ATOM    604  CB  THR A  42       7.706   2.370  13.216  1.00  5.28           C  
ATOM    605  CG2 THR A  42       7.199   0.980  13.542  1.00  5.28           C  
ATOM    606  OG1 THR A  42       8.963   2.619  13.872  1.00  5.28           O  
ATOM    607  H   THR A  42       8.511   4.526  12.148  1.00  5.28           H  
ATOM    608  HA  THR A  42       8.634   1.839  11.337  1.00  5.28           H  
ATOM    609  HB  THR A  42       6.983   3.086  13.576  1.00  5.28           H  
ATOM    610  HG1 THR A  42       9.211   3.568  13.735  1.00  5.28           H  
ATOM    611 1HG2 THR A  42       7.072   0.885  14.618  1.00  5.28           H  
ATOM    612 2HG2 THR A  42       6.238   0.822  13.045  1.00  5.28           H  
ATOM    613 3HG2 THR A  42       7.916   0.239  13.192  1.00  5.28           H  
ATOM    614  N   TYR A  43       5.613   3.174  11.068  1.00  5.34           N  
ATOM    615  CA  TYR A  43       4.304   2.983  10.460  1.00  5.34           C  
ATOM    616  C   TYR A  43       4.347   3.066   8.927  1.00  5.34           C  
ATOM    617  O   TYR A  43       3.559   2.398   8.246  1.00  5.34           O  
ATOM    618  CB  TYR A  43       3.305   3.975  11.047  1.00  5.34           C  
ATOM    619  CG  TYR A  43       3.006   3.669  12.505  1.00  5.34           C  
ATOM    620  CD1 TYR A  43       3.166   4.649  13.476  1.00  5.34           C  
ATOM    621  CD2 TYR A  43       2.617   2.392  12.873  1.00  5.34           C  
ATOM    622  CE1 TYR A  43       2.927   4.359  14.803  1.00  5.34           C  
ATOM    623  CE2 TYR A  43       2.380   2.099  14.201  1.00  5.34           C  
ATOM    624  CZ  TYR A  43       2.533   3.078  15.164  1.00  5.34           C  
ATOM    625  OH  TYR A  43       2.299   2.782  16.488  1.00  5.34           O  
ATOM    626  H   TYR A  43       5.800   4.035  11.591  1.00  5.34           H  
ATOM    627  HA  TYR A  43       3.961   1.987  10.723  1.00  5.34           H  
ATOM    628 1HB  TYR A  43       3.712   4.986  10.983  1.00  5.34           H  
ATOM    629 2HB  TYR A  43       2.375   3.948  10.483  1.00  5.34           H  
ATOM    630  HD1 TYR A  43       3.483   5.652  13.188  1.00  5.34           H  
ATOM    631  HD2 TYR A  43       2.502   1.617  12.115  1.00  5.34           H  
ATOM    632  HE1 TYR A  43       3.054   5.132  15.562  1.00  5.34           H  
ATOM    633  HE2 TYR A  43       2.074   1.093  14.489  1.00  5.34           H  
ATOM    634  HH  TYR A  43       2.041   1.861  16.567  1.00  5.34           H  
ATOM    635  N   THR A  44       5.290   3.832   8.370  1.00  5.47           N  
ATOM    636  CA  THR A  44       5.394   3.963   6.917  1.00  5.47           C  
ATOM    637  C   THR A  44       5.797   2.608   6.381  1.00  5.47           C  
ATOM    638  O   THR A  44       5.111   1.996   5.549  1.00  5.47           O  
ATOM    639  CB  THR A  44       6.475   4.943   6.414  1.00  5.47           C  
ATOM    640  CG2 THR A  44       6.307   6.332   6.886  1.00  5.47           C  
ATOM    641  OG1 THR A  44       7.761   4.477   6.820  1.00  5.47           O  
ATOM    642  H   THR A  44       5.903   4.375   8.977  1.00  5.47           H  
ATOM    643  HA  THR A  44       4.431   4.230   6.522  1.00  5.47           H  
ATOM    644  HB  THR A  44       6.417   4.980   5.354  1.00  5.47           H  
ATOM    645  HG1 THR A  44       7.688   4.024   7.677  1.00  5.47           H  
ATOM    646 1HG2 THR A  44       7.097   6.944   6.462  1.00  5.47           H  
ATOM    647 2HG2 THR A  44       5.362   6.719   6.590  1.00  5.47           H  
ATOM    648 3HG2 THR A  44       6.370   6.369   7.911  1.00  5.47           H  
ATOM    649  N   VAL A  45       6.944   2.150   6.876  1.00  5.73           N  
ATOM    650  CA  VAL A  45       7.515   0.873   6.494  1.00  5.73           C  
ATOM    651  C   VAL A  45       6.561  -0.280   6.788  1.00  5.73           C  
ATOM    652  O   VAL A  45       6.407  -1.166   5.945  1.00  5.73           O  
ATOM    653  CB  VAL A  45       8.825   0.617   7.251  1.00  5.73           C  
ATOM    654  CG1 VAL A  45       9.284  -0.815   6.993  1.00  5.73           C  
ATOM    655  CG2 VAL A  45       9.879   1.620   6.810  1.00  5.73           C  
ATOM    656  H   VAL A  45       7.438   2.745   7.549  1.00  5.73           H  
ATOM    657  HA  VAL A  45       7.724   0.898   5.425  1.00  5.73           H  
ATOM    658  HB  VAL A  45       8.648   0.726   8.326  1.00  5.73           H  
ATOM    659 1HG1 VAL A  45      10.207  -1.004   7.542  1.00  5.73           H  
ATOM    660 2HG1 VAL A  45       8.514  -1.510   7.330  1.00  5.73           H  
ATOM    661 3HG1 VAL A  45       9.460  -0.956   5.927  1.00  5.73           H  
ATOM    662 1HG2 VAL A  45      10.803   1.441   7.354  1.00  5.73           H  
ATOM    663 2HG2 VAL A  45      10.057   1.514   5.742  1.00  5.73           H  
ATOM    664 3HG2 VAL A  45       9.527   2.626   7.020  1.00  5.73           H  
ATOM    665  N   SER A  46       5.906  -0.278   7.960  1.00  6.18           N  
ATOM    666  CA  SER A  46       4.959  -1.337   8.284  1.00  6.18           C  
ATOM    667  C   SER A  46       3.820  -1.346   7.266  1.00  6.18           C  
ATOM    668  O   SER A  46       3.386  -2.415   6.832  1.00  6.18           O  
ATOM    669  CB  SER A  46       4.404  -1.142   9.680  1.00  6.18           C  
ATOM    670  OG  SER A  46       5.413  -1.274  10.647  1.00  6.18           O  
ATOM    671  H   SER A  46       6.072   0.450   8.653  1.00  6.18           H  
ATOM    672  HA  SER A  46       5.478  -2.292   8.243  1.00  6.18           H  
ATOM    673 1HB  SER A  46       3.953  -0.158   9.752  1.00  6.18           H  
ATOM    674 2HB  SER A  46       3.622  -1.874   9.863  1.00  6.18           H  
ATOM    675  HG  SER A  46       6.015  -0.515  10.491  1.00  6.18           H  
ATOM    676  N   GLY A  47       3.359  -0.156   6.866  1.00  6.84           N  
ATOM    677  CA  GLY A  47       2.315  -0.014   5.868  1.00  6.84           C  
ATOM    678  C   GLY A  47       2.743  -0.713   4.587  1.00  6.84           C  
ATOM    679  O   GLY A  47       2.006  -1.527   4.035  1.00  6.84           O  
ATOM    680  H   GLY A  47       3.727   0.700   7.280  1.00  6.84           H  
ATOM    681 1HA  GLY A  47       1.384  -0.439   6.240  1.00  6.84           H  
ATOM    682 2HA  GLY A  47       2.147   1.045   5.679  1.00  6.84           H  
ATOM    683  N   LYS A  48       3.947  -0.397   4.111  1.00  7.70           N  
ATOM    684  CA  LYS A  48       4.486  -1.034   2.912  1.00  7.70           C  
ATOM    685  C   LYS A  48       4.571  -2.559   3.078  1.00  7.70           C  
ATOM    686  O   LYS A  48       4.156  -3.320   2.201  1.00  7.70           O  
ATOM    687  CB  LYS A  48       5.876  -0.473   2.594  1.00  7.70           C  
ATOM    688  CG  LYS A  48       6.521  -1.056   1.343  1.00  7.70           C  
ATOM    689  CD  LYS A  48       7.890  -0.435   1.068  1.00  7.70           C  
ATOM    690  CE  LYS A  48       8.548  -1.086  -0.148  1.00  7.70           C  
ATOM    691  NZ  LYS A  48       9.903  -0.538  -0.412  1.00  7.70           N1+
ATOM    692  H   LYS A  48       4.496   0.303   4.614  1.00  7.70           H  
ATOM    693  HA  LYS A  48       3.818  -0.827   2.079  1.00  7.70           H  
ATOM    694 1HB  LYS A  48       5.817   0.609   2.484  1.00  7.70           H  
ATOM    695 2HB  LYS A  48       6.544  -0.673   3.431  1.00  7.70           H  
ATOM    696 1HG  LYS A  48       6.645  -2.132   1.477  1.00  7.70           H  
ATOM    697 2HG  LYS A  48       5.872  -0.887   0.484  1.00  7.70           H  
ATOM    698 1HD  LYS A  48       7.778   0.636   0.886  1.00  7.70           H  
ATOM    699 2HD  LYS A  48       8.532  -0.573   1.940  1.00  7.70           H  
ATOM    700 1HE  LYS A  48       8.629  -2.159   0.025  1.00  7.70           H  
ATOM    701 2HE  LYS A  48       7.922  -0.916  -1.024  1.00  7.70           H  
ATOM    702 1HZ  LYS A  48      10.300  -0.994  -1.221  1.00  7.70           H  
ATOM    703 2HZ  LYS A  48       9.837   0.455  -0.585  1.00  7.70           H  
ATOM    704 3HZ  LYS A  48      10.495  -0.701   0.390  1.00  7.70           H  
ATOM    705  N   ALA A  49       5.088  -3.004   4.223  1.00  8.73           N  
ATOM    706  CA  ALA A  49       5.249  -4.421   4.535  1.00  8.73           C  
ATOM    707  C   ALA A  49       3.915  -5.166   4.515  1.00  8.73           C  
ATOM    708  O   ALA A  49       3.852  -6.346   4.174  1.00  8.73           O  
ATOM    709  CB  ALA A  49       5.903  -4.578   5.894  1.00  8.73           C  
ATOM    710  H   ALA A  49       5.408  -2.324   4.910  1.00  8.73           H  
ATOM    711  HA  ALA A  49       5.894  -4.860   3.774  1.00  8.73           H  
ATOM    712 1HB  ALA A  49       6.052  -5.633   6.110  1.00  8.73           H  
ATOM    713 2HB  ALA A  49       6.863  -4.062   5.895  1.00  8.73           H  
ATOM    714 3HB  ALA A  49       5.259  -4.142   6.648  1.00  8.73           H  
ATOM    715  N   ALA A  50       2.848  -4.456   4.875  1.00  9.87           N  
ATOM    716  CA  ALA A  50       1.498  -4.986   4.963  1.00  9.87           C  
ATOM    717  C   ALA A  50       0.783  -5.085   3.612  1.00  9.87           C  
ATOM    718  O   ALA A  50      -0.388  -5.472   3.578  1.00  9.87           O  
ATOM    719  CB  ALA A  50       0.672  -4.120   5.894  1.00  9.87           C  
ATOM    720  H   ALA A  50       2.989  -3.489   5.166  1.00  9.87           H  
ATOM    721  HA  ALA A  50       1.566  -5.989   5.377  1.00  9.87           H  
ATOM    722 1HB  ALA A  50      -0.325  -4.541   5.996  1.00  9.87           H  
ATOM    723 2HB  ALA A  50       1.154  -4.077   6.869  1.00  9.87           H  
ATOM    724 3HB  ALA A  50       0.603  -3.117   5.481  1.00  9.87           H  
ATOM    725  N   GLU A  51       1.443  -4.721   2.505  1.00 10.94           N  
ATOM    726  CA  GLU A  51       0.790  -4.800   1.195  1.00 10.94           C  
ATOM    727  C   GLU A  51       0.135  -6.174   1.045  1.00 10.94           C  
ATOM    728  O   GLU A  51       0.783  -7.210   1.221  1.00 10.94           O  
ATOM    729  CB  GLU A  51       1.808  -4.609   0.059  1.00 10.94           C  
ATOM    730  CG  GLU A  51       1.216  -4.559  -1.376  1.00 10.94           C  
ATOM    731  CD  GLU A  51       0.546  -3.242  -1.727  1.00 10.94           C  
ATOM    732  OE1 GLU A  51       1.131  -2.209  -1.452  1.00 10.94           O  
ATOM    733  OE2 GLU A  51      -0.527  -3.251  -2.271  1.00 10.94           O1-
ATOM    734  H   GLU A  51       2.405  -4.378   2.563  1.00 10.94           H  
ATOM    735  HA  GLU A  51       0.020  -4.032   1.136  1.00 10.94           H  
ATOM    736 1HB  GLU A  51       2.354  -3.678   0.222  1.00 10.94           H  
ATOM    737 2HB  GLU A  51       2.536  -5.419   0.090  1.00 10.94           H  
ATOM    738 1HG  GLU A  51       2.020  -4.737  -2.086  1.00 10.94           H  
ATOM    739 2HG  GLU A  51       0.489  -5.362  -1.484  1.00 10.94           H  
ATOM    740  N   MET A  52      -1.153  -6.172   0.712  1.00 11.76           N  
ATOM    741  CA  MET A  52      -1.923  -7.399   0.580  1.00 11.76           C  
ATOM    742  C   MET A  52      -2.933  -7.328  -0.548  1.00 11.76           C  
ATOM    743  O   MET A  52      -3.557  -6.293  -0.781  1.00 11.76           O  
ATOM    744  CB  MET A  52      -2.653  -7.712   1.889  1.00 11.76           C  
ATOM    745  CG  MET A  52      -3.562  -8.943   1.820  1.00 11.76           C  
ATOM    746  SD  MET A  52      -4.318  -9.378   3.375  1.00 11.76           S  
ATOM    747  CE  MET A  52      -5.233 -10.822   2.842  1.00 11.76           C  
ATOM    748  H   MET A  52      -1.610  -5.284   0.565  1.00 11.76           H  
ATOM    749  HA  MET A  52      -1.236  -8.213   0.361  1.00 11.76           H  
ATOM    750 1HB  MET A  52      -1.920  -7.872   2.681  1.00 11.76           H  
ATOM    751 2HB  MET A  52      -3.265  -6.858   2.178  1.00 11.76           H  
ATOM    752 1HG  MET A  52      -4.370  -8.744   1.119  1.00 11.76           H  
ATOM    753 2HG  MET A  52      -3.002  -9.801   1.453  1.00 11.76           H  
ATOM    754 1HE  MET A  52      -5.781 -11.238   3.686  1.00 11.76           H  
ATOM    755 2HE  MET A  52      -5.928 -10.544   2.057  1.00 11.76           H  
ATOM    756 3HE  MET A  52      -4.539 -11.568   2.456  1.00 11.76           H  
ATOM    757  N   TRP A  53      -3.109  -8.455  -1.224  1.00 12.20           N  
ATOM    758  CA  TRP A  53      -4.082  -8.576  -2.292  1.00 12.20           C  
ATOM    759  C   TRP A  53      -5.276  -9.367  -1.785  1.00 12.20           C  
ATOM    760  O   TRP A  53      -5.121 -10.254  -0.946  1.00 12.20           O  
ATOM    761  CB  TRP A  53      -3.429  -9.283  -3.473  1.00 12.20           C  
ATOM    762  CG  TRP A  53      -2.311  -8.481  -4.048  1.00 12.20           C  
ATOM    763  CD1 TRP A  53      -2.334  -7.706  -5.165  1.00 12.20           C  
ATOM    764  CD2 TRP A  53      -0.976  -8.350  -3.492  1.00 12.20           C  
ATOM    765  CE2 TRP A  53      -0.269  -7.490  -4.328  1.00 12.20           C  
ATOM    766  CE3 TRP A  53      -0.343  -8.881  -2.360  1.00 12.20           C  
ATOM    767  NE1 TRP A  53      -1.108  -7.108  -5.350  1.00 12.20           N  
ATOM    768  CZ2 TRP A  53       1.050  -7.146  -4.076  1.00 12.20           C  
ATOM    769  CZ3 TRP A  53       0.975  -8.534  -2.104  1.00 12.20           C  
ATOM    770  CH2 TRP A  53       1.654  -7.691  -2.939  1.00 12.20           C  
ATOM    771  H   TRP A  53      -2.549  -9.260  -0.981  1.00 12.20           H  
ATOM    772  HA  TRP A  53      -4.414  -7.583  -2.593  1.00 12.20           H  
ATOM    773 1HB  TRP A  53      -3.040 -10.250  -3.156  1.00 12.20           H  
ATOM    774 2HB  TRP A  53      -4.171  -9.464  -4.253  1.00 12.20           H  
ATOM    775  HD1 TRP A  53      -3.197  -7.577  -5.815  1.00 12.20           H  
ATOM    776  HE1 TRP A  53      -0.864  -6.483  -6.104  1.00 12.20           H  
ATOM    777  HE3 TRP A  53      -0.875  -9.555  -1.692  1.00 12.20           H  
ATOM    778  HZ2 TRP A  53       1.608  -6.472  -4.725  1.00 12.20           H  
ATOM    779  HZ3 TRP A  53       1.459  -8.948  -1.216  1.00 12.20           H  
ATOM    780  HH2 TRP A  53       2.688  -7.437  -2.707  1.00 12.20           H  
ATOM    781  N   ILE A  54      -6.460  -9.043  -2.292  1.00 12.29           N  
ATOM    782  CA  ILE A  54      -7.678  -9.738  -1.885  1.00 12.29           C  
ATOM    783  C   ILE A  54      -8.169 -10.697  -2.971  1.00 12.29           C  
ATOM    784  O   ILE A  54      -8.356 -11.888  -2.714  1.00 12.29           O  
ATOM    785  CB  ILE A  54      -8.775  -8.718  -1.540  1.00 12.29           C  
ATOM    786  CG1 ILE A  54      -8.259  -7.756  -0.445  1.00 12.29           C  
ATOM    787  CG2 ILE A  54     -10.024  -9.436  -1.077  1.00 12.29           C  
ATOM    788  CD1 ILE A  54      -7.847  -8.441   0.834  1.00 12.29           C  
ATOM    789  H   ILE A  54      -6.514  -8.298  -2.969  1.00 12.29           H  
ATOM    790  HA  ILE A  54      -7.463 -10.322  -0.992  1.00 12.29           H  
ATOM    791  HB  ILE A  54      -9.012  -8.125  -2.420  1.00 12.29           H  
ATOM    792 1HG1 ILE A  54      -7.397  -7.212  -0.833  1.00 12.29           H  
ATOM    793 2HG1 ILE A  54      -9.045  -7.037  -0.210  1.00 12.29           H  
ATOM    794 1HG2 ILE A  54     -10.797  -8.707  -0.842  1.00 12.29           H  
ATOM    795 2HG2 ILE A  54     -10.378 -10.096  -1.871  1.00 12.29           H  
ATOM    796 3HG2 ILE A  54      -9.798 -10.025  -0.191  1.00 12.29           H  
ATOM    797 1HD1 ILE A  54      -7.492  -7.700   1.550  1.00 12.29           H  
ATOM    798 2HD1 ILE A  54      -8.697  -8.976   1.256  1.00 12.29           H  
ATOM    799 3HD1 ILE A  54      -7.050  -9.142   0.620  1.00 12.29           H  
ATOM    800  N   GLU A  55      -8.336 -10.166  -4.186  1.00 12.14           N  
ATOM    801  CA  GLU A  55      -8.821 -10.910  -5.350  1.00 12.14           C  
ATOM    802  C   GLU A  55     -10.202 -11.536  -5.114  1.00 12.14           C  
ATOM    803  O   GLU A  55     -10.871 -11.236  -4.125  1.00 12.14           O  
ATOM    804  CB  GLU A  55      -7.787 -11.975  -5.758  1.00 12.14           C  
ATOM    805  CG  GLU A  55      -6.447 -11.377  -6.215  1.00 12.14           C  
ATOM    806  CD  GLU A  55      -5.422 -12.411  -6.651  1.00 12.14           C  
ATOM    807  OE1 GLU A  55      -5.695 -13.583  -6.551  1.00 12.14           O  
ATOM    808  OE2 GLU A  55      -4.368 -12.014  -7.090  1.00 12.14           O1-
ATOM    809  H   GLU A  55      -8.140  -9.186  -4.303  1.00 12.14           H  
ATOM    810  HA  GLU A  55      -8.917 -10.209  -6.178  1.00 12.14           H  
ATOM    811 1HB  GLU A  55      -7.594 -12.660  -4.939  1.00 12.14           H  
ATOM    812 2HB  GLU A  55      -8.170 -12.566  -6.585  1.00 12.14           H  
ATOM    813 1HG  GLU A  55      -6.632 -10.696  -7.044  1.00 12.14           H  
ATOM    814 2HG  GLU A  55      -6.033 -10.795  -5.392  1.00 12.14           H  
ATOM    815  N   LYS A  56     -10.661 -12.339  -6.074  1.00 11.90           N  
ATOM    816  CA  LYS A  56     -11.970 -12.981  -5.996  1.00 11.90           C  
ATOM    817  C   LYS A  56     -11.876 -14.488  -6.199  1.00 11.90           C  
ATOM    818  O   LYS A  56     -11.402 -14.953  -7.234  1.00 11.90           O  
ATOM    819  CB  LYS A  56     -12.900 -12.386  -7.055  1.00 11.90           C  
ATOM    820  CG  LYS A  56     -14.298 -12.978  -7.086  1.00 11.90           C  
ATOM    821  CD  LYS A  56     -15.207 -12.219  -8.050  1.00 11.90           C  
ATOM    822  CE  LYS A  56     -14.782 -12.444  -9.504  1.00 11.90           C  
ATOM    823  NZ  LYS A  56     -15.753 -11.867 -10.464  1.00 11.90           N1+
ATOM    824  H   LYS A  56     -10.073 -12.533  -6.871  1.00 11.90           H  
ATOM    825  HA  LYS A  56     -12.390 -12.801  -5.006  1.00 11.90           H  
ATOM    826 1HB  LYS A  56     -12.998 -11.313  -6.889  1.00 11.90           H  
ATOM    827 2HB  LYS A  56     -12.460 -12.526  -8.042  1.00 11.90           H  
ATOM    828 1HG  LYS A  56     -14.245 -14.019  -7.405  1.00 11.90           H  
ATOM    829 2HG  LYS A  56     -14.736 -12.947  -6.089  1.00 11.90           H  
ATOM    830 1HD  LYS A  56     -16.235 -12.578  -7.931  1.00 11.90           H  
ATOM    831 2HD  LYS A  56     -15.182 -11.154  -7.827  1.00 11.90           H  
ATOM    832 1HE  LYS A  56     -13.810 -11.984  -9.665  1.00 11.90           H  
ATOM    833 2HE  LYS A  56     -14.705 -13.516  -9.689  1.00 11.90           H  
ATOM    834 1HZ  LYS A  56     -15.456 -12.042 -11.405  1.00 11.90           H  
ATOM    835 2HZ  LYS A  56     -16.657 -12.326 -10.306  1.00 11.90           H  
ATOM    836 3HZ  LYS A  56     -15.850 -10.881 -10.317  1.00 11.90           H  
ATOM    837  N   ALA A  57     -12.335 -15.252  -5.208  1.00 11.69           N  
ATOM    838  CA  ALA A  57     -12.314 -16.714  -5.290  1.00 11.69           C  
ATOM    839  C   ALA A  57     -13.528 -17.258  -6.041  1.00 11.69           C  
ATOM    840  O   ALA A  57     -13.475 -18.326  -6.653  1.00 11.69           O  
ATOM    841  CB  ALA A  57     -12.276 -17.318  -3.898  1.00 11.69           C  
ATOM    842  H   ALA A  57     -12.697 -14.807  -4.376  1.00 11.69           H  
ATOM    843  HA  ALA A  57     -11.418 -17.010  -5.836  1.00 11.69           H  
ATOM    844 1HB  ALA A  57     -12.236 -18.404  -3.978  1.00 11.69           H  
ATOM    845 2HB  ALA A  57     -11.395 -16.959  -3.368  1.00 11.69           H  
ATOM    846 3HB  ALA A  57     -13.173 -17.028  -3.353  1.00 11.69           H  
ATOM    847  N   ALA A  58     -14.643 -16.544  -5.936  1.00 11.59           N  
ATOM    848  CA  ALA A  58     -15.895 -16.973  -6.539  1.00 11.59           C  
ATOM    849  C   ALA A  58     -16.874 -15.819  -6.650  1.00 11.59           C  
ATOM    850  O   ALA A  58     -16.793 -14.848  -5.896  1.00 11.59           O  
ATOM    851  CB  ALA A  58     -16.517 -18.090  -5.719  1.00 11.59           C  
ATOM    852  H   ALA A  58     -14.617 -15.675  -5.429  1.00 11.59           H  
ATOM    853  HA  ALA A  58     -15.684 -17.334  -7.546  1.00 11.59           H  
ATOM    854 1HB  ALA A  58     -17.446 -18.412  -6.191  1.00 11.59           H  
ATOM    855 2HB  ALA A  58     -15.830 -18.934  -5.659  1.00 11.59           H  
ATOM    856 3HB  ALA A  58     -16.730 -17.725  -4.720  1.00 11.59           H  
ATOM    857  N   ASP A  59     -17.834 -15.957  -7.556  1.00 11.69           N  
ATOM    858  CA  ASP A  59     -18.927 -14.999  -7.658  1.00 11.69           C  
ATOM    859  C   ASP A  59     -20.026 -15.396  -6.688  1.00 11.69           C  
ATOM    860  O   ASP A  59     -20.609 -16.473  -6.807  1.00 11.69           O  
ATOM    861  CB  ASP A  59     -19.470 -14.940  -9.085  1.00 11.69           C  
ATOM    862  CG  ASP A  59     -18.481 -14.294 -10.048  1.00 11.69           C  
ATOM    863  OD1 ASP A  59     -18.034 -13.197  -9.763  1.00 11.69           O  
ATOM    864  OD2 ASP A  59     -18.152 -14.897 -11.035  1.00 11.69           O1-
ATOM    865  H   ASP A  59     -17.826 -16.761  -8.167  1.00 11.69           H  
ATOM    866  HA  ASP A  59     -18.562 -14.011  -7.378  1.00 11.69           H  
ATOM    867 1HB  ASP A  59     -19.698 -15.947  -9.433  1.00 11.69           H  
ATOM    868 2HB  ASP A  59     -20.400 -14.369  -9.095  1.00 11.69           H  
ATOM    869  N   ILE A  60     -20.271 -14.545  -5.705  1.00 11.97           N  
ATOM    870  CA  ILE A  60     -21.234 -14.855  -4.664  1.00 11.97           C  
ATOM    871  C   ILE A  60     -22.557 -14.164  -4.915  1.00 11.97           C  
ATOM    872  O   ILE A  60     -22.597 -12.967  -5.206  1.00 11.97           O  
ATOM    873  CB  ILE A  60     -20.695 -14.453  -3.284  1.00 11.97           C  
ATOM    874  CG1 ILE A  60     -19.319 -15.117  -3.062  1.00 11.97           C  
ATOM    875  CG2 ILE A  60     -21.683 -14.870  -2.188  1.00 11.97           C  
ATOM    876  CD1 ILE A  60     -19.339 -16.626  -3.161  1.00 11.97           C  
ATOM    877  H   ILE A  60     -19.757 -13.676  -5.668  1.00 11.97           H  
ATOM    878  HA  ILE A  60     -21.411 -15.930  -4.661  1.00 11.97           H  
ATOM    879  HB  ILE A  60     -20.553 -13.374  -3.249  1.00 11.97           H  
ATOM    880 1HG1 ILE A  60     -18.618 -14.735  -3.809  1.00 11.97           H  
ATOM    881 2HG1 ILE A  60     -18.954 -14.843  -2.072  1.00 11.97           H  
ATOM    882 1HG2 ILE A  60     -21.294 -14.580  -1.216  1.00 11.97           H  
ATOM    883 2HG2 ILE A  60     -22.643 -14.385  -2.348  1.00 11.97           H  
ATOM    884 3HG2 ILE A  60     -21.821 -15.949  -2.214  1.00 11.97           H  
ATOM    885 1HD1 ILE A  60     -18.336 -17.011  -2.992  1.00 11.97           H  
ATOM    886 2HD1 ILE A  60     -20.015 -17.031  -2.410  1.00 11.97           H  
ATOM    887 3HD1 ILE A  60     -19.678 -16.926  -4.152  1.00 11.97           H  
ATOM    888  N   THR A  61     -23.634 -14.932  -4.826  1.00 12.36           N  
ATOM    889  CA  THR A  61     -24.967 -14.392  -4.993  1.00 12.36           C  
ATOM    890  C   THR A  61     -25.785 -14.771  -3.775  1.00 12.36           C  
ATOM    891  O   THR A  61     -25.469 -15.745  -3.091  1.00 12.36           O  
ATOM    892  CB  THR A  61     -25.639 -14.935  -6.268  1.00 12.36           C  
ATOM    893  CG2 THR A  61     -24.761 -14.647  -7.486  1.00 12.36           C  
ATOM    894  OG1 THR A  61     -25.823 -16.353  -6.149  1.00 12.36           O  
ATOM    895  H   THR A  61     -23.518 -15.912  -4.613  1.00 12.36           H  
ATOM    896  HA  THR A  61     -24.915 -13.306  -5.052  1.00 12.36           H  
ATOM    897  HB  THR A  61     -26.610 -14.457  -6.397  1.00 12.36           H  
ATOM    898  HG1 THR A  61     -26.466 -16.537  -5.455  1.00 12.36           H  
ATOM    899 1HG2 THR A  61     -25.247 -15.032  -8.382  1.00 12.36           H  
ATOM    900 2HG2 THR A  61     -24.619 -13.570  -7.583  1.00 12.36           H  
ATOM    901 3HG2 THR A  61     -23.792 -15.130  -7.369  1.00 12.36           H  
ATOM    902  N   TRP A  62     -26.864 -14.039  -3.537  1.00 12.73           N  
ATOM    903  CA  TRP A  62     -27.742 -14.332  -2.417  1.00 12.73           C  
ATOM    904  C   TRP A  62     -29.164 -14.555  -2.899  1.00 12.73           C  
ATOM    905  O   TRP A  62     -29.597 -13.947  -3.877  1.00 12.73           O  
ATOM    906  CB  TRP A  62     -27.676 -13.197  -1.394  1.00 12.73           C  
ATOM    907  CG  TRP A  62     -26.307 -13.064  -0.742  1.00 12.73           C  
ATOM    908  CD1 TRP A  62     -25.942 -13.560   0.472  1.00 12.73           C  
ATOM    909  CD2 TRP A  62     -25.123 -12.399  -1.270  1.00 12.73           C  
ATOM    910  CE2 TRP A  62     -24.115 -12.545  -0.315  1.00 12.73           C  
ATOM    911  CE3 TRP A  62     -24.846 -11.707  -2.451  1.00 12.73           C  
ATOM    912  NE1 TRP A  62     -24.630 -13.253   0.738  1.00 12.73           N  
ATOM    913  CZ2 TRP A  62     -22.846 -12.024  -0.504  1.00 12.73           C  
ATOM    914  CZ3 TRP A  62     -23.571 -11.191  -2.640  1.00 12.73           C  
ATOM    915  CH2 TRP A  62     -22.599 -11.344  -1.692  1.00 12.73           C  
ATOM    916  H   TRP A  62     -27.071 -13.256  -4.140  1.00 12.73           H  
ATOM    917  HA  TRP A  62     -27.402 -15.248  -1.934  1.00 12.73           H  
ATOM    918 1HB  TRP A  62     -27.923 -12.252  -1.878  1.00 12.73           H  
ATOM    919 2HB  TRP A  62     -28.414 -13.368  -0.611  1.00 12.73           H  
ATOM    920  HD1 TRP A  62     -26.596 -14.121   1.136  1.00 12.73           H  
ATOM    921  HE1 TRP A  62     -24.124 -13.509   1.572  1.00 12.73           H  
ATOM    922  HE3 TRP A  62     -25.612 -11.578  -3.212  1.00 12.73           H  
ATOM    923  HZ2 TRP A  62     -22.058 -12.137   0.240  1.00 12.73           H  
ATOM    924  HZ3 TRP A  62     -23.362 -10.658  -3.569  1.00 12.73           H  
ATOM    925  HH2 TRP A  62     -21.610 -10.926  -1.876  1.00 12.73           H  
ATOM    926  N   GLU A  63     -29.887 -15.425  -2.202  1.00 13.04           N  
ATOM    927  CA  GLU A  63     -31.269 -15.757  -2.544  1.00 13.04           C  
ATOM    928  C   GLU A  63     -32.320 -15.003  -1.731  1.00 13.04           C  
ATOM    929  O   GLU A  63     -33.515 -15.297  -1.834  1.00 13.04           O  
ATOM    930  CB  GLU A  63     -31.493 -17.262  -2.396  1.00 13.04           C  
ATOM    931  CG  GLU A  63     -30.645 -18.119  -3.342  1.00 13.04           C  
ATOM    932  CD  GLU A  63     -30.906 -19.613  -3.214  1.00 13.04           C  
ATOM    933  OE1 GLU A  63     -31.722 -19.993  -2.408  1.00 13.04           O  
ATOM    934  OE2 GLU A  63     -30.286 -20.365  -3.929  1.00 13.04           O1-
ATOM    935  H   GLU A  63     -29.462 -15.889  -1.411  1.00 13.04           H  
ATOM    936  HA  GLU A  63     -31.423 -15.498  -3.593  1.00 13.04           H  
ATOM    937 1HB  GLU A  63     -31.272 -17.564  -1.370  1.00 13.04           H  
ATOM    938 2HB  GLU A  63     -32.542 -17.491  -2.582  1.00 13.04           H  
ATOM    939 1HG  GLU A  63     -30.855 -17.815  -4.367  1.00 13.04           H  
ATOM    940 2HG  GLU A  63     -29.592 -17.920  -3.145  1.00 13.04           H  
ATOM    941  N   GLN A  64     -31.899 -14.028  -0.923  1.00 13.21           N  
ATOM    942  CA  GLN A  64     -32.866 -13.318  -0.088  1.00 13.21           C  
ATOM    943  C   GLN A  64     -33.625 -14.320   0.784  1.00 13.21           C  
ATOM    944  O   GLN A  64     -33.163 -14.688   1.869  1.00 13.21           O  
ATOM    945  CB  GLN A  64     -33.823 -12.447  -0.928  1.00 13.21           C  
ATOM    946  CG  GLN A  64     -33.138 -11.272  -1.614  1.00 13.21           C  
ATOM    947  CD  GLN A  64     -34.097 -10.431  -2.455  1.00 13.21           C  
ATOM    948  NE2 GLN A  64     -33.798  -9.141  -2.573  1.00 13.21           N  
ATOM    949  OE1 GLN A  64     -35.090 -10.930  -2.992  1.00 13.21           O  
ATOM    950  H   GLN A  64     -30.919 -13.799  -0.887  1.00 13.21           H  
ATOM    951  HA  GLN A  64     -32.320 -12.652   0.579  1.00 13.21           H  
ATOM    952 1HB  GLN A  64     -34.309 -13.025  -1.702  1.00 13.21           H  
ATOM    953 2HB  GLN A  64     -34.605 -12.045  -0.283  1.00 13.21           H  
ATOM    954 1HG  GLN A  64     -32.700 -10.628  -0.852  1.00 13.21           H  
ATOM    955 2HG  GLN A  64     -32.357 -11.658  -2.271  1.00 13.21           H  
ATOM    956 1HE2 GLN A  64     -34.388  -8.538  -3.111  1.00 13.21           H  
ATOM    957 2HE2 GLN A  64     -32.984  -8.773  -2.124  1.00 13.21           H  
ATOM    958  N   ASN A  65     -34.813 -14.722   0.353  1.00 13.20           N  
ATOM    959  CA  ASN A  65     -35.658 -15.623   1.131  1.00 13.20           C  
ATOM    960  C   ASN A  65     -35.103 -17.046   1.078  1.00 13.20           C  
ATOM    961  O   ASN A  65     -35.660 -17.952   0.453  1.00 13.20           O  
ATOM    962  CB  ASN A  65     -37.092 -15.589   0.623  1.00 13.20           C  
ATOM    963  CG  ASN A  65     -38.061 -16.357   1.510  1.00 13.20           C  
ATOM    964  ND2 ASN A  65     -39.105 -16.879   0.897  1.00 13.20           N  
ATOM    965  OD1 ASN A  65     -37.852 -16.492   2.724  1.00 13.20           O  
ATOM    966  H   ASN A  65     -35.079 -14.451  -0.582  1.00 13.20           H  
ATOM    967  HA  ASN A  65     -35.643 -15.306   2.175  1.00 13.20           H  
ATOM    968 1HB  ASN A  65     -37.425 -14.554   0.548  1.00 13.20           H  
ATOM    969 2HB  ASN A  65     -37.125 -16.015  -0.379  1.00 13.20           H  
ATOM    970 1HD2 ASN A  65     -39.779 -17.462   1.399  1.00 13.20           H  
ATOM    971 2HD2 ASN A  65     -39.220 -16.751  -0.085  1.00 13.20           H  
ATOM    972  N   ALA A  66     -33.996 -17.244   1.780  1.00 12.99           N  
ATOM    973  CA  ALA A  66     -33.282 -18.509   1.789  1.00 12.99           C  
ATOM    974  C   ALA A  66     -33.969 -19.519   2.684  1.00 12.99           C  
ATOM    975  O   ALA A  66     -33.497 -19.817   3.778  1.00 12.99           O  
ATOM    976  CB  ALA A  66     -31.849 -18.312   2.252  1.00 12.99           C  
ATOM    977  H   ALA A  66     -33.612 -16.437   2.266  1.00 12.99           H  
ATOM    978  HA  ALA A  66     -33.275 -18.902   0.771  1.00 12.99           H  
ATOM    979 1HB  ALA A  66     -31.328 -19.273   2.225  1.00 12.99           H  
ATOM    980 2HB  ALA A  66     -31.352 -17.604   1.587  1.00 12.99           H  
ATOM    981 3HB  ALA A  66     -31.846 -17.923   3.268  1.00 12.99           H  
ATOM    982  N   GLU A  67     -35.096 -20.045   2.206  1.00 12.54           N  
ATOM    983  CA  GLU A  67     -35.891 -21.020   2.957  1.00 12.54           C  
ATOM    984  C   GLU A  67     -35.100 -22.313   3.162  1.00 12.54           C  
ATOM    985  O   GLU A  67     -35.348 -23.068   4.104  1.00 12.54           O  
ATOM    986  CB  GLU A  67     -37.221 -21.312   2.252  1.00 12.54           C  
ATOM    987  CG  GLU A  67     -38.172 -20.114   2.236  1.00 12.54           C  
ATOM    988  CD  GLU A  67     -39.544 -20.392   1.620  1.00 12.54           C  
ATOM    989  OE1 GLU A  67     -39.780 -21.509   1.220  1.00 12.54           O  
ATOM    990  OE2 GLU A  67     -40.346 -19.470   1.533  1.00 12.54           O1-
ATOM    991  H   GLU A  67     -35.417 -19.690   1.304  1.00 12.54           H  
ATOM    992  HA  GLU A  67     -36.112 -20.600   3.939  1.00 12.54           H  
ATOM    993 1HB  GLU A  67     -37.027 -21.605   1.220  1.00 12.54           H  
ATOM    994 2HB  GLU A  67     -37.722 -22.143   2.744  1.00 12.54           H  
ATOM    995 1HG  GLU A  67     -38.309 -19.758   3.256  1.00 12.54           H  
ATOM    996 2HG  GLU A  67     -37.689 -19.320   1.674  1.00 12.54           H  
ATOM    997  N   ILE A  68     -34.161 -22.562   2.257  1.00 11.83           N  
ATOM    998  CA  ILE A  68     -33.275 -23.704   2.318  1.00 11.83           C  
ATOM    999  C   ILE A  68     -31.919 -23.200   2.777  1.00 11.83           C  
ATOM   1000  O   ILE A  68     -31.341 -22.307   2.158  1.00 11.83           O  
ATOM   1001  CB  ILE A  68     -33.161 -24.408   0.959  1.00 11.83           C  
ATOM   1002  CG1 ILE A  68     -34.542 -24.921   0.536  1.00 11.83           C  
ATOM   1003  CG2 ILE A  68     -32.143 -25.546   1.037  1.00 11.83           C  
ATOM   1004  CD1 ILE A  68     -34.593 -25.415  -0.882  1.00 11.83           C  
ATOM   1005  H   ILE A  68     -34.044 -21.895   1.510  1.00 11.83           H  
ATOM   1006  HA  ILE A  68     -33.651 -24.414   3.054  1.00 11.83           H  
ATOM   1007  HB  ILE A  68     -32.838 -23.690   0.206  1.00 11.83           H  
ATOM   1008 1HG1 ILE A  68     -34.833 -25.736   1.199  1.00 11.83           H  
ATOM   1009 2HG1 ILE A  68     -35.269 -24.114   0.642  1.00 11.83           H  
ATOM   1010 1HG2 ILE A  68     -32.068 -26.032   0.066  1.00 11.83           H  
ATOM   1011 2HG2 ILE A  68     -31.174 -25.144   1.312  1.00 11.83           H  
ATOM   1012 3HG2 ILE A  68     -32.465 -26.272   1.783  1.00 11.83           H  
ATOM   1013 1HD1 ILE A  68     -35.601 -25.761  -1.110  1.00 11.83           H  
ATOM   1014 2HD1 ILE A  68     -34.326 -24.603  -1.560  1.00 11.83           H  
ATOM   1015 3HD1 ILE A  68     -33.890 -26.237  -1.006  1.00 11.83           H  
ATOM   1016  N   THR A  69     -31.431 -23.764   3.872  1.00 10.85           N  
ATOM   1017  CA  THR A  69     -30.189 -23.321   4.493  1.00 10.85           C  
ATOM   1018  C   THR A  69     -29.130 -24.420   4.518  1.00 10.85           C  
ATOM   1019  O   THR A  69     -28.248 -24.427   5.378  1.00 10.85           O  
ATOM   1020  CB  THR A  69     -30.458 -22.819   5.917  1.00 10.85           C  
ATOM   1021  CG2 THR A  69     -31.421 -21.627   5.862  1.00 10.85           C  
ATOM   1022  OG1 THR A  69     -31.057 -23.866   6.694  1.00 10.85           O  
ATOM   1023  H   THR A  69     -31.963 -24.498   4.316  1.00 10.85           H  
ATOM   1024  HA  THR A  69     -29.789 -22.491   3.910  1.00 10.85           H  
ATOM   1025  HB  THR A  69     -29.520 -22.515   6.381  1.00 10.85           H  
ATOM   1026  HG1 THR A  69     -30.453 -24.614   6.737  1.00 10.85           H  
ATOM   1027 1HG2 THR A  69     -31.615 -21.268   6.870  1.00 10.85           H  
ATOM   1028 2HG2 THR A  69     -30.979 -20.824   5.269  1.00 10.85           H  
ATOM   1029 3HG2 THR A  69     -32.364 -21.931   5.402  1.00 10.85           H  
ATOM   1030  N   GLY A  70     -29.258 -25.376   3.604  1.00  9.72           N  
ATOM   1031  CA  GLY A  70     -28.316 -26.484   3.514  1.00  9.72           C  
ATOM   1032  C   GLY A  70     -27.077 -26.061   2.735  1.00  9.72           C  
ATOM   1033  O   GLY A  70     -26.899 -24.878   2.434  1.00  9.72           O  
ATOM   1034  H   GLY A  70     -30.013 -25.305   2.940  1.00  9.72           H  
ATOM   1035 1HA  GLY A  70     -28.032 -26.809   4.516  1.00  9.72           H  
ATOM   1036 2HA  GLY A  70     -28.791 -27.331   3.020  1.00  9.72           H  
ATOM   1037  N   THR A  71     -26.227 -27.024   2.391  1.00  8.56           N  
ATOM   1038  CA  THR A  71     -24.984 -26.707   1.696  1.00  8.56           C  
ATOM   1039  C   THR A  71     -24.961 -27.258   0.273  1.00  8.56           C  
ATOM   1040  O   THR A  71     -25.260 -28.429   0.041  1.00  8.56           O  
ATOM   1041  CB  THR A  71     -23.784 -27.246   2.498  1.00  8.56           C  
ATOM   1042  CG2 THR A  71     -22.477 -26.942   1.791  1.00  8.56           C  
ATOM   1043  OG1 THR A  71     -23.770 -26.629   3.794  1.00  8.56           O  
ATOM   1044  H   THR A  71     -26.430 -27.981   2.638  1.00  8.56           H  
ATOM   1045  HA  THR A  71     -24.888 -25.623   1.633  1.00  8.56           H  
ATOM   1046  HB  THR A  71     -23.881 -28.324   2.618  1.00  8.56           H  
ATOM   1047  HG1 THR A  71     -23.881 -25.676   3.696  1.00  8.56           H  
ATOM   1048 1HG2 THR A  71     -21.648 -27.327   2.380  1.00  8.56           H  
ATOM   1049 2HG2 THR A  71     -22.473 -27.416   0.817  1.00  8.56           H  
ATOM   1050 3HG2 THR A  71     -22.367 -25.867   1.671  1.00  8.56           H  
ATOM   1051  N   SER A  72     -24.618 -26.392  -0.678  1.00  7.55           N  
ATOM   1052  CA  SER A  72     -24.525 -26.767  -2.084  1.00  7.55           C  
ATOM   1053  C   SER A  72     -23.360 -27.719  -2.320  1.00  7.55           C  
ATOM   1054  O   SER A  72     -22.324 -27.573  -1.672  1.00  7.55           O  
ATOM   1055  CB  SER A  72     -24.297 -25.538  -2.951  1.00  7.55           C  
ATOM   1056  OG  SER A  72     -24.107 -25.888  -4.319  1.00  7.55           O  
ATOM   1057  H   SER A  72     -24.404 -25.443  -0.408  1.00  7.55           H  
ATOM   1058  HA  SER A  72     -25.468 -27.232  -2.349  1.00  7.55           H  
ATOM   1059 1HB  SER A  72     -25.149 -24.867  -2.861  1.00  7.55           H  
ATOM   1060 2HB  SER A  72     -23.420 -25.003  -2.590  1.00  7.55           H  
ATOM   1061  HG  SER A  72     -23.326 -26.528  -4.371  1.00  7.55           H  
ATOM   1062  N   PRO A  73     -23.490 -28.700  -3.220  1.00  6.85           N  
ATOM   1063  CA  PRO A  73     -22.413 -29.544  -3.660  1.00  6.85           C  
ATOM   1064  C   PRO A  73     -21.525 -28.662  -4.513  1.00  6.85           C  
ATOM   1065  O   PRO A  73     -21.967 -27.589  -4.949  1.00  6.85           O  
ATOM   1066  CB  PRO A  73     -23.124 -30.647  -4.451  1.00  6.85           C  
ATOM   1067  CG  PRO A  73     -24.395 -29.994  -4.950  1.00  6.85           C  
ATOM   1068  CD  PRO A  73     -24.799 -29.022  -3.842  1.00  6.85           C  
ATOM   1069  HA  PRO A  73     -21.871 -29.940  -2.790  1.00  6.85           H  
ATOM   1070 1HB  PRO A  73     -22.473 -30.994  -5.270  1.00  6.85           H  
ATOM   1071 2HB  PRO A  73     -23.314 -31.514  -3.801  1.00  6.85           H  
ATOM   1072 1HG  PRO A  73     -24.203 -29.483  -5.906  1.00  6.85           H  
ATOM   1073 2HG  PRO A  73     -25.163 -30.757  -5.148  1.00  6.85           H  
ATOM   1074 1HD  PRO A  73     -25.259 -28.149  -4.319  1.00  6.85           H  
ATOM   1075 2HD  PRO A  73     -25.467 -29.508  -3.109  1.00  6.85           H  
ATOM   1076  N   ARG A  74     -20.279 -29.082  -4.709  1.00  6.53           N  
ATOM   1077  CA  ARG A  74     -19.344 -28.350  -5.557  1.00  6.53           C  
ATOM   1078  C   ARG A  74     -18.595 -29.272  -6.506  1.00  6.53           C  
ATOM   1079  O   ARG A  74     -18.039 -30.289  -6.087  1.00  6.53           O  
ATOM   1080  CB  ARG A  74     -18.318 -27.605  -4.713  1.00  6.53           C  
ATOM   1081  CG  ARG A  74     -17.307 -26.779  -5.520  1.00  6.53           C  
ATOM   1082  CD  ARG A  74     -16.311 -26.097  -4.651  1.00  6.53           C  
ATOM   1083  NE  ARG A  74     -15.263 -25.471  -5.441  1.00  6.53           N  
ATOM   1084  CZ  ARG A  74     -15.224 -24.177  -5.816  1.00  6.53           C  
ATOM   1085  NH1 ARG A  74     -16.172 -23.341  -5.440  1.00  6.53           N1+
ATOM   1086  NH2 ARG A  74     -14.223 -23.748  -6.565  1.00  6.53           N  
ATOM   1087  H   ARG A  74     -19.976 -29.948  -4.289  1.00  6.53           H  
ATOM   1088  HA  ARG A  74     -19.904 -27.628  -6.149  1.00  6.53           H  
ATOM   1089 1HB  ARG A  74     -18.831 -26.929  -4.030  1.00  6.53           H  
ATOM   1090 2HB  ARG A  74     -17.753 -28.317  -4.112  1.00  6.53           H  
ATOM   1091 1HG  ARG A  74     -16.747 -27.438  -6.194  1.00  6.53           H  
ATOM   1092 2HG  ARG A  74     -17.831 -26.026  -6.105  1.00  6.53           H  
ATOM   1093 1HD  ARG A  74     -16.800 -25.327  -4.058  1.00  6.53           H  
ATOM   1094 2HD  ARG A  74     -15.845 -26.829  -3.993  1.00  6.53           H  
ATOM   1095  HE  ARG A  74     -14.506 -26.092  -5.785  1.00  6.53           H  
ATOM   1096 1HH1 ARG A  74     -16.936 -23.671  -4.868  1.00  6.53           H  
ATOM   1097 2HH1 ARG A  74     -16.132 -22.372  -5.725  1.00  6.53           H  
ATOM   1098 1HH2 ARG A  74     -13.495 -24.402  -6.851  1.00  6.53           H  
ATOM   1099 2HH2 ARG A  74     -14.180 -22.782  -6.851  1.00  6.53           H  
ATOM   1100  N   LEU A  75     -18.584 -28.911  -7.783  1.00  6.65           N  
ATOM   1101  CA  LEU A  75     -17.847 -29.676  -8.775  1.00  6.65           C  
ATOM   1102  C   LEU A  75     -16.595 -28.943  -9.223  1.00  6.65           C  
ATOM   1103  O   LEU A  75     -16.669 -27.923  -9.909  1.00  6.65           O  
ATOM   1104  CB  LEU A  75     -18.721 -29.970  -9.992  1.00  6.65           C  
ATOM   1105  CG  LEU A  75     -20.005 -30.750  -9.727  1.00  6.65           C  
ATOM   1106  CD1 LEU A  75     -20.745 -30.913 -11.032  1.00  6.65           C  
ATOM   1107  CD2 LEU A  75     -19.673 -32.105  -9.113  1.00  6.65           C  
ATOM   1108  H   LEU A  75     -19.080 -28.078  -8.067  1.00  6.65           H  
ATOM   1109  HA  LEU A  75     -17.542 -30.623  -8.331  1.00  6.65           H  
ATOM   1110 1HB  LEU A  75     -19.002 -29.023 -10.448  1.00  6.65           H  
ATOM   1111 2HB  LEU A  75     -18.136 -30.523 -10.712  1.00  6.65           H  
ATOM   1112  HG  LEU A  75     -20.639 -30.188  -9.041  1.00  6.65           H  
ATOM   1113 1HD1 LEU A  75     -21.673 -31.459 -10.860  1.00  6.65           H  
ATOM   1114 2HD1 LEU A  75     -20.973 -29.931 -11.446  1.00  6.65           H  
ATOM   1115 3HD1 LEU A  75     -20.122 -31.469 -11.734  1.00  6.65           H  
ATOM   1116 1HD2 LEU A  75     -20.595 -32.655  -8.928  1.00  6.65           H  
ATOM   1117 2HD2 LEU A  75     -19.052 -32.671  -9.797  1.00  6.65           H  
ATOM   1118 3HD2 LEU A  75     -19.140 -31.964  -8.170  1.00  6.65           H  
ATOM   1119  N   ASP A  76     -15.445 -29.459  -8.830  1.00  7.19           N  
ATOM   1120  CA  ASP A  76     -14.177 -28.859  -9.205  1.00  7.19           C  
ATOM   1121  C   ASP A  76     -13.828 -29.465 -10.543  1.00  7.19           C  
ATOM   1122  O   ASP A  76     -13.643 -30.680 -10.634  1.00  7.19           O  
ATOM   1123  CB  ASP A  76     -13.113 -29.148  -8.156  1.00  7.19           C  
ATOM   1124  CG  ASP A  76     -13.396 -28.428  -6.827  1.00  7.19           C  
ATOM   1125  OD1 ASP A  76     -13.558 -27.221  -6.830  1.00  7.19           O  
ATOM   1126  OD2 ASP A  76     -13.540 -29.107  -5.839  1.00  7.19           O1-
ATOM   1127  H   ASP A  76     -15.450 -30.293  -8.262  1.00  7.19           H  
ATOM   1128  HA  ASP A  76     -14.294 -27.781  -9.322  1.00  7.19           H  
ATOM   1129 1HB  ASP A  76     -13.036 -30.218  -7.990  1.00  7.19           H  
ATOM   1130 2HB  ASP A  76     -12.146 -28.812  -8.530  1.00  7.19           H  
ATOM   1131  N   VAL A  77     -13.797 -28.638 -11.570  1.00  8.14           N  
ATOM   1132  CA  VAL A  77     -13.621 -29.124 -12.924  1.00  8.14           C  
ATOM   1133  C   VAL A  77     -12.444 -28.489 -13.642  1.00  8.14           C  
ATOM   1134  O   VAL A  77     -11.874 -27.498 -13.179  1.00  8.14           O  
ATOM   1135  CB  VAL A  77     -14.916 -28.898 -13.726  1.00  8.14           C  
ATOM   1136  CG1 VAL A  77     -16.077 -29.661 -13.101  1.00  8.14           C  
ATOM   1137  CG2 VAL A  77     -15.228 -27.424 -13.753  1.00  8.14           C  
ATOM   1138  H   VAL A  77     -13.943 -27.649 -11.411  1.00  8.14           H  
ATOM   1139  HA  VAL A  77     -13.442 -30.195 -12.877  1.00  8.14           H  
ATOM   1140  HB  VAL A  77     -14.781 -29.279 -14.733  1.00  8.14           H  
ATOM   1141 1HG1 VAL A  77     -16.975 -29.497 -13.691  1.00  8.14           H  
ATOM   1142 2HG1 VAL A  77     -15.842 -30.718 -13.089  1.00  8.14           H  
ATOM   1143 3HG1 VAL A  77     -16.246 -29.315 -12.093  1.00  8.14           H  
ATOM   1144 1HG2 VAL A  77     -16.140 -27.257 -14.325  1.00  8.14           H  
ATOM   1145 2HG2 VAL A  77     -15.370 -27.065 -12.732  1.00  8.14           H  
ATOM   1146 3HG2 VAL A  77     -14.401 -26.891 -14.215  1.00  8.14           H  
ATOM   1147  N   ASP A  78     -12.114 -29.064 -14.792  1.00  9.41           N  
ATOM   1148  CA  ASP A  78     -10.988 -28.634 -15.616  1.00  9.41           C  
ATOM   1149  C   ASP A  78     -11.283 -28.787 -17.110  1.00  9.41           C  
ATOM   1150  O   ASP A  78     -11.803 -29.805 -17.540  1.00  9.41           O  
ATOM   1151  CB  ASP A  78      -9.744 -29.453 -15.230  1.00  9.41           C  
ATOM   1152  CG  ASP A  78      -8.435 -29.001 -15.873  1.00  9.41           C  
ATOM   1153  OD1 ASP A  78      -8.330 -29.077 -17.080  1.00  9.41           O  
ATOM   1154  OD2 ASP A  78      -7.548 -28.586 -15.161  1.00  9.41           O1-
ATOM   1155  H   ASP A  78     -12.646 -29.892 -15.054  1.00  9.41           H  
ATOM   1156  HA  ASP A  78     -10.794 -27.580 -15.412  1.00  9.41           H  
ATOM   1157 1HB  ASP A  78      -9.620 -29.406 -14.159  1.00  9.41           H  
ATOM   1158 2HB  ASP A  78      -9.914 -30.500 -15.490  1.00  9.41           H  
ATOM   1159  N   LEU A  79     -10.986 -27.734 -17.881  1.00 10.84           N  
ATOM   1160  CA  LEU A  79     -11.214 -27.638 -19.339  1.00 10.84           C  
ATOM   1161  C   LEU A  79     -10.174 -28.255 -20.273  1.00 10.84           C  
ATOM   1162  O   LEU A  79     -10.246 -28.051 -21.497  1.00 10.84           O  
ATOM   1163  CB  LEU A  79     -11.399 -26.178 -19.732  1.00 10.84           C  
ATOM   1164  CG  LEU A  79     -12.682 -25.570 -19.296  1.00 10.84           C  
ATOM   1165  CD1 LEU A  79     -12.684 -24.088 -19.551  1.00 10.84           C  
ATOM   1166  CD2 LEU A  79     -13.765 -26.225 -20.133  1.00 10.84           C  
ATOM   1167  H   LEU A  79     -10.545 -26.944 -17.432  1.00 10.84           H  
ATOM   1168  HA  LEU A  79     -12.154 -28.148 -19.543  1.00 10.84           H  
ATOM   1169 1HB  LEU A  79     -10.585 -25.596 -19.302  1.00 10.84           H  
ATOM   1170 2HB  LEU A  79     -11.341 -26.102 -20.815  1.00 10.84           H  
ATOM   1171  HG  LEU A  79     -12.848 -25.748 -18.237  1.00 10.84           H  
ATOM   1172 1HD1 LEU A  79     -13.647 -23.672 -19.250  1.00 10.84           H  
ATOM   1173 2HD1 LEU A  79     -11.889 -23.617 -18.971  1.00 10.84           H  
ATOM   1174 3HD1 LEU A  79     -12.522 -23.901 -20.610  1.00 10.84           H  
ATOM   1175 1HD2 LEU A  79     -14.718 -25.817 -19.886  1.00 10.84           H  
ATOM   1176 2HD2 LEU A  79     -13.569 -26.028 -21.178  1.00 10.84           H  
ATOM   1177 3HD2 LEU A  79     -13.774 -27.302 -19.964  1.00 10.84           H  
ATOM   1178  N   ASP A  80      -9.186 -28.956 -19.724  1.00 12.16           N  
ATOM   1179  CA  ASP A  80      -8.186 -29.603 -20.560  1.00 12.16           C  
ATOM   1180  C   ASP A  80      -7.479 -28.582 -21.471  1.00 12.16           C  
ATOM   1181  O   ASP A  80      -7.046 -27.520 -21.021  1.00 12.16           O  
ATOM   1182  CB  ASP A  80      -8.923 -30.657 -21.432  1.00 12.16           C  
ATOM   1183  CG  ASP A  80      -8.081 -31.712 -22.106  1.00 12.16           C  
ATOM   1184  OD1 ASP A  80      -7.558 -32.633 -21.485  1.00 12.16           O  
ATOM   1185  OD2 ASP A  80      -7.878 -31.464 -23.296  1.00 12.16           O1-
ATOM   1186  H   ASP A  80      -9.120 -29.062 -18.706  1.00 12.16           H  
ATOM   1187  HA  ASP A  80      -7.450 -30.081 -19.914  1.00 12.16           H  
ATOM   1188 1HB  ASP A  80      -9.655 -31.161 -20.795  1.00 12.16           H  
ATOM   1189 2HB  ASP A  80      -9.505 -30.170 -22.203  1.00 12.16           H  
ATOM   1190  N   SER A  81      -7.360 -28.923 -22.759  1.00 13.08           N  
ATOM   1191  CA  SER A  81      -6.745 -28.122 -23.778  1.00 13.08           C  
ATOM   1192  C   SER A  81      -7.757 -28.079 -24.898  1.00 13.08           C  
ATOM   1193  O   SER A  81      -7.757 -27.182 -25.745  1.00 13.08           O  
ATOM   1194  CB  SER A  81      -5.466 -28.791 -24.225  1.00 13.08           C  
ATOM   1195  OG  SER A  81      -5.744 -30.041 -24.816  1.00 13.08           O  
ATOM   1196  H   SER A  81      -7.720 -29.802 -23.094  1.00 13.08           H  
ATOM   1197  HA  SER A  81      -6.557 -27.114 -23.407  1.00 13.08           H  
ATOM   1198 1HB  SER A  81      -4.943 -28.155 -24.934  1.00 13.08           H  
ATOM   1199 2HB  SER A  81      -4.818 -28.931 -23.362  1.00 13.08           H  
ATOM   1200  HG  SER A  81      -6.426 -30.491 -24.241  1.00 13.08           H  
ATOM   1201  N   HIS A  82      -8.665 -29.060 -24.848  1.00 13.36           N  
ATOM   1202  CA  HIS A  82      -9.702 -29.210 -25.865  1.00 13.36           C  
ATOM   1203  C   HIS A  82     -11.018 -28.495 -25.523  1.00 13.36           C  
ATOM   1204  O   HIS A  82     -11.936 -28.483 -26.342  1.00 13.36           O  
ATOM   1205  CB  HIS A  82     -10.020 -30.697 -26.111  1.00 13.36           C  
ATOM   1206  CG  HIS A  82      -8.907 -31.509 -26.746  1.00 13.36           C  
ATOM   1207  CD2 HIS A  82      -8.652 -31.810 -28.045  1.00 13.36           C  
ATOM   1208  ND1 HIS A  82      -7.912 -32.118 -26.008  1.00 13.36           N  
ATOM   1209  CE1 HIS A  82      -7.089 -32.759 -26.825  1.00 13.36           C  
ATOM   1210  NE2 HIS A  82      -7.517 -32.590 -28.069  1.00 13.36           N  
ATOM   1211  H   HIS A  82      -8.551 -29.776 -24.117  1.00 13.36           H  
ATOM   1212  HA  HIS A  82      -9.339 -28.789 -26.802  1.00 13.36           H  
ATOM   1213 1HB  HIS A  82     -10.264 -31.166 -25.153  1.00 13.36           H  
ATOM   1214 2HB  HIS A  82     -10.903 -30.776 -26.744  1.00 13.36           H  
ATOM   1215  HD1 HIS A  82      -7.813 -32.078 -24.988  1.00 13.36           H  
ATOM   1216  HD2 HIS A  82      -9.158 -31.557 -28.976  1.00 13.36           H  
ATOM   1217  HE1 HIS A  82      -6.233 -33.302 -26.428  1.00 13.36           H  
ATOM   1218  N   GLY A  83     -11.126 -27.883 -24.334  1.00 12.90           N  
ATOM   1219  CA  GLY A  83     -12.344 -27.171 -23.939  1.00 12.90           C  
ATOM   1220  C   GLY A  83     -13.409 -28.084 -23.327  1.00 12.90           C  
ATOM   1221  O   GLY A  83     -14.500 -27.639 -22.972  1.00 12.90           O  
ATOM   1222  H   GLY A  83     -10.372 -27.917 -23.649  1.00 12.90           H  
ATOM   1223 1HA  GLY A  83     -12.076 -26.401 -23.217  1.00 12.90           H  
ATOM   1224 2HA  GLY A  83     -12.758 -26.660 -24.806  1.00 12.90           H  
ATOM   1225  N   ASN A  84     -13.090 -29.360 -23.214  1.00 11.84           N  
ATOM   1226  CA  ASN A  84     -13.996 -30.345 -22.658  1.00 11.84           C  
ATOM   1227  C   ASN A  84     -13.790 -30.410 -21.159  1.00 11.84           C  
ATOM   1228  O   ASN A  84     -12.656 -30.554 -20.704  1.00 11.84           O  
ATOM   1229  CB  ASN A  84     -13.750 -31.698 -23.294  1.00 11.84           C  
ATOM   1230  CG  ASN A  84     -14.114 -31.725 -24.757  1.00 11.84           C  
ATOM   1231  ND2 ASN A  84     -13.311 -32.394 -25.547  1.00 11.84           N  
ATOM   1232  OD1 ASN A  84     -15.124 -31.144 -25.172  1.00 11.84           O  
ATOM   1233  H   ASN A  84     -12.178 -29.648 -23.525  1.00 11.84           H  
ATOM   1234  HA  ASN A  84     -15.025 -30.034 -22.842  1.00 11.84           H  
ATOM   1235 1HB  ASN A  84     -12.694 -31.952 -23.191  1.00 11.84           H  
ATOM   1236 2HB  ASN A  84     -14.324 -32.461 -22.765  1.00 11.84           H  
ATOM   1237 1HD2 ASN A  84     -13.507 -32.447 -26.528  1.00 11.84           H  
ATOM   1238 2HD2 ASN A  84     -12.506 -32.853 -25.171  1.00 11.84           H  
ATOM   1239  N   PHE A  85     -14.871 -30.339 -20.385  1.00 10.50           N  
ATOM   1240  CA  PHE A  85     -14.704 -30.414 -18.943  1.00 10.50           C  
ATOM   1241  C   PHE A  85     -14.491 -31.824 -18.426  1.00 10.50           C  
ATOM   1242  O   PHE A  85     -15.176 -32.767 -18.835  1.00 10.50           O  
ATOM   1243  CB  PHE A  85     -15.901 -29.876 -18.163  1.00 10.50           C  
ATOM   1244  CG  PHE A  85     -16.082 -28.393 -18.074  1.00 10.50           C  
ATOM   1245  CD1 PHE A  85     -17.063 -27.746 -18.798  1.00 10.50           C  
ATOM   1246  CD2 PHE A  85     -15.280 -27.644 -17.225  1.00 10.50           C  
ATOM   1247  CE1 PHE A  85     -17.256 -26.382 -18.662  1.00 10.50           C  
ATOM   1248  CE2 PHE A  85     -15.466 -26.283 -17.085  1.00 10.50           C  
ATOM   1249  CZ  PHE A  85     -16.460 -25.651 -17.799  1.00 10.50           C  
ATOM   1250  H   PHE A  85     -15.787 -30.222 -20.794  1.00 10.50           H  
ATOM   1251  HA  PHE A  85     -13.839 -29.815 -18.683  1.00 10.50           H  
ATOM   1252 1HB  PHE A  85     -16.809 -30.292 -18.590  1.00 10.50           H  
ATOM   1253 2HB  PHE A  85     -15.836 -30.257 -17.139  1.00 10.50           H  
ATOM   1254  HD1 PHE A  85     -17.698 -28.324 -19.470  1.00 10.50           H  
ATOM   1255  HD2 PHE A  85     -14.497 -28.145 -16.659  1.00 10.50           H  
ATOM   1256  HE1 PHE A  85     -18.038 -25.885 -19.232  1.00 10.50           H  
ATOM   1257  HE2 PHE A  85     -14.831 -25.710 -16.411  1.00 10.50           H  
ATOM   1258  HZ  PHE A  85     -16.612 -24.578 -17.690  1.00 10.50           H  
ATOM   1259  N   LYS A  86     -13.611 -31.925 -17.448  1.00  9.13           N  
ATOM   1260  CA  LYS A  86     -13.350 -33.135 -16.700  1.00  9.13           C  
ATOM   1261  C   LYS A  86     -13.677 -32.837 -15.241  1.00  9.13           C  
ATOM   1262  O   LYS A  86     -13.525 -31.695 -14.804  1.00  9.13           O  
ATOM   1263  CB  LYS A  86     -11.880 -33.522 -16.862  1.00  9.13           C  
ATOM   1264  CG  LYS A  86     -11.483 -33.843 -18.309  1.00  9.13           C  
ATOM   1265  CD  LYS A  86      -9.993 -34.148 -18.436  1.00  9.13           C  
ATOM   1266  CE  LYS A  86      -9.606 -34.395 -19.892  1.00  9.13           C  
ATOM   1267  NZ  LYS A  86      -8.132 -34.579 -20.063  1.00  9.13           N1+
ATOM   1268  H   LYS A  86     -13.049 -31.105 -17.248  1.00  9.13           H  
ATOM   1269  HA  LYS A  86     -13.997 -33.936 -17.056  1.00  9.13           H  
ATOM   1270 1HB  LYS A  86     -11.253 -32.695 -16.524  1.00  9.13           H  
ATOM   1271 2HB  LYS A  86     -11.655 -34.386 -16.236  1.00  9.13           H  
ATOM   1272 1HG  LYS A  86     -12.062 -34.692 -18.667  1.00  9.13           H  
ATOM   1273 2HG  LYS A  86     -11.711 -32.979 -18.943  1.00  9.13           H  
ATOM   1274 1HD  LYS A  86      -9.419 -33.297 -18.062  1.00  9.13           H  
ATOM   1275 2HD  LYS A  86      -9.742 -35.027 -17.844  1.00  9.13           H  
ATOM   1276 1HE  LYS A  86     -10.117 -35.283 -20.256  1.00  9.13           H  
ATOM   1277 2HE  LYS A  86      -9.923 -33.541 -20.484  1.00  9.13           H  
ATOM   1278 1HZ  LYS A  86      -7.918 -34.712 -21.048  1.00  9.13           H  
ATOM   1279 2HZ  LYS A  86      -7.643 -33.740 -19.745  1.00  9.13           H  
ATOM   1280 3HZ  LYS A  86      -7.814 -35.369 -19.537  1.00  9.13           H  
ATOM   1281  N   LEU A  87     -14.120 -33.845 -14.491  1.00  7.94           N  
ATOM   1282  CA  LEU A  87     -14.388 -33.675 -13.058  1.00  7.94           C  
ATOM   1283  C   LEU A  87     -13.207 -34.177 -12.244  1.00  7.94           C  
ATOM   1284  O   LEU A  87     -12.776 -35.320 -12.397  1.00  7.94           O  
ATOM   1285  CB  LEU A  87     -15.693 -34.376 -12.646  1.00  7.94           C  
ATOM   1286  CG  LEU A  87     -16.031 -34.326 -11.131  1.00  7.94           C  
ATOM   1287  CD1 LEU A  87     -16.261 -32.887 -10.714  1.00  7.94           C  
ATOM   1288  CD2 LEU A  87     -17.273 -35.149 -10.848  1.00  7.94           C  
ATOM   1289  H   LEU A  87     -14.252 -34.754 -14.914  1.00  7.94           H  
ATOM   1290  HA  LEU A  87     -14.500 -32.612 -12.846  1.00  7.94           H  
ATOM   1291 1HB  LEU A  87     -16.518 -33.914 -13.184  1.00  7.94           H  
ATOM   1292 2HB  LEU A  87     -15.633 -35.425 -12.938  1.00  7.94           H  
ATOM   1293  HG  LEU A  87     -15.212 -34.730 -10.573  1.00  7.94           H  
ATOM   1294 1HD1 LEU A  87     -16.492 -32.837  -9.653  1.00  7.94           H  
ATOM   1295 2HD1 LEU A  87     -15.379 -32.308 -10.914  1.00  7.94           H  
ATOM   1296 3HD1 LEU A  87     -17.087 -32.486 -11.285  1.00  7.94           H  
ATOM   1297 1HD2 LEU A  87     -17.496 -35.111  -9.780  1.00  7.94           H  
ATOM   1298 2HD2 LEU A  87     -18.115 -34.744 -11.411  1.00  7.94           H  
ATOM   1299 3HD2 LEU A  87     -17.104 -36.181 -11.145  1.00  7.94           H  
ATOM   1300  N   LEU A  88     -12.676 -33.313 -11.386  1.00  6.99           N  
ATOM   1301  CA  LEU A  88     -11.481 -33.608 -10.608  1.00  6.99           C  
ATOM   1302  C   LEU A  88     -11.780 -34.364  -9.310  1.00  6.99           C  
ATOM   1303  O   LEU A  88     -10.872 -34.850  -8.637  1.00  6.99           O  
ATOM   1304  CB  LEU A  88     -10.821 -32.276 -10.270  1.00  6.99           C  
ATOM   1305  CG  LEU A  88     -10.428 -31.430 -11.490  1.00  6.99           C  
ATOM   1306  CD1 LEU A  88      -9.923 -30.085 -11.016  1.00  6.99           C  
ATOM   1307  CD2 LEU A  88      -9.394 -32.169 -12.311  1.00  6.99           C  
ATOM   1308  H   LEU A  88     -13.089 -32.383 -11.284  1.00  6.99           H  
ATOM   1309  HA  LEU A  88     -10.811 -34.210 -11.221  1.00  6.99           H  
ATOM   1310 1HB  LEU A  88     -11.504 -31.695  -9.654  1.00  6.99           H  
ATOM   1311 2HB  LEU A  88      -9.919 -32.472  -9.691  1.00  6.99           H  
ATOM   1312  HG  LEU A  88     -11.311 -31.254 -12.107  1.00  6.99           H  
ATOM   1313 1HD1 LEU A  88      -9.663 -29.466 -11.868  1.00  6.99           H  
ATOM   1314 2HD1 LEU A  88     -10.707 -29.592 -10.444  1.00  6.99           H  
ATOM   1315 3HD1 LEU A  88      -9.047 -30.224 -10.389  1.00  6.99           H  
ATOM   1316 1HD2 LEU A  88      -9.123 -31.575 -13.180  1.00  6.99           H  
ATOM   1317 2HD2 LEU A  88      -8.506 -32.347 -11.704  1.00  6.99           H  
ATOM   1318 3HD2 LEU A  88      -9.808 -33.123 -12.639  1.00  6.99           H  
ATOM   1319  N   ASN A  89     -13.060 -34.463  -8.973  1.00  6.28           N  
ATOM   1320  CA  ASN A  89     -13.541 -35.095  -7.744  1.00  6.28           C  
ATOM   1321  C   ASN A  89     -14.173 -36.474  -7.951  1.00  6.28           C  
ATOM   1322  O   ASN A  89     -15.054 -36.862  -7.186  1.00  6.28           O  
ATOM   1323  CB  ASN A  89     -14.523 -34.196  -7.015  1.00  6.28           C  
ATOM   1324  CG  ASN A  89     -13.873 -32.957  -6.460  1.00  6.28           C  
ATOM   1325  ND2 ASN A  89     -14.593 -31.871  -6.453  1.00  6.28           N  
ATOM   1326  OD1 ASN A  89     -12.720 -33.002  -6.012  1.00  6.28           O  
ATOM   1327  H   ASN A  89     -13.735 -34.051  -9.599  1.00  6.28           H  
ATOM   1328  HA  ASN A  89     -12.682 -35.246  -7.089  1.00  6.28           H  
ATOM   1329 1HB  ASN A  89     -15.317 -33.897  -7.700  1.00  6.28           H  
ATOM   1330 2HB  ASN A  89     -14.985 -34.749  -6.199  1.00  6.28           H  
ATOM   1331 1HD2 ASN A  89     -14.200 -30.991  -6.085  1.00  6.28           H  
ATOM   1332 2HD2 ASN A  89     -15.528 -31.893  -6.802  1.00  6.28           H  
ATOM   1333  N   ASP A  90     -13.766 -37.195  -8.995  1.00  5.75           N  
ATOM   1334  CA  ASP A  90     -14.307 -38.533  -9.260  1.00  5.75           C  
ATOM   1335  C   ASP A  90     -13.280 -39.644  -8.951  1.00  5.75           C  
ATOM   1336  O   ASP A  90     -12.378 -39.875  -9.752  1.00  5.75           O  
ATOM   1337  CB  ASP A  90     -14.743 -38.637 -10.724  1.00  5.75           C  
ATOM   1338  CG  ASP A  90     -15.402 -39.989 -11.123  1.00  5.75           C  
ATOM   1339  OD1 ASP A  90     -15.263 -40.983 -10.424  1.00  5.75           O  
ATOM   1340  OD2 ASP A  90     -16.053 -39.996 -12.144  1.00  5.75           O1-
ATOM   1341  H   ASP A  90     -13.050 -36.814  -9.601  1.00  5.75           H  
ATOM   1342  HA  ASP A  90     -15.200 -38.655  -8.662  1.00  5.75           H  
ATOM   1343 1HB  ASP A  90     -15.443 -37.837 -10.946  1.00  5.75           H  
ATOM   1344 2HB  ASP A  90     -13.873 -38.477 -11.364  1.00  5.75           H  
ATOM   1345  N   PRO A  91     -13.394 -40.364  -7.811  1.00  5.34           N  
ATOM   1346  CA  PRO A  91     -12.480 -41.397  -7.348  1.00  5.34           C  
ATOM   1347  C   PRO A  91     -12.775 -42.776  -7.947  1.00  5.34           C  
ATOM   1348  O   PRO A  91     -12.166 -43.774  -7.546  1.00  5.34           O  
ATOM   1349  CB  PRO A  91     -12.749 -41.402  -5.843  1.00  5.34           C  
ATOM   1350  CG  PRO A  91     -14.229 -41.118  -5.748  1.00  5.34           C  
ATOM   1351  CD  PRO A  91     -14.519 -40.132  -6.879  1.00  5.34           C  
ATOM   1352  HA  PRO A  91     -11.446 -41.091  -7.567  1.00  5.34           H  
ATOM   1353 1HB  PRO A  91     -12.476 -42.379  -5.416  1.00  5.34           H  
ATOM   1354 2HB  PRO A  91     -12.132 -40.644  -5.345  1.00  5.34           H  
ATOM   1355 1HG  PRO A  91     -14.796 -42.060  -5.868  1.00  5.34           H  
ATOM   1356 2HG  PRO A  91     -14.480 -40.719  -4.756  1.00  5.34           H  
ATOM   1357 1HD  PRO A  91     -15.478 -40.402  -7.354  1.00  5.34           H  
ATOM   1358 2HD  PRO A  91     -14.505 -39.116  -6.486  1.00  5.34           H  
ATOM   1359  N   GLY A  92     -13.748 -42.852  -8.855  1.00  4.97           N  
ATOM   1360  CA  GLY A  92     -14.193 -44.138  -9.356  1.00  4.97           C  
ATOM   1361  C   GLY A  92     -15.182 -44.734  -8.369  1.00  4.97           C  
ATOM   1362  O   GLY A  92     -15.548 -44.087  -7.389  1.00  4.97           O  
ATOM   1363  H   GLY A  92     -14.217 -42.018  -9.231  1.00  4.97           H  
ATOM   1364 1HA  GLY A  92     -14.668 -44.000 -10.328  1.00  4.97           H  
ATOM   1365 2HA  GLY A  92     -13.342 -44.802  -9.491  1.00  4.97           H  
ATOM   1366  N   ALA A  93     -15.634 -45.963  -8.626  1.00  4.58           N  
ATOM   1367  CA  ALA A  93     -16.608 -46.619  -7.755  1.00  4.58           C  
ATOM   1368  C   ALA A  93     -16.135 -46.701  -6.300  1.00  4.58           C  
ATOM   1369  O   ALA A  93     -16.906 -46.367  -5.404  1.00  4.58           O  
ATOM   1370  CB  ALA A  93     -16.899 -48.021  -8.260  1.00  4.58           C  
ATOM   1371  H   ALA A  93     -15.295 -46.452  -9.442  1.00  4.58           H  
ATOM   1372  HA  ALA A  93     -17.527 -46.028  -7.774  1.00  4.58           H  
ATOM   1373 1HB  ALA A  93     -17.645 -48.490  -7.620  1.00  4.58           H  
ATOM   1374 2HB  ALA A  93     -17.273 -47.972  -9.281  1.00  4.58           H  
ATOM   1375 3HB  ALA A  93     -15.982 -48.614  -8.235  1.00  4.58           H  
ATOM   1376  N   PRO A  94     -14.826 -47.056  -6.156  1.00  4.16           N  
ATOM   1377  CA  PRO A  94     -13.419 -47.445  -5.846  1.00  4.16           C  
ATOM   1378  C   PRO A  94     -13.190 -48.837  -6.410  1.00  4.16           C  
ATOM   1379  O   PRO A  94     -14.070 -49.704  -6.328  1.00  4.16           O  
ATOM   1380  CB  PRO A  94     -13.146 -47.491  -4.359  1.00  4.16           C  
ATOM   1381  CG  PRO A  94     -14.263 -47.836  -3.829  1.00  4.16           C  
ATOM   1382  CD  PRO A  94     -15.252 -47.187  -4.602  1.00  4.16           C  
ATOM   1383  HA  PRO A  94     -12.746 -46.720  -6.336  1.00  4.16           H  
ATOM   1384 1HB  PRO A  94     -12.338 -48.203  -4.147  1.00  4.16           H  
ATOM   1385 2HB  PRO A  94     -12.802 -46.504  -4.016  1.00  4.16           H  
ATOM   1386 1HG  PRO A  94     -14.358 -48.919  -3.853  1.00  4.16           H  
ATOM   1387 2HG  PRO A  94     -14.292 -47.541  -2.770  1.00  4.16           H  
ATOM   1388 1HD  PRO A  94     -16.106 -47.890  -4.476  1.00  4.16           H  
ATOM   1389 2HD  PRO A  94     -15.381 -46.186  -4.119  1.00  4.16           H  
ATOM   1390  N   VAL A  95     -11.985 -49.069  -6.911  1.00  3.73           N  
ATOM   1391  CA  VAL A  95     -11.617 -50.353  -7.501  1.00  3.73           C  
ATOM   1392  C   VAL A  95     -11.760 -51.510  -6.522  1.00  3.73           C  
ATOM   1393  O   VAL A  95     -12.174 -52.602  -6.902  1.00  3.73           O  
ATOM   1394  CB  VAL A  95     -10.175 -50.326  -8.014  1.00  3.73           C  
ATOM   1395  CG1 VAL A  95      -9.763 -51.737  -8.426  1.00  3.73           C  
ATOM   1396  CG2 VAL A  95     -10.077 -49.364  -9.182  1.00  3.73           C  
ATOM   1397  H   VAL A  95     -11.306 -48.316  -6.927  1.00  3.73           H  
ATOM   1398  HA  VAL A  95     -12.277 -50.534  -8.350  1.00  3.73           H  
ATOM   1399  HB  VAL A  95      -9.509 -50.005  -7.215  1.00  3.73           H  
ATOM   1400 1HG1 VAL A  95      -8.734 -51.727  -8.783  1.00  3.73           H  
ATOM   1401 2HG1 VAL A  95      -9.842 -52.406  -7.567  1.00  3.73           H  
ATOM   1402 3HG1 VAL A  95     -10.421 -52.091  -9.221  1.00  3.73           H  
ATOM   1403 1HG2 VAL A  95      -9.051 -49.339  -9.550  1.00  3.73           H  
ATOM   1404 2HG2 VAL A  95     -10.742 -49.694  -9.981  1.00  3.73           H  
ATOM   1405 3HG2 VAL A  95     -10.369 -48.365  -8.855  1.00  3.73           H  
ATOM   1406  N   HIS A  96     -11.395 -51.288  -5.264  1.00  3.32           N  
ATOM   1407  CA  HIS A  96     -11.495 -52.341  -4.263  1.00  3.32           C  
ATOM   1408  C   HIS A  96     -12.917 -52.891  -4.184  1.00  3.32           C  
ATOM   1409  O   HIS A  96     -13.128 -54.104  -4.300  1.00  3.32           O  
ATOM   1410  CB  HIS A  96     -11.078 -51.784  -2.895  1.00  3.32           C  
ATOM   1411  CG  HIS A  96     -11.172 -52.741  -1.740  1.00  3.32           C  
ATOM   1412  CD2 HIS A  96     -12.063 -52.821  -0.723  1.00  3.32           C  
ATOM   1413  ND1 HIS A  96     -10.252 -53.748  -1.525  1.00  3.32           N  
ATOM   1414  CE1 HIS A  96     -10.575 -54.407  -0.424  1.00  3.32           C  
ATOM   1415  NE2 HIS A  96     -11.666 -53.861   0.084  1.00  3.32           N  
ATOM   1416  H   HIS A  96     -11.056 -50.375  -5.005  1.00  3.32           H  
ATOM   1417  HA  HIS A  96     -10.829 -53.162  -4.525  1.00  3.32           H  
ATOM   1418 1HB  HIS A  96     -10.048 -51.433  -2.954  1.00  3.32           H  
ATOM   1419 2HB  HIS A  96     -11.699 -50.919  -2.660  1.00  3.32           H  
ATOM   1420  HD1 HIS A  96      -9.453 -53.950  -2.092  1.00  3.32           H  
ATOM   1421  HD2 HIS A  96     -12.952 -52.238  -0.470  1.00  3.32           H  
ATOM   1422  HE1 HIS A  96      -9.969 -55.246  -0.081  1.00  3.32           H  
ATOM   1423  N   LEU A  97     -13.904 -52.007  -4.014  1.00  2.94           N  
ATOM   1424  CA  LEU A  97     -15.273 -52.486  -3.922  1.00  2.94           C  
ATOM   1425  C   LEU A  97     -15.701 -53.091  -5.251  1.00  2.94           C  
ATOM   1426  O   LEU A  97     -16.373 -54.122  -5.272  1.00  2.94           O  
ATOM   1427  CB  LEU A  97     -16.228 -51.364  -3.501  1.00  2.94           C  
ATOM   1428  CG  LEU A  97     -16.046 -50.855  -2.045  1.00  2.94           C  
ATOM   1429  CD1 LEU A  97     -16.962 -49.661  -1.793  1.00  2.94           C  
ATOM   1430  CD2 LEU A  97     -16.359 -51.974  -1.082  1.00  2.94           C  
ATOM   1431  H   LEU A  97     -13.701 -51.021  -3.955  1.00  2.94           H  
ATOM   1432  HA  LEU A  97     -15.316 -53.267  -3.166  1.00  2.94           H  
ATOM   1433 1HB  LEU A  97     -16.102 -50.525  -4.182  1.00  2.94           H  
ATOM   1434 2HB  LEU A  97     -17.249 -51.729  -3.593  1.00  2.94           H  
ATOM   1435  HG  LEU A  97     -15.015 -50.531  -1.901  1.00  2.94           H  
ATOM   1436 1HD1 LEU A  97     -16.824 -49.305  -0.773  1.00  2.94           H  
ATOM   1437 2HD1 LEU A  97     -16.731 -48.865  -2.480  1.00  2.94           H  
ATOM   1438 3HD1 LEU A  97     -17.995 -49.964  -1.930  1.00  2.94           H  
ATOM   1439 1HD2 LEU A  97     -16.226 -51.629  -0.055  1.00  2.94           H  
ATOM   1440 2HD2 LEU A  97     -17.392 -52.289  -1.224  1.00  2.94           H  
ATOM   1441 3HD2 LEU A  97     -15.690 -52.811  -1.267  1.00  2.94           H  
ATOM   1442  N   PHE A  98     -15.273 -52.504  -6.375  1.00  2.60           N  
ATOM   1443  CA  PHE A  98     -15.652 -53.084  -7.656  1.00  2.60           C  
ATOM   1444  C   PHE A  98     -15.216 -54.524  -7.754  1.00  2.60           C  
ATOM   1445  O   PHE A  98     -16.008 -55.397  -8.119  1.00  2.60           O  
ATOM   1446  CB  PHE A  98     -15.052 -52.362  -8.853  1.00  2.60           C  
ATOM   1447  CG  PHE A  98     -15.342 -53.132 -10.127  1.00  2.60           C  
ATOM   1448  CD1 PHE A  98     -16.574 -53.048 -10.758  1.00  2.60           C  
ATOM   1449  CD2 PHE A  98     -14.377 -53.985 -10.671  1.00  2.60           C  
ATOM   1450  CE1 PHE A  98     -16.834 -53.792 -11.903  1.00  2.60           C  
ATOM   1451  CE2 PHE A  98     -14.636 -54.726 -11.807  1.00  2.60           C  
ATOM   1452  CZ  PHE A  98     -15.865 -54.630 -12.424  1.00  2.60           C  
ATOM   1453  H   PHE A  98     -14.711 -51.650  -6.343  1.00  2.60           H  
ATOM   1454  HA  PHE A  98     -16.737 -53.049  -7.741  1.00  2.60           H  
ATOM   1455 1HB  PHE A  98     -15.463 -51.358  -8.937  1.00  2.60           H  
ATOM   1456 2HB  PHE A  98     -13.978 -52.280  -8.735  1.00  2.60           H  
ATOM   1457  HD1 PHE A  98     -17.341 -52.394 -10.344  1.00  2.60           H  
ATOM   1458  HD2 PHE A  98     -13.406 -54.067 -10.179  1.00  2.60           H  
ATOM   1459  HE1 PHE A  98     -17.806 -53.718 -12.390  1.00  2.60           H  
ATOM   1460  HE2 PHE A  98     -13.873 -55.390 -12.215  1.00  2.60           H  
ATOM   1461  HZ  PHE A  98     -16.072 -55.215 -13.320  1.00  2.60           H  
ATOM   1462  N   ALA A  99     -13.942 -54.779  -7.461  1.00  2.29           N  
ATOM   1463  CA  ALA A  99     -13.415 -56.120  -7.574  1.00  2.29           C  
ATOM   1464  C   ALA A  99     -14.167 -57.076  -6.670  1.00  2.29           C  
ATOM   1465  O   ALA A  99     -14.506 -58.188  -7.072  1.00  2.29           O  
ATOM   1466  CB  ALA A  99     -11.945 -56.126  -7.216  1.00  2.29           C  
ATOM   1467  H   ALA A  99     -13.332 -54.018  -7.160  1.00  2.29           H  
ATOM   1468  HA  ALA A  99     -13.541 -56.450  -8.604  1.00  2.29           H  
ATOM   1469 1HB  ALA A  99     -11.545 -57.132  -7.319  1.00  2.29           H  
ATOM   1470 2HB  ALA A  99     -11.410 -55.446  -7.879  1.00  2.29           H  
ATOM   1471 3HB  ALA A  99     -11.830 -55.788  -6.182  1.00  2.29           H  
ATOM   1472  N   LEU A 100     -14.502 -56.642  -5.461  1.00  2.03           N  
ATOM   1473  CA  LEU A 100     -15.219 -57.539  -4.574  1.00  2.03           C  
ATOM   1474  C   LEU A 100     -16.615 -57.860  -5.110  1.00  2.03           C  
ATOM   1475  O   LEU A 100     -17.070 -59.006  -5.042  1.00  2.03           O  
ATOM   1476  CB  LEU A 100     -15.300 -56.910  -3.194  1.00  2.03           C  
ATOM   1477  CG  LEU A 100     -13.985 -56.798  -2.467  1.00  2.03           C  
ATOM   1478  CD1 LEU A 100     -14.187 -56.003  -1.209  1.00  2.03           C  
ATOM   1479  CD2 LEU A 100     -13.466 -58.182  -2.173  1.00  2.03           C  
ATOM   1480  H   LEU A 100     -14.221 -55.710  -5.143  1.00  2.03           H  
ATOM   1481  HA  LEU A 100     -14.660 -58.467  -4.501  1.00  2.03           H  
ATOM   1482 1HB  LEU A 100     -15.708 -55.906  -3.294  1.00  2.03           H  
ATOM   1483 2HB  LEU A 100     -15.961 -57.504  -2.579  1.00  2.03           H  
ATOM   1484  HG  LEU A 100     -13.263 -56.270  -3.087  1.00  2.03           H  
ATOM   1485 1HD1 LEU A 100     -13.244 -55.920  -0.688  1.00  2.03           H  
ATOM   1486 2HD1 LEU A 100     -14.552 -55.012  -1.462  1.00  2.03           H  
ATOM   1487 3HD1 LEU A 100     -14.905 -56.507  -0.573  1.00  2.03           H  
ATOM   1488 1HD2 LEU A 100     -12.512 -58.105  -1.650  1.00  2.03           H  
ATOM   1489 2HD2 LEU A 100     -14.183 -58.715  -1.548  1.00  2.03           H  
ATOM   1490 3HD2 LEU A 100     -13.325 -58.724  -3.109  1.00  2.03           H  
ATOM   1491  N   ARG A 101     -17.282 -56.857  -5.687  1.00  1.84           N  
ATOM   1492  CA  ARG A 101     -18.623 -57.044  -6.227  1.00  1.84           C  
ATOM   1493  C   ARG A 101     -18.566 -57.980  -7.423  1.00  1.84           C  
ATOM   1494  O   ARG A 101     -19.373 -58.903  -7.547  1.00  1.84           O  
ATOM   1495  CB  ARG A 101     -19.170 -55.700  -6.678  1.00  1.84           C  
ATOM   1496  CG  ARG A 101     -19.493 -54.714  -5.554  1.00  1.84           C  
ATOM   1497  CD  ARG A 101     -19.796 -53.379  -6.097  1.00  1.84           C  
ATOM   1498  NE  ARG A 101     -19.868 -52.367  -5.060  1.00  1.84           N  
ATOM   1499  CZ  ARG A 101     -19.889 -51.044  -5.291  1.00  1.84           C  
ATOM   1500  NH1 ARG A 101     -19.866 -50.584  -6.524  1.00  1.84           N1+
ATOM   1501  NH2 ARG A 101     -19.936 -50.204  -4.286  1.00  1.84           N  
ATOM   1502  H   ARG A 101     -16.858 -55.927  -5.718  1.00  1.84           H  
ATOM   1503  HA  ARG A 101     -19.264 -57.474  -5.459  1.00  1.84           H  
ATOM   1504 1HB  ARG A 101     -18.432 -55.215  -7.308  1.00  1.84           H  
ATOM   1505 2HB  ARG A 101     -20.046 -55.849  -7.282  1.00  1.84           H  
ATOM   1506 1HG  ARG A 101     -20.368 -55.062  -5.003  1.00  1.84           H  
ATOM   1507 2HG  ARG A 101     -18.666 -54.629  -4.880  1.00  1.84           H  
ATOM   1508 1HD  ARG A 101     -19.013 -53.094  -6.796  1.00  1.84           H  
ATOM   1509 2HD  ARG A 101     -20.754 -53.406  -6.610  1.00  1.84           H  
ATOM   1510  HE  ARG A 101     -19.886 -52.674  -4.097  1.00  1.84           H  
ATOM   1511 1HH1 ARG A 101     -19.830 -51.225  -7.304  1.00  1.84           H  
ATOM   1512 2HH1 ARG A 101     -19.905 -49.587  -6.685  1.00  1.84           H  
ATOM   1513 1HH2 ARG A 101     -19.963 -50.556  -3.310  1.00  1.84           H  
ATOM   1514 2HH2 ARG A 101     -19.956 -49.211  -4.460  1.00  1.84           H  
ATOM   1515  N   PHE A 102     -17.545 -57.781  -8.259  1.00  1.70           N  
ATOM   1516  CA  PHE A 102     -17.312 -58.562  -9.463  1.00  1.70           C  
ATOM   1517  C   PHE A 102     -17.164 -60.034  -9.102  1.00  1.70           C  
ATOM   1518  O   PHE A 102     -17.826 -60.900  -9.687  1.00  1.70           O  
ATOM   1519  CB  PHE A 102     -16.052 -58.043 -10.164  1.00  1.70           C  
ATOM   1520  CG  PHE A 102     -15.670 -58.731 -11.410  1.00  1.70           C  
ATOM   1521  CD1 PHE A 102     -16.297 -58.417 -12.602  1.00  1.70           C  
ATOM   1522  CD2 PHE A 102     -14.674 -59.690 -11.408  1.00  1.70           C  
ATOM   1523  CE1 PHE A 102     -15.937 -59.048 -13.774  1.00  1.70           C  
ATOM   1524  CE2 PHE A 102     -14.310 -60.327 -12.576  1.00  1.70           C  
ATOM   1525  CZ  PHE A 102     -14.943 -60.004 -13.762  1.00  1.70           C  
ATOM   1526  H   PHE A 102     -16.907 -57.007  -8.074  1.00  1.70           H  
ATOM   1527  HA  PHE A 102     -18.166 -58.447 -10.129  1.00  1.70           H  
ATOM   1528 1HB  PHE A 102     -16.182 -56.984 -10.383  1.00  1.70           H  
ATOM   1529 2HB  PHE A 102     -15.218 -58.117  -9.482  1.00  1.70           H  
ATOM   1530  HD1 PHE A 102     -17.080 -57.658 -12.605  1.00  1.70           H  
ATOM   1531  HD2 PHE A 102     -14.177 -59.940 -10.468  1.00  1.70           H  
ATOM   1532  HE1 PHE A 102     -16.437 -58.791 -14.707  1.00  1.70           H  
ATOM   1533  HE2 PHE A 102     -13.525 -61.082 -12.564  1.00  1.70           H  
ATOM   1534  HZ  PHE A 102     -14.657 -60.506 -14.686  1.00  1.70           H  
ATOM   1535  N   ILE A 103     -16.320 -60.306  -8.107  1.00  1.60           N  
ATOM   1536  CA  ILE A 103     -16.058 -61.658  -7.647  1.00  1.60           C  
ATOM   1537  C   ILE A 103     -17.313 -62.329  -7.109  1.00  1.60           C  
ATOM   1538  O   ILE A 103     -17.606 -63.473  -7.473  1.00  1.60           O  
ATOM   1539  CB  ILE A 103     -14.986 -61.636  -6.544  1.00  1.60           C  
ATOM   1540  CG1 ILE A 103     -13.631 -61.229  -7.146  1.00  1.60           C  
ATOM   1541  CG2 ILE A 103     -14.909 -63.002  -5.861  1.00  1.60           C  
ATOM   1542  CD1 ILE A 103     -12.598 -60.860  -6.105  1.00  1.60           C  
ATOM   1543  H   ILE A 103     -15.812 -59.536  -7.668  1.00  1.60           H  
ATOM   1544  HA  ILE A 103     -15.686 -62.240  -8.487  1.00  1.60           H  
ATOM   1545  HB  ILE A 103     -15.251 -60.877  -5.805  1.00  1.60           H  
ATOM   1546 1HG1 ILE A 103     -13.244 -62.062  -7.731  1.00  1.60           H  
ATOM   1547 2HG1 ILE A 103     -13.778 -60.385  -7.812  1.00  1.60           H  
ATOM   1548 1HG2 ILE A 103     -14.157 -62.968  -5.075  1.00  1.60           H  
ATOM   1549 2HG2 ILE A 103     -15.877 -63.249  -5.425  1.00  1.60           H  
ATOM   1550 3HG2 ILE A 103     -14.637 -63.761  -6.594  1.00  1.60           H  
ATOM   1551 1HD1 ILE A 103     -11.666 -60.586  -6.599  1.00  1.60           H  
ATOM   1552 2HD1 ILE A 103     -12.962 -60.011  -5.524  1.00  1.60           H  
ATOM   1553 3HD1 ILE A 103     -12.425 -61.706  -5.445  1.00  1.60           H  
ATOM   1554  N   LEU A 104     -18.081 -61.626  -6.276  1.00  1.54           N  
ATOM   1555  CA  LEU A 104     -19.294 -62.219  -5.731  1.00  1.54           C  
ATOM   1556  C   LEU A 104     -20.320 -62.532  -6.810  1.00  1.54           C  
ATOM   1557  O   LEU A 104     -21.003 -63.566  -6.752  1.00  1.54           O  
ATOM   1558  CB  LEU A 104     -19.927 -61.278  -4.719  1.00  1.54           C  
ATOM   1559  CG  LEU A 104     -19.160 -61.082  -3.440  1.00  1.54           C  
ATOM   1560  CD1 LEU A 104     -19.872 -60.033  -2.646  1.00  1.54           C  
ATOM   1561  CD2 LEU A 104     -19.045 -62.405  -2.696  1.00  1.54           C  
ATOM   1562  H   LEU A 104     -17.804 -60.681  -5.996  1.00  1.54           H  
ATOM   1563  HA  LEU A 104     -19.025 -63.146  -5.231  1.00  1.54           H  
ATOM   1564 1HB  LEU A 104     -20.029 -60.295  -5.190  1.00  1.54           H  
ATOM   1565 2HB  LEU A 104     -20.922 -61.640  -4.472  1.00  1.54           H  
ATOM   1566  HG  LEU A 104     -18.163 -60.717  -3.661  1.00  1.54           H  
ATOM   1567 1HD1 LEU A 104     -19.344 -59.840  -1.714  1.00  1.54           H  
ATOM   1568 2HD1 LEU A 104     -19.918 -59.126  -3.234  1.00  1.54           H  
ATOM   1569 3HD1 LEU A 104     -20.876 -60.384  -2.439  1.00  1.54           H  
ATOM   1570 1HD2 LEU A 104     -18.489 -62.253  -1.772  1.00  1.54           H  
ATOM   1571 2HD2 LEU A 104     -20.032 -62.785  -2.463  1.00  1.54           H  
ATOM   1572 3HD2 LEU A 104     -18.518 -63.126  -3.324  1.00  1.54           H  
ATOM   1573  N   LEU A 105     -20.434 -61.657  -7.810  1.00  1.57           N  
ATOM   1574  CA  LEU A 105     -21.392 -61.901  -8.874  1.00  1.57           C  
ATOM   1575  C   LEU A 105     -20.925 -63.068  -9.750  1.00  1.57           C  
ATOM   1576  O   LEU A 105     -21.734 -63.902 -10.163  1.00  1.57           O  
ATOM   1577  CB  LEU A 105     -21.591 -60.625  -9.688  1.00  1.57           C  
ATOM   1578  CG  LEU A 105     -22.287 -59.458  -8.925  1.00  1.57           C  
ATOM   1579  CD1 LEU A 105     -22.279 -58.231  -9.803  1.00  1.57           C  
ATOM   1580  CD2 LEU A 105     -23.698 -59.855  -8.527  1.00  1.57           C  
ATOM   1581  H   LEU A 105     -19.872 -60.802  -7.820  1.00  1.57           H  
ATOM   1582  HA  LEU A 105     -22.345 -62.167  -8.422  1.00  1.57           H  
ATOM   1583 1HB  LEU A 105     -20.607 -60.269 -10.004  1.00  1.57           H  
ATOM   1584 2HB  LEU A 105     -22.177 -60.856 -10.574  1.00  1.57           H  
ATOM   1585  HG  LEU A 105     -21.732 -59.229  -8.022  1.00  1.57           H  
ATOM   1586 1HD1 LEU A 105     -22.746 -57.413  -9.285  1.00  1.57           H  
ATOM   1587 2HD1 LEU A 105     -21.247 -57.970 -10.044  1.00  1.57           H  
ATOM   1588 3HD1 LEU A 105     -22.827 -58.436 -10.719  1.00  1.57           H  
ATOM   1589 1HD2 LEU A 105     -24.167 -59.030  -7.986  1.00  1.57           H  
ATOM   1590 2HD2 LEU A 105     -24.279 -60.084  -9.419  1.00  1.57           H  
ATOM   1591 3HD2 LEU A 105     -23.656 -60.735  -7.882  1.00  1.57           H  
ATOM   1592  N   GLY A 106     -19.610 -63.161  -9.983  1.00  1.76           N  
ATOM   1593  CA  GLY A 106     -19.019 -64.251 -10.756  1.00  1.76           C  
ATOM   1594  C   GLY A 106     -19.316 -65.581 -10.070  1.00  1.76           C  
ATOM   1595  O   GLY A 106     -19.819 -66.528 -10.685  1.00  1.76           O  
ATOM   1596  H   GLY A 106     -18.987 -62.431  -9.637  1.00  1.76           H  
ATOM   1597 1HA  GLY A 106     -19.424 -64.251 -11.767  1.00  1.76           H  
ATOM   1598 2HA  GLY A 106     -17.942 -64.099 -10.828  1.00  1.76           H  
ATOM   1599  N   LEU A 107     -19.015 -65.631  -8.773  1.00  2.23           N  
ATOM   1600  CA  LEU A 107     -19.248 -66.805  -7.949  1.00  2.23           C  
ATOM   1601  C   LEU A 107     -20.707 -67.221  -8.018  1.00  2.23           C  
ATOM   1602  O   LEU A 107     -21.001 -68.385  -8.299  1.00  2.23           O  
ATOM   1603  CB  LEU A 107     -18.855 -66.478  -6.500  1.00  2.23           C  
ATOM   1604  CG  LEU A 107     -19.114 -67.541  -5.421  1.00  2.23           C  
ATOM   1605  CD1 LEU A 107     -18.314 -68.797  -5.700  1.00  2.23           C  
ATOM   1606  CD2 LEU A 107     -18.738 -66.935  -4.074  1.00  2.23           C  
ATOM   1607  H   LEU A 107     -18.595 -64.811  -8.336  1.00  2.23           H  
ATOM   1608  HA  LEU A 107     -18.631 -67.621  -8.319  1.00  2.23           H  
ATOM   1609 1HB  LEU A 107     -17.792 -66.242  -6.483  1.00  2.23           H  
ATOM   1610 2HB  LEU A 107     -19.393 -65.581  -6.200  1.00  2.23           H  
ATOM   1611  HG  LEU A 107     -20.166 -67.813  -5.422  1.00  2.23           H  
ATOM   1612 1HD1 LEU A 107     -18.515 -69.537  -4.924  1.00  2.23           H  
ATOM   1613 2HD1 LEU A 107     -18.602 -69.193  -6.657  1.00  2.23           H  
ATOM   1614 3HD1 LEU A 107     -17.253 -68.559  -5.708  1.00  2.23           H  
ATOM   1615 1HD2 LEU A 107     -18.909 -67.652  -3.287  1.00  2.23           H  
ATOM   1616 2HD2 LEU A 107     -17.684 -66.661  -4.084  1.00  2.23           H  
ATOM   1617 3HD2 LEU A 107     -19.343 -66.045  -3.898  1.00  2.23           H  
ATOM   1618  N   SER A 108     -21.613 -66.258  -7.823  1.00  3.19           N  
ATOM   1619  CA  SER A 108     -23.045 -66.513  -7.839  1.00  3.19           C  
ATOM   1620  C   SER A 108     -23.513 -67.072  -9.180  1.00  3.19           C  
ATOM   1621  O   SER A 108     -24.326 -67.997  -9.229  1.00  3.19           O  
ATOM   1622  CB  SER A 108     -23.765 -65.203  -7.605  1.00  3.19           C  
ATOM   1623  OG  SER A 108     -23.494 -64.690  -6.337  1.00  3.19           O  
ATOM   1624  H   SER A 108     -21.302 -65.310  -7.609  1.00  3.19           H  
ATOM   1625  HA  SER A 108     -23.286 -67.229  -7.052  1.00  3.19           H  
ATOM   1626 1HB  SER A 108     -23.460 -64.485  -8.356  1.00  3.19           H  
ATOM   1627 2HB  SER A 108     -24.823 -65.350  -7.719  1.00  3.19           H  
ATOM   1628  HG  SER A 108     -22.550 -64.407  -6.362  1.00  3.19           H  
ATOM   1629  N   ALA A 109     -22.996 -66.506 -10.277  1.00  4.78           N  
ATOM   1630  CA  ALA A 109     -23.338 -66.942 -11.623  1.00  4.78           C  
ATOM   1631  C   ALA A 109     -22.925 -68.387 -11.882  1.00  4.78           C  
ATOM   1632  O   ALA A 109     -23.642 -69.138 -12.547  1.00  4.78           O  
ATOM   1633  CB  ALA A 109     -22.674 -66.036 -12.644  1.00  4.78           C  
ATOM   1634  H   ALA A 109     -22.347 -65.724 -10.175  1.00  4.78           H  
ATOM   1635  HA  ALA A 109     -24.420 -66.874 -11.732  1.00  4.78           H  
ATOM   1636 1HB  ALA A 109     -22.958 -66.346 -13.646  1.00  4.78           H  
ATOM   1637 2HB  ALA A 109     -22.989 -65.006 -12.474  1.00  4.78           H  
ATOM   1638 3HB  ALA A 109     -21.594 -66.104 -12.532  1.00  4.78           H  
ATOM   1639  N   ARG A 110     -21.766 -68.780 -11.351  1.00  6.75           N  
ATOM   1640  CA  ARG A 110     -21.252 -70.130 -11.554  1.00  6.75           C  
ATOM   1641  C   ARG A 110     -21.846 -71.171 -10.603  1.00  6.75           C  
ATOM   1642  O   ARG A 110     -22.087 -72.315 -10.998  1.00  6.75           O  
ATOM   1643  CB  ARG A 110     -19.747 -70.131 -11.380  1.00  6.75           C  
ATOM   1644  CG  ARG A 110     -18.960 -69.408 -12.446  1.00  6.75           C  
ATOM   1645  CD  ARG A 110     -17.512 -69.380 -12.104  1.00  6.75           C  
ATOM   1646  NE  ARG A 110     -16.918 -70.715 -12.109  1.00  6.75           N  
ATOM   1647  CZ  ARG A 110     -15.705 -71.015 -11.603  1.00  6.75           C  
ATOM   1648  NH1 ARG A 110     -14.970 -70.072 -11.056  1.00  6.75           N1+
ATOM   1649  NH2 ARG A 110     -15.254 -72.257 -11.654  1.00  6.75           N  
ATOM   1650  H   ARG A 110     -21.204 -68.103 -10.830  1.00  6.75           H  
ATOM   1651  HA  ARG A 110     -21.485 -70.427 -12.575  1.00  6.75           H  
ATOM   1652 1HB  ARG A 110     -19.510 -69.636 -10.439  1.00  6.75           H  
ATOM   1653 2HB  ARG A 110     -19.385 -71.155 -11.320  1.00  6.75           H  
ATOM   1654 1HG  ARG A 110     -19.087 -69.911 -13.404  1.00  6.75           H  
ATOM   1655 2HG  ARG A 110     -19.319 -68.380 -12.520  1.00  6.75           H  
ATOM   1656 1HD  ARG A 110     -16.977 -68.765 -12.826  1.00  6.75           H  
ATOM   1657 2HD  ARG A 110     -17.393 -68.957 -11.106  1.00  6.75           H  
ATOM   1658  HE  ARG A 110     -17.455 -71.468 -12.521  1.00  6.75           H  
ATOM   1659 1HH1 ARG A 110     -15.314 -69.121 -11.018  1.00  6.75           H  
ATOM   1660 2HH1 ARG A 110     -14.061 -70.295 -10.677  1.00  6.75           H  
ATOM   1661 1HH2 ARG A 110     -15.819 -72.982 -12.074  1.00  6.75           H  
ATOM   1662 2HH2 ARG A 110     -14.346 -72.480 -11.275  1.00  6.75           H  
ATOM   1663  N   PHE A 111     -22.069 -70.784  -9.350  1.00  8.16           N  
ATOM   1664  CA  PHE A 111     -22.566 -71.705  -8.340  1.00  8.16           C  
ATOM   1665  C   PHE A 111     -23.825 -71.151  -7.682  1.00  8.16           C  
ATOM   1666  O   PHE A 111     -23.742 -70.358  -6.740  1.00  8.16           O  
ATOM   1667  CB  PHE A 111     -21.496 -71.910  -7.280  1.00  8.16           C  
ATOM   1668  CG  PHE A 111     -20.211 -72.451  -7.779  1.00  8.16           C  
ATOM   1669  CD1 PHE A 111     -19.249 -71.576  -8.236  1.00  8.16           C  
ATOM   1670  CD2 PHE A 111     -19.946 -73.802  -7.802  1.00  8.16           C  
ATOM   1671  CE1 PHE A 111     -18.039 -72.025  -8.704  1.00  8.16           C  
ATOM   1672  CE2 PHE A 111     -18.732 -74.267  -8.275  1.00  8.16           C  
ATOM   1673  CZ  PHE A 111     -17.776 -73.372  -8.726  1.00  8.16           C  
ATOM   1674  H   PHE A 111     -21.857 -69.827  -9.077  1.00  8.16           H  
ATOM   1675  HA  PHE A 111     -22.809 -72.657  -8.813  1.00  8.16           H  
ATOM   1676 1HB  PHE A 111     -21.278 -70.937  -6.844  1.00  8.16           H  
ATOM   1677 2HB  PHE A 111     -21.869 -72.565  -6.496  1.00  8.16           H  
ATOM   1678  HD1 PHE A 111     -19.467 -70.509  -8.219  1.00  8.16           H  
ATOM   1679  HD2 PHE A 111     -20.700 -74.504  -7.444  1.00  8.16           H  
ATOM   1680  HE1 PHE A 111     -17.295 -71.314  -9.055  1.00  8.16           H  
ATOM   1681  HE2 PHE A 111     -18.528 -75.337  -8.291  1.00  8.16           H  
ATOM   1682  HZ  PHE A 111     -16.820 -73.737  -9.097  1.00  8.16           H  
ATOM   1683  N   HIS A 112     -24.995 -71.633  -8.104  1.00  8.01           N  
ATOM   1684  CA  HIS A 112     -26.278 -71.064  -7.661  1.00  8.01           C  
ATOM   1685  C   HIS A 112     -26.484 -71.039  -6.142  1.00  8.01           C  
ATOM   1686  O   HIS A 112     -27.197 -70.186  -5.610  1.00  8.01           O  
ATOM   1687  CB  HIS A 112     -27.428 -71.838  -8.301  1.00  8.01           C  
ATOM   1688  CG  HIS A 112     -27.530 -73.255  -7.817  1.00  8.01           C  
ATOM   1689  CD2 HIS A 112     -28.366 -73.839  -6.926  1.00  8.01           C  
ATOM   1690  ND1 HIS A 112     -26.695 -74.258  -8.274  1.00  8.01           N  
ATOM   1691  CE1 HIS A 112     -27.017 -75.396  -7.682  1.00  8.01           C  
ATOM   1692  NE2 HIS A 112     -28.027 -75.169  -6.861  1.00  8.01           N  
ATOM   1693  H   HIS A 112     -24.993 -72.334  -8.833  1.00  8.01           H  
ATOM   1694  HA  HIS A 112     -26.332 -70.040  -8.020  1.00  8.01           H  
ATOM   1695 1HB  HIS A 112     -28.368 -71.333  -8.087  1.00  8.01           H  
ATOM   1696 2HB  HIS A 112     -27.299 -71.850  -9.382  1.00  8.01           H  
ATOM   1697  HD2 HIS A 112     -29.161 -73.345  -6.367  1.00  8.01           H  
ATOM   1698  HE1 HIS A 112     -26.532 -76.358  -7.844  1.00  8.01           H  
ATOM   1699  HE2 HIS A 112     -28.481 -75.857  -6.278  1.00  8.01           H  
ATOM   1700  N   TRP A 113     -25.810 -71.932  -5.432  1.00  6.41           N  
ATOM   1701  CA  TRP A 113     -25.893 -72.011  -3.978  1.00  6.41           C  
ATOM   1702  C   TRP A 113     -25.545 -70.667  -3.352  1.00  6.41           C  
ATOM   1703  O   TRP A 113     -26.097 -70.283  -2.321  1.00  6.41           O  
ATOM   1704  CB  TRP A 113     -24.943 -73.061  -3.403  1.00  6.41           C  
ATOM   1705  CG  TRP A 113     -25.091 -73.231  -1.892  1.00  6.41           C  
ATOM   1706  CD1 TRP A 113     -25.935 -74.094  -1.253  1.00  6.41           C  
ATOM   1707  CD2 TRP A 113     -24.394 -72.507  -0.841  1.00  6.41           C  
ATOM   1708  CE2 TRP A 113     -24.864 -72.997   0.379  1.00  6.41           C  
ATOM   1709  CE3 TRP A 113     -23.439 -71.512  -0.841  1.00  6.41           C  
ATOM   1710  NE1 TRP A 113     -25.803 -73.965   0.113  1.00  6.41           N  
ATOM   1711  CZ2 TRP A 113     -24.393 -72.514   1.591  1.00  6.41           C  
ATOM   1712  CZ3 TRP A 113     -22.964 -71.021   0.360  1.00  6.41           C  
ATOM   1713  CH2 TRP A 113     -23.425 -71.509   1.548  1.00  6.41           C  
ATOM   1714  H   TRP A 113     -25.232 -72.590  -5.932  1.00  6.41           H  
ATOM   1715  HA  TRP A 113     -26.914 -72.269  -3.702  1.00  6.41           H  
ATOM   1716 1HB  TRP A 113     -25.127 -74.022  -3.884  1.00  6.41           H  
ATOM   1717 2HB  TRP A 113     -23.912 -72.775  -3.619  1.00  6.41           H  
ATOM   1718  HD1 TRP A 113     -26.612 -74.786  -1.750  1.00  6.41           H  
ATOM   1719  HE1 TRP A 113     -26.314 -74.495   0.807  1.00  6.41           H  
ATOM   1720  HE3 TRP A 113     -23.081 -71.132  -1.769  1.00  6.41           H  
ATOM   1721  HZ2 TRP A 113     -24.756 -72.891   2.546  1.00  6.41           H  
ATOM   1722  HZ3 TRP A 113     -22.215 -70.234   0.332  1.00  6.41           H  
ATOM   1723  HH2 TRP A 113     -23.033 -71.100   2.479  1.00  6.41           H  
ATOM   1724  N   PHE A 114     -24.570 -69.983  -3.948  1.00  4.43           N  
ATOM   1725  CA  PHE A 114     -24.032 -68.755  -3.412  1.00  4.43           C  
ATOM   1726  C   PHE A 114     -24.818 -67.521  -3.798  1.00  4.43           C  
ATOM   1727  O   PHE A 114     -24.456 -66.429  -3.369  1.00  4.43           O  
ATOM   1728  CB  PHE A 114     -22.606 -68.561  -3.908  1.00  4.43           C  
ATOM   1729  CG  PHE A 114     -21.635 -69.507  -3.341  1.00  4.43           C  
ATOM   1730  CD1 PHE A 114     -21.439 -70.707  -3.950  1.00  4.43           C  
ATOM   1731  CD2 PHE A 114     -20.903 -69.201  -2.214  1.00  4.43           C  
ATOM   1732  CE1 PHE A 114     -20.530 -71.616  -3.470  1.00  4.43           C  
ATOM   1733  CE2 PHE A 114     -19.981 -70.099  -1.717  1.00  4.43           C  
ATOM   1734  CZ  PHE A 114     -19.795 -71.312  -2.350  1.00  4.43           C  
ATOM   1735  H   PHE A 114     -24.205 -70.314  -4.842  1.00  4.43           H  
ATOM   1736  HA  PHE A 114     -24.015 -68.838  -2.330  1.00  4.43           H  
ATOM   1737 1HB  PHE A 114     -22.592 -68.676  -4.997  1.00  4.43           H  
ATOM   1738 2HB  PHE A 114     -22.272 -67.549  -3.686  1.00  4.43           H  
ATOM   1739  HD1 PHE A 114     -22.033 -70.926  -4.817  1.00  4.43           H  
ATOM   1740  HD2 PHE A 114     -21.053 -68.240  -1.723  1.00  4.43           H  
ATOM   1741  HE1 PHE A 114     -20.394 -72.572  -3.977  1.00  4.43           H  
ATOM   1742  HE2 PHE A 114     -19.404 -69.854  -0.828  1.00  4.43           H  
ATOM   1743  HZ  PHE A 114     -19.070 -72.026  -1.962  1.00  4.43           H  
ATOM   1744  N   ILE A 115     -25.901 -67.654  -4.562  1.00  2.92           N  
ATOM   1745  CA  ILE A 115     -26.616 -66.453  -4.966  1.00  2.92           C  
ATOM   1746  C   ILE A 115     -27.036 -65.535  -3.814  1.00  2.92           C  
ATOM   1747  O   ILE A 115     -26.544 -64.415  -3.777  1.00  2.92           O  
ATOM   1748  CB  ILE A 115     -27.803 -66.770  -5.897  1.00  2.92           C  
ATOM   1749  CG1 ILE A 115     -27.257 -67.255  -7.228  1.00  2.92           C  
ATOM   1750  CG2 ILE A 115     -28.678 -65.523  -6.076  1.00  2.92           C  
ATOM   1751  CD1 ILE A 115     -28.282 -67.883  -8.114  1.00  2.92           C  
ATOM   1752  H   ILE A 115     -26.221 -68.571  -4.883  1.00  2.92           H  
ATOM   1753  HA  ILE A 115     -25.926 -65.873  -5.577  1.00  2.92           H  
ATOM   1754  HB  ILE A 115     -28.388 -67.587  -5.494  1.00  2.92           H  
ATOM   1755 1HG1 ILE A 115     -26.839 -66.413  -7.761  1.00  2.92           H  
ATOM   1756 2HG1 ILE A 115     -26.457 -67.967  -7.034  1.00  2.92           H  
ATOM   1757 1HG2 ILE A 115     -29.504 -65.756  -6.744  1.00  2.92           H  
ATOM   1758 2HG2 ILE A 115     -29.075 -65.198  -5.121  1.00  2.92           H  
ATOM   1759 3HG2 ILE A 115     -28.077 -64.723  -6.506  1.00  2.92           H  
ATOM   1760 1HD1 ILE A 115     -27.809 -68.197  -9.045  1.00  2.92           H  
ATOM   1761 2HD1 ILE A 115     -28.705 -68.751  -7.606  1.00  2.92           H  
ATOM   1762 3HD1 ILE A 115     -29.070 -67.165  -8.330  1.00  2.92           H  
ATOM   1763  N   PRO A 116     -27.869 -65.927  -2.829  1.00  2.04           N  
ATOM   1764  CA  PRO A 116     -28.321 -65.029  -1.778  1.00  2.04           C  
ATOM   1765  C   PRO A 116     -27.177 -64.502  -0.911  1.00  2.04           C  
ATOM   1766  O   PRO A 116     -27.273 -63.429  -0.307  1.00  2.04           O  
ATOM   1767  CB  PRO A 116     -29.289 -65.908  -0.977  1.00  2.04           C  
ATOM   1768  CG  PRO A 116     -28.872 -67.332  -1.277  1.00  2.04           C  
ATOM   1769  CD  PRO A 116     -28.384 -67.312  -2.706  1.00  2.04           C  
ATOM   1770  HA  PRO A 116     -28.865 -64.191  -2.242  1.00  2.04           H  
ATOM   1771 1HB  PRO A 116     -29.207 -65.666   0.093  1.00  2.04           H  
ATOM   1772 2HB  PRO A 116     -30.324 -65.695  -1.276  1.00  2.04           H  
ATOM   1773 1HG  PRO A 116     -28.102 -67.643  -0.571  1.00  2.04           H  
ATOM   1774 2HG  PRO A 116     -29.721 -68.015  -1.131  1.00  2.04           H  
ATOM   1775 1HD  PRO A 116     -27.614 -68.072  -2.792  1.00  2.04           H  
ATOM   1776 2HD  PRO A 116     -29.220 -67.482  -3.388  1.00  2.04           H  
ATOM   1777  N   PHE A 117     -26.064 -65.229  -0.891  1.00  1.61           N  
ATOM   1778  CA  PHE A 117     -24.924 -64.829  -0.093  1.00  1.61           C  
ATOM   1779  C   PHE A 117     -24.189 -63.733  -0.847  1.00  1.61           C  
ATOM   1780  O   PHE A 117     -23.822 -62.700  -0.273  1.00  1.61           O  
ATOM   1781  CB  PHE A 117     -24.017 -66.036   0.107  1.00  1.61           C  
ATOM   1782  CG  PHE A 117     -24.682 -67.142   0.868  1.00  1.61           C  
ATOM   1783  CD1 PHE A 117     -25.386 -68.109   0.178  1.00  1.61           C  
ATOM   1784  CD2 PHE A 117     -24.605 -67.240   2.244  1.00  1.61           C  
ATOM   1785  CE1 PHE A 117     -26.006 -69.143   0.829  1.00  1.61           C  
ATOM   1786  CE2 PHE A 117     -25.228 -68.283   2.909  1.00  1.61           C  
ATOM   1787  CZ  PHE A 117     -25.932 -69.234   2.195  1.00  1.61           C  
ATOM   1788  H   PHE A 117     -26.006 -66.086  -1.422  1.00  1.61           H  
ATOM   1789  HA  PHE A 117     -25.265 -64.444   0.867  1.00  1.61           H  
ATOM   1790 1HB  PHE A 117     -23.707 -66.427  -0.861  1.00  1.61           H  
ATOM   1791 2HB  PHE A 117     -23.120 -65.737   0.645  1.00  1.61           H  
ATOM   1792  HD1 PHE A 117     -25.460 -68.041  -0.899  1.00  1.61           H  
ATOM   1793  HD2 PHE A 117     -24.049 -66.488   2.805  1.00  1.61           H  
ATOM   1794  HE1 PHE A 117     -26.556 -69.893   0.253  1.00  1.61           H  
ATOM   1795  HE2 PHE A 117     -25.165 -68.355   3.994  1.00  1.61           H  
ATOM   1796  HZ  PHE A 117     -26.421 -70.057   2.711  1.00  1.61           H  
ATOM   1797  N   GLY A 118     -23.996 -63.963  -2.151  1.00  1.42           N  
ATOM   1798  CA  GLY A 118     -23.333 -63.035  -3.047  1.00  1.42           C  
ATOM   1799  C   GLY A 118     -24.136 -61.753  -3.146  1.00  1.42           C  
ATOM   1800  O   GLY A 118     -23.567 -60.664  -3.163  1.00  1.42           O  
ATOM   1801  H   GLY A 118     -24.330 -64.833  -2.553  1.00  1.42           H  
ATOM   1802 1HA  GLY A 118     -22.334 -62.823  -2.680  1.00  1.42           H  
ATOM   1803 2HA  GLY A 118     -23.235 -63.491  -4.032  1.00  1.42           H  
ATOM   1804  N   VAL A 119     -25.471 -61.883  -3.161  1.00  1.38           N  
ATOM   1805  CA  VAL A 119     -26.370 -60.738  -3.219  1.00  1.38           C  
ATOM   1806  C   VAL A 119     -26.261 -59.881  -1.970  1.00  1.38           C  
ATOM   1807  O   VAL A 119     -26.098 -58.665  -2.079  1.00  1.38           O  
ATOM   1808  CB  VAL A 119     -27.821 -61.192  -3.424  1.00  1.38           C  
ATOM   1809  CG1 VAL A 119     -28.732 -60.038  -3.250  1.00  1.38           C  
ATOM   1810  CG2 VAL A 119     -27.989 -61.746  -4.846  1.00  1.38           C  
ATOM   1811  H   VAL A 119     -25.867 -62.823  -3.168  1.00  1.38           H  
ATOM   1812  HA  VAL A 119     -26.089 -60.131  -4.078  1.00  1.38           H  
ATOM   1813  HB  VAL A 119     -28.069 -61.951  -2.687  1.00  1.38           H  
ATOM   1814 1HG1 VAL A 119     -29.761 -60.363  -3.391  1.00  1.38           H  
ATOM   1815 2HG1 VAL A 119     -28.611 -59.645  -2.244  1.00  1.38           H  
ATOM   1816 3HG1 VAL A 119     -28.490 -59.263  -3.976  1.00  1.38           H  
ATOM   1817 1HG2 VAL A 119     -29.019 -62.069  -4.992  1.00  1.38           H  
ATOM   1818 2HG2 VAL A 119     -27.745 -60.967  -5.565  1.00  1.38           H  
ATOM   1819 3HG2 VAL A 119     -27.330 -62.580  -5.001  1.00  1.38           H  
ATOM   1820  N   LEU A 120     -26.283 -60.498  -0.785  1.00  1.39           N  
ATOM   1821  CA  LEU A 120     -26.103 -59.710   0.423  1.00  1.39           C  
ATOM   1822  C   LEU A 120     -24.738 -59.043   0.422  1.00  1.39           C  
ATOM   1823  O   LEU A 120     -24.622 -57.853   0.722  1.00  1.39           O  
ATOM   1824  CB  LEU A 120     -26.263 -60.548   1.682  1.00  1.39           C  
ATOM   1825  CG  LEU A 120     -26.001 -59.765   2.980  1.00  1.39           C  
ATOM   1826  CD1 LEU A 120     -26.977 -58.597   3.070  1.00  1.39           C  
ATOM   1827  CD2 LEU A 120     -26.152 -60.693   4.171  1.00  1.39           C  
ATOM   1828  H   LEU A 120     -26.441 -61.506  -0.715  1.00  1.39           H  
ATOM   1829  HA  LEU A 120     -26.862 -58.932   0.437  1.00  1.39           H  
ATOM   1830 1HB  LEU A 120     -27.278 -60.944   1.713  1.00  1.39           H  
ATOM   1831 2HB  LEU A 120     -25.566 -61.390   1.634  1.00  1.39           H  
ATOM   1832  HG  LEU A 120     -24.990 -59.364   2.962  1.00  1.39           H  
ATOM   1833 1HD1 LEU A 120     -26.785 -58.032   3.982  1.00  1.39           H  
ATOM   1834 2HD1 LEU A 120     -26.836 -57.947   2.207  1.00  1.39           H  
ATOM   1835 3HD1 LEU A 120     -27.999 -58.973   3.081  1.00  1.39           H  
ATOM   1836 1HD2 LEU A 120     -25.960 -60.139   5.091  1.00  1.39           H  
ATOM   1837 2HD2 LEU A 120     -27.165 -61.096   4.194  1.00  1.39           H  
ATOM   1838 3HD2 LEU A 120     -25.437 -61.511   4.082  1.00  1.39           H  
ATOM   1839  N   GLY A 121     -23.694 -59.807   0.093  1.00  1.41           N  
ATOM   1840  CA  GLY A 121     -22.346 -59.266   0.048  1.00  1.41           C  
ATOM   1841  C   GLY A 121     -22.320 -58.044  -0.864  1.00  1.41           C  
ATOM   1842  O   GLY A 121     -21.854 -56.977  -0.469  1.00  1.41           O  
ATOM   1843  H   GLY A 121     -23.833 -60.792  -0.135  1.00  1.41           H  
ATOM   1844 1HA  GLY A 121     -22.028 -58.989   1.052  1.00  1.41           H  
ATOM   1845 2HA  GLY A 121     -21.663 -60.030  -0.314  1.00  1.41           H  
ATOM   1846  N   PHE A 122     -22.844 -58.203  -2.077  1.00  1.46           N  
ATOM   1847  CA  PHE A 122     -22.919 -57.153  -3.075  1.00  1.46           C  
ATOM   1848  C   PHE A 122     -23.630 -55.927  -2.509  1.00  1.46           C  
ATOM   1849  O   PHE A 122     -23.141 -54.802  -2.648  1.00  1.46           O  
ATOM   1850  CB  PHE A 122     -23.638 -57.680  -4.316  1.00  1.46           C  
ATOM   1851  CG  PHE A 122     -23.820 -56.708  -5.402  1.00  1.46           C  
ATOM   1852  CD1 PHE A 122     -22.799 -56.439  -6.282  1.00  1.46           C  
ATOM   1853  CD2 PHE A 122     -25.025 -56.057  -5.553  1.00  1.46           C  
ATOM   1854  CE1 PHE A 122     -22.978 -55.524  -7.301  1.00  1.46           C  
ATOM   1855  CE2 PHE A 122     -25.210 -55.149  -6.566  1.00  1.46           C  
ATOM   1856  CZ  PHE A 122     -24.181 -54.881  -7.443  1.00  1.46           C  
ATOM   1857  H   PHE A 122     -23.209 -59.114  -2.334  1.00  1.46           H  
ATOM   1858  HA  PHE A 122     -21.910 -56.868  -3.357  1.00  1.46           H  
ATOM   1859 1HB  PHE A 122     -23.086 -58.534  -4.714  1.00  1.46           H  
ATOM   1860 2HB  PHE A 122     -24.618 -58.044  -4.030  1.00  1.46           H  
ATOM   1861  HD1 PHE A 122     -21.851 -56.964  -6.165  1.00  1.46           H  
ATOM   1862  HD2 PHE A 122     -25.834 -56.277  -4.854  1.00  1.46           H  
ATOM   1863  HE1 PHE A 122     -22.172 -55.315  -7.998  1.00  1.46           H  
ATOM   1864  HE2 PHE A 122     -26.169 -54.641  -6.674  1.00  1.46           H  
ATOM   1865  HZ  PHE A 122     -24.323 -54.162  -8.249  1.00  1.46           H  
ATOM   1866  N   TRP A 123     -24.785 -56.129  -1.867  1.00  1.56           N  
ATOM   1867  CA  TRP A 123     -25.530 -55.013  -1.304  1.00  1.56           C  
ATOM   1868  C   TRP A 123     -24.709 -54.256  -0.267  1.00  1.56           C  
ATOM   1869  O   TRP A 123     -24.709 -53.018  -0.256  1.00  1.56           O  
ATOM   1870  CB  TRP A 123     -26.804 -55.504  -0.615  1.00  1.56           C  
ATOM   1871  CG  TRP A 123     -27.890 -55.940  -1.536  1.00  1.56           C  
ATOM   1872  CD1 TRP A 123     -28.052 -55.609  -2.845  1.00  1.56           C  
ATOM   1873  CD2 TRP A 123     -28.999 -56.797  -1.197  1.00  1.56           C  
ATOM   1874  CE2 TRP A 123     -29.782 -56.925  -2.343  1.00  1.56           C  
ATOM   1875  CE3 TRP A 123     -29.385 -57.454  -0.025  1.00  1.56           C  
ATOM   1876  NE1 TRP A 123     -29.189 -56.197  -3.343  1.00  1.56           N  
ATOM   1877  CZ2 TRP A 123     -30.943 -57.684  -2.355  1.00  1.56           C  
ATOM   1878  CZ3 TRP A 123     -30.537 -58.218  -0.034  1.00  1.56           C  
ATOM   1879  CH2 TRP A 123     -31.300 -58.330  -1.169  1.00  1.56           C  
ATOM   1880  H   TRP A 123     -25.159 -57.075  -1.782  1.00  1.56           H  
ATOM   1881  HA  TRP A 123     -25.793 -54.332  -2.110  1.00  1.56           H  
ATOM   1882 1HB  TRP A 123     -26.557 -56.345   0.027  1.00  1.56           H  
ATOM   1883 2HB  TRP A 123     -27.193 -54.716   0.025  1.00  1.56           H  
ATOM   1884  HD1 TRP A 123     -27.380 -54.968  -3.413  1.00  1.56           H  
ATOM   1885  HE1 TRP A 123     -29.534 -56.108  -4.286  1.00  1.56           H  
ATOM   1886  HE3 TRP A 123     -28.788 -57.363   0.877  1.00  1.56           H  
ATOM   1887  HZ2 TRP A 123     -31.560 -57.788  -3.248  1.00  1.56           H  
ATOM   1888  HZ3 TRP A 123     -30.825 -58.726   0.885  1.00  1.56           H  
ATOM   1889  HH2 TRP A 123     -32.204 -58.939  -1.142  1.00  1.56           H  
ATOM   1890  N   LEU A 124     -23.993 -54.992   0.586  1.00  1.74           N  
ATOM   1891  CA  LEU A 124     -23.175 -54.368   1.613  1.00  1.74           C  
ATOM   1892  C   LEU A 124     -22.025 -53.591   0.976  1.00  1.74           C  
ATOM   1893  O   LEU A 124     -21.726 -52.471   1.392  1.00  1.74           O  
ATOM   1894  CB  LEU A 124     -22.674 -55.442   2.578  1.00  1.74           C  
ATOM   1895  CG  LEU A 124     -23.785 -56.090   3.435  1.00  1.74           C  
ATOM   1896  CD1 LEU A 124     -23.221 -57.269   4.204  1.00  1.74           C  
ATOM   1897  CD2 LEU A 124     -24.364 -55.048   4.363  1.00  1.74           C  
ATOM   1898  H   LEU A 124     -24.038 -56.013   0.529  1.00  1.74           H  
ATOM   1899  HA  LEU A 124     -23.795 -53.669   2.169  1.00  1.74           H  
ATOM   1900 1HB  LEU A 124     -22.197 -56.231   1.998  1.00  1.74           H  
ATOM   1901 2HB  LEU A 124     -21.933 -55.004   3.244  1.00  1.74           H  
ATOM   1902  HG  LEU A 124     -24.573 -56.462   2.784  1.00  1.74           H  
ATOM   1903 1HD1 LEU A 124     -24.012 -57.729   4.796  1.00  1.74           H  
ATOM   1904 2HD1 LEU A 124     -22.825 -57.999   3.498  1.00  1.74           H  
ATOM   1905 3HD1 LEU A 124     -22.425 -56.928   4.863  1.00  1.74           H  
ATOM   1906 1HD2 LEU A 124     -25.158 -55.498   4.960  1.00  1.74           H  
ATOM   1907 2HD2 LEU A 124     -23.581 -54.670   5.021  1.00  1.74           H  
ATOM   1908 3HD2 LEU A 124     -24.771 -54.229   3.774  1.00  1.74           H  
ATOM   1909  N   LEU A 125     -21.430 -54.153  -0.081  1.00  2.02           N  
ATOM   1910  CA  LEU A 125     -20.339 -53.498  -0.796  1.00  2.02           C  
ATOM   1911  C   LEU A 125     -20.866 -52.226  -1.441  1.00  2.02           C  
ATOM   1912  O   LEU A 125     -20.162 -51.224  -1.561  1.00  2.02           O  
ATOM   1913  CB  LEU A 125     -19.768 -54.435  -1.850  1.00  2.02           C  
ATOM   1914  CG  LEU A 125     -19.028 -55.662  -1.320  1.00  2.02           C  
ATOM   1915  CD1 LEU A 125     -18.742 -56.572  -2.456  1.00  2.02           C  
ATOM   1916  CD2 LEU A 125     -17.761 -55.248  -0.667  1.00  2.02           C  
ATOM   1917  H   LEU A 125     -21.723 -55.086  -0.373  1.00  2.02           H  
ATOM   1918  HA  LEU A 125     -19.557 -53.239  -0.088  1.00  2.02           H  
ATOM   1919 1HB  LEU A 125     -20.579 -54.782  -2.480  1.00  2.02           H  
ATOM   1920 2HB  LEU A 125     -19.067 -53.875  -2.463  1.00  2.02           H  
ATOM   1921  HG  LEU A 125     -19.641 -56.172  -0.602  1.00  2.02           H  
ATOM   1922 1HD1 LEU A 125     -18.227 -57.457  -2.098  1.00  2.02           H  
ATOM   1923 2HD1 LEU A 125     -19.668 -56.859  -2.922  1.00  2.02           H  
ATOM   1924 3HD1 LEU A 125     -18.126 -56.054  -3.163  1.00  2.02           H  
ATOM   1925 1HD2 LEU A 125     -17.246 -56.127  -0.294  1.00  2.02           H  
ATOM   1926 2HD2 LEU A 125     -17.138 -54.744  -1.397  1.00  2.02           H  
ATOM   1927 3HD2 LEU A 125     -17.977 -54.576   0.160  1.00  2.02           H  
ATOM   1928  N   GLY A 126     -22.131 -52.267  -1.857  1.00  2.43           N  
ATOM   1929  CA  GLY A 126     -22.827 -51.112  -2.391  1.00  2.43           C  
ATOM   1930  C   GLY A 126     -22.854 -50.017  -1.324  1.00  2.43           C  
ATOM   1931  O   GLY A 126     -22.362 -48.902  -1.532  1.00  2.43           O  
ATOM   1932  H   GLY A 126     -22.639 -53.148  -1.796  1.00  2.43           H  
ATOM   1933 1HA  GLY A 126     -22.352 -50.759  -3.299  1.00  2.43           H  
ATOM   1934 2HA  GLY A 126     -23.846 -51.403  -2.645  1.00  2.43           H  
ATOM   1935  N   LYS A 127     -23.370 -50.368  -0.143  1.00  3.01           N  
ATOM   1936  CA  LYS A 127     -23.479 -49.440   0.983  1.00  3.01           C  
ATOM   1937  C   LYS A 127     -22.120 -48.906   1.445  1.00  3.01           C  
ATOM   1938  O   LYS A 127     -22.010 -47.751   1.869  1.00  3.01           O  
ATOM   1939  CB  LYS A 127     -24.202 -50.110   2.153  1.00  3.01           C  
ATOM   1940  CG  LYS A 127     -25.690 -50.348   1.900  1.00  3.01           C  
ATOM   1941  CD  LYS A 127     -26.378 -51.015   3.088  1.00  3.01           C  
ATOM   1942  CE  LYS A 127     -27.864 -51.226   2.808  1.00  3.01           C  
ATOM   1943  NZ  LYS A 127     -28.573 -51.861   3.957  1.00  3.01           N1+
ATOM   1944  H   LYS A 127     -23.737 -51.317  -0.043  1.00  3.01           H  
ATOM   1945  HA  LYS A 127     -24.075 -48.588   0.660  1.00  3.01           H  
ATOM   1946 1HB  LYS A 127     -23.738 -51.075   2.358  1.00  3.01           H  
ATOM   1947 2HB  LYS A 127     -24.096 -49.499   3.046  1.00  3.01           H  
ATOM   1948 1HG  LYS A 127     -26.178 -49.397   1.693  1.00  3.01           H  
ATOM   1949 2HG  LYS A 127     -25.799 -50.990   1.025  1.00  3.01           H  
ATOM   1950 1HD  LYS A 127     -25.910 -51.982   3.279  1.00  3.01           H  
ATOM   1951 2HD  LYS A 127     -26.265 -50.393   3.976  1.00  3.01           H  
ATOM   1952 1HE  LYS A 127     -28.324 -50.261   2.598  1.00  3.01           H  
ATOM   1953 2HE  LYS A 127     -27.970 -51.866   1.930  1.00  3.01           H  
ATOM   1954 1HZ  LYS A 127     -29.549 -51.977   3.725  1.00  3.01           H  
ATOM   1955 2HZ  LYS A 127     -28.169 -52.763   4.157  1.00  3.01           H  
ATOM   1956 3HZ  LYS A 127     -28.489 -51.268   4.771  1.00  3.01           H  
ATOM   1957  N   HIS A 128     -21.066 -49.706   1.299  1.00  3.76           N  
ATOM   1958  CA  HIS A 128     -19.723 -49.299   1.703  1.00  3.76           C  
ATOM   1959  C   HIS A 128     -19.223 -48.081   0.912  1.00  3.76           C  
ATOM   1960  O   HIS A 128     -18.314 -47.383   1.360  1.00  3.76           O  
ATOM   1961  CB  HIS A 128     -18.712 -50.442   1.528  1.00  3.76           C  
ATOM   1962  CG  HIS A 128     -18.889 -51.604   2.474  1.00  3.76           C  
ATOM   1963  CD2 HIS A 128     -19.681 -51.764   3.561  1.00  3.76           C  
ATOM   1964  ND1 HIS A 128     -18.199 -52.795   2.326  1.00  3.76           N  
ATOM   1965  CE1 HIS A 128     -18.563 -53.632   3.278  1.00  3.76           C  
ATOM   1966  NE2 HIS A 128     -19.458 -53.034   4.042  1.00  3.76           N  
ATOM   1967  H   HIS A 128     -21.217 -50.656   0.963  1.00  3.76           H  
ATOM   1968  HA  HIS A 128     -19.736 -49.025   2.756  1.00  3.76           H  
ATOM   1969 1HB  HIS A 128     -18.781 -50.823   0.517  1.00  3.76           H  
ATOM   1970 2HB  HIS A 128     -17.704 -50.052   1.654  1.00  3.76           H  
ATOM   1971  HD2 HIS A 128     -20.370 -51.027   3.971  1.00  3.76           H  
ATOM   1972  HE1 HIS A 128     -18.188 -54.647   3.410  1.00  3.76           H  
ATOM   1973  HE2 HIS A 128     -19.913 -53.438   4.847  1.00  3.76           H  
ATOM   1974  N   SER A 129     -19.792 -47.830  -0.275  1.00  4.65           N  
ATOM   1975  CA  SER A 129     -19.376 -46.699  -1.100  1.00  4.65           C  
ATOM   1976  C   SER A 129     -20.041 -45.383  -0.677  1.00  4.65           C  
ATOM   1977  O   SER A 129     -19.714 -44.325  -1.218  1.00  4.65           O  
ATOM   1978  CB  SER A 129     -19.679 -46.953  -2.566  1.00  4.65           C  
ATOM   1979  OG  SER A 129     -21.066 -46.956  -2.825  1.00  4.65           O  
ATOM   1980  H   SER A 129     -20.561 -48.413  -0.612  1.00  4.65           H  
ATOM   1981  HA  SER A 129     -18.298 -46.583  -0.994  1.00  4.65           H  
ATOM   1982 1HB  SER A 129     -19.193 -46.191  -3.175  1.00  4.65           H  
ATOM   1983 2HB  SER A 129     -19.256 -47.906  -2.847  1.00  4.65           H  
ATOM   1984  HG  SER A 129     -21.466 -47.598  -2.198  1.00  4.65           H  
ATOM   1985  N   LYS A 130     -20.997 -45.443   0.261  1.00  5.59           N  
ATOM   1986  CA  LYS A 130     -21.749 -44.260   0.682  1.00  5.59           C  
ATOM   1987  C   LYS A 130     -20.875 -43.097   1.170  1.00  5.59           C  
ATOM   1988  O   LYS A 130     -21.191 -41.942   0.866  1.00  5.59           O  
ATOM   1989  CB  LYS A 130     -22.751 -44.645   1.774  1.00  5.59           C  
ATOM   1990  CG  LYS A 130     -23.657 -43.507   2.244  1.00  5.59           C  
ATOM   1991  CD  LYS A 130     -24.660 -43.988   3.285  1.00  5.59           C  
ATOM   1992  CE  LYS A 130     -25.530 -42.844   3.789  1.00  5.59           C  
ATOM   1993  NZ  LYS A 130     -26.515 -43.302   4.812  1.00  5.59           N1+
ATOM   1994  H   LYS A 130     -21.227 -46.334   0.699  1.00  5.59           H  
ATOM   1995  HA  LYS A 130     -22.312 -43.903  -0.179  1.00  5.59           H  
ATOM   1996 1HB  LYS A 130     -23.383 -45.461   1.416  1.00  5.59           H  
ATOM   1997 2HB  LYS A 130     -22.207 -45.017   2.643  1.00  5.59           H  
ATOM   1998 1HG  LYS A 130     -23.057 -42.722   2.674  1.00  5.59           H  
ATOM   1999 2HG  LYS A 130     -24.198 -43.098   1.393  1.00  5.59           H  
ATOM   2000 1HD  LYS A 130     -25.298 -44.758   2.846  1.00  5.59           H  
ATOM   2001 2HD  LYS A 130     -24.121 -44.425   4.126  1.00  5.59           H  
ATOM   2002 1HE  LYS A 130     -24.889 -42.079   4.230  1.00  5.59           H  
ATOM   2003 2HE  LYS A 130     -26.070 -42.409   2.949  1.00  5.59           H  
ATOM   2004 1HZ  LYS A 130     -27.070 -42.517   5.121  1.00  5.59           H  
ATOM   2005 2HZ  LYS A 130     -27.120 -44.004   4.409  1.00  5.59           H  
ATOM   2006 3HZ  LYS A 130     -26.023 -43.697   5.601  1.00  5.59           H  
ATOM   2007  N   ARG A 131     -19.818 -43.410   1.945  1.00  6.44           N  
ATOM   2008  CA  ARG A 131     -18.863 -42.456   2.541  1.00  6.44           C  
ATOM   2009  C   ARG A 131     -18.130 -43.074   3.727  1.00  6.44           C  
ATOM   2010  O   ARG A 131     -16.904 -43.000   3.800  1.00  6.44           O  
ATOM   2011  CB  ARG A 131     -19.523 -41.149   2.995  1.00  6.44           C  
ATOM   2012  CG  ARG A 131     -20.584 -41.279   4.076  1.00  6.44           C  
ATOM   2013  CD  ARG A 131     -21.455 -40.081   4.087  1.00  6.44           C  
ATOM   2014  NE  ARG A 131     -22.190 -39.979   2.827  1.00  6.44           N  
ATOM   2015  CZ  ARG A 131     -23.127 -39.051   2.547  1.00  6.44           C  
ATOM   2016  NH1 ARG A 131     -23.465 -38.155   3.454  1.00  6.44           N1+
ATOM   2017  NH2 ARG A 131     -23.709 -39.036   1.359  1.00  6.44           N  
ATOM   2018  OXT ARG A 131     -18.777 -43.396   4.722  1.00  6.44           O1-
ATOM   2019  H   ARG A 131     -19.660 -44.394   2.115  1.00  6.44           H  
ATOM   2020  HA  ARG A 131     -18.123 -42.204   1.781  1.00  6.44           H  
ATOM   2021 1HB  ARG A 131     -18.744 -40.537   3.445  1.00  6.44           H  
ATOM   2022 2HB  ARG A 131     -19.900 -40.562   2.170  1.00  6.44           H  
ATOM   2023 1HG  ARG A 131     -21.191 -42.159   3.915  1.00  6.44           H  
ATOM   2024 2HG  ARG A 131     -20.098 -41.352   5.048  1.00  6.44           H  
ATOM   2025 1HD  ARG A 131     -22.174 -40.149   4.902  1.00  6.44           H  
ATOM   2026 2HD  ARG A 131     -20.847 -39.185   4.203  1.00  6.44           H  
ATOM   2027  HE  ARG A 131     -21.934 -40.651   2.083  1.00  6.44           H  
ATOM   2028 1HH1 ARG A 131     -23.022 -38.162   4.362  1.00  6.44           H  
ATOM   2029 2HH1 ARG A 131     -24.166 -37.460   3.240  1.00  6.44           H  
ATOM   2030 1HH2 ARG A 131     -23.453 -39.719   0.654  1.00  6.44           H  
ATOM   2031 2HH2 ARG A 131     -24.407 -38.341   1.149  1.00  6.44           H  
TER   
END
