# Supplementary material for: Integrative proteome-wide structural analysis and high-throughput docking identify broad-spectrum antiviral scaffolds against Zika, Yellow Fever, West Nile, Saint Louis encephalitis, and Usutu viruses
Source: Front Cell Infect Microbiol. 2026 Apr 30;16:1723132. doi: 10.3389/fcimb.2026.1723132 (PMC13171538; doi:10.3389/fcimb.2026.1723132)
Supplement: Supplementary file 3 [file DataSheet3.zip › SLEV/SLEV_NS3/Mol_probity_Files/Clash_log_SLEV_NS3.txt]

Using electron cloud x-H distances and vdW radii

Using input model H/D atoms...

Bad Clashes >= 0.4 Angstrom:
 A 492  LYS  NZ   A 520  ASP  OD1 :0.576
 A 410  ASP  OD2  A 431  LYS  NZ  :0.558
 A 618  ARG  HG3  A 618  ARG  OXT :0.554
 A 290  ILE  O    A 290  ILE HG12 :0.493
 A 127  THR  O    A 127  THR HG22 :0.457
 A 205  LEU  HB3  A 206  PRO  HD3 :0.457
 A 361  TRP  C    A 361  TRP  CD1 :0.438
 A 412  SER  O    A 460  ARG  NH2 :0.421
 A 516  VAL HG12  A 518  THR  H   :0.421
 A 241  ILE HG12  A 258  VAL  HB  :0.417
 A 382  ARG  HG2  A 403  TRP  CE3 :0.410
clashscore = 1.14
clashscore (B factor cutoff = 40) = 1.143570
