# Supplementary material for: Integrative proteome-wide structural analysis and high-throughput docking identify broad-spectrum antiviral scaffolds against Zika, Yellow Fever, West Nile, Saint Louis encephalitis, and Usutu viruses
Source: Front Cell Infect Microbiol. 2026 Apr 30;16:1723132. doi: 10.3389/fcimb.2026.1723132 (PMC13171538; doi:10.3389/fcimb.2026.1723132)
Supplement: Supplementary file 3 [file DataSheet3.zip › SLEV/SLEV_NS3/Mol_probity_Files/SLEV_NS3_1FH.pdb]

USER  MOD reduce.3.7.201124 H: found=0, std=0, add=4804, rem=0, adj=121
USER  MOD -----------------------------------------------------------------
USER  MOD scores for adjustable sidechains, with "set" totals for H,N and Q
USER  MOD "o" means original, "f" means flipped, "180deg" is methyl default
USER  MOD "!" flags a clash with an overlap of 0.40A or greater
USER  MOD flip categories: "K"=keep, "C"=clashes, "X"=uncertain, "F"=flip
USER  MOD Set 1.1: A 583 THR OG1 :   rot  -76:sc=    1.52
USER  MOD Set 1.2: A 585 THR OG1 :   rot  -62:sc=    1.01
USER  MOD Set 2.1: A 567 GLN     :      amide:sc=    0.48  K(o=1.3,f=-0.19)
USER  MOD Set 2.2: A 570 ASN     :      amide:sc=   0.777  K(o=1.3,f=-1.8)
USER  MOD Set 3.1: A 555 HIS     :     no HE2:sc=    1.81  K(o=3.1,f=-8.9!)
USER  MOD Set 3.2: A 594 LYS NZ  :NH3+    176:sc=    1.28   (180deg=0)
USER  MOD Set 4.1: A 552 SER OG  :   rot  -33:sc=  0.0487
USER  MOD Set 4.2: A 553 ASN     :      amide:sc=   0.996  K(o=1,f=0.042)
USER  MOD Set 5.1: A 464 ASN     :      amide:sc=   0.335  K(o=1.6,f=-5.7!)
USER  MOD Set 5.2: A 466 SER OG  :   rot  -50:sc=    1.24
USER  MOD Set 6.1: A 451 SER OG  :   rot   79:sc=    1.25
USER  MOD Set 6.2: A 478 THR OG1 :   rot  111:sc=    0.58
USER  MOD Set 7.1: A 408 THR OG1 :   rot  139:sc=    1.23
USER  MOD Set 7.2: A 412 SER OG  :   rot  -79:sc=     1.9
USER  MOD Set 8.1: A 387 ASN     :      amide:sc=   0.402  K(o=1.5,f=-3.3!)
USER  MOD Set 8.2: A 390 SER OG  :   rot  -75:sc=    1.06
USER  MOD Set 9.1: A 365 SER OG  :   rot  -51:sc=  0.0693
USER  MOD Set 9.2: A 368 SER OG  :   rot  180:sc=       0
USER  MOD Set10.1: A 288 HIS     :     no HE2:sc=   0.258  K(o=1.8,f=-3.2)
USER  MOD Set10.2: A 316 THR OG1 :   rot -162:sc=    1.55
USER  MOD Set11.1: A 263 HIS     :     no HD1:sc= -0.0164  K(o=1.4,f=-8.9!)
USER  MOD Set11.2: A 294 SER OG  :   rot  -53:sc=    1.42
USER  MOD Set12.1: A 245 THR OG1 :   rot  180:sc=       0
USER  MOD Set12.2: A 262 CYS SG  :   rot  100:sc=  -0.194
USER  MOD Set13.1: A 212 CYS SG  :   rot   61:sc=   0.573
USER  MOD Set13.2: A 219 THR OG1 :   rot   62:sc=   0.871
USER  MOD Set14.1: A  96 GLN     :      amide:sc=   0.434  K(o=0.63,f=-0.54)
USER  MOD Set14.2: A 110 GLN     :      amide:sc=   0.198  K(o=0.63,f=-0.54)
USER  MOD Set15.1: A  47 HIS     :     no HE2:sc=   0.434  K(o=0.36,f=-4.3!)
USER  MOD Set15.2: A  78 SER OG  :   rot   19:sc= -0.0731
USER  MOD Set16.1: A  16 CYS SG  :   rot  -38:sc=   0.633
USER  MOD Set16.2: A  60 ASN     :      amide:sc=       0  X(o=0.63,f=0.63)
USER  MOD Set17.1: A  53 THR OG1 :   rot  -39:sc=   0.798
USER  MOD Set17.2: A  79 TYR OH  :   rot  166:sc=    1.09
USER  MOD Set18.1: A  51 HIS     :     no HE2:sc=    1.76  K(o=2.5,f=-6.6!)
USER  MOD Set18.2: A 135 SER OG  :   rot -163:sc=   0.718
USER  MOD Single : A   1 GLY N   :NH3+    167:sc= -0.0212   (180deg=-0.159)
USER  MOD Single : A   9 SER OG  :   rot  -68:sc=   0.461
USER  MOD Single : A  11 LYS NZ  :NH3+    180:sc=       0   (180deg=0)
USER  MOD Single : A  13 TYR OH  :   rot  180:sc=       0
USER  MOD Single : A  15 LYS NZ  :NH3+    -99:sc=   0.855   (180deg=-0.928!)
USER  MOD Single : A  18 THR OG1 :   rot  180:sc=       0
USER  MOD Single : A  19 LYS NZ  :NH3+    180:sc=       0   (180deg=0)
USER  MOD Single : A  23 TYR OH  :   rot    9:sc=    1.19
USER  MOD Single : A  27 THR OG1 :   rot  180:sc=       0
USER  MOD Single : A  33 THR OG1 :   rot  180:sc=       0
USER  MOD Single : A  35 GLN     :      amide:sc=    1.91  K(o=1.9,f=-0.53)
USER  MOD Single : A  42 HIS     :     no HD1:sc= -0.0271  X(o=-0.027,f=0)
USER  MOD Single : A  48 THR OG1 :   rot   83:sc=  0.0326
USER  MOD Single : A  68 TYR OH  :   rot  -30:sc=  -0.214
USER  MOD Single : A  74 ASN     :      amide:sc=   0.377  X(o=0.38,f=0)
USER  MOD Single : A  84 LYS NZ  :NH3+    180:sc=       0   (180deg=0)
USER  MOD Single : A  86 SER OG  :   rot  180:sc=       0
USER  MOD Single : A  88 THR OG1 :   rot  180:sc=       0
USER  MOD Single : A  92 THR OG1 :   rot  180:sc=       0
USER  MOD Single : A 104 LYS NZ  :NH3+    180:sc=       0   (180deg=0)
USER  MOD Single : A 108 ASN     :      amide:sc=-0.00273  K(o=-0.0027,f=-1.1)
USER  MOD Single : A 111 THR OG1 :   rot  180:sc=       0
USER  MOD Single : A 112 THR OG1 :   rot  180:sc=       0
USER  MOD Single : A 117 LYS NZ  :NH3+    180:sc=       0   (180deg=0)
USER  MOD Single : A 118 THR OG1 :   rot  -65:sc=    1.57
USER  MOD Single : A 122 THR OG1 :   rot  180:sc=       0
USER  MOD Single : A 127 THR OG1 :   rot  180:sc=       0
USER  MOD Single : A 132 LYS NZ  :NH3+    180:sc=       0   (180deg=0)
USER  MOD Single : A 134 THR OG1 :   rot  -76:sc=    1.31
USER  MOD Single : A 137 SER OG  :   rot   80:sc=     1.1
USER  MOD Single : A 141 ASN     :      amide:sc=   0.104  K(o=0.1,f=-7.9!)
USER  MOD Single : A 142 LYS NZ  :NH3+   -175:sc=   0.814   (180deg=0.797)
USER  MOD Single : A 143 LYS NZ  :NH3+    180:sc=       0   (180deg=0)
USER  MOD Single : A 150 TYR OH  :   rot   21:sc=    1.61
USER  MOD Single : A 152 ASN     :      amide:sc=  -0.231  K(o=-0.23,f=-2.4!)
USER  MOD Single : A 158 GLN     :      amide:sc=    1.15  K(o=1.2,f=-8.5!)
USER  MOD Single : A 161 TYR OH  :   rot  180:sc=       0
USER  MOD Single : A 163 SER OG  :   rot -139:sc=   0.579
USER  MOD Single : A 167 GLN     :      amide:sc=   0.866  K(o=0.87,f=-2.6)
USER  MOD Single : A 171 THR OG1 :   rot -153:sc=   0.162
USER  MOD Single : A 179 TYR OH  :   rot  168:sc=   0.774
USER  MOD Single : A 180 ASN     :      amide:sc=   0.424  K(o=0.42,f=-3.8!)
USER  MOD Single : A 186 LYS NZ  :NH3+    180:sc=       0   (180deg=0)
USER  MOD Single : A 188 LYS NZ  :NH3+    180:sc=       0   (180deg=0)
USER  MOD Single : A 190 THR OG1 :   rot -130:sc=       0
USER  MOD Single : A 195 HIS     :     no HD1:sc=    1.27  K(o=1.3,f=-7.1!)
USER  MOD Single : A 200 LYS NZ  :NH3+   -166:sc=   0.713   (180deg=0.402)
USER  MOD Single : A 201 THR OG1 :   rot  -75:sc=   0.535
USER  MOD Single : A 203 LYS NZ  :NH3+    180:sc=       0   (180deg=0)
USER  MOD Single : A 207 GLN     :      amide:sc=       0  K(o=0,f=-0.52)
USER  MOD Single : A 210 LYS NZ  :NH3+    180:sc=       0   (180deg=0)
USER  MOD Single : A 214 GLN     :      amide:sc=       0  X(o=0,f=-0.07)
USER  MOD Single : A 215 LYS NZ  :NH3+    170:sc=    1.01   (180deg=0.964)
USER  MOD Single : A 225 THR OG1 :   rot -140:sc=  -0.276
USER  MOD Single : A 230 CYS SG  :   rot   75:sc=   0.572
USER  MOD Single : A 237 LYS NZ  :NH3+   -167:sc=   0.934   (180deg=0.841)
USER  MOD Single : A 243 TYR OH  :   rot  180:sc=       0
USER  MOD Single : A 250 ASN     :      amide:sc= -0.0147  K(o=-0.015,f=-0.72)
USER  MOD Single : A 252 HIS     :     no HD1:sc=   0.841  K(o=0.84,f=-4!)
USER  MOD Single : A 253 GLN     :      amide:sc=   0.536  K(o=0.54,f=-0.0084)
USER  MOD Single : A 255 ASN     :      amide:sc=       0  X(o=0,f=-0.33)
USER  MOD Single : A 265 THR OG1 :   rot -169:sc=   0.791
USER  MOD Single : A 267 THR OG1 :   rot   79:sc=    0.74
USER  MOD Single : A 268 GLN     :      amide:sc=       0  K(o=0,f=-0.9)
USER  MOD Single : A 269 LYS NZ  :NH3+    174:sc=-0.00593   (180deg=-0.0379)
USER  MOD Single : A 272 THR OG1 :   rot   69:sc=    1.67
USER  MOD Single : A 274 THR OG1 :   rot  180:sc= -0.0135
USER  MOD Single : A 278 ASN     :      amide:sc=-0.00652  X(o=-0.0065,f=-0.079)
USER  MOD Single : A 279 TYR OH  :   rot -171:sc=    1.32
USER  MOD Single : A 280 GLN     :      amide:sc= -0.0485  K(o=-0.049,f=-5.3!)
USER  MOD Single : A 282 TYR OH  :   rot  180:sc= 0.00555
USER  MOD Single : A 300 TYR OH  :   rot  180:sc=-0.00595
USER  MOD Single : A 302 SER OG  :   rot   77:sc=    1.05
USER  MOD Single : A 303 THR OG1 :   rot   79:sc=    1.44
USER  MOD Single : A 304 LYS NZ  :NH3+   -154:sc=    1.21   (180deg=0.782)
USER  MOD Single : A 318 THR OG1 :   rot  -19:sc=   0.611
USER  MOD Single : A 322 THR OG1 :   rot  180:sc=  -0.202
USER  MOD Single : A 323 ASN     :      amide:sc=   0.321  K(o=0.32,f=-4!)
USER  MOD Single : A 329 SER OG  :   rot   89:sc=    1.27
USER  MOD Single : A 330 ASN     :      amide:sc= -0.0634  K(o=-0.063,f=-1.2)
USER  MOD Single : A 331 SER OG  :   rot  155:sc=   0.849
USER  MOD Single : A 339 GLN     :      amide:sc=  -0.093  X(o=-0.093,f=-0.093)
USER  MOD Single : A 343 LYS NZ  :NH3+    180:sc=       0   (180deg=0)
USER  MOD Single : A 346 SER OG  :   rot  180:sc=       0
USER  MOD Single : A 347 THR OG1 :   rot  180:sc=   0.454
USER  MOD Single : A 349 TYR OH  :   rot  180:sc=       0
USER  MOD Single : A 353 THR OG1 :   rot  180:sc=       0
USER  MOD Single : A 354 ASN     :      amide:sc= -0.0433  K(o=-0.043,f=-0.84)
USER  MOD Single : A 356 THR OG1 :   rot  180:sc=       0
USER  MOD Single : A 359 THR OG1 :   rot  178:sc=  -0.381
USER  MOD Single : A 367 LYS NZ  :NH3+   -159:sc=    1.05   (180deg=0.84)
USER  MOD Single : A 370 ASN     :      amide:sc= -0.0248  K(o=-0.025,f=-1.3!)
USER  MOD Single : A 375 CYS SG  :   rot   82:sc=  -0.813
USER  MOD Single : A 377 GLN     :      amide:sc=  0.0383  K(o=0.038,f=-1.2)
USER  MOD Single : A 378 LYS NZ  :NH3+    180:sc=       0   (180deg=0)
USER  MOD Single : A 381 LYS NZ  :NH3+    180:sc=       0   (180deg=0)
USER  MOD Single : A 385 GLN     :      amide:sc=   -0.22  K(o=-0.22,f=-1.6)
USER  MOD Single : A 389 LYS NZ  :NH3+    158:sc=    1.31   (180deg=0.902)
USER  MOD Single : A 393 THR OG1 :   rot  180:sc=       0
USER  MOD Single : A 395 TYR OH  :   rot  180:sc=   0.376
USER  MOD Single : A 397 LYS NZ  :NH3+    177:sc=    0.72   (180deg=0.714)
USER  MOD Single : A 398 THR OG1 :   rot -140:sc=  -0.265
USER  MOD Single : A 399 LYS NZ  :NH3+    180:sc=       0   (180deg=0)
USER  MOD Single : A 400 ASN     :      amide:sc=       0  X(o=0,f=-0.29)
USER  MOD Single : A 401 ASN     :      amide:sc= -0.0305  K(o=-0.03,f=-0.53)
USER  MOD Single : A 409 THR OG1 :   rot  180:sc=0.000528
USER  MOD Single : A 417 ASN     :      amide:sc=  -0.346  K(o=-0.35,f=-3.9!)
USER  MOD Single : A 421 HIS     :     no HD1:sc=   0.754  K(o=0.75,f=-4.9!)
USER  MOD Single : A 426 SER OG  :   rot  140:sc=    0.13
USER  MOD Single : A 428 LYS NZ  :NH3+   -171:sc=   0.923   (180deg=0.873)
USER  MOD Single : A 429 CYS SG  :   rot  -28:sc=   0.288
USER  MOD Single : A 431 LYS NZ  :NH3+   -132:sc=   0.222!  (180deg=-1.13!)
USER  MOD Single : A 444 ASN     :      amide:sc=  -0.101  X(o=-0.1,f=-0.58)
USER  MOD Single : A 450 THR OG1 :   rot  180:sc=       0
USER  MOD Single : A 453 SER OG  :   rot  -91:sc=   0.686
USER  MOD Single : A 456 GLN     :      amide:sc=   0.345  K(o=0.34,f=-1.1)
USER  MOD Single : A 467 GLN     :      amide:sc=  0.0637! X(o=0.064!,f=-0.14)
USER  MOD Single : A 472 TYR OH  :   rot  -22:sc=     1.3
USER  MOD Single : A 473 HIS     :     no HD1:sc=   0.805  K(o=0.8,f=-3.6!)
USER  MOD Single : A 474 TYR OH  :   rot  -39:sc=    0.68
USER  MOD Single : A 479 ASN     :      amide:sc=   0.418  K(o=0.42,f=-5.8!)
USER  MOD Single : A 483 HIS     :     no HE2:sc=    1.16  K(o=1.2,f=-3.9!)
USER  MOD Single : A 487 ASN     :      amide:sc=       0  K(o=0,f=-0.53)
USER  MOD Single : A 489 THR OG1 :   rot -140:sc=  -0.026
USER  MOD Single : A 492 LYS NZ  :NH3+   -141:sc=  -0.485!  (180deg=-1.28!)
USER  MOD Single : A 497 ASN     :      amide:sc=   0.435  K(o=0.44,f=-4.9!)
USER  MOD Single : A 499 TYR OH  :   rot  180:sc=       0
USER  MOD Single : A 502 ASN     :      amide:sc= 0.00421  K(o=0.0042,f=-6.8!)
USER  MOD Single : A 507 GLN     :      amide:sc=   0.354  X(o=0.35,f=0)
USER  MOD Single : A 509 TYR OH  :   rot   30:sc= -0.0545
USER  MOD Single : A 510 GLN     :      amide:sc=       0  K(o=0,f=-0.66)
USER  MOD Single : A 515 LYS NZ  :NH3+    178:sc=   0.587   (180deg=0.585)
USER  MOD Single : A 518 THR OG1 :   rot  180:sc=       0
USER  MOD Single : A 531 LYS NZ  :NH3+   -153:sc=     1.2   (180deg=0.741)
USER  MOD Single : A 532 ASN     :      amide:sc= -0.0385  K(o=-0.039,f=-0.86)
USER  MOD Single : A 539 ASN     :      amide:sc=       0  X(o=0,f=-0.29)
USER  MOD Single : A 548 TYR OH  :   rot    5:sc=   0.981
USER  MOD Single : A 549 LYS NZ  :NH3+   -170:sc=   0.811   (180deg=0.606)
USER  MOD Single : A 556 SER OG  :   rot  180:sc=       0
USER  MOD Single : A 557 TYR OH  :   rot -173:sc=    1.21
USER  MOD Single : A 558 GLN     :      amide:sc=       0  K(o=0,f=-0.53)
USER  MOD Single : A 561 SER OG  :   rot  -73:sc=    1.09
USER  MOD Single : A 563 CYS SG  :   rot  -24:sc=    0.31
USER  MOD Single : A 565 THR OG1 :   rot  180:sc=       0
USER  MOD Single : A 568 THR OG1 :   rot  180:sc=       0
USER  MOD Single : A 569 ASN     :      amide:sc=  -0.053  K(o=-0.053,f=-1.2!)
USER  MOD Single : A 571 THR OG1 :   rot   89:sc=    1.59
USER  MOD Single : A 576 ASN     :      amide:sc= -0.0153  X(o=-0.015,f=0)
USER  MOD Single : A 577 ASN     :      amide:sc=   0.485  X(o=0.48,f=-0.0002)
USER  MOD Single : A 584 LYS NZ  :NH3+    180:sc=       0   (180deg=0)
USER  MOD Single : A 589 LYS NZ  :NH3+    143:sc=   0.245   (180deg=-1.91!)
USER  MOD Single : A 601 CYS SG  :   rot  -27:sc=    1.12
USER  MOD Single : A 602 CYS SG  :   rot  180:sc=       0
USER  MOD Single : A 604 TYR OH  :   rot  180:sc=       0
USER  MOD Single : A 605 GLN     :      amide:sc= -0.0796  X(o=-0.08,f=-0.17)
USER  MOD Single : A 608 LYS NZ  :NH3+   -162:sc=   0.911   (180deg=0.799)
USER  MOD Single : A 609 SER OG  :   rot   81:sc=   0.189
USER  MOD Single : A 611 LYS NZ  :NH3+    180:sc=       0   (180deg=0)
USER  MOD Single : A 617 LYS NZ  :NH3+    180:sc=       0   (180deg=0)
USER  MOD -----------------------------------------------------------------
ATOM      1  N   GLY A   1       1.220   5.199   0.947  1.00 13.86           N
ATOM      2  CA  GLY A   1       1.716   3.829   1.042  1.00 13.86           C
ATOM      3  C   GLY A   1       3.198   3.761   0.701  1.00 13.86           C
ATOM      4  O   GLY A   1       3.669   2.785   0.104  1.00 13.86           O
ATOM      0  H1  GLY A   1       0.330   5.195   0.963  1.00 13.86           H   new
ATOM      0  H2  GLY A   1       1.526   5.674   1.635  1.00 13.86           H   new
ATOM      0  H3  GLY A   1       1.501   5.565   0.186  1.00 13.86           H   new
ATOM      0  HA2 GLY A   1       1.571   3.490   1.939  1.00 13.86           H   new
ATOM      0  HA3 GLY A   1       1.215   3.258   0.439  1.00 13.86           H   new
ATOM      8  N   GLY A   2       3.919   4.803   1.098  1.00 13.66           N
ATOM      9  CA  GLY A   2       5.364   4.923   0.903  1.00 13.66           C
ATOM     10  C   GLY A   2       6.080   4.414   2.142  1.00 13.66           C
ATOM     11  O   GLY A   2       5.592   3.505   2.806  1.00 13.66           O
ATOM      0  H   GLY A   2       3.574   5.480   1.500  1.00 13.66           H   new
ATOM      0  HA2 GLY A   2       5.640   4.414   0.125  1.00 13.66           H   new
ATOM      0  HA3 GLY A   2       5.603   5.848   0.735  1.00 13.66           H   new
ATOM     15  N   ALA A   3       7.250   4.965   2.454  1.00 13.33           N
ATOM     16  CA  ALA A   3       7.983   4.483   3.624  1.00 13.33           C
ATOM     17  C   ALA A   3       7.184   4.660   4.919  1.00 13.33           C
ATOM     18  O   ALA A   3       7.263   3.832   5.826  1.00 13.33           O
ATOM     19  CB  ALA A   3       9.297   5.202   3.745  1.00 13.33           C
ATOM      0  H   ALA A   3       7.629   5.601   2.016  1.00 13.33           H   new
ATOM      0  HA  ALA A   3       8.136   3.534   3.495  1.00 13.33           H   new
ATOM      0  HB1 ALA A   3       9.775   4.875   4.523  1.00 13.33           H   new
ATOM      0  HB2 ALA A   3       9.828   5.042   2.949  1.00 13.33           H   new
ATOM      0  HB3 ALA A   3       9.138   6.154   3.840  1.00 13.33           H   new
ATOM     25  N   LEU A   4       6.437   5.769   5.002  1.00 12.88           N
ATOM     26  CA  LEU A   4       5.608   6.115   6.162  1.00 12.88           C
ATOM     27  C   LEU A   4       6.378   6.124   7.489  1.00 12.88           C
ATOM     28  O   LEU A   4       5.857   5.704   8.520  1.00 12.88           O
ATOM     29  CB  LEU A   4       4.418   5.148   6.254  1.00 12.88           C
ATOM     30  CG  LEU A   4       3.500   5.103   5.005  1.00 12.88           C
ATOM     31  CD1 LEU A   4       2.417   4.075   5.213  1.00 12.88           C
ATOM     32  CD2 LEU A   4       2.916   6.472   4.747  1.00 12.88           C
ATOM      0  H   LEU A   4       6.399   6.352   4.371  1.00 12.88           H   new
ATOM      0  HA  LEU A   4       5.299   7.023   6.020  1.00 12.88           H   new
ATOM      0  HB2 LEU A   4       4.759   4.255   6.419  1.00 12.88           H   new
ATOM      0  HB3 LEU A   4       3.880   5.393   7.023  1.00 12.88           H   new
ATOM      0  HG  LEU A   4       4.018   4.847   4.225  1.00 12.88           H   new
ATOM      0 HD11 LEU A   4       1.843   4.047   4.432  1.00 12.88           H   new
ATOM      0 HD12 LEU A   4       2.820   3.203   5.349  1.00 12.88           H   new
ATOM      0 HD13 LEU A   4       1.890   4.313   5.992  1.00 12.88           H   new
ATOM      0 HD21 LEU A   4       2.343   6.438   3.965  1.00 12.88           H   new
ATOM      0 HD22 LEU A   4       2.396   6.752   5.516  1.00 12.88           H   new
ATOM      0 HD23 LEU A   4       3.634   7.106   4.594  1.00 12.88           H   new
ATOM     44  N   TRP A   5       7.624   6.596   7.462  1.00 12.35           N
ATOM     45  CA  TRP A   5       8.441   6.656   8.672  1.00 12.35           C
ATOM     46  C   TRP A   5       7.987   7.742   9.650  1.00 12.35           C
ATOM     47  O   TRP A   5       8.094   7.570  10.865  1.00 12.35           O
ATOM     48  CB  TRP A   5       9.896   6.855   8.283  1.00 12.35           C
ATOM     49  CG  TRP A   5      10.470   5.647   7.664  1.00 12.35           C
ATOM     50  CD1 TRP A   5      10.129   4.359   7.941  1.00 12.35           C
ATOM     51  CD2 TRP A   5      11.448   5.584   6.622  1.00 12.35           C
ATOM     52  CE2 TRP A   5      11.646   4.237   6.338  1.00 12.35           C
ATOM     53  CE3 TRP A   5      12.154   6.544   5.901  1.00 12.35           C
ATOM     54  NE1 TRP A   5      10.842   3.509   7.161  1.00 12.35           N
ATOM     55  CZ2 TRP A   5      12.516   3.828   5.368  1.00 12.35           C
ATOM     56  CZ3 TRP A   5      13.023   6.114   4.927  1.00 12.35           C
ATOM     57  CH2 TRP A   5      13.194   4.788   4.672  1.00 12.35           C
ATOM      0  H   TRP A   5       8.014   6.886   6.753  1.00 12.35           H   new
ATOM      0  HA  TRP A   5       8.334   5.814   9.141  1.00 12.35           H   new
ATOM      0  HB2 TRP A   5       9.966   7.599   7.665  1.00 12.35           H   new
ATOM      0  HB3 TRP A   5      10.411   7.091   9.070  1.00 12.35           H   new
ATOM      0  HD1 TRP A   5       9.499   4.099   8.573  1.00 12.35           H   new
ATOM      0  HE1 TRP A   5      10.794   2.651   7.183  1.00 12.35           H   new
ATOM      0  HE3 TRP A   5      12.041   7.451   6.074  1.00 12.35           H   new
ATOM      0  HZ2 TRP A   5      12.643   2.925   5.187  1.00 12.35           H   new
ATOM      0  HZ3 TRP A   5      13.502   6.740   4.434  1.00 12.35           H   new
ATOM      0  HH2 TRP A   5      13.789   4.529   4.006  1.00 12.35           H   new
ATOM     68  N   ASP A   6       7.522   8.877   9.115  1.00 11.77           N
ATOM     69  CA  ASP A   6       7.048  10.003   9.926  1.00 11.77           C
ATOM     70  C   ASP A   6       8.033  10.426  11.019  1.00 11.77           C
ATOM     71  O   ASP A   6       7.638  10.659  12.161  1.00 11.77           O
ATOM     72  CB  ASP A   6       5.676   9.689  10.530  1.00 11.77           C
ATOM     73  CG  ASP A   6       4.591   9.502   9.446  1.00 11.77           C
ATOM     74  OD1 ASP A   6       4.839   9.867   8.314  1.00 11.77           O
ATOM     75  OD2 ASP A   6       3.531   9.014   9.763  1.00 11.77           O1-
ATOM      0  H   ASP A   6       7.473   9.014   8.267  1.00 11.77           H   new
ATOM      0  HA  ASP A   6       6.971  10.759   9.323  1.00 11.77           H   new
ATOM      0  HB2 ASP A   6       5.737   8.883  11.067  1.00 11.77           H   new
ATOM      0  HB3 ASP A   6       5.415  10.408  11.126  1.00 11.77           H   new
ATOM     80  N   VAL A   7       9.311  10.530  10.669  1.00 11.18           N
ATOM     81  CA  VAL A   7      10.334  10.873  11.643  1.00 11.18           C
ATOM     82  C   VAL A   7      10.146  12.315  12.140  1.00 11.18           C
ATOM     83  O   VAL A   7      10.032  13.222  11.315  1.00 11.18           O
ATOM     84  CB  VAL A   7      11.726  10.743  11.006  1.00 11.18           C
ATOM     85  CG1 VAL A   7      12.812  11.195  12.001  1.00 11.18           C
ATOM     86  CG2 VAL A   7      11.909   9.313  10.559  1.00 11.18           C
ATOM      0  H   VAL A   7       9.605  10.405   9.870  1.00 11.18           H   new
ATOM      0  HA  VAL A   7      10.255  10.264  12.394  1.00 11.18           H   new
ATOM      0  HB  VAL A   7      11.807  11.320  10.231  1.00 11.18           H   new
ATOM      0 HG11 VAL A   7      13.686  11.109  11.588  1.00 11.18           H   new
ATOM      0 HG12 VAL A   7      12.661  12.121  12.246  1.00 11.18           H   new
ATOM      0 HG13 VAL A   7      12.774  10.640  12.796  1.00 11.18           H   new
ATOM      0 HG21 VAL A   7      12.784   9.210  10.153  1.00 11.18           H   new
ATOM      0 HG22 VAL A   7      11.837   8.723  11.325  1.00 11.18           H   new
ATOM      0 HG23 VAL A   7      11.224   9.086   9.911  1.00 11.18           H   new
ATOM     96  N   PRO A   8      10.061  12.555  13.466  1.00 10.59           N
ATOM     97  CA  PRO A   8       9.910  13.861  14.088  1.00 10.59           C
ATOM     98  C   PRO A   8      11.030  14.822  13.727  1.00 10.59           C
ATOM     99  O   PRO A   8      12.184  14.421  13.565  1.00 10.59           O
ATOM    100  CB  PRO A   8       9.962  13.533  15.585  1.00 10.59           C
ATOM    101  CG  PRO A   8       9.504  12.104  15.685  1.00 10.59           C
ATOM    102  CD  PRO A   8      10.017  11.432  14.438  1.00 10.59           C
ATOM      0  HA  PRO A   8       9.098  14.306  13.799  1.00 10.59           H   new
ATOM      0  HB2 PRO A   8      10.859  13.640  15.937  1.00 10.59           H   new
ATOM      0  HB3 PRO A   8       9.385  14.123  16.094  1.00 10.59           H   new
ATOM      0  HG2 PRO A   8       9.857  11.679  16.482  1.00 10.59           H   new
ATOM      0  HG3 PRO A   8       8.537  12.050  15.739  1.00 10.59           H   new
ATOM      0  HD2 PRO A   8      10.892  11.037  14.574  1.00 10.59           H   new
ATOM      0  HD3 PRO A   8       9.428  10.721  14.142  1.00 10.59           H   new
ATOM    110  N   SER A   9      10.694  16.101  13.634  1.00  9.94           N
ATOM    111  CA  SER A   9      11.699  17.116  13.360  1.00  9.94           C
ATOM    112  C   SER A   9      12.674  17.212  14.524  1.00  9.94           C
ATOM    113  O   SER A   9      12.254  17.068  15.674  1.00  9.94           O
ATOM    114  CB  SER A   9      11.059  18.484  13.187  1.00  9.94           C
ATOM    115  OG  SER A   9      12.042  19.504  13.024  1.00  9.94           O
ATOM      0  H   SER A   9       9.893  16.401  13.726  1.00  9.94           H   new
ATOM      0  HA  SER A   9      12.157  16.858  12.544  1.00  9.94           H   new
ATOM      0  HB2 SER A   9      10.472  18.473  12.415  1.00  9.94           H   new
ATOM      0  HB3 SER A   9      10.508  18.685  13.960  1.00  9.94           H   new
ATOM      0  HG  SER A   9      12.464  19.604  13.743  1.00  9.94           H   new
ATOM    121  N   PRO A  10      13.967  17.438  14.267  1.00  9.20           N
ATOM    122  CA  PRO A  10      14.966  17.732  15.254  1.00  9.20           C
ATOM    123  C   PRO A  10      14.746  19.166  15.688  1.00  9.20           C
ATOM    124  O   PRO A  10      13.933  19.880  15.080  1.00  9.20           O
ATOM    125  CB  PRO A  10      16.283  17.533  14.504  1.00  9.20           C
ATOM    126  CG  PRO A  10      15.948  17.857  13.077  1.00  9.20           C
ATOM    127  CD  PRO A  10      14.507  17.359  12.887  1.00  9.20           C
ATOM      0  HA  PRO A  10      14.948  17.183  16.054  1.00  9.20           H   new
ATOM      0  HB2 PRO A  10      16.977  18.117  14.846  1.00  9.20           H   new
ATOM      0  HB3 PRO A  10      16.608  16.623  14.594  1.00  9.20           H   new
ATOM      0  HG2 PRO A  10      16.016  18.810  12.907  1.00  9.20           H   new
ATOM      0  HG3 PRO A  10      16.556  17.415  12.464  1.00  9.20           H   new
ATOM      0  HD2 PRO A  10      14.009  17.917  12.270  1.00  9.20           H   new
ATOM      0  HD3 PRO A  10      14.479  16.455  12.538  1.00  9.20           H   new
ATOM    135  N   LYS A  11      15.447  19.552  16.743  1.00  8.30           N
ATOM    136  CA  LYS A  11      15.472  20.913  17.257  1.00  8.30           C
ATOM    137  C   LYS A  11      16.325  21.741  16.316  1.00  8.30           C
ATOM    138  O   LYS A  11      16.863  21.206  15.350  1.00  8.30           O
ATOM    139  CB  LYS A  11      16.041  20.944  18.675  1.00  8.30           C
ATOM    140  CG  LYS A  11      15.191  20.210  19.706  1.00  8.30           C
ATOM    141  CD  LYS A  11      15.814  20.288  21.095  1.00  8.30           C
ATOM    142  CE  LYS A  11      14.961  19.562  22.133  1.00  8.30           C
ATOM    143  NZ  LYS A  11      15.573  19.616  23.491  1.00  8.30           N1+
ATOM      0  H   LYS A  11      15.939  19.011  17.196  1.00  8.30           H   new
ATOM      0  HA  LYS A  11      14.573  21.274  17.302  1.00  8.30           H   new
ATOM      0  HB2 LYS A  11      16.929  20.553  18.665  1.00  8.30           H   new
ATOM      0  HB3 LYS A  11      16.141  21.868  18.952  1.00  8.30           H   new
ATOM      0  HG2 LYS A  11      14.301  20.594  19.727  1.00  8.30           H   new
ATOM      0  HG3 LYS A  11      15.093  19.281  19.445  1.00  8.30           H   new
ATOM      0  HD2 LYS A  11      16.702  19.898  21.075  1.00  8.30           H   new
ATOM      0  HD3 LYS A  11      15.918  21.217  21.353  1.00  8.30           H   new
ATOM      0  HE2 LYS A  11      14.077  19.961  22.161  1.00  8.30           H   new
ATOM      0  HE3 LYS A  11      14.846  18.636  21.867  1.00  8.30           H   new
ATOM      0  HZ1 LYS A  11      15.052  19.185  24.069  1.00  8.30           H   new
ATOM      0  HZ2 LYS A  11      16.375  19.231  23.471  1.00  8.30           H   new
ATOM      0  HZ3 LYS A  11      15.658  20.465  23.745  1.00  8.30           H   new
ATOM    157  N   VAL A  12      16.410  23.041  16.535  1.00  7.23           N
ATOM    158  CA  VAL A  12      17.221  23.850  15.638  1.00  7.23           C
ATOM    159  C   VAL A  12      18.715  23.728  15.938  1.00  7.23           C
ATOM    160  O   VAL A  12      19.157  23.945  17.067  1.00  7.23           O
ATOM    161  CB  VAL A  12      16.796  25.323  15.734  1.00  7.23           C
ATOM    162  CG1 VAL A  12      17.704  26.189  14.863  1.00  7.23           C
ATOM    163  CG2 VAL A  12      15.344  25.443  15.297  1.00  7.23           C
ATOM      0  H   VAL A  12      16.021  23.466  17.174  1.00  7.23           H   new
ATOM      0  HA  VAL A  12      17.074  23.518  14.739  1.00  7.23           H   new
ATOM      0  HB  VAL A  12      16.879  25.634  16.649  1.00  7.23           H   new
ATOM      0 HG11 VAL A  12      17.428  27.117  14.930  1.00  7.23           H   new
ATOM      0 HG12 VAL A  12      18.622  26.102  15.165  1.00  7.23           H   new
ATOM      0 HG13 VAL A  12      17.640  25.899  13.940  1.00  7.23           H   new
ATOM      0 HG21 VAL A  12      15.064  26.370  15.354  1.00  7.23           H   new
ATOM      0 HG22 VAL A  12      15.255  25.134  14.382  1.00  7.23           H   new
ATOM      0 HG23 VAL A  12      14.786  24.901  15.876  1.00  7.23           H   new
ATOM    173  N   TYR A  13      19.469  23.374  14.901  1.00  6.06           N
ATOM    174  CA  TYR A  13      20.916  23.191  14.945  1.00  6.06           C
ATOM    175  C   TYR A  13      21.565  23.987  13.810  1.00  6.06           C
ATOM    176  O   TYR A  13      20.877  24.329  12.847  1.00  6.06           O
ATOM    177  CB  TYR A  13      21.293  21.707  14.845  1.00  6.06           C
ATOM    178  CG  TYR A  13      20.802  20.876  15.986  1.00  6.06           C
ATOM    179  CD1 TYR A  13      19.598  20.232  15.908  1.00  6.06           C
ATOM    180  CD2 TYR A  13      21.569  20.774  17.129  1.00  6.06           C
ATOM    181  CE1 TYR A  13      19.145  19.474  16.970  1.00  6.06           C
ATOM    182  CE2 TYR A  13      21.125  20.021  18.193  1.00  6.06           C
ATOM    183  CZ  TYR A  13      19.915  19.370  18.116  1.00  6.06           C
ATOM    184  OH  TYR A  13      19.473  18.617  19.180  1.00  6.06           O
ATOM      0  H   TYR A  13      19.137  23.228  14.121  1.00  6.06           H   new
ATOM      0  HA  TYR A  13      21.244  23.519  15.797  1.00  6.06           H   new
ATOM      0  HB2 TYR A  13      20.936  21.347  14.018  1.00  6.06           H   new
ATOM      0  HB3 TYR A  13      22.259  21.631  14.794  1.00  6.06           H   new
ATOM      0  HD1 TYR A  13      19.083  20.305  15.137  1.00  6.06           H   new
ATOM      0  HD2 TYR A  13      22.387  21.214  17.181  1.00  6.06           H   new
ATOM      0  HE1 TYR A  13      18.327  19.036  16.916  1.00  6.06           H   new
ATOM      0  HE2 TYR A  13      21.642  19.952  18.963  1.00  6.06           H   new
ATOM      0  HH  TYR A  13      20.040  18.646  19.799  1.00  6.06           H   new
ATOM    194  N   PRO A  14      22.866  24.323  13.891  1.00  4.86           N
ATOM    195  CA  PRO A  14      23.638  24.946  12.832  1.00  4.86           C
ATOM    196  C   PRO A  14      23.507  24.121  11.571  1.00  4.86           C
ATOM    197  O   PRO A  14      23.324  22.906  11.644  1.00  4.86           O
ATOM    198  CB  PRO A  14      25.059  24.927  13.391  1.00  4.86           C
ATOM    199  CG  PRO A  14      24.880  24.942  14.892  1.00  4.86           C
ATOM    200  CD  PRO A  14      23.638  24.123  15.151  1.00  4.86           C
ATOM      0  HA  PRO A  14      23.355  25.843  12.594  1.00  4.86           H   new
ATOM      0  HB2 PRO A  14      25.541  24.137  13.101  1.00  4.86           H   new
ATOM      0  HB3 PRO A  14      25.567  25.696  13.089  1.00  4.86           H   new
ATOM      0  HG2 PRO A  14      25.651  24.561  15.341  1.00  4.86           H   new
ATOM      0  HG3 PRO A  14      24.778  25.848  15.224  1.00  4.86           H   new
ATOM      0  HD2 PRO A  14      23.845  23.188  15.305  1.00  4.86           H   new
ATOM      0  HD3 PRO A  14      23.151  24.438  15.929  1.00  4.86           H   new
ATOM    208  N   LYS A  15      23.544  24.766  10.415  1.00  3.73           N
ATOM    209  CA  LYS A  15      23.351  24.052   9.159  1.00  3.73           C
ATOM    210  C   LYS A  15      24.413  23.022   8.838  1.00  3.73           C
ATOM    211  O   LYS A  15      25.608  23.229   9.050  1.00  3.73           O
ATOM    212  CB  LYS A  15      23.261  25.027   7.987  1.00  3.73           C
ATOM    213  CG  LYS A  15      22.044  25.927   7.997  1.00  3.73           C
ATOM    214  CD  LYS A  15      20.769  25.118   7.745  1.00  3.73           C
ATOM    215  CE  LYS A  15      19.585  26.031   7.535  1.00  3.73           C
ATOM    216  NZ  LYS A  15      19.224  26.755   8.774  1.00  3.73           N1+
ATOM      0  H   LYS A  15      23.678  25.612  10.334  1.00  3.73           H   new
ATOM      0  HA  LYS A  15      22.518  23.571   9.286  1.00  3.73           H   new
ATOM      0  HB2 LYS A  15      24.057  25.582   7.983  1.00  3.73           H   new
ATOM      0  HB3 LYS A  15      23.265  24.520   7.160  1.00  3.73           H   new
ATOM      0  HG2 LYS A  15      21.980  26.382   8.851  1.00  3.73           H   new
ATOM      0  HG3 LYS A  15      22.137  26.612   7.317  1.00  3.73           H   new
ATOM      0  HD2 LYS A  15      20.889  24.553   6.966  1.00  3.73           H   new
ATOM      0  HD3 LYS A  15      20.600  24.531   8.498  1.00  3.73           H   new
ATOM      0  HE2 LYS A  15      19.789  26.670   6.835  1.00  3.73           H   new
ATOM      0  HE3 LYS A  15      18.825  25.511   7.231  1.00  3.73           H   new
ATOM      0  HZ1 LYS A  15      18.541  26.344   9.170  1.00  3.73           H   new
ATOM      0  HZ2 LYS A  15      19.923  26.767   9.325  1.00  3.73           H   new
ATOM      0  HZ3 LYS A  15      18.991  27.590   8.573  1.00  3.73           H   new
ATOM    230  N   CYS A  16      23.935  21.913   8.292  1.00  2.78           N
ATOM    231  CA  CYS A  16      24.737  20.805   7.812  1.00  2.78           C
ATOM    232  C   CYS A  16      25.558  21.174   6.594  1.00  2.78           C
ATOM    233  O   CYS A  16      25.020  21.721   5.632  1.00  2.78           O
ATOM    234  CB  CYS A  16      23.822  19.655   7.405  1.00  2.78           C
ATOM    235  SG  CYS A  16      24.675  18.193   6.777  1.00  2.78           S
ATOM      0  H   CYS A  16      23.092  21.782   8.187  1.00  2.78           H   new
ATOM      0  HA  CYS A  16      25.334  20.557   8.535  1.00  2.78           H   new
ATOM      0  HB2 CYS A  16      23.287  19.397   8.172  1.00  2.78           H   new
ATOM      0  HB3 CYS A  16      23.208  19.973   6.725  1.00  2.78           H   new
ATOM      0  HG  CYS A  16      25.616  18.532   6.114  1.00  2.78           H   new
ATOM    241  N   GLU A  17      26.844  20.863   6.616  1.00  2.05           N
ATOM    242  CA  GLU A  17      27.650  21.065   5.427  1.00  2.05           C
ATOM    243  C   GLU A  17      27.273  19.918   4.511  1.00  2.05           C
ATOM    244  O   GLU A  17      27.260  18.771   4.957  1.00  2.05           O
ATOM    245  CB  GLU A  17      29.145  21.059   5.753  1.00  2.05           C
ATOM    246  CG  GLU A  17      30.046  21.376   4.564  1.00  2.05           C
ATOM    247  CD  GLU A  17      31.513  21.427   4.921  1.00  2.05           C
ATOM    248  OE1 GLU A  17      31.857  21.119   6.034  1.00  2.05           O
ATOM    249  OE2 GLU A  17      32.285  21.795   4.070  1.00  2.05           O1-
ATOM      0  H   GLU A  17      27.262  20.540   7.295  1.00  2.05           H   new
ATOM      0  HA  GLU A  17      27.484  21.928   5.016  1.00  2.05           H   new
ATOM      0  HB2 GLU A  17      29.315  21.705   6.456  1.00  2.05           H   new
ATOM      0  HB3 GLU A  17      29.385  20.188   6.105  1.00  2.05           H   new
ATOM      0  HG2 GLU A  17      29.910  20.706   3.876  1.00  2.05           H   new
ATOM      0  HG3 GLU A  17      29.782  22.229   4.185  1.00  2.05           H   new
ATOM    256  N   THR A  18      26.954  20.209   3.257  1.00  1.53           N
ATOM    257  CA  THR A  18      26.504  19.162   2.350  1.00  1.53           C
ATOM    258  C   THR A  18      27.325  19.013   1.071  1.00  1.53           C
ATOM    259  O   THR A  18      26.775  18.731   0.006  1.00  1.53           O
ATOM    260  CB  THR A  18      25.013  19.322   2.016  1.00  1.53           C
ATOM    261  CG2 THR A  18      24.145  19.109   3.262  1.00  1.53           C
ATOM    262  OG1 THR A  18      24.769  20.622   1.467  1.00  1.53           O
ATOM      0  H   THR A  18      26.990  20.997   2.914  1.00  1.53           H   new
ATOM      0  HA  THR A  18      26.645  18.338   2.841  1.00  1.53           H   new
ATOM      0  HB  THR A  18      24.776  18.648   1.360  1.00  1.53           H   new
ATOM      0  HG1 THR A  18      23.953  20.701   1.286  1.00  1.53           H   new
ATOM      0 HG21 THR A  18      23.210  19.215   3.027  1.00  1.53           H   new
ATOM      0 HG22 THR A  18      24.292  18.215   3.610  1.00  1.53           H   new
ATOM      0 HG23 THR A  18      24.384  19.762   3.938  1.00  1.53           H   new
ATOM    270  N   LYS A  19      28.631  19.228   1.153  1.00  1.18           N
ATOM    271  CA  LYS A  19      29.463  19.054  -0.032  1.00  1.18           C
ATOM    272  C   LYS A  19      29.388  17.579  -0.482  1.00  1.18           C
ATOM    273  O   LYS A  19      29.454  16.687   0.367  1.00  1.18           O
ATOM    274  CB  LYS A  19      30.916  19.422   0.266  1.00  1.18           C
ATOM    275  CG  LYS A  19      31.174  20.903   0.521  1.00  1.18           C
ATOM    276  CD  LYS A  19      32.653  21.149   0.812  1.00  1.18           C
ATOM    277  CE  LYS A  19      32.939  22.618   1.082  1.00  1.18           C
ATOM    278  NZ  LYS A  19      34.368  22.848   1.463  1.00  1.18           N1+
ATOM      0  H   LYS A  19      29.048  19.469   1.865  1.00  1.18           H   new
ATOM      0  HA  LYS A  19      29.138  19.638  -0.735  1.00  1.18           H   new
ATOM      0  HB2 LYS A  19      31.209  18.920   1.042  1.00  1.18           H   new
ATOM      0  HB3 LYS A  19      31.466  19.137  -0.480  1.00  1.18           H   new
ATOM      0  HG2 LYS A  19      30.901  21.422  -0.252  1.00  1.18           H   new
ATOM      0  HG3 LYS A  19      30.637  21.206   1.270  1.00  1.18           H   new
ATOM      0  HD2 LYS A  19      32.924  20.620   1.579  1.00  1.18           H   new
ATOM      0  HD3 LYS A  19      33.185  20.849   0.058  1.00  1.18           H   new
ATOM      0  HE2 LYS A  19      32.728  23.139   0.291  1.00  1.18           H   new
ATOM      0  HE3 LYS A  19      32.360  22.934   1.793  1.00  1.18           H   new
ATOM      0  HZ1 LYS A  19      34.499  23.715   1.613  1.00  1.18           H   new
ATOM      0  HZ2 LYS A  19      34.557  22.388   2.201  1.00  1.18           H   new
ATOM      0  HZ3 LYS A  19      34.899  22.578   0.802  1.00  1.18           H   new
ATOM    292  N   PRO A  20      29.289  17.276  -1.791  1.00  0.97           N
ATOM    293  CA  PRO A  20      29.250  15.928  -2.336  1.00  0.97           C
ATOM    294  C   PRO A  20      30.438  15.094  -1.882  1.00  0.97           C
ATOM    295  O   PRO A  20      31.558  15.603  -1.771  1.00  0.97           O
ATOM    296  CB  PRO A  20      29.298  16.176  -3.848  1.00  0.97           C
ATOM    297  CG  PRO A  20      28.683  17.540  -4.027  1.00  0.97           C
ATOM    298  CD  PRO A  20      29.129  18.337  -2.813  1.00  0.97           C
ATOM      0  HA  PRO A  20      28.472  15.427  -2.046  1.00  0.97           H   new
ATOM      0  HB2 PRO A  20      30.209  16.153  -4.181  1.00  0.97           H   new
ATOM      0  HB3 PRO A  20      28.801  15.498  -4.333  1.00  0.97           H   new
ATOM      0  HG2 PRO A  20      28.985  17.956  -4.850  1.00  0.97           H   new
ATOM      0  HG3 PRO A  20      27.716  17.485  -4.075  1.00  0.97           H   new
ATOM      0  HD2 PRO A  20      29.959  18.813  -2.976  1.00  0.97           H   new
ATOM      0  HD3 PRO A  20      28.470  18.998  -2.550  1.00  0.97           H   new
ATOM    306  N   GLY A  21      30.193  13.809  -1.630  1.00  0.85           N
ATOM    307  CA  GLY A  21      31.259  12.914  -1.180  1.00  0.85           C
ATOM    308  C   GLY A  21      30.762  11.757  -0.317  1.00  0.85           C
ATOM    309  O   GLY A  21      29.567  11.598  -0.082  1.00  0.85           O
ATOM      0  H   GLY A  21      29.422  13.437  -1.713  1.00  0.85           H   new
ATOM      0  HA2 GLY A  21      31.718  12.555  -1.955  1.00  0.85           H   new
ATOM      0  HA3 GLY A  21      31.910  13.427  -0.676  1.00  0.85           H   new
ATOM    313  N   ILE A  22      31.686  10.939   0.168  1.00  0.79           N
ATOM    314  CA  ILE A  22      31.300   9.774   0.965  1.00  0.79           C
ATOM    315  C   ILE A  22      31.519  10.032   2.444  1.00  0.79           C
ATOM    316  O   ILE A  22      32.585  10.496   2.854  1.00  0.79           O
ATOM    317  CB  ILE A  22      32.052   8.519   0.515  1.00  0.79           C
ATOM    318  CG1 ILE A  22      31.726   8.253  -0.914  1.00  0.79           C
ATOM    319  CG2 ILE A  22      31.631   7.333   1.346  1.00  0.79           C
ATOM    320  CD1 ILE A  22      32.559   7.185  -1.516  1.00  0.79           C
ATOM      0  H   ILE A  22      32.533  11.035   0.051  1.00  0.79           H   new
ATOM      0  HA  ILE A  22      30.353   9.620   0.822  1.00  0.79           H   new
ATOM      0  HB  ILE A  22      33.006   8.659   0.625  1.00  0.79           H   new
ATOM      0 HG12 ILE A  22      30.791   8.004  -0.985  1.00  0.79           H   new
ATOM      0 HG13 ILE A  22      31.842   9.070  -1.423  1.00  0.79           H   new
ATOM      0 HG21 ILE A  22      32.113   6.544   1.052  1.00  0.79           H   new
ATOM      0 HG22 ILE A  22      31.831   7.505   2.280  1.00  0.79           H   new
ATOM      0 HG23 ILE A  22      30.678   7.186   1.241  1.00  0.79           H   new
ATOM      0 HD11 ILE A  22      32.302   7.057  -2.443  1.00  0.79           H   new
ATOM      0 HD12 ILE A  22      33.494   7.440  -1.472  1.00  0.79           H   new
ATOM      0 HD13 ILE A  22      32.427   6.357  -1.028  1.00  0.79           H   new
ATOM    332  N   TYR A  23      30.478   9.785   3.232  1.00  0.79           N
ATOM    333  CA  TYR A  23      30.526  10.054   4.661  1.00  0.79           C
ATOM    334  C   TYR A  23      30.209   8.831   5.503  1.00  0.79           C
ATOM    335  O   TYR A  23      29.356   8.009   5.167  1.00  0.79           O
ATOM    336  CB  TYR A  23      29.534  11.159   5.012  1.00  0.79           C
ATOM    337  CG  TYR A  23      29.838  12.512   4.379  1.00  0.79           C
ATOM    338  CD1 TYR A  23      29.429  12.808   3.079  1.00  0.79           C
ATOM    339  CD2 TYR A  23      30.516  13.468   5.116  1.00  0.79           C
ATOM    340  CE1 TYR A  23      29.721  14.055   2.538  1.00  0.79           C
ATOM    341  CE2 TYR A  23      30.790  14.709   4.569  1.00  0.79           C
ATOM    342  CZ  TYR A  23      30.393  15.001   3.284  1.00  0.79           C
ATOM    343  OH  TYR A  23      30.668  16.242   2.741  1.00  0.79           O
ATOM      0  H   TYR A  23      29.731   9.460   2.955  1.00  0.79           H   new
ATOM      0  HA  TYR A  23      31.435  10.325   4.862  1.00  0.79           H   new
ATOM      0  HB2 TYR A  23      28.647  10.879   4.738  1.00  0.79           H   new
ATOM      0  HB3 TYR A  23      29.513  11.264   5.976  1.00  0.79           H   new
ATOM      0  HD1 TYR A  23      28.965  12.177   2.578  1.00  0.79           H   new
ATOM      0  HD2 TYR A  23      30.789  13.275   5.984  1.00  0.79           H   new
ATOM      0  HE1 TYR A  23      29.461  14.253   1.667  1.00  0.79           H   new
ATOM      0  HE2 TYR A  23      31.243  15.347   5.071  1.00  0.79           H   new
ATOM      0  HH  TYR A  23      30.266  16.322   2.008  1.00  0.79           H   new
ATOM    353  N   ARG A  24      30.871   8.726   6.641  1.00  0.83           N
ATOM    354  CA  ARG A  24      30.591   7.631   7.557  1.00  0.83           C
ATOM    355  C   ARG A  24      29.378   7.989   8.404  1.00  0.83           C
ATOM    356  O   ARG A  24      29.202   9.151   8.777  1.00  0.83           O
ATOM    357  CB  ARG A  24      31.797   7.373   8.447  1.00  0.83           C
ATOM    358  CG  ARG A  24      33.037   6.923   7.708  1.00  0.83           C
ATOM    359  CD  ARG A  24      34.210   6.772   8.620  1.00  0.83           C
ATOM    360  NE  ARG A  24      35.393   6.305   7.903  1.00  0.83           N
ATOM    361  CZ  ARG A  24      36.270   7.117   7.272  1.00  0.83           C
ATOM    362  NH1 ARG A  24      36.092   8.421   7.300  1.00  0.83           N1+
ATOM    363  NH2 ARG A  24      37.307   6.617   6.623  1.00  0.83           N
ATOM      0  H   ARG A  24      31.482   9.272   6.903  1.00  0.83           H   new
ATOM      0  HA  ARG A  24      30.405   6.824   7.052  1.00  0.83           H   new
ATOM      0  HB2 ARG A  24      32.003   8.185   8.937  1.00  0.83           H   new
ATOM      0  HB3 ARG A  24      31.562   6.698   9.103  1.00  0.83           H   new
ATOM      0  HG2 ARG A  24      32.860   6.077   7.267  1.00  0.83           H   new
ATOM      0  HG3 ARG A  24      33.249   7.566   7.013  1.00  0.83           H   new
ATOM      0  HD2 ARG A  24      34.403   7.623   9.044  1.00  0.83           H   new
ATOM      0  HD3 ARG A  24      33.992   6.146   9.328  1.00  0.83           H   new
ATOM      0  HE  ARG A  24      35.541   5.458   7.881  1.00  0.83           H   new
ATOM      0 HH11 ARG A  24      35.419   8.754   7.719  1.00  0.83           H   new
ATOM      0 HH12 ARG A  24      36.649   8.940   6.899  1.00  0.83           H   new
ATOM      0 HH21 ARG A  24      37.430   5.766   6.599  1.00  0.83           H   new
ATOM      0 HH22 ARG A  24      37.859   7.143   6.225  1.00  0.83           H   new
ATOM    377  N   ILE A  25      28.566   6.996   8.722  1.00  0.92           N
ATOM    378  CA  ILE A  25      27.429   7.165   9.614  1.00  0.92           C
ATOM    379  C   ILE A  25      27.788   6.521  10.935  1.00  0.92           C
ATOM    380  O   ILE A  25      28.006   5.303  10.996  1.00  0.92           O
ATOM    381  CB  ILE A  25      26.172   6.495   9.037  1.00  0.92           C
ATOM    382  CG1 ILE A  25      25.841   7.110   7.689  1.00  0.92           C
ATOM    383  CG2 ILE A  25      24.998   6.613   9.994  1.00  0.92           C
ATOM    384  CD1 ILE A  25      24.782   6.367   6.948  1.00  0.92           C
ATOM      0  H   ILE A  25      28.659   6.195   8.424  1.00  0.92           H   new
ATOM      0  HA  ILE A  25      27.235   8.109   9.725  1.00  0.92           H   new
ATOM      0  HB  ILE A  25      26.350   5.549   8.916  1.00  0.92           H   new
ATOM      0 HG12 ILE A  25      25.553   8.027   7.820  1.00  0.92           H   new
ATOM      0 HG13 ILE A  25      26.645   7.140   7.148  1.00  0.92           H   new
ATOM      0 HG21 ILE A  25      24.220   6.183   9.606  1.00  0.92           H   new
ATOM      0 HG22 ILE A  25      25.220   6.182  10.834  1.00  0.92           H   new
ATOM      0 HG23 ILE A  25      24.803   7.550  10.154  1.00  0.92           H   new
ATOM      0 HD11 ILE A  25      24.614   6.804   6.099  1.00  0.92           H   new
ATOM      0 HD12 ILE A  25      25.076   5.456   6.790  1.00  0.92           H   new
ATOM      0 HD13 ILE A  25      23.966   6.356   7.473  1.00  0.92           H   new
ATOM    396  N   MET A  26      27.873   7.332  11.981  1.00  1.06           N
ATOM    397  CA  MET A  26      28.323   6.821  13.264  1.00  1.06           C
ATOM    398  C   MET A  26      27.199   6.812  14.296  1.00  1.06           C
ATOM    399  O   MET A  26      26.288   7.643  14.238  1.00  1.06           O
ATOM    400  CB  MET A  26      29.477   7.677  13.770  1.00  1.06           C
ATOM    401  CG  MET A  26      30.613   7.929  12.748  1.00  1.06           C
ATOM    402  SD  MET A  26      31.496   6.465  12.224  1.00  1.06           S
ATOM    403  CE  MET A  26      32.359   6.008  13.710  1.00  1.06           C
ATOM      0  H   MET A  26      27.678   8.169  11.969  1.00  1.06           H   new
ATOM      0  HA  MET A  26      28.615   5.905  13.138  1.00  1.06           H   new
ATOM      0  HB2 MET A  26      29.123   8.534  14.056  1.00  1.06           H   new
ATOM      0  HB3 MET A  26      29.857   7.251  14.554  1.00  1.06           H   new
ATOM      0  HG2 MET A  26      30.236   8.360  11.965  1.00  1.06           H   new
ATOM      0  HG3 MET A  26      31.247   8.551  13.137  1.00  1.06           H   new
ATOM      0  HE1 MET A  26      32.884   5.209  13.547  1.00  1.06           H   new
ATOM      0  HE2 MET A  26      32.946   6.732  13.979  1.00  1.06           H   new
ATOM      0  HE3 MET A  26      31.717   5.834  14.416  1.00  1.06           H   new
ATOM    413  N   THR A  27      27.296   5.895  15.252  1.00  1.24           N
ATOM    414  CA  THR A  27      26.388   5.817  16.394  1.00  1.24           C
ATOM    415  C   THR A  27      27.170   5.759  17.705  1.00  1.24           C
ATOM    416  O   THR A  27      28.127   4.998  17.840  1.00  1.24           O
ATOM    417  CB  THR A  27      25.442   4.613  16.265  1.00  1.24           C
ATOM    418  CG2 THR A  27      24.554   4.464  17.473  1.00  1.24           C
ATOM    419  OG1 THR A  27      24.637   4.762  15.088  1.00  1.24           O
ATOM      0  H   THR A  27      27.904   5.287  15.256  1.00  1.24           H   new
ATOM      0  HA  THR A  27      25.846   6.621  16.402  1.00  1.24           H   new
ATOM      0  HB  THR A  27      25.985   3.812  16.199  1.00  1.24           H   new
ATOM      0  HG1 THR A  27      24.121   4.103  15.016  1.00  1.24           H   new
ATOM      0 HG21 THR A  27      23.973   3.696  17.355  1.00  1.24           H   new
ATOM      0 HG22 THR A  27      25.101   4.336  18.264  1.00  1.24           H   new
ATOM      0 HG23 THR A  27      24.015   5.263  17.579  1.00  1.24           H   new
ATOM    427  N   ARG A  28      26.777   6.574  18.687  1.00  1.44           N
ATOM    428  CA  ARG A  28      27.498   6.594  19.964  1.00  1.44           C
ATOM    429  C   ARG A  28      27.610   5.215  20.605  1.00  1.44           C
ATOM    430  O   ARG A  28      28.685   4.804  21.030  1.00  1.44           O
ATOM    431  CB  ARG A  28      26.833   7.520  20.960  1.00  1.44           C
ATOM    432  CG  ARG A  28      27.566   7.604  22.297  1.00  1.44           C
ATOM    433  CD  ARG A  28      26.792   8.339  23.333  1.00  1.44           C
ATOM    434  NE  ARG A  28      25.598   7.616  23.745  1.00  1.44           N
ATOM    435  CZ  ARG A  28      24.550   8.179  24.383  1.00  1.44           C
ATOM    436  NH1 ARG A  28      24.565   9.466  24.661  1.00  1.44           N1+
ATOM    437  NH2 ARG A  28      23.507   7.444  24.732  1.00  1.44           N
ATOM      0  H   ARG A  28      26.109   7.113  18.637  1.00  1.44           H   new
ATOM      0  HA  ARG A  28      28.389   6.912  19.748  1.00  1.44           H   new
ATOM      0  HB2 ARG A  28      26.774   8.408  20.575  1.00  1.44           H   new
ATOM      0  HB3 ARG A  28      25.925   7.217  21.116  1.00  1.44           H   new
ATOM      0  HG2 ARG A  28      27.754   6.707  22.615  1.00  1.44           H   new
ATOM      0  HG3 ARG A  28      28.421   8.043  22.166  1.00  1.44           H   new
ATOM      0  HD2 ARG A  28      27.357   8.495  24.106  1.00  1.44           H   new
ATOM      0  HD3 ARG A  28      26.538   9.209  22.988  1.00  1.44           H   new
ATOM      0  HE  ARG A  28      25.557   6.775  23.571  1.00  1.44           H   new
ATOM      0 HH11 ARG A  28      25.242   9.947  24.436  1.00  1.44           H   new
ATOM      0 HH12 ARG A  28      23.898   9.826  25.067  1.00  1.44           H   new
ATOM      0 HH21 ARG A  28      23.494   6.603  24.553  1.00  1.44           H   new
ATOM      0 HH22 ARG A  28      22.842   7.807  25.138  1.00  1.44           H   new
ATOM    451  N   GLY A  29      26.495   4.507  20.699  1.00  1.60           N
ATOM    452  CA  GLY A  29      26.520   3.177  21.279  1.00  1.60           C
ATOM    453  C   GLY A  29      26.964   3.186  22.731  1.00  1.60           C
ATOM    454  O   GLY A  29      26.693   4.133  23.475  1.00  1.60           O
ATOM      0  H   GLY A  29      25.722   4.775  20.436  1.00  1.60           H   new
ATOM      0  HA2 GLY A  29      25.636   2.783  21.216  1.00  1.60           H   new
ATOM      0  HA3 GLY A  29      27.119   2.614  20.764  1.00  1.60           H   new
ATOM    458  N   ILE A  30      27.619   2.095  23.121  1.00  1.67           N
ATOM    459  CA  ILE A  30      28.099   1.863  24.477  1.00  1.67           C
ATOM    460  C   ILE A  30      29.615   1.665  24.508  1.00  1.67           C
ATOM    461  O   ILE A  30      30.148   0.817  23.795  1.00  1.67           O
ATOM    462  CB  ILE A  30      27.374   0.638  25.086  1.00  1.67           C
ATOM    463  CG1 ILE A  30      25.863   0.915  25.170  1.00  1.67           C
ATOM    464  CG2 ILE A  30      27.949   0.272  26.424  1.00  1.67           C
ATOM    465  CD1 ILE A  30      25.048  -0.297  25.543  1.00  1.67           C
ATOM      0  H   ILE A  30      27.801   1.449  22.584  1.00  1.67           H   new
ATOM      0  HA  ILE A  30      27.899   2.648  25.010  1.00  1.67           H   new
ATOM      0  HB  ILE A  30      27.512  -0.127  24.505  1.00  1.67           H   new
ATOM      0 HG12 ILE A  30      25.706   1.615  25.823  1.00  1.67           H   new
ATOM      0 HG13 ILE A  30      25.555   1.252  24.314  1.00  1.67           H   new
ATOM      0 HG21 ILE A  30      27.476  -0.497  26.780  1.00  1.67           H   new
ATOM      0 HG22 ILE A  30      28.889   0.055  26.324  1.00  1.67           H   new
ATOM      0 HG23 ILE A  30      27.853   1.021  27.033  1.00  1.67           H   new
ATOM      0 HD11 ILE A  30      24.109  -0.057  25.579  1.00  1.67           H   new
ATOM      0 HD12 ILE A  30      25.179  -0.992  24.879  1.00  1.67           H   new
ATOM      0 HD13 ILE A  30      25.331  -0.623  26.412  1.00  1.67           H   new
ATOM    477  N   LEU A  31      30.303   2.444  25.350  1.00  1.62           N
ATOM    478  CA  LEU A  31      31.764   2.375  25.502  1.00  1.62           C
ATOM    479  C   LEU A  31      32.583   2.604  24.221  1.00  1.62           C
ATOM    480  O   LEU A  31      33.598   1.942  23.996  1.00  1.62           O
ATOM    481  CB  LEU A  31      32.161   1.038  26.139  1.00  1.62           C
ATOM    482  CG  LEU A  31      31.596   0.789  27.548  1.00  1.62           C
ATOM    483  CD1 LEU A  31      31.959  -0.609  27.994  1.00  1.62           C
ATOM    484  CD2 LEU A  31      32.163   1.820  28.494  1.00  1.62           C
ATOM      0  H   LEU A  31      29.932   3.033  25.854  1.00  1.62           H   new
ATOM      0  HA  LEU A  31      31.987   3.123  26.078  1.00  1.62           H   new
ATOM      0  HB2 LEU A  31      31.868   0.319  25.557  1.00  1.62           H   new
ATOM      0  HB3 LEU A  31      33.129   0.991  26.182  1.00  1.62           H   new
ATOM      0  HG  LEU A  31      30.629   0.868  27.542  1.00  1.62           H   new
ATOM      0 HD11 LEU A  31      31.604  -0.768  28.882  1.00  1.62           H   new
ATOM      0 HD12 LEU A  31      31.582  -1.254  27.375  1.00  1.62           H   new
ATOM      0 HD13 LEU A  31      32.924  -0.703  28.011  1.00  1.62           H   new
ATOM      0 HD21 LEU A  31      31.811   1.670  29.385  1.00  1.62           H   new
ATOM      0 HD22 LEU A  31      33.130   1.746  28.512  1.00  1.62           H   new
ATOM      0 HD23 LEU A  31      31.913   2.708  28.193  1.00  1.62           H   new
ATOM    496  N   GLY A  32      32.176   3.594  23.425  1.00  1.46           N
ATOM    497  CA  GLY A  32      32.892   3.984  22.208  1.00  1.46           C
ATOM    498  C   GLY A  32      32.030   3.984  20.947  1.00  1.46           C
ATOM    499  O   GLY A  32      31.389   2.989  20.606  1.00  1.46           O
ATOM      0  H   GLY A  32      31.471   4.062  23.577  1.00  1.46           H   new
ATOM      0  HA2 GLY A  32      33.263   4.871  22.334  1.00  1.46           H   new
ATOM      0  HA3 GLY A  32      33.639   3.380  22.077  1.00  1.46           H   new
ATOM    503  N   THR A  33      32.080   5.122  20.243  1.00  1.26           N
ATOM    504  CA  THR A  33      31.338   5.373  19.005  1.00  1.26           C
ATOM    505  C   THR A  33      31.726   4.381  17.914  1.00  1.26           C
ATOM    506  O   THR A  33      32.914   4.123  17.701  1.00  1.26           O
ATOM    507  CB  THR A  33      31.585   6.820  18.511  1.00  1.26           C
ATOM    508  CG2 THR A  33      30.772   7.101  17.277  1.00  1.26           C
ATOM    509  OG1 THR A  33      31.199   7.757  19.533  1.00  1.26           O
ATOM      0  H   THR A  33      32.565   5.790  20.484  1.00  1.26           H   new
ATOM      0  HA  THR A  33      30.395   5.258  19.199  1.00  1.26           H   new
ATOM      0  HB  THR A  33      32.529   6.914  18.308  1.00  1.26           H   new
ATOM      0  HG1 THR A  33      31.336   8.540  19.262  1.00  1.26           H   new
ATOM      0 HG21 THR A  33      30.937   8.010  16.980  1.00  1.26           H   new
ATOM      0 HG22 THR A  33      31.024   6.481  16.575  1.00  1.26           H   new
ATOM      0 HG23 THR A  33      29.829   6.994  17.479  1.00  1.26           H   new
ATOM    517  N   PHE A  34      30.729   3.815  17.234  1.00  1.07           N
ATOM    518  CA  PHE A  34      31.000   2.846  16.181  1.00  1.07           C
ATOM    519  C   PHE A  34      30.404   3.265  14.846  1.00  1.07           C
ATOM    520  O   PHE A  34      29.486   4.083  14.781  1.00  1.07           O
ATOM    521  CB  PHE A  34      30.454   1.473  16.575  1.00  1.07           C
ATOM    522  CG  PHE A  34      28.938   1.363  16.657  1.00  1.07           C
ATOM    523  CD1 PHE A  34      28.208   0.977  15.540  1.00  1.07           C
ATOM    524  CD2 PHE A  34      28.249   1.627  17.836  1.00  1.07           C
ATOM    525  CE1 PHE A  34      26.838   0.847  15.585  1.00  1.07           C
ATOM    526  CE2 PHE A  34      26.866   1.494  17.881  1.00  1.07           C
ATOM    527  CZ  PHE A  34      26.167   1.100  16.755  1.00  1.07           C
ATOM      0  H   PHE A  34      29.895   3.979  17.368  1.00  1.07           H   new
ATOM      0  HA  PHE A  34      31.963   2.802  16.075  1.00  1.07           H   new
ATOM      0  HB2 PHE A  34      30.775   0.820  15.934  1.00  1.07           H   new
ATOM      0  HB3 PHE A  34      30.826   1.231  17.437  1.00  1.07           H   new
ATOM      0  HD1 PHE A  34      28.655   0.802  14.743  1.00  1.07           H   new
ATOM      0  HD2 PHE A  34      28.715   1.893  18.596  1.00  1.07           H   new
ATOM      0  HE1 PHE A  34      26.369   0.589  14.825  1.00  1.07           H   new
ATOM      0  HE2 PHE A  34      26.409   1.671  18.672  1.00  1.07           H   new
ATOM      0  HZ  PHE A  34      25.242   1.006  16.791  1.00  1.07           H   new
ATOM    537  N   GLN A  35      30.918   2.697  13.763  1.00  0.92           N
ATOM    538  CA  GLN A  35      30.359   3.005  12.451  1.00  0.92           C
ATOM    539  C   GLN A  35      29.164   2.109  12.162  1.00  0.92           C
ATOM    540  O   GLN A  35      29.272   0.883  12.204  1.00  0.92           O
ATOM    541  CB  GLN A  35      31.444   2.872  11.381  1.00  0.92           C
ATOM    542  CG  GLN A  35      31.012   3.212   9.975  1.00  0.92           C
ATOM    543  CD  GLN A  35      32.172   3.131   8.978  1.00  0.92           C
ATOM    544  NE2 GLN A  35      31.928   2.419   7.907  1.00  0.92           N
ATOM    545  OE1 GLN A  35      33.267   3.679   9.188  1.00  0.92           O
ATOM      0  H   GLN A  35      31.575   2.143  13.762  1.00  0.92           H   new
ATOM      0  HA  GLN A  35      30.042   3.922  12.441  1.00  0.92           H   new
ATOM      0  HB2 GLN A  35      32.187   3.447  11.623  1.00  0.92           H   new
ATOM      0  HB3 GLN A  35      31.776   1.960  11.390  1.00  0.92           H   new
ATOM      0  HG2 GLN A  35      30.308   2.605   9.699  1.00  0.92           H   new
ATOM      0  HG3 GLN A  35      30.637   4.107   9.961  1.00  0.92           H   new
ATOM      0 HE21 GLN A  35      31.156   2.056   7.799  1.00  0.92           H   new
ATOM      0 HE22 GLN A  35      32.540   2.315   7.312  1.00  0.92           H   new
ATOM    554  N   ALA A  36      28.014   2.732  11.927  1.00  0.82           N
ATOM    555  CA  ALA A  36      26.758   2.032  11.665  1.00  0.82           C
ATOM    556  C   ALA A  36      26.606   1.739  10.185  1.00  0.82           C
ATOM    557  O   ALA A  36      26.033   0.720   9.788  1.00  0.82           O
ATOM    558  CB  ALA A  36      25.590   2.861  12.143  1.00  0.82           C
ATOM      0  H   ALA A  36      27.939   3.589  11.915  1.00  0.82           H   new
ATOM      0  HA  ALA A  36      26.773   1.191  12.149  1.00  0.82           H   new
ATOM      0  HB1 ALA A  36      24.762   2.388  11.964  1.00  0.82           H   new
ATOM      0  HB2 ALA A  36      25.673   3.018  13.097  1.00  0.82           H   new
ATOM      0  HB3 ALA A  36      25.583   3.711  11.675  1.00  0.82           H   new
ATOM    564  N   GLY A  37      27.141   2.640   9.373  1.00  0.76           N
ATOM    565  CA  GLY A  37      27.051   2.534   7.921  1.00  0.76           C
ATOM    566  C   GLY A  37      27.792   3.662   7.234  1.00  0.76           C
ATOM    567  O   GLY A  37      28.547   4.394   7.873  1.00  0.76           O
ATOM      0  H   GLY A  37      27.569   3.334   9.648  1.00  0.76           H   new
ATOM      0  HA2 GLY A  37      27.418   1.683   7.634  1.00  0.76           H   new
ATOM      0  HA3 GLY A  37      26.119   2.546   7.652  1.00  0.76           H   new
ATOM    571  N   VAL A  38      27.620   3.752   5.928  1.00  0.73           N
ATOM    572  CA  VAL A  38      28.252   4.741   5.065  1.00  0.73           C
ATOM    573  C   VAL A  38      27.203   5.322   4.146  1.00  0.73           C
ATOM    574  O   VAL A  38      26.346   4.587   3.695  1.00  0.73           O
ATOM    575  CB  VAL A  38      29.310   4.071   4.185  1.00  0.73           C
ATOM    576  CG1 VAL A  38      30.001   5.079   3.282  1.00  0.73           C
ATOM    577  CG2 VAL A  38      30.282   3.344   5.030  1.00  0.73           C
ATOM      0  H   VAL A  38      27.107   3.213   5.496  1.00  0.73           H   new
ATOM      0  HA  VAL A  38      28.661   5.426   5.618  1.00  0.73           H   new
ATOM      0  HB  VAL A  38      28.868   3.431   3.605  1.00  0.73           H   new
ATOM      0 HG11 VAL A  38      30.664   4.625   2.738  1.00  0.73           H   new
ATOM      0 HG12 VAL A  38      29.345   5.501   2.706  1.00  0.73           H   new
ATOM      0 HG13 VAL A  38      30.436   5.755   3.825  1.00  0.73           H   new
ATOM      0 HG21 VAL A  38      30.949   2.922   4.466  1.00  0.73           H   new
ATOM      0 HG22 VAL A  38      30.716   3.967   5.633  1.00  0.73           H   new
ATOM      0 HG23 VAL A  38      29.819   2.665   5.545  1.00  0.73           H   new
ATOM    587  N   GLY A  39      27.195   6.611   3.904  1.00  0.73           N
ATOM    588  CA  GLY A  39      26.254   7.087   2.897  1.00  0.73           C
ATOM    589  C   GLY A  39      26.965   8.004   1.933  1.00  0.73           C
ATOM    590  O   GLY A  39      28.184   8.194   2.030  1.00  0.73           O
ATOM      0  H   GLY A  39      27.690   7.204   4.281  1.00  0.73           H   new
ATOM      0  HA2 GLY A  39      25.870   6.335   2.419  1.00  0.73           H   new
ATOM      0  HA3 GLY A  39      25.520   7.557   3.323  1.00  0.73           H   new
ATOM    594  N   VAL A  40      26.216   8.610   1.031  1.00  0.74           N
ATOM    595  CA  VAL A  40      26.855   9.482   0.073  1.00  0.74           C
ATOM    596  C   VAL A  40      26.078  10.763  -0.115  1.00  0.74           C
ATOM    597  O   VAL A  40      24.849  10.768  -0.187  1.00  0.74           O
ATOM    598  CB  VAL A  40      27.006   8.723  -1.253  1.00  0.74           C
ATOM    599  CG1 VAL A  40      25.631   8.371  -1.829  1.00  0.74           C
ATOM    600  CG2 VAL A  40      27.855   9.519  -2.221  1.00  0.74           C
ATOM      0  H   VAL A  40      25.363   8.533   0.957  1.00  0.74           H   new
ATOM      0  HA  VAL A  40      27.730   9.737   0.404  1.00  0.74           H   new
ATOM      0  HB  VAL A  40      27.467   7.885  -1.092  1.00  0.74           H   new
ATOM      0 HG11 VAL A  40      25.743   7.893  -2.665  1.00  0.74           H   new
ATOM      0 HG12 VAL A  40      25.150   7.812  -1.199  1.00  0.74           H   new
ATOM      0 HG13 VAL A  40      25.128   9.185  -1.988  1.00  0.74           H   new
ATOM      0 HG21 VAL A  40      27.942   9.029  -3.054  1.00  0.74           H   new
ATOM      0 HG22 VAL A  40      27.433  10.375  -2.393  1.00  0.74           H   new
ATOM      0 HG23 VAL A  40      28.734   9.663  -1.837  1.00  0.74           H   new
ATOM    610  N   MET A  41      26.796  11.862  -0.188  1.00  0.77           N
ATOM    611  CA  MET A  41      26.176  13.142  -0.401  1.00  0.77           C
ATOM    612  C   MET A  41      26.228  13.410  -1.893  1.00  0.77           C
ATOM    613  O   MET A  41      27.294  13.294  -2.509  1.00  0.77           O
ATOM    614  CB  MET A  41      26.922  14.183   0.403  1.00  0.77           C
ATOM    615  CG  MET A  41      26.337  15.545   0.493  1.00  0.77           C
ATOM    616  SD  MET A  41      24.955  15.586   1.611  1.00  0.77           S
ATOM    617  CE  MET A  41      25.810  15.324   3.196  1.00  0.77           C
ATOM      0  H   MET A  41      27.653  11.886  -0.116  1.00  0.77           H   new
ATOM      0  HA  MET A  41      25.252  13.166  -0.108  1.00  0.77           H   new
ATOM      0  HB2 MET A  41      27.025  13.844   1.306  1.00  0.77           H   new
ATOM      0  HB3 MET A  41      27.813  14.266   0.028  1.00  0.77           H   new
ATOM      0  HG2 MET A  41      27.015  16.171   0.792  1.00  0.77           H   new
ATOM      0  HG3 MET A  41      26.051  15.835  -0.388  1.00  0.77           H   new
ATOM      0  HE1 MET A  41      25.162  15.323   3.917  1.00  0.77           H   new
ATOM      0  HE2 MET A  41      26.273  14.472   3.177  1.00  0.77           H   new
ATOM      0  HE3 MET A  41      26.451  16.037   3.340  1.00  0.77           H   new
ATOM    627  N   HIS A  42      25.101  13.788  -2.475  1.00  0.81           N
ATOM    628  CA  HIS A  42      25.054  14.066  -3.901  1.00  0.81           C
ATOM    629  C   HIS A  42      24.043  15.181  -4.150  1.00  0.81           C
ATOM    630  O   HIS A  42      22.909  15.130  -3.679  1.00  0.81           O
ATOM    631  CB  HIS A  42      24.716  12.767  -4.663  1.00  0.81           C
ATOM    632  CG  HIS A  42      24.746  12.838  -6.164  1.00  0.81           C
ATOM    633  CD2 HIS A  42      23.745  12.864  -7.073  1.00  0.81           C
ATOM    634  ND1 HIS A  42      25.921  12.854  -6.888  1.00  0.81           N
ATOM    635  CE1 HIS A  42      25.636  12.898  -8.178  1.00  0.81           C
ATOM    636  NE2 HIS A  42      24.324  12.905  -8.315  1.00  0.81           N
ATOM      0  H   HIS A  42      24.353  13.890  -2.063  1.00  0.81           H   new
ATOM      0  HA  HIS A  42      25.914  14.372  -4.229  1.00  0.81           H   new
ATOM      0  HB2 HIS A  42      25.339  12.079  -4.380  1.00  0.81           H   new
ATOM      0  HB3 HIS A  42      23.831  12.478  -4.391  1.00  0.81           H   new
ATOM      0  HD2 HIS A  42      22.833  12.856  -6.890  1.00  0.81           H   new
ATOM      0  HE1 HIS A  42      26.255  12.920  -8.871  1.00  0.81           H   new
ATOM      0  HE2 HIS A  42      23.900  12.931  -9.063  1.00  0.81           H   new
ATOM    644  N   GLU A  43      24.497  16.231  -4.819  1.00  0.83           N
ATOM    645  CA  GLU A  43      23.706  17.429  -5.112  1.00  0.83           C
ATOM    646  C   GLU A  43      23.049  18.001  -3.845  1.00  0.83           C
ATOM    647  O   GLU A  43      21.917  18.483  -3.882  1.00  0.83           O
ATOM    648  CB  GLU A  43      22.621  17.148  -6.146  1.00  0.83           C
ATOM    649  CG  GLU A  43      23.118  16.606  -7.465  1.00  0.83           C
ATOM    650  CD  GLU A  43      22.039  16.568  -8.521  1.00  0.83           C
ATOM    651  OE1 GLU A  43      20.930  16.944  -8.210  1.00  0.83           O
ATOM    652  OE2 GLU A  43      22.324  16.187  -9.634  1.00  0.83           O1-
ATOM      0  H   GLU A  43      25.299  16.272  -5.127  1.00  0.83           H   new
ATOM      0  HA  GLU A  43      24.327  18.082  -5.471  1.00  0.83           H   new
ATOM      0  HB2 GLU A  43      21.991  16.515  -5.769  1.00  0.83           H   new
ATOM      0  HB3 GLU A  43      22.132  17.969  -6.313  1.00  0.83           H   new
ATOM      0  HG2 GLU A  43      23.854  17.154  -7.779  1.00  0.83           H   new
ATOM      0  HG3 GLU A  43      23.467  15.711  -7.332  1.00  0.83           H   new
ATOM    659  N   GLY A  44      23.787  17.969  -2.736  1.00  0.84           N
ATOM    660  CA  GLY A  44      23.343  18.503  -1.450  1.00  0.84           C
ATOM    661  C   GLY A  44      22.461  17.574  -0.603  1.00  0.84           C
ATOM    662  O   GLY A  44      22.055  17.960   0.496  1.00  0.84           O
ATOM      0  H   GLY A  44      24.576  17.629  -2.710  1.00  0.84           H   new
ATOM      0  HA2 GLY A  44      24.127  18.738  -0.930  1.00  0.84           H   new
ATOM      0  HA3 GLY A  44      22.854  19.325  -1.613  1.00  0.84           H   new
ATOM    666  N   VAL A  45      22.167  16.368  -1.089  1.00  0.83           N
ATOM    667  CA  VAL A  45      21.302  15.439  -0.359  1.00  0.83           C
ATOM    668  C   VAL A  45      22.062  14.199   0.079  1.00  0.83           C
ATOM    669  O   VAL A  45      22.862  13.646  -0.677  1.00  0.83           O
ATOM    670  CB  VAL A  45      20.103  15.031  -1.224  1.00  0.83           C
ATOM    671  CG1 VAL A  45      19.223  14.018  -0.488  1.00  0.83           C
ATOM    672  CG2 VAL A  45      19.303  16.258  -1.576  1.00  0.83           C
ATOM      0  H   VAL A  45      22.458  16.068  -1.840  1.00  0.83           H   new
ATOM      0  HA  VAL A  45      20.985  15.898   0.434  1.00  0.83           H   new
ATOM      0  HB  VAL A  45      20.428  14.612  -2.036  1.00  0.83           H   new
ATOM      0 HG11 VAL A  45      18.472  13.773  -1.050  1.00  0.83           H   new
ATOM      0 HG12 VAL A  45      19.744  13.226  -0.282  1.00  0.83           H   new
ATOM      0 HG13 VAL A  45      18.895  14.412   0.335  1.00  0.83           H   new
ATOM      0 HG21 VAL A  45      18.544  16.003  -2.123  1.00  0.83           H   new
ATOM      0 HG22 VAL A  45      18.987  16.683  -0.763  1.00  0.83           H   new
ATOM      0 HG23 VAL A  45      19.862  16.879  -2.069  1.00  0.83           H   new
ATOM    682  N   PHE A  46      21.884  13.799   1.332  1.00  0.81           N
ATOM    683  CA  PHE A  46      22.595  12.629   1.824  1.00  0.81           C
ATOM    684  C   PHE A  46      21.774  11.378   1.600  1.00  0.81           C
ATOM    685  O   PHE A  46      20.601  11.334   1.961  1.00  0.81           O
ATOM    686  CB  PHE A  46      22.962  12.798   3.282  1.00  0.81           C
ATOM    687  CG  PHE A  46      23.763  11.718   3.819  1.00  0.81           C
ATOM    688  CD1 PHE A  46      25.059  11.596   3.408  1.00  0.81           C
ATOM    689  CD2 PHE A  46      23.263  10.837   4.754  1.00  0.81           C
ATOM    690  CE1 PHE A  46      25.850  10.630   3.903  1.00  0.81           C
ATOM    691  CE2 PHE A  46      24.068   9.852   5.265  1.00  0.81           C
ATOM    692  CZ  PHE A  46      25.369   9.755   4.843  1.00  0.81           C
ATOM      0  H   PHE A  46      21.367  14.182   1.903  1.00  0.81           H   new
ATOM      0  HA  PHE A  46      23.421  12.536   1.324  1.00  0.81           H   new
ATOM      0  HB2 PHE A  46      23.447  13.631   3.389  1.00  0.81           H   new
ATOM      0  HB3 PHE A  46      22.148  12.874   3.804  1.00  0.81           H   new
ATOM      0  HD1 PHE A  46      25.398  12.189   2.777  1.00  0.81           H   new
ATOM      0  HD2 PHE A  46      22.380  10.911   5.038  1.00  0.81           H   new
ATOM      0  HE1 PHE A  46      26.728  10.554   3.607  1.00  0.81           H   new
ATOM      0  HE2 PHE A  46      23.734   9.254   5.894  1.00  0.81           H   new
ATOM      0  HZ  PHE A  46      25.924   9.097   5.194  1.00  0.81           H   new
ATOM    702  N   HIS A  47      22.375  10.354   1.012  1.00  0.78           N
ATOM    703  CA  HIS A  47      21.631   9.142   0.733  1.00  0.78           C
ATOM    704  C   HIS A  47      22.281   7.956   1.397  1.00  0.78           C
ATOM    705  O   HIS A  47      23.501   7.772   1.332  1.00  0.78           O
ATOM    706  CB  HIS A  47      21.639   8.850  -0.757  1.00  0.78           C
ATOM    707  CG  HIS A  47      21.150   9.960  -1.605  1.00  0.78           C
ATOM    708  CD2 HIS A  47      19.974  10.182  -2.216  1.00  0.78           C
ATOM    709  ND1 HIS A  47      21.949  11.023  -1.923  1.00  0.78           N
ATOM    710  CE1 HIS A  47      21.289  11.848  -2.695  1.00  0.78           C
ATOM    711  NE2 HIS A  47      20.076  11.351  -2.900  1.00  0.78           N
ATOM      0  H   HIS A  47      23.200  10.341   0.770  1.00  0.78           H   new
ATOM      0  HA  HIS A  47      20.729   9.278   1.063  1.00  0.78           H   new
ATOM      0  HB2 HIS A  47      22.544   8.627  -1.026  1.00  0.78           H   new
ATOM      0  HB3 HIS A  47      21.093   8.066  -0.924  1.00  0.78           H   new
ATOM      0  HD1 HIS A  47      22.759  11.132  -1.657  1.00  0.78           H   new
ATOM      0  HD2 HIS A  47      19.224   9.633  -2.177  1.00  0.78           H   new
ATOM      0  HE1 HIS A  47      21.615  12.647  -3.041  1.00  0.78           H   new
ATOM    719  N   THR A  48      21.461   7.144   2.031  1.00  0.77           N
ATOM    720  CA  THR A  48      21.930   5.947   2.689  1.00  0.77           C
ATOM    721  C   THR A  48      20.898   4.825   2.715  1.00  0.77           C
ATOM    722  O   THR A  48      19.827   4.907   2.102  1.00  0.77           O
ATOM    723  CB  THR A  48      22.469   6.300   4.088  1.00  0.77           C
ATOM    724  CG2 THR A  48      21.456   6.813   4.980  1.00  0.77           C
ATOM    725  OG1 THR A  48      23.107   5.150   4.643  1.00  0.77           O
ATOM      0  H   THR A  48      20.613   7.272   2.092  1.00  0.77           H   new
ATOM      0  HA  THR A  48      22.660   5.586   2.163  1.00  0.77           H   new
ATOM      0  HB  THR A  48      23.110   7.021   3.984  1.00  0.77           H   new
ATOM      0  HG1 THR A  48      23.893   5.097   4.351  1.00  0.77           H   new
ATOM      0 HG21 THR A  48      21.855   7.016   5.841  1.00  0.77           H   new
ATOM      0 HG22 THR A  48      21.072   7.620   4.604  1.00  0.77           H   new
ATOM      0 HG23 THR A  48      20.760   6.148   5.096  1.00  0.77           H   new
ATOM    733  N   MET A  49      21.245   3.753   3.405  1.00  0.78           N
ATOM    734  CA  MET A  49      20.337   2.631   3.530  1.00  0.78           C
ATOM    735  C   MET A  49      19.577   2.865   4.806  1.00  0.78           C
ATOM    736  O   MET A  49      20.164   3.299   5.801  1.00  0.78           O
ATOM    737  CB  MET A  49      21.072   1.304   3.533  1.00  0.78           C
ATOM    738  CG  MET A  49      21.907   1.104   2.333  1.00  0.78           C
ATOM    739  SD  MET A  49      20.976   1.159   0.825  1.00  0.78           S
ATOM    740  CE  MET A  49      20.001  -0.280   0.875  1.00  0.78           C
ATOM      0  H   MET A  49      21.999   3.656   3.807  1.00  0.78           H   new
ATOM      0  HA  MET A  49      19.735   2.576   2.771  1.00  0.78           H   new
ATOM      0  HB2 MET A  49      21.632   1.252   4.323  1.00  0.78           H   new
ATOM      0  HB3 MET A  49      20.426   0.583   3.595  1.00  0.78           H   new
ATOM      0  HG2 MET A  49      22.596   1.786   2.307  1.00  0.78           H   new
ATOM      0  HG3 MET A  49      22.358   0.248   2.398  1.00  0.78           H   new
ATOM      0  HE1 MET A  49      19.453  -0.328   0.076  1.00  0.78           H   new
ATOM      0  HE2 MET A  49      20.576  -1.060   0.920  1.00  0.78           H   new
ATOM      0  HE3 MET A  49      19.428  -0.256   1.658  1.00  0.78           H   new
ATOM    750  N   TRP A  50      18.302   2.554   4.821  1.00  0.81           N
ATOM    751  CA  TRP A  50      17.526   2.811   6.015  1.00  0.81           C
ATOM    752  C   TRP A  50      18.092   2.081   7.212  1.00  0.81           C
ATOM    753  O   TRP A  50      18.280   2.710   8.259  1.00  0.81           O
ATOM    754  CB  TRP A  50      16.042   2.510   5.828  1.00  0.81           C
ATOM    755  CG  TRP A  50      15.265   2.720   7.085  1.00  0.81           C
ATOM    756  CD1 TRP A  50      14.785   3.892   7.563  1.00  0.81           C
ATOM    757  CD2 TRP A  50      14.843   1.714   8.015  1.00  0.81           C
ATOM    758  CE2 TRP A  50      14.117   2.363   9.013  1.00  0.81           C
ATOM    759  CE3 TRP A  50      15.015   0.333   8.080  1.00  0.81           C
ATOM    760  NE1 TRP A  50      14.092   3.683   8.718  1.00  0.81           N
ATOM    761  CZ2 TRP A  50      13.563   1.683  10.074  1.00  0.81           C
ATOM    762  CZ3 TRP A  50      14.462  -0.355   9.147  1.00  0.81           C
ATOM    763  CH2 TRP A  50      13.754   0.304  10.121  1.00  0.81           C
ATOM      0  H   TRP A  50      17.870   2.200   4.167  1.00  0.81           H   new
ATOM      0  HA  TRP A  50      17.595   3.763   6.188  1.00  0.81           H   new
ATOM      0  HB2 TRP A  50      15.683   3.078   5.129  1.00  0.81           H   new
ATOM      0  HB3 TRP A  50      15.934   1.593   5.532  1.00  0.81           H   new
ATOM      0  HD1 TRP A  50      14.910   4.721   7.161  1.00  0.81           H   new
ATOM      0  HE1 TRP A  50      13.702   4.292   9.184  1.00  0.81           H   new
ATOM      0  HE3 TRP A  50      15.491  -0.118   7.420  1.00  0.81           H   new
ATOM      0  HZ2 TRP A  50      13.080   2.127  10.733  1.00  0.81           H   new
ATOM      0  HZ3 TRP A  50      14.572  -1.277   9.205  1.00  0.81           H   new
ATOM      0  HH2 TRP A  50      13.394  -0.181  10.828  1.00  0.81           H   new
ATOM    774  N   HIS A  51      18.441   0.797   7.071  1.00  0.86           N
ATOM    775  CA  HIS A  51      18.958   0.051   8.221  1.00  0.86           C
ATOM    776  C   HIS A  51      20.234   0.642   8.850  1.00  0.86           C
ATOM    777  O   HIS A  51      20.561   0.309   9.987  1.00  0.86           O
ATOM    778  CB  HIS A  51      19.246  -1.432   7.900  1.00  0.86           C
ATOM    779  CG  HIS A  51      20.462  -1.751   7.021  1.00  0.86           C
ATOM    780  CD2 HIS A  51      21.715  -2.171   7.354  1.00  0.86           C
ATOM    781  ND1 HIS A  51      20.439  -1.674   5.652  1.00  0.86           N
ATOM    782  CE1 HIS A  51      21.612  -2.043   5.164  1.00  0.86           C
ATOM    783  NE2 HIS A  51      22.416  -2.353   6.181  1.00  0.86           N
ATOM      0  H   HIS A  51      18.388   0.351   6.338  1.00  0.86           H   new
ATOM      0  HA  HIS A  51      18.233   0.125   8.861  1.00  0.86           H   new
ATOM      0  HB2 HIS A  51      19.354  -1.903   8.741  1.00  0.86           H   new
ATOM      0  HB3 HIS A  51      18.460  -1.801   7.467  1.00  0.86           H   new
ATOM      0  HD1 HIS A  51      19.764  -1.424   5.182  1.00  0.86           H   new
ATOM      0  HD2 HIS A  51      22.038  -2.309   8.215  1.00  0.86           H   new
ATOM      0  HE1 HIS A  51      21.838  -2.080   4.263  1.00  0.86           H   new
ATOM    791  N   ALA A  52      20.974   1.503   8.135  1.00  0.95           N
ATOM    792  CA  ALA A  52      22.194   2.090   8.694  1.00  0.95           C
ATOM    793  C   ALA A  52      21.880   3.263   9.615  1.00  0.95           C
ATOM    794  O   ALA A  52      22.765   3.792  10.291  1.00  0.95           O
ATOM    795  CB  ALA A  52      23.103   2.583   7.589  1.00  0.95           C
ATOM      0  H   ALA A  52      20.787   1.755   7.334  1.00  0.95           H   new
ATOM      0  HA  ALA A  52      22.634   1.392   9.204  1.00  0.95           H   new
ATOM      0  HB1 ALA A  52      23.905   2.968   7.977  1.00  0.95           H   new
ATOM      0  HB2 ALA A  52      23.347   1.840   7.015  1.00  0.95           H   new
ATOM      0  HB3 ALA A  52      22.641   3.257   7.066  1.00  0.95           H   new
ATOM    801  N   THR A  53      20.623   3.703   9.595  1.00  1.04           N
ATOM    802  CA  THR A  53      20.197   4.868  10.345  1.00  1.04           C
ATOM    803  C   THR A  53      18.969   4.613  11.209  1.00  1.04           C
ATOM    804  O   THR A  53      18.698   5.343  12.160  1.00  1.04           O
ATOM    805  CB  THR A  53      19.770   5.942   9.350  1.00  1.04           C
ATOM    806  CG2 THR A  53      20.860   6.208   8.354  1.00  1.04           C
ATOM    807  OG1 THR A  53      18.592   5.458   8.640  1.00  1.04           O
ATOM      0  H   THR A  53      19.995   3.328   9.142  1.00  1.04           H   new
ATOM      0  HA  THR A  53      20.943   5.119  10.912  1.00  1.04           H   new
ATOM      0  HB  THR A  53      19.580   6.765   9.827  1.00  1.04           H   new
ATOM      0  HG1 THR A  53      18.677   4.637   8.483  1.00  1.04           H   new
ATOM      0 HG21 THR A  53      20.570   6.893   7.731  1.00  1.04           H   new
ATOM      0 HG22 THR A  53      21.656   6.511   8.818  1.00  1.04           H   new
ATOM      0 HG23 THR A  53      21.060   5.393   7.868  1.00  1.04           H   new
ATOM    815  N   GLU A  54      18.174   3.632  10.801  1.00  1.15           N
ATOM    816  CA  GLU A  54      16.860   3.317  11.359  1.00  1.15           C
ATOM    817  C   GLU A  54      15.925   4.535  11.347  1.00  1.15           C
ATOM    818  O   GLU A  54      15.010   4.636  12.165  1.00  1.15           O
ATOM    819  CB  GLU A  54      16.975   2.751  12.778  1.00  1.15           C
ATOM    820  CG  GLU A  54      17.764   1.441  12.878  1.00  1.15           C
ATOM    821  CD  GLU A  54      17.769   0.846  14.283  1.00  1.15           C
ATOM    822  OE1 GLU A  54      17.210   1.449  15.169  1.00  1.15           O
ATOM    823  OE2 GLU A  54      18.329  -0.211  14.461  1.00  1.15           O1-
ATOM      0  H   GLU A  54      18.395   3.104  10.159  1.00  1.15           H   new
ATOM      0  HA  GLU A  54      16.471   2.636  10.788  1.00  1.15           H   new
ATOM      0  HB2 GLU A  54      17.398   3.414  13.345  1.00  1.15           H   new
ATOM      0  HB3 GLU A  54      16.083   2.605  13.129  1.00  1.15           H   new
ATOM      0  HG2 GLU A  54      17.386   0.795  12.261  1.00  1.15           H   new
ATOM      0  HG3 GLU A  54      18.679   1.599  12.597  1.00  1.15           H   new
ATOM    830  N   GLY A  55      16.125   5.440  10.379  1.00  1.25           N
ATOM    831  CA  GLY A  55      15.306   6.637  10.221  1.00  1.25           C
ATOM    832  C   GLY A  55      15.754   7.796  11.115  1.00  1.25           C
ATOM    833  O   GLY A  55      15.127   8.850  11.122  1.00  1.25           O
ATOM      0  H   GLY A  55      16.749   5.369   9.792  1.00  1.25           H   new
ATOM      0  HA2 GLY A  55      15.335   6.921   9.294  1.00  1.25           H   new
ATOM      0  HA3 GLY A  55      14.383   6.419  10.422  1.00  1.25           H   new
ATOM    837  N   ALA A  56      16.816   7.599  11.889  1.00  1.34           N
ATOM    838  CA  ALA A  56      17.310   8.616  12.805  1.00  1.34           C
ATOM    839  C   ALA A  56      17.812   9.856  12.094  1.00  1.34           C
ATOM    840  O   ALA A  56      18.344   9.783  10.988  1.00  1.34           O
ATOM    841  CB  ALA A  56      18.440   8.052  13.643  1.00  1.34           C
ATOM      0  H   ALA A  56      17.271   6.869  11.897  1.00  1.34           H   new
ATOM      0  HA  ALA A  56      16.558   8.873  13.361  1.00  1.34           H   new
ATOM      0  HB1 ALA A  56      18.764   8.735  14.251  1.00  1.34           H   new
ATOM      0  HB2 ALA A  56      18.117   7.293  14.153  1.00  1.34           H   new
ATOM      0  HB3 ALA A  56      19.163   7.767  13.062  1.00  1.34           H   new
ATOM    847  N   VAL A  57      17.679  11.003  12.751  1.00  1.43           N
ATOM    848  CA  VAL A  57      18.267  12.242  12.247  1.00  1.43           C
ATOM    849  C   VAL A  57      19.782  12.108  12.387  1.00  1.43           C
ATOM    850  O   VAL A  57      20.256  11.660  13.436  1.00  1.43           O
ATOM    851  CB  VAL A  57      17.749  13.448  13.046  1.00  1.43           C
ATOM    852  CG1 VAL A  57      18.462  14.693  12.595  1.00  1.43           C
ATOM    853  CG2 VAL A  57      16.231  13.593  12.864  1.00  1.43           C
ATOM      0  H   VAL A  57      17.251  11.087  13.492  1.00  1.43           H   new
ATOM      0  HA  VAL A  57      18.022  12.388  11.320  1.00  1.43           H   new
ATOM      0  HB  VAL A  57      17.927  13.310  13.989  1.00  1.43           H   new
ATOM      0 HG11 VAL A  57      18.135  15.454  13.099  1.00  1.43           H   new
ATOM      0 HG12 VAL A  57      19.415  14.592  12.744  1.00  1.43           H   new
ATOM      0 HG13 VAL A  57      18.296  14.837  11.650  1.00  1.43           H   new
ATOM      0 HG21 VAL A  57      15.915  14.357  13.372  1.00  1.43           H   new
ATOM      0 HG22 VAL A  57      16.029  13.724  11.925  1.00  1.43           H   new
ATOM      0 HG23 VAL A  57      15.789  12.790  13.180  1.00  1.43           H   new
ATOM    863  N   LEU A  58      20.543  12.436  11.346  1.00  1.53           N
ATOM    864  CA  LEU A  58      21.986  12.216  11.419  1.00  1.53           C
ATOM    865  C   LEU A  58      22.785  13.455  11.792  1.00  1.53           C
ATOM    866  O   LEU A  58      22.437  14.573  11.418  1.00  1.53           O
ATOM    867  CB  LEU A  58      22.478  11.654  10.087  1.00  1.53           C
ATOM    868  CG  LEU A  58      21.823  10.329   9.677  1.00  1.53           C
ATOM    869  CD1 LEU A  58      22.373   9.905   8.335  1.00  1.53           C
ATOM    870  CD2 LEU A  58      22.044   9.280  10.747  1.00  1.53           C
ATOM      0  H   LEU A  58      20.256  12.776  10.610  1.00  1.53           H   new
ATOM      0  HA  LEU A  58      22.134  11.582  12.138  1.00  1.53           H   new
ATOM      0  HB2 LEU A  58      22.316  12.311   9.392  1.00  1.53           H   new
ATOM      0  HB3 LEU A  58      23.438  11.525  10.138  1.00  1.53           H   new
ATOM      0  HG  LEU A  58      20.863  10.441   9.589  1.00  1.53           H   new
ATOM      0 HD11 LEU A  58      21.964   9.067   8.068  1.00  1.53           H   new
ATOM      0 HD12 LEU A  58      22.175  10.587   7.674  1.00  1.53           H   new
ATOM      0 HD13 LEU A  58      23.334   9.789   8.401  1.00  1.53           H   new
ATOM      0 HD21 LEU A  58      21.625   8.448  10.476  1.00  1.53           H   new
ATOM      0 HD22 LEU A  58      22.996   9.138  10.869  1.00  1.53           H   new
ATOM      0 HD23 LEU A  58      21.653   9.581  11.582  1.00  1.53           H   new
ATOM    882  N   ARG A  59      23.879  13.262  12.526  1.00  1.65           N
ATOM    883  CA  ARG A  59      24.749  14.387  12.872  1.00  1.65           C
ATOM    884  C   ARG A  59      25.914  14.526  11.909  1.00  1.65           C
ATOM    885  O   ARG A  59      26.544  13.540  11.521  1.00  1.65           O
ATOM    886  CB  ARG A  59      25.248  14.296  14.304  1.00  1.65           C
ATOM    887  CG  ARG A  59      26.123  15.480  14.753  1.00  1.65           C
ATOM    888  CD  ARG A  59      26.428  15.443  16.205  1.00  1.65           C
ATOM    889  NE  ARG A  59      27.312  16.540  16.612  1.00  1.65           N
ATOM    890  CZ  ARG A  59      27.678  16.786  17.892  1.00  1.65           C
ATOM    891  NH1 ARG A  59      27.219  16.019  18.861  1.00  1.65           N1+
ATOM    892  NH2 ARG A  59      28.492  17.786  18.188  1.00  1.65           N
ATOM      0  H   ARG A  59      24.134  12.499  12.830  1.00  1.65           H   new
ATOM      0  HA  ARG A  59      24.205  15.186  12.794  1.00  1.65           H   new
ATOM      0  HB2 ARG A  59      24.483  14.231  14.897  1.00  1.65           H   new
ATOM      0  HB3 ARG A  59      25.757  13.476  14.406  1.00  1.65           H   new
ATOM      0  HG2 ARG A  59      26.953  15.474  14.251  1.00  1.65           H   new
ATOM      0  HG3 ARG A  59      25.670  16.311  14.542  1.00  1.65           H   new
ATOM      0  HD2 ARG A  59      25.601  15.492  16.709  1.00  1.65           H   new
ATOM      0  HD3 ARG A  59      26.845  14.595  16.425  1.00  1.65           H   new
ATOM      0  HE  ARG A  59      27.617  17.060  15.999  1.00  1.65           H   new
ATOM      0 HH11 ARG A  59      26.690  15.366  18.679  1.00  1.65           H   new
ATOM      0 HH12 ARG A  59      27.449  16.172  19.676  1.00  1.65           H   new
ATOM      0 HH21 ARG A  59      28.797  18.292  17.563  1.00  1.65           H   new
ATOM      0 HH22 ARG A  59      28.716  17.931  19.006  1.00  1.65           H   new
ATOM    906  N   ASN A  60      26.159  15.767  11.514  1.00  1.77           N
ATOM    907  CA  ASN A  60      27.202  16.138  10.569  1.00  1.77           C
ATOM    908  C   ASN A  60      27.977  17.331  11.115  1.00  1.77           C
ATOM    909  O   ASN A  60      27.554  18.488  10.987  1.00  1.77           O
ATOM    910  CB  ASN A  60      26.594  16.463   9.220  1.00  1.77           C
ATOM    911  CG  ASN A  60      25.920  15.275   8.548  1.00  1.77           C
ATOM    912  ND2 ASN A  60      24.632  15.174   8.723  1.00  1.77           N
ATOM    913  OD1 ASN A  60      26.567  14.457   7.885  1.00  1.77           O
ATOM      0  H   ASN A  60      25.707  16.441  11.799  1.00  1.77           H   new
ATOM      0  HA  ASN A  60      27.813  15.394  10.452  1.00  1.77           H   new
ATOM      0  HB2 ASN A  60      25.943  17.173   9.331  1.00  1.77           H   new
ATOM      0  HB3 ASN A  60      27.289  16.804   8.635  1.00  1.77           H   new
ATOM      0 HD21 ASN A  60      24.200  14.519   8.371  1.00  1.77           H   new
ATOM      0 HD22 ASN A  60      24.214  15.762   9.191  1.00  1.77           H   new
ATOM    920  N   GLY A  61      29.102  17.058  11.760  1.00  1.86           N
ATOM    921  CA  GLY A  61      29.818  18.129  12.429  1.00  1.86           C
ATOM    922  C   GLY A  61      28.928  18.698  13.523  1.00  1.86           C
ATOM    923  O   GLY A  61      28.488  17.953  14.403  1.00  1.86           O
ATOM      0  H   GLY A  61      29.460  16.279  11.822  1.00  1.86           H   new
ATOM      0  HA2 GLY A  61      30.646  17.795  12.808  1.00  1.86           H   new
ATOM      0  HA3 GLY A  61      30.056  18.823  11.794  1.00  1.86           H   new
ATOM    927  N   GLU A  62      28.694  20.007  13.479  1.00  1.92           N
ATOM    928  CA  GLU A  62      27.877  20.686  14.480  1.00  1.92           C
ATOM    929  C   GLU A  62      26.379  20.728  14.157  1.00  1.92           C
ATOM    930  O   GLU A  62      25.587  21.220  14.965  1.00  1.92           O
ATOM    931  CB  GLU A  62      28.390  22.115  14.666  1.00  1.92           C
ATOM    932  CG  GLU A  62      29.810  22.199  15.236  1.00  1.92           C
ATOM    933  CD  GLU A  62      30.325  23.617  15.387  1.00  1.92           C
ATOM    934  OE1 GLU A  62      29.614  24.532  15.048  1.00  1.92           O
ATOM    935  OE2 GLU A  62      31.433  23.776  15.844  1.00  1.92           O1-
ATOM      0  H   GLU A  62      29.005  20.526  12.868  1.00  1.92           H   new
ATOM      0  HA  GLU A  62      27.963  20.165  15.294  1.00  1.92           H   new
ATOM      0  HB2 GLU A  62      28.368  22.571  13.810  1.00  1.92           H   new
ATOM      0  HB3 GLU A  62      27.786  22.591  15.257  1.00  1.92           H   new
ATOM      0  HG2 GLU A  62      29.828  21.763  16.102  1.00  1.92           H   new
ATOM      0  HG3 GLU A  62      30.412  21.705  14.657  1.00  1.92           H   new
ATOM    942  N   GLY A  63      25.981  20.263  12.973  1.00  1.91           N
ATOM    943  CA  GLY A  63      24.569  20.347  12.611  1.00  1.91           C
ATOM    944  C   GLY A  63      23.884  18.991  12.594  1.00  1.91           C
ATOM    945  O   GLY A  63      24.511  17.961  12.860  1.00  1.91           O
ATOM      0  H   GLY A  63      26.495  19.906  12.383  1.00  1.91           H   new
ATOM      0  HA2 GLY A  63      24.112  20.928  13.240  1.00  1.91           H   new
ATOM      0  HA3 GLY A  63      24.488  20.757  11.736  1.00  1.91           H   new
ATOM    949  N   ARG A  64      22.599  18.989  12.239  1.00  1.84           N
ATOM    950  CA  ARG A  64      21.828  17.749  12.146  1.00  1.84           C
ATOM    951  C   ARG A  64      21.107  17.747  10.803  1.00  1.84           C
ATOM    952  O   ARG A  64      20.683  18.806  10.334  1.00  1.84           O
ATOM    953  CB  ARG A  64      20.819  17.615  13.282  1.00  1.84           C
ATOM    954  CG  ARG A  64      21.386  17.598  14.705  1.00  1.84           C
ATOM    955  CD  ARG A  64      22.232  16.433  14.997  1.00  1.84           C
ATOM    956  NE  ARG A  64      21.537  15.145  14.931  1.00  1.84           N
ATOM    957  CZ  ARG A  64      20.846  14.605  15.953  1.00  1.84           C
ATOM    958  NH1 ARG A  64      20.746  15.262  17.090  1.00  1.84           N1+
ATOM    959  NH2 ARG A  64      20.277  13.415  15.836  1.00  1.84           N
ATOM      0  H   ARG A  64      22.153  19.699  12.047  1.00  1.84           H   new
ATOM      0  HA  ARG A  64      22.433  16.994  12.218  1.00  1.84           H   new
ATOM      0  HB2 ARG A  64      20.189  18.349  13.216  1.00  1.84           H   new
ATOM      0  HB3 ARG A  64      20.316  16.797  13.146  1.00  1.84           H   new
ATOM      0  HG2 ARG A  64      21.904  18.406  14.847  1.00  1.84           H   new
ATOM      0  HG3 ARG A  64      20.650  17.618  15.337  1.00  1.84           H   new
ATOM      0  HD2 ARG A  64      22.973  16.420  14.371  1.00  1.84           H   new
ATOM      0  HD3 ARG A  64      22.612  16.538  15.883  1.00  1.84           H   new
ATOM      0  HE  ARG A  64      21.573  14.706  14.192  1.00  1.84           H   new
ATOM      0 HH11 ARG A  64      21.121  16.031  17.177  1.00  1.84           H   new
ATOM      0 HH12 ARG A  64      20.306  14.922  17.746  1.00  1.84           H   new
ATOM      0 HH21 ARG A  64      20.346  12.976  15.100  1.00  1.84           H   new
ATOM      0 HH22 ARG A  64      19.838  13.081  16.496  1.00  1.84           H   new
ATOM    973  N   LEU A  65      20.969  16.583  10.174  1.00  1.73           N
ATOM    974  CA  LEU A  65      20.307  16.538   8.879  1.00  1.73           C
ATOM    975  C   LEU A  65      19.111  15.567   8.957  1.00  1.73           C
ATOM    976  O   LEU A  65      19.278  14.376   9.251  1.00  1.73           O
ATOM    977  CB  LEU A  65      21.343  16.094   7.834  1.00  1.73           C
ATOM    978  CG  LEU A  65      20.925  16.153   6.394  1.00  1.73           C
ATOM    979  CD1 LEU A  65      20.738  17.607   6.036  1.00  1.73           C
ATOM    980  CD2 LEU A  65      21.982  15.474   5.504  1.00  1.73           C
ATOM      0  H   LEU A  65      21.245  15.825  10.473  1.00  1.73           H   new
ATOM      0  HA  LEU A  65      19.961  17.407   8.624  1.00  1.73           H   new
ATOM      0  HB2 LEU A  65      22.134  16.644   7.941  1.00  1.73           H   new
ATOM      0  HB3 LEU A  65      21.603  15.181   8.036  1.00  1.73           H   new
ATOM      0  HG  LEU A  65      20.093  15.675   6.251  1.00  1.73           H   new
ATOM      0 HD11 LEU A  65      20.467  17.680   5.108  1.00  1.73           H   new
ATOM      0 HD12 LEU A  65      20.054  17.995   6.604  1.00  1.73           H   new
ATOM      0 HD13 LEU A  65      21.573  18.083   6.166  1.00  1.73           H   new
ATOM      0 HD21 LEU A  65      21.701  15.518   4.577  1.00  1.73           H   new
ATOM      0 HD22 LEU A  65      22.832  15.930   5.606  1.00  1.73           H   new
ATOM      0 HD23 LEU A  65      22.079  14.546   5.768  1.00  1.73           H   new
ATOM    992  N   ASP A  66      17.893  16.089   8.785  1.00  1.62           N
ATOM    993  CA  ASP A  66      16.669  15.283   8.925  1.00  1.62           C
ATOM    994  C   ASP A  66      16.271  14.485   7.666  1.00  1.62           C
ATOM    995  O   ASP A  66      16.503  14.963   6.549  1.00  1.62           O
ATOM    996  CB  ASP A  66      15.515  16.187   9.365  1.00  1.62           C
ATOM    997  CG  ASP A  66      15.213  17.346   8.396  1.00  1.62           C
ATOM    998  OD1 ASP A  66      16.128  18.077   8.076  1.00  1.62           O
ATOM    999  OD2 ASP A  66      14.081  17.505   8.013  1.00  1.62           O1-
ATOM      0  H   ASP A  66      17.751  16.913   8.585  1.00  1.62           H   new
ATOM      0  HA  ASP A  66      16.864  14.613   9.598  1.00  1.62           H   new
ATOM      0  HB2 ASP A  66      14.715  15.647   9.466  1.00  1.62           H   new
ATOM      0  HB3 ASP A  66      15.721  16.555  10.239  1.00  1.62           H   new
ATOM   1004  N   PRO A  67      15.665  13.273   7.804  1.00  1.53           N
ATOM   1005  CA  PRO A  67      15.134  12.491   6.706  1.00  1.53           C
ATOM   1006  C   PRO A  67      14.111  13.311   5.964  1.00  1.53           C
ATOM   1007  O   PRO A  67      13.273  13.970   6.575  1.00  1.53           O
ATOM   1008  CB  PRO A  67      14.436  11.321   7.399  1.00  1.53           C
ATOM   1009  CG  PRO A  67      15.142  11.177   8.702  1.00  1.53           C
ATOM   1010  CD  PRO A  67      15.506  12.606   9.117  1.00  1.53           C
ATOM      0  HA  PRO A  67      15.812  12.210   6.072  1.00  1.53           H   new
ATOM      0  HB2 PRO A  67      13.492  11.501   7.528  1.00  1.53           H   new
ATOM      0  HB3 PRO A  67      14.501  10.510   6.872  1.00  1.53           H   new
ATOM      0  HG2 PRO A  67      14.574  10.753   9.364  1.00  1.53           H   new
ATOM      0  HG3 PRO A  67      15.934  10.625   8.613  1.00  1.53           H   new
ATOM      0  HD2 PRO A  67      14.810  13.018   9.652  1.00  1.53           H   new
ATOM      0  HD3 PRO A  67      16.322  12.636   9.641  1.00  1.53           H   new
ATOM   1018  N   TYR A  68      14.138  13.206   4.660  1.00  1.48           N
ATOM   1019  CA  TYR A  68      13.204  13.896   3.796  1.00  1.48           C
ATOM   1020  C   TYR A  68      12.312  12.925   3.031  1.00  1.48           C
ATOM   1021  O   TYR A  68      11.099  13.118   2.935  1.00  1.48           O
ATOM   1022  CB  TYR A  68      13.925  14.785   2.811  1.00  1.48           C
ATOM   1023  CG  TYR A  68      12.961  15.472   1.936  1.00  1.48           C
ATOM   1024  CD1 TYR A  68      12.275  16.580   2.366  1.00  1.48           C
ATOM   1025  CD2 TYR A  68      12.708  14.942   0.720  1.00  1.48           C
ATOM   1026  CE1 TYR A  68      11.338  17.146   1.535  1.00  1.48           C
ATOM   1027  CE2 TYR A  68      11.787  15.486  -0.105  1.00  1.48           C
ATOM   1028  CZ  TYR A  68      11.101  16.574   0.298  1.00  1.48           C
ATOM   1029  OH  TYR A  68      10.168  17.086  -0.503  1.00  1.48           O
ATOM      0  H   TYR A  68      14.710  12.723   4.237  1.00  1.48           H   new
ATOM      0  HA  TYR A  68      12.647  14.440   4.374  1.00  1.48           H   new
ATOM      0  HB2 TYR A  68      14.460  15.439   3.288  1.00  1.48           H   new
ATOM      0  HB3 TYR A  68      14.536  14.255   2.275  1.00  1.48           H   new
ATOM      0  HD1 TYR A  68      12.441  16.942   3.206  1.00  1.48           H   new
ATOM      0  HD2 TYR A  68      13.177  14.188   0.445  1.00  1.48           H   new
ATOM      0  HE1 TYR A  68      10.869  17.904   1.801  1.00  1.48           H   new
ATOM      0  HE2 TYR A  68      11.628  15.114  -0.942  1.00  1.48           H   new
ATOM      0  HH  TYR A  68       9.560  17.433  -0.039  1.00  1.48           H   new
ATOM   1039  N   ALA A  69      12.931  11.907   2.438  1.00  1.46           N
ATOM   1040  CA  ALA A  69      12.215  10.980   1.564  1.00  1.46           C
ATOM   1041  C   ALA A  69      12.814   9.599   1.646  1.00  1.46           C
ATOM   1042  O   ALA A  69      13.959   9.423   2.059  1.00  1.46           O
ATOM   1043  CB  ALA A  69      12.249  11.445   0.107  1.00  1.46           C
ATOM      0  H   ALA A  69      13.769  11.735   2.529  1.00  1.46           H   new
ATOM      0  HA  ALA A  69      11.294  10.958   1.868  1.00  1.46           H   new
ATOM      0  HB1 ALA A  69      11.767  10.811  -0.447  1.00  1.46           H   new
ATOM      0  HB2 ALA A  69      11.832  12.318   0.036  1.00  1.46           H   new
ATOM      0  HB3 ALA A  69      13.170  11.501  -0.194  1.00  1.46           H   new
ATOM   1049  N   GLY A  70      12.043   8.606   1.251  1.00  1.46           N
ATOM   1050  CA  GLY A  70      12.581   7.264   1.243  1.00  1.46           C
ATOM   1051  C   GLY A  70      11.557   6.219   0.874  1.00  1.46           C
ATOM   1052  O   GLY A  70      10.388   6.517   0.605  1.00  1.46           O
ATOM      0  H   GLY A  70      11.227   8.683   0.990  1.00  1.46           H   new
ATOM      0  HA2 GLY A  70      13.320   7.221   0.616  1.00  1.46           H   new
ATOM      0  HA3 GLY A  70      12.942   7.060   2.120  1.00  1.46           H   new
ATOM   1056  N   ASP A  71      12.029   4.989   0.859  1.00  1.43           N
ATOM   1057  CA  ASP A  71      11.236   3.831   0.509  1.00  1.43           C
ATOM   1058  C   ASP A  71      11.696   2.632   1.296  1.00  1.43           C
ATOM   1059  O   ASP A  71      12.706   2.000   0.959  1.00  1.43           O
ATOM   1060  CB  ASP A  71      11.361   3.505  -0.965  1.00  1.43           C
ATOM   1061  CG  ASP A  71      10.448   2.334  -1.380  1.00  1.43           C
ATOM   1062  OD1 ASP A  71       9.754   1.787  -0.518  1.00  1.43           O
ATOM   1063  OD2 ASP A  71      10.508   1.946  -2.529  1.00  1.43           O1-
ATOM      0  H   ASP A  71      12.844   4.799   1.058  1.00  1.43           H   new
ATOM      0  HA  ASP A  71      10.311   4.039   0.715  1.00  1.43           H   new
ATOM      0  HB2 ASP A  71      11.136   4.290  -1.489  1.00  1.43           H   new
ATOM      0  HB3 ASP A  71      12.283   3.283  -1.169  1.00  1.43           H   new
ATOM   1068  N   VAL A  72      10.952   2.289   2.329  1.00  1.38           N
ATOM   1069  CA  VAL A  72      11.330   1.182   3.179  1.00  1.38           C
ATOM   1070  C   VAL A  72      11.391  -0.141   2.411  1.00  1.38           C
ATOM   1071  O   VAL A  72      12.151  -1.032   2.782  1.00  1.38           O
ATOM   1072  CB  VAL A  72      10.379   1.081   4.384  1.00  1.38           C
ATOM   1073  CG1 VAL A  72       9.024   0.535   3.956  1.00  1.38           C
ATOM   1074  CG2 VAL A  72      11.027   0.220   5.470  1.00  1.38           C
ATOM      0  H   VAL A  72      10.223   2.685   2.555  1.00  1.38           H   new
ATOM      0  HA  VAL A  72      12.226   1.357   3.506  1.00  1.38           H   new
ATOM      0  HB  VAL A  72      10.222   1.965   4.750  1.00  1.38           H   new
ATOM      0 HG11 VAL A  72       8.439   0.479   4.728  1.00  1.38           H   new
ATOM      0 HG12 VAL A  72       8.631   1.126   3.295  1.00  1.38           H   new
ATOM      0 HG13 VAL A  72       9.138  -0.348   3.572  1.00  1.38           H   new
ATOM      0 HG21 VAL A  72      10.429   0.155   6.231  1.00  1.38           H   new
ATOM      0 HG22 VAL A  72      11.201  -0.667   5.119  1.00  1.38           H   new
ATOM      0 HG23 VAL A  72      11.862   0.626   5.750  1.00  1.38           H   new
ATOM   1084  N   ARG A  73      10.623  -0.274   1.316  1.00  1.30           N
ATOM   1085  CA  ARG A  73      10.595  -1.519   0.552  1.00  1.30           C
ATOM   1086  C   ARG A  73      11.954  -1.833  -0.057  1.00  1.30           C
ATOM   1087  O   ARG A  73      12.294  -2.996  -0.278  1.00  1.30           O
ATOM   1088  CB  ARG A  73       9.557  -1.449  -0.552  1.00  1.30           C
ATOM   1089  CG  ARG A  73       8.113  -1.418  -0.081  1.00  1.30           C
ATOM   1090  CD  ARG A  73       7.175  -1.366  -1.234  1.00  1.30           C
ATOM   1091  NE  ARG A  73       5.773  -1.278  -0.817  1.00  1.30           N
ATOM   1092  CZ  ARG A  73       5.112  -0.119  -0.579  1.00  1.30           C
ATOM   1093  NH1 ARG A  73       5.710   1.039  -0.693  1.00  1.30           N1+
ATOM   1094  NH2 ARG A  73       3.844  -0.118  -0.224  1.00  1.30           N
ATOM      0  H   ARG A  73      10.115   0.347   1.006  1.00  1.30           H   new
ATOM      0  HA  ARG A  73      10.362  -2.228   1.172  1.00  1.30           H   new
ATOM      0  HB2 ARG A  73       9.725  -0.656  -1.085  1.00  1.30           H   new
ATOM      0  HB3 ARG A  73       9.675  -2.214  -1.136  1.00  1.30           H   new
ATOM      0  HG2 ARG A  73       7.928  -2.205   0.455  1.00  1.30           H   new
ATOM      0  HG3 ARG A  73       7.972  -0.646   0.489  1.00  1.30           H   new
ATOM      0  HD2 ARG A  73       7.392  -0.601  -1.789  1.00  1.30           H   new
ATOM      0  HD3 ARG A  73       7.297  -2.157  -1.782  1.00  1.30           H   new
ATOM      0  HE  ARG A  73       5.339  -2.014  -0.716  1.00  1.30           H   new
ATOM      0 HH11 ARG A  73       6.538   1.075  -0.923  1.00  1.30           H   new
ATOM      0 HH12 ARG A  73       5.275   1.765  -0.538  1.00  1.30           H   new
ATOM      0 HH21 ARG A  73       3.421  -0.862  -0.139  1.00  1.30           H   new
ATOM      0 HH22 ARG A  73       3.439   0.626  -0.077  1.00  1.30           H   new
ATOM   1108  N   ASN A  74      12.718  -0.786  -0.360  1.00  1.21           N
ATOM   1109  CA  ASN A  74      14.041  -0.925  -0.938  1.00  1.21           C
ATOM   1110  C   ASN A  74      15.101  -0.524   0.070  1.00  1.21           C
ATOM   1111  O   ASN A  74      16.251  -0.313  -0.292  1.00  1.21           O
ATOM   1112  CB  ASN A  74      14.170  -0.099  -2.207  1.00  1.21           C
ATOM   1113  CG  ASN A  74      13.386  -0.668  -3.381  1.00  1.21           C
ATOM   1114  ND2 ASN A  74      12.229  -0.124  -3.699  1.00  1.21           N
ATOM   1115  OD1 ASN A  74      13.854  -1.636  -4.000  1.00  1.21           O
ATOM      0  H   ASN A  74      12.477   0.030  -0.233  1.00  1.21           H   new
ATOM      0  HA  ASN A  74      14.173  -1.857  -1.173  1.00  1.21           H   new
ATOM      0  HB2 ASN A  74      13.864   0.804  -2.030  1.00  1.21           H   new
ATOM      0  HB3 ASN A  74      15.107  -0.038  -2.451  1.00  1.21           H   new
ATOM      0 HD21 ASN A  74      11.771  -0.440  -4.355  1.00  1.21           H   new
ATOM      0 HD22 ASN A  74      11.931   0.547  -3.250  1.00  1.21           H   new
ATOM   1122  N   ASP A  75      14.711  -0.374   1.335  1.00  1.12           N
ATOM   1123  CA  ASP A  75      15.639   0.062   2.361  1.00  1.12           C
ATOM   1124  C   ASP A  75      16.414   1.334   2.005  1.00  1.12           C
ATOM   1125  O   ASP A  75      17.579   1.435   2.370  1.00  1.12           O
ATOM   1126  CB  ASP A  75      16.611  -1.099   2.620  1.00  1.12           C
ATOM   1127  CG  ASP A  75      17.517  -0.975   3.833  1.00  1.12           C
ATOM   1128  OD1 ASP A  75      17.235  -0.265   4.761  1.00  1.12           O
ATOM   1129  OD2 ASP A  75      18.493  -1.677   3.833  1.00  1.12           O1-
ATOM      0  H   ASP A  75      13.911  -0.521   1.615  1.00  1.12           H   new
ATOM      0  HA  ASP A  75      15.127   0.294   3.152  1.00  1.12           H   new
ATOM      0  HB2 ASP A  75      16.092  -1.913   2.712  1.00  1.12           H   new
ATOM      0  HB3 ASP A  75      17.170  -1.206   1.835  1.00  1.12           H   new
ATOM   1134  N   LEU A  76      15.755   2.347   1.426  1.00  1.05           N
ATOM   1135  CA  LEU A  76      16.460   3.589   1.067  1.00  1.05           C
ATOM   1136  C   LEU A  76      15.963   4.839   1.756  1.00  1.05           C
ATOM   1137  O   LEU A  76      14.756   5.081   1.846  1.00  1.05           O
ATOM   1138  CB  LEU A  76      16.344   3.859  -0.422  1.00  1.05           C
ATOM   1139  CG  LEU A  76      16.903   2.846  -1.311  1.00  1.05           C
ATOM   1140  CD1 LEU A  76      16.562   3.235  -2.704  1.00  1.05           C
ATOM   1141  CD2 LEU A  76      18.393   2.758  -1.037  1.00  1.05           C
ATOM      0  H   LEU A  76      14.916   2.338   1.235  1.00  1.05           H   new
ATOM      0  HA  LEU A  76      17.371   3.423   1.357  1.00  1.05           H   new
ATOM      0  HB2 LEU A  76      15.405   3.969  -0.639  1.00  1.05           H   new
ATOM      0  HB3 LEU A  76      16.780   4.704  -0.612  1.00  1.05           H   new
ATOM      0  HG  LEU A  76      16.538   1.959  -1.165  1.00  1.05           H   new
ATOM      0 HD11 LEU A  76      16.921   2.578  -3.321  1.00  1.05           H   new
ATOM      0 HD12 LEU A  76      15.598   3.276  -2.802  1.00  1.05           H   new
ATOM      0 HD13 LEU A  76      16.944   4.105  -2.900  1.00  1.05           H   new
ATOM      0 HD21 LEU A  76      18.790   2.089  -1.617  1.00  1.05           H   new
ATOM      0 HD22 LEU A  76      18.805   3.619  -1.208  1.00  1.05           H   new
ATOM      0 HD23 LEU A  76      18.538   2.509  -0.111  1.00  1.05           H   new
ATOM   1153  N   ILE A  77      16.900   5.695   2.139  1.00  1.01           N
ATOM   1154  CA  ILE A  77      16.555   6.965   2.764  1.00  1.01           C
ATOM   1155  C   ILE A  77      17.409   8.145   2.302  1.00  1.01           C
ATOM   1156  O   ILE A  77      18.628   8.036   2.116  1.00  1.01           O
ATOM   1157  CB  ILE A  77      16.662   6.804   4.283  1.00  1.01           C
ATOM   1158  CG1 ILE A  77      16.217   8.044   5.038  1.00  1.01           C
ATOM   1159  CG2 ILE A  77      18.038   6.443   4.629  1.00  1.01           C
ATOM   1160  CD1 ILE A  77      16.032   7.747   6.513  1.00  1.01           C
ATOM      0  H   ILE A  77      17.744   5.560   2.046  1.00  1.01           H   new
ATOM      0  HA  ILE A  77      15.649   7.179   2.491  1.00  1.01           H   new
ATOM      0  HB  ILE A  77      16.057   6.096   4.554  1.00  1.01           H   new
ATOM      0 HG12 ILE A  77      16.875   8.748   4.927  1.00  1.01           H   new
ATOM      0 HG13 ILE A  77      15.384   8.373   4.664  1.00  1.01           H   new
ATOM      0 HG21 ILE A  77      18.114   6.339   5.590  1.00  1.01           H   new
ATOM      0 HG22 ILE A  77      18.273   5.608   4.195  1.00  1.01           H   new
ATOM      0 HG23 ILE A  77      18.641   7.142   4.331  1.00  1.01           H   new
ATOM      0 HD11 ILE A  77      15.748   8.553   6.972  1.00  1.01           H   new
ATOM      0 HD12 ILE A  77      15.358   7.058   6.623  1.00  1.01           H   new
ATOM      0 HD13 ILE A  77      16.872   7.439   6.889  1.00  1.01           H   new
ATOM   1172  N   SER A  78      16.752   9.288   2.132  1.00  1.01           N
ATOM   1173  CA  SER A  78      17.425  10.531   1.803  1.00  1.01           C
ATOM   1174  C   SER A  78      17.232  11.539   2.909  1.00  1.01           C
ATOM   1175  O   SER A  78      16.123  11.682   3.444  1.00  1.01           O
ATOM   1176  CB  SER A  78      16.888  11.124   0.534  1.00  1.01           C
ATOM   1177  OG  SER A  78      17.135  10.307  -0.524  1.00  1.01           O
ATOM      0  H   SER A  78      15.898   9.361   2.206  1.00  1.01           H   new
ATOM      0  HA  SER A  78      18.366  10.326   1.690  1.00  1.01           H   new
ATOM      0  HB2 SER A  78      15.933  11.270   0.619  1.00  1.01           H   new
ATOM      0  HB3 SER A  78      17.295  11.991   0.380  1.00  1.01           H   new
ATOM      0  HG  SER A  78      17.300   9.531  -0.247  1.00  1.01           H   new
ATOM   1183  N   TYR A  79      18.291  12.286   3.190  1.00  1.03           N
ATOM   1184  CA  TYR A  79      18.295  13.309   4.212  1.00  1.03           C
ATOM   1185  C   TYR A  79      18.616  14.681   3.644  1.00  1.03           C
ATOM   1186  O   TYR A  79      19.549  14.865   2.853  1.00  1.03           O
ATOM   1187  CB  TYR A  79      19.334  12.960   5.251  1.00  1.03           C
ATOM   1188  CG  TYR A  79      19.139  11.773   6.020  1.00  1.03           C
ATOM   1189  CD1 TYR A  79      19.441  10.512   5.548  1.00  1.03           C
ATOM   1190  CD2 TYR A  79      18.718  11.951   7.259  1.00  1.03           C
ATOM   1191  CE1 TYR A  79      19.261   9.457   6.398  1.00  1.03           C
ATOM   1192  CE2 TYR A  79      18.550  10.940   8.075  1.00  1.03           C
ATOM   1193  CZ  TYR A  79      18.804   9.694   7.673  1.00  1.03           C
ATOM   1194  OH  TYR A  79      18.618   8.682   8.541  1.00  1.03           O
ATOM      0  H   TYR A  79      19.043  12.207   2.780  1.00  1.03           H   new
ATOM      0  HA  TYR A  79      17.407  13.344   4.601  1.00  1.03           H   new
ATOM      0  HB2 TYR A  79      20.191  12.886   4.802  1.00  1.03           H   new
ATOM      0  HB3 TYR A  79      19.400  13.706   5.867  1.00  1.03           H   new
ATOM      0  HD1 TYR A  79      19.756  10.385   4.682  1.00  1.03           H   new
ATOM      0  HD2 TYR A  79      18.537  12.813   7.559  1.00  1.03           H   new
ATOM      0  HE1 TYR A  79      19.445   8.590   6.118  1.00  1.03           H   new
ATOM      0  HE2 TYR A  79      18.251  11.093   8.942  1.00  1.03           H   new
ATOM      0  HH  TYR A  79      18.529   8.991   9.317  1.00  1.03           H   new
ATOM   1204  N   GLY A  80      17.823  15.659   4.042  1.00  1.05           N
ATOM   1205  CA  GLY A  80      18.011  17.036   3.596  1.00  1.05           C
ATOM   1206  C   GLY A  80      17.292  17.385   2.293  1.00  1.05           C
ATOM   1207  O   GLY A  80      17.191  18.558   1.934  1.00  1.05           O
ATOM      0  H   GLY A  80      17.160  15.549   4.578  1.00  1.05           H   new
ATOM      0  HA2 GLY A  80      17.701  17.635   4.293  1.00  1.05           H   new
ATOM      0  HA3 GLY A  80      18.960  17.200   3.482  1.00  1.05           H   new
ATOM   1211  N   GLY A  81      16.779  16.384   1.593  1.00  1.04           N
ATOM   1212  CA  GLY A  81      16.107  16.634   0.329  1.00  1.04           C
ATOM   1213  C   GLY A  81      15.689  15.345  -0.387  1.00  1.04           C
ATOM   1214  O   GLY A  81      15.927  14.248   0.114  1.00  1.04           O
ATOM      0  H   GLY A  81      16.809  15.558   1.830  1.00  1.04           H   new
ATOM      0  HA2 GLY A  81      15.321  17.180   0.488  1.00  1.04           H   new
ATOM      0  HA3 GLY A  81      16.695  17.144  -0.250  1.00  1.04           H   new
ATOM   1218  N   PRO A  82      15.071  15.469  -1.574  1.00  1.01           N
ATOM   1219  CA  PRO A  82      14.516  14.411  -2.413  1.00  1.01           C
ATOM   1220  C   PRO A  82      15.580  13.496  -2.980  1.00  1.01           C
ATOM   1221  O   PRO A  82      16.746  13.878  -3.033  1.00  1.01           O
ATOM   1222  CB  PRO A  82      13.778  15.204  -3.485  1.00  1.01           C
ATOM   1223  CG  PRO A  82      14.457  16.534  -3.548  1.00  1.01           C
ATOM   1224  CD  PRO A  82      14.903  16.823  -2.144  1.00  1.01           C
ATOM      0  HA  PRO A  82      13.941  13.797  -1.930  1.00  1.01           H   new
ATOM      0  HB2 PRO A  82      13.819  14.752  -4.342  1.00  1.01           H   new
ATOM      0  HB3 PRO A  82      12.840  15.303  -3.261  1.00  1.01           H   new
ATOM      0  HG2 PRO A  82      15.212  16.512  -4.157  1.00  1.01           H   new
ATOM      0  HG3 PRO A  82      13.852  17.220  -3.871  1.00  1.01           H   new
ATOM      0  HD2 PRO A  82      15.731  17.328  -2.125  1.00  1.01           H   new
ATOM      0  HD3 PRO A  82      14.244  17.341  -1.656  1.00  1.01           H   new
ATOM   1232  N   TRP A  83      15.192  12.272  -3.355  1.00  0.96           N
ATOM   1233  CA  TRP A  83      16.166  11.308  -3.868  1.00  0.96           C
ATOM   1234  C   TRP A  83      16.826  11.872  -5.129  1.00  0.96           C
ATOM   1235  O   TRP A  83      16.127  12.256  -6.071  1.00  0.96           O
ATOM   1236  CB  TRP A  83      15.497   9.945  -4.168  1.00  0.96           C
ATOM   1237  CG  TRP A  83      16.483   8.863  -4.547  1.00  0.96           C
ATOM   1238  CD1 TRP A  83      16.871   8.526  -5.795  1.00  0.96           C
ATOM   1239  CD2 TRP A  83      17.212   7.976  -3.657  1.00  0.96           C
ATOM   1240  CE2 TRP A  83      18.029   7.203  -4.447  1.00  0.96           C
ATOM   1241  CE3 TRP A  83      17.242   7.796  -2.271  1.00  0.96           C
ATOM   1242  NE1 TRP A  83      17.793   7.539  -5.751  1.00  0.96           N
ATOM   1243  CZ2 TRP A  83      18.899   6.284  -3.909  1.00  0.96           C
ATOM   1244  CZ3 TRP A  83      18.135   6.888  -1.735  1.00  0.96           C
ATOM   1245  CH2 TRP A  83      18.946   6.162  -2.544  1.00  0.96           C
ATOM      0  H   TRP A  83      14.382  11.986  -3.320  1.00  0.96           H   new
ATOM      0  HA  TRP A  83      16.844  11.159  -3.190  1.00  0.96           H   new
ATOM      0  HB2 TRP A  83      14.997   9.659  -3.388  1.00  0.96           H   new
ATOM      0  HB3 TRP A  83      14.858  10.058  -4.889  1.00  0.96           H   new
ATOM      0  HD1 TRP A  83      16.549   8.918  -6.575  1.00  0.96           H   new
ATOM      0  HE1 TRP A  83      18.171   7.179  -6.435  1.00  0.96           H   new
ATOM      0  HE3 TRP A  83      16.671   8.279  -1.719  1.00  0.96           H   new
ATOM      0  HZ2 TRP A  83      19.440   5.760  -4.455  1.00  0.96           H   new
ATOM      0  HZ3 TRP A  83      18.180   6.774  -0.813  1.00  0.96           H   new
ATOM      0  HH2 TRP A  83      19.550   5.566  -2.163  1.00  0.96           H   new
ATOM   1256  N   LYS A  84      18.167  11.897  -5.166  1.00  0.90           N
ATOM   1257  CA  LYS A  84      18.903  12.428  -6.319  1.00  0.90           C
ATOM   1258  C   LYS A  84      19.636  11.380  -7.149  1.00  0.90           C
ATOM   1259  O   LYS A  84      20.051  11.638  -8.284  1.00  0.90           O
ATOM   1260  CB  LYS A  84      19.943  13.435  -5.860  1.00  0.90           C
ATOM   1261  CG  LYS A  84      19.421  14.638  -5.131  1.00  0.90           C
ATOM   1262  CD  LYS A  84      18.572  15.480  -6.044  1.00  0.90           C
ATOM   1263  CE  LYS A  84      18.212  16.797  -5.407  1.00  0.90           C
ATOM   1264  NZ  LYS A  84      17.386  17.638  -6.326  1.00  0.90           N1+
ATOM      0  H   LYS A  84      18.668  11.609  -4.529  1.00  0.90           H   new
ATOM      0  HA  LYS A  84      18.219  12.826  -6.879  1.00  0.90           H   new
ATOM      0  HB2 LYS A  84      20.575  12.979  -5.283  1.00  0.90           H   new
ATOM      0  HB3 LYS A  84      20.437  13.740  -6.637  1.00  0.90           H   new
ATOM      0  HG2 LYS A  84      18.899  14.356  -4.363  1.00  0.90           H   new
ATOM      0  HG3 LYS A  84      20.162  15.165  -4.793  1.00  0.90           H   new
ATOM      0  HD2 LYS A  84      19.048  15.640  -6.874  1.00  0.90           H   new
ATOM      0  HD3 LYS A  84      17.762  14.997  -6.271  1.00  0.90           H   new
ATOM      0  HE2 LYS A  84      17.723  16.638  -4.584  1.00  0.90           H   new
ATOM      0  HE3 LYS A  84      19.022  17.275  -5.168  1.00  0.90           H   new
ATOM      0  HZ1 LYS A  84      17.188  18.408  -5.926  1.00  0.90           H   new
ATOM      0  HZ2 LYS A  84      17.844  17.801  -7.072  1.00  0.90           H   new
ATOM      0  HZ3 LYS A  84      16.634  17.207  -6.528  1.00  0.90           H   new
ATOM   1278  N   LEU A  85      19.853  10.208  -6.588  1.00  0.85           N
ATOM   1279  CA  LEU A  85      20.698   9.237  -7.266  1.00  0.85           C
ATOM   1280  C   LEU A  85      19.905   8.553  -8.402  1.00  0.85           C
ATOM   1281  O   LEU A  85      19.302   7.494  -8.230  1.00  0.85           O
ATOM   1282  CB  LEU A  85      21.226   8.213  -6.254  1.00  0.85           C
ATOM   1283  CG  LEU A  85      21.991   8.765  -5.051  1.00  0.85           C
ATOM   1284  CD1 LEU A  85      22.430   7.606  -4.151  1.00  0.85           C
ATOM   1285  CD2 LEU A  85      23.138   9.560  -5.498  1.00  0.85           C
ATOM      0  H   LEU A  85      19.531   9.954  -5.832  1.00  0.85           H   new
ATOM      0  HA  LEU A  85      21.460   9.687  -7.663  1.00  0.85           H   new
ATOM      0  HB2 LEU A  85      20.473   7.699  -5.923  1.00  0.85           H   new
ATOM      0  HB3 LEU A  85      21.807   7.595  -6.724  1.00  0.85           H   new
ATOM      0  HG  LEU A  85      21.412   9.350  -4.538  1.00  0.85           H   new
ATOM      0 HD11 LEU A  85      22.916   7.955  -3.387  1.00  0.85           H   new
ATOM      0 HD12 LEU A  85      21.648   7.121  -3.843  1.00  0.85           H   new
ATOM      0 HD13 LEU A  85      23.005   7.006  -4.652  1.00  0.85           H   new
ATOM      0 HD21 LEU A  85      23.614   9.904  -4.726  1.00  0.85           H   new
ATOM      0 HD22 LEU A  85      23.734   9.002  -6.023  1.00  0.85           H   new
ATOM      0 HD23 LEU A  85      22.827  10.301  -6.042  1.00  0.85           H   new
ATOM   1297  N   SER A  86      19.834   9.243  -9.541  1.00  0.80           N
ATOM   1298  CA  SER A  86      19.030   8.832 -10.702  1.00  0.80           C
ATOM   1299  C   SER A  86      19.627   7.786 -11.671  1.00  0.80           C
ATOM   1300  O   SER A  86      18.909   7.259 -12.520  1.00  0.80           O
ATOM   1301  CB  SER A  86      18.708  10.064 -11.517  1.00  0.80           C
ATOM   1302  OG  SER A  86      19.856  10.581 -12.131  1.00  0.80           O
ATOM      0  H   SER A  86      20.260   9.980  -9.666  1.00  0.80           H   new
ATOM      0  HA  SER A  86      18.266   8.389 -10.302  1.00  0.80           H   new
ATOM      0  HB2 SER A  86      18.048   9.844 -12.193  1.00  0.80           H   new
ATOM      0  HB3 SER A  86      18.313  10.740 -10.944  1.00  0.80           H   new
ATOM      0  HG  SER A  86      19.652  11.262 -12.578  1.00  0.80           H   new
ATOM   1308  N   ALA A  87      20.928   7.516 -11.594  1.00  0.78           N
ATOM   1309  CA  ALA A  87      21.557   6.568 -12.529  1.00  0.78           C
ATOM   1310  C   ALA A  87      21.301   5.123 -12.111  1.00  0.78           C
ATOM   1311  O   ALA A  87      21.125   4.844 -10.933  1.00  0.78           O
ATOM   1312  CB  ALA A  87      23.051   6.824 -12.623  1.00  0.78           C
ATOM      0  H   ALA A  87      21.463   7.863 -11.017  1.00  0.78           H   new
ATOM      0  HA  ALA A  87      21.156   6.707 -13.401  1.00  0.78           H   new
ATOM      0  HB1 ALA A  87      23.449   6.192 -13.242  1.00  0.78           H   new
ATOM      0  HB2 ALA A  87      23.205   7.728 -12.940  1.00  0.78           H   new
ATOM      0  HB3 ALA A  87      23.454   6.716 -11.747  1.00  0.78           H   new
ATOM   1318  N   THR A  88      21.294   4.188 -13.058  1.00  0.77           N
ATOM   1319  CA  THR A  88      21.149   2.776 -12.686  1.00  0.77           C
ATOM   1320  C   THR A  88      22.179   1.884 -13.376  1.00  0.77           C
ATOM   1321  O   THR A  88      22.951   2.330 -14.226  1.00  0.77           O
ATOM   1322  CB  THR A  88      19.725   2.234 -12.975  1.00  0.77           C
ATOM   1323  CG2 THR A  88      18.655   3.078 -12.279  1.00  0.77           C
ATOM   1324  OG1 THR A  88      19.496   2.217 -14.386  1.00  0.77           O
ATOM      0  H   THR A  88      21.370   4.340 -13.901  1.00  0.77           H   new
ATOM      0  HA  THR A  88      21.305   2.745 -11.729  1.00  0.77           H   new
ATOM      0  HB  THR A  88      19.665   1.332 -12.624  1.00  0.77           H   new
ATOM      0  HG1 THR A  88      18.725   1.922 -14.541  1.00  0.77           H   new
ATOM      0 HG21 THR A  88      17.777   2.716 -12.478  1.00  0.77           H   new
ATOM      0 HG22 THR A  88      18.802   3.061 -11.320  1.00  0.77           H   new
ATOM      0 HG23 THR A  88      18.706   3.993 -12.597  1.00  0.77           H   new
ATOM   1332  N   TRP A  89      22.150   0.616 -13.002  1.00  0.77           N
ATOM   1333  CA  TRP A  89      22.962  -0.464 -13.547  1.00  0.77           C
ATOM   1334  C   TRP A  89      22.283  -1.024 -14.780  1.00  0.77           C
ATOM   1335  O   TRP A  89      21.088  -0.794 -14.977  1.00  0.77           O
ATOM   1336  CB  TRP A  89      23.026  -1.590 -12.532  1.00  0.77           C
ATOM   1337  CG  TRP A  89      21.660  -1.959 -12.147  1.00  0.77           C
ATOM   1338  CD1 TRP A  89      20.844  -2.899 -12.700  1.00  0.77           C
ATOM   1339  CD2 TRP A  89      20.904  -1.322 -11.118  1.00  0.77           C
ATOM   1340  CE2 TRP A  89      19.648  -1.929 -11.087  1.00  0.77           C
ATOM   1341  CE3 TRP A  89      21.181  -0.295 -10.242  1.00  0.77           C
ATOM   1342  NE1 TRP A  89      19.623  -2.892 -12.062  1.00  0.77           N
ATOM   1343  CZ2 TRP A  89      18.672  -1.537 -10.193  1.00  0.77           C
ATOM   1344  CZ3 TRP A  89      20.218   0.091  -9.357  1.00  0.77           C
ATOM   1345  CH2 TRP A  89      18.993  -0.505  -9.321  1.00  0.77           C
ATOM      0  H   TRP A  89      21.621   0.343 -12.382  1.00  0.77           H   new
ATOM      0  HA  TRP A  89      23.846  -0.124 -13.757  1.00  0.77           H   new
ATOM      0  HB2 TRP A  89      23.487  -2.356 -12.909  1.00  0.77           H   new
ATOM      0  HB3 TRP A  89      23.531  -1.311 -11.752  1.00  0.77           H   new
ATOM      0  HD1 TRP A  89      21.076  -3.461 -13.403  1.00  0.77           H   new
ATOM      0  HE1 TRP A  89      18.958  -3.405 -12.245  1.00  0.77           H   new
ATOM      0  HE3 TRP A  89      22.010   0.127 -10.254  1.00  0.77           H   new
ATOM      0  HZ2 TRP A  89      17.837  -1.946 -10.175  1.00  0.77           H   new
ATOM      0  HZ3 TRP A  89      20.402   0.781  -8.761  1.00  0.77           H   new
ATOM      0  HH2 TRP A  89      18.362  -0.216  -8.702  1.00  0.77           H   new
ATOM   1356  N   ASP A  90      23.021  -1.776 -15.595  1.00  0.75           N
ATOM   1357  CA  ASP A  90      22.391  -2.438 -16.733  1.00  0.75           C
ATOM   1358  C   ASP A  90      22.543  -3.964 -16.679  1.00  0.75           C
ATOM   1359  O   ASP A  90      22.098  -4.680 -17.572  1.00  0.75           O
ATOM   1360  CB  ASP A  90      23.015  -1.911 -18.020  1.00  0.75           C
ATOM   1361  CG  ASP A  90      24.492  -2.229 -18.118  1.00  0.75           C
ATOM   1362  OD1 ASP A  90      25.036  -2.832 -17.191  1.00  0.75           O
ATOM   1363  OD2 ASP A  90      25.081  -1.889 -19.104  1.00  0.75           O1-
ATOM      0  H   ASP A  90      23.866  -1.913 -15.510  1.00  0.75           H   new
ATOM      0  HA  ASP A  90      21.442  -2.241 -16.703  1.00  0.75           H   new
ATOM      0  HB2 ASP A  90      22.553  -2.295 -18.781  1.00  0.75           H   new
ATOM      0  HB3 ASP A  90      22.890  -0.950 -18.067  1.00  0.75           H   new
ATOM   1368  N   GLY A  91      23.172  -4.453 -15.614  1.00  0.74           N
ATOM   1369  CA  GLY A  91      23.403  -5.882 -15.406  1.00  0.74           C
ATOM   1370  C   GLY A  91      24.615  -6.452 -16.170  1.00  0.74           C
ATOM   1371  O   GLY A  91      24.872  -7.653 -16.085  1.00  0.74           O
ATOM      0  H   GLY A  91      23.481  -3.958 -14.982  1.00  0.74           H   new
ATOM      0  HA2 GLY A  91      23.528  -6.043 -14.458  1.00  0.74           H   new
ATOM      0  HA3 GLY A  91      22.608  -6.369 -15.674  1.00  0.74           H   new
ATOM   1375  N   THR A  92      25.315  -5.620 -16.965  1.00  0.71           N
ATOM   1376  CA  THR A  92      26.457  -6.113 -17.737  1.00  0.71           C
ATOM   1377  C   THR A  92      27.729  -5.251 -17.650  1.00  0.71           C
ATOM   1378  O   THR A  92      28.828  -5.762 -17.879  1.00  0.71           O
ATOM   1379  CB  THR A  92      26.104  -6.265 -19.240  1.00  0.71           C
ATOM   1380  CG2 THR A  92      24.899  -7.179 -19.440  1.00  0.71           C
ATOM   1381  OG1 THR A  92      25.796  -4.989 -19.804  1.00  0.71           O
ATOM      0  H   THR A  92      25.144  -4.783 -17.066  1.00  0.71           H   new
ATOM      0  HA  THR A  92      26.651  -6.969 -17.324  1.00  0.71           H   new
ATOM      0  HB  THR A  92      26.876  -6.654 -19.680  1.00  0.71           H   new
ATOM      0  HG1 THR A  92      25.607  -5.080 -20.617  1.00  0.71           H   new
ATOM      0 HG21 THR A  92      24.703  -7.254 -20.387  1.00  0.71           H   new
ATOM      0 HG22 THR A  92      25.096  -8.058 -19.080  1.00  0.71           H   new
ATOM      0 HG23 THR A  92      24.130  -6.807 -18.980  1.00  0.71           H   new
ATOM   1389  N   GLU A  93      27.599  -3.956 -17.353  1.00  0.68           N
ATOM   1390  CA  GLU A  93      28.756  -3.055 -17.379  1.00  0.68           C
ATOM   1391  C   GLU A  93      29.548  -3.056 -16.081  1.00  0.68           C
ATOM   1392  O   GLU A  93      29.012  -3.312 -15.010  1.00  0.68           O
ATOM   1393  CB  GLU A  93      28.306  -1.632 -17.736  1.00  0.68           C
ATOM   1394  CG  GLU A  93      29.435  -0.604 -17.984  1.00  0.68           C
ATOM   1395  CD  GLU A  93      30.354  -0.987 -19.126  1.00  0.68           C
ATOM   1396  OE1 GLU A  93      30.176  -0.486 -20.224  1.00  0.68           O
ATOM   1397  OE2 GLU A  93      31.237  -1.786 -18.890  1.00  0.68           O1-
ATOM      0  H   GLU A  93      26.856  -3.581 -17.136  1.00  0.68           H   new
ATOM      0  HA  GLU A  93      29.357  -3.389 -18.063  1.00  0.68           H   new
ATOM      0  HB2 GLU A  93      27.754  -1.677 -18.532  1.00  0.68           H   new
ATOM      0  HB3 GLU A  93      27.743  -1.301 -17.019  1.00  0.68           H   new
ATOM      0  HG2 GLU A  93      29.040   0.262 -18.171  1.00  0.68           H   new
ATOM      0  HG3 GLU A  93      29.959  -0.507 -17.174  1.00  0.68           H   new
ATOM   1404  N   GLU A  94      30.839  -2.779 -16.198  1.00  0.66           N
ATOM   1405  CA  GLU A  94      31.719  -2.659 -15.038  1.00  0.66           C
ATOM   1406  C   GLU A  94      31.301  -1.511 -14.122  1.00  0.66           C
ATOM   1407  O   GLU A  94      31.034  -0.398 -14.587  1.00  0.66           O
ATOM   1408  CB  GLU A  94      33.165  -2.454 -15.493  1.00  0.66           C
ATOM   1409  CG  GLU A  94      34.219  -2.376 -14.367  1.00  0.66           C
ATOM   1410  CD  GLU A  94      35.635  -2.240 -14.909  1.00  0.66           C
ATOM   1411  OE1 GLU A  94      35.806  -2.336 -16.101  1.00  0.66           O
ATOM   1412  OE2 GLU A  94      36.535  -2.029 -14.134  1.00  0.66           O1-
ATOM      0  H   GLU A  94      31.233  -2.655 -16.952  1.00  0.66           H   new
ATOM      0  HA  GLU A  94      31.648  -3.484 -14.533  1.00  0.66           H   new
ATOM      0  HB2 GLU A  94      33.405  -3.181 -16.088  1.00  0.66           H   new
ATOM      0  HB3 GLU A  94      33.210  -1.636 -16.012  1.00  0.66           H   new
ATOM      0  HG2 GLU A  94      34.021  -1.620 -13.793  1.00  0.66           H   new
ATOM      0  HG3 GLU A  94      34.161  -3.173 -13.817  1.00  0.66           H   new
ATOM   1419  N   VAL A  95      31.273  -1.784 -12.821  1.00  0.64           N
ATOM   1420  CA  VAL A  95      30.951  -0.772 -11.830  1.00  0.64           C
ATOM   1421  C   VAL A  95      32.048  -0.763 -10.778  1.00  0.64           C
ATOM   1422  O   VAL A  95      32.791  -1.735 -10.609  1.00  0.64           O
ATOM   1423  CB  VAL A  95      29.602  -1.058 -11.129  1.00  0.64           C
ATOM   1424  CG1 VAL A  95      28.498  -1.133 -12.178  1.00  0.64           C
ATOM   1425  CG2 VAL A  95      29.696  -2.303 -10.281  1.00  0.64           C
ATOM      0  H   VAL A  95      31.440  -2.561 -12.492  1.00  0.64           H   new
ATOM      0  HA  VAL A  95      30.881   0.083 -12.282  1.00  0.64           H   new
ATOM      0  HB  VAL A  95      29.381  -0.335 -10.521  1.00  0.64           H   new
ATOM      0 HG11 VAL A  95      27.650  -1.312 -11.743  1.00  0.64           H   new
ATOM      0 HG12 VAL A  95      28.445  -0.289 -12.653  1.00  0.64           H   new
ATOM      0 HG13 VAL A  95      28.696  -1.845 -12.806  1.00  0.64           H   new
ATOM      0 HG21 VAL A  95      28.843  -2.466  -9.850  1.00  0.64           H   new
ATOM      0 HG22 VAL A  95      29.925  -3.060 -10.842  1.00  0.64           H   new
ATOM      0 HG23 VAL A  95      30.381  -2.183  -9.605  1.00  0.64           H   new
ATOM   1435  N   GLN A  96      32.133   0.324 -10.039  1.00  0.63           N
ATOM   1436  CA  GLN A  96      33.090   0.412  -8.956  1.00  0.63           C
ATOM   1437  C   GLN A  96      32.408   0.620  -7.628  1.00  0.63           C
ATOM   1438  O   GLN A  96      31.522   1.459  -7.483  1.00  0.63           O
ATOM   1439  CB  GLN A  96      34.113   1.521  -9.203  1.00  0.63           C
ATOM   1440  CG  GLN A  96      35.120   1.684  -8.062  1.00  0.63           C
ATOM   1441  CD  GLN A  96      36.169   2.710  -8.356  1.00  0.63           C
ATOM   1442  NE2 GLN A  96      36.034   3.895  -7.766  1.00  0.63           N
ATOM   1443  OE1 GLN A  96      37.120   2.441  -9.102  1.00  0.63           O
ATOM      0  H   GLN A  96      31.645   1.024 -10.147  1.00  0.63           H   new
ATOM      0  HA  GLN A  96      33.560  -0.436  -8.926  1.00  0.63           H   new
ATOM      0  HB2 GLN A  96      34.593   1.332 -10.024  1.00  0.63           H   new
ATOM      0  HB3 GLN A  96      33.645   2.360  -9.335  1.00  0.63           H   new
ATOM      0  HG2 GLN A  96      34.647   1.933  -7.252  1.00  0.63           H   new
ATOM      0  HG3 GLN A  96      35.548   0.831  -7.889  1.00  0.63           H   new
ATOM      0 HE21 GLN A  96      35.360   4.046  -7.254  1.00  0.63           H   new
ATOM      0 HE22 GLN A  96      36.621   4.510  -7.897  1.00  0.63           H   new
ATOM   1452  N   MET A  97      32.789  -0.176  -6.655  1.00  0.65           N
ATOM   1453  CA  MET A  97      32.231  -0.013  -5.331  1.00  0.65           C
ATOM   1454  C   MET A  97      33.248   0.732  -4.505  1.00  0.65           C
ATOM   1455  O   MET A  97      34.437   0.408  -4.551  1.00  0.65           O
ATOM   1456  CB  MET A  97      31.898  -1.365  -4.729  1.00  0.65           C
ATOM   1457  CG  MET A  97      31.233  -1.314  -3.369  1.00  0.65           C
ATOM   1458  SD  MET A  97      30.859  -2.939  -2.812  1.00  0.65           S
ATOM   1459  CE  MET A  97      29.675  -3.395  -4.052  1.00  0.65           C
ATOM      0  H   MET A  97      33.363  -0.811  -6.736  1.00  0.65           H   new
ATOM      0  HA  MET A  97      31.402   0.489  -5.360  1.00  0.65           H   new
ATOM      0  HB2 MET A  97      31.316  -1.842  -5.341  1.00  0.65           H   new
ATOM      0  HB3 MET A  97      32.716  -1.881  -4.655  1.00  0.65           H   new
ATOM      0  HG2 MET A  97      31.818  -0.874  -2.732  1.00  0.65           H   new
ATOM      0  HG3 MET A  97      30.420  -0.787  -3.419  1.00  0.65           H   new
ATOM      0  HE1 MET A  97      29.360  -4.297  -3.883  1.00  0.65           H   new
ATOM      0  HE2 MET A  97      28.925  -2.780  -4.025  1.00  0.65           H   new
ATOM      0  HE3 MET A  97      30.092  -3.358  -4.927  1.00  0.65           H   new
ATOM   1469  N   ILE A  98      32.804   1.736  -3.761  1.00  0.68           N
ATOM   1470  CA  ILE A  98      33.746   2.468  -2.931  1.00  0.68           C
ATOM   1471  C   ILE A  98      33.391   2.230  -1.496  1.00  0.68           C
ATOM   1472  O   ILE A  98      32.546   2.925  -0.939  1.00  0.68           O
ATOM   1473  CB  ILE A  98      33.666   3.957  -3.214  1.00  0.68           C
ATOM   1474  CG1 ILE A  98      33.928   4.205  -4.667  1.00  0.68           C
ATOM   1475  CG2 ILE A  98      34.677   4.633  -2.363  1.00  0.68           C
ATOM   1476  CD1 ILE A  98      32.677   4.210  -5.496  1.00  0.68           C
ATOM      0  H   ILE A  98      31.987   2.003  -3.722  1.00  0.68           H   new
ATOM      0  HA  ILE A  98      34.646   2.162  -3.124  1.00  0.68           H   new
ATOM      0  HB  ILE A  98      32.784   4.306  -3.010  1.00  0.68           H   new
ATOM      0 HG12 ILE A  98      34.380   5.057  -4.768  1.00  0.68           H   new
ATOM      0 HG13 ILE A  98      34.530   3.523  -5.003  1.00  0.68           H   new
ATOM      0 HG21 ILE A  98      34.648   5.589  -2.524  1.00  0.68           H   new
ATOM      0 HG22 ILE A  98      34.484   4.457  -1.429  1.00  0.68           H   new
ATOM      0 HG23 ILE A  98      35.560   4.296  -2.580  1.00  0.68           H   new
ATOM      0 HD11 ILE A  98      32.905   4.374  -6.425  1.00  0.68           H   new
ATOM      0 HD12 ILE A  98      32.234   3.350  -5.419  1.00  0.68           H   new
ATOM      0 HD13 ILE A  98      32.082   4.909  -5.181  1.00  0.68           H   new
ATOM   1488  N   ALA A  99      34.033   1.246  -0.894  1.00  0.74           N
ATOM   1489  CA  ALA A  99      33.609   0.796   0.415  1.00  0.74           C
ATOM   1490  C   ALA A  99      34.352   1.472   1.526  1.00  0.74           C
ATOM   1491  O   ALA A  99      35.573   1.569   1.484  1.00  0.74           O
ATOM   1492  CB  ALA A  99      33.795  -0.700   0.516  1.00  0.74           C
ATOM      0  H   ALA A  99      34.710   0.829  -1.222  1.00  0.74           H   new
ATOM      0  HA  ALA A  99      32.673   1.030   0.513  1.00  0.74           H   new
ATOM      0  HB1 ALA A  99      33.511  -1.003   1.393  1.00  0.74           H   new
ATOM      0  HB2 ALA A  99      33.262  -1.139  -0.165  1.00  0.74           H   new
ATOM      0  HB3 ALA A  99      34.731  -0.919   0.386  1.00  0.74           H   new
ATOM   1498  N   VAL A 100      33.635   1.892   2.553  1.00  0.84           N
ATOM   1499  CA  VAL A 100      34.347   2.456   3.698  1.00  0.84           C
ATOM   1500  C   VAL A 100      34.173   1.592   4.937  1.00  0.84           C
ATOM   1501  O   VAL A 100      33.146   1.651   5.608  1.00  0.84           O
ATOM   1502  CB  VAL A 100      33.878   3.889   3.987  1.00  0.84           C
ATOM   1503  CG1 VAL A 100      34.636   4.436   5.155  1.00  0.84           C
ATOM   1504  CG2 VAL A 100      34.083   4.749   2.761  1.00  0.84           C
ATOM      0  H   VAL A 100      32.778   1.865   2.614  1.00  0.84           H   new
ATOM      0  HA  VAL A 100      35.290   2.478   3.470  1.00  0.84           H   new
ATOM      0  HB  VAL A 100      32.933   3.888   4.205  1.00  0.84           H   new
ATOM      0 HG11 VAL A 100      34.340   5.341   5.338  1.00  0.84           H   new
ATOM      0 HG12 VAL A 100      34.476   3.880   5.934  1.00  0.84           H   new
ATOM      0 HG13 VAL A 100      35.584   4.441   4.952  1.00  0.84           H   new
ATOM      0 HG21 VAL A 100      33.786   5.654   2.947  1.00  0.84           H   new
ATOM      0 HG22 VAL A 100      35.024   4.760   2.527  1.00  0.84           H   new
ATOM      0 HG23 VAL A 100      33.571   4.386   2.022  1.00  0.84           H   new
ATOM   1514  N   ALA A 101      35.170   0.764   5.224  1.00  0.95           N
ATOM   1515  CA  ALA A 101      35.086  -0.151   6.358  1.00  0.95           C
ATOM   1516  C   ALA A 101      35.421   0.605   7.630  1.00  0.95           C
ATOM   1517  O   ALA A 101      36.176   1.575   7.571  1.00  0.95           O
ATOM   1518  CB  ALA A 101      36.005  -1.338   6.156  1.00  0.95           C
ATOM      0  H   ALA A 101      35.903   0.715   4.777  1.00  0.95           H   new
ATOM      0  HA  ALA A 101      34.184  -0.499   6.431  1.00  0.95           H   new
ATOM      0  HB1 ALA A 101      35.936  -1.934   6.918  1.00  0.95           H   new
ATOM      0  HB2 ALA A 101      35.748  -1.813   5.350  1.00  0.95           H   new
ATOM      0  HB3 ALA A 101      36.920  -1.028   6.070  1.00  0.95           H   new
ATOM   1524  N   PRO A 102      34.872   0.228   8.788  1.00  1.05           N
ATOM   1525  CA  PRO A 102      35.213   0.826  10.054  1.00  1.05           C
ATOM   1526  C   PRO A 102      36.714   0.779  10.259  1.00  1.05           C
ATOM   1527  O   PRO A 102      37.335  -0.269  10.079  1.00  1.05           O
ATOM   1528  CB  PRO A 102      34.488  -0.095  11.040  1.00  1.05           C
ATOM   1529  CG  PRO A 102      33.306  -0.634  10.252  1.00  1.05           C
ATOM   1530  CD  PRO A 102      33.820  -0.823   8.858  1.00  1.05           C
ATOM      0  HA  PRO A 102      34.963   1.759  10.143  1.00  1.05           H   new
ATOM      0  HB2 PRO A 102      35.066  -0.812  11.345  1.00  1.05           H   new
ATOM      0  HB3 PRO A 102      34.197   0.390  11.828  1.00  1.05           H   new
ATOM      0  HG2 PRO A 102      32.988  -1.471  10.625  1.00  1.05           H   new
ATOM      0  HG3 PRO A 102      32.560  -0.014  10.270  1.00  1.05           H   new
ATOM      0  HD2 PRO A 102      34.182  -1.712   8.719  1.00  1.05           H   new
ATOM      0  HD3 PRO A 102      33.127  -0.692   8.192  1.00  1.05           H   new
ATOM   1538  N   GLY A 103      37.297   1.904  10.649  1.00  1.12           N
ATOM   1539  CA  GLY A 103      38.732   1.988  10.905  1.00  1.12           C
ATOM   1540  C   GLY A 103      39.592   2.138   9.641  1.00  1.12           C
ATOM   1541  O   GLY A 103      40.817   2.235   9.741  1.00  1.12           O
ATOM      0  H   GLY A 103      36.874   2.642  10.773  1.00  1.12           H   new
ATOM      0  HA2 GLY A 103      38.902   2.743  11.490  1.00  1.12           H   new
ATOM      0  HA3 GLY A 103      39.012   1.191  11.381  1.00  1.12           H   new
ATOM   1545  N   LYS A 104      38.965   2.173   8.460  1.00  1.14           N
ATOM   1546  CA  LYS A 104      39.717   2.248   7.212  1.00  1.14           C
ATOM   1547  C   LYS A 104      39.279   3.394   6.285  1.00  1.14           C
ATOM   1548  O   LYS A 104      38.171   3.926   6.424  1.00  1.14           O
ATOM   1549  CB  LYS A 104      39.589   0.919   6.458  1.00  1.14           C
ATOM   1550  CG  LYS A 104      40.196  -0.280   7.167  1.00  1.14           C
ATOM   1551  CD  LYS A 104      40.171  -1.523   6.284  1.00  1.14           C
ATOM   1552  CE  LYS A 104      40.748  -2.725   7.010  1.00  1.14           C
ATOM   1553  NZ  LYS A 104      40.745  -3.947   6.157  1.00  1.14           N1+
ATOM      0  H   LYS A 104      38.111   2.154   8.364  1.00  1.14           H   new
ATOM      0  HA  LYS A 104      40.637   2.428   7.461  1.00  1.14           H   new
ATOM      0  HB2 LYS A 104      38.649   0.742   6.298  1.00  1.14           H   new
ATOM      0  HB3 LYS A 104      40.011   1.013   5.590  1.00  1.14           H   new
ATOM      0  HG2 LYS A 104      41.111  -0.079   7.419  1.00  1.14           H   new
ATOM      0  HG3 LYS A 104      39.707  -0.454   7.987  1.00  1.14           H   new
ATOM      0  HD2 LYS A 104      39.259  -1.712   6.014  1.00  1.14           H   new
ATOM      0  HD3 LYS A 104      40.678  -1.357   5.474  1.00  1.14           H   new
ATOM      0  HE2 LYS A 104      41.656  -2.528   7.289  1.00  1.14           H   new
ATOM      0  HE3 LYS A 104      40.234  -2.893   7.815  1.00  1.14           H   new
ATOM      0  HZ1 LYS A 104      41.089  -4.629   6.614  1.00  1.14           H   new
ATOM      0  HZ2 LYS A 104      39.910  -4.141   5.919  1.00  1.14           H   new
ATOM      0  HZ3 LYS A 104      41.235  -3.802   5.428  1.00  1.14           H   new
ATOM   1567  N   PRO A 105      40.170   3.845   5.377  1.00  1.08           N
ATOM   1568  CA  PRO A 105      39.907   4.757   4.279  1.00  1.08           C
ATOM   1569  C   PRO A 105      39.098   4.025   3.223  1.00  1.08           C
ATOM   1570  O   PRO A 105      39.028   2.797   3.246  1.00  1.08           O
ATOM   1571  CB  PRO A 105      41.307   5.146   3.802  1.00  1.08           C
ATOM   1572  CG  PRO A 105      42.174   3.969   4.160  1.00  1.08           C
ATOM   1573  CD  PRO A 105      41.609   3.450   5.470  1.00  1.08           C
ATOM      0  HA  PRO A 105      39.389   5.544   4.510  1.00  1.08           H   new
ATOM      0  HB2 PRO A 105      41.319   5.315   2.847  1.00  1.08           H   new
ATOM      0  HB3 PRO A 105      41.615   5.956   4.238  1.00  1.08           H   new
ATOM      0  HG2 PRO A 105      42.144   3.288   3.470  1.00  1.08           H   new
ATOM      0  HG3 PRO A 105      43.102   4.233   4.258  1.00  1.08           H   new
ATOM      0  HD2 PRO A 105      41.716   2.490   5.555  1.00  1.08           H   new
ATOM      0  HD3 PRO A 105      42.046   3.853   6.237  1.00  1.08           H   new
ATOM   1581  N   ALA A 106      38.478   4.758   2.316  1.00  0.99           N
ATOM   1582  CA  ALA A 106      37.693   4.124   1.263  1.00  0.99           C
ATOM   1583  C   ALA A 106      38.509   3.166   0.393  1.00  0.99           C
ATOM   1584  O   ALA A 106      39.635   3.477  -0.006  1.00  0.99           O
ATOM   1585  CB  ALA A 106      37.080   5.189   0.387  1.00  0.99           C
ATOM      0  H   ALA A 106      38.496   5.617   2.288  1.00  0.99           H   new
ATOM      0  HA  ALA A 106      37.009   3.595   1.702  1.00  0.99           H   new
ATOM      0  HB1 ALA A 106      36.557   4.770  -0.314  1.00  0.99           H   new
ATOM      0  HB2 ALA A 106      36.505   5.757   0.923  1.00  0.99           H   new
ATOM      0  HB3 ALA A 106      37.783   5.725  -0.011  1.00  0.99           H   new
ATOM   1591  N   ILE A 107      37.895   2.029   0.051  1.00  0.88           N
ATOM   1592  CA  ILE A 107      38.487   1.001  -0.798  1.00  0.88           C
ATOM   1593  C   ILE A 107      37.735   0.846  -2.123  1.00  0.88           C
ATOM   1594  O   ILE A 107      36.540   0.537  -2.148  1.00  0.88           O
ATOM   1595  CB  ILE A 107      38.474  -0.352  -0.061  1.00  0.88           C
ATOM   1596  CG1 ILE A 107      39.274  -0.251   1.250  1.00  0.88           C
ATOM   1597  CG2 ILE A 107      39.027  -1.439  -0.961  1.00  0.88           C
ATOM   1598  CD1 ILE A 107      39.101  -1.446   2.159  1.00  0.88           C
ATOM      0  H   ILE A 107      37.101   1.833   0.316  1.00  0.88           H   new
ATOM      0  HA  ILE A 107      39.396   1.277  -0.994  1.00  0.88           H   new
ATOM      0  HB  ILE A 107      37.560  -0.584   0.165  1.00  0.88           H   new
ATOM      0 HG12 ILE A 107      40.215  -0.149   1.039  1.00  0.88           H   new
ATOM      0 HG13 ILE A 107      39.001   0.549   1.725  1.00  0.88           H   new
ATOM      0 HG21 ILE A 107      39.015  -2.287  -0.490  1.00  0.88           H   new
ATOM      0 HG22 ILE A 107      38.481  -1.506  -1.760  1.00  0.88           H   new
ATOM      0 HG23 ILE A 107      39.939  -1.221  -1.210  1.00  0.88           H   new
ATOM      0 HD11 ILE A 107      39.629  -1.320   2.963  1.00  0.88           H   new
ATOM      0 HD12 ILE A 107      38.165  -1.538   2.398  1.00  0.88           H   new
ATOM      0 HD13 ILE A 107      39.398  -2.247   1.700  1.00  0.88           H   new
ATOM   1610  N   ASN A 108      38.439   1.057  -3.231  1.00  0.79           N
ATOM   1611  CA  ASN A 108      37.824   0.995  -4.558  1.00  0.79           C
ATOM   1612  C   ASN A 108      37.939  -0.382  -5.215  1.00  0.79           C
ATOM   1613  O   ASN A 108      39.048  -0.846  -5.491  1.00  0.79           O
ATOM   1614  CB  ASN A 108      38.442   2.026  -5.472  1.00  0.79           C
ATOM   1615  CG  ASN A 108      38.208   3.453  -5.039  1.00  0.79           C
ATOM   1616  ND2 ASN A 108      39.266   4.221  -5.018  1.00  0.79           N
ATOM   1617  OD1 ASN A 108      37.100   3.871  -4.728  1.00  0.79           O
ATOM      0  H   ASN A 108      39.280   1.239  -3.238  1.00  0.79           H   new
ATOM      0  HA  ASN A 108      36.881   1.177  -4.424  1.00  0.79           H   new
ATOM      0  HB2 ASN A 108      39.397   1.867  -5.524  1.00  0.79           H   new
ATOM      0  HB3 ASN A 108      38.085   1.907  -6.366  1.00  0.79           H   new
ATOM      0 HD21 ASN A 108      39.195   5.045  -4.781  1.00  0.79           H   new
ATOM      0 HD22 ASN A 108      40.033   3.903  -5.241  1.00  0.79           H   new
ATOM   1624  N   VAL A 109      36.801  -1.035  -5.456  1.00  0.72           N
ATOM   1625  CA  VAL A 109      36.804  -2.363  -6.076  1.00  0.72           C
ATOM   1626  C   VAL A 109      36.008  -2.395  -7.374  1.00  0.72           C
ATOM   1627  O   VAL A 109      34.852  -1.976  -7.423  1.00  0.72           O
ATOM   1628  CB  VAL A 109      36.262  -3.437  -5.113  1.00  0.72           C
ATOM   1629  CG1 VAL A 109      36.227  -4.788  -5.815  1.00  0.72           C
ATOM   1630  CG2 VAL A 109      37.157  -3.513  -3.907  1.00  0.72           C
ATOM      0  H   VAL A 109      36.019  -0.729  -5.269  1.00  0.72           H   new
ATOM      0  HA  VAL A 109      37.731  -2.562  -6.283  1.00  0.72           H   new
ATOM      0  HB  VAL A 109      35.362  -3.203  -4.837  1.00  0.72           H   new
ATOM      0 HG11 VAL A 109      35.885  -5.461  -5.206  1.00  0.72           H   new
ATOM      0 HG12 VAL A 109      35.650  -4.734  -6.593  1.00  0.72           H   new
ATOM      0 HG13 VAL A 109      37.124  -5.031  -6.095  1.00  0.72           H   new
ATOM      0 HG21 VAL A 109      36.821  -4.188  -3.296  1.00  0.72           H   new
ATOM      0 HG22 VAL A 109      38.056  -3.748  -4.185  1.00  0.72           H   new
ATOM      0 HG23 VAL A 109      37.172  -2.652  -3.460  1.00  0.72           H   new
ATOM   1640  N   GLN A 110      36.628  -2.913  -8.431  1.00  0.69           N
ATOM   1641  CA  GLN A 110      35.977  -2.982  -9.736  1.00  0.69           C
ATOM   1642  C   GLN A 110      35.377  -4.364  -9.946  1.00  0.69           C
ATOM   1643  O   GLN A 110      36.021  -5.381  -9.677  1.00  0.69           O
ATOM   1644  CB  GLN A 110      36.961  -2.668 -10.848  1.00  0.69           C
ATOM   1645  CG  GLN A 110      37.531  -1.243 -10.838  1.00  0.69           C
ATOM   1646  CD  GLN A 110      38.683  -1.080  -9.854  1.00  0.69           C
ATOM   1647  NE2 GLN A 110      38.714   0.028  -9.126  1.00  0.69           N
ATOM   1648  OE1 GLN A 110      39.560  -1.950  -9.775  1.00  0.69           O
ATOM      0  H   GLN A 110      37.427  -3.230  -8.413  1.00  0.69           H   new
ATOM      0  HA  GLN A 110      35.269  -2.320  -9.759  1.00  0.69           H   new
ATOM      0  HB2 GLN A 110      37.699  -3.296 -10.794  1.00  0.69           H   new
ATOM      0  HB3 GLN A 110      36.522  -2.819 -11.700  1.00  0.69           H   new
ATOM      0  HG2 GLN A 110      37.837  -1.014 -11.730  1.00  0.69           H   new
ATOM      0  HG3 GLN A 110      36.825  -0.617 -10.611  1.00  0.69           H   new
ATOM      0 HE21 GLN A 110      38.088   0.612  -9.206  1.00  0.69           H   new
ATOM      0 HE22 GLN A 110      39.360   0.162  -8.574  1.00  0.69           H   new
ATOM   1657  N   THR A 111      34.125  -4.384 -10.383  1.00  0.69           N
ATOM   1658  CA  THR A 111      33.363  -5.613 -10.548  1.00  0.69           C
ATOM   1659  C   THR A 111      32.256  -5.503 -11.594  1.00  0.69           C
ATOM   1660  O   THR A 111      31.821  -4.406 -11.921  1.00  0.69           O
ATOM   1661  CB  THR A 111      32.759  -5.959  -9.190  1.00  0.69           C
ATOM   1662  CG2 THR A 111      31.836  -4.848  -8.787  1.00  0.69           C
ATOM   1663  OG1 THR A 111      32.073  -7.218  -9.251  1.00  0.69           O
ATOM      0  H   THR A 111      33.688  -3.674 -10.595  1.00  0.69           H   new
ATOM      0  HA  THR A 111      33.963  -6.305 -10.867  1.00  0.69           H   new
ATOM      0  HB  THR A 111      33.459  -6.050  -8.524  1.00  0.69           H   new
ATOM      0  HG1 THR A 111      31.747  -7.397  -8.498  1.00  0.69           H   new
ATOM      0 HG21 THR A 111      31.442  -5.051  -7.924  1.00  0.69           H   new
ATOM      0 HG22 THR A 111      32.335  -4.018  -8.727  1.00  0.69           H   new
ATOM      0 HG23 THR A 111      31.133  -4.755  -9.449  1.00  0.69           H   new
ATOM   1671  N   THR A 112      31.811  -6.629 -12.139  1.00  0.71           N
ATOM   1672  CA  THR A 112      30.672  -6.581 -13.056  1.00  0.71           C
ATOM   1673  C   THR A 112      29.433  -7.130 -12.328  1.00  0.71           C
ATOM   1674  O   THR A 112      29.513  -8.240 -11.804  1.00  0.71           O
ATOM   1675  CB  THR A 112      30.918  -7.403 -14.321  1.00  0.71           C
ATOM   1676  CG2 THR A 112      29.709  -7.271 -15.227  1.00  0.71           C
ATOM   1677  OG1 THR A 112      32.067  -6.894 -15.005  1.00  0.71           O
ATOM      0  H   THR A 112      32.141  -7.411 -11.999  1.00  0.71           H   new
ATOM      0  HA  THR A 112      30.539  -5.659 -13.327  1.00  0.71           H   new
ATOM      0  HB  THR A 112      31.065  -8.333 -14.086  1.00  0.71           H   new
ATOM      0  HG1 THR A 112      32.203  -7.347 -15.699  1.00  0.71           H   new
ATOM      0 HG21 THR A 112      29.852  -7.788 -16.035  1.00  0.71           H   new
ATOM      0 HG22 THR A 112      28.922  -7.602 -14.767  1.00  0.71           H   new
ATOM      0 HG23 THR A 112      29.579  -6.338 -15.460  1.00  0.71           H   new
ATOM   1685  N   PRO A 113      28.326  -6.376 -12.181  1.00  0.76           N
ATOM   1686  CA  PRO A 113      27.106  -6.811 -11.543  1.00  0.76           C
ATOM   1687  C   PRO A 113      26.457  -7.977 -12.269  1.00  0.76           C
ATOM   1688  O   PRO A 113      26.560  -8.084 -13.492  1.00  0.76           O
ATOM   1689  CB  PRO A 113      26.195  -5.591 -11.632  1.00  0.76           C
ATOM   1690  CG  PRO A 113      27.115  -4.444 -11.838  1.00  0.76           C
ATOM   1691  CD  PRO A 113      28.246  -5.004 -12.667  1.00  0.76           C
ATOM      0  HA  PRO A 113      27.272  -7.120 -10.638  1.00  0.76           H   new
ATOM      0  HB2 PRO A 113      25.566  -5.674 -12.366  1.00  0.76           H   new
ATOM      0  HB3 PRO A 113      25.673  -5.482 -10.822  1.00  0.76           H   new
ATOM      0  HG2 PRO A 113      26.670  -3.714 -12.296  1.00  0.76           H   new
ATOM      0  HG3 PRO A 113      27.437  -4.094 -10.993  1.00  0.76           H   new
ATOM      0  HD2 PRO A 113      28.054  -4.966 -13.617  1.00  0.76           H   new
ATOM      0  HD3 PRO A 113      29.074  -4.520 -12.526  1.00  0.76           H   new
ATOM   1699  N   GLY A 114      25.755  -8.810 -11.525  1.00  0.85           N
ATOM   1700  CA  GLY A 114      24.931  -9.866 -12.085  1.00  0.85           C
ATOM   1701  C   GLY A 114      23.504  -9.401 -11.881  1.00  0.85           C
ATOM   1702  O   GLY A 114      23.302  -8.215 -11.604  1.00  0.85           O
ATOM      0  H   GLY A 114      25.742  -8.779 -10.666  1.00  0.85           H   new
ATOM      0  HA2 GLY A 114      25.125 -10.001 -13.026  1.00  0.85           H   new
ATOM      0  HA3 GLY A 114      25.092 -10.712 -11.638  1.00  0.85           H   new
ATOM   1706  N   VAL A 115      22.528 -10.301 -12.012  1.00  0.97           N
ATOM   1707  CA  VAL A 115      21.127  -9.929 -11.810  1.00  0.97           C
ATOM   1708  C   VAL A 115      20.441 -10.887 -10.833  1.00  0.97           C
ATOM   1709  O   VAL A 115      20.535 -12.109 -10.977  1.00  0.97           O
ATOM   1710  CB  VAL A 115      20.356  -9.883 -13.146  1.00  0.97           C
ATOM   1711  CG1 VAL A 115      18.890  -9.517 -12.874  1.00  0.97           C
ATOM   1712  CG2 VAL A 115      21.007  -8.847 -14.094  1.00  0.97           C
ATOM      0  H   VAL A 115      22.655 -11.127 -12.216  1.00  0.97           H   new
ATOM      0  HA  VAL A 115      21.117  -9.038 -11.427  1.00  0.97           H   new
ATOM      0  HB  VAL A 115      20.390 -10.753 -13.573  1.00  0.97           H   new
ATOM      0 HG11 VAL A 115      18.403  -9.487 -13.712  1.00  0.97           H   new
ATOM      0 HG12 VAL A 115      18.492 -10.184 -12.293  1.00  0.97           H   new
ATOM      0 HG13 VAL A 115      18.847  -8.648 -12.445  1.00  0.97           H   new
ATOM      0 HG21 VAL A 115      20.518  -8.823 -14.932  1.00  0.97           H   new
ATOM      0 HG22 VAL A 115      20.983  -7.970 -13.681  1.00  0.97           H   new
ATOM      0 HG23 VAL A 115      21.928  -9.098 -14.265  1.00  0.97           H   new
ATOM   1722  N   PHE A 116      19.769 -10.326  -9.833  1.00  1.12           N
ATOM   1723  CA  PHE A 116      19.062 -11.091  -8.814  1.00  1.12           C
ATOM   1724  C   PHE A 116      17.555 -10.805  -8.844  1.00  1.12           C
ATOM   1725  O   PHE A 116      17.127  -9.666  -9.031  1.00  1.12           O
ATOM   1726  CB  PHE A 116      19.663 -10.782  -7.440  1.00  1.12           C
ATOM   1727  CG  PHE A 116      19.033 -11.507  -6.287  1.00  1.12           C
ATOM   1728  CD1 PHE A 116      19.318 -12.849  -6.047  1.00  1.12           C
ATOM   1729  CD2 PHE A 116      18.184 -10.855  -5.432  1.00  1.12           C
ATOM   1730  CE1 PHE A 116      18.746 -13.515  -4.980  1.00  1.12           C
ATOM   1731  CE2 PHE A 116      17.610 -11.515  -4.358  1.00  1.12           C
ATOM   1732  CZ  PHE A 116      17.890 -12.846  -4.135  1.00  1.12           C
ATOM      0  H   PHE A 116      19.711  -9.475  -9.726  1.00  1.12           H   new
ATOM      0  HA  PHE A 116      19.170 -12.037  -8.999  1.00  1.12           H   new
ATOM      0  HB2 PHE A 116      20.608 -10.998  -7.461  1.00  1.12           H   new
ATOM      0  HB3 PHE A 116      19.593  -9.828  -7.280  1.00  1.12           H   new
ATOM      0  HD1 PHE A 116      19.901 -13.303  -6.612  1.00  1.12           H   new
ATOM      0  HD2 PHE A 116      17.990  -9.957  -5.575  1.00  1.12           H   new
ATOM      0  HE1 PHE A 116      18.939 -14.413  -4.833  1.00  1.12           H   new
ATOM      0  HE2 PHE A 116      17.035 -11.059  -3.787  1.00  1.12           H   new
ATOM      0  HZ  PHE A 116      17.502 -13.290  -3.416  1.00  1.12           H   new
ATOM   1742  N   LYS A 117      16.728 -11.841  -8.739  1.00  1.28           N
ATOM   1743  CA  LYS A 117      15.282 -11.604  -8.742  1.00  1.28           C
ATOM   1744  C   LYS A 117      14.729 -11.451  -7.326  1.00  1.28           C
ATOM   1745  O   LYS A 117      14.940 -12.321  -6.478  1.00  1.28           O
ATOM   1746  CB  LYS A 117      14.544 -12.708  -9.497  1.00  1.28           C
ATOM   1747  CG  LYS A 117      13.047 -12.445  -9.644  1.00  1.28           C
ATOM   1748  CD  LYS A 117      12.365 -13.513 -10.486  1.00  1.28           C
ATOM   1749  CE  LYS A 117      10.877 -13.228 -10.625  1.00  1.28           C
ATOM   1750  NZ  LYS A 117      10.191 -14.258 -11.455  1.00  1.28           N1+
ATOM      0  H   LYS A 117      16.970 -12.663  -8.667  1.00  1.28           H   new
ATOM      0  HA  LYS A 117      15.131 -10.766  -9.206  1.00  1.28           H   new
ATOM      0  HB2 LYS A 117      14.937 -12.806 -10.379  1.00  1.28           H   new
ATOM      0  HB3 LYS A 117      14.674 -13.550  -9.034  1.00  1.28           H   new
ATOM      0  HG2 LYS A 117      12.636 -12.415  -8.766  1.00  1.28           H   new
ATOM      0  HG3 LYS A 117      12.910 -11.576 -10.052  1.00  1.28           H   new
ATOM      0  HD2 LYS A 117      12.775 -13.548 -11.365  1.00  1.28           H   new
ATOM      0  HD3 LYS A 117      12.495 -14.383 -10.078  1.00  1.28           H   new
ATOM      0  HE2 LYS A 117      10.470 -13.198  -9.745  1.00  1.28           H   new
ATOM      0  HE3 LYS A 117      10.751 -12.354 -11.026  1.00  1.28           H   new
ATOM      0  HZ1 LYS A 117       9.325 -14.062 -11.516  1.00  1.28           H   new
ATOM      0  HZ2 LYS A 117      10.550 -14.271 -12.269  1.00  1.28           H   new
ATOM      0  HZ3 LYS A 117      10.288 -15.058 -11.076  1.00  1.28           H   new
ATOM   1764  N   THR A 118      13.996 -10.359  -7.082  1.00  1.42           N
ATOM   1765  CA  THR A 118      13.421 -10.087  -5.772  1.00  1.42           C
ATOM   1766  C   THR A 118      11.892 -10.090  -5.904  1.00  1.42           C
ATOM   1767  O   THR A 118      11.382 -10.144  -7.020  1.00  1.42           O
ATOM   1768  CB  THR A 118      13.839  -8.679  -5.281  1.00  1.42           C
ATOM   1769  CG2 THR A 118      15.321  -8.485  -5.526  1.00  1.42           C
ATOM   1770  OG1 THR A 118      13.134  -7.666  -6.024  1.00  1.42           O
ATOM      0  H   THR A 118      13.822  -9.760  -7.674  1.00  1.42           H   new
ATOM      0  HA  THR A 118      13.731 -10.761  -5.147  1.00  1.42           H   new
ATOM      0  HB  THR A 118      13.631  -8.605  -4.336  1.00  1.42           H   new
ATOM      0  HG1 THR A 118      13.365  -7.698  -6.831  1.00  1.42           H   new
ATOM      0 HG21 THR A 118      15.587  -7.604  -5.220  1.00  1.42           H   new
ATOM      0 HG22 THR A 118      15.821  -9.160  -5.041  1.00  1.42           H   new
ATOM      0 HG23 THR A 118      15.506  -8.567  -6.475  1.00  1.42           H   new
ATOM   1778  N   PRO A 119      11.125 -10.051  -4.796  1.00  1.48           N
ATOM   1779  CA  PRO A 119       9.685  -9.845  -4.750  1.00  1.48           C
ATOM   1780  C   PRO A 119       9.208  -8.530  -5.387  1.00  1.48           C
ATOM   1781  O   PRO A 119       8.012  -8.370  -5.629  1.00  1.48           O
ATOM   1782  CB  PRO A 119       9.379  -9.872  -3.249  1.00  1.48           C
ATOM   1783  CG  PRO A 119      10.487 -10.698  -2.647  1.00  1.48           C
ATOM   1784  CD  PRO A 119      11.708 -10.362  -3.456  1.00  1.48           C
ATOM      0  HA  PRO A 119       9.220 -10.521  -5.268  1.00  1.48           H   new
ATOM      0  HB2 PRO A 119       9.365  -8.977  -2.876  1.00  1.48           H   new
ATOM      0  HB3 PRO A 119       8.510 -10.266  -3.074  1.00  1.48           H   new
ATOM      0  HG2 PRO A 119      10.616 -10.482  -1.710  1.00  1.48           H   new
ATOM      0  HG3 PRO A 119      10.284 -11.645  -2.695  1.00  1.48           H   new
ATOM      0  HD2 PRO A 119      12.190  -9.606  -3.087  1.00  1.48           H   new
ATOM      0  HD3 PRO A 119      12.331 -11.104  -3.496  1.00  1.48           H   new
ATOM   1792  N   LEU A 120      10.109  -7.550  -5.578  1.00  1.46           N
ATOM   1793  CA  LEU A 120       9.699  -6.276  -6.150  1.00  1.46           C
ATOM   1794  C   LEU A 120       9.966  -6.260  -7.659  1.00  1.46           C
ATOM   1795  O   LEU A 120       9.265  -5.593  -8.423  1.00  1.46           O
ATOM   1796  CB  LEU A 120      10.460  -5.136  -5.460  1.00  1.46           C
ATOM   1797  CG  LEU A 120      10.235  -5.020  -3.926  1.00  1.46           C
ATOM   1798  CD1 LEU A 120      11.104  -3.895  -3.356  1.00  1.46           C
ATOM   1799  CD2 LEU A 120       8.762  -4.762  -3.644  1.00  1.46           C
ATOM      0  H   LEU A 120      10.945  -7.610  -5.384  1.00  1.46           H   new
ATOM      0  HA  LEU A 120       8.747  -6.154  -6.008  1.00  1.46           H   new
ATOM      0  HB2 LEU A 120      11.409  -5.254  -5.625  1.00  1.46           H   new
ATOM      0  HB3 LEU A 120      10.202  -4.298  -5.874  1.00  1.46           H   new
ATOM      0  HG  LEU A 120      10.491  -5.851  -3.496  1.00  1.46           H   new
ATOM      0 HD11 LEU A 120      10.959  -3.827  -2.399  1.00  1.46           H   new
ATOM      0 HD12 LEU A 120      12.039  -4.089  -3.529  1.00  1.46           H   new
ATOM      0 HD13 LEU A 120      10.865  -3.055  -3.779  1.00  1.46           H   new
ATOM      0 HD21 LEU A 120       8.623  -4.690  -2.687  1.00  1.46           H   new
ATOM      0 HD22 LEU A 120       8.490  -3.935  -4.073  1.00  1.46           H   new
ATOM      0 HD23 LEU A 120       8.232  -5.496  -3.993  1.00  1.46           H   new
ATOM   1811  N   GLY A 121      10.993  -7.000  -8.075  1.00  1.34           N
ATOM   1812  CA  GLY A 121      11.416  -7.057  -9.476  1.00  1.34           C
ATOM   1813  C   GLY A 121      12.881  -7.459  -9.554  1.00  1.34           C
ATOM   1814  O   GLY A 121      13.475  -7.837  -8.543  1.00  1.34           O
ATOM      0  H   GLY A 121      11.468  -7.487  -7.549  1.00  1.34           H   new
ATOM      0  HA2 GLY A 121      10.870  -7.695  -9.962  1.00  1.34           H   new
ATOM      0  HA3 GLY A 121      11.286  -6.193  -9.898  1.00  1.34           H   new
ATOM   1818  N   THR A 122      13.489  -7.405 -10.731  1.00  1.19           N
ATOM   1819  CA  THR A 122      14.890  -7.799 -10.756  1.00  1.19           C
ATOM   1820  C   THR A 122      15.765  -6.638 -10.321  1.00  1.19           C
ATOM   1821  O   THR A 122      15.364  -5.477 -10.441  1.00  1.19           O
ATOM   1822  CB  THR A 122      15.300  -8.312 -12.145  1.00  1.19           C
ATOM   1823  CG2 THR A 122      14.490  -9.546 -12.506  1.00  1.19           C
ATOM   1824  OG1 THR A 122      15.106  -7.278 -13.127  1.00  1.19           O
ATOM      0  H   THR A 122      13.140  -7.161 -11.478  1.00  1.19           H   new
ATOM      0  HA  THR A 122      15.014  -8.530 -10.131  1.00  1.19           H   new
ATOM      0  HB  THR A 122      16.239  -8.554 -12.129  1.00  1.19           H   new
ATOM      0  HG1 THR A 122      15.333  -7.564 -13.884  1.00  1.19           H   new
ATOM      0 HG21 THR A 122      14.756  -9.862 -13.384  1.00  1.19           H   new
ATOM      0 HG22 THR A 122      14.650 -10.242 -11.850  1.00  1.19           H   new
ATOM      0 HG23 THR A 122      13.546  -9.322 -12.515  1.00  1.19           H   new
ATOM   1832  N   ILE A 123      16.980  -6.947  -9.883  1.00  1.04           N
ATOM   1833  CA  ILE A 123      17.918  -5.916  -9.477  1.00  1.04           C
ATOM   1834  C   ILE A 123      19.345  -6.317  -9.857  1.00  1.04           C
ATOM   1835  O   ILE A 123      19.705  -7.493  -9.806  1.00  1.04           O
ATOM   1836  CB  ILE A 123      17.797  -5.712  -7.946  1.00  1.04           C
ATOM   1837  CG1 ILE A 123      18.554  -4.485  -7.491  1.00  1.04           C
ATOM   1838  CG2 ILE A 123      18.361  -6.937  -7.219  1.00  1.04           C
ATOM   1839  CD1 ILE A 123      18.203  -4.064  -6.101  1.00  1.04           C
ATOM      0  H   ILE A 123      17.279  -7.750  -9.814  1.00  1.04           H   new
ATOM      0  HA  ILE A 123      17.712  -5.085  -9.932  1.00  1.04           H   new
ATOM      0  HB  ILE A 123      16.858  -5.593  -7.735  1.00  1.04           H   new
ATOM      0 HG12 ILE A 123      19.506  -4.663  -7.539  1.00  1.04           H   new
ATOM      0 HG13 ILE A 123      18.371  -3.753  -8.101  1.00  1.04           H   new
ATOM      0 HG21 ILE A 123      18.285  -6.808  -6.261  1.00  1.04           H   new
ATOM      0 HG22 ILE A 123      17.861  -7.727  -7.480  1.00  1.04           H   new
ATOM      0 HG23 ILE A 123      19.294  -7.053  -7.456  1.00  1.04           H   new
ATOM      0 HD11 ILE A 123      18.716  -3.276  -5.862  1.00  1.04           H   new
ATOM      0 HD12 ILE A 123      17.256  -3.860  -6.054  1.00  1.04           H   new
ATOM      0 HD13 ILE A 123      18.409  -4.783  -5.483  1.00  1.04           H   new
ATOM   1851  N   GLY A 124      20.176  -5.356 -10.234  1.00  0.91           N
ATOM   1852  CA  GLY A 124      21.566  -5.694 -10.514  1.00  0.91           C
ATOM   1853  C   GLY A 124      22.198  -6.054  -9.187  1.00  0.91           C
ATOM   1854  O   GLY A 124      21.731  -5.575  -8.156  1.00  0.91           O
ATOM      0  H   GLY A 124      19.967  -4.528 -10.332  1.00  0.91           H   new
ATOM      0  HA2 GLY A 124      21.622  -6.437 -11.136  1.00  0.91           H   new
ATOM      0  HA3 GLY A 124      22.027  -4.946 -10.924  1.00  0.91           H   new
ATOM   1858  N   ALA A 125      23.253  -6.855  -9.176  1.00  0.84           N
ATOM   1859  CA  ALA A 125      23.844  -7.171  -7.878  1.00  0.84           C
ATOM   1860  C   ALA A 125      25.338  -7.446  -7.927  1.00  0.84           C
ATOM   1861  O   ALA A 125      25.864  -7.964  -8.906  1.00  0.84           O
ATOM   1862  CB  ALA A 125      23.132  -8.364  -7.293  1.00  0.84           C
ATOM      0  H   ALA A 125      23.627  -7.210  -9.864  1.00  0.84           H   new
ATOM      0  HA  ALA A 125      23.733  -6.383  -7.323  1.00  0.84           H   new
ATOM      0  HB1 ALA A 125      23.519  -8.581  -6.430  1.00  0.84           H   new
ATOM      0  HB2 ALA A 125      22.191  -8.157  -7.182  1.00  0.84           H   new
ATOM      0  HB3 ALA A 125      23.228  -9.123  -7.890  1.00  0.84           H   new
ATOM   1868  N   VAL A 126      26.024  -7.156  -6.831  1.00  0.81           N
ATOM   1869  CA  VAL A 126      27.466  -7.357  -6.766  1.00  0.81           C
ATOM   1870  C   VAL A 126      27.961  -8.364  -5.726  1.00  0.81           C
ATOM   1871  O   VAL A 126      27.691  -8.248  -4.524  1.00  0.81           O
ATOM   1872  CB  VAL A 126      28.146  -6.001  -6.526  1.00  0.81           C
ATOM   1873  CG1 VAL A 126      29.552  -6.221  -6.358  1.00  0.81           C
ATOM   1874  CG2 VAL A 126      27.903  -5.058  -7.725  1.00  0.81           C
ATOM      0  H   VAL A 126      25.674  -6.841  -6.112  1.00  0.81           H   new
ATOM      0  HA  VAL A 126      27.707  -7.748  -7.620  1.00  0.81           H   new
ATOM      0  HB  VAL A 126      27.775  -5.586  -5.732  1.00  0.81           H   new
ATOM      0 HG11 VAL A 126      29.997  -5.372  -6.205  1.00  0.81           H   new
ATOM      0 HG12 VAL A 126      29.700  -6.805  -5.597  1.00  0.81           H   new
ATOM      0 HG13 VAL A 126      29.913  -6.635  -7.158  1.00  0.81           H   new
ATOM      0 HG21 VAL A 126      28.337  -4.206  -7.560  1.00  0.81           H   new
ATOM      0 HG22 VAL A 126      28.269  -5.457  -8.530  1.00  0.81           H   new
ATOM      0 HG23 VAL A 126      26.950  -4.918  -7.839  1.00  0.81           H   new
ATOM   1884  N   THR A 127      28.753  -9.338  -6.185  1.00  0.80           N
ATOM   1885  CA  THR A 127      29.254 -10.370  -5.280  1.00  0.80           C
ATOM   1886  C   THR A 127      30.540  -9.966  -4.553  1.00  0.80           C
ATOM   1887  O   THR A 127      31.609 -10.530  -4.795  1.00  0.80           O
ATOM   1888  CB  THR A 127      29.526 -11.688  -6.020  1.00  0.80           C
ATOM   1889  CG2 THR A 127      29.924 -12.756  -4.988  1.00  0.80           C
ATOM   1890  OG1 THR A 127      28.337 -12.127  -6.689  1.00  0.80           O
ATOM      0  H   THR A 127      29.007  -9.417  -7.003  1.00  0.80           H   new
ATOM      0  HA  THR A 127      28.549 -10.487  -4.624  1.00  0.80           H   new
ATOM      0  HB  THR A 127      30.234 -11.553  -6.669  1.00  0.80           H   new
ATOM      0  HG1 THR A 127      28.492 -12.847  -7.093  1.00  0.80           H   new
ATOM      0 HG21 THR A 127      30.099 -13.595  -5.442  1.00  0.80           H   new
ATOM      0 HG22 THR A 127      30.723 -12.470  -4.518  1.00  0.80           H   new
ATOM      0 HG23 THR A 127      29.201 -12.877  -4.352  1.00  0.80           H   new
ATOM   1898  N   LEU A 128      30.416  -8.986  -3.673  1.00  0.82           N
ATOM   1899  CA  LEU A 128      31.529  -8.527  -2.846  1.00  0.82           C
ATOM   1900  C   LEU A 128      31.146  -8.639  -1.380  1.00  0.82           C
ATOM   1901  O   LEU A 128      30.016  -8.318  -1.002  1.00  0.82           O
ATOM   1902  CB  LEU A 128      31.972  -7.102  -3.204  1.00  0.82           C
ATOM   1903  CG  LEU A 128      32.583  -6.913  -4.636  1.00  0.82           C
ATOM   1904  CD1 LEU A 128      32.836  -5.431  -4.923  1.00  0.82           C
ATOM   1905  CD2 LEU A 128      33.871  -7.677  -4.719  1.00  0.82           C
ATOM      0  H   LEU A 128      29.680  -8.563  -3.535  1.00  0.82           H   new
ATOM      0  HA  LEU A 128      32.294  -9.097  -3.020  1.00  0.82           H   new
ATOM      0  HB2 LEU A 128      31.206  -6.513  -3.118  1.00  0.82           H   new
ATOM      0  HB3 LEU A 128      32.628  -6.812  -2.551  1.00  0.82           H   new
ATOM      0  HG  LEU A 128      31.957  -7.247  -5.297  1.00  0.82           H   new
ATOM      0 HD11 LEU A 128      33.213  -5.333  -5.811  1.00  0.82           H   new
ATOM      0 HD12 LEU A 128      31.999  -4.944  -4.872  1.00  0.82           H   new
ATOM      0 HD13 LEU A 128      33.457  -5.076  -4.268  1.00  0.82           H   new
ATOM      0 HD21 LEU A 128      34.257  -7.566  -5.602  1.00  0.82           H   new
ATOM      0 HD22 LEU A 128      34.490  -7.342  -4.052  1.00  0.82           H   new
ATOM      0 HD23 LEU A 128      33.700  -8.618  -4.557  1.00  0.82           H   new
ATOM   1917  N   ASP A 129      32.087  -9.119  -0.565  1.00  0.84           N
ATOM   1918  CA  ASP A 129      31.848  -9.332   0.859  1.00  0.84           C
ATOM   1919  C   ASP A 129      32.622  -8.351   1.744  1.00  0.84           C
ATOM   1920  O   ASP A 129      33.801  -8.560   2.035  1.00  0.84           O
ATOM   1921  CB  ASP A 129      32.224 -10.791   1.201  1.00  0.84           C
ATOM   1922  CG  ASP A 129      31.936 -11.273   2.651  1.00  0.84           C
ATOM   1923  OD1 ASP A 129      31.536 -10.502   3.471  1.00  0.84           O
ATOM   1924  OD2 ASP A 129      32.124 -12.446   2.891  1.00  0.84           O1-
ATOM      0  H   ASP A 129      32.880  -9.329  -0.824  1.00  0.84           H   new
ATOM      0  HA  ASP A 129      30.909  -9.170   1.040  1.00  0.84           H   new
ATOM      0  HB2 ASP A 129      31.750 -11.376   0.589  1.00  0.84           H   new
ATOM      0  HB3 ASP A 129      33.171 -10.907   1.027  1.00  0.84           H   new
ATOM   1929  N   PHE A 130      31.952  -7.292   2.178  1.00  0.85           N
ATOM   1930  CA  PHE A 130      32.546  -6.282   3.034  1.00  0.85           C
ATOM   1931  C   PHE A 130      31.947  -6.378   4.445  1.00  0.85           C
ATOM   1932  O   PHE A 130      30.823  -6.855   4.597  1.00  0.85           O
ATOM   1933  CB  PHE A 130      32.340  -4.906   2.436  1.00  0.85           C
ATOM   1934  CG  PHE A 130      33.151  -4.596   1.238  1.00  0.85           C
ATOM   1935  CD1 PHE A 130      32.666  -4.793  -0.031  1.00  0.85           C
ATOM   1936  CD2 PHE A 130      34.439  -4.081   1.389  1.00  0.85           C
ATOM   1937  CE1 PHE A 130      33.437  -4.474  -1.114  1.00  0.85           C
ATOM   1938  CE2 PHE A 130      35.207  -3.772   0.291  1.00  0.85           C
ATOM   1939  CZ  PHE A 130      34.692  -3.966  -0.962  1.00  0.85           C
ATOM      0  H   PHE A 130      31.129  -7.140   1.980  1.00  0.85           H   new
ATOM      0  HA  PHE A 130      33.501  -6.435   3.102  1.00  0.85           H   new
ATOM      0  HB2 PHE A 130      31.403  -4.809   2.205  1.00  0.85           H   new
ATOM      0  HB3 PHE A 130      32.534  -4.243   3.117  1.00  0.85           H   new
ATOM      0  HD1 PHE A 130      31.813  -5.143  -0.154  1.00  0.85           H   new
ATOM      0  HD2 PHE A 130      34.782  -3.945   2.243  1.00  0.85           H   new
ATOM      0  HE1 PHE A 130      33.099  -4.606  -1.970  1.00  0.85           H   new
ATOM      0  HE2 PHE A 130      36.067  -3.435   0.399  1.00  0.85           H   new
ATOM      0  HZ  PHE A 130      35.200  -3.751  -1.711  1.00  0.85           H   new
ATOM   1949  N   PRO A 131      32.662  -5.936   5.495  1.00  0.85           N
ATOM   1950  CA  PRO A 131      32.246  -5.994   6.886  1.00  0.85           C
ATOM   1951  C   PRO A 131      31.081  -5.093   7.238  1.00  0.85           C
ATOM   1952  O   PRO A 131      30.796  -4.097   6.557  1.00  0.85           O
ATOM   1953  CB  PRO A 131      33.508  -5.550   7.637  1.00  0.85           C
ATOM   1954  CG  PRO A 131      34.281  -4.718   6.649  1.00  0.85           C
ATOM   1955  CD  PRO A 131      34.026  -5.371   5.309  1.00  0.85           C
ATOM      0  HA  PRO A 131      31.921  -6.880   7.111  1.00  0.85           H   new
ATOM      0  HB2 PRO A 131      33.283  -5.036   8.428  1.00  0.85           H   new
ATOM      0  HB3 PRO A 131      34.027  -6.314   7.934  1.00  0.85           H   new
ATOM      0  HG2 PRO A 131      33.980  -3.796   6.654  1.00  0.85           H   new
ATOM      0  HG3 PRO A 131      35.227  -4.709   6.861  1.00  0.85           H   new
ATOM      0  HD2 PRO A 131      34.058  -4.731   4.581  1.00  0.85           H   new
ATOM      0  HD3 PRO A 131      34.680  -6.059   5.110  1.00  0.85           H   new
ATOM   1963  N   LYS A 132      30.415  -5.436   8.333  1.00  0.83           N
ATOM   1964  CA  LYS A 132      29.324  -4.613   8.808  1.00  0.83           C
ATOM   1965  C   LYS A 132      29.870  -3.228   9.049  1.00  0.83           C
ATOM   1966  O   LYS A 132      31.014  -3.063   9.466  1.00  0.83           O
ATOM   1967  CB  LYS A 132      28.701  -5.178  10.077  1.00  0.83           C
ATOM   1968  CG  LYS A 132      27.955  -6.493   9.876  1.00  0.83           C
ATOM   1969  CD  LYS A 132      27.327  -6.984  11.178  1.00  0.83           C
ATOM   1970  CE  LYS A 132      26.588  -8.301  10.977  1.00  0.83           C
ATOM   1971  NZ  LYS A 132      25.991  -8.802  12.245  1.00  0.83           N1+
ATOM      0  H   LYS A 132      30.579  -6.134   8.808  1.00  0.83           H   new
ATOM      0  HA  LYS A 132      28.618  -4.591   8.144  1.00  0.83           H   new
ATOM      0  HB2 LYS A 132      29.400  -5.312  10.736  1.00  0.83           H   new
ATOM      0  HB3 LYS A 132      28.087  -4.522  10.443  1.00  0.83           H   new
ATOM      0  HG2 LYS A 132      27.263  -6.375   9.206  1.00  0.83           H   new
ATOM      0  HG3 LYS A 132      28.567  -7.165   9.537  1.00  0.83           H   new
ATOM      0  HD2 LYS A 132      28.018  -7.098  11.849  1.00  0.83           H   new
ATOM      0  HD3 LYS A 132      26.712  -6.314  11.515  1.00  0.83           H   new
ATOM      0  HE2 LYS A 132      25.888  -8.181  10.316  1.00  0.83           H   new
ATOM      0  HE3 LYS A 132      27.201  -8.965  10.624  1.00  0.83           H   new
ATOM      0  HZ1 LYS A 132      25.569  -9.570  12.091  1.00  0.83           H   new
ATOM      0  HZ2 LYS A 132      26.635  -8.933  12.845  1.00  0.83           H   new
ATOM      0  HZ3 LYS A 132      25.412  -8.203  12.558  1.00  0.83           H   new
ATOM   1985  N   GLY A 133      29.049  -2.238   8.755  1.00  0.79           N
ATOM   1986  CA  GLY A 133      29.438  -0.845   8.857  1.00  0.79           C
ATOM   1987  C   GLY A 133      29.711  -0.281   7.464  1.00  0.79           C
ATOM   1988  O   GLY A 133      29.696   0.928   7.283  1.00  0.79           O
ATOM      0  H   GLY A 133      28.240  -2.356   8.487  1.00  0.79           H   new
ATOM      0  HA2 GLY A 133      28.735  -0.335   9.290  1.00  0.79           H   new
ATOM      0  HA3 GLY A 133      30.231  -0.761   9.410  1.00  0.79           H   new
ATOM   1992  N   THR A 134      29.873  -1.152   6.456  1.00  0.75           N
ATOM   1993  CA  THR A 134      30.073  -0.681   5.080  1.00  0.75           C
ATOM   1994  C   THR A 134      28.763  -0.483   4.320  1.00  0.75           C
ATOM   1995  O   THR A 134      28.774   0.003   3.177  1.00  0.75           O
ATOM   1996  CB  THR A 134      30.941  -1.638   4.262  1.00  0.75           C
ATOM   1997  CG2 THR A 134      32.293  -1.715   4.819  1.00  0.75           C
ATOM   1998  OG1 THR A 134      30.330  -2.924   4.224  1.00  0.75           O
ATOM      0  H   THR A 134      29.870  -2.007   6.548  1.00  0.75           H   new
ATOM      0  HA  THR A 134      30.519   0.174   5.180  1.00  0.75           H   new
ATOM      0  HB  THR A 134      31.016  -1.302   3.355  1.00  0.75           H   new
ATOM      0  HG1 THR A 134      30.452  -3.314   4.958  1.00  0.75           H   new
ATOM      0 HG21 THR A 134      32.828  -2.326   4.288  1.00  0.75           H   new
ATOM      0 HG22 THR A 134      32.699  -0.834   4.805  1.00  0.75           H   new
ATOM      0 HG23 THR A 134      32.249  -2.036   5.733  1.00  0.75           H   new
ATOM   2006  N   SER A 135      27.642  -0.882   4.924  1.00  0.71           N
ATOM   2007  CA  SER A 135      26.373  -0.754   4.230  1.00  0.71           C
ATOM   2008  C   SER A 135      26.146   0.693   3.875  1.00  0.71           C
ATOM   2009  O   SER A 135      26.359   1.569   4.710  1.00  0.71           O
ATOM   2010  CB  SER A 135      25.208  -1.191   5.084  1.00  0.71           C
ATOM   2011  OG  SER A 135      25.228  -2.548   5.405  1.00  0.71           O
ATOM      0  H   SER A 135      27.599  -1.220   5.714  1.00  0.71           H   new
ATOM      0  HA  SER A 135      26.420  -1.320   3.444  1.00  0.71           H   new
ATOM      0  HB2 SER A 135      25.206  -0.673   5.904  1.00  0.71           H   new
ATOM      0  HB3 SER A 135      24.382  -0.989   4.618  1.00  0.71           H   new
ATOM      0  HG  SER A 135      24.467  -2.784   5.671  1.00  0.71           H   new
ATOM   2017  N   GLY A 136      25.653   0.921   2.670  1.00  0.68           N
ATOM   2018  CA  GLY A 136      25.357   2.228   2.132  1.00  0.68           C
ATOM   2019  C   GLY A 136      26.503   2.795   1.311  1.00  0.68           C
ATOM   2020  O   GLY A 136      26.346   3.817   0.646  1.00  0.68           O
ATOM      0  H   GLY A 136      25.474   0.285   2.119  1.00  0.68           H   new
ATOM      0  HA2 GLY A 136      24.563   2.174   1.578  1.00  0.68           H   new
ATOM      0  HA3 GLY A 136      25.154   2.835   2.860  1.00  0.68           H   new
ATOM   2024  N   SER A 137      27.649   2.125   1.303  1.00  0.66           N
ATOM   2025  CA  SER A 137      28.731   2.636   0.491  1.00  0.66           C
ATOM   2026  C   SER A 137      28.223   2.685  -0.956  1.00  0.66           C
ATOM   2027  O   SER A 137      27.497   1.778  -1.377  1.00  0.66           O
ATOM   2028  CB  SER A 137      29.929   1.722   0.592  1.00  0.66           C
ATOM   2029  OG  SER A 137      30.477   1.696   1.919  1.00  0.66           O
ATOM      0  H   SER A 137      27.813   1.404   1.742  1.00  0.66           H   new
ATOM      0  HA  SER A 137      29.003   3.518   0.790  1.00  0.66           H   new
ATOM      0  HB2 SER A 137      29.672   0.824   0.332  1.00  0.66           H   new
ATOM      0  HB3 SER A 137      30.611   2.014  -0.033  1.00  0.66           H   new
ATOM      0  HG  SER A 137      30.014   1.190   2.404  1.00  0.66           H   new
ATOM   2035  N   PRO A 138      28.539   3.722  -1.746  1.00  0.65           N
ATOM   2036  CA  PRO A 138      28.097   3.847  -3.116  1.00  0.65           C
ATOM   2037  C   PRO A 138      28.760   2.905  -4.084  1.00  0.65           C
ATOM   2038  O   PRO A 138      29.931   2.530  -3.943  1.00  0.65           O
ATOM   2039  CB  PRO A 138      28.443   5.289  -3.463  1.00  0.65           C
ATOM   2040  CG  PRO A 138      29.598   5.624  -2.576  1.00  0.65           C
ATOM   2041  CD  PRO A 138      29.359   4.843  -1.269  1.00  0.65           C
ATOM      0  HA  PRO A 138      27.157   3.621  -3.190  1.00  0.65           H   new
ATOM      0  HB2 PRO A 138      28.680   5.379  -4.399  1.00  0.65           H   new
ATOM      0  HB3 PRO A 138      27.691   5.881  -3.302  1.00  0.65           H   new
ATOM      0  HG2 PRO A 138      30.439   5.368  -2.987  1.00  0.65           H   new
ATOM      0  HG3 PRO A 138      29.644   6.578  -2.408  1.00  0.65           H   new
ATOM      0  HD2 PRO A 138      30.189   4.543  -0.866  1.00  0.65           H   new
ATOM      0  HD3 PRO A 138      28.897   5.377  -0.604  1.00  0.65           H   new
ATOM   2049  N   ILE A 139      28.003   2.622  -5.122  1.00  0.66           N
ATOM   2050  CA  ILE A 139      28.422   1.889  -6.286  1.00  0.66           C
ATOM   2051  C   ILE A 139      28.269   2.867  -7.436  1.00  0.66           C
ATOM   2052  O   ILE A 139      27.212   3.503  -7.573  1.00  0.66           O
ATOM   2053  CB  ILE A 139      27.538   0.646  -6.501  1.00  0.66           C
ATOM   2054  CG1 ILE A 139      27.613  -0.242  -5.237  1.00  0.66           C
ATOM   2055  CG2 ILE A 139      28.032  -0.128  -7.714  1.00  0.66           C
ATOM   2056  CD1 ILE A 139      26.619  -1.360  -5.209  1.00  0.66           C
ATOM      0  H   ILE A 139      27.180   2.869  -5.166  1.00  0.66           H   new
ATOM      0  HA  ILE A 139      29.331   1.562  -6.203  1.00  0.66           H   new
ATOM      0  HB  ILE A 139      26.619   0.914  -6.656  1.00  0.66           H   new
ATOM      0 HG12 ILE A 139      28.506  -0.615  -5.170  1.00  0.66           H   new
ATOM      0 HG13 ILE A 139      27.479   0.316  -4.455  1.00  0.66           H   new
ATOM      0 HG21 ILE A 139      27.474  -0.910  -7.848  1.00  0.66           H   new
ATOM      0 HG22 ILE A 139      27.987   0.439  -8.500  1.00  0.66           H   new
ATOM      0 HG23 ILE A 139      28.950  -0.407  -7.569  1.00  0.66           H   new
ATOM      0 HD11 ILE A 139      26.727  -1.869  -4.391  1.00  0.66           H   new
ATOM      0 HD12 ILE A 139      25.721  -0.996  -5.246  1.00  0.66           H   new
ATOM      0 HD13 ILE A 139      26.764  -1.941  -5.972  1.00  0.66           H   new
ATOM   2068  N   ILE A 140      29.315   3.023  -8.234  1.00  0.66           N
ATOM   2069  CA  ILE A 140      29.280   3.966  -9.335  1.00  0.66           C
ATOM   2070  C   ILE A 140      29.572   3.280 -10.653  1.00  0.66           C
ATOM   2071  O   ILE A 140      30.189   2.219 -10.691  1.00  0.66           O
ATOM   2072  CB  ILE A 140      30.348   5.064  -9.139  1.00  0.66           C
ATOM   2073  CG1 ILE A 140      31.698   4.427  -9.168  1.00  0.66           C
ATOM   2074  CG2 ILE A 140      30.133   5.813  -7.825  1.00  0.66           C
ATOM   2075  CD1 ILE A 140      32.845   5.400  -9.180  1.00  0.66           C
ATOM      0  H   ILE A 140      30.054   2.591  -8.154  1.00  0.66           H   new
ATOM      0  HA  ILE A 140      28.390   4.350  -9.350  1.00  0.66           H   new
ATOM      0  HB  ILE A 140      30.276   5.714  -9.855  1.00  0.66           H   new
ATOM      0 HG12 ILE A 140      31.787   3.849  -8.394  1.00  0.66           H   new
ATOM      0 HG13 ILE A 140      31.760   3.862  -9.954  1.00  0.66           H   new
ATOM      0 HG21 ILE A 140      30.815   6.495  -7.726  1.00  0.66           H   new
ATOM      0 HG22 ILE A 140      29.257   6.230  -7.830  1.00  0.66           H   new
ATOM      0 HG23 ILE A 140      30.190   5.190  -7.084  1.00  0.66           H   new
ATOM      0 HD11 ILE A 140      33.683   4.912  -9.199  1.00  0.66           H   new
ATOM      0 HD12 ILE A 140      32.782   5.965  -9.966  1.00  0.66           H   new
ATOM      0 HD13 ILE A 140      32.810   5.951  -8.383  1.00  0.66           H   new
ATOM   2087  N   ASN A 141      29.167   3.884 -11.755  1.00  0.67           N
ATOM   2088  CA  ASN A 141      29.500   3.295 -13.046  1.00  0.67           C
ATOM   2089  C   ASN A 141      30.836   3.818 -13.547  1.00  0.67           C
ATOM   2090  O   ASN A 141      31.485   4.637 -12.891  1.00  0.67           O
ATOM   2091  CB  ASN A 141      28.379   3.500 -14.050  1.00  0.67           C
ATOM   2092  CG  ASN A 141      28.134   4.934 -14.420  1.00  0.67           C
ATOM   2093  ND2 ASN A 141      26.928   5.193 -14.883  1.00  0.67           N
ATOM   2094  OD1 ASN A 141      29.016   5.804 -14.293  1.00  0.67           O
ATOM      0  H   ASN A 141      28.712   4.613 -11.784  1.00  0.67           H   new
ATOM      0  HA  ASN A 141      29.595   2.336 -12.932  1.00  0.67           H   new
ATOM      0  HB2 ASN A 141      28.585   3.000 -14.855  1.00  0.67           H   new
ATOM      0  HB3 ASN A 141      27.561   3.127 -13.686  1.00  0.67           H   new
ATOM      0 HD21 ASN A 141      26.719   5.995 -15.114  1.00  0.67           H   new
ATOM      0 HD22 ASN A 141      26.350   4.560 -14.954  1.00  0.67           H   new
ATOM   2101  N   LYS A 142      31.223   3.393 -14.742  1.00  0.69           N
ATOM   2102  CA  LYS A 142      32.490   3.782 -15.358  1.00  0.69           C
ATOM   2103  C   LYS A 142      32.623   5.291 -15.635  1.00  0.69           C
ATOM   2104  O   LYS A 142      33.723   5.780 -15.889  1.00  0.69           O
ATOM   2105  CB  LYS A 142      32.691   2.997 -16.653  1.00  0.69           C
ATOM   2106  CG  LYS A 142      31.738   3.381 -17.774  1.00  0.69           C
ATOM   2107  CD  LYS A 142      31.952   2.499 -18.988  1.00  0.69           C
ATOM   2108  CE  LYS A 142      31.053   2.902 -20.146  1.00  0.69           C
ATOM   2109  NZ  LYS A 142      31.179   1.959 -21.284  1.00  0.69           N1+
ATOM      0  H   LYS A 142      30.752   2.862 -15.228  1.00  0.69           H   new
ATOM      0  HA  LYS A 142      33.182   3.569 -14.712  1.00  0.69           H   new
ATOM      0  HB2 LYS A 142      33.602   3.127 -16.959  1.00  0.69           H   new
ATOM      0  HB3 LYS A 142      32.587   2.051 -16.465  1.00  0.69           H   new
ATOM      0  HG2 LYS A 142      30.821   3.299 -17.467  1.00  0.69           H   new
ATOM      0  HG3 LYS A 142      31.874   4.310 -18.016  1.00  0.69           H   new
ATOM      0  HD2 LYS A 142      32.880   2.551 -19.266  1.00  0.69           H   new
ATOM      0  HD3 LYS A 142      31.778   1.575 -18.751  1.00  0.69           H   new
ATOM      0  HE2 LYS A 142      30.131   2.929 -19.847  1.00  0.69           H   new
ATOM      0  HE3 LYS A 142      31.283   3.798 -20.439  1.00  0.69           H   new
ATOM      0  HZ1 LYS A 142      30.699   2.258 -21.972  1.00  0.69           H   new
ATOM      0  HZ2 LYS A 142      32.034   1.896 -21.524  1.00  0.69           H   new
ATOM      0  HZ3 LYS A 142      30.880   1.157 -21.040  1.00  0.69           H   new
ATOM   2123  N   LYS A 143      31.497   6.016 -15.646  1.00  0.69           N
ATOM   2124  CA  LYS A 143      31.484   7.448 -15.912  1.00  0.69           C
ATOM   2125  C   LYS A 143      31.547   8.247 -14.612  1.00  0.69           C
ATOM   2126  O   LYS A 143      31.569   9.478 -14.631  1.00  0.69           O
ATOM   2127  CB  LYS A 143      30.230   7.848 -16.696  1.00  0.69           C
ATOM   2128  CG  LYS A 143      30.134   7.260 -18.093  1.00  0.69           C
ATOM   2129  CD  LYS A 143      28.874   7.746 -18.794  1.00  0.69           C
ATOM   2130  CE  LYS A 143      28.756   7.177 -20.200  1.00  0.69           C
ATOM   2131  NZ  LYS A 143      27.508   7.629 -20.874  1.00  0.69           N1+
ATOM      0  H   LYS A 143      30.718   5.683 -15.498  1.00  0.69           H   new
ATOM      0  HA  LYS A 143      32.269   7.651 -16.445  1.00  0.69           H   new
ATOM      0  HB2 LYS A 143      29.448   7.576 -16.190  1.00  0.69           H   new
ATOM      0  HB3 LYS A 143      30.202   8.815 -16.764  1.00  0.69           H   new
ATOM      0  HG2 LYS A 143      30.915   7.512 -18.610  1.00  0.69           H   new
ATOM      0  HG3 LYS A 143      30.128   6.291 -18.042  1.00  0.69           H   new
ATOM      0  HD2 LYS A 143      28.096   7.490 -18.275  1.00  0.69           H   new
ATOM      0  HD3 LYS A 143      28.881   8.715 -18.836  1.00  0.69           H   new
ATOM      0  HE2 LYS A 143      29.525   7.450 -20.725  1.00  0.69           H   new
ATOM      0  HE3 LYS A 143      28.769   6.208 -20.159  1.00  0.69           H   new
ATOM      0  HZ1 LYS A 143      27.469   7.280 -21.692  1.00  0.69           H   new
ATOM      0  HZ2 LYS A 143      26.802   7.360 -20.403  1.00  0.69           H   new
ATOM      0  HZ3 LYS A 143      27.506   8.517 -20.930  1.00  0.69           H   new
ATOM   2145  N   GLY A 144      31.550   7.543 -13.477  1.00  0.70           N
ATOM   2146  CA  GLY A 144      31.560   8.174 -12.168  1.00  0.70           C
ATOM   2147  C   GLY A 144      30.170   8.484 -11.606  1.00  0.70           C
ATOM   2148  O   GLY A 144      30.056   9.167 -10.586  1.00  0.70           O
ATOM      0  H   GLY A 144      31.546   6.683 -13.451  1.00  0.70           H   new
ATOM      0  HA2 GLY A 144      32.027   7.595 -11.545  1.00  0.70           H   new
ATOM      0  HA3 GLY A 144      32.067   8.999 -12.223  1.00  0.70           H   new
ATOM   2152  N   GLU A 145      29.106   8.011 -12.257  1.00  0.70           N
ATOM   2153  CA  GLU A 145      27.767   8.309 -11.754  1.00  0.70           C
ATOM   2154  C   GLU A 145      27.408   7.306 -10.673  1.00  0.70           C
ATOM   2155  O   GLU A 145      27.726   6.128 -10.799  1.00  0.70           O
ATOM   2156  CB  GLU A 145      26.750   8.233 -12.885  1.00  0.70           C
ATOM   2157  CG  GLU A 145      26.967   9.229 -14.014  1.00  0.70           C
ATOM   2158  CD  GLU A 145      25.984   9.060 -15.154  1.00  0.70           C
ATOM   2159  OE1 GLU A 145      25.700   7.933 -15.526  1.00  0.70           O
ATOM   2160  OE2 GLU A 145      25.518  10.058 -15.657  1.00  0.70           O1-
ATOM      0  H   GLU A 145      29.135   7.530 -12.970  1.00  0.70           H   new
ATOM      0  HA  GLU A 145      27.755   9.207 -11.386  1.00  0.70           H   new
ATOM      0  HB2 GLU A 145      26.765   7.337 -13.255  1.00  0.70           H   new
ATOM      0  HB3 GLU A 145      25.864   8.372 -12.515  1.00  0.70           H   new
ATOM      0  HG2 GLU A 145      26.893  10.130 -13.662  1.00  0.70           H   new
ATOM      0  HG3 GLU A 145      27.870   9.131 -14.355  1.00  0.70           H   new
ATOM   2167  N   ILE A 146      26.700   7.737  -9.633  1.00  0.70           N
ATOM   2168  CA  ILE A 146      26.327   6.800  -8.572  1.00  0.70           C
ATOM   2169  C   ILE A 146      25.094   6.016  -8.967  1.00  0.70           C
ATOM   2170  O   ILE A 146      24.033   6.605  -9.185  1.00  0.70           O
ATOM   2171  CB  ILE A 146      26.029   7.549  -7.269  1.00  0.70           C
ATOM   2172  CG1 ILE A 146      27.231   8.332  -6.797  1.00  0.70           C
ATOM   2173  CG2 ILE A 146      25.634   6.524  -6.175  1.00  0.70           C
ATOM   2174  CD1 ILE A 146      26.880   9.308  -5.713  1.00  0.70           C
ATOM      0  H   ILE A 146      26.430   8.546  -9.521  1.00  0.70           H   new
ATOM      0  HA  ILE A 146      27.074   6.195  -8.438  1.00  0.70           H   new
ATOM      0  HB  ILE A 146      25.304   8.172  -7.434  1.00  0.70           H   new
ATOM      0 HG12 ILE A 146      27.907   7.718  -6.471  1.00  0.70           H   new
ATOM      0 HG13 ILE A 146      27.619   8.809  -7.547  1.00  0.70           H   new
ATOM      0 HG21 ILE A 146      25.444   6.992  -5.347  1.00  0.70           H   new
ATOM      0 HG22 ILE A 146      24.845   6.036  -6.459  1.00  0.70           H   new
ATOM      0 HG23 ILE A 146      26.365   5.903  -6.034  1.00  0.70           H   new
ATOM      0 HD11 ILE A 146      27.677   9.788  -5.439  1.00  0.70           H   new
ATOM      0 HD12 ILE A 146      26.221   9.938  -6.045  1.00  0.70           H   new
ATOM      0 HD13 ILE A 146      26.514   8.830  -4.953  1.00  0.70           H   new
ATOM   2186  N   ILE A 147      25.229   4.691  -9.041  1.00  0.71           N
ATOM   2187  CA  ILE A 147      24.138   3.844  -9.505  1.00  0.71           C
ATOM   2188  C   ILE A 147      23.439   3.095  -8.394  1.00  0.71           C
ATOM   2189  O   ILE A 147      22.362   2.553  -8.611  1.00  0.71           O
ATOM   2190  CB  ILE A 147      24.610   2.836 -10.539  1.00  0.71           C
ATOM   2191  CG1 ILE A 147      25.604   1.898  -9.940  1.00  0.71           C
ATOM   2192  CG2 ILE A 147      25.193   3.551 -11.734  1.00  0.71           C
ATOM   2193  CD1 ILE A 147      25.903   0.773 -10.810  1.00  0.71           C
ATOM      0  H   ILE A 147      25.945   4.266  -8.827  1.00  0.71           H   new
ATOM      0  HA  ILE A 147      23.502   4.459  -9.902  1.00  0.71           H   new
ATOM      0  HB  ILE A 147      23.849   2.314 -10.837  1.00  0.71           H   new
ATOM      0 HG12 ILE A 147      26.423   2.380  -9.747  1.00  0.71           H   new
ATOM      0 HG13 ILE A 147      25.263   1.567  -9.094  1.00  0.71           H   new
ATOM      0 HG21 ILE A 147      25.491   2.899 -12.388  1.00  0.71           H   new
ATOM      0 HG22 ILE A 147      24.517   4.121 -12.132  1.00  0.71           H   new
ATOM      0 HG23 ILE A 147      25.946   4.093 -11.451  1.00  0.71           H   new
ATOM      0 HD11 ILE A 147      26.551   0.194 -10.379  1.00  0.71           H   new
ATOM      0 HD12 ILE A 147      25.090   0.274 -10.985  1.00  0.71           H   new
ATOM      0 HD13 ILE A 147      26.268   1.099 -11.647  1.00  0.71           H   new
ATOM   2205  N   GLY A 148      24.008   3.105  -7.199  1.00  0.73           N
ATOM   2206  CA  GLY A 148      23.298   2.494  -6.087  1.00  0.73           C
ATOM   2207  C   GLY A 148      24.119   2.345  -4.841  1.00  0.73           C
ATOM   2208  O   GLY A 148      25.303   2.672  -4.808  1.00  0.73           O
ATOM      0  H   GLY A 148      24.775   3.446  -7.013  1.00  0.73           H   new
ATOM      0  HA2 GLY A 148      22.514   3.028  -5.884  1.00  0.73           H   new
ATOM      0  HA3 GLY A 148      22.981   1.619  -6.360  1.00  0.73           H   new
ATOM   2212  N   LEU A 149      23.471   1.859  -3.803  1.00  0.77           N
ATOM   2213  CA  LEU A 149      24.129   1.669  -2.532  1.00  0.77           C
ATOM   2214  C   LEU A 149      24.297   0.163  -2.214  1.00  0.77           C
ATOM   2215  O   LEU A 149      23.436  -0.654  -2.567  1.00  0.77           O
ATOM   2216  CB  LEU A 149      23.293   2.402  -1.492  1.00  0.77           C
ATOM   2217  CG  LEU A 149      23.000   3.921  -1.777  1.00  0.77           C
ATOM   2218  CD1 LEU A 149      22.144   4.461  -0.656  1.00  0.77           C
ATOM   2219  CD2 LEU A 149      24.289   4.714  -1.914  1.00  0.77           C
ATOM      0  H   LEU A 149      22.642   1.631  -3.815  1.00  0.77           H   new
ATOM      0  HA  LEU A 149      25.029   2.030  -2.540  1.00  0.77           H   new
ATOM      0  HB2 LEU A 149      22.445   1.940  -1.403  1.00  0.77           H   new
ATOM      0  HB3 LEU A 149      23.744   2.334  -0.636  1.00  0.77           H   new
ATOM      0  HG  LEU A 149      22.527   4.008  -2.619  1.00  0.77           H   new
ATOM      0 HD11 LEU A 149      21.954   5.399  -0.817  1.00  0.77           H   new
ATOM      0 HD12 LEU A 149      21.311   3.965  -0.616  1.00  0.77           H   new
ATOM      0 HD13 LEU A 149      22.616   4.367   0.186  1.00  0.77           H   new
ATOM      0 HD21 LEU A 149      24.079   5.645  -2.089  1.00  0.77           H   new
ATOM      0 HD22 LEU A 149      24.799   4.647  -1.092  1.00  0.77           H   new
ATOM      0 HD23 LEU A 149      24.812   4.357  -2.649  1.00  0.77           H   new
ATOM   2231  N   TYR A 150      25.431  -0.184  -1.587  1.00  0.82           N
ATOM   2232  CA  TYR A 150      25.833  -1.540  -1.143  1.00  0.82           C
ATOM   2233  C   TYR A 150      25.323  -2.037   0.226  1.00  0.82           C
ATOM   2234  O   TYR A 150      25.116  -1.259   1.151  1.00  0.82           O
ATOM   2235  CB  TYR A 150      27.371  -1.634  -1.121  1.00  0.82           C
ATOM   2236  CG  TYR A 150      27.930  -2.973  -0.557  1.00  0.82           C
ATOM   2237  CD1 TYR A 150      27.962  -4.106  -1.335  1.00  0.82           C
ATOM   2238  CD2 TYR A 150      28.390  -3.047   0.760  1.00  0.82           C
ATOM   2239  CE1 TYR A 150      28.446  -5.308  -0.833  1.00  0.82           C
ATOM   2240  CE2 TYR A 150      28.851  -4.255   1.269  1.00  0.82           C
ATOM   2241  CZ  TYR A 150      28.880  -5.393   0.465  1.00  0.82           C
ATOM   2242  OH  TYR A 150      29.323  -6.634   0.954  1.00  0.82           O
ATOM      0  H   TYR A 150      26.029   0.404  -1.395  1.00  0.82           H   new
ATOM      0  HA  TYR A 150      25.404  -2.116  -1.795  1.00  0.82           H   new
ATOM      0  HB2 TYR A 150      27.704  -1.513  -2.024  1.00  0.82           H   new
ATOM      0  HB3 TYR A 150      27.721  -0.902  -0.589  1.00  0.82           H   new
ATOM      0  HD1 TYR A 150      27.655  -4.067  -2.212  1.00  0.82           H   new
ATOM      0  HD2 TYR A 150      28.388  -2.287   1.296  1.00  0.82           H   new
ATOM      0  HE1 TYR A 150      28.476  -6.059  -1.381  1.00  0.82           H   new
ATOM      0  HE2 TYR A 150      29.142  -4.304   2.151  1.00  0.82           H   new
ATOM      0  HH  TYR A 150      29.536  -7.129   0.310  1.00  0.82           H   new
ATOM   2252  N   GLY A 151      25.180  -3.359   0.372  1.00  0.90           N
ATOM   2253  CA  GLY A 151      25.004  -3.991   1.690  1.00  0.90           C
ATOM   2254  C   GLY A 151      23.746  -4.815   1.885  1.00  0.90           C
ATOM   2255  O   GLY A 151      23.761  -5.848   2.564  1.00  0.90           O
ATOM      0  H   GLY A 151      25.182  -3.913  -0.286  1.00  0.90           H   new
ATOM      0  HA2 GLY A 151      25.770  -4.563   1.857  1.00  0.90           H   new
ATOM      0  HA3 GLY A 151      25.018  -3.294   2.365  1.00  0.90           H   new
ATOM   2259  N   ASN A 152      22.654  -4.420   1.266  1.00  0.99           N
ATOM   2260  CA  ASN A 152      21.452  -5.216   1.437  1.00  0.99           C
ATOM   2261  C   ASN A 152      21.482  -6.380   0.457  1.00  0.99           C
ATOM   2262  O   ASN A 152      21.036  -6.285  -0.696  1.00  0.99           O
ATOM   2263  CB  ASN A 152      20.231  -4.344   1.345  1.00  0.99           C
ATOM   2264  CG  ASN A 152      18.947  -5.040   1.662  1.00  0.99           C
ATOM   2265  ND2 ASN A 152      18.087  -4.358   2.379  1.00  0.99           N
ATOM   2266  OD1 ASN A 152      18.728  -6.201   1.300  1.00  0.99           O
ATOM      0  H   ASN A 152      22.582  -3.726   0.763  1.00  0.99           H   new
ATOM      0  HA  ASN A 152      21.414  -5.608   2.324  1.00  0.99           H   new
ATOM      0  HB2 ASN A 152      20.337  -3.594   1.950  1.00  0.99           H   new
ATOM      0  HB3 ASN A 152      20.175  -3.979   0.448  1.00  0.99           H   new
ATOM      0 HD21 ASN A 152      17.341  -4.717   2.613  1.00  0.99           H   new
ATOM      0 HD22 ASN A 152      18.268  -3.551   2.616  1.00  0.99           H   new
ATOM   2273  N   GLY A 153      22.075  -7.466   0.934  1.00  1.10           N
ATOM   2274  CA  GLY A 153      22.285  -8.641   0.118  1.00  1.10           C
ATOM   2275  C   GLY A 153      21.671  -9.936   0.615  1.00  1.10           C
ATOM   2276  O   GLY A 153      20.902  -9.982   1.579  1.00  1.10           O
ATOM      0  H   GLY A 153      22.365  -7.538   1.740  1.00  1.10           H   new
ATOM      0  HA2 GLY A 153      21.934  -8.460  -0.768  1.00  1.10           H   new
ATOM      0  HA3 GLY A 153      23.241  -8.776   0.023  1.00  1.10           H   new
ATOM   2280  N   VAL A 154      22.082 -10.994  -0.065  1.00  1.20           N
ATOM   2281  CA  VAL A 154      21.652 -12.365   0.149  1.00  1.20           C
ATOM   2282  C   VAL A 154      22.842 -13.327   0.161  1.00  1.20           C
ATOM   2283  O   VAL A 154      23.808 -13.142  -0.580  1.00  1.20           O
ATOM   2284  CB  VAL A 154      20.666 -12.729  -0.975  1.00  1.20           C
ATOM   2285  CG1 VAL A 154      21.370 -12.567  -2.303  1.00  1.20           C
ATOM   2286  CG2 VAL A 154      20.159 -14.158  -0.814  1.00  1.20           C
ATOM      0  H   VAL A 154      22.655 -10.927  -0.703  1.00  1.20           H   new
ATOM      0  HA  VAL A 154      21.221 -12.443   1.015  1.00  1.20           H   new
ATOM      0  HB  VAL A 154      19.897 -12.139  -0.933  1.00  1.20           H   new
ATOM      0 HG11 VAL A 154      20.760 -12.793  -3.023  1.00  1.20           H   new
ATOM      0 HG12 VAL A 154      21.662 -11.648  -2.405  1.00  1.20           H   new
ATOM      0 HG13 VAL A 154      22.140 -13.156  -2.335  1.00  1.20           H   new
ATOM      0 HG21 VAL A 154      19.540 -14.365  -1.532  1.00  1.20           H   new
ATOM      0 HG22 VAL A 154      20.908 -14.773  -0.846  1.00  1.20           H   new
ATOM      0 HG23 VAL A 154      19.705 -14.246   0.039  1.00  1.20           H   new
ATOM   2296  N   LEU A 155      22.795 -14.337   1.027  1.00  1.29           N
ATOM   2297  CA  LEU A 155      23.870 -15.330   1.068  1.00  1.29           C
ATOM   2298  C   LEU A 155      23.575 -16.440   0.055  1.00  1.29           C
ATOM   2299  O   LEU A 155      22.517 -17.072   0.114  1.00  1.29           O
ATOM   2300  CB  LEU A 155      24.004 -15.898   2.480  1.00  1.29           C
ATOM   2301  CG  LEU A 155      25.123 -16.895   2.687  1.00  1.29           C
ATOM   2302  CD1 LEU A 155      26.416 -16.197   2.458  1.00  1.29           C
ATOM   2303  CD2 LEU A 155      25.069 -17.427   4.097  1.00  1.29           C
ATOM      0  H   LEU A 155      22.160 -14.466   1.592  1.00  1.29           H   new
ATOM      0  HA  LEU A 155      24.712 -14.910   0.832  1.00  1.29           H   new
ATOM      0  HB2 LEU A 155      24.133 -15.160   3.096  1.00  1.29           H   new
ATOM      0  HB3 LEU A 155      23.166 -16.324   2.720  1.00  1.29           H   new
ATOM      0  HG  LEU A 155      25.033 -17.638   2.070  1.00  1.29           H   new
ATOM      0 HD11 LEU A 155      27.148 -16.821   2.586  1.00  1.29           H   new
ATOM      0 HD12 LEU A 155      26.441 -15.851   1.552  1.00  1.29           H   new
ATOM      0 HD13 LEU A 155      26.503 -15.463   3.086  1.00  1.29           H   new
ATOM      0 HD21 LEU A 155      25.786 -18.066   4.230  1.00  1.29           H   new
ATOM      0 HD22 LEU A 155      25.170 -16.694   4.724  1.00  1.29           H   new
ATOM      0 HD23 LEU A 155      24.216 -17.864   4.246  1.00  1.29           H   new
ATOM   2315  N   ILE A 156      24.488 -16.626  -0.901  1.00  1.35           N
ATOM   2316  CA  ILE A 156      24.310 -17.554  -2.010  1.00  1.35           C
ATOM   2317  C   ILE A 156      25.211 -18.789  -2.071  1.00  1.35           C
ATOM   2318  O   ILE A 156      26.445 -18.701  -1.945  1.00  1.35           O
ATOM   2319  CB  ILE A 156      24.490 -16.790  -3.338  1.00  1.35           C
ATOM   2320  CG1 ILE A 156      23.475 -15.649  -3.423  1.00  1.35           C
ATOM   2321  CG2 ILE A 156      24.372 -17.721  -4.539  1.00  1.35           C
ATOM   2322  CD1 ILE A 156      22.035 -16.101  -3.405  1.00  1.35           C
ATOM      0  H   ILE A 156      25.239 -16.208  -0.920  1.00  1.35           H   new
ATOM      0  HA  ILE A 156      23.418 -17.904  -1.860  1.00  1.35           H   new
ATOM      0  HB  ILE A 156      25.384 -16.415  -3.356  1.00  1.35           H   new
ATOM      0 HG12 ILE A 156      23.622 -15.042  -2.681  1.00  1.35           H   new
ATOM      0 HG13 ILE A 156      23.636 -15.146  -4.237  1.00  1.35           H   new
ATOM      0 HG21 ILE A 156      24.490 -17.212  -5.356  1.00  1.35           H   new
ATOM      0 HG22 ILE A 156      25.055 -18.407  -4.485  1.00  1.35           H   new
ATOM      0 HG23 ILE A 156      23.496 -18.137  -4.541  1.00  1.35           H   new
ATOM      0 HD11 ILE A 156      21.452 -15.328  -3.462  1.00  1.35           H   new
ATOM      0 HD12 ILE A 156      21.870 -16.686  -4.161  1.00  1.35           H   new
ATOM      0 HD13 ILE A 156      21.856 -16.580  -2.581  1.00  1.35           H   new
ATOM   2334  N   GLY A 157      24.570 -19.949  -2.278  1.00  1.36           N
ATOM   2335  CA  GLY A 157      25.286 -21.181  -2.581  1.00  1.36           C
ATOM   2336  C   GLY A 157      26.335 -21.547  -1.566  1.00  1.36           C
ATOM   2337  O   GLY A 157      26.050 -21.827  -0.401  1.00  1.36           O
ATOM      0  H   GLY A 157      23.715 -20.036  -2.245  1.00  1.36           H   new
ATOM      0  HA2 GLY A 157      24.647 -21.907  -2.647  1.00  1.36           H   new
ATOM      0  HA3 GLY A 157      25.707 -21.094  -3.450  1.00  1.36           H   new
ATOM   2341  N   GLN A 158      27.564 -21.536  -2.070  1.00  1.31           N
ATOM   2342  CA  GLN A 158      28.817 -21.851  -1.398  1.00  1.31           C
ATOM   2343  C   GLN A 158      29.099 -20.989  -0.165  1.00  1.31           C
ATOM   2344  O   GLN A 158      29.983 -21.313   0.631  1.00  1.31           O
ATOM   2345  CB  GLN A 158      29.939 -21.680  -2.423  1.00  1.31           C
ATOM   2346  CG  GLN A 158      30.047 -20.233  -2.925  1.00  1.31           C
ATOM   2347  CD  GLN A 158      29.096 -19.985  -4.109  1.00  1.31           C
ATOM   2348  NE2 GLN A 158      29.376 -18.978  -4.923  1.00  1.31           N
ATOM   2349  OE1 GLN A 158      28.097 -20.700  -4.261  1.00  1.31           O
ATOM      0  H   GLN A 158      27.697 -21.323  -2.893  1.00  1.31           H   new
ATOM      0  HA  GLN A 158      28.758 -22.760  -1.065  1.00  1.31           H   new
ATOM      0  HB2 GLN A 158      30.782 -21.947  -2.025  1.00  1.31           H   new
ATOM      0  HB3 GLN A 158      29.781 -22.271  -3.176  1.00  1.31           H   new
ATOM      0  HG2 GLN A 158      29.836 -19.620  -2.203  1.00  1.31           H   new
ATOM      0  HG3 GLN A 158      30.960 -20.049  -3.196  1.00  1.31           H   new
ATOM      0 HE21 GLN A 158      30.078 -18.500  -4.790  1.00  1.31           H   new
ATOM      0 HE22 GLN A 158      28.855 -18.802  -5.585  1.00  1.31           H   new
ATOM   2358  N   GLY A 159      28.355 -19.896  -0.008  1.00  1.23           N
ATOM   2359  CA  GLY A 159      28.531 -19.018   1.127  1.00  1.23           C
ATOM   2360  C   GLY A 159      29.066 -17.634   0.772  1.00  1.23           C
ATOM   2361  O   GLY A 159      29.784 -17.033   1.572  1.00  1.23           O
ATOM      0  H   GLY A 159      27.740 -19.650  -0.556  1.00  1.23           H   new
ATOM      0  HA2 GLY A 159      27.679 -18.918   1.580  1.00  1.23           H   new
ATOM      0  HA3 GLY A 159      29.139 -19.437   1.756  1.00  1.23           H   new
ATOM   2365  N   GLU A 160      28.738 -17.127  -0.417  1.00  1.11           N
ATOM   2366  CA  GLU A 160      29.192 -15.784  -0.787  1.00  1.11           C
ATOM   2367  C   GLU A 160      28.033 -14.809  -0.726  1.00  1.11           C
ATOM   2368  O   GLU A 160      26.894 -15.170  -1.011  1.00  1.11           O
ATOM   2369  CB  GLU A 160      29.845 -15.759  -2.177  1.00  1.11           C
ATOM   2370  CG  GLU A 160      31.188 -16.514  -2.252  1.00  1.11           C
ATOM   2371  CD  GLU A 160      31.903 -16.407  -3.600  1.00  1.11           C
ATOM   2372  OE1 GLU A 160      31.477 -17.018  -4.560  1.00  1.11           O
ATOM   2373  OE2 GLU A 160      32.888 -15.705  -3.655  1.00  1.11           O1-
ATOM      0  H   GLU A 160      28.266 -17.532  -1.011  1.00  1.11           H   new
ATOM      0  HA  GLU A 160      29.870 -15.515  -0.148  1.00  1.11           H   new
ATOM      0  HB2 GLU A 160      29.230 -16.146  -2.820  1.00  1.11           H   new
ATOM      0  HB3 GLU A 160      29.988 -14.837  -2.441  1.00  1.11           H   new
ATOM      0  HG2 GLU A 160      31.776 -16.174  -1.559  1.00  1.11           H   new
ATOM      0  HG3 GLU A 160      31.030 -17.451  -2.056  1.00  1.11           H   new
ATOM   2380  N   TYR A 161      28.301 -13.564  -0.365  1.00  1.00           N
ATOM   2381  CA  TYR A 161      27.198 -12.621  -0.316  1.00  1.00           C
ATOM   2382  C   TYR A 161      27.055 -11.862  -1.606  1.00  1.00           C
ATOM   2383  O   TYR A 161      28.041 -11.462  -2.225  1.00  1.00           O
ATOM   2384  CB  TYR A 161      27.353 -11.632   0.826  1.00  1.00           C
ATOM   2385  CG  TYR A 161      27.180 -12.219   2.195  1.00  1.00           C
ATOM   2386  CD1 TYR A 161      28.275 -12.719   2.880  1.00  1.00           C
ATOM   2387  CD2 TYR A 161      25.917 -12.244   2.776  1.00  1.00           C
ATOM   2388  CE1 TYR A 161      28.115 -13.236   4.149  1.00  1.00           C
ATOM   2389  CE2 TYR A 161      25.754 -12.762   4.046  1.00  1.00           C
ATOM   2390  CZ  TYR A 161      26.848 -13.255   4.736  1.00  1.00           C
ATOM   2391  OH  TYR A 161      26.690 -13.773   6.001  1.00  1.00           O
ATOM      0  H   TYR A 161      29.075 -13.255  -0.154  1.00  1.00           H   new
ATOM      0  HA  TYR A 161      26.398 -13.150  -0.170  1.00  1.00           H   new
ATOM      0  HB2 TYR A 161      28.233 -11.228   0.770  1.00  1.00           H   new
ATOM      0  HB3 TYR A 161      26.706 -10.919   0.710  1.00  1.00           H   new
ATOM      0  HD1 TYR A 161      29.117 -12.706   2.485  1.00  1.00           H   new
ATOM      0  HD2 TYR A 161      25.183 -11.913   2.310  1.00  1.00           H   new
ATOM      0  HE1 TYR A 161      28.849 -13.571   4.612  1.00  1.00           H   new
ATOM      0  HE2 TYR A 161      24.910 -12.780   4.437  1.00  1.00           H   new
ATOM      0  HH  TYR A 161      25.883 -13.720   6.227  1.00  1.00           H   new
ATOM   2401  N   VAL A 162      25.812 -11.646  -1.989  1.00  0.90           N
ATOM   2402  CA  VAL A 162      25.499 -10.881  -3.170  1.00  0.90           C
ATOM   2403  C   VAL A 162      24.650  -9.679  -2.796  1.00  0.90           C
ATOM   2404  O   VAL A 162      23.564  -9.823  -2.238  1.00  0.90           O
ATOM   2405  CB  VAL A 162      24.779 -11.791  -4.168  1.00  0.90           C
ATOM   2406  CG1 VAL A 162      24.430 -11.026  -5.372  1.00  0.90           C
ATOM   2407  CG2 VAL A 162      25.678 -12.977  -4.495  1.00  0.90           C
ATOM      0  H   VAL A 162      25.123 -11.942  -1.567  1.00  0.90           H   new
ATOM      0  HA  VAL A 162      26.311 -10.548  -3.583  1.00  0.90           H   new
ATOM      0  HB  VAL A 162      23.954 -12.129  -3.785  1.00  0.90           H   new
ATOM      0 HG11 VAL A 162      23.974 -11.605  -6.003  1.00  0.90           H   new
ATOM      0 HG12 VAL A 162      23.847 -10.289  -5.130  1.00  0.90           H   new
ATOM      0 HG13 VAL A 162      25.238 -10.678  -5.780  1.00  0.90           H   new
ATOM      0 HG21 VAL A 162      25.229 -13.559  -5.127  1.00  0.90           H   new
ATOM      0 HG22 VAL A 162      26.507 -12.657  -4.883  1.00  0.90           H   new
ATOM      0 HG23 VAL A 162      25.871 -13.471  -3.683  1.00  0.90           H   new
ATOM   2417  N   SER A 163      25.166  -8.485  -3.054  1.00  0.84           N
ATOM   2418  CA  SER A 163      24.487  -7.255  -2.659  1.00  0.84           C
ATOM   2419  C   SER A 163      23.694  -6.626  -3.769  1.00  0.84           C
ATOM   2420  O   SER A 163      24.239  -6.339  -4.834  1.00  0.84           O
ATOM   2421  CB  SER A 163      25.487  -6.253  -2.163  1.00  0.84           C
ATOM   2422  OG  SER A 163      24.877  -5.009  -1.958  1.00  0.84           O
ATOM      0  H   SER A 163      25.914  -8.363  -3.460  1.00  0.84           H   new
ATOM      0  HA  SER A 163      23.864  -7.506  -1.959  1.00  0.84           H   new
ATOM      0  HB2 SER A 163      25.882  -6.566  -1.334  1.00  0.84           H   new
ATOM      0  HB3 SER A 163      26.209  -6.163  -2.805  1.00  0.84           H   new
ATOM      0  HG  SER A 163      25.387  -4.399  -2.228  1.00  0.84           H   new
ATOM   2428  N   GLY A 164      22.404  -6.407  -3.560  1.00  0.82           N
ATOM   2429  CA  GLY A 164      21.671  -5.801  -4.651  1.00  0.82           C
ATOM   2430  C   GLY A 164      22.204  -4.396  -4.790  1.00  0.82           C
ATOM   2431  O   GLY A 164      22.576  -3.787  -3.787  1.00  0.82           O
ATOM      0  H   GLY A 164      21.961  -6.588  -2.845  1.00  0.82           H   new
ATOM      0  HA2 GLY A 164      21.796  -6.302  -5.472  1.00  0.82           H   new
ATOM      0  HA3 GLY A 164      20.719  -5.793  -4.466  1.00  0.82           H   new
ATOM   2435  N   ILE A 165      22.216  -3.865  -5.997  1.00  0.84           N
ATOM   2436  CA  ILE A 165      22.615  -2.481  -6.175  1.00  0.84           C
ATOM   2437  C   ILE A 165      21.346  -1.707  -5.982  1.00  0.84           C
ATOM   2438  O   ILE A 165      20.468  -1.768  -6.832  1.00  0.84           O
ATOM   2439  CB  ILE A 165      23.163  -2.220  -7.590  1.00  0.84           C
ATOM   2440  CG1 ILE A 165      24.356  -3.065  -7.867  1.00  0.84           C
ATOM   2441  CG2 ILE A 165      23.506  -0.777  -7.783  1.00  0.84           C
ATOM   2442  CD1 ILE A 165      24.807  -2.977  -9.288  1.00  0.84           C
ATOM      0  H   ILE A 165      22.000  -4.280  -6.719  1.00  0.84           H   new
ATOM      0  HA  ILE A 165      23.322  -2.234  -5.559  1.00  0.84           H   new
ATOM      0  HB  ILE A 165      22.462  -2.456  -8.217  1.00  0.84           H   new
ATOM      0 HG12 ILE A 165      25.082  -2.794  -7.284  1.00  0.84           H   new
ATOM      0 HG13 ILE A 165      24.150  -3.989  -7.653  1.00  0.84           H   new
ATOM      0 HG21 ILE A 165      23.848  -0.643  -8.681  1.00  0.84           H   new
ATOM      0 HG22 ILE A 165      22.711  -0.235  -7.656  1.00  0.84           H   new
ATOM      0 HG23 ILE A 165      24.182  -0.516  -7.138  1.00  0.84           H   new
ATOM      0 HD11 ILE A 165      25.584  -3.543  -9.417  1.00  0.84           H   new
ATOM      0 HD12 ILE A 165      24.092  -3.272  -9.873  1.00  0.84           H   new
ATOM      0 HD13 ILE A 165      25.038  -2.059  -9.498  1.00  0.84           H   new
ATOM   2454  N   ILE A 166      21.199  -1.022  -4.861  1.00  0.90           N
ATOM   2455  CA  ILE A 166      19.889  -0.453  -4.614  1.00  0.90           C
ATOM   2456  C   ILE A 166      19.855   1.032  -4.860  1.00  0.90           C
ATOM   2457  O   ILE A 166      20.713   1.778  -4.386  1.00  0.90           O
ATOM   2458  CB  ILE A 166      19.384  -0.800  -3.216  1.00  0.90           C
ATOM   2459  CG1 ILE A 166      19.280  -2.296  -3.062  1.00  0.90           C
ATOM   2460  CG2 ILE A 166      18.046  -0.277  -3.065  1.00  0.90           C
ATOM   2461  CD1 ILE A 166      19.038  -2.725  -1.697  1.00  0.90           C
ATOM      0  H   ILE A 166      21.802  -0.880  -4.264  1.00  0.90           H   new
ATOM      0  HA  ILE A 166      19.283  -0.856  -5.255  1.00  0.90           H   new
ATOM      0  HB  ILE A 166      19.997  -0.428  -2.562  1.00  0.90           H   new
ATOM      0 HG12 ILE A 166      18.563  -2.623  -3.627  1.00  0.90           H   new
ATOM      0 HG13 ILE A 166      20.100  -2.704  -3.380  1.00  0.90           H   new
ATOM      0 HG21 ILE A 166      17.713  -0.491  -2.180  1.00  0.90           H   new
ATOM      0 HG22 ILE A 166      18.060   0.686  -3.181  1.00  0.90           H   new
ATOM      0 HG23 ILE A 166      17.466  -0.674  -3.733  1.00  0.90           H   new
ATOM      0 HD11 ILE A 166      18.982  -3.693  -1.667  1.00  0.90           H   new
ATOM      0 HD12 ILE A 166      19.766  -2.426  -1.130  1.00  0.90           H   new
ATOM      0 HD13 ILE A 166      18.204  -2.343  -1.381  1.00  0.90           H   new
ATOM   2473  N   GLN A 167      18.867   1.442  -5.642  1.00  1.01           N
ATOM   2474  CA  GLN A 167      18.700   2.825  -6.036  1.00  1.01           C
ATOM   2475  C   GLN A 167      17.212   3.099  -6.129  1.00  1.01           C
ATOM   2476  O   GLN A 167      16.448   2.234  -6.559  1.00  1.01           O
ATOM   2477  CB  GLN A 167      19.305   3.040  -7.417  1.00  1.01           C
ATOM   2478  CG  GLN A 167      19.424   4.444  -7.871  1.00  1.01           C
ATOM   2479  CD  GLN A 167      20.719   5.064  -7.415  1.00  1.01           C
ATOM   2480  NE2 GLN A 167      21.459   5.535  -8.401  1.00  1.01           N
ATOM   2481  OE1 GLN A 167      21.056   5.154  -6.228  1.00  1.01           O
ATOM      0  H   GLN A 167      18.268   0.915  -5.962  1.00  1.01           H   new
ATOM      0  HA  GLN A 167      19.133   3.409  -5.394  1.00  1.01           H   new
ATOM      0  HB2 GLN A 167      20.189   2.641  -7.427  1.00  1.01           H   new
ATOM      0  HB3 GLN A 167      18.768   2.556  -8.063  1.00  1.01           H   new
ATOM      0  HG2 GLN A 167      19.371   4.478  -8.839  1.00  1.01           H   new
ATOM      0  HG3 GLN A 167      18.678   4.961  -7.528  1.00  1.01           H   new
ATOM      0 HE21 GLN A 167      21.193   5.454  -9.215  1.00  1.01           H   new
ATOM      0 HE22 GLN A 167      22.207   5.922  -8.230  1.00  1.01           H   new
ATOM   2490  N   GLY A 168      16.796   4.277  -5.712  1.00  1.18           N
ATOM   2491  CA  GLY A 168      15.407   4.665  -5.809  1.00  1.18           C
ATOM   2492  C   GLY A 168      15.198   5.452  -7.079  1.00  1.18           C
ATOM   2493  O   GLY A 168      16.084   5.517  -7.932  1.00  1.18           O
ATOM      0  H   GLY A 168      17.309   4.874  -5.365  1.00  1.18           H   new
ATOM      0  HA2 GLY A 168      14.839   3.878  -5.806  1.00  1.18           H   new
ATOM      0  HA3 GLY A 168      15.155   5.199  -5.040  1.00  1.18           H   new
ATOM   2497  N   GLU A 169      14.033   6.060  -7.195  1.00  1.42           N
ATOM   2498  CA  GLU A 169      13.720   6.865  -8.357  1.00  1.42           C
ATOM   2499  C   GLU A 169      14.005   8.294  -7.971  1.00  1.42           C
ATOM   2500  O   GLU A 169      13.855   8.652  -6.811  1.00  1.42           O
ATOM   2501  CB  GLU A 169      12.257   6.689  -8.766  1.00  1.42           C
ATOM   2502  CG  GLU A 169      11.899   5.274  -9.223  1.00  1.42           C
ATOM   2503  CD  GLU A 169      10.446   5.119  -9.628  1.00  1.42           C
ATOM   2504  OE1 GLU A 169       9.705   6.065  -9.500  1.00  1.42           O
ATOM   2505  OE2 GLU A 169      10.084   4.052 -10.065  1.00  1.42           O1-
ATOM      0  H   GLU A 169      13.406   6.019  -6.608  1.00  1.42           H   new
ATOM      0  HA  GLU A 169      14.253   6.597  -9.122  1.00  1.42           H   new
ATOM      0  HB2 GLU A 169      11.691   6.928  -8.016  1.00  1.42           H   new
ATOM      0  HB3 GLU A 169      12.055   7.310  -9.483  1.00  1.42           H   new
ATOM      0  HG2 GLU A 169      12.464   5.031  -9.973  1.00  1.42           H   new
ATOM      0  HG3 GLU A 169      12.096   4.651  -8.506  1.00  1.42           H   new
ATOM   2512  N   ARG A 170      14.425   9.119  -8.910  1.00  1.74           N
ATOM   2513  CA  ARG A 170      14.614  10.520  -8.568  1.00  1.74           C
ATOM   2514  C   ARG A 170      13.289  11.114  -8.133  1.00  1.74           C
ATOM   2515  O   ARG A 170      12.266  10.870  -8.785  1.00  1.74           O
ATOM   2516  CB  ARG A 170      15.179  11.306  -9.731  1.00  1.74           C
ATOM   2517  CG  ARG A 170      15.464  12.775  -9.425  1.00  1.74           C
ATOM   2518  CD  ARG A 170      16.123  13.490 -10.557  1.00  1.74           C
ATOM   2519  NE  ARG A 170      15.294  13.519 -11.760  1.00  1.74           N
ATOM   2520  CZ  ARG A 170      14.292  14.399 -11.983  1.00  1.74           C
ATOM   2521  NH1 ARG A 170      13.993  15.298 -11.080  1.00  1.74           N1+
ATOM   2522  NH2 ARG A 170      13.604  14.352 -13.112  1.00  1.74           N
ATOM      0  H   ARG A 170      14.602   8.903  -9.723  1.00  1.74           H   new
ATOM      0  HA  ARG A 170      15.254  10.573  -7.841  1.00  1.74           H   new
ATOM      0  HB2 ARG A 170      16.002  10.883 -10.023  1.00  1.74           H   new
ATOM      0  HB3 ARG A 170      14.556  11.257 -10.473  1.00  1.74           H   new
ATOM      0  HG2 ARG A 170      14.631  13.222  -9.208  1.00  1.74           H   new
ATOM      0  HG3 ARG A 170      16.030  12.832  -8.639  1.00  1.74           H   new
ATOM      0  HD2 ARG A 170      16.327  14.399 -10.286  1.00  1.74           H   new
ATOM      0  HD3 ARG A 170      16.968  13.058 -10.760  1.00  1.74           H   new
ATOM      0  HE  ARG A 170      15.455  12.934 -12.370  1.00  1.74           H   new
ATOM      0 HH11 ARG A 170      14.434  15.330 -10.343  1.00  1.74           H   new
ATOM      0 HH12 ARG A 170      13.355  15.857 -11.224  1.00  1.74           H   new
ATOM      0 HH21 ARG A 170      13.794  13.760 -13.707  1.00  1.74           H   new
ATOM      0 HH22 ARG A 170      12.967  14.913 -13.251  1.00  1.74           H   new
ATOM   2536  N   THR A 171      13.285  11.881  -7.044  1.00  2.11           N
ATOM   2537  CA  THR A 171      12.033  12.502  -6.628  1.00  2.11           C
ATOM   2538  C   THR A 171      12.225  14.009  -6.635  1.00  2.11           C
ATOM   2539  O   THR A 171      13.347  14.496  -6.795  1.00  2.11           O
ATOM   2540  CB  THR A 171      11.529  12.010  -5.228  1.00  2.11           C
ATOM   2541  CG2 THR A 171      11.500  10.496  -5.180  1.00  2.11           C
ATOM   2542  OG1 THR A 171      12.377  12.496  -4.158  1.00  2.11           O
ATOM      0  H   THR A 171      13.968  12.049  -6.550  1.00  2.11           H   new
ATOM      0  HA  THR A 171      11.342  12.239  -7.256  1.00  2.11           H   new
ATOM      0  HB  THR A 171      10.634  12.363  -5.104  1.00  2.11           H   new
ATOM      0  HG1 THR A 171      12.339  11.966  -3.507  1.00  2.11           H   new
ATOM      0 HG21 THR A 171      11.187  10.206  -4.309  1.00  2.11           H   new
ATOM      0 HG22 THR A 171      10.902  10.162  -5.866  1.00  2.11           H   new
ATOM      0 HG23 THR A 171      12.393  10.150  -5.334  1.00  2.11           H   new
ATOM   2550  N   GLU A 172      11.137  14.746  -6.476  1.00  2.50           N
ATOM   2551  CA  GLU A 172      11.186  16.201  -6.431  1.00  2.50           C
ATOM   2552  C   GLU A 172      10.405  16.702  -5.238  1.00  2.50           C
ATOM   2553  O   GLU A 172       9.486  16.029  -4.773  1.00  2.50           O
ATOM   2554  CB  GLU A 172      10.630  16.820  -7.718  1.00  2.50           C
ATOM   2555  CG  GLU A 172      11.432  16.495  -8.983  1.00  2.50           C
ATOM   2556  CD  GLU A 172      10.908  17.164 -10.239  1.00  2.50           C
ATOM   2557  OE1 GLU A 172       9.913  17.843 -10.172  1.00  2.50           O
ATOM   2558  OE2 GLU A 172      11.534  16.996 -11.269  1.00  2.50           O1-
ATOM      0  H   GLU A 172      10.347  14.418  -6.391  1.00  2.50           H   new
ATOM      0  HA  GLU A 172      12.115  16.469  -6.348  1.00  2.50           H   new
ATOM      0  HB2 GLU A 172       9.717  16.515  -7.841  1.00  2.50           H   new
ATOM      0  HB3 GLU A 172      10.595  17.783  -7.610  1.00  2.50           H   new
ATOM      0  HG2 GLU A 172      12.354  16.762  -8.847  1.00  2.50           H   new
ATOM      0  HG3 GLU A 172      11.432  15.534  -9.116  1.00  2.50           H   new
ATOM   2565  N   GLU A 173      10.768  17.874  -4.738  1.00  2.82           N
ATOM   2566  CA  GLU A 173      10.023  18.453  -3.638  1.00  2.82           C
ATOM   2567  C   GLU A 173       8.675  19.002  -4.144  1.00  2.82           C
ATOM   2568  O   GLU A 173       8.668  19.758  -5.117  1.00  2.82           O
ATOM   2569  CB  GLU A 173      10.833  19.590  -2.992  1.00  2.82           C
ATOM   2570  CG  GLU A 173      10.161  20.220  -1.767  1.00  2.82           C
ATOM   2571  CD  GLU A 173      10.903  21.350  -1.142  1.00  2.82           C
ATOM   2572  OE1 GLU A 173      11.850  21.817  -1.715  1.00  2.82           O
ATOM   2573  OE2 GLU A 173      10.533  21.749  -0.062  1.00  2.82           O1-
ATOM      0  H   GLU A 173      11.433  18.343  -5.017  1.00  2.82           H   new
ATOM      0  HA  GLU A 173       9.859  17.763  -2.976  1.00  2.82           H   new
ATOM      0  HB2 GLU A 173      11.702  19.247  -2.731  1.00  2.82           H   new
ATOM      0  HB3 GLU A 173      10.988  20.281  -3.655  1.00  2.82           H   new
ATOM      0  HG2 GLU A 173       9.281  20.535  -2.026  1.00  2.82           H   new
ATOM      0  HG3 GLU A 173      10.030  19.530  -1.098  1.00  2.82           H   new
ATOM   2580  N   PRO A 174       7.528  18.612  -3.553  1.00  2.99           N
ATOM   2581  CA  PRO A 174       6.198  19.090  -3.867  1.00  2.99           C
ATOM   2582  C   PRO A 174       6.065  20.453  -3.247  1.00  2.99           C
ATOM   2583  O   PRO A 174       6.839  20.789  -2.362  1.00  2.99           O
ATOM   2584  CB  PRO A 174       5.290  18.058  -3.203  1.00  2.99           C
ATOM   2585  CG  PRO A 174       6.079  17.604  -2.009  1.00  2.99           C
ATOM   2586  CD  PRO A 174       7.537  17.621  -2.465  1.00  2.99           C
ATOM      0  HA  PRO A 174       5.989  19.178  -4.810  1.00  2.99           H   new
ATOM      0  HB2 PRO A 174       4.441  18.447  -2.942  1.00  2.99           H   new
ATOM      0  HB3 PRO A 174       5.092  17.320  -3.801  1.00  2.99           H   new
ATOM      0  HG2 PRO A 174       5.941  18.195  -1.252  1.00  2.99           H   new
ATOM      0  HG3 PRO A 174       5.810  16.716  -1.728  1.00  2.99           H   new
ATOM      0  HD2 PRO A 174       8.135  17.880  -1.747  1.00  2.99           H   new
ATOM      0  HD3 PRO A 174       7.827  16.749  -2.775  1.00  2.99           H   new
ATOM   2594  N   ILE A 175       5.073  21.218  -3.622  1.00  2.93           N
ATOM   2595  CA  ILE A 175       4.914  22.480  -2.932  1.00  2.93           C
ATOM   2596  C   ILE A 175       4.549  22.172  -1.478  1.00  2.93           C
ATOM   2597  O   ILE A 175       3.657  21.358  -1.251  1.00  2.93           O
ATOM   2598  CB  ILE A 175       3.829  23.312  -3.602  1.00  2.93           C
ATOM   2599  CG1 ILE A 175       4.267  23.558  -5.023  1.00  2.93           C
ATOM   2600  CG2 ILE A 175       3.605  24.633  -2.843  1.00  2.93           C
ATOM   2601  CD1 ILE A 175       5.562  24.346  -5.104  1.00  2.93           C
ATOM      0  H   ILE A 175       4.503  21.044  -4.242  1.00  2.93           H   new
ATOM      0  HA  ILE A 175       5.736  22.995  -2.964  1.00  2.93           H   new
ATOM      0  HB  ILE A 175       2.980  22.842  -3.592  1.00  2.93           H   new
ATOM      0 HG12 ILE A 175       4.381  22.707  -5.475  1.00  2.93           H   new
ATOM      0 HG13 ILE A 175       3.569  24.039  -5.495  1.00  2.93           H   new
ATOM      0 HG21 ILE A 175       2.911  25.147  -3.285  1.00  2.93           H   new
ATOM      0 HG22 ILE A 175       3.333  24.441  -1.932  1.00  2.93           H   new
ATOM      0 HG23 ILE A 175       4.429  25.144  -2.833  1.00  2.93           H   new
ATOM      0 HD11 ILE A 175       5.803  24.479  -6.034  1.00  2.93           H   new
ATOM      0 HD12 ILE A 175       5.444  25.208  -4.675  1.00  2.93           H   new
ATOM      0 HD13 ILE A 175       6.268  23.856  -4.655  1.00  2.93           H   new
ATOM   2613  N   PRO A 176       5.238  22.752  -0.475  1.00  2.69           N
ATOM   2614  CA  PRO A 176       4.995  22.531   0.938  1.00  2.69           C
ATOM   2615  C   PRO A 176       3.572  22.868   1.329  1.00  2.69           C
ATOM   2616  O   PRO A 176       2.978  23.818   0.817  1.00  2.69           O
ATOM   2617  CB  PRO A 176       5.983  23.497   1.611  1.00  2.69           C
ATOM   2618  CG  PRO A 176       7.096  23.663   0.607  1.00  2.69           C
ATOM   2619  CD  PRO A 176       6.420  23.624  -0.744  1.00  2.69           C
ATOM      0  HA  PRO A 176       5.115  21.603   1.195  1.00  2.69           H   new
ATOM      0  HB2 PRO A 176       5.562  24.347   1.815  1.00  2.69           H   new
ATOM      0  HB3 PRO A 176       6.314  23.136   2.448  1.00  2.69           H   new
ATOM      0  HG2 PRO A 176       7.566  24.501   0.740  1.00  2.69           H   new
ATOM      0  HG3 PRO A 176       7.752  22.954   0.691  1.00  2.69           H   new
ATOM      0  HD2 PRO A 176       6.158  24.508  -1.044  1.00  2.69           H   new
ATOM      0  HD3 PRO A 176       6.998  23.252  -1.428  1.00  2.69           H   new
ATOM   2627  N   ASP A 177       3.051  22.144   2.320  1.00  2.34           N
ATOM   2628  CA  ASP A 177       1.688  22.364   2.805  1.00  2.34           C
ATOM   2629  C   ASP A 177       1.635  23.567   3.733  1.00  2.34           C
ATOM   2630  O   ASP A 177       1.435  23.460   4.940  1.00  2.34           O
ATOM   2631  CB  ASP A 177       1.170  21.120   3.527  1.00  2.34           C
ATOM   2632  CG  ASP A 177       0.878  19.975   2.577  1.00  2.34           C
ATOM   2633  OD1 ASP A 177       0.341  20.225   1.525  1.00  2.34           O
ATOM   2634  OD2 ASP A 177       1.212  18.864   2.902  1.00  2.34           O1-
ATOM      0  H   ASP A 177       3.474  21.516   2.727  1.00  2.34           H   new
ATOM      0  HA  ASP A 177       1.119  22.540   2.039  1.00  2.34           H   new
ATOM      0  HB2 ASP A 177       1.826  20.833   4.182  1.00  2.34           H   new
ATOM      0  HB3 ASP A 177       0.362  21.346   4.014  1.00  2.34           H   new
ATOM   2639  N   ALA A 178       1.823  24.722   3.114  1.00  1.99           N
ATOM   2640  CA  ALA A 178       1.901  26.027   3.746  1.00  1.99           C
ATOM   2641  C   ALA A 178       0.536  26.626   4.017  1.00  1.99           C
ATOM   2642  O   ALA A 178       0.442  27.741   4.518  1.00  1.99           O
ATOM   2643  CB  ALA A 178       2.694  26.945   2.868  1.00  1.99           C
ATOM      0  H   ALA A 178       1.914  24.767   2.260  1.00  1.99           H   new
ATOM      0  HA  ALA A 178       2.335  25.915   4.606  1.00  1.99           H   new
ATOM      0  HB1 ALA A 178       2.751  27.820   3.283  1.00  1.99           H   new
ATOM      0  HB2 ALA A 178       3.587  26.586   2.747  1.00  1.99           H   new
ATOM      0  HB3 ALA A 178       2.258  27.025   2.005  1.00  1.99           H   new
ATOM   2649  N   TYR A 179      -0.522  25.919   3.649  1.00  1.69           N
ATOM   2650  CA  TYR A 179      -1.850  26.443   3.871  1.00  1.69           C
ATOM   2651  C   TYR A 179      -2.791  25.474   4.576  1.00  1.69           C
ATOM   2652  O   TYR A 179      -2.993  24.333   4.155  1.00  1.69           O
ATOM   2653  CB  TYR A 179      -2.482  26.937   2.585  1.00  1.69           C
ATOM   2654  CG  TYR A 179      -3.864  27.415   2.846  1.00  1.69           C
ATOM   2655  CD1 TYR A 179      -4.044  28.552   3.596  1.00  1.69           C
ATOM   2656  CD2 TYR A 179      -4.950  26.720   2.366  1.00  1.69           C
ATOM   2657  CE1 TYR A 179      -5.281  28.997   3.880  1.00  1.69           C
ATOM   2658  CE2 TYR A 179      -6.211  27.169   2.652  1.00  1.69           C
ATOM   2659  CZ  TYR A 179      -6.371  28.298   3.411  1.00  1.69           C
ATOM   2660  OH  TYR A 179      -7.598  28.745   3.716  1.00  1.69           O
ATOM      0  H   TYR A 179      -0.490  25.145   3.275  1.00  1.69           H   new
ATOM      0  HA  TYR A 179      -1.721  27.193   4.472  1.00  1.69           H   new
ATOM      0  HB2 TYR A 179      -1.949  27.655   2.210  1.00  1.69           H   new
ATOM      0  HB3 TYR A 179      -2.498  26.223   1.929  1.00  1.69           H   new
ATOM      0  HD1 TYR A 179      -3.303  29.018   3.910  1.00  1.69           H   new
ATOM      0  HD2 TYR A 179      -4.829  25.954   1.853  1.00  1.69           H   new
ATOM      0  HE1 TYR A 179      -5.399  29.768   4.387  1.00  1.69           H   new
ATOM      0  HE2 TYR A 179      -6.955  26.710   2.333  1.00  1.69           H   new
ATOM      0  HH  TYR A 179      -8.167  28.346   3.244  1.00  1.69           H   new
ATOM   2670  N   ASN A 180      -3.348  25.972   5.672  1.00  1.44           N
ATOM   2671  CA  ASN A 180      -4.308  25.308   6.537  1.00  1.44           C
ATOM   2672  C   ASN A 180      -5.529  26.199   6.650  1.00  1.44           C
ATOM   2673  O   ASN A 180      -5.402  27.414   6.749  1.00  1.44           O
ATOM   2674  CB  ASN A 180      -3.753  25.036   7.921  1.00  1.44           C
ATOM   2675  CG  ASN A 180      -4.692  24.163   8.745  1.00  1.44           C
ATOM   2676  ND2 ASN A 180      -4.423  22.879   8.747  1.00  1.44           N
ATOM   2677  OD1 ASN A 180      -5.652  24.636   9.378  1.00  1.44           O
ATOM      0  H   ASN A 180      -3.160  26.764   5.948  1.00  1.44           H   new
ATOM      0  HA  ASN A 180      -4.528  24.448   6.147  1.00  1.44           H   new
ATOM      0  HB2 ASN A 180      -2.890  24.600   7.844  1.00  1.44           H   new
ATOM      0  HB3 ASN A 180      -3.605  25.877   8.381  1.00  1.44           H   new
ATOM      0 HD21 ASN A 180      -4.917  22.337   9.195  1.00  1.44           H   new
ATOM      0 HD22 ASN A 180      -3.752  22.580   8.300  1.00  1.44           H   new
ATOM   2684  N   GLU A 181      -6.706  25.606   6.721  1.00  1.25           N
ATOM   2685  CA  GLU A 181      -7.950  26.363   6.871  1.00  1.25           C
ATOM   2686  C   GLU A 181      -7.924  27.407   8.007  1.00  1.25           C
ATOM   2687  O   GLU A 181      -8.507  28.490   7.872  1.00  1.25           O
ATOM   2688  CB  GLU A 181      -9.103  25.393   7.116  1.00  1.25           C
ATOM   2689  CG  GLU A 181     -10.453  26.053   7.201  1.00  1.25           C
ATOM   2690  CD  GLU A 181     -11.597  25.076   7.326  1.00  1.25           C
ATOM   2691  OE1 GLU A 181     -11.351  23.896   7.408  1.00  1.25           O
ATOM   2692  OE2 GLU A 181     -12.722  25.518   7.311  1.00  1.25           O1-
ATOM      0  H   GLU A 181      -6.814  24.754   6.684  1.00  1.25           H   new
ATOM      0  HA  GLU A 181      -8.066  26.858   6.045  1.00  1.25           H   new
ATOM      0  HB2 GLU A 181      -9.119  24.737   6.402  1.00  1.25           H   new
ATOM      0  HB3 GLU A 181      -8.937  24.910   7.941  1.00  1.25           H   new
ATOM      0  HG2 GLU A 181     -10.464  26.652   7.964  1.00  1.25           H   new
ATOM      0  HG3 GLU A 181     -10.588  26.598   6.410  1.00  1.25           H   new
ATOM   2699  N   GLU A 182      -7.252  27.091   9.119  1.00  1.11           N
ATOM   2700  CA  GLU A 182      -7.196  27.975  10.284  1.00  1.11           C
ATOM   2701  C   GLU A 182      -6.549  29.324   9.977  1.00  1.11           C
ATOM   2702  O   GLU A 182      -6.789  30.314  10.667  1.00  1.11           O
ATOM   2703  CB  GLU A 182      -6.463  27.298  11.442  1.00  1.11           C
ATOM   2704  CG  GLU A 182      -7.249  26.166  12.094  1.00  1.11           C
ATOM   2705  CD  GLU A 182      -8.492  26.688  12.747  1.00  1.11           C
ATOM   2706  OE1 GLU A 182      -8.381  27.644  13.476  1.00  1.11           O
ATOM   2707  OE2 GLU A 182      -9.557  26.152  12.525  1.00  1.11           O1-
ATOM      0  H   GLU A 182      -6.816  26.356   9.217  1.00  1.11           H   new
ATOM      0  HA  GLU A 182      -8.116  28.149  10.539  1.00  1.11           H   new
ATOM      0  HB2 GLU A 182      -5.618  26.948  11.118  1.00  1.11           H   new
ATOM      0  HB3 GLU A 182      -6.255  27.965  12.115  1.00  1.11           H   new
ATOM      0  HG2 GLU A 182      -7.484  25.503  11.426  1.00  1.11           H   new
ATOM      0  HG3 GLU A 182      -6.695  25.720  12.754  1.00  1.11           H   new
ATOM   2714  N   MET A 183      -5.724  29.374   8.946  1.00  1.00           N
ATOM   2715  CA  MET A 183      -5.020  30.578   8.552  1.00  1.00           C
ATOM   2716  C   MET A 183      -5.933  31.700   8.099  1.00  1.00           C
ATOM   2717  O   MET A 183      -5.514  32.856   8.059  1.00  1.00           O
ATOM   2718  CB  MET A 183      -4.031  30.218   7.483  1.00  1.00           C
ATOM   2719  CG  MET A 183      -2.884  29.447   8.033  1.00  1.00           C
ATOM   2720  SD  MET A 183      -1.881  28.811   6.788  1.00  1.00           S
ATOM   2721  CE  MET A 183      -1.456  30.250   5.916  1.00  1.00           C
ATOM      0  H   MET A 183      -5.554  28.695   8.446  1.00  1.00           H   new
ATOM      0  HA  MET A 183      -4.566  30.928   9.335  1.00  1.00           H   new
ATOM      0  HB2 MET A 183      -4.473  29.695   6.796  1.00  1.00           H   new
ATOM      0  HB3 MET A 183      -3.704  31.027   7.058  1.00  1.00           H   new
ATOM      0  HG2 MET A 183      -2.357  30.021   8.611  1.00  1.00           H   new
ATOM      0  HG3 MET A 183      -3.217  28.720   8.582  1.00  1.00           H   new
ATOM      0  HE1 MET A 183      -0.878  30.019   5.172  1.00  1.00           H   new
ATOM      0  HE2 MET A 183      -2.261  30.675   5.580  1.00  1.00           H   new
ATOM      0  HE3 MET A 183      -0.991  30.862   6.508  1.00  1.00           H   new
ATOM   2731  N   LEU A 184      -7.175  31.386   7.739  1.00  0.92           N
ATOM   2732  CA  LEU A 184      -8.059  32.451   7.318  1.00  0.92           C
ATOM   2733  C   LEU A 184      -8.984  32.868   8.469  1.00  0.92           C
ATOM   2734  O   LEU A 184      -9.906  33.663   8.276  1.00  0.92           O
ATOM   2735  CB  LEU A 184      -8.861  32.036   6.089  1.00  0.92           C
ATOM   2736  CG  LEU A 184      -8.001  31.633   4.903  1.00  0.92           C
ATOM   2737  CD1 LEU A 184      -8.895  31.337   3.693  1.00  0.92           C
ATOM   2738  CD2 LEU A 184      -6.987  32.680   4.617  1.00  0.92           C
ATOM      0  H   LEU A 184      -7.510  30.594   7.732  1.00  0.92           H   new
ATOM      0  HA  LEU A 184      -7.519  33.219   7.073  1.00  0.92           H   new
ATOM      0  HB2 LEU A 184      -9.439  31.294   6.326  1.00  0.92           H   new
ATOM      0  HB3 LEU A 184      -9.437  32.771   5.826  1.00  0.92           H   new
ATOM      0  HG  LEU A 184      -7.514  30.821   5.113  1.00  0.92           H   new
ATOM      0 HD11 LEU A 184      -8.343  31.080   2.938  1.00  0.92           H   new
ATOM      0 HD12 LEU A 184      -9.503  30.613   3.909  1.00  0.92           H   new
ATOM      0 HD13 LEU A 184      -9.405  32.130   3.465  1.00  0.92           H   new
ATOM      0 HD21 LEU A 184      -6.447  32.409   3.859  1.00  0.92           H   new
ATOM      0 HD22 LEU A 184      -7.434  33.516   4.412  1.00  0.92           H   new
ATOM      0 HD23 LEU A 184      -6.417  32.800   5.393  1.00  0.92           H   new
ATOM   2750  N   ARG A 185      -8.756  32.308   9.666  1.00  0.86           N
ATOM   2751  CA  ARG A 185      -9.555  32.637  10.841  1.00  0.86           C
ATOM   2752  C   ARG A 185      -9.136  33.981  11.431  1.00  0.86           C
ATOM   2753  O   ARG A 185      -7.943  34.257  11.623  1.00  0.86           O
ATOM   2754  CB  ARG A 185      -9.447  31.565  11.922  1.00  0.86           C
ATOM   2755  CG  ARG A 185     -10.378  31.787  13.139  1.00  0.86           C
ATOM   2756  CD  ARG A 185     -10.215  30.765  14.229  1.00  0.86           C
ATOM   2757  NE  ARG A 185     -10.596  29.419  13.829  1.00  0.86           N
ATOM   2758  CZ  ARG A 185     -11.857  28.936  13.789  1.00  0.86           C
ATOM   2759  NH1 ARG A 185     -12.883  29.706  14.114  1.00  0.86           N1+
ATOM   2760  NH2 ARG A 185     -12.056  27.679  13.421  1.00  0.86           N
ATOM      0  H   ARG A 185      -8.136  31.731   9.812  1.00  0.86           H   new
ATOM      0  HA  ARG A 185     -10.477  32.686  10.543  1.00  0.86           H   new
ATOM      0  HB2 ARG A 185      -9.649  30.702  11.528  1.00  0.86           H   new
ATOM      0  HB3 ARG A 185      -8.529  31.527  12.234  1.00  0.86           H   new
ATOM      0  HG2 ARG A 185     -10.209  32.668  13.507  1.00  0.86           H   new
ATOM      0  HG3 ARG A 185     -11.299  31.778  12.835  1.00  0.86           H   new
ATOM      0  HD2 ARG A 185      -9.289  30.758  14.519  1.00  0.86           H   new
ATOM      0  HD3 ARG A 185     -10.750  31.031  14.993  1.00  0.86           H   new
ATOM      0  HE  ARG A 185      -9.963  28.884  13.598  1.00  0.86           H   new
ATOM      0 HH11 ARG A 185     -12.750  30.521  14.353  1.00  0.86           H   new
ATOM      0 HH12 ARG A 185     -13.683  29.391  14.086  1.00  0.86           H   new
ATOM      0 HH21 ARG A 185     -11.387  27.181  13.211  1.00  0.86           H   new
ATOM      0 HH22 ARG A 185     -12.854  27.361  13.392  1.00  0.86           H   new
ATOM   2774  N   LYS A 186     -10.117  34.816  11.730  1.00  0.82           N
ATOM   2775  CA  LYS A 186      -9.821  36.125  12.279  1.00  0.82           C
ATOM   2776  C   LYS A 186      -9.047  35.984  13.573  1.00  0.82           C
ATOM   2777  O   LYS A 186      -9.224  35.011  14.310  1.00  0.82           O
ATOM   2778  CB  LYS A 186     -11.097  36.933  12.487  1.00  0.82           C
ATOM   2779  CG  LYS A 186     -11.788  37.323  11.198  1.00  0.82           C
ATOM   2780  CD  LYS A 186     -13.013  38.161  11.467  1.00  0.82           C
ATOM   2781  CE  LYS A 186     -13.725  38.538  10.182  1.00  0.82           C
ATOM   2782  NZ  LYS A 186     -14.938  39.348  10.456  1.00  0.82           N1+
ATOM      0  H   LYS A 186     -10.953  34.646  11.624  1.00  0.82           H   new
ATOM      0  HA  LYS A 186      -9.271  36.609  11.643  1.00  0.82           H   new
ATOM      0  HB2 LYS A 186     -11.712  36.417  13.031  1.00  0.82           H   new
ATOM      0  HB3 LYS A 186     -10.883  37.737  12.986  1.00  0.82           H   new
ATOM      0  HG2 LYS A 186     -11.172  37.817  10.635  1.00  0.82           H   new
ATOM      0  HG3 LYS A 186     -12.041  36.524  10.709  1.00  0.82           H   new
ATOM      0  HD2 LYS A 186     -13.621  37.671  12.043  1.00  0.82           H   new
ATOM      0  HD3 LYS A 186     -12.757  38.966  11.944  1.00  0.82           H   new
ATOM      0  HE2 LYS A 186     -13.122  39.038   9.610  1.00  0.82           H   new
ATOM      0  HE3 LYS A 186     -13.973  37.734   9.699  1.00  0.82           H   new
ATOM      0  HZ1 LYS A 186     -15.336  39.556   9.688  1.00  0.82           H   new
ATOM      0  HZ2 LYS A 186     -15.499  38.880  10.964  1.00  0.82           H   new
ATOM      0  HZ3 LYS A 186     -14.707  40.095  10.881  1.00  0.82           H   new
ATOM   2796  N   ARG A 187      -8.200  36.972  13.830  1.00  0.79           N
ATOM   2797  CA  ARG A 187      -7.301  37.078  14.980  1.00  0.79           C
ATOM   2798  C   ARG A 187      -6.065  36.190  14.887  1.00  0.79           C
ATOM   2799  O   ARG A 187      -5.240  36.195  15.802  1.00  0.79           O
ATOM   2800  CB  ARG A 187      -7.983  36.763  16.304  1.00  0.79           C
ATOM   2801  CG  ARG A 187      -9.103  37.676  16.706  1.00  0.79           C
ATOM   2802  CD  ARG A 187      -9.644  37.333  18.046  1.00  0.79           C
ATOM   2803  NE  ARG A 187     -10.806  38.144  18.399  1.00  0.79           N
ATOM   2804  CZ  ARG A 187     -10.750  39.378  18.949  1.00  0.79           C
ATOM   2805  NH1 ARG A 187      -9.593  39.941  19.203  1.00  0.79           N1+
ATOM   2806  NH2 ARG A 187     -11.868  40.028  19.227  1.00  0.79           N
ATOM      0  H   ARG A 187      -8.128  37.647  13.302  1.00  0.79           H   new
ATOM      0  HA  ARG A 187      -7.029  38.009  14.955  1.00  0.79           H   new
ATOM      0  HB2 ARG A 187      -8.328  35.858  16.261  1.00  0.79           H   new
ATOM      0  HB3 ARG A 187      -7.312  36.778  17.004  1.00  0.79           H   new
ATOM      0  HG2 ARG A 187      -8.786  38.593  16.711  1.00  0.79           H   new
ATOM      0  HG3 ARG A 187      -9.814  37.625  16.048  1.00  0.79           H   new
ATOM      0  HD2 ARG A 187      -9.890  36.395  18.063  1.00  0.79           H   new
ATOM      0  HD3 ARG A 187      -8.951  37.457  18.714  1.00  0.79           H   new
ATOM      0  HE  ARG A 187     -11.584  37.812  18.246  1.00  0.79           H   new
ATOM      0 HH11 ARG A 187      -8.863  39.525  19.020  1.00  0.79           H   new
ATOM      0 HH12 ARG A 187      -9.564  40.726  19.553  1.00  0.79           H   new
ATOM      0 HH21 ARG A 187     -12.629  39.666  19.058  1.00  0.79           H   new
ATOM      0 HH22 ARG A 187     -11.833  40.813  19.577  1.00  0.79           H   new
ATOM   2820  N   LYS A 188      -5.868  35.497  13.767  1.00  0.78           N
ATOM   2821  CA  LYS A 188      -4.633  34.748  13.617  1.00  0.78           C
ATOM   2822  C   LYS A 188      -3.609  35.487  12.746  1.00  0.78           C
ATOM   2823  O   LYS A 188      -3.958  36.053  11.707  1.00  0.78           O
ATOM   2824  CB  LYS A 188      -4.935  33.378  13.017  1.00  0.78           C
ATOM   2825  CG  LYS A 188      -5.921  32.531  13.839  1.00  0.78           C
ATOM   2826  CD  LYS A 188      -5.359  32.198  15.224  1.00  0.78           C
ATOM   2827  CE  LYS A 188      -6.290  31.273  16.002  1.00  0.78           C
ATOM   2828  NZ  LYS A 188      -5.764  30.980  17.375  1.00  0.78           N1+
ATOM      0  H   LYS A 188      -6.417  35.450  13.107  1.00  0.78           H   new
ATOM      0  HA  LYS A 188      -4.242  34.646  14.499  1.00  0.78           H   new
ATOM      0  HB2 LYS A 188      -5.295  33.500  12.125  1.00  0.78           H   new
ATOM      0  HB3 LYS A 188      -4.104  32.887  12.923  1.00  0.78           H   new
ATOM      0  HG2 LYS A 188      -6.759  33.011  13.936  1.00  0.78           H   new
ATOM      0  HG3 LYS A 188      -6.118  31.709  13.363  1.00  0.78           H   new
ATOM      0  HD2 LYS A 188      -4.490  31.778  15.129  1.00  0.78           H   new
ATOM      0  HD3 LYS A 188      -5.224  33.018  15.725  1.00  0.78           H   new
ATOM      0  HE2 LYS A 188      -7.167  31.681  16.072  1.00  0.78           H   new
ATOM      0  HE3 LYS A 188      -6.402  30.442  15.514  1.00  0.78           H   new
ATOM      0  HZ1 LYS A 188      -6.329  30.440  17.801  1.00  0.78           H   new
ATOM      0  HZ2 LYS A 188      -4.969  30.586  17.311  1.00  0.78           H   new
ATOM      0  HZ3 LYS A 188      -5.682  31.740  17.830  1.00  0.78           H   new
ATOM   2842  N   LEU A 189      -2.346  35.439  13.177  1.00  0.79           N
ATOM   2843  CA  LEU A 189      -1.194  35.982  12.452  1.00  0.79           C
ATOM   2844  C   LEU A 189      -0.262  34.823  12.101  1.00  0.79           C
ATOM   2845  O   LEU A 189       0.433  34.309  12.981  1.00  0.79           O
ATOM   2846  CB  LEU A 189      -0.399  36.974  13.327  1.00  0.79           C
ATOM   2847  CG  LEU A 189      -1.103  38.220  13.870  1.00  0.79           C
ATOM   2848  CD1 LEU A 189      -0.238  38.896  14.913  1.00  0.79           C
ATOM   2849  CD2 LEU A 189      -1.304  39.192  12.766  1.00  0.79           C
ATOM      0  H   LEU A 189      -2.129  35.076  13.926  1.00  0.79           H   new
ATOM      0  HA  LEU A 189      -1.516  36.444  11.662  1.00  0.79           H   new
ATOM      0  HB2 LEU A 189      -0.052  36.480  14.086  1.00  0.79           H   new
ATOM      0  HB3 LEU A 189       0.365  37.272  12.809  1.00  0.79           H   new
ATOM      0  HG  LEU A 189      -1.950  37.949  14.257  1.00  0.79           H   new
ATOM      0 HD11 LEU A 189      -0.693  39.684  15.250  1.00  0.79           H   new
ATOM      0 HD12 LEU A 189      -0.072  38.281  15.644  1.00  0.79           H   new
ATOM      0 HD13 LEU A 189       0.606  39.157  14.513  1.00  0.79           H   new
ATOM      0 HD21 LEU A 189      -1.750  39.983  13.108  1.00  0.79           H   new
ATOM      0 HD22 LEU A 189      -0.444  39.442  12.394  1.00  0.79           H   new
ATOM      0 HD23 LEU A 189      -1.850  38.787  12.074  1.00  0.79           H   new
ATOM   2861  N   THR A 190      -0.254  34.406  10.847  1.00  0.81           N
ATOM   2862  CA  THR A 190       0.547  33.260  10.433  1.00  0.81           C
ATOM   2863  C   THR A 190       1.715  33.666   9.571  1.00  0.81           C
ATOM   2864  O   THR A 190       1.550  34.448   8.644  1.00  0.81           O
ATOM   2865  CB  THR A 190      -0.295  32.221   9.666  1.00  0.81           C
ATOM   2866  CG2 THR A 190       0.602  31.071   9.162  1.00  0.81           C
ATOM   2867  OG1 THR A 190      -1.324  31.710  10.528  1.00  0.81           O
ATOM      0  H   THR A 190      -0.707  34.773  10.214  1.00  0.81           H   new
ATOM      0  HA  THR A 190       0.881  32.862  11.252  1.00  0.81           H   new
ATOM      0  HB  THR A 190      -0.705  32.647   8.897  1.00  0.81           H   new
ATOM      0  HG1 THR A 190      -1.318  30.870  10.505  1.00  0.81           H   new
ATOM      0 HG21 THR A 190       0.061  30.425   8.682  1.00  0.81           H   new
ATOM      0 HG22 THR A 190       1.282  31.427   8.569  1.00  0.81           H   new
ATOM      0 HG23 THR A 190       1.028  30.637   9.918  1.00  0.81           H   new
ATOM   2875  N   VAL A 191       2.884  33.135   9.881  1.00  0.86           N
ATOM   2876  CA  VAL A 191       4.063  33.406   9.083  1.00  0.86           C
ATOM   2877  C   VAL A 191       4.435  32.155   8.325  1.00  0.86           C
ATOM   2878  O   VAL A 191       4.520  31.071   8.908  1.00  0.86           O
ATOM   2879  CB  VAL A 191       5.240  33.845   9.957  1.00  0.86           C
ATOM   2880  CG1 VAL A 191       6.474  34.078   9.083  1.00  0.86           C
ATOM   2881  CG2 VAL A 191       4.862  35.106  10.716  1.00  0.86           C
ATOM      0  H   VAL A 191       3.016  32.613  10.552  1.00  0.86           H   new
ATOM      0  HA  VAL A 191       3.863  34.129   8.468  1.00  0.86           H   new
ATOM      0  HB  VAL A 191       5.451  33.150  10.600  1.00  0.86           H   new
ATOM      0 HG11 VAL A 191       7.218  34.356   9.640  1.00  0.86           H   new
ATOM      0 HG12 VAL A 191       6.705  33.256   8.623  1.00  0.86           H   new
ATOM      0 HG13 VAL A 191       6.283  34.770   8.431  1.00  0.86           H   new
ATOM      0 HG21 VAL A 191       5.607  35.386  11.271  1.00  0.86           H   new
ATOM      0 HG22 VAL A 191       4.646  35.811  10.086  1.00  0.86           H   new
ATOM      0 HG23 VAL A 191       4.091  34.927  11.277  1.00  0.86           H   new
ATOM   2891  N   LEU A 192       4.600  32.298   7.024  1.00  0.93           N
ATOM   2892  CA  LEU A 192       4.942  31.172   6.186  1.00  0.93           C
ATOM   2893  C   LEU A 192       6.380  31.253   5.725  1.00  0.93           C
ATOM   2894  O   LEU A 192       6.687  31.928   4.737  1.00  0.93           O
ATOM   2895  CB  LEU A 192       4.014  31.100   4.976  1.00  0.93           C
ATOM   2896  CG  LEU A 192       2.561  30.976   5.269  1.00  0.93           C
ATOM   2897  CD1 LEU A 192       1.809  30.979   3.948  1.00  0.93           C
ATOM   2898  CD2 LEU A 192       2.329  29.707   6.060  1.00  0.93           C
ATOM      0  H   LEU A 192       4.518  33.045   6.605  1.00  0.93           H   new
ATOM      0  HA  LEU A 192       4.833  30.367   6.716  1.00  0.93           H   new
ATOM      0  HB2 LEU A 192       4.150  31.897   4.440  1.00  0.93           H   new
ATOM      0  HB3 LEU A 192       4.281  30.343   4.432  1.00  0.93           H   new
ATOM      0  HG  LEU A 192       2.237  31.718   5.804  1.00  0.93           H   new
ATOM      0 HD11 LEU A 192       0.857  30.899   4.117  1.00  0.93           H   new
ATOM      0 HD12 LEU A 192       1.985  31.809   3.477  1.00  0.93           H   new
ATOM      0 HD13 LEU A 192       2.105  30.231   3.405  1.00  0.93           H   new
ATOM      0 HD21 LEU A 192       1.383  29.616   6.257  1.00  0.93           H   new
ATOM      0 HD22 LEU A 192       2.626  28.943   5.541  1.00  0.93           H   new
ATOM      0 HD23 LEU A 192       2.829  29.747   6.890  1.00  0.93           H   new
ATOM   2910  N   GLU A 193       7.251  30.549   6.442  1.00  1.04           N
ATOM   2911  CA  GLU A 193       8.674  30.539   6.143  1.00  1.04           C
ATOM   2912  C   GLU A 193       9.000  29.379   5.204  1.00  1.04           C
ATOM   2913  O   GLU A 193       9.060  28.220   5.618  1.00  1.04           O
ATOM   2914  CB  GLU A 193       9.480  30.445   7.438  1.00  1.04           C
ATOM   2915  CG  GLU A 193      10.993  30.471   7.271  1.00  1.04           C
ATOM   2916  CD  GLU A 193      11.722  30.322   8.606  1.00  1.04           C
ATOM   2917  OE1 GLU A 193      11.066  30.368   9.621  1.00  1.04           O
ATOM   2918  OE2 GLU A 193      12.918  30.152   8.607  1.00  1.04           O1-
ATOM      0  H   GLU A 193       7.030  30.063   7.117  1.00  1.04           H   new
ATOM      0  HA  GLU A 193       8.916  31.366   5.698  1.00  1.04           H   new
ATOM      0  HB2 GLU A 193       9.221  31.180   8.016  1.00  1.04           H   new
ATOM      0  HB3 GLU A 193       9.235  29.625   7.895  1.00  1.04           H   new
ATOM      0  HG2 GLU A 193      11.264  29.755   6.675  1.00  1.04           H   new
ATOM      0  HG3 GLU A 193      11.256  31.305   6.851  1.00  1.04           H   new
ATOM   2925  N   LEU A 194       9.119  29.698   3.924  1.00  1.17           N
ATOM   2926  CA  LEU A 194       9.376  28.704   2.876  1.00  1.17           C
ATOM   2927  C   LEU A 194      10.618  29.097   2.100  1.00  1.17           C
ATOM   2928  O   LEU A 194      10.768  30.265   1.731  1.00  1.17           O
ATOM   2929  CB  LEU A 194       8.207  28.584   1.891  1.00  1.17           C
ATOM   2930  CG  LEU A 194       6.933  27.861   2.307  1.00  1.17           C
ATOM   2931  CD1 LEU A 194       6.063  28.784   3.078  1.00  1.17           C
ATOM   2932  CD2 LEU A 194       6.211  27.397   1.040  1.00  1.17           C
ATOM      0  H   LEU A 194       9.053  30.504   3.630  1.00  1.17           H   new
ATOM      0  HA  LEU A 194       9.494  27.847   3.315  1.00  1.17           H   new
ATOM      0  HB2 LEU A 194       7.956  29.484   1.630  1.00  1.17           H   new
ATOM      0  HB3 LEU A 194       8.544  28.141   1.096  1.00  1.17           H   new
ATOM      0  HG  LEU A 194       7.146  27.098   2.867  1.00  1.17           H   new
ATOM      0 HD11 LEU A 194       5.253  28.321   3.341  1.00  1.17           H   new
ATOM      0 HD12 LEU A 194       6.534  29.087   3.870  1.00  1.17           H   new
ATOM      0 HD13 LEU A 194       5.833  29.548   2.527  1.00  1.17           H   new
ATOM      0 HD21 LEU A 194       5.395  26.933   1.284  1.00  1.17           H   new
ATOM      0 HD22 LEU A 194       5.993  28.167   0.491  1.00  1.17           H   new
ATOM      0 HD23 LEU A 194       6.787  26.797   0.541  1.00  1.17           H   new
ATOM   2944  N   HIS A 195      11.459  28.134   1.754  1.00  1.31           N
ATOM   2945  CA  HIS A 195      12.664  28.508   1.033  1.00  1.31           C
ATOM   2946  C   HIS A 195      12.308  29.182  -0.301  1.00  1.31           C
ATOM   2947  O   HIS A 195      11.210  28.970  -0.825  1.00  1.31           O
ATOM   2948  CB  HIS A 195      13.597  27.314   0.826  1.00  1.31           C
ATOM   2949  CG  HIS A 195      13.160  26.275  -0.093  1.00  1.31           C
ATOM   2950  CD2 HIS A 195      12.744  25.018   0.146  1.00  1.31           C
ATOM   2951  ND1 HIS A 195      13.196  26.418  -1.472  1.00  1.31           N
ATOM   2952  CE1 HIS A 195      12.784  25.278  -2.019  1.00  1.31           C
ATOM   2953  NE2 HIS A 195      12.522  24.429  -1.063  1.00  1.31           N
ATOM      0  H   HIS A 195      11.359  27.296   1.917  1.00  1.31           H   new
ATOM      0  HA  HIS A 195      13.147  29.150   1.577  1.00  1.31           H   new
ATOM      0  HB2 HIS A 195      14.451  27.651   0.513  1.00  1.31           H   new
ATOM      0  HB3 HIS A 195      13.754  26.903   1.690  1.00  1.31           H   new
ATOM      0  HD2 HIS A 195      12.629  24.624   0.981  1.00  1.31           H   new
ATOM      0  HE1 HIS A 195      12.697  25.113  -2.930  1.00  1.31           H   new
ATOM      0  HE2 HIS A 195      12.251  23.621  -1.178  1.00  1.31           H   new
ATOM   2961  N   PRO A 196      13.200  30.002  -0.881  1.00  1.42           N
ATOM   2962  CA  PRO A 196      13.010  30.734  -2.116  1.00  1.42           C
ATOM   2963  C   PRO A 196      12.470  29.949  -3.322  1.00  1.42           C
ATOM   2964  O   PRO A 196      11.794  30.547  -4.161  1.00  1.42           O
ATOM   2965  CB  PRO A 196      14.437  31.246  -2.379  1.00  1.42           C
ATOM   2966  CG  PRO A 196      15.041  31.404  -1.013  1.00  1.42           C
ATOM   2967  CD  PRO A 196      14.544  30.251  -0.256  1.00  1.42           C
ATOM      0  HA  PRO A 196      12.316  31.404  -2.015  1.00  1.42           H   new
ATOM      0  HB2 PRO A 196      14.943  30.618  -2.918  1.00  1.42           H   new
ATOM      0  HB3 PRO A 196      14.426  32.088  -2.860  1.00  1.42           H   new
ATOM      0  HG2 PRO A 196      16.010  31.409  -1.054  1.00  1.42           H   new
ATOM      0  HG3 PRO A 196      14.770  32.240  -0.602  1.00  1.42           H   new
ATOM      0  HD2 PRO A 196      15.130  29.483  -0.343  1.00  1.42           H   new
ATOM      0  HD3 PRO A 196      14.471  30.446   0.691  1.00  1.42           H   new
ATOM   2975  N   GLY A 197      12.751  28.644  -3.445  1.00  1.48           N
ATOM   2976  CA  GLY A 197      12.307  27.880  -4.618  1.00  1.48           C
ATOM   2977  C   GLY A 197      11.010  27.110  -4.387  1.00  1.48           C
ATOM   2978  O   GLY A 197      10.611  26.283  -5.207  1.00  1.48           O
ATOM      0  H   GLY A 197      13.193  28.188  -2.866  1.00  1.48           H   new
ATOM      0  HA2 GLY A 197      12.185  28.488  -5.364  1.00  1.48           H   new
ATOM      0  HA3 GLY A 197      13.005  27.256  -4.872  1.00  1.48           H   new
ATOM   2982  N   ALA A 198      10.362  27.366  -3.259  1.00  1.49           N
ATOM   2983  CA  ALA A 198       9.174  26.637  -2.833  1.00  1.49           C
ATOM   2984  C   ALA A 198       7.845  27.113  -3.441  1.00  1.49           C
ATOM   2985  O   ALA A 198       6.786  26.606  -3.078  1.00  1.49           O
ATOM   2986  CB  ALA A 198       9.083  26.707  -1.347  1.00  1.49           C
ATOM      0  H   ALA A 198      10.604  27.980  -2.708  1.00  1.49           H   new
ATOM      0  HA  ALA A 198       9.291  25.731  -3.160  1.00  1.49           H   new
ATOM      0  HB1 ALA A 198       8.296  26.226  -1.048  1.00  1.49           H   new
ATOM      0  HB2 ALA A 198       9.875  26.307  -0.955  1.00  1.49           H   new
ATOM      0  HB3 ALA A 198       9.019  27.634  -1.070  1.00  1.49           H   new
ATOM   2992  N   GLY A 199       7.866  28.121  -4.310  1.00  1.45           N
ATOM   2993  CA  GLY A 199       6.624  28.571  -4.945  1.00  1.45           C
ATOM   2994  C   GLY A 199       5.687  29.425  -4.082  1.00  1.45           C
ATOM   2995  O   GLY A 199       4.474  29.402  -4.284  1.00  1.45           O
ATOM      0  H   GLY A 199       8.573  28.552  -4.544  1.00  1.45           H   new
ATOM      0  HA2 GLY A 199       6.855  29.080  -5.738  1.00  1.45           H   new
ATOM      0  HA3 GLY A 199       6.134  27.789  -5.243  1.00  1.45           H   new
ATOM   2999  N   LYS A 200       6.215  30.224  -3.160  1.00  1.37           N
ATOM   3000  CA  LYS A 200       5.327  31.043  -2.325  1.00  1.37           C
ATOM   3001  C   LYS A 200       4.322  31.887  -3.137  1.00  1.37           C
ATOM   3002  O   LYS A 200       3.109  31.752  -2.963  1.00  1.37           O
ATOM   3003  CB  LYS A 200       6.154  31.960  -1.425  1.00  1.37           C
ATOM   3004  CG  LYS A 200       6.964  31.241  -0.374  1.00  1.37           C
ATOM   3005  CD  LYS A 200       7.701  32.223   0.559  1.00  1.37           C
ATOM   3006  CE  LYS A 200       8.850  32.901  -0.120  1.00  1.37           C
ATOM   3007  NZ  LYS A 200       9.899  31.939  -0.429  1.00  1.37           N1+
ATOM      0  H   LYS A 200       7.056  30.309  -3.001  1.00  1.37           H   new
ATOM      0  HA  LYS A 200       4.806  30.422  -1.792  1.00  1.37           H   new
ATOM      0  HB2 LYS A 200       6.755  32.482  -1.979  1.00  1.37           H   new
ATOM      0  HB3 LYS A 200       5.558  32.586  -0.985  1.00  1.37           H   new
ATOM      0  HG2 LYS A 200       6.379  30.674   0.152  1.00  1.37           H   new
ATOM      0  HG3 LYS A 200       7.610  30.660  -0.806  1.00  1.37           H   new
ATOM      0  HD2 LYS A 200       7.076  32.893   0.878  1.00  1.37           H   new
ATOM      0  HD3 LYS A 200       8.026  31.744   1.338  1.00  1.37           H   new
ATOM      0  HE2 LYS A 200       8.545  33.328  -0.936  1.00  1.37           H   new
ATOM      0  HE3 LYS A 200       9.203  33.601   0.451  1.00  1.37           H   new
ATOM      0  HZ1 LYS A 200      10.647  32.373  -0.641  1.00  1.37           H   new
ATOM      0  HZ2 LYS A 200      10.047  31.423   0.281  1.00  1.37           H   new
ATOM      0  HZ3 LYS A 200       9.645  31.433  -1.116  1.00  1.37           H   new
ATOM   3021  N   THR A 201       4.806  32.740  -4.041  1.00  1.28           N
ATOM   3022  CA  THR A 201       3.888  33.546  -4.855  1.00  1.28           C
ATOM   3023  C   THR A 201       3.160  32.739  -5.934  1.00  1.28           C
ATOM   3024  O   THR A 201       1.983  32.965  -6.203  1.00  1.28           O
ATOM   3025  CB  THR A 201       4.596  34.744  -5.513  1.00  1.28           C
ATOM   3026  CG2 THR A 201       3.626  35.501  -6.410  1.00  1.28           C
ATOM   3027  OG1 THR A 201       5.115  35.622  -4.485  1.00  1.28           O
ATOM      0  H   THR A 201       5.642  32.867  -4.198  1.00  1.28           H   new
ATOM      0  HA  THR A 201       3.224  33.870  -4.226  1.00  1.28           H   new
ATOM      0  HB  THR A 201       5.330  34.421  -6.058  1.00  1.28           H   new
ATOM      0  HG1 THR A 201       4.482  36.053  -4.138  1.00  1.28           H   new
ATOM      0 HG21 THR A 201       4.083  36.253  -6.819  1.00  1.28           H   new
ATOM      0 HG22 THR A 201       3.296  34.908  -7.103  1.00  1.28           H   new
ATOM      0 HG23 THR A 201       2.881  35.825  -5.880  1.00  1.28           H   new
ATOM   3035  N   ARG A 202       3.886  31.847  -6.610  1.00  1.18           N
ATOM   3036  CA  ARG A 202       3.321  31.099  -7.734  1.00  1.18           C
ATOM   3037  C   ARG A 202       2.376  29.949  -7.408  1.00  1.18           C
ATOM   3038  O   ARG A 202       1.495  29.644  -8.212  1.00  1.18           O
ATOM   3039  CB  ARG A 202       4.416  30.554  -8.620  1.00  1.18           C
ATOM   3040  CG  ARG A 202       5.141  31.609  -9.419  1.00  1.18           C
ATOM   3041  CD  ARG A 202       6.175  31.023 -10.307  1.00  1.18           C
ATOM   3042  NE  ARG A 202       6.789  32.041 -11.125  1.00  1.18           N
ATOM   3043  CZ  ARG A 202       7.710  31.839 -12.078  1.00  1.18           C
ATOM   3044  NH1 ARG A 202       8.159  30.631 -12.356  1.00  1.18           N1+
ATOM   3045  NH2 ARG A 202       8.144  32.890 -12.732  1.00  1.18           N
ATOM      0  H   ARG A 202       4.707  31.661  -6.434  1.00  1.18           H   new
ATOM      0  HA  ARG A 202       2.776  31.770  -8.173  1.00  1.18           H   new
ATOM      0  HB2 ARG A 202       5.059  30.080  -8.070  1.00  1.18           H   new
ATOM      0  HB3 ARG A 202       4.032  29.905  -9.231  1.00  1.18           H   new
ATOM      0  HG2 ARG A 202       4.501  32.105  -9.953  1.00  1.18           H   new
ATOM      0  HG3 ARG A 202       5.557  32.242  -8.814  1.00  1.18           H   new
ATOM      0  HD2 ARG A 202       6.853  30.580  -9.772  1.00  1.18           H   new
ATOM      0  HD3 ARG A 202       5.774  30.346 -10.874  1.00  1.18           H   new
ATOM      0  HE  ARG A 202       6.541  32.853 -10.988  1.00  1.18           H   new
ATOM      0 HH11 ARG A 202       7.861  29.951 -11.922  1.00  1.18           H   new
ATOM      0 HH12 ARG A 202       8.750  30.523 -12.971  1.00  1.18           H   new
ATOM      0 HH21 ARG A 202       7.838  33.671 -12.543  1.00  1.18           H   new
ATOM      0 HH22 ARG A 202       8.735  32.798 -13.350  1.00  1.18           H   new
ATOM   3059  N   LYS A 203       2.596  29.248  -6.298  1.00  1.10           N
ATOM   3060  CA  LYS A 203       1.780  28.085  -5.976  1.00  1.10           C
ATOM   3061  C   LYS A 203       1.001  28.231  -4.667  1.00  1.10           C
ATOM   3062  O   LYS A 203      -0.202  27.941  -4.618  1.00  1.10           O
ATOM   3063  CB  LYS A 203       2.686  26.862  -5.915  1.00  1.10           C
ATOM   3064  CG  LYS A 203       3.441  26.567  -7.229  1.00  1.10           C
ATOM   3065  CD  LYS A 203       2.504  26.164  -8.356  1.00  1.10           C
ATOM   3066  CE  LYS A 203       3.283  25.787  -9.612  1.00  1.10           C
ATOM   3067  NZ  LYS A 203       2.377  25.404 -10.739  1.00  1.10           N1+
ATOM      0  H   LYS A 203       3.209  29.429  -5.723  1.00  1.10           H   new
ATOM      0  HA  LYS A 203       1.112  27.991  -6.673  1.00  1.10           H   new
ATOM      0  HB2 LYS A 203       3.333  26.987  -5.203  1.00  1.10           H   new
ATOM      0  HB3 LYS A 203       2.151  26.087  -5.680  1.00  1.10           H   new
ATOM      0  HG2 LYS A 203       3.943  27.353  -7.494  1.00  1.10           H   new
ATOM      0  HG3 LYS A 203       4.085  25.857  -7.077  1.00  1.10           H   new
ATOM      0  HD2 LYS A 203       1.958  25.414  -8.073  1.00  1.10           H   new
ATOM      0  HD3 LYS A 203       1.899  26.896  -8.555  1.00  1.10           H   new
ATOM      0  HE2 LYS A 203       3.838  26.535  -9.884  1.00  1.10           H   new
ATOM      0  HE3 LYS A 203       3.880  25.049  -9.412  1.00  1.10           H   new
ATOM      0  HZ1 LYS A 203       2.864  25.191 -11.453  1.00  1.10           H   new
ATOM      0  HZ2 LYS A 203       1.883  24.704 -10.498  1.00  1.10           H   new
ATOM      0  HZ3 LYS A 203       1.844  26.089 -10.938  1.00  1.10           H   new
ATOM   3081  N   VAL A 204       1.669  28.700  -3.613  1.00  1.03           N
ATOM   3082  CA  VAL A 204       1.011  28.766  -2.311  1.00  1.03           C
ATOM   3083  C   VAL A 204      -0.019  29.875  -2.296  1.00  1.03           C
ATOM   3084  O   VAL A 204      -1.168  29.656  -1.908  1.00  1.03           O
ATOM   3085  CB  VAL A 204       2.017  29.024  -1.184  1.00  1.03           C
ATOM   3086  CG1 VAL A 204       1.280  29.203   0.129  1.00  1.03           C
ATOM   3087  CG2 VAL A 204       3.020  27.891  -1.120  1.00  1.03           C
ATOM      0  H   VAL A 204       2.483  28.978  -3.629  1.00  1.03           H   new
ATOM      0  HA  VAL A 204       0.583  27.908  -2.164  1.00  1.03           H   new
ATOM      0  HB  VAL A 204       2.509  29.841  -1.361  1.00  1.03           H   new
ATOM      0 HG11 VAL A 204       1.920  29.366   0.840  1.00  1.03           H   new
ATOM      0 HG12 VAL A 204       0.674  29.958   0.060  1.00  1.03           H   new
ATOM      0 HG13 VAL A 204       0.774  28.400   0.328  1.00  1.03           H   new
ATOM      0 HG21 VAL A 204       3.654  28.060  -0.405  1.00  1.03           H   new
ATOM      0 HG22 VAL A 204       2.556  27.057  -0.950  1.00  1.03           H   new
ATOM      0 HG23 VAL A 204       3.494  27.830  -1.964  1.00  1.03           H   new
ATOM   3097  N   LEU A 205       0.366  31.060  -2.748  1.00  0.97           N
ATOM   3098  CA  LEU A 205      -0.576  32.151  -2.760  1.00  0.97           C
ATOM   3099  C   LEU A 205      -1.874  31.789  -3.491  1.00  0.97           C
ATOM   3100  O   LEU A 205      -2.923  31.956  -2.887  1.00  0.97           O
ATOM   3101  CB  LEU A 205       0.091  33.417  -3.299  1.00  0.97           C
ATOM   3102  CG  LEU A 205      -0.787  34.590  -3.475  1.00  0.97           C
ATOM   3103  CD1 LEU A 205      -1.287  35.043  -2.139  1.00  0.97           C
ATOM   3104  CD2 LEU A 205      -0.019  35.648  -4.178  1.00  0.97           C
ATOM      0  H   LEU A 205       1.152  31.245  -3.045  1.00  0.97           H   new
ATOM      0  HA  LEU A 205      -0.846  32.335  -1.847  1.00  0.97           H   new
ATOM      0  HB2 LEU A 205       0.811  33.662  -2.697  1.00  0.97           H   new
ATOM      0  HB3 LEU A 205       0.496  33.208  -4.155  1.00  0.97           H   new
ATOM      0  HG  LEU A 205      -1.564  34.370  -4.012  1.00  0.97           H   new
ATOM      0 HD11 LEU A 205      -1.864  35.814  -2.254  1.00  0.97           H   new
ATOM      0 HD12 LEU A 205      -1.787  34.325  -1.720  1.00  0.97           H   new
ATOM      0 HD13 LEU A 205      -0.534  35.284  -1.576  1.00  0.97           H   new
ATOM      0 HD21 LEU A 205      -0.582  36.428  -4.302  1.00  0.97           H   new
ATOM      0 HD22 LEU A 205       0.757  35.891  -3.649  1.00  0.97           H   new
ATOM      0 HD23 LEU A 205       0.271  35.318  -5.043  1.00  0.97           H   new
ATOM   3116  N   PRO A 206      -1.893  31.295  -4.754  1.00  0.92           N
ATOM   3117  CA  PRO A 206      -3.094  30.810  -5.413  1.00  0.92           C
ATOM   3118  C   PRO A 206      -3.886  29.799  -4.592  1.00  0.92           C
ATOM   3119  O   PRO A 206      -5.112  29.828  -4.618  1.00  0.92           O
ATOM   3120  CB  PRO A 206      -2.524  30.190  -6.681  1.00  0.92           C
ATOM   3121  CG  PRO A 206      -1.316  30.994  -6.970  1.00  0.92           C
ATOM   3122  CD  PRO A 206      -0.723  31.333  -5.642  1.00  0.92           C
ATOM      0  HA  PRO A 206      -3.744  31.513  -5.565  1.00  0.92           H   new
ATOM      0  HB2 PRO A 206      -2.304  29.255  -6.549  1.00  0.92           H   new
ATOM      0  HB3 PRO A 206      -3.160  30.231  -7.412  1.00  0.92           H   new
ATOM      0  HG2 PRO A 206      -0.688  30.494  -7.514  1.00  0.92           H   new
ATOM      0  HG3 PRO A 206      -1.543  31.797  -7.465  1.00  0.92           H   new
ATOM      0  HD2 PRO A 206      -0.045  30.692  -5.375  1.00  0.92           H   new
ATOM      0  HD3 PRO A 206      -0.301  32.207  -5.647  1.00  0.92           H   new
ATOM   3130  N   GLN A 207      -3.221  28.924  -3.823  1.00  0.88           N
ATOM   3131  CA  GLN A 207      -3.990  27.984  -3.004  1.00  0.88           C
ATOM   3132  C   GLN A 207      -4.792  28.735  -1.946  1.00  0.88           C
ATOM   3133  O   GLN A 207      -5.984  28.472  -1.723  1.00  0.88           O
ATOM   3134  CB  GLN A 207      -3.079  26.960  -2.323  1.00  0.88           C
ATOM   3135  CG  GLN A 207      -3.832  25.925  -1.477  1.00  0.88           C
ATOM   3136  CD  GLN A 207      -2.913  24.899  -0.806  1.00  0.88           C
ATOM   3137  NE2 GLN A 207      -3.515  23.944  -0.102  1.00  0.88           N
ATOM   3138  OE1 GLN A 207      -1.685  24.957  -0.916  1.00  0.88           O
ATOM      0  H   GLN A 207      -2.365  28.861  -3.763  1.00  0.88           H   new
ATOM      0  HA  GLN A 207      -4.596  27.510  -3.595  1.00  0.88           H   new
ATOM      0  HB2 GLN A 207      -2.563  26.497  -3.002  1.00  0.88           H   new
ATOM      0  HB3 GLN A 207      -2.446  27.429  -1.757  1.00  0.88           H   new
ATOM      0  HG2 GLN A 207      -4.343  26.386  -0.794  1.00  0.88           H   new
ATOM      0  HG3 GLN A 207      -4.469  25.458  -2.041  1.00  0.88           H   new
ATOM      0 HE21 GLN A 207      -4.373  23.929  -0.043  1.00  0.88           H   new
ATOM      0 HE22 GLN A 207      -3.046  23.342   0.294  1.00  0.88           H   new
ATOM   3147  N   ILE A 208      -4.120  29.694  -1.311  1.00  0.85           N
ATOM   3148  CA  ILE A 208      -4.724  30.472  -0.244  1.00  0.85           C
ATOM   3149  C   ILE A 208      -5.844  31.329  -0.817  1.00  0.85           C
ATOM   3150  O   ILE A 208      -6.956  31.364  -0.278  1.00  0.85           O
ATOM   3151  CB  ILE A 208      -3.697  31.425   0.388  1.00  0.85           C
ATOM   3152  CG1 ILE A 208      -2.613  30.688   1.110  1.00  0.85           C
ATOM   3153  CG2 ILE A 208      -4.421  32.279   1.379  1.00  0.85           C
ATOM   3154  CD1 ILE A 208      -1.474  31.568   1.448  1.00  0.85           C
ATOM      0  H   ILE A 208      -3.306  29.907  -1.489  1.00  0.85           H   new
ATOM      0  HA  ILE A 208      -5.057  29.853   0.425  1.00  0.85           H   new
ATOM      0  HB  ILE A 208      -3.285  31.946  -0.319  1.00  0.85           H   new
ATOM      0 HG12 ILE A 208      -2.973  30.300   1.923  1.00  0.85           H   new
ATOM      0 HG13 ILE A 208      -2.300  29.953   0.559  1.00  0.85           H   new
ATOM      0 HG21 ILE A 208      -3.796  32.893   1.795  1.00  0.85           H   new
ATOM      0 HG22 ILE A 208      -5.115  32.783   0.926  1.00  0.85           H   new
ATOM      0 HG23 ILE A 208      -4.822  31.716   2.059  1.00  0.85           H   new
ATOM      0 HD11 ILE A 208      -0.795  31.055   1.913  1.00  0.85           H   new
ATOM      0 HD12 ILE A 208      -1.098  31.938   0.634  1.00  0.85           H   new
ATOM      0 HD13 ILE A 208      -1.781  32.290   2.019  1.00  0.85           H   new
ATOM   3166  N   ILE A 209      -5.558  31.999  -1.933  1.00  0.84           N
ATOM   3167  CA  ILE A 209      -6.523  32.887  -2.552  1.00  0.84           C
ATOM   3168  C   ILE A 209      -7.736  32.140  -3.052  1.00  0.84           C
ATOM   3169  O   ILE A 209      -8.860  32.596  -2.851  1.00  0.84           O
ATOM   3170  CB  ILE A 209      -5.896  33.665  -3.715  1.00  0.84           C
ATOM   3171  CG1 ILE A 209      -4.836  34.579  -3.206  1.00  0.84           C
ATOM   3172  CG2 ILE A 209      -6.935  34.443  -4.390  1.00  0.84           C
ATOM   3173  CD1 ILE A 209      -5.356  35.561  -2.280  1.00  0.84           C
ATOM      0  H   ILE A 209      -4.805  31.949  -2.345  1.00  0.84           H   new
ATOM      0  HA  ILE A 209      -6.804  33.510  -1.864  1.00  0.84           H   new
ATOM      0  HB  ILE A 209      -5.497  33.040  -4.341  1.00  0.84           H   new
ATOM      0 HG12 ILE A 209      -4.146  34.058  -2.767  1.00  0.84           H   new
ATOM      0 HG13 ILE A 209      -4.417  35.033  -3.954  1.00  0.84           H   new
ATOM      0 HG21 ILE A 209      -6.542  34.937  -5.127  1.00  0.84           H   new
ATOM      0 HG22 ILE A 209      -7.618  33.844  -4.730  1.00  0.84           H   new
ATOM      0 HG23 ILE A 209      -7.334  35.064  -3.761  1.00  0.84           H   new
ATOM      0 HD11 ILE A 209      -4.634  36.133  -1.975  1.00  0.84           H   new
ATOM      0 HD12 ILE A 209      -6.029  36.100  -2.724  1.00  0.84           H   new
ATOM      0 HD13 ILE A 209      -5.754  35.110  -1.519  1.00  0.84           H   new
ATOM   3185  N   LYS A 210      -7.555  30.982  -3.669  1.00  0.83           N
ATOM   3186  CA  LYS A 210      -8.724  30.263  -4.123  1.00  0.83           C
ATOM   3187  C   LYS A 210      -9.593  29.861  -2.942  1.00  0.83           C
ATOM   3188  O   LYS A 210     -10.820  29.980  -3.013  1.00  0.83           O
ATOM   3189  CB  LYS A 210      -8.313  29.052  -4.949  1.00  0.83           C
ATOM   3190  CG  LYS A 210      -7.760  29.415  -6.322  1.00  0.83           C
ATOM   3191  CD  LYS A 210      -7.311  28.183  -7.082  1.00  0.83           C
ATOM   3192  CE  LYS A 210      -6.742  28.541  -8.447  1.00  0.83           C
ATOM   3193  NZ  LYS A 210      -6.267  27.331  -9.184  1.00  0.83           N1+
ATOM      0  H   LYS A 210      -6.796  30.610  -3.828  1.00  0.83           H   new
ATOM      0  HA  LYS A 210      -9.250  30.847  -4.692  1.00  0.83           H   new
ATOM      0  HB2 LYS A 210      -7.643  28.548  -4.461  1.00  0.83           H   new
ATOM      0  HB3 LYS A 210      -9.081  28.469  -5.061  1.00  0.83           H   new
ATOM      0  HG2 LYS A 210      -8.439  29.882  -6.833  1.00  0.83           H   new
ATOM      0  HG3 LYS A 210      -7.012  30.025  -6.220  1.00  0.83           H   new
ATOM      0  HD2 LYS A 210      -6.640  27.710  -6.565  1.00  0.83           H   new
ATOM      0  HD3 LYS A 210      -8.062  27.579  -7.192  1.00  0.83           H   new
ATOM      0  HE2 LYS A 210      -7.421  28.994  -8.972  1.00  0.83           H   new
ATOM      0  HE3 LYS A 210      -6.006  29.163  -8.338  1.00  0.83           H   new
ATOM      0  HZ1 LYS A 210      -5.941  27.574  -9.976  1.00  0.83           H   new
ATOM      0  HZ2 LYS A 210      -5.629  26.927  -8.712  1.00  0.83           H   new
ATOM      0  HZ3 LYS A 210      -6.947  26.770  -9.303  1.00  0.83           H   new
ATOM   3207  N   ASP A 211      -8.977  29.441  -1.825  1.00  0.82           N
ATOM   3208  CA  ASP A 211      -9.772  29.065  -0.664  1.00  0.82           C
ATOM   3209  C   ASP A 211     -10.486  30.288  -0.069  1.00  0.82           C
ATOM   3210  O   ASP A 211     -11.606  30.167   0.438  1.00  0.82           O
ATOM   3211  CB  ASP A 211      -8.921  28.363   0.390  1.00  0.82           C
ATOM   3212  CG  ASP A 211      -9.796  27.592   1.397  1.00  0.82           C
ATOM   3213  OD1 ASP A 211     -10.481  26.691   0.983  1.00  0.82           O
ATOM   3214  OD2 ASP A 211      -9.768  27.875   2.578  1.00  0.82           O1-
ATOM      0  H   ASP A 211      -8.125  29.371  -1.728  1.00  0.82           H   new
ATOM      0  HA  ASP A 211     -10.448  28.436  -0.961  1.00  0.82           H   new
ATOM      0  HB2 ASP A 211      -8.307  27.750  -0.044  1.00  0.82           H   new
ATOM      0  HB3 ASP A 211      -8.382  29.017   0.862  1.00  0.82           H   new
ATOM   3219  N   CYS A 212      -9.832  31.462  -0.131  1.00  0.82           N
ATOM   3220  CA  CYS A 212     -10.417  32.701   0.373  1.00  0.82           C
ATOM   3221  C   CYS A 212     -11.643  33.061  -0.457  1.00  0.82           C
ATOM   3222  O   CYS A 212     -12.666  33.497   0.071  1.00  0.82           O
ATOM   3223  CB  CYS A 212      -9.438  33.868   0.257  1.00  0.82           C
ATOM   3224  SG  CYS A 212      -7.979  33.816   1.332  1.00  0.82           S
ATOM      0  H   CYS A 212      -9.045  31.553  -0.465  1.00  0.82           H   new
ATOM      0  HA  CYS A 212     -10.645  32.555   1.304  1.00  0.82           H   new
ATOM      0  HB2 CYS A 212      -9.135  33.919  -0.663  1.00  0.82           H   new
ATOM      0  HB3 CYS A 212      -9.921  34.688   0.442  1.00  0.82           H   new
ATOM      0  HG  CYS A 212      -7.326  32.842   1.075  1.00  0.82           H   new
ATOM   3230  N   ILE A 213     -11.544  32.860  -1.773  1.00  0.82           N
ATOM   3231  CA  ILE A 213     -12.645  33.152  -2.679  1.00  0.82           C
ATOM   3232  C   ILE A 213     -13.814  32.219  -2.421  1.00  0.82           C
ATOM   3233  O   ILE A 213     -14.964  32.650  -2.316  1.00  0.82           O
ATOM   3234  CB  ILE A 213     -12.190  33.052  -4.139  1.00  0.82           C
ATOM   3235  CG1 ILE A 213     -11.199  34.175  -4.438  1.00  0.82           C
ATOM   3236  CG2 ILE A 213     -13.388  33.154  -5.070  1.00  0.82           C
ATOM   3237  CD1 ILE A 213     -10.477  33.978  -5.716  1.00  0.82           C
ATOM      0  H   ILE A 213     -10.840  32.552  -2.159  1.00  0.82           H   new
ATOM      0  HA  ILE A 213     -12.938  34.062  -2.513  1.00  0.82           H   new
ATOM      0  HB  ILE A 213     -11.759  32.195  -4.282  1.00  0.82           H   new
ATOM      0 HG12 ILE A 213     -11.674  35.020  -4.466  1.00  0.82           H   new
ATOM      0 HG13 ILE A 213     -10.556  34.235  -3.714  1.00  0.82           H   new
ATOM      0 HG21 ILE A 213     -13.089  33.090  -5.991  1.00  0.82           H   new
ATOM      0 HG22 ILE A 213     -14.008  32.432  -4.880  1.00  0.82           H   new
ATOM      0 HG23 ILE A 213     -13.832  34.005  -4.934  1.00  0.82           H   new
ATOM      0 HD11 ILE A 213      -9.863  34.715  -5.858  1.00  0.82           H   new
ATOM      0 HD12 ILE A 213      -9.980  33.146  -5.682  1.00  0.82           H   new
ATOM      0 HD13 ILE A 213     -11.115  33.944  -6.446  1.00  0.82           H   new
ATOM   3249  N   GLN A 214     -13.527  30.933  -2.277  1.00  0.82           N
ATOM   3250  CA  GLN A 214     -14.552  29.927  -2.013  1.00  0.82           C
ATOM   3251  C   GLN A 214     -15.057  29.886  -0.558  1.00  0.82           C
ATOM   3252  O   GLN A 214     -15.198  28.738  -0.136  1.00  0.82           O
ATOM   3253  CB  GLN A 214     -14.008  28.547  -2.391  1.00  0.82           C
ATOM   3254  CG  GLN A 214     -13.746  28.382  -3.884  1.00  0.82           C
ATOM   3255  CD  GLN A 214     -13.159  27.025  -4.244  1.00  0.82           C
ATOM   3256  NE2 GLN A 214     -12.187  27.034  -5.150  1.00  0.82           N
ATOM   3257  OE1 GLN A 214     -13.573  25.982  -3.722  1.00  0.82           O
ATOM      0  H   GLN A 214     -12.730  30.615  -2.329  1.00  0.82           H   new
ATOM      0  HA  GLN A 214     -15.317  30.178  -2.555  1.00  0.82           H   new
ATOM      0  HB2 GLN A 214     -13.183  28.389  -1.906  1.00  0.82           H   new
ATOM      0  HB3 GLN A 214     -14.640  27.869  -2.104  1.00  0.82           H   new
ATOM      0  HG2 GLN A 214     -14.577  28.507  -4.368  1.00  0.82           H   new
ATOM      0  HG3 GLN A 214     -13.139  29.079  -4.179  1.00  0.82           H   new
ATOM      0 HE21 GLN A 214     -11.925  27.778  -5.492  1.00  0.82           H   new
ATOM      0 HE22 GLN A 214     -11.820  26.296  -5.395  1.00  0.82           H   new
ATOM   3266  N   LYS A 215     -14.440  30.774   0.230  1.00  0.82           N
ATOM   3267  CA  LYS A 215     -15.134  31.200   1.449  1.00  0.82           C
ATOM   3268  C   LYS A 215     -15.715  32.624   1.440  1.00  0.82           C
ATOM   3269  O   LYS A 215     -16.187  33.101   2.472  1.00  0.82           O
ATOM   3270  CB  LYS A 215     -14.196  31.034   2.647  1.00  0.82           C
ATOM   3271  CG  LYS A 215     -13.872  29.588   2.983  1.00  0.82           C
ATOM   3272  CD  LYS A 215     -12.916  29.480   4.148  1.00  0.82           C
ATOM   3273  CE  LYS A 215     -12.844  28.038   4.664  1.00  0.82           C
ATOM   3274  NZ  LYS A 215     -12.196  27.112   3.686  1.00  0.82           N1+
ATOM      0  H   LYS A 215     -13.667  31.123   0.090  1.00  0.82           H   new
ATOM      0  HA  LYS A 215     -15.911  30.622   1.509  1.00  0.82           H   new
ATOM      0  HB2 LYS A 215     -13.369  31.507   2.466  1.00  0.82           H   new
ATOM      0  HB3 LYS A 215     -14.600  31.454   3.423  1.00  0.82           H   new
ATOM      0  HG2 LYS A 215     -14.692  29.114   3.193  1.00  0.82           H   new
ATOM      0  HG3 LYS A 215     -13.485  29.155   2.206  1.00  0.82           H   new
ATOM      0  HD2 LYS A 215     -12.033  29.774   3.875  1.00  0.82           H   new
ATOM      0  HD3 LYS A 215     -13.203  30.069   4.863  1.00  0.82           H   new
ATOM      0  HE2 LYS A 215     -12.349  28.020   5.498  1.00  0.82           H   new
ATOM      0  HE3 LYS A 215     -13.740  27.722   4.859  1.00  0.82           H   new
ATOM      0  HZ1 LYS A 215     -12.044  26.327   4.076  1.00  0.82           H   new
ATOM      0  HZ2 LYS A 215     -12.733  26.996   2.986  1.00  0.82           H   new
ATOM      0  HZ3 LYS A 215     -11.425  27.461   3.412  1.00  0.82           H   new
ATOM   3288  N   ARG A 216     -15.695  33.298   0.289  1.00  0.80           N
ATOM   3289  CA  ARG A 216     -16.202  34.666   0.129  1.00  0.80           C
ATOM   3290  C   ARG A 216     -15.542  35.670   1.081  1.00  0.80           C
ATOM   3291  O   ARG A 216     -16.206  36.562   1.613  1.00  0.80           O
ATOM   3292  CB  ARG A 216     -17.720  34.700   0.319  1.00  0.80           C
ATOM   3293  CG  ARG A 216     -18.492  33.633  -0.471  1.00  0.80           C
ATOM   3294  CD  ARG A 216     -18.362  33.808  -1.954  1.00  0.80           C
ATOM   3295  NE  ARG A 216     -18.986  35.040  -2.431  1.00  0.80           N
ATOM   3296  CZ  ARG A 216     -18.782  35.576  -3.651  1.00  0.80           C
ATOM   3297  NH1 ARG A 216     -17.965  34.992  -4.503  1.00  0.80           N1+
ATOM   3298  NH2 ARG A 216     -19.405  36.690  -3.995  1.00  0.80           N
ATOM      0  H   ARG A 216     -15.379  32.966  -0.439  1.00  0.80           H   new
ATOM      0  HA  ARG A 216     -15.974  34.936  -0.774  1.00  0.80           H   new
ATOM      0  HB2 ARG A 216     -17.918  34.592   1.262  1.00  0.80           H   new
ATOM      0  HB3 ARG A 216     -18.046  35.576   0.059  1.00  0.80           H   new
ATOM      0  HG2 ARG A 216     -18.167  32.753  -0.223  1.00  0.80           H   new
ATOM      0  HG3 ARG A 216     -19.430  33.669  -0.225  1.00  0.80           H   new
ATOM      0  HD2 ARG A 216     -17.422  33.811  -2.195  1.00  0.80           H   new
ATOM      0  HD3 ARG A 216     -18.767  33.049  -2.403  1.00  0.80           H   new
ATOM      0  HE  ARG A 216     -19.520  35.451  -1.897  1.00  0.80           H   new
ATOM      0 HH11 ARG A 216     -17.560  34.266  -4.282  1.00  0.80           H   new
ATOM      0 HH12 ARG A 216     -17.837  35.336  -5.281  1.00  0.80           H   new
ATOM      0 HH21 ARG A 216     -19.940  37.072  -3.441  1.00  0.80           H   new
ATOM      0 HH22 ARG A 216     -19.275  37.032  -4.773  1.00  0.80           H   new
ATOM   3312  N   LEU A 217     -14.234  35.537   1.270  1.00  0.78           N
ATOM   3313  CA  LEU A 217     -13.467  36.411   2.147  1.00  0.78           C
ATOM   3314  C   LEU A 217     -12.718  37.491   1.377  1.00  0.78           C
ATOM   3315  O   LEU A 217     -11.812  37.197   0.585  1.00  0.78           O
ATOM   3316  CB  LEU A 217     -12.477  35.563   2.935  1.00  0.78           C
ATOM   3317  CG  LEU A 217     -13.094  34.467   3.757  1.00  0.78           C
ATOM   3318  CD1 LEU A 217     -12.005  33.654   4.399  1.00  0.78           C
ATOM   3319  CD2 LEU A 217     -14.013  35.072   4.790  1.00  0.78           C
ATOM      0  H   LEU A 217     -13.762  34.929   0.887  1.00  0.78           H   new
ATOM      0  HA  LEU A 217     -14.087  36.862   2.742  1.00  0.78           H   new
ATOM      0  HB2 LEU A 217     -11.845  35.167   2.315  1.00  0.78           H   new
ATOM      0  HB3 LEU A 217     -11.970  36.144   3.523  1.00  0.78           H   new
ATOM      0  HG  LEU A 217     -13.620  33.878   3.193  1.00  0.78           H   new
ATOM      0 HD11 LEU A 217     -12.400  32.945   4.931  1.00  0.78           H   new
ATOM      0 HD12 LEU A 217     -11.442  33.266   3.711  1.00  0.78           H   new
ATOM      0 HD13 LEU A 217     -11.469  34.225   4.971  1.00  0.78           H   new
ATOM      0 HD21 LEU A 217     -14.412  34.366   5.322  1.00  0.78           H   new
ATOM      0 HD22 LEU A 217     -13.506  35.664   5.368  1.00  0.78           H   new
ATOM      0 HD23 LEU A 217     -14.712  35.576   4.346  1.00  0.78           H   new
ATOM   3331  N   ARG A 218     -13.093  38.749   1.589  1.00  0.75           N
ATOM   3332  CA  ARG A 218     -12.466  39.815   0.824  1.00  0.75           C
ATOM   3333  C   ARG A 218     -10.992  39.755   1.198  1.00  0.75           C
ATOM   3334  O   ARG A 218     -10.653  39.754   2.396  1.00  0.75           O
ATOM   3335  CB  ARG A 218     -13.082  41.163   1.161  1.00  0.75           C
ATOM   3336  CG  ARG A 218     -12.588  42.339   0.370  1.00  0.75           C
ATOM   3337  CD  ARG A 218     -13.222  42.469  -0.948  1.00  0.75           C
ATOM   3338  NE  ARG A 218     -12.672  43.602  -1.671  1.00  0.75           N
ATOM   3339  CZ  ARG A 218     -13.197  44.839  -1.678  1.00  0.75           C
ATOM   3340  NH1 ARG A 218     -14.315  45.092  -1.025  1.00  0.75           N1+
ATOM   3341  NH2 ARG A 218     -12.590  45.798  -2.346  1.00  0.75           N
ATOM      0  H   ARG A 218     -13.691  39.000   2.154  1.00  0.75           H   new
ATOM      0  HA  ARG A 218     -12.593  39.705  -0.131  1.00  0.75           H   new
ATOM      0  HB2 ARG A 218     -14.042  41.097   1.040  1.00  0.75           H   new
ATOM      0  HB3 ARG A 218     -12.926  41.342   2.101  1.00  0.75           H   new
ATOM      0  HG2 ARG A 218     -12.746  43.150   0.878  1.00  0.75           H   new
ATOM      0  HG3 ARG A 218     -11.628  42.260   0.253  1.00  0.75           H   new
ATOM      0  HD2 ARG A 218     -13.086  41.656  -1.459  1.00  0.75           H   new
ATOM      0  HD3 ARG A 218     -14.180  42.581  -0.842  1.00  0.75           H   new
ATOM      0  HE  ARG A 218     -11.956  43.471  -2.129  1.00  0.75           H   new
ATOM      0 HH11 ARG A 218     -14.712  44.464  -0.592  1.00  0.75           H   new
ATOM      0 HH12 ARG A 218     -14.647  45.885  -1.032  1.00  0.75           H   new
ATOM      0 HH21 ARG A 218     -11.863  45.630  -2.774  1.00  0.75           H   new
ATOM      0 HH22 ARG A 218     -12.921  46.592  -2.355  1.00  0.75           H   new
ATOM   3355  N   THR A 219     -10.129  39.671   0.192  1.00  0.72           N
ATOM   3356  CA  THR A 219      -8.713  39.485   0.468  1.00  0.72           C
ATOM   3357  C   THR A 219      -7.808  40.497  -0.190  1.00  0.72           C
ATOM   3358  O   THR A 219      -7.971  40.803  -1.367  1.00  0.72           O
ATOM   3359  CB  THR A 219      -8.284  38.075   0.027  1.00  0.72           C
ATOM   3360  CG2 THR A 219      -6.794  37.825   0.293  1.00  0.72           C
ATOM   3361  OG1 THR A 219      -9.067  37.099   0.745  1.00  0.72           O
ATOM      0  H   THR A 219     -10.338  39.718  -0.641  1.00  0.72           H   new
ATOM      0  HA  THR A 219      -8.614  39.609   1.425  1.00  0.72           H   new
ATOM      0  HB  THR A 219      -8.433  37.998  -0.928  1.00  0.72           H   new
ATOM      0  HG1 THR A 219      -9.880  37.199   0.558  1.00  0.72           H   new
ATOM      0 HG21 THR A 219      -6.559  36.929   0.004  1.00  0.72           H   new
ATOM      0 HG22 THR A 219      -6.264  38.472  -0.198  1.00  0.72           H   new
ATOM      0 HG23 THR A 219      -6.615  37.915   1.242  1.00  0.72           H   new
ATOM   3369  N   ALA A 220      -6.854  41.013   0.573  1.00  0.70           N
ATOM   3370  CA  ALA A 220      -5.851  41.899  -0.001  1.00  0.70           C
ATOM   3371  C   ALA A 220      -4.548  41.141  -0.097  1.00  0.70           C
ATOM   3372  O   ALA A 220      -4.185  40.437   0.847  1.00  0.70           O
ATOM   3373  CB  ALA A 220      -5.645  43.149   0.837  1.00  0.70           C
ATOM      0  H   ALA A 220      -6.769  40.865   1.416  1.00  0.70           H   new
ATOM      0  HA  ALA A 220      -6.158  42.184  -0.876  1.00  0.70           H   new
ATOM      0  HB1 ALA A 220      -4.972  43.710   0.421  1.00  0.70           H   new
ATOM      0  HB2 ALA A 220      -6.480  43.639   0.899  1.00  0.70           H   new
ATOM      0  HB3 ALA A 220      -5.352  42.898   1.727  1.00  0.70           H   new
ATOM   3379  N   VAL A 221      -3.841  41.294  -1.204  1.00  0.70           N
ATOM   3380  CA  VAL A 221      -2.532  40.678  -1.343  1.00  0.70           C
ATOM   3381  C   VAL A 221      -1.538  41.789  -1.583  1.00  0.70           C
ATOM   3382  O   VAL A 221      -1.675  42.547  -2.548  1.00  0.70           O
ATOM   3383  CB  VAL A 221      -2.460  39.712  -2.514  1.00  0.70           C
ATOM   3384  CG1 VAL A 221      -1.094  39.118  -2.545  1.00  0.70           C
ATOM   3385  CG2 VAL A 221      -3.528  38.666  -2.406  1.00  0.70           C
ATOM      0  H   VAL A 221      -4.100  41.750  -1.886  1.00  0.70           H   new
ATOM      0  HA  VAL A 221      -2.344  40.172  -0.537  1.00  0.70           H   new
ATOM      0  HB  VAL A 221      -2.619  40.180  -3.349  1.00  0.70           H   new
ATOM      0 HG11 VAL A 221      -1.028  38.497  -3.287  1.00  0.70           H   new
ATOM      0 HG12 VAL A 221      -0.437  39.823  -2.654  1.00  0.70           H   new
ATOM      0 HG13 VAL A 221      -0.927  38.647  -1.714  1.00  0.70           H   new
ATOM      0 HG21 VAL A 221      -3.466  38.060  -3.161  1.00  0.70           H   new
ATOM      0 HG22 VAL A 221      -3.411  38.168  -1.582  1.00  0.70           H   new
ATOM      0 HG23 VAL A 221      -4.399  39.092  -2.405  1.00  0.70           H   new
ATOM   3395  N   LEU A 222      -0.570  41.920  -0.698  1.00  0.71           N
ATOM   3396  CA  LEU A 222       0.319  43.056  -0.781  1.00  0.71           C
ATOM   3397  C   LEU A 222       1.721  42.657  -1.254  1.00  0.71           C
ATOM   3398  O   LEU A 222       2.286  41.656  -0.804  1.00  0.71           O
ATOM   3399  CB  LEU A 222       0.400  43.686   0.601  1.00  0.71           C
ATOM   3400  CG  LEU A 222      -0.898  43.920   1.293  1.00  0.71           C
ATOM   3401  CD1 LEU A 222      -0.593  44.517   2.589  1.00  0.71           C
ATOM   3402  CD2 LEU A 222      -1.772  44.766   0.479  1.00  0.71           C
ATOM      0  H   LEU A 222      -0.412  41.373  -0.053  1.00  0.71           H   new
ATOM      0  HA  LEU A 222      -0.031  43.683  -1.433  1.00  0.71           H   new
ATOM      0  HB2 LEU A 222       0.948  43.117   1.164  1.00  0.71           H   new
ATOM      0  HB3 LEU A 222       0.861  44.536   0.522  1.00  0.71           H   new
ATOM      0  HG  LEU A 222      -1.382  43.090   1.426  1.00  0.71           H   new
ATOM      0 HD11 LEU A 222      -1.418  44.684   3.071  1.00  0.71           H   new
ATOM      0 HD12 LEU A 222      -0.037  43.910   3.102  1.00  0.71           H   new
ATOM      0 HD13 LEU A 222      -0.121  45.354   2.457  1.00  0.71           H   new
ATOM      0 HD21 LEU A 222      -2.611  44.907   0.945  1.00  0.71           H   new
ATOM      0 HD22 LEU A 222      -1.341  45.621   0.323  1.00  0.71           H   new
ATOM      0 HD23 LEU A 222      -1.944  44.331  -0.371  1.00  0.71           H   new
ATOM   3414  N   ALA A 223       2.334  43.505  -2.077  1.00  0.73           N
ATOM   3415  CA  ALA A 223       3.702  43.252  -2.534  1.00  0.73           C
ATOM   3416  C   ALA A 223       4.609  44.479  -2.388  1.00  0.73           C
ATOM   3417  O   ALA A 223       4.168  45.590  -2.615  1.00  0.73           O
ATOM   3418  CB  ALA A 223       3.632  42.871  -3.971  1.00  0.73           C
ATOM      0  H   ALA A 223       1.980  44.227  -2.381  1.00  0.73           H   new
ATOM      0  HA  ALA A 223       4.084  42.548  -1.986  1.00  0.73           H   new
ATOM      0  HB1 ALA A 223       4.526  42.696  -4.304  1.00  0.73           H   new
ATOM      0  HB2 ALA A 223       3.090  42.073  -4.068  1.00  0.73           H   new
ATOM      0  HB3 ALA A 223       3.234  43.595  -4.479  1.00  0.73           H   new
ATOM   3424  N   PRO A 224       5.894  44.334  -2.057  1.00  0.77           N
ATOM   3425  CA  PRO A 224       6.804  45.452  -1.879  1.00  0.77           C
ATOM   3426  C   PRO A 224       7.103  46.262  -3.126  1.00  0.77           C
ATOM   3427  O   PRO A 224       7.474  47.435  -3.026  1.00  0.77           O
ATOM   3428  CB  PRO A 224       8.057  44.757  -1.398  1.00  0.77           C
ATOM   3429  CG  PRO A 224       7.950  43.333  -1.914  1.00  0.77           C
ATOM   3430  CD  PRO A 224       6.494  43.010  -1.879  1.00  0.77           C
ATOM      0  HA  PRO A 224       6.423  46.115  -1.282  1.00  0.77           H   new
ATOM      0  HB2 PRO A 224       8.853  45.194  -1.740  1.00  0.77           H   new
ATOM      0  HB3 PRO A 224       8.117  44.775  -0.430  1.00  0.77           H   new
ATOM      0  HG2 PRO A 224       8.303  43.260  -2.814  1.00  0.77           H   new
ATOM      0  HG3 PRO A 224       8.458  42.721  -1.359  1.00  0.77           H   new
ATOM      0  HD2 PRO A 224       6.240  42.396  -2.586  1.00  0.77           H   new
ATOM      0  HD3 PRO A 224       6.231  42.601  -1.040  1.00  0.77           H   new
ATOM   3438  N   THR A 225       6.942  45.649  -4.293  1.00  0.81           N
ATOM   3439  CA  THR A 225       7.227  46.338  -5.538  1.00  0.81           C
ATOM   3440  C   THR A 225       6.160  46.052  -6.576  1.00  0.81           C
ATOM   3441  O   THR A 225       5.421  45.069  -6.476  1.00  0.81           O
ATOM   3442  CB  THR A 225       8.606  45.933  -6.125  1.00  0.81           C
ATOM   3443  CG2 THR A 225       9.744  46.082  -5.097  1.00  0.81           C
ATOM   3444  OG1 THR A 225       8.573  44.563  -6.528  1.00  0.81           O
ATOM      0  H   THR A 225       6.670  44.838  -4.383  1.00  0.81           H   new
ATOM      0  HA  THR A 225       7.239  47.285  -5.328  1.00  0.81           H   new
ATOM      0  HB  THR A 225       8.776  46.524  -6.875  1.00  0.81           H   new
ATOM      0  HG1 THR A 225       9.300  44.194  -6.327  1.00  0.81           H   new
ATOM      0 HG21 THR A 225      10.584  45.819  -5.504  1.00  0.81           H   new
ATOM      0 HG22 THR A 225       9.800  47.006  -4.808  1.00  0.81           H   new
ATOM      0 HG23 THR A 225       9.565  45.514  -4.331  1.00  0.81           H   new
ATOM   3452  N   ARG A 226       6.128  46.895  -7.602  1.00  0.86           N
ATOM   3453  CA  ARG A 226       5.247  46.743  -8.755  1.00  0.86           C
ATOM   3454  C   ARG A 226       5.608  45.497  -9.553  1.00  0.86           C
ATOM   3455  O   ARG A 226       4.732  44.797 -10.064  1.00  0.86           O
ATOM   3456  CB  ARG A 226       5.283  48.031  -9.540  1.00  0.86           C
ATOM   3457  CG  ARG A 226       4.559  49.161  -8.786  1.00  0.86           C
ATOM   3458  CD  ARG A 226       4.352  50.381  -9.578  1.00  0.86           C
ATOM   3459  NE  ARG A 226       5.593  51.089  -9.733  1.00  0.86           N
ATOM   3460  CZ  ARG A 226       6.068  52.029  -8.897  1.00  0.86           C
ATOM   3461  NH1 ARG A 226       5.382  52.434  -7.847  1.00  0.86           N1+
ATOM   3462  NH2 ARG A 226       7.245  52.526  -9.165  1.00  0.86           N
ATOM      0  H   ARG A 226       6.632  47.590  -7.648  1.00  0.86           H   new
ATOM      0  HA  ARG A 226       4.327  46.594  -8.485  1.00  0.86           H   new
ATOM      0  HB2 ARG A 226       6.204  48.287  -9.705  1.00  0.86           H   new
ATOM      0  HB3 ARG A 226       4.866  47.897 -10.406  1.00  0.86           H   new
ATOM      0  HG2 ARG A 226       3.697  48.834  -8.484  1.00  0.86           H   new
ATOM      0  HG3 ARG A 226       5.070  49.386  -7.993  1.00  0.86           H   new
ATOM      0  HD2 ARG A 226       3.992  50.152 -10.449  1.00  0.86           H   new
ATOM      0  HD3 ARG A 226       3.699  50.951  -9.142  1.00  0.86           H   new
ATOM      0  HE  ARG A 226       6.073  50.895 -10.420  1.00  0.86           H   new
ATOM      0 HH11 ARG A 226       4.609  52.095  -7.682  1.00  0.86           H   new
ATOM      0 HH12 ARG A 226       5.708  53.037  -7.327  1.00  0.86           H   new
ATOM      0 HH21 ARG A 226       7.682  52.250  -9.852  1.00  0.86           H   new
ATOM      0 HH22 ARG A 226       7.583  53.129  -8.654  1.00  0.86           H   new
ATOM   3476  N   VAL A 227       6.901  45.179  -9.604  1.00  0.90           N
ATOM   3477  CA  VAL A 227       7.359  43.978 -10.288  1.00  0.90           C
ATOM   3478  C   VAL A 227       6.775  42.745  -9.597  1.00  0.90           C
ATOM   3479  O   VAL A 227       6.243  41.846 -10.255  1.00  0.90           O
ATOM   3480  CB  VAL A 227       8.901  43.919 -10.283  1.00  0.90           C
ATOM   3481  CG1 VAL A 227       9.403  42.570 -10.785  1.00  0.90           C
ATOM   3482  CG2 VAL A 227       9.468  45.052 -11.182  1.00  0.90           C
ATOM      0  H   VAL A 227       7.527  45.648  -9.247  1.00  0.90           H   new
ATOM      0  HA  VAL A 227       7.057  43.998 -11.210  1.00  0.90           H   new
ATOM      0  HB  VAL A 227       9.207  44.037  -9.370  1.00  0.90           H   new
ATOM      0 HG11 VAL A 227      10.373  42.560 -10.772  1.00  0.90           H   new
ATOM      0 HG12 VAL A 227       9.065  41.865 -10.211  1.00  0.90           H   new
ATOM      0 HG13 VAL A 227       9.091  42.426 -11.692  1.00  0.90           H   new
ATOM      0 HG21 VAL A 227      10.437  45.014 -11.178  1.00  0.90           H   new
ATOM      0 HG22 VAL A 227       9.144  44.938 -12.089  1.00  0.90           H   new
ATOM      0 HG23 VAL A 227       9.177  45.912 -10.841  1.00  0.90           H   new
ATOM   3492  N   VAL A 228       6.825  42.720  -8.263  1.00  0.94           N
ATOM   3493  CA  VAL A 228       6.255  41.591  -7.537  1.00  0.94           C
ATOM   3494  C   VAL A 228       4.749  41.531  -7.723  1.00  0.94           C
ATOM   3495  O   VAL A 228       4.197  40.452  -7.929  1.00  0.94           O
ATOM   3496  CB  VAL A 228       6.542  41.663  -6.049  1.00  0.94           C
ATOM   3497  CG1 VAL A 228       5.757  40.539  -5.329  1.00  0.94           C
ATOM   3498  CG2 VAL A 228       7.919  41.486  -5.801  1.00  0.94           C
ATOM      0  H   VAL A 228       7.176  43.333  -7.772  1.00  0.94           H   new
ATOM      0  HA  VAL A 228       6.673  40.796  -7.903  1.00  0.94           H   new
ATOM      0  HB  VAL A 228       6.270  42.534  -5.720  1.00  0.94           H   new
ATOM      0 HG11 VAL A 228       5.935  40.578  -4.376  1.00  0.94           H   new
ATOM      0 HG12 VAL A 228       4.807  40.657  -5.485  1.00  0.94           H   new
ATOM      0 HG13 VAL A 228       6.036  39.677  -5.674  1.00  0.94           H   new
ATOM      0 HG21 VAL A 228       8.085  41.535  -4.847  1.00  0.94           H   new
ATOM      0 HG22 VAL A 228       8.199  40.619  -6.134  1.00  0.94           H   new
ATOM      0 HG23 VAL A 228       8.421  42.182  -6.252  1.00  0.94           H   new
ATOM   3508  N   ALA A 229       4.072  42.683  -7.655  1.00  0.97           N
ATOM   3509  CA  ALA A 229       2.626  42.691  -7.835  1.00  0.97           C
ATOM   3510  C   ALA A 229       2.269  42.092  -9.192  1.00  0.97           C
ATOM   3511  O   ALA A 229       1.268  41.382  -9.320  1.00  0.97           O
ATOM   3512  CB  ALA A 229       2.079  44.099  -7.707  1.00  0.97           C
ATOM      0  H   ALA A 229       4.427  43.453  -7.509  1.00  0.97           H   new
ATOM      0  HA  ALA A 229       2.220  42.150  -7.140  1.00  0.97           H   new
ATOM      0  HB1 ALA A 229       1.117  44.085  -7.829  1.00  0.97           H   new
ATOM      0  HB2 ALA A 229       2.287  44.449  -6.826  1.00  0.97           H   new
ATOM      0  HB3 ALA A 229       2.482  44.666  -8.383  1.00  0.97           H   new
ATOM   3518  N   CYS A 230       3.093  42.357 -10.209  1.00  1.00           N
ATOM   3519  CA  CYS A 230       2.856  41.793 -11.526  1.00  1.00           C
ATOM   3520  C   CYS A 230       3.034  40.267 -11.487  1.00  1.00           C
ATOM   3521  O   CYS A 230       2.248  39.534 -12.093  1.00  1.00           O
ATOM   3522  CB  CYS A 230       3.801  42.417 -12.544  1.00  1.00           C
ATOM   3523  SG  CYS A 230       3.463  44.168 -12.846  1.00  1.00           S
ATOM      0  H   CYS A 230       3.789  42.859 -10.152  1.00  1.00           H   new
ATOM      0  HA  CYS A 230       1.945  41.990 -11.793  1.00  1.00           H   new
ATOM      0  HB2 CYS A 230       4.714  42.319 -12.232  1.00  1.00           H   new
ATOM      0  HB3 CYS A 230       3.733  41.931 -13.381  1.00  1.00           H   new
ATOM      0  HG  CYS A 230       3.858  44.818 -11.918  1.00  1.00           H   new
ATOM   3529  N   GLU A 231       4.029  39.779 -10.728  1.00  1.03           N
ATOM   3530  CA  GLU A 231       4.252  38.333 -10.615  1.00  1.03           C
ATOM   3531  C   GLU A 231       3.035  37.692  -9.943  1.00  1.03           C
ATOM   3532  O   GLU A 231       2.580  36.614 -10.345  1.00  1.03           O
ATOM   3533  CB  GLU A 231       5.515  38.033  -9.795  1.00  1.03           C
ATOM   3534  CG  GLU A 231       5.943  36.560  -9.751  1.00  1.03           C
ATOM   3535  CD  GLU A 231       6.451  36.030 -11.086  1.00  1.03           C
ATOM   3536  OE1 GLU A 231       6.790  36.815 -11.939  1.00  1.03           O
ATOM   3537  OE2 GLU A 231       6.516  34.832 -11.243  1.00  1.03           O1-
ATOM      0  H   GLU A 231       4.578  40.264 -10.277  1.00  1.03           H   new
ATOM      0  HA  GLU A 231       4.375  37.965 -11.504  1.00  1.03           H   new
ATOM      0  HB2 GLU A 231       6.248  38.555 -10.157  1.00  1.03           H   new
ATOM      0  HB3 GLU A 231       5.371  38.339  -8.886  1.00  1.03           H   new
ATOM      0  HG2 GLU A 231       6.639  36.453  -9.084  1.00  1.03           H   new
ATOM      0  HG3 GLU A 231       5.190  36.021  -9.464  1.00  1.03           H   new
ATOM   3544  N   ILE A 232       2.487  38.381  -8.941  1.00  1.06           N
ATOM   3545  CA  ILE A 232       1.292  37.927  -8.251  1.00  1.06           C
ATOM   3546  C   ILE A 232       0.123  37.864  -9.195  1.00  1.06           C
ATOM   3547  O   ILE A 232      -0.639  36.900  -9.194  1.00  1.06           O
ATOM   3548  CB  ILE A 232       0.906  38.815  -7.074  1.00  1.06           C
ATOM   3549  CG1 ILE A 232       1.911  38.721  -5.969  1.00  1.06           C
ATOM   3550  CG2 ILE A 232      -0.468  38.449  -6.623  1.00  1.06           C
ATOM   3551  CD1 ILE A 232       1.731  39.754  -4.954  1.00  1.06           C
ATOM      0  H   ILE A 232       2.802  39.125  -8.646  1.00  1.06           H   new
ATOM      0  HA  ILE A 232       1.507  37.045  -7.909  1.00  1.06           H   new
ATOM      0  HB  ILE A 232       0.902  39.744  -7.354  1.00  1.06           H   new
ATOM      0 HG12 ILE A 232       1.846  37.848  -5.551  1.00  1.06           H   new
ATOM      0 HG13 ILE A 232       2.804  38.791  -6.342  1.00  1.06           H   new
ATOM      0 HG21 ILE A 232      -0.723  39.009  -5.873  1.00  1.06           H   new
ATOM      0 HG22 ILE A 232      -1.094  38.581  -7.352  1.00  1.06           H   new
ATOM      0 HG23 ILE A 232      -0.482  37.518  -6.350  1.00  1.06           H   new
ATOM      0 HD11 ILE A 232       2.404  39.650  -4.263  1.00  1.06           H   new
ATOM      0 HD12 ILE A 232       1.821  40.629  -5.363  1.00  1.06           H   new
ATOM      0 HD13 ILE A 232       0.848  39.671  -4.560  1.00  1.06           H   new
ATOM   3563  N   ALA A 233      -0.029  38.909 -10.009  1.00  1.09           N
ATOM   3564  CA  ALA A 233      -1.120  38.950 -10.953  1.00  1.09           C
ATOM   3565  C   ALA A 233      -1.076  37.744 -11.878  1.00  1.09           C
ATOM   3566  O   ALA A 233      -2.107  37.126 -12.153  1.00  1.09           O
ATOM   3567  CB  ALA A 233      -1.032  40.226 -11.770  1.00  1.09           C
ATOM      0  H   ALA A 233       0.489  39.595 -10.024  1.00  1.09           H   new
ATOM      0  HA  ALA A 233      -1.957  38.931 -10.464  1.00  1.09           H   new
ATOM      0  HB1 ALA A 233      -1.765  40.255 -12.405  1.00  1.09           H   new
ATOM      0  HB2 ALA A 233      -1.086  40.993 -11.179  1.00  1.09           H   new
ATOM      0  HB3 ALA A 233      -0.189  40.246 -12.249  1.00  1.09           H   new
ATOM   3573  N   GLU A 234       0.129  37.363 -12.314  1.00  1.11           N
ATOM   3574  CA  GLU A 234       0.253  36.197 -13.174  1.00  1.11           C
ATOM   3575  C   GLU A 234      -0.055  34.908 -12.398  1.00  1.11           C
ATOM   3576  O   GLU A 234      -0.777  34.036 -12.886  1.00  1.11           O
ATOM   3577  CB  GLU A 234       1.661  36.144 -13.781  1.00  1.11           C
ATOM   3578  CG  GLU A 234       1.967  37.250 -14.823  1.00  1.11           C
ATOM   3579  CD  GLU A 234       1.152  37.135 -16.101  1.00  1.11           C
ATOM   3580  OE1 GLU A 234       1.178  36.079 -16.708  1.00  1.11           O
ATOM   3581  OE2 GLU A 234       0.500  38.084 -16.468  1.00  1.11           O1-
ATOM      0  H   GLU A 234       0.868  37.760 -12.125  1.00  1.11           H   new
ATOM      0  HA  GLU A 234      -0.395  36.271 -13.892  1.00  1.11           H   new
ATOM      0  HB2 GLU A 234       2.311  36.206 -13.063  1.00  1.11           H   new
ATOM      0  HB3 GLU A 234       1.785  35.279 -14.202  1.00  1.11           H   new
ATOM      0  HG2 GLU A 234       1.800  38.117 -14.420  1.00  1.11           H   new
ATOM      0  HG3 GLU A 234       2.910  37.219 -15.047  1.00  1.11           H   new
ATOM   3588  N   ALA A 235       0.408  34.823 -11.144  1.00  1.13           N
ATOM   3589  CA  ALA A 235       0.173  33.645 -10.305  1.00  1.13           C
ATOM   3590  C   ALA A 235      -1.307  33.393 -10.087  1.00  1.13           C
ATOM   3591  O   ALA A 235      -1.763  32.252 -10.024  1.00  1.13           O
ATOM   3592  CB  ALA A 235       0.824  33.821  -8.950  1.00  1.13           C
ATOM      0  H   ALA A 235       0.864  35.443 -10.761  1.00  1.13           H   new
ATOM      0  HA  ALA A 235       0.559  32.888 -10.773  1.00  1.13           H   new
ATOM      0  HB1 ALA A 235       0.660  33.034  -8.407  1.00  1.13           H   new
ATOM      0  HB2 ALA A 235       1.780  33.941  -9.063  1.00  1.13           H   new
ATOM      0  HB3 ALA A 235       0.450  34.601  -8.510  1.00  1.13           H   new
ATOM   3598  N   LEU A 236      -2.055  34.482  -9.992  1.00  1.14           N
ATOM   3599  CA  LEU A 236      -3.473  34.444  -9.719  1.00  1.14           C
ATOM   3600  C   LEU A 236      -4.355  34.628 -10.969  1.00  1.14           C
ATOM   3601  O   LEU A 236      -5.558  34.887 -10.851  1.00  1.14           O
ATOM   3602  CB  LEU A 236      -3.790  35.532  -8.697  1.00  1.14           C
ATOM   3603  CG  LEU A 236      -3.075  35.418  -7.329  1.00  1.14           C
ATOM   3604  CD1 LEU A 236      -3.459  36.590  -6.421  1.00  1.14           C
ATOM   3605  CD2 LEU A 236      -3.452  34.143  -6.703  1.00  1.14           C
ATOM      0  H   LEU A 236      -1.742  35.278 -10.087  1.00  1.14           H   new
ATOM      0  HA  LEU A 236      -3.681  33.560  -9.379  1.00  1.14           H   new
ATOM      0  HB2 LEU A 236      -3.565  36.391  -9.087  1.00  1.14           H   new
ATOM      0  HB3 LEU A 236      -4.747  35.533  -8.541  1.00  1.14           H   new
ATOM      0  HG  LEU A 236      -2.115  35.446  -7.463  1.00  1.14           H   new
ATOM      0 HD11 LEU A 236      -3.003  36.503  -5.569  1.00  1.14           H   new
ATOM      0 HD12 LEU A 236      -3.200  37.424  -6.842  1.00  1.14           H   new
ATOM      0 HD13 LEU A 236      -4.418  36.586  -6.275  1.00  1.14           H   new
ATOM      0 HD21 LEU A 236      -3.009  34.061  -5.844  1.00  1.14           H   new
ATOM      0 HD22 LEU A 236      -4.413  34.117  -6.575  1.00  1.14           H   new
ATOM      0 HD23 LEU A 236      -3.183  33.409  -7.277  1.00  1.14           H   new
ATOM   3617  N   LYS A 237      -3.767  34.504 -12.158  1.00  1.12           N
ATOM   3618  CA  LYS A 237      -4.503  34.709 -13.402  1.00  1.12           C
ATOM   3619  C   LYS A 237      -5.771  33.867 -13.483  1.00  1.12           C
ATOM   3620  O   LYS A 237      -5.759  32.661 -13.230  1.00  1.12           O
ATOM   3621  CB  LYS A 237      -3.610  34.393 -14.603  1.00  1.12           C
ATOM   3622  CG  LYS A 237      -4.173  34.797 -15.968  1.00  1.12           C
ATOM   3623  CD  LYS A 237      -3.204  34.413 -17.078  1.00  1.12           C
ATOM   3624  CE  LYS A 237      -1.898  35.169 -16.923  1.00  1.12           C
ATOM   3625  NZ  LYS A 237      -0.953  34.914 -18.032  1.00  1.12           N1+
ATOM      0  H   LYS A 237      -2.938  34.301 -12.265  1.00  1.12           H   new
ATOM      0  HA  LYS A 237      -4.769  35.642 -13.416  1.00  1.12           H   new
ATOM      0  HB2 LYS A 237      -2.757  34.838 -14.478  1.00  1.12           H   new
ATOM      0  HB3 LYS A 237      -3.434  33.439 -14.613  1.00  1.12           H   new
ATOM      0  HG2 LYS A 237      -5.028  34.363 -16.113  1.00  1.12           H   new
ATOM      0  HG3 LYS A 237      -4.334  35.753 -15.988  1.00  1.12           H   new
ATOM      0  HD2 LYS A 237      -3.037  33.458 -17.053  1.00  1.12           H   new
ATOM      0  HD3 LYS A 237      -3.598  34.610 -17.942  1.00  1.12           H   new
ATOM      0  HE2 LYS A 237      -2.083  36.120 -16.874  1.00  1.12           H   new
ATOM      0  HE3 LYS A 237      -1.481  34.917 -16.084  1.00  1.12           H   new
ATOM      0  HZ1 LYS A 237      -0.146  35.218 -17.811  1.00  1.12           H   new
ATOM      0  HZ2 LYS A 237      -0.907  34.039 -18.188  1.00  1.12           H   new
ATOM      0  HZ3 LYS A 237      -1.236  35.331 -18.765  1.00  1.12           H   new
ATOM   3639  N   GLY A 238      -6.874  34.519 -13.849  1.00  1.08           N
ATOM   3640  CA  GLY A 238      -8.179  33.873 -13.988  1.00  1.08           C
ATOM   3641  C   GLY A 238      -9.085  34.069 -12.772  1.00  1.08           C
ATOM   3642  O   GLY A 238     -10.293  33.836 -12.847  1.00  1.08           O
ATOM      0  H   GLY A 238      -6.885  35.361 -14.026  1.00  1.08           H   new
ATOM      0  HA2 GLY A 238      -8.624  34.224 -14.775  1.00  1.08           H   new
ATOM      0  HA3 GLY A 238      -8.048  32.923 -14.136  1.00  1.08           H   new
ATOM   3646  N   LEU A 239      -8.520  34.523 -11.664  1.00  1.02           N
ATOM   3647  CA  LEU A 239      -9.308  34.760 -10.467  1.00  1.02           C
ATOM   3648  C   LEU A 239      -9.932  36.167 -10.490  1.00  1.02           C
ATOM   3649  O   LEU A 239      -9.398  37.078 -11.129  1.00  1.02           O
ATOM   3650  CB  LEU A 239      -8.423  34.528  -9.233  1.00  1.02           C
ATOM   3651  CG  LEU A 239      -7.894  33.104  -9.105  1.00  1.02           C
ATOM   3652  CD1 LEU A 239      -6.987  33.004  -7.907  1.00  1.02           C
ATOM   3653  CD2 LEU A 239      -9.067  32.154  -8.990  1.00  1.02           C
ATOM      0  H   LEU A 239      -7.682  34.700 -11.584  1.00  1.02           H   new
ATOM      0  HA  LEU A 239     -10.050  34.136 -10.430  1.00  1.02           H   new
ATOM      0  HB2 LEU A 239      -7.671  35.140  -9.266  1.00  1.02           H   new
ATOM      0  HB3 LEU A 239      -8.932  34.747  -8.436  1.00  1.02           H   new
ATOM      0  HG  LEU A 239      -7.376  32.865  -9.890  1.00  1.02           H   new
ATOM      0 HD11 LEU A 239      -6.653  32.097  -7.829  1.00  1.02           H   new
ATOM      0 HD12 LEU A 239      -6.241  33.615  -8.014  1.00  1.02           H   new
ATOM      0 HD13 LEU A 239      -7.482  33.236  -7.106  1.00  1.02           H   new
ATOM      0 HD21 LEU A 239      -8.740  31.244  -8.908  1.00  1.02           H   new
ATOM      0 HD22 LEU A 239      -9.591  32.381  -8.206  1.00  1.02           H   new
ATOM      0 HD23 LEU A 239      -9.622  32.227  -9.782  1.00  1.02           H   new
ATOM   3665  N   PRO A 240     -11.065  36.389  -9.796  1.00  0.97           N
ATOM   3666  CA  PRO A 240     -11.779  37.657  -9.669  1.00  0.97           C
ATOM   3667  C   PRO A 240     -11.008  38.673  -8.833  1.00  0.97           C
ATOM   3668  O   PRO A 240     -11.345  38.943  -7.658  1.00  0.97           O
ATOM   3669  CB  PRO A 240     -13.097  37.212  -9.023  1.00  0.97           C
ATOM   3670  CG  PRO A 240     -12.732  36.000  -8.218  1.00  0.97           C
ATOM   3671  CD  PRO A 240     -11.737  35.275  -9.105  1.00  0.97           C
ATOM      0  HA  PRO A 240     -11.908  38.125 -10.509  1.00  0.97           H   new
ATOM      0  HB2 PRO A 240     -13.468  37.910  -8.461  1.00  0.97           H   new
ATOM      0  HB3 PRO A 240     -13.766  37.002  -9.694  1.00  0.97           H   new
ATOM      0  HG2 PRO A 240     -12.340  36.242  -7.365  1.00  0.97           H   new
ATOM      0  HG3 PRO A 240     -13.508  35.450  -8.028  1.00  0.97           H   new
ATOM      0  HD2 PRO A 240     -11.114  34.741  -8.588  1.00  0.97           H   new
ATOM      0  HD3 PRO A 240     -12.177  34.675  -9.728  1.00  0.97           H   new
ATOM   3679  N   ILE A 241      -9.945  39.184  -9.481  1.00  0.94           N
ATOM   3680  CA  ILE A 241      -8.980  40.117  -8.922  1.00  0.94           C
ATOM   3681  C   ILE A 241      -8.899  41.523  -9.529  1.00  0.94           C
ATOM   3682  O   ILE A 241      -8.742  41.697 -10.740  1.00  0.94           O
ATOM   3683  CB  ILE A 241      -7.570  39.524  -9.007  1.00  0.94           C
ATOM   3684  CG1 ILE A 241      -7.505  38.324  -8.230  1.00  0.94           C
ATOM   3685  CG2 ILE A 241      -6.556  40.503  -8.468  1.00  0.94           C
ATOM   3686  CD1 ILE A 241      -6.350  37.571  -8.440  1.00  0.94           C
ATOM      0  H   ILE A 241      -9.769  38.979 -10.297  1.00  0.94           H   new
ATOM      0  HA  ILE A 241      -9.314  40.238  -8.019  1.00  0.94           H   new
ATOM      0  HB  ILE A 241      -7.372  39.332  -9.937  1.00  0.94           H   new
ATOM      0 HG12 ILE A 241      -7.562  38.556  -7.290  1.00  0.94           H   new
ATOM      0 HG13 ILE A 241      -8.279  37.776  -8.434  1.00  0.94           H   new
ATOM      0 HG21 ILE A 241      -5.669  40.116  -8.527  1.00  0.94           H   new
ATOM      0 HG22 ILE A 241      -6.587  41.321  -8.989  1.00  0.94           H   new
ATOM      0 HG23 ILE A 241      -6.760  40.703  -7.541  1.00  0.94           H   new
ATOM      0 HD11 ILE A 241      -6.375  36.777  -7.883  1.00  0.94           H   new
ATOM      0 HD12 ILE A 241      -6.299  37.310  -9.373  1.00  0.94           H   new
ATOM      0 HD13 ILE A 241      -5.571  38.102  -8.210  1.00  0.94           H   new
ATOM   3698  N   ARG A 242      -8.940  42.511  -8.634  1.00  0.94           N
ATOM   3699  CA  ARG A 242      -8.762  43.939  -8.920  1.00  0.94           C
ATOM   3700  C   ARG A 242      -7.317  44.309  -8.641  1.00  0.94           C
ATOM   3701  O   ARG A 242      -6.748  43.804  -7.667  1.00  0.94           O
ATOM   3702  CB  ARG A 242      -9.607  44.826  -8.028  1.00  0.94           C
ATOM   3703  CG  ARG A 242      -9.437  46.317  -8.308  1.00  0.94           C
ATOM   3704  CD  ARG A 242     -10.189  47.150  -7.398  1.00  0.94           C
ATOM   3705  NE  ARG A 242     -10.034  48.563  -7.735  1.00  0.94           N
ATOM   3706  CZ  ARG A 242     -10.248  49.589  -6.897  1.00  0.94           C
ATOM   3707  NH1 ARG A 242     -10.600  49.364  -5.651  1.00  0.94           N1+
ATOM   3708  NH2 ARG A 242     -10.105  50.830  -7.337  1.00  0.94           N
ATOM      0  H   ARG A 242      -9.080  42.359  -7.799  1.00  0.94           H   new
ATOM      0  HA  ARG A 242      -9.023  44.077  -9.844  1.00  0.94           H   new
ATOM      0  HB2 ARG A 242     -10.541  44.588  -8.140  1.00  0.94           H   new
ATOM      0  HB3 ARG A 242      -9.379  44.651  -7.102  1.00  0.94           H   new
ATOM      0  HG2 ARG A 242      -8.497  46.547  -8.248  1.00  0.94           H   new
ATOM      0  HG3 ARG A 242      -9.717  46.505  -9.217  1.00  0.94           H   new
ATOM      0  HD2 ARG A 242     -11.127  46.907  -7.432  1.00  0.94           H   new
ATOM      0  HD3 ARG A 242      -9.888  46.996  -6.489  1.00  0.94           H   new
ATOM      0  HE  ARG A 242      -9.785  48.753  -8.536  1.00  0.94           H   new
ATOM      0 HH11 ARG A 242     -10.694  48.557  -5.370  1.00  0.94           H   new
ATOM      0 HH12 ARG A 242     -10.736  50.024  -5.117  1.00  0.94           H   new
ATOM      0 HH21 ARG A 242      -9.877  50.973  -8.154  1.00  0.94           H   new
ATOM      0 HH22 ARG A 242     -10.240  51.493  -6.806  1.00  0.94           H   new
ATOM   3722  N   TYR A 243      -6.722  45.187  -9.445  1.00  1.00           N
ATOM   3723  CA  TYR A 243      -5.363  45.603  -9.126  1.00  1.00           C
ATOM   3724  C   TYR A 243      -5.358  47.090  -8.751  1.00  1.00           C
ATOM   3725  O   TYR A 243      -5.995  47.901  -9.412  1.00  1.00           O
ATOM   3726  CB  TYR A 243      -4.494  45.302 -10.323  1.00  1.00           C
ATOM   3727  CG  TYR A 243      -4.534  43.840 -10.634  1.00  1.00           C
ATOM   3728  CD1 TYR A 243      -5.559  43.365 -11.420  1.00  1.00           C
ATOM   3729  CD2 TYR A 243      -3.611  42.979 -10.131  1.00  1.00           C
ATOM   3730  CE1 TYR A 243      -5.663  42.043 -11.713  1.00  1.00           C
ATOM   3731  CE2 TYR A 243      -3.720  41.637 -10.407  1.00  1.00           C
ATOM   3732  CZ  TYR A 243      -4.743  41.169 -11.207  1.00  1.00           C
ATOM   3733  OH  TYR A 243      -4.868  39.835 -11.495  1.00  1.00           O
ATOM      0  H   TYR A 243      -7.069  45.539 -10.148  1.00  1.00           H   new
ATOM      0  HA  TYR A 243      -5.011  45.120  -8.362  1.00  1.00           H   new
ATOM      0  HB2 TYR A 243      -4.800  45.811 -11.090  1.00  1.00           H   new
ATOM      0  HB3 TYR A 243      -3.581  45.577 -10.146  1.00  1.00           H   new
ATOM      0  HD1 TYR A 243      -6.191  43.959 -11.756  1.00  1.00           H   new
ATOM      0  HD2 TYR A 243      -2.912  43.295  -9.605  1.00  1.00           H   new
ATOM      0  HE1 TYR A 243      -6.355  41.735 -12.253  1.00  1.00           H   new
ATOM      0  HE2 TYR A 243      -3.101  41.041 -10.053  1.00  1.00           H   new
ATOM      0  HH  TYR A 243      -4.244  39.409 -11.128  1.00  1.00           H   new
ATOM   3743  N   LEU A 244      -4.668  47.438  -7.656  1.00  1.12           N
ATOM   3744  CA  LEU A 244      -4.623  48.834  -7.180  1.00  1.12           C
ATOM   3745  C   LEU A 244      -3.237  49.450  -7.363  1.00  1.12           C
ATOM   3746  O   LEU A 244      -2.848  50.406  -6.670  1.00  1.12           O
ATOM   3747  CB  LEU A 244      -4.988  48.904  -5.698  1.00  1.12           C
ATOM   3748  CG  LEU A 244      -6.458  48.713  -5.311  1.00  1.12           C
ATOM   3749  CD1 LEU A 244      -6.844  47.248  -5.503  1.00  1.12           C
ATOM   3750  CD2 LEU A 244      -6.632  49.114  -3.859  1.00  1.12           C
ATOM      0  H   LEU A 244      -4.220  46.884  -7.175  1.00  1.12           H   new
ATOM      0  HA  LEU A 244      -5.264  49.333  -7.710  1.00  1.12           H   new
ATOM      0  HB2 LEU A 244      -4.468  48.231  -5.231  1.00  1.12           H   new
ATOM      0  HB3 LEU A 244      -4.702  49.768  -5.362  1.00  1.12           H   new
ATOM      0  HG  LEU A 244      -7.029  49.263  -5.870  1.00  1.12           H   new
ATOM      0 HD11 LEU A 244      -7.774  47.124  -5.259  1.00  1.12           H   new
ATOM      0 HD12 LEU A 244      -6.718  46.999  -6.432  1.00  1.12           H   new
ATOM      0 HD13 LEU A 244      -6.285  46.689  -4.940  1.00  1.12           H   new
ATOM      0 HD21 LEU A 244      -7.560  48.998  -3.600  1.00  1.12           H   new
ATOM      0 HD22 LEU A 244      -6.068  48.557  -3.300  1.00  1.12           H   new
ATOM      0 HD23 LEU A 244      -6.380  50.044  -3.747  1.00  1.12           H   new
ATOM   3762  N   THR A 245      -2.495  48.875  -8.292  1.00  1.31           N
ATOM   3763  CA  THR A 245      -1.156  49.309  -8.626  1.00  1.31           C
ATOM   3764  C   THR A 245      -1.261  50.417  -9.682  1.00  1.31           C
ATOM   3765  O   THR A 245      -1.940  50.210 -10.679  1.00  1.31           O
ATOM   3766  CB  THR A 245      -0.338  48.123  -9.163  1.00  1.31           C
ATOM   3767  CG2 THR A 245       1.027  48.546  -9.520  1.00  1.31           C
ATOM   3768  OG1 THR A 245      -0.258  47.109  -8.159  1.00  1.31           O
ATOM      0  H   THR A 245      -2.764  48.204  -8.757  1.00  1.31           H   new
ATOM      0  HA  THR A 245      -0.705  49.650  -7.838  1.00  1.31           H   new
ATOM      0  HB  THR A 245      -0.780  47.781  -9.956  1.00  1.31           H   new
ATOM      0  HG1 THR A 245       0.188  46.460  -8.451  1.00  1.31           H   new
ATOM      0 HG21 THR A 245       1.525  47.784  -9.856  1.00  1.31           H   new
ATOM      0 HG22 THR A 245       0.985  49.231 -10.205  1.00  1.31           H   new
ATOM      0 HG23 THR A 245       1.472  48.901  -8.735  1.00  1.31           H   new
ATOM   3776  N   PRO A 246      -0.635  51.597  -9.511  1.00  1.58           N
ATOM   3777  CA  PRO A 246      -0.655  52.723 -10.449  1.00  1.58           C
ATOM   3778  C   PRO A 246      -0.332  52.346 -11.900  1.00  1.58           C
ATOM   3779  O   PRO A 246      -0.798  52.991 -12.838  1.00  1.58           O
ATOM   3780  CB  PRO A 246       0.432  53.632  -9.864  1.00  1.58           C
ATOM   3781  CG  PRO A 246       0.393  53.355  -8.379  1.00  1.58           C
ATOM   3782  CD  PRO A 246       0.106  51.877  -8.260  1.00  1.58           C
ATOM      0  HA  PRO A 246      -1.537  53.121 -10.520  1.00  1.58           H   new
ATOM      0  HB2 PRO A 246       1.303  53.428 -10.239  1.00  1.58           H   new
ATOM      0  HB3 PRO A 246       0.252  54.566 -10.055  1.00  1.58           H   new
ATOM      0  HG2 PRO A 246       1.236  53.583  -7.958  1.00  1.58           H   new
ATOM      0  HG3 PRO A 246      -0.294  53.882  -7.942  1.00  1.58           H   new
ATOM      0  HD2 PRO A 246       0.921  51.354  -8.197  1.00  1.58           H   new
ATOM      0  HD3 PRO A 246      -0.423  51.673  -7.473  1.00  1.58           H   new
ATOM   3790  N   ALA A 247       0.481  51.310 -12.077  1.00  1.94           N
ATOM   3791  CA  ALA A 247       0.903  50.829 -13.386  1.00  1.94           C
ATOM   3792  C   ALA A 247      -0.115  49.900 -14.070  1.00  1.94           C
ATOM   3793  O   ALA A 247       0.123  49.460 -15.198  1.00  1.94           O
ATOM   3794  CB  ALA A 247       2.221  50.088 -13.240  1.00  1.94           C
ATOM      0  H   ALA A 247       0.810  50.857 -11.424  1.00  1.94           H   new
ATOM      0  HA  ALA A 247       0.989  51.612 -13.952  1.00  1.94           H   new
ATOM      0  HB1 ALA A 247       2.508  49.765 -14.108  1.00  1.94           H   new
ATOM      0  HB2 ALA A 247       2.892  50.689 -12.881  1.00  1.94           H   new
ATOM      0  HB3 ALA A 247       2.105  49.337 -12.638  1.00  1.94           H   new
ATOM   3800  N   VAL A 248      -1.214  49.560 -13.391  1.00  2.36           N
ATOM   3801  CA  VAL A 248      -2.188  48.616 -13.937  1.00  2.36           C
ATOM   3802  C   VAL A 248      -3.591  49.246 -14.068  1.00  2.36           C
ATOM   3803  O   VAL A 248      -4.099  49.867 -13.143  1.00  2.36           O
ATOM   3804  CB  VAL A 248      -2.209  47.354 -13.042  1.00  2.36           C
ATOM   3805  CG1 VAL A 248      -3.209  46.342 -13.551  1.00  2.36           C
ATOM   3806  CG2 VAL A 248      -0.800  46.750 -12.986  1.00  2.36           C
ATOM      0  H   VAL A 248      -1.412  49.866 -12.612  1.00  2.36           H   new
ATOM      0  HA  VAL A 248      -1.922  48.369 -14.836  1.00  2.36           H   new
ATOM      0  HB  VAL A 248      -2.484  47.606 -12.147  1.00  2.36           H   new
ATOM      0 HG11 VAL A 248      -3.203  45.562 -12.974  1.00  2.36           H   new
ATOM      0 HG12 VAL A 248      -4.096  46.735 -13.553  1.00  2.36           H   new
ATOM      0 HG13 VAL A 248      -2.971  46.078 -14.454  1.00  2.36           H   new
ATOM      0 HG21 VAL A 248      -0.809  45.958 -12.426  1.00  2.36           H   new
ATOM      0 HG22 VAL A 248      -0.515  46.509 -13.881  1.00  2.36           H   new
ATOM      0 HG23 VAL A 248      -0.183  47.401 -12.616  1.00  2.36           H   new
ATOM   3816  N   ARG A 249      -4.225  49.071 -15.234  1.00  2.83           N
ATOM   3817  CA  ARG A 249      -5.550  49.652 -15.529  1.00  2.83           C
ATOM   3818  C   ARG A 249      -6.742  48.740 -15.204  1.00  2.83           C
ATOM   3819  O   ARG A 249      -7.900  49.056 -15.495  1.00  2.83           O
ATOM   3820  CB  ARG A 249      -5.625  50.044 -16.996  1.00  2.83           C
ATOM   3821  CG  ARG A 249      -4.667  51.158 -17.409  1.00  2.83           C
ATOM   3822  CD  ARG A 249      -4.800  51.500 -18.855  1.00  2.83           C
ATOM   3823  NE  ARG A 249      -3.883  52.563 -19.252  1.00  2.83           N
ATOM   3824  CZ  ARG A 249      -3.812  53.096 -20.489  1.00  2.83           C
ATOM   3825  NH1 ARG A 249      -4.607  52.661 -21.443  1.00  2.83           N1+
ATOM   3826  NH2 ARG A 249      -2.942  54.057 -20.746  1.00  2.83           N
ATOM      0  H   ARG A 249      -3.899  48.609 -15.882  1.00  2.83           H   new
ATOM      0  HA  ARG A 249      -5.626  50.422 -14.944  1.00  2.83           H   new
ATOM      0  HB2 ARG A 249      -5.442  49.260 -17.537  1.00  2.83           H   new
ATOM      0  HB3 ARG A 249      -6.532  50.323 -17.198  1.00  2.83           H   new
ATOM      0  HG2 ARG A 249      -4.840  51.948 -16.873  1.00  2.83           H   new
ATOM      0  HG3 ARG A 249      -3.755  50.884 -17.224  1.00  2.83           H   new
ATOM      0  HD2 ARG A 249      -4.629  50.710 -19.391  1.00  2.83           H   new
ATOM      0  HD3 ARG A 249      -5.712  51.775 -19.039  1.00  2.83           H   new
ATOM      0  HE  ARG A 249      -3.349  52.872 -18.653  1.00  2.83           H   new
ATOM      0 HH11 ARG A 249      -5.174  52.035 -21.279  1.00  2.83           H   new
ATOM      0 HH12 ARG A 249      -4.560  53.002 -22.231  1.00  2.83           H   new
ATOM      0 HH21 ARG A 249      -2.421  54.343 -20.124  1.00  2.83           H   new
ATOM      0 HH22 ARG A 249      -2.897  54.397 -21.535  1.00  2.83           H   new
ATOM   3840  N   ASN A 250      -6.471  47.605 -14.598  1.00  3.26           N
ATOM   3841  CA  ASN A 250      -7.524  46.646 -14.310  1.00  3.26           C
ATOM   3842  C   ASN A 250      -8.302  46.999 -13.037  1.00  3.26           C
ATOM   3843  O   ASN A 250      -8.039  46.495 -11.934  1.00  3.26           O
ATOM   3844  CB  ASN A 250      -6.944  45.252 -14.238  1.00  3.26           C
ATOM   3845  CG  ASN A 250      -6.448  44.761 -15.567  1.00  3.26           C
ATOM   3846  ND2 ASN A 250      -5.421  43.949 -15.546  1.00  3.26           N
ATOM   3847  OD1 ASN A 250      -7.002  45.103 -16.619  1.00  3.26           O
ATOM      0  H   ASN A 250      -5.685  47.366 -14.343  1.00  3.26           H   new
ATOM      0  HA  ASN A 250      -8.166  46.680 -15.036  1.00  3.26           H   new
ATOM      0  HB2 ASN A 250      -6.213  45.243 -13.601  1.00  3.26           H   new
ATOM      0  HB3 ASN A 250      -7.620  44.642 -13.904  1.00  3.26           H   new
ATOM      0 HD21 ASN A 250      -5.108  43.633 -16.282  1.00  3.26           H   new
ATOM      0 HD22 ASN A 250      -5.060  43.732 -14.796  1.00  3.26           H   new
ATOM   3854  N   GLU A 251      -9.300  47.860 -13.243  1.00  3.53           N
ATOM   3855  CA  GLU A 251     -10.169  48.399 -12.192  1.00  3.53           C
ATOM   3856  C   GLU A 251     -11.245  47.414 -11.752  1.00  3.53           C
ATOM   3857  O   GLU A 251     -11.400  46.344 -12.342  1.00  3.53           O
ATOM   3858  CB  GLU A 251     -10.812  49.716 -12.631  1.00  3.53           C
ATOM   3859  CG  GLU A 251      -9.869  50.913 -12.639  1.00  3.53           C
ATOM   3860  CD  GLU A 251      -9.435  51.298 -11.230  1.00  3.53           C
ATOM   3861  OE1 GLU A 251     -10.183  51.031 -10.310  1.00  3.53           O
ATOM   3862  OE2 GLU A 251      -8.391  51.876 -11.076  1.00  3.53           O1-
ATOM      0  H   GLU A 251      -9.497  48.157 -14.026  1.00  3.53           H   new
ATOM      0  HA  GLU A 251      -9.597  48.563 -11.426  1.00  3.53           H   new
ATOM      0  HB2 GLU A 251     -11.178  49.602 -13.522  1.00  3.53           H   new
ATOM      0  HB3 GLU A 251     -11.557  49.911 -12.041  1.00  3.53           H   new
ATOM      0  HG2 GLU A 251      -9.087  50.705 -13.173  1.00  3.53           H   new
ATOM      0  HG3 GLU A 251     -10.308  51.668 -13.060  1.00  3.53           H   new
ATOM   3869  N   HIS A 252     -11.964  47.785 -10.688  1.00  3.50           N
ATOM   3870  CA  HIS A 252     -12.972  46.939 -10.042  1.00  3.50           C
ATOM   3871  C   HIS A 252     -14.074  46.515 -11.011  1.00  3.50           C
ATOM   3872  O   HIS A 252     -14.628  47.347 -11.732  1.00  3.50           O
ATOM   3873  CB  HIS A 252     -13.585  47.735  -8.870  1.00  3.50           C
ATOM   3874  CG  HIS A 252     -14.366  46.948  -7.845  1.00  3.50           C
ATOM   3875  CD2 HIS A 252     -14.025  46.564  -6.583  1.00  3.50           C
ATOM   3876  ND1 HIS A 252     -15.642  46.480  -8.052  1.00  3.50           N
ATOM   3877  CE1 HIS A 252     -16.049  45.840  -6.953  1.00  3.50           C
ATOM   3878  NE2 HIS A 252     -15.089  45.881  -6.065  1.00  3.50           N
ATOM      0  H   HIS A 252     -11.876  48.554 -10.314  1.00  3.50           H   new
ATOM      0  HA  HIS A 252     -12.543  46.128  -9.728  1.00  3.50           H   new
ATOM      0  HB2 HIS A 252     -12.867  48.199  -8.412  1.00  3.50           H   new
ATOM      0  HB3 HIS A 252     -14.171  48.414  -9.240  1.00  3.50           H   new
ATOM      0  HD2 HIS A 252     -13.218  46.735  -6.154  1.00  3.50           H   new
ATOM      0  HE1 HIS A 252     -16.877  45.433  -6.838  1.00  3.50           H   new
ATOM      0  HE2 HIS A 252     -15.122  45.533  -5.279  1.00  3.50           H   new
ATOM   3886  N   GLN A 253     -14.435  45.230 -10.967  1.00  3.14           N
ATOM   3887  CA  GLN A 253     -15.474  44.680 -11.845  1.00  3.14           C
ATOM   3888  C   GLN A 253     -16.793  44.300 -11.144  1.00  3.14           C
ATOM   3889  O   GLN A 253     -17.508  43.403 -11.596  1.00  3.14           O
ATOM   3890  CB  GLN A 253     -14.943  43.459 -12.604  1.00  3.14           C
ATOM   3891  CG  GLN A 253     -13.700  43.735 -13.458  1.00  3.14           C
ATOM   3892  CD  GLN A 253     -13.930  44.719 -14.585  1.00  3.14           C
ATOM   3893  NE2 GLN A 253     -13.139  45.787 -14.592  1.00  3.14           N
ATOM   3894  OE1 GLN A 253     -14.804  44.525 -15.441  1.00  3.14           O
ATOM      0  H   GLN A 253     -14.087  44.655 -10.431  1.00  3.14           H   new
ATOM      0  HA  GLN A 253     -15.690  45.406 -12.451  1.00  3.14           H   new
ATOM      0  HB2 GLN A 253     -14.734  42.760 -11.965  1.00  3.14           H   new
ATOM      0  HB3 GLN A 253     -15.647  43.117 -13.178  1.00  3.14           H   new
ATOM      0  HG2 GLN A 253     -12.994  44.074 -12.885  1.00  3.14           H   new
ATOM      0  HG3 GLN A 253     -13.384  42.898 -13.832  1.00  3.14           H   new
ATOM      0 HE21 GLN A 253     -12.544  45.885 -13.979  1.00  3.14           H   new
ATOM      0 HE22 GLN A 253     -13.223  46.380 -15.209  1.00  3.14           H   new
ATOM   3903  N   GLY A 254     -17.111  44.908 -10.002  1.00  2.55           N
ATOM   3904  CA  GLY A 254     -18.403  44.662  -9.346  1.00  2.55           C
ATOM   3905  C   GLY A 254     -18.463  43.435  -8.432  1.00  2.55           C
ATOM   3906  O   GLY A 254     -18.776  43.549  -7.248  1.00  2.55           O
ATOM      0  H   GLY A 254     -16.599  45.463  -9.590  1.00  2.55           H   new
ATOM      0  HA2 GLY A 254     -18.636  45.445  -8.823  1.00  2.55           H   new
ATOM      0  HA3 GLY A 254     -19.082  44.567 -10.032  1.00  2.55           H   new
ATOM   3910  N   ASN A 255     -18.154  42.273  -8.991  1.00  1.94           N
ATOM   3911  CA  ASN A 255     -18.196  40.995  -8.265  1.00  1.94           C
ATOM   3912  C   ASN A 255     -16.845  40.479  -7.758  1.00  1.94           C
ATOM   3913  O   ASN A 255     -16.715  39.296  -7.437  1.00  1.94           O
ATOM   3914  CB  ASN A 255     -18.825  39.930  -9.139  1.00  1.94           C
ATOM   3915  CG  ASN A 255     -20.292  40.174  -9.393  1.00  1.94           C
ATOM   3916  ND2 ASN A 255     -20.729  39.900 -10.598  1.00  1.94           N
ATOM   3917  OD1 ASN A 255     -21.029  40.606  -8.500  1.00  1.94           O
ATOM      0  H   ASN A 255     -17.910  42.196  -9.812  1.00  1.94           H   new
ATOM      0  HA  ASN A 255     -18.726  41.178  -7.473  1.00  1.94           H   new
ATOM      0  HB2 ASN A 255     -18.356  39.895  -9.987  1.00  1.94           H   new
ATOM      0  HB3 ASN A 255     -18.714  39.064  -8.717  1.00  1.94           H   new
ATOM      0 HD21 ASN A 255     -21.558  40.020 -10.792  1.00  1.94           H   new
ATOM      0 HD22 ASN A 255     -20.187  39.601 -11.194  1.00  1.94           H   new
ATOM   3924  N   GLU A 256     -15.835  41.334  -7.720  1.00  1.43           N
ATOM   3925  CA  GLU A 256     -14.502  40.896  -7.305  1.00  1.43           C
ATOM   3926  C   GLU A 256     -14.309  40.725  -5.803  1.00  1.43           C
ATOM   3927  O   GLU A 256     -14.915  41.424  -4.988  1.00  1.43           O
ATOM   3928  CB  GLU A 256     -13.465  41.819  -7.920  1.00  1.43           C
ATOM   3929  CG  GLU A 256     -13.438  41.617  -9.416  1.00  1.43           C
ATOM   3930  CD  GLU A 256     -12.526  42.475 -10.161  1.00  1.43           C
ATOM   3931  OE1 GLU A 256     -12.432  43.630  -9.843  1.00  1.43           O
ATOM   3932  OE2 GLU A 256     -11.947  42.001 -11.099  1.00  1.43           O1-
ATOM      0  H   GLU A 256     -15.894  42.166  -7.928  1.00  1.43           H   new
ATOM      0  HA  GLU A 256     -14.387  39.994  -7.642  1.00  1.43           H   new
ATOM      0  HB2 GLU A 256     -13.676  42.743  -7.712  1.00  1.43           H   new
ATOM      0  HB3 GLU A 256     -12.590  41.636  -7.543  1.00  1.43           H   new
ATOM      0  HG2 GLU A 256     -13.203  40.693  -9.595  1.00  1.43           H   new
ATOM      0  HG3 GLU A 256     -14.335  41.754  -9.759  1.00  1.43           H   new
ATOM   3939  N   ILE A 257     -13.468  39.747  -5.466  1.00  1.08           N
ATOM   3940  CA  ILE A 257     -13.145  39.371  -4.090  1.00  1.08           C
ATOM   3941  C   ILE A 257     -11.739  39.762  -3.652  1.00  1.08           C
ATOM   3942  O   ILE A 257     -11.513  40.061  -2.474  1.00  1.08           O
ATOM   3943  CB  ILE A 257     -13.328  37.857  -3.868  1.00  1.08           C
ATOM   3944  CG1 ILE A 257     -14.764  37.436  -4.173  1.00  1.08           C
ATOM   3945  CG2 ILE A 257     -12.959  37.482  -2.420  1.00  1.08           C
ATOM   3946  CD1 ILE A 257     -15.787  38.129  -3.312  1.00  1.08           C
ATOM      0  H   ILE A 257     -13.057  39.269  -6.051  1.00  1.08           H   new
ATOM      0  HA  ILE A 257     -13.770  39.873  -3.544  1.00  1.08           H   new
ATOM      0  HB  ILE A 257     -12.736  37.386  -4.475  1.00  1.08           H   new
ATOM      0 HG12 ILE A 257     -14.957  37.621  -5.105  1.00  1.08           H   new
ATOM      0 HG13 ILE A 257     -14.845  36.477  -4.052  1.00  1.08           H   new
ATOM      0 HG21 ILE A 257     -13.078  36.528  -2.292  1.00  1.08           H   new
ATOM      0 HG22 ILE A 257     -12.033  37.718  -2.250  1.00  1.08           H   new
ATOM      0 HG23 ILE A 257     -13.533  37.964  -1.804  1.00  1.08           H   new
ATOM      0 HD11 ILE A 257     -16.675  37.821  -3.553  1.00  1.08           H   new
ATOM      0 HD12 ILE A 257     -15.616  37.926  -2.379  1.00  1.08           H   new
ATOM      0 HD13 ILE A 257     -15.730  39.088  -3.449  1.00  1.08           H   new
ATOM   3958  N   VAL A 258     -10.782  39.626  -4.563  1.00  0.86           N
ATOM   3959  CA  VAL A 258      -9.383  39.780  -4.207  1.00  0.86           C
ATOM   3960  C   VAL A 258      -8.738  41.028  -4.809  1.00  0.86           C
ATOM   3961  O   VAL A 258      -8.915  41.314  -5.989  1.00  0.86           O
ATOM   3962  CB  VAL A 258      -8.650  38.530  -4.680  1.00  0.86           C
ATOM   3963  CG1 VAL A 258      -7.127  38.627  -4.377  1.00  0.86           C
ATOM   3964  CG2 VAL A 258      -9.278  37.327  -4.050  1.00  0.86           C
ATOM      0  H   VAL A 258     -10.924  39.445  -5.392  1.00  0.86           H   new
ATOM      0  HA  VAL A 258      -9.321  39.891  -3.245  1.00  0.86           H   new
ATOM      0  HB  VAL A 258      -8.731  38.449  -5.643  1.00  0.86           H   new
ATOM      0 HG11 VAL A 258      -6.683  37.822  -4.686  1.00  0.86           H   new
ATOM      0 HG12 VAL A 258      -6.754  39.397  -4.834  1.00  0.86           H   new
ATOM      0 HG13 VAL A 258      -6.992  38.723  -3.421  1.00  0.86           H   new
ATOM      0 HG21 VAL A 258      -8.816  36.528  -4.347  1.00  0.86           H   new
ATOM      0 HG22 VAL A 258      -9.215  37.397  -3.085  1.00  0.86           H   new
ATOM      0 HG23 VAL A 258     -10.211  37.276  -4.309  1.00  0.86           H   new
ATOM   3974  N   ASP A 259      -8.052  41.790  -3.970  1.00  0.74           N
ATOM   3975  CA  ASP A 259      -7.354  42.999  -4.375  1.00  0.74           C
ATOM   3976  C   ASP A 259      -5.825  42.854  -4.284  1.00  0.74           C
ATOM   3977  O   ASP A 259      -5.293  42.632  -3.196  1.00  0.74           O
ATOM   3978  CB  ASP A 259      -7.825  44.179  -3.533  1.00  0.74           C
ATOM   3979  CG  ASP A 259      -9.307  44.550  -3.772  1.00  0.74           C
ATOM   3980  OD1 ASP A 259      -9.877  44.095  -4.719  1.00  0.74           O
ATOM   3981  OD2 ASP A 259      -9.850  45.298  -2.987  1.00  0.74           O1-
ATOM      0  H   ASP A 259      -7.978  41.615  -3.131  1.00  0.74           H   new
ATOM      0  HA  ASP A 259      -7.568  43.158  -5.308  1.00  0.74           H   new
ATOM      0  HB2 ASP A 259      -7.698  43.969  -2.594  1.00  0.74           H   new
ATOM      0  HB3 ASP A 259      -7.270  44.950  -3.729  1.00  0.74           H   new
ATOM   3986  N   VAL A 260      -5.131  42.967  -5.412  1.00  0.69           N
ATOM   3987  CA  VAL A 260      -3.665  42.865  -5.438  1.00  0.69           C
ATOM   3988  C   VAL A 260      -3.080  44.264  -5.525  1.00  0.69           C
ATOM   3989  O   VAL A 260      -3.512  45.083  -6.346  1.00  0.69           O
ATOM   3990  CB  VAL A 260      -3.171  41.990  -6.608  1.00  0.69           C
ATOM   3991  CG1 VAL A 260      -1.627  41.978  -6.692  1.00  0.69           C
ATOM   3992  CG2 VAL A 260      -3.665  40.553  -6.413  1.00  0.69           C
ATOM      0  H   VAL A 260      -5.489  43.104  -6.182  1.00  0.69           H   new
ATOM      0  HA  VAL A 260      -3.367  42.433  -4.622  1.00  0.69           H   new
ATOM      0  HB  VAL A 260      -3.523  42.364  -7.431  1.00  0.69           H   new
ATOM      0 HG11 VAL A 260      -1.347  41.421  -7.435  1.00  0.69           H   new
ATOM      0 HG12 VAL A 260      -1.303  42.882  -6.827  1.00  0.69           H   new
ATOM      0 HG13 VAL A 260      -1.261  41.623  -5.867  1.00  0.69           H   new
ATOM      0 HG21 VAL A 260      -3.355  40.001  -7.148  1.00  0.69           H   new
ATOM      0 HG22 VAL A 260      -3.319  40.202  -5.578  1.00  0.69           H   new
ATOM      0 HG23 VAL A 260      -4.635  40.544  -6.389  1.00  0.69           H   new
ATOM   4002  N   MET A 261      -2.134  44.556  -4.650  1.00  0.69           N
ATOM   4003  CA  MET A 261      -1.575  45.892  -4.594  1.00  0.69           C
ATOM   4004  C   MET A 261      -0.162  45.895  -4.049  1.00  0.69           C
ATOM   4005  O   MET A 261       0.330  44.878  -3.559  1.00  0.69           O
ATOM   4006  CB  MET A 261      -2.488  46.728  -3.723  1.00  0.69           C
ATOM   4007  CG  MET A 261      -2.490  46.334  -2.337  1.00  0.69           C
ATOM   4008  SD  MET A 261      -3.881  46.970  -1.435  1.00  0.69           S
ATOM   4009  CE  MET A 261      -5.087  45.795  -1.988  1.00  0.69           C
ATOM      0  H   MET A 261      -1.804  43.999  -4.084  1.00  0.69           H   new
ATOM      0  HA  MET A 261      -1.519  46.259  -5.490  1.00  0.69           H   new
ATOM      0  HB2 MET A 261      -2.219  47.658  -3.786  1.00  0.69           H   new
ATOM      0  HB3 MET A 261      -3.393  46.670  -4.068  1.00  0.69           H   new
ATOM      0  HG2 MET A 261      -2.491  45.366  -2.282  1.00  0.69           H   new
ATOM      0  HG3 MET A 261      -1.671  46.642  -1.918  1.00  0.69           H   new
ATOM      0  HE1 MET A 261      -5.944  45.995  -1.581  1.00  0.69           H   new
ATOM      0  HE2 MET A 261      -5.169  45.845  -2.953  1.00  0.69           H   new
ATOM      0  HE3 MET A 261      -4.809  44.901  -1.733  1.00  0.69           H   new
ATOM   4019  N   CYS A 262       0.497  47.027  -4.156  1.00  0.71           N
ATOM   4020  CA  CYS A 262       1.822  47.164  -3.603  1.00  0.71           C
ATOM   4021  C   CYS A 262       1.753  47.764  -2.197  1.00  0.71           C
ATOM   4022  O   CYS A 262       0.790  48.456  -1.852  1.00  0.71           O
ATOM   4023  CB  CYS A 262       2.708  48.008  -4.506  1.00  0.71           C
ATOM   4024  SG  CYS A 262       2.898  47.286  -6.068  1.00  0.71           S
ATOM      0  H   CYS A 262       0.194  47.731  -4.546  1.00  0.71           H   new
ATOM      0  HA  CYS A 262       2.217  46.280  -3.542  1.00  0.71           H   new
ATOM      0  HB2 CYS A 262       2.323  48.893  -4.603  1.00  0.71           H   new
ATOM      0  HB3 CYS A 262       3.578  48.121  -4.093  1.00  0.71           H   new
ATOM      0  HG  CYS A 262       2.159  47.819  -6.848  1.00  0.71           H   new
ATOM   4030  N   HIS A 263       2.799  47.574  -1.412  1.00  0.73           N
ATOM   4031  CA  HIS A 263       2.842  48.101  -0.055  1.00  0.73           C
ATOM   4032  C   HIS A 263       2.698  49.618  -0.053  1.00  0.73           C
ATOM   4033  O   HIS A 263       2.055  50.189   0.835  1.00  0.73           O
ATOM   4034  CB  HIS A 263       4.166  47.726   0.620  1.00  0.73           C
ATOM   4035  CG  HIS A 263       4.322  46.281   0.852  1.00  0.73           C
ATOM   4036  CD2 HIS A 263       3.527  45.303   0.536  1.00  0.73           C
ATOM   4037  ND1 HIS A 263       5.450  45.705   1.394  1.00  0.73           N
ATOM   4038  CE1 HIS A 263       5.294  44.401   1.421  1.00  0.73           C
ATOM   4039  NE2 HIS A 263       4.135  44.131   0.899  1.00  0.73           N
ATOM      0  H   HIS A 263       3.502  47.138  -1.646  1.00  0.73           H   new
ATOM      0  HA  HIS A 263       2.101  47.712   0.436  1.00  0.73           H   new
ATOM      0  HB2 HIS A 263       4.901  48.038   0.069  1.00  0.73           H   new
ATOM      0  HB3 HIS A 263       4.230  48.191   1.469  1.00  0.73           H   new
ATOM      0  HD2 HIS A 263       2.692  45.385   0.134  1.00  0.73           H   new
ATOM      0  HE1 HIS A 263       5.903  43.782   1.754  1.00  0.73           H   new
ATOM      0  HE2 HIS A 263       3.804  43.344   0.798  1.00  0.73           H   new
ATOM   4047  N   ALA A 264       3.323  50.278  -1.036  1.00  0.75           N
ATOM   4048  CA  ALA A 264       3.259  51.729  -1.128  1.00  0.75           C
ATOM   4049  C   ALA A 264       1.853  52.229  -1.450  1.00  0.75           C
ATOM   4050  O   ALA A 264       1.371  53.153  -0.804  1.00  0.75           O
ATOM   4051  CB  ALA A 264       4.224  52.223  -2.188  1.00  0.75           C
ATOM      0  H   ALA A 264       3.786  49.900  -1.654  1.00  0.75           H   new
ATOM      0  HA  ALA A 264       3.506  52.082  -0.259  1.00  0.75           H   new
ATOM      0  HB1 ALA A 264       4.176  53.190  -2.244  1.00  0.75           H   new
ATOM      0  HB2 ALA A 264       5.127  51.957  -1.953  1.00  0.75           H   new
ATOM      0  HB3 ALA A 264       3.987  51.838  -3.046  1.00  0.75           H   new
ATOM   4057  N   THR A 265       1.170  51.606  -2.425  1.00  0.76           N
ATOM   4058  CA  THR A 265      -0.173  52.077  -2.781  1.00  0.76           C
ATOM   4059  C   THR A 265      -1.135  51.798  -1.628  1.00  0.76           C
ATOM   4060  O   THR A 265      -2.030  52.602  -1.352  1.00  0.76           O
ATOM   4061  CB  THR A 265      -0.661  51.466  -4.134  1.00  0.76           C
ATOM   4062  CG2 THR A 265      -0.684  50.029  -4.073  1.00  0.76           C
ATOM   4063  OG1 THR A 265      -1.982  51.943  -4.481  1.00  0.76           O
ATOM      0  H   THR A 265       1.457  50.932  -2.876  1.00  0.76           H   new
ATOM      0  HA  THR A 265      -0.144  53.036  -2.922  1.00  0.76           H   new
ATOM      0  HB  THR A 265      -0.032  51.750  -4.816  1.00  0.76           H   new
ATOM      0  HG1 THR A 265      -2.281  51.497  -5.127  1.00  0.76           H   new
ATOM      0 HG21 THR A 265      -0.989  49.674  -4.922  1.00  0.76           H   new
ATOM      0 HG22 THR A 265       0.209  49.698  -3.887  1.00  0.76           H   new
ATOM      0 HG23 THR A 265      -1.287  49.744  -3.368  1.00  0.76           H   new
ATOM   4071  N   LEU A 266      -0.924  50.685  -0.903  1.00  0.77           N
ATOM   4072  CA  LEU A 266      -1.774  50.419   0.242  1.00  0.77           C
ATOM   4073  C   LEU A 266      -1.549  51.464   1.309  1.00  0.77           C
ATOM   4074  O   LEU A 266      -2.504  52.061   1.798  1.00  0.77           O
ATOM   4075  CB  LEU A 266      -1.544  49.046   0.880  1.00  0.77           C
ATOM   4076  CG  LEU A 266      -2.401  48.898   2.187  1.00  0.77           C
ATOM   4077  CD1 LEU A 266      -3.890  49.004   1.856  1.00  0.77           C
ATOM   4078  CD2 LEU A 266      -2.105  47.623   2.886  1.00  0.77           C
ATOM      0  H   LEU A 266      -0.315  50.099  -1.059  1.00  0.77           H   new
ATOM      0  HA  LEU A 266      -2.681  50.441  -0.100  1.00  0.77           H   new
ATOM      0  HB2 LEU A 266      -1.780  48.347   0.251  1.00  0.77           H   new
ATOM      0  HB3 LEU A 266      -0.603  48.934   1.089  1.00  0.77           H   new
ATOM      0  HG  LEU A 266      -2.163  49.621   2.788  1.00  0.77           H   new
ATOM      0 HD11 LEU A 266      -4.410  48.911   2.670  1.00  0.77           H   new
ATOM      0 HD12 LEU A 266      -4.072  49.868   1.453  1.00  0.77           H   new
ATOM      0 HD13 LEU A 266      -4.134  48.300   1.235  1.00  0.77           H   new
ATOM      0 HD21 LEU A 266      -2.648  47.560   3.687  1.00  0.77           H   new
ATOM      0 HD22 LEU A 266      -2.307  46.878   2.299  1.00  0.77           H   new
ATOM      0 HD23 LEU A 266      -1.166  47.597   3.129  1.00  0.77           H   new
ATOM   4090  N   THR A 267      -0.291  51.707   1.658  1.00  0.77           N
ATOM   4091  CA  THR A 267       0.018  52.650   2.711  1.00  0.77           C
ATOM   4092  C   THR A 267      -0.506  54.032   2.364  1.00  0.77           C
ATOM   4093  O   THR A 267      -1.091  54.711   3.211  1.00  0.77           O
ATOM   4094  CB  THR A 267       1.515  52.692   2.970  1.00  0.77           C
ATOM   4095  CG2 THR A 267       1.825  53.694   4.090  1.00  0.77           C
ATOM   4096  OG1 THR A 267       1.942  51.399   3.372  1.00  0.77           O
ATOM      0  H   THR A 267       0.394  51.334   1.295  1.00  0.77           H   new
ATOM      0  HA  THR A 267      -0.422  52.354   3.523  1.00  0.77           H   new
ATOM      0  HB  THR A 267       1.977  52.966   2.162  1.00  0.77           H   new
ATOM      0  HG1 THR A 267       2.021  50.907   2.696  1.00  0.77           H   new
ATOM      0 HG21 THR A 267       2.782  53.715   4.250  1.00  0.77           H   new
ATOM      0 HG22 THR A 267       1.522  54.577   3.827  1.00  0.77           H   new
ATOM      0 HG23 THR A 267       1.368  53.424   4.902  1.00  0.77           H   new
ATOM   4104  N   GLN A 268      -0.317  54.468   1.124  1.00  0.78           N
ATOM   4105  CA  GLN A 268      -0.805  55.780   0.757  1.00  0.78           C
ATOM   4106  C   GLN A 268      -2.328  55.826   0.891  1.00  0.78           C
ATOM   4107  O   GLN A 268      -2.878  56.807   1.407  1.00  0.78           O
ATOM   4108  CB  GLN A 268      -0.378  56.111  -0.670  1.00  0.78           C
ATOM   4109  CG  GLN A 268       1.110  56.368  -0.842  1.00  0.78           C
ATOM   4110  CD  GLN A 268       1.489  56.548  -2.303  1.00  0.78           C
ATOM   4111  NE2 GLN A 268       2.718  56.991  -2.539  1.00  0.78           N
ATOM   4112  OE1 GLN A 268       0.693  56.287  -3.214  1.00  0.78           O
ATOM      0  H   GLN A 268       0.080  54.031   0.499  1.00  0.78           H   new
ATOM      0  HA  GLN A 268      -0.424  56.443   1.354  1.00  0.78           H   new
ATOM      0  HB2 GLN A 268      -0.637  55.378  -1.251  1.00  0.78           H   new
ATOM      0  HB3 GLN A 268      -0.866  56.895  -0.967  1.00  0.78           H   new
ATOM      0  HG2 GLN A 268       1.361  57.161  -0.343  1.00  0.78           H   new
ATOM      0  HG3 GLN A 268       1.611  55.627  -0.467  1.00  0.78           H   new
ATOM      0 HE21 GLN A 268       3.246  57.163  -1.883  1.00  0.78           H   new
ATOM      0 HE22 GLN A 268       2.986  57.106  -3.348  1.00  0.78           H   new
ATOM   4121  N   LYS A 269      -3.020  54.752   0.488  1.00  0.82           N
ATOM   4122  CA  LYS A 269      -4.474  54.684   0.617  1.00  0.82           C
ATOM   4123  C   LYS A 269      -4.883  54.779   2.092  1.00  0.82           C
ATOM   4124  O   LYS A 269      -5.855  55.446   2.430  1.00  0.82           O
ATOM   4125  CB  LYS A 269      -5.008  53.402  -0.037  1.00  0.82           C
ATOM   4126  CG  LYS A 269      -6.512  53.267  -0.061  1.00  0.82           C
ATOM   4127  CD  LYS A 269      -6.938  52.038  -0.851  1.00  0.82           C
ATOM   4128  CE  LYS A 269      -8.439  51.844  -0.811  1.00  0.82           C
ATOM   4129  NZ  LYS A 269      -9.174  52.945  -1.506  1.00  0.82           N1+
ATOM      0  H   LYS A 269      -2.661  54.053   0.137  1.00  0.82           H   new
ATOM      0  HA  LYS A 269      -4.869  55.438   0.152  1.00  0.82           H   new
ATOM      0  HB2 LYS A 269      -4.680  53.361  -0.949  1.00  0.82           H   new
ATOM      0  HB3 LYS A 269      -4.637  52.639   0.432  1.00  0.82           H   new
ATOM      0  HG2 LYS A 269      -6.849  53.205   0.847  1.00  0.82           H   new
ATOM      0  HG3 LYS A 269      -6.905  54.061  -0.456  1.00  0.82           H   new
ATOM      0  HD2 LYS A 269      -6.647  52.127  -1.772  1.00  0.82           H   new
ATOM      0  HD3 LYS A 269      -6.499  51.252  -0.490  1.00  0.82           H   new
ATOM      0  HE2 LYS A 269      -8.664  50.996  -1.225  1.00  0.82           H   new
ATOM      0  HE3 LYS A 269      -8.732  51.795   0.112  1.00  0.82           H   new
ATOM      0  HZ1 LYS A 269     -10.042  52.750  -1.536  1.00  0.82           H   new
ATOM      0  HZ2 LYS A 269      -9.056  53.707  -1.062  1.00  0.82           H   new
ATOM      0  HZ3 LYS A 269      -8.862  53.034  -2.335  1.00  0.82           H   new
ATOM   4143  N   LEU A 270      -4.127  54.110   2.968  1.00  0.89           N
ATOM   4144  CA  LEU A 270      -4.378  54.104   4.410  1.00  0.89           C
ATOM   4145  C   LEU A 270      -4.191  55.489   5.070  1.00  0.89           C
ATOM   4146  O   LEU A 270      -4.899  55.841   6.029  1.00  0.89           O
ATOM   4147  CB  LEU A 270      -3.461  53.068   5.072  1.00  0.89           C
ATOM   4148  CG  LEU A 270      -3.756  51.630   4.765  1.00  0.89           C
ATOM   4149  CD1 LEU A 270      -2.695  50.740   5.398  1.00  0.89           C
ATOM   4150  CD2 LEU A 270      -5.074  51.331   5.268  1.00  0.89           C
ATOM      0  H   LEU A 270      -3.445  53.641   2.736  1.00  0.89           H   new
ATOM      0  HA  LEU A 270      -5.310  53.869   4.542  1.00  0.89           H   new
ATOM      0  HB2 LEU A 270      -2.547  53.255   4.806  1.00  0.89           H   new
ATOM      0  HB3 LEU A 270      -3.507  53.190   6.033  1.00  0.89           H   new
ATOM      0  HG  LEU A 270      -3.736  51.465   3.809  1.00  0.89           H   new
ATOM      0 HD11 LEU A 270      -2.890  49.811   5.197  1.00  0.89           H   new
ATOM      0 HD12 LEU A 270      -1.823  50.972   5.041  1.00  0.89           H   new
ATOM      0 HD13 LEU A 270      -2.695  50.869   6.359  1.00  0.89           H   new
ATOM      0 HD21 LEU A 270      -5.289  50.404   5.081  1.00  0.89           H   new
ATOM      0 HD22 LEU A 270      -5.097  51.481   6.226  1.00  0.89           H   new
ATOM      0 HD23 LEU A 270      -5.724  51.907   4.835  1.00  0.89           H   new
ATOM   4162  N   LEU A 271      -3.237  56.272   4.551  1.00  1.01           N
ATOM   4163  CA  LEU A 271      -2.965  57.622   5.054  1.00  1.01           C
ATOM   4164  C   LEU A 271      -3.960  58.650   4.506  1.00  1.01           C
ATOM   4165  O   LEU A 271      -4.358  59.590   5.198  1.00  1.01           O
ATOM   4166  CB  LEU A 271      -1.580  58.069   4.610  1.00  1.01           C
ATOM   4167  CG  LEU A 271      -0.399  57.326   5.143  1.00  1.01           C
ATOM   4168  CD1 LEU A 271       0.786  57.833   4.429  1.00  1.01           C
ATOM   4169  CD2 LEU A 271      -0.273  57.547   6.620  1.00  1.01           C
ATOM      0  H   LEU A 271      -2.731  56.034   3.898  1.00  1.01           H   new
ATOM      0  HA  LEU A 271      -3.038  57.579   6.020  1.00  1.01           H   new
ATOM      0  HB2 LEU A 271      -1.549  58.022   3.642  1.00  1.01           H   new
ATOM      0  HB3 LEU A 271      -1.477  59.003   4.852  1.00  1.01           H   new
ATOM      0  HG  LEU A 271      -0.493  56.371   5.004  1.00  1.01           H   new
ATOM      0 HD11 LEU A 271       1.578  57.373   4.748  1.00  1.01           H   new
ATOM      0 HD12 LEU A 271       0.683  57.675   3.477  1.00  1.01           H   new
ATOM      0 HD13 LEU A 271       0.879  58.785   4.590  1.00  1.01           H   new
ATOM      0 HD21 LEU A 271       0.496  57.061   6.956  1.00  1.01           H   new
ATOM      0 HD22 LEU A 271      -0.159  58.494   6.797  1.00  1.01           H   new
ATOM      0 HD23 LEU A 271      -1.075  57.230   7.064  1.00  1.01           H   new
ATOM   4181  N   THR A 272      -4.345  58.468   3.251  1.00  1.15           N
ATOM   4182  CA  THR A 272      -5.251  59.352   2.536  1.00  1.15           C
ATOM   4183  C   THR A 272      -6.637  59.357   3.205  1.00  1.15           C
ATOM   4184  O   THR A 272      -7.160  58.302   3.554  1.00  1.15           O
ATOM   4185  CB  THR A 272      -5.351  58.896   1.058  1.00  1.15           C
ATOM   4186  CG2 THR A 272      -6.303  59.742   0.237  1.00  1.15           C
ATOM   4187  OG1 THR A 272      -4.037  58.952   0.467  1.00  1.15           O
ATOM      0  H   THR A 272      -4.076  57.803   2.776  1.00  1.15           H   new
ATOM      0  HA  THR A 272      -4.906  60.258   2.563  1.00  1.15           H   new
ATOM      0  HB  THR A 272      -5.703  57.992   1.056  1.00  1.15           H   new
ATOM      0  HG1 THR A 272      -3.553  58.354   0.803  1.00  1.15           H   new
ATOM      0 HG21 THR A 272      -6.325  59.412  -0.675  1.00  1.15           H   new
ATOM      0 HG22 THR A 272      -7.193  59.692   0.620  1.00  1.15           H   new
ATOM      0 HG23 THR A 272      -6.001  60.664   0.240  1.00  1.15           H   new
ATOM   4195  N   PRO A 273      -7.286  60.516   3.413  1.00  1.30           N
ATOM   4196  CA  PRO A 273      -8.606  60.624   4.014  1.00  1.30           C
ATOM   4197  C   PRO A 273      -9.699  60.145   3.058  1.00  1.30           C
ATOM   4198  O   PRO A 273     -10.466  60.935   2.507  1.00  1.30           O
ATOM   4199  CB  PRO A 273      -8.701  62.122   4.328  1.00  1.30           C
ATOM   4200  CG  PRO A 273      -7.854  62.782   3.268  1.00  1.30           C
ATOM   4201  CD  PRO A 273      -6.675  61.827   3.077  1.00  1.30           C
ATOM      0  HA  PRO A 273      -8.729  60.069   4.800  1.00  1.30           H   new
ATOM      0  HB2 PRO A 273      -9.619  62.433   4.292  1.00  1.30           H   new
ATOM      0  HB3 PRO A 273      -8.370  62.318   5.218  1.00  1.30           H   new
ATOM      0  HG2 PRO A 273      -8.350  62.902   2.443  1.00  1.30           H   new
ATOM      0  HG3 PRO A 273      -7.556  63.661   3.550  1.00  1.30           H   new
ATOM      0  HD2 PRO A 273      -6.334  61.847   2.169  1.00  1.30           H   new
ATOM      0  HD3 PRO A 273      -5.933  62.043   3.663  1.00  1.30           H   new
ATOM   4209  N   THR A 274      -9.738  58.824   2.885  1.00  1.41           N
ATOM   4210  CA  THR A 274     -10.628  58.119   1.969  1.00  1.41           C
ATOM   4211  C   THR A 274     -11.133  56.829   2.597  1.00  1.41           C
ATOM   4212  O   THR A 274     -10.529  56.285   3.518  1.00  1.41           O
ATOM   4213  CB  THR A 274      -9.909  57.754   0.656  1.00  1.41           C
ATOM   4214  CG2 THR A 274      -8.813  56.697   0.919  1.00  1.41           C
ATOM   4215  OG1 THR A 274     -10.860  57.209  -0.272  1.00  1.41           O
ATOM      0  H   THR A 274      -9.221  58.292   3.320  1.00  1.41           H   new
ATOM      0  HA  THR A 274     -11.368  58.717   1.781  1.00  1.41           H   new
ATOM      0  HB  THR A 274      -9.502  58.556   0.291  1.00  1.41           H   new
ATOM      0  HG1 THR A 274     -10.470  57.011  -0.989  1.00  1.41           H   new
ATOM      0 HG21 THR A 274      -8.369  56.477   0.085  1.00  1.41           H   new
ATOM      0 HG22 THR A 274      -8.164  57.053   1.546  1.00  1.41           H   new
ATOM      0 HG23 THR A 274      -9.217  55.897   1.291  1.00  1.41           H   new
ATOM   4223  N   ARG A 275     -12.270  56.340   2.127  1.00  1.43           N
ATOM   4224  CA  ARG A 275     -12.746  55.058   2.626  1.00  1.43           C
ATOM   4225  C   ARG A 275     -11.776  53.941   2.255  1.00  1.43           C
ATOM   4226  O   ARG A 275     -11.335  53.845   1.103  1.00  1.43           O
ATOM   4227  CB  ARG A 275     -14.126  54.730   2.074  1.00  1.43           C
ATOM   4228  CG  ARG A 275     -14.755  53.453   2.634  1.00  1.43           C
ATOM   4229  CD  ARG A 275     -16.143  53.253   2.127  1.00  1.43           C
ATOM   4230  NE  ARG A 275     -16.751  52.046   2.666  1.00  1.43           N
ATOM   4231  CZ  ARG A 275     -18.009  51.636   2.401  1.00  1.43           C
ATOM   4232  NH1 ARG A 275     -18.779  52.341   1.603  1.00  1.43           N1+
ATOM   4233  NH2 ARG A 275     -18.469  50.523   2.946  1.00  1.43           N
ATOM      0  H   ARG A 275     -12.769  56.719   1.538  1.00  1.43           H   new
ATOM      0  HA  ARG A 275     -12.803  55.126   3.592  1.00  1.43           H   new
ATOM      0  HB2 ARG A 275     -14.719  55.475   2.258  1.00  1.43           H   new
ATOM      0  HB3 ARG A 275     -14.064  54.648   1.109  1.00  1.43           H   new
ATOM      0  HG2 ARG A 275     -14.208  52.689   2.391  1.00  1.43           H   new
ATOM      0  HG3 ARG A 275     -14.767  53.496   3.603  1.00  1.43           H   new
ATOM      0  HD2 ARG A 275     -16.686  54.021   2.363  1.00  1.43           H   new
ATOM      0  HD3 ARG A 275     -16.129  53.202   1.158  1.00  1.43           H   new
ATOM      0  HE  ARG A 275     -16.275  51.559   3.191  1.00  1.43           H   new
ATOM      0 HH11 ARG A 275     -18.482  53.066   1.248  1.00  1.43           H   new
ATOM      0 HH12 ARG A 275     -19.580  52.078   1.436  1.00  1.43           H   new
ATOM      0 HH21 ARG A 275     -17.967  50.061   3.469  1.00  1.43           H   new
ATOM      0 HH22 ARG A 275     -19.271  50.261   2.778  1.00  1.43           H   new
ATOM   4247  N   VAL A 276     -11.456  53.099   3.230  1.00  1.35           N
ATOM   4248  CA  VAL A 276     -10.597  51.948   3.009  1.00  1.35           C
ATOM   4249  C   VAL A 276     -11.414  50.680   3.268  1.00  1.35           C
ATOM   4250  O   VAL A 276     -12.007  50.569   4.339  1.00  1.35           O
ATOM   4251  CB  VAL A 276      -9.376  51.966   3.940  1.00  1.35           C
ATOM   4252  CG1 VAL A 276      -8.527  50.721   3.683  1.00  1.35           C
ATOM   4253  CG2 VAL A 276      -8.566  53.244   3.695  1.00  1.35           C
ATOM      0  H   VAL A 276     -11.733  53.181   4.040  1.00  1.35           H   new
ATOM      0  HA  VAL A 276     -10.272  51.972   2.095  1.00  1.35           H   new
ATOM      0  HB  VAL A 276      -9.662  51.958   4.867  1.00  1.35           H   new
ATOM      0 HG11 VAL A 276      -7.755  50.729   4.270  1.00  1.35           H   new
ATOM      0 HG12 VAL A 276      -9.056  49.927   3.857  1.00  1.35           H   new
ATOM      0 HG13 VAL A 276      -8.231  50.716   2.759  1.00  1.35           H   new
ATOM      0 HG21 VAL A 276      -7.795  53.256   4.283  1.00  1.35           H   new
ATOM      0 HG22 VAL A 276      -8.269  53.267   2.772  1.00  1.35           H   new
ATOM      0 HG23 VAL A 276      -9.121  54.019   3.875  1.00  1.35           H   new
ATOM   4263  N   PRO A 277     -11.546  49.753   2.307  1.00  1.20           N
ATOM   4264  CA  PRO A 277     -12.266  48.510   2.462  1.00  1.20           C
ATOM   4265  C   PRO A 277     -11.714  47.691   3.607  1.00  1.20           C
ATOM   4266  O   PRO A 277     -10.503  47.678   3.849  1.00  1.20           O
ATOM   4267  CB  PRO A 277     -12.026  47.806   1.125  1.00  1.20           C
ATOM   4268  CG  PRO A 277     -11.747  48.913   0.158  1.00  1.20           C
ATOM   4269  CD  PRO A 277     -11.006  49.959   0.958  1.00  1.20           C
ATOM      0  HA  PRO A 277     -13.205  48.640   2.668  1.00  1.20           H   new
ATOM      0  HB2 PRO A 277     -11.279  47.190   1.180  1.00  1.20           H   new
ATOM      0  HB3 PRO A 277     -12.801  47.289   0.855  1.00  1.20           H   new
ATOM      0  HG2 PRO A 277     -11.213  48.600  -0.589  1.00  1.20           H   new
ATOM      0  HG3 PRO A 277     -12.569  49.271  -0.211  1.00  1.20           H   new
ATOM      0  HD2 PRO A 277     -10.046  49.826   0.927  1.00  1.20           H   new
ATOM      0  HD3 PRO A 277     -11.179  50.856   0.631  1.00  1.20           H   new
ATOM   4277  N   ASN A 278     -12.598  46.999   4.300  1.00  1.02           N
ATOM   4278  CA  ASN A 278     -12.209  46.115   5.382  1.00  1.02           C
ATOM   4279  C   ASN A 278     -12.043  44.717   4.833  1.00  1.02           C
ATOM   4280  O   ASN A 278     -13.020  44.125   4.355  1.00  1.02           O
ATOM   4281  CB  ASN A 278     -13.233  46.129   6.500  1.00  1.02           C
ATOM   4282  CG  ASN A 278     -13.335  47.475   7.191  1.00  1.02           C
ATOM   4283  ND2 ASN A 278     -14.546  47.956   7.344  1.00  1.02           N
ATOM   4284  OD1 ASN A 278     -12.324  48.074   7.587  1.00  1.02           O
ATOM      0  H   ASN A 278     -13.445  47.028   4.156  1.00  1.02           H   new
ATOM      0  HA  ASN A 278     -11.369  46.424   5.757  1.00  1.02           H   new
ATOM      0  HB2 ASN A 278     -14.101  45.889   6.140  1.00  1.02           H   new
ATOM      0  HB3 ASN A 278     -13.000  45.452   7.154  1.00  1.02           H   new
ATOM      0 HD21 ASN A 278     -14.661  48.715   7.732  1.00  1.02           H   new
ATOM      0 HD22 ASN A 278     -15.224  47.512   7.056  1.00  1.02           H   new
ATOM   4291  N   TYR A 279     -10.822  44.195   4.868  1.00  0.87           N
ATOM   4292  CA  TYR A 279     -10.586  42.888   4.281  1.00  0.87           C
ATOM   4293  C   TYR A 279     -10.679  41.884   5.394  1.00  0.87           C
ATOM   4294  O   TYR A 279     -10.519  42.236   6.561  1.00  0.87           O
ATOM   4295  CB  TYR A 279      -9.228  42.836   3.600  1.00  0.87           C
ATOM   4296  CG  TYR A 279      -9.112  43.784   2.429  1.00  0.87           C
ATOM   4297  CD1 TYR A 279      -8.742  45.102   2.622  1.00  0.87           C
ATOM   4298  CD2 TYR A 279      -9.356  43.339   1.178  1.00  0.87           C
ATOM   4299  CE1 TYR A 279      -8.624  45.957   1.555  1.00  0.87           C
ATOM   4300  CE2 TYR A 279      -9.254  44.181   0.094  1.00  0.87           C
ATOM   4301  CZ  TYR A 279      -8.885  45.495   0.279  1.00  0.87           C
ATOM   4302  OH  TYR A 279      -8.772  46.357  -0.792  1.00  0.87           O
ATOM      0  H   TYR A 279     -10.133  44.572   5.218  1.00  0.87           H   new
ATOM      0  HA  TYR A 279     -11.244  42.694   3.595  1.00  0.87           H   new
ATOM      0  HB2 TYR A 279      -8.539  43.047   4.249  1.00  0.87           H   new
ATOM      0  HB3 TYR A 279      -9.061  41.931   3.294  1.00  0.87           H   new
ATOM      0  HD1 TYR A 279      -8.572  45.412   3.482  1.00  0.87           H   new
ATOM      0  HD2 TYR A 279      -9.597  42.450   1.047  1.00  0.87           H   new
ATOM      0  HE1 TYR A 279      -8.370  46.841   1.690  1.00  0.87           H   new
ATOM      0  HE2 TYR A 279      -9.434  43.863  -0.761  1.00  0.87           H   new
ATOM      0  HH  TYR A 279      -9.073  45.987  -1.483  1.00  0.87           H   new
ATOM   4312  N   GLN A 280     -10.985  40.644   5.054  1.00  0.77           N
ATOM   4313  CA  GLN A 280     -11.076  39.622   6.071  1.00  0.77           C
ATOM   4314  C   GLN A 280      -9.748  38.919   6.159  1.00  0.77           C
ATOM   4315  O   GLN A 280      -9.373  38.426   7.222  1.00  0.77           O
ATOM   4316  CB  GLN A 280     -12.224  38.663   5.750  1.00  0.77           C
ATOM   4317  CG  GLN A 280     -13.598  39.288   6.016  1.00  0.77           C
ATOM   4318  CD  GLN A 280     -13.970  40.345   4.985  1.00  0.77           C
ATOM   4319  NE2 GLN A 280     -13.974  41.597   5.449  1.00  0.77           N
ATOM   4320  OE1 GLN A 280     -14.182  40.076   3.791  1.00  0.77           O
ATOM      0  H   GLN A 280     -11.141  40.378   4.251  1.00  0.77           H   new
ATOM      0  HA  GLN A 280     -11.273  40.013   6.936  1.00  0.77           H   new
ATOM      0  HB2 GLN A 280     -12.168  38.395   4.819  1.00  0.77           H   new
ATOM      0  HB3 GLN A 280     -12.129  37.858   6.283  1.00  0.77           H   new
ATOM      0  HG2 GLN A 280     -14.272  38.591   6.017  1.00  0.77           H   new
ATOM      0  HG3 GLN A 280     -13.602  39.688   6.900  1.00  0.77           H   new
ATOM      0 HE21 GLN A 280     -13.823  41.747   6.282  1.00  0.77           H   new
ATOM      0 HE22 GLN A 280     -14.127  42.253   4.915  1.00  0.77           H   new
ATOM   4329  N   VAL A 281      -9.038  38.882   5.040  1.00  0.70           N
ATOM   4330  CA  VAL A 281      -7.731  38.254   4.997  1.00  0.70           C
ATOM   4331  C   VAL A 281      -6.717  39.191   4.337  1.00  0.70           C
ATOM   4332  O   VAL A 281      -6.981  39.734   3.259  1.00  0.70           O
ATOM   4333  CB  VAL A 281      -7.794  36.930   4.202  1.00  0.70           C
ATOM   4334  CG1 VAL A 281      -6.396  36.279   4.161  1.00  0.70           C
ATOM   4335  CG2 VAL A 281      -8.877  36.004   4.799  1.00  0.70           C
ATOM      0  H   VAL A 281      -9.298  39.217   4.292  1.00  0.70           H   new
ATOM      0  HA  VAL A 281      -7.454  38.067   5.907  1.00  0.70           H   new
ATOM      0  HB  VAL A 281      -8.052  37.103   3.283  1.00  0.70           H   new
ATOM      0 HG11 VAL A 281      -6.440  35.449   3.661  1.00  0.70           H   new
ATOM      0 HG12 VAL A 281      -5.770  36.882   3.730  1.00  0.70           H   new
ATOM      0 HG13 VAL A 281      -6.097  36.096   5.066  1.00  0.70           H   new
ATOM      0 HG21 VAL A 281      -8.909  35.176   4.294  1.00  0.70           H   new
ATOM      0 HG22 VAL A 281      -8.662  35.810   5.725  1.00  0.70           H   new
ATOM      0 HG23 VAL A 281      -9.740  36.444   4.753  1.00  0.70           H   new
ATOM   4345  N   TYR A 282      -5.572  39.377   4.975  1.00  0.66           N
ATOM   4346  CA  TYR A 282      -4.501  40.155   4.361  1.00  0.66           C
ATOM   4347  C   TYR A 282      -3.294  39.247   4.186  1.00  0.66           C
ATOM   4348  O   TYR A 282      -2.823  38.650   5.158  1.00  0.66           O
ATOM   4349  CB  TYR A 282      -4.097  41.347   5.219  1.00  0.66           C
ATOM   4350  CG  TYR A 282      -5.148  42.436   5.447  1.00  0.66           C
ATOM   4351  CD1 TYR A 282      -6.098  42.285   6.444  1.00  0.66           C
ATOM   4352  CD2 TYR A 282      -5.132  43.602   4.675  1.00  0.66           C
ATOM   4353  CE1 TYR A 282      -7.045  43.282   6.658  1.00  0.66           C
ATOM   4354  CE2 TYR A 282      -6.078  44.598   4.893  1.00  0.66           C
ATOM   4355  CZ  TYR A 282      -7.043  44.434   5.885  1.00  0.66           C
ATOM   4356  OH  TYR A 282      -8.043  45.397   6.091  1.00  0.66           O
ATOM      0  H   TYR A 282      -5.393  39.066   5.757  1.00  0.66           H   new
ATOM      0  HA  TYR A 282      -4.819  40.495   3.510  1.00  0.66           H   new
ATOM      0  HB2 TYR A 282      -3.819  41.012   6.086  1.00  0.66           H   new
ATOM      0  HB3 TYR A 282      -3.320  41.760   4.812  1.00  0.66           H   new
ATOM      0  HD1 TYR A 282      -6.103  41.518   6.970  1.00  0.66           H   new
ATOM      0  HD2 TYR A 282      -4.487  43.712   4.014  1.00  0.66           H   new
ATOM      0  HE1 TYR A 282      -7.685  43.175   7.325  1.00  0.66           H   new
ATOM      0  HE2 TYR A 282      -6.067  45.372   4.378  1.00  0.66           H   new
ATOM      0  HH  TYR A 282      -7.927  46.040   5.563  1.00  0.66           H   new
ATOM   4366  N   ILE A 283      -2.794  39.152   2.965  1.00  0.65           N
ATOM   4367  CA  ILE A 283      -1.640  38.315   2.696  1.00  0.65           C
ATOM   4368  C   ILE A 283      -0.506  39.202   2.251  1.00  0.65           C
ATOM   4369  O   ILE A 283      -0.674  39.979   1.314  1.00  0.65           O
ATOM   4370  CB  ILE A 283      -1.934  37.301   1.584  1.00  0.65           C
ATOM   4371  CG1 ILE A 283      -3.132  36.467   1.993  1.00  0.65           C
ATOM   4372  CG2 ILE A 283      -0.704  36.387   1.382  1.00  0.65           C
ATOM   4373  CD1 ILE A 283      -3.672  35.642   0.922  1.00  0.65           C
ATOM      0  H   ILE A 283      -3.108  39.564   2.279  1.00  0.65           H   new
ATOM      0  HA  ILE A 283      -1.413  37.827   3.503  1.00  0.65           H   new
ATOM      0  HB  ILE A 283      -2.124  37.763   0.752  1.00  0.65           H   new
ATOM      0 HG12 ILE A 283      -2.878  35.894   2.733  1.00  0.65           H   new
ATOM      0 HG13 ILE A 283      -3.830  37.057   2.317  1.00  0.65           H   new
ATOM      0 HG21 ILE A 283      -0.889  35.745   0.679  1.00  0.65           H   new
ATOM      0 HG22 ILE A 283       0.063  36.926   1.133  1.00  0.65           H   new
ATOM      0 HG23 ILE A 283      -0.512  35.915   2.207  1.00  0.65           H   new
ATOM      0 HD11 ILE A 283      -4.432  35.138   1.253  1.00  0.65           H   new
ATOM      0 HD12 ILE A 283      -3.955  36.209   0.188  1.00  0.65           H   new
ATOM      0 HD13 ILE A 283      -2.989  35.028   0.610  1.00  0.65           H   new
ATOM   4385  N   MET A 284       0.617  39.130   2.931  1.00  0.67           N
ATOM   4386  CA  MET A 284       1.739  39.946   2.521  1.00  0.67           C
ATOM   4387  C   MET A 284       2.884  39.112   1.972  1.00  0.67           C
ATOM   4388  O   MET A 284       3.381  38.212   2.651  1.00  0.67           O
ATOM   4389  CB  MET A 284       2.231  40.812   3.674  1.00  0.67           C
ATOM   4390  CG  MET A 284       3.377  41.656   3.221  1.00  0.67           C
ATOM   4391  SD  MET A 284       3.992  42.784   4.409  1.00  0.67           S
ATOM   4392  CE  MET A 284       2.711  44.009   4.431  1.00  0.67           C
ATOM      0  H   MET A 284       0.752  38.629   3.617  1.00  0.67           H   new
ATOM      0  HA  MET A 284       1.422  40.520   1.806  1.00  0.67           H   new
ATOM      0  HB2 MET A 284       1.511  41.376   3.996  1.00  0.67           H   new
ATOM      0  HB3 MET A 284       2.505  40.251   4.416  1.00  0.67           H   new
ATOM      0  HG2 MET A 284       4.101  41.072   2.947  1.00  0.67           H   new
ATOM      0  HG3 MET A 284       3.102  42.154   2.436  1.00  0.67           H   new
ATOM      0  HE1 MET A 284       2.940  44.705   5.066  1.00  0.67           H   new
ATOM      0  HE2 MET A 284       2.618  44.396   3.547  1.00  0.67           H   new
ATOM      0  HE3 MET A 284       1.873  43.596   4.692  1.00  0.67           H   new
ATOM   4402  N   ASP A 285       3.325  39.419   0.754  1.00  0.71           N
ATOM   4403  CA  ASP A 285       4.465  38.703   0.200  1.00  0.71           C
ATOM   4404  C   ASP A 285       5.755  39.414   0.583  1.00  0.71           C
ATOM   4405  O   ASP A 285       5.791  40.644   0.604  1.00  0.71           O
ATOM   4406  CB  ASP A 285       4.394  38.539  -1.326  1.00  0.71           C
ATOM   4407  CG  ASP A 285       3.306  37.547  -1.832  1.00  0.71           C
ATOM   4408  OD1 ASP A 285       2.603  36.991  -1.024  1.00  0.71           O
ATOM   4409  OD2 ASP A 285       3.268  37.289  -3.030  1.00  0.71           O1-
ATOM      0  H   ASP A 285       2.987  40.024   0.245  1.00  0.71           H   new
ATOM      0  HA  ASP A 285       4.446  37.810   0.578  1.00  0.71           H   new
ATOM      0  HB2 ASP A 285       4.230  39.408  -1.724  1.00  0.71           H   new
ATOM      0  HB3 ASP A 285       5.259  38.240  -1.646  1.00  0.71           H   new
ATOM   4414  N   GLU A 286       6.817  38.636   0.833  1.00  0.76           N
ATOM   4415  CA  GLU A 286       8.146  39.166   1.153  1.00  0.76           C
ATOM   4416  C   GLU A 286       8.041  40.140   2.328  1.00  0.76           C
ATOM   4417  O   GLU A 286       8.600  41.245   2.335  1.00  0.76           O
ATOM   4418  CB  GLU A 286       8.722  39.780  -0.117  1.00  0.76           C
ATOM   4419  CG  GLU A 286       8.837  38.700  -1.243  1.00  0.76           C
ATOM   4420  CD  GLU A 286       9.333  39.172  -2.578  1.00  0.76           C
ATOM   4421  OE1 GLU A 286      10.268  38.612  -3.111  1.00  0.76           O
ATOM   4422  OE2 GLU A 286       8.764  40.085  -3.085  1.00  0.76           O1-
ATOM      0  H   GLU A 286       6.783  37.777   0.821  1.00  0.76           H   new
ATOM      0  HA  GLU A 286       8.758  38.471   1.444  1.00  0.76           H   new
ATOM      0  HB2 GLU A 286       8.156  40.508  -0.416  1.00  0.76           H   new
ATOM      0  HB3 GLU A 286       9.596  40.158   0.067  1.00  0.76           H   new
ATOM      0  HG2 GLU A 286       9.429  37.998  -0.930  1.00  0.76           H   new
ATOM      0  HG3 GLU A 286       7.963  38.299  -1.369  1.00  0.76           H   new
ATOM   4429  N   ALA A 287       7.340  39.652   3.348  1.00  0.80           N
ATOM   4430  CA  ALA A 287       6.989  40.354   4.571  1.00  0.80           C
ATOM   4431  C   ALA A 287       8.166  40.840   5.399  1.00  0.80           C
ATOM   4432  O   ALA A 287       8.002  41.717   6.225  1.00  0.80           O
ATOM   4433  CB  ALA A 287       6.122  39.461   5.423  1.00  0.80           C
ATOM      0  H   ALA A 287       7.038  38.847   3.340  1.00  0.80           H   new
ATOM      0  HA  ALA A 287       6.521  41.155   4.286  1.00  0.80           H   new
ATOM      0  HB1 ALA A 287       5.885  39.925   6.241  1.00  0.80           H   new
ATOM      0  HB2 ALA A 287       5.315  39.233   4.936  1.00  0.80           H   new
ATOM      0  HB3 ALA A 287       6.608  38.650   5.641  1.00  0.80           H   new
ATOM   4439  N   HIS A 288       9.341  40.274   5.244  1.00  0.84           N
ATOM   4440  CA  HIS A 288      10.486  40.740   6.028  1.00  0.84           C
ATOM   4441  C   HIS A 288      11.017  42.121   5.615  1.00  0.84           C
ATOM   4442  O   HIS A 288      11.829  42.711   6.331  1.00  0.84           O
ATOM   4443  CB  HIS A 288      11.660  39.791   5.865  1.00  0.84           C
ATOM   4444  CG  HIS A 288      12.065  39.747   4.438  1.00  0.84           C
ATOM   4445  CD2 HIS A 288      12.981  40.459   3.741  1.00  0.84           C
ATOM   4446  ND1 HIS A 288      11.447  38.927   3.530  1.00  0.84           N
ATOM   4447  CE1 HIS A 288      11.957  39.132   2.337  1.00  0.84           C
ATOM   4448  NE2 HIS A 288      12.880  40.070   2.435  1.00  0.84           N
ATOM      0  H   HIS A 288       9.507  39.628   4.702  1.00  0.84           H   new
ATOM      0  HA  HIS A 288      10.150  40.784   6.937  1.00  0.84           H   new
ATOM      0  HB2 HIS A 288      12.404  40.084   6.414  1.00  0.84           H   new
ATOM      0  HB3 HIS A 288      11.416  38.903   6.170  1.00  0.84           H   new
ATOM      0  HD1 HIS A 288      10.822  38.365   3.713  1.00  0.84           H   new
ATOM      0  HD2 HIS A 288      13.568  41.093   4.086  1.00  0.84           H   new
ATOM      0  HE1 HIS A 288      11.710  38.691   1.556  1.00  0.84           H   new
ATOM   4456  N   PHE A 289      10.625  42.614   4.439  1.00  0.85           N
ATOM   4457  CA  PHE A 289      11.214  43.843   3.916  1.00  0.85           C
ATOM   4458  C   PHE A 289      11.014  45.091   4.793  1.00  0.85           C
ATOM   4459  O   PHE A 289       9.910  45.410   5.249  1.00  0.85           O
ATOM   4460  CB  PHE A 289      10.765  44.064   2.487  1.00  0.85           C
ATOM   4461  CG  PHE A 289      11.456  45.191   1.840  1.00  0.85           C
ATOM   4462  CD1 PHE A 289      12.846  45.188   1.766  1.00  0.85           C
ATOM   4463  CD2 PHE A 289      10.763  46.202   1.231  1.00  0.85           C
ATOM   4464  CE1 PHE A 289      13.519  46.196   1.130  1.00  0.85           C
ATOM   4465  CE2 PHE A 289      11.435  47.195   0.576  1.00  0.85           C
ATOM   4466  CZ  PHE A 289      12.815  47.200   0.536  1.00  0.85           C
ATOM      0  H   PHE A 289      10.027  42.256   3.935  1.00  0.85           H   new
ATOM      0  HA  PHE A 289      12.175  43.710   3.934  1.00  0.85           H   new
ATOM      0  HB2 PHE A 289      10.923  43.256   1.974  1.00  0.85           H   new
ATOM      0  HB3 PHE A 289       9.809  44.226   2.474  1.00  0.85           H   new
ATOM      0  HD1 PHE A 289      13.324  44.491   2.154  1.00  0.85           H   new
ATOM      0  HD2 PHE A 289       9.834  46.213   1.263  1.00  0.85           H   new
ATOM      0  HE1 PHE A 289      14.449  46.196   1.104  1.00  0.85           H   new
ATOM      0  HE2 PHE A 289      10.959  47.873   0.154  1.00  0.85           H   new
ATOM      0  HZ  PHE A 289      13.265  47.889   0.103  1.00  0.85           H   new
ATOM   4476  N   ILE A 290      12.140  45.774   5.036  1.00  0.84           N
ATOM   4477  CA  ILE A 290      12.278  46.957   5.892  1.00  0.84           C
ATOM   4478  C   ILE A 290      11.741  48.318   5.416  1.00  0.84           C
ATOM   4479  O   ILE A 290      11.700  49.253   6.208  1.00  0.84           O
ATOM   4480  CB  ILE A 290      13.743  47.162   6.273  1.00  0.84           C
ATOM   4481  CG1 ILE A 290      13.783  48.064   7.526  1.00  0.84           C
ATOM   4482  CG2 ILE A 290      14.503  47.782   5.100  1.00  0.84           C
ATOM   4483  CD1 ILE A 290      15.110  48.165   8.209  1.00  0.84           C
ATOM      0  H   ILE A 290      12.889  45.543   4.682  1.00  0.84           H   new
ATOM      0  HA  ILE A 290      11.690  46.715   6.625  1.00  0.84           H   new
ATOM      0  HB  ILE A 290      14.174  46.317   6.476  1.00  0.84           H   new
ATOM      0 HG12 ILE A 290      13.500  48.956   7.271  1.00  0.84           H   new
ATOM      0 HG13 ILE A 290      13.133  47.732   8.165  1.00  0.84           H   new
ATOM      0 HG21 ILE A 290      15.432  47.910   5.348  1.00  0.84           H   new
ATOM      0 HG22 ILE A 290      14.452  47.191   4.332  1.00  0.84           H   new
ATOM      0 HG23 ILE A 290      14.108  48.639   4.875  1.00  0.84           H   new
ATOM      0 HD11 ILE A 290      15.034  48.750   8.979  1.00  0.84           H   new
ATOM      0 HD12 ILE A 290      15.393  47.284   8.499  1.00  0.84           H   new
ATOM      0 HD13 ILE A 290      15.765  48.527   7.592  1.00  0.84           H   new
ATOM   4495  N   ASP A 291      11.407  48.498   4.149  1.00  0.81           N
ATOM   4496  CA  ASP A 291      10.917  49.823   3.742  1.00  0.81           C
ATOM   4497  C   ASP A 291       9.744  50.230   4.642  1.00  0.81           C
ATOM   4498  O   ASP A 291       8.841  49.423   4.850  1.00  0.81           O
ATOM   4499  CB  ASP A 291      10.468  49.845   2.280  1.00  0.81           C
ATOM   4500  CG  ASP A 291      10.013  51.222   1.709  1.00  0.81           C
ATOM   4501  OD1 ASP A 291       9.079  51.820   2.241  1.00  0.81           O
ATOM   4502  OD2 ASP A 291      10.606  51.655   0.720  1.00  0.81           O1-
ATOM      0  H   ASP A 291      11.450  47.904   3.529  1.00  0.81           H   new
ATOM      0  HA  ASP A 291      11.650  50.451   3.835  1.00  0.81           H   new
ATOM      0  HB2 ASP A 291      11.199  49.517   1.734  1.00  0.81           H   new
ATOM      0  HB3 ASP A 291       9.735  49.218   2.179  1.00  0.81           H   new
ATOM   4507  N   PRO A 292       9.709  51.457   5.193  1.00  0.78           N
ATOM   4508  CA  PRO A 292       8.655  51.983   6.037  1.00  0.78           C
ATOM   4509  C   PRO A 292       7.260  51.701   5.544  1.00  0.78           C
ATOM   4510  O   PRO A 292       6.352  51.494   6.339  1.00  0.78           O
ATOM   4511  CB  PRO A 292       8.931  53.474   5.969  1.00  0.78           C
ATOM   4512  CG  PRO A 292      10.376  53.555   5.804  1.00  0.78           C
ATOM   4513  CD  PRO A 292      10.765  52.432   4.920  1.00  0.78           C
ATOM      0  HA  PRO A 292       8.671  51.583   6.921  1.00  0.78           H   new
ATOM      0  HB2 PRO A 292       8.464  53.889   5.226  1.00  0.78           H   new
ATOM      0  HB3 PRO A 292       8.639  53.927   6.776  1.00  0.78           H   new
ATOM      0  HG2 PRO A 292      10.631  54.405   5.414  1.00  0.78           H   new
ATOM      0  HG3 PRO A 292      10.825  53.490   6.661  1.00  0.78           H   new
ATOM      0  HD2 PRO A 292      10.786  52.694   3.986  1.00  0.78           H   new
ATOM      0  HD3 PRO A 292      11.645  52.086   5.137  1.00  0.78           H   new
ATOM   4521  N   ALA A 293       7.051  51.718   4.224  1.00  0.73           N
ATOM   4522  CA  ALA A 293       5.713  51.444   3.707  1.00  0.73           C
ATOM   4523  C   ALA A 293       5.319  50.000   4.002  1.00  0.73           C
ATOM   4524  O   ALA A 293       4.156  49.689   4.268  1.00  0.73           O
ATOM   4525  CB  ALA A 293       5.654  51.717   2.223  1.00  0.73           C
ATOM      0  H   ALA A 293       7.651  51.881   3.630  1.00  0.73           H   new
ATOM      0  HA  ALA A 293       5.083  52.033   4.150  1.00  0.73           H   new
ATOM      0  HB1 ALA A 293       4.760  51.531   1.895  1.00  0.73           H   new
ATOM      0  HB2 ALA A 293       5.872  52.647   2.056  1.00  0.73           H   new
ATOM      0  HB3 ALA A 293       6.292  51.149   1.764  1.00  0.73           H   new
ATOM   4531  N   SER A 294       6.302  49.103   3.942  1.00  0.70           N
ATOM   4532  CA  SER A 294       6.070  47.686   4.155  1.00  0.70           C
ATOM   4533  C   SER A 294       5.818  47.456   5.619  1.00  0.70           C
ATOM   4534  O   SER A 294       4.916  46.710   6.010  1.00  0.70           O
ATOM   4535  CB  SER A 294       7.288  46.889   3.739  1.00  0.70           C
ATOM   4536  OG  SER A 294       7.545  47.018   2.370  1.00  0.70           O
ATOM      0  H   SER A 294       7.121  49.304   3.776  1.00  0.70           H   new
ATOM      0  HA  SER A 294       5.308  47.402   3.627  1.00  0.70           H   new
ATOM      0  HB2 SER A 294       8.060  47.190   4.244  1.00  0.70           H   new
ATOM      0  HB3 SER A 294       7.153  45.953   3.957  1.00  0.70           H   new
ATOM      0  HG  SER A 294       6.850  46.835   1.936  1.00  0.70           H   new
ATOM   4542  N   ILE A 295       6.607  48.146   6.432  1.00  0.67           N
ATOM   4543  CA  ILE A 295       6.521  47.999   7.870  1.00  0.67           C
ATOM   4544  C   ILE A 295       5.172  48.520   8.337  1.00  0.67           C
ATOM   4545  O   ILE A 295       4.484  47.878   9.139  1.00  0.67           O
ATOM   4546  CB  ILE A 295       7.613  48.789   8.586  1.00  0.67           C
ATOM   4547  CG1 ILE A 295       9.007  48.287   8.298  1.00  0.67           C
ATOM   4548  CG2 ILE A 295       7.385  48.613  10.083  1.00  0.67           C
ATOM   4549  CD1 ILE A 295      10.082  49.273   8.739  1.00  0.67           C
ATOM      0  H   ILE A 295       7.201  48.707   6.165  1.00  0.67           H   new
ATOM      0  HA  ILE A 295       6.631  47.059   8.082  1.00  0.67           H   new
ATOM      0  HB  ILE A 295       7.557  49.708   8.280  1.00  0.67           H   new
ATOM      0 HG12 ILE A 295       9.143  47.440   8.751  1.00  0.67           H   new
ATOM      0 HG13 ILE A 295       9.097  48.118   7.347  1.00  0.67           H   new
ATOM      0 HG21 ILE A 295       8.063  49.103  10.574  1.00  0.67           H   new
ATOM      0 HG22 ILE A 295       6.507  48.952  10.319  1.00  0.67           H   new
ATOM      0 HG23 ILE A 295       7.439  47.672  10.310  1.00  0.67           H   new
ATOM      0 HD11 ILE A 295      10.958  48.910   8.535  1.00  0.67           H   new
ATOM      0 HD12 ILE A 295       9.963  50.113   8.269  1.00  0.67           H   new
ATOM      0 HD13 ILE A 295      10.010  49.425   9.694  1.00  0.67           H   new
ATOM   4561  N   ALA A 296       4.802  49.710   7.847  1.00  0.65           N
ATOM   4562  CA  ALA A 296       3.544  50.331   8.206  1.00  0.65           C
ATOM   4563  C   ALA A 296       2.368  49.459   7.787  1.00  0.65           C
ATOM   4564  O   ALA A 296       1.408  49.297   8.547  1.00  0.65           O
ATOM   4565  CB  ALA A 296       3.437  51.702   7.568  1.00  0.65           C
ATOM      0  H   ALA A 296       5.279  50.170   7.299  1.00  0.65           H   new
ATOM      0  HA  ALA A 296       3.518  50.430   9.171  1.00  0.65           H   new
ATOM      0  HB1 ALA A 296       2.592  52.109   7.815  1.00  0.65           H   new
ATOM      0  HB2 ALA A 296       4.167  52.261   7.878  1.00  0.65           H   new
ATOM      0  HB3 ALA A 296       3.484  51.615   6.603  1.00  0.65           H   new
ATOM   4571  N   ALA A 297       2.448  48.853   6.595  1.00  0.64           N
ATOM   4572  CA  ALA A 297       1.394  47.955   6.155  1.00  0.64           C
ATOM   4573  C   ALA A 297       1.303  46.752   7.096  1.00  0.64           C
ATOM   4574  O   ALA A 297       0.208  46.352   7.493  1.00  0.64           O
ATOM   4575  CB  ALA A 297       1.652  47.520   4.725  1.00  0.64           C
ATOM      0  H   ALA A 297       3.097  48.951   6.040  1.00  0.64           H   new
ATOM      0  HA  ALA A 297       0.542  48.418   6.180  1.00  0.64           H   new
ATOM      0  HB1 ALA A 297       0.946  46.921   4.436  1.00  0.64           H   new
ATOM      0  HB2 ALA A 297       1.670  48.299   4.148  1.00  0.64           H   new
ATOM      0  HB3 ALA A 297       2.505  47.061   4.675  1.00  0.64           H   new
ATOM   4581  N   ARG A 298       2.450  46.203   7.529  1.00  0.64           N
ATOM   4582  CA  ARG A 298       2.413  45.067   8.451  1.00  0.64           C
ATOM   4583  C   ARG A 298       1.775  45.444   9.765  1.00  0.64           C
ATOM   4584  O   ARG A 298       1.012  44.662  10.345  1.00  0.64           O
ATOM   4585  CB  ARG A 298       3.800  44.506   8.717  1.00  0.64           C
ATOM   4586  CG  ARG A 298       4.340  43.760   7.604  1.00  0.64           C
ATOM   4587  CD  ARG A 298       5.524  42.968   7.919  1.00  0.64           C
ATOM   4588  NE  ARG A 298       6.680  43.774   8.256  1.00  0.64           N
ATOM   4589  CZ  ARG A 298       7.518  44.320   7.351  1.00  0.64           C
ATOM   4590  NH1 ARG A 298       7.300  44.219   6.080  1.00  0.64           N1+
ATOM   4591  NH2 ARG A 298       8.583  44.960   7.722  1.00  0.64           N
ATOM      0  H   ARG A 298       3.237  46.468   7.305  1.00  0.64           H   new
ATOM      0  HA  ARG A 298       1.877  44.384   8.018  1.00  0.64           H   new
ATOM      0  HB2 ARG A 298       4.402  45.236   8.931  1.00  0.64           H   new
ATOM      0  HB3 ARG A 298       3.765  43.930   9.497  1.00  0.64           H   new
ATOM      0  HG2 ARG A 298       3.651  43.168   7.262  1.00  0.64           H   new
ATOM      0  HG3 ARG A 298       4.561  44.380   6.891  1.00  0.64           H   new
ATOM      0  HD2 ARG A 298       5.322  42.377   8.661  1.00  0.64           H   new
ATOM      0  HD3 ARG A 298       5.740  42.405   7.159  1.00  0.64           H   new
ATOM      0  HE  ARG A 298       6.843  43.914   9.089  1.00  0.64           H   new
ATOM      0 HH11 ARG A 298       6.608  43.796   5.795  1.00  0.64           H   new
ATOM      0 HH12 ARG A 298       7.847  44.575   5.520  1.00  0.64           H   new
ATOM      0 HH21 ARG A 298       8.766  45.042   8.558  1.00  0.64           H   new
ATOM      0 HH22 ARG A 298       9.107  45.302   7.132  1.00  0.64           H   new
ATOM   4605  N   GLY A 299       2.081  46.648  10.232  1.00  0.64           N
ATOM   4606  CA  GLY A 299       1.528  47.158  11.464  1.00  0.64           C
ATOM   4607  C   GLY A 299       0.011  47.284  11.374  1.00  0.64           C
ATOM   4608  O   GLY A 299      -0.739  46.772  12.221  1.00  0.64           O
ATOM      0  H   GLY A 299       2.619  47.190   9.837  1.00  0.64           H   new
ATOM      0  HA2 GLY A 299       1.764  46.567  12.197  1.00  0.64           H   new
ATOM      0  HA3 GLY A 299       1.916  48.025  11.662  1.00  0.64           H   new
ATOM   4612  N   TYR A 300      -0.455  47.950  10.320  1.00  0.65           N
ATOM   4613  CA  TYR A 300      -1.881  48.127  10.100  1.00  0.65           C
ATOM   4614  C   TYR A 300      -2.578  46.780  10.096  1.00  0.65           C
ATOM   4615  O   TYR A 300      -3.576  46.581  10.796  1.00  0.65           O
ATOM   4616  CB  TYR A 300      -2.138  48.855   8.795  1.00  0.65           C
ATOM   4617  CG  TYR A 300      -3.594  49.029   8.487  1.00  0.65           C
ATOM   4618  CD1 TYR A 300      -4.300  50.031   9.117  1.00  0.65           C
ATOM   4619  CD2 TYR A 300      -4.221  48.199   7.559  1.00  0.65           C
ATOM   4620  CE1 TYR A 300      -5.624  50.225   8.827  1.00  0.65           C
ATOM   4621  CE2 TYR A 300      -5.553  48.388   7.265  1.00  0.65           C
ATOM   4622  CZ  TYR A 300      -6.254  49.404   7.894  1.00  0.65           C
ATOM   4623  OH  TYR A 300      -7.577  49.619   7.595  1.00  0.65           O
ATOM      0  H   TYR A 300       0.045  48.308   9.719  1.00  0.65           H   new
ATOM      0  HA  TYR A 300      -2.239  48.665  10.823  1.00  0.65           H   new
ATOM      0  HB2 TYR A 300      -1.715  49.727   8.830  1.00  0.65           H   new
ATOM      0  HB3 TYR A 300      -1.717  48.365   8.071  1.00  0.65           H   new
ATOM      0  HD1 TYR A 300      -3.876  50.576   9.740  1.00  0.65           H   new
ATOM      0  HD2 TYR A 300      -3.742  47.521   7.140  1.00  0.65           H   new
ATOM      0  HE1 TYR A 300      -6.101  50.902   9.251  1.00  0.65           H   new
ATOM      0  HE2 TYR A 300      -5.979  47.837   6.648  1.00  0.65           H   new
ATOM      0  HH  TYR A 300      -7.830  49.059   7.022  1.00  0.65           H   new
ATOM   4633  N   ILE A 301      -2.041  45.837   9.324  1.00  0.66           N
ATOM   4634  CA  ILE A 301      -2.631  44.518   9.249  1.00  0.66           C
ATOM   4635  C   ILE A 301      -2.656  43.834  10.590  1.00  0.66           C
ATOM   4636  O   ILE A 301      -3.682  43.291  10.995  1.00  0.66           O
ATOM   4637  CB  ILE A 301      -1.846  43.597   8.328  1.00  0.66           C
ATOM   4638  CG1 ILE A 301      -1.938  44.013   6.909  1.00  0.66           C
ATOM   4639  CG2 ILE A 301      -2.345  42.202   8.488  1.00  0.66           C
ATOM   4640  CD1 ILE A 301      -0.944  43.282   6.070  1.00  0.66           C
ATOM      0  H   ILE A 301      -1.338  45.947   8.840  1.00  0.66           H   new
ATOM      0  HA  ILE A 301      -3.530  44.665   8.915  1.00  0.66           H   new
ATOM      0  HB  ILE A 301      -0.910  43.648   8.579  1.00  0.66           H   new
ATOM      0 HG12 ILE A 301      -2.833  43.844   6.577  1.00  0.66           H   new
ATOM      0 HG13 ILE A 301      -1.785  44.968   6.838  1.00  0.66           H   new
ATOM      0 HG21 ILE A 301      -1.847  41.611   7.902  1.00  0.66           H   new
ATOM      0 HG22 ILE A 301      -2.227  41.919   9.408  1.00  0.66           H   new
ATOM      0 HG23 ILE A 301      -3.287  42.167   8.258  1.00  0.66           H   new
ATOM      0 HD11 ILE A 301      -1.024  43.571   5.148  1.00  0.66           H   new
ATOM      0 HD12 ILE A 301      -0.048  43.471   6.391  1.00  0.66           H   new
ATOM      0 HD13 ILE A 301      -1.113  42.328   6.125  1.00  0.66           H   new
ATOM   4652  N   SER A 302      -1.531  43.866  11.300  1.00  0.68           N
ATOM   4653  CA  SER A 302      -1.445  43.178  12.564  1.00  0.68           C
ATOM   4654  C   SER A 302      -2.483  43.719  13.518  1.00  0.68           C
ATOM   4655  O   SER A 302      -3.153  42.957  14.210  1.00  0.68           O
ATOM   4656  CB  SER A 302      -0.065  43.366  13.139  1.00  0.68           C
ATOM   4657  OG  SER A 302       0.885  42.780  12.307  1.00  0.68           O
ATOM      0  H   SER A 302      -0.816  44.280  11.062  1.00  0.68           H   new
ATOM      0  HA  SER A 302      -1.611  42.232  12.429  1.00  0.68           H   new
ATOM      0  HB2 SER A 302       0.124  44.312  13.241  1.00  0.68           H   new
ATOM      0  HB3 SER A 302      -0.019  42.970  14.023  1.00  0.68           H   new
ATOM      0  HG  SER A 302       1.019  43.275  11.642  1.00  0.68           H   new
ATOM   4663  N   THR A 303      -2.664  45.036  13.502  1.00  0.70           N
ATOM   4664  CA  THR A 303      -3.608  45.704  14.369  1.00  0.70           C
ATOM   4665  C   THR A 303      -5.024  45.234  14.044  1.00  0.70           C
ATOM   4666  O   THR A 303      -5.791  44.884  14.939  1.00  0.70           O
ATOM   4667  CB  THR A 303      -3.454  47.219  14.193  1.00  0.70           C
ATOM   4668  CG2 THR A 303      -4.408  47.974  15.113  1.00  0.70           C
ATOM   4669  OG1 THR A 303      -2.090  47.552  14.512  1.00  0.70           O
ATOM      0  H   THR A 303      -2.234  45.567  12.979  1.00  0.70           H   new
ATOM      0  HA  THR A 303      -3.434  45.485  15.298  1.00  0.70           H   new
ATOM      0  HB  THR A 303      -3.669  47.473  13.282  1.00  0.70           H   new
ATOM      0  HG1 THR A 303      -1.595  47.360  13.861  1.00  0.70           H   new
ATOM      0 HG21 THR A 303      -4.294  48.929  14.985  1.00  0.70           H   new
ATOM      0 HG22 THR A 303      -5.323  47.728  14.904  1.00  0.70           H   new
ATOM      0 HG23 THR A 303      -4.215  47.747  16.036  1.00  0.70           H   new
ATOM   4677  N   LYS A 304      -5.356  45.150  12.756  1.00  0.73           N
ATOM   4678  CA  LYS A 304      -6.681  44.691  12.350  1.00  0.73           C
ATOM   4679  C   LYS A 304      -6.913  43.235  12.758  1.00  0.73           C
ATOM   4680  O   LYS A 304      -8.036  42.812  13.083  1.00  0.73           O
ATOM   4681  CB  LYS A 304      -6.842  44.854  10.846  1.00  0.73           C
ATOM   4682  CG  LYS A 304      -6.973  46.287  10.368  1.00  0.73           C
ATOM   4683  CD  LYS A 304      -8.252  46.874  10.910  1.00  0.73           C
ATOM   4684  CE  LYS A 304      -8.609  48.166  10.251  1.00  0.73           C
ATOM   4685  NZ  LYS A 304      -9.854  48.733  10.796  1.00  0.73           N1+
ATOM      0  H   LYS A 304      -4.831  45.353  12.106  1.00  0.73           H   new
ATOM      0  HA  LYS A 304      -7.345  45.233  12.804  1.00  0.73           H   new
ATOM      0  HB2 LYS A 304      -6.078  44.449  10.407  1.00  0.73           H   new
ATOM      0  HB3 LYS A 304      -7.627  44.360  10.563  1.00  0.73           H   new
ATOM      0  HG2 LYS A 304      -6.212  46.810  10.666  1.00  0.73           H   new
ATOM      0  HG3 LYS A 304      -6.976  46.317   9.398  1.00  0.73           H   new
ATOM      0  HD2 LYS A 304      -8.975  46.239  10.785  1.00  0.73           H   new
ATOM      0  HD3 LYS A 304      -8.161  47.015  11.865  1.00  0.73           H   new
ATOM      0  HE2 LYS A 304      -7.885  48.801  10.370  1.00  0.73           H   new
ATOM      0  HE3 LYS A 304      -8.708  48.025   9.296  1.00  0.73           H   new
ATOM      0  HZ1 LYS A 304     -10.238  49.251  10.182  1.00  0.73           H   new
ATOM      0  HZ2 LYS A 304     -10.409  48.073  11.017  1.00  0.73           H   new
ATOM      0  HZ3 LYS A 304      -9.668  49.218  11.519  1.00  0.73           H   new
ATOM   4699  N   VAL A 305      -5.846  42.458  12.786  1.00  0.75           N
ATOM   4700  CA  VAL A 305      -5.987  41.092  13.219  1.00  0.75           C
ATOM   4701  C   VAL A 305      -6.197  41.025  14.734  1.00  0.75           C
ATOM   4702  O   VAL A 305      -7.151  40.409  15.209  1.00  0.75           O
ATOM   4703  CB  VAL A 305      -4.762  40.280  12.798  1.00  0.75           C
ATOM   4704  CG1 VAL A 305      -4.824  38.917  13.357  1.00  0.75           C
ATOM   4705  CG2 VAL A 305      -4.726  40.179  11.310  1.00  0.75           C
ATOM      0  H   VAL A 305      -5.051  42.698  12.563  1.00  0.75           H   new
ATOM      0  HA  VAL A 305      -6.770  40.708  12.794  1.00  0.75           H   new
[truncated: 402,565 more chars]
