# Supplementary material for: Integrative proteome-wide structural analysis and high-throughput docking identify broad-spectrum antiviral scaffolds against Zika, Yellow Fever, West Nile, Saint Louis encephalitis, and Usutu viruses
Source: Front Cell Infect Microbiol. 2026 Apr 30;16:1723132. doi: 10.3389/fcimb.2026.1723132 (PMC13171538; doi:10.3389/fcimb.2026.1723132)
Supplement: Supplementary file 3 [file DataSheet3.zip › SLEV/SLEV_NS3/SLEV_NS3.pdb]

ATOM      1  N   GLY A   1       1.220   5.199   0.947  1.00 13.86           N  
ATOM      2  CA  GLY A   1       1.716   3.829   1.042  1.00 13.86           C  
ATOM      3  C   GLY A   1       3.198   3.761   0.701  1.00 13.86           C  
ATOM      4  O   GLY A   1       3.669   2.785   0.104  1.00 13.86           O  
ATOM      5  H   GLY A   1       0.635   5.453   0.163  1.00 13.86           H  
ATOM      6 1HA  GLY A   1       1.553   3.449   2.050  1.00 13.86           H  
ATOM      7 2HA  GLY A   1       1.152   3.191   0.364  1.00 13.86           H  
ATOM      8  N   GLY A   2       3.919   4.803   1.098  1.00 13.66           N  
ATOM      9  CA  GLY A   2       5.364   4.923   0.903  1.00 13.66           C  
ATOM     10  C   GLY A   2       6.080   4.414   2.142  1.00 13.66           C  
ATOM     11  O   GLY A   2       5.592   3.505   2.806  1.00 13.66           O  
ATOM     12  H   GLY A   2       3.419   5.551   1.564  1.00 13.66           H  
ATOM     13 1HA  GLY A   2       5.673   4.349   0.029  1.00 13.66           H  
ATOM     14 2HA  GLY A   2       5.626   5.965   0.722  1.00 13.66           H  
ATOM     15  N   ALA A   3       7.250   4.965   2.454  1.00 13.33           N  
ATOM     16  CA  ALA A   3       7.983   4.483   3.624  1.00 13.33           C  
ATOM     17  C   ALA A   3       7.184   4.660   4.919  1.00 13.33           C  
ATOM     18  O   ALA A   3       7.263   3.832   5.826  1.00 13.33           O  
ATOM     19  CB  ALA A   3       9.297   5.202   3.745  1.00 13.33           C  
ATOM     20  H   ALA A   3       7.641   5.702   1.877  1.00 13.33           H  
ATOM     21  HA  ALA A   3       8.166   3.422   3.489  1.00 13.33           H  
ATOM     22 1HB  ALA A   3       9.796   4.803   4.570  1.00 13.33           H  
ATOM     23 2HB  ALA A   3       9.883   5.056   2.864  1.00 13.33           H  
ATOM     24 3HB  ALA A   3       9.131   6.266   3.893  1.00 13.33           H  
ATOM     25  N   LEU A   4       6.437   5.769   5.002  1.00 12.88           N  
ATOM     26  CA  LEU A   4       5.608   6.115   6.162  1.00 12.88           C  
ATOM     27  C   LEU A   4       6.378   6.124   7.489  1.00 12.88           C  
ATOM     28  O   LEU A   4       5.857   5.704   8.520  1.00 12.88           O  
ATOM     29  CB  LEU A   4       4.418   5.148   6.254  1.00 12.88           C  
ATOM     30  CG  LEU A   4       3.500   5.103   5.005  1.00 12.88           C  
ATOM     31  CD1 LEU A   4       2.417   4.075   5.213  1.00 12.88           C  
ATOM     32  CD2 LEU A   4       2.916   6.472   4.747  1.00 12.88           C  
ATOM     33  H   LEU A   4       6.430   6.386   4.205  1.00 12.88           H  
ATOM     34  HA  LEU A   4       5.214   7.119   6.006  1.00 12.88           H  
ATOM     35 1HB  LEU A   4       4.791   4.141   6.427  1.00 12.88           H  
ATOM     36 2HB  LEU A   4       3.804   5.437   7.107  1.00 12.88           H  
ATOM     37  HG  LEU A   4       4.070   4.803   4.153  1.00 12.88           H  
ATOM     38 1HD1 LEU A   4       1.784   4.035   4.332  1.00 12.88           H  
ATOM     39 2HD1 LEU A   4       2.872   3.099   5.378  1.00 12.88           H  
ATOM     40 3HD1 LEU A   4       1.815   4.349   6.078  1.00 12.88           H  
ATOM     41 1HD2 LEU A   4       2.278   6.433   3.861  1.00 12.88           H  
ATOM     42 2HD2 LEU A   4       2.324   6.786   5.608  1.00 12.88           H  
ATOM     43 3HD2 LEU A   4       3.723   7.185   4.583  1.00 12.88           H  
ATOM     44  N   TRP A   5       7.624   6.596   7.462  1.00 12.35           N  
ATOM     45  CA  TRP A   5       8.441   6.656   8.672  1.00 12.35           C  
ATOM     46  C   TRP A   5       7.987   7.742   9.650  1.00 12.35           C  
ATOM     47  O   TRP A   5       8.094   7.570  10.865  1.00 12.35           O  
ATOM     48  CB  TRP A   5       9.896   6.855   8.283  1.00 12.35           C  
ATOM     49  CG  TRP A   5      10.470   5.647   7.664  1.00 12.35           C  
ATOM     50  CD1 TRP A   5      10.129   4.359   7.941  1.00 12.35           C  
ATOM     51  CD2 TRP A   5      11.448   5.584   6.622  1.00 12.35           C  
ATOM     52  CE2 TRP A   5      11.646   4.237   6.338  1.00 12.35           C  
ATOM     53  CE3 TRP A   5      12.154   6.544   5.901  1.00 12.35           C  
ATOM     54  NE1 TRP A   5      10.842   3.509   7.161  1.00 12.35           N  
ATOM     55  CZ2 TRP A   5      12.516   3.828   5.368  1.00 12.35           C  
ATOM     56  CZ3 TRP A   5      13.023   6.114   4.927  1.00 12.35           C  
ATOM     57  CH2 TRP A   5      13.194   4.788   4.672  1.00 12.35           C  
ATOM     58  H   TRP A   5       8.003   6.910   6.583  1.00 12.35           H  
ATOM     59  HA  TRP A   5       8.357   5.694   9.179  1.00 12.35           H  
ATOM     60 1HB  TRP A   5       9.995   7.695   7.599  1.00 12.35           H  
ATOM     61 2HB  TRP A   5      10.472   7.065   9.170  1.00 12.35           H  
ATOM     62  HD1 TRP A   5       9.392   4.054   8.683  1.00 12.35           H  
ATOM     63  HE1 TRP A   5      10.776   2.501   7.178  1.00 12.35           H  
ATOM     64  HE3 TRP A   5      12.020   7.607   6.096  1.00 12.35           H  
ATOM     65  HZ2 TRP A   5      12.682   2.794   5.152  1.00 12.35           H  
ATOM     66  HZ3 TRP A   5      13.569   6.860   4.366  1.00 12.35           H  
ATOM     67  HH2 TRP A   5      13.884   4.480   3.909  1.00 12.35           H  
ATOM     68  N   ASP A   6       7.522   8.877   9.115  1.00 11.77           N  
ATOM     69  CA  ASP A   6       7.048  10.003   9.926  1.00 11.77           C  
ATOM     70  C   ASP A   6       8.033  10.426  11.019  1.00 11.77           C  
ATOM     71  O   ASP A   6       7.638  10.659  12.161  1.00 11.77           O  
ATOM     72  CB  ASP A   6       5.676   9.689  10.530  1.00 11.77           C  
ATOM     73  CG  ASP A   6       4.591   9.502   9.446  1.00 11.77           C  
ATOM     74  OD1 ASP A   6       4.839   9.867   8.314  1.00 11.77           O  
ATOM     75  OD2 ASP A   6       3.531   9.014   9.763  1.00 11.77           O1-
ATOM     76  H   ASP A   6       7.469   8.946   8.112  1.00 11.77           H  
ATOM     77  HA  ASP A   6       6.921  10.857   9.260  1.00 11.77           H  
ATOM     78 1HB  ASP A   6       5.737   8.779  11.131  1.00 11.77           H  
ATOM     79 2HB  ASP A   6       5.376  10.501  11.192  1.00 11.77           H  
ATOM     80  N   VAL A   7       9.311  10.530  10.669  1.00 11.18           N  
ATOM     81  CA  VAL A   7      10.334  10.873  11.643  1.00 11.18           C  
ATOM     82  C   VAL A   7      10.146  12.315  12.140  1.00 11.18           C  
ATOM     83  O   VAL A   7      10.032  13.222  11.315  1.00 11.18           O  
ATOM     84  CB  VAL A   7      11.726  10.743  11.006  1.00 11.18           C  
ATOM     85  CG1 VAL A   7      12.812  11.195  12.001  1.00 11.18           C  
ATOM     86  CG2 VAL A   7      11.909   9.313  10.559  1.00 11.18           C  
ATOM     87  H   VAL A   7       9.570  10.339   9.713  1.00 11.18           H  
ATOM     88  HA  VAL A   7      10.283  10.142  12.438  1.00 11.18           H  
ATOM     89  HB  VAL A   7      11.791  11.402  10.140  1.00 11.18           H  
ATOM     90 1HG1 VAL A   7      13.794  11.112  11.551  1.00 11.18           H  
ATOM     91 2HG1 VAL A   7      12.639  12.231  12.287  1.00 11.18           H  
ATOM     92 3HG1 VAL A   7      12.777  10.565  12.884  1.00 11.18           H  
ATOM     93 1HG2 VAL A   7      12.871   9.186  10.082  1.00 11.18           H  
ATOM     94 2HG2 VAL A   7      11.843   8.649  11.419  1.00 11.18           H  
ATOM     95 3HG2 VAL A   7      11.126   9.083   9.855  1.00 11.18           H  
ATOM     96  N   PRO A   8      10.061  12.555  13.466  1.00 10.59           N  
ATOM     97  CA  PRO A   8       9.910  13.861  14.088  1.00 10.59           C  
ATOM     98  C   PRO A   8      11.030  14.822  13.727  1.00 10.59           C  
ATOM     99  O   PRO A   8      12.184  14.421  13.565  1.00 10.59           O  
ATOM    100  CB  PRO A   8       9.962  13.533  15.585  1.00 10.59           C  
ATOM    101  CG  PRO A   8       9.504  12.104  15.685  1.00 10.59           C  
ATOM    102  CD  PRO A   8      10.017  11.432  14.438  1.00 10.59           C  
ATOM    103  HA  PRO A   8       8.931  14.281  13.807  1.00 10.59           H  
ATOM    104 1HB  PRO A   8      10.988  13.686  15.959  1.00 10.59           H  
ATOM    105 2HB  PRO A   8       9.319  14.230  16.141  1.00 10.59           H  
ATOM    106 1HG  PRO A   8       9.892  11.643  16.605  1.00 10.59           H  
ATOM    107 2HG  PRO A   8       8.405  12.067  15.754  1.00 10.59           H  
ATOM    108 1HD  PRO A   8      11.012  10.995  14.597  1.00 10.59           H  
ATOM    109 2HD  PRO A   8       9.252  10.690  14.166  1.00 10.59           H  
ATOM    110  N   SER A   9      10.694  16.101  13.634  1.00  9.94           N  
ATOM    111  CA  SER A   9      11.699  17.116  13.360  1.00  9.94           C  
ATOM    112  C   SER A   9      12.674  17.212  14.524  1.00  9.94           C  
ATOM    113  O   SER A   9      12.254  17.068  15.674  1.00  9.94           O  
ATOM    114  CB  SER A   9      11.059  18.484  13.187  1.00  9.94           C  
ATOM    115  OG  SER A   9      12.042  19.504  13.024  1.00  9.94           O  
ATOM    116  H   SER A   9       9.730  16.376  13.759  1.00  9.94           H  
ATOM    117  HA  SER A   9      12.200  16.829  12.442  1.00  9.94           H  
ATOM    118 1HB  SER A   9      10.401  18.470  12.321  1.00  9.94           H  
ATOM    119 2HB  SER A   9      10.448  18.706  14.059  1.00  9.94           H  
ATOM    120  HG  SER A   9      12.663  19.472  13.825  1.00  9.94           H  
ATOM    121  N   PRO A  10      13.967  17.438  14.267  1.00  9.20           N  
ATOM    122  CA  PRO A  10      14.966  17.732  15.254  1.00  9.20           C  
ATOM    123  C   PRO A  10      14.746  19.166  15.688  1.00  9.20           C  
ATOM    124  O   PRO A  10      13.933  19.880  15.080  1.00  9.20           O  
ATOM    125  CB  PRO A  10      16.283  17.533  14.504  1.00  9.20           C  
ATOM    126  CG  PRO A  10      15.948  17.857  13.077  1.00  9.20           C  
ATOM    127  CD  PRO A  10      14.507  17.359  12.887  1.00  9.20           C  
ATOM    128  HA  PRO A  10      14.868  17.041  16.101  1.00  9.20           H  
ATOM    129 1HB  PRO A  10      17.048  18.211  14.913  1.00  9.20           H  
ATOM    130 2HB  PRO A  10      16.643  16.512  14.659  1.00  9.20           H  
ATOM    131 1HG  PRO A  10      16.045  18.943  12.917  1.00  9.20           H  
ATOM    132 2HG  PRO A  10      16.667  17.376  12.399  1.00  9.20           H  
ATOM    133 1HD  PRO A  10      13.998  18.054  12.204  1.00  9.20           H  
ATOM    134 2HD  PRO A  10      14.490  16.318  12.522  1.00  9.20           H  
ATOM    135  N   LYS A  11      15.447  19.552  16.743  1.00  8.30           N  
ATOM    136  CA  LYS A  11      15.472  20.913  17.257  1.00  8.30           C  
ATOM    137  C   LYS A  11      16.325  21.741  16.316  1.00  8.30           C  
ATOM    138  O   LYS A  11      16.863  21.206  15.350  1.00  8.30           O  
ATOM    139  CB  LYS A  11      16.041  20.944  18.675  1.00  8.30           C  
ATOM    140  CG  LYS A  11      15.191  20.210  19.706  1.00  8.30           C  
ATOM    141  CD  LYS A  11      15.814  20.288  21.095  1.00  8.30           C  
ATOM    142  CE  LYS A  11      14.961  19.562  22.133  1.00  8.30           C  
ATOM    143  NZ  LYS A  11      15.573  19.616  23.491  1.00  8.30           N1+
ATOM    144  H   LYS A  11      16.037  18.873  17.200  1.00  8.30           H  
ATOM    145  HA  LYS A  11      14.460  21.320  17.257  1.00  8.30           H  
ATOM    146 1HB  LYS A  11      17.031  20.500  18.681  1.00  8.30           H  
ATOM    147 2HB  LYS A  11      16.148  21.975  19.002  1.00  8.30           H  
ATOM    148 1HG  LYS A  11      14.195  20.652  19.737  1.00  8.30           H  
ATOM    149 2HG  LYS A  11      15.097  19.164  19.418  1.00  8.30           H  
ATOM    150 1HD  LYS A  11      16.807  19.833  21.072  1.00  8.30           H  
ATOM    151 2HD  LYS A  11      15.919  21.332  21.390  1.00  8.30           H  
ATOM    152 1HE  LYS A  11      13.976  20.023  22.170  1.00  8.30           H  
ATOM    153 2HE  LYS A  11      14.852  18.518  21.837  1.00  8.30           H  
ATOM    154 1HZ  LYS A  11      14.981  19.126  24.147  1.00  8.30           H  
ATOM    155 2HZ  LYS A  11      16.484  19.179  23.469  1.00  8.30           H  
ATOM    156 3HZ  LYS A  11      15.669  20.579  23.779  1.00  8.30           H  
ATOM    157  N   VAL A  12      16.410  23.041  16.535  1.00  7.23           N  
ATOM    158  CA  VAL A  12      17.221  23.850  15.638  1.00  7.23           C  
ATOM    159  C   VAL A  12      18.715  23.728  15.938  1.00  7.23           C  
ATOM    160  O   VAL A  12      19.157  23.945  17.067  1.00  7.23           O  
ATOM    161  CB  VAL A  12      16.796  25.323  15.734  1.00  7.23           C  
ATOM    162  CG1 VAL A  12      17.704  26.189  14.863  1.00  7.23           C  
ATOM    163  CG2 VAL A  12      15.344  25.443  15.297  1.00  7.23           C  
ATOM    164  H   VAL A  12      15.940  23.465  17.319  1.00  7.23           H  
ATOM    165  HA  VAL A  12      17.046  23.508  14.618  1.00  7.23           H  
ATOM    166  HB  VAL A  12      16.901  25.663  16.763  1.00  7.23           H  
ATOM    167 1HG1 VAL A  12      17.397  27.230  14.944  1.00  7.23           H  
ATOM    168 2HG1 VAL A  12      18.738  26.091  15.197  1.00  7.23           H  
ATOM    169 3HG1 VAL A  12      17.627  25.867  13.826  1.00  7.23           H  
ATOM    170 1HG2 VAL A  12      15.026  26.484  15.370  1.00  7.23           H  
ATOM    171 2HG2 VAL A  12      15.245  25.105  14.265  1.00  7.23           H  
ATOM    172 3HG2 VAL A  12      14.717  24.826  15.942  1.00  7.23           H  
ATOM    173  N   TYR A  13      19.469  23.374  14.901  1.00  6.06           N  
ATOM    174  CA  TYR A  13      20.916  23.191  14.945  1.00  6.06           C  
ATOM    175  C   TYR A  13      21.565  23.987  13.810  1.00  6.06           C  
ATOM    176  O   TYR A  13      20.877  24.329  12.847  1.00  6.06           O  
ATOM    177  CB  TYR A  13      21.293  21.707  14.845  1.00  6.06           C  
ATOM    178  CG  TYR A  13      20.802  20.876  15.986  1.00  6.06           C  
ATOM    179  CD1 TYR A  13      19.598  20.232  15.908  1.00  6.06           C  
ATOM    180  CD2 TYR A  13      21.569  20.774  17.129  1.00  6.06           C  
ATOM    181  CE1 TYR A  13      19.145  19.474  16.970  1.00  6.06           C  
ATOM    182  CE2 TYR A  13      21.125  20.021  18.193  1.00  6.06           C  
ATOM    183  CZ  TYR A  13      19.915  19.370  18.116  1.00  6.06           C  
ATOM    184  OH  TYR A  13      19.473  18.617  19.180  1.00  6.06           O  
ATOM    185  H   TYR A  13      18.996  23.211  14.025  1.00  6.06           H  
ATOM    186  HA  TYR A  13      21.258  23.569  15.902  1.00  6.06           H  
ATOM    187 1HB  TYR A  13      20.878  21.293  13.925  1.00  6.06           H  
ATOM    188 2HB  TYR A  13      22.359  21.585  14.785  1.00  6.06           H  
ATOM    189  HD1 TYR A  13      19.004  20.314  15.000  1.00  6.06           H  
ATOM    190  HD2 TYR A  13      22.527  21.292  17.187  1.00  6.06           H  
ATOM    191  HE1 TYR A  13      18.193  18.962  16.901  1.00  6.06           H  
ATOM    192  HE2 TYR A  13      21.732  19.941  19.095  1.00  6.06           H  
ATOM    193  HH  TYR A  13      20.120  18.660  19.894  1.00  6.06           H  
ATOM    194  N   PRO A  14      22.866  24.323  13.891  1.00  4.86           N  
ATOM    195  CA  PRO A  14      23.638  24.946  12.832  1.00  4.86           C  
ATOM    196  C   PRO A  14      23.507  24.121  11.571  1.00  4.86           C  
ATOM    197  O   PRO A  14      23.324  22.906  11.644  1.00  4.86           O  
ATOM    198  CB  PRO A  14      25.059  24.927  13.391  1.00  4.86           C  
ATOM    199  CG  PRO A  14      24.880  24.942  14.892  1.00  4.86           C  
ATOM    200  CD  PRO A  14      23.638  24.123  15.151  1.00  4.86           C  
ATOM    201  HA  PRO A  14      23.277  25.979  12.673  1.00  4.86           H  
ATOM    202 1HB  PRO A  14      25.583  24.018  13.041  1.00  4.86           H  
ATOM    203 2HB  PRO A  14      25.630  25.786  13.020  1.00  4.86           H  
ATOM    204 1HG  PRO A  14      25.777  24.512  15.374  1.00  4.86           H  
ATOM    205 2HG  PRO A  14      24.794  25.977  15.247  1.00  4.86           H  
ATOM    206 1HD  PRO A  14      23.917  23.080  15.305  1.00  4.86           H  
ATOM    207 2HD  PRO A  14      23.135  24.559  16.021  1.00  4.86           H  
ATOM    208  N   LYS A  15      23.544  24.766  10.415  1.00  3.73           N  
ATOM    209  CA  LYS A  15      23.351  24.052   9.159  1.00  3.73           C  
ATOM    210  C   LYS A  15      24.413  23.022   8.838  1.00  3.73           C  
ATOM    211  O   LYS A  15      25.608  23.229   9.050  1.00  3.73           O  
ATOM    212  CB  LYS A  15      23.261  25.027   7.987  1.00  3.73           C  
ATOM    213  CG  LYS A  15      22.044  25.927   7.997  1.00  3.73           C  
ATOM    214  CD  LYS A  15      20.769  25.118   7.745  1.00  3.73           C  
ATOM    215  CE  LYS A  15      19.585  26.031   7.535  1.00  3.73           C  
ATOM    216  NZ  LYS A  15      19.224  26.755   8.774  1.00  3.73           N1+
ATOM    217  H   LYS A  15      23.699  25.764  10.403  1.00  3.73           H  
ATOM    218  HA  LYS A  15      22.401  23.520   9.228  1.00  3.73           H  
ATOM    219 1HB  LYS A  15      24.146  25.662   7.975  1.00  3.73           H  
ATOM    220 2HB  LYS A  15      23.254  24.463   7.052  1.00  3.73           H  
ATOM    221 1HG  LYS A  15      21.960  26.430   8.961  1.00  3.73           H  
ATOM    222 2HG  LYS A  15      22.139  26.689   7.218  1.00  3.73           H  
ATOM    223 1HD  LYS A  15      20.894  24.496   6.857  1.00  3.73           H  
ATOM    224 2HD  LYS A  15      20.570  24.474   8.600  1.00  3.73           H  
ATOM    225 1HE  LYS A  15      19.845  26.753   6.776  1.00  3.73           H  
ATOM    226 2HE  LYS A  15      18.727  25.451   7.192  1.00  3.73           H  
ATOM    227 1HZ  LYS A  15      18.445  27.400   8.592  1.00  3.73           H  
ATOM    228 2HZ  LYS A  15      18.970  26.114   9.495  1.00  3.73           H  
ATOM    229 3HZ  LYS A  15      20.005  27.315   9.082  1.00  3.73           H  
ATOM    230  N   CYS A  16      23.935  21.913   8.292  1.00  2.78           N  
ATOM    231  CA  CYS A  16      24.737  20.805   7.812  1.00  2.78           C  
ATOM    232  C   CYS A  16      25.558  21.174   6.594  1.00  2.78           C  
ATOM    233  O   CYS A  16      25.020  21.721   5.632  1.00  2.78           O  
ATOM    234  CB  CYS A  16      23.822  19.655   7.405  1.00  2.78           C  
ATOM    235  SG  CYS A  16      24.675  18.193   6.777  1.00  2.78           S  
ATOM    236  H   CYS A  16      22.933  21.842   8.194  1.00  2.78           H  
ATOM    237  HA  CYS A  16      25.404  20.484   8.612  1.00  2.78           H  
ATOM    238 1HB  CYS A  16      23.203  19.352   8.255  1.00  2.78           H  
ATOM    239 2HB  CYS A  16      23.152  20.005   6.622  1.00  2.78           H  
ATOM    240  HG  CYS A  16      25.614  18.842   6.046  1.00  2.78           H  
ATOM    241  N   GLU A  17      26.844  20.863   6.616  1.00  2.05           N  
ATOM    242  CA  GLU A  17      27.650  21.065   5.427  1.00  2.05           C  
ATOM    243  C   GLU A  17      27.273  19.918   4.511  1.00  2.05           C  
ATOM    244  O   GLU A  17      27.260  18.771   4.957  1.00  2.05           O  
ATOM    245  CB  GLU A  17      29.145  21.059   5.753  1.00  2.05           C  
ATOM    246  CG  GLU A  17      30.046  21.376   4.564  1.00  2.05           C  
ATOM    247  CD  GLU A  17      31.513  21.427   4.921  1.00  2.05           C  
ATOM    248  OE1 GLU A  17      31.857  21.119   6.034  1.00  2.05           O  
ATOM    249  OE2 GLU A  17      32.285  21.795   4.070  1.00  2.05           O1-
ATOM    250  H   GLU A  17      27.253  20.459   7.446  1.00  2.05           H  
ATOM    251  HA  GLU A  17      27.380  22.008   4.951  1.00  2.05           H  
ATOM    252 1HB  GLU A  17      29.350  21.791   6.536  1.00  2.05           H  
ATOM    253 2HB  GLU A  17      29.428  20.079   6.137  1.00  2.05           H  
ATOM    254 1HG  GLU A  17      29.900  20.610   3.803  1.00  2.05           H  
ATOM    255 2HG  GLU A  17      29.745  22.332   4.137  1.00  2.05           H  
ATOM    256  N   THR A  18      26.954  20.209   3.257  1.00  1.53           N  
ATOM    257  CA  THR A  18      26.504  19.162   2.350  1.00  1.53           C  
ATOM    258  C   THR A  18      27.325  19.013   1.071  1.00  1.53           C  
ATOM    259  O   THR A  18      26.775  18.731   0.006  1.00  1.53           O  
ATOM    260  CB  THR A  18      25.013  19.322   2.016  1.00  1.53           C  
ATOM    261  CG2 THR A  18      24.145  19.109   3.262  1.00  1.53           C  
ATOM    262  OG1 THR A  18      24.769  20.622   1.467  1.00  1.53           O  
ATOM    263  H   THR A  18      26.992  21.168   2.941  1.00  1.53           H  
ATOM    264  HA  THR A  18      26.592  18.223   2.878  1.00  1.53           H  
ATOM    265  HB  THR A  18      24.740  18.579   1.292  1.00  1.53           H  
ATOM    266  HG1 THR A  18      23.820  20.741   1.363  1.00  1.53           H  
ATOM    267 1HG2 THR A  18      23.094  19.205   2.991  1.00  1.53           H  
ATOM    268 2HG2 THR A  18      24.326  18.112   3.660  1.00  1.53           H  
ATOM    269 3HG2 THR A  18      24.389  19.846   4.012  1.00  1.53           H  
ATOM    270  N   LYS A  19      28.631  19.228   1.153  1.00  1.18           N  
ATOM    271  CA  LYS A  19      29.463  19.054  -0.032  1.00  1.18           C  
ATOM    272  C   LYS A  19      29.388  17.579  -0.482  1.00  1.18           C  
ATOM    273  O   LYS A  19      29.454  16.687   0.367  1.00  1.18           O  
ATOM    274  CB  LYS A  19      30.916  19.422   0.266  1.00  1.18           C  
ATOM    275  CG  LYS A  19      31.174  20.903   0.521  1.00  1.18           C  
ATOM    276  CD  LYS A  19      32.653  21.149   0.812  1.00  1.18           C  
ATOM    277  CE  LYS A  19      32.939  22.618   1.082  1.00  1.18           C  
ATOM    278  NZ  LYS A  19      34.368  22.848   1.463  1.00  1.18           N1+
ATOM    279  H   LYS A  19      29.040  19.482   2.044  1.00  1.18           H  
ATOM    280  HA  LYS A  19      29.095  19.727  -0.793  1.00  1.18           H  
ATOM    281 1HB  LYS A  19      31.251  18.875   1.150  1.00  1.18           H  
ATOM    282 2HB  LYS A  19      31.547  19.107  -0.567  1.00  1.18           H  
ATOM    283 1HG  LYS A  19      30.876  21.487  -0.348  1.00  1.18           H  
ATOM    284 2HG  LYS A  19      30.593  21.234   1.382  1.00  1.18           H  
ATOM    285 1HD  LYS A  19      32.942  20.578   1.699  1.00  1.18           H  
ATOM    286 2HD  LYS A  19      33.257  20.817  -0.029  1.00  1.18           H  
ATOM    287 1HE  LYS A  19      32.722  23.187   0.190  1.00  1.18           H  
ATOM    288 2HE  LYS A  19      32.296  22.967   1.888  1.00  1.18           H  
ATOM    289 1HZ  LYS A  19      34.514  23.831   1.632  1.00  1.18           H  
ATOM    290 2HZ  LYS A  19      34.585  22.324   2.309  1.00  1.18           H  
ATOM    291 3HZ  LYS A  19      34.969  22.541   0.717  1.00  1.18           H  
ATOM    292  N   PRO A  20      29.289  17.276  -1.791  1.00  0.97           N  
ATOM    293  CA  PRO A  20      29.250  15.928  -2.336  1.00  0.97           C  
ATOM    294  C   PRO A  20      30.438  15.094  -1.882  1.00  0.97           C  
ATOM    295  O   PRO A  20      31.558  15.603  -1.771  1.00  0.97           O  
ATOM    296  CB  PRO A  20      29.298  16.176  -3.848  1.00  0.97           C  
ATOM    297  CG  PRO A  20      28.683  17.540  -4.027  1.00  0.97           C  
ATOM    298  CD  PRO A  20      29.129  18.337  -2.813  1.00  0.97           C  
ATOM    299  HA  PRO A  20      28.304  15.459  -2.047  1.00  0.97           H  
ATOM    300 1HB  PRO A  20      30.339  16.126  -4.200  1.00  0.97           H  
ATOM    301 2HB  PRO A  20      28.746  15.378  -4.370  1.00  0.97           H  
ATOM    302 1HG  PRO A  20      29.019  17.986  -4.977  1.00  0.97           H  
ATOM    303 2HG  PRO A  20      27.589  17.451  -4.089  1.00  0.97           H  
ATOM    304 1HD  PRO A  20      30.074  18.871  -2.993  1.00  0.97           H  
ATOM    305 2HD  PRO A  20      28.291  19.005  -2.573  1.00  0.97           H  
ATOM    306  N   GLY A  21      30.193  13.809  -1.630  1.00  0.85           N  
ATOM    307  CA  GLY A  21      31.259  12.914  -1.180  1.00  0.85           C  
ATOM    308  C   GLY A  21      30.762  11.757  -0.317  1.00  0.85           C  
ATOM    309  O   GLY A  21      29.567  11.598  -0.082  1.00  0.85           O  
ATOM    310  H   GLY A  21      29.244  13.463  -1.780  1.00  0.85           H  
ATOM    311 1HA  GLY A  21      31.778  12.516  -2.051  1.00  0.85           H  
ATOM    312 2HA  GLY A  21      31.990  13.491  -0.615  1.00  0.85           H  
ATOM    313  N   ILE A  22      31.686  10.939   0.168  1.00  0.79           N  
ATOM    314  CA  ILE A  22      31.300   9.774   0.965  1.00  0.79           C  
ATOM    315  C   ILE A  22      31.519  10.032   2.444  1.00  0.79           C  
ATOM    316  O   ILE A  22      32.585  10.496   2.854  1.00  0.79           O  
ATOM    317  CB  ILE A  22      32.052   8.519   0.515  1.00  0.79           C  
ATOM    318  CG1 ILE A  22      31.726   8.253  -0.914  1.00  0.79           C  
ATOM    319  CG2 ILE A  22      31.631   7.333   1.346  1.00  0.79           C  
ATOM    320  CD1 ILE A  22      32.559   7.185  -1.516  1.00  0.79           C  
ATOM    321  H   ILE A  22      32.662  11.111  -0.029  1.00  0.79           H  
ATOM    322  HA  ILE A  22      30.239   9.583   0.820  1.00  0.79           H  
ATOM    323  HB  ILE A  22      33.126   8.674   0.604  1.00  0.79           H  
ATOM    324 1HG1 ILE A  22      30.683   7.984  -0.974  1.00  0.79           H  
ATOM    325 2HG1 ILE A  22      31.879   9.163  -1.488  1.00  0.79           H  
ATOM    326 1HG2 ILE A  22      32.155   6.442   1.007  1.00  0.79           H  
ATOM    327 2HG2 ILE A  22      31.864   7.512   2.395  1.00  0.79           H  
ATOM    328 3HG2 ILE A  22      30.555   7.188   1.232  1.00  0.79           H  
ATOM    329 1HD1 ILE A  22      32.279   7.043  -2.559  1.00  0.79           H  
ATOM    330 2HD1 ILE A  22      33.605   7.478  -1.459  1.00  0.79           H  
ATOM    331 3HD1 ILE A  22      32.411   6.250  -0.970  1.00  0.79           H  
ATOM    332  N   TYR A  23      30.478   9.785   3.232  1.00  0.79           N  
ATOM    333  CA  TYR A  23      30.526  10.054   4.661  1.00  0.79           C  
ATOM    334  C   TYR A  23      30.209   8.831   5.503  1.00  0.79           C  
ATOM    335  O   TYR A  23      29.356   8.009   5.167  1.00  0.79           O  
ATOM    336  CB  TYR A  23      29.534  11.159   5.012  1.00  0.79           C  
ATOM    337  CG  TYR A  23      29.838  12.512   4.379  1.00  0.79           C  
ATOM    338  CD1 TYR A  23      29.429  12.808   3.079  1.00  0.79           C  
ATOM    339  CD2 TYR A  23      30.516  13.468   5.116  1.00  0.79           C  
ATOM    340  CE1 TYR A  23      29.721  14.055   2.538  1.00  0.79           C  
ATOM    341  CE2 TYR A  23      30.790  14.709   4.569  1.00  0.79           C  
ATOM    342  CZ  TYR A  23      30.393  15.001   3.284  1.00  0.79           C  
ATOM    343  OH  TYR A  23      30.668  16.242   2.741  1.00  0.79           O  
ATOM    344  H   TYR A  23      29.641   9.375   2.817  1.00  0.79           H  
ATOM    345  HA  TYR A  23      31.532  10.381   4.920  1.00  0.79           H  
ATOM    346 1HB  TYR A  23      28.562  10.860   4.724  1.00  0.79           H  
ATOM    347 2HB  TYR A  23      29.517  11.288   6.095  1.00  0.79           H  
ATOM    348  HD1 TYR A  23      28.893  12.065   2.484  1.00  0.79           H  
ATOM    349  HD2 TYR A  23      30.833  13.242   6.135  1.00  0.79           H  
ATOM    350  HE1 TYR A  23      29.428  14.298   1.533  1.00  0.79           H  
ATOM    351  HE2 TYR A  23      31.321  15.458   5.156  1.00  0.79           H  
ATOM    352  HH  TYR A  23      30.207  16.330   1.878  1.00  0.79           H  
ATOM    353  N   ARG A  24      30.871   8.726   6.641  1.00  0.83           N  
ATOM    354  CA  ARG A  24      30.591   7.631   7.557  1.00  0.83           C  
ATOM    355  C   ARG A  24      29.378   7.989   8.404  1.00  0.83           C  
ATOM    356  O   ARG A  24      29.202   9.151   8.777  1.00  0.83           O  
ATOM    357  CB  ARG A  24      31.797   7.373   8.447  1.00  0.83           C  
ATOM    358  CG  ARG A  24      33.037   6.923   7.708  1.00  0.83           C  
ATOM    359  CD  ARG A  24      34.210   6.772   8.620  1.00  0.83           C  
ATOM    360  NE  ARG A  24      35.393   6.305   7.903  1.00  0.83           N  
ATOM    361  CZ  ARG A  24      36.270   7.117   7.272  1.00  0.83           C  
ATOM    362  NH1 ARG A  24      36.092   8.421   7.300  1.00  0.83           N1+
ATOM    363  NH2 ARG A  24      37.307   6.617   6.623  1.00  0.83           N  
ATOM    364  H   ARG A  24      31.571   9.415   6.880  1.00  0.83           H  
ATOM    365  HA  ARG A  24      30.373   6.728   6.987  1.00  0.83           H  
ATOM    366 1HB  ARG A  24      32.039   8.266   9.018  1.00  0.83           H  
ATOM    367 2HB  ARG A  24      31.546   6.587   9.158  1.00  0.83           H  
ATOM    368 1HG  ARG A  24      32.835   5.950   7.256  1.00  0.83           H  
ATOM    369 2HG  ARG A  24      33.288   7.644   6.929  1.00  0.83           H  
ATOM    370 1HD  ARG A  24      34.443   7.737   9.066  1.00  0.83           H  
ATOM    371 2HD  ARG A  24      33.980   6.064   9.409  1.00  0.83           H  
ATOM    372  HE  ARG A  24      35.557   5.301   7.860  1.00  0.83           H  
ATOM    373 1HH1 ARG A  24      35.303   8.813   7.793  1.00  0.83           H  
ATOM    374 2HH1 ARG A  24      36.746   9.028   6.829  1.00  0.83           H  
ATOM    375 1HH2 ARG A  24      37.465   5.596   6.589  1.00  0.83           H  
ATOM    376 2HH2 ARG A  24      37.952   7.234   6.162  1.00  0.83           H  
ATOM    377  N   ILE A  25      28.566   6.996   8.722  1.00  0.92           N  
ATOM    378  CA  ILE A  25      27.429   7.165   9.614  1.00  0.92           C  
ATOM    379  C   ILE A  25      27.788   6.521  10.935  1.00  0.92           C  
ATOM    380  O   ILE A  25      28.006   5.303  10.996  1.00  0.92           O  
ATOM    381  CB  ILE A  25      26.172   6.495   9.037  1.00  0.92           C  
ATOM    382  CG1 ILE A  25      25.841   7.110   7.689  1.00  0.92           C  
ATOM    383  CG2 ILE A  25      24.998   6.613   9.994  1.00  0.92           C  
ATOM    384  CD1 ILE A  25      24.782   6.367   6.948  1.00  0.92           C  
ATOM    385  H   ILE A  25      28.747   6.075   8.346  1.00  0.92           H  
ATOM    386  HA  ILE A  25      27.241   8.226   9.774  1.00  0.92           H  
ATOM    387  HB  ILE A  25      26.369   5.450   8.879  1.00  0.92           H  
ATOM    388 1HG1 ILE A  25      25.509   8.136   7.836  1.00  0.92           H  
ATOM    389 2HG1 ILE A  25      26.742   7.119   7.071  1.00  0.92           H  
ATOM    390 1HG2 ILE A  25      24.126   6.116   9.569  1.00  0.92           H  
ATOM    391 2HG2 ILE A  25      25.251   6.146  10.945  1.00  0.92           H  
ATOM    392 3HG2 ILE A  25      24.777   7.661  10.156  1.00  0.92           H  
ATOM    393 1HD1 ILE A  25      24.611   6.857   5.999  1.00  0.92           H  
ATOM    394 2HD1 ILE A  25      25.107   5.342   6.766  1.00  0.92           H  
ATOM    395 3HD1 ILE A  25      23.863   6.356   7.525  1.00  0.92           H  
ATOM    396  N   MET A  26      27.873   7.332  11.981  1.00  1.06           N  
ATOM    397  CA  MET A  26      28.323   6.821  13.264  1.00  1.06           C  
ATOM    398  C   MET A  26      27.199   6.812  14.296  1.00  1.06           C  
ATOM    399  O   MET A  26      26.288   7.643  14.238  1.00  1.06           O  
ATOM    400  CB  MET A  26      29.477   7.677  13.770  1.00  1.06           C  
ATOM    401  CG  MET A  26      30.613   7.929  12.748  1.00  1.06           C  
ATOM    402  SD  MET A  26      31.496   6.465  12.224  1.00  1.06           S  
ATOM    403  CE  MET A  26      32.359   6.008  13.710  1.00  1.06           C  
ATOM    404  H   MET A  26      27.661   8.316  11.874  1.00  1.06           H  
ATOM    405  HA  MET A  26      28.660   5.798  13.140  1.00  1.06           H  
ATOM    406 1HB  MET A  26      29.102   8.638  14.113  1.00  1.06           H  
ATOM    407 2HB  MET A  26      29.918   7.179  14.615  1.00  1.06           H  
ATOM    408 1HG  MET A  26      30.195   8.408  11.858  1.00  1.06           H  
ATOM    409 2HG  MET A  26      31.332   8.618  13.188  1.00  1.06           H  
ATOM    410 1HE  MET A  26      32.952   5.114  13.530  1.00  1.06           H  
ATOM    411 2HE  MET A  26      33.013   6.821  14.022  1.00  1.06           H  
ATOM    412 3HE  MET A  26      31.640   5.807  14.483  1.00  1.06           H  
ATOM    413  N   THR A  27      27.296   5.895  15.252  1.00  1.24           N  
ATOM    414  CA  THR A  27      26.388   5.817  16.394  1.00  1.24           C  
ATOM    415  C   THR A  27      27.170   5.759  17.705  1.00  1.24           C  
ATOM    416  O   THR A  27      28.127   4.998  17.840  1.00  1.24           O  
ATOM    417  CB  THR A  27      25.442   4.613  16.265  1.00  1.24           C  
ATOM    418  CG2 THR A  27      24.554   4.464  17.473  1.00  1.24           C  
ATOM    419  OG1 THR A  27      24.637   4.762  15.088  1.00  1.24           O  
ATOM    420  H   THR A  27      28.062   5.225  15.187  1.00  1.24           H  
ATOM    421  HA  THR A  27      25.777   6.719  16.412  1.00  1.24           H  
ATOM    422  HB  THR A  27      26.042   3.733  16.150  1.00  1.24           H  
ATOM    423  HG1 THR A  27      24.244   5.643  15.076  1.00  1.24           H  
ATOM    424 1HG2 THR A  27      23.912   3.595  17.343  1.00  1.24           H  
ATOM    425 2HG2 THR A  27      25.161   4.327  18.348  1.00  1.24           H  
ATOM    426 3HG2 THR A  27      23.941   5.357  17.588  1.00  1.24           H  
ATOM    427  N   ARG A  28      26.777   6.574  18.687  1.00  1.44           N  
ATOM    428  CA  ARG A  28      27.498   6.594  19.964  1.00  1.44           C  
ATOM    429  C   ARG A  28      27.610   5.215  20.605  1.00  1.44           C  
ATOM    430  O   ARG A  28      28.685   4.804  21.030  1.00  1.44           O  
ATOM    431  CB  ARG A  28      26.833   7.520  20.960  1.00  1.44           C  
ATOM    432  CG  ARG A  28      27.566   7.604  22.297  1.00  1.44           C  
ATOM    433  CD  ARG A  28      26.792   8.339  23.333  1.00  1.44           C  
ATOM    434  NE  ARG A  28      25.598   7.616  23.745  1.00  1.44           N  
ATOM    435  CZ  ARG A  28      24.550   8.179  24.383  1.00  1.44           C  
ATOM    436  NH1 ARG A  28      24.565   9.466  24.661  1.00  1.44           N1+
ATOM    437  NH2 ARG A  28      23.507   7.444  24.732  1.00  1.44           N  
ATOM    438  H   ARG A  28      25.987   7.187  18.542  1.00  1.44           H  
ATOM    439  HA  ARG A  28      28.505   6.968  19.780  1.00  1.44           H  
ATOM    440 1HB  ARG A  28      26.771   8.524  20.547  1.00  1.44           H  
ATOM    441 2HB  ARG A  28      25.819   7.177  21.162  1.00  1.44           H  
ATOM    442 1HG  ARG A  28      27.745   6.591  22.666  1.00  1.44           H  
ATOM    443 2HG  ARG A  28      28.521   8.109  22.155  1.00  1.44           H  
ATOM    444 1HD  ARG A  28      27.418   8.488  24.211  1.00  1.44           H  
ATOM    445 2HD  ARG A  28      26.485   9.305  22.936  1.00  1.44           H  
ATOM    446  HE  ARG A  28      25.565   6.612  23.550  1.00  1.44           H  
ATOM    447 1HH1 ARG A  28      25.361  10.030  24.396  1.00  1.44           H  
ATOM    448 2HH1 ARG A  28      23.783   9.889  25.139  1.00  1.44           H  
ATOM    449 1HH2 ARG A  28      23.496   6.455  24.521  1.00  1.44           H  
ATOM    450 2HH2 ARG A  28      22.727   7.869  25.209  1.00  1.44           H  
ATOM    451  N   GLY A  29      26.495   4.507  20.699  1.00  1.60           N  
ATOM    452  CA  GLY A  29      26.520   3.177  21.279  1.00  1.60           C  
ATOM    453  C   GLY A  29      26.964   3.186  22.731  1.00  1.60           C  
ATOM    454  O   GLY A  29      26.693   4.133  23.475  1.00  1.60           O  
ATOM    455  H   GLY A  29      25.632   4.886  20.344  1.00  1.60           H  
ATOM    456 1HA  GLY A  29      25.531   2.725  21.198  1.00  1.60           H  
ATOM    457 2HA  GLY A  29      27.205   2.555  20.708  1.00  1.60           H  
ATOM    458  N   ILE A  30      27.619   2.095  23.121  1.00  1.67           N  
ATOM    459  CA  ILE A  30      28.099   1.863  24.477  1.00  1.67           C  
ATOM    460  C   ILE A  30      29.615   1.665  24.508  1.00  1.67           C  
ATOM    461  O   ILE A  30      30.148   0.817  23.795  1.00  1.67           O  
ATOM    462  CB  ILE A  30      27.374   0.638  25.086  1.00  1.67           C  
ATOM    463  CG1 ILE A  30      25.863   0.915  25.170  1.00  1.67           C  
ATOM    464  CG2 ILE A  30      27.949   0.272  26.424  1.00  1.67           C  
ATOM    465  CD1 ILE A  30      25.048  -0.297  25.543  1.00  1.67           C  
ATOM    466  H   ILE A  30      27.801   1.384  22.428  1.00  1.67           H  
ATOM    467  HA  ILE A  30      27.861   2.737  25.082  1.00  1.67           H  
ATOM    468  HB  ILE A  30      27.497  -0.213  24.418  1.00  1.67           H  
ATOM    469 1HG1 ILE A  30      25.688   1.693  25.912  1.00  1.67           H  
ATOM    470 2HG1 ILE A  30      25.506   1.267  24.209  1.00  1.67           H  
ATOM    471 1HG2 ILE A  30      27.435  -0.600  26.817  1.00  1.67           H  
ATOM    472 2HG2 ILE A  30      28.988   0.037  26.287  1.00  1.67           H  
ATOM    473 3HG2 ILE A  30      27.837   1.106  27.117  1.00  1.67           H  
ATOM    474 1HD1 ILE A  30      23.993  -0.026  25.583  1.00  1.67           H  
ATOM    475 2HD1 ILE A  30      25.194  -1.079  24.796  1.00  1.67           H  
ATOM    476 3HD1 ILE A  30      25.366  -0.663  26.517  1.00  1.67           H  
ATOM    477  N   LEU A  31      30.303   2.444  25.350  1.00  1.62           N  
ATOM    478  CA  LEU A  31      31.764   2.375  25.502  1.00  1.62           C  
ATOM    479  C   LEU A  31      32.583   2.604  24.221  1.00  1.62           C  
ATOM    480  O   LEU A  31      33.598   1.942  23.996  1.00  1.62           O  
ATOM    481  CB  LEU A  31      32.161   1.038  26.139  1.00  1.62           C  
ATOM    482  CG  LEU A  31      31.596   0.789  27.548  1.00  1.62           C  
ATOM    483  CD1 LEU A  31      31.959  -0.609  27.994  1.00  1.62           C  
ATOM    484  CD2 LEU A  31      32.163   1.820  28.494  1.00  1.62           C  
ATOM    485  H   LEU A  31      29.790   3.116  25.903  1.00  1.62           H  
ATOM    486  HA  LEU A  31      32.049   3.157  26.204  1.00  1.62           H  
ATOM    487 1HB  LEU A  31      31.844   0.220  25.498  1.00  1.62           H  
ATOM    488 2HB  LEU A  31      33.246   1.005  26.213  1.00  1.62           H  
ATOM    489  HG  LEU A  31      30.534   0.884  27.545  1.00  1.62           H  
ATOM    490 1HD1 LEU A  31      31.562  -0.787  28.993  1.00  1.62           H  
ATOM    491 2HD1 LEU A  31      31.532  -1.332  27.299  1.00  1.62           H  
ATOM    492 3HD1 LEU A  31      33.043  -0.715  28.009  1.00  1.62           H  
ATOM    493 1HD2 LEU A  31      31.767   1.651  29.496  1.00  1.62           H  
ATOM    494 2HD2 LEU A  31      33.251   1.735  28.514  1.00  1.62           H  
ATOM    495 3HD2 LEU A  31      31.884   2.817  28.156  1.00  1.62           H  
ATOM    496  N   GLY A  32      32.176   3.594  23.425  1.00  1.46           N  
ATOM    497  CA  GLY A  32      32.892   3.984  22.208  1.00  1.46           C  
ATOM    498  C   GLY A  32      32.030   3.984  20.947  1.00  1.46           C  
ATOM    499  O   GLY A  32      31.389   2.989  20.606  1.00  1.46           O  
ATOM    500  H   GLY A  32      31.329   4.086  23.666  1.00  1.46           H  
ATOM    501 1HA  GLY A  32      33.311   4.979  22.351  1.00  1.46           H  
ATOM    502 2HA  GLY A  32      33.736   3.311  22.061  1.00  1.46           H  
ATOM    503  N   THR A  33      32.080   5.122  20.243  1.00  1.26           N  
ATOM    504  CA  THR A  33      31.338   5.373  19.005  1.00  1.26           C  
ATOM    505  C   THR A  33      31.726   4.381  17.914  1.00  1.26           C  
ATOM    506  O   THR A  33      32.914   4.123  17.701  1.00  1.26           O  
ATOM    507  CB  THR A  33      31.585   6.820  18.511  1.00  1.26           C  
ATOM    508  CG2 THR A  33      30.772   7.101  17.277  1.00  1.26           C  
ATOM    509  OG1 THR A  33      31.199   7.757  19.533  1.00  1.26           O  
ATOM    510  H   THR A  33      32.655   5.867  20.603  1.00  1.26           H  
ATOM    511  HA  THR A  33      30.278   5.248  19.199  1.00  1.26           H  
ATOM    512  HB  THR A  33      32.641   6.947  18.284  1.00  1.26           H  
ATOM    513  HG1 THR A  33      31.354   8.652  19.219  1.00  1.26           H  
ATOM    514 1HG2 THR A  33      30.957   8.117  16.937  1.00  1.26           H  
ATOM    515 2HG2 THR A  33      31.054   6.410  16.513  1.00  1.26           H  
ATOM    516 3HG2 THR A  33      29.724   6.984  17.496  1.00  1.26           H  
ATOM    517  N   PHE A  34      30.729   3.815  17.234  1.00  1.07           N  
ATOM    518  CA  PHE A  34      31.000   2.846  16.181  1.00  1.07           C  
ATOM    519  C   PHE A  34      30.404   3.265  14.846  1.00  1.07           C  
ATOM    520  O   PHE A  34      29.486   4.083  14.781  1.00  1.07           O  
ATOM    521  CB  PHE A  34      30.454   1.473  16.575  1.00  1.07           C  
ATOM    522  CG  PHE A  34      28.938   1.363  16.657  1.00  1.07           C  
ATOM    523  CD1 PHE A  34      28.208   0.977  15.540  1.00  1.07           C  
ATOM    524  CD2 PHE A  34      28.249   1.627  17.836  1.00  1.07           C  
ATOM    525  CE1 PHE A  34      26.838   0.847  15.585  1.00  1.07           C  
ATOM    526  CE2 PHE A  34      26.866   1.494  17.881  1.00  1.07           C  
ATOM    527  CZ  PHE A  34      26.167   1.100  16.755  1.00  1.07           C  
ATOM    528  H   PHE A  34      29.772   4.083  17.464  1.00  1.07           H  
ATOM    529  HA  PHE A  34      32.079   2.763  16.055  1.00  1.07           H  
ATOM    530 1HB  PHE A  34      30.803   0.731  15.859  1.00  1.07           H  
ATOM    531 2HB  PHE A  34      30.861   1.201  17.549  1.00  1.07           H  
ATOM    532  HD1 PHE A  34      28.740   0.766  14.618  1.00  1.07           H  
ATOM    533  HD2 PHE A  34      28.807   1.940  18.726  1.00  1.07           H  
ATOM    534  HE1 PHE A  34      26.290   0.540  14.695  1.00  1.07           H  
ATOM    535  HE2 PHE A  34      26.325   1.698  18.792  1.00  1.07           H  
ATOM    536  HZ  PHE A  34      25.083   0.998  16.795  1.00  1.07           H  
ATOM    537  N   GLN A  35      30.918   2.697  13.763  1.00  0.92           N  
ATOM    538  CA  GLN A  35      30.359   3.005  12.451  1.00  0.92           C  
ATOM    539  C   GLN A  35      29.164   2.109  12.162  1.00  0.92           C  
ATOM    540  O   GLN A  35      29.272   0.883  12.204  1.00  0.92           O  
ATOM    541  CB  GLN A  35      31.444   2.872  11.381  1.00  0.92           C  
ATOM    542  CG  GLN A  35      31.012   3.212   9.975  1.00  0.92           C  
ATOM    543  CD  GLN A  35      32.172   3.131   8.978  1.00  0.92           C  
ATOM    544  NE2 GLN A  35      31.928   2.419   7.907  1.00  0.92           N  
ATOM    545  OE1 GLN A  35      33.267   3.679   9.188  1.00  0.92           O  
ATOM    546  H   GLN A  35      31.682   2.043  13.845  1.00  0.92           H  
ATOM    547  HA  GLN A  35      29.998   4.027  12.449  1.00  0.92           H  
ATOM    548 1HB  GLN A  35      32.281   3.517  11.630  1.00  0.92           H  
ATOM    549 2HB  GLN A  35      31.809   1.865  11.385  1.00  0.92           H  
ATOM    550 1HG  GLN A  35      30.244   2.503   9.653  1.00  0.92           H  
ATOM    551 2HG  GLN A  35      30.604   4.227   9.959  1.00  0.92           H  
ATOM    552 1HE2 GLN A  35      32.608   2.280   7.171  1.00  0.92           H  
ATOM    553 2HE2 GLN A  35      31.033   1.974   7.793  1.00  0.92           H  
ATOM    554  N   ALA A  36      28.014   2.732  11.927  1.00  0.82           N  
ATOM    555  CA  ALA A  36      26.758   2.032  11.665  1.00  0.82           C  
ATOM    556  C   ALA A  36      26.606   1.739  10.185  1.00  0.82           C  
ATOM    557  O   ALA A  36      26.033   0.720   9.788  1.00  0.82           O  
ATOM    558  CB  ALA A  36      25.590   2.861  12.143  1.00  0.82           C  
ATOM    559  H   ALA A  36      28.014   3.748  11.904  1.00  0.82           H  
ATOM    560  HA  ALA A  36      26.776   1.085  12.201  1.00  0.82           H  
ATOM    561 1HB  ALA A  36      24.656   2.327  11.957  1.00  0.82           H  
ATOM    562 2HB  ALA A  36      25.691   3.057  13.213  1.00  0.82           H  
ATOM    563 3HB  ALA A  36      25.574   3.806  11.604  1.00  0.82           H  
ATOM    564  N   GLY A  37      27.141   2.640   9.373  1.00  0.76           N  
ATOM    565  CA  GLY A  37      27.051   2.534   7.921  1.00  0.76           C  
ATOM    566  C   GLY A  37      27.792   3.662   7.234  1.00  0.76           C  
ATOM    567  O   GLY A  37      28.547   4.394   7.873  1.00  0.76           O  
ATOM    568  H   GLY A  37      27.581   3.458   9.795  1.00  0.76           H  
ATOM    569 1HA  GLY A  37      27.436   1.575   7.590  1.00  0.76           H  
ATOM    570 2HA  GLY A  37      26.019   2.555   7.611  1.00  0.76           H  
ATOM    571  N   VAL A  38      27.620   3.752   5.928  1.00  0.73           N  
ATOM    572  CA  VAL A  38      28.252   4.741   5.065  1.00  0.73           C  
ATOM    573  C   VAL A  38      27.203   5.322   4.146  1.00  0.73           C  
ATOM    574  O   VAL A  38      26.346   4.587   3.695  1.00  0.73           O  
ATOM    575  CB  VAL A  38      29.310   4.071   4.185  1.00  0.73           C  
ATOM    576  CG1 VAL A  38      30.001   5.079   3.282  1.00  0.73           C  
ATOM    577  CG2 VAL A  38      30.282   3.344   5.030  1.00  0.73           C  
ATOM    578  H   VAL A  38      27.008   3.071   5.485  1.00  0.73           H  
ATOM    579  HA  VAL A  38      28.690   5.532   5.670  1.00  0.73           H  
ATOM    580  HB  VAL A  38      28.811   3.353   3.545  1.00  0.73           H  
ATOM    581 1HG1 VAL A  38      30.727   4.562   2.654  1.00  0.73           H  
ATOM    582 2HG1 VAL A  38      29.273   5.573   2.646  1.00  0.73           H  
ATOM    583 3HG1 VAL A  38      30.512   5.821   3.896  1.00  0.73           H  
ATOM    584 1HG2 VAL A  38      30.986   2.826   4.399  1.00  0.73           H  
ATOM    585 2HG2 VAL A  38      30.803   4.038   5.687  1.00  0.73           H  
ATOM    586 3HG2 VAL A  38      29.760   2.620   5.614  1.00  0.73           H  
ATOM    587  N   GLY A  39      27.195   6.611   3.904  1.00  0.73           N  
ATOM    588  CA  GLY A  39      26.254   7.087   2.897  1.00  0.73           C  
ATOM    589  C   GLY A  39      26.965   8.004   1.933  1.00  0.73           C  
ATOM    590  O   GLY A  39      28.184   8.194   2.030  1.00  0.73           O  
ATOM    591  H   GLY A  39      27.884   7.221   4.338  1.00  0.73           H  
ATOM    592 1HA  GLY A  39      25.840   6.243   2.342  1.00  0.73           H  
ATOM    593 2HA  GLY A  39      25.413   7.588   3.354  1.00  0.73           H  
ATOM    594  N   VAL A  40      26.216   8.610   1.031  1.00  0.74           N  
ATOM    595  CA  VAL A  40      26.855   9.482   0.073  1.00  0.74           C  
ATOM    596  C   VAL A  40      26.078  10.763  -0.115  1.00  0.74           C  
ATOM    597  O   VAL A  40      24.849  10.768  -0.187  1.00  0.74           O  
ATOM    598  CB  VAL A  40      27.006   8.723  -1.253  1.00  0.74           C  
ATOM    599  CG1 VAL A  40      25.631   8.371  -1.829  1.00  0.74           C  
ATOM    600  CG2 VAL A  40      27.855   9.519  -2.221  1.00  0.74           C  
ATOM    601  H   VAL A  40      25.212   8.419   1.007  1.00  0.74           H  
ATOM    602  HA  VAL A  40      27.847   9.742   0.442  1.00  0.74           H  
ATOM    603  HB  VAL A  40      27.512   7.780  -1.044  1.00  0.74           H  
ATOM    604 1HG1 VAL A  40      25.752   7.795  -2.743  1.00  0.74           H  
ATOM    605 2HG1 VAL A  40      25.075   7.778  -1.097  1.00  0.74           H  
ATOM    606 3HG1 VAL A  40      25.083   9.290  -2.046  1.00  0.74           H  
ATOM    607 1HG2 VAL A  40      27.994   8.945  -3.122  1.00  0.74           H  
ATOM    608 2HG2 VAL A  40      27.376  10.468  -2.462  1.00  0.74           H  
ATOM    609 3HG2 VAL A  40      28.825   9.712  -1.768  1.00  0.74           H  
ATOM    610  N   MET A  41      26.796  11.862  -0.188  1.00  0.77           N  
ATOM    611  CA  MET A  41      26.176  13.142  -0.401  1.00  0.77           C  
ATOM    612  C   MET A  41      26.228  13.410  -1.893  1.00  0.77           C  
ATOM    613  O   MET A  41      27.294  13.294  -2.509  1.00  0.77           O  
ATOM    614  CB  MET A  41      26.922  14.183   0.403  1.00  0.77           C  
ATOM    615  CG  MET A  41      26.337  15.545   0.493  1.00  0.77           C  
ATOM    616  SD  MET A  41      24.955  15.586   1.611  1.00  0.77           S  
ATOM    617  CE  MET A  41      25.810  15.324   3.196  1.00  0.77           C  
ATOM    618  H   MET A  41      27.804  11.801  -0.116  1.00  0.77           H  
ATOM    619  HA  MET A  41      25.144  13.107  -0.094  1.00  0.77           H  
ATOM    620 1HB  MET A  41      27.028  13.823   1.417  1.00  0.77           H  
ATOM    621 2HB  MET A  41      27.912  14.292  -0.007  1.00  0.77           H  
ATOM    622 1HG  MET A  41      27.086  16.215   0.866  1.00  0.77           H  
ATOM    623 2HG  MET A  41      26.011  15.899  -0.487  1.00  0.77           H  
ATOM    624 1HE  MET A  41      25.088  15.338   4.014  1.00  0.77           H  
ATOM    625 2HE  MET A  41      26.322  14.367   3.180  1.00  0.77           H  
ATOM    626 3HE  MET A  41      26.541  16.098   3.361  1.00  0.77           H  
ATOM    627  N   HIS A  42      25.101  13.788  -2.475  1.00  0.81           N  
ATOM    628  CA  HIS A  42      25.054  14.066  -3.901  1.00  0.81           C  
ATOM    629  C   HIS A  42      24.043  15.181  -4.150  1.00  0.81           C  
ATOM    630  O   HIS A  42      22.909  15.130  -3.679  1.00  0.81           O  
ATOM    631  CB  HIS A  42      24.716  12.767  -4.663  1.00  0.81           C  
ATOM    632  CG  HIS A  42      24.746  12.838  -6.164  1.00  0.81           C  
ATOM    633  CD2 HIS A  42      23.745  12.864  -7.073  1.00  0.81           C  
ATOM    634  ND1 HIS A  42      25.921  12.854  -6.888  1.00  0.81           N  
ATOM    635  CE1 HIS A  42      25.636  12.898  -8.178  1.00  0.81           C  
ATOM    636  NE2 HIS A  42      24.324  12.905  -8.315  1.00  0.81           N  
ATOM    637  H   HIS A  42      24.255  13.849  -1.908  1.00  0.81           H  
ATOM    638  HA  HIS A  42      26.026  14.418  -4.244  1.00  0.81           H  
ATOM    639 1HB  HIS A  42      25.414  11.985  -4.353  1.00  0.81           H  
ATOM    640 2HB  HIS A  42      23.728  12.439  -4.371  1.00  0.81           H  
ATOM    641  HD2 HIS A  42      22.680  12.853  -6.863  1.00  0.81           H  
ATOM    642  HE1 HIS A  42      26.361  12.927  -8.990  1.00  0.81           H  
ATOM    643  HE2 HIS A  42      23.816  12.940  -9.191  1.00  0.81           H  
ATOM    644  N   GLU A  43      24.497  16.231  -4.819  1.00  0.83           N  
ATOM    645  CA  GLU A  43      23.706  17.429  -5.112  1.00  0.83           C  
ATOM    646  C   GLU A  43      23.049  18.001  -3.845  1.00  0.83           C  
ATOM    647  O   GLU A  43      21.917  18.483  -3.882  1.00  0.83           O  
ATOM    648  CB  GLU A  43      22.621  17.148  -6.146  1.00  0.83           C  
ATOM    649  CG  GLU A  43      23.118  16.606  -7.465  1.00  0.83           C  
ATOM    650  CD  GLU A  43      22.039  16.568  -8.521  1.00  0.83           C  
ATOM    651  OE1 GLU A  43      20.930  16.944  -8.210  1.00  0.83           O  
ATOM    652  OE2 GLU A  43      22.324  16.187  -9.634  1.00  0.83           O1-
ATOM    653  H   GLU A  43      25.445  16.186  -5.170  1.00  0.83           H  
ATOM    654  HA  GLU A  43      24.376  18.189  -5.517  1.00  0.83           H  
ATOM    655 1HB  GLU A  43      21.913  16.440  -5.745  1.00  0.83           H  
ATOM    656 2HB  GLU A  43      22.075  18.070  -6.352  1.00  0.83           H  
ATOM    657 1HG  GLU A  43      23.969  17.162  -7.805  1.00  0.83           H  
ATOM    658 2HG  GLU A  43      23.455  15.602  -7.290  1.00  0.83           H  
ATOM    659  N   GLY A  44      23.787  17.969  -2.736  1.00  0.84           N  
ATOM    660  CA  GLY A  44      23.343  18.503  -1.450  1.00  0.84           C  
ATOM    661  C   GLY A  44      22.461  17.574  -0.603  1.00  0.84           C  
ATOM    662  O   GLY A  44      22.055  17.960   0.496  1.00  0.84           O  
ATOM    663  H   GLY A  44      24.703  17.553  -2.790  1.00  0.84           H  
ATOM    664 1HA  GLY A  44      24.225  18.782  -0.878  1.00  0.84           H  
ATOM    665 2HA  GLY A  44      22.793  19.420  -1.620  1.00  0.84           H  
ATOM    666  N   VAL A  45      22.167  16.368  -1.089  1.00  0.83           N  
ATOM    667  CA  VAL A  45      21.302  15.439  -0.359  1.00  0.83           C  
ATOM    668  C   VAL A  45      22.062  14.199   0.079  1.00  0.83           C  
ATOM    669  O   VAL A  45      22.862  13.646  -0.677  1.00  0.83           O  
ATOM    670  CB  VAL A  45      20.103  15.031  -1.224  1.00  0.83           C  
ATOM    671  CG1 VAL A  45      19.223  14.018  -0.488  1.00  0.83           C  
ATOM    672  CG2 VAL A  45      19.303  16.258  -1.576  1.00  0.83           C  
ATOM    673  H   VAL A  45      22.510  16.093  -2.007  1.00  0.83           H  
ATOM    674  HA  VAL A  45      20.921  15.938   0.535  1.00  0.83           H  
ATOM    675  HB  VAL A  45      20.459  14.564  -2.133  1.00  0.83           H  
ATOM    676 1HG1 VAL A  45      18.388  13.744  -1.129  1.00  0.83           H  
ATOM    677 2HG1 VAL A  45      19.793  13.126  -0.250  1.00  0.83           H  
ATOM    678 3HG1 VAL A  45      18.844  14.460   0.427  1.00  0.83           H  
ATOM    679 1HG2 VAL A  45      18.452  15.965  -2.193  1.00  0.83           H  
ATOM    680 2HG2 VAL A  45      18.958  16.722  -0.660  1.00  0.83           H  
ATOM    681 3HG2 VAL A  45      19.931  16.960  -2.128  1.00  0.83           H  
ATOM    682  N   PHE A  46      21.884  13.799   1.332  1.00  0.81           N  
ATOM    683  CA  PHE A  46      22.595  12.629   1.824  1.00  0.81           C  
ATOM    684  C   PHE A  46      21.774  11.378   1.600  1.00  0.81           C  
ATOM    685  O   PHE A  46      20.601  11.334   1.961  1.00  0.81           O  
ATOM    686  CB  PHE A  46      22.962  12.798   3.282  1.00  0.81           C  
ATOM    687  CG  PHE A  46      23.763  11.718   3.819  1.00  0.81           C  
ATOM    688  CD1 PHE A  46      25.059  11.596   3.408  1.00  0.81           C  
ATOM    689  CD2 PHE A  46      23.263  10.837   4.754  1.00  0.81           C  
ATOM    690  CE1 PHE A  46      25.850  10.630   3.903  1.00  0.81           C  
ATOM    691  CE2 PHE A  46      24.068   9.852   5.265  1.00  0.81           C  
ATOM    692  CZ  PHE A  46      25.369   9.755   4.843  1.00  0.81           C  
ATOM    693  H   PHE A  46      21.207  14.278   1.928  1.00  0.81           H  
ATOM    694  HA  PHE A  46      23.519  12.517   1.268  1.00  0.81           H  
ATOM    695 1HB  PHE A  46      23.492  13.715   3.420  1.00  0.81           H  
ATOM    696 2HB  PHE A  46      22.093  12.862   3.845  1.00  0.81           H  
ATOM    697  HD1 PHE A  46      25.444  12.286   2.665  1.00  0.81           H  
ATOM    698  HD2 PHE A  46      22.234  10.936   5.084  1.00  0.81           H  
ATOM    699  HE1 PHE A  46      26.862  10.549   3.541  1.00  0.81           H  
ATOM    700  HE2 PHE A  46      23.683   9.152   5.998  1.00  0.81           H  
ATOM    701  HZ  PHE A  46      26.018   8.974   5.242  1.00  0.81           H  
ATOM    702  N   HIS A  47      22.375  10.354   1.012  1.00  0.78           N  
ATOM    703  CA  HIS A  47      21.631   9.142   0.733  1.00  0.78           C  
ATOM    704  C   HIS A  47      22.281   7.956   1.397  1.00  0.78           C  
ATOM    705  O   HIS A  47      23.501   7.772   1.332  1.00  0.78           O  
ATOM    706  CB  HIS A  47      21.639   8.850  -0.757  1.00  0.78           C  
ATOM    707  CG  HIS A  47      21.150   9.960  -1.605  1.00  0.78           C  
ATOM    708  CD2 HIS A  47      19.974  10.182  -2.216  1.00  0.78           C  
ATOM    709  ND1 HIS A  47      21.949  11.023  -1.923  1.00  0.78           N  
ATOM    710  CE1 HIS A  47      21.289  11.848  -2.695  1.00  0.78           C  
ATOM    711  NE2 HIS A  47      20.076  11.351  -2.900  1.00  0.78           N  
ATOM    712  H   HIS A  47      23.339  10.440   0.710  1.00  0.78           H  
ATOM    713  HA  HIS A  47      20.607   9.222   1.090  1.00  0.78           H  
ATOM    714 1HB  HIS A  47      22.655   8.618  -1.058  1.00  0.78           H  
ATOM    715 2HB  HIS A  47      21.030   7.972  -0.960  1.00  0.78           H  
ATOM    716  HD1 HIS A  47      22.907  11.153  -1.606  1.00  0.78           H  
ATOM    717  HD2 HIS A  47      19.071   9.645  -2.261  1.00  0.78           H  
ATOM    718  HE1 HIS A  47      21.762  12.763  -3.052  1.00  0.78           H  
ATOM    719  N   THR A  48      21.461   7.144   2.031  1.00  0.77           N  
ATOM    720  CA  THR A  48      21.930   5.947   2.689  1.00  0.77           C  
ATOM    721  C   THR A  48      20.898   4.825   2.715  1.00  0.77           C  
ATOM    722  O   THR A  48      19.827   4.907   2.102  1.00  0.77           O  
ATOM    723  CB  THR A  48      22.469   6.300   4.088  1.00  0.77           C  
ATOM    724  CG2 THR A  48      21.456   6.813   4.980  1.00  0.77           C  
ATOM    725  OG1 THR A  48      23.107   5.150   4.643  1.00  0.77           O  
ATOM    726  H   THR A  48      20.465   7.375   2.060  1.00  0.77           H  
ATOM    727  HA  THR A  48      22.791   5.579   2.133  1.00  0.77           H  
ATOM    728  HB  THR A  48      23.214   7.074   3.967  1.00  0.77           H  
ATOM    729  HG1 THR A  48      22.426   4.518   4.902  1.00  0.77           H  
ATOM    730 1HG2 THR A  48      21.924   7.073   5.913  1.00  0.77           H  
ATOM    731 2HG2 THR A  48      21.012   7.700   4.535  1.00  0.77           H  
ATOM    732 3HG2 THR A  48      20.701   6.054   5.142  1.00  0.77           H  
ATOM    733  N   MET A  49      21.245   3.753   3.405  1.00  0.78           N  
ATOM    734  CA  MET A  49      20.337   2.631   3.530  1.00  0.78           C  
ATOM    735  C   MET A  49      19.577   2.865   4.806  1.00  0.78           C  
ATOM    736  O   MET A  49      20.164   3.299   5.801  1.00  0.78           O  
ATOM    737  CB  MET A  49      21.072   1.304   3.533  1.00  0.78           C  
ATOM    738  CG  MET A  49      21.907   1.104   2.333  1.00  0.78           C  
ATOM    739  SD  MET A  49      20.976   1.159   0.825  1.00  0.78           S  
ATOM    740  CE  MET A  49      20.001  -0.280   0.875  1.00  0.78           C  
ATOM    741  H   MET A  49      22.136   3.780   3.883  1.00  0.78           H  
ATOM    742  HA  MET A  49      19.631   2.641   2.704  1.00  0.78           H  
ATOM    743 1HB  MET A  49      21.704   1.225   4.419  1.00  0.78           H  
ATOM    744 2HB  MET A  49      20.339   0.490   3.576  1.00  0.78           H  
ATOM    745 1HG  MET A  49      22.586   1.915   2.320  1.00  0.78           H  
ATOM    746 2HG  MET A  49      22.463   0.163   2.385  1.00  0.78           H  
ATOM    747 1HE  MET A  49      19.357  -0.310   0.000  1.00  0.78           H  
ATOM    748 2HE  MET A  49      20.639  -1.157   0.903  1.00  0.78           H  
ATOM    749 3HE  MET A  49      19.389  -0.254   1.765  1.00  0.78           H  
ATOM    750  N   TRP A  50      18.302   2.554   4.821  1.00  0.81           N  
ATOM    751  CA  TRP A  50      17.526   2.811   6.015  1.00  0.81           C  
ATOM    752  C   TRP A  50      18.092   2.081   7.212  1.00  0.81           C  
ATOM    753  O   TRP A  50      18.280   2.710   8.259  1.00  0.81           O  
ATOM    754  CB  TRP A  50      16.042   2.510   5.828  1.00  0.81           C  
ATOM    755  CG  TRP A  50      15.265   2.720   7.085  1.00  0.81           C  
ATOM    756  CD1 TRP A  50      14.785   3.892   7.563  1.00  0.81           C  
ATOM    757  CD2 TRP A  50      14.843   1.714   8.015  1.00  0.81           C  
ATOM    758  CE2 TRP A  50      14.117   2.363   9.013  1.00  0.81           C  
ATOM    759  CE3 TRP A  50      15.015   0.333   8.080  1.00  0.81           C  
ATOM    760  NE1 TRP A  50      14.092   3.683   8.718  1.00  0.81           N  
ATOM    761  CZ2 TRP A  50      13.563   1.683  10.074  1.00  0.81           C  
ATOM    762  CZ3 TRP A  50      14.462  -0.355   9.147  1.00  0.81           C  
ATOM    763  CH2 TRP A  50      13.754   0.304  10.121  1.00  0.81           C  
ATOM    764  H   TRP A  50      17.881   2.138   3.994  1.00  0.81           H  
ATOM    765  HA  TRP A  50      17.590   3.878   6.225  1.00  0.81           H  
ATOM    766 1HB  TRP A  50      15.641   3.152   5.048  1.00  0.81           H  
ATOM    767 2HB  TRP A  50      15.903   1.489   5.511  1.00  0.81           H  
ATOM    768  HD1 TRP A  50      14.923   4.851   7.091  1.00  0.81           H  
ATOM    769  HE1 TRP A  50      13.632   4.395   9.269  1.00  0.81           H  
ATOM    770  HE3 TRP A  50      15.580  -0.193   7.302  1.00  0.81           H  
ATOM    771  HZ2 TRP A  50      12.999   2.194  10.856  1.00  0.81           H  
ATOM    772  HZ3 TRP A  50      14.604  -1.435   9.193  1.00  0.81           H  
ATOM    773  HH2 TRP A  50      13.332  -0.266  10.950  1.00  0.81           H  
ATOM    774  N   HIS A  51      18.441   0.797   7.071  1.00  0.86           N  
ATOM    775  CA  HIS A  51      18.958   0.051   8.221  1.00  0.86           C  
ATOM    776  C   HIS A  51      20.234   0.642   8.850  1.00  0.86           C  
ATOM    777  O   HIS A  51      20.561   0.309   9.987  1.00  0.86           O  
ATOM    778  CB  HIS A  51      19.246  -1.432   7.900  1.00  0.86           C  
ATOM    779  CG  HIS A  51      20.462  -1.751   7.021  1.00  0.86           C  
ATOM    780  CD2 HIS A  51      21.715  -2.171   7.354  1.00  0.86           C  
ATOM    781  ND1 HIS A  51      20.439  -1.674   5.652  1.00  0.86           N  
ATOM    782  CE1 HIS A  51      21.612  -2.043   5.164  1.00  0.86           C  
ATOM    783  NE2 HIS A  51      22.416  -2.353   6.181  1.00  0.86           N  
ATOM    784  H   HIS A  51      18.254   0.325   6.175  1.00  0.86           H  
ATOM    785  HA  HIS A  51      18.195   0.059   8.999  1.00  0.86           H  
ATOM    786 1HB  HIS A  51      19.357  -1.982   8.831  1.00  0.86           H  
ATOM    787 2HB  HIS A  51      18.372  -1.843   7.388  1.00  0.86           H  
ATOM    788  HD1 HIS A  51      19.635  -1.458   5.062  1.00  0.86           H  
ATOM    789  HD2 HIS A  51      22.195  -2.377   8.312  1.00  0.86           H  
ATOM    790  HE1 HIS A  51      21.775  -2.051   4.083  1.00  0.86           H  
ATOM    791  N   ALA A  52      20.974   1.503   8.135  1.00  0.95           N  
ATOM    792  CA  ALA A  52      22.194   2.090   8.694  1.00  0.95           C  
ATOM    793  C   ALA A  52      21.880   3.263   9.615  1.00  0.95           C  
ATOM    794  O   ALA A  52      22.765   3.792  10.291  1.00  0.95           O  
ATOM    795  CB  ALA A  52      23.103   2.583   7.589  1.00  0.95           C  
ATOM    796  H   ALA A  52      20.668   1.806   7.212  1.00  0.95           H  
ATOM    797  HA  ALA A  52      22.709   1.324   9.275  1.00  0.95           H  
ATOM    798 1HB  ALA A  52      23.978   3.005   8.045  1.00  0.95           H  
ATOM    799 2HB  ALA A  52      23.377   1.757   6.929  1.00  0.95           H  
ATOM    800 3HB  ALA A  52      22.589   3.352   7.015  1.00  0.95           H  
ATOM    801  N   THR A  53      20.623   3.703   9.595  1.00  1.04           N  
ATOM    802  CA  THR A  53      20.197   4.868  10.345  1.00  1.04           C  
ATOM    803  C   THR A  53      18.969   4.613  11.209  1.00  1.04           C  
ATOM    804  O   THR A  53      18.698   5.343  12.160  1.00  1.04           O  
ATOM    805  CB  THR A  53      19.770   5.942   9.350  1.00  1.04           C  
ATOM    806  CG2 THR A  53      20.860   6.208   8.354  1.00  1.04           C  
ATOM    807  OG1 THR A  53      18.592   5.458   8.640  1.00  1.04           O  
ATOM    808  H   THR A  53      19.932   3.217   9.032  1.00  1.04           H  
ATOM    809  HA  THR A  53      21.014   5.211  10.978  1.00  1.04           H  
ATOM    810  HB  THR A  53      19.526   6.851   9.890  1.00  1.04           H  
ATOM    811  HG1 THR A  53      18.690   4.491   8.459  1.00  1.04           H  
ATOM    812 1HG2 THR A  53      20.507   6.965   7.677  1.00  1.04           H  
ATOM    813 2HG2 THR A  53      21.750   6.558   8.865  1.00  1.04           H  
ATOM    814 3HG2 THR A  53      21.093   5.302   7.799  1.00  1.04           H  
ATOM    815  N   GLU A  54      18.174   3.632  10.801  1.00  1.15           N  
ATOM    816  CA  GLU A  54      16.860   3.317  11.359  1.00  1.15           C  
ATOM    817  C   GLU A  54      15.925   4.535  11.347  1.00  1.15           C  
ATOM    818  O   GLU A  54      15.010   4.636  12.165  1.00  1.15           O  
ATOM    819  CB  GLU A  54      16.975   2.751  12.778  1.00  1.15           C  
ATOM    820  CG  GLU A  54      17.764   1.441  12.878  1.00  1.15           C  
ATOM    821  CD  GLU A  54      17.769   0.846  14.283  1.00  1.15           C  
ATOM    822  OE1 GLU A  54      17.210   1.449  15.169  1.00  1.15           O  
ATOM    823  OE2 GLU A  54      18.329  -0.211  14.461  1.00  1.15           O1-
ATOM    824  H   GLU A  54      18.471   3.078  10.012  1.00  1.15           H  
ATOM    825  HA  GLU A  54      16.415   2.546  10.732  1.00  1.15           H  
ATOM    826 1HB  GLU A  54      17.445   3.482  13.434  1.00  1.15           H  
ATOM    827 2HB  GLU A  54      15.975   2.562  13.168  1.00  1.15           H  
ATOM    828 1HG  GLU A  54      17.326   0.718  12.188  1.00  1.15           H  
ATOM    829 2HG  GLU A  54      18.791   1.624  12.559  1.00  1.15           H  
ATOM    830  N   GLY A  55      16.125   5.440  10.379  1.00  1.25           N  
ATOM    831  CA  GLY A  55      15.306   6.637  10.221  1.00  1.25           C  
ATOM    832  C   GLY A  55      15.754   7.796  11.115  1.00  1.25           C  
ATOM    833  O   GLY A  55      15.127   8.850  11.122  1.00  1.25           O  
ATOM    834  H   GLY A  55      16.906   5.310   9.740  1.00  1.25           H  
ATOM    835 1HA  GLY A  55      15.341   6.953   9.182  1.00  1.25           H  
ATOM    836 2HA  GLY A  55      14.268   6.393  10.439  1.00  1.25           H  
ATOM    837  N   ALA A  56      16.816   7.599  11.889  1.00  1.34           N  
ATOM    838  CA  ALA A  56      17.310   8.616  12.805  1.00  1.34           C  
ATOM    839  C   ALA A  56      17.812   9.856  12.094  1.00  1.34           C  
ATOM    840  O   ALA A  56      18.344   9.783  10.988  1.00  1.34           O  
ATOM    841  CB  ALA A  56      18.440   8.052  13.643  1.00  1.34           C  
ATOM    842  H   ALA A  56      17.312   6.709  11.868  1.00  1.34           H  
ATOM    843  HA  ALA A  56      16.486   8.908  13.456  1.00  1.34           H  
ATOM    844 1HB  ALA A  56      18.785   8.810  14.347  1.00  1.34           H  
ATOM    845 2HB  ALA A  56      18.087   7.176  14.186  1.00  1.34           H  
ATOM    846 3HB  ALA A  56      19.263   7.765  12.988  1.00  1.34           H  
ATOM    847  N   VAL A  57      17.679  11.003  12.751  1.00  1.43           N  
ATOM    848  CA  VAL A  57      18.267  12.242  12.247  1.00  1.43           C  
ATOM    849  C   VAL A  57      19.782  12.108  12.387  1.00  1.43           C  
ATOM    850  O   VAL A  57      20.256  11.660  13.436  1.00  1.43           O  
ATOM    851  CB  VAL A  57      17.749  13.448  13.046  1.00  1.43           C  
ATOM    852  CG1 VAL A  57      18.462  14.693  12.595  1.00  1.43           C  
ATOM    853  CG2 VAL A  57      16.231  13.593  12.864  1.00  1.43           C  
ATOM    854  H   VAL A  57      17.191  11.011  13.636  1.00  1.43           H  
ATOM    855  HA  VAL A  57      18.025  12.367  11.196  1.00  1.43           H  
ATOM    856  HB  VAL A  57      17.974  13.299  14.097  1.00  1.43           H  
ATOM    857 1HG1 VAL A  57      18.121  15.538  13.167  1.00  1.43           H  
ATOM    858 2HG1 VAL A  57      19.529  14.568  12.740  1.00  1.43           H  
ATOM    859 3HG1 VAL A  57      18.264  14.865  11.560  1.00  1.43           H  
ATOM    860 1HG2 VAL A  57      15.874  14.443  13.444  1.00  1.43           H  
ATOM    861 2HG2 VAL A  57      16.000  13.752  11.824  1.00  1.43           H  
ATOM    862 3HG2 VAL A  57      15.730  12.688  13.209  1.00  1.43           H  
ATOM    863  N   LEU A  58      20.543  12.436  11.346  1.00  1.53           N  
ATOM    864  CA  LEU A  58      21.986  12.216  11.419  1.00  1.53           C  
ATOM    865  C   LEU A  58      22.785  13.455  11.792  1.00  1.53           C  
ATOM    866  O   LEU A  58      22.437  14.573  11.418  1.00  1.53           O  
ATOM    867  CB  LEU A  58      22.478  11.654  10.087  1.00  1.53           C  
ATOM    868  CG  LEU A  58      21.823  10.329   9.677  1.00  1.53           C  
ATOM    869  CD1 LEU A  58      22.373   9.905   8.335  1.00  1.53           C  
ATOM    870  CD2 LEU A  58      22.044   9.280  10.747  1.00  1.53           C  
ATOM    871  H   LEU A  58      20.121  12.852  10.514  1.00  1.53           H  
ATOM    872  HA  LEU A  58      22.171  11.462  12.183  1.00  1.53           H  
ATOM    873 1HB  LEU A  58      22.267  12.384   9.303  1.00  1.53           H  
ATOM    874 2HB  LEU A  58      23.558  11.505  10.143  1.00  1.53           H  
ATOM    875  HG  LEU A  58      20.768  10.478   9.576  1.00  1.53           H  
ATOM    876 1HD1 LEU A  58      21.899   8.982   8.021  1.00  1.53           H  
ATOM    877 2HD1 LEU A  58      22.164  10.687   7.607  1.00  1.53           H  
ATOM    878 3HD1 LEU A  58      23.448   9.751   8.414  1.00  1.53           H  
ATOM    879 1HD2 LEU A  58      21.560   8.354  10.454  1.00  1.53           H  
ATOM    880 2HD2 LEU A  58      23.106   9.111  10.880  1.00  1.53           H  
ATOM    881 3HD2 LEU A  58      21.612   9.627  11.688  1.00  1.53           H  
ATOM    882  N   ARG A  59      23.879  13.262  12.526  1.00  1.65           N  
ATOM    883  CA  ARG A  59      24.749  14.387  12.872  1.00  1.65           C  
ATOM    884  C   ARG A  59      25.914  14.526  11.909  1.00  1.65           C  
ATOM    885  O   ARG A  59      26.544  13.540  11.521  1.00  1.65           O  
ATOM    886  CB  ARG A  59      25.248  14.296  14.304  1.00  1.65           C  
ATOM    887  CG  ARG A  59      26.123  15.480  14.753  1.00  1.65           C  
ATOM    888  CD  ARG A  59      26.428  15.443  16.205  1.00  1.65           C  
ATOM    889  NE  ARG A  59      27.312  16.540  16.612  1.00  1.65           N  
ATOM    890  CZ  ARG A  59      27.678  16.786  17.892  1.00  1.65           C  
ATOM    891  NH1 ARG A  59      27.219  16.019  18.861  1.00  1.65           N1+
ATOM    892  NH2 ARG A  59      28.492  17.786  18.188  1.00  1.65           N  
ATOM    893  H   ARG A  59      24.122  12.328  12.831  1.00  1.65           H  
ATOM    894  HA  ARG A  59      24.174  15.300  12.789  1.00  1.65           H  
ATOM    895 1HB  ARG A  59      24.405  14.225  14.985  1.00  1.65           H  
ATOM    896 2HB  ARG A  59      25.841  13.391  14.423  1.00  1.65           H  
ATOM    897 1HG  ARG A  59      27.072  15.462  14.213  1.00  1.65           H  
ATOM    898 2HG  ARG A  59      25.615  16.420  14.539  1.00  1.65           H  
ATOM    899 1HD  ARG A  59      25.501  15.527  16.769  1.00  1.65           H  
ATOM    900 2HD  ARG A  59      26.919  14.503  16.449  1.00  1.65           H  
ATOM    901  HE  ARG A  59      27.693  17.151  15.864  1.00  1.65           H  
ATOM    902 1HH1 ARG A  59      26.597  15.253  18.645  1.00  1.65           H  
ATOM    903 2HH1 ARG A  59      27.488  16.198  19.817  1.00  1.65           H  
ATOM    904 1HH2 ARG A  59      28.858  18.386  17.461  1.00  1.65           H  
ATOM    905 2HH2 ARG A  59      28.753  17.952  19.146  1.00  1.65           H  
ATOM    906  N   ASN A  60      26.159  15.767  11.514  1.00  1.77           N  
ATOM    907  CA  ASN A  60      27.202  16.138  10.569  1.00  1.77           C  
ATOM    908  C   ASN A  60      27.977  17.331  11.115  1.00  1.77           C  
ATOM    909  O   ASN A  60      27.554  18.488  10.987  1.00  1.77           O  
ATOM    910  CB  ASN A  60      26.594  16.463   9.220  1.00  1.77           C  
ATOM    911  CG  ASN A  60      25.920  15.275   8.548  1.00  1.77           C  
ATOM    912  ND2 ASN A  60      24.632  15.174   8.723  1.00  1.77           N  
ATOM    913  OD1 ASN A  60      26.567  14.457   7.885  1.00  1.77           O  
ATOM    914  H   ASN A  60      25.585  16.512  11.912  1.00  1.77           H  
ATOM    915  HA  ASN A  60      27.899  15.306  10.463  1.00  1.77           H  
ATOM    916 1HB  ASN A  60      25.854  17.252   9.358  1.00  1.77           H  
ATOM    917 2HB  ASN A  60      27.366  16.851   8.555  1.00  1.77           H  
ATOM    918 1HD2 ASN A  60      24.131  14.416   8.304  1.00  1.77           H  
ATOM    919 2HD2 ASN A  60      24.164  15.862   9.280  1.00  1.77           H  
ATOM    920  N   GLY A  61      29.102  17.058  11.760  1.00  1.86           N  
ATOM    921  CA  GLY A  61      29.818  18.129  12.429  1.00  1.86           C  
ATOM    922  C   GLY A  61      28.928  18.698  13.523  1.00  1.86           C  
ATOM    923  O   GLY A  61      28.488  17.953  14.403  1.00  1.86           O  
ATOM    924  H   GLY A  61      29.437  16.106  11.816  1.00  1.86           H  
ATOM    925 1HA  GLY A  61      30.744  17.747  12.859  1.00  1.86           H  
ATOM    926 2HA  GLY A  61      30.080  18.908  11.713  1.00  1.86           H  
ATOM    927  N   GLU A  62      28.694  20.007  13.479  1.00  1.92           N  
ATOM    928  CA  GLU A  62      27.877  20.686  14.480  1.00  1.92           C  
ATOM    929  C   GLU A  62      26.379  20.728  14.157  1.00  1.92           C  
ATOM    930  O   GLU A  62      25.587  21.220  14.965  1.00  1.92           O  
ATOM    931  CB  GLU A  62      28.390  22.115  14.666  1.00  1.92           C  
ATOM    932  CG  GLU A  62      29.810  22.199  15.236  1.00  1.92           C  
ATOM    933  CD  GLU A  62      30.325  23.617  15.387  1.00  1.92           C  
ATOM    934  OE1 GLU A  62      29.614  24.532  15.048  1.00  1.92           O  
ATOM    935  OE2 GLU A  62      31.433  23.776  15.844  1.00  1.92           O1-
ATOM    936  H   GLU A  62      29.087  20.544  12.719  1.00  1.92           H  
ATOM    937  HA  GLU A  62      27.994  20.154  15.423  1.00  1.92           H  
ATOM    938 1HB  GLU A  62      28.378  22.633  13.707  1.00  1.92           H  
ATOM    939 2HB  GLU A  62      27.724  22.656  15.337  1.00  1.92           H  
ATOM    940 1HG  GLU A  62      29.823  21.715  16.212  1.00  1.92           H  
ATOM    941 2HG  GLU A  62      30.480  21.644  14.580  1.00  1.92           H  
ATOM    942  N   GLY A  63      25.981  20.263  12.973  1.00  1.91           N  
ATOM    943  CA  GLY A  63      24.569  20.347  12.611  1.00  1.91           C  
ATOM    944  C   GLY A  63      23.884  18.991  12.594  1.00  1.91           C  
ATOM    945  O   GLY A  63      24.511  17.961  12.860  1.00  1.91           O  
ATOM    946  H   GLY A  63      26.643  19.832  12.328  1.00  1.91           H  
ATOM    947 1HA  GLY A  63      24.048  21.022  13.285  1.00  1.91           H  
ATOM    948 2HA  GLY A  63      24.496  20.784  11.617  1.00  1.91           H  
ATOM    949  N   ARG A  64      22.599  18.989  12.239  1.00  1.84           N  
ATOM    950  CA  ARG A  64      21.828  17.749  12.146  1.00  1.84           C  
ATOM    951  C   ARG A  64      21.107  17.747  10.803  1.00  1.84           C  
ATOM    952  O   ARG A  64      20.683  18.806  10.334  1.00  1.84           O  
ATOM    953  CB  ARG A  64      20.819  17.615  13.282  1.00  1.84           C  
ATOM    954  CG  ARG A  64      21.386  17.598  14.705  1.00  1.84           C  
ATOM    955  CD  ARG A  64      22.232  16.433  14.997  1.00  1.84           C  
ATOM    956  NE  ARG A  64      21.537  15.145  14.931  1.00  1.84           N  
ATOM    957  CZ  ARG A  64      20.846  14.605  15.953  1.00  1.84           C  
ATOM    958  NH1 ARG A  64      20.746  15.262  17.090  1.00  1.84           N1+
ATOM    959  NH2 ARG A  64      20.277  13.415  15.836  1.00  1.84           N  
ATOM    960  H   ARG A  64      22.147  19.871  12.037  1.00  1.84           H  
ATOM    961  HA  ARG A  64      22.505  16.902  12.180  1.00  1.84           H  
ATOM    962 1HB  ARG A  64      20.094  18.426  13.225  1.00  1.84           H  
ATOM    963 2HB  ARG A  64      20.284  16.702  13.153  1.00  1.84           H  
ATOM    964 1HG  ARG A  64      21.980  18.490  14.879  1.00  1.84           H  
ATOM    965 2HG  ARG A  64      20.562  17.564  15.404  1.00  1.84           H  
ATOM    966 1HD  ARG A  64      23.024  16.422  14.285  1.00  1.84           H  
ATOM    967 2HD  ARG A  64      22.654  16.540  15.993  1.00  1.84           H  
ATOM    968  HE  ARG A  64      21.597  14.617  14.067  1.00  1.84           H  
ATOM    969 1HH1 ARG A  64      21.188  16.166  17.193  1.00  1.84           H  
ATOM    970 2HH1 ARG A  64      20.234  14.861  17.863  1.00  1.84           H  
ATOM    971 1HH2 ARG A  64      20.364  12.865  14.966  1.00  1.84           H  
ATOM    972 2HH2 ARG A  64      19.770  13.023  16.611  1.00  1.84           H  
ATOM    973  N   LEU A  65      20.969  16.583  10.174  1.00  1.73           N  
ATOM    974  CA  LEU A  65      20.307  16.538   8.879  1.00  1.73           C  
ATOM    975  C   LEU A  65      19.111  15.567   8.957  1.00  1.73           C  
ATOM    976  O   LEU A  65      19.278  14.376   9.251  1.00  1.73           O  
ATOM    977  CB  LEU A  65      21.343  16.094   7.834  1.00  1.73           C  
ATOM    978  CG  LEU A  65      20.925  16.153   6.394  1.00  1.73           C  
ATOM    979  CD1 LEU A  65      20.738  17.607   6.036  1.00  1.73           C  
ATOM    980  CD2 LEU A  65      21.982  15.474   5.504  1.00  1.73           C  
ATOM    981  H   LEU A  65      21.344  15.739  10.595  1.00  1.73           H  
ATOM    982  HA  LEU A  65      19.935  17.529   8.624  1.00  1.73           H  
ATOM    983 1HB  LEU A  65      22.223  16.719   7.943  1.00  1.73           H  
ATOM    984 2HB  LEU A  65      21.627  15.063   8.054  1.00  1.73           H  
ATOM    985  HG  LEU A  65      19.978  15.697   6.275  1.00  1.73           H  
ATOM    986 1HD1 LEU A  65      20.433  17.701   5.023  1.00  1.73           H  
ATOM    987 2HD1 LEU A  65      19.983  18.046   6.688  1.00  1.73           H  
ATOM    988 3HD1 LEU A  65      21.673  18.125   6.165  1.00  1.73           H  
ATOM    989 1HD2 LEU A  65      21.673  15.536   4.457  1.00  1.73           H  
ATOM    990 2HD2 LEU A  65      22.942  15.972   5.625  1.00  1.73           H  
ATOM    991 3HD2 LEU A  65      22.081  14.431   5.791  1.00  1.73           H  
ATOM    992  N   ASP A  66      17.893  16.089   8.785  1.00  1.62           N  
ATOM    993  CA  ASP A  66      16.669  15.283   8.925  1.00  1.62           C  
ATOM    994  C   ASP A  66      16.271  14.485   7.666  1.00  1.62           C  
ATOM    995  O   ASP A  66      16.503  14.963   6.549  1.00  1.62           O  
ATOM    996  CB  ASP A  66      15.515  16.187   9.365  1.00  1.62           C  
ATOM    997  CG  ASP A  66      15.213  17.346   8.396  1.00  1.62           C  
ATOM    998  OD1 ASP A  66      16.128  18.077   8.076  1.00  1.62           O  
ATOM    999  OD2 ASP A  66      14.081  17.505   8.013  1.00  1.62           O1-
ATOM   1000  H   ASP A  66      17.814  17.069   8.551  1.00  1.62           H  
ATOM   1001  HA  ASP A  66      16.853  14.600   9.736  1.00  1.62           H  
ATOM   1002 1HB  ASP A  66      14.608  15.593   9.484  1.00  1.62           H  
ATOM   1003 2HB  ASP A  66      15.751  16.608  10.329  1.00  1.62           H  
ATOM   1004  N   PRO A  67      15.665  13.273   7.804  1.00  1.53           N  
ATOM   1005  CA  PRO A  67      15.134  12.491   6.706  1.00  1.53           C  
ATOM   1006  C   PRO A  67      14.111  13.311   5.964  1.00  1.53           C  
ATOM   1007  O   PRO A  67      13.273  13.970   6.575  1.00  1.53           O  
ATOM   1008  CB  PRO A  67      14.436  11.321   7.399  1.00  1.53           C  
ATOM   1009  CG  PRO A  67      15.142  11.177   8.702  1.00  1.53           C  
ATOM   1010  CD  PRO A  67      15.506  12.606   9.117  1.00  1.53           C  
ATOM   1011  HA  PRO A  67      15.939  12.145   6.048  1.00  1.53           H  
ATOM   1012 1HB  PRO A  67      13.369  11.550   7.530  1.00  1.53           H  
ATOM   1013 2HB  PRO A  67      14.484  10.438   6.760  1.00  1.53           H  
ATOM   1014 1HG  PRO A  67      14.475  10.709   9.414  1.00  1.53           H  
ATOM   1015 2HG  PRO A  67      15.979  10.501   8.616  1.00  1.53           H  
ATOM   1016 1HD  PRO A  67      14.703  13.068   9.710  1.00  1.53           H  
ATOM   1017 2HD  PRO A  67      16.440  12.540   9.650  1.00  1.53           H  
ATOM   1018  N   TYR A  68      14.138  13.206   4.660  1.00  1.48           N  
ATOM   1019  CA  TYR A  68      13.204  13.896   3.796  1.00  1.48           C  
ATOM   1020  C   TYR A  68      12.312  12.925   3.031  1.00  1.48           C  
ATOM   1021  O   TYR A  68      11.099  13.118   2.935  1.00  1.48           O  
ATOM   1022  CB  TYR A  68      13.925  14.785   2.811  1.00  1.48           C  
ATOM   1023  CG  TYR A  68      12.961  15.472   1.936  1.00  1.48           C  
ATOM   1024  CD1 TYR A  68      12.275  16.580   2.366  1.00  1.48           C  
ATOM   1025  CD2 TYR A  68      12.708  14.942   0.720  1.00  1.48           C  
ATOM   1026  CE1 TYR A  68      11.338  17.146   1.535  1.00  1.48           C  
ATOM   1027  CE2 TYR A  68      11.787  15.486  -0.105  1.00  1.48           C  
ATOM   1028  CZ  TYR A  68      11.101  16.574   0.298  1.00  1.48           C  
ATOM   1029  OH  TYR A  68      10.168  17.086  -0.503  1.00  1.48           O  
ATOM   1030  H   TYR A  68      14.865  12.642   4.240  1.00  1.48           H  
ATOM   1031  HA  TYR A  68      12.558  14.519   4.415  1.00  1.48           H  
ATOM   1032 1HB  TYR A  68      14.520  15.532   3.340  1.00  1.48           H  
ATOM   1033 2HB  TYR A  68      14.593  14.185   2.205  1.00  1.48           H  
ATOM   1034  HD1 TYR A  68      12.468  17.000   3.354  1.00  1.48           H  
ATOM   1035  HD2 TYR A  68      13.260  14.062   0.419  1.00  1.48           H  
ATOM   1036  HE1 TYR A  68      10.774  18.022   1.856  1.00  1.48           H  
ATOM   1037  HE2 TYR A  68      11.589  15.040  -1.079  1.00  1.48           H  
ATOM   1038  HH  TYR A  68       9.786  17.865  -0.085  1.00  1.48           H  
ATOM   1039  N   ALA A  69      12.931  11.907   2.438  1.00  1.46           N  
ATOM   1040  CA  ALA A  69      12.215  10.980   1.564  1.00  1.46           C  
ATOM   1041  C   ALA A  69      12.814   9.599   1.646  1.00  1.46           C  
ATOM   1042  O   ALA A  69      13.959   9.423   2.059  1.00  1.46           O  
ATOM   1043  CB  ALA A  69      12.249  11.445   0.107  1.00  1.46           C  
ATOM   1044  H   ALA A  69      13.929  11.783   2.599  1.00  1.46           H  
ATOM   1045  HA  ALA A  69      11.180  10.920   1.900  1.00  1.46           H  
ATOM   1046 1HB  ALA A  69      11.702  10.736  -0.513  1.00  1.46           H  
ATOM   1047 2HB  ALA A  69      11.782  12.413   0.025  1.00  1.46           H  
ATOM   1048 3HB  ALA A  69      13.285  11.502  -0.235  1.00  1.46           H  
ATOM   1049  N   GLY A  70      12.043   8.606   1.251  1.00  1.46           N  
ATOM   1050  CA  GLY A  70      12.581   7.264   1.243  1.00  1.46           C  
ATOM   1051  C   GLY A  70      11.557   6.219   0.874  1.00  1.46           C  
ATOM   1052  O   GLY A  70      10.388   6.517   0.605  1.00  1.46           O  
ATOM   1053  H   GLY A  70      11.098   8.779   0.940  1.00  1.46           H  
ATOM   1054 1HA  GLY A  70      13.417   7.213   0.542  1.00  1.46           H  
ATOM   1055 2HA  GLY A  70      12.987   7.035   2.220  1.00  1.46           H  
ATOM   1056  N   ASP A  71      12.029   4.989   0.859  1.00  1.43           N  
ATOM   1057  CA  ASP A  71      11.236   3.831   0.509  1.00  1.43           C  
ATOM   1058  C   ASP A  71      11.696   2.632   1.296  1.00  1.43           C  
ATOM   1059  O   ASP A  71      12.706   2.000   0.959  1.00  1.43           O  
ATOM   1060  CB  ASP A  71      11.361   3.505  -0.965  1.00  1.43           C  
ATOM   1061  CG  ASP A  71      10.448   2.334  -1.380  1.00  1.43           C  
ATOM   1062  OD1 ASP A  71       9.754   1.787  -0.518  1.00  1.43           O  
ATOM   1063  OD2 ASP A  71      10.508   1.946  -2.529  1.00  1.43           O1-
ATOM   1064  H   ASP A  71      13.007   4.868   1.122  1.00  1.43           H  
ATOM   1065  HA  ASP A  71      10.192   4.029   0.747  1.00  1.43           H  
ATOM   1066 1HB  ASP A  71      11.096   4.383  -1.557  1.00  1.43           H  
ATOM   1067 2HB  ASP A  71      12.396   3.249  -1.197  1.00  1.43           H  
ATOM   1068  N   VAL A  72      10.952   2.289   2.329  1.00  1.38           N  
ATOM   1069  CA  VAL A  72      11.330   1.182   3.179  1.00  1.38           C  
ATOM   1070  C   VAL A  72      11.391  -0.141   2.411  1.00  1.38           C  
ATOM   1071  O   VAL A  72      12.151  -1.032   2.782  1.00  1.38           O  
ATOM   1072  CB  VAL A  72      10.379   1.081   4.384  1.00  1.38           C  
ATOM   1073  CG1 VAL A  72       9.024   0.535   3.956  1.00  1.38           C  
ATOM   1074  CG2 VAL A  72      11.027   0.220   5.470  1.00  1.38           C  
ATOM   1075  H   VAL A  72      10.119   2.822   2.538  1.00  1.38           H  
ATOM   1076  HA  VAL A  72      12.334   1.379   3.556  1.00  1.38           H  
ATOM   1077  HB  VAL A  72      10.196   2.081   4.768  1.00  1.38           H  
ATOM   1078 1HG1 VAL A  72       8.359   0.508   4.820  1.00  1.38           H  
ATOM   1079 2HG1 VAL A  72       8.592   1.175   3.191  1.00  1.38           H  
ATOM   1080 3HG1 VAL A  72       9.136  -0.470   3.561  1.00  1.38           H  
ATOM   1081 1HG2 VAL A  72      10.364   0.166   6.332  1.00  1.38           H  
ATOM   1082 2HG2 VAL A  72      11.200  -0.783   5.080  1.00  1.38           H  
ATOM   1083 3HG2 VAL A  72      11.980   0.656   5.775  1.00  1.38           H  
ATOM   1084  N   ARG A  73      10.623  -0.274   1.316  1.00  1.30           N  
ATOM   1085  CA  ARG A  73      10.595  -1.519   0.552  1.00  1.30           C  
ATOM   1086  C   ARG A  73      11.954  -1.833  -0.057  1.00  1.30           C  
ATOM   1087  O   ARG A  73      12.294  -2.996  -0.278  1.00  1.30           O  
ATOM   1088  CB  ARG A  73       9.557  -1.449  -0.552  1.00  1.30           C  
ATOM   1089  CG  ARG A  73       8.113  -1.418  -0.081  1.00  1.30           C  
ATOM   1090  CD  ARG A  73       7.175  -1.366  -1.234  1.00  1.30           C  
ATOM   1091  NE  ARG A  73       5.773  -1.278  -0.817  1.00  1.30           N  
ATOM   1092  CZ  ARG A  73       5.112  -0.119  -0.579  1.00  1.30           C  
ATOM   1093  NH1 ARG A  73       5.710   1.039  -0.693  1.00  1.30           N1+
ATOM   1094  NH2 ARG A  73       3.844  -0.118  -0.224  1.00  1.30           N  
ATOM   1095  H   ARG A  73      10.074   0.517   0.962  1.00  1.30           H  
ATOM   1096  HA  ARG A  73      10.325  -2.328   1.229  1.00  1.30           H  
ATOM   1097 1HB  ARG A  73       9.733  -0.572  -1.168  1.00  1.30           H  
ATOM   1098 2HB  ARG A  73       9.656  -2.310  -1.193  1.00  1.30           H  
ATOM   1099 1HG  ARG A  73       7.899  -2.307   0.510  1.00  1.30           H  
ATOM   1100 2HG  ARG A  73       7.961  -0.523   0.529  1.00  1.30           H  
ATOM   1101 1HD  ARG A  73       7.407  -0.486  -1.839  1.00  1.30           H  
ATOM   1102 2HD  ARG A  73       7.297  -2.262  -1.840  1.00  1.30           H  
ATOM   1103  HE  ARG A  73       5.259  -2.141  -0.711  1.00  1.30           H  
ATOM   1104 1HH1 ARG A  73       6.689   1.099  -0.957  1.00  1.30           H  
ATOM   1105 2HH1 ARG A  73       5.156   1.886  -0.492  1.00  1.30           H  
ATOM   1106 1HH2 ARG A  73       3.334  -0.982  -0.121  1.00  1.30           H  
ATOM   1107 2HH2 ARG A  73       3.399   0.799  -0.057  1.00  1.30           H  
ATOM   1108  N   ASN A  74      12.718  -0.786  -0.360  1.00  1.21           N  
ATOM   1109  CA  ASN A  74      14.041  -0.925  -0.938  1.00  1.21           C  
ATOM   1110  C   ASN A  74      15.101  -0.524   0.070  1.00  1.21           C  
ATOM   1111  O   ASN A  74      16.251  -0.313  -0.292  1.00  1.21           O  
ATOM   1112  CB  ASN A  74      14.170  -0.099  -2.207  1.00  1.21           C  
ATOM   1113  CG  ASN A  74      13.386  -0.668  -3.381  1.00  1.21           C  
ATOM   1114  ND2 ASN A  74      12.229  -0.124  -3.699  1.00  1.21           N  
ATOM   1115  OD1 ASN A  74      13.854  -1.636  -4.000  1.00  1.21           O  
ATOM   1116  H   ASN A  74      12.396   0.155  -0.126  1.00  1.21           H  
ATOM   1117  HA  ASN A  74      14.209  -1.974  -1.183  1.00  1.21           H  
ATOM   1118 1HB  ASN A  74      13.809   0.915  -2.005  1.00  1.21           H  
ATOM   1119 2HB  ASN A  74      15.211  -0.020  -2.485  1.00  1.21           H  
ATOM   1120 1HD2 ASN A  74      11.703  -0.489  -4.464  1.00  1.21           H  
ATOM   1121 2HD2 ASN A  74      11.838   0.665  -3.181  1.00  1.21           H  
ATOM   1122  N   ASP A  75      14.711  -0.374   1.335  1.00  1.12           N  
ATOM   1123  CA  ASP A  75      15.639   0.062   2.361  1.00  1.12           C  
ATOM   1124  C   ASP A  75      16.414   1.334   2.005  1.00  1.12           C  
ATOM   1125  O   ASP A  75      17.579   1.435   2.370  1.00  1.12           O  
ATOM   1126  CB  ASP A  75      16.611  -1.099   2.620  1.00  1.12           C  
ATOM   1127  CG  ASP A  75      17.517  -0.975   3.833  1.00  1.12           C  
ATOM   1128  OD1 ASP A  75      17.235  -0.265   4.761  1.00  1.12           O  
ATOM   1129  OD2 ASP A  75      18.493  -1.677   3.833  1.00  1.12           O1-
ATOM   1130  H   ASP A  75      13.758  -0.594   1.619  1.00  1.12           H  
ATOM   1131  HA  ASP A  75      15.062   0.258   3.266  1.00  1.12           H  
ATOM   1132 1HB  ASP A  75      16.031  -2.016   2.730  1.00  1.12           H  
ATOM   1133 2HB  ASP A  75      17.245  -1.237   1.750  1.00  1.12           H  
ATOM   1134  N   LEU A  76      15.755   2.347   1.426  1.00  1.05           N  
ATOM   1135  CA  LEU A  76      16.460   3.589   1.067  1.00  1.05           C  
ATOM   1136  C   LEU A  76      15.963   4.839   1.756  1.00  1.05           C  
ATOM   1137  O   LEU A  76      14.756   5.081   1.846  1.00  1.05           O  
ATOM   1138  CB  LEU A  76      16.344   3.859  -0.422  1.00  1.05           C  
ATOM   1139  CG  LEU A  76      16.903   2.846  -1.311  1.00  1.05           C  
ATOM   1140  CD1 LEU A  76      16.562   3.235  -2.704  1.00  1.05           C  
ATOM   1141  CD2 LEU A  76      18.393   2.758  -1.037  1.00  1.05           C  
ATOM   1142  H   LEU A  76      14.770   2.224   1.194  1.00  1.05           H  
ATOM   1143  HA  LEU A  76      17.512   3.467   1.321  1.00  1.05           H  
ATOM   1144 1HB  LEU A  76      15.290   3.964  -0.670  1.00  1.05           H  
ATOM   1145 2HB  LEU A  76      16.827   4.785  -0.629  1.00  1.05           H  
ATOM   1146  HG  LEU A  76      16.453   1.896  -1.127  1.00  1.05           H  
ATOM   1147 1HD1 LEU A  76      16.939   2.525  -3.397  1.00  1.05           H  
ATOM   1148 2HD1 LEU A  76      15.477   3.283  -2.805  1.00  1.05           H  
ATOM   1149 3HD1 LEU A  76      16.982   4.198  -2.917  1.00  1.05           H  
ATOM   1150 1HD2 LEU A  76      18.882   2.036  -1.655  1.00  1.05           H  
ATOM   1151 2HD2 LEU A  76      18.841   3.700  -1.201  1.00  1.05           H  
ATOM   1152 3HD2 LEU A  76      18.526   2.480   0.002  1.00  1.05           H  
ATOM   1153  N   ILE A  77      16.900   5.695   2.139  1.00  1.01           N  
ATOM   1154  CA  ILE A  77      16.555   6.965   2.764  1.00  1.01           C  
ATOM   1155  C   ILE A  77      17.409   8.145   2.302  1.00  1.01           C  
ATOM   1156  O   ILE A  77      18.628   8.036   2.116  1.00  1.01           O  
ATOM   1157  CB  ILE A  77      16.662   6.804   4.283  1.00  1.01           C  
ATOM   1158  CG1 ILE A  77      16.217   8.044   5.038  1.00  1.01           C  
ATOM   1159  CG2 ILE A  77      18.038   6.443   4.629  1.00  1.01           C  
ATOM   1160  CD1 ILE A  77      16.032   7.747   6.513  1.00  1.01           C  
ATOM   1161  H   ILE A  77      17.885   5.435   2.039  1.00  1.01           H  
ATOM   1162  HA  ILE A  77      15.521   7.198   2.517  1.00  1.01           H  
ATOM   1163  HB  ILE A  77      16.012   5.996   4.601  1.00  1.01           H  
ATOM   1164 1HG1 ILE A  77      16.965   8.815   4.928  1.00  1.01           H  
ATOM   1165 2HG1 ILE A  77      15.280   8.423   4.625  1.00  1.01           H  
ATOM   1166 1HG2 ILE A  77      18.128   6.294   5.708  1.00  1.01           H  
ATOM   1167 2HG2 ILE A  77      18.312   5.529   4.113  1.00  1.01           H  
ATOM   1168 3HG2 ILE A  77      18.684   7.247   4.312  1.00  1.01           H  
ATOM   1169 1HD1 ILE A  77      15.740   8.631   7.041  1.00  1.01           H  
ATOM   1170 2HD1 ILE A  77      15.269   6.995   6.632  1.00  1.01           H  
ATOM   1171 3HD1 ILE A  77      16.969   7.380   6.932  1.00  1.01           H  
ATOM   1172  N   SER A  78      16.752   9.288   2.132  1.00  1.01           N  
ATOM   1173  CA  SER A  78      17.425  10.531   1.803  1.00  1.01           C  
ATOM   1174  C   SER A  78      17.232  11.539   2.909  1.00  1.01           C  
ATOM   1175  O   SER A  78      16.123  11.682   3.444  1.00  1.01           O  
ATOM   1176  CB  SER A  78      16.888  11.124   0.534  1.00  1.01           C  
ATOM   1177  OG  SER A  78      17.135  10.307  -0.524  1.00  1.01           O  
ATOM   1178  H   SER A  78      15.744   9.299   2.245  1.00  1.01           H  
ATOM   1179  HA  SER A  78      18.483  10.335   1.684  1.00  1.01           H  
ATOM   1180 1HB  SER A  78      15.815  11.296   0.629  1.00  1.01           H  
ATOM   1181 2HB  SER A  78      17.354  12.083   0.370  1.00  1.01           H  
ATOM   1182  HG  SER A  78      18.060  10.073  -0.443  1.00  1.01           H  
ATOM   1183  N   TYR A  79      18.291  12.286   3.190  1.00  1.03           N  
ATOM   1184  CA  TYR A  79      18.295  13.309   4.212  1.00  1.03           C  
ATOM   1185  C   TYR A  79      18.616  14.681   3.644  1.00  1.03           C  
ATOM   1186  O   TYR A  79      19.549  14.865   2.853  1.00  1.03           O  
ATOM   1187  CB  TYR A  79      19.334  12.960   5.251  1.00  1.03           C  
ATOM   1188  CG  TYR A  79      19.139  11.773   6.020  1.00  1.03           C  
ATOM   1189  CD1 TYR A  79      19.441  10.512   5.548  1.00  1.03           C  
ATOM   1190  CD2 TYR A  79      18.718  11.951   7.259  1.00  1.03           C  
ATOM   1191  CE1 TYR A  79      19.261   9.457   6.398  1.00  1.03           C  
ATOM   1192  CE2 TYR A  79      18.550  10.940   8.075  1.00  1.03           C  
ATOM   1193  CZ  TYR A  79      18.804   9.694   7.673  1.00  1.03           C  
ATOM   1194  OH  TYR A  79      18.618   8.682   8.541  1.00  1.03           O  
ATOM   1195  H   TYR A  79      19.153  12.096   2.687  1.00  1.03           H  
ATOM   1196  HA  TYR A  79      17.311  13.364   4.669  1.00  1.03           H  
ATOM   1197 1HB  TYR A  79      20.270  12.907   4.803  1.00  1.03           H  
ATOM   1198 2HB  TYR A  79      19.359  13.741   5.954  1.00  1.03           H  
ATOM   1199  HD1 TYR A  79      19.811  10.361   4.529  1.00  1.03           H  
ATOM   1200  HD2 TYR A  79      18.516  12.943   7.593  1.00  1.03           H  
ATOM   1201  HE1 TYR A  79      19.474   8.455   6.084  1.00  1.03           H  
ATOM   1202  HE2 TYR A  79      18.207  11.129   9.076  1.00  1.03           H  
ATOM   1203  HH  TYR A  79      18.511   9.051   9.445  1.00  1.03           H  
ATOM   1204  N   GLY A  80      17.823  15.659   4.042  1.00  1.05           N  
ATOM   1205  CA  GLY A  80      18.011  17.036   3.596  1.00  1.05           C  
ATOM   1206  C   GLY A  80      17.292  17.385   2.293  1.00  1.05           C  
ATOM   1207  O   GLY A  80      17.191  18.558   1.934  1.00  1.05           O  
ATOM   1208  H   GLY A  80      17.100  15.448   4.736  1.00  1.05           H  
ATOM   1209 1HA  GLY A  80      17.690  17.715   4.388  1.00  1.05           H  
ATOM   1210 2HA  GLY A  80      19.070  17.205   3.440  1.00  1.05           H  
ATOM   1211  N   GLY A  81      16.779  16.384   1.593  1.00  1.04           N  
ATOM   1212  CA  GLY A  81      16.107  16.634   0.329  1.00  1.04           C  
ATOM   1213  C   GLY A  81      15.689  15.345  -0.387  1.00  1.04           C  
ATOM   1214  O   GLY A  81      15.927  14.248   0.114  1.00  1.04           O  
ATOM   1215  H   GLY A  81      16.883  15.444   1.939  1.00  1.04           H  
ATOM   1216 1HA  GLY A  81      15.226  17.249   0.520  1.00  1.04           H  
ATOM   1217 2HA  GLY A  81      16.774  17.219  -0.292  1.00  1.04           H  
ATOM   1218  N   PRO A  82      15.071  15.469  -1.574  1.00  1.01           N  
ATOM   1219  CA  PRO A  82      14.516  14.411  -2.413  1.00  1.01           C  
ATOM   1220  C   PRO A  82      15.580  13.496  -2.980  1.00  1.01           C  
ATOM   1221  O   PRO A  82      16.746  13.878  -3.033  1.00  1.01           O  
ATOM   1222  CB  PRO A  82      13.778  15.204  -3.485  1.00  1.01           C  
ATOM   1223  CG  PRO A  82      14.457  16.534  -3.548  1.00  1.01           C  
ATOM   1224  CD  PRO A  82      14.903  16.823  -2.144  1.00  1.01           C  
ATOM   1225  HA  PRO A  82      13.798  13.818  -1.822  1.00  1.01           H  
ATOM   1226 1HB  PRO A  82      13.878  14.671  -4.428  1.00  1.01           H  
ATOM   1227 2HB  PRO A  82      12.706  15.275  -3.258  1.00  1.01           H  
ATOM   1228 1HG  PRO A  82      15.281  16.483  -4.261  1.00  1.01           H  
ATOM   1229 2HG  PRO A  82      13.751  17.288  -3.930  1.00  1.01           H  
ATOM   1230 1HD  PRO A  82      15.851  17.363  -2.210  1.00  1.01           H  
ATOM   1231 2HD  PRO A  82      14.127  17.390  -1.598  1.00  1.01           H  
ATOM   1232  N   TRP A  83      15.192  12.272  -3.355  1.00  0.96           N  
ATOM   1233  CA  TRP A  83      16.166  11.308  -3.868  1.00  0.96           C  
ATOM   1234  C   TRP A  83      16.826  11.872  -5.129  1.00  0.96           C  
ATOM   1235  O   TRP A  83      16.127  12.256  -6.071  1.00  0.96           O  
ATOM   1236  CB  TRP A  83      15.497   9.945  -4.168  1.00  0.96           C  
ATOM   1237  CG  TRP A  83      16.483   8.863  -4.547  1.00  0.96           C  
ATOM   1238  CD1 TRP A  83      16.871   8.526  -5.795  1.00  0.96           C  
ATOM   1239  CD2 TRP A  83      17.212   7.976  -3.657  1.00  0.96           C  
ATOM   1240  CE2 TRP A  83      18.029   7.203  -4.447  1.00  0.96           C  
ATOM   1241  CE3 TRP A  83      17.242   7.796  -2.271  1.00  0.96           C  
ATOM   1242  NE1 TRP A  83      17.793   7.539  -5.751  1.00  0.96           N  
ATOM   1243  CZ2 TRP A  83      18.899   6.284  -3.909  1.00  0.96           C  
ATOM   1244  CZ3 TRP A  83      18.135   6.888  -1.735  1.00  0.96           C  
ATOM   1245  CH2 TRP A  83      18.946   6.162  -2.544  1.00  0.96           C  
ATOM   1246  H   TRP A  83      14.200  12.044  -3.361  1.00  0.96           H  
ATOM   1247  HA  TRP A  83      16.939  11.158  -3.112  1.00  0.96           H  
ATOM   1248 1HB  TRP A  83      14.929   9.616  -3.299  1.00  0.96           H  
ATOM   1249 2HB  TRP A  83      14.802  10.070  -4.985  1.00  0.96           H  
ATOM   1250  HD1 TRP A  83      16.521   8.986  -6.704  1.00  0.96           H  
ATOM   1251  HE1 TRP A  83      18.242   7.150  -6.600  1.00  0.96           H  
ATOM   1252  HE3 TRP A  83      16.594   8.374  -1.631  1.00  0.96           H  
ATOM   1253  HZ2 TRP A  83      19.548   5.683  -4.516  1.00  0.96           H  
ATOM   1254  HZ3 TRP A  83      18.171   6.771  -0.649  1.00  0.96           H  
ATOM   1255  HH2 TRP A  83      19.645   5.462  -2.105  1.00  0.96           H  
ATOM   1256  N   LYS A  84      18.167  11.897  -5.166  1.00  0.90           N  
ATOM   1257  CA  LYS A  84      18.903  12.428  -6.319  1.00  0.90           C  
ATOM   1258  C   LYS A  84      19.636  11.380  -7.149  1.00  0.90           C  
ATOM   1259  O   LYS A  84      20.051  11.638  -8.284  1.00  0.90           O  
ATOM   1260  CB  LYS A  84      19.943  13.435  -5.860  1.00  0.90           C  
ATOM   1261  CG  LYS A  84      19.421  14.638  -5.131  1.00  0.90           C  
ATOM   1262  CD  LYS A  84      18.572  15.480  -6.044  1.00  0.90           C  
ATOM   1263  CE  LYS A  84      18.212  16.797  -5.407  1.00  0.90           C  
ATOM   1264  NZ  LYS A  84      17.386  17.638  -6.326  1.00  0.90           N1+
ATOM   1265  H   LYS A  84      18.702  11.602  -4.347  1.00  0.90           H  
ATOM   1266  HA  LYS A  84      18.192  12.931  -6.973  1.00  0.90           H  
ATOM   1267 1HB  LYS A  84      20.674  12.949  -5.235  1.00  0.90           H  
ATOM   1268 2HB  LYS A  84      20.474  13.819  -6.733  1.00  0.90           H  
ATOM   1269 1HG  LYS A  84      18.829  14.312  -4.283  1.00  0.90           H  
ATOM   1270 2HG  LYS A  84      20.251  15.230  -4.753  1.00  0.90           H  
ATOM   1271 1HD  LYS A  84      19.121  15.672  -6.968  1.00  0.90           H  
ATOM   1272 2HD  LYS A  84      17.653  14.938  -6.285  1.00  0.90           H  
ATOM   1273 1HE  LYS A  84      17.658  16.610  -4.491  1.00  0.90           H  
ATOM   1274 2HE  LYS A  84      19.132  17.337  -5.159  1.00  0.90           H  
ATOM   1275 1HZ  LYS A  84      17.162  18.513  -5.874  1.00  0.90           H  
ATOM   1276 2HZ  LYS A  84      17.900  17.824  -7.181  1.00  0.90           H  
ATOM   1277 3HZ  LYS A  84      16.536  17.143  -6.549  1.00  0.90           H  
ATOM   1278  N   LEU A  85      19.853  10.208  -6.588  1.00  0.85           N  
ATOM   1279  CA  LEU A  85      20.698   9.237  -7.266  1.00  0.85           C  
ATOM   1280  C   LEU A  85      19.905   8.553  -8.402  1.00  0.85           C  
ATOM   1281  O   LEU A  85      19.302   7.494  -8.230  1.00  0.85           O  
ATOM   1282  CB  LEU A  85      21.226   8.213  -6.254  1.00  0.85           C  
ATOM   1283  CG  LEU A  85      21.991   8.765  -5.051  1.00  0.85           C  
ATOM   1284  CD1 LEU A  85      22.430   7.606  -4.151  1.00  0.85           C  
ATOM   1285  CD2 LEU A  85      23.138   9.560  -5.498  1.00  0.85           C  
ATOM   1286  H   LEU A  85      19.464  10.000  -5.679  1.00  0.85           H  
ATOM   1287  HA  LEU A  85      21.548   9.758  -7.703  1.00  0.85           H  
ATOM   1288 1HB  LEU A  85      20.431   7.620  -5.899  1.00  0.85           H  
ATOM   1289 2HB  LEU A  85      21.934   7.584  -6.770  1.00  0.85           H  
ATOM   1290  HG  LEU A  85      21.338   9.392  -4.487  1.00  0.85           H  
ATOM   1291 1HD1 LEU A  85      22.958   7.998  -3.295  1.00  0.85           H  
ATOM   1292 2HD1 LEU A  85      21.571   7.052  -3.818  1.00  0.85           H  
ATOM   1293 3HD1 LEU A  85      23.083   6.944  -4.705  1.00  0.85           H  
ATOM   1294 1HD2 LEU A  85      23.666   9.953  -4.631  1.00  0.85           H  
ATOM   1295 2HD2 LEU A  85      23.781   8.939  -6.055  1.00  0.85           H  
ATOM   1296 3HD2 LEU A  85      22.787  10.373  -6.120  1.00  0.85           H  
ATOM   1297  N   SER A  86      19.834   9.243  -9.541  1.00  0.80           N  
ATOM   1298  CA  SER A  86      19.030   8.832 -10.702  1.00  0.80           C  
ATOM   1299  C   SER A  86      19.627   7.786 -11.671  1.00  0.80           C  
ATOM   1300  O   SER A  86      18.909   7.259 -12.520  1.00  0.80           O  
ATOM   1301  CB  SER A  86      18.708  10.064 -11.517  1.00  0.80           C  
ATOM   1302  OG  SER A  86      19.856  10.581 -12.131  1.00  0.80           O  
ATOM   1303  H   SER A  86      20.324  10.135  -9.552  1.00  0.80           H  
ATOM   1304  HA  SER A  86      18.098   8.419 -10.313  1.00  0.80           H  
ATOM   1305 1HB  SER A  86      17.958   9.825 -12.269  1.00  0.80           H  
ATOM   1306 2HB  SER A  86      18.290  10.817 -10.859  1.00  0.80           H  
ATOM   1307  HG  SER A  86      20.138   9.914 -12.762  1.00  0.80           H  
ATOM   1308  N   ALA A  87      20.928   7.516 -11.594  1.00  0.78           N  
ATOM   1309  CA  ALA A  87      21.557   6.568 -12.529  1.00  0.78           C  
ATOM   1310  C   ALA A  87      21.301   5.123 -12.111  1.00  0.78           C  
ATOM   1311  O   ALA A  87      21.125   4.844 -10.933  1.00  0.78           O  
ATOM   1312  CB  ALA A  87      23.051   6.824 -12.623  1.00  0.78           C  
ATOM   1313  H   ALA A  87      21.481   7.969 -10.879  1.00  0.78           H  
ATOM   1314  HA  ALA A  87      21.113   6.716 -13.513  1.00  0.78           H  
ATOM   1315 1HB  ALA A  87      23.499   6.135 -13.339  1.00  0.78           H  
ATOM   1316 2HB  ALA A  87      23.231   7.847 -12.954  1.00  0.78           H  
ATOM   1317 3HB  ALA A  87      23.510   6.675 -11.652  1.00  0.78           H  
ATOM   1318  N   THR A  88      21.294   4.188 -13.058  1.00  0.77           N  
ATOM   1319  CA  THR A  88      21.149   2.776 -12.686  1.00  0.77           C  
ATOM   1320  C   THR A  88      22.179   1.884 -13.376  1.00  0.77           C  
ATOM   1321  O   THR A  88      22.951   2.330 -14.226  1.00  0.77           O  
ATOM   1322  CB  THR A  88      19.725   2.234 -12.975  1.00  0.77           C  
ATOM   1323  CG2 THR A  88      18.655   3.078 -12.279  1.00  0.77           C  
ATOM   1324  OG1 THR A  88      19.496   2.217 -14.386  1.00  0.77           O  
ATOM   1325  H   THR A  88      21.406   4.443 -14.029  1.00  0.77           H  
ATOM   1326  HA  THR A  88      21.317   2.686 -11.611  1.00  0.77           H  
ATOM   1327  HB  THR A  88      19.650   1.214 -12.600  1.00  0.77           H  
ATOM   1328  HG1 THR A  88      20.015   1.489 -14.780  1.00  0.77           H  
ATOM   1329 1HG2 THR A  88      17.674   2.661 -12.490  1.00  0.77           H  
ATOM   1330 2HG2 THR A  88      18.832   3.069 -11.200  1.00  0.77           H  
ATOM   1331 3HG2 THR A  88      18.693   4.105 -12.642  1.00  0.77           H  
ATOM   1332  N   TRP A  89      22.150   0.616 -13.002  1.00  0.77           N  
ATOM   1333  CA  TRP A  89      22.962  -0.464 -13.547  1.00  0.77           C  
ATOM   1334  C   TRP A  89      22.283  -1.024 -14.780  1.00  0.77           C  
ATOM   1335  O   TRP A  89      21.088  -0.794 -14.977  1.00  0.77           O  
ATOM   1336  CB  TRP A  89      23.026  -1.590 -12.532  1.00  0.77           C  
ATOM   1337  CG  TRP A  89      21.660  -1.959 -12.147  1.00  0.77           C  
ATOM   1338  CD1 TRP A  89      20.844  -2.899 -12.700  1.00  0.77           C  
ATOM   1339  CD2 TRP A  89      20.904  -1.322 -11.118  1.00  0.77           C  
ATOM   1340  CE2 TRP A  89      19.648  -1.929 -11.087  1.00  0.77           C  
ATOM   1341  CE3 TRP A  89      21.181  -0.295 -10.242  1.00  0.77           C  
ATOM   1342  NE1 TRP A  89      19.623  -2.892 -12.062  1.00  0.77           N  
ATOM   1343  CZ2 TRP A  89      18.672  -1.537 -10.193  1.00  0.77           C  
ATOM   1344  CZ3 TRP A  89      20.218   0.091  -9.357  1.00  0.77           C  
ATOM   1345  CH2 TRP A  89      18.993  -0.505  -9.321  1.00  0.77           C  
ATOM   1346  H   TRP A  89      21.492   0.374 -12.276  1.00  0.77           H  
ATOM   1347  HA  TRP A  89      23.954  -0.090 -13.800  1.00  0.77           H  
ATOM   1348 1HB  TRP A  89      23.531  -2.458 -12.953  1.00  0.77           H  
ATOM   1349 2HB  TRP A  89      23.558  -1.286 -11.649  1.00  0.77           H  
ATOM   1350  HD1 TRP A  89      21.114  -3.552 -13.530  1.00  0.77           H  
ATOM   1351  HE1 TRP A  89      18.834  -3.491 -12.288  1.00  0.77           H  
ATOM   1352  HE3 TRP A  89      22.151   0.203 -10.249  1.00  0.77           H  
ATOM   1353  HZ2 TRP A  89      17.688  -2.007 -10.160  1.00  0.77           H  
ATOM   1354  HZ3 TRP A  89      20.466   0.883  -8.680  1.00  0.77           H  
ATOM   1355  HH2 TRP A  89      18.259  -0.160  -8.591  1.00  0.77           H  
ATOM   1356  N   ASP A  90      23.021  -1.776 -15.595  1.00  0.75           N  
ATOM   1357  CA  ASP A  90      22.391  -2.438 -16.733  1.00  0.75           C  
ATOM   1358  C   ASP A  90      22.543  -3.964 -16.679  1.00  0.75           C  
ATOM   1359  O   ASP A  90      22.098  -4.680 -17.572  1.00  0.75           O  
ATOM   1360  CB  ASP A  90      23.015  -1.911 -18.020  1.00  0.75           C  
ATOM   1361  CG  ASP A  90      24.492  -2.229 -18.118  1.00  0.75           C  
ATOM   1362  OD1 ASP A  90      25.036  -2.832 -17.191  1.00  0.75           O  
ATOM   1363  OD2 ASP A  90      25.081  -1.889 -19.104  1.00  0.75           O1-
ATOM   1364  H   ASP A  90      24.009  -1.886 -15.422  1.00  0.75           H  
ATOM   1365  HA  ASP A  90      21.326  -2.204 -16.733  1.00  0.75           H  
ATOM   1366 1HB  ASP A  90      22.505  -2.351 -18.878  1.00  0.75           H  
ATOM   1367 2HB  ASP A  90      22.879  -0.828 -18.075  1.00  0.75           H  
ATOM   1368  N   GLY A  91      23.172  -4.453 -15.614  1.00  0.74           N  
ATOM   1369  CA  GLY A  91      23.403  -5.882 -15.406  1.00  0.74           C  
ATOM   1370  C   GLY A  91      24.615  -6.452 -16.170  1.00  0.74           C  
ATOM   1371  O   GLY A  91      24.872  -7.653 -16.085  1.00  0.74           O  
ATOM   1372  H   GLY A  91      23.507  -3.798 -14.928  1.00  0.74           H  
ATOM   1373 1HA  GLY A  91      23.536  -6.070 -14.339  1.00  0.74           H  
ATOM   1374 2HA  GLY A  91      22.509  -6.430 -15.702  1.00  0.74           H  
ATOM   1375  N   THR A  92      25.315  -5.620 -16.965  1.00  0.71           N  
ATOM   1376  CA  THR A  92      26.457  -6.113 -17.737  1.00  0.71           C  
ATOM   1377  C   THR A  92      27.729  -5.251 -17.650  1.00  0.71           C  
ATOM   1378  O   THR A  92      28.828  -5.762 -17.879  1.00  0.71           O  
ATOM   1379  CB  THR A  92      26.104  -6.265 -19.240  1.00  0.71           C  
ATOM   1380  CG2 THR A  92      24.899  -7.179 -19.440  1.00  0.71           C  
ATOM   1381  OG1 THR A  92      25.796  -4.989 -19.804  1.00  0.71           O  
ATOM   1382  H   THR A  92      25.065  -4.633 -17.022  1.00  0.71           H  
ATOM   1383  HA  THR A  92      26.717  -7.099 -17.354  1.00  0.71           H  
ATOM   1384  HB  THR A  92      26.965  -6.682 -19.756  1.00  0.71           H  
ATOM   1385  HG1 THR A  92      26.338  -4.305 -19.376  1.00  0.71           H  
ATOM   1386 1HG2 THR A  92      24.687  -7.270 -20.503  1.00  0.71           H  
ATOM   1387 2HG2 THR A  92      25.117  -8.164 -19.025  1.00  0.71           H  
ATOM   1388 3HG2 THR A  92      24.031  -6.755 -18.936  1.00  0.71           H  
ATOM   1389  N   GLU A  93      27.599  -3.956 -17.353  1.00  0.68           N  
ATOM   1390  CA  GLU A  93      28.756  -3.055 -17.379  1.00  0.68           C  
ATOM   1391  C   GLU A  93      29.548  -3.056 -16.081  1.00  0.68           C  
ATOM   1392  O   GLU A  93      29.012  -3.312 -15.010  1.00  0.68           O  
ATOM   1393  CB  GLU A  93      28.306  -1.632 -17.736  1.00  0.68           C  
ATOM   1394  CG  GLU A  93      29.435  -0.604 -17.984  1.00  0.68           C  
ATOM   1395  CD  GLU A  93      30.354  -0.987 -19.126  1.00  0.68           C  
ATOM   1396  OE1 GLU A  93      30.176  -0.486 -20.224  1.00  0.68           O  
ATOM   1397  OE2 GLU A  93      31.237  -1.786 -18.890  1.00  0.68           O1-
ATOM   1398  H   GLU A  93      26.673  -3.563 -17.172  1.00  0.68           H  
ATOM   1399  HA  GLU A  93      29.425  -3.393 -18.170  1.00  0.68           H  
ATOM   1400 1HB  GLU A  93      27.687  -1.667 -18.633  1.00  0.68           H  
ATOM   1401 2HB  GLU A  93      27.678  -1.245 -16.932  1.00  0.68           H  
ATOM   1402 1HG  GLU A  93      28.965   0.344 -18.242  1.00  0.68           H  
ATOM   1403 2HG  GLU A  93      30.009  -0.434 -17.080  1.00  0.68           H  
ATOM   1404  N   GLU A  94      30.839  -2.779 -16.198  1.00  0.66           N  
ATOM   1405  CA  GLU A  94      31.719  -2.659 -15.038  1.00  0.66           C  
ATOM   1406  C   GLU A  94      31.301  -1.511 -14.122  1.00  0.66           C  
ATOM   1407  O   GLU A  94      31.034  -0.398 -14.587  1.00  0.66           O  
ATOM   1408  CB  GLU A  94      33.165  -2.454 -15.493  1.00  0.66           C  
ATOM   1409  CG  GLU A  94      34.219  -2.376 -14.367  1.00  0.66           C  
ATOM   1410  CD  GLU A  94      35.635  -2.240 -14.909  1.00  0.66           C  
ATOM   1411  OE1 GLU A  94      35.806  -2.336 -16.101  1.00  0.66           O  
ATOM   1412  OE2 GLU A  94      36.535  -2.029 -14.134  1.00  0.66           O1-
ATOM   1413  H   GLU A  94      31.194  -2.580 -17.138  1.00  0.66           H  
ATOM   1414  HA  GLU A  94      31.658  -3.585 -14.464  1.00  0.66           H  
ATOM   1415 1HB  GLU A  94      33.449  -3.273 -16.152  1.00  0.66           H  
ATOM   1416 2HB  GLU A  94      33.229  -1.534 -16.075  1.00  0.66           H  
ATOM   1417 1HG  GLU A  94      34.002  -1.515 -13.732  1.00  0.66           H  
ATOM   1418 2HG  GLU A  94      34.146  -3.273 -13.745  1.00  0.66           H  
ATOM   1419  N   VAL A  95      31.273  -1.784 -12.821  1.00  0.64           N  
ATOM   1420  CA  VAL A  95      30.951  -0.772 -11.830  1.00  0.64           C  
ATOM   1421  C   VAL A  95      32.048  -0.763 -10.778  1.00  0.64           C  
ATOM   1422  O   VAL A  95      32.791  -1.735 -10.609  1.00  0.64           O  
ATOM   1423  CB  VAL A  95      29.602  -1.058 -11.129  1.00  0.64           C  
ATOM   1424  CG1 VAL A  95      28.498  -1.133 -12.178  1.00  0.64           C  
ATOM   1425  CG2 VAL A  95      29.696  -2.303 -10.281  1.00  0.64           C  
ATOM   1426  H   VAL A  95      31.485  -2.726 -12.515  1.00  0.64           H  
ATOM   1427  HA  VAL A  95      30.912   0.206 -12.306  1.00  0.64           H  
ATOM   1428  HB  VAL A  95      29.362  -0.221 -10.481  1.00  0.64           H  
ATOM   1429 1HG1 VAL A  95      27.552  -1.315 -11.705  1.00  0.64           H  
ATOM   1430 2HG1 VAL A  95      28.461  -0.197 -12.736  1.00  0.64           H  
ATOM   1431 3HG1 VAL A  95      28.706  -1.948 -12.860  1.00  0.64           H  
ATOM   1432 1HG2 VAL A  95      28.748  -2.471  -9.777  1.00  0.64           H  
ATOM   1433 2HG2 VAL A  95      29.936  -3.139 -10.896  1.00  0.64           H  
ATOM   1434 3HG2 VAL A  95      30.483  -2.168  -9.538  1.00  0.64           H  
ATOM   1435  N   GLN A  96      32.133   0.324 -10.039  1.00  0.63           N  
ATOM   1436  CA  GLN A  96      33.090   0.412  -8.956  1.00  0.63           C  
ATOM   1437  C   GLN A  96      32.408   0.620  -7.628  1.00  0.63           C  
ATOM   1438  O   GLN A  96      31.522   1.459  -7.483  1.00  0.63           O  
ATOM   1439  CB  GLN A  96      34.113   1.521  -9.203  1.00  0.63           C  
ATOM   1440  CG  GLN A  96      35.120   1.684  -8.062  1.00  0.63           C  
ATOM   1441  CD  GLN A  96      36.169   2.710  -8.356  1.00  0.63           C  
ATOM   1442  NE2 GLN A  96      36.034   3.895  -7.766  1.00  0.63           N  
ATOM   1443  OE1 GLN A  96      37.120   2.441  -9.102  1.00  0.63           O  
ATOM   1444  H   GLN A  96      31.502   1.094 -10.231  1.00  0.63           H  
ATOM   1445  HA  GLN A  96      33.627  -0.528  -8.900  1.00  0.63           H  
ATOM   1446 1HB  GLN A  96      34.669   1.297 -10.112  1.00  0.63           H  
ATOM   1447 2HB  GLN A  96      33.614   2.450  -9.355  1.00  0.63           H  
ATOM   1448 1HG  GLN A  96      34.589   1.995  -7.165  1.00  0.63           H  
ATOM   1449 2HG  GLN A  96      35.609   0.722  -7.886  1.00  0.63           H  
ATOM   1450 1HE2 GLN A  96      36.712   4.613  -7.920  1.00  0.63           H  
ATOM   1451 2HE2 GLN A  96      35.257   4.068  -7.155  1.00  0.63           H  
ATOM   1452  N   MET A  97      32.789  -0.176  -6.655  1.00  0.65           N  
ATOM   1453  CA  MET A  97      32.231  -0.013  -5.331  1.00  0.65           C  
ATOM   1454  C   MET A  97      33.248   0.732  -4.505  1.00  0.65           C  
ATOM   1455  O   MET A  97      34.437   0.408  -4.551  1.00  0.65           O  
ATOM   1456  CB  MET A  97      31.898  -1.365  -4.729  1.00  0.65           C  
ATOM   1457  CG  MET A  97      31.233  -1.314  -3.369  1.00  0.65           C  
ATOM   1458  SD  MET A  97      30.859  -2.939  -2.812  1.00  0.65           S  
ATOM   1459  CE  MET A  97      29.675  -3.395  -4.052  1.00  0.65           C  
ATOM   1460  H   MET A  97      33.498  -0.887  -6.833  1.00  0.65           H  
ATOM   1461  HA  MET A  97      31.331   0.592  -5.377  1.00  0.65           H  
ATOM   1462 1HB  MET A  97      31.232  -1.900  -5.404  1.00  0.65           H  
ATOM   1463 2HB  MET A  97      32.814  -1.956  -4.635  1.00  0.65           H  
ATOM   1464 1HG  MET A  97      31.899  -0.842  -2.643  1.00  0.65           H  
ATOM   1465 2HG  MET A  97      30.311  -0.729  -3.415  1.00  0.65           H  
ATOM   1466 1HE  MET A  97      29.345  -4.417  -3.882  1.00  0.65           H  
ATOM   1467 2HE  MET A  97      28.838  -2.733  -4.001  1.00  0.65           H  
ATOM   1468 3HE  MET A  97      30.129  -3.315  -5.032  1.00  0.65           H  
ATOM   1469  N   ILE A  98      32.804   1.736  -3.761  1.00  0.68           N  
ATOM   1470  CA  ILE A  98      33.746   2.468  -2.931  1.00  0.68           C  
ATOM   1471  C   ILE A  98      33.391   2.230  -1.496  1.00  0.68           C  
ATOM   1472  O   ILE A  98      32.546   2.925  -0.939  1.00  0.68           O  
ATOM   1473  CB  ILE A  98      33.666   3.957  -3.214  1.00  0.68           C  
ATOM   1474  CG1 ILE A  98      33.928   4.205  -4.667  1.00  0.68           C  
ATOM   1475  CG2 ILE A  98      34.677   4.633  -2.363  1.00  0.68           C  
ATOM   1476  CD1 ILE A  98      32.677   4.210  -5.496  1.00  0.68           C  
ATOM   1477  H   ILE A  98      31.811   1.988  -3.770  1.00  0.68           H  
ATOM   1478  HA  ILE A  98      34.759   2.113  -3.110  1.00  0.68           H  
ATOM   1479  HB  ILE A  98      32.674   4.331  -2.988  1.00  0.68           H  
ATOM   1480 1HG1 ILE A  98      34.432   5.163  -4.783  1.00  0.68           H  
ATOM   1481 2HG1 ILE A  98      34.583   3.420  -5.043  1.00  0.68           H  
ATOM   1482 1HG2 ILE A  98      34.668   5.695  -2.548  1.00  0.68           H  
ATOM   1483 2HG2 ILE A  98      34.441   4.434  -1.319  1.00  0.68           H  
ATOM   1484 3HG2 ILE A  98      35.667   4.239  -2.600  1.00  0.68           H  
ATOM   1485 1HD1 ILE A  98      32.955   4.385  -6.511  1.00  0.68           H  
ATOM   1486 2HD1 ILE A  98      32.159   3.256  -5.421  1.00  0.68           H  
ATOM   1487 3HD1 ILE A  98      32.012   5.001  -5.156  1.00  0.68           H  
ATOM   1488  N   ALA A  99      34.033   1.246  -0.894  1.00  0.74           N  
ATOM   1489  CA  ALA A  99      33.609   0.796   0.415  1.00  0.74           C  
ATOM   1490  C   ALA A  99      34.352   1.472   1.526  1.00  0.74           C  
ATOM   1491  O   ALA A  99      35.573   1.569   1.484  1.00  0.74           O  
ATOM   1492  CB  ALA A  99      33.795  -0.700   0.516  1.00  0.74           C  
ATOM   1493  H   ALA A  99      34.801   0.779  -1.381  1.00  0.74           H  
ATOM   1494  HA  ALA A  99      32.562   1.024   0.532  1.00  0.74           H  
ATOM   1495 1HB  ALA A  99      33.445  -1.046   1.492  1.00  0.74           H  
ATOM   1496 2HB  ALA A  99      33.226  -1.196  -0.271  1.00  0.74           H  
ATOM   1497 3HB  ALA A  99      34.850  -0.926   0.402  1.00  0.74           H  
ATOM   1498  N   VAL A 100      33.635   1.892   2.553  1.00  0.84           N  
ATOM   1499  CA  VAL A 100      34.347   2.456   3.698  1.00  0.84           C  
ATOM   1500  C   VAL A 100      34.173   1.592   4.937  1.00  0.84           C  
ATOM   1501  O   VAL A 100      33.146   1.651   5.608  1.00  0.84           O  
ATOM   1502  CB  VAL A 100      33.878   3.889   3.987  1.00  0.84           C  
ATOM   1503  CG1 VAL A 100      34.636   4.436   5.155  1.00  0.84           C  
ATOM   1504  CG2 VAL A 100      34.083   4.749   2.761  1.00  0.84           C  
ATOM   1505  H   VAL A 100      32.610   1.829   2.503  1.00  0.84           H  
ATOM   1506  HA  VAL A 100      35.411   2.497   3.468  1.00  0.84           H  
ATOM   1507  HB  VAL A 100      32.858   3.886   4.244  1.00  0.84           H  
ATOM   1508 1HG1 VAL A 100      34.297   5.443   5.357  1.00  0.84           H  
ATOM   1509 2HG1 VAL A 100      34.465   3.806   6.035  1.00  0.84           H  
ATOM   1510 3HG1 VAL A 100      35.705   4.449   4.925  1.00  0.84           H  
ATOM   1511 1HG2 VAL A 100      33.750   5.762   2.969  1.00  0.84           H  
ATOM   1512 2HG2 VAL A 100      35.122   4.758   2.519  1.00  0.84           H  
ATOM   1513 3HG2 VAL A 100      33.512   4.345   1.920  1.00  0.84           H  
ATOM   1514  N   ALA A 101      35.170   0.764   5.224  1.00  0.95           N  
ATOM   1515  CA  ALA A 101      35.086  -0.151   6.358  1.00  0.95           C  
ATOM   1516  C   ALA A 101      35.421   0.605   7.630  1.00  0.95           C  
ATOM   1517  O   ALA A 101      36.176   1.575   7.571  1.00  0.95           O  
ATOM   1518  CB  ALA A 101      36.005  -1.338   6.156  1.00  0.95           C  
ATOM   1519  H   ALA A 101      35.996   0.770   4.637  1.00  0.95           H  
ATOM   1520  HA  ALA A 101      34.079  -0.506   6.427  1.00  0.95           H  
ATOM   1521 1HB  ALA A 101      35.926  -2.017   7.000  1.00  0.95           H  
ATOM   1522 2HB  ALA A 101      35.726  -1.861   5.241  1.00  0.95           H  
ATOM   1523 3HB  ALA A 101      37.012  -0.989   6.077  1.00  0.95           H  
ATOM   1524  N   PRO A 102      34.872   0.228   8.788  1.00  1.05           N  
ATOM   1525  CA  PRO A 102      35.213   0.826  10.054  1.00  1.05           C  
ATOM   1526  C   PRO A 102      36.714   0.779  10.259  1.00  1.05           C  
ATOM   1527  O   PRO A 102      37.335  -0.269  10.079  1.00  1.05           O  
ATOM   1528  CB  PRO A 102      34.488  -0.095  11.040  1.00  1.05           C  
ATOM   1529  CG  PRO A 102      33.306  -0.634  10.252  1.00  1.05           C  
ATOM   1530  CD  PRO A 102      33.820  -0.823   8.858  1.00  1.05           C  
ATOM   1531  HA  PRO A 102      34.832   1.859  10.094  1.00  1.05           H  
ATOM   1532 1HB  PRO A 102      35.169  -0.888  11.384  1.00  1.05           H  
ATOM   1533 2HB  PRO A 102      34.181   0.474  11.929  1.00  1.05           H  
ATOM   1534 1HG  PRO A 102      32.934  -1.577  10.694  1.00  1.05           H  
ATOM   1535 2HG  PRO A 102      32.471   0.063  10.275  1.00  1.05           H  
ATOM   1536 1HD  PRO A 102      34.228  -1.832   8.717  1.00  1.05           H  
ATOM   1537 2HD  PRO A 102      32.967  -0.609   8.195  1.00  1.05           H  
ATOM   1538  N   GLY A 103      37.297   1.904  10.649  1.00  1.12           N  
ATOM   1539  CA  GLY A 103      38.732   1.988  10.905  1.00  1.12           C  
ATOM   1540  C   GLY A 103      39.592   2.138   9.641  1.00  1.12           C  
ATOM   1541  O   GLY A 103      40.817   2.235   9.741  1.00  1.12           O  
ATOM   1542  H   GLY A 103      36.733   2.733  10.770  1.00  1.12           H  
ATOM   1543 1HA  GLY A 103      38.923   2.832  11.568  1.00  1.12           H  
ATOM   1544 2HA  GLY A 103      39.044   1.096  11.443  1.00  1.12           H  
ATOM   1545  N   LYS A 104      38.965   2.173   8.460  1.00  1.14           N  
ATOM   1546  CA  LYS A 104      39.717   2.248   7.212  1.00  1.14           C  
ATOM   1547  C   LYS A 104      39.279   3.394   6.285  1.00  1.14           C  
ATOM   1548  O   LYS A 104      38.171   3.926   6.424  1.00  1.14           O  
ATOM   1549  CB  LYS A 104      39.589   0.919   6.458  1.00  1.14           C  
ATOM   1550  CG  LYS A 104      40.196  -0.280   7.167  1.00  1.14           C  
ATOM   1551  CD  LYS A 104      40.171  -1.523   6.284  1.00  1.14           C  
ATOM   1552  CE  LYS A 104      40.748  -2.725   7.010  1.00  1.14           C  
ATOM   1553  NZ  LYS A 104      40.745  -3.947   6.157  1.00  1.14           N1+
ATOM   1554  H   LYS A 104      37.948   2.089   8.408  1.00  1.14           H  
ATOM   1555  HA  LYS A 104      40.756   2.392   7.486  1.00  1.14           H  
ATOM   1556 1HB  LYS A 104      38.533   0.709   6.340  1.00  1.14           H  
ATOM   1557 2HB  LYS A 104      40.002   0.990   5.455  1.00  1.14           H  
ATOM   1558 1HG  LYS A 104      41.225  -0.051   7.449  1.00  1.14           H  
ATOM   1559 2HG  LYS A 104      39.625  -0.484   8.076  1.00  1.14           H  
ATOM   1560 1HD  LYS A 104      39.157  -1.749   5.982  1.00  1.14           H  
ATOM   1561 2HD  LYS A 104      40.763  -1.336   5.389  1.00  1.14           H  
ATOM   1562 1HE  LYS A 104      41.772  -2.504   7.308  1.00  1.14           H  
ATOM   1563 2HE  LYS A 104      40.154  -2.916   7.904  1.00  1.14           H  
ATOM   1564 1HZ  LYS A 104      41.134  -4.721   6.677  1.00  1.14           H  
ATOM   1565 2HZ  LYS A 104      39.797  -4.166   5.885  1.00  1.14           H  
ATOM   1566 3HZ  LYS A 104      41.303  -3.783   5.331  1.00  1.14           H  
ATOM   1567  N   PRO A 105      40.170   3.845   5.377  1.00  1.08           N  
ATOM   1568  CA  PRO A 105      39.907   4.757   4.279  1.00  1.08           C  
ATOM   1569  C   PRO A 105      39.098   4.025   3.223  1.00  1.08           C  
ATOM   1570  O   PRO A 105      39.028   2.797   3.246  1.00  1.08           O  
ATOM   1571  CB  PRO A 105      41.307   5.146   3.802  1.00  1.08           C  
ATOM   1572  CG  PRO A 105      42.174   3.969   4.160  1.00  1.08           C  
ATOM   1573  CD  PRO A 105      41.609   3.450   5.470  1.00  1.08           C  
ATOM   1574  HA  PRO A 105      39.356   5.633   4.654  1.00  1.08           H  
ATOM   1575 1HB  PRO A 105      41.286   5.335   2.714  1.00  1.08           H  
ATOM   1576 2HB  PRO A 105      41.628   6.079   4.284  1.00  1.08           H  
ATOM   1577 1HG  PRO A 105      42.137   3.219   3.355  1.00  1.08           H  
ATOM   1578 2HG  PRO A 105      43.225   4.287   4.248  1.00  1.08           H  
ATOM   1579 1HD  PRO A 105      41.759   2.372   5.485  1.00  1.08           H  
ATOM   1580 2HD  PRO A 105      42.092   3.952   6.324  1.00  1.08           H  
ATOM   1581  N   ALA A 106      38.478   4.758   2.316  1.00  0.99           N  
ATOM   1582  CA  ALA A 106      37.693   4.124   1.263  1.00  0.99           C  
ATOM   1583  C   ALA A 106      38.509   3.166   0.393  1.00  0.99           C  
ATOM   1584  O   ALA A 106      39.635   3.477  -0.006  1.00  0.99           O  
ATOM   1585  CB  ALA A 106      37.080   5.189   0.387  1.00  0.99           C  
ATOM   1586  H   ALA A 106      38.550   5.764   2.341  1.00  0.99           H  
ATOM   1587  HA  ALA A 106      36.909   3.547   1.740  1.00  0.99           H  
ATOM   1588 1HB  ALA A 106      36.488   4.699  -0.347  1.00  0.99           H  
ATOM   1589 2HB  ALA A 106      36.460   5.857   0.977  1.00  0.99           H  
ATOM   1590 3HB  ALA A 106      37.867   5.760  -0.098  1.00  0.99           H  
ATOM   1591  N   ILE A 107      37.895   2.029   0.051  1.00  0.88           N  
ATOM   1592  CA  ILE A 107      38.487   1.001  -0.798  1.00  0.88           C  
ATOM   1593  C   ILE A 107      37.735   0.846  -2.123  1.00  0.88           C  
ATOM   1594  O   ILE A 107      36.540   0.537  -2.148  1.00  0.88           O  
ATOM   1595  CB  ILE A 107      38.474  -0.352  -0.061  1.00  0.88           C  
ATOM   1596  CG1 ILE A 107      39.274  -0.251   1.250  1.00  0.88           C  
ATOM   1597  CG2 ILE A 107      39.027  -1.439  -0.961  1.00  0.88           C  
ATOM   1598  CD1 ILE A 107      39.101  -1.446   2.159  1.00  0.88           C  
ATOM   1599  H   ILE A 107      36.977   1.856   0.443  1.00  0.88           H  
ATOM   1600  HA  ILE A 107      39.517   1.279  -1.015  1.00  0.88           H  
ATOM   1601  HB  ILE A 107      37.446  -0.599   0.210  1.00  0.88           H  
ATOM   1602 1HG1 ILE A 107      40.330  -0.143   1.010  1.00  0.88           H  
ATOM   1603 2HG1 ILE A 107      38.951   0.635   1.798  1.00  0.88           H  
ATOM   1604 1HG2 ILE A 107      38.999  -2.396  -0.444  1.00  0.88           H  
ATOM   1605 2HG2 ILE A 107      38.427  -1.495  -1.857  1.00  0.88           H  
ATOM   1606 3HG2 ILE A 107      40.055  -1.200  -1.229  1.00  0.88           H  
ATOM   1607 1HD1 ILE A 107      39.691  -1.298   3.061  1.00  0.88           H  
ATOM   1608 2HD1 ILE A 107      38.048  -1.547   2.425  1.00  0.88           H  
ATOM   1609 3HD1 ILE A 107      39.437  -2.347   1.647  1.00  0.88           H  
ATOM   1610  N   ASN A 108      38.439   1.057  -3.231  1.00  0.79           N  
ATOM   1611  CA  ASN A 108      37.824   0.995  -4.558  1.00  0.79           C  
ATOM   1612  C   ASN A 108      37.939  -0.382  -5.215  1.00  0.79           C  
ATOM   1613  O   ASN A 108      39.048  -0.846  -5.491  1.00  0.79           O  
ATOM   1614  CB  ASN A 108      38.442   2.026  -5.472  1.00  0.79           C  
ATOM   1615  CG  ASN A 108      38.208   3.453  -5.039  1.00  0.79           C  
ATOM   1616  ND2 ASN A 108      39.266   4.221  -5.018  1.00  0.79           N  
ATOM   1617  OD1 ASN A 108      37.100   3.871  -4.728  1.00  0.79           O  
ATOM   1618  H   ASN A 108      39.419   1.288  -3.151  1.00  0.79           H  
ATOM   1619  HA  ASN A 108      36.763   1.215  -4.457  1.00  0.79           H  
ATOM   1620 1HB  ASN A 108      39.516   1.855  -5.526  1.00  0.79           H  
ATOM   1621 2HB  ASN A 108      38.052   1.889  -6.468  1.00  0.79           H  
ATOM   1622 1HD2 ASN A 108      39.186   5.179  -4.739  1.00  0.79           H  
ATOM   1623 2HD2 ASN A 108      40.159   3.853  -5.279  1.00  0.79           H  
ATOM   1624  N   VAL A 109      36.801  -1.035  -5.456  1.00  0.72           N  
ATOM   1625  CA  VAL A 109      36.804  -2.363  -6.076  1.00  0.72           C  
ATOM   1626  C   VAL A 109      36.008  -2.395  -7.374  1.00  0.72           C  
ATOM   1627  O   VAL A 109      34.852  -1.976  -7.423  1.00  0.72           O  
ATOM   1628  CB  VAL A 109      36.262  -3.437  -5.113  1.00  0.72           C  
ATOM   1629  CG1 VAL A 109      36.227  -4.788  -5.815  1.00  0.72           C  
ATOM   1630  CG2 VAL A 109      37.157  -3.513  -3.907  1.00  0.72           C  
ATOM   1631  H   VAL A 109      35.920  -0.596  -5.185  1.00  0.72           H  
ATOM   1632  HA  VAL A 109      37.836  -2.625  -6.312  1.00  0.72           H  
ATOM   1633  HB  VAL A 109      35.244  -3.186  -4.809  1.00  0.72           H  
ATOM   1634 1HG1 VAL A 109      35.857  -5.535  -5.128  1.00  0.72           H  
ATOM   1635 2HG1 VAL A 109      35.573  -4.743  -6.686  1.00  0.72           H  
ATOM   1636 3HG1 VAL A 109      37.232  -5.059  -6.134  1.00  0.72           H  
ATOM   1637 1HG2 VAL A 109      36.798  -4.279  -3.234  1.00  0.72           H  
ATOM   1638 2HG2 VAL A 109      38.171  -3.762  -4.220  1.00  0.72           H  
ATOM   1639 3HG2 VAL A 109      37.157  -2.554  -3.404  1.00  0.72           H  
ATOM   1640  N   GLN A 110      36.628  -2.913  -8.431  1.00  0.69           N  
ATOM   1641  CA  GLN A 110      35.977  -2.982  -9.736  1.00  0.69           C  
ATOM   1642  C   GLN A 110      35.377  -4.364  -9.946  1.00  0.69           C  
ATOM   1643  O   GLN A 110      36.021  -5.381  -9.677  1.00  0.69           O  
ATOM   1644  CB  GLN A 110      36.961  -2.668 -10.848  1.00  0.69           C  
ATOM   1645  CG  GLN A 110      37.531  -1.243 -10.838  1.00  0.69           C  
ATOM   1646  CD  GLN A 110      38.683  -1.080  -9.854  1.00  0.69           C  
ATOM   1647  NE2 GLN A 110      38.714   0.028  -9.126  1.00  0.69           N  
ATOM   1648  OE1 GLN A 110      39.560  -1.950  -9.775  1.00  0.69           O  
ATOM   1649  H   GLN A 110      37.575  -3.251  -8.330  1.00  0.69           H  
ATOM   1650  HA  GLN A 110      35.169  -2.253  -9.772  1.00  0.69           H  
ATOM   1651 1HB  GLN A 110      37.793  -3.367 -10.808  1.00  0.69           H  
ATOM   1652 2HB  GLN A 110      36.461  -2.817 -11.805  1.00  0.69           H  
ATOM   1653 1HG  GLN A 110      37.883  -1.002 -11.843  1.00  0.69           H  
ATOM   1654 2HG  GLN A 110      36.734  -0.554 -10.546  1.00  0.69           H  
ATOM   1655 1HE2 GLN A 110      39.468   0.177  -8.486  1.00  0.69           H  
ATOM   1656 2HE2 GLN A 110      37.999   0.748  -9.230  1.00  0.69           H  
ATOM   1657  N   THR A 111      34.125  -4.384 -10.383  1.00  0.69           N  
ATOM   1658  CA  THR A 111      33.363  -5.613 -10.548  1.00  0.69           C  
ATOM   1659  C   THR A 111      32.256  -5.503 -11.594  1.00  0.69           C  
ATOM   1660  O   THR A 111      31.821  -4.406 -11.921  1.00  0.69           O  
ATOM   1661  CB  THR A 111      32.759  -5.959  -9.190  1.00  0.69           C  
ATOM   1662  CG2 THR A 111      31.836  -4.848  -8.787  1.00  0.69           C  
ATOM   1663  OG1 THR A 111      32.073  -7.218  -9.251  1.00  0.69           O  
ATOM   1664  H   THR A 111      33.668  -3.492 -10.574  1.00  0.69           H  
ATOM   1665  HA  THR A 111      34.046  -6.406 -10.856  1.00  0.69           H  
ATOM   1666  HB  THR A 111      33.560  -6.034  -8.453  1.00  0.69           H  
ATOM   1667  HG1 THR A 111      31.356  -7.164  -9.898  1.00  0.69           H  
ATOM   1668 1HG2 THR A 111      31.443  -5.045  -7.839  1.00  0.69           H  
ATOM   1669 2HG2 THR A 111      32.390  -3.906  -8.751  1.00  0.69           H  
ATOM   1670 3HG2 THR A 111      31.035  -4.773  -9.513  1.00  0.69           H  
ATOM   1671  N   THR A 112      31.811  -6.629 -12.139  1.00  0.71           N  
ATOM   1672  CA  THR A 112      30.672  -6.581 -13.056  1.00  0.71           C  
ATOM   1673  C   THR A 112      29.433  -7.130 -12.328  1.00  0.71           C  
ATOM   1674  O   THR A 112      29.513  -8.240 -11.804  1.00  0.71           O  
ATOM   1675  CB  THR A 112      30.918  -7.403 -14.321  1.00  0.71           C  
ATOM   1676  CG2 THR A 112      29.709  -7.271 -15.227  1.00  0.71           C  
ATOM   1677  OG1 THR A 112      32.067  -6.894 -15.005  1.00  0.71           O  
ATOM   1678  H   THR A 112      32.231  -7.515 -11.885  1.00  0.71           H  
ATOM   1679  HA  THR A 112      30.535  -5.564 -13.388  1.00  0.71           H  
ATOM   1680  HB  THR A 112      31.078  -8.450 -14.067  1.00  0.71           H  
ATOM   1681  HG1 THR A 112      32.162  -7.347 -15.847  1.00  0.71           H  
ATOM   1682 1HG2 THR A 112      29.865  -7.833 -16.143  1.00  0.71           H  
ATOM   1683 2HG2 THR A 112      28.823  -7.649 -14.719  1.00  0.71           H  
ATOM   1684 3HG2 THR A 112      29.565  -6.220 -15.466  1.00  0.71           H  
ATOM   1685  N   PRO A 113      28.326  -6.376 -12.181  1.00  0.76           N  
ATOM   1686  CA  PRO A 113      27.106  -6.811 -11.543  1.00  0.76           C  
ATOM   1687  C   PRO A 113      26.457  -7.977 -12.269  1.00  0.76           C  
ATOM   1688  O   PRO A 113      26.560  -8.084 -13.492  1.00  0.76           O  
ATOM   1689  CB  PRO A 113      26.195  -5.591 -11.632  1.00  0.76           C  
ATOM   1690  CG  PRO A 113      27.115  -4.444 -11.838  1.00  0.76           C  
ATOM   1691  CD  PRO A 113      28.246  -5.004 -12.667  1.00  0.76           C  
ATOM   1692  HA  PRO A 113      27.337  -7.069 -10.502  1.00  0.76           H  
ATOM   1693 1HB  PRO A 113      25.486  -5.728 -12.463  1.00  0.76           H  
ATOM   1694 2HB  PRO A 113      25.596  -5.526 -10.716  1.00  0.76           H  
ATOM   1695 1HG  PRO A 113      26.593  -3.615 -12.341  1.00  0.76           H  
ATOM   1696 2HG  PRO A 113      27.457  -4.070 -10.878  1.00  0.76           H  
ATOM   1697 1HD  PRO A 113      27.975  -5.011 -13.727  1.00  0.76           H  
ATOM   1698 2HD  PRO A 113      29.123  -4.415 -12.460  1.00  0.76           H  
ATOM   1699  N   GLY A 114      25.755  -8.810 -11.525  1.00  0.85           N  
ATOM   1700  CA  GLY A 114      24.931  -9.866 -12.085  1.00  0.85           C  
ATOM   1701  C   GLY A 114      23.504  -9.401 -11.881  1.00  0.85           C  
ATOM   1702  O   GLY A 114      23.302  -8.215 -11.604  1.00  0.85           O  
ATOM   1703  H   GLY A 114      25.760  -8.670 -10.523  1.00  0.85           H  
ATOM   1704 1HA  GLY A 114      25.148 -10.000 -13.145  1.00  0.85           H  
ATOM   1705 2HA  GLY A 114      25.110 -10.807 -11.566  1.00  0.85           H  
ATOM   1706  N   VAL A 115      22.528 -10.301 -12.012  1.00  0.97           N  
ATOM   1707  CA  VAL A 115      21.127  -9.929 -11.810  1.00  0.97           C  
ATOM   1708  C   VAL A 115      20.441 -10.887 -10.833  1.00  0.97           C  
ATOM   1709  O   VAL A 115      20.535 -12.109 -10.977  1.00  0.97           O  
ATOM   1710  CB  VAL A 115      20.356  -9.883 -13.146  1.00  0.97           C  
ATOM   1711  CG1 VAL A 115      18.890  -9.517 -12.874  1.00  0.97           C  
ATOM   1712  CG2 VAL A 115      21.007  -8.847 -14.094  1.00  0.97           C  
ATOM   1713  H   VAL A 115      22.758 -11.256 -12.248  1.00  0.97           H  
ATOM   1714  HA  VAL A 115      21.092  -8.931 -11.373  1.00  0.97           H  
ATOM   1715  HB  VAL A 115      20.372 -10.868 -13.611  1.00  0.97           H  
ATOM   1716 1HG1 VAL A 115      18.339  -9.491 -13.811  1.00  0.97           H  
ATOM   1717 2HG1 VAL A 115      18.439 -10.259 -12.215  1.00  0.97           H  
ATOM   1718 3HG1 VAL A 115      18.848  -8.535 -12.396  1.00  0.97           H  
ATOM   1719 1HG2 VAL A 115      20.456  -8.814 -15.033  1.00  0.97           H  
ATOM   1720 2HG2 VAL A 115      20.979  -7.863 -13.622  1.00  0.97           H  
ATOM   1721 3HG2 VAL A 115      22.041  -9.117 -14.300  1.00  0.97           H  
ATOM   1722  N   PHE A 116      19.769 -10.326  -9.833  1.00  1.12           N  
ATOM   1723  CA  PHE A 116      19.062 -11.091  -8.814  1.00  1.12           C  
ATOM   1724  C   PHE A 116      17.555 -10.805  -8.844  1.00  1.12           C  
ATOM   1725  O   PHE A 116      17.127  -9.666  -9.031  1.00  1.12           O  
ATOM   1726  CB  PHE A 116      19.663 -10.782  -7.440  1.00  1.12           C  
ATOM   1727  CG  PHE A 116      19.033 -11.507  -6.287  1.00  1.12           C  
ATOM   1728  CD1 PHE A 116      19.318 -12.849  -6.047  1.00  1.12           C  
ATOM   1729  CD2 PHE A 116      18.184 -10.855  -5.432  1.00  1.12           C  
ATOM   1730  CE1 PHE A 116      18.746 -13.515  -4.980  1.00  1.12           C  
ATOM   1731  CE2 PHE A 116      17.610 -11.515  -4.358  1.00  1.12           C  
ATOM   1732  CZ  PHE A 116      17.890 -12.846  -4.135  1.00  1.12           C  
ATOM   1733  H   PHE A 116      19.751  -9.310  -9.783  1.00  1.12           H  
ATOM   1734  HA  PHE A 116      19.206 -12.152  -9.017  1.00  1.12           H  
ATOM   1735 1HB  PHE A 116      20.726 -11.024  -7.452  1.00  1.12           H  
ATOM   1736 2HB  PHE A 116      19.585  -9.713  -7.251  1.00  1.12           H  
ATOM   1737  HD1 PHE A 116      19.998 -13.375  -6.716  1.00  1.12           H  
ATOM   1738  HD2 PHE A 116      17.969  -9.806  -5.613  1.00  1.12           H  
ATOM   1739  HE1 PHE A 116      18.973 -14.565  -4.805  1.00  1.12           H  
ATOM   1740  HE2 PHE A 116      16.935 -10.987  -3.690  1.00  1.12           H  
ATOM   1741  HZ  PHE A 116      17.437 -13.364  -3.292  1.00  1.12           H  
ATOM   1742  N   LYS A 117      16.728 -11.841  -8.739  1.00  1.28           N  
ATOM   1743  CA  LYS A 117      15.282 -11.604  -8.742  1.00  1.28           C  
ATOM   1744  C   LYS A 117      14.729 -11.451  -7.326  1.00  1.28           C  
ATOM   1745  O   LYS A 117      14.940 -12.321  -6.478  1.00  1.28           O  
ATOM   1746  CB  LYS A 117      14.544 -12.708  -9.497  1.00  1.28           C  
ATOM   1747  CG  LYS A 117      13.047 -12.445  -9.644  1.00  1.28           C  
ATOM   1748  CD  LYS A 117      12.365 -13.513 -10.486  1.00  1.28           C  
ATOM   1749  CE  LYS A 117      10.877 -13.228 -10.625  1.00  1.28           C  
ATOM   1750  NZ  LYS A 117      10.191 -14.258 -11.455  1.00  1.28           N1+
ATOM   1751  H   LYS A 117      17.093 -12.776  -8.616  1.00  1.28           H  
ATOM   1752  HA  LYS A 117      15.085 -10.673  -9.261  1.00  1.28           H  
ATOM   1753 1HB  LYS A 117      14.970 -12.821 -10.494  1.00  1.28           H  
ATOM   1754 2HB  LYS A 117      14.668 -13.655  -8.973  1.00  1.28           H  
ATOM   1755 1HG  LYS A 117      12.582 -12.423  -8.654  1.00  1.28           H  
ATOM   1756 2HG  LYS A 117      12.896 -11.469 -10.109  1.00  1.28           H  
ATOM   1757 1HD  LYS A 117      12.818 -13.540 -11.478  1.00  1.28           H  
ATOM   1758 2HD  LYS A 117      12.498 -14.487 -10.016  1.00  1.28           H  
ATOM   1759 1HE  LYS A 117      10.424 -13.209  -9.635  1.00  1.28           H  
ATOM   1760 2HE  LYS A 117      10.744 -12.251 -11.092  1.00  1.28           H  
ATOM   1761 1HZ  LYS A 117       9.208 -14.035 -11.525  1.00  1.28           H  
ATOM   1762 2HZ  LYS A 117      10.599 -14.272 -12.379  1.00  1.28           H  
ATOM   1763 3HZ  LYS A 117      10.300 -15.165 -11.025  1.00  1.28           H  
ATOM   1764  N   THR A 118      13.996 -10.359  -7.082  1.00  1.42           N  
ATOM   1765  CA  THR A 118      13.421 -10.087  -5.772  1.00  1.42           C  
ATOM   1766  C   THR A 118      11.892 -10.090  -5.904  1.00  1.42           C  
ATOM   1767  O   THR A 118      11.382 -10.144  -7.020  1.00  1.42           O  
ATOM   1768  CB  THR A 118      13.839  -8.679  -5.281  1.00  1.42           C  
ATOM   1769  CG2 THR A 118      15.321  -8.485  -5.526  1.00  1.42           C  
ATOM   1770  OG1 THR A 118      13.134  -7.666  -6.024  1.00  1.42           O  
ATOM   1771  H   THR A 118      13.863  -9.654  -7.807  1.00  1.42           H  
ATOM   1772  HA  THR A 118      13.755 -10.854  -5.080  1.00  1.42           H  
ATOM   1773  HB  THR A 118      13.660  -8.554  -4.238  1.00  1.42           H  
ATOM   1774  HG1 THR A 118      13.521  -7.627  -6.927  1.00  1.42           H  
ATOM   1775 1HG2 THR A 118      15.623  -7.494  -5.195  1.00  1.42           H  
ATOM   1776 2HG2 THR A 118      15.859  -9.230  -4.970  1.00  1.42           H  
ATOM   1777 3HG2 THR A 118      15.537  -8.590  -6.595  1.00  1.42           H  
ATOM   1778  N   PRO A 119      11.125 -10.051  -4.796  1.00  1.48           N  
ATOM   1779  CA  PRO A 119       9.685  -9.845  -4.750  1.00  1.48           C  
ATOM   1780  C   PRO A 119       9.208  -8.530  -5.387  1.00  1.48           C  
ATOM   1781  O   PRO A 119       8.012  -8.370  -5.629  1.00  1.48           O  
ATOM   1782  CB  PRO A 119       9.379  -9.872  -3.249  1.00  1.48           C  
ATOM   1783  CG  PRO A 119      10.487 -10.698  -2.647  1.00  1.48           C  
ATOM   1784  CD  PRO A 119      11.708 -10.362  -3.456  1.00  1.48           C  
ATOM   1785  HA  PRO A 119       9.197 -10.697  -5.252  1.00  1.48           H  
ATOM   1786 1HB  PRO A 119       9.354  -8.841  -2.861  1.00  1.48           H  
ATOM   1787 2HB  PRO A 119       8.382 -10.303  -3.078  1.00  1.48           H  
ATOM   1788 1HG  PRO A 119      10.602 -10.451  -1.580  1.00  1.48           H  
ATOM   1789 2HG  PRO A 119      10.226 -11.767  -2.696  1.00  1.48           H  
ATOM   1790 1HD  PRO A 119      12.180  -9.493  -3.000  1.00  1.48           H  
ATOM   1791 2HD  PRO A 119      12.359 -11.241  -3.482  1.00  1.48           H  
ATOM   1792  N   LEU A 120      10.109  -7.550  -5.578  1.00  1.46           N  
ATOM   1793  CA  LEU A 120       9.699  -6.276  -6.150  1.00  1.46           C  
ATOM   1794  C   LEU A 120       9.966  -6.260  -7.659  1.00  1.46           C  
ATOM   1795  O   LEU A 120       9.265  -5.593  -8.423  1.00  1.46           O  
ATOM   1796  CB  LEU A 120      10.460  -5.136  -5.460  1.00  1.46           C  
ATOM   1797  CG  LEU A 120      10.235  -5.020  -3.926  1.00  1.46           C  
ATOM   1798  CD1 LEU A 120      11.104  -3.895  -3.356  1.00  1.46           C  
ATOM   1799  CD2 LEU A 120       8.762  -4.762  -3.644  1.00  1.46           C  
ATOM   1800  H   LEU A 120      11.103  -7.683  -5.407  1.00  1.46           H  
ATOM   1801  HA  LEU A 120       8.632  -6.141  -5.986  1.00  1.46           H  
ATOM   1802 1HB  LEU A 120      11.527  -5.284  -5.631  1.00  1.46           H  
ATOM   1803 2HB  LEU A 120      10.165  -4.193  -5.916  1.00  1.46           H  
ATOM   1804  HG  LEU A 120      10.538  -5.953  -3.448  1.00  1.46           H  
ATOM   1805 1HD1 LEU A 120      10.956  -3.842  -2.286  1.00  1.46           H  
ATOM   1806 2HD1 LEU A 120      12.157  -4.100  -3.558  1.00  1.46           H  
ATOM   1807 3HD1 LEU A 120      10.831  -2.945  -3.809  1.00  1.46           H  
ATOM   1808 1HD2 LEU A 120       8.606  -4.692  -2.567  1.00  1.46           H  
ATOM   1809 2HD2 LEU A 120       8.460  -3.828  -4.117  1.00  1.46           H  
ATOM   1810 3HD2 LEU A 120       8.164  -5.584  -4.047  1.00  1.46           H  
ATOM   1811  N   GLY A 121      10.993  -7.000  -8.075  1.00  1.34           N  
ATOM   1812  CA  GLY A 121      11.416  -7.057  -9.476  1.00  1.34           C  
ATOM   1813  C   GLY A 121      12.881  -7.459  -9.554  1.00  1.34           C  
ATOM   1814  O   GLY A 121      13.475  -7.837  -8.543  1.00  1.34           O  
ATOM   1815  H   GLY A 121      11.527  -7.512  -7.379  1.00  1.34           H  
ATOM   1816 1HA  GLY A 121      10.804  -7.778 -10.017  1.00  1.34           H  
ATOM   1817 2HA  GLY A 121      11.273  -6.085  -9.945  1.00  1.34           H  
ATOM   1818  N   THR A 122      13.489  -7.405 -10.731  1.00  1.19           N  
ATOM   1819  CA  THR A 122      14.890  -7.799 -10.756  1.00  1.19           C  
ATOM   1820  C   THR A 122      15.765  -6.638 -10.321  1.00  1.19           C  
ATOM   1821  O   THR A 122      15.364  -5.477 -10.441  1.00  1.19           O  
ATOM   1822  CB  THR A 122      15.300  -8.312 -12.145  1.00  1.19           C  
ATOM   1823  CG2 THR A 122      14.490  -9.546 -12.506  1.00  1.19           C  
ATOM   1824  OG1 THR A 122      15.106  -7.278 -13.127  1.00  1.19           O  
ATOM   1825  H   THR A 122      13.009  -7.095 -11.566  1.00  1.19           H  
ATOM   1826  HA  THR A 122      15.043  -8.604 -10.047  1.00  1.19           H  
ATOM   1827  HB  THR A 122      16.346  -8.575 -12.122  1.00  1.19           H  
ATOM   1828  HG1 THR A 122      15.407  -7.589 -13.986  1.00  1.19           H  
ATOM   1829 1HG2 THR A 122      14.799  -9.910 -13.484  1.00  1.19           H  
ATOM   1830 2HG2 THR A 122      14.663 -10.319 -11.760  1.00  1.19           H  
ATOM   1831 3HG2 THR A 122      13.431  -9.294 -12.529  1.00  1.19           H  
ATOM   1832  N   ILE A 123      16.980  -6.947  -9.883  1.00  1.04           N  
ATOM   1833  CA  ILE A 123      17.918  -5.916  -9.477  1.00  1.04           C  
ATOM   1834  C   ILE A 123      19.345  -6.317  -9.857  1.00  1.04           C  
ATOM   1835  O   ILE A 123      19.705  -7.493  -9.806  1.00  1.04           O  
ATOM   1836  CB  ILE A 123      17.797  -5.712  -7.946  1.00  1.04           C  
ATOM   1837  CG1 ILE A 123      18.554  -4.485  -7.491  1.00  1.04           C  
ATOM   1838  CG2 ILE A 123      18.361  -6.937  -7.219  1.00  1.04           C  
ATOM   1839  CD1 ILE A 123      18.203  -4.064  -6.101  1.00  1.04           C  
ATOM   1840  H   ILE A 123      17.224  -7.927  -9.773  1.00  1.04           H  
ATOM   1841  HA  ILE A 123      17.670  -4.986  -9.986  1.00  1.04           H  
ATOM   1842  HB  ILE A 123      16.748  -5.579  -7.679  1.00  1.04           H  
ATOM   1843 1HG1 ILE A 123      19.608  -4.679  -7.516  1.00  1.04           H  
ATOM   1844 2HG1 ILE A 123      18.339  -3.662  -8.164  1.00  1.04           H  
ATOM   1845 1HG2 ILE A 123      18.268  -6.800  -6.143  1.00  1.04           H  
ATOM   1846 2HG2 ILE A 123      17.809  -7.818  -7.518  1.00  1.04           H  
ATOM   1847 3HG2 ILE A 123      19.415  -7.058  -7.479  1.00  1.04           H  
ATOM   1848 1HD1 ILE A 123      18.772  -3.198  -5.854  1.00  1.04           H  
ATOM   1849 2HD1 ILE A 123      17.140  -3.829  -6.043  1.00  1.04           H  
ATOM   1850 3HD1 ILE A 123      18.439  -4.862  -5.405  1.00  1.04           H  
ATOM   1851  N   GLY A 124      20.176  -5.356 -10.234  1.00  0.91           N  
ATOM   1852  CA  GLY A 124      21.566  -5.694 -10.514  1.00  0.91           C  
ATOM   1853  C   GLY A 124      22.198  -6.054  -9.187  1.00  0.91           C  
ATOM   1854  O   GLY A 124      21.731  -5.575  -8.156  1.00  0.91           O  
ATOM   1855  H   GLY A 124      19.865  -4.394 -10.296  1.00  0.91           H  
ATOM   1856 1HA  GLY A 124      21.617  -6.526 -11.210  1.00  0.91           H  
ATOM   1857 2HA  GLY A 124      22.084  -4.846 -10.958  1.00  0.91           H  
ATOM   1858  N   ALA A 125      23.253  -6.855  -9.176  1.00  0.84           N  
ATOM   1859  CA  ALA A 125      23.844  -7.171  -7.878  1.00  0.84           C  
ATOM   1860  C   ALA A 125      25.338  -7.446  -7.927  1.00  0.84           C  
ATOM   1861  O   ALA A 125      25.864  -7.964  -8.906  1.00  0.84           O  
ATOM   1862  CB  ALA A 125      23.132  -8.364  -7.293  1.00  0.84           C  
ATOM   1863  H   ALA A 125      23.584  -7.257 -10.049  1.00  0.84           H  
ATOM   1864  HA  ALA A 125      23.691  -6.316  -7.229  1.00  0.84           H  
ATOM   1865 1HB  ALA A 125      23.542  -8.526  -6.324  1.00  0.84           H  
ATOM   1866 2HB  ALA A 125      22.064  -8.158  -7.210  1.00  0.84           H  
ATOM   1867 3HB  ALA A 125      23.285  -9.237  -7.926  1.00  0.84           H  
ATOM   1868  N   VAL A 126      26.024  -7.156  -6.831  1.00  0.81           N  
ATOM   1869  CA  VAL A 126      27.466  -7.357  -6.766  1.00  0.81           C  
ATOM   1870  C   VAL A 126      27.961  -8.364  -5.726  1.00  0.81           C  
ATOM   1871  O   VAL A 126      27.691  -8.248  -4.524  1.00  0.81           O  
ATOM   1872  CB  VAL A 126      28.146  -6.001  -6.526  1.00  0.81           C  
ATOM   1873  CG1 VAL A 126      29.552  -6.221  -6.358  1.00  0.81           C  
ATOM   1874  CG2 VAL A 126      27.903  -5.058  -7.725  1.00  0.81           C  
ATOM   1875  H   VAL A 126      25.525  -6.761  -6.036  1.00  0.81           H  
ATOM   1876  HA  VAL A 126      27.793  -7.714  -7.742  1.00  0.81           H  
ATOM   1877  HB  VAL A 126      27.754  -5.549  -5.612  1.00  0.81           H  
ATOM   1878 1HG1 VAL A 126      30.032  -5.287  -6.184  1.00  0.81           H  
ATOM   1879 2HG1 VAL A 126      29.700  -6.865  -5.506  1.00  0.81           H  
ATOM   1880 3HG1 VAL A 126      29.958  -6.690  -7.252  1.00  0.81           H  
ATOM   1881 1HG2 VAL A 126      28.398  -4.102  -7.546  1.00  0.81           H  
ATOM   1882 2HG2 VAL A 126      28.306  -5.510  -8.635  1.00  0.81           H  
ATOM   1883 3HG2 VAL A 126      26.840  -4.895  -7.841  1.00  0.81           H  
ATOM   1884  N   THR A 127      28.753  -9.338  -6.185  1.00  0.80           N  
ATOM   1885  CA  THR A 127      29.254 -10.370  -5.280  1.00  0.80           C  
ATOM   1886  C   THR A 127      30.540  -9.966  -4.553  1.00  0.80           C  
ATOM   1887  O   THR A 127      31.609 -10.530  -4.795  1.00  0.80           O  
ATOM   1888  CB  THR A 127      29.526 -11.688  -6.020  1.00  0.80           C  
ATOM   1889  CG2 THR A 127      29.924 -12.756  -4.988  1.00  0.80           C  
ATOM   1890  OG1 THR A 127      28.337 -12.127  -6.689  1.00  0.80           O  
ATOM   1891  H   THR A 127      28.978  -9.378  -7.171  1.00  0.80           H  
ATOM   1892  HA  THR A 127      28.500 -10.558  -4.523  1.00  0.80           H  
ATOM   1893  HB  THR A 127      30.327 -11.553  -6.746  1.00  0.80           H  
ATOM   1894  HG1 THR A 127      28.493 -12.990  -7.086  1.00  0.80           H  
ATOM   1895 1HG2 THR A 127      30.115 -13.705  -5.490  1.00  0.80           H  
ATOM   1896 2HG2 THR A 127      30.824 -12.441  -4.462  1.00  0.80           H  
ATOM   1897 3HG2 THR A 127      29.115 -12.885  -4.267  1.00  0.80           H  
ATOM   1898  N   LEU A 128      30.416  -8.986  -3.673  1.00  0.82           N  
ATOM   1899  CA  LEU A 128      31.529  -8.527  -2.846  1.00  0.82           C  
ATOM   1900  C   LEU A 128      31.146  -8.639  -1.380  1.00  0.82           C  
ATOM   1901  O   LEU A 128      30.016  -8.318  -1.002  1.00  0.82           O  
ATOM   1902  CB  LEU A 128      31.972  -7.102  -3.204  1.00  0.82           C  
ATOM   1903  CG  LEU A 128      32.583  -6.913  -4.636  1.00  0.82           C  
ATOM   1904  CD1 LEU A 128      32.836  -5.431  -4.923  1.00  0.82           C  
ATOM   1905  CD2 LEU A 128      33.871  -7.677  -4.719  1.00  0.82           C  
ATOM   1906  H   LEU A 128      29.484  -8.586  -3.579  1.00  0.82           H  
ATOM   1907  HA  LEU A 128      32.379  -9.185  -3.017  1.00  0.82           H  
ATOM   1908 1HB  LEU A 128      31.125  -6.424  -3.096  1.00  0.82           H  
ATOM   1909 2HB  LEU A 128      32.733  -6.823  -2.493  1.00  0.82           H  
ATOM   1910  HG  LEU A 128      31.908  -7.299  -5.375  1.00  0.82           H  
ATOM   1911 1HD1 LEU A 128      33.256  -5.321  -5.920  1.00  0.82           H  
ATOM   1912 2HD1 LEU A 128      31.920  -4.890  -4.870  1.00  0.82           H  
ATOM   1913 3HD1 LEU A 128      33.529  -5.030  -4.199  1.00  0.82           H  
ATOM   1914 1HD2 LEU A 128      34.298  -7.559  -5.718  1.00  0.82           H  
ATOM   1915 2HD2 LEU A 128      34.569  -7.295  -3.974  1.00  0.82           H  
ATOM   1916 3HD2 LEU A 128      33.678  -8.735  -4.530  1.00  0.82           H  
ATOM   1917  N   ASP A 129      32.087  -9.119  -0.565  1.00  0.84           N  
ATOM   1918  CA  ASP A 129      31.848  -9.332   0.859  1.00  0.84           C  
ATOM   1919  C   ASP A 129      32.622  -8.351   1.744  1.00  0.84           C  
ATOM   1920  O   ASP A 129      33.801  -8.560   2.035  1.00  0.84           O  
ATOM   1921  CB  ASP A 129      32.224 -10.791   1.201  1.00  0.84           C  
ATOM   1922  CG  ASP A 129      31.936 -11.273   2.651  1.00  0.84           C  
ATOM   1923  OD1 ASP A 129      31.536 -10.502   3.471  1.00  0.84           O  
ATOM   1924  OD2 ASP A 129      32.124 -12.446   2.891  1.00  0.84           O1-
ATOM   1925  H   ASP A 129      32.992  -9.353  -0.949  1.00  0.84           H  
ATOM   1926  HA  ASP A 129      30.784  -9.193   1.056  1.00  0.84           H  
ATOM   1927 1HB  ASP A 129      31.695 -11.456   0.519  1.00  0.84           H  
ATOM   1928 2HB  ASP A 129      33.290 -10.930   1.014  1.00  0.84           H  
ATOM   1929  N   PHE A 130      31.952  -7.292   2.178  1.00  0.85           N  
ATOM   1930  CA  PHE A 130      32.546  -6.282   3.034  1.00  0.85           C  
ATOM   1931  C   PHE A 130      31.947  -6.378   4.445  1.00  0.85           C  
ATOM   1932  O   PHE A 130      30.823  -6.855   4.597  1.00  0.85           O  
ATOM   1933  CB  PHE A 130      32.340  -4.906   2.436  1.00  0.85           C  
ATOM   1934  CG  PHE A 130      33.151  -4.596   1.238  1.00  0.85           C  
ATOM   1935  CD1 PHE A 130      32.666  -4.793  -0.031  1.00  0.85           C  
ATOM   1936  CD2 PHE A 130      34.439  -4.081   1.389  1.00  0.85           C  
ATOM   1937  CE1 PHE A 130      33.437  -4.474  -1.114  1.00  0.85           C  
ATOM   1938  CE2 PHE A 130      35.207  -3.772   0.291  1.00  0.85           C  
ATOM   1939  CZ  PHE A 130      34.692  -3.966  -0.962  1.00  0.85           C  
ATOM   1940  H   PHE A 130      30.990  -7.155   1.875  1.00  0.85           H  
ATOM   1941  HA  PHE A 130      33.616  -6.477   3.084  1.00  0.85           H  
ATOM   1942 1HB  PHE A 130      31.328  -4.832   2.150  1.00  0.85           H  
ATOM   1943 2HB  PHE A 130      32.490  -4.158   3.149  1.00  0.85           H  
ATOM   1944  HD1 PHE A 130      31.663  -5.194  -0.173  1.00  0.85           H  
ATOM   1945  HD2 PHE A 130      34.835  -3.921   2.389  1.00  0.85           H  
ATOM   1946  HE1 PHE A 130      33.047  -4.617  -2.098  1.00  0.85           H  
ATOM   1947  HE2 PHE A 130      36.211  -3.364   0.416  1.00  0.85           H  
ATOM   1948  HZ  PHE A 130      35.269  -3.712  -1.826  1.00  0.85           H  
ATOM   1949  N   PRO A 131      32.662  -5.936   5.495  1.00  0.85           N  
ATOM   1950  CA  PRO A 131      32.246  -5.994   6.886  1.00  0.85           C  
ATOM   1951  C   PRO A 131      31.081  -5.093   7.238  1.00  0.85           C  
ATOM   1952  O   PRO A 131      30.796  -4.097   6.557  1.00  0.85           O  
ATOM   1953  CB  PRO A 131      33.508  -5.550   7.637  1.00  0.85           C  
ATOM   1954  CG  PRO A 131      34.281  -4.718   6.649  1.00  0.85           C  
ATOM   1955  CD  PRO A 131      34.026  -5.371   5.309  1.00  0.85           C  
ATOM   1956  HA  PRO A 131      32.001  -7.037   7.133  1.00  0.85           H  
ATOM   1957 1HB  PRO A 131      33.215  -4.974   8.535  1.00  0.85           H  
ATOM   1958 2HB  PRO A 131      34.064  -6.429   7.988  1.00  0.85           H  
ATOM   1959 1HG  PRO A 131      33.929  -3.678   6.687  1.00  0.85           H  
ATOM   1960 2HG  PRO A 131      35.346  -4.701   6.921  1.00  0.85           H  
ATOM   1961 1HD  PRO A 131      34.077  -4.608   4.554  1.00  0.85           H  
ATOM   1962 2HD  PRO A 131      34.754  -6.179   5.132  1.00  0.85           H  
ATOM   1963  N   LYS A 132      30.415  -5.436   8.333  1.00  0.83           N  
ATOM   1964  CA  LYS A 132      29.324  -4.613   8.808  1.00  0.83           C  
ATOM   1965  C   LYS A 132      29.870  -3.228   9.049  1.00  0.83           C  
ATOM   1966  O   LYS A 132      31.014  -3.063   9.466  1.00  0.83           O  
ATOM   1967  CB  LYS A 132      28.701  -5.178  10.077  1.00  0.83           C  
ATOM   1968  CG  LYS A 132      27.955  -6.493   9.876  1.00  0.83           C  
ATOM   1969  CD  LYS A 132      27.327  -6.984  11.178  1.00  0.83           C  
ATOM   1970  CE  LYS A 132      26.588  -8.301  10.977  1.00  0.83           C  
ATOM   1971  NZ  LYS A 132      25.991  -8.802  12.245  1.00  0.83           N1+
ATOM   1972  H   LYS A 132      30.673  -6.269   8.845  1.00  0.83           H  
ATOM   1973  HA  LYS A 132      28.558  -4.550   8.033  1.00  0.83           H  
ATOM   1974 1HB  LYS A 132      29.479  -5.342  10.822  1.00  0.83           H  
ATOM   1975 2HB  LYS A 132      28.001  -4.453  10.492  1.00  0.83           H  
ATOM   1976 1HG  LYS A 132      27.169  -6.352   9.133  1.00  0.83           H  
ATOM   1977 2HG  LYS A 132      28.647  -7.249   9.508  1.00  0.83           H  
ATOM   1978 1HD  LYS A 132      28.107  -7.124  11.927  1.00  0.83           H  
ATOM   1979 2HD  LYS A 132      26.624  -6.237  11.547  1.00  0.83           H  
ATOM   1980 1HE  LYS A 132      25.794  -8.155  10.246  1.00  0.83           H  
ATOM   1981 2HE  LYS A 132      27.286  -9.047  10.595  1.00  0.83           H  
ATOM   1982 1HZ  LYS A 132      25.511  -9.675  12.069  1.00  0.83           H  
ATOM   1983 2HZ  LYS A 132      26.722  -8.953  12.926  1.00  0.83           H  
ATOM   1984 3HZ  LYS A 132      25.334  -8.123  12.600  1.00  0.83           H  
ATOM   1985  N   GLY A 133      29.049  -2.238   8.755  1.00  0.79           N  
ATOM   1986  CA  GLY A 133      29.438  -0.845   8.857  1.00  0.79           C  
ATOM   1987  C   GLY A 133      29.711  -0.281   7.464  1.00  0.79           C  
ATOM   1988  O   GLY A 133      29.696   0.928   7.283  1.00  0.79           O  
ATOM   1989  H   GLY A 133      28.115  -2.457   8.441  1.00  0.79           H  
ATOM   1990 1HA  GLY A 133      28.642  -0.277   9.341  1.00  0.79           H  
ATOM   1991 2HA  GLY A 133      30.323  -0.749   9.481  1.00  0.79           H  
ATOM   1992  N   THR A 134      29.873  -1.152   6.456  1.00  0.75           N  
ATOM   1993  CA  THR A 134      30.073  -0.681   5.080  1.00  0.75           C  
ATOM   1994  C   THR A 134      28.763  -0.483   4.320  1.00  0.75           C  
ATOM   1995  O   THR A 134      28.774   0.003   3.177  1.00  0.75           O  
ATOM   1996  CB  THR A 134      30.941  -1.638   4.262  1.00  0.75           C  
ATOM   1997  CG2 THR A 134      32.293  -1.715   4.819  1.00  0.75           C  
ATOM   1998  OG1 THR A 134      30.330  -2.924   4.224  1.00  0.75           O  
ATOM   1999  H   THR A 134      29.925  -2.157   6.640  1.00  0.75           H  
ATOM   2000  HA  THR A 134      30.589   0.280   5.121  1.00  0.75           H  
ATOM   2001  HB  THR A 134      31.006  -1.263   3.241  1.00  0.75           H  
ATOM   2002  HG1 THR A 134      30.474  -3.381   5.082  1.00  0.75           H  
ATOM   2003 1HG2 THR A 134      32.921  -2.360   4.239  1.00  0.75           H  
ATOM   2004 2HG2 THR A 134      32.684  -0.731   4.790  1.00  0.75           H  
ATOM   2005 3HG2 THR A 134      32.247  -2.077   5.844  1.00  0.75           H  
ATOM   2006  N   SER A 135      27.642  -0.882   4.924  1.00  0.71           N  
ATOM   2007  CA  SER A 135      26.373  -0.754   4.230  1.00  0.71           C  
ATOM   2008  C   SER A 135      26.146   0.693   3.875  1.00  0.71           C  
ATOM   2009  O   SER A 135      26.359   1.569   4.710  1.00  0.71           O  
ATOM   2010  CB  SER A 135      25.208  -1.191   5.084  1.00  0.71           C  
ATOM   2011  OG  SER A 135      25.228  -2.548   5.405  1.00  0.71           O  
ATOM   2012  H   SER A 135      27.686  -1.268   5.853  1.00  0.71           H  
ATOM   2013  HA  SER A 135      26.406  -1.344   3.315  1.00  0.71           H  
ATOM   2014 1HB  SER A 135      25.186  -0.601   5.999  1.00  0.71           H  
ATOM   2015 2HB  SER A 135      24.296  -0.966   4.537  1.00  0.71           H  
ATOM   2016  HG  SER A 135      24.314  -2.723   5.728  1.00  0.71           H  
ATOM   2017  N   GLY A 136      25.653   0.921   2.670  1.00  0.68           N  
ATOM   2018  CA  GLY A 136      25.357   2.228   2.132  1.00  0.68           C  
ATOM   2019  C   GLY A 136      26.503   2.795   1.311  1.00  0.68           C  
ATOM   2020  O   GLY A 136      26.346   3.817   0.646  1.00  0.68           O  
ATOM   2021  H   GLY A 136      25.496   0.131   2.068  1.00  0.68           H  
ATOM   2022 1HA  GLY A 136      24.513   2.129   1.471  1.00  0.68           H  
ATOM   2023 2HA  GLY A 136      25.052   2.896   2.926  1.00  0.68           H  
ATOM   2024  N   SER A 137      27.649   2.125   1.303  1.00  0.66           N  
ATOM   2025  CA  SER A 137      28.731   2.636   0.491  1.00  0.66           C  
ATOM   2026  C   SER A 137      28.223   2.685  -0.956  1.00  0.66           C  
ATOM   2027  O   SER A 137      27.497   1.778  -1.377  1.00  0.66           O  
ATOM   2028  CB  SER A 137      29.929   1.722   0.592  1.00  0.66           C  
ATOM   2029  OG  SER A 137      30.477   1.696   1.919  1.00  0.66           O  
ATOM   2030  H   SER A 137      27.786   1.295   1.883  1.00  0.66           H  
ATOM   2031  HA  SER A 137      28.991   3.628   0.848  1.00  0.66           H  
ATOM   2032 1HB  SER A 137      29.638   0.714   0.305  1.00  0.66           H  
ATOM   2033 2HB  SER A 137      30.638   2.039  -0.096  1.00  0.66           H  
ATOM   2034  HG  SER A 137      29.800   1.232   2.467  1.00  0.66           H  
ATOM   2035  N   PRO A 138      28.539   3.722  -1.746  1.00  0.65           N  
ATOM   2036  CA  PRO A 138      28.097   3.847  -3.116  1.00  0.65           C  
ATOM   2037  C   PRO A 138      28.760   2.905  -4.084  1.00  0.65           C  
ATOM   2038  O   PRO A 138      29.931   2.530  -3.943  1.00  0.65           O  
ATOM   2039  CB  PRO A 138      28.443   5.289  -3.463  1.00  0.65           C  
ATOM   2040  CG  PRO A 138      29.598   5.624  -2.576  1.00  0.65           C  
ATOM   2041  CD  PRO A 138      29.359   4.843  -1.269  1.00  0.65           C  
ATOM   2042  HA  PRO A 138      27.013   3.700  -3.149  1.00  0.65           H  
ATOM   2043 1HB  PRO A 138      28.685   5.366  -4.535  1.00  0.65           H  
ATOM   2044 2HB  PRO A 138      27.567   5.932  -3.287  1.00  0.65           H  
ATOM   2045 1HG  PRO A 138      30.537   5.347  -3.067  1.00  0.65           H  
ATOM   2046 2HG  PRO A 138      29.620   6.703  -2.435  1.00  0.65           H  
ATOM   2047 1HD  PRO A 138      30.326   4.487  -0.870  1.00  0.65           H  
ATOM   2048 2HD  PRO A 138      28.797   5.456  -0.542  1.00  0.65           H  
ATOM   2049  N   ILE A 139      28.003   2.622  -5.122  1.00  0.66           N  
ATOM   2050  CA  ILE A 139      28.422   1.889  -6.286  1.00  0.66           C  
ATOM   2051  C   ILE A 139      28.269   2.867  -7.436  1.00  0.66           C  
ATOM   2052  O   ILE A 139      27.212   3.503  -7.573  1.00  0.66           O  
ATOM   2053  CB  ILE A 139      27.538   0.646  -6.501  1.00  0.66           C  
ATOM   2054  CG1 ILE A 139      27.613  -0.242  -5.237  1.00  0.66           C  
ATOM   2055  CG2 ILE A 139      28.032  -0.128  -7.714  1.00  0.66           C  
ATOM   2056  CD1 ILE A 139      26.619  -1.360  -5.209  1.00  0.66           C  
ATOM   2057  H   ILE A 139      27.039   2.924  -5.094  1.00  0.66           H  
ATOM   2058  HA  ILE A 139      29.460   1.601  -6.192  1.00  0.66           H  
ATOM   2059  HB  ILE A 139      26.502   0.952  -6.648  1.00  0.66           H  
ATOM   2060 1HG1 ILE A 139      28.612  -0.651  -5.162  1.00  0.66           H  
ATOM   2061 2HG1 ILE A 139      27.423   0.380  -4.361  1.00  0.66           H  
ATOM   2062 1HG2 ILE A 139      27.410  -1.007  -7.871  1.00  0.66           H  
ATOM   2063 2HG2 ILE A 139      27.982   0.515  -8.579  1.00  0.66           H  
ATOM   2064 3HG2 ILE A 139      29.069  -0.434  -7.556  1.00  0.66           H  
ATOM   2065 1HD1 ILE A 139      26.714  -1.929  -4.294  1.00  0.66           H  
ATOM   2066 2HD1 ILE A 139      25.615  -0.948  -5.260  1.00  0.66           H  
ATOM   2067 3HD1 ILE A 139      26.807  -2.006  -6.052  1.00  0.66           H  
ATOM   2068  N   ILE A 140      29.315   3.023  -8.234  1.00  0.66           N  
ATOM   2069  CA  ILE A 140      29.280   3.966  -9.335  1.00  0.66           C  
ATOM   2070  C   ILE A 140      29.572   3.280 -10.653  1.00  0.66           C  
ATOM   2071  O   ILE A 140      30.189   2.219 -10.691  1.00  0.66           O  
ATOM   2072  CB  ILE A 140      30.348   5.064  -9.139  1.00  0.66           C  
ATOM   2073  CG1 ILE A 140      31.698   4.427  -9.168  1.00  0.66           C  
ATOM   2074  CG2 ILE A 140      30.133   5.813  -7.825  1.00  0.66           C  
ATOM   2075  CD1 ILE A 140      32.845   5.400  -9.180  1.00  0.66           C  
ATOM   2076  H   ILE A 140      30.155   2.482  -8.057  1.00  0.66           H  
ATOM   2077  HA  ILE A 140      28.295   4.397  -9.382  1.00  0.66           H  
ATOM   2078  HB  ILE A 140      30.298   5.768  -9.972  1.00  0.66           H  
ATOM   2079 1HG1 ILE A 140      31.782   3.782  -8.316  1.00  0.66           H  
ATOM   2080 2HG1 ILE A 140      31.766   3.817 -10.069  1.00  0.66           H  
ATOM   2081 1HG2 ILE A 140      30.898   6.577  -7.715  1.00  0.66           H  
ATOM   2082 2HG2 ILE A 140      29.184   6.276  -7.833  1.00  0.66           H  
ATOM   2083 3HG2 ILE A 140      30.191   5.119  -6.991  1.00  0.66           H  
ATOM   2084 1HD1 ILE A 140      33.783   4.858  -9.211  1.00  0.66           H  
ATOM   2085 2HD1 ILE A 140      32.772   6.022 -10.047  1.00  0.66           H  
ATOM   2086 3HD1 ILE A 140      32.810   6.017  -8.286  1.00  0.66           H  
ATOM   2087  N   ASN A 141      29.167   3.884 -11.755  1.00  0.67           N  
ATOM   2088  CA  ASN A 141      29.500   3.295 -13.046  1.00  0.67           C  
ATOM   2089  C   ASN A 141      30.836   3.818 -13.547  1.00  0.67           C  
ATOM   2090  O   ASN A 141      31.485   4.637 -12.891  1.00  0.67           O  
ATOM   2091  CB  ASN A 141      28.379   3.500 -14.050  1.00  0.67           C  
ATOM   2092  CG  ASN A 141      28.134   4.934 -14.420  1.00  0.67           C  
ATOM   2093  ND2 ASN A 141      26.928   5.193 -14.883  1.00  0.67           N  
ATOM   2094  OD1 ASN A 141      29.016   5.804 -14.293  1.00  0.67           O  
ATOM   2095  H   ASN A 141      28.643   4.756 -11.674  1.00  0.67           H  
ATOM   2096  HA  ASN A 141      29.614   2.218 -12.916  1.00  0.67           H  
ATOM   2097 1HB  ASN A 141      28.599   2.938 -14.958  1.00  0.67           H  
ATOM   2098 2HB  ASN A 141      27.467   3.090 -13.645  1.00  0.67           H  
ATOM   2099 1HD2 ASN A 141      26.654   6.150 -15.140  1.00  0.67           H  
ATOM   2100 2HD2 ASN A 141      26.257   4.458 -14.969  1.00  0.67           H  
ATOM   2101  N   LYS A 142      31.223   3.393 -14.742  1.00  0.69           N  
ATOM   2102  CA  LYS A 142      32.490   3.782 -15.358  1.00  0.69           C  
ATOM   2103  C   LYS A 142      32.623   5.291 -15.635  1.00  0.69           C  
ATOM   2104  O   LYS A 142      33.723   5.780 -15.889  1.00  0.69           O  
ATOM   2105  CB  LYS A 142      32.691   2.997 -16.653  1.00  0.69           C  
ATOM   2106  CG  LYS A 142      31.738   3.381 -17.774  1.00  0.69           C  
ATOM   2107  CD  LYS A 142      31.952   2.499 -18.988  1.00  0.69           C  
ATOM   2108  CE  LYS A 142      31.053   2.902 -20.146  1.00  0.69           C  
ATOM   2109  NZ  LYS A 142      31.179   1.959 -21.284  1.00  0.69           N1+
ATOM   2110  H   LYS A 142      30.642   2.726 -15.231  1.00  0.69           H  
ATOM   2111  HA  LYS A 142      33.290   3.506 -14.670  1.00  0.69           H  
ATOM   2112 1HB  LYS A 142      33.710   3.139 -17.011  1.00  0.69           H  
ATOM   2113 2HB  LYS A 142      32.556   1.927 -16.454  1.00  0.69           H  
ATOM   2114 1HG  LYS A 142      30.707   3.279 -17.431  1.00  0.69           H  
ATOM   2115 2HG  LYS A 142      31.911   4.418 -18.057  1.00  0.69           H  
ATOM   2116 1HD  LYS A 142      32.990   2.568 -19.308  1.00  0.69           H  
ATOM   2117 2HD  LYS A 142      31.744   1.465 -18.721  1.00  0.69           H  
ATOM   2118 1HE  LYS A 142      30.017   2.916 -19.812  1.00  0.69           H  
ATOM   2119 2HE  LYS A 142      31.333   3.901 -20.480  1.00  0.69           H  
ATOM   2120 1HZ  LYS A 142      30.575   2.242 -22.035  1.00  0.69           H  
ATOM   2121 2HZ  LYS A 142      32.130   1.927 -21.608  1.00  0.69           H  
ATOM   2122 3HZ  LYS A 142      30.892   1.025 -20.953  1.00  0.69           H  
ATOM   2123  N   LYS A 143      31.497   6.016 -15.646  1.00  0.69           N  
ATOM   2124  CA  LYS A 143      31.484   7.448 -15.912  1.00  0.69           C  
ATOM   2125  C   LYS A 143      31.547   8.247 -14.612  1.00  0.69           C  
ATOM   2126  O   LYS A 143      31.569   9.478 -14.631  1.00  0.69           O  
ATOM   2127  CB  LYS A 143      30.230   7.848 -16.696  1.00  0.69           C  
ATOM   2128  CG  LYS A 143      30.134   7.260 -18.093  1.00  0.69           C  
ATOM   2129  CD  LYS A 143      28.874   7.746 -18.794  1.00  0.69           C  
ATOM   2130  CE  LYS A 143      28.756   7.177 -20.200  1.00  0.69           C  
ATOM   2131  NZ  LYS A 143      27.508   7.629 -20.874  1.00  0.69           N1+
ATOM   2132  H   LYS A 143      30.616   5.588 -15.392  1.00  0.69           H  
ATOM   2133  HA  LYS A 143      32.363   7.701 -16.504  1.00  0.69           H  
ATOM   2134 1HB  LYS A 143      29.341   7.544 -16.146  1.00  0.69           H  
ATOM   2135 2HB  LYS A 143      30.192   8.933 -16.787  1.00  0.69           H  
ATOM   2136 1HG  LYS A 143      31.009   7.548 -18.676  1.00  0.69           H  
ATOM   2137 2HG  LYS A 143      30.101   6.175 -18.027  1.00  0.69           H  
ATOM   2138 1HD  LYS A 143      27.998   7.446 -18.211  1.00  0.69           H  
ATOM   2139 2HD  LYS A 143      28.888   8.835 -18.851  1.00  0.69           H  
ATOM   2140 1HE  LYS A 143      29.614   7.500 -20.789  1.00  0.69           H  
ATOM   2141 2HE  LYS A 143      28.755   6.088 -20.145  1.00  0.69           H  
ATOM   2142 1HZ  LYS A 143      27.461   7.233 -21.802  1.00  0.69           H  
ATOM   2143 2HZ  LYS A 143      26.707   7.324 -20.336  1.00  0.69           H  
ATOM   2144 3HZ  LYS A 143      27.505   8.637 -20.939  1.00  0.69           H  
ATOM   2145  N   GLY A 144      31.550   7.543 -13.477  1.00  0.70           N  
ATOM   2146  CA  GLY A 144      31.560   8.174 -12.168  1.00  0.70           C  
ATOM   2147  C   GLY A 144      30.170   8.484 -11.606  1.00  0.70           C  
ATOM   2148  O   GLY A 144      30.056   9.167 -10.586  1.00  0.70           O  
ATOM   2149  H   GLY A 144      31.549   6.524 -13.503  1.00  0.70           H  
ATOM   2150 1HA  GLY A 144      32.085   7.525 -11.479  1.00  0.70           H  
ATOM   2151 2HA  GLY A 144      32.139   9.094 -12.222  1.00  0.70           H  
ATOM   2152  N   GLU A 145      29.106   8.011 -12.257  1.00  0.70           N  
ATOM   2153  CA  GLU A 145      27.767   8.309 -11.754  1.00  0.70           C  
ATOM   2154  C   GLU A 145      27.408   7.306 -10.673  1.00  0.70           C  
ATOM   2155  O   GLU A 145      27.726   6.128 -10.799  1.00  0.70           O  
ATOM   2156  CB  GLU A 145      26.750   8.233 -12.885  1.00  0.70           C  
ATOM   2157  CG  GLU A 145      26.967   9.229 -14.014  1.00  0.70           C  
ATOM   2158  CD  GLU A 145      25.984   9.060 -15.154  1.00  0.70           C  
ATOM   2159  OE1 GLU A 145      25.700   7.933 -15.526  1.00  0.70           O  
ATOM   2160  OE2 GLU A 145      25.518  10.058 -15.657  1.00  0.70           O1-
ATOM   2161  H   GLU A 145      29.213   7.430 -13.088  1.00  0.70           H  
ATOM   2162  HA  GLU A 145      27.760   9.311 -11.322  1.00  0.70           H  
ATOM   2163 1HB  GLU A 145      26.744   7.249 -13.287  1.00  0.70           H  
ATOM   2164 2HB  GLU A 145      25.758   8.415 -12.477  1.00  0.70           H  
ATOM   2165 1HG  GLU A 145      26.881  10.238 -13.616  1.00  0.70           H  
ATOM   2166 2HG  GLU A 145      27.984   9.103 -14.394  1.00  0.70           H  
ATOM   2167  N   ILE A 146      26.700   7.737  -9.633  1.00  0.70           N  
ATOM   2168  CA  ILE A 146      26.327   6.800  -8.572  1.00  0.70           C  
ATOM   2169  C   ILE A 146      25.094   6.016  -8.967  1.00  0.70           C  
ATOM   2170  O   ILE A 146      24.033   6.605  -9.185  1.00  0.70           O  
ATOM   2171  CB  ILE A 146      26.029   7.549  -7.269  1.00  0.70           C  
ATOM   2172  CG1 ILE A 146      27.231   8.332  -6.797  1.00  0.70           C  
ATOM   2173  CG2 ILE A 146      25.634   6.524  -6.175  1.00  0.70           C  
ATOM   2174  CD1 ILE A 146      26.880   9.308  -5.713  1.00  0.70           C  
ATOM   2175  H   ILE A 146      26.448   8.713  -9.565  1.00  0.70           H  
ATOM   2176  HA  ILE A 146      27.126   6.094  -8.408  1.00  0.70           H  
ATOM   2177  HB  ILE A 146      25.237   8.247  -7.450  1.00  0.70           H  
ATOM   2178 1HG1 ILE A 146      27.973   7.645  -6.404  1.00  0.70           H  
ATOM   2179 2HG1 ILE A 146      27.665   8.879  -7.636  1.00  0.70           H  
ATOM   2180 1HG2 ILE A 146      25.416   7.045  -5.249  1.00  0.70           H  
ATOM   2181 2HG2 ILE A 146      24.751   5.966  -6.492  1.00  0.70           H  
ATOM   2182 3HG2 ILE A 146      26.460   5.827  -6.013  1.00  0.70           H  
ATOM   2183 1HD1 ILE A 146      27.774   9.847  -5.400  1.00  0.70           H  
ATOM   2184 2HD1 ILE A 146      26.148  10.021  -6.090  1.00  0.70           H  
ATOM   2185 3HD1 ILE A 146      26.459   8.775  -4.871  1.00  0.70           H  
ATOM   2186  N   ILE A 147      25.229   4.691  -9.041  1.00  0.71           N  
ATOM   2187  CA  ILE A 147      24.138   3.844  -9.505  1.00  0.71           C  
ATOM   2188  C   ILE A 147      23.439   3.095  -8.394  1.00  0.71           C  
ATOM   2189  O   ILE A 147      22.362   2.553  -8.611  1.00  0.71           O  
ATOM   2190  CB  ILE A 147      24.610   2.836 -10.539  1.00  0.71           C  
ATOM   2191  CG1 ILE A 147      25.604   1.898  -9.940  1.00  0.71           C  
ATOM   2192  CG2 ILE A 147      25.193   3.551 -11.734  1.00  0.71           C  
ATOM   2193  CD1 ILE A 147      25.903   0.773 -10.810  1.00  0.71           C  
ATOM   2194  H   ILE A 147      26.119   4.275  -8.786  1.00  0.71           H  
ATOM   2195  HA  ILE A 147      23.408   4.480  -9.993  1.00  0.71           H  
ATOM   2196  HB  ILE A 147      23.764   2.242 -10.859  1.00  0.71           H  
ATOM   2197 1HG1 ILE A 147      26.523   2.431  -9.745  1.00  0.71           H  
ATOM   2198 2HG1 ILE A 147      25.221   1.508  -9.004  1.00  0.71           H  
ATOM   2199 1HG2 ILE A 147      25.499   2.817 -12.472  1.00  0.71           H  
ATOM   2200 2HG2 ILE A 147      24.442   4.201 -12.165  1.00  0.71           H  
ATOM   2201 3HG2 ILE A 147      26.054   4.145 -11.425  1.00  0.71           H  
ATOM   2202 1HD1 ILE A 147      26.610   0.136 -10.322  1.00  0.71           H  
ATOM   2203 2HD1 ILE A 147      25.002   0.232 -10.996  1.00  0.71           H  
ATOM   2204 3HD1 ILE A 147      26.316   1.137 -11.750  1.00  0.71           H  
ATOM   2205  N   GLY A 148      24.008   3.105  -7.199  1.00  0.73           N  
ATOM   2206  CA  GLY A 148      23.298   2.494  -6.087  1.00  0.73           C  
ATOM   2207  C   GLY A 148      24.119   2.345  -4.841  1.00  0.73           C  
ATOM   2208  O   GLY A 148      25.303   2.672  -4.808  1.00  0.73           O  
ATOM   2209  H   GLY A 148      24.937   3.506  -7.093  1.00  0.73           H  
ATOM   2210 1HA  GLY A 148      22.430   3.104  -5.851  1.00  0.73           H  
ATOM   2211 2HA  GLY A 148      22.905   1.535  -6.373  1.00  0.73           H  
ATOM   2212  N   LEU A 149      23.471   1.859  -3.803  1.00  0.77           N  
ATOM   2213  CA  LEU A 149      24.129   1.669  -2.532  1.00  0.77           C  
ATOM   2214  C   LEU A 149      24.297   0.163  -2.214  1.00  0.77           C  
ATOM   2215  O   LEU A 149      23.436  -0.654  -2.567  1.00  0.77           O  
ATOM   2216  CB  LEU A 149      23.293   2.402  -1.492  1.00  0.77           C  
ATOM   2217  CG  LEU A 149      23.000   3.921  -1.777  1.00  0.77           C  
ATOM   2218  CD1 LEU A 149      22.144   4.461  -0.656  1.00  0.77           C  
ATOM   2219  CD2 LEU A 149      24.289   4.714  -1.914  1.00  0.77           C  
ATOM   2220  H   LEU A 149      22.479   1.647  -3.905  1.00  0.77           H  
ATOM   2221  HA  LEU A 149      25.120   2.121  -2.569  1.00  0.77           H  
ATOM   2222 1HB  LEU A 149      22.340   1.911  -1.468  1.00  0.77           H  
ATOM   2223 2HB  LEU A 149      23.763   2.315  -0.543  1.00  0.77           H  
ATOM   2224  HG  LEU A 149      22.430   4.010  -2.706  1.00  0.77           H  
ATOM   2225 1HD1 LEU A 149      21.911   5.509  -0.837  1.00  0.77           H  
ATOM   2226 2HD1 LEU A 149      21.220   3.894  -0.587  1.00  0.77           H  
ATOM   2227 3HD1 LEU A 149      22.699   4.361   0.263  1.00  0.77           H  
ATOM   2228 1HD2 LEU A 149      24.049   5.755  -2.114  1.00  0.77           H  
ATOM   2229 2HD2 LEU A 149      24.855   4.649  -1.002  1.00  0.77           H  
ATOM   2230 3HD2 LEU A 149      24.872   4.318  -2.731  1.00  0.77           H  
ATOM   2231  N   TYR A 150      25.431  -0.184  -1.587  1.00  0.82           N  
ATOM   2232  CA  TYR A 150      25.833  -1.540  -1.143  1.00  0.82           C  
ATOM   2233  C   TYR A 150      25.323  -2.037   0.226  1.00  0.82           C  
ATOM   2234  O   TYR A 150      25.116  -1.259   1.151  1.00  0.82           O  
ATOM   2235  CB  TYR A 150      27.371  -1.634  -1.121  1.00  0.82           C  
ATOM   2236  CG  TYR A 150      27.930  -2.973  -0.557  1.00  0.82           C  
ATOM   2237  CD1 TYR A 150      27.962  -4.106  -1.335  1.00  0.82           C  
ATOM   2238  CD2 TYR A 150      28.390  -3.047   0.760  1.00  0.82           C  
ATOM   2239  CE1 TYR A 150      28.446  -5.308  -0.833  1.00  0.82           C  
ATOM   2240  CE2 TYR A 150      28.851  -4.255   1.269  1.00  0.82           C  
ATOM   2241  CZ  TYR A 150      28.880  -5.393   0.465  1.00  0.82           C  
ATOM   2242  OH  TYR A 150      29.323  -6.634   0.954  1.00  0.82           O  
ATOM   2243  H   TYR A 150      26.099   0.566  -1.398  1.00  0.82           H  
ATOM   2244  HA  TYR A 150      25.461  -2.243  -1.891  1.00  0.82           H  
ATOM   2245 1HB  TYR A 150      27.761  -1.495  -2.126  1.00  0.82           H  
ATOM   2246 2HB  TYR A 150      27.766  -0.821  -0.513  1.00  0.82           H  
ATOM   2247  HD1 TYR A 150      27.598  -4.058  -2.355  1.00  0.82           H  
ATOM   2248  HD2 TYR A 150      28.366  -2.159   1.398  1.00  0.82           H  
ATOM   2249  HE1 TYR A 150      28.462  -6.196  -1.467  1.00  0.82           H  
ATOM   2250  HE2 TYR A 150      29.183  -4.306   2.305  1.00  0.82           H  
ATOM   2251  HH  TYR A 150      29.371  -7.286   0.215  1.00  0.82           H  
ATOM   2252  N   GLY A 151      25.180  -3.359   0.372  1.00  0.90           N  
ATOM   2253  CA  GLY A 151      25.004  -3.991   1.690  1.00  0.90           C  
ATOM   2254  C   GLY A 151      23.746  -4.815   1.885  1.00  0.90           C  
ATOM   2255  O   GLY A 151      23.761  -5.848   2.564  1.00  0.90           O  
ATOM   2256  H   GLY A 151      25.252  -3.957  -0.445  1.00  0.90           H  
ATOM   2257 1HA  GLY A 151      25.868  -4.628   1.881  1.00  0.90           H  
ATOM   2258 2HA  GLY A 151      25.034  -3.220   2.455  1.00  0.90           H  
ATOM   2259  N   ASN A 152      22.654  -4.420   1.266  1.00  0.99           N  
ATOM   2260  CA  ASN A 152      21.452  -5.216   1.437  1.00  0.99           C  
ATOM   2261  C   ASN A 152      21.482  -6.380   0.457  1.00  0.99           C  
ATOM   2262  O   ASN A 152      21.036  -6.285  -0.696  1.00  0.99           O  
ATOM   2263  CB  ASN A 152      20.231  -4.344   1.345  1.00  0.99           C  
ATOM   2264  CG  ASN A 152      18.947  -5.040   1.662  1.00  0.99           C  
ATOM   2265  ND2 ASN A 152      18.087  -4.358   2.379  1.00  0.99           N  
ATOM   2266  OD1 ASN A 152      18.728  -6.201   1.300  1.00  0.99           O  
ATOM   2267  H   ASN A 152      22.659  -3.586   0.694  1.00  0.99           H  
ATOM   2268  HA  ASN A 152      21.457  -5.649   2.440  1.00  0.99           H  
ATOM   2269 1HB  ASN A 152      20.341  -3.484   2.014  1.00  0.99           H  
ATOM   2270 2HB  ASN A 152      20.184  -3.980   0.366  1.00  0.99           H  
ATOM   2271 1HD2 ASN A 152      17.215  -4.769   2.638  1.00  0.99           H  
ATOM   2272 2HD2 ASN A 152      18.307  -3.409   2.707  1.00  0.99           H  
ATOM   2273  N   GLY A 153      22.075  -7.466   0.934  1.00  1.10           N  
ATOM   2274  CA  GLY A 153      22.285  -8.641   0.118  1.00  1.10           C  
ATOM   2275  C   GLY A 153      21.671  -9.936   0.615  1.00  1.10           C  
ATOM   2276  O   GLY A 153      20.902  -9.982   1.579  1.00  1.10           O  
ATOM   2277  H   GLY A 153      22.445  -7.410   1.881  1.00  1.10           H  
ATOM   2278 1HA  GLY A 153      21.907  -8.448  -0.885  1.00  1.10           H  
ATOM   2279 2HA  GLY A 153      23.358  -8.793   0.022  1.00  1.10           H  
ATOM   2280  N   VAL A 154      22.082 -10.994  -0.065  1.00  1.20           N  
ATOM   2281  CA  VAL A 154      21.652 -12.365   0.149  1.00  1.20           C  
ATOM   2282  C   VAL A 154      22.842 -13.327   0.161  1.00  1.20           C  
ATOM   2283  O   VAL A 154      23.808 -13.142  -0.580  1.00  1.20           O  
ATOM   2284  CB  VAL A 154      20.666 -12.729  -0.975  1.00  1.20           C  
ATOM   2285  CG1 VAL A 154      21.370 -12.567  -2.303  1.00  1.20           C  
ATOM   2286  CG2 VAL A 154      20.159 -14.158  -0.814  1.00  1.20           C  
ATOM   2287  H   VAL A 154      22.710 -10.797  -0.842  1.00  1.20           H  
ATOM   2288  HA  VAL A 154      21.140 -12.424   1.109  1.00  1.20           H  
ATOM   2289  HB  VAL A 154      19.822 -12.039  -0.952  1.00  1.20           H  
ATOM   2290 1HG1 VAL A 154      20.699 -12.801  -3.110  1.00  1.20           H  
ATOM   2291 2HG1 VAL A 154      21.712 -11.540  -2.410  1.00  1.20           H  
ATOM   2292 3HG1 VAL A 154      22.213 -13.228  -2.331  1.00  1.20           H  
ATOM   2293 1HG2 VAL A 154      19.465 -14.386  -1.621  1.00  1.20           H  
ATOM   2294 2HG2 VAL A 154      20.989 -14.857  -0.854  1.00  1.20           H  
ATOM   2295 3HG2 VAL A 154      19.650 -14.257   0.142  1.00  1.20           H  
ATOM   2296  N   LEU A 155      22.795 -14.337   1.027  1.00  1.29           N  
ATOM   2297  CA  LEU A 155      23.870 -15.330   1.068  1.00  1.29           C  
ATOM   2298  C   LEU A 155      23.575 -16.440   0.055  1.00  1.29           C  
ATOM   2299  O   LEU A 155      22.517 -17.072   0.114  1.00  1.29           O  
ATOM   2300  CB  LEU A 155      24.004 -15.898   2.480  1.00  1.29           C  
ATOM   2301  CG  LEU A 155      25.123 -16.895   2.687  1.00  1.29           C  
ATOM   2302  CD1 LEU A 155      26.416 -16.197   2.458  1.00  1.29           C  
ATOM   2303  CD2 LEU A 155      25.069 -17.427   4.097  1.00  1.29           C  
ATOM   2304  H   LEU A 155      21.997 -14.435   1.639  1.00  1.29           H  
ATOM   2305  HA  LEU A 155      24.808 -14.852   0.792  1.00  1.29           H  
ATOM   2306 1HB  LEU A 155      24.165 -15.078   3.169  1.00  1.29           H  
ATOM   2307 2HB  LEU A 155      23.070 -16.391   2.744  1.00  1.29           H  
ATOM   2308  HG  LEU A 155      25.036 -17.719   1.974  1.00  1.29           H  
ATOM   2309 1HD1 LEU A 155      27.225 -16.872   2.623  1.00  1.29           H  
ATOM   2310 2HD1 LEU A 155      26.451 -15.814   1.449  1.00  1.29           H  
ATOM   2311 3HD1 LEU A 155      26.498 -15.399   3.142  1.00  1.29           H  
ATOM   2312 1HD2 LEU A 155      25.887 -18.133   4.250  1.00  1.29           H  
ATOM   2313 2HD2 LEU A 155      25.169 -16.597   4.800  1.00  1.29           H  
ATOM   2314 3HD2 LEU A 155      24.118 -17.931   4.260  1.00  1.29           H  
ATOM   2315  N   ILE A 156      24.488 -16.626  -0.901  1.00  1.35           N  
ATOM   2316  CA  ILE A 156      24.310 -17.554  -2.010  1.00  1.35           C  
ATOM   2317  C   ILE A 156      25.211 -18.789  -2.071  1.00  1.35           C  
ATOM   2318  O   ILE A 156      26.445 -18.701  -1.945  1.00  1.35           O  
ATOM   2319  CB  ILE A 156      24.490 -16.790  -3.338  1.00  1.35           C  
ATOM   2320  CG1 ILE A 156      23.475 -15.649  -3.423  1.00  1.35           C  
ATOM   2321  CG2 ILE A 156      24.372 -17.721  -4.539  1.00  1.35           C  
ATOM   2322  CD1 ILE A 156      22.035 -16.101  -3.405  1.00  1.35           C  
ATOM   2323  H   ILE A 156      25.342 -16.077  -0.875  1.00  1.35           H  
ATOM   2324  HA  ILE A 156      23.282 -17.909  -1.967  1.00  1.35           H  
ATOM   2325  HB  ILE A 156      25.482 -16.330  -3.344  1.00  1.35           H  
ATOM   2326 1HG1 ILE A 156      23.650 -14.973  -2.591  1.00  1.35           H  
ATOM   2327 2HG1 ILE A 156      23.633 -15.108  -4.345  1.00  1.35           H  
ATOM   2328 1HG2 ILE A 156      24.520 -17.149  -5.453  1.00  1.35           H  
ATOM   2329 2HG2 ILE A 156      25.130 -18.498  -4.481  1.00  1.35           H  
ATOM   2330 3HG2 ILE A 156      23.383 -18.177  -4.552  1.00  1.35           H  
ATOM   2331 1HD1 ILE A 156      21.379 -15.242  -3.477  1.00  1.35           H  
ATOM   2332 2HD1 ILE A 156      21.853 -16.762  -4.251  1.00  1.35           H  
ATOM   2333 3HD1 ILE A 156      21.830 -16.636  -2.479  1.00  1.35           H  
ATOM   2334  N   GLY A 157      24.570 -19.949  -2.278  1.00  1.36           N  
ATOM   2335  CA  GLY A 157      25.286 -21.181  -2.581  1.00  1.36           C  
ATOM   2336  C   GLY A 157      26.335 -21.547  -1.566  1.00  1.36           C  
ATOM   2337  O   GLY A 157      26.050 -21.827  -0.401  1.00  1.36           O  
ATOM   2338  H   GLY A 157      23.561 -19.949  -2.295  1.00  1.36           H  
ATOM   2339 1HA  GLY A 157      24.566 -21.996  -2.658  1.00  1.36           H  
ATOM   2340 2HA  GLY A 157      25.745 -21.091  -3.562  1.00  1.36           H  
ATOM   2341  N   GLN A 158      27.564 -21.536  -2.070  1.00  1.31           N  
ATOM   2342  CA  GLN A 158      28.817 -21.851  -1.398  1.00  1.31           C  
ATOM   2343  C   GLN A 158      29.099 -20.989  -0.165  1.00  1.31           C  
ATOM   2344  O   GLN A 158      29.983 -21.313   0.631  1.00  1.31           O  
ATOM   2345  CB  GLN A 158      29.939 -21.680  -2.423  1.00  1.31           C  
ATOM   2346  CG  GLN A 158      30.047 -20.233  -2.925  1.00  1.31           C  
ATOM   2347  CD  GLN A 158      29.096 -19.985  -4.109  1.00  1.31           C  
ATOM   2348  NE2 GLN A 158      29.376 -18.978  -4.923  1.00  1.31           N  
ATOM   2349  OE1 GLN A 158      28.097 -20.700  -4.261  1.00  1.31           O  
ATOM   2350  H   GLN A 158      27.636 -21.269  -3.040  1.00  1.31           H  
ATOM   2351  HA  GLN A 158      28.776 -22.892  -1.078  1.00  1.31           H  
ATOM   2352 1HB  GLN A 158      30.893 -21.958  -1.973  1.00  1.31           H  
ATOM   2353 2HB  GLN A 158      29.768 -22.334  -3.276  1.00  1.31           H  
ATOM   2354 1HG  GLN A 158      29.792 -19.541  -2.144  1.00  1.31           H  
ATOM   2355 2HG  GLN A 158      31.065 -20.041  -3.265  1.00  1.31           H  
ATOM   2356 1HE2 GLN A 158      28.782 -18.776  -5.698  1.00  1.31           H  
ATOM   2357 2HE2 GLN A 158      30.197 -18.385  -4.756  1.00  1.31           H  
ATOM   2358  N   GLY A 159      28.355 -19.896  -0.008  1.00  1.23           N  
ATOM   2359  CA  GLY A 159      28.531 -19.018   1.127  1.00  1.23           C  
ATOM   2360  C   GLY A 159      29.066 -17.634   0.772  1.00  1.23           C  
ATOM   2361  O   GLY A 159      29.784 -17.033   1.572  1.00  1.23           O  
ATOM   2362  H   GLY A 159      27.645 -19.674  -0.703  1.00  1.23           H  
ATOM   2363 1HA  GLY A 159      27.570 -18.917   1.627  1.00  1.23           H  
ATOM   2364 2HA  GLY A 159      29.202 -19.487   1.844  1.00  1.23           H  
ATOM   2365  N   GLU A 160      28.738 -17.127  -0.417  1.00  1.11           N  
ATOM   2366  CA  GLU A 160      29.192 -15.784  -0.787  1.00  1.11           C  
ATOM   2367  C   GLU A 160      28.033 -14.809  -0.726  1.00  1.11           C  
ATOM   2368  O   GLU A 160      26.894 -15.170  -1.011  1.00  1.11           O  
ATOM   2369  CB  GLU A 160      29.845 -15.759  -2.177  1.00  1.11           C  
ATOM   2370  CG  GLU A 160      31.188 -16.514  -2.252  1.00  1.11           C  
ATOM   2371  CD  GLU A 160      31.903 -16.407  -3.600  1.00  1.11           C  
ATOM   2372  OE1 GLU A 160      31.477 -17.018  -4.560  1.00  1.11           O  
ATOM   2373  OE2 GLU A 160      32.888 -15.705  -3.655  1.00  1.11           O1-
ATOM   2374  H   GLU A 160      28.128 -17.657  -1.041  1.00  1.11           H  
ATOM   2375  HA  GLU A 160      29.938 -15.453  -0.065  1.00  1.11           H  
ATOM   2376 1HB  GLU A 160      29.165 -16.210  -2.903  1.00  1.11           H  
ATOM   2377 2HB  GLU A 160      30.014 -14.726  -2.482  1.00  1.11           H  
ATOM   2378 1HG  GLU A 160      31.846 -16.117  -1.480  1.00  1.11           H  
ATOM   2379 2HG  GLU A 160      31.014 -17.556  -2.024  1.00  1.11           H  
ATOM   2380  N   TYR A 161      28.301 -13.564  -0.365  1.00  1.00           N  
ATOM   2381  CA  TYR A 161      27.198 -12.621  -0.316  1.00  1.00           C  
ATOM   2382  C   TYR A 161      27.055 -11.862  -1.606  1.00  1.00           C  
ATOM   2383  O   TYR A 161      28.041 -11.462  -2.225  1.00  1.00           O  
ATOM   2384  CB  TYR A 161      27.353 -11.632   0.826  1.00  1.00           C  
ATOM   2385  CG  TYR A 161      27.180 -12.219   2.195  1.00  1.00           C  
ATOM   2386  CD1 TYR A 161      28.275 -12.719   2.880  1.00  1.00           C  
ATOM   2387  CD2 TYR A 161      25.917 -12.244   2.776  1.00  1.00           C  
ATOM   2388  CE1 TYR A 161      28.115 -13.236   4.149  1.00  1.00           C  
ATOM   2389  CE2 TYR A 161      25.754 -12.762   4.046  1.00  1.00           C  
ATOM   2390  CZ  TYR A 161      26.848 -13.255   4.736  1.00  1.00           C  
ATOM   2391  OH  TYR A 161      26.690 -13.773   6.001  1.00  1.00           O  
ATOM   2392  H   TYR A 161      29.243 -13.279  -0.124  1.00  1.00           H  
ATOM   2393  HA  TYR A 161      26.273 -13.171  -0.161  1.00  1.00           H  
ATOM   2394 1HB  TYR A 161      28.344 -11.172   0.775  1.00  1.00           H  
ATOM   2395 2HB  TYR A 161      26.619 -10.835   0.705  1.00  1.00           H  
ATOM   2396  HD1 TYR A 161      29.269 -12.699   2.422  1.00  1.00           H  
ATOM   2397  HD2 TYR A 161      25.057 -11.852   2.228  1.00  1.00           H  
ATOM   2398  HE1 TYR A 161      28.980 -13.626   4.686  1.00  1.00           H  
ATOM   2399  HE2 TYR A 161      24.765 -12.782   4.504  1.00  1.00           H  
ATOM   2400  HH  TYR A 161      25.759 -13.760   6.236  1.00  1.00           H  
ATOM   2401  N   VAL A 162      25.812 -11.646  -1.989  1.00  0.90           N  
ATOM   2402  CA  VAL A 162      25.499 -10.881  -3.170  1.00  0.90           C  
ATOM   2403  C   VAL A 162      24.650  -9.679  -2.796  1.00  0.90           C  
ATOM   2404  O   VAL A 162      23.564  -9.823  -2.238  1.00  0.90           O  
ATOM   2405  CB  VAL A 162      24.779 -11.791  -4.168  1.00  0.90           C  
ATOM   2406  CG1 VAL A 162      24.430 -11.026  -5.372  1.00  0.90           C  
ATOM   2407  CG2 VAL A 162      25.678 -12.977  -4.495  1.00  0.90           C  
ATOM   2408  H   VAL A 162      25.055 -12.055  -1.444  1.00  0.90           H  
ATOM   2409  HA  VAL A 162      26.422 -10.523  -3.620  1.00  0.90           H  
ATOM   2410  HB  VAL A 162      23.857 -12.152  -3.734  1.00  0.90           H  
ATOM   2411 1HG1 VAL A 162      23.906 -11.663  -6.081  1.00  0.90           H  
ATOM   2412 2HG1 VAL A 162      23.790 -10.223  -5.057  1.00  0.90           H  
ATOM   2413 3HG1 VAL A 162      25.340 -10.629  -5.835  1.00  0.90           H  
ATOM   2414 1HG2 VAL A 162      25.182 -13.627  -5.205  1.00  0.90           H  
ATOM   2415 2HG2 VAL A 162      26.600 -12.613  -4.926  1.00  0.90           H  
ATOM   2416 3HG2 VAL A 162      25.901 -13.540  -3.588  1.00  0.90           H  
ATOM   2417  N   SER A 163      25.166  -8.485  -3.054  1.00  0.84           N  
ATOM   2418  CA  SER A 163      24.487  -7.255  -2.659  1.00  0.84           C  
ATOM   2419  C   SER A 163      23.694  -6.626  -3.769  1.00  0.84           C  
ATOM   2420  O   SER A 163      24.239  -6.339  -4.834  1.00  0.84           O  
ATOM   2421  CB  SER A 163      25.487  -6.253  -2.163  1.00  0.84           C  
ATOM   2422  OG  SER A 163      24.877  -5.009  -1.958  1.00  0.84           O  
ATOM   2423  H   SER A 163      26.068  -8.421  -3.526  1.00  0.84           H  
ATOM   2424  HA  SER A 163      23.803  -7.477  -1.854  1.00  0.84           H  
ATOM   2425 1HB  SER A 163      25.924  -6.608  -1.232  1.00  0.84           H  
ATOM   2426 2HB  SER A 163      26.287  -6.160  -2.900  1.00  0.84           H  
ATOM   2427  HG  SER A 163      24.147  -4.951  -2.618  1.00  0.84           H  
ATOM   2428  N   GLY A 164      22.404  -6.407  -3.560  1.00  0.82           N  
ATOM   2429  CA  GLY A 164      21.671  -5.801  -4.651  1.00  0.82           C  
ATOM   2430  C   GLY A 164      22.204  -4.396  -4.790  1.00  0.82           C  
ATOM   2431  O   GLY A 164      22.576  -3.787  -3.787  1.00  0.82           O  
ATOM   2432  H   GLY A 164      21.946  -6.615  -2.667  1.00  0.82           H  
ATOM   2433 1HA  GLY A 164      21.811  -6.356  -5.575  1.00  0.82           H  
ATOM   2434 2HA  GLY A 164      20.606  -5.779  -4.425  1.00  0.82           H  
ATOM   2435  N   ILE A 165      22.216  -3.865  -5.997  1.00  0.84           N  
ATOM   2436  CA  ILE A 165      22.615  -2.481  -6.175  1.00  0.84           C  
ATOM   2437  C   ILE A 165      21.346  -1.707  -5.982  1.00  0.84           C  
ATOM   2438  O   ILE A 165      20.468  -1.768  -6.832  1.00  0.84           O  
ATOM   2439  CB  ILE A 165      23.163  -2.220  -7.590  1.00  0.84           C  
ATOM   2440  CG1 ILE A 165      24.356  -3.065  -7.867  1.00  0.84           C  
ATOM   2441  CG2 ILE A 165      23.506  -0.777  -7.783  1.00  0.84           C  
ATOM   2442  CD1 ILE A 165      24.807  -2.977  -9.288  1.00  0.84           C  
ATOM   2443  H   ILE A 165      21.937  -4.429  -6.794  1.00  0.84           H  
ATOM   2444  HA  ILE A 165      23.342  -2.190  -5.415  1.00  0.84           H  
ATOM   2445  HB  ILE A 165      22.398  -2.501  -8.317  1.00  0.84           H  
ATOM   2446 1HG1 ILE A 165      25.150  -2.758  -7.239  1.00  0.84           H  
ATOM   2447 2HG1 ILE A 165      24.120  -4.094  -7.640  1.00  0.84           H  
ATOM   2448 1HG2 ILE A 165      23.867  -0.620  -8.794  1.00  0.84           H  
ATOM   2449 2HG2 ILE A 165      22.613  -0.196  -7.625  1.00  0.84           H  
ATOM   2450 3HG2 ILE A 165      24.271  -0.474  -7.081  1.00  0.84           H  
ATOM   2451 1HD1 ILE A 165      25.668  -3.599  -9.417  1.00  0.84           H  
ATOM   2452 2HD1 ILE A 165      24.003  -3.314  -9.945  1.00  0.84           H  
ATOM   2453 3HD1 ILE A 165      25.066  -1.950  -9.524  1.00  0.84           H  
ATOM   2454  N   ILE A 166      21.199  -1.022  -4.861  1.00  0.90           N  
ATOM   2455  CA  ILE A 166      19.889  -0.453  -4.614  1.00  0.90           C  
ATOM   2456  C   ILE A 166      19.855   1.032  -4.860  1.00  0.90           C  
ATOM   2457  O   ILE A 166      20.713   1.778  -4.386  1.00  0.90           O  
ATOM   2458  CB  ILE A 166      19.384  -0.800  -3.216  1.00  0.90           C  
ATOM   2459  CG1 ILE A 166      19.280  -2.296  -3.062  1.00  0.90           C  
ATOM   2460  CG2 ILE A 166      18.046  -0.277  -3.065  1.00  0.90           C  
ATOM   2461  CD1 ILE A 166      19.038  -2.725  -1.697  1.00  0.90           C  
ATOM   2462  H   ILE A 166      21.951  -0.954  -4.167  1.00  0.90           H  
ATOM   2463  HA  ILE A 166      19.183  -0.901  -5.307  1.00  0.90           H  
ATOM   2464  HB  ILE A 166      20.055  -0.395  -2.456  1.00  0.90           H  
ATOM   2465 1HG1 ILE A 166      18.456  -2.647  -3.658  1.00  0.90           H  
ATOM   2466 2HG1 ILE A 166      20.195  -2.760  -3.408  1.00  0.90           H  
ATOM   2467 1HG2 ILE A 166      17.691  -0.531  -2.094  1.00  0.90           H  
ATOM   2468 2HG2 ILE A 166      18.073   0.752  -3.181  1.00  0.90           H  
ATOM   2469 3HG2 ILE A 166      17.391  -0.708  -3.821  1.00  0.90           H  
ATOM   2470 1HD1 ILE A 166      18.969  -3.817  -1.665  1.00  0.90           H  
ATOM   2471 2HD1 ILE A 166      19.869  -2.388  -1.097  1.00  0.90           H  
ATOM   2472 3HD1 ILE A 166      18.109  -2.288  -1.322  1.00  0.90           H  
ATOM   2473  N   GLN A 167      18.867   1.442  -5.642  1.00  1.01           N  
ATOM   2474  CA  GLN A 167      18.700   2.825  -6.036  1.00  1.01           C  
ATOM   2475  C   GLN A 167      17.212   3.099  -6.129  1.00  1.01           C  
ATOM   2476  O   GLN A 167      16.448   2.234  -6.559  1.00  1.01           O  
ATOM   2477  CB  GLN A 167      19.305   3.040  -7.417  1.00  1.01           C  
ATOM   2478  CG  GLN A 167      19.424   4.444  -7.871  1.00  1.01           C  
ATOM   2479  CD  GLN A 167      20.719   5.064  -7.415  1.00  1.01           C  
ATOM   2480  NE2 GLN A 167      21.459   5.535  -8.401  1.00  1.01           N  
ATOM   2481  OE1 GLN A 167      21.056   5.154  -6.228  1.00  1.01           O  
ATOM   2482  H   GLN A 167      18.209   0.757  -5.987  1.00  1.01           H  
ATOM   2483  HA  GLN A 167      19.150   3.482  -5.295  1.00  1.01           H  
ATOM   2484 1HB  GLN A 167      20.294   2.638  -7.410  1.00  1.01           H  
ATOM   2485 2HB  GLN A 167      18.727   2.502  -8.162  1.00  1.01           H  
ATOM   2486 1HG  GLN A 167      19.422   4.463  -8.961  1.00  1.01           H  
ATOM   2487 2HG  GLN A 167      18.609   5.043  -7.499  1.00  1.01           H  
ATOM   2488 1HE2 GLN A 167      22.348   5.995  -8.265  1.00  1.01           H  
ATOM   2489 2HE2 GLN A 167      21.145   5.423  -9.349  1.00  1.01           H  
ATOM   2490  N   GLY A 168      16.796   4.277  -5.712  1.00  1.18           N  
ATOM   2491  CA  GLY A 168      15.407   4.665  -5.809  1.00  1.18           C  
ATOM   2492  C   GLY A 168      15.198   5.452  -7.079  1.00  1.18           C  
ATOM   2493  O   GLY A 168      16.084   5.517  -7.932  1.00  1.18           O  
ATOM   2494  H   GLY A 168      17.466   4.940  -5.347  1.00  1.18           H  
ATOM   2495 1HA  GLY A 168      14.768   3.782  -5.803  1.00  1.18           H  
ATOM   2496 2HA  GLY A 168      15.138   5.276  -4.948  1.00  1.18           H  
ATOM   2497  N   GLU A 169      14.033   6.060  -7.195  1.00  1.42           N  
ATOM   2498  CA  GLU A 169      13.720   6.865  -8.357  1.00  1.42           C  
ATOM   2499  C   GLU A 169      14.005   8.294  -7.971  1.00  1.42           C  
ATOM   2500  O   GLU A 169      13.855   8.652  -6.811  1.00  1.42           O  
ATOM   2501  CB  GLU A 169      12.257   6.689  -8.766  1.00  1.42           C  
ATOM   2502  CG  GLU A 169      11.899   5.274  -9.223  1.00  1.42           C  
ATOM   2503  CD  GLU A 169      10.446   5.119  -9.628  1.00  1.42           C  
ATOM   2504  OE1 GLU A 169       9.705   6.065  -9.500  1.00  1.42           O  
ATOM   2505  OE2 GLU A 169      10.084   4.052 -10.065  1.00  1.42           O1-
ATOM   2506  H   GLU A 169      13.349   5.963  -6.460  1.00  1.42           H  
ATOM   2507  HA  GLU A 169      14.369   6.587  -9.186  1.00  1.42           H  
ATOM   2508 1HB  GLU A 169      11.612   6.947  -7.926  1.00  1.42           H  
ATOM   2509 2HB  GLU A 169      12.022   7.378  -9.579  1.00  1.42           H  
ATOM   2510 1HG  GLU A 169      12.529   5.013 -10.073  1.00  1.42           H  
ATOM   2511 2HG  GLU A 169      12.123   4.577  -8.416  1.00  1.42           H  
ATOM   2512  N   ARG A 170      14.425   9.119  -8.910  1.00  1.74           N  
ATOM   2513  CA  ARG A 170      14.614  10.520  -8.568  1.00  1.74           C  
ATOM   2514  C   ARG A 170      13.289  11.114  -8.133  1.00  1.74           C  
ATOM   2515  O   ARG A 170      12.266  10.870  -8.785  1.00  1.74           O  
ATOM   2516  CB  ARG A 170      15.179  11.306  -9.731  1.00  1.74           C  
ATOM   2517  CG  ARG A 170      15.464  12.775  -9.425  1.00  1.74           C  
ATOM   2518  CD  ARG A 170      16.123  13.490 -10.557  1.00  1.74           C  
ATOM   2519  NE  ARG A 170      15.294  13.519 -11.760  1.00  1.74           N  
ATOM   2520  CZ  ARG A 170      14.292  14.399 -11.983  1.00  1.74           C  
ATOM   2521  NH1 ARG A 170      13.993  15.298 -11.080  1.00  1.74           N1+
ATOM   2522  NH2 ARG A 170      13.604  14.352 -13.112  1.00  1.74           N  
ATOM   2523  H   ARG A 170      14.578   8.789  -9.852  1.00  1.74           H  
ATOM   2524  HA  ARG A 170      15.312  10.591  -7.735  1.00  1.74           H  
ATOM   2525 1HB  ARG A 170      16.103  10.849 -10.053  1.00  1.74           H  
ATOM   2526 2HB  ARG A 170      14.482  11.273 -10.566  1.00  1.74           H  
ATOM   2527 1HG  ARG A 170      14.526  13.290  -9.200  1.00  1.74           H  
ATOM   2528 2HG  ARG A 170      16.121  12.838  -8.558  1.00  1.74           H  
ATOM   2529 1HD  ARG A 170      16.322  14.517 -10.256  1.00  1.74           H  
ATOM   2530 2HD  ARG A 170      17.064  12.998 -10.800  1.00  1.74           H  
ATOM   2531  HE  ARG A 170      15.493  12.840 -12.483  1.00  1.74           H  
ATOM   2532 1HH1 ARG A 170      14.502  15.335 -10.210  1.00  1.74           H  
ATOM   2533 2HH1 ARG A 170      13.213  15.955 -11.240  1.00  1.74           H  
ATOM   2534 1HH2 ARG A 170      13.827  13.661 -13.811  1.00  1.74           H  
ATOM   2535 2HH2 ARG A 170      12.851  15.013 -13.274  1.00  1.74           H  
ATOM   2536  N   THR A 171      13.285  11.881  -7.044  1.00  2.11           N  
ATOM   2537  CA  THR A 171      12.033  12.502  -6.628  1.00  2.11           C  
ATOM   2538  C   THR A 171      12.225  14.009  -6.635  1.00  2.11           C  
ATOM   2539  O   THR A 171      13.347  14.496  -6.795  1.00  2.11           O  
ATOM   2540  CB  THR A 171      11.529  12.010  -5.228  1.00  2.11           C  
ATOM   2541  CG2 THR A 171      11.500  10.496  -5.180  1.00  2.11           C  
ATOM   2542  OG1 THR A 171      12.377  12.496  -4.158  1.00  2.11           O  
ATOM   2543  H   THR A 171      14.162  12.037  -6.541  1.00  2.11           H  
ATOM   2544  HA  THR A 171      11.257  12.269  -7.354  1.00  2.11           H  
ATOM   2545  HB  THR A 171      10.518  12.381  -5.067  1.00  2.11           H  
ATOM   2546  HG1 THR A 171      12.179  13.433  -4.035  1.00  2.11           H  
ATOM   2547 1HG2 THR A 171      11.130  10.169  -4.212  1.00  2.11           H  
ATOM   2548 2HG2 THR A 171      10.847  10.118  -5.969  1.00  2.11           H  
ATOM   2549 3HG2 THR A 171      12.495  10.110  -5.329  1.00  2.11           H  
ATOM   2550  N   GLU A 172      11.137  14.746  -6.476  1.00  2.50           N  
ATOM   2551  CA  GLU A 172      11.186  16.201  -6.431  1.00  2.50           C  
ATOM   2552  C   GLU A 172      10.405  16.702  -5.238  1.00  2.50           C  
ATOM   2553  O   GLU A 172       9.486  16.029  -4.773  1.00  2.50           O  
ATOM   2554  CB  GLU A 172      10.630  16.820  -7.718  1.00  2.50           C  
ATOM   2555  CG  GLU A 172      11.432  16.495  -8.983  1.00  2.50           C  
ATOM   2556  CD  GLU A 172      10.908  17.164 -10.239  1.00  2.50           C  
ATOM   2557  OE1 GLU A 172       9.913  17.843 -10.172  1.00  2.50           O  
ATOM   2558  OE2 GLU A 172      11.534  16.996 -11.269  1.00  2.50           O1-
ATOM   2559  H   GLU A 172      10.245  14.283  -6.373  1.00  2.50           H  
ATOM   2560  HA  GLU A 172      12.223  16.517  -6.311  1.00  2.50           H  
ATOM   2561 1HB  GLU A 172       9.607  16.477  -7.872  1.00  2.50           H  
ATOM   2562 2HB  GLU A 172      10.595  17.906  -7.612  1.00  2.50           H  
ATOM   2563 1HG  GLU A 172      12.466  16.803  -8.824  1.00  2.50           H  
ATOM   2564 2HG  GLU A 172      11.429  15.416  -9.133  1.00  2.50           H  
ATOM   2565  N   GLU A 173      10.768  17.874  -4.738  1.00  2.82           N  
ATOM   2566  CA  GLU A 173      10.023  18.453  -3.638  1.00  2.82           C  
ATOM   2567  C   GLU A 173       8.675  19.002  -4.144  1.00  2.82           C  
ATOM   2568  O   GLU A 173       8.668  19.758  -5.117  1.00  2.82           O  
ATOM   2569  CB  GLU A 173      10.833  19.590  -2.992  1.00  2.82           C  
ATOM   2570  CG  GLU A 173      10.161  20.220  -1.767  1.00  2.82           C  
ATOM   2571  CD  GLU A 173      10.903  21.350  -1.142  1.00  2.82           C  
ATOM   2572  OE1 GLU A 173      11.850  21.817  -1.715  1.00  2.82           O  
ATOM   2573  OE2 GLU A 173      10.533  21.749  -0.062  1.00  2.82           O1-
ATOM   2574  H   GLU A 173      11.544  18.378  -5.145  1.00  2.82           H  
ATOM   2575  HA  GLU A 173       9.885  17.672  -2.907  1.00  2.82           H  
ATOM   2576 1HB  GLU A 173      11.805  19.209  -2.678  1.00  2.82           H  
ATOM   2577 2HB  GLU A 173      11.005  20.377  -3.725  1.00  2.82           H  
ATOM   2578 1HG  GLU A 173       9.208  20.595  -2.081  1.00  2.82           H  
ATOM   2579 2HG  GLU A 173       9.983  19.476  -1.024  1.00  2.82           H  
ATOM   2580  N   PRO A 174       7.528  18.612  -3.553  1.00  2.99           N  
ATOM   2581  CA  PRO A 174       6.198  19.090  -3.867  1.00  2.99           C  
ATOM   2582  C   PRO A 174       6.065  20.453  -3.247  1.00  2.99           C  
ATOM   2583  O   PRO A 174       6.839  20.789  -2.362  1.00  2.99           O  
ATOM   2584  CB  PRO A 174       5.290  18.058  -3.203  1.00  2.99           C  
ATOM   2585  CG  PRO A 174       6.079  17.604  -2.009  1.00  2.99           C  
ATOM   2586  CD  PRO A 174       7.537  17.621  -2.465  1.00  2.99           C  
ATOM   2587  HA  PRO A 174       6.062  19.129  -4.958  1.00  2.99           H  
ATOM   2588 1HB  PRO A 174       4.330  18.529  -2.925  1.00  2.99           H  
ATOM   2589 2HB  PRO A 174       5.064  17.247  -3.906  1.00  2.99           H  
ATOM   2590 1HG  PRO A 174       5.893  18.286  -1.164  1.00  2.99           H  
ATOM   2591 2HG  PRO A 174       5.745  16.605  -1.691  1.00  2.99           H  
ATOM   2592 1HD  PRO A 174       8.134  17.977  -1.629  1.00  2.99           H  
ATOM   2593 2HD  PRO A 174       7.851  16.628  -2.831  1.00  2.99           H  
ATOM   2594  N   ILE A 175       5.073  21.218  -3.622  1.00  2.93           N  
ATOM   2595  CA  ILE A 175       4.914  22.480  -2.932  1.00  2.93           C  
ATOM   2596  C   ILE A 175       4.549  22.172  -1.478  1.00  2.93           C  
ATOM   2597  O   ILE A 175       3.657  21.358  -1.251  1.00  2.93           O  
ATOM   2598  CB  ILE A 175       3.829  23.312  -3.602  1.00  2.93           C  
ATOM   2599  CG1 ILE A 175       4.267  23.558  -5.023  1.00  2.93           C  
ATOM   2600  CG2 ILE A 175       3.605  24.633  -2.843  1.00  2.93           C  
ATOM   2601  CD1 ILE A 175       5.562  24.346  -5.104  1.00  2.93           C  
ATOM   2602  H   ILE A 175       4.441  20.942  -4.361  1.00  2.93           H  
ATOM   2603  HA  ILE A 175       5.836  23.031  -3.017  1.00  2.93           H  
ATOM   2604  HB  ILE A 175       2.901  22.746  -3.630  1.00  2.93           H  
ATOM   2605 1HG1 ILE A 175       4.424  22.598  -5.511  1.00  2.93           H  
ATOM   2606 2HG1 ILE A 175       3.489  24.080  -5.549  1.00  2.93           H  
ATOM   2607 1HG2 ILE A 175       2.831  25.215  -3.335  1.00  2.93           H  
ATOM   2608 2HG2 ILE A 175       3.294  24.418  -1.818  1.00  2.93           H  
ATOM   2609 3HG2 ILE A 175       4.531  25.209  -2.825  1.00  2.93           H  
ATOM   2610 1HD1 ILE A 175       5.850  24.487  -6.142  1.00  2.93           H  
ATOM   2611 2HD1 ILE A 175       5.412  25.314  -4.637  1.00  2.93           H  
ATOM   2612 3HD1 ILE A 175       6.356  23.811  -4.582  1.00  2.93           H  
ATOM   2613  N   PRO A 176       5.238  22.752  -0.475  1.00  2.69           N  
ATOM   2614  CA  PRO A 176       4.995  22.531   0.938  1.00  2.69           C  
ATOM   2615  C   PRO A 176       3.572  22.868   1.329  1.00  2.69           C  
ATOM   2616  O   PRO A 176       2.978  23.818   0.817  1.00  2.69           O  
ATOM   2617  CB  PRO A 176       5.983  23.497   1.611  1.00  2.69           C  
ATOM   2618  CG  PRO A 176       7.096  23.663   0.607  1.00  2.69           C  
ATOM   2619  CD  PRO A 176       6.420  23.624  -0.744  1.00  2.69           C  
ATOM   2620  HA  PRO A 176       5.227  21.487   1.184  1.00  2.69           H  
ATOM   2621 1HB  PRO A 176       5.476  24.439   1.858  1.00  2.69           H  
ATOM   2622 2HB  PRO A 176       6.334  23.068   2.561  1.00  2.69           H  
ATOM   2623 1HG  PRO A 176       7.645  24.589   0.796  1.00  2.69           H  
ATOM   2624 2HG  PRO A 176       7.832  22.844   0.715  1.00  2.69           H  
ATOM   2625 1HD  PRO A 176       6.121  24.627  -1.086  1.00  2.69           H  
ATOM   2626 2HD  PRO A 176       7.150  23.140  -1.411  1.00  2.69           H  
ATOM   2627  N   ASP A 177       3.051  22.144   2.320  1.00  2.34           N  
ATOM   2628  CA  ASP A 177       1.688  22.364   2.805  1.00  2.34           C  
ATOM   2629  C   ASP A 177       1.635  23.567   3.733  1.00  2.34           C  
ATOM   2630  O   ASP A 177       1.435  23.460   4.940  1.00  2.34           O  
ATOM   2631  CB  ASP A 177       1.170  21.120   3.527  1.00  2.34           C  
ATOM   2632  CG  ASP A 177       0.878  19.975   2.577  1.00  2.34           C  
ATOM   2633  OD1 ASP A 177       0.341  20.225   1.525  1.00  2.34           O  
ATOM   2634  OD2 ASP A 177       1.212  18.864   2.902  1.00  2.34           O1-
ATOM   2635  H   ASP A 177       3.595  21.394   2.721  1.00  2.34           H  
ATOM   2636  HA  ASP A 177       1.042  22.564   1.951  1.00  2.34           H  
ATOM   2637 1HB  ASP A 177       1.905  20.789   4.260  1.00  2.34           H  
ATOM   2638 2HB  ASP A 177       0.255  21.369   4.067  1.00  2.34           H  
ATOM   2639  N   ALA A 178       1.823  24.722   3.114  1.00  1.99           N  
ATOM   2640  CA  ALA A 178       1.901  26.027   3.746  1.00  1.99           C  
ATOM   2641  C   ALA A 178       0.536  26.626   4.017  1.00  1.99           C  
ATOM   2642  O   ALA A 178       0.442  27.741   4.518  1.00  1.99           O  
ATOM   2643  CB  ALA A 178       2.694  26.945   2.868  1.00  1.99           C  
ATOM   2644  H   ALA A 178       1.977  24.662   2.107  1.00  1.99           H  
ATOM   2645  HA  ALA A 178       2.411  25.911   4.702  1.00  1.99           H  
ATOM   2646 1HB  ALA A 178       2.791  27.909   3.335  1.00  1.99           H  
ATOM   2647 2HB  ALA A 178       3.666  26.508   2.720  1.00  1.99           H  
ATOM   2648 3HB  ALA A 178       2.192  27.049   1.916  1.00  1.99           H  
ATOM   2649  N   TYR A 179      -0.522  25.919   3.649  1.00  1.69           N  
ATOM   2650  CA  TYR A 179      -1.850  26.443   3.871  1.00  1.69           C  
ATOM   2651  C   TYR A 179      -2.791  25.474   4.576  1.00  1.69           C  
ATOM   2652  O   TYR A 179      -2.993  24.333   4.155  1.00  1.69           O  
ATOM   2653  CB  TYR A 179      -2.482  26.937   2.585  1.00  1.69           C  
ATOM   2654  CG  TYR A 179      -3.864  27.415   2.846  1.00  1.69           C  
ATOM   2655  CD1 TYR A 179      -4.044  28.552   3.596  1.00  1.69           C  
ATOM   2656  CD2 TYR A 179      -4.950  26.720   2.366  1.00  1.69           C  
ATOM   2657  CE1 TYR A 179      -5.281  28.997   3.880  1.00  1.69           C  
ATOM   2658  CE2 TYR A 179      -6.211  27.169   2.652  1.00  1.69           C  
ATOM   2659  CZ  TYR A 179      -6.371  28.298   3.411  1.00  1.69           C  
ATOM   2660  OH  TYR A 179      -7.598  28.745   3.716  1.00  1.69           O  
ATOM   2661  H   TYR A 179      -0.394  25.008   3.237  1.00  1.69           H  
ATOM   2662  HA  TYR A 179      -1.758  27.306   4.507  1.00  1.69           H  
ATOM   2663 1HB  TYR A 179      -1.897  27.761   2.171  1.00  1.69           H  
ATOM   2664 2HB  TYR A 179      -2.516  26.140   1.850  1.00  1.69           H  
ATOM   2665  HD1 TYR A 179      -3.181  29.086   3.969  1.00  1.69           H  
ATOM   2666  HD2 TYR A 179      -4.807  25.819   1.776  1.00  1.69           H  
ATOM   2667  HE1 TYR A 179      -5.411  29.891   4.481  1.00  1.69           H  
ATOM   2668  HE2 TYR A 179      -7.083  26.627   2.288  1.00  1.69           H  
ATOM   2669  HH  TYR A 179      -8.288  28.259   3.233  1.00  1.69           H  
ATOM   2670  N   ASN A 180      -3.348  25.972   5.672  1.00  1.44           N  
ATOM   2671  CA  ASN A 180      -4.308  25.308   6.537  1.00  1.44           C  
ATOM   2672  C   ASN A 180      -5.529  26.199   6.650  1.00  1.44           C  
ATOM   2673  O   ASN A 180      -5.402  27.414   6.749  1.00  1.44           O  
ATOM   2674  CB  ASN A 180      -3.753  25.036   7.921  1.00  1.44           C  
ATOM   2675  CG  ASN A 180      -4.692  24.163   8.745  1.00  1.44           C  
ATOM   2676  ND2 ASN A 180      -4.423  22.879   8.747  1.00  1.44           N  
ATOM   2677  OD1 ASN A 180      -5.652  24.636   9.378  1.00  1.44           O  
ATOM   2678  H   ASN A 180      -3.087  26.915   5.918  1.00  1.44           H  
ATOM   2679  HA  ASN A 180      -4.618  24.369   6.077  1.00  1.44           H  
ATOM   2680 1HB  ASN A 180      -2.783  24.542   7.838  1.00  1.44           H  
ATOM   2681 2HB  ASN A 180      -3.599  25.981   8.444  1.00  1.44           H  
ATOM   2682 1HD2 ASN A 180      -4.997  22.248   9.268  1.00  1.44           H  
ATOM   2683 2HD2 ASN A 180      -3.642  22.530   8.226  1.00  1.44           H  
ATOM   2684  N   GLU A 181      -6.706  25.606   6.721  1.00  1.25           N  
ATOM   2685  CA  GLU A 181      -7.950  26.363   6.871  1.00  1.25           C  
ATOM   2686  C   GLU A 181      -7.924  27.407   8.007  1.00  1.25           C  
ATOM   2687  O   GLU A 181      -8.507  28.490   7.872  1.00  1.25           O  
ATOM   2688  CB  GLU A 181      -9.103  25.393   7.116  1.00  1.25           C  
ATOM   2689  CG  GLU A 181     -10.453  26.053   7.201  1.00  1.25           C  
ATOM   2690  CD  GLU A 181     -11.597  25.076   7.326  1.00  1.25           C  
ATOM   2691  OE1 GLU A 181     -11.351  23.896   7.408  1.00  1.25           O  
ATOM   2692  OE2 GLU A 181     -12.722  25.518   7.311  1.00  1.25           O1-
ATOM   2693  H   GLU A 181      -6.754  24.600   6.649  1.00  1.25           H  
ATOM   2694  HA  GLU A 181      -8.132  26.896   5.935  1.00  1.25           H  
ATOM   2695 1HB  GLU A 181      -9.135  24.657   6.314  1.00  1.25           H  
ATOM   2696 2HB  GLU A 181      -8.930  24.857   8.051  1.00  1.25           H  
ATOM   2697 1HG  GLU A 181     -10.463  26.721   8.062  1.00  1.25           H  
ATOM   2698 2HG  GLU A 181     -10.583  26.651   6.311  1.00  1.25           H  
ATOM   2699  N   GLU A 182      -7.252  27.091   9.119  1.00  1.11           N  
ATOM   2700  CA  GLU A 182      -7.196  27.975  10.284  1.00  1.11           C  
ATOM   2701  C   GLU A 182      -6.549  29.324   9.977  1.00  1.11           C  
ATOM   2702  O   GLU A 182      -6.789  30.314  10.667  1.00  1.11           O  
ATOM   2703  CB  GLU A 182      -6.463  27.298  11.442  1.00  1.11           C  
ATOM   2704  CG  GLU A 182      -7.249  26.166  12.094  1.00  1.11           C  
ATOM   2705  CD  GLU A 182      -8.492  26.688  12.747  1.00  1.11           C  
ATOM   2706  OE1 GLU A 182      -8.381  27.644  13.476  1.00  1.11           O  
ATOM   2707  OE2 GLU A 182      -9.557  26.152  12.525  1.00  1.11           O1-
ATOM   2708  H   GLU A 182      -6.757  26.201   9.163  1.00  1.11           H  
ATOM   2709  HA  GLU A 182      -8.220  28.165  10.604  1.00  1.11           H  
ATOM   2710 1HB  GLU A 182      -5.517  26.890  11.084  1.00  1.11           H  
ATOM   2711 2HB  GLU A 182      -6.234  28.037  12.211  1.00  1.11           H  
ATOM   2712 1HG  GLU A 182      -7.524  25.437  11.330  1.00  1.11           H  
ATOM   2713 2HG  GLU A 182      -6.623  25.668  12.833  1.00  1.11           H  
ATOM   2714  N   MET A 183      -5.724  29.374   8.946  1.00  1.00           N  
ATOM   2715  CA  MET A 183      -5.020  30.578   8.552  1.00  1.00           C  
ATOM   2716  C   MET A 183      -5.933  31.700   8.099  1.00  1.00           C  
ATOM   2717  O   MET A 183      -5.514  32.856   8.059  1.00  1.00           O  
ATOM   2718  CB  MET A 183      -4.031  30.218   7.483  1.00  1.00           C  
ATOM   2719  CG  MET A 183      -2.884  29.447   8.033  1.00  1.00           C  
ATOM   2720  SD  MET A 183      -1.881  28.811   6.788  1.00  1.00           S  
ATOM   2721  CE  MET A 183      -1.456  30.250   5.916  1.00  1.00           C  
ATOM   2722  H   MET A 183      -5.596  28.543   8.369  1.00  1.00           H  
ATOM   2723  HA  MET A 183      -4.468  30.938   9.419  1.00  1.00           H  
ATOM   2724 1HB  MET A 183      -4.513  29.651   6.704  1.00  1.00           H  
ATOM   2725 2HB  MET A 183      -3.638  31.124   7.035  1.00  1.00           H  
ATOM   2726 1HG  MET A 183      -2.296  30.075   8.683  1.00  1.00           H  
ATOM   2727 2HG  MET A 183      -3.271  28.612   8.619  1.00  1.00           H  
ATOM   2728 1HE  MET A 183      -0.859  29.965   5.078  1.00  1.00           H  
ATOM   2729 2HE  MET A 183      -2.361  30.708   5.565  1.00  1.00           H  
ATOM   2730 3HE  MET A 183      -0.912  30.942   6.550  1.00  1.00           H  
ATOM   2731  N   LEU A 184      -7.175  31.386   7.739  1.00  0.92           N  
ATOM   2732  CA  LEU A 184      -8.059  32.451   7.318  1.00  0.92           C  
ATOM   2733  C   LEU A 184      -8.984  32.868   8.469  1.00  0.92           C  
ATOM   2734  O   LEU A 184      -9.906  33.663   8.276  1.00  0.92           O  
ATOM   2735  CB  LEU A 184      -8.861  32.036   6.089  1.00  0.92           C  
ATOM   2736  CG  LEU A 184      -8.001  31.633   4.903  1.00  0.92           C  
ATOM   2737  CD1 LEU A 184      -8.895  31.337   3.693  1.00  0.92           C  
ATOM   2738  CD2 LEU A 184      -6.987  32.680   4.617  1.00  0.92           C  
ATOM   2739  H   LEU A 184      -7.515  30.420   7.781  1.00  0.92           H  
ATOM   2740  HA  LEU A 184      -7.459  33.317   7.044  1.00  0.92           H  
ATOM   2741 1HB  LEU A 184      -9.496  31.189   6.353  1.00  0.92           H  
ATOM   2742 2HB  LEU A 184      -9.489  32.866   5.782  1.00  0.92           H  
ATOM   2743  HG  LEU A 184      -7.481  30.724   5.161  1.00  0.92           H  
ATOM   2744 1HD1 LEU A 184      -8.282  31.016   2.846  1.00  0.92           H  
ATOM   2745 2HD1 LEU A 184      -9.602  30.545   3.937  1.00  0.92           H  
ATOM   2746 3HD1 LEU A 184      -9.425  32.222   3.423  1.00  0.92           H  
ATOM   2747 1HD2 LEU A 184      -6.365  32.367   3.790  1.00  0.92           H  
ATOM   2748 2HD2 LEU A 184      -7.482  33.564   4.367  1.00  0.92           H  
ATOM   2749 3HD2 LEU A 184      -6.368  32.847   5.490  1.00  0.92           H  
ATOM   2750  N   ARG A 185      -8.756  32.308   9.666  1.00  0.86           N  
ATOM   2751  CA  ARG A 185      -9.555  32.637  10.841  1.00  0.86           C  
ATOM   2752  C   ARG A 185      -9.136  33.981  11.431  1.00  0.86           C  
ATOM   2753  O   ARG A 185      -7.943  34.257  11.623  1.00  0.86           O  
ATOM   2754  CB  ARG A 185      -9.447  31.565  11.922  1.00  0.86           C  
ATOM   2755  CG  ARG A 185     -10.378  31.787  13.139  1.00  0.86           C  
ATOM   2756  CD  ARG A 185     -10.215  30.765  14.229  1.00  0.86           C  
ATOM   2757  NE  ARG A 185     -10.596  29.419  13.829  1.00  0.86           N  
ATOM   2758  CZ  ARG A 185     -11.857  28.936  13.789  1.00  0.86           C  
ATOM   2759  NH1 ARG A 185     -12.883  29.706  14.114  1.00  0.86           N1+
ATOM   2760  NH2 ARG A 185     -12.056  27.679  13.421  1.00  0.86           N  
ATOM   2761  H   ARG A 185      -7.990  31.648   9.792  1.00  0.86           H  
ATOM   2762  HA  ARG A 185     -10.599  32.707  10.538  1.00  0.86           H  
ATOM   2763 1HB  ARG A 185      -9.665  30.584  11.497  1.00  0.86           H  
ATOM   2764 2HB  ARG A 185      -8.427  31.533  12.296  1.00  0.86           H  
ATOM   2765 1HG  ARG A 185     -10.160  32.755  13.582  1.00  0.86           H  
ATOM   2766 2HG  ARG A 185     -11.415  31.770  12.807  1.00  0.86           H  
ATOM   2767 1HD  ARG A 185      -9.167  30.737  14.521  1.00  0.86           H  
ATOM   2768 2HD  ARG A 185     -10.820  31.049  15.087  1.00  0.86           H  
ATOM   2769  HE  ARG A 185      -9.837  28.764  13.593  1.00  0.86           H  
ATOM   2770 1HH1 ARG A 185     -12.726  30.662  14.395  1.00  0.86           H  
ATOM   2771 2HH1 ARG A 185     -13.822  29.336  14.082  1.00  0.86           H  
ATOM   2772 1HH2 ARG A 185     -11.243  27.087  13.164  1.00  0.86           H  
ATOM   2773 2HH2 ARG A 185     -12.986  27.301  13.385  1.00  0.86           H  
ATOM   2774  N   LYS A 186     -10.117  34.816  11.730  1.00  0.82           N  
ATOM   2775  CA  LYS A 186      -9.821  36.125  12.279  1.00  0.82           C  
ATOM   2776  C   LYS A 186      -9.047  35.984  13.573  1.00  0.82           C  
ATOM   2777  O   LYS A 186      -9.224  35.011  14.310  1.00  0.82           O  
ATOM   2778  CB  LYS A 186     -11.097  36.933  12.487  1.00  0.82           C  
ATOM   2779  CG  LYS A 186     -11.788  37.323  11.198  1.00  0.82           C  
ATOM   2780  CD  LYS A 186     -13.013  38.161  11.467  1.00  0.82           C  
ATOM   2781  CE  LYS A 186     -13.725  38.538  10.182  1.00  0.82           C  
ATOM   2782  NZ  LYS A 186     -14.938  39.348  10.456  1.00  0.82           N1+
ATOM   2783  H   LYS A 186     -11.075  34.550  11.552  1.00  0.82           H  
ATOM   2784  HA  LYS A 186      -9.192  36.659  11.573  1.00  0.82           H  
ATOM   2785 1HB  LYS A 186     -11.798  36.366  13.097  1.00  0.82           H  
ATOM   2786 2HB  LYS A 186     -10.859  37.856  13.028  1.00  0.82           H  
ATOM   2787 1HG  LYS A 186     -11.102  37.891  10.583  1.00  0.82           H  
ATOM   2788 2HG  LYS A 186     -12.075  36.428  10.652  1.00  0.82           H  
ATOM   2789 1HD  LYS A 186     -13.701  37.614  12.111  1.00  0.82           H  
ATOM   2790 2HD  LYS A 186     -12.716  39.078  11.979  1.00  0.82           H  
ATOM   2791 1HE  LYS A 186     -13.046  39.113   9.550  1.00  0.82           H  
ATOM   2792 2HE  LYS A 186     -14.015  37.632   9.651  1.00  0.82           H  
ATOM   2793 1HZ  LYS A 186     -15.395  39.588   9.589  1.00  0.82           H  
ATOM   2794 2HZ  LYS A 186     -15.570  38.818  11.036  1.00  0.82           H  
ATOM   2795 3HZ  LYS A 186     -14.666  40.196  10.942  1.00  0.82           H  
ATOM   2796  N   ARG A 187      -8.200  36.972  13.830  1.00  0.79           N  
ATOM   2797  CA  ARG A 187      -7.301  37.078  14.980  1.00  0.79           C  
ATOM   2798  C   ARG A 187      -6.065  36.190  14.887  1.00  0.79           C  
ATOM   2799  O   ARG A 187      -5.240  36.195  15.802  1.00  0.79           O  
ATOM   2800  CB  ARG A 187      -7.983  36.763  16.304  1.00  0.79           C  
ATOM   2801  CG  ARG A 187      -9.103  37.676  16.706  1.00  0.79           C  
ATOM   2802  CD  ARG A 187      -9.644  37.333  18.046  1.00  0.79           C  
ATOM   2803  NE  ARG A 187     -10.806  38.144  18.399  1.00  0.79           N  
ATOM   2804  CZ  ARG A 187     -10.750  39.378  18.949  1.00  0.79           C  
ATOM   2805  NH1 ARG A 187      -9.593  39.941  19.203  1.00  0.79           N1+
ATOM   2806  NH2 ARG A 187     -11.868  40.028  19.227  1.00  0.79           N  
ATOM   2807  H   ARG A 187      -8.143  37.720  13.138  1.00  0.79           H  
ATOM   2808  HA  ARG A 187      -6.968  38.100  15.040  1.00  0.79           H  
ATOM   2809 1HB  ARG A 187      -8.327  35.741  16.347  1.00  0.79           H  
ATOM   2810 2HB  ARG A 187      -7.233  36.861  17.088  1.00  0.79           H  
ATOM   2811 1HG  ARG A 187      -8.719  38.697  16.746  1.00  0.79           H  
ATOM   2812 2HG  ARG A 187      -9.909  37.600  15.979  1.00  0.79           H  
ATOM   2813 1HD  ARG A 187      -9.943  36.284  18.058  1.00  0.79           H  
ATOM   2814 2HD  ARG A 187      -8.873  37.499  18.797  1.00  0.79           H  
ATOM   2815  HE  ARG A 187     -11.721  37.753  18.218  1.00  0.79           H  
ATOM   2816 1HH1 ARG A 187      -8.729  39.465  18.985  1.00  0.79           H  
ATOM   2817 2HH1 ARG A 187      -9.562  40.868  19.609  1.00  0.79           H  
ATOM   2818 1HH2 ARG A 187     -12.763  39.604  19.031  1.00  0.79           H  
ATOM   2819 2HH2 ARG A 187     -11.822  40.953  19.632  1.00  0.79           H  
ATOM   2820  N   LYS A 188      -5.868  35.497  13.767  1.00  0.78           N  
ATOM   2821  CA  LYS A 188      -4.633  34.748  13.617  1.00  0.78           C  
ATOM   2822  C   LYS A 188      -3.609  35.487  12.746  1.00  0.78           C  
ATOM   2823  O   LYS A 188      -3.958  36.053  11.707  1.00  0.78           O  
ATOM   2824  CB  LYS A 188      -4.935  33.378  13.017  1.00  0.78           C  
ATOM   2825  CG  LYS A 188      -5.921  32.531  13.839  1.00  0.78           C  
ATOM   2826  CD  LYS A 188      -5.359  32.198  15.224  1.00  0.78           C  
ATOM   2827  CE  LYS A 188      -6.290  31.273  16.002  1.00  0.78           C  
ATOM   2828  NZ  LYS A 188      -5.764  30.980  17.375  1.00  0.78           N1+
ATOM   2829  H   LYS A 188      -6.584  35.444  13.039  1.00  0.78           H  
ATOM   2830  HA  LYS A 188      -4.190  34.603  14.601  1.00  0.78           H  
ATOM   2831 1HB  LYS A 188      -5.368  33.504  12.018  1.00  0.78           H  
ATOM   2832 2HB  LYS A 188      -4.010  32.814  12.906  1.00  0.78           H  
ATOM   2833 1HG  LYS A 188      -6.861  33.082  13.951  1.00  0.78           H  
ATOM   2834 2HG  LYS A 188      -6.132  31.602  13.302  1.00  0.78           H  
ATOM   2835 1HD  LYS A 188      -4.386  31.717  15.115  1.00  0.78           H  
ATOM   2836 2HD  LYS A 188      -5.226  33.124  15.789  1.00  0.78           H  
ATOM   2837 1HE  LYS A 188      -7.267  31.748  16.090  1.00  0.78           H  
ATOM   2838 2HE  LYS A 188      -6.402  30.334  15.455  1.00  0.78           H  
ATOM   2839 1HZ  LYS A 188      -6.404  30.369  17.862  1.00  0.78           H  
ATOM   2840 2HZ  LYS A 188      -4.861  30.531  17.302  1.00  0.78           H  
ATOM   2841 3HZ  LYS A 188      -5.667  31.846  17.889  1.00  0.78           H  
ATOM   2842  N   LEU A 189      -2.346  35.439  13.177  1.00  0.79           N  
ATOM   2843  CA  LEU A 189      -1.194  35.982  12.452  1.00  0.79           C  
ATOM   2844  C   LEU A 189      -0.262  34.823  12.101  1.00  0.79           C  
ATOM   2845  O   LEU A 189       0.433  34.309  12.981  1.00  0.79           O  
ATOM   2846  CB  LEU A 189      -0.399  36.974  13.327  1.00  0.79           C  
ATOM   2847  CG  LEU A 189      -1.103  38.220  13.870  1.00  0.79           C  
ATOM   2848  CD1 LEU A 189      -0.238  38.896  14.913  1.00  0.79           C  
ATOM   2849  CD2 LEU A 189      -1.304  39.192  12.766  1.00  0.79           C  
ATOM   2850  H   LEU A 189      -2.170  34.974  14.056  1.00  0.79           H  
ATOM   2851  HA  LEU A 189      -1.529  36.463  11.532  1.00  0.79           H  
ATOM   2852 1HB  LEU A 189      -0.010  36.429  14.185  1.00  0.79           H  
ATOM   2853 2HB  LEU A 189       0.453  37.320  12.743  1.00  0.79           H  
ATOM   2854  HG  LEU A 189      -2.052  37.939  14.323  1.00  0.79           H  
ATOM   2855 1HD1 LEU A 189      -0.751  39.790  15.289  1.00  0.79           H  
ATOM   2856 2HD1 LEU A 189      -0.060  38.210  15.741  1.00  0.79           H  
ATOM   2857 3HD1 LEU A 189       0.705  39.187  14.476  1.00  0.79           H  
ATOM   2858 1HD2 LEU A 189      -1.785  40.058  13.169  1.00  0.79           H  
ATOM   2859 2HD2 LEU A 189      -0.345  39.476  12.351  1.00  0.79           H  
ATOM   2860 3HD2 LEU A 189      -1.915  38.745  12.002  1.00  0.79           H  
ATOM   2861  N   THR A 190      -0.254  34.406  10.847  1.00  0.81           N  
ATOM   2862  CA  THR A 190       0.547  33.260  10.433  1.00  0.81           C  
ATOM   2863  C   THR A 190       1.715  33.666   9.571  1.00  0.81           C  
ATOM   2864  O   THR A 190       1.550  34.448   8.644  1.00  0.81           O  
ATOM   2865  CB  THR A 190      -0.295  32.221   9.666  1.00  0.81           C  
ATOM   2866  CG2 THR A 190       0.602  31.071   9.162  1.00  0.81           C  
ATOM   2867  OG1 THR A 190      -1.324  31.710  10.528  1.00  0.81           O  
ATOM   2868  H   THR A 190      -0.842  34.882  10.163  1.00  0.81           H  
ATOM   2869  HA  THR A 190       0.946  32.777  11.324  1.00  0.81           H  
ATOM   2870  HB  THR A 190      -0.772  32.697   8.806  1.00  0.81           H  
ATOM   2871  HG1 THR A 190      -2.085  32.294  10.491  1.00  0.81           H  
ATOM   2872 1HG2 THR A 190       0.018  30.344   8.632  1.00  0.81           H  
ATOM   2873 2HG2 THR A 190       1.361  31.461   8.489  1.00  0.81           H  
ATOM   2874 3HG2 THR A 190       1.085  30.587  10.007  1.00  0.81           H  
ATOM   2875  N   VAL A 191       2.884  33.135   9.881  1.00  0.86           N  
ATOM   2876  CA  VAL A 191       4.063  33.406   9.083  1.00  0.86           C  
ATOM   2877  C   VAL A 191       4.435  32.155   8.325  1.00  0.86           C  
ATOM   2878  O   VAL A 191       4.520  31.071   8.908  1.00  0.86           O  
ATOM   2879  CB  VAL A 191       5.240  33.845   9.957  1.00  0.86           C  
ATOM   2880  CG1 VAL A 191       6.474  34.078   9.083  1.00  0.86           C  
ATOM   2881  CG2 VAL A 191       4.862  35.106  10.716  1.00  0.86           C  
ATOM   2882  H   VAL A 191       2.949  32.513  10.675  1.00  0.86           H  
ATOM   2883  HA  VAL A 191       3.842  34.195   8.367  1.00  0.86           H  
ATOM   2884  HB  VAL A 191       5.480  33.052  10.662  1.00  0.86           H  
ATOM   2885 1HG1 VAL A 191       7.286  34.372   9.720  1.00  0.86           H  
ATOM   2886 2HG1 VAL A 191       6.742  33.162   8.555  1.00  0.86           H  
ATOM   2887 3HG1 VAL A 191       6.265  34.867   8.356  1.00  0.86           H  
ATOM   2888 1HG2 VAL A 191       5.699  35.411  11.343  1.00  0.86           H  
ATOM   2889 2HG2 VAL A 191       4.629  35.900  10.024  1.00  0.86           H  
ATOM   2890 3HG2 VAL A 191       3.992  34.911  11.342  1.00  0.86           H  
ATOM   2891  N   LEU A 192       4.600  32.298   7.024  1.00  0.93           N  
ATOM   2892  CA  LEU A 192       4.942  31.172   6.186  1.00  0.93           C  
ATOM   2893  C   LEU A 192       6.380  31.253   5.725  1.00  0.93           C  
ATOM   2894  O   LEU A 192       6.687  31.928   4.737  1.00  0.93           O  
ATOM   2895  CB  LEU A 192       4.014  31.100   4.976  1.00  0.93           C  
ATOM   2896  CG  LEU A 192       2.561  30.976   5.269  1.00  0.93           C  
ATOM   2897  CD1 LEU A 192       1.809  30.979   3.948  1.00  0.93           C  
ATOM   2898  CD2 LEU A 192       2.329  29.707   6.060  1.00  0.93           C  
ATOM   2899  H   LEU A 192       4.525  33.232   6.624  1.00  0.93           H  
ATOM   2900  HA  LEU A 192       4.824  30.257   6.763  1.00  0.93           H  
ATOM   2901 1HB  LEU A 192       4.159  31.985   4.373  1.00  0.93           H  
ATOM   2902 2HB  LEU A 192       4.271  30.250   4.397  1.00  0.93           H  
ATOM   2903  HG  LEU A 192       2.226  31.826   5.856  1.00  0.93           H  
ATOM   2904 1HD1 LEU A 192       0.767  30.902   4.114  1.00  0.93           H  
ATOM   2905 2HD1 LEU A 192       2.003  31.894   3.434  1.00  0.93           H  
ATOM   2906 3HD1 LEU A 192       2.133  30.145   3.339  1.00  0.93           H  
ATOM   2907 1HD2 LEU A 192       1.279  29.595   6.281  1.00  0.93           H  
ATOM   2908 2HD2 LEU A 192       2.663  28.851   5.486  1.00  0.93           H  
ATOM   2909 3HD2 LEU A 192       2.888  29.752   6.994  1.00  0.93           H  
ATOM   2910  N   GLU A 193       7.251  30.549   6.442  1.00  1.04           N  
ATOM   2911  CA  GLU A 193       8.674  30.539   6.143  1.00  1.04           C  
ATOM   2912  C   GLU A 193       9.000  29.379   5.204  1.00  1.04           C  
ATOM   2913  O   GLU A 193       9.060  28.220   5.618  1.00  1.04           O  
ATOM   2914  CB  GLU A 193       9.480  30.445   7.438  1.00  1.04           C  
ATOM   2915  CG  GLU A 193      10.993  30.471   7.271  1.00  1.04           C  
ATOM   2916  CD  GLU A 193      11.722  30.322   8.606  1.00  1.04           C  
ATOM   2917  OE1 GLU A 193      11.066  30.368   9.621  1.00  1.04           O  
ATOM   2918  OE2 GLU A 193      12.918  30.152   8.607  1.00  1.04           O1-
ATOM   2919  H   GLU A 193       6.908  30.016   7.231  1.00  1.04           H  
ATOM   2920  HA  GLU A 193       8.934  31.469   5.646  1.00  1.04           H  
ATOM   2921 1HB  GLU A 193       9.209  31.281   8.087  1.00  1.04           H  
ATOM   2922 2HB  GLU A 193       9.216  29.528   7.964  1.00  1.04           H  
ATOM   2923 1HG  GLU A 193      11.290  29.659   6.607  1.00  1.04           H  
ATOM   2924 2HG  GLU A 193      11.278  31.407   6.796  1.00  1.04           H  
ATOM   2925  N   LEU A 194       9.119  29.698   3.924  1.00  1.17           N  
ATOM   2926  CA  LEU A 194       9.376  28.704   2.876  1.00  1.17           C  
ATOM   2927  C   LEU A 194      10.618  29.097   2.100  1.00  1.17           C  
ATOM   2928  O   LEU A 194      10.768  30.265   1.731  1.00  1.17           O  
ATOM   2929  CB  LEU A 194       8.207  28.584   1.891  1.00  1.17           C  
ATOM   2930  CG  LEU A 194       6.933  27.861   2.307  1.00  1.17           C  
ATOM   2931  CD1 LEU A 194       6.063  28.784   3.078  1.00  1.17           C  
ATOM   2932  CD2 LEU A 194       6.211  27.397   1.040  1.00  1.17           C  
ATOM   2933  H   LEU A 194       9.071  30.694   3.696  1.00  1.17           H  
ATOM   2934  HA  LEU A 194       9.548  27.735   3.340  1.00  1.17           H  
ATOM   2935 1HB  LEU A 194       7.918  29.553   1.625  1.00  1.17           H  
ATOM   2936 2HB  LEU A 194       8.574  28.097   1.026  1.00  1.17           H  
ATOM   2937  HG  LEU A 194       7.176  27.004   2.937  1.00  1.17           H  
ATOM   2938 1HD1 LEU A 194       5.164  28.271   3.367  1.00  1.17           H  
ATOM   2939 2HD1 LEU A 194       6.576  29.104   3.954  1.00  1.17           H  
ATOM   2940 3HD1 LEU A 194       5.809  29.650   2.469  1.00  1.17           H  
ATOM   2941 1HD2 LEU A 194       5.302  26.880   1.289  1.00  1.17           H  
ATOM   2942 2HD2 LEU A 194       5.977  28.256   0.420  1.00  1.17           H  
ATOM   2943 3HD2 LEU A 194       6.837  26.739   0.497  1.00  1.17           H  
ATOM   2944  N   HIS A 195      11.459  28.134   1.754  1.00  1.31           N  
ATOM   2945  CA  HIS A 195      12.664  28.508   1.033  1.00  1.31           C  
ATOM   2946  C   HIS A 195      12.308  29.182  -0.301  1.00  1.31           C  
ATOM   2947  O   HIS A 195      11.210  28.970  -0.825  1.00  1.31           O  
ATOM   2948  CB  HIS A 195      13.597  27.314   0.826  1.00  1.31           C  
ATOM   2949  CG  HIS A 195      13.160  26.275  -0.093  1.00  1.31           C  
ATOM   2950  CD2 HIS A 195      12.744  25.018   0.146  1.00  1.31           C  
ATOM   2951  ND1 HIS A 195      13.196  26.418  -1.472  1.00  1.31           N  
ATOM   2952  CE1 HIS A 195      12.784  25.278  -2.019  1.00  1.31           C  
ATOM   2953  NE2 HIS A 195      12.522  24.429  -1.063  1.00  1.31           N  
ATOM   2954  H   HIS A 195      11.299  27.176   2.036  1.00  1.31           H  
ATOM   2955  HA  HIS A 195      13.196  29.209   1.663  1.00  1.31           H  
ATOM   2956 1HB  HIS A 195      14.528  27.636   0.476  1.00  1.31           H  
ATOM   2957 2HB  HIS A 195      13.781  26.841   1.788  1.00  1.31           H  
ATOM   2958  HD2 HIS A 195      12.623  24.548   1.122  1.00  1.31           H  
ATOM   2959  HE1 HIS A 195      12.680  25.061  -3.067  1.00  1.31           H  
ATOM   2960  HE2 HIS A 195      12.204  23.457  -1.207  1.00  1.31           H  
ATOM   2961  N   PRO A 196      13.200  30.002  -0.881  1.00  1.42           N  
ATOM   2962  CA  PRO A 196      13.010  30.734  -2.116  1.00  1.42           C  
ATOM   2963  C   PRO A 196      12.470  29.949  -3.322  1.00  1.42           C  
ATOM   2964  O   PRO A 196      11.794  30.547  -4.161  1.00  1.42           O  
ATOM   2965  CB  PRO A 196      14.437  31.246  -2.379  1.00  1.42           C  
ATOM   2966  CG  PRO A 196      15.041  31.404  -1.013  1.00  1.42           C  
ATOM   2967  CD  PRO A 196      14.544  30.251  -0.256  1.00  1.42           C  
ATOM   2968  HA  PRO A 196      12.356  31.590  -1.913  1.00  1.42           H  
ATOM   2969 1HB  PRO A 196      14.988  30.511  -2.988  1.00  1.42           H  
ATOM   2970 2HB  PRO A 196      14.414  32.183  -2.943  1.00  1.42           H  
ATOM   2971 1HG  PRO A 196      16.131  31.398  -1.056  1.00  1.42           H  
ATOM   2972 2HG  PRO A 196      14.749  32.369  -0.571  1.00  1.42           H  
ATOM   2973 1HD  PRO A 196      15.235  29.425  -0.437  1.00  1.42           H  
ATOM   2974 2HD  PRO A 196      14.503  30.542   0.781  1.00  1.42           H  
ATOM   2975  N   GLY A 197      12.751  28.644  -3.445  1.00  1.48           N  
ATOM   2976  CA  GLY A 197      12.307  27.880  -4.618  1.00  1.48           C  
ATOM   2977  C   GLY A 197      11.010  27.110  -4.387  1.00  1.48           C  
ATOM   2978  O   GLY A 197      10.611  26.283  -5.207  1.00  1.48           O  
ATOM   2979  H   GLY A 197      13.226  28.115  -2.712  1.00  1.48           H  
ATOM   2980 1HA  GLY A 197      12.185  28.554  -5.466  1.00  1.48           H  
ATOM   2981 2HA  GLY A 197      13.091  27.177  -4.893  1.00  1.48           H  
ATOM   2982  N   ALA A 198      10.362  27.366  -3.259  1.00  1.49           N  
ATOM   2983  CA  ALA A 198       9.174  26.637  -2.833  1.00  1.49           C  
ATOM   2984  C   ALA A 198       7.845  27.113  -3.441  1.00  1.49           C  
ATOM   2985  O   ALA A 198       6.786  26.606  -3.078  1.00  1.49           O  
ATOM   2986  CB  ALA A 198       9.083  26.707  -1.347  1.00  1.49           C  
ATOM   2987  H   ALA A 198      10.736  28.068  -2.618  1.00  1.49           H  
ATOM   2988  HA  ALA A 198       9.315  25.595  -3.123  1.00  1.49           H  
ATOM   2989 1HB  ALA A 198       8.251  26.115  -1.031  1.00  1.49           H  
ATOM   2990 2HB  ALA A 198       9.999  26.325  -0.897  1.00  1.49           H  
ATOM   2991 3HB  ALA A 198       8.945  27.742  -1.075  1.00  1.49           H  
ATOM   2992  N   GLY A 199       7.866  28.121  -4.310  1.00  1.45           N  
ATOM   2993  CA  GLY A 199       6.624  28.571  -4.945  1.00  1.45           C  
ATOM   2994  C   GLY A 199       5.687  29.425  -4.082  1.00  1.45           C  
ATOM   2995  O   GLY A 199       4.474  29.402  -4.284  1.00  1.45           O  
ATOM   2996  H   GLY A 199       8.753  28.530  -4.567  1.00  1.45           H  
ATOM   2997 1HA  GLY A 199       6.885  29.131  -5.842  1.00  1.45           H  
ATOM   2998 2HA  GLY A 199       6.079  27.694  -5.291  1.00  1.45           H  
ATOM   2999  N   LYS A 200       6.215  30.224  -3.160  1.00  1.37           N  
ATOM   3000  CA  LYS A 200       5.327  31.043  -2.325  1.00  1.37           C  
ATOM   3001  C   LYS A 200       4.322  31.887  -3.137  1.00  1.37           C  
ATOM   3002  O   LYS A 200       3.109  31.752  -2.963  1.00  1.37           O  
ATOM   3003  CB  LYS A 200       6.154  31.960  -1.425  1.00  1.37           C  
ATOM   3004  CG  LYS A 200       6.964  31.241  -0.374  1.00  1.37           C  
ATOM   3005  CD  LYS A 200       7.701  32.223   0.559  1.00  1.37           C  
ATOM   3006  CE  LYS A 200       8.850  32.901  -0.120  1.00  1.37           C  
ATOM   3007  NZ  LYS A 200       9.899  31.939  -0.429  1.00  1.37           N1+
ATOM   3008  H   LYS A 200       7.215  30.240  -3.016  1.00  1.37           H  
ATOM   3009  HA  LYS A 200       4.761  30.371  -1.684  1.00  1.37           H  
ATOM   3010 1HB  LYS A 200       6.843  32.543  -2.033  1.00  1.37           H  
ATOM   3011 2HB  LYS A 200       5.496  32.662  -0.921  1.00  1.37           H  
ATOM   3012 1HG  LYS A 200       6.288  30.640   0.225  1.00  1.37           H  
ATOM   3013 2HG  LYS A 200       7.693  30.576  -0.848  1.00  1.37           H  
ATOM   3014 1HD  LYS A 200       7.021  32.973   0.901  1.00  1.37           H  
ATOM   3015 2HD  LYS A 200       8.095  31.717   1.432  1.00  1.37           H  
ATOM   3016 1HE  LYS A 200       8.519  33.379  -1.039  1.00  1.37           H  
ATOM   3017 2HE  LYS A 200       9.254  33.656   0.546  1.00  1.37           H  
ATOM   3018 1HZ  LYS A 200      10.670  32.407  -0.858  1.00  1.37           H  
ATOM   3019 2HZ  LYS A 200      10.207  31.478   0.457  1.00  1.37           H  
ATOM   3020 3HZ  LYS A 200       9.536  31.238  -1.055  1.00  1.37           H  
ATOM   3021  N   THR A 201       4.806  32.740  -4.041  1.00  1.28           N  
ATOM   3022  CA  THR A 201       3.888  33.546  -4.855  1.00  1.28           C  
ATOM   3023  C   THR A 201       3.160  32.739  -5.934  1.00  1.28           C  
ATOM   3024  O   THR A 201       1.983  32.965  -6.203  1.00  1.28           O  
ATOM   3025  CB  THR A 201       4.596  34.744  -5.513  1.00  1.28           C  
ATOM   3026  CG2 THR A 201       3.626  35.501  -6.410  1.00  1.28           C  
ATOM   3027  OG1 THR A 201       5.115  35.622  -4.485  1.00  1.28           O  
ATOM   3028  H   THR A 201       5.803  32.837  -4.161  1.00  1.28           H  
ATOM   3029  HA  THR A 201       3.130  33.960  -4.187  1.00  1.28           H  
ATOM   3030  HB  THR A 201       5.429  34.384  -6.114  1.00  1.28           H  
ATOM   3031  HG1 THR A 201       4.372  36.130  -4.034  1.00  1.28           H  
ATOM   3032 1HG2 THR A 201       4.130  36.352  -6.872  1.00  1.28           H  
ATOM   3033 2HG2 THR A 201       3.250  34.839  -7.185  1.00  1.28           H  
ATOM   3034 3HG2 THR A 201       2.808  35.846  -5.803  1.00  1.28           H  
ATOM   3035  N   ARG A 202       3.886  31.847  -6.610  1.00  1.18           N  
ATOM   3036  CA  ARG A 202       3.321  31.099  -7.734  1.00  1.18           C  
ATOM   3037  C   ARG A 202       2.376  29.949  -7.408  1.00  1.18           C  
ATOM   3038  O   ARG A 202       1.495  29.644  -8.212  1.00  1.18           O  
ATOM   3039  CB  ARG A 202       4.416  30.554  -8.620  1.00  1.18           C  
ATOM   3040  CG  ARG A 202       5.141  31.609  -9.419  1.00  1.18           C  
ATOM   3041  CD  ARG A 202       6.175  31.023 -10.307  1.00  1.18           C  
ATOM   3042  NE  ARG A 202       6.789  32.041 -11.125  1.00  1.18           N  
ATOM   3043  CZ  ARG A 202       7.710  31.839 -12.078  1.00  1.18           C  
ATOM   3044  NH1 ARG A 202       8.159  30.631 -12.356  1.00  1.18           N1+
ATOM   3045  NH2 ARG A 202       8.144  32.890 -12.732  1.00  1.18           N  
ATOM   3046  H   ARG A 202       4.844  31.691  -6.337  1.00  1.18           H  
ATOM   3047  HA  ARG A 202       2.764  31.809  -8.335  1.00  1.18           H  
ATOM   3048 1HB  ARG A 202       5.149  30.031  -8.007  1.00  1.18           H  
ATOM   3049 2HB  ARG A 202       3.993  29.830  -9.315  1.00  1.18           H  
ATOM   3050 1HG  ARG A 202       4.426  32.156 -10.037  1.00  1.18           H  
ATOM   3051 2HG  ARG A 202       5.631  32.309  -8.738  1.00  1.18           H  
ATOM   3052 1HD  ARG A 202       6.952  30.552  -9.708  1.00  1.18           H  
ATOM   3053 2HD  ARG A 202       5.720  30.284 -10.965  1.00  1.18           H  
ATOM   3054  HE  ARG A 202       6.502  33.018 -10.978  1.00  1.18           H  
ATOM   3055 1HH1 ARG A 202       7.810  29.834 -11.844  1.00  1.18           H  
ATOM   3056 2HH1 ARG A 202       8.849  30.505 -13.080  1.00  1.18           H  
ATOM   3057 1HH2 ARG A 202       7.745  33.807 -12.472  1.00  1.18           H  
ATOM   3058 2HH2 ARG A 202       8.830  32.802 -13.460  1.00  1.18           H  
ATOM   3059  N   LYS A 203       2.596  29.248  -6.298  1.00  1.10           N  
ATOM   3060  CA  LYS A 203       1.780  28.085  -5.976  1.00  1.10           C  
ATOM   3061  C   LYS A 203       1.001  28.231  -4.667  1.00  1.10           C  
ATOM   3062  O   LYS A 203      -0.202  27.941  -4.618  1.00  1.10           O  
ATOM   3063  CB  LYS A 203       2.686  26.862  -5.915  1.00  1.10           C  
ATOM   3064  CG  LYS A 203       3.441  26.567  -7.229  1.00  1.10           C  
ATOM   3065  CD  LYS A 203       2.504  26.164  -8.356  1.00  1.10           C  
ATOM   3066  CE  LYS A 203       3.283  25.787  -9.612  1.00  1.10           C  
ATOM   3067  NZ  LYS A 203       2.377  25.404 -10.739  1.00  1.10           N1+
ATOM   3068  H   LYS A 203       3.336  29.504  -5.662  1.00  1.10           H  
ATOM   3069  HA  LYS A 203       1.052  27.942  -6.774  1.00  1.10           H  
ATOM   3070 1HB  LYS A 203       3.427  26.999  -5.123  1.00  1.10           H  
ATOM   3071 2HB  LYS A 203       2.089  25.991  -5.659  1.00  1.10           H  
ATOM   3072 1HG  LYS A 203       3.991  27.454  -7.530  1.00  1.10           H  
ATOM   3073 2HG  LYS A 203       4.148  25.779  -7.084  1.00  1.10           H  
ATOM   3074 1HD  LYS A 203       1.903  25.310  -8.041  1.00  1.10           H  
ATOM   3075 2HD  LYS A 203       1.834  26.992  -8.590  1.00  1.10           H  
ATOM   3076 1HE  LYS A 203       3.890  26.638  -9.921  1.00  1.10           H  
ATOM   3077 2HE  LYS A 203       3.940  24.948  -9.385  1.00  1.10           H  
ATOM   3078 1HZ  LYS A 203       2.928  25.164 -11.550  1.00  1.10           H  
ATOM   3079 2HZ  LYS A 203       1.816  24.609 -10.466  1.00  1.10           H  
ATOM   3080 3HZ  LYS A 203       1.771  26.183 -10.961  1.00  1.10           H  
ATOM   3081  N   VAL A 204       1.669  28.700  -3.613  1.00  1.03           N  
ATOM   3082  CA  VAL A 204       1.011  28.766  -2.311  1.00  1.03           C  
ATOM   3083  C   VAL A 204      -0.019  29.875  -2.296  1.00  1.03           C  
ATOM   3084  O   VAL A 204      -1.168  29.656  -1.908  1.00  1.03           O  
ATOM   3085  CB  VAL A 204       2.017  29.024  -1.184  1.00  1.03           C  
ATOM   3086  CG1 VAL A 204       1.280  29.203   0.129  1.00  1.03           C  
ATOM   3087  CG2 VAL A 204       3.020  27.891  -1.120  1.00  1.03           C  
ATOM   3088  H   VAL A 204       2.647  28.975  -3.714  1.00  1.03           H  
ATOM   3089  HA  VAL A 204       0.510  27.815  -2.125  1.00  1.03           H  
ATOM   3090  HB  VAL A 204       2.528  29.950  -1.377  1.00  1.03           H  
ATOM   3091 1HG1 VAL A 204       1.995  29.416   0.923  1.00  1.03           H  
ATOM   3092 2HG1 VAL A 204       0.586  30.026   0.035  1.00  1.03           H  
ATOM   3093 3HG1 VAL A 204       0.729  28.292   0.370  1.00  1.03           H  
ATOM   3094 1HG2 VAL A 204       3.729  28.091  -0.332  1.00  1.03           H  
ATOM   3095 2HG2 VAL A 204       2.502  26.954  -0.915  1.00  1.03           H  
ATOM   3096 3HG2 VAL A 204       3.549  27.814  -2.077  1.00  1.03           H  
ATOM   3097  N   LEU A 205       0.366  31.060  -2.748  1.00  0.97           N  
ATOM   3098  CA  LEU A 205      -0.576  32.151  -2.760  1.00  0.97           C  
ATOM   3099  C   LEU A 205      -1.874  31.789  -3.491  1.00  0.97           C  
ATOM   3100  O   LEU A 205      -2.923  31.956  -2.887  1.00  0.97           O  
ATOM   3101  CB  LEU A 205       0.091  33.417  -3.299  1.00  0.97           C  
ATOM   3102  CG  LEU A 205      -0.787  34.590  -3.475  1.00  0.97           C  
ATOM   3103  CD1 LEU A 205      -1.287  35.043  -2.139  1.00  0.97           C  
ATOM   3104  CD2 LEU A 205      -0.019  35.648  -4.178  1.00  0.97           C  
ATOM   3105  H   LEU A 205       1.333  31.213  -3.033  1.00  0.97           H  
ATOM   3106  HA  LEU A 205      -0.851  32.365  -1.732  1.00  0.97           H  
ATOM   3107 1HB  LEU A 205       0.829  33.725  -2.564  1.00  0.97           H  
ATOM   3108 2HB  LEU A 205       0.642  33.234  -4.177  1.00  0.97           H  
ATOM   3109  HG  LEU A 205      -1.638  34.316  -4.061  1.00  0.97           H  
ATOM   3110 1HD1 LEU A 205      -1.939  35.906  -2.263  1.00  0.97           H  
ATOM   3111 2HD1 LEU A 205      -1.837  34.237  -1.655  1.00  0.97           H  
ATOM   3112 3HD1 LEU A 205      -0.426  35.320  -1.534  1.00  0.97           H  
ATOM   3113 1HD2 LEU A 205      -0.656  36.491  -4.315  1.00  0.97           H  
ATOM   3114 2HD2 LEU A 205       0.858  35.936  -3.578  1.00  0.97           H  
ATOM   3115 3HD2 LEU A 205       0.315  35.270  -5.151  1.00  0.97           H  
ATOM   3116  N   PRO A 206      -1.893  31.295  -4.754  1.00  0.92           N  
ATOM   3117  CA  PRO A 206      -3.094  30.810  -5.413  1.00  0.92           C  
ATOM   3118  C   PRO A 206      -3.886  29.799  -4.592  1.00  0.92           C  
ATOM   3119  O   PRO A 206      -5.112  29.828  -4.618  1.00  0.92           O  
ATOM   3120  CB  PRO A 206      -2.524  30.190  -6.681  1.00  0.92           C  
ATOM   3121  CG  PRO A 206      -1.316  30.994  -6.970  1.00  0.92           C  
ATOM   3122  CD  PRO A 206      -0.723  31.333  -5.642  1.00  0.92           C  
ATOM   3123  HA  PRO A 206      -3.737  31.660  -5.658  1.00  0.92           H  
ATOM   3124 1HB  PRO A 206      -2.285  29.128  -6.505  1.00  0.92           H  
ATOM   3125 2HB  PRO A 206      -3.260  30.231  -7.494  1.00  0.92           H  
ATOM   3126 1HG  PRO A 206      -0.654  30.412  -7.595  1.00  0.92           H  
ATOM   3127 2HG  PRO A 206      -1.556  31.873  -7.543  1.00  0.92           H  
ATOM   3128 1HD  PRO A 206       0.054  30.652  -5.362  1.00  0.92           H  
ATOM   3129 2HD  PRO A 206      -0.372  32.336  -5.771  1.00  0.92           H  
ATOM   3130  N   GLN A 207      -3.221  28.924  -3.823  1.00  0.88           N  
ATOM   3131  CA  GLN A 207      -3.990  27.984  -3.004  1.00  0.88           C  
ATOM   3132  C   GLN A 207      -4.792  28.735  -1.946  1.00  0.88           C  
ATOM   3133  O   GLN A 207      -5.984  28.472  -1.723  1.00  0.88           O  
ATOM   3134  CB  GLN A 207      -3.079  26.960  -2.323  1.00  0.88           C  
ATOM   3135  CG  GLN A 207      -3.832  25.925  -1.477  1.00  0.88           C  
ATOM   3136  CD  GLN A 207      -2.913  24.899  -0.806  1.00  0.88           C  
ATOM   3137  NE2 GLN A 207      -3.515  23.944  -0.102  1.00  0.88           N  
ATOM   3138  OE1 GLN A 207      -1.685  24.957  -0.916  1.00  0.88           O  
ATOM   3139  H   GLN A 207      -2.199  28.866  -3.820  1.00  0.88           H  
ATOM   3140  HA  GLN A 207      -4.690  27.455  -3.648  1.00  0.88           H  
ATOM   3141 1HB  GLN A 207      -2.488  26.440  -3.077  1.00  0.88           H  
ATOM   3142 2HB  GLN A 207      -2.381  27.477  -1.665  1.00  0.88           H  
ATOM   3143 1HG  GLN A 207      -4.374  26.457  -0.695  1.00  0.88           H  
ATOM   3144 2HG  GLN A 207      -4.530  25.390  -2.116  1.00  0.88           H  
ATOM   3145 1HE2 GLN A 207      -2.967  23.240   0.361  1.00  0.88           H  
ATOM   3146 2HE2 GLN A 207      -4.512  23.923  -0.034  1.00  0.88           H  
ATOM   3147  N   ILE A 208      -4.120  29.694  -1.311  1.00  0.85           N  
ATOM   3148  CA  ILE A 208      -4.724  30.472  -0.244  1.00  0.85           C  
ATOM   3149  C   ILE A 208      -5.844  31.329  -0.817  1.00  0.85           C  
ATOM   3150  O   ILE A 208      -6.956  31.364  -0.278  1.00  0.85           O  
ATOM   3151  CB  ILE A 208      -3.697  31.425   0.388  1.00  0.85           C  
ATOM   3152  CG1 ILE A 208      -2.613  30.688   1.110  1.00  0.85           C  
ATOM   3153  CG2 ILE A 208      -4.421  32.279   1.379  1.00  0.85           C  
ATOM   3154  CD1 ILE A 208      -1.474  31.568   1.448  1.00  0.85           C  
ATOM   3155  H   ILE A 208      -3.143  29.854  -1.568  1.00  0.85           H  
ATOM   3156  HA  ILE A 208      -5.128  29.804   0.508  1.00  0.85           H  
ATOM   3157  HB  ILE A 208      -3.236  32.048  -0.373  1.00  0.85           H  
ATOM   3158 1HG1 ILE A 208      -2.995  30.315   2.008  1.00  0.85           H  
ATOM   3159 2HG1 ILE A 208      -2.256  29.856   0.496  1.00  0.85           H  
ATOM   3160 1HG2 ILE A 208      -3.719  32.954   1.838  1.00  0.85           H  
ATOM   3161 2HG2 ILE A 208      -5.195  32.840   0.869  1.00  0.85           H  
ATOM   3162 3HG2 ILE A 208      -4.867  31.646   2.139  1.00  0.85           H  
ATOM   3163 1HD1 ILE A 208      -0.713  30.999   1.983  1.00  0.85           H  
ATOM   3164 2HD1 ILE A 208      -1.074  31.947   0.528  1.00  0.85           H  
ATOM   3165 3HD1 ILE A 208      -1.807  32.391   2.056  1.00  0.85           H  
ATOM   3166  N   ILE A 209      -5.558  31.999  -1.933  1.00  0.84           N  
ATOM   3167  CA  ILE A 209      -6.523  32.887  -2.552  1.00  0.84           C  
ATOM   3168  C   ILE A 209      -7.736  32.140  -3.052  1.00  0.84           C  
ATOM   3169  O   ILE A 209      -8.860  32.596  -2.851  1.00  0.84           O  
ATOM   3170  CB  ILE A 209      -5.896  33.665  -3.715  1.00  0.84           C  
ATOM   3171  CG1 ILE A 209      -4.836  34.579  -3.206  1.00  0.84           C  
ATOM   3172  CG2 ILE A 209      -6.935  34.443  -4.390  1.00  0.84           C  
ATOM   3173  CD1 ILE A 209      -5.356  35.561  -2.280  1.00  0.84           C  
ATOM   3174  H   ILE A 209      -4.632  31.905  -2.339  1.00  0.84           H  
ATOM   3175  HA  ILE A 209      -6.848  33.606  -1.809  1.00  0.84           H  
ATOM   3176  HB  ILE A 209      -5.436  32.968  -4.413  1.00  0.84           H  
ATOM   3177 1HG1 ILE A 209      -4.086  34.009  -2.694  1.00  0.84           H  
ATOM   3178 2HG1 ILE A 209      -4.376  35.095  -4.033  1.00  0.84           H  
ATOM   3179 1HG2 ILE A 209      -6.509  35.007  -5.219  1.00  0.84           H  
ATOM   3180 2HG2 ILE A 209      -7.701  33.775  -4.756  1.00  0.84           H  
ATOM   3181 3HG2 ILE A 209      -7.350  35.113  -3.657  1.00  0.84           H  
ATOM   3182 1HD1 ILE A 209      -4.554  36.171  -1.961  1.00  0.84           H  
ATOM   3183 2HD1 ILE A 209      -6.108  36.176  -2.769  1.00  0.84           H  
ATOM   3184 3HD1 ILE A 209      -5.799  35.053  -1.426  1.00  0.84           H  
ATOM   3185  N   LYS A 210      -7.555  30.982  -3.669  1.00  0.83           N  
ATOM   3186  CA  LYS A 210      -8.724  30.263  -4.123  1.00  0.83           C  
ATOM   3187  C   LYS A 210      -9.593  29.861  -2.942  1.00  0.83           C  
ATOM   3188  O   LYS A 210     -10.820  29.980  -3.013  1.00  0.83           O  
ATOM   3189  CB  LYS A 210      -8.313  29.052  -4.949  1.00  0.83           C  
ATOM   3190  CG  LYS A 210      -7.760  29.415  -6.322  1.00  0.83           C  
ATOM   3191  CD  LYS A 210      -7.311  28.183  -7.082  1.00  0.83           C  
ATOM   3192  CE  LYS A 210      -6.742  28.541  -8.447  1.00  0.83           C  
ATOM   3193  NZ  LYS A 210      -6.267  27.331  -9.184  1.00  0.83           N1+
ATOM   3194  H   LYS A 210      -6.624  30.605  -3.847  1.00  0.83           H  
ATOM   3195  HA  LYS A 210      -9.310  30.922  -4.758  1.00  0.83           H  
ATOM   3196 1HB  LYS A 210      -7.537  28.499  -4.411  1.00  0.83           H  
ATOM   3197 2HB  LYS A 210      -9.164  28.387  -5.079  1.00  0.83           H  
ATOM   3198 1HG  LYS A 210      -8.542  29.910  -6.887  1.00  0.83           H  
ATOM   3199 2HG  LYS A 210      -6.930  30.103  -6.219  1.00  0.83           H  
ATOM   3200 1HD  LYS A 210      -6.540  27.672  -6.501  1.00  0.83           H  
ATOM   3201 2HD  LYS A 210      -8.154  27.506  -7.213  1.00  0.83           H  
ATOM   3202 1HE  LYS A 210      -7.510  29.033  -9.037  1.00  0.83           H  
ATOM   3203 2HE  LYS A 210      -5.904  29.229  -8.314  1.00  0.83           H  
ATOM   3204 1HZ  LYS A 210      -5.895  27.603 -10.084  1.00  0.83           H  
ATOM   3205 2HZ  LYS A 210      -5.544  26.873  -8.646  1.00  0.83           H  
ATOM   3206 3HZ  LYS A 210      -7.039  26.694  -9.320  1.00  0.83           H  
ATOM   3207  N   ASP A 211      -8.977  29.441  -1.825  1.00  0.82           N  
ATOM   3208  CA  ASP A 211      -9.772  29.065  -0.664  1.00  0.82           C  
ATOM   3209  C   ASP A 211     -10.486  30.288  -0.069  1.00  0.82           C  
ATOM   3210  O   ASP A 211     -11.606  30.167   0.438  1.00  0.82           O  
ATOM   3211  CB  ASP A 211      -8.921  28.363   0.390  1.00  0.82           C  
ATOM   3212  CG  ASP A 211      -9.796  27.592   1.397  1.00  0.82           C  
ATOM   3213  OD1 ASP A 211     -10.481  26.691   0.983  1.00  0.82           O  
ATOM   3214  OD2 ASP A 211      -9.768  27.875   2.578  1.00  0.82           O1-
ATOM   3215  H   ASP A 211      -7.958  29.342  -1.793  1.00  0.82           H  
ATOM   3216  HA  ASP A 211     -10.536  28.360  -0.992  1.00  0.82           H  
ATOM   3217 1HB  ASP A 211      -8.224  27.675  -0.097  1.00  0.82           H  
ATOM   3218 2HB  ASP A 211      -8.320  29.112   0.919  1.00  0.82           H  
ATOM   3219  N   CYS A 212      -9.832  31.462  -0.131  1.00  0.82           N  
ATOM   3220  CA  CYS A 212     -10.417  32.701   0.373  1.00  0.82           C  
ATOM   3221  C   CYS A 212     -11.643  33.061  -0.457  1.00  0.82           C  
ATOM   3222  O   CYS A 212     -12.666  33.497   0.071  1.00  0.82           O  
ATOM   3223  CB  CYS A 212      -9.438  33.868   0.257  1.00  0.82           C  
ATOM   3224  SG  CYS A 212      -7.979  33.816   1.332  1.00  0.82           S  
ATOM   3225  H   CYS A 212      -8.888  31.485  -0.518  1.00  0.82           H  
ATOM   3226  HA  CYS A 212     -10.712  32.561   1.409  1.00  0.82           H  
ATOM   3227 1HB  CYS A 212      -9.089  33.947  -0.764  1.00  0.82           H  
ATOM   3228 2HB  CYS A 212      -9.975  34.784   0.476  1.00  0.82           H  
ATOM   3229  HG  CYS A 212      -7.469  32.683   0.784  1.00  0.82           H  
ATOM   3230  N   ILE A 213     -11.544  32.860  -1.773  1.00  0.82           N  
ATOM   3231  CA  ILE A 213     -12.645  33.152  -2.679  1.00  0.82           C  
ATOM   3232  C   ILE A 213     -13.814  32.219  -2.421  1.00  0.82           C  
ATOM   3233  O   ILE A 213     -14.964  32.650  -2.316  1.00  0.82           O  
ATOM   3234  CB  ILE A 213     -12.190  33.052  -4.139  1.00  0.82           C  
ATOM   3235  CG1 ILE A 213     -11.199  34.175  -4.438  1.00  0.82           C  
ATOM   3236  CG2 ILE A 213     -13.388  33.154  -5.070  1.00  0.82           C  
ATOM   3237  CD1 ILE A 213     -10.477  33.978  -5.716  1.00  0.82           C  
ATOM   3238  H   ILE A 213     -10.661  32.517  -2.156  1.00  0.82           H  
ATOM   3239  HA  ILE A 213     -12.978  34.168  -2.500  1.00  0.82           H  
ATOM   3240  HB  ILE A 213     -11.678  32.102  -4.296  1.00  0.82           H  
ATOM   3241 1HG1 ILE A 213     -11.748  35.108  -4.501  1.00  0.82           H  
ATOM   3242 2HG1 ILE A 213     -10.480  34.257  -3.629  1.00  0.82           H  
ATOM   3243 1HG2 ILE A 213     -13.051  33.082  -6.102  1.00  0.82           H  
ATOM   3244 2HG2 ILE A 213     -14.082  32.342  -4.855  1.00  0.82           H  
ATOM   3245 3HG2 ILE A 213     -13.888  34.111  -4.916  1.00  0.82           H  
ATOM   3246 1HD1 ILE A 213      -9.803  34.812  -5.899  1.00  0.82           H  
ATOM   3247 2HD1 ILE A 213      -9.908  33.055  -5.669  1.00  0.82           H  
ATOM   3248 3HD1 ILE A 213     -11.201  33.911  -6.497  1.00  0.82           H  
ATOM   3249  N   GLN A 214     -13.527  30.933  -2.277  1.00  0.82           N  
ATOM   3250  CA  GLN A 214     -14.552  29.927  -2.013  1.00  0.82           C  
ATOM   3251  C   GLN A 214     -15.057  29.886  -0.558  1.00  0.82           C  
ATOM   3252  O   GLN A 214     -15.198  28.738  -0.136  1.00  0.82           O  
ATOM   3253  CB  GLN A 214     -14.008  28.547  -2.391  1.00  0.82           C  
ATOM   3254  CG  GLN A 214     -13.746  28.382  -3.884  1.00  0.82           C  
ATOM   3255  CD  GLN A 214     -13.159  27.025  -4.244  1.00  0.82           C  
ATOM   3256  NE2 GLN A 214     -12.187  27.034  -5.150  1.00  0.82           N  
ATOM   3257  OE1 GLN A 214     -13.573  25.982  -3.722  1.00  0.82           O  
ATOM   3258  H   GLN A 214     -12.557  30.633  -2.377  1.00  0.82           H  
ATOM   3259  HA  GLN A 214     -15.404  30.148  -2.652  1.00  0.82           H  
ATOM   3260 1HB  GLN A 214     -13.063  28.380  -1.866  1.00  0.82           H  
ATOM   3261 2HB  GLN A 214     -14.705  27.775  -2.072  1.00  0.82           H  
ATOM   3262 1HG  GLN A 214     -14.684  28.506  -4.421  1.00  0.82           H  
ATOM   3263 2HG  GLN A 214     -13.035  29.153  -4.192  1.00  0.82           H  
ATOM   3264 1HE2 GLN A 214     -11.760  26.175  -5.436  1.00  0.82           H  
ATOM   3265 2HE2 GLN A 214     -11.891  27.902  -5.548  1.00  0.82           H  
ATOM   3266  N   LYS A 215     -14.440  30.774   0.230  1.00  0.82           N  
ATOM   3267  CA  LYS A 215     -15.134  31.200   1.449  1.00  0.82           C  
ATOM   3268  C   LYS A 215     -15.715  32.624   1.440  1.00  0.82           C  
ATOM   3269  O   LYS A 215     -16.187  33.101   2.472  1.00  0.82           O  
ATOM   3270  CB  LYS A 215     -14.196  31.034   2.647  1.00  0.82           C  
ATOM   3271  CG  LYS A 215     -13.872  29.588   2.983  1.00  0.82           C  
ATOM   3272  CD  LYS A 215     -12.916  29.480   4.148  1.00  0.82           C  
ATOM   3273  CE  LYS A 215     -12.844  28.038   4.664  1.00  0.82           C  
ATOM   3274  NZ  LYS A 215     -12.196  27.112   3.686  1.00  0.82           N1+
ATOM   3275  H   LYS A 215     -13.475  30.517   0.440  1.00  0.82           H  
ATOM   3276  HA  LYS A 215     -15.973  30.521   1.596  1.00  0.82           H  
ATOM   3277 1HB  LYS A 215     -13.246  31.528   2.420  1.00  0.82           H  
ATOM   3278 2HB  LYS A 215     -14.623  31.512   3.525  1.00  0.82           H  
ATOM   3279 1HG  LYS A 215     -14.788  29.046   3.210  1.00  0.82           H  
ATOM   3280 2HG  LYS A 215     -13.402  29.119   2.111  1.00  0.82           H  
ATOM   3281 1HD  LYS A 215     -11.919  29.774   3.806  1.00  0.82           H  
ATOM   3282 2HD  LYS A 215     -13.222  30.146   4.951  1.00  0.82           H  
ATOM   3283 1HE  LYS A 215     -12.285  28.023   5.593  1.00  0.82           H  
ATOM   3284 2HE  LYS A 215     -13.854  27.684   4.859  1.00  0.82           H  
ATOM   3285 1HZ  LYS A 215     -12.168  26.173   4.047  1.00  0.82           H  
ATOM   3286 2HZ  LYS A 215     -12.702  27.109   2.815  1.00  0.82           H  
ATOM   3287 3HZ  LYS A 215     -11.236  27.422   3.496  1.00  0.82           H  
ATOM   3288  N   ARG A 216     -15.695  33.298   0.289  1.00  0.80           N  
ATOM   3289  CA  ARG A 216     -16.202  34.666   0.129  1.00  0.80           C  
ATOM   3290  C   ARG A 216     -15.542  35.670   1.081  1.00  0.80           C  
ATOM   3291  O   ARG A 216     -16.206  36.562   1.613  1.00  0.80           O  
ATOM   3292  CB  ARG A 216     -17.720  34.700   0.319  1.00  0.80           C  
ATOM   3293  CG  ARG A 216     -18.492  33.633  -0.471  1.00  0.80           C  
ATOM   3294  CD  ARG A 216     -18.362  33.808  -1.954  1.00  0.80           C  
ATOM   3295  NE  ARG A 216     -18.986  35.040  -2.431  1.00  0.80           N  
ATOM   3296  CZ  ARG A 216     -18.782  35.576  -3.651  1.00  0.80           C  
ATOM   3297  NH1 ARG A 216     -17.965  34.992  -4.503  1.00  0.80           N1+
ATOM   3298  NH2 ARG A 216     -19.405  36.690  -3.995  1.00  0.80           N  
ATOM   3299  H   ARG A 216     -15.312  32.855  -0.537  1.00  0.80           H  
ATOM   3300  HA  ARG A 216     -15.982  34.978  -0.894  1.00  0.80           H  
ATOM   3301 1HB  ARG A 216     -17.963  34.580   1.373  1.00  0.80           H  
ATOM   3302 2HB  ARG A 216     -18.096  35.673   0.009  1.00  0.80           H  
ATOM   3303 1HG  ARG A 216     -18.118  32.643  -0.217  1.00  0.80           H  
ATOM   3304 2HG  ARG A 216     -19.549  33.694  -0.213  1.00  0.80           H  
ATOM   3305 1HD  ARG A 216     -17.302  33.840  -2.218  1.00  0.80           H  
ATOM   3306 2HD  ARG A 216     -18.834  32.969  -2.461  1.00  0.80           H  
ATOM   3307  HE  ARG A 216     -19.621  35.518  -1.806  1.00  0.80           H  
ATOM   3308 1HH1 ARG A 216     -17.489  34.138  -4.241  1.00  0.80           H  
ATOM   3309 2HH1 ARG A 216     -17.811  35.398  -5.415  1.00  0.80           H  
ATOM   3310 1HH2 ARG A 216     -20.034  37.140  -3.343  1.00  0.80           H  
ATOM   3311 2HH2 ARG A 216     -19.252  37.093  -4.909  1.00  0.80           H  
ATOM   3312  N   LEU A 217     -14.234  35.537   1.270  1.00  0.78           N  
ATOM   3313  CA  LEU A 217     -13.467  36.411   2.147  1.00  0.78           C  
ATOM   3314  C   LEU A 217     -12.718  37.491   1.377  1.00  0.78           C  
ATOM   3315  O   LEU A 217     -11.812  37.197   0.585  1.00  0.78           O  
ATOM   3316  CB  LEU A 217     -12.477  35.563   2.935  1.00  0.78           C  
ATOM   3317  CG  LEU A 217     -13.094  34.467   3.757  1.00  0.78           C  
ATOM   3318  CD1 LEU A 217     -12.005  33.654   4.399  1.00  0.78           C  
ATOM   3319  CD2 LEU A 217     -14.013  35.072   4.790  1.00  0.78           C  
ATOM   3320  H   LEU A 217     -13.748  34.776   0.799  1.00  0.78           H  
ATOM   3321  HA  LEU A 217     -14.153  36.897   2.840  1.00  0.78           H  
ATOM   3322 1HB  LEU A 217     -11.782  35.102   2.236  1.00  0.78           H  
ATOM   3323 2HB  LEU A 217     -11.917  36.212   3.598  1.00  0.78           H  
ATOM   3324  HG  LEU A 217     -13.664  33.821   3.113  1.00  0.78           H  
ATOM   3325 1HD1 LEU A 217     -12.444  32.848   4.983  1.00  0.78           H  
ATOM   3326 2HD1 LEU A 217     -11.385  33.241   3.625  1.00  0.78           H  
ATOM   3327 3HD1 LEU A 217     -11.408  34.291   5.049  1.00  0.78           H  
ATOM   3328 1HD2 LEU A 217     -14.470  34.275   5.377  1.00  0.78           H  
ATOM   3329 2HD2 LEU A 217     -13.445  35.728   5.445  1.00  0.78           H  
ATOM   3330 3HD2 LEU A 217     -14.795  35.645   4.284  1.00  0.78           H  
ATOM   3331  N   ARG A 218     -13.093  38.749   1.589  1.00  0.75           N  
ATOM   3332  CA  ARG A 218     -12.466  39.815   0.824  1.00  0.75           C  
ATOM   3333  C   ARG A 218     -10.992  39.755   1.198  1.00  0.75           C  
ATOM   3334  O   ARG A 218     -10.653  39.754   2.396  1.00  0.75           O  
ATOM   3335  CB  ARG A 218     -13.082  41.163   1.161  1.00  0.75           C  
ATOM   3336  CG  ARG A 218     -12.588  42.339   0.370  1.00  0.75           C  
ATOM   3337  CD  ARG A 218     -13.222  42.469  -0.948  1.00  0.75           C  
ATOM   3338  NE  ARG A 218     -12.672  43.602  -1.671  1.00  0.75           N  
ATOM   3339  CZ  ARG A 218     -13.197  44.839  -1.678  1.00  0.75           C  
ATOM   3340  NH1 ARG A 218     -14.315  45.092  -1.025  1.00  0.75           N1+
ATOM   3341  NH2 ARG A 218     -12.590  45.798  -2.346  1.00  0.75           N  
ATOM   3342  H   ARG A 218     -13.795  38.984   2.292  1.00  0.75           H  
ATOM   3343  HA  ARG A 218     -12.577  39.623  -0.241  1.00  0.75           H  
ATOM   3344 1HB  ARG A 218     -14.164  41.111   1.059  1.00  0.75           H  
ATOM   3345 2HB  ARG A 218     -12.865  41.403   2.192  1.00  0.75           H  
ATOM   3346 1HG  ARG A 218     -12.699  43.265   0.937  1.00  0.75           H  
ATOM   3347 2HG  ARG A 218     -11.566  42.166   0.149  1.00  0.75           H  
ATOM   3348 1HD  ARG A 218     -13.071  41.584  -1.530  1.00  0.75           H  
ATOM   3349 2HD  ARG A 218     -14.289  42.634  -0.820  1.00  0.75           H  
ATOM   3350  HE  ARG A 218     -11.805  43.457  -2.196  1.00  0.75           H  
ATOM   3351 1HH1 ARG A 218     -14.779  44.354  -0.511  1.00  0.75           H  
ATOM   3352 2HH1 ARG A 218     -14.706  46.022  -1.038  1.00  0.75           H  
ATOM   3353 1HH2 ARG A 218     -11.692  45.593  -2.828  1.00  0.75           H  
ATOM   3354 2HH2 ARG A 218     -12.981  46.721  -2.379  1.00  0.75           H  
ATOM   3355  N   THR A 219     -10.129  39.671   0.192  1.00  0.72           N  
ATOM   3356  CA  THR A 219      -8.713  39.485   0.468  1.00  0.72           C  
ATOM   3357  C   THR A 219      -7.808  40.497  -0.190  1.00  0.72           C  
ATOM   3358  O   THR A 219      -7.971  40.803  -1.367  1.00  0.72           O  
ATOM   3359  CB  THR A 219      -8.284  38.075   0.027  1.00  0.72           C  
ATOM   3360  CG2 THR A 219      -6.794  37.825   0.293  1.00  0.72           C  
ATOM   3361  OG1 THR A 219      -9.067  37.099   0.745  1.00  0.72           O  
ATOM   3362  H   THR A 219     -10.480  39.709  -0.767  1.00  0.72           H  
ATOM   3363  HA  THR A 219      -8.571  39.564   1.538  1.00  0.72           H  
ATOM   3364  HB  THR A 219      -8.470  37.963  -1.017  1.00  0.72           H  
ATOM   3365  HG1 THR A 219     -10.038  37.235   0.585  1.00  0.72           H  
ATOM   3366 1HG2 THR A 219      -6.547  36.823  -0.019  1.00  0.72           H  
ATOM   3367 2HG2 THR A 219      -6.187  38.533  -0.263  1.00  0.72           H  
ATOM   3368 3HG2 THR A 219      -6.584  37.931   1.353  1.00  0.72           H  
ATOM   3369  N   ALA A 220      -6.854  41.013   0.573  1.00  0.70           N  
ATOM   3370  CA  ALA A 220      -5.851  41.899  -0.001  1.00  0.70           C  
ATOM   3371  C   ALA A 220      -4.548  41.141  -0.097  1.00  0.70           C  
ATOM   3372  O   ALA A 220      -4.185  40.437   0.847  1.00  0.70           O  
ATOM   3373  CB  ALA A 220      -5.645  43.149   0.837  1.00  0.70           C  
ATOM   3374  H   ALA A 220      -6.807  40.725   1.553  1.00  0.70           H  
ATOM   3375  HA  ALA A 220      -6.165  42.187  -1.000  1.00  0.70           H  
ATOM   3376 1HB  ALA A 220      -4.882  43.766   0.379  1.00  0.70           H  
ATOM   3377 2HB  ALA A 220      -6.551  43.705   0.906  1.00  0.70           H  
ATOM   3378 3HB  ALA A 220      -5.326  42.858   1.829  1.00  0.70           H  
ATOM   3379  N   VAL A 221      -3.841  41.294  -1.204  1.00  0.70           N  
ATOM   3380  CA  VAL A 221      -2.532  40.678  -1.343  1.00  0.70           C  
ATOM   3381  C   VAL A 221      -1.538  41.789  -1.583  1.00  0.70           C  
ATOM   3382  O   VAL A 221      -1.675  42.547  -2.548  1.00  0.70           O  
ATOM   3383  CB  VAL A 221      -2.460  39.712  -2.514  1.00  0.70           C  
ATOM   3384  CG1 VAL A 221      -1.094  39.118  -2.545  1.00  0.70           C  
ATOM   3385  CG2 VAL A 221      -3.528  38.666  -2.406  1.00  0.70           C  
ATOM   3386  H   VAL A 221      -4.227  41.853  -1.960  1.00  0.70           H  
ATOM   3387  HA  VAL A 221      -2.279  40.152  -0.429  1.00  0.70           H  
ATOM   3388  HB  VAL A 221      -2.586  40.265  -3.423  1.00  0.70           H  
ATOM   3389 1HG1 VAL A 221      -1.010  38.462  -3.386  1.00  0.70           H  
ATOM   3390 2HG1 VAL A 221      -0.358  39.911  -2.626  1.00  0.70           H  
ATOM   3391 3HG1 VAL A 221      -0.913  38.556  -1.622  1.00  0.70           H  
ATOM   3392 1HG2 VAL A 221      -3.460  37.987  -3.256  1.00  0.70           H  
ATOM   3393 2HG2 VAL A 221      -3.386  38.116  -1.480  1.00  0.70           H  
ATOM   3394 3HG2 VAL A 221      -4.509  39.142  -2.402  1.00  0.70           H  
ATOM   3395  N   LEU A 222      -0.570  41.920  -0.698  1.00  0.71           N  
ATOM   3396  CA  LEU A 222       0.319  43.056  -0.781  1.00  0.71           C  
ATOM   3397  C   LEU A 222       1.721  42.657  -1.254  1.00  0.71           C  
ATOM   3398  O   LEU A 222       2.286  41.656  -0.804  1.00  0.71           O  
ATOM   3399  CB  LEU A 222       0.400  43.686   0.601  1.00  0.71           C  
ATOM   3400  CG  LEU A 222      -0.898  43.920   1.293  1.00  0.71           C  
ATOM   3401  CD1 LEU A 222      -0.593  44.517   2.589  1.00  0.71           C  
ATOM   3402  CD2 LEU A 222      -1.772  44.766   0.479  1.00  0.71           C  
ATOM   3403  H   LEU A 222      -0.496  41.247   0.058  1.00  0.71           H  
ATOM   3404  HA  LEU A 222      -0.096  43.778  -1.475  1.00  0.71           H  
ATOM   3405 1HB  LEU A 222       1.050  43.101   1.243  1.00  0.71           H  
ATOM   3406 2HB  LEU A 222       0.779  44.652   0.497  1.00  0.71           H  
ATOM   3407  HG  LEU A 222      -1.398  42.961   1.473  1.00  0.71           H  
ATOM   3408 1HD1 LEU A 222      -1.518  44.683   3.138  1.00  0.71           H  
ATOM   3409 2HD1 LEU A 222       0.047  43.837   3.132  1.00  0.71           H  
ATOM   3410 3HD1 LEU A 222      -0.077  45.462   2.438  1.00  0.71           H  
ATOM   3411 1HD2 LEU A 222      -2.715  44.926   0.994  1.00  0.71           H  
ATOM   3412 2HD2 LEU A 222      -1.280  45.721   0.298  1.00  0.71           H  
ATOM   3413 3HD2 LEU A 222      -1.958  44.269  -0.446  1.00  0.71           H  
ATOM   3414  N   ALA A 223       2.334  43.505  -2.077  1.00  0.73           N  
ATOM   3415  CA  ALA A 223       3.702  43.252  -2.534  1.00  0.73           C  
ATOM   3416  C   ALA A 223       4.609  44.479  -2.388  1.00  0.73           C  
ATOM   3417  O   ALA A 223       4.168  45.590  -2.615  1.00  0.73           O  
ATOM   3418  CB  ALA A 223       3.632  42.871  -3.971  1.00  0.73           C  
ATOM   3419  H   ALA A 223       1.790  44.281  -2.455  1.00  0.73           H  
ATOM   3420  HA  ALA A 223       4.107  42.437  -1.945  1.00  0.73           H  
ATOM   3421 1HB  ALA A 223       4.587  42.679  -4.307  1.00  0.73           H  
ATOM   3422 2HB  ALA A 223       3.024  42.009  -4.065  1.00  0.73           H  
ATOM   3423 3HB  ALA A 223       3.205  43.689  -4.550  1.00  0.73           H  
ATOM   3424  N   PRO A 224       5.894  44.334  -2.057  1.00  0.77           N  
ATOM   3425  CA  PRO A 224       6.804  45.452  -1.879  1.00  0.77           C  
ATOM   3426  C   PRO A 224       7.103  46.262  -3.126  1.00  0.77           C  
ATOM   3427  O   PRO A 224       7.474  47.435  -3.026  1.00  0.77           O  
ATOM   3428  CB  PRO A 224       8.057  44.757  -1.398  1.00  0.77           C  
ATOM   3429  CG  PRO A 224       7.950  43.333  -1.914  1.00  0.77           C  
ATOM   3430  CD  PRO A 224       6.494  43.010  -1.879  1.00  0.77           C  
ATOM   3431  HA  PRO A 224       6.415  46.111  -1.098  1.00  0.77           H  
ATOM   3432 1HB  PRO A 224       8.922  45.303  -1.784  1.00  0.77           H  
ATOM   3433 2HB  PRO A 224       8.114  44.804  -0.299  1.00  0.77           H  
ATOM   3434 1HG  PRO A 224       8.379  43.256  -2.921  1.00  0.77           H  
ATOM   3435 2HG  PRO A 224       8.541  42.662  -1.278  1.00  0.77           H  
ATOM   3436 1HD  PRO A 224       6.269  42.335  -2.705  1.00  0.77           H  
ATOM   3437 2HD  PRO A 224       6.222  42.580  -0.906  1.00  0.77           H  
ATOM   3438  N   THR A 225       6.942  45.649  -4.293  1.00  0.81           N  
ATOM   3439  CA  THR A 225       7.227  46.338  -5.538  1.00  0.81           C  
ATOM   3440  C   THR A 225       6.160  46.052  -6.576  1.00  0.81           C  
ATOM   3441  O   THR A 225       5.421  45.069  -6.476  1.00  0.81           O  
ATOM   3442  CB  THR A 225       8.606  45.933  -6.125  1.00  0.81           C  
ATOM   3443  CG2 THR A 225       9.744  46.082  -5.097  1.00  0.81           C  
ATOM   3444  OG1 THR A 225       8.573  44.563  -6.528  1.00  0.81           O  
ATOM   3445  H   THR A 225       6.631  44.692  -4.318  1.00  0.81           H  
ATOM   3446  HA  THR A 225       7.231  47.412  -5.350  1.00  0.81           H  
ATOM   3447  HB  THR A 225       8.820  46.560  -6.992  1.00  0.81           H  
ATOM   3448  HG1 THR A 225       8.621  44.010  -5.733  1.00  0.81           H  
ATOM   3449 1HG2 THR A 225      10.688  45.786  -5.553  1.00  0.81           H  
ATOM   3450 2HG2 THR A 225       9.810  47.121  -4.770  1.00  0.81           H  
ATOM   3451 3HG2 THR A 225       9.561  45.445  -4.237  1.00  0.81           H  
ATOM   3452  N   ARG A 226       6.128  46.895  -7.602  1.00  0.86           N  
ATOM   3453  CA  ARG A 226       5.247  46.743  -8.755  1.00  0.86           C  
ATOM   3454  C   ARG A 226       5.608  45.497  -9.553  1.00  0.86           C  
ATOM   3455  O   ARG A 226       4.732  44.797 -10.064  1.00  0.86           O  
ATOM   3456  CB  ARG A 226       5.283  48.031  -9.540  1.00  0.86           C  
ATOM   3457  CG  ARG A 226       4.559  49.161  -8.786  1.00  0.86           C  
ATOM   3458  CD  ARG A 226       4.352  50.381  -9.578  1.00  0.86           C  
ATOM   3459  NE  ARG A 226       5.593  51.089  -9.733  1.00  0.86           N  
ATOM   3460  CZ  ARG A 226       6.068  52.029  -8.897  1.00  0.86           C  
ATOM   3461  NH1 ARG A 226       5.382  52.434  -7.847  1.00  0.86           N1+
ATOM   3462  NH2 ARG A 226       7.245  52.526  -9.165  1.00  0.86           N  
ATOM   3463  H   ARG A 226       6.757  47.687  -7.592  1.00  0.86           H  
ATOM   3464  HA  ARG A 226       4.230  46.613  -8.409  1.00  0.86           H  
ATOM   3465 1HB  ARG A 226       6.314  48.339  -9.707  1.00  0.86           H  
ATOM   3466 2HB  ARG A 226       4.812  47.897 -10.512  1.00  0.86           H  
ATOM   3467 1HG  ARG A 226       3.627  48.803  -8.449  1.00  0.86           H  
ATOM   3468 2HG  ARG A 226       5.161  49.433  -7.920  1.00  0.86           H  
ATOM   3469 1HD  ARG A 226       3.984  50.117 -10.565  1.00  0.86           H  
ATOM   3470 2HD  ARG A 226       3.639  51.035  -9.080  1.00  0.86           H  
ATOM   3471  HE  ARG A 226       6.224  50.829 -10.499  1.00  0.86           H  
ATOM   3472 1HH1 ARG A 226       4.479  52.035  -7.654  1.00  0.86           H  
ATOM   3473 2HH1 ARG A 226       5.767  53.139  -7.238  1.00  0.86           H  
ATOM   3474 1HH2 ARG A 226       7.728  52.144  -9.991  1.00  0.86           H  
ATOM   3475 2HH2 ARG A 226       7.666  53.225  -8.581  1.00  0.86           H  
ATOM   3476  N   VAL A 227       6.901  45.179  -9.604  1.00  0.90           N  
ATOM   3477  CA  VAL A 227       7.359  43.978 -10.288  1.00  0.90           C  
ATOM   3478  C   VAL A 227       6.775  42.745  -9.597  1.00  0.90           C  
ATOM   3479  O   VAL A 227       6.243  41.846 -10.255  1.00  0.90           O  
ATOM   3480  CB  VAL A 227       8.901  43.919 -10.283  1.00  0.90           C  
ATOM   3481  CG1 VAL A 227       9.403  42.570 -10.785  1.00  0.90           C  
ATOM   3482  CG2 VAL A 227       9.468  45.052 -11.182  1.00  0.90           C  
ATOM   3483  H   VAL A 227       7.576  45.788  -9.165  1.00  0.90           H  
ATOM   3484  HA  VAL A 227       7.008  44.006 -11.321  1.00  0.90           H  
ATOM   3485  HB  VAL A 227       9.241  44.038  -9.272  1.00  0.90           H  
ATOM   3486 1HG1 VAL A 227      10.494  42.559 -10.749  1.00  0.90           H  
ATOM   3487 2HG1 VAL A 227       9.014  41.775 -10.148  1.00  0.90           H  
ATOM   3488 3HG1 VAL A 227       9.067  42.414 -11.807  1.00  0.90           H  
ATOM   3489 1HG2 VAL A 227      10.556  45.023 -11.173  1.00  0.90           H  
ATOM   3490 2HG2 VAL A 227       9.118  44.917 -12.204  1.00  0.90           H  
ATOM   3491 3HG2 VAL A 227       9.129  46.024 -10.807  1.00  0.90           H  
ATOM   3492  N   VAL A 228       6.825  42.720  -8.263  1.00  0.94           N  
ATOM   3493  CA  VAL A 228       6.255  41.591  -7.537  1.00  0.94           C  
ATOM   3494  C   VAL A 228       4.749  41.531  -7.723  1.00  0.94           C  
ATOM   3495  O   VAL A 228       4.197  40.452  -7.929  1.00  0.94           O  
ATOM   3496  CB  VAL A 228       6.542  41.663  -6.049  1.00  0.94           C  
ATOM   3497  CG1 VAL A 228       5.757  40.539  -5.329  1.00  0.94           C  
ATOM   3498  CG2 VAL A 228       7.919  41.486  -5.801  1.00  0.94           C  
ATOM   3499  H   VAL A 228       7.276  43.480  -7.751  1.00  0.94           H  
ATOM   3500  HA  VAL A 228       6.694  40.674  -7.929  1.00  0.94           H  
ATOM   3501  HB  VAL A 228       6.240  42.636  -5.689  1.00  0.94           H  
ATOM   3502 1HG1 VAL A 228       5.949  40.577  -4.256  1.00  0.94           H  
ATOM   3503 2HG1 VAL A 228       4.694  40.653  -5.514  1.00  0.94           H  
ATOM   3504 3HG1 VAL A 228       6.081  39.570  -5.713  1.00  0.94           H  
ATOM   3505 1HG2 VAL A 228       8.110  41.553  -4.743  1.00  0.94           H  
ATOM   3506 2HG2 VAL A 228       8.141  40.520  -6.148  1.00  0.94           H  
ATOM   3507 3HG2 VAL A 228       8.504  42.210  -6.318  1.00  0.94           H  
ATOM   3508  N   ALA A 229       4.072  42.683  -7.655  1.00  0.97           N  
ATOM   3509  CA  ALA A 229       2.626  42.691  -7.835  1.00  0.97           C  
ATOM   3510  C   ALA A 229       2.269  42.092  -9.192  1.00  0.97           C  
ATOM   3511  O   ALA A 229       1.268  41.382  -9.320  1.00  0.97           O  
ATOM   3512  CB  ALA A 229       2.079  44.099  -7.707  1.00  0.97           C  
ATOM   3513  H   ALA A 229       4.565  43.555  -7.460  1.00  0.97           H  
ATOM   3514  HA  ALA A 229       2.182  42.075  -7.066  1.00  0.97           H  
ATOM   3515 1HB  ALA A 229       0.998  44.084  -7.823  1.00  0.97           H  
ATOM   3516 2HB  ALA A 229       2.333  44.483  -6.726  1.00  0.97           H  
ATOM   3517 3HB  ALA A 229       2.520  44.730  -8.475  1.00  0.97           H  
ATOM   3518  N   CYS A 230       3.093  42.357 -10.209  1.00  1.00           N  
ATOM   3519  CA  CYS A 230       2.856  41.793 -11.526  1.00  1.00           C  
ATOM   3520  C   CYS A 230       3.034  40.267 -11.487  1.00  1.00           C  
ATOM   3521  O   CYS A 230       2.248  39.534 -12.093  1.00  1.00           O  
ATOM   3522  CB  CYS A 230       3.801  42.417 -12.544  1.00  1.00           C  
ATOM   3523  SG  CYS A 230       3.463  44.168 -12.846  1.00  1.00           S  
ATOM   3524  H   CYS A 230       3.885  42.987 -10.073  1.00  1.00           H  
ATOM   3525  HA  CYS A 230       1.834  42.022 -11.821  1.00  1.00           H  
ATOM   3526 1HB  CYS A 230       4.826  42.325 -12.206  1.00  1.00           H  
ATOM   3527 2HB  CYS A 230       3.717  41.887 -13.489  1.00  1.00           H  
ATOM   3528  HG  CYS A 230       3.914  44.580 -11.634  1.00  1.00           H  
ATOM   3529  N   GLU A 231       4.029  39.779 -10.728  1.00  1.03           N  
ATOM   3530  CA  GLU A 231       4.252  38.333 -10.615  1.00  1.03           C  
ATOM   3531  C   GLU A 231       3.035  37.692  -9.943  1.00  1.03           C  
ATOM   3532  O   GLU A 231       2.580  36.614 -10.345  1.00  1.03           O  
ATOM   3533  CB  GLU A 231       5.515  38.033  -9.795  1.00  1.03           C  
ATOM   3534  CG  GLU A 231       5.943  36.560  -9.751  1.00  1.03           C  
ATOM   3535  CD  GLU A 231       6.451  36.030 -11.086  1.00  1.03           C  
ATOM   3536  OE1 GLU A 231       6.790  36.815 -11.939  1.00  1.03           O  
ATOM   3537  OE2 GLU A 231       6.516  34.832 -11.243  1.00  1.03           O1-
ATOM   3538  H   GLU A 231       4.663  40.432 -10.260  1.00  1.03           H  
ATOM   3539  HA  GLU A 231       4.360  37.913 -11.616  1.00  1.03           H  
ATOM   3540 1HB  GLU A 231       6.347  38.624 -10.180  1.00  1.03           H  
ATOM   3541 2HB  GLU A 231       5.352  38.343  -8.764  1.00  1.03           H  
ATOM   3542 1HG  GLU A 231       6.730  36.448  -9.006  1.00  1.03           H  
ATOM   3543 2HG  GLU A 231       5.090  35.960  -9.429  1.00  1.03           H  
ATOM   3544  N   ILE A 232       2.487  38.381  -8.941  1.00  1.06           N  
ATOM   3545  CA  ILE A 232       1.292  37.927  -8.251  1.00  1.06           C  
ATOM   3546  C   ILE A 232       0.123  37.864  -9.195  1.00  1.06           C  
ATOM   3547  O   ILE A 232      -0.639  36.900  -9.194  1.00  1.06           O  
ATOM   3548  CB  ILE A 232       0.906  38.815  -7.074  1.00  1.06           C  
ATOM   3549  CG1 ILE A 232       1.911  38.721  -5.969  1.00  1.06           C  
ATOM   3550  CG2 ILE A 232      -0.468  38.449  -6.623  1.00  1.06           C  
ATOM   3551  CD1 ILE A 232       1.731  39.754  -4.954  1.00  1.06           C  
ATOM   3552  H   ILE A 232       2.933  39.255  -8.653  1.00  1.06           H  
ATOM   3553  HA  ILE A 232       1.479  36.919  -7.870  1.00  1.06           H  
ATOM   3554  HB  ILE A 232       0.902  39.851  -7.394  1.00  1.06           H  
ATOM   3555 1HG1 ILE A 232       1.806  37.771  -5.473  1.00  1.06           H  
ATOM   3556 2HG1 ILE A 232       2.918  38.798  -6.381  1.00  1.06           H  
ATOM   3557 1HG2 ILE A 232      -0.771  39.086  -5.797  1.00  1.06           H  
ATOM   3558 2HG2 ILE A 232      -1.160  38.575  -7.449  1.00  1.06           H  
ATOM   3559 3HG2 ILE A 232      -0.469  37.425  -6.316  1.00  1.06           H  
ATOM   3560 1HD1 ILE A 232       2.479  39.626  -4.165  1.00  1.06           H  
ATOM   3561 2HD1 ILE A 232       1.833  40.713  -5.406  1.00  1.06           H  
ATOM   3562 3HD1 ILE A 232       0.758  39.666  -4.544  1.00  1.06           H  
ATOM   3563  N   ALA A 233      -0.029  38.909 -10.009  1.00  1.09           N  
ATOM   3564  CA  ALA A 233      -1.120  38.950 -10.953  1.00  1.09           C  
ATOM   3565  C   ALA A 233      -1.076  37.744 -11.878  1.00  1.09           C  
ATOM   3566  O   ALA A 233      -2.107  37.126 -12.153  1.00  1.09           O  
ATOM   3567  CB  ALA A 233      -1.032  40.226 -11.770  1.00  1.09           C  
ATOM   3568  H   ALA A 233       0.615  39.696  -9.948  1.00  1.09           H  
ATOM   3569  HA  ALA A 233      -2.054  38.922 -10.393  1.00  1.09           H  
ATOM   3570 1HB  ALA A 233      -1.868  40.267 -12.468  1.00  1.09           H  
ATOM   3571 2HB  ALA A 233      -1.051  41.087 -11.113  1.00  1.09           H  
ATOM   3572 3HB  ALA A 233      -0.105  40.232 -12.325  1.00  1.09           H  
ATOM   3573  N   GLU A 234       0.129  37.363 -12.314  1.00  1.11           N  
ATOM   3574  CA  GLU A 234       0.253  36.197 -13.174  1.00  1.11           C  
ATOM   3575  C   GLU A 234      -0.055  34.908 -12.398  1.00  1.11           C  
ATOM   3576  O   GLU A 234      -0.777  34.036 -12.886  1.00  1.11           O  
ATOM   3577  CB  GLU A 234       1.661  36.144 -13.781  1.00  1.11           C  
ATOM   3578  CG  GLU A 234       1.967  37.250 -14.823  1.00  1.11           C  
ATOM   3579  CD  GLU A 234       1.152  37.135 -16.101  1.00  1.11           C  
ATOM   3580  OE1 GLU A 234       1.178  36.079 -16.708  1.00  1.11           O  
ATOM   3581  OE2 GLU A 234       0.500  38.084 -16.468  1.00  1.11           O1-
ATOM   3582  H   GLU A 234       0.952  37.919 -12.072  1.00  1.11           H  
ATOM   3583  HA  GLU A 234      -0.470  36.291 -13.981  1.00  1.11           H  
ATOM   3584 1HB  GLU A 234       2.401  36.235 -12.983  1.00  1.11           H  
ATOM   3585 2HB  GLU A 234       1.815  35.178 -14.260  1.00  1.11           H  
ATOM   3586 1HG  GLU A 234       1.760  38.217 -14.365  1.00  1.11           H  
ATOM   3587 2HG  GLU A 234       3.027  37.217 -15.066  1.00  1.11           H  
ATOM   3588  N   ALA A 235       0.408  34.823 -11.144  1.00  1.13           N  
ATOM   3589  CA  ALA A 235       0.173  33.645 -10.305  1.00  1.13           C  
ATOM   3590  C   ALA A 235      -1.307  33.393 -10.087  1.00  1.13           C  
ATOM   3591  O   ALA A 235      -1.763  32.252 -10.024  1.00  1.13           O  
ATOM   3592  CB  ALA A 235       0.824  33.821  -8.950  1.00  1.13           C  
ATOM   3593  H   ALA A 235       0.992  35.577 -10.780  1.00  1.13           H  
ATOM   3594  HA  ALA A 235       0.604  32.781 -10.807  1.00  1.13           H  
ATOM   3595 1HB  ALA A 235       0.655  32.929  -8.356  1.00  1.13           H  
ATOM   3596 2HB  ALA A 235       1.894  33.982  -9.081  1.00  1.13           H  
ATOM   3597 3HB  ALA A 235       0.394  34.675  -8.441  1.00  1.13           H  
ATOM   3598  N   LEU A 236      -2.055  34.482  -9.992  1.00  1.14           N  
ATOM   3599  CA  LEU A 236      -3.473  34.444  -9.719  1.00  1.14           C  
ATOM   3600  C   LEU A 236      -4.355  34.628 -10.969  1.00  1.14           C  
ATOM   3601  O   LEU A 236      -5.558  34.887 -10.851  1.00  1.14           O  
ATOM   3602  CB  LEU A 236      -3.790  35.532  -8.697  1.00  1.14           C  
ATOM   3603  CG  LEU A 236      -3.075  35.418  -7.329  1.00  1.14           C  
ATOM   3604  CD1 LEU A 236      -3.459  36.590  -6.421  1.00  1.14           C  
ATOM   3605  CD2 LEU A 236      -3.452  34.143  -6.703  1.00  1.14           C  
ATOM   3606  H   LEU A 236      -1.597  35.391 -10.049  1.00  1.14           H  
ATOM   3607  HA  LEU A 236      -3.707  33.478  -9.282  1.00  1.14           H  
ATOM   3608 1HB  LEU A 236      -3.565  36.508  -9.134  1.00  1.14           H  
ATOM   3609 2HB  LEU A 236      -4.815  35.450  -8.510  1.00  1.14           H  
ATOM   3610  HG  LEU A 236      -1.995  35.445  -7.488  1.00  1.14           H  
ATOM   3611 1HD1 LEU A 236      -2.941  36.502  -5.468  1.00  1.14           H  
ATOM   3612 2HD1 LEU A 236      -3.185  37.517  -6.898  1.00  1.14           H  
ATOM   3613 3HD1 LEU A 236      -4.530  36.581  -6.245  1.00  1.14           H  
ATOM   3614 1HD2 LEU A 236      -2.950  34.030  -5.767  1.00  1.14           H  
ATOM   3615 2HD2 LEU A 236      -4.516  34.122  -6.539  1.00  1.14           H  
ATOM   3616 3HD2 LEU A 236      -3.178  33.339  -7.360  1.00  1.14           H  
ATOM   3617  N   LYS A 237      -3.767  34.504 -12.158  1.00  1.12           N  
ATOM   3618  CA  LYS A 237      -4.503  34.709 -13.402  1.00  1.12           C  
ATOM   3619  C   LYS A 237      -5.771  33.867 -13.483  1.00  1.12           C  
ATOM   3620  O   LYS A 237      -5.759  32.661 -13.230  1.00  1.12           O  
ATOM   3621  CB  LYS A 237      -3.610  34.393 -14.603  1.00  1.12           C  
ATOM   3622  CG  LYS A 237      -4.173  34.797 -15.968  1.00  1.12           C  
ATOM   3623  CD  LYS A 237      -3.204  34.413 -17.078  1.00  1.12           C  
ATOM   3624  CE  LYS A 237      -1.898  35.169 -16.923  1.00  1.12           C  
ATOM   3625  NZ  LYS A 237      -0.953  34.914 -18.032  1.00  1.12           N1+
ATOM   3626  H   LYS A 237      -2.770  34.285 -12.220  1.00  1.12           H  
ATOM   3627  HA  LYS A 237      -4.791  35.759 -13.454  1.00  1.12           H  
ATOM   3628 1HB  LYS A 237      -2.658  34.911 -14.476  1.00  1.12           H  
ATOM   3629 2HB  LYS A 237      -3.395  33.326 -14.622  1.00  1.12           H  
ATOM   3630 1HG  LYS A 237      -5.125  34.293 -16.139  1.00  1.12           H  
ATOM   3631 2HG  LYS A 237      -4.337  35.873 -15.989  1.00  1.12           H  
ATOM   3632 1HD  LYS A 237      -3.003  33.342 -17.035  1.00  1.12           H  
ATOM   3633 2HD  LYS A 237      -3.641  34.648 -18.048  1.00  1.12           H  
ATOM   3634 1HE  LYS A 237      -2.098  36.239 -16.869  1.00  1.12           H  
ATOM   3635 2HE  LYS A 237      -1.425  34.854 -15.989  1.00  1.12           H  
ATOM   3636 1HZ  LYS A 237      -0.105  35.449 -17.806  1.00  1.12           H  
ATOM   3637 2HZ  LYS A 237      -0.731  33.937 -18.076  1.00  1.12           H  
ATOM   3638 3HZ  LYS A 237      -1.337  35.219 -18.908  1.00  1.12           H  
ATOM   3639  N   GLY A 238      -6.874  34.519 -13.849  1.00  1.08           N  
ATOM   3640  CA  GLY A 238      -8.179  33.873 -13.988  1.00  1.08           C  
ATOM   3641  C   GLY A 238      -9.085  34.069 -12.772  1.00  1.08           C  
ATOM   3642  O   GLY A 238     -10.293  33.836 -12.847  1.00  1.08           O  
ATOM   3643  H   GLY A 238      -6.807  35.510 -14.032  1.00  1.08           H  
ATOM   3644 1HA  GLY A 238      -8.677  34.266 -14.874  1.00  1.08           H  
ATOM   3645 2HA  GLY A 238      -8.032  32.808 -14.158  1.00  1.08           H  
ATOM   3646  N   LEU A 239      -8.520  34.523 -11.664  1.00  1.02           N  
ATOM   3647  CA  LEU A 239      -9.308  34.760 -10.467  1.00  1.02           C  
ATOM   3648  C   LEU A 239      -9.932  36.167 -10.490  1.00  1.02           C  
ATOM   3649  O   LEU A 239      -9.398  37.078 -11.129  1.00  1.02           O  
ATOM   3650  CB  LEU A 239      -8.423  34.528  -9.233  1.00  1.02           C  
ATOM   3651  CG  LEU A 239      -7.894  33.104  -9.105  1.00  1.02           C  
ATOM   3652  CD1 LEU A 239      -6.987  33.004  -7.907  1.00  1.02           C  
ATOM   3653  CD2 LEU A 239      -9.067  32.154  -8.990  1.00  1.02           C  
ATOM   3654  H   LEU A 239      -7.509  34.683 -11.628  1.00  1.02           H  
ATOM   3655  HA  LEU A 239     -10.096  34.013 -10.459  1.00  1.02           H  
ATOM   3656 1HB  LEU A 239      -7.558  35.157  -9.337  1.00  1.02           H  
ATOM   3657 2HB  LEU A 239      -8.921  34.809  -8.321  1.00  1.02           H  
ATOM   3658  HG  LEU A 239      -7.307  32.856  -9.994  1.00  1.02           H  
ATOM   3659 1HD1 LEU A 239      -6.596  31.994  -7.824  1.00  1.02           H  
ATOM   3660 2HD1 LEU A 239      -6.178  33.692  -8.038  1.00  1.02           H  
ATOM   3661 3HD1 LEU A 239      -7.541  33.251  -7.015  1.00  1.02           H  
ATOM   3662 1HD2 LEU A 239      -8.704  31.140  -8.914  1.00  1.02           H  
ATOM   3663 2HD2 LEU A 239      -9.650  32.398  -8.105  1.00  1.02           H  
ATOM   3664 3HD2 LEU A 239      -9.695  32.249  -9.877  1.00  1.02           H  
ATOM   3665  N   PRO A 240     -11.065  36.389  -9.796  1.00  0.97           N  
ATOM   3666  CA  PRO A 240     -11.779  37.657  -9.669  1.00  0.97           C  
ATOM   3667  C   PRO A 240     -11.008  38.673  -8.833  1.00  0.97           C  
ATOM   3668  O   PRO A 240     -11.345  38.943  -7.658  1.00  0.97           O  
ATOM   3669  CB  PRO A 240     -13.097  37.212  -9.023  1.00  0.97           C  
ATOM   3670  CG  PRO A 240     -12.732  36.000  -8.218  1.00  0.97           C  
ATOM   3671  CD  PRO A 240     -11.737  35.275  -9.105  1.00  0.97           C  
ATOM   3672  HA  PRO A 240     -11.961  38.061 -10.676  1.00  0.97           H  
ATOM   3673 1HB  PRO A 240     -13.495  38.007  -8.409  1.00  0.97           H  
ATOM   3674 2HB  PRO A 240     -13.847  37.006  -9.800  1.00  0.97           H  
ATOM   3675 1HG  PRO A 240     -12.301  36.295  -7.249  1.00  0.97           H  
ATOM   3676 2HG  PRO A 240     -13.631  35.402  -7.997  1.00  0.97           H  
ATOM   3677 1HD  PRO A 240     -11.077  34.707  -8.507  1.00  0.97           H  
ATOM   3678 2HD  PRO A 240     -12.271  34.646  -9.834  1.00  0.97           H  
ATOM   3679  N   ILE A 241      -9.945  39.184  -9.481  1.00  0.94           N  
ATOM   3680  CA  ILE A 241      -8.980  40.117  -8.922  1.00  0.94           C  
ATOM   3681  C   ILE A 241      -8.899  41.523  -9.529  1.00  0.94           C  
ATOM   3682  O   ILE A 241      -8.742  41.697 -10.740  1.00  0.94           O  
ATOM   3683  CB  ILE A 241      -7.570  39.524  -9.007  1.00  0.94           C  
ATOM   3684  CG1 ILE A 241      -7.505  38.324  -8.230  1.00  0.94           C  
ATOM   3685  CG2 ILE A 241      -6.556  40.503  -8.468  1.00  0.94           C  
ATOM   3686  CD1 ILE A 241      -6.350  37.571  -8.440  1.00  0.94           C  
ATOM   3687  H   ILE A 241      -9.784  38.849 -10.429  1.00  0.94           H  
ATOM   3688  HA  ILE A 241      -9.243  40.215  -7.891  1.00  0.94           H  
ATOM   3689  HB  ILE A 241      -7.339  39.274 -10.040  1.00  0.94           H  
ATOM   3690 1HG1 ILE A 241      -7.477  38.606  -7.233  1.00  0.94           H  
ATOM   3691 2HG1 ILE A 241      -8.368  37.701  -8.420  1.00  0.94           H  
ATOM   3692 1HG2 ILE A 241      -5.572  40.058  -8.533  1.00  0.94           H  
ATOM   3693 2HG2 ILE A 241      -6.569  41.413  -9.038  1.00  0.94           H  
ATOM   3694 3HG2 ILE A 241      -6.792  40.735  -7.429  1.00  0.94           H  
ATOM   3695 1HD1 ILE A 241      -6.402  36.721  -7.769  1.00  0.94           H  
ATOM   3696 2HD1 ILE A 241      -6.309  37.234  -9.482  1.00  0.94           H  
ATOM   3697 3HD1 ILE A 241      -5.473  38.174  -8.218  1.00  0.94           H  
ATOM   3698  N   ARG A 242      -8.940  42.511  -8.634  1.00  0.94           N  
ATOM   3699  CA  ARG A 242      -8.762  43.939  -8.920  1.00  0.94           C  
ATOM   3700  C   ARG A 242      -7.317  44.309  -8.641  1.00  0.94           C  
ATOM   3701  O   ARG A 242      -6.748  43.804  -7.667  1.00  0.94           O  
ATOM   3702  CB  ARG A 242      -9.607  44.826  -8.028  1.00  0.94           C  
ATOM   3703  CG  ARG A 242      -9.437  46.317  -8.308  1.00  0.94           C  
ATOM   3704  CD  ARG A 242     -10.189  47.150  -7.398  1.00  0.94           C  
ATOM   3705  NE  ARG A 242     -10.034  48.563  -7.735  1.00  0.94           N  
ATOM   3706  CZ  ARG A 242     -10.248  49.589  -6.897  1.00  0.94           C  
ATOM   3707  NH1 ARG A 242     -10.600  49.364  -5.651  1.00  0.94           N1+
ATOM   3708  NH2 ARG A 242     -10.105  50.830  -7.337  1.00  0.94           N  
ATOM   3709  H   ARG A 242      -9.076  42.232  -7.661  1.00  0.94           H  
ATOM   3710  HA  ARG A 242      -8.995  44.136  -9.969  1.00  0.94           H  
ATOM   3711 1HB  ARG A 242     -10.660  44.570  -8.146  1.00  0.94           H  
ATOM   3712 2HB  ARG A 242      -9.338  44.650  -6.992  1.00  0.94           H  
ATOM   3713 1HG  ARG A 242      -8.415  46.612  -8.171  1.00  0.94           H  
ATOM   3714 2HG  ARG A 242      -9.736  46.531  -9.328  1.00  0.94           H  
ATOM   3715 1HD  ARG A 242     -11.218  46.884  -7.467  1.00  0.94           H  
ATOM   3716 2HD  ARG A 242      -9.850  46.993  -6.380  1.00  0.94           H  
ATOM   3717  HE  ARG A 242      -9.753  48.795  -8.687  1.00  0.94           H  
ATOM   3718 1HH1 ARG A 242     -10.708  48.413  -5.318  1.00  0.94           H  
ATOM   3719 2HH1 ARG A 242     -10.760  50.138  -5.028  1.00  0.94           H  
ATOM   3720 1HH2 ARG A 242      -9.861  50.997  -8.330  1.00  0.94           H  
ATOM   3721 2HH2 ARG A 242     -10.264  51.610  -6.723  1.00  0.94           H  
ATOM   3722  N   TYR A 243      -6.722  45.187  -9.445  1.00  1.00           N  
ATOM   3723  CA  TYR A 243      -5.363  45.603  -9.126  1.00  1.00           C  
ATOM   3724  C   TYR A 243      -5.358  47.090  -8.751  1.00  1.00           C  
ATOM   3725  O   TYR A 243      -5.995  47.901  -9.412  1.00  1.00           O  
ATOM   3726  CB  TYR A 243      -4.494  45.302 -10.323  1.00  1.00           C  
ATOM   3727  CG  TYR A 243      -4.534  43.840 -10.634  1.00  1.00           C  
ATOM   3728  CD1 TYR A 243      -5.559  43.365 -11.420  1.00  1.00           C  
ATOM   3729  CD2 TYR A 243      -3.611  42.979 -10.131  1.00  1.00           C  
ATOM   3730  CE1 TYR A 243      -5.663  42.043 -11.713  1.00  1.00           C  
ATOM   3731  CE2 TYR A 243      -3.720  41.637 -10.407  1.00  1.00           C  
ATOM   3732  CZ  TYR A 243      -4.743  41.169 -11.207  1.00  1.00           C  
ATOM   3733  OH  TYR A 243      -4.868  39.835 -11.495  1.00  1.00           O  
ATOM   3734  H   TYR A 243      -7.202  45.573 -10.264  1.00  1.00           H  
ATOM   3735  HA  TYR A 243      -5.003  45.037  -8.272  1.00  1.00           H  
ATOM   3736 1HB  TYR A 243      -4.863  45.856 -11.183  1.00  1.00           H  
ATOM   3737 2HB  TYR A 243      -3.462  45.600 -10.132  1.00  1.00           H  
ATOM   3738  HD1 TYR A 243      -6.301  44.050 -11.796  1.00  1.00           H  
ATOM   3739  HD2 TYR A 243      -2.806  43.351  -9.496  1.00  1.00           H  
ATOM   3740  HE1 TYR A 243      -6.487  41.684 -12.330  1.00  1.00           H  
ATOM   3741  HE2 TYR A 243      -3.003  40.952  -9.985  1.00  1.00           H  
ATOM   3742  HH  TYR A 243      -5.792  39.637 -11.689  1.00  1.00           H  
ATOM   3743  N   LEU A 244      -4.668  47.438  -7.656  1.00  1.12           N  
ATOM   3744  CA  LEU A 244      -4.623  48.834  -7.180  1.00  1.12           C  
ATOM   3745  C   LEU A 244      -3.237  49.450  -7.363  1.00  1.12           C  
ATOM   3746  O   LEU A 244      -2.848  50.406  -6.670  1.00  1.12           O  
ATOM   3747  CB  LEU A 244      -4.988  48.904  -5.698  1.00  1.12           C  
ATOM   3748  CG  LEU A 244      -6.458  48.713  -5.311  1.00  1.12           C  
ATOM   3749  CD1 LEU A 244      -6.844  47.248  -5.503  1.00  1.12           C  
ATOM   3750  CD2 LEU A 244      -6.632  49.114  -3.859  1.00  1.12           C  
ATOM   3751  H   LEU A 244      -4.176  46.705  -7.143  1.00  1.12           H  
ATOM   3752  HA  LEU A 244      -5.339  49.421  -7.753  1.00  1.12           H  
ATOM   3753 1HB  LEU A 244      -4.436  48.154  -5.197  1.00  1.12           H  
ATOM   3754 2HB  LEU A 244      -4.669  49.870  -5.311  1.00  1.12           H  
ATOM   3755  HG  LEU A 244      -7.102  49.329  -5.941  1.00  1.12           H  
ATOM   3756 1HD1 LEU A 244      -7.876  47.104  -5.204  1.00  1.12           H  
ATOM   3757 2HD1 LEU A 244      -6.736  46.958  -6.515  1.00  1.12           H  
ATOM   3758 3HD1 LEU A 244      -6.203  46.638  -4.899  1.00  1.12           H  
ATOM   3759 1HD2 LEU A 244      -7.673  48.976  -3.564  1.00  1.12           H  
ATOM   3760 2HD2 LEU A 244      -5.994  48.491  -3.234  1.00  1.12           H  
ATOM   3761 3HD2 LEU A 244      -6.352  50.159  -3.733  1.00  1.12           H  
ATOM   3762  N   THR A 245      -2.495  48.875  -8.292  1.00  1.31           N  
ATOM   3763  CA  THR A 245      -1.156  49.309  -8.626  1.00  1.31           C  
ATOM   3764  C   THR A 245      -1.261  50.417  -9.682  1.00  1.31           C  
ATOM   3765  O   THR A 245      -1.940  50.210 -10.679  1.00  1.31           O  
ATOM   3766  CB  THR A 245      -0.338  48.123  -9.163  1.00  1.31           C  
ATOM   3767  CG2 THR A 245       1.027  48.546  -9.520  1.00  1.31           C  
ATOM   3768  OG1 THR A 245      -0.258  47.109  -8.159  1.00  1.31           O  
ATOM   3769  H   THR A 245      -2.903  48.107  -8.807  1.00  1.31           H  
ATOM   3770  HA  THR A 245      -0.675  49.653  -7.721  1.00  1.31           H  
ATOM   3771  HB  THR A 245      -0.832  47.713 -10.041  1.00  1.31           H  
ATOM   3772  HG1 THR A 245       0.253  46.366  -8.497  1.00  1.31           H  
ATOM   3773 1HG2 THR A 245       1.597  47.689  -9.886  1.00  1.31           H  
ATOM   3774 2HG2 THR A 245       0.991  49.296 -10.275  1.00  1.31           H  
ATOM   3775 3HG2 THR A 245       1.483  48.943  -8.630  1.00  1.31           H  
ATOM   3776  N   PRO A 246      -0.635  51.597  -9.511  1.00  1.58           N  
ATOM   3777  CA  PRO A 246      -0.655  52.723 -10.449  1.00  1.58           C  
ATOM   3778  C   PRO A 246      -0.332  52.346 -11.900  1.00  1.58           C  
ATOM   3779  O   PRO A 246      -0.798  52.991 -12.838  1.00  1.58           O  
ATOM   3780  CB  PRO A 246       0.432  53.632  -9.864  1.00  1.58           C  
ATOM   3781  CG  PRO A 246       0.393  53.355  -8.379  1.00  1.58           C  
ATOM   3782  CD  PRO A 246       0.106  51.877  -8.260  1.00  1.58           C  
ATOM   3783  HA  PRO A 246      -1.641  53.209 -10.394  1.00  1.58           H  
ATOM   3784 1HB  PRO A 246       1.405  53.396 -10.320  1.00  1.58           H  
ATOM   3785 2HB  PRO A 246       0.210  54.681 -10.109  1.00  1.58           H  
ATOM   3786 1HG  PRO A 246       1.351  53.640  -7.917  1.00  1.58           H  
ATOM   3787 2HG  PRO A 246      -0.383  53.972  -7.899  1.00  1.58           H  
ATOM   3788 1HD  PRO A 246       1.033  51.296  -8.196  1.00  1.58           H  
ATOM   3789 2HD  PRO A 246      -0.548  51.747  -7.382  1.00  1.58           H  
ATOM   3790  N   ALA A 247       0.481  51.310 -12.077  1.00  1.94           N  
ATOM   3791  CA  ALA A 247       0.903  50.829 -13.386  1.00  1.94           C  
ATOM   3792  C   ALA A 247      -0.115  49.900 -14.070  1.00  1.94           C  
ATOM   3793  O   ALA A 247       0.123  49.460 -15.198  1.00  1.94           O  
ATOM   3794  CB  ALA A 247       2.221  50.088 -13.240  1.00  1.94           C  
ATOM   3795  H   ALA A 247       0.828  50.827 -11.269  1.00  1.94           H  
ATOM   3796  HA  ALA A 247       1.044  51.698 -14.029  1.00  1.94           H  
ATOM   3797 1HB  ALA A 247       2.563  49.763 -14.222  1.00  1.94           H  
ATOM   3798 2HB  ALA A 247       2.964  50.751 -12.798  1.00  1.94           H  
ATOM   3799 3HB  ALA A 247       2.079  49.219 -12.601  1.00  1.94           H  
ATOM   3800  N   VAL A 248      -1.214  49.560 -13.391  1.00  2.36           N  
ATOM   3801  CA  VAL A 248      -2.188  48.616 -13.937  1.00  2.36           C  
ATOM   3802  C   VAL A 248      -3.591  49.246 -14.068  1.00  2.36           C  
ATOM   3803  O   VAL A 248      -4.099  49.867 -13.143  1.00  2.36           O  
ATOM   3804  CB  VAL A 248      -2.209  47.354 -13.042  1.00  2.36           C  
ATOM   3805  CG1 VAL A 248      -3.209  46.342 -13.551  1.00  2.36           C  
ATOM   3806  CG2 VAL A 248      -0.800  46.750 -12.986  1.00  2.36           C  
ATOM   3807  H   VAL A 248      -1.388  49.955 -12.468  1.00  2.36           H  
ATOM   3808  HA  VAL A 248      -1.856  48.318 -14.930  1.00  2.36           H  
ATOM   3809  HB  VAL A 248      -2.516  47.636 -12.031  1.00  2.36           H  
ATOM   3810 1HG1 VAL A 248      -3.207  45.469 -12.909  1.00  2.36           H  
ATOM   3811 2HG1 VAL A 248      -4.164  46.780 -13.537  1.00  2.36           H  
ATOM   3812 3HG1 VAL A 248      -2.946  46.040 -14.565  1.00  2.36           H  
ATOM   3813 1HG2 VAL A 248      -0.809  45.872 -12.341  1.00  2.36           H  
ATOM   3814 2HG2 VAL A 248      -0.486  46.463 -13.990  1.00  2.36           H  
ATOM   3815 3HG2 VAL A 248      -0.101  47.478 -12.583  1.00  2.36           H  
ATOM   3816  N   ARG A 249      -4.225  49.071 -15.234  1.00  2.83           N  
ATOM   3817  CA  ARG A 249      -5.550  49.652 -15.529  1.00  2.83           C  
ATOM   3818  C   ARG A 249      -6.742  48.740 -15.204  1.00  2.83           C  
ATOM   3819  O   ARG A 249      -7.900  49.056 -15.495  1.00  2.83           O  
ATOM   3820  CB  ARG A 249      -5.625  50.044 -16.996  1.00  2.83           C  
ATOM   3821  CG  ARG A 249      -4.667  51.158 -17.409  1.00  2.83           C  
ATOM   3822  CD  ARG A 249      -4.800  51.500 -18.855  1.00  2.83           C  
ATOM   3823  NE  ARG A 249      -3.883  52.563 -19.252  1.00  2.83           N  
ATOM   3824  CZ  ARG A 249      -3.812  53.096 -20.489  1.00  2.83           C  
ATOM   3825  NH1 ARG A 249      -4.607  52.661 -21.443  1.00  2.83           N1+
ATOM   3826  NH2 ARG A 249      -2.942  54.057 -20.746  1.00  2.83           N  
ATOM   3827  H   ARG A 249      -3.760  48.538 -15.956  1.00  2.83           H  
ATOM   3828  HA  ARG A 249      -5.654  50.559 -14.932  1.00  2.83           H  
ATOM   3829 1HB  ARG A 249      -5.414  49.174 -17.616  1.00  2.83           H  
ATOM   3830 2HB  ARG A 249      -6.636  50.374 -17.229  1.00  2.83           H  
ATOM   3831 1HG  ARG A 249      -4.882  52.053 -16.824  1.00  2.83           H  
ATOM   3832 2HG  ARG A 249      -3.639  50.842 -17.222  1.00  2.83           H  
ATOM   3833 1HD  ARG A 249      -4.582  50.619 -19.458  1.00  2.83           H  
ATOM   3834 2HD  ARG A 249      -5.817  51.834 -19.057  1.00  2.83           H  
ATOM   3835  HE  ARG A 249      -3.254  52.926 -18.548  1.00  2.83           H  
ATOM   3836 1HH1 ARG A 249      -5.273  51.926 -21.250  1.00  2.83           H  
ATOM   3837 2HH1 ARG A 249      -4.551  53.061 -22.369  1.00  2.83           H  
ATOM   3838 1HH2 ARG A 249      -2.330  54.393 -20.015  1.00  2.83           H  
ATOM   3839 2HH2 ARG A 249      -2.888  54.456 -21.671  1.00  2.83           H  
ATOM   3840  N   ASN A 250      -6.471  47.605 -14.598  1.00  3.26           N  
ATOM   3841  CA  ASN A 250      -7.524  46.646 -14.310  1.00  3.26           C  
ATOM   3842  C   ASN A 250      -8.302  46.999 -13.037  1.00  3.26           C  
ATOM   3843  O   ASN A 250      -8.039  46.495 -11.934  1.00  3.26           O  
ATOM   3844  CB  ASN A 250      -6.944  45.252 -14.238  1.00  3.26           C  
ATOM   3845  CG  ASN A 250      -6.448  44.761 -15.567  1.00  3.26           C  
ATOM   3846  ND2 ASN A 250      -5.421  43.949 -15.546  1.00  3.26           N  
ATOM   3847  OD1 ASN A 250      -7.002  45.103 -16.619  1.00  3.26           O  
ATOM   3848  H   ASN A 250      -5.520  47.406 -14.349  1.00  3.26           H  
ATOM   3849  HA  ASN A 250      -8.242  46.670 -15.132  1.00  3.26           H  
ATOM   3850 1HB  ASN A 250      -6.103  45.276 -13.563  1.00  3.26           H  
ATOM   3851 2HB  ASN A 250      -7.683  44.556 -13.838  1.00  3.26           H  
ATOM   3852 1HD2 ASN A 250      -5.054  43.585 -16.403  1.00  3.26           H  
ATOM   3853 2HD2 ASN A 250      -5.013  43.671 -14.674  1.00  3.26           H  
ATOM   3854  N   GLU A 251      -9.300  47.860 -13.243  1.00  3.53           N  
ATOM   3855  CA  GLU A 251     -10.169  48.399 -12.192  1.00  3.53           C  
ATOM   3856  C   GLU A 251     -11.245  47.414 -11.752  1.00  3.53           C  
ATOM   3857  O   GLU A 251     -11.400  46.344 -12.342  1.00  3.53           O  
ATOM   3858  CB  GLU A 251     -10.812  49.716 -12.631  1.00  3.53           C  
ATOM   3859  CG  GLU A 251      -9.869  50.913 -12.639  1.00  3.53           C  
ATOM   3860  CD  GLU A 251      -9.435  51.298 -11.230  1.00  3.53           C  
ATOM   3861  OE1 GLU A 251     -10.183  51.031 -10.310  1.00  3.53           O  
ATOM   3862  OE2 GLU A 251      -8.391  51.876 -11.076  1.00  3.53           O1-
ATOM   3863  H   GLU A 251      -9.383  48.214 -14.197  1.00  3.53           H  
ATOM   3864  HA  GLU A 251      -9.545  48.612 -11.322  1.00  3.53           H  
ATOM   3865 1HB  GLU A 251     -11.212  49.601 -13.639  1.00  3.53           H  
ATOM   3866 2HB  GLU A 251     -11.648  49.958 -11.977  1.00  3.53           H  
ATOM   3867 1HG  GLU A 251      -8.984  50.663 -13.230  1.00  3.53           H  
ATOM   3868 2HG  GLU A 251     -10.366  51.759 -13.112  1.00  3.53           H  
ATOM   3869  N   HIS A 252     -11.964  47.785 -10.688  1.00  3.50           N  
ATOM   3870  CA  HIS A 252     -12.972  46.939 -10.042  1.00  3.50           C  
ATOM   3871  C   HIS A 252     -14.074  46.515 -11.011  1.00  3.50           C  
ATOM   3872  O   HIS A 252     -14.628  47.347 -11.732  1.00  3.50           O  
ATOM   3873  CB  HIS A 252     -13.585  47.735  -8.870  1.00  3.50           C  
ATOM   3874  CG  HIS A 252     -14.366  46.948  -7.845  1.00  3.50           C  
ATOM   3875  CD2 HIS A 252     -14.025  46.564  -6.583  1.00  3.50           C  
ATOM   3876  ND1 HIS A 252     -15.642  46.480  -8.052  1.00  3.50           N  
ATOM   3877  CE1 HIS A 252     -16.049  45.840  -6.953  1.00  3.50           C  
ATOM   3878  NE2 HIS A 252     -15.089  45.881  -6.065  1.00  3.50           N  
ATOM   3879  H   HIS A 252     -11.781  48.701 -10.297  1.00  3.50           H  
ATOM   3880  HA  HIS A 252     -12.501  46.037  -9.655  1.00  3.50           H  
ATOM   3881 1HB  HIS A 252     -12.814  48.295  -8.361  1.00  3.50           H  
ATOM   3882 2HB  HIS A 252     -14.270  48.473  -9.286  1.00  3.50           H  
ATOM   3883  HD2 HIS A 252     -13.086  46.760  -6.071  1.00  3.50           H  
ATOM   3884  HE1 HIS A 252     -17.009  45.363  -6.800  1.00  3.50           H  
ATOM   3885  HE2 HIS A 252     -15.136  45.469  -5.144  1.00  3.50           H  
ATOM   3886  N   GLN A 253     -14.435  45.230 -10.967  1.00  3.14           N  
ATOM   3887  CA  GLN A 253     -15.474  44.680 -11.845  1.00  3.14           C  
ATOM   3888  C   GLN A 253     -16.793  44.300 -11.144  1.00  3.14           C  
ATOM   3889  O   GLN A 253     -17.508  43.403 -11.596  1.00  3.14           O  
ATOM   3890  CB  GLN A 253     -14.943  43.459 -12.604  1.00  3.14           C  
ATOM   3891  CG  GLN A 253     -13.700  43.735 -13.458  1.00  3.14           C  
ATOM   3892  CD  GLN A 253     -13.930  44.719 -14.585  1.00  3.14           C  
ATOM   3893  NE2 GLN A 253     -13.139  45.787 -14.592  1.00  3.14           N  
ATOM   3894  OE1 GLN A 253     -14.804  44.525 -15.441  1.00  3.14           O  
ATOM   3895  H   GLN A 253     -13.900  44.608 -10.358  1.00  3.14           H  
ATOM   3896  HA  GLN A 253     -15.714  45.443 -12.583  1.00  3.14           H  
ATOM   3897 1HB  GLN A 253     -14.709  42.669 -11.914  1.00  3.14           H  
ATOM   3898 2HB  GLN A 253     -15.719  43.086 -13.266  1.00  3.14           H  
ATOM   3899 1HG  GLN A 253     -12.920  44.145 -12.805  1.00  3.14           H  
ATOM   3900 2HG  GLN A 253     -13.356  42.796 -13.884  1.00  3.14           H  
ATOM   3901 1HE2 GLN A 253     -13.234  46.482 -15.298  1.00  3.14           H  
ATOM   3902 2HE2 GLN A 253     -12.438  45.902 -13.852  1.00  3.14           H  
ATOM   3903  N   GLY A 254     -17.111  44.908 -10.002  1.00  2.55           N  
ATOM   3904  CA  GLY A 254     -18.403  44.662  -9.346  1.00  2.55           C  
ATOM   3905  C   GLY A 254     -18.463  43.435  -8.432  1.00  2.55           C  
ATOM   3906  O   GLY A 254     -18.776  43.549  -7.248  1.00  2.55           O  
ATOM   3907  H   GLY A 254     -16.483  45.591  -9.580  1.00  2.55           H  
ATOM   3908 1HA  GLY A 254     -18.670  45.547  -8.769  1.00  2.55           H  
ATOM   3909 2HA  GLY A 254     -19.169  44.564 -10.114  1.00  2.55           H  
ATOM   3910  N   ASN A 255     -18.154  42.273  -8.991  1.00  1.94           N  
ATOM   3911  CA  ASN A 255     -18.196  40.995  -8.265  1.00  1.94           C  
ATOM   3912  C   ASN A 255     -16.845  40.479  -7.758  1.00  1.94           C  
ATOM   3913  O   ASN A 255     -16.715  39.296  -7.437  1.00  1.94           O  
ATOM   3914  CB  ASN A 255     -18.825  39.930  -9.139  1.00  1.94           C  
ATOM   3915  CG  ASN A 255     -20.292  40.174  -9.393  1.00  1.94           C  
ATOM   3916  ND2 ASN A 255     -20.729  39.900 -10.598  1.00  1.94           N  
ATOM   3917  OD1 ASN A 255     -21.029  40.606  -8.500  1.00  1.94           O  
ATOM   3918  H   ASN A 255     -17.915  42.304  -9.982  1.00  1.94           H  
ATOM   3919  HA  ASN A 255     -18.826  41.133  -7.386  1.00  1.94           H  
ATOM   3920 1HB  ASN A 255     -18.303  39.896 -10.097  1.00  1.94           H  
ATOM   3921 2HB  ASN A 255     -18.706  38.956  -8.667  1.00  1.94           H  
ATOM   3922 1HD2 ASN A 255     -21.694  40.039 -10.824  1.00  1.94           H  
ATOM   3923 2HD2 ASN A 255     -20.098  39.552 -11.292  1.00  1.94           H  
ATOM   3924  N   GLU A 256     -15.835  41.334  -7.720  1.00  1.43           N  
ATOM   3925  CA  GLU A 256     -14.502  40.896  -7.305  1.00  1.43           C  
ATOM   3926  C   GLU A 256     -14.309  40.725  -5.803  1.00  1.43           C  
ATOM   3927  O   GLU A 256     -14.915  41.424  -4.988  1.00  1.43           O  
ATOM   3928  CB  GLU A 256     -13.465  41.819  -7.920  1.00  1.43           C  
ATOM   3929  CG  GLU A 256     -13.438  41.617  -9.416  1.00  1.43           C  
ATOM   3930  CD  GLU A 256     -12.526  42.475 -10.161  1.00  1.43           C  
ATOM   3931  OE1 GLU A 256     -12.432  43.630  -9.843  1.00  1.43           O  
ATOM   3932  OE2 GLU A 256     -11.947  42.001 -11.099  1.00  1.43           O1-
ATOM   3933  H   GLU A 256     -15.998  42.296  -7.981  1.00  1.43           H  
ATOM   3934  HA  GLU A 256     -14.337  39.921  -7.747  1.00  1.43           H  
ATOM   3935 1HB  GLU A 256     -13.707  42.862  -7.703  1.00  1.43           H  
ATOM   3936 2HB  GLU A 256     -12.473  41.602  -7.512  1.00  1.43           H  
ATOM   3937 1HG  GLU A 256     -13.173  40.581  -9.615  1.00  1.43           H  
ATOM   3938 2HG  GLU A 256     -14.450  41.769  -9.783  1.00  1.43           H  
ATOM   3939  N   ILE A 257     -13.468  39.747  -5.466  1.00  1.08           N  
ATOM   3940  CA  ILE A 257     -13.145  39.371  -4.090  1.00  1.08           C  
ATOM   3941  C   ILE A 257     -11.739  39.762  -3.652  1.00  1.08           C  
ATOM   3942  O   ILE A 257     -11.513  40.061  -2.474  1.00  1.08           O  
ATOM   3943  CB  ILE A 257     -13.328  37.857  -3.868  1.00  1.08           C  
ATOM   3944  CG1 ILE A 257     -14.764  37.436  -4.173  1.00  1.08           C  
ATOM   3945  CG2 ILE A 257     -12.959  37.482  -2.420  1.00  1.08           C  
ATOM   3946  CD1 ILE A 257     -15.787  38.129  -3.312  1.00  1.08           C  
ATOM   3947  H   ILE A 257     -12.993  39.253  -6.224  1.00  1.08           H  
ATOM   3948  HA  ILE A 257     -13.846  39.883  -3.434  1.00  1.08           H  
ATOM   3949  HB  ILE A 257     -12.684  37.320  -4.557  1.00  1.08           H  
ATOM   3950 1HG1 ILE A 257     -14.984  37.661  -5.221  1.00  1.08           H  
ATOM   3951 2HG1 ILE A 257     -14.859  36.359  -4.023  1.00  1.08           H  
ATOM   3952 1HG2 ILE A 257     -13.075  36.419  -2.270  1.00  1.08           H  
ATOM   3953 2HG2 ILE A 257     -11.924  37.759  -2.215  1.00  1.08           H  
ATOM   3954 3HG2 ILE A 257     -13.614  38.008  -1.729  1.00  1.08           H  
ATOM   3955 1HD1 ILE A 257     -16.777  37.791  -3.581  1.00  1.08           H  
ATOM   3956 2HD1 ILE A 257     -15.596  37.898  -2.260  1.00  1.08           H  
ATOM   3957 3HD1 ILE A 257     -15.722  39.207  -3.465  1.00  1.08           H  
ATOM   3958  N   VAL A 258     -10.782  39.626  -4.563  1.00  0.86           N  
ATOM   3959  CA  VAL A 258      -9.383  39.780  -4.207  1.00  0.86           C  
ATOM   3960  C   VAL A 258      -8.738  41.028  -4.809  1.00  0.86           C  
ATOM   3961  O   VAL A 258      -8.915  41.314  -5.989  1.00  0.86           O  
ATOM   3962  CB  VAL A 258      -8.650  38.530  -4.680  1.00  0.86           C  
ATOM   3963  CG1 VAL A 258      -7.127  38.627  -4.377  1.00  0.86           C  
ATOM   3964  CG2 VAL A 258      -9.278  37.327  -4.050  1.00  0.86           C  
ATOM   3965  H   VAL A 258     -11.015  39.410  -5.533  1.00  0.86           H  
ATOM   3966  HA  VAL A 258      -9.313  39.838  -3.125  1.00  0.86           H  
ATOM   3967  HB  VAL A 258      -8.806  38.441  -5.715  1.00  0.86           H  
ATOM   3968 1HG1 VAL A 258      -6.623  37.732  -4.739  1.00  0.86           H  
ATOM   3969 2HG1 VAL A 258      -6.705  39.501  -4.875  1.00  0.86           H  
ATOM   3970 3HG1 VAL A 258      -6.976  38.719  -3.299  1.00  0.86           H  
ATOM   3971 1HG2 VAL A 258      -8.810  36.463  -4.435  1.00  0.86           H  
ATOM   3972 2HG2 VAL A 258      -9.176  37.356  -2.984  1.00  0.86           H  
ATOM   3973 3HG2 VAL A 258     -10.325  37.294  -4.304  1.00  0.86           H  
ATOM   3974  N   ASP A 259      -8.052  41.790  -3.970  1.00  0.74           N  
ATOM   3975  CA  ASP A 259      -7.354  42.999  -4.375  1.00  0.74           C  
ATOM   3976  C   ASP A 259      -5.825  42.854  -4.284  1.00  0.74           C  
ATOM   3977  O   ASP A 259      -5.293  42.632  -3.196  1.00  0.74           O  
ATOM   3978  CB  ASP A 259      -7.825  44.179  -3.533  1.00  0.74           C  
ATOM   3979  CG  ASP A 259      -9.307  44.550  -3.772  1.00  0.74           C  
ATOM   3980  OD1 ASP A 259      -9.877  44.095  -4.719  1.00  0.74           O  
ATOM   3981  OD2 ASP A 259      -9.850  45.298  -2.987  1.00  0.74           O1-
ATOM   3982  H   ASP A 259      -7.987  41.488  -3.004  1.00  0.74           H  
ATOM   3983  HA  ASP A 259      -7.604  43.207  -5.414  1.00  0.74           H  
ATOM   3984 1HB  ASP A 259      -7.683  43.941  -2.480  1.00  0.74           H  
ATOM   3985 2HB  ASP A 259      -7.225  45.024  -3.750  1.00  0.74           H  
ATOM   3986  N   VAL A 260      -5.131  42.967  -5.412  1.00  0.69           N  
ATOM   3987  CA  VAL A 260      -3.665  42.865  -5.438  1.00  0.69           C  
ATOM   3988  C   VAL A 260      -3.080  44.264  -5.525  1.00  0.69           C  
ATOM   3989  O   VAL A 260      -3.512  45.083  -6.346  1.00  0.69           O  
ATOM   3990  CB  VAL A 260      -3.171  41.990  -6.608  1.00  0.69           C  
ATOM   3991  CG1 VAL A 260      -1.627  41.978  -6.692  1.00  0.69           C  
ATOM   3992  CG2 VAL A 260      -3.665  40.553  -6.413  1.00  0.69           C  
ATOM   3993  H   VAL A 260      -5.641  43.159  -6.276  1.00  0.69           H  
ATOM   3994  HA  VAL A 260      -3.327  42.409  -4.509  1.00  0.69           H  
ATOM   3995  HB  VAL A 260      -3.569  42.385  -7.513  1.00  0.69           H  
ATOM   3996 1HG1 VAL A 260      -1.308  41.355  -7.533  1.00  0.69           H  
ATOM   3997 2HG1 VAL A 260      -1.258  42.992  -6.839  1.00  0.69           H  
ATOM   3998 3HG1 VAL A 260      -1.217  41.576  -5.763  1.00  0.69           H  
ATOM   3999 1HG2 VAL A 260      -3.340  39.944  -7.255  1.00  0.69           H  
ATOM   4000 2HG2 VAL A 260      -3.264  40.146  -5.506  1.00  0.69           H  
ATOM   4001 3HG2 VAL A 260      -4.738  40.546  -6.350  1.00  0.69           H  
ATOM   4002  N   MET A 261      -2.134  44.556  -4.650  1.00  0.69           N  
ATOM   4003  CA  MET A 261      -1.575  45.892  -4.594  1.00  0.69           C  
ATOM   4004  C   MET A 261      -0.162  45.895  -4.049  1.00  0.69           C  
ATOM   4005  O   MET A 261       0.330  44.878  -3.559  1.00  0.69           O  
ATOM   4006  CB  MET A 261      -2.488  46.728  -3.723  1.00  0.69           C  
ATOM   4007  CG  MET A 261      -2.490  46.334  -2.337  1.00  0.69           C  
ATOM   4008  SD  MET A 261      -3.881  46.970  -1.435  1.00  0.69           S  
ATOM   4009  CE  MET A 261      -5.087  45.795  -1.988  1.00  0.69           C  
ATOM   4010  H   MET A 261      -1.838  43.840  -3.983  1.00  0.69           H  
ATOM   4011  HA  MET A 261      -1.542  46.305  -5.604  1.00  0.69           H  
ATOM   4012 1HB  MET A 261      -2.262  47.758  -3.813  1.00  0.69           H  
ATOM   4013 2HB  MET A 261      -3.503  46.580  -4.052  1.00  0.69           H  
ATOM   4014 1HG  MET A 261      -2.524  45.250  -2.314  1.00  0.69           H  
ATOM   4015 2HG  MET A 261      -1.568  46.675  -1.863  1.00  0.69           H  
ATOM   4016 1HE  MET A 261      -6.056  46.018  -1.538  1.00  0.69           H  
ATOM   4017 2HE  MET A 261      -5.158  45.844  -3.062  1.00  0.69           H  
ATOM   4018 3HE  MET A 261      -4.775  44.791  -1.706  1.00  0.69           H  
ATOM   4019  N   CYS A 262       0.497  47.027  -4.156  1.00  0.71           N  
ATOM   4020  CA  CYS A 262       1.822  47.164  -3.603  1.00  0.71           C  
ATOM   4021  C   CYS A 262       1.753  47.764  -2.197  1.00  0.71           C  
ATOM   4022  O   CYS A 262       0.790  48.456  -1.852  1.00  0.71           O  
ATOM   4023  CB  CYS A 262       2.708  48.008  -4.506  1.00  0.71           C  
ATOM   4024  SG  CYS A 262       2.898  47.286  -6.068  1.00  0.71           S  
ATOM   4025  H   CYS A 262       0.061  47.814  -4.611  1.00  0.71           H  
ATOM   4026  HA  CYS A 262       2.238  46.173  -3.561  1.00  0.71           H  
ATOM   4027 1HB  CYS A 262       2.299  48.999  -4.636  1.00  0.71           H  
ATOM   4028 2HB  CYS A 262       3.700  48.107  -4.057  1.00  0.71           H  
ATOM   4029  HG  CYS A 262       3.626  46.232  -5.655  1.00  0.71           H  
ATOM   4030  N   HIS A 263       2.799  47.574  -1.412  1.00  0.73           N  
ATOM   4031  CA  HIS A 263       2.842  48.101  -0.055  1.00  0.73           C  
ATOM   4032  C   HIS A 263       2.698  49.618  -0.053  1.00  0.73           C  
ATOM   4033  O   HIS A 263       2.055  50.189   0.835  1.00  0.73           O  
ATOM   4034  CB  HIS A 263       4.166  47.726   0.620  1.00  0.73           C  
ATOM   4035  CG  HIS A 263       4.322  46.281   0.852  1.00  0.73           C  
ATOM   4036  CD2 HIS A 263       3.527  45.303   0.536  1.00  0.73           C  
ATOM   4037  ND1 HIS A 263       5.450  45.705   1.394  1.00  0.73           N  
ATOM   4038  CE1 HIS A 263       5.294  44.401   1.421  1.00  0.73           C  
ATOM   4039  NE2 HIS A 263       4.135  44.131   0.899  1.00  0.73           N  
ATOM   4040  H   HIS A 263       3.555  47.001  -1.762  1.00  0.73           H  
ATOM   4041  HA  HIS A 263       2.021  47.682   0.527  1.00  0.73           H  
ATOM   4042 1HB  HIS A 263       5.000  48.065   0.001  1.00  0.73           H  
ATOM   4043 2HB  HIS A 263       4.238  48.242   1.574  1.00  0.73           H  
ATOM   4044  HD2 HIS A 263       2.598  45.449   0.050  1.00  0.73           H  
ATOM   4045  HE1 HIS A 263       6.011  43.663   1.790  1.00  0.73           H  
ATOM   4046  HE2 HIS A 263       3.749  43.201   0.761  1.00  0.73           H  
ATOM   4047  N   ALA A 264       3.323  50.278  -1.036  1.00  0.75           N  
ATOM   4048  CA  ALA A 264       3.259  51.729  -1.128  1.00  0.75           C  
ATOM   4049  C   ALA A 264       1.853  52.229  -1.450  1.00  0.75           C  
ATOM   4050  O   ALA A 264       1.371  53.153  -0.804  1.00  0.75           O  
ATOM   4051  CB  ALA A 264       4.224  52.223  -2.188  1.00  0.75           C  
ATOM   4052  H   ALA A 264       3.839  49.754  -1.726  1.00  0.75           H  
ATOM   4053  HA  ALA A 264       3.546  52.142  -0.162  1.00  0.75           H  
ATOM   4054 1HB  ALA A 264       4.193  53.312  -2.229  1.00  0.75           H  
ATOM   4055 2HB  ALA A 264       5.233  51.895  -1.937  1.00  0.75           H  
ATOM   4056 3HB  ALA A 264       3.941  51.815  -3.156  1.00  0.75           H  
ATOM   4057  N   THR A 265       1.170  51.606  -2.425  1.00  0.76           N  
ATOM   4058  CA  THR A 265      -0.173  52.077  -2.781  1.00  0.76           C  
ATOM   4059  C   THR A 265      -1.135  51.798  -1.628  1.00  0.76           C  
ATOM   4060  O   THR A 265      -2.030  52.602  -1.352  1.00  0.76           O  
ATOM   4061  CB  THR A 265      -0.661  51.466  -4.134  1.00  0.76           C  
ATOM   4062  CG2 THR A 265      -0.684  50.029  -4.073  1.00  0.76           C  
ATOM   4063  OG1 THR A 265      -1.982  51.943  -4.481  1.00  0.76           O  
ATOM   4064  H   THR A 265       1.581  50.825  -2.913  1.00  0.76           H  
ATOM   4065  HA  THR A 265      -0.130  53.158  -2.918  1.00  0.76           H  
ATOM   4066  HB  THR A 265       0.029  51.764  -4.919  1.00  0.76           H  
ATOM   4067  HG1 THR A 265      -2.331  51.424  -5.269  1.00  0.76           H  
ATOM   4068 1HG2 THR A 265      -0.997  49.622  -5.032  1.00  0.76           H  
ATOM   4069 2HG2 THR A 265       0.298  49.715  -3.847  1.00  0.76           H  
ATOM   4070 3HG2 THR A 265      -1.365  49.709  -3.303  1.00  0.76           H  
ATOM   4071  N   LEU A 266      -0.924  50.685  -0.903  1.00  0.77           N  
ATOM   4072  CA  LEU A 266      -1.774  50.419   0.242  1.00  0.77           C  
ATOM   4073  C   LEU A 266      -1.549  51.464   1.309  1.00  0.77           C  
ATOM   4074  O   LEU A 266      -2.504  52.061   1.798  1.00  0.77           O  
ATOM   4075  CB  LEU A 266      -1.544  49.046   0.880  1.00  0.77           C  
ATOM   4076  CG  LEU A 266      -2.401  48.898   2.187  1.00  0.77           C  
ATOM   4077  CD1 LEU A 266      -3.890  49.004   1.856  1.00  0.77           C  
ATOM   4078  CD2 LEU A 266      -2.105  47.623   2.886  1.00  0.77           C  
ATOM   4079  H   LEU A 266      -0.195  50.024  -1.164  1.00  0.77           H  
ATOM   4080  HA  LEU A 266      -2.810  50.473  -0.084  1.00  0.77           H  
ATOM   4081 1HB  LEU A 266      -1.809  48.269   0.183  1.00  0.77           H  
ATOM   4082 2HB  LEU A 266      -0.488  48.944   1.135  1.00  0.77           H  
ATOM   4083  HG  LEU A 266      -2.149  49.716   2.839  1.00  0.77           H  
ATOM   4084 1HD1 LEU A 266      -4.470  48.941   2.779  1.00  0.77           H  
ATOM   4085 2HD1 LEU A 266      -4.088  49.960   1.371  1.00  0.77           H  
ATOM   4086 3HD1 LEU A 266      -4.176  48.196   1.201  1.00  0.77           H  
ATOM   4087 1HD2 LEU A 266      -2.691  47.556   3.802  1.00  0.77           H  
ATOM   4088 2HD2 LEU A 266      -2.365  46.817   2.241  1.00  0.77           H  
ATOM   4089 3HD2 LEU A 266      -1.048  47.586   3.125  1.00  0.77           H  
ATOM   4090  N   THR A 267      -0.291  51.707   1.658  1.00  0.77           N  
ATOM   4091  CA  THR A 267       0.018  52.650   2.711  1.00  0.77           C  
ATOM   4092  C   THR A 267      -0.506  54.032   2.364  1.00  0.77           C  
ATOM   4093  O   THR A 267      -1.091  54.711   3.211  1.00  0.77           O  
ATOM   4094  CB  THR A 267       1.515  52.692   2.970  1.00  0.77           C  
ATOM   4095  CG2 THR A 267       1.825  53.694   4.090  1.00  0.77           C  
ATOM   4096  OG1 THR A 267       1.942  51.399   3.372  1.00  0.77           O  
ATOM   4097  H   THR A 267       0.479  51.201   1.219  1.00  0.77           H  
ATOM   4098  HA  THR A 267      -0.471  52.321   3.620  1.00  0.77           H  
ATOM   4099  HB  THR A 267       2.042  52.979   2.055  1.00  0.77           H  
ATOM   4100  HG1 THR A 267       1.922  50.800   2.584  1.00  0.77           H  
ATOM   4101 1HG2 THR A 267       2.888  53.703   4.268  1.00  0.77           H  
ATOM   4102 2HG2 THR A 267       1.494  54.688   3.789  1.00  0.77           H  
ATOM   4103 3HG2 THR A 267       1.304  53.399   5.003  1.00  0.77           H  
ATOM   4104  N   GLN A 268      -0.317  54.468   1.124  1.00  0.78           N  
ATOM   4105  CA  GLN A 268      -0.805  55.780   0.757  1.00  0.78           C  
ATOM   4106  C   GLN A 268      -2.328  55.826   0.891  1.00  0.78           C  
ATOM   4107  O   GLN A 268      -2.878  56.807   1.407  1.00  0.78           O  
ATOM   4108  CB  GLN A 268      -0.378  56.111  -0.670  1.00  0.78           C  
ATOM   4109  CG  GLN A 268       1.110  56.368  -0.842  1.00  0.78           C  
ATOM   4110  CD  GLN A 268       1.489  56.548  -2.303  1.00  0.78           C  
ATOM   4111  NE2 GLN A 268       2.718  56.991  -2.539  1.00  0.78           N  
ATOM   4112  OE1 GLN A 268       0.693  56.287  -3.214  1.00  0.78           O  
ATOM   4113  H   GLN A 268       0.181  53.897   0.440  1.00  0.78           H  
ATOM   4114  HA  GLN A 268      -0.377  56.515   1.434  1.00  0.78           H  
ATOM   4115 1HB  GLN A 268      -0.661  55.288  -1.332  1.00  0.78           H  
ATOM   4116 2HB  GLN A 268      -0.890  56.988  -0.992  1.00  0.78           H  
ATOM   4117 1HG  GLN A 268       1.365  57.287  -0.313  1.00  0.78           H  
ATOM   4118 2HG  GLN A 268       1.676  55.540  -0.431  1.00  0.78           H  
ATOM   4119 1HE2 GLN A 268       3.034  57.124  -3.479  1.00  0.78           H  
ATOM   4120 2HE2 GLN A 268       3.336  57.185  -1.775  1.00  0.78           H  
ATOM   4121  N   LYS A 269      -3.020  54.752   0.488  1.00  0.82           N  
ATOM   4122  CA  LYS A 269      -4.474  54.684   0.617  1.00  0.82           C  
ATOM   4123  C   LYS A 269      -4.883  54.779   2.092  1.00  0.82           C  
ATOM   4124  O   LYS A 269      -5.855  55.446   2.430  1.00  0.82           O  
ATOM   4125  CB  LYS A 269      -5.008  53.402  -0.037  1.00  0.82           C  
ATOM   4126  CG  LYS A 269      -6.512  53.267  -0.061  1.00  0.82           C  
ATOM   4127  CD  LYS A 269      -6.938  52.038  -0.851  1.00  0.82           C  
ATOM   4128  CE  LYS A 269      -8.439  51.844  -0.811  1.00  0.82           C  
ATOM   4129  NZ  LYS A 269      -9.174  52.945  -1.506  1.00  0.82           N1+
ATOM   4130  H   LYS A 269      -2.541  53.962   0.049  1.00  0.82           H  
ATOM   4131  HA  LYS A 269      -4.908  55.538   0.097  1.00  0.82           H  
ATOM   4132 1HB  LYS A 269      -4.638  53.338  -1.062  1.00  0.82           H  
ATOM   4133 2HB  LYS A 269      -4.614  52.539   0.497  1.00  0.82           H  
ATOM   4134 1HG  LYS A 269      -6.855  53.162   0.954  1.00  0.82           H  
ATOM   4135 2HG  LYS A 269      -6.965  54.159  -0.493  1.00  0.82           H  
ATOM   4136 1HD  LYS A 269      -6.616  52.143  -1.890  1.00  0.82           H  
ATOM   4137 2HD  LYS A 269      -6.455  51.154  -0.430  1.00  0.82           H  
ATOM   4138 1HE  LYS A 269      -8.687  50.897  -1.288  1.00  0.82           H  
ATOM   4139 2HE  LYS A 269      -8.756  51.814   0.222  1.00  0.82           H  
ATOM   4140 1HZ  LYS A 269     -10.173  52.777  -1.454  1.00  0.82           H  
ATOM   4141 2HZ  LYS A 269      -8.963  53.826  -1.056  1.00  0.82           H  
ATOM   4142 3HZ  LYS A 269      -8.893  52.985  -2.471  1.00  0.82           H  
ATOM   4143  N   LEU A 270      -4.127  54.110   2.968  1.00  0.89           N  
ATOM   4144  CA  LEU A 270      -4.378  54.104   4.410  1.00  0.89           C  
ATOM   4145  C   LEU A 270      -4.191  55.489   5.070  1.00  0.89           C  
ATOM   4146  O   LEU A 270      -4.899  55.841   6.029  1.00  0.89           O  
ATOM   4147  CB  LEU A 270      -3.461  53.068   5.072  1.00  0.89           C  
ATOM   4148  CG  LEU A 270      -3.756  51.630   4.765  1.00  0.89           C  
ATOM   4149  CD1 LEU A 270      -2.695  50.740   5.398  1.00  0.89           C  
ATOM   4150  CD2 LEU A 270      -5.074  51.331   5.268  1.00  0.89           C  
ATOM   4151  H   LEU A 270      -3.352  53.555   2.606  1.00  0.89           H  
ATOM   4152  HA  LEU A 270      -5.408  53.799   4.567  1.00  0.89           H  
ATOM   4153 1HB  LEU A 270      -2.444  53.268   4.766  1.00  0.89           H  
ATOM   4154 2HB  LEU A 270      -3.508  53.171   6.111  1.00  0.89           H  
ATOM   4155  HG  LEU A 270      -3.748  51.469   3.707  1.00  0.89           H  
ATOM   4156 1HD1 LEU A 270      -2.916  49.699   5.181  1.00  0.89           H  
ATOM   4157 2HD1 LEU A 270      -1.718  50.987   5.006  1.00  0.89           H  
ATOM   4158 3HD1 LEU A 270      -2.700  50.889   6.460  1.00  0.89           H  
ATOM   4159 1HD2 LEU A 270      -5.316  50.295   5.049  1.00  0.89           H  
ATOM   4160 2HD2 LEU A 270      -5.092  51.503   6.335  1.00  0.89           H  
ATOM   4161 3HD2 LEU A 270      -5.784  51.984   4.785  1.00  0.89           H  
ATOM   4162  N   LEU A 271      -3.237  56.272   4.551  1.00  1.01           N  
ATOM   4163  CA  LEU A 271      -2.965  57.622   5.054  1.00  1.01           C  
ATOM   4164  C   LEU A 271      -3.960  58.650   4.506  1.00  1.01           C  
ATOM   4165  O   LEU A 271      -4.358  59.590   5.198  1.00  1.01           O  
ATOM   4166  CB  LEU A 271      -1.580  58.069   4.610  1.00  1.01           C  
ATOM   4167  CG  LEU A 271      -0.399  57.326   5.143  1.00  1.01           C  
ATOM   4168  CD1 LEU A 271       0.786  57.833   4.429  1.00  1.01           C  
ATOM   4169  CD2 LEU A 271      -0.273  57.547   6.620  1.00  1.01           C  
ATOM   4170  H   LEU A 271      -2.661  55.896   3.796  1.00  1.01           H  
ATOM   4171  HA  LEU A 271      -3.024  57.611   6.141  1.00  1.01           H  
ATOM   4172 1HB  LEU A 271      -1.540  58.009   3.521  1.00  1.01           H  
ATOM   4173 2HB  LEU A 271      -1.460  59.105   4.901  1.00  1.01           H  
ATOM   4174  HG  LEU A 271      -0.502  56.268   4.952  1.00  1.01           H  
ATOM   4175 1HD1 LEU A 271       1.646  57.329   4.775  1.00  1.01           H  
ATOM   4176 2HD1 LEU A 271       0.670  57.661   3.362  1.00  1.01           H  
ATOM   4177 3HD1 LEU A 271       0.876  58.895   4.623  1.00  1.01           H  
ATOM   4178 1HD2 LEU A 271       0.600  57.015   6.998  1.00  1.01           H  
ATOM   4179 2HD2 LEU A 271      -0.168  58.608   6.819  1.00  1.01           H  
ATOM   4180 3HD2 LEU A 271      -1.164  57.173   7.110  1.00  1.01           H  
ATOM   4181  N   THR A 272      -4.345  58.468   3.251  1.00  1.15           N  
ATOM   4182  CA  THR A 272      -5.251  59.352   2.536  1.00  1.15           C  
ATOM   4183  C   THR A 272      -6.637  59.357   3.205  1.00  1.15           C  
ATOM   4184  O   THR A 272      -7.160  58.302   3.554  1.00  1.15           O  
ATOM   4185  CB  THR A 272      -5.351  58.896   1.058  1.00  1.15           C  
ATOM   4186  CG2 THR A 272      -6.303  59.742   0.237  1.00  1.15           C  
ATOM   4187  OG1 THR A 272      -4.037  58.952   0.467  1.00  1.15           O  
ATOM   4188  H   THR A 272      -3.961  57.677   2.735  1.00  1.15           H  
ATOM   4189  HA  THR A 272      -4.813  60.342   2.558  1.00  1.15           H  
ATOM   4190  HB  THR A 272      -5.700  57.862   1.045  1.00  1.15           H  
ATOM   4191  HG1 THR A 272      -3.448  58.335   0.957  1.00  1.15           H  
ATOM   4192 1HG2 THR A 272      -6.333  59.357  -0.779  1.00  1.15           H  
ATOM   4193 2HG2 THR A 272      -7.300  59.697   0.672  1.00  1.15           H  
ATOM   4194 3HG2 THR A 272      -5.960  60.764   0.214  1.00  1.15           H  
ATOM   4195  N   PRO A 273      -7.286  60.516   3.413  1.00  1.30           N  
ATOM   4196  CA  PRO A 273      -8.606  60.624   4.014  1.00  1.30           C  
ATOM   4197  C   PRO A 273      -9.699  60.145   3.058  1.00  1.30           C  
ATOM   4198  O   PRO A 273     -10.466  60.935   2.507  1.00  1.30           O  
ATOM   4199  CB  PRO A 273      -8.701  62.122   4.328  1.00  1.30           C  
ATOM   4200  CG  PRO A 273      -7.854  62.782   3.268  1.00  1.30           C  
ATOM   4201  CD  PRO A 273      -6.675  61.827   3.077  1.00  1.30           C  
ATOM   4202  HA  PRO A 273      -8.622  60.031   4.940  1.00  1.30           H  
ATOM   4203 1HB  PRO A 273      -9.753  62.443   4.296  1.00  1.30           H  
ATOM   4204 2HB  PRO A 273      -8.337  62.316   5.346  1.00  1.30           H  
ATOM   4205 1HG  PRO A 273      -8.442  62.919   2.347  1.00  1.30           H  
ATOM   4206 2HG  PRO A 273      -7.543  63.786   3.599  1.00  1.30           H  
ATOM   4207 1HD  PRO A 273      -6.355  61.891   2.050  1.00  1.30           H  
ATOM   4208 2HD  PRO A 273      -5.862  62.062   3.786  1.00  1.30           H  
ATOM   4209  N   THR A 274      -9.738  58.824   2.885  1.00  1.41           N  
ATOM   4210  CA  THR A 274     -10.628  58.119   1.969  1.00  1.41           C  
ATOM   4211  C   THR A 274     -11.133  56.829   2.597  1.00  1.41           C  
ATOM   4212  O   THR A 274     -10.529  56.285   3.518  1.00  1.41           O  
ATOM   4213  CB  THR A 274      -9.909  57.754   0.656  1.00  1.41           C  
ATOM   4214  CG2 THR A 274      -8.813  56.697   0.919  1.00  1.41           C  
ATOM   4215  OG1 THR A 274     -10.860  57.209  -0.272  1.00  1.41           O  
ATOM   4216  H   THR A 274      -9.040  58.281   3.394  1.00  1.41           H  
ATOM   4217  HA  THR A 274     -11.484  58.754   1.747  1.00  1.41           H  
ATOM   4218  HB  THR A 274      -9.463  58.648   0.229  1.00  1.41           H  
ATOM   4219  HG1 THR A 274     -11.169  56.354   0.063  1.00  1.41           H  
ATOM   4220 1HG2 THR A 274      -8.315  56.447  -0.014  1.00  1.41           H  
ATOM   4221 2HG2 THR A 274      -8.083  57.084   1.616  1.00  1.41           H  
ATOM   4222 3HG2 THR A 274      -9.265  55.797   1.341  1.00  1.41           H  
ATOM   4223  N   ARG A 275     -12.270  56.340   2.127  1.00  1.43           N  
ATOM   4224  CA  ARG A 275     -12.746  55.058   2.626  1.00  1.43           C  
ATOM   4225  C   ARG A 275     -11.776  53.941   2.255  1.00  1.43           C  
ATOM   4226  O   ARG A 275     -11.335  53.845   1.103  1.00  1.43           O  
ATOM   4227  CB  ARG A 275     -14.126  54.730   2.074  1.00  1.43           C  
ATOM   4228  CG  ARG A 275     -14.755  53.453   2.634  1.00  1.43           C  
ATOM   4229  CD  ARG A 275     -16.143  53.253   2.127  1.00  1.43           C  
ATOM   4230  NE  ARG A 275     -16.751  52.046   2.666  1.00  1.43           N  
ATOM   4231  CZ  ARG A 275     -18.009  51.636   2.401  1.00  1.43           C  
ATOM   4232  NH1 ARG A 275     -18.779  52.341   1.603  1.00  1.43           N1+
ATOM   4233  NH2 ARG A 275     -18.469  50.523   2.946  1.00  1.43           N  
ATOM   4234  H   ARG A 275     -12.774  56.835   1.403  1.00  1.43           H  
ATOM   4235  HA  ARG A 275     -12.812  55.112   3.713  1.00  1.43           H  
ATOM   4236 1HB  ARG A 275     -14.806  55.553   2.285  1.00  1.43           H  
ATOM   4237 2HB  ARG A 275     -14.069  54.620   0.992  1.00  1.43           H  
ATOM   4238 1HG  ARG A 275     -14.158  52.588   2.336  1.00  1.43           H  
ATOM   4239 2HG  ARG A 275     -14.789  53.510   3.722  1.00  1.43           H  
ATOM   4240 1HD  ARG A 275     -16.762  54.104   2.412  1.00  1.43           H  
ATOM   4241 2HD  ARG A 275     -16.123  53.169   1.041  1.00  1.43           H  
ATOM   4242  HE  ARG A 275     -16.190  51.476   3.285  1.00  1.43           H  
ATOM   4243 1HH1 ARG A 275     -18.429  53.192   1.186  1.00  1.43           H  
ATOM   4244 2HH1 ARG A 275     -19.720  52.033   1.407  1.00  1.43           H  
ATOM   4245 1HH2 ARG A 275     -17.879  49.981   3.561  1.00  1.43           H  
ATOM   4246 2HH2 ARG A 275     -19.409  50.216   2.749  1.00  1.43           H  
ATOM   4247  N   VAL A 276     -11.456  53.099   3.230  1.00  1.35           N  
ATOM   4248  CA  VAL A 276     -10.597  51.948   3.009  1.00  1.35           C  
ATOM   4249  C   VAL A 276     -11.414  50.680   3.268  1.00  1.35           C  
ATOM   4250  O   VAL A 276     -12.007  50.569   4.339  1.00  1.35           O  
ATOM   4251  CB  VAL A 276      -9.376  51.966   3.940  1.00  1.35           C  
ATOM   4252  CG1 VAL A 276      -8.527  50.721   3.683  1.00  1.35           C  
ATOM   4253  CG2 VAL A 276      -8.566  53.244   3.695  1.00  1.35           C  
ATOM   4254  H   VAL A 276     -11.827  53.262   4.155  1.00  1.35           H  
ATOM   4255  HA  VAL A 276     -10.219  51.995   2.004  1.00  1.35           H  
ATOM   4256  HB  VAL A 276      -9.709  51.932   4.976  1.00  1.35           H  
ATOM   4257 1HG1 VAL A 276      -7.682  50.718   4.346  1.00  1.35           H  
ATOM   4258 2HG1 VAL A 276      -9.125  49.829   3.867  1.00  1.35           H  
ATOM   4259 3HG1 VAL A 276      -8.180  50.718   2.652  1.00  1.35           H  
ATOM   4260 1HG2 VAL A 276      -7.708  53.266   4.350  1.00  1.35           H  
ATOM   4261 2HG2 VAL A 276      -8.239  53.275   2.674  1.00  1.35           H  
ATOM   4262 3HG2 VAL A 276      -9.184  54.119   3.895  1.00  1.35           H  
ATOM   4263  N   PRO A 277     -11.546  49.753   2.307  1.00  1.20           N  
ATOM   4264  CA  PRO A 277     -12.266  48.510   2.462  1.00  1.20           C  
ATOM   4265  C   PRO A 277     -11.714  47.691   3.607  1.00  1.20           C  
ATOM   4266  O   PRO A 277     -10.503  47.678   3.849  1.00  1.20           O  
ATOM   4267  CB  PRO A 277     -12.026  47.806   1.125  1.00  1.20           C  
ATOM   4268  CG  PRO A 277     -11.747  48.913   0.158  1.00  1.20           C  
ATOM   4269  CD  PRO A 277     -11.006  49.959   0.958  1.00  1.20           C  
ATOM   4270  HA  PRO A 277     -13.336  48.726   2.617  1.00  1.20           H  
ATOM   4271 1HB  PRO A 277     -11.196  47.104   1.223  1.00  1.20           H  
ATOM   4272 2HB  PRO A 277     -12.904  47.209   0.853  1.00  1.20           H  
ATOM   4273 1HG  PRO A 277     -11.154  48.522  -0.687  1.00  1.20           H  
ATOM   4274 2HG  PRO A 277     -12.689  49.295  -0.261  1.00  1.20           H  
ATOM   4275 1HD  PRO A 277      -9.923  49.777   0.940  1.00  1.20           H  
ATOM   4276 2HD  PRO A 277     -11.299  50.936   0.548  1.00  1.20           H  
ATOM   4277  N   ASN A 278     -12.598  46.999   4.300  1.00  1.02           N  
ATOM   4278  CA  ASN A 278     -12.209  46.115   5.382  1.00  1.02           C  
ATOM   4279  C   ASN A 278     -12.043  44.717   4.833  1.00  1.02           C  
ATOM   4280  O   ASN A 278     -13.020  44.125   4.355  1.00  1.02           O  
ATOM   4281  CB  ASN A 278     -13.233  46.129   6.500  1.00  1.02           C  
ATOM   4282  CG  ASN A 278     -13.335  47.475   7.191  1.00  1.02           C  
ATOM   4283  ND2 ASN A 278     -14.546  47.956   7.344  1.00  1.02           N  
ATOM   4284  OD1 ASN A 278     -12.324  48.074   7.587  1.00  1.02           O  
ATOM   4285  H   ASN A 278     -13.576  47.076   4.062  1.00  1.02           H  
ATOM   4286  HA  ASN A 278     -11.241  46.432   5.776  1.00  1.02           H  
ATOM   4287 1HB  ASN A 278     -14.211  45.861   6.099  1.00  1.02           H  
ATOM   4288 2HB  ASN A 278     -12.964  45.373   7.241  1.00  1.02           H  
ATOM   4289 1HD2 ASN A 278     -14.679  48.841   7.792  1.00  1.02           H  
ATOM   4290 2HD2 ASN A 278     -15.335  47.441   7.014  1.00  1.02           H  
ATOM   4291  N   TYR A 279     -10.822  44.195   4.868  1.00  0.87           N  
ATOM   4292  CA  TYR A 279     -10.586  42.888   4.281  1.00  0.87           C  
ATOM   4293  C   TYR A 279     -10.679  41.884   5.394  1.00  0.87           C  
ATOM   4294  O   TYR A 279     -10.519  42.236   6.561  1.00  0.87           O  
ATOM   4295  CB  TYR A 279      -9.228  42.836   3.600  1.00  0.87           C  
ATOM   4296  CG  TYR A 279      -9.112  43.784   2.429  1.00  0.87           C  
ATOM   4297  CD1 TYR A 279      -8.742  45.102   2.622  1.00  0.87           C  
ATOM   4298  CD2 TYR A 279      -9.356  43.339   1.178  1.00  0.87           C  
ATOM   4299  CE1 TYR A 279      -8.624  45.957   1.555  1.00  0.87           C  
ATOM   4300  CE2 TYR A 279      -9.254  44.181   0.094  1.00  0.87           C  
ATOM   4301  CZ  TYR A 279      -8.885  45.495   0.279  1.00  0.87           C  
ATOM   4302  OH  TYR A 279      -8.772  46.357  -0.792  1.00  0.87           O  
ATOM   4303  H   TYR A 279     -10.031  44.702   5.284  1.00  0.87           H  
ATOM   4304  HA  TYR A 279     -11.362  42.662   3.552  1.00  0.87           H  
ATOM   4305 1HB  TYR A 279      -8.471  43.028   4.274  1.00  0.87           H  
ATOM   4306 2HB  TYR A 279      -9.059  41.823   3.226  1.00  0.87           H  
ATOM   4307  HD1 TYR A 279      -8.549  45.471   3.615  1.00  0.87           H  
ATOM   4308  HD2 TYR A 279      -9.630  42.312   1.043  1.00  0.87           H  
ATOM   4309  HE1 TYR A 279      -8.339  46.996   1.719  1.00  0.87           H  
ATOM   4310  HE2 TYR A 279      -9.458  43.803  -0.906  1.00  0.87           H  
ATOM   4311  HH  TYR A 279      -9.099  45.915  -1.607  1.00  0.87           H  
ATOM   4312  N   GLN A 280     -10.985  40.644   5.054  1.00  0.77           N  
ATOM   4313  CA  GLN A 280     -11.076  39.622   6.071  1.00  0.77           C  
ATOM   4314  C   GLN A 280      -9.748  38.919   6.159  1.00  0.77           C  
ATOM   4315  O   GLN A 280      -9.373  38.426   7.222  1.00  0.77           O  
ATOM   4316  CB  GLN A 280     -12.224  38.663   5.750  1.00  0.77           C  
ATOM   4317  CG  GLN A 280     -13.598  39.288   6.016  1.00  0.77           C  
ATOM   4318  CD  GLN A 280     -13.970  40.345   4.985  1.00  0.77           C  
ATOM   4319  NE2 GLN A 280     -13.974  41.597   5.449  1.00  0.77           N  
ATOM   4320  OE1 GLN A 280     -14.182  40.076   3.791  1.00  0.77           O  
ATOM   4321  H   GLN A 280     -11.112  40.394   4.076  1.00  0.77           H  
ATOM   4322  HA  GLN A 280     -11.278  40.093   7.035  1.00  0.77           H  
ATOM   4323 1HB  GLN A 280     -12.171  38.377   4.698  1.00  0.77           H  
ATOM   4324 2HB  GLN A 280     -12.124  37.757   6.348  1.00  0.77           H  
ATOM   4325 1HG  GLN A 280     -14.354  38.502   5.994  1.00  0.77           H  
ATOM   4326 2HG  GLN A 280     -13.576  39.766   6.996  1.00  0.77           H  
ATOM   4327 1HE2 GLN A 280     -14.109  42.397   4.830  1.00  0.77           H  
ATOM   4328 2HE2 GLN A 280     -13.768  41.775   6.414  1.00  0.77           H  
ATOM   4329  N   VAL A 281      -9.038  38.882   5.040  1.00  0.70           N  
ATOM   4330  CA  VAL A 281      -7.731  38.254   4.997  1.00  0.70           C  
ATOM   4331  C   VAL A 281      -6.717  39.191   4.337  1.00  0.70           C  
ATOM   4332  O   VAL A 281      -6.981  39.734   3.259  1.00  0.70           O  
ATOM   4333  CB  VAL A 281      -7.794  36.930   4.202  1.00  0.70           C  
ATOM   4334  CG1 VAL A 281      -6.396  36.279   4.161  1.00  0.70           C  
ATOM   4335  CG2 VAL A 281      -8.877  36.004   4.799  1.00  0.70           C  
ATOM   4336  H   VAL A 281      -9.431  39.286   4.190  1.00  0.70           H  
ATOM   4337  HA  VAL A 281      -7.404  38.043   6.012  1.00  0.70           H  
ATOM   4338  HB  VAL A 281      -8.069  37.159   3.176  1.00  0.70           H  
ATOM   4339 1HG1 VAL A 281      -6.422  35.381   3.565  1.00  0.70           H  
ATOM   4340 2HG1 VAL A 281      -5.699  36.969   3.713  1.00  0.70           H  
ATOM   4341 3HG1 VAL A 281      -6.070  36.039   5.175  1.00  0.70           H  
ATOM   4342 1HG2 VAL A 281      -8.954  35.107   4.212  1.00  0.70           H  
ATOM   4343 2HG2 VAL A 281      -8.627  35.751   5.831  1.00  0.70           H  
ATOM   4344 3HG2 VAL A 281      -9.835  36.504   4.775  1.00  0.70           H  
ATOM   4345  N   TYR A 282      -5.572  39.377   4.975  1.00  0.66           N  
ATOM   4346  CA  TYR A 282      -4.501  40.155   4.361  1.00  0.66           C  
ATOM   4347  C   TYR A 282      -3.294  39.247   4.186  1.00  0.66           C  
ATOM   4348  O   TYR A 282      -2.823  38.650   5.158  1.00  0.66           O  
ATOM   4349  CB  TYR A 282      -4.097  41.347   5.219  1.00  0.66           C  
ATOM   4350  CG  TYR A 282      -5.148  42.436   5.447  1.00  0.66           C  
ATOM   4351  CD1 TYR A 282      -6.098  42.285   6.444  1.00  0.66           C  
ATOM   4352  CD2 TYR A 282      -5.132  43.602   4.675  1.00  0.66           C  
ATOM   4353  CE1 TYR A 282      -7.045  43.282   6.658  1.00  0.66           C  
ATOM   4354  CE2 TYR A 282      -6.078  44.598   4.893  1.00  0.66           C  
ATOM   4355  CZ  TYR A 282      -7.043  44.434   5.885  1.00  0.66           C  
ATOM   4356  OH  TYR A 282      -8.043  45.397   6.091  1.00  0.66           O  
ATOM   4357  H   TYR A 282      -5.451  38.964   5.902  1.00  0.66           H  
ATOM   4358  HA  TYR A 282      -4.812  40.499   3.374  1.00  0.66           H  
ATOM   4359 1HB  TYR A 282      -3.786  40.974   6.192  1.00  0.66           H  
ATOM   4360 2HB  TYR A 282      -3.227  41.816   4.765  1.00  0.66           H  
ATOM   4361  HD1 TYR A 282      -6.106  41.377   7.053  1.00  0.66           H  
ATOM   4362  HD2 TYR A 282      -4.378  43.725   3.896  1.00  0.66           H  
ATOM   4363  HE1 TYR A 282      -7.798  43.164   7.421  1.00  0.66           H  
ATOM   4364  HE2 TYR A 282      -6.072  45.500   4.278  1.00  0.66           H  
ATOM   4365  HH  TYR A 282      -7.871  46.164   5.534  1.00  0.66           H  
ATOM   4366  N   ILE A 283      -2.794  39.152   2.965  1.00  0.65           N  
ATOM   4367  CA  ILE A 283      -1.640  38.315   2.696  1.00  0.65           C  
ATOM   4368  C   ILE A 283      -0.506  39.202   2.251  1.00  0.65           C  
ATOM   4369  O   ILE A 283      -0.674  39.979   1.314  1.00  0.65           O  
ATOM   4370  CB  ILE A 283      -1.934  37.301   1.584  1.00  0.65           C  
ATOM   4371  CG1 ILE A 283      -3.132  36.467   1.993  1.00  0.65           C  
ATOM   4372  CG2 ILE A 283      -0.704  36.387   1.382  1.00  0.65           C  
ATOM   4373  CD1 ILE A 283      -3.672  35.642   0.922  1.00  0.65           C  
ATOM   4374  H   ILE A 283      -3.239  39.656   2.200  1.00  0.65           H  
ATOM   4375  HA  ILE A 283      -1.349  37.791   3.600  1.00  0.65           H  
ATOM   4376  HB  ILE A 283      -2.178  37.816   0.658  1.00  0.65           H  
ATOM   4377 1HG1 ILE A 283      -2.865  35.838   2.816  1.00  0.65           H  
ATOM   4378 2HG1 ILE A 283      -3.917  37.137   2.307  1.00  0.65           H  
ATOM   4379 1HG2 ILE A 283      -0.919  35.659   0.627  1.00  0.65           H  
ATOM   4380 2HG2 ILE A 283       0.163  36.984   1.077  1.00  0.65           H  
ATOM   4381 3HG2 ILE A 283      -0.472  35.874   2.313  1.00  0.65           H  
ATOM   4382 1HD1 ILE A 283      -4.546  35.110   1.284  1.00  0.65           H  
ATOM   4383 2HD1 ILE A 283      -3.957  36.293   0.126  1.00  0.65           H  
ATOM   4384 3HD1 ILE A 283      -2.920  34.935   0.575  1.00  0.65           H  
ATOM   4385  N   MET A 284       0.617  39.130   2.931  1.00  0.67           N  
ATOM   4386  CA  MET A 284       1.739  39.946   2.521  1.00  0.67           C  
ATOM   4387  C   MET A 284       2.884  39.112   1.972  1.00  0.67           C  
ATOM   4388  O   MET A 284       3.381  38.212   2.651  1.00  0.67           O  
ATOM   4389  CB  MET A 284       2.231  40.812   3.674  1.00  0.67           C  
ATOM   4390  CG  MET A 284       3.377  41.656   3.221  1.00  0.67           C  
ATOM   4391  SD  MET A 284       3.992  42.784   4.409  1.00  0.67           S  
ATOM   4392  CE  MET A 284       2.711  44.009   4.431  1.00  0.67           C  
ATOM   4393  H   MET A 284       0.687  38.489   3.719  1.00  0.67           H  
ATOM   4394  HA  MET A 284       1.419  40.606   1.715  1.00  0.67           H  
ATOM   4395 1HB  MET A 284       1.429  41.462   4.023  1.00  0.67           H  
ATOM   4396 2HB  MET A 284       2.552  40.184   4.509  1.00  0.67           H  
ATOM   4397 1HG  MET A 284       4.201  41.013   2.908  1.00  0.67           H  
ATOM   4398 2HG  MET A 284       3.047  42.207   2.359  1.00  0.67           H  
ATOM   4399 1HE  MET A 284       2.977  44.786   5.129  1.00  0.67           H  
ATOM   4400 2HE  MET A 284       2.596  44.442   3.438  1.00  0.67           H  
ATOM   4401 3HE  MET A 284       1.781  43.552   4.736  1.00  0.67           H  
ATOM   4402  N   ASP A 285       3.325  39.419   0.754  1.00  0.71           N  
ATOM   4403  CA  ASP A 285       4.465  38.703   0.200  1.00  0.71           C  
ATOM   4404  C   ASP A 285       5.755  39.414   0.583  1.00  0.71           C  
ATOM   4405  O   ASP A 285       5.791  40.644   0.604  1.00  0.71           O  
ATOM   4406  CB  ASP A 285       4.394  38.539  -1.326  1.00  0.71           C  
ATOM   4407  CG  ASP A 285       3.306  37.547  -1.832  1.00  0.71           C  
ATOM   4408  OD1 ASP A 285       2.603  36.991  -1.024  1.00  0.71           O  
ATOM   4409  OD2 ASP A 285       3.268  37.289  -3.030  1.00  0.71           O1-
ATOM   4410  H   ASP A 285       2.878  40.164   0.216  1.00  0.71           H  
ATOM   4411  HA  ASP A 285       4.495  37.714   0.630  1.00  0.71           H  
ATOM   4412 1HB  ASP A 285       4.201  39.517  -1.777  1.00  0.71           H  
ATOM   4413 2HB  ASP A 285       5.365  38.206  -1.696  1.00  0.71           H  
ATOM   4414  N   GLU A 286       6.817  38.636   0.833  1.00  0.76           N  
ATOM   4415  CA  GLU A 286       8.146  39.166   1.153  1.00  0.76           C  
ATOM   4416  C   GLU A 286       8.041  40.140   2.328  1.00  0.76           C  
ATOM   4417  O   GLU A 286       8.600  41.245   2.335  1.00  0.76           O  
ATOM   4418  CB  GLU A 286       8.722  39.780  -0.117  1.00  0.76           C  
ATOM   4419  CG  GLU A 286       8.837  38.700  -1.243  1.00  0.76           C  
ATOM   4420  CD  GLU A 286       9.333  39.172  -2.578  1.00  0.76           C  
ATOM   4421  OE1 GLU A 286      10.268  38.612  -3.111  1.00  0.76           O  
ATOM   4422  OE2 GLU A 286       8.764  40.085  -3.085  1.00  0.76           O1-
ATOM   4423  H   GLU A 286       6.686  37.633   0.824  1.00  0.76           H  
ATOM   4424  HA  GLU A 286       8.784  38.336   1.458  1.00  0.76           H  
ATOM   4425 1HB  GLU A 286       8.085  40.575  -0.472  1.00  0.76           H  
ATOM   4426 2HB  GLU A 286       9.711  40.198   0.080  1.00  0.76           H  
ATOM   4427 1HG  GLU A 286       9.511  37.922  -0.886  1.00  0.76           H  
ATOM   4428 2HG  GLU A 286       7.858  38.245  -1.378  1.00  0.76           H  
ATOM   4429  N   ALA A 287       7.340  39.652   3.348  1.00  0.80           N  
ATOM   4430  CA  ALA A 287       6.989  40.354   4.571  1.00  0.80           C  
ATOM   4431  C   ALA A 287       8.166  40.840   5.399  1.00  0.80           C  
ATOM   4432  O   ALA A 287       8.002  41.717   6.225  1.00  0.80           O  
ATOM   4433  CB  ALA A 287       6.122  39.461   5.423  1.00  0.80           C  
ATOM   4434  H   ALA A 287       6.986  38.701   3.231  1.00  0.80           H  
ATOM   4435  HA  ALA A 287       6.418  41.229   4.280  1.00  0.80           H  
ATOM   4436 1HB  ALA A 287       5.807  39.999   6.308  1.00  0.80           H  
ATOM   4437 2HB  ALA A 287       5.242  39.156   4.843  1.00  0.80           H  
ATOM   4438 3HB  ALA A 287       6.687  38.576   5.712  1.00  0.80           H  
ATOM   4439  N   HIS A 288       9.341  40.274   5.244  1.00  0.84           N  
ATOM   4440  CA  HIS A 288      10.486  40.740   6.028  1.00  0.84           C  
ATOM   4441  C   HIS A 288      11.017  42.121   5.615  1.00  0.84           C  
ATOM   4442  O   HIS A 288      11.829  42.711   6.331  1.00  0.84           O  
ATOM   4443  CB  HIS A 288      11.660  39.791   5.865  1.00  0.84           C  
ATOM   4444  CG  HIS A 288      12.065  39.747   4.438  1.00  0.84           C  
ATOM   4445  CD2 HIS A 288      12.981  40.459   3.741  1.00  0.84           C  
ATOM   4446  ND1 HIS A 288      11.447  38.927   3.530  1.00  0.84           N  
ATOM   4447  CE1 HIS A 288      11.957  39.132   2.337  1.00  0.84           C  
ATOM   4448  NE2 HIS A 288      12.880  40.070   2.435  1.00  0.84           N  
ATOM   4449  H   HIS A 288       9.457  39.537   4.564  1.00  0.84           H  
ATOM   4450  HA  HIS A 288      10.208  40.796   7.077  1.00  0.84           H  
ATOM   4451 1HB  HIS A 288      12.504  40.117   6.475  1.00  0.84           H  
ATOM   4452 2HB  HIS A 288      11.372  38.798   6.187  1.00  0.84           H  
ATOM   4453  HD1 HIS A 288      10.785  38.206   3.765  1.00  0.88           H  
ATOM   4454  HD2 HIS A 288      13.689  41.237   4.026  1.00  0.84           H  
ATOM   4455  HE1 HIS A 288      11.585  38.577   1.475  1.00  0.84           H  
ATOM   4456  N   PHE A 289      10.625  42.614   4.439  1.00  0.85           N  
ATOM   4457  CA  PHE A 289      11.214  43.843   3.916  1.00  0.85           C  
ATOM   4458  C   PHE A 289      11.014  45.091   4.793  1.00  0.85           C  
ATOM   4459  O   PHE A 289       9.910  45.410   5.249  1.00  0.85           O  
ATOM   4460  CB  PHE A 289      10.765  44.064   2.487  1.00  0.85           C  
ATOM   4461  CG  PHE A 289      11.456  45.191   1.840  1.00  0.85           C  
ATOM   4462  CD1 PHE A 289      12.846  45.188   1.766  1.00  0.85           C  
ATOM   4463  CD2 PHE A 289      10.763  46.202   1.231  1.00  0.85           C  
ATOM   4464  CE1 PHE A 289      13.519  46.196   1.130  1.00  0.85           C  
ATOM   4465  CE2 PHE A 289      11.435  47.195   0.576  1.00  0.85           C  
ATOM   4466  CZ  PHE A 289      12.815  47.200   0.536  1.00  0.85           C  
ATOM   4467  H   PHE A 289       9.930  42.116   3.877  1.00  0.85           H  
ATOM   4468  HA  PHE A 289      12.289  43.672   3.859  1.00  0.85           H  
ATOM   4469 1HB  PHE A 289      10.944  43.158   1.900  1.00  0.85           H  
ATOM   4470 2HB  PHE A 289       9.691  44.258   2.465  1.00  0.85           H  
ATOM   4471  HD1 PHE A 289      13.401  44.370   2.227  1.00  0.85           H  
ATOM   4472  HD2 PHE A 289       9.674  46.196   1.258  1.00  0.85           H  
ATOM   4473  HE1 PHE A 289      14.611  46.187   1.084  1.00  0.85           H  
ATOM   4474  HE2 PHE A 289      10.873  47.989   0.081  1.00  0.85           H  
ATOM   4475  HZ  PHE A 289      13.347  47.995   0.017  1.00  0.85           H  
ATOM   4476  N   ILE A 290      12.140  45.774   5.036  1.00  0.84           N  
ATOM   4477  CA  ILE A 290      12.278  46.957   5.892  1.00  0.84           C  
ATOM   4478  C   ILE A 290      11.741  48.318   5.416  1.00  0.84           C  
ATOM   4479  O   ILE A 290      11.700  49.253   6.208  1.00  0.84           O  
ATOM   4480  CB  ILE A 290      13.743  47.162   6.273  1.00  0.84           C  
ATOM   4481  CG1 ILE A 290      13.783  48.064   7.526  1.00  0.84           C  
ATOM   4482  CG2 ILE A 290      14.503  47.782   5.100  1.00  0.84           C  
ATOM   4483  CD1 ILE A 290      15.110  48.165   8.209  1.00  0.84           C  
ATOM   4484  H   ILE A 290      12.983  45.425   4.605  1.00  0.84           H  
ATOM   4485  HA  ILE A 290      11.748  46.725   6.815  1.00  0.84           H  
ATOM   4486  HB  ILE A 290      14.190  46.204   6.537  1.00  0.84           H  
ATOM   4487 1HG1 ILE A 290      13.466  49.052   7.235  1.00  0.84           H  
ATOM   4488 2HG1 ILE A 290      13.070  47.674   8.248  1.00  0.84           H  
ATOM   4489 1HG2 ILE A 290      15.544  47.928   5.381  1.00  0.84           H  
ATOM   4490 2HG2 ILE A 290      14.446  47.117   4.238  1.00  0.84           H  
ATOM   4491 3HG2 ILE A 290      14.060  48.744   4.844  1.00  0.84           H  
ATOM   4492 1HD1 ILE A 290      15.018  48.822   9.074  1.00  0.84           H  
ATOM   4493 2HD1 ILE A 290      15.434  47.176   8.540  1.00  0.84           H  
ATOM   4494 3HD1 ILE A 290      15.845  48.573   7.521  1.00  0.84           H  
ATOM   4495  N   ASP A 291      11.407  48.498   4.149  1.00  0.81           N  
ATOM   4496  CA  ASP A 291      10.917  49.823   3.742  1.00  0.81           C  
ATOM   4497  C   ASP A 291       9.744  50.230   4.642  1.00  0.81           C  
ATOM   4498  O   ASP A 291       8.841  49.423   4.850  1.00  0.81           O  
ATOM   4499  CB  ASP A 291      10.468  49.845   2.280  1.00  0.81           C  
ATOM   4500  CG  ASP A 291      10.013  51.222   1.709  1.00  0.81           C  
ATOM   4501  OD1 ASP A 291       9.079  51.820   2.241  1.00  0.81           O  
ATOM   4502  OD2 ASP A 291      10.606  51.655   0.720  1.00  0.81           O1-
ATOM   4503  H   ASP A 291      11.465  47.732   3.489  1.00  0.81           H  
ATOM   4504  HA  ASP A 291      11.749  50.509   3.833  1.00  0.81           H  
ATOM   4505 1HB  ASP A 291      11.320  49.569   1.698  1.00  0.81           H  
ATOM   4506 2HB  ASP A 291       9.683  49.100   2.117  1.00  0.81           H  
ATOM   4507  N   PRO A 292       9.709  51.457   5.193  1.00  0.78           N  
ATOM   4508  CA  PRO A 292       8.655  51.983   6.037  1.00  0.78           C  
ATOM   4509  C   PRO A 292       7.260  51.701   5.544  1.00  0.78           C  
ATOM   4510  O   PRO A 292       6.352  51.494   6.339  1.00  0.78           O  
ATOM   4511  CB  PRO A 292       8.931  53.474   5.969  1.00  0.78           C  
ATOM   4512  CG  PRO A 292      10.376  53.555   5.804  1.00  0.78           C  
ATOM   4513  CD  PRO A 292      10.765  52.432   4.920  1.00  0.78           C  
ATOM   4514  HA  PRO A 292       8.788  51.621   7.064  1.00  0.78           H  
ATOM   4515 1HB  PRO A 292       8.389  53.917   5.120  1.00  0.78           H  
ATOM   4516 2HB  PRO A 292       8.569  53.967   6.870  1.00  0.78           H  
ATOM   4517 1HG  PRO A 292      10.672  54.538   5.420  1.00  0.78           H  
ATOM   4518 2HG  PRO A 292      10.805  53.452   6.778  1.00  0.78           H  
ATOM   4519 1HD  PRO A 292      10.774  52.759   3.876  1.00  0.78           H  
ATOM   4520 2HD  PRO A 292      11.733  52.068   5.266  1.00  0.78           H  
ATOM   4521  N   ALA A 293       7.051  51.718   4.224  1.00  0.73           N  
ATOM   4522  CA  ALA A 293       5.713  51.444   3.707  1.00  0.73           C  
ATOM   4523  C   ALA A 293       5.319  50.000   4.002  1.00  0.73           C  
ATOM   4524  O   ALA A 293       4.156  49.689   4.268  1.00  0.73           O  
ATOM   4525  CB  ALA A 293       5.654  51.717   2.223  1.00  0.73           C  
ATOM   4526  H   ALA A 293       7.822  51.869   3.561  1.00  0.73           H  
ATOM   4527  HA  ALA A 293       5.005  52.096   4.212  1.00  0.73           H  
ATOM   4528 1HB  ALA A 293       4.644  51.521   1.868  1.00  0.73           H  
ATOM   4529 2HB  ALA A 293       5.918  52.755   2.033  1.00  0.73           H  
ATOM   4530 3HB  ALA A 293       6.360  51.063   1.708  1.00  0.73           H  
ATOM   4531  N   SER A 294       6.302  49.103   3.942  1.00  0.70           N  
ATOM   4532  CA  SER A 294       6.070  47.686   4.155  1.00  0.70           C  
ATOM   4533  C   SER A 294       5.818  47.456   5.619  1.00  0.70           C  
ATOM   4534  O   SER A 294       4.916  46.710   6.010  1.00  0.70           O  
ATOM   4535  CB  SER A 294       7.288  46.889   3.739  1.00  0.70           C  
ATOM   4536  OG  SER A 294       7.545  47.018   2.370  1.00  0.70           O  
ATOM   4537  H   SER A 294       7.256  49.415   3.786  1.00  0.70           H  
ATOM   4538  HA  SER A 294       5.193  47.370   3.595  1.00  0.70           H  
ATOM   4539 1HB  SER A 294       8.156  47.191   4.308  1.00  0.70           H  
ATOM   4540 2HB  SER A 294       7.115  45.848   3.957  1.00  0.70           H  
ATOM   4541  HG  SER A 294       6.795  46.603   1.938  1.00  0.70           H  
ATOM   4542  N   ILE A 295       6.607  48.146   6.432  1.00  0.67           N  
ATOM   4543  CA  ILE A 295       6.521  47.999   7.870  1.00  0.67           C  
ATOM   4544  C   ILE A 295       5.172  48.520   8.337  1.00  0.67           C  
ATOM   4545  O   ILE A 295       4.484  47.878   9.139  1.00  0.67           O  
ATOM   4546  CB  ILE A 295       7.613  48.789   8.586  1.00  0.67           C  
ATOM   4547  CG1 ILE A 295       9.007  48.287   8.298  1.00  0.67           C  
ATOM   4548  CG2 ILE A 295       7.385  48.613  10.083  1.00  0.67           C  
ATOM   4549  CD1 ILE A 295      10.082  49.273   8.739  1.00  0.67           C  
ATOM   4550  H   ILE A 295       7.314  48.758   6.013  1.00  0.67           H  
ATOM   4551  HA  ILE A 295       6.599  46.946   8.130  1.00  0.67           H  
ATOM   4552  HB  ILE A 295       7.555  49.822   8.288  1.00  0.67           H  
ATOM   4553 1HG1 ILE A 295       9.159  47.371   8.862  1.00  0.67           H  
ATOM   4554 2HG1 ILE A 295       9.129  48.075   7.233  1.00  0.67           H  
ATOM   4555 1HG2 ILE A 295       8.143  49.165  10.619  1.00  0.67           H  
ATOM   4556 2HG2 ILE A 295       6.395  48.977  10.354  1.00  0.67           H  
ATOM   4557 3HG2 ILE A 295       7.464  47.550  10.340  1.00  0.67           H  
ATOM   4558 1HD1 ILE A 295      11.057  48.852   8.560  1.00  0.67           H  
ATOM   4559 2HD1 ILE A 295       9.995  50.192   8.191  1.00  0.67           H  
ATOM   4560 3HD1 ILE A 295       9.965  49.482   9.778  1.00  0.67           H  
ATOM   4561  N   ALA A 296       4.802  49.710   7.847  1.00  0.65           N  
ATOM   4562  CA  ALA A 296       3.544  50.331   8.206  1.00  0.65           C  
ATOM   4563  C   ALA A 296       2.368  49.459   7.787  1.00  0.65           C  
ATOM   4564  O   ALA A 296       1.408  49.297   8.547  1.00  0.65           O  
ATOM   4565  CB  ALA A 296       3.437  51.702   7.568  1.00  0.65           C  
ATOM   4566  H   ALA A 296       5.411  50.204   7.202  1.00  0.65           H  
ATOM   4567  HA  ALA A 296       3.528  50.437   9.282  1.00  0.65           H  
ATOM   4568 1HB  ALA A 296       2.505  52.178   7.868  1.00  0.65           H  
ATOM   4569 2HB  ALA A 296       4.280  52.302   7.898  1.00  0.65           H  
ATOM   4570 3HB  ALA A 296       3.464  51.602   6.480  1.00  0.65           H  
ATOM   4571  N   ALA A 297       2.448  48.853   6.595  1.00  0.64           N  
ATOM   4572  CA  ALA A 297       1.394  47.955   6.155  1.00  0.64           C  
ATOM   4573  C   ALA A 297       1.303  46.752   7.096  1.00  0.64           C  
ATOM   4574  O   ALA A 297       0.208  46.352   7.493  1.00  0.64           O  
ATOM   4575  CB  ALA A 297       1.652  47.520   4.725  1.00  0.64           C  
ATOM   4576  H   ALA A 297       3.230  49.032   5.963  1.00  0.64           H  
ATOM   4577  HA  ALA A 297       0.445  48.487   6.198  1.00  0.64           H  
ATOM   4578 1HB  ALA A 297       0.860  46.859   4.393  1.00  0.64           H  
ATOM   4579 2HB  ALA A 297       1.691  48.403   4.083  1.00  0.64           H  
ATOM   4580 3HB  ALA A 297       2.603  47.006   4.672  1.00  0.64           H  
ATOM   4581  N   ARG A 298       2.450  46.203   7.529  1.00  0.64           N  
ATOM   4582  CA  ARG A 298       2.413  45.067   8.451  1.00  0.64           C  
ATOM   4583  C   ARG A 298       1.775  45.444   9.765  1.00  0.64           C  
ATOM   4584  O   ARG A 298       1.012  44.662  10.345  1.00  0.64           O  
ATOM   4585  CB  ARG A 298       3.800  44.506   8.717  1.00  0.64           C  
ATOM   4586  CG  ARG A 298       4.340  43.760   7.604  1.00  0.64           C  
ATOM   4587  CD  ARG A 298       5.524  42.968   7.919  1.00  0.64           C  
ATOM   4588  NE  ARG A 298       6.680  43.774   8.256  1.00  0.64           N  
ATOM   4589  CZ  ARG A 298       7.518  44.320   7.351  1.00  0.64           C  
ATOM   4590  NH1 ARG A 298       7.300  44.219   6.080  1.00  0.64           N1+
ATOM   4591  NH2 ARG A 298       8.583  44.960   7.722  1.00  0.64           N  
ATOM   4592  H   ARG A 298       3.348  46.548   7.186  1.00  0.64           H  
ATOM   4593  HA  ARG A 298       1.817  44.280   7.993  1.00  0.64           H  
ATOM   4594 1HB  ARG A 298       4.491  45.316   8.938  1.00  0.64           H  
ATOM   4595 2HB  ARG A 298       3.775  43.846   9.577  1.00  0.64           H  
ATOM   4596 1HG  ARG A 298       3.571  43.089   7.248  1.00  0.64           H  
ATOM   4597 2HG  ARG A 298       4.616  44.450   6.827  1.00  0.64           H  
ATOM   4598 1HD  ARG A 298       5.309  42.317   8.767  1.00  0.64           H  
ATOM   4599 2HD  ARG A 298       5.770  42.364   7.059  1.00  0.64           H  
ATOM   4600  HE  ARG A 298       6.940  43.862   9.244  1.00  0.64           H  
ATOM   4601 1HH1 ARG A 298       6.489  43.730   5.739  1.00  0.64           H  
ATOM   4602 2HH1 ARG A 298       7.994  44.638   5.450  1.00  0.64           H  
ATOM   4603 1HH2 ARG A 298       8.799  45.054   8.715  1.00  0.64           H  
ATOM   4604 2HH2 ARG A 298       9.197  45.342   6.995  1.00  0.64           H  
ATOM   4605  N   GLY A 299       2.081  46.648  10.232  1.00  0.64           N  
ATOM   4606  CA  GLY A 299       1.528  47.158  11.464  1.00  0.64           C  
ATOM   4607  C   GLY A 299       0.011  47.284  11.374  1.00  0.64           C  
ATOM   4608  O   GLY A 299      -0.739  46.772  12.221  1.00  0.64           O  
ATOM   4609  H   GLY A 299       2.741  47.227   9.711  1.00  0.64           H  
ATOM   4610 1HA  GLY A 299       1.790  46.480  12.273  1.00  0.64           H  
ATOM   4611 2HA  GLY A 299       1.973  48.123  11.691  1.00  0.64           H  
ATOM   4612  N   TYR A 300      -0.455  47.950  10.320  1.00  0.65           N  
ATOM   4613  CA  TYR A 300      -1.881  48.127  10.100  1.00  0.65           C  
ATOM   4614  C   TYR A 300      -2.578  46.780  10.096  1.00  0.65           C  
ATOM   4615  O   TYR A 300      -3.576  46.581  10.796  1.00  0.65           O  
ATOM   4616  CB  TYR A 300      -2.138  48.855   8.795  1.00  0.65           C  
ATOM   4617  CG  TYR A 300      -3.594  49.029   8.487  1.00  0.65           C  
ATOM   4618  CD1 TYR A 300      -4.300  50.031   9.117  1.00  0.65           C  
ATOM   4619  CD2 TYR A 300      -4.221  48.199   7.559  1.00  0.65           C  
ATOM   4620  CE1 TYR A 300      -5.624  50.225   8.827  1.00  0.65           C  
ATOM   4621  CE2 TYR A 300      -5.553  48.388   7.265  1.00  0.65           C  
ATOM   4622  CZ  TYR A 300      -6.254  49.404   7.894  1.00  0.65           C  
ATOM   4623  OH  TYR A 300      -7.577  49.619   7.595  1.00  0.65           O  
ATOM   4624  H   TYR A 300       0.208  48.350   9.653  1.00  0.65           H  
ATOM   4625  HA  TYR A 300      -2.292  48.712  10.921  1.00  0.65           H  
ATOM   4626 1HB  TYR A 300      -1.670  49.837   8.830  1.00  0.65           H  
ATOM   4627 2HB  TYR A 300      -1.675  48.304   7.974  1.00  0.65           H  
ATOM   4628  HD1 TYR A 300      -3.799  50.674   9.840  1.00  0.65           H  
ATOM   4629  HD2 TYR A 300      -3.656  47.408   7.064  1.00  0.65           H  
ATOM   4630  HE1 TYR A 300      -6.176  51.025   9.315  1.00  0.65           H  
ATOM   4631  HE2 TYR A 300      -6.049  47.748   6.536  1.00  0.65           H  
ATOM   4632  HH  TYR A 300      -7.836  49.052   6.862  1.00  0.65           H  
ATOM   4633  N   ILE A 301      -2.041  45.837   9.324  1.00  0.66           N  
ATOM   4634  CA  ILE A 301      -2.631  44.518   9.249  1.00  0.66           C  
ATOM   4635  C   ILE A 301      -2.656  43.834  10.590  1.00  0.66           C  
ATOM   4636  O   ILE A 301      -3.682  43.291  10.995  1.00  0.66           O  
ATOM   4637  CB  ILE A 301      -1.846  43.597   8.328  1.00  0.66           C  
ATOM   4638  CG1 ILE A 301      -1.938  44.013   6.909  1.00  0.66           C  
ATOM   4639  CG2 ILE A 301      -2.345  42.202   8.488  1.00  0.66           C  
ATOM   4640  CD1 ILE A 301      -0.944  43.282   6.070  1.00  0.66           C  
ATOM   4641  H   ILE A 301      -1.208  46.045   8.769  1.00  0.66           H  
ATOM   4642  HA  ILE A 301      -3.656  44.618   8.884  1.00  0.66           H  
ATOM   4643  HB  ILE A 301      -0.789  43.634   8.603  1.00  0.66           H  
ATOM   4644 1HG1 ILE A 301      -2.926  43.806   6.549  1.00  0.66           H  
ATOM   4645 2HG1 ILE A 301      -1.765  45.080   6.821  1.00  0.66           H  
ATOM   4646 1HG2 ILE A 301      -1.766  41.547   7.844  1.00  0.66           H  
ATOM   4647 2HG2 ILE A 301      -2.237  41.881   9.522  1.00  0.66           H  
ATOM   4648 3HG2 ILE A 301      -3.396  42.158   8.209  1.00  0.66           H  
ATOM   4649 1HD1 ILE A 301      -1.049  43.592   5.074  1.00  0.66           H  
ATOM   4650 2HD1 ILE A 301       0.058  43.510   6.426  1.00  0.66           H  
ATOM   4651 3HD1 ILE A 301      -1.118  42.210   6.137  1.00  0.66           H  
ATOM   4652  N   SER A 302      -1.531  43.866  11.300  1.00  0.68           N  
ATOM   4653  CA  SER A 302      -1.445  43.178  12.564  1.00  0.68           C  
ATOM   4654  C   SER A 302      -2.483  43.719  13.518  1.00  0.68           C  
ATOM   4655  O   SER A 302      -3.153  42.957  14.210  1.00  0.68           O  
ATOM   4656  CB  SER A 302      -0.065  43.366  13.139  1.00  0.68           C  
ATOM   4657  OG  SER A 302       0.885  42.780  12.307  1.00  0.68           O  
ATOM   4658  H   SER A 302      -0.706  44.345  10.941  1.00  0.68           H  
ATOM   4659  HA  SER A 302      -1.634  42.125  12.393  1.00  0.68           H  
ATOM   4660 1HB  SER A 302       0.148  44.431  13.245  1.00  0.68           H  
ATOM   4661 2HB  SER A 302      -0.016  42.918  14.132  1.00  0.68           H  
ATOM   4662  HG  SER A 302       0.880  43.324  11.484  1.00  0.68           H  
ATOM   4663  N   THR A 303      -2.664  45.036  13.502  1.00  0.70           N  
ATOM   4664  CA  THR A 303      -3.608  45.704  14.369  1.00  0.70           C  
ATOM   4665  C   THR A 303      -5.024  45.234  14.044  1.00  0.70           C  
ATOM   4666  O   THR A 303      -5.791  44.884  14.939  1.00  0.70           O  
ATOM   4667  CB  THR A 303      -3.454  47.219  14.193  1.00  0.70           C  
ATOM   4668  CG2 THR A 303      -4.408  47.974  15.113  1.00  0.70           C  
ATOM   4669  OG1 THR A 303      -2.090  47.552  14.512  1.00  0.70           O  
ATOM   4670  H   THR A 303      -2.078  45.607  12.890  1.00  0.70           H  
ATOM   4671  HA  THR A 303      -3.383  45.442  15.404  1.00  0.70           H  
ATOM   4672  HB  THR A 303      -3.655  47.491  13.160  1.00  0.70           H  
ATOM   4673  HG1 THR A 303      -1.495  47.174  13.802  1.00  0.70           H  
ATOM   4674 1HG2 THR A 303      -4.284  49.044  14.988  1.00  0.70           H  
ATOM   4675 2HG2 THR A 303      -5.427  47.700  14.860  1.00  0.70           H  
ATOM   4676 3HG2 THR A 303      -4.206  47.707  16.151  1.00  0.70           H  
ATOM   4677  N   LYS A 304      -5.356  45.150  12.756  1.00  0.73           N  
ATOM   4678  CA  LYS A 304      -6.681  44.691  12.350  1.00  0.73           C  
ATOM   4679  C   LYS A 304      -6.913  43.235  12.758  1.00  0.73           C  
ATOM   4680  O   LYS A 304      -8.036  42.812  13.083  1.00  0.73           O  
ATOM   4681  CB  LYS A 304      -6.842  44.854  10.846  1.00  0.73           C  
ATOM   4682  CG  LYS A 304      -6.973  46.287  10.368  1.00  0.73           C  
ATOM   4683  CD  LYS A 304      -8.252  46.874  10.910  1.00  0.73           C  
ATOM   4684  CE  LYS A 304      -8.609  48.166  10.251  1.00  0.73           C  
ATOM   4685  NZ  LYS A 304      -9.854  48.733  10.796  1.00  0.73           N1+
ATOM   4686  H   LYS A 304      -4.684  45.446  12.043  1.00  0.73           H  
ATOM   4687  HA  LYS A 304      -7.430  45.302  12.850  1.00  0.73           H  
ATOM   4688 1HB  LYS A 304      -5.979  44.414  10.341  1.00  0.73           H  
ATOM   4689 2HB  LYS A 304      -7.727  44.307  10.515  1.00  0.73           H  
ATOM   4690 1HG  LYS A 304      -6.125  46.876  10.724  1.00  0.73           H  
ATOM   4691 2HG  LYS A 304      -6.985  46.316   9.279  1.00  0.73           H  
ATOM   4692 1HD  LYS A 304      -9.058  46.165  10.736  1.00  0.73           H  
ATOM   4693 2HD  LYS A 304      -8.164  47.037  11.982  1.00  0.73           H  
ATOM   4694 1HE  LYS A 304      -7.806  48.887  10.374  1.00  0.73           H  
ATOM   4695 2HE  LYS A 304      -8.758  47.967   9.194  1.00  0.73           H  
ATOM   4696 1HZ  LYS A 304     -10.072  49.570  10.294  1.00  0.73           H  
ATOM   4697 2HZ  LYS A 304     -10.609  48.045  10.691  1.00  0.73           H  
ATOM   4698 3HZ  LYS A 304      -9.749  48.934  11.774  1.00  0.73           H  
ATOM   4699  N   VAL A 305      -5.846  42.458  12.786  1.00  0.75           N  
ATOM   4700  CA  VAL A 305      -5.987  41.092  13.219  1.00  0.75           C  
ATOM   4701  C   VAL A 305      -6.197  41.025  14.734  1.00  0.75           C  
ATOM   4702  O   VAL A 305      -7.151  40.409  15.209  1.00  0.75           O  
ATOM   4703  CB  VAL A 305      -4.762  40.280  12.798  1.00  0.75           C  
ATOM   4704  CG1 VAL A 305      -4.824  38.917  13.357  1.00  0.75           C  
ATOM   4705  CG2 VAL A 305      -4.726  40.179  11.310  1.00  0.75           C  
ATOM   4706  H   VAL A 305      -4.942  42.814  12.472  1.00  0.75           H  
ATOM   4707  HA  VAL A 305      -6.856  40.680  12.736  1.00  0.75           H  
ATOM   4708  HB  VAL A 305      -3.878  40.768  13.162  1.00  0.75           H  
ATOM   4709 1HG1 VAL A 305      -3.974  38.354  13.048  1.00  0.75           H  
ATOM   4710 2HG1 VAL A 305      -4.845  38.970  14.444  1.00  0.75           H  
ATOM   4711 3HG1 VAL A 305      -5.715  38.434  12.981  1.00  0.75           H  
ATOM   4712 1HG2 VAL A 305      -3.867  39.609  11.037  1.00  0.75           H  
ATOM   4713 2HG2 VAL A 305      -5.601  39.690  10.970  1.00  0.75           H  
ATOM   4714 3HG2 VAL A 305      -4.676  41.154  10.864  1.00  0.75           H  
ATOM   4715  N   GLU A 306      -5.375  41.743  15.497  1.00  0.77           N  
ATOM   4716  CA  GLU A 306      -5.466  41.744  16.958  1.00  0.77           C  
ATOM   4717  C   GLU A 306      -6.824  42.278  17.443  1.00  0.77           C  
ATOM   4718  O   GLU A 306      -7.359  41.816  18.453  1.00  0.77           O  
ATOM   4719  CB  GLU A 306      -4.288  42.529  17.555  1.00  0.77           C  
ATOM   4720  CG  GLU A 306      -2.923  41.799  17.359  1.00  0.77           C  
ATOM   4721  CD  GLU A 306      -1.697  42.551  17.860  1.00  0.77           C  
ATOM   4722  OE1 GLU A 306      -1.826  43.620  18.420  1.00  0.77           O  
ATOM   4723  OE2 GLU A 306      -0.613  42.048  17.658  1.00  0.77           O1-
ATOM   4724  H   GLU A 306      -4.631  42.272  15.048  1.00  0.77           H  
ATOM   4725  HA  GLU A 306      -5.378  40.712  17.298  1.00  0.77           H  
ATOM   4726 1HB  GLU A 306      -4.223  43.507  17.070  1.00  0.77           H  
ATOM   4727 2HB  GLU A 306      -4.450  42.691  18.618  1.00  0.77           H  
ATOM   4728 1HG  GLU A 306      -2.974  40.843  17.877  1.00  0.77           H  
ATOM   4729 2HG  GLU A 306      -2.796  41.582  16.299  1.00  0.77           H  
ATOM   4730  N   LEU A 307      -7.410  43.203  16.683  1.00  0.78           N  
ATOM   4731  CA  LEU A 307      -8.728  43.765  16.970  1.00  0.78           C  
ATOM   4732  C   LEU A 307      -9.888  42.814  16.660  1.00  0.78           C  
ATOM   4733  O   LEU A 307     -11.029  43.088  17.042  1.00  0.78           O  
ATOM   4734  CB  LEU A 307      -8.936  45.039  16.154  1.00  0.78           C  
ATOM   4735  CG  LEU A 307      -8.098  46.244  16.544  1.00  0.78           C  
ATOM   4736  CD1 LEU A 307      -8.276  47.322  15.483  1.00  0.78           C  
ATOM   4737  CD2 LEU A 307      -8.567  46.728  17.894  1.00  0.78           C  
ATOM   4738  H   LEU A 307      -6.894  43.572  15.885  1.00  0.78           H  
ATOM   4739  HA  LEU A 307      -8.763  44.013  18.029  1.00  0.78           H  
ATOM   4740 1HB  LEU A 307      -8.710  44.812  15.110  1.00  0.78           H  
ATOM   4741 2HB  LEU A 307      -9.985  45.328  16.215  1.00  0.78           H  
ATOM   4742  HG  LEU A 307      -7.055  45.980  16.611  1.00  0.78           H  
ATOM   4743 1HD1 LEU A 307      -7.701  48.201  15.744  1.00  0.78           H  
ATOM   4744 2HD1 LEU A 307      -7.935  46.939  14.527  1.00  0.78           H  
ATOM   4745 3HD1 LEU A 307      -9.330  47.582  15.408  1.00  0.78           H  
ATOM   4746 1HD2 LEU A 307      -7.995  47.587  18.189  1.00  0.78           H  
ATOM   4747 2HD2 LEU A 307      -9.621  46.997  17.834  1.00  0.78           H  
ATOM   4748 3HD2 LEU A 307      -8.434  45.933  18.629  1.00  0.78           H  
ATOM   4749  N   GLY A 308      -9.617  41.712  15.959  1.00  0.78           N  
ATOM   4750  CA  GLY A 308     -10.659  40.776  15.570  1.00  0.78           C  
ATOM   4751  C   GLY A 308     -11.398  41.152  14.301  1.00  0.78           C  
ATOM   4752  O   GLY A 308     -12.518  40.688  14.078  1.00  0.78           O  
ATOM   4753  H   GLY A 308      -8.661  41.492  15.689  1.00  0.78           H  
ATOM   4754 1HA  GLY A 308     -10.205  39.809  15.412  1.00  0.78           H  
ATOM   4755 2HA  GLY A 308     -11.370  40.668  16.384  1.00  0.78           H  
ATOM   4756  N   GLU A 309     -10.797  41.994  13.462  1.00  0.76           N  
ATOM   4757  CA  GLU A 309     -11.466  42.380  12.234  1.00  0.76           C  
ATOM   4758  C   GLU A 309     -11.018  41.506  11.059  1.00  0.76           C  
ATOM   4759  O   GLU A 309     -11.777  41.302  10.108  1.00  0.76           O  
ATOM   4760  CB  GLU A 309     -11.208  43.856  11.921  1.00  0.76           C  
ATOM   4761  CG  GLU A 309     -11.741  44.845  12.973  1.00  0.76           C  
ATOM   4762  CD  GLU A 309     -11.531  46.295  12.566  1.00  0.76           C  
ATOM   4763  OE1 GLU A 309     -11.385  46.543  11.383  1.00  0.76           O  
ATOM   4764  OE2 GLU A 309     -11.512  47.155  13.417  1.00  0.76           O1-
ATOM   4765  H   GLU A 309      -9.864  42.358  13.649  1.00  0.76           H  
ATOM   4766  HA  GLU A 309     -12.538  42.245  12.366  1.00  0.76           H  
ATOM   4767 1HB  GLU A 309     -10.132  44.018  11.833  1.00  0.76           H  
ATOM   4768 2HB  GLU A 309     -11.654  44.108  10.959  1.00  0.76           H  
ATOM   4769 1HG  GLU A 309     -12.803  44.665  13.126  1.00  0.76           H  
ATOM   4770 2HG  GLU A 309     -11.228  44.658  13.918  1.00  0.76           H  
ATOM   4771  N   ALA A 310      -9.800  40.962  11.148  1.00  0.74           N  
ATOM   4772  CA  ALA A 310      -9.212  40.194  10.044  1.00  0.74           C  
ATOM   4773  C   ALA A 310      -8.234  39.114  10.488  1.00  0.74           C  
ATOM   4774  O   ALA A 310      -7.963  38.950  11.680  1.00  0.74           O  
ATOM   4775  CB  ALA A 310      -8.480  41.127   9.105  1.00  0.74           C  
ATOM   4776  H   ALA A 310      -9.240  41.187  11.967  1.00  0.74           H  
ATOM   4777  HA  ALA A 310     -10.023  39.712   9.500  1.00  0.74           H  
ATOM   4778 1HB  ALA A 310      -8.080  40.562   8.263  1.00  0.74           H  
ATOM   4779 2HB  ALA A 310      -9.178  41.877   8.738  1.00  0.74           H  
ATOM   4780 3HB  ALA A 310      -7.661  41.613   9.638  1.00  0.74           H  
ATOM   4781  N   ALA A 311      -7.790  38.326   9.504  1.00  0.72           N  
ATOM   4782  CA  ALA A 311      -6.737  37.306   9.603  1.00  0.72           C  
ATOM   4783  C   ALA A 311      -5.533  37.759   8.767  1.00  0.72           C  
ATOM   4784  O   ALA A 311      -5.717  38.503   7.796  1.00  0.72           O  
ATOM   4785  CB  ALA A 311      -7.230  35.974   9.079  1.00  0.72           C  
ATOM   4786  H   ALA A 311      -8.199  38.468   8.585  1.00  0.72           H  
ATOM   4787  HA  ALA A 311      -6.434  37.207  10.646  1.00  0.72           H  
ATOM   4788 1HB  ALA A 311      -6.439  35.224   9.161  1.00  0.72           H  
ATOM   4789 2HB  ALA A 311      -8.074  35.665   9.637  1.00  0.72           H  
ATOM   4790 3HB  ALA A 311      -7.521  36.079   8.037  1.00  0.72           H  
ATOM   4791  N   ALA A 312      -4.320  37.304   9.095  1.00  0.71           N  
ATOM   4792  CA  ALA A 312      -3.186  37.663   8.238  1.00  0.71           C  
ATOM   4793  C   ALA A 312      -2.176  36.561   8.048  1.00  0.71           C  
ATOM   4794  O   ALA A 312      -1.893  35.780   8.963  1.00  0.71           O  
ATOM   4795  CB  ALA A 312      -2.434  38.842   8.795  1.00  0.71           C  
ATOM   4796  H   ALA A 312      -4.189  36.730   9.930  1.00  0.71           H  
ATOM   4797  HA  ALA A 312      -3.587  37.917   7.266  1.00  0.71           H  
ATOM   4798 1HB  ALA A 312      -1.628  39.106   8.110  1.00  0.71           H  
ATOM   4799 2HB  ALA A 312      -3.125  39.656   8.885  1.00  0.71           H  
ATOM   4800 3HB  ALA A 312      -2.025  38.590   9.753  1.00  0.71           H  
ATOM   4801  N   ILE A 313      -1.612  36.559   6.845  1.00  0.71           N  
ATOM   4802  CA  ILE A 313      -0.565  35.646   6.421  1.00  0.71           C  
ATOM   4803  C   ILE A 313       0.656  36.442   5.943  1.00  0.71           C  
ATOM   4804  O   ILE A 313       0.524  37.324   5.094  1.00  0.71           O  
ATOM   4805  CB  ILE A 313      -1.102  34.748   5.292  1.00  0.71           C  
ATOM   4806  CG1 ILE A 313      -2.330  33.934   5.800  1.00  0.71           C  
ATOM   4807  CG2 ILE A 313      -0.007  33.835   4.776  1.00  0.71           C  
ATOM   4808  CD1 ILE A 313      -3.105  33.240   4.719  1.00  0.71           C  
ATOM   4809  H   ILE A 313      -1.949  37.254   6.176  1.00  0.71           H  
ATOM   4810  HA  ILE A 313      -0.281  35.024   7.260  1.00  0.71           H  
ATOM   4811  HB  ILE A 313      -1.444  35.371   4.490  1.00  0.71           H  
ATOM   4812 1HG1 ILE A 313      -1.979  33.192   6.513  1.00  0.71           H  
ATOM   4813 2HG1 ILE A 313      -3.020  34.596   6.308  1.00  0.71           H  
ATOM   4814 1HG2 ILE A 313      -0.396  33.220   3.971  1.00  0.71           H  
ATOM   4815 2HG2 ILE A 313       0.830  34.430   4.405  1.00  0.71           H  
ATOM   4816 3HG2 ILE A 313       0.333  33.202   5.592  1.00  0.71           H  
ATOM   4817 1HD1 ILE A 313      -3.937  32.696   5.161  1.00  0.71           H  
ATOM   4818 2HD1 ILE A 313      -3.490  33.972   4.020  1.00  0.71           H  
ATOM   4819 3HD1 ILE A 313      -2.462  32.551   4.202  1.00  0.71           H  
ATOM   4820  N   PHE A 314       1.831  36.140   6.484  1.00  0.74           N  
ATOM   4821  CA  PHE A 314       3.050  36.853   6.113  1.00  0.74           C  
ATOM   4822  C   PHE A 314       4.054  35.901   5.453  1.00  0.74           C  
ATOM   4823  O   PHE A 314       4.662  35.061   6.119  1.00  0.74           O  
ATOM   4824  CB  PHE A 314       3.679  37.453   7.375  1.00  0.74           C  
ATOM   4825  CG  PHE A 314       2.777  38.432   8.140  1.00  0.74           C  
ATOM   4826  CD1 PHE A 314       1.876  37.929   9.082  1.00  0.74           C  
ATOM   4827  CD2 PHE A 314       2.815  39.822   7.935  1.00  0.74           C  
ATOM   4828  CE1 PHE A 314       1.050  38.761   9.794  1.00  0.74           C  
ATOM   4829  CE2 PHE A 314       1.970  40.668   8.664  1.00  0.74           C  
ATOM   4830  CZ  PHE A 314       1.091  40.133   9.592  1.00  0.74           C  
ATOM   4831  H   PHE A 314       1.866  35.419   7.195  1.00  0.74           H  
ATOM   4832  HA  PHE A 314       2.806  37.646   5.405  1.00  0.74           H  
ATOM   4833 1HB  PHE A 314       3.932  36.649   8.040  1.00  0.74           H  
ATOM   4834 2HB  PHE A 314       4.592  37.956   7.127  1.00  0.74           H  
ATOM   4835  HD1 PHE A 314       1.833  36.853   9.253  1.00  0.74           H  
ATOM   4836  HD2 PHE A 314       3.508  40.238   7.203  1.00  0.74           H  
ATOM   4837  HE1 PHE A 314       0.365  38.332  10.513  1.00  0.74           H  
ATOM   4838  HE2 PHE A 314       1.996  41.745   8.509  1.00  0.74           H  
ATOM   4839  HZ  PHE A 314       0.430  40.792  10.163  1.00  0.74           H  
ATOM   4840  N   MET A 315       4.206  35.995   4.137  1.00  0.78           N  
ATOM   4841  CA  MET A 315       5.101  35.081   3.433  1.00  0.78           C  
ATOM   4842  C   MET A 315       6.518  35.609   3.376  1.00  0.78           C  
ATOM   4843  O   MET A 315       6.731  36.796   3.101  1.00  0.78           O  
ATOM   4844  CB  MET A 315       4.617  34.831   2.018  1.00  0.78           C  
ATOM   4845  CG  MET A 315       3.339  34.120   1.889  1.00  0.78           C  
ATOM   4846  SD  MET A 315       2.934  33.815   0.180  1.00  0.78           S  
ATOM   4847  CE  MET A 315       1.471  32.918   0.406  1.00  0.78           C  
ATOM   4848  H   MET A 315       3.717  36.719   3.614  1.00  0.78           H  
ATOM   4849  HA  MET A 315       5.126  34.134   3.971  1.00  0.78           H  
ATOM   4850 1HB  MET A 315       4.493  35.764   1.520  1.00  0.78           H  
ATOM   4851 2HB  MET A 315       5.355  34.279   1.477  1.00  0.78           H  
ATOM   4852 1HG  MET A 315       3.428  33.178   2.389  1.00  0.78           H  
ATOM   4853 2HG  MET A 315       2.533  34.700   2.347  1.00  0.78           H  
ATOM   4854 1HE  MET A 315       1.096  32.624  -0.542  1.00  0.78           H  
ATOM   4855 2HE  MET A 315       1.679  32.036   0.998  1.00  0.78           H  
ATOM   4856 3HE  MET A 315       0.741  33.543   0.920  1.00  0.78           H  
ATOM   4857  N   THR A 316       7.486  34.720   3.567  1.00  0.83           N  
ATOM   4858  CA  THR A 316       8.892  35.096   3.482  1.00  0.83           C  
ATOM   4859  C   THR A 316       9.815  33.887   3.384  1.00  0.83           C  
ATOM   4860  O   THR A 316       9.400  32.776   3.702  1.00  0.83           O  
ATOM   4861  CB  THR A 316       9.288  35.911   4.694  1.00  0.83           C  
ATOM   4862  CG2 THR A 316       9.157  35.033   5.935  1.00  0.83           C  
ATOM   4863  OG1 THR A 316      10.645  36.388   4.500  1.00  0.83           O  
ATOM   4864  H   THR A 316       7.232  33.761   3.825  1.00  0.83           H  
ATOM   4865  HA  THR A 316       9.033  35.702   2.588  1.00  0.83           H  
ATOM   4866  HB  THR A 316       8.630  36.771   4.802  1.00  0.83           H  
ATOM   4867  HG1 THR A 316      11.056  36.638   5.352  1.00  0.83           H  
ATOM   4868 1HG2 THR A 316       9.415  35.593   6.789  1.00  0.83           H  
ATOM   4869 2HG2 THR A 316       8.122  34.695   6.034  1.00  0.83           H  
ATOM   4870 3HG2 THR A 316       9.809  34.167   5.850  1.00  0.83           H  
ATOM   4871  N   ALA A 317      11.061  34.080   2.934  1.00  0.89           N  
ATOM   4872  CA  ALA A 317      12.021  32.981   3.064  1.00  0.89           C  
ATOM   4873  C   ALA A 317      12.625  33.004   4.460  1.00  0.89           C  
ATOM   4874  O   ALA A 317      13.181  32.014   4.939  1.00  0.89           O  
ATOM   4875  CB  ALA A 317      13.119  33.043   2.022  1.00  0.89           C  
ATOM   4876  H   ALA A 317      11.360  34.991   2.602  1.00  0.89           H  
ATOM   4877  HA  ALA A 317      11.485  32.054   2.960  1.00  0.89           H  
ATOM   4878 1HB  ALA A 317      13.781  32.203   2.170  1.00  0.89           H  
ATOM   4879 2HB  ALA A 317      12.688  33.001   1.024  1.00  0.89           H  
ATOM   4880 3HB  ALA A 317      13.679  33.954   2.142  1.00  0.89           H  
ATOM   4881  N   THR A 318      12.645  34.181   5.066  1.00  0.95           N  
ATOM   4882  CA  THR A 318      13.156  34.312   6.414  1.00  0.95           C  
ATOM   4883  C   THR A 318      12.385  35.460   7.081  1.00  0.95           C  
ATOM   4884  O   THR A 318      12.314  36.536   6.490  1.00  0.95           O  
ATOM   4885  CB  THR A 318      14.678  34.537   6.385  1.00  0.95           C  
ATOM   4886  CG2 THR A 318      15.258  34.622   7.788  1.00  0.95           C  
ATOM   4887  OG1 THR A 318      15.290  33.436   5.687  1.00  0.95           O  
ATOM   4888  H   THR A 318      12.174  34.970   4.634  1.00  0.95           H  
ATOM   4889  HA  THR A 318      12.976  33.375   6.929  1.00  0.95           H  
ATOM   4890  HB  THR A 318      14.898  35.463   5.855  1.00  0.95           H  
ATOM   4891  HG1 THR A 318      14.656  32.675   5.653  1.00  0.95           H  
ATOM   4892 1HG2 THR A 318      16.337  34.772   7.733  1.00  0.95           H  
ATOM   4893 2HG2 THR A 318      14.804  35.457   8.328  1.00  0.95           H  
ATOM   4894 3HG2 THR A 318      15.051  33.695   8.312  1.00  0.95           H  
ATOM   4895  N   PRO A 319      11.767  35.294   8.250  1.00  1.00           N  
ATOM   4896  CA  PRO A 319      11.065  36.335   8.978  1.00  1.00           C  
ATOM   4897  C   PRO A 319      12.030  37.323   9.611  1.00  1.00           C  
ATOM   4898  O   PRO A 319      13.194  36.981   9.835  1.00  1.00           O  
ATOM   4899  CB  PRO A 319      10.214  35.517   9.956  1.00  1.00           C  
ATOM   4900  CG  PRO A 319      10.995  34.274  10.191  1.00  1.00           C  
ATOM   4901  CD  PRO A 319      11.668  33.964   8.871  1.00  1.00           C  
ATOM   4902  HA  PRO A 319      10.419  36.864   8.257  1.00  1.00           H  
ATOM   4903 1HB  PRO A 319      10.054  36.065  10.893  1.00  1.00           H  
ATOM   4904 2HB  PRO A 319       9.242  35.336   9.522  1.00  1.00           H  
ATOM   4905 1HG  PRO A 319      11.692  34.457  11.001  1.00  1.00           H  
ATOM   4906 2HG  PRO A 319      10.334  33.451  10.520  1.00  1.00           H  
ATOM   4907 1HD  PRO A 319      12.647  33.514   9.070  1.00  1.00           H  
ATOM   4908 2HD  PRO A 319      11.022  33.310   8.267  1.00  1.00           H  
ATOM   4909  N   PRO A 320      11.561  38.522   9.999  1.00  1.02           N  
ATOM   4910  CA  PRO A 320      12.314  39.580  10.662  1.00  1.02           C  
ATOM   4911  C   PRO A 320      12.877  39.152  12.016  1.00  1.02           C  
ATOM   4912  O   PRO A 320      13.798  39.782  12.537  1.00  1.02           O  
ATOM   4913  CB  PRO A 320      11.265  40.703  10.809  1.00  1.02           C  
ATOM   4914  CG  PRO A 320       9.927  40.011  10.741  1.00  1.02           C  
ATOM   4915  CD  PRO A 320      10.129  38.871   9.772  1.00  1.02           C  
ATOM   4916  HA  PRO A 320      13.129  39.899   9.994  1.00  1.02           H  
ATOM   4917 1HB  PRO A 320      11.409  41.233  11.766  1.00  1.02           H  
ATOM   4918 2HB  PRO A 320      11.392  41.450  10.008  1.00  1.02           H  
ATOM   4919 1HG  PRO A 320       9.627  39.671  11.742  1.00  1.02           H  
ATOM   4920 2HG  PRO A 320       9.153  40.730  10.407  1.00  1.02           H  
ATOM   4921 1HD  PRO A 320       9.443  38.083  10.047  1.00  1.02           H  
ATOM   4922 2HD  PRO A 320       9.974  39.205   8.742  1.00  1.02           H  
ATOM   4923  N   GLY A 321      12.301  38.098  12.598  1.00  1.01           N  
ATOM   4924  CA  GLY A 321      12.742  37.573  13.880  1.00  1.01           C  
ATOM   4925  C   GLY A 321      13.798  36.454  13.769  1.00  1.01           C  
ATOM   4926  O   GLY A 321      14.200  35.896  14.792  1.00  1.01           O  
ATOM   4927  H   GLY A 321      11.543  37.628  12.132  1.00  1.01           H  
ATOM   4928 1HA  GLY A 321      13.142  38.389  14.482  1.00  1.01           H  
ATOM   4929 2HA  GLY A 321      11.876  37.189  14.417  1.00  1.01           H  
ATOM   4930  N   THR A 322      14.240  36.123  12.546  1.00  0.98           N  
ATOM   4931  CA  THR A 322      15.208  35.038  12.346  1.00  0.98           C  
ATOM   4932  C   THR A 322      16.555  35.492  11.783  1.00  0.98           C  
ATOM   4933  O   THR A 322      16.649  36.264  10.829  1.00  0.98           O  
ATOM   4934  CB  THR A 322      14.606  33.916  11.482  1.00  0.98           C  
ATOM   4935  CG2 THR A 322      15.610  32.827  11.168  1.00  0.98           C  
ATOM   4936  OG1 THR A 322      13.487  33.348  12.170  1.00  0.98           O  
ATOM   4937  H   THR A 322      13.888  36.614  11.724  1.00  0.98           H  
ATOM   4938  HA  THR A 322      15.412  34.595  13.319  1.00  0.98           H
[truncated: 379,011 more chars]
