# Supplementary material for: Integrative proteome-wide structural analysis and high-throughput docking identify broad-spectrum antiviral scaffolds against Zika, Yellow Fever, West Nile, Saint Louis encephalitis, and Usutu viruses
Source: Front Cell Infect Microbiol. 2026 Apr 30;16:1723132. doi: 10.3389/fcimb.2026.1723132 (PMC13171538; doi:10.3389/fcimb.2026.1723132)
Supplement: Supplementary file 3 [file DataSheet3.zip › SLEV/SLEV_NS4a/Mol_probity_Files/SLEV_NS4a_1FH.pdb]

USER  MOD reduce.3.7.201124 H: found=0, std=0, add=1006, rem=0, adj=18
USER  MOD -----------------------------------------------------------------
USER  MOD scores for adjustable sidechains, with "set" totals for H,N and Q
USER  MOD "o" means original, "f" means flipped, "180deg" is methyl default
USER  MOD "!" flags a clash with an overlap of 0.40A or greater
USER  MOD flip categories: "K"=keep, "C"=clashes, "X"=uncertain, "F"=flip
USER  MOD Set 1.1: A  26 THR OG1 :   rot   74:sc=   0.849
USER  MOD Set 1.2: A  50 SER OG  :   rot  170:sc= -0.0326
USER  MOD Single : A   1 SER N   :NH3+    180:sc=       0   (180deg=0)
USER  MOD Single : A   1 SER OG  :   rot  180:sc=       0
USER  MOD Single : A  14 ASN     :      amide:sc= -0.0222  K(o=-0.022,f=-0.93)
USER  MOD Single : A  15 HIS     :     no HD1:sc=       0  X(o=0,f=0)
USER  MOD Single : A  19 LYS NZ  :NH3+   -163:sc=    1.36   (180deg=1.32)
USER  MOD Single : A  20 THR OG1 :   rot   78:sc=   0.997
USER  MOD Single : A  28 TYR OH  :   rot  180:sc=       0
USER  MOD Single : A  32 THR OG1 :   rot  -67:sc=    1.06
USER  MOD Single : A  33 SER OG  :   rot  -86:sc=    1.33
USER  MOD Single : A  36 ASN     :      amide:sc= -0.0142  K(o=-0.014,f=-0.52)
USER  MOD Single : A  37 SER OG  :   rot  -75:sc=       1
USER  MOD Single : A  40 HIS     :     no HD1:sc=       0  X(o=0,f=0)
USER  MOD Single : A  41 LYS NZ  :NH3+    180:sc=       0   (180deg=0)
USER  MOD Single : A  53 THR OG1 :   rot   77:sc=   0.563
USER  MOD Single : A  61 CYS SG  :   rot   75:sc=   0.485
USER  MOD Single : A  64 SER OG  :   rot   79:sc=   0.769
USER  MOD Single : A  67 THR OG1 :   rot   74:sc=   0.214
USER  MOD Single : A  73 ASN     :      amide:sc=   0.227  K(o=0.23,f=-0.96)
USER  MOD Single : A  75 LYS NZ  :NH3+    180:sc=       0   (180deg=0)
USER  MOD Single : A  79 LYS NZ  :NH3+    147:sc=    1.89   (180deg=0.776)
USER  MOD Single : A  88 THR OG1 :   rot   77:sc=    1.15
USER  MOD Single : A  91 THR OG1 :   rot   86:sc=   0.839
USER  MOD Single : A 102 THR OG1 :   rot  180:sc=       0
USER  MOD Single : A 103 GLN     :      amide:sc= -0.0155  K(o=-0.015,f=-1.4)
USER  MOD Single : A 124 LYS NZ  :NH3+    138:sc=    1.03   (180deg=0.0341!)
USER  MOD Single : A 125 GLN     :      amide:sc=-0.00325  X(o=-0.0032,f=-0.43)
USER  MOD -----------------------------------------------------------------
ATOM      1  N   SER A   1       0.134  -0.641  -2.252  1.00 10.46           N
ATOM      2  CA  SER A   1       1.516  -0.349  -1.891  1.00 10.46           C
ATOM      3  C   SER A   1       1.746   1.112  -1.490  1.00 10.46           C
ATOM      4  O   SER A   1       2.413   1.387  -0.485  1.00 10.46           O
ATOM      5  CB  SER A   1       2.434  -0.699  -3.046  1.00 10.46           C
ATOM      6  OG  SER A   1       2.412  -2.077  -3.308  1.00 10.46           O
ATOM      0  H1  SER A   1       0.060  -1.500  -2.475  1.00 10.46           H   new
ATOM      0  H2  SER A   1      -0.397  -0.468  -1.559  1.00 10.46           H   new
ATOM      0  H3  SER A   1      -0.106  -0.134  -2.943  1.00 10.46           H   new
ATOM      0  HA  SER A   1       1.716  -0.893  -1.113  1.00 10.46           H   new
ATOM      0  HB2 SER A   1       2.161  -0.211  -3.839  1.00 10.46           H   new
ATOM      0  HB3 SER A   1       3.340  -0.420  -2.839  1.00 10.46           H   new
ATOM      0  HG  SER A   1       2.925  -2.248  -3.951  1.00 10.46           H   new
ATOM     14  N   ALA A   2       1.146   2.056  -2.229  1.00 10.29           N
ATOM     15  CA  ALA A   2       1.343   3.485  -1.947  1.00 10.29           C
ATOM     16  C   ALA A   2       0.940   3.870  -0.529  1.00 10.29           C
ATOM     17  O   ALA A   2       1.570   4.728   0.076  1.00 10.29           O
ATOM     18  CB  ALA A   2       0.555   4.326  -2.929  1.00 10.29           C
ATOM      0  H   ALA A   2       0.625   1.891  -2.893  1.00 10.29           H   new
ATOM      0  HA  ALA A   2       2.293   3.655  -2.040  1.00 10.29           H   new
ATOM      0  HB1 ALA A   2       0.692   5.266  -2.733  1.00 10.29           H   new
ATOM      0  HB2 ALA A   2       0.856   4.137  -3.832  1.00 10.29           H   new
ATOM      0  HB3 ALA A   2      -0.389   4.115  -2.852  1.00 10.29           H   new
ATOM     24  N   LEU A   3      -0.088   3.233   0.020  1.00 10.03           N
ATOM     25  CA  LEU A   3      -0.505   3.580   1.370  1.00 10.03           C
ATOM     26  C   LEU A   3       0.592   3.244   2.385  1.00 10.03           C
ATOM     27  O   LEU A   3       0.717   3.912   3.414  1.00 10.03           O
ATOM     28  CB  LEU A   3      -1.799   2.855   1.729  1.00 10.03           C
ATOM     29  CG  LEU A   3      -3.026   3.299   0.924  1.00 10.03           C
ATOM     30  CD1 LEU A   3      -4.221   2.433   1.297  1.00 10.03           C
ATOM     31  CD2 LEU A   3      -3.286   4.763   1.188  1.00 10.03           C
ATOM      0  H   LEU A   3      -0.546   2.613  -0.361  1.00 10.03           H   new
ATOM      0  HA  LEU A   3      -0.664   4.536   1.401  1.00 10.03           H   new
ATOM      0  HB2 LEU A   3      -1.669   1.903   1.598  1.00 10.03           H   new
ATOM      0  HB3 LEU A   3      -1.980   2.990   2.672  1.00 10.03           H   new
ATOM      0  HG  LEU A   3      -2.868   3.187  -0.027  1.00 10.03           H   new
ATOM      0 HD11 LEU A   3      -4.997   2.715   0.787  1.00 10.03           H   new
ATOM      0 HD12 LEU A   3      -4.023   1.505   1.097  1.00 10.03           H   new
ATOM      0 HD13 LEU A   3      -4.406   2.527   2.245  1.00 10.03           H   new
ATOM      0 HD21 LEU A   3      -4.062   5.051   0.681  1.00 10.03           H   new
ATOM      0 HD22 LEU A   3      -3.451   4.897   2.134  1.00 10.03           H   new
ATOM      0 HD23 LEU A   3      -2.513   5.283   0.918  1.00 10.03           H   new
ATOM     43  N   GLY A   4       1.371   2.187   2.106  1.00  9.67           N
ATOM     44  CA  GLY A   4       2.463   1.766   2.972  1.00  9.67           C
ATOM     45  C   GLY A   4       3.485   2.880   2.971  1.00  9.67           C
ATOM     46  O   GLY A   4       3.956   3.325   4.017  1.00  9.67           O
ATOM      0  H   GLY A   4       1.273   1.698   1.405  1.00  9.67           H   new
ATOM      0  HA2 GLY A   4       2.142   1.596   3.871  1.00  9.67           H   new
ATOM      0  HA3 GLY A   4       2.856   0.940   2.651  1.00  9.67           H   new
ATOM     50  N   MET A   5       3.811   3.340   1.765  1.00  9.24           N
ATOM     51  CA  MET A   5       4.762   4.428   1.586  1.00  9.24           C
ATOM     52  C   MET A   5       4.321   5.654   2.369  1.00  9.24           C
ATOM     53  O   MET A   5       5.132   6.281   3.055  1.00  9.24           O
ATOM     54  CB  MET A   5       4.884   4.754   0.100  1.00  9.24           C
ATOM     55  CG  MET A   5       5.801   5.894  -0.265  1.00  9.24           C
ATOM     56  SD  MET A   5       4.951   7.490  -0.103  1.00  9.24           S
ATOM     57  CE  MET A   5       3.710   7.359  -1.403  1.00  9.24           C
ATOM      0  H   MET A   5       3.487   3.030   1.031  1.00  9.24           H   new
ATOM      0  HA  MET A   5       5.629   4.154   1.923  1.00  9.24           H   new
ATOM      0  HB2 MET A   5       5.191   3.958  -0.361  1.00  9.24           H   new
ATOM      0  HB3 MET A   5       3.998   4.956  -0.240  1.00  9.24           H   new
ATOM      0  HG2 MET A   5       6.583   5.881   0.308  1.00  9.24           H   new
ATOM      0  HG3 MET A   5       6.115   5.782  -1.176  1.00  9.24           H   new
ATOM      0  HE1 MET A   5       3.175   8.168  -1.423  1.00  9.24           H   new
ATOM      0  HE2 MET A   5       4.150   7.241  -2.260  1.00  9.24           H   new
ATOM      0  HE3 MET A   5       3.136   6.597  -1.227  1.00  9.24           H   new
ATOM     67  N   MET A   6       3.033   5.992   2.285  1.00  8.74           N
ATOM     68  CA  MET A   6       2.518   7.153   2.993  1.00  8.74           C
ATOM     69  C   MET A   6       2.722   7.008   4.495  1.00  8.74           C
ATOM     70  O   MET A   6       3.188   7.948   5.151  1.00  8.74           O
ATOM     71  CB  MET A   6       1.047   7.339   2.670  1.00  8.74           C
ATOM     72  CG  MET A   6       0.793   7.729   1.245  1.00  8.74           C
ATOM     73  SD  MET A   6      -0.935   7.825   0.853  1.00  8.74           S
ATOM     74  CE  MET A   6      -0.847   7.560  -0.903  1.00  8.74           C
ATOM      0  H   MET A   6       2.448   5.562   1.825  1.00  8.74           H   new
ATOM      0  HA  MET A   6       3.008   7.938   2.701  1.00  8.74           H   new
ATOM      0  HB2 MET A   6       0.574   6.514   2.861  1.00  8.74           H   new
ATOM      0  HB3 MET A   6       0.678   8.019   3.255  1.00  8.74           H   new
ATOM      0  HG2 MET A   6       1.208   8.588   1.071  1.00  8.74           H   new
ATOM      0  HG3 MET A   6       1.218   7.085   0.657  1.00  8.74           H   new
ATOM      0  HE1 MET A   6      -1.741   7.584  -1.279  1.00  8.74           H   new
ATOM      0  HE2 MET A   6      -0.307   8.256  -1.309  1.00  8.74           H   new
ATOM      0  HE3 MET A   6      -0.445   6.695  -1.080  1.00  8.74           H   new
ATOM     84  N   GLU A   7       2.406   5.823   5.045  1.00  8.21           N
ATOM     85  CA  GLU A   7       2.605   5.611   6.474  1.00  8.21           C
ATOM     86  C   GLU A   7       4.069   5.797   6.835  1.00  8.21           C
ATOM     87  O   GLU A   7       4.384   6.437   7.838  1.00  8.21           O
ATOM     88  CB  GLU A   7       2.138   4.226   6.936  1.00  8.21           C
ATOM     89  CG  GLU A   7       2.305   4.021   8.460  1.00  8.21           C
ATOM     90  CD  GLU A   7       1.781   2.703   9.002  1.00  8.21           C
ATOM     91  OE1 GLU A   7       1.259   1.916   8.254  1.00  8.21           O
ATOM     92  OE2 GLU A   7       1.929   2.490  10.189  1.00  8.21           O1-
ATOM      0  H   GLU A   7       2.084   5.151   4.615  1.00  8.21           H   new
ATOM      0  HA  GLU A   7       2.062   6.272   6.932  1.00  8.21           H   new
ATOM      0  HB2 GLU A   7       1.206   4.106   6.697  1.00  8.21           H   new
ATOM      0  HB3 GLU A   7       2.642   3.544   6.464  1.00  8.21           H   new
ATOM      0  HG2 GLU A   7       3.247   4.091   8.679  1.00  8.21           H   new
ATOM      0  HG3 GLU A   7       1.852   4.745   8.920  1.00  8.21           H   new
ATOM     99  N   VAL A   8       4.971   5.278   6.001  1.00  7.67           N
ATOM    100  CA  VAL A   8       6.393   5.426   6.270  1.00  7.67           C
ATOM    101  C   VAL A   8       6.817   6.886   6.232  1.00  7.67           C
ATOM    102  O   VAL A   8       7.512   7.351   7.133  1.00  7.67           O
ATOM    103  CB  VAL A   8       7.235   4.618   5.277  1.00  7.67           C
ATOM    104  CG1 VAL A   8       8.708   4.967   5.450  1.00  7.67           C
ATOM    105  CG2 VAL A   8       7.008   3.135   5.532  1.00  7.67           C
ATOM      0  H   VAL A   8       4.780   4.843   5.284  1.00  7.67           H   new
ATOM      0  HA  VAL A   8       6.548   5.081   7.163  1.00  7.67           H   new
ATOM      0  HB  VAL A   8       6.973   4.831   4.368  1.00  7.67           H   new
ATOM      0 HG11 VAL A   8       9.238   4.454   4.820  1.00  7.67           H   new
ATOM      0 HG12 VAL A   8       8.838   5.914   5.285  1.00  7.67           H   new
ATOM      0 HG13 VAL A   8       8.987   4.755   6.355  1.00  7.67           H   new
ATOM      0 HG21 VAL A   8       7.537   2.614   4.908  1.00  7.67           H   new
ATOM      0 HG22 VAL A   8       7.273   2.918   6.439  1.00  7.67           H   new
ATOM      0 HG23 VAL A   8       6.069   2.926   5.412  1.00  7.67           H   new
ATOM    115  N   MET A   9       6.362   7.639   5.231  1.00  7.12           N
ATOM    116  CA  MET A   9       6.708   9.054   5.156  1.00  7.12           C
ATOM    117  C   MET A   9       6.196   9.806   6.379  1.00  7.12           C
ATOM    118  O   MET A   9       6.858  10.714   6.882  1.00  7.12           O
ATOM    119  CB  MET A   9       6.168   9.664   3.864  1.00  7.12           C
ATOM    120  CG  MET A   9       6.915   9.260   2.609  1.00  7.12           C
ATOM    121  SD  MET A   9       8.654   9.779   2.654  1.00  7.12           S
ATOM    122  CE  MET A   9       8.484  11.580   2.624  1.00  7.12           C
ATOM      0  H   MET A   9       5.859   7.353   4.595  1.00  7.12           H   new
ATOM      0  HA  MET A   9       7.675   9.135   5.148  1.00  7.12           H   new
ATOM      0  HB2 MET A   9       5.237   9.411   3.766  1.00  7.12           H   new
ATOM      0  HB3 MET A   9       6.193  10.630   3.943  1.00  7.12           H   new
ATOM      0  HG2 MET A   9       6.869   8.297   2.502  1.00  7.12           H   new
ATOM      0  HG3 MET A   9       6.481   9.653   1.835  1.00  7.12           H   new
ATOM      0  HE1 MET A   9       9.363  11.989   2.645  1.00  7.12           H   new
ATOM      0  HE2 MET A   9       8.022  11.848   1.814  1.00  7.12           H   new
ATOM      0  HE3 MET A   9       7.975  11.870   3.397  1.00  7.12           H   new
ATOM    132  N   GLY A  10       5.063   9.365   6.921  1.00  6.57           N
ATOM    133  CA  GLY A  10       4.464   9.964   8.102  1.00  6.57           C
ATOM    134  C   GLY A  10       5.297   9.760   9.377  1.00  6.57           C
ATOM    135  O   GLY A  10       5.034  10.395  10.399  1.00  6.57           O
ATOM      0  H   GLY A  10       4.617   8.700   6.606  1.00  6.57           H   new
ATOM      0  HA2 GLY A  10       4.345  10.915   7.950  1.00  6.57           H   new
ATOM      0  HA3 GLY A  10       3.581   9.586   8.236  1.00  6.57           H   new
ATOM    139  N   ARG A  11       6.288   8.860   9.326  1.00  6.00           N
ATOM    140  CA  ARG A  11       7.155   8.582  10.461  1.00  6.00           C
ATOM    141  C   ARG A  11       8.446   9.400  10.374  1.00  6.00           C
ATOM    142  O   ARG A  11       9.296   9.332  11.266  1.00  6.00           O
ATOM    143  CB  ARG A  11       7.523   7.104  10.488  1.00  6.00           C
ATOM    144  CG  ARG A  11       6.356   6.147  10.674  1.00  6.00           C
ATOM    145  CD  ARG A  11       6.795   4.724  10.619  1.00  6.00           C
ATOM    146  NE  ARG A  11       5.668   3.796  10.674  1.00  6.00           N
ATOM    147  CZ  ARG A  11       5.781   2.456  10.757  1.00  6.00           C
ATOM    148  NH1 ARG A  11       6.973   1.896  10.817  1.00  6.00           N1+
ATOM    149  NH2 ARG A  11       4.699   1.700  10.777  1.00  6.00           N
ATOM      0  H   ARG A  11       6.471   8.396   8.626  1.00  6.00           H   new
ATOM      0  HA  ARG A  11       6.673   8.823  11.268  1.00  6.00           H   new
ATOM      0  HB2 ARG A  11       7.974   6.883   9.658  1.00  6.00           H   new
ATOM      0  HB3 ARG A  11       8.160   6.957  11.205  1.00  6.00           H   new
ATOM      0  HG2 ARG A  11       5.928   6.321  11.527  1.00  6.00           H   new
ATOM      0  HG3 ARG A  11       5.692   6.308   9.985  1.00  6.00           H   new
ATOM      0  HD2 ARG A  11       7.296   4.573   9.802  1.00  6.00           H   new
ATOM      0  HD3 ARG A  11       7.396   4.544  11.358  1.00  6.00           H   new
ATOM      0  HE  ARG A  11       4.875   4.129  10.652  1.00  6.00           H   new
ATOM      0 HH11 ARG A  11       7.680   2.386  10.803  1.00  6.00           H   new
ATOM      0 HH12 ARG A  11       7.044   1.041  10.870  1.00  6.00           H   new
ATOM      0 HH21 ARG A  11       3.920   2.063  10.737  1.00  6.00           H   new
ATOM      0 HH22 ARG A  11       4.773   0.845  10.830  1.00  6.00           H   new
ATOM    163  N   MET A  12       8.604  10.154   9.287  1.00  5.44           N
ATOM    164  CA  MET A  12       9.811  10.931   9.076  1.00  5.44           C
ATOM    165  C   MET A  12       9.682  12.295   9.757  1.00  5.44           C
ATOM    166  O   MET A  12       8.567  12.770   9.962  1.00  5.44           O
ATOM    167  CB  MET A  12      10.093  11.071   7.580  1.00  5.44           C
ATOM    168  CG  MET A  12      10.303   9.748   6.872  1.00  5.44           C
ATOM    169  SD  MET A  12      11.701   8.842   7.539  1.00  5.44           S
ATOM    170  CE  MET A  12      13.097   9.814   6.978  1.00  5.44           C
ATOM      0  H   MET A  12       8.019  10.226   8.661  1.00  5.44           H   new
ATOM      0  HA  MET A  12      10.565  10.470   9.476  1.00  5.44           H   new
ATOM      0  HB2 MET A  12       9.353  11.538   7.162  1.00  5.44           H   new
ATOM      0  HB3 MET A  12      10.882  11.622   7.458  1.00  5.44           H   new
ATOM      0  HG2 MET A  12       9.501   9.208   6.952  1.00  5.44           H   new
ATOM      0  HG3 MET A  12      10.444   9.907   5.926  1.00  5.44           H   new
ATOM      0  HE1 MET A  12      13.921   9.407   7.288  1.00  5.44           H   new
ATOM      0  HE2 MET A  12      13.099   9.848   6.009  1.00  5.44           H   new
ATOM      0  HE3 MET A  12      13.028  10.714   7.333  1.00  5.44           H   new
ATOM    180  N   PRO A  13      10.789  12.948  10.153  1.00  4.87           N
ATOM    181  CA  PRO A  13      10.793  14.291  10.699  1.00  4.87           C
ATOM    182  C   PRO A  13      10.129  15.214   9.700  1.00  4.87           C
ATOM    183  O   PRO A  13      10.281  15.027   8.486  1.00  4.87           O
ATOM    184  CB  PRO A  13      12.286  14.595  10.859  1.00  4.87           C
ATOM    185  CG  PRO A  13      12.932  13.234  11.018  1.00  4.87           C
ATOM    186  CD  PRO A  13      12.127  12.309  10.124  1.00  4.87           C
ATOM      0  HA  PRO A  13      10.314  14.397  11.536  1.00  4.87           H   new
ATOM      0  HB2 PRO A  13      12.636  15.065  10.086  1.00  4.87           H   new
ATOM      0  HB3 PRO A  13      12.452  15.158  11.632  1.00  4.87           H   new
ATOM      0  HG2 PRO A  13      13.865  13.255  10.752  1.00  4.87           H   new
ATOM      0  HG3 PRO A  13      12.907  12.939  11.942  1.00  4.87           H   new
ATOM      0  HD2 PRO A  13      12.490  12.265   9.225  1.00  4.87           H   new
ATOM      0  HD3 PRO A  13      12.104  11.401  10.466  1.00  4.87           H   new
ATOM    194  N   ASN A  14       9.438  16.238  10.201  1.00  4.33           N
ATOM    195  CA  ASN A  14       8.730  17.150   9.314  1.00  4.33           C
ATOM    196  C   ASN A  14       9.633  17.807   8.286  1.00  4.33           C
ATOM    197  O   ASN A  14       9.233  17.950   7.144  1.00  4.33           O
ATOM    198  CB  ASN A  14       8.019  18.230  10.106  1.00  4.33           C
ATOM    199  CG  ASN A  14       6.795  17.741  10.834  1.00  4.33           C
ATOM    200  ND2 ASN A  14       6.382  18.487  11.826  1.00  4.33           N
ATOM    201  OD1 ASN A  14       6.222  16.696  10.508  1.00  4.33           O
ATOM      0  H   ASN A  14       9.369  16.418  11.039  1.00  4.33           H   new
ATOM      0  HA  ASN A  14       8.086  16.604   8.836  1.00  4.33           H   new
ATOM      0  HB2 ASN A  14       8.638  18.609  10.749  1.00  4.33           H   new
ATOM      0  HB3 ASN A  14       7.763  18.946   9.504  1.00  4.33           H   new
ATOM      0 HD21 ASN A  14       5.688  18.256  12.278  1.00  4.33           H   new
ATOM      0 HD22 ASN A  14       6.805  19.209  12.026  1.00  4.33           H   new
ATOM    208  N   HIS A  15      10.872  18.143   8.644  1.00  3.82           N
ATOM    209  CA  HIS A  15      11.745  18.784   7.661  1.00  3.82           C
ATOM    210  C   HIS A  15      11.964  17.863   6.460  1.00  3.82           C
ATOM    211  O   HIS A  15      11.761  18.256   5.311  1.00  3.82           O
ATOM    212  CB  HIS A  15      13.092  19.168   8.281  1.00  3.82           C
ATOM    213  CG  HIS A  15      14.027  19.868   7.324  1.00  3.82           C
ATOM    214  CD2 HIS A  15      15.141  19.436   6.684  1.00  3.82           C
ATOM    215  ND1 HIS A  15      13.849  21.183   6.938  1.00  3.82           N
ATOM    216  CE1 HIS A  15      14.817  21.529   6.104  1.00  3.82           C
ATOM    217  NE2 HIS A  15      15.615  20.490   5.934  1.00  3.82           N
ATOM      0  H   HIS A  15      11.217  18.015   9.421  1.00  3.82           H   new
ATOM      0  HA  HIS A  15      11.307  19.596   7.361  1.00  3.82           H   new
ATOM      0  HB2 HIS A  15      12.934  19.744   9.045  1.00  3.82           H   new
ATOM      0  HB3 HIS A  15      13.525  18.367   8.615  1.00  3.82           H   new
ATOM      0  HD2 HIS A  15      15.515  18.587   6.741  1.00  3.82           H   new
ATOM      0  HE1 HIS A  15      14.918  22.363   5.705  1.00  3.82           H   new
ATOM      0  HE2 HIS A  15      16.316  20.474   5.436  1.00  3.82           H   new
ATOM    225  N   PHE A  16      12.348  16.616   6.727  1.00  3.38           N
ATOM    226  CA  PHE A  16      12.576  15.652   5.661  1.00  3.38           C
ATOM    227  C   PHE A  16      11.337  15.545   4.790  1.00  3.38           C
ATOM    228  O   PHE A  16      11.426  15.577   3.553  1.00  3.38           O
ATOM    229  CB  PHE A  16      12.876  14.262   6.226  1.00  3.38           C
ATOM    230  CG  PHE A  16      13.079  13.187   5.172  1.00  3.38           C
ATOM    231  CD1 PHE A  16      14.335  12.955   4.629  1.00  3.38           C
ATOM    232  CD2 PHE A  16      12.010  12.425   4.705  1.00  3.38           C
ATOM    233  CE1 PHE A  16      14.520  11.982   3.671  1.00  3.38           C
ATOM    234  CE2 PHE A  16      12.203  11.457   3.738  1.00  3.38           C
ATOM    235  CZ  PHE A  16      13.456  11.235   3.225  1.00  3.38           C
ATOM      0  H   PHE A  16      12.481  16.311   7.520  1.00  3.38           H   new
ATOM      0  HA  PHE A  16      13.336  15.962   5.144  1.00  3.38           H   new
ATOM      0  HB2 PHE A  16      13.673  14.314   6.777  1.00  3.38           H   new
ATOM      0  HB3 PHE A  16      12.146  13.996   6.807  1.00  3.38           H   new
ATOM      0  HD1 PHE A  16      15.060  13.462   4.915  1.00  3.38           H   new
ATOM      0  HD2 PHE A  16      11.158  12.569   5.048  1.00  3.38           H   new
ATOM      0  HE1 PHE A  16      15.369  11.830   3.324  1.00  3.38           H   new
ATOM      0  HE2 PHE A  16      11.482  10.955   3.434  1.00  3.38           H   new
ATOM      0  HZ  PHE A  16      13.585  10.581   2.577  1.00  3.38           H   new
ATOM    245  N   TRP A  17      10.180  15.388   5.446  1.00  3.01           N
ATOM    246  CA  TRP A  17       8.926  15.196   4.740  1.00  3.01           C
ATOM    247  C   TRP A  17       8.613  16.392   3.851  1.00  3.01           C
ATOM    248  O   TRP A  17       8.367  16.224   2.655  1.00  3.01           O
ATOM    249  CB  TRP A  17       7.784  15.034   5.756  1.00  3.01           C
ATOM    250  CG  TRP A  17       6.432  14.711   5.159  1.00  3.01           C
ATOM    251  CD1 TRP A  17       5.954  13.468   4.927  1.00  3.01           C
ATOM    252  CD2 TRP A  17       5.395  15.627   4.708  1.00  3.01           C
ATOM    253  CE2 TRP A  17       4.342  14.844   4.228  1.00  3.01           C
ATOM    254  CE3 TRP A  17       5.279  17.015   4.674  1.00  3.01           C
ATOM    255  NE1 TRP A  17       4.697  13.530   4.370  1.00  3.01           N
ATOM    256  CZ2 TRP A  17       3.182  15.408   3.715  1.00  3.01           C
ATOM    257  CZ3 TRP A  17       4.128  17.584   4.158  1.00  3.01           C
ATOM    258  CH2 TRP A  17       3.103  16.803   3.690  1.00  3.01           C
ATOM      0  H   TRP A  17      10.109  15.391   6.303  1.00  3.01           H   new
ATOM      0  HA  TRP A  17       9.009  14.402   4.189  1.00  3.01           H   new
ATOM      0  HB2 TRP A  17       8.023  14.331   6.380  1.00  3.01           H   new
ATOM      0  HB3 TRP A  17       7.708  15.854   6.269  1.00  3.01           H   new
ATOM      0  HD1 TRP A  17       6.411  12.681   5.117  1.00  3.01           H   new
ATOM      0  HE1 TRP A  17       4.214  12.854   4.148  1.00  3.01           H   new
ATOM      0  HE3 TRP A  17       5.967  17.553   4.994  1.00  3.01           H   new
ATOM      0  HZ2 TRP A  17       2.485  14.879   3.400  1.00  3.01           H   new
ATOM      0  HZ3 TRP A  17       4.049  18.510   4.128  1.00  3.01           H   new
ATOM      0  HH2 TRP A  17       2.339  17.210   3.349  1.00  3.01           H   new
ATOM    269  N   GLU A  18       8.699  17.604   4.407  1.00  2.71           N
ATOM    270  CA  GLU A  18       8.373  18.825   3.682  1.00  2.71           C
ATOM    271  C   GLU A  18       9.274  19.045   2.488  1.00  2.71           C
ATOM    272  O   GLU A  18       8.810  19.470   1.432  1.00  2.71           O
ATOM    273  CB  GLU A  18       8.442  20.051   4.605  1.00  2.71           C
ATOM    274  CG  GLU A  18       7.330  20.140   5.667  1.00  2.71           C
ATOM    275  CD  GLU A  18       7.484  21.308   6.622  1.00  2.71           C
ATOM    276  OE1 GLU A  18       8.450  22.031   6.517  1.00  2.71           O
ATOM    277  OE2 GLU A  18       6.634  21.463   7.469  1.00  2.71           O1-
ATOM      0  H   GLU A  18       8.950  17.736   5.219  1.00  2.71           H   new
ATOM      0  HA  GLU A  18       7.465  18.714   3.358  1.00  2.71           H   new
ATOM      0  HB2 GLU A  18       9.300  20.049   5.057  1.00  2.71           H   new
ATOM      0  HB3 GLU A  18       8.411  20.851   4.058  1.00  2.71           H   new
ATOM      0  HG2 GLU A  18       6.472  20.211   5.219  1.00  2.71           H   new
ATOM      0  HG3 GLU A  18       7.316  19.316   6.178  1.00  2.71           H   new
ATOM    284  N   LYS A  19      10.562  18.724   2.627  1.00  2.46           N
ATOM    285  CA  LYS A  19      11.472  18.944   1.515  1.00  2.46           C
ATOM    286  C   LYS A  19      11.280  17.870   0.447  1.00  2.46           C
ATOM    287  O   LYS A  19      11.365  18.155  -0.753  1.00  2.46           O
ATOM    288  CB  LYS A  19      12.920  18.958   2.002  1.00  2.46           C
ATOM    289  CG  LYS A  19      13.284  20.099   2.962  1.00  2.46           C
ATOM    290  CD  LYS A  19      13.083  21.478   2.344  1.00  2.46           C
ATOM    291  CE  LYS A  19      14.114  21.781   1.256  1.00  2.46           C
ATOM    292  NZ  LYS A  19      13.978  23.179   0.749  1.00  2.46           N1+
ATOM      0  H   LYS A  19      10.916  18.388   3.335  1.00  2.46           H   new
ATOM      0  HA  LYS A  19      11.272  19.808   1.122  1.00  2.46           H   new
ATOM      0  HB2 LYS A  19      13.104  18.114   2.443  1.00  2.46           H   new
ATOM      0  HB3 LYS A  19      13.504  19.008   1.229  1.00  2.46           H   new
ATOM      0  HG2 LYS A  19      12.743  20.027   3.764  1.00  2.46           H   new
ATOM      0  HG3 LYS A  19      14.210  20.003   3.235  1.00  2.46           H   new
ATOM      0  HD2 LYS A  19      12.191  21.534   1.967  1.00  2.46           H   new
ATOM      0  HD3 LYS A  19      13.140  22.153   3.038  1.00  2.46           H   new
ATOM      0  HE2 LYS A  19      15.008  21.649   1.609  1.00  2.46           H   new
ATOM      0  HE3 LYS A  19      14.004  21.157   0.522  1.00  2.46           H   new
ATOM      0  HZ1 LYS A  19      14.403  23.255  -0.029  1.00  2.46           H   new
ATOM      0  HZ2 LYS A  19      13.116  23.372   0.636  1.00  2.46           H   new
ATOM      0  HZ3 LYS A  19      14.333  23.744   1.337  1.00  2.46           H   new
ATOM    306  N   THR A  20      10.974  16.640   0.866  1.00  2.27           N
ATOM    307  CA  THR A  20      10.754  15.564  -0.086  1.00  2.27           C
ATOM    308  C   THR A  20       9.503  15.872  -0.906  1.00  2.27           C
ATOM    309  O   THR A  20       9.503  15.755  -2.137  1.00  2.27           O
ATOM    310  CB  THR A  20      10.594  14.221   0.637  1.00  2.27           C
ATOM    311  CG2 THR A  20      10.369  13.109  -0.362  1.00  2.27           C
ATOM    312  OG1 THR A  20      11.783  13.946   1.381  1.00  2.27           O
ATOM      0  H   THR A  20      10.891  16.414   1.692  1.00  2.27           H   new
ATOM      0  HA  THR A  20      11.523  15.498  -0.673  1.00  2.27           H   new
ATOM      0  HB  THR A  20       9.829  14.272   1.231  1.00  2.27           H   new
ATOM      0  HG1 THR A  20      11.785  14.403   2.086  1.00  2.27           H   new
ATOM      0 HG21 THR A  20      10.270  12.266   0.108  1.00  2.27           H   new
ATOM      0 HG22 THR A  20       9.565  13.291  -0.873  1.00  2.27           H   new
ATOM      0 HG23 THR A  20      11.128  13.055  -0.963  1.00  2.27           H   new
ATOM    320  N   VAL A  21       8.444  16.301  -0.217  1.00  2.11           N
ATOM    321  CA  VAL A  21       7.198  16.648  -0.871  1.00  2.11           C
ATOM    322  C   VAL A  21       7.372  17.865  -1.763  1.00  2.11           C
ATOM    323  O   VAL A  21       6.915  17.861  -2.903  1.00  2.11           O
ATOM    324  CB  VAL A  21       6.093  16.897   0.161  1.00  2.11           C
ATOM    325  CG1 VAL A  21       4.856  17.451  -0.522  1.00  2.11           C
ATOM    326  CG2 VAL A  21       5.758  15.587   0.855  1.00  2.11           C
ATOM      0  H   VAL A  21       8.434  16.396   0.638  1.00  2.11           H   new
ATOM      0  HA  VAL A  21       6.936  15.898  -1.428  1.00  2.11           H   new
ATOM      0  HB  VAL A  21       6.401  17.544   0.815  1.00  2.11           H   new
ATOM      0 HG11 VAL A  21       4.163  17.605   0.139  1.00  2.11           H   new
ATOM      0 HG12 VAL A  21       5.076  18.288  -0.961  1.00  2.11           H   new
ATOM      0 HG13 VAL A  21       4.538  16.815  -1.181  1.00  2.11           H   new
ATOM      0 HG21 VAL A  21       5.059  15.737   1.510  1.00  2.11           H   new
ATOM      0 HG22 VAL A  21       5.452  14.942   0.198  1.00  2.11           H   new
ATOM      0 HG23 VAL A  21       6.549  15.245   1.300  1.00  2.11           H   new
ATOM    336  N   ALA A  22       8.056  18.903  -1.273  1.00  1.95           N
ATOM    337  CA  ALA A  22       8.257  20.079  -2.099  1.00  1.95           C
ATOM    338  C   ALA A  22       8.994  19.703  -3.377  1.00  1.95           C
ATOM    339  O   ALA A  22       8.650  20.185  -4.468  1.00  1.95           O
ATOM    340  CB  ALA A  22       9.052  21.116  -1.330  1.00  1.95           C
ATOM      0  H   ALA A  22       8.401  18.941  -0.486  1.00  1.95           H   new
ATOM      0  HA  ALA A  22       7.392  20.450  -2.335  1.00  1.95           H   new
ATOM      0  HB1 ALA A  22       9.184  21.900  -1.886  1.00  1.95           H   new
ATOM      0  HB2 ALA A  22       8.567  21.366  -0.528  1.00  1.95           H   new
ATOM      0  HB3 ALA A  22       9.914  20.746  -1.084  1.00  1.95           H   new
ATOM    346  N   ALA A  23       9.982  18.812  -3.269  1.00  1.81           N
ATOM    347  CA  ALA A  23      10.702  18.368  -4.445  1.00  1.81           C
ATOM    348  C   ALA A  23       9.767  17.645  -5.403  1.00  1.81           C
ATOM    349  O   ALA A  23       9.789  17.880  -6.615  1.00  1.81           O
ATOM    350  CB  ALA A  23      11.852  17.467  -4.039  1.00  1.81           C
ATOM      0  H   ALA A  23      10.243  18.460  -2.529  1.00  1.81           H   new
ATOM      0  HA  ALA A  23      11.061  19.144  -4.903  1.00  1.81           H   new
ATOM      0  HB1 ALA A  23      12.329  17.174  -4.831  1.00  1.81           H   new
ATOM      0  HB2 ALA A  23      12.457  17.956  -3.460  1.00  1.81           H   new
ATOM      0  HB3 ALA A  23      11.506  16.694  -3.566  1.00  1.81           H   new
ATOM    356  N   ALA A  24       8.887  16.802  -4.855  1.00  1.68           N
ATOM    357  CA  ALA A  24       7.935  16.073  -5.681  1.00  1.68           C
ATOM    358  C   ALA A  24       6.996  17.023  -6.422  1.00  1.68           C
ATOM    359  O   ALA A  24       6.706  16.816  -7.607  1.00  1.68           O
ATOM    360  CB  ALA A  24       7.128  15.123  -4.813  1.00  1.68           C
ATOM      0  H   ALA A  24       8.829  16.642  -4.012  1.00  1.68           H   new
ATOM      0  HA  ALA A  24       8.434  15.569  -6.343  1.00  1.68           H   new
ATOM      0  HB1 ALA A  24       6.495  14.639  -5.365  1.00  1.68           H   new
ATOM      0  HB2 ALA A  24       7.726  14.494  -4.379  1.00  1.68           H   new
ATOM      0  HB3 ALA A  24       6.648  15.629  -4.139  1.00  1.68           H   new
ATOM    366  N   ASP A  25       6.554  18.086  -5.740  1.00  1.55           N
ATOM    367  CA  ASP A  25       5.643  19.061  -6.334  1.00  1.55           C
ATOM    368  C   ASP A  25       6.348  19.883  -7.405  1.00  1.55           C
ATOM    369  O   ASP A  25       5.784  20.181  -8.461  1.00  1.55           O
ATOM    370  CB  ASP A  25       5.066  19.992  -5.264  1.00  1.55           C
ATOM    371  CG  ASP A  25       4.047  19.311  -4.323  1.00  1.55           C
ATOM    372  OD1 ASP A  25       3.612  18.218  -4.617  1.00  1.55           O
ATOM    373  OD2 ASP A  25       3.695  19.915  -3.333  1.00  1.55           O1-
ATOM      0  H   ASP A  25       6.774  18.258  -4.927  1.00  1.55           H   new
ATOM      0  HA  ASP A  25       4.916  18.569  -6.746  1.00  1.55           H   new
ATOM      0  HB2 ASP A  25       5.794  20.350  -4.733  1.00  1.55           H   new
ATOM      0  HB3 ASP A  25       4.637  20.745  -5.700  1.00  1.55           H   new
ATOM    378  N   THR A  26       7.609  20.215  -7.157  1.00  1.43           N
ATOM    379  CA  THR A  26       8.382  20.990  -8.108  1.00  1.43           C
ATOM    380  C   THR A  26       8.518  20.206  -9.402  1.00  1.43           C
ATOM    381  O   THR A  26       8.270  20.728 -10.493  1.00  1.43           O
ATOM    382  CB  THR A  26       9.767  21.282  -7.519  1.00  1.43           C
ATOM    383  CG2 THR A  26      10.650  22.036  -8.501  1.00  1.43           C
ATOM    384  OG1 THR A  26       9.604  22.049  -6.309  1.00  1.43           O
ATOM      0  H   THR A  26       8.034  19.999  -6.441  1.00  1.43           H   new
ATOM      0  HA  THR A  26       7.933  21.830  -8.292  1.00  1.43           H   new
ATOM      0  HB  THR A  26      10.206  20.439  -7.327  1.00  1.43           H   new
ATOM      0  HG1 THR A  26       9.314  21.551  -5.698  1.00  1.43           H   new
ATOM      0 HG21 THR A  26      11.515  22.203  -8.096  1.00  1.43           H   new
ATOM      0 HG22 THR A  26      10.767  21.506  -9.305  1.00  1.43           H   new
ATOM      0 HG23 THR A  26      10.232  22.881  -8.729  1.00  1.43           H   new
ATOM    392  N   LEU A  27       8.878  18.932  -9.270  1.00  1.33           N
ATOM    393  CA  LEU A  27       9.043  18.068 -10.422  1.00  1.33           C
ATOM    394  C   LEU A  27       7.707  17.825 -11.134  1.00  1.33           C
ATOM    395  O   LEU A  27       7.657  17.810 -12.369  1.00  1.33           O
ATOM    396  CB  LEU A  27       9.699  16.772  -9.961  1.00  1.33           C
ATOM    397  CG  LEU A  27      11.168  16.945  -9.493  1.00  1.33           C
ATOM    398  CD1 LEU A  27      11.662  15.663  -8.875  1.00  1.33           C
ATOM    399  CD2 LEU A  27      12.024  17.342 -10.676  1.00  1.33           C
ATOM      0  H   LEU A  27       9.031  18.551  -8.514  1.00  1.33           H   new
ATOM      0  HA  LEU A  27       9.617  18.495 -11.077  1.00  1.33           H   new
ATOM      0  HB2 LEU A  27       9.179  16.397  -9.233  1.00  1.33           H   new
ATOM      0  HB3 LEU A  27       9.674  16.130 -10.688  1.00  1.33           H   new
ATOM      0  HG  LEU A  27      11.221  17.643  -8.822  1.00  1.33           H   new
ATOM      0 HD11 LEU A  27      12.580  15.777  -8.584  1.00  1.33           H   new
ATOM      0 HD12 LEU A  27      11.107  15.437  -8.112  1.00  1.33           H   new
ATOM      0 HD13 LEU A  27      11.617  14.949  -9.530  1.00  1.33           H   new
ATOM      0 HD21 LEU A  27      12.944  17.451 -10.388  1.00  1.33           H   new
ATOM      0 HD22 LEU A  27      11.978  16.651 -11.355  1.00  1.33           H   new
ATOM      0 HD23 LEU A  27      11.699  18.179 -11.044  1.00  1.33           H   new
ATOM    411  N   TYR A  28       6.613  17.682 -10.370  1.00  1.25           N
ATOM    412  CA  TYR A  28       5.285  17.505 -10.948  1.00  1.25           C
ATOM    413  C   TYR A  28       4.987  18.668 -11.876  1.00  1.25           C
ATOM    414  O   TYR A  28       4.594  18.479 -13.033  1.00  1.25           O
ATOM    415  CB  TYR A  28       4.212  17.430  -9.863  1.00  1.25           C
ATOM    416  CG  TYR A  28       2.806  17.314 -10.384  1.00  1.25           C
ATOM    417  CD1 TYR A  28       2.309  16.081 -10.776  1.00  1.25           C
ATOM    418  CD2 TYR A  28       2.012  18.449 -10.478  1.00  1.25           C
ATOM    419  CE1 TYR A  28       1.016  15.979 -11.253  1.00  1.25           C
ATOM    420  CE2 TYR A  28       0.725  18.349 -10.961  1.00  1.25           C
ATOM    421  CZ  TYR A  28       0.223  17.119 -11.346  1.00  1.25           C
ATOM    422  OH  TYR A  28      -1.065  17.021 -11.824  1.00  1.25           O
ATOM      0  H   TYR A  28       6.626  17.686  -9.510  1.00  1.25           H   new
ATOM      0  HA  TYR A  28       5.274  16.670 -11.441  1.00  1.25           H   new
ATOM      0  HB2 TYR A  28       4.397  16.668  -9.293  1.00  1.25           H   new
ATOM      0  HB3 TYR A  28       4.274  18.222  -9.307  1.00  1.25           H   new
ATOM      0  HD1 TYR A  28       2.845  15.323 -10.718  1.00  1.25           H   new
ATOM      0  HD2 TYR A  28       2.348  19.275 -10.215  1.00  1.25           H   new
ATOM      0  HE1 TYR A  28       0.677  15.152 -11.511  1.00  1.25           H   new
ATOM      0  HE2 TYR A  28       0.194  19.109 -11.028  1.00  1.25           H   new
ATOM      0  HH  TYR A  28      -1.423  17.781 -11.824  1.00  1.25           H   new
ATOM    432  N   LEU A  29       5.177  19.886 -11.374  1.00  1.23           N
ATOM    433  CA  LEU A  29       4.900  21.052 -12.180  1.00  1.23           C
ATOM    434  C   LEU A  29       5.763  21.092 -13.425  1.00  1.23           C
ATOM    435  O   LEU A  29       5.272  21.329 -14.529  1.00  1.23           O
ATOM    436  CB  LEU A  29       5.139  22.325 -11.370  1.00  1.23           C
ATOM    437  CG  LEU A  29       4.154  22.616 -10.274  1.00  1.23           C
ATOM    438  CD1 LEU A  29       4.651  23.823  -9.478  1.00  1.23           C
ATOM    439  CD2 LEU A  29       2.794  22.868 -10.904  1.00  1.23           C
ATOM      0  H   LEU A  29       5.462  20.050 -10.579  1.00  1.23           H   new
ATOM      0  HA  LEU A  29       3.970  20.999 -12.450  1.00  1.23           H   new
ATOM      0  HB2 LEU A  29       6.024  22.273 -10.977  1.00  1.23           H   new
ATOM      0  HB3 LEU A  29       5.144  23.078 -11.982  1.00  1.23           H   new
ATOM      0  HG  LEU A  29       4.070  21.868  -9.662  1.00  1.23           H   new
ATOM      0 HD11 LEU A  29       4.023  24.022  -8.766  1.00  1.23           H   new
ATOM      0 HD12 LEU A  29       5.520  23.623  -9.096  1.00  1.23           H   new
ATOM      0 HD13 LEU A  29       4.726  24.590 -10.066  1.00  1.23           H   new
ATOM      0 HD21 LEU A  29       2.145  23.058 -10.208  1.00  1.23           H   new
ATOM      0 HD22 LEU A  29       2.852  23.626 -11.507  1.00  1.23           H   new
ATOM      0 HD23 LEU A  29       2.516  22.082 -11.399  1.00  1.23           H   new
ATOM    451  N   LEU A  30       7.033  20.745 -13.296  1.00  1.36           N
ATOM    452  CA  LEU A  30       7.889  20.763 -14.469  1.00  1.36           C
ATOM    453  C   LEU A  30       7.463  19.732 -15.513  1.00  1.36           C
ATOM    454  O   LEU A  30       7.605  19.964 -16.716  1.00  1.36           O
ATOM    455  CB  LEU A  30       9.324  20.557 -14.037  1.00  1.36           C
ATOM    456  CG  LEU A  30       9.824  21.717 -13.248  1.00  1.36           C
ATOM    457  CD1 LEU A  30      11.169  21.448 -12.716  1.00  1.36           C
ATOM    458  CD2 LEU A  30       9.796  22.923 -14.120  1.00  1.36           C
ATOM      0  H   LEU A  30       7.411  20.503 -12.562  1.00  1.36           H   new
ATOM      0  HA  LEU A  30       7.805  21.628 -14.900  1.00  1.36           H   new
ATOM      0  HB2 LEU A  30       9.391  19.749 -13.505  1.00  1.36           H   new
ATOM      0  HB3 LEU A  30       9.884  20.429 -14.819  1.00  1.36           H   new
ATOM      0  HG  LEU A  30       9.253  21.872 -12.479  1.00  1.36           H   new
ATOM      0 HD11 LEU A  30      11.475  22.215 -12.207  1.00  1.36           H   new
ATOM      0 HD12 LEU A  30      11.139  20.668 -12.140  1.00  1.36           H   new
ATOM      0 HD13 LEU A  30      11.781  21.283 -13.451  1.00  1.36           H   new
ATOM      0 HD21 LEU A  30      10.119  23.690 -13.622  1.00  1.36           H   new
ATOM      0 HD22 LEU A  30      10.364  22.777 -14.893  1.00  1.36           H   new
ATOM      0 HD23 LEU A  30       8.887  23.089 -14.414  1.00  1.36           H   new
ATOM    470  N   GLY A  31       6.950  18.592 -15.057  1.00  1.73           N
ATOM    471  CA  GLY A  31       6.491  17.546 -15.954  1.00  1.73           C
ATOM    472  C   GLY A  31       5.075  17.760 -16.523  1.00  1.73           C
ATOM    473  O   GLY A  31       4.759  17.223 -17.589  1.00  1.73           O
ATOM      0  H   GLY A  31       6.860  18.407 -14.222  1.00  1.73           H   new
ATOM      0  HA2 GLY A  31       7.115  17.474 -16.693  1.00  1.73           H   new
ATOM      0  HA3 GLY A  31       6.512  16.699 -15.481  1.00  1.73           H   new
ATOM    477  N   THR A  32       4.222  18.531 -15.826  1.00  2.52           N
ATOM    478  CA  THR A  32       2.831  18.690 -16.266  1.00  2.52           C
ATOM    479  C   THR A  32       2.348  20.101 -16.665  1.00  2.52           C
ATOM    480  O   THR A  32       1.347  20.217 -17.375  1.00  2.52           O
ATOM    481  CB  THR A  32       1.885  18.177 -15.160  1.00  2.52           C
ATOM    482  CG2 THR A  32       2.176  16.726 -14.839  1.00  2.52           C
ATOM    483  OG1 THR A  32       2.072  18.952 -13.973  1.00  2.52           O
ATOM      0  H   THR A  32       4.427  18.961 -15.110  1.00  2.52           H   new
ATOM      0  HA  THR A  32       2.807  18.177 -17.089  1.00  2.52           H   new
ATOM      0  HB  THR A  32       0.972  18.259 -15.477  1.00  2.52           H   new
ATOM      0  HG1 THR A  32       2.839  18.808 -13.662  1.00  2.52           H   new
ATOM      0 HG21 THR A  32       1.573  16.421 -14.143  1.00  2.52           H   new
ATOM      0 HG22 THR A  32       2.049  16.187 -15.635  1.00  2.52           H   new
ATOM      0 HG23 THR A  32       3.092  16.640 -14.533  1.00  2.52           H   new
ATOM    491  N   SER A  33       3.000  21.169 -16.205  1.00  3.93           N
ATOM    492  CA  SER A  33       2.511  22.517 -16.498  1.00  3.93           C
ATOM    493  C   SER A  33       2.908  23.023 -17.885  1.00  3.93           C
ATOM    494  O   SER A  33       3.852  22.528 -18.499  1.00  3.93           O
ATOM    495  CB  SER A  33       3.020  23.475 -15.439  1.00  3.93           C
ATOM    496  OG  SER A  33       4.416  23.589 -15.501  1.00  3.93           O
ATOM      0  H   SER A  33       3.716  21.137 -15.729  1.00  3.93           H   new
ATOM      0  HA  SER A  33       1.542  22.473 -16.489  1.00  3.93           H   new
ATOM      0  HB2 SER A  33       2.614  24.347 -15.564  1.00  3.93           H   new
ATOM      0  HB3 SER A  33       2.755  23.162 -14.560  1.00  3.93           H   new
ATOM      0  HG  SER A  33       4.768  22.978 -15.044  1.00  3.93           H   new
ATOM    502  N   GLU A  34       2.214  24.060 -18.360  1.00  5.76           N
ATOM    503  CA  GLU A  34       2.602  24.719 -19.606  1.00  5.76           C
ATOM    504  C   GLU A  34       3.983  25.328 -19.416  1.00  5.76           C
ATOM    505  O   GLU A  34       4.218  26.020 -18.422  1.00  5.76           O
ATOM    506  CB  GLU A  34       1.582  25.785 -20.019  1.00  5.76           C
ATOM    507  CG  GLU A  34       1.866  26.456 -21.363  1.00  5.76           C
ATOM    508  CD  GLU A  34       0.792  27.436 -21.773  1.00  5.76           C
ATOM    509  OE1 GLU A  34      -0.115  27.653 -21.008  1.00  5.76           O
ATOM    510  OE2 GLU A  34       0.882  27.962 -22.857  1.00  5.76           O1-
ATOM      0  H   GLU A  34       1.520  24.394 -17.978  1.00  5.76           H   new
ATOM      0  HA  GLU A  34       2.626  24.066 -20.322  1.00  5.76           H   new
ATOM      0  HB2 GLU A  34       0.703  25.377 -20.055  1.00  5.76           H   new
ATOM      0  HB3 GLU A  34       1.550  26.468 -19.331  1.00  5.76           H   new
ATOM      0  HG2 GLU A  34       2.717  26.919 -21.314  1.00  5.76           H   new
ATOM      0  HG3 GLU A  34       1.953  25.774 -22.047  1.00  5.76           H   new
ATOM    517  N   ALA A  35       4.867  25.148 -20.395  1.00  7.08           N
ATOM    518  CA  ALA A  35       6.247  25.634 -20.306  1.00  7.08           C
ATOM    519  C   ALA A  35       6.361  27.134 -20.052  1.00  7.08           C
ATOM    520  O   ALA A  35       7.322  27.595 -19.440  1.00  7.08           O
ATOM    521  CB  ALA A  35       6.990  25.313 -21.586  1.00  7.08           C
ATOM      0  H   ALA A  35       4.686  24.741 -21.130  1.00  7.08           H   new
ATOM      0  HA  ALA A  35       6.636  25.180 -19.542  1.00  7.08           H   new
ATOM      0  HB1 ALA A  35       7.902  25.637 -21.521  1.00  7.08           H   new
ATOM      0  HB2 ALA A  35       6.997  24.353 -21.724  1.00  7.08           H   new
ATOM      0  HB3 ALA A  35       6.547  25.743 -22.334  1.00  7.08           H   new
ATOM    527  N   ASN A  36       5.405  27.906 -20.545  1.00  6.82           N
ATOM    528  CA  ASN A  36       5.476  29.347 -20.387  1.00  6.82           C
ATOM    529  C   ASN A  36       4.695  29.874 -19.179  1.00  6.82           C
ATOM    530  O   ASN A  36       4.573  31.091 -19.010  1.00  6.82           O
ATOM    531  CB  ASN A  36       4.993  30.017 -21.656  1.00  6.82           C
ATOM    532  CG  ASN A  36       5.946  29.811 -22.809  1.00  6.82           C
ATOM    533  ND2 ASN A  36       5.410  29.605 -23.987  1.00  6.82           N
ATOM    534  OD1 ASN A  36       7.169  29.840 -22.632  1.00  6.82           O
ATOM      0  H   ASN A  36       4.714  27.619 -20.970  1.00  6.82           H   new
ATOM      0  HA  ASN A  36       6.406  29.566 -20.219  1.00  6.82           H   new
ATOM      0  HB2 ASN A  36       4.120  29.666 -21.893  1.00  6.82           H   new
ATOM      0  HB3 ASN A  36       4.882  30.967 -21.496  1.00  6.82           H   new
ATOM      0 HD21 ASN A  36       5.914  29.484 -24.673  1.00  6.82           H   new
ATOM      0 HD22 ASN A  36       4.554  29.591 -24.074  1.00  6.82           H   new
ATOM    541  N   SER A  37       4.157  28.983 -18.340  1.00  5.17           N
ATOM    542  CA  SER A  37       3.404  29.439 -17.179  1.00  5.17           C
ATOM    543  C   SER A  37       4.301  29.919 -16.061  1.00  5.17           C
ATOM    544  O   SER A  37       5.459  29.504 -15.943  1.00  5.17           O
ATOM    545  CB  SER A  37       2.525  28.332 -16.636  1.00  5.17           C
ATOM    546  OG  SER A  37       3.305  27.264 -16.119  1.00  5.17           O
ATOM      0  H   SER A  37       4.217  28.129 -18.426  1.00  5.17           H   new
ATOM      0  HA  SER A  37       2.862  30.182 -17.487  1.00  5.17           H   new
ATOM      0  HB2 SER A  37       1.951  28.684 -15.938  1.00  5.17           H   new
ATOM      0  HB3 SER A  37       1.945  28.001 -17.340  1.00  5.17           H   new
ATOM      0  HG  SER A  37       3.629  26.820 -16.754  1.00  5.17           H   new
ATOM    552  N   ARG A  38       3.724  30.702 -15.153  1.00  3.30           N
ATOM    553  CA  ARG A  38       4.476  31.147 -13.995  1.00  3.30           C
ATOM    554  C   ARG A  38       4.857  29.960 -13.124  1.00  3.30           C
ATOM    555  O   ARG A  38       5.966  29.901 -12.601  1.00  3.30           O
ATOM    556  CB  ARG A  38       3.683  32.155 -13.180  1.00  3.30           C
ATOM    557  CG  ARG A  38       4.415  32.690 -11.962  1.00  3.30           C
ATOM    558  CD  ARG A  38       5.614  33.496 -12.364  1.00  3.30           C
ATOM    559  NE  ARG A  38       6.366  33.978 -11.217  1.00  3.30           N
ATOM    560  CZ  ARG A  38       6.164  35.133 -10.567  1.00  3.30           C
ATOM    561  NH1 ARG A  38       5.223  35.975 -10.943  1.00  3.30           N1+
ATOM    562  NH2 ARG A  38       6.941  35.398  -9.540  1.00  3.30           N
ATOM      0  H   ARG A  38       2.911  30.981 -15.191  1.00  3.30           H   new
ATOM      0  HA  ARG A  38       5.283  31.580 -14.313  1.00  3.30           H   new
ATOM      0  HB2 ARG A  38       3.442  32.900 -13.753  1.00  3.30           H   new
ATOM      0  HB3 ARG A  38       2.855  31.741 -12.890  1.00  3.30           H   new
ATOM      0  HG2 ARG A  38       3.814  33.240 -11.435  1.00  3.30           H   new
ATOM      0  HG3 ARG A  38       4.692  31.952 -11.397  1.00  3.30           H   new
ATOM      0  HD2 ARG A  38       6.193  32.954 -12.923  1.00  3.30           H   new
ATOM      0  HD3 ARG A  38       5.328  34.251 -12.901  1.00  3.30           H   new
ATOM      0  HE  ARG A  38       7.001  33.475 -10.928  1.00  3.30           H   new
ATOM      0 HH11 ARG A  38       4.724  35.788 -11.618  1.00  3.30           H   new
ATOM      0 HH12 ARG A  38       5.108  36.711 -10.514  1.00  3.30           H   new
ATOM      0 HH21 ARG A  38       7.552  34.839  -9.307  1.00  3.30           H   new
ATOM      0 HH22 ARG A  38       6.838  36.130  -9.101  1.00  3.30           H   new
ATOM    576  N   ALA A  39       3.940  29.002 -12.966  1.00  1.98           N
ATOM    577  CA  ALA A  39       4.212  27.836 -12.136  1.00  1.98           C
ATOM    578  C   ALA A  39       5.416  27.062 -12.658  1.00  1.98           C
ATOM    579  O   ALA A  39       6.252  26.604 -11.881  1.00  1.98           O
ATOM    580  CB  ALA A  39       3.000  26.933 -12.076  1.00  1.98           C
ATOM      0  H   ALA A  39       3.161  29.012 -13.330  1.00  1.98           H   new
ATOM      0  HA  ALA A  39       4.415  28.149 -11.240  1.00  1.98           H   new
ATOM      0  HB1 ALA A  39       3.197  26.163 -11.520  1.00  1.98           H   new
ATOM      0  HB2 ALA A  39       2.251  27.420 -11.698  1.00  1.98           H   new
ATOM      0  HB3 ALA A  39       2.773  26.636 -12.971  1.00  1.98           H   new
ATOM    586  N   HIS A  40       5.529  26.951 -13.993  1.00  1.27           N
ATOM    587  CA  HIS A  40       6.661  26.247 -14.588  1.00  1.27           C
ATOM    588  C   HIS A  40       7.940  26.973 -14.212  1.00  1.27           C
ATOM    589  O   HIS A  40       8.901  26.367 -13.733  1.00  1.27           O
ATOM    590  CB  HIS A  40       6.567  26.201 -16.117  1.00  1.27           C
ATOM    591  CG  HIS A  40       7.596  25.348 -16.780  1.00  1.27           C
ATOM    592  CD2 HIS A  40       8.746  25.658 -17.414  1.00  1.27           C
ATOM    593  ND1 HIS A  40       7.481  23.979 -16.840  1.00  1.27           N
ATOM    594  CE1 HIS A  40       8.513  23.475 -17.485  1.00  1.27           C
ATOM    595  NE2 HIS A  40       9.307  24.471 -17.846  1.00  1.27           N
ATOM      0  H   HIS A  40       4.966  27.274 -14.558  1.00  1.27           H   new
ATOM      0  HA  HIS A  40       6.655  25.337 -14.253  1.00  1.27           H   new
ATOM      0  HB2 HIS A  40       5.687  25.877 -16.365  1.00  1.27           H   new
ATOM      0  HB3 HIS A  40       6.643  27.105 -16.461  1.00  1.27           H   new
ATOM      0  HD2 HIS A  40       9.096  26.511 -17.537  1.00  1.27           H   new
ATOM      0  HE1 HIS A  40       8.659  22.573 -17.657  1.00  1.27           H   new
ATOM      0  HE2 HIS A  40      10.047  24.393 -18.277  1.00  1.27           H   new
ATOM    603  N   LYS A  41       7.942  28.288 -14.436  1.00  0.95           N
ATOM    604  CA  LYS A  41       9.119  29.107 -14.196  1.00  0.95           C
ATOM    605  C   LYS A  41       9.542  29.084 -12.729  1.00  0.95           C
ATOM    606  O   LYS A  41      10.739  28.994 -12.425  1.00  0.95           O
ATOM    607  CB  LYS A  41       8.814  30.534 -14.637  1.00  0.95           C
ATOM    608  CG  LYS A  41       8.676  30.680 -16.145  1.00  0.95           C
ATOM    609  CD  LYS A  41       8.297  32.092 -16.547  1.00  0.95           C
ATOM    610  CE  LYS A  41       8.085  32.193 -18.052  1.00  0.95           C
ATOM    611  NZ  LYS A  41       7.674  33.563 -18.463  1.00  0.95           N1+
ATOM      0  H   LYS A  41       7.262  28.724 -14.730  1.00  0.95           H   new
ATOM      0  HA  LYS A  41       9.859  28.745 -14.708  1.00  0.95           H   new
ATOM      0  HB2 LYS A  41       7.993  30.828 -14.213  1.00  0.95           H   new
ATOM      0  HB3 LYS A  41       9.521  31.121 -14.325  1.00  0.95           H   new
ATOM      0  HG2 LYS A  41       9.513  30.437 -16.571  1.00  0.95           H   new
ATOM      0  HG3 LYS A  41       8.003  30.061 -16.469  1.00  0.95           H   new
ATOM      0  HD2 LYS A  41       7.487  32.357 -16.084  1.00  0.95           H   new
ATOM      0  HD3 LYS A  41       8.994  32.708 -16.273  1.00  0.95           H   new
ATOM      0  HE2 LYS A  41       8.904  31.950 -18.511  1.00  0.95           H   new
ATOM      0  HE3 LYS A  41       7.407  31.556 -18.326  1.00  0.95           H   new
ATOM      0  HZ1 LYS A  41       7.559  33.587 -19.345  1.00  0.95           H   new
ATOM      0  HZ2 LYS A  41       6.911  33.778 -18.059  1.00  0.95           H   new
ATOM      0  HZ3 LYS A  41       8.306  34.145 -18.231  1.00  0.95           H   new
ATOM    625  N   GLU A  42       8.573  29.123 -11.811  1.00  0.83           N
ATOM    626  CA  GLU A  42       8.916  29.071 -10.400  1.00  0.83           C
ATOM    627  C   GLU A  42       9.483  27.705 -10.062  1.00  0.83           C
ATOM    628  O   GLU A  42      10.456  27.594  -9.316  1.00  0.83           O
ATOM    629  CB  GLU A  42       7.694  29.358  -9.528  1.00  0.83           C
ATOM    630  CG  GLU A  42       7.194  30.807  -9.551  1.00  0.83           C
ATOM    631  CD  GLU A  42       8.162  31.803  -8.936  1.00  0.83           C
ATOM    632  OE1 GLU A  42       8.608  31.574  -7.841  1.00  0.83           O
ATOM    633  OE2 GLU A  42       8.415  32.820  -9.555  1.00  0.83           O1-
ATOM      0  H   GLU A  42       7.732  29.178 -11.984  1.00  0.83           H   new
ATOM      0  HA  GLU A  42       9.583  29.753 -10.221  1.00  0.83           H   new
ATOM      0  HB2 GLU A  42       6.970  28.778  -9.811  1.00  0.83           H   new
ATOM      0  HB3 GLU A  42       7.906  29.120  -8.612  1.00  0.83           H   new
ATOM      0  HG2 GLU A  42       7.019  31.065 -10.470  1.00  0.83           H   new
ATOM      0  HG3 GLU A  42       6.349  30.856  -9.077  1.00  0.83           H   new
ATOM    640  N   ALA A  43       8.906  26.656 -10.645  1.00  0.83           N
ATOM    641  CA  ALA A  43       9.403  25.325 -10.385  1.00  0.83           C
ATOM    642  C   ALA A  43      10.848  25.206 -10.878  1.00  0.83           C
ATOM    643  O   ALA A  43      11.693  24.631 -10.187  1.00  0.83           O
ATOM    644  CB  ALA A  43       8.488  24.310 -11.033  1.00  0.83           C
ATOM      0  H   ALA A  43       8.237  26.699 -11.184  1.00  0.83           H   new
ATOM      0  HA  ALA A  43       9.409  25.148  -9.431  1.00  0.83           H   new
ATOM      0  HB1 ALA A  43       8.821  23.416 -10.859  1.00  0.83           H   new
ATOM      0  HB2 ALA A  43       7.594  24.399 -10.666  1.00  0.83           H   new
ATOM      0  HB3 ALA A  43       8.461  24.463 -11.990  1.00  0.83           H   new
ATOM    650  N   LEU A  44      11.164  25.807 -12.031  1.00  0.90           N
ATOM    651  CA  LEU A  44      12.533  25.759 -12.529  1.00  0.90           C
ATOM    652  C   LEU A  44      13.472  26.492 -11.586  1.00  0.90           C
ATOM    653  O   LEU A  44      14.576  26.028 -11.307  1.00  0.90           O
ATOM    654  CB  LEU A  44      12.654  26.399 -13.920  1.00  0.90           C
ATOM    655  CG  LEU A  44      12.022  25.655 -15.076  1.00  0.90           C
ATOM    656  CD1 LEU A  44      12.087  26.513 -16.316  1.00  0.90           C
ATOM    657  CD2 LEU A  44      12.762  24.345 -15.280  1.00  0.90           C
ATOM      0  H   LEU A  44      10.609  26.238 -12.527  1.00  0.90           H   new
ATOM      0  HA  LEU A  44      12.777  24.822 -12.586  1.00  0.90           H   new
ATOM      0  HB2 LEU A  44      12.260  27.284 -13.880  1.00  0.90           H   new
ATOM      0  HB3 LEU A  44      13.597  26.517 -14.117  1.00  0.90           H   new
ATOM      0  HG  LEU A  44      11.090  25.461 -14.887  1.00  0.90           H   new
ATOM      0 HD11 LEU A  44      11.683  26.039 -17.059  1.00  0.90           H   new
ATOM      0 HD12 LEU A  44      11.607  27.342 -16.162  1.00  0.90           H   new
ATOM      0 HD13 LEU A  44      13.013  26.711 -16.525  1.00  0.90           H   new
ATOM      0 HD21 LEU A  44      12.364  23.860 -16.020  1.00  0.90           H   new
ATOM      0 HD22 LEU A  44      13.694  24.527 -15.477  1.00  0.90           H   new
ATOM      0 HD23 LEU A  44      12.701  23.810 -14.473  1.00  0.90           H   new
ATOM    669  N   ALA A  45      13.021  27.631 -11.056  1.00  0.99           N
ATOM    670  CA  ALA A  45      13.829  28.413 -10.131  1.00  0.99           C
ATOM    671  C   ALA A  45      14.173  27.616  -8.873  1.00  0.99           C
ATOM    672  O   ALA A  45      15.291  27.700  -8.359  1.00  0.99           O
ATOM    673  CB  ALA A  45      13.096  29.687  -9.747  1.00  0.99           C
ATOM      0  H   ALA A  45      12.246  27.965 -11.223  1.00  0.99           H   new
ATOM      0  HA  ALA A  45      14.659  28.638 -10.581  1.00  0.99           H   new
ATOM      0  HB1 ALA A  45      13.641  30.201  -9.131  1.00  0.99           H   new
ATOM      0  HB2 ALA A  45      12.924  30.214 -10.543  1.00  0.99           H   new
ATOM      0  HB3 ALA A  45      12.254  29.461  -9.321  1.00  0.99           H   new
ATOM    679  N   GLU A  46      13.212  26.818  -8.405  1.00  1.10           N
ATOM    680  CA  GLU A  46      13.378  26.007  -7.207  1.00  1.10           C
ATOM    681  C   GLU A  46      13.998  24.635  -7.491  1.00  1.10           C
ATOM    682  O   GLU A  46      14.516  23.980  -6.575  1.00  1.10           O
ATOM    683  CB  GLU A  46      12.025  25.828  -6.511  1.00  1.10           C
ATOM    684  CG  GLU A  46      11.380  27.133  -5.990  1.00  1.10           C
ATOM    685  CD  GLU A  46      12.140  27.787  -4.855  1.00  1.10           C
ATOM    686  OE1 GLU A  46      12.684  27.075  -4.049  1.00  1.10           O
ATOM    687  OE2 GLU A  46      12.164  28.995  -4.786  1.00  1.10           O1-
ATOM      0  H   GLU A  46      12.442  26.734  -8.779  1.00  1.10           H   new
ATOM      0  HA  GLU A  46      13.996  26.482  -6.629  1.00  1.10           H   new
ATOM      0  HB2 GLU A  46      11.411  25.405  -7.131  1.00  1.10           H   new
ATOM      0  HB3 GLU A  46      12.139  25.219  -5.765  1.00  1.10           H   new
ATOM      0  HG2 GLU A  46      11.309  27.763  -6.724  1.00  1.10           H   new
ATOM      0  HG3 GLU A  46      10.477  26.940  -5.693  1.00  1.10           H   new
ATOM    694  N   LEU A  47      13.980  24.205  -8.751  1.00  1.22           N
ATOM    695  CA  LEU A  47      14.485  22.891  -9.097  1.00  1.22           C
ATOM    696  C   LEU A  47      15.863  22.534  -8.535  1.00  1.22           C
ATOM    697  O   LEU A  47      15.990  21.431  -8.017  1.00  1.22           O
ATOM    698  CB  LEU A  47      14.449  22.657 -10.607  1.00  1.22           C
ATOM    699  CG  LEU A  47      15.004  21.335 -11.039  1.00  1.22           C
ATOM    700  CD1 LEU A  47      14.151  20.230 -10.458  1.00  1.22           C
ATOM    701  CD2 LEU A  47      15.050  21.272 -12.548  1.00  1.22           C
ATOM      0  H   LEU A  47      13.679  24.662  -9.415  1.00  1.22           H   new
ATOM      0  HA  LEU A  47      13.870  22.286  -8.653  1.00  1.22           H   new
ATOM      0  HB2 LEU A  47      13.531  22.726 -10.913  1.00  1.22           H   new
ATOM      0  HB3 LEU A  47      14.948  23.364 -11.045  1.00  1.22           H   new
ATOM      0  HG  LEU A  47      15.911  21.224 -10.712  1.00  1.22           H   new
ATOM      0 HD11 LEU A  47      14.504  19.370 -10.733  1.00  1.22           H   new
ATOM      0 HD12 LEU A  47      14.161  20.288  -9.490  1.00  1.22           H   new
ATOM      0 HD13 LEU A  47      13.240  20.322 -10.778  1.00  1.22           H   new
ATOM      0 HD21 LEU A  47      15.410  20.415 -12.825  1.00  1.22           H   new
ATOM      0 HD22 LEU A  47      14.154  21.376 -12.904  1.00  1.22           H   new
ATOM      0 HD23 LEU A  47      15.616  21.984 -12.885  1.00  1.22           H   new
ATOM    713  N   PRO A  48      16.925  23.369  -8.604  1.00  1.35           N
ATOM    714  CA  PRO A  48      18.232  23.041  -8.055  1.00  1.35           C
ATOM    715  C   PRO A  48      18.202  22.721  -6.557  1.00  1.35           C
ATOM    716  O   PRO A  48      19.043  21.972  -6.063  1.00  1.35           O
ATOM    717  CB  PRO A  48      19.037  24.317  -8.322  1.00  1.35           C
ATOM    718  CG  PRO A  48      18.339  24.967  -9.495  1.00  1.35           C
ATOM    719  CD  PRO A  48      16.875  24.687  -9.267  1.00  1.35           C
ATOM      0  HA  PRO A  48      18.602  22.240  -8.457  1.00  1.35           H   new
ATOM      0  HB2 PRO A  48      19.042  24.900  -7.547  1.00  1.35           H   new
ATOM      0  HB3 PRO A  48      19.962  24.114  -8.530  1.00  1.35           H   new
ATOM      0  HG2 PRO A  48      18.515  25.920  -9.527  1.00  1.35           H   new
ATOM      0  HG3 PRO A  48      18.643  24.594 -10.337  1.00  1.35           H   new
ATOM      0  HD2 PRO A  48      16.458  25.361  -8.708  1.00  1.35           H   new
ATOM      0  HD3 PRO A  48      16.375  24.659 -10.098  1.00  1.35           H   new
ATOM    727  N   ASP A  49      17.210  23.253  -5.822  1.00  1.48           N
ATOM    728  CA  ASP A  49      17.105  22.991  -4.387  1.00  1.48           C
ATOM    729  C   ASP A  49      16.544  21.591  -4.237  1.00  1.48           C
ATOM    730  O   ASP A  49      16.980  20.788  -3.397  1.00  1.48           O
ATOM    731  CB  ASP A  49      16.181  24.019  -3.714  1.00  1.48           C
ATOM    732  CG  ASP A  49      16.178  23.988  -2.166  1.00  1.48           C
ATOM    733  OD1 ASP A  49      17.178  24.289  -1.570  1.00  1.48           O
ATOM    734  OD2 ASP A  49      15.155  23.648  -1.593  1.00  1.48           O1-
ATOM      0  H   ASP A  49      16.595  23.764  -6.139  1.00  1.48           H   new
ATOM      0  HA  ASP A  49      17.972  23.064  -3.958  1.00  1.48           H   new
ATOM      0  HB2 ASP A  49      16.442  24.907  -4.005  1.00  1.48           H   new
ATOM      0  HB3 ASP A  49      15.275  23.873  -4.028  1.00  1.48           H   new
ATOM    739  N   SER A  50      15.550  21.305  -5.077  1.00  1.60           N
ATOM    740  CA  SER A  50      14.894  20.016  -5.058  1.00  1.60           C
ATOM    741  C   SER A  50      15.879  18.928  -5.448  1.00  1.60           C
ATOM    742  O   SER A  50      15.921  17.866  -4.822  1.00  1.60           O
ATOM    743  CB  SER A  50      13.726  20.038  -6.007  1.00  1.60           C
ATOM    744  OG  SER A  50      12.757  20.943  -5.556  1.00  1.60           O
ATOM      0  H   SER A  50      15.245  21.852  -5.666  1.00  1.60           H   new
ATOM      0  HA  SER A  50      14.570  19.828  -4.163  1.00  1.60           H   new
ATOM      0  HB2 SER A  50      14.026  20.290  -6.894  1.00  1.60           H   new
ATOM      0  HB3 SER A  50      13.341  19.150  -6.079  1.00  1.60           H   new
ATOM      0  HG  SER A  50      12.177  21.054  -6.153  1.00  1.60           H   new
ATOM    750  N   LEU A  51      16.708  19.213  -6.454  1.00  1.70           N
ATOM    751  CA  LEU A  51      17.692  18.245  -6.893  1.00  1.70           C
ATOM    752  C   LEU A  51      18.754  18.032  -5.835  1.00  1.70           C
ATOM    753  O   LEU A  51      19.078  16.890  -5.523  1.00  1.70           O
ATOM    754  CB  LEU A  51      18.348  18.710  -8.187  1.00  1.70           C
ATOM    755  CG  LEU A  51      17.439  18.718  -9.395  1.00  1.70           C
ATOM    756  CD1 LEU A  51      18.171  19.361 -10.551  1.00  1.70           C
ATOM    757  CD2 LEU A  51      17.004  17.297  -9.716  1.00  1.70           C
ATOM      0  H   LEU A  51      16.712  19.956  -6.887  1.00  1.70           H   new
ATOM      0  HA  LEU A  51      17.235  17.404  -7.047  1.00  1.70           H   new
ATOM      0  HB2 LEU A  51      18.696  19.606  -8.054  1.00  1.70           H   new
ATOM      0  HB3 LEU A  51      19.107  18.136  -8.374  1.00  1.70           H   new
ATOM      0  HG  LEU A  51      16.637  19.234  -9.218  1.00  1.70           H   new
ATOM      0 HD11 LEU A  51      17.596  19.371 -11.332  1.00  1.70           H   new
ATOM      0 HD12 LEU A  51      18.413  20.270 -10.316  1.00  1.70           H   new
ATOM      0 HD13 LEU A  51      18.974  18.854 -10.748  1.00  1.70           H   new
ATOM      0 HD21 LEU A  51      16.421  17.304 -10.491  1.00  1.70           H   new
ATOM      0 HD22 LEU A  51      17.785  16.754  -9.905  1.00  1.70           H   new
ATOM      0 HD23 LEU A  51      16.528  16.925  -8.957  1.00  1.70           H   new
ATOM    769  N   GLU A  52      19.250  19.103  -5.203  1.00  1.80           N
ATOM    770  CA  GLU A  52      20.253  18.904  -4.161  1.00  1.80           C
ATOM    771  C   GLU A  52      19.687  18.004  -3.077  1.00  1.80           C
ATOM    772  O   GLU A  52      20.343  17.064  -2.621  1.00  1.80           O
ATOM    773  CB  GLU A  52      20.705  20.239  -3.540  1.00  1.80           C
ATOM    774  CG  GLU A  52      21.771  20.065  -2.428  1.00  1.80           C
ATOM    775  CD  GLU A  52      22.296  21.358  -1.787  1.00  1.80           C
ATOM    776  OE1 GLU A  52      21.894  22.425  -2.180  1.00  1.80           O
ATOM    777  OE2 GLU A  52      23.098  21.255  -0.884  1.00  1.80           O1-
ATOM      0  H   GLU A  52      19.028  19.919  -5.357  1.00  1.80           H   new
ATOM      0  HA  GLU A  52      21.029  18.489  -4.569  1.00  1.80           H   new
ATOM      0  HB2 GLU A  52      21.064  20.809  -4.238  1.00  1.80           H   new
ATOM      0  HB3 GLU A  52      19.933  20.695  -3.171  1.00  1.80           H   new
ATOM      0  HG2 GLU A  52      21.394  19.509  -1.728  1.00  1.80           H   new
ATOM      0  HG3 GLU A  52      22.525  19.581  -2.801  1.00  1.80           H   new
ATOM    784  N   THR A  53      18.437  18.259  -2.694  1.00  1.90           N
ATOM    785  CA  THR A  53      17.801  17.474  -1.658  1.00  1.90           C
ATOM    786  C   THR A  53      17.698  16.005  -2.036  1.00  1.90           C
ATOM    787  O   THR A  53      18.142  15.133  -1.285  1.00  1.90           O
ATOM    788  CB  THR A  53      16.380  18.011  -1.405  1.00  1.90           C
ATOM    789  CG2 THR A  53      15.628  17.146  -0.397  1.00  1.90           C
ATOM    790  OG1 THR A  53      16.459  19.370  -0.943  1.00  1.90           O
ATOM      0  H   THR A  53      17.946  18.883  -3.025  1.00  1.90           H   new
ATOM      0  HA  THR A  53      18.349  17.549  -0.861  1.00  1.90           H   new
ATOM      0  HB  THR A  53      15.885  17.980  -2.239  1.00  1.90           H   new
ATOM      0  HG1 THR A  53      16.613  19.879  -1.593  1.00  1.90           H   new
ATOM      0 HG21 THR A  53      14.739  17.509  -0.259  1.00  1.90           H   new
ATOM      0 HG22 THR A  53      15.558  16.240  -0.736  1.00  1.90           H   new
ATOM      0 HG23 THR A  53      16.108  17.139   0.446  1.00  1.90           H   new
ATOM    798  N   LEU A  54      17.141  15.720  -3.208  1.00  1.99           N
ATOM    799  CA  LEU A  54      16.923  14.337  -3.595  1.00  1.99           C
ATOM    800  C   LEU A  54      18.220  13.576  -3.831  1.00  1.99           C
ATOM    801  O   LEU A  54      18.334  12.401  -3.468  1.00  1.99           O
ATOM    802  CB  LEU A  54      16.058  14.300  -4.848  1.00  1.99           C
ATOM    803  CG  LEU A  54      14.606  14.790  -4.650  1.00  1.99           C
ATOM    804  CD1 LEU A  54      13.915  14.828  -6.008  1.00  1.99           C
ATOM    805  CD2 LEU A  54      13.882  13.884  -3.651  1.00  1.99           C
ATOM      0  H   LEU A  54      16.886  16.305  -3.785  1.00  1.99           H   new
ATOM      0  HA  LEU A  54      16.473  13.894  -2.858  1.00  1.99           H   new
ATOM      0  HB2 LEU A  54      16.479  14.844  -5.532  1.00  1.99           H   new
ATOM      0  HB3 LEU A  54      16.036  13.390  -5.183  1.00  1.99           H   new
ATOM      0  HG  LEU A  54      14.592  15.686  -4.279  1.00  1.99           H   new
ATOM      0 HD11 LEU A  54      13.001  15.134  -5.898  1.00  1.99           H   new
ATOM      0 HD12 LEU A  54      14.390  15.435  -6.596  1.00  1.99           H   new
ATOM      0 HD13 LEU A  54      13.913  13.939  -6.395  1.00  1.99           H   new
ATOM      0 HD21 LEU A  54      12.972  14.197  -3.531  1.00  1.99           H   new
ATOM      0 HD22 LEU A  54      13.869  12.975  -3.989  1.00  1.99           H   new
ATOM      0 HD23 LEU A  54      14.346  13.906  -2.799  1.00  1.99           H   new
ATOM    817  N   LEU A  55      19.203  14.246  -4.422  1.00  2.06           N
ATOM    818  CA  LEU A  55      20.482  13.635  -4.728  1.00  2.06           C
ATOM    819  C   LEU A  55      21.237  13.276  -3.457  1.00  2.06           C
ATOM    820  O   LEU A  55      21.825  12.195  -3.375  1.00  2.06           O
ATOM    821  CB  LEU A  55      21.265  14.600  -5.604  1.00  2.06           C
ATOM    822  CG  LEU A  55      20.674  14.790  -7.017  1.00  2.06           C
ATOM    823  CD1 LEU A  55      21.342  15.944  -7.681  1.00  2.06           C
ATOM    824  CD2 LEU A  55      20.894  13.540  -7.814  1.00  2.06           C
ATOM      0  H   LEU A  55      19.143  15.071  -4.656  1.00  2.06           H   new
ATOM      0  HA  LEU A  55      20.351  12.801  -5.206  1.00  2.06           H   new
ATOM      0  HB2 LEU A  55      21.305  15.463  -5.162  1.00  2.06           H   new
ATOM      0  HB3 LEU A  55      22.177  14.280  -5.686  1.00  2.06           H   new
ATOM      0  HG  LEU A  55      19.722  14.968  -6.957  1.00  2.06           H   new
ATOM      0 HD11 LEU A  55      20.972  16.065  -8.569  1.00  2.06           H   new
ATOM      0 HD12 LEU A  55      21.196  16.748  -7.158  1.00  2.06           H   new
ATOM      0 HD13 LEU A  55      22.294  15.772  -7.749  1.00  2.06           H   new
ATOM      0 HD21 LEU A  55      20.524  13.654  -8.704  1.00  2.06           H   new
ATOM      0 HD22 LEU A  55      21.845  13.361  -7.880  1.00  2.06           H   new
ATOM      0 HD23 LEU A  55      20.455  12.795  -7.375  1.00  2.06           H   new
ATOM    836  N   LEU A  56      21.160  14.140  -2.432  1.00  2.13           N
ATOM    837  CA  LEU A  56      21.822  13.851  -1.168  1.00  2.13           C
ATOM    838  C   LEU A  56      21.073  12.759  -0.398  1.00  2.13           C
ATOM    839  O   LEU A  56      21.693  11.926   0.265  1.00  2.13           O
ATOM    840  CB  LEU A  56      21.999  15.132  -0.358  1.00  2.13           C
ATOM    841  CG  LEU A  56      22.990  16.118  -1.023  1.00  2.13           C
ATOM    842  CD1 LEU A  56      23.050  17.390  -0.231  1.00  2.13           C
ATOM    843  CD2 LEU A  56      24.364  15.465  -1.142  1.00  2.13           C
ATOM      0  H   LEU A  56      20.734  14.886  -2.455  1.00  2.13           H   new
ATOM      0  HA  LEU A  56      22.710  13.502  -1.345  1.00  2.13           H   new
ATOM      0  HB2 LEU A  56      21.138  15.566  -0.251  1.00  2.13           H   new
ATOM      0  HB3 LEU A  56      22.316  14.908   0.531  1.00  2.13           H   new
ATOM      0  HG  LEU A  56      22.685  16.338  -1.917  1.00  2.13           H   new
ATOM      0 HD11 LEU A  56      23.672  18.004  -0.651  1.00  2.13           H   new
ATOM      0 HD12 LEU A  56      22.169  17.794  -0.200  1.00  2.13           H   new
ATOM      0 HD13 LEU A  56      23.348  17.196   0.671  1.00  2.13           H   new
ATOM      0 HD21 LEU A  56      24.982  16.085  -1.559  1.00  2.13           H   new
ATOM      0 HD22 LEU A  56      24.689  15.230  -0.259  1.00  2.13           H   new
ATOM      0 HD23 LEU A  56      24.296  14.664  -1.684  1.00  2.13           H   new
ATOM    855  N   ILE A  57      19.740  12.702  -0.519  1.00  2.18           N
ATOM    856  CA  ILE A  57      19.020  11.606   0.129  1.00  2.18           C
ATOM    857  C   ILE A  57      19.509  10.316  -0.523  1.00  2.18           C
ATOM    858  O   ILE A  57      19.837   9.339   0.160  1.00  2.18           O
ATOM    859  CB  ILE A  57      17.487  11.741  -0.009  1.00  2.18           C
ATOM    860  CG1 ILE A  57      16.978  12.944   0.808  1.00  2.18           C
ATOM    861  CG2 ILE A  57      16.811  10.457   0.464  1.00  2.18           C
ATOM    862  CD1 ILE A  57      15.535  13.330   0.487  1.00  2.18           C
ATOM      0  H   ILE A  57      19.254  13.264  -0.953  1.00  2.18           H   new
ATOM      0  HA  ILE A  57      19.198  11.615   1.082  1.00  2.18           H   new
ATOM      0  HB  ILE A  57      17.267  11.889  -0.942  1.00  2.18           H   new
ATOM      0 HG12 ILE A  57      17.048  12.737   1.753  1.00  2.18           H   new
ATOM      0 HG13 ILE A  57      17.554  13.706   0.641  1.00  2.18           H   new
ATOM      0 HG21 ILE A  57      15.849  10.546   0.376  1.00  2.18           H   new
ATOM      0 HG22 ILE A  57      17.117   9.712  -0.076  1.00  2.18           H   new
ATOM      0 HG23 ILE A  57      17.036  10.296   1.394  1.00  2.18           H   new
ATOM      0 HD11 ILE A  57      15.274  14.090   1.031  1.00  2.18           H   new
ATOM      0 HD12 ILE A  57      15.464  13.565  -0.451  1.00  2.18           H   new
ATOM      0 HD13 ILE A  57      14.949  12.581   0.678  1.00  2.18           H   new
ATOM    874  N   GLY A  58      19.600  10.337  -1.857  1.00  2.22           N
ATOM    875  CA  GLY A  58      20.103   9.218  -2.635  1.00  2.22           C
ATOM    876  C   GLY A  58      21.475   8.794  -2.127  1.00  2.22           C
ATOM    877  O   GLY A  58      21.689   7.624  -1.826  1.00  2.22           O
ATOM      0  H   GLY A  58      19.367  11.013  -2.334  1.00  2.22           H   new
ATOM      0  HA2 GLY A  58      19.485   8.472  -2.577  1.00  2.22           H   new
ATOM      0  HA3 GLY A  58      20.161   9.467  -3.571  1.00  2.22           H   new
ATOM    881  N   MET A  59      22.395   9.748  -2.016  1.00  2.25           N
ATOM    882  CA  MET A  59      23.763   9.504  -1.570  1.00  2.25           C
ATOM    883  C   MET A  59      23.806   8.801  -0.224  1.00  2.25           C
ATOM    884  O   MET A  59      24.530   7.809  -0.054  1.00  2.25           O
ATOM    885  CB  MET A  59      24.464  10.855  -1.500  1.00  2.25           C
ATOM    886  CG  MET A  59      25.887  10.891  -1.070  1.00  2.25           C
ATOM    887  SD  MET A  59      26.063  10.892   0.708  1.00  2.25           S
ATOM    888  CE  MET A  59      25.357  12.499   1.081  1.00  2.25           C
ATOM      0  H   MET A  59      22.238  10.573  -2.202  1.00  2.25           H   new
ATOM      0  HA  MET A  59      24.211   8.914  -2.196  1.00  2.25           H   new
ATOM      0  HB2 MET A  59      24.410  11.262  -2.379  1.00  2.25           H   new
ATOM      0  HB3 MET A  59      23.958  11.420  -0.895  1.00  2.25           H   new
ATOM      0  HG2 MET A  59      26.353  10.124  -1.438  1.00  2.25           H   new
ATOM      0  HG3 MET A  59      26.312  11.683  -1.435  1.00  2.25           H   new
ATOM      0  HE1 MET A  59      25.383  12.649   2.039  1.00  2.25           H   new
ATOM      0  HE2 MET A  59      25.869  13.190   0.632  1.00  2.25           H   new
ATOM      0  HE3 MET A  59      24.437  12.528   0.774  1.00  2.25           H   new
ATOM    898  N   LEU A  60      23.009   9.285   0.726  1.00  2.27           N
ATOM    899  CA  LEU A  60      22.965   8.681   2.044  1.00  2.27           C
ATOM    900  C   LEU A  60      22.413   7.263   1.969  1.00  2.27           C
ATOM    901  O   LEU A  60      22.895   6.358   2.669  1.00  2.27           O
ATOM    902  CB  LEU A  60      22.110   9.549   2.965  1.00  2.27           C
ATOM    903  CG  LEU A  60      22.731  10.907   3.293  1.00  2.27           C
ATOM    904  CD1 LEU A  60      21.736  11.763   4.040  1.00  2.27           C
ATOM    905  CD2 LEU A  60      23.993  10.690   4.104  1.00  2.27           C
ATOM      0  H   LEU A  60      22.488   9.962   0.623  1.00  2.27           H   new
ATOM      0  HA  LEU A  60      23.865   8.627   2.402  1.00  2.27           H   new
ATOM      0  HB2 LEU A  60      21.245   9.691   2.549  1.00  2.27           H   new
ATOM      0  HB3 LEU A  60      21.951   9.068   3.792  1.00  2.27           H   new
ATOM      0  HG  LEU A  60      22.964  11.373   2.475  1.00  2.27           H   new
ATOM      0 HD11 LEU A  60      22.137  12.622   4.244  1.00  2.27           H   new
ATOM      0 HD12 LEU A  60      20.948  11.897   3.491  1.00  2.27           H   new
ATOM      0 HD13 LEU A  60      21.483  11.320   4.865  1.00  2.27           H   new
ATOM      0 HD21 LEU A  60      24.393  11.548   4.316  1.00  2.27           H   new
ATOM      0 HD22 LEU A  60      23.774  10.224   4.926  1.00  2.27           H   new
ATOM      0 HD23 LEU A  60      24.621  10.159   3.590  1.00  2.27           H   new
ATOM    917  N   CYS A  61      21.411   7.056   1.108  1.00  2.29           N
ATOM    918  CA  CYS A  61      20.809   5.742   0.960  1.00  2.29           C
ATOM    919  C   CYS A  61      21.817   4.776   0.347  1.00  2.29           C
ATOM    920  O   CYS A  61      21.958   3.648   0.815  1.00  2.29           O
ATOM    921  CB  CYS A  61      19.565   5.821   0.078  1.00  2.29           C
ATOM    922  SG  CYS A  61      18.203   6.751   0.829  1.00  2.29           S
ATOM      0  H   CYS A  61      21.071   7.665   0.605  1.00  2.29           H   new
ATOM      0  HA  CYS A  61      20.548   5.420   1.837  1.00  2.29           H   new
ATOM      0  HB2 CYS A  61      19.802   6.235  -0.767  1.00  2.29           H   new
ATOM      0  HB3 CYS A  61      19.261   4.922  -0.122  1.00  2.29           H   new
ATOM      0  HG  CYS A  61      18.446   7.925   0.781  1.00  2.29           H   new
ATOM    928  N   VAL A  62      22.581   5.245  -0.645  1.00  2.30           N
ATOM    929  CA  VAL A  62      23.593   4.419  -1.294  1.00  2.30           C
ATOM    930  C   VAL A  62      24.655   3.984  -0.313  1.00  2.30           C
ATOM    931  O   VAL A  62      25.011   2.805  -0.259  1.00  2.30           O
ATOM    932  CB  VAL A  62      24.250   5.176  -2.469  1.00  2.30           C
ATOM    933  CG1 VAL A  62      25.466   4.430  -2.976  1.00  2.30           C
ATOM    934  CG2 VAL A  62      23.254   5.299  -3.616  1.00  2.30           C
ATOM      0  H   VAL A  62      22.525   6.045  -0.955  1.00  2.30           H   new
ATOM      0  HA  VAL A  62      23.146   3.629  -1.637  1.00  2.30           H   new
ATOM      0  HB  VAL A  62      24.518   6.053  -2.152  1.00  2.30           H   new
ATOM      0 HG11 VAL A  62      25.863   4.921  -3.712  1.00  2.30           H   new
ATOM      0 HG12 VAL A  62      26.114   4.342  -2.260  1.00  2.30           H   new
ATOM      0 HG13 VAL A  62      25.201   3.548  -3.281  1.00  2.30           H   new
ATOM      0 HG21 VAL A  62      23.667   5.774  -4.354  1.00  2.30           H   new
ATOM      0 HG22 VAL A  62      22.988   4.414  -3.911  1.00  2.30           H   new
ATOM      0 HG23 VAL A  62      22.472   5.787  -3.315  1.00  2.30           H   new
ATOM    944  N   MET A  63      25.151   4.914   0.493  1.00  2.32           N
ATOM    945  CA  MET A  63      26.170   4.557   1.461  1.00  2.32           C
ATOM    946  C   MET A  63      25.616   3.609   2.535  1.00  2.32           C
ATOM    947  O   MET A  63      26.301   2.668   2.971  1.00  2.32           O
ATOM    948  CB  MET A  63      26.768   5.826   2.055  1.00  2.32           C
ATOM    949  CG  MET A  63      27.973   5.599   2.969  1.00  2.32           C
ATOM    950  SD  MET A  63      29.389   4.788   2.132  1.00  2.32           S
ATOM    951  CE  MET A  63      30.036   6.067   1.066  1.00  2.32           C
ATOM      0  H   MET A  63      24.915   5.741   0.495  1.00  2.32           H   new
ATOM      0  HA  MET A  63      26.879   4.068   1.015  1.00  2.32           H   new
ATOM      0  HB2 MET A  63      27.034   6.413   1.330  1.00  2.32           H   new
ATOM      0  HB3 MET A  63      26.079   6.289   2.557  1.00  2.32           H   new
ATOM      0  HG2 MET A  63      28.264   6.453   3.326  1.00  2.32           H   new
ATOM      0  HG3 MET A  63      27.699   5.055   3.724  1.00  2.32           H   new
ATOM      0  HE1 MET A  63      30.799   5.724   0.576  1.00  2.32           H   new
ATOM      0  HE2 MET A  63      29.349   6.345   0.440  1.00  2.32           H   new
ATOM      0  HE3 MET A  63      30.311   6.827   1.602  1.00  2.32           H   new
ATOM    961  N   SER A  64      24.357   3.818   2.944  1.00  2.34           N
ATOM    962  CA  SER A  64      23.751   2.963   3.956  1.00  2.34           C
ATOM    963  C   SER A  64      23.547   1.535   3.434  1.00  2.34           C
ATOM    964  O   SER A  64      23.880   0.558   4.120  1.00  2.34           O
ATOM    965  CB  SER A  64      22.414   3.546   4.367  1.00  2.34           C
ATOM    966  OG  SER A  64      22.579   4.803   4.976  1.00  2.34           O
ATOM      0  H   SER A  64      23.847   4.444   2.648  1.00  2.34           H   new
ATOM      0  HA  SER A  64      24.349   2.922   4.718  1.00  2.34           H   new
ATOM      0  HB2 SER A  64      21.842   3.632   3.589  1.00  2.34           H   new
ATOM      0  HB3 SER A  64      21.968   2.941   4.981  1.00  2.34           H   new
ATOM      0  HG  SER A  64      22.703   5.387   4.385  1.00  2.34           H   new
ATOM    972  N   MET A  65      23.032   1.418   2.199  1.00  2.38           N
ATOM    973  CA  MET A  65      22.796   0.121   1.570  1.00  2.38           C
ATOM    974  C   MET A  65      24.117  -0.545   1.287  1.00  2.38           C
ATOM    975  O   MET A  65      24.275  -1.748   1.480  1.00  2.38           O
ATOM    976  CB  MET A  65      22.021   0.288   0.271  1.00  2.38           C
ATOM    977  CG  MET A  65      20.565   0.697   0.428  1.00  2.38           C
ATOM    978  SD  MET A  65      19.686   0.675  -1.138  1.00  2.38           S
ATOM    979  CE  MET A  65      20.422   2.106  -1.935  1.00  2.38           C
ATOM      0  H   MET A  65      22.813   2.090   1.710  1.00  2.38           H   new
ATOM      0  HA  MET A  65      22.272  -0.428   2.174  1.00  2.38           H   new
ATOM      0  HB2 MET A  65      22.471   0.953  -0.273  1.00  2.38           H   new
ATOM      0  HB3 MET A  65      22.055  -0.549  -0.218  1.00  2.38           H   new
ATOM      0  HG2 MET A  65      20.127   0.097   1.052  1.00  2.38           H   new
ATOM      0  HG3 MET A  65      20.520   1.587   0.811  1.00  2.38           H   new
ATOM      0  HE1 MET A  65      20.033   2.222  -2.816  1.00  2.38           H   new
ATOM      0  HE2 MET A  65      20.252   2.897  -1.400  1.00  2.38           H   new
ATOM      0  HE3 MET A  65      21.379   1.973  -2.020  1.00  2.38           H   new
ATOM    989  N   GLY A  66      25.091   0.259   0.878  1.00  2.43           N
ATOM    990  CA  GLY A  66      26.422  -0.205   0.574  1.00  2.43           C
ATOM    991  C   GLY A  66      27.006  -0.914   1.772  1.00  2.43           C
ATOM    992  O   GLY A  66      27.469  -2.051   1.663  1.00  2.43           O
ATOM      0  H   GLY A  66      24.987   1.106   0.769  1.00  2.43           H   new
ATOM      0  HA2 GLY A  66      26.397  -0.806  -0.187  1.00  2.43           H   new
ATOM      0  HA3 GLY A  66      26.985   0.545   0.326  1.00  2.43           H   new
ATOM    996  N   THR A  67      26.969  -0.243   2.926  1.00  2.53           N
ATOM    997  CA  THR A  67      27.482  -0.813   4.158  1.00  2.53           C
ATOM    998  C   THR A  67      26.752  -2.105   4.501  1.00  2.53           C
ATOM    999  O   THR A  67      27.381  -3.105   4.841  1.00  2.53           O
ATOM   1000  CB  THR A  67      27.331   0.163   5.325  1.00  2.53           C
ATOM   1001  CG2 THR A  67      27.846  -0.496   6.604  1.00  2.53           C
ATOM   1002  OG1 THR A  67      28.079   1.358   5.048  1.00  2.53           O
ATOM      0  H   THR A  67      26.647   0.550   3.009  1.00  2.53           H   new
ATOM      0  HA  THR A  67      28.424  -0.998   4.017  1.00  2.53           H   new
ATOM      0  HB  THR A  67      26.396   0.395   5.441  1.00  2.53           H   new
ATOM      0  HG1 THR A  67      27.675   1.814   4.470  1.00  2.53           H   new
ATOM      0 HG21 THR A  67      27.752   0.121   7.347  1.00  2.53           H   new
ATOM      0 HG22 THR A  67      27.332  -1.299   6.784  1.00  2.53           H   new
ATOM      0 HG23 THR A  67      28.781  -0.729   6.494  1.00  2.53           H   new
ATOM   1010  N   PHE A  68      25.423  -2.112   4.392  1.00  2.67           N
ATOM   1011  CA  PHE A  68      24.692  -3.337   4.690  1.00  2.67           C
ATOM   1012  C   PHE A  68      25.186  -4.483   3.813  1.00  2.67           C
ATOM   1013  O   PHE A  68      25.513  -5.565   4.306  1.00  2.67           O
ATOM   1014  CB  PHE A  68      23.193  -3.148   4.481  1.00  2.67           C
ATOM   1015  CG  PHE A  68      22.405  -4.414   4.687  1.00  2.67           C
ATOM   1016  CD1 PHE A  68      22.113  -4.871   5.966  1.00  2.67           C
ATOM   1017  CD2 PHE A  68      21.951  -5.148   3.602  1.00  2.67           C
ATOM   1018  CE1 PHE A  68      21.385  -6.030   6.153  1.00  2.67           C
ATOM   1019  CE2 PHE A  68      21.223  -6.304   3.787  1.00  2.67           C
ATOM   1020  CZ  PHE A  68      20.939  -6.745   5.064  1.00  2.67           C
ATOM      0  H   PHE A  68      24.941  -1.440   4.155  1.00  2.67           H   new
ATOM      0  HA  PHE A  68      24.852  -3.554   5.622  1.00  2.67           H   new
ATOM      0  HB2 PHE A  68      22.870  -2.469   5.093  1.00  2.67           H   new
ATOM      0  HB3 PHE A  68      23.036  -2.818   3.582  1.00  2.67           H   new
ATOM      0  HD1 PHE A  68      22.411  -4.391   6.705  1.00  2.67           H   new
ATOM      0  HD2 PHE A  68      22.140  -4.857   2.739  1.00  2.67           H   new
ATOM      0  HE1 PHE A  68      21.196  -6.327   7.014  1.00  2.67           H   new
ATOM      0  HE2 PHE A  68      20.923  -6.787   3.051  1.00  2.67           H   new
ATOM      0  HZ  PHE A  68      20.447  -7.524   5.189  1.00  2.67           H   new
ATOM   1030  N   ILE A  69      25.264  -4.241   2.510  1.00  2.90           N
ATOM   1031  CA  ILE A  69      25.668  -5.270   1.570  1.00  2.90           C
ATOM   1032  C   ILE A  69      27.077  -5.752   1.885  1.00  2.90           C
ATOM   1033  O   ILE A  69      27.330  -6.960   1.894  1.00  2.90           O
ATOM   1034  CB  ILE A  69      25.617  -4.735   0.141  1.00  2.90           C
ATOM   1035  CG1 ILE A  69      24.183  -4.471  -0.281  1.00  2.90           C
ATOM   1036  CG2 ILE A  69      26.246  -5.726  -0.768  1.00  2.90           C
ATOM   1037  CD1 ILE A  69      24.092  -3.656  -1.542  1.00  2.90           C
ATOM      0  H   ILE A  69      25.085  -3.481   2.150  1.00  2.90           H   new
ATOM      0  HA  ILE A  69      25.052  -6.015   1.651  1.00  2.90           H   new
ATOM      0  HB  ILE A  69      26.102  -3.896   0.096  1.00  2.90           H   new
ATOM      0 HG12 ILE A  69      23.727  -5.317  -0.413  1.00  2.90           H   new
ATOM      0 HG13 ILE A  69      23.719  -4.008   0.434  1.00  2.90           H   new
ATOM      0 HG21 ILE A  69      26.218  -5.394  -1.679  1.00  2.90           H   new
ATOM      0 HG22 ILE A  69      27.169  -5.867  -0.504  1.00  2.90           H   new
ATOM      0 HG23 ILE A  69      25.763  -6.566  -0.716  1.00  2.90           H   new
ATOM      0 HD11 ILE A  69      23.160  -3.515  -1.770  1.00  2.90           H   new
ATOM      0 HD12 ILE A  69      24.525  -2.799  -1.405  1.00  2.90           H   new
ATOM      0 HD13 ILE A  69      24.533  -4.128  -2.265  1.00  2.90           H   new
ATOM   1049  N   PHE A  70      27.982  -4.816   2.165  1.00  3.25           N
ATOM   1050  CA  PHE A  70      29.368  -5.107   2.510  1.00  3.25           C
ATOM   1051  C   PHE A  70      29.418  -6.082   3.667  1.00  3.25           C
ATOM   1052  O   PHE A  70      30.146  -7.080   3.622  1.00  3.25           O
ATOM   1053  CB  PHE A  70      30.082  -3.804   2.900  1.00  3.25           C
ATOM   1054  CG  PHE A  70      31.510  -3.919   3.332  1.00  3.25           C
ATOM   1055  CD1 PHE A  70      32.538  -3.960   2.403  1.00  3.25           C
ATOM   1056  CD2 PHE A  70      31.834  -3.963   4.686  1.00  3.25           C
ATOM   1057  CE1 PHE A  70      33.854  -4.040   2.813  1.00  3.25           C
ATOM   1058  CE2 PHE A  70      33.152  -4.048   5.096  1.00  3.25           C
ATOM   1059  CZ  PHE A  70      34.166  -4.087   4.153  1.00  3.25           C
ATOM      0  H   PHE A  70      27.801  -3.975   2.159  1.00  3.25           H   new
ATOM      0  HA  PHE A  70      29.812  -5.503   1.744  1.00  3.25           H   new
ATOM      0  HB2 PHE A  70      30.043  -3.200   2.142  1.00  3.25           H   new
ATOM      0  HB3 PHE A  70      29.581  -3.389   3.620  1.00  3.25           H   new
ATOM      0  HD1 PHE A  70      32.339  -3.933   1.495  1.00  3.25           H   new
ATOM      0  HD2 PHE A  70      31.156  -3.935   5.322  1.00  3.25           H   new
ATOM      0  HE1 PHE A  70      34.534  -4.062   2.179  1.00  3.25           H   new
ATOM      0  HE2 PHE A  70      33.357  -4.079   6.003  1.00  3.25           H   new
ATOM      0  HZ  PHE A  70      35.054  -4.145   4.424  1.00  3.25           H   new
ATOM   1069  N   LEU A  71      28.648  -5.788   4.711  1.00  3.75           N
ATOM   1070  CA  LEU A  71      28.596  -6.624   5.894  1.00  3.75           C
ATOM   1071  C   LEU A  71      28.018  -8.010   5.596  1.00  3.75           C
ATOM   1072  O   LEU A  71      28.454  -8.999   6.191  1.00  3.75           O
ATOM   1073  CB  LEU A  71      27.765  -5.927   6.968  1.00  3.75           C
ATOM   1074  CG  LEU A  71      28.396  -4.652   7.539  1.00  3.75           C
ATOM   1075  CD1 LEU A  71      27.400  -3.982   8.462  1.00  3.75           C
ATOM   1076  CD2 LEU A  71      29.684  -4.997   8.251  1.00  3.75           C
ATOM      0  H   LEU A  71      28.141  -5.094   4.748  1.00  3.75           H   new
ATOM      0  HA  LEU A  71      29.504  -6.755   6.209  1.00  3.75           H   new
ATOM      0  HB2 LEU A  71      26.898  -5.705   6.595  1.00  3.75           H   new
ATOM      0  HB3 LEU A  71      27.610  -6.550   7.695  1.00  3.75           H   new
ATOM      0  HG  LEU A  71      28.615  -4.031   6.827  1.00  3.75           H   new
ATOM      0 HD11 LEU A  71      27.791  -3.173   8.828  1.00  3.75           H   new
ATOM      0 HD12 LEU A  71      26.599  -3.756   7.964  1.00  3.75           H   new
ATOM      0 HD13 LEU A  71      27.171  -4.587   9.185  1.00  3.75           H   new
ATOM      0 HD21 LEU A  71      30.081  -4.189   8.611  1.00  3.75           H   new
ATOM      0 HD22 LEU A  71      29.498  -5.616   8.974  1.00  3.75           H   new
ATOM      0 HD23 LEU A  71      30.300  -5.408   7.625  1.00  3.75           H   new
ATOM   1088  N   MET A  72      27.048  -8.098   4.674  1.00  4.37           N
ATOM   1089  CA  MET A  72      26.445  -9.390   4.355  1.00  4.37           C
ATOM   1090  C   MET A  72      27.338 -10.247   3.443  1.00  4.37           C
ATOM   1091  O   MET A  72      27.332 -11.478   3.531  1.00  4.37           O
ATOM   1092  CB  MET A  72      25.107  -9.214   3.637  1.00  4.37           C
ATOM   1093  CG  MET A  72      23.987  -8.539   4.423  1.00  4.37           C
ATOM   1094  SD  MET A  72      23.537  -9.337   5.940  1.00  4.37           S
ATOM   1095  CE  MET A  72      24.439  -8.264   7.064  1.00  4.37           C
ATOM      0  H   MET A  72      26.733  -7.431   4.232  1.00  4.37           H   new
ATOM      0  HA  MET A  72      26.326  -9.836   5.208  1.00  4.37           H   new
ATOM      0  HB2 MET A  72      25.263  -8.699   2.830  1.00  4.37           H   new
ATOM      0  HB3 MET A  72      24.796 -10.090   3.359  1.00  4.37           H   new
ATOM      0  HG2 MET A  72      24.255  -7.628   4.621  1.00  4.37           H   new
ATOM      0  HG3 MET A  72      23.201  -8.487   3.857  1.00  4.37           H   new
ATOM      0  HE1 MET A  72      24.303  -8.563   7.977  1.00  4.37           H   new
ATOM      0  HE2 MET A  72      25.385  -8.295   6.852  1.00  4.37           H   new
ATOM      0  HE3 MET A  72      24.117  -7.354   6.971  1.00  4.37           H   new
ATOM   1105  N   ASN A  73      28.095  -9.600   2.556  1.00  5.03           N
ATOM   1106  CA  ASN A  73      28.940 -10.308   1.596  1.00  5.03           C
ATOM   1107  C   ASN A  73      30.070 -11.117   2.226  1.00  5.03           C
ATOM   1108  O   ASN A  73      30.622 -10.765   3.276  1.00  5.03           O
ATOM   1109  CB  ASN A  73      29.522  -9.378   0.542  1.00  5.03           C
ATOM   1110  CG  ASN A  73      28.502  -8.876  -0.457  1.00  5.03           C
ATOM   1111  ND2 ASN A  73      28.862  -7.845  -1.174  1.00  5.03           N
ATOM   1112  OD1 ASN A  73      27.412  -9.448  -0.618  1.00  5.03           O
ATOM      0  H   ASN A  73      28.133  -8.743   2.495  1.00  5.03           H   new
ATOM      0  HA  ASN A  73      28.333 -10.938   1.176  1.00  5.03           H   new
ATOM      0  HB2 ASN A  73      29.932  -8.618   0.984  1.00  5.03           H   new
ATOM      0  HB3 ASN A  73      30.227  -9.843   0.066  1.00  5.03           H   new
ATOM      0 HD21 ASN A  73      28.337  -7.540  -1.783  1.00  5.03           H   new
ATOM      0 HD22 ASN A  73      29.624  -7.471  -1.037  1.00  5.03           H   new
ATOM   1119  N   ARG A  74      30.429 -12.197   1.533  1.00  5.57           N
ATOM   1120  CA  ARG A  74      31.542 -13.072   1.888  1.00  5.57           C
ATOM   1121  C   ARG A  74      32.854 -12.498   1.354  1.00  5.57           C
ATOM   1122  O   ARG A  74      32.838 -11.611   0.500  1.00  5.57           O
ATOM   1123  CB  ARG A  74      31.320 -14.465   1.323  1.00  5.57           C
ATOM   1124  CG  ARG A  74      30.122 -15.202   1.911  1.00  5.57           C
ATOM   1125  CD  ARG A  74      29.950 -16.562   1.315  1.00  5.57           C
ATOM   1126  NE  ARG A  74      28.780 -17.247   1.856  1.00  5.57           N
ATOM   1127  CZ  ARG A  74      28.343 -18.459   1.458  1.00  5.57           C
ATOM   1128  NH1 ARG A  74      28.987 -19.116   0.518  1.00  5.57           N1+
ATOM   1129  NH2 ARG A  74      27.266 -18.990   2.015  1.00  5.57           N
ATOM      0  H   ARG A  74      30.017 -12.447   0.821  1.00  5.57           H   new
ATOM      0  HA  ARG A  74      31.592 -13.130   2.855  1.00  5.57           H   new
ATOM      0  HB2 ARG A  74      31.204 -14.397   0.362  1.00  5.57           H   new
ATOM      0  HB3 ARG A  74      32.118 -14.995   1.476  1.00  5.57           H   new
ATOM      0  HG2 ARG A  74      30.233 -15.283   2.871  1.00  5.57           H   new
ATOM      0  HG3 ARG A  74      29.318 -14.681   1.761  1.00  5.57           H   new
ATOM      0  HD2 ARG A  74      29.863 -16.484   0.352  1.00  5.57           H   new
ATOM      0  HD3 ARG A  74      30.744 -17.093   1.486  1.00  5.57           H   new
ATOM      0  HE  ARG A  74      28.336 -16.848   2.475  1.00  5.57           H   new
ATOM      0 HH11 ARG A  74      29.688 -18.773   0.156  1.00  5.57           H   new
ATOM      0 HH12 ARG A  74      28.707 -19.889   0.265  1.00  5.57           H   new
ATOM      0 HH21 ARG A  74      26.845 -18.562   2.631  1.00  5.57           H   new
ATOM      0 HH22 ARG A  74      26.987 -19.763   1.761  1.00  5.57           H   new
ATOM   1143  N   LYS A  75      33.983 -12.984   1.869  1.00  5.83           N
ATOM   1144  CA  LYS A  75      35.300 -12.526   1.420  1.00  5.83           C
ATOM   1145  C   LYS A  75      35.480 -12.639  -0.091  1.00  5.83           C
ATOM   1146  O   LYS A  75      35.204 -13.684  -0.682  1.00  5.83           O
ATOM   1147  CB  LYS A  75      36.406 -13.318   2.111  1.00  5.83           C
ATOM   1148  CG  LYS A  75      37.826 -12.880   1.728  1.00  5.83           C
ATOM   1149  CD  LYS A  75      38.889 -13.674   2.486  1.00  5.83           C
ATOM   1150  CE  LYS A  75      40.294 -13.252   2.075  1.00  5.83           C
ATOM   1151  NZ  LYS A  75      41.340 -14.033   2.792  1.00  5.83           N1+
ATOM      0  H   LYS A  75      34.008 -13.584   2.484  1.00  5.83           H   new
ATOM      0  HA  LYS A  75      35.358 -11.588   1.659  1.00  5.83           H   new
ATOM      0  HB2 LYS A  75      36.300 -13.232   3.071  1.00  5.83           H   new
ATOM      0  HB3 LYS A  75      36.299 -14.258   1.897  1.00  5.83           H   new
ATOM      0  HG2 LYS A  75      37.954 -12.997   0.774  1.00  5.83           H   new
ATOM      0  HG3 LYS A  75      37.934 -11.934   1.915  1.00  5.83           H   new
ATOM      0  HD2 LYS A  75      38.775 -13.541   3.440  1.00  5.83           H   new
ATOM      0  HD3 LYS A  75      38.771 -14.622   2.315  1.00  5.83           H   new
ATOM      0  HE2 LYS A  75      40.400 -13.372   1.118  1.00  5.83           H   new
ATOM      0  HE3 LYS A  75      40.414 -12.307   2.258  1.00  5.83           H   new
ATOM      0  HZ1 LYS A  75      42.146 -13.762   2.529  1.00  5.83           H   new
ATOM      0  HZ2 LYS A  75      41.256 -13.906   3.669  1.00  5.83           H   new
ATOM      0  HZ3 LYS A  75      41.244 -14.898   2.607  1.00  5.83           H   new
ATOM   1165  N   GLY A  76      35.956 -11.555  -0.706  1.00  5.72           N
ATOM   1166  CA  GLY A  76      36.172 -11.507  -2.147  1.00  5.72           C
ATOM   1167  C   GLY A  76      35.954 -10.095  -2.684  1.00  5.72           C
ATOM   1168  O   GLY A  76      35.988  -9.111  -1.938  1.00  5.72           O
ATOM      0  H   GLY A  76      36.162 -10.828  -0.296  1.00  5.72           H   new
ATOM      0  HA2 GLY A  76      37.074 -11.800  -2.353  1.00  5.72           H   new
ATOM      0  HA3 GLY A  76      35.566 -12.122  -2.589  1.00  5.72           H   new
ATOM   1172  N   VAL A  77      35.709  -9.994  -3.991  1.00  5.29           N
ATOM   1173  CA  VAL A  77      35.491  -8.711  -4.671  1.00  5.29           C
ATOM   1174  C   VAL A  77      34.297  -7.956  -4.078  1.00  5.29           C
ATOM   1175  O   VAL A  77      34.254  -6.716  -4.081  1.00  5.29           O
ATOM   1176  CB  VAL A  77      35.298  -8.933  -6.184  1.00  5.29           C
ATOM   1177  CG1 VAL A  77      33.971  -9.626  -6.476  1.00  5.29           C
ATOM   1178  CG2 VAL A  77      35.344  -7.598  -6.886  1.00  5.29           C
ATOM      0  H   VAL A  77      35.664 -10.674  -4.515  1.00  5.29           H   new
ATOM      0  HA  VAL A  77      36.280  -8.163  -4.534  1.00  5.29           H   new
ATOM      0  HB  VAL A  77      36.010  -9.506  -6.508  1.00  5.29           H   new
ATOM      0 HG11 VAL A  77      33.876  -9.753  -7.433  1.00  5.29           H   new
ATOM      0 HG12 VAL A  77      33.952 -10.488  -6.032  1.00  5.29           H   new
ATOM      0 HG13 VAL A  77      33.241  -9.078  -6.149  1.00  5.29           H   new
ATOM      0 HG21 VAL A  77      35.223  -7.729  -7.839  1.00  5.29           H   new
ATOM      0 HG22 VAL A  77      34.636  -7.029  -6.546  1.00  5.29           H   new
ATOM      0 HG23 VAL A  77      36.203  -7.177  -6.724  1.00  5.29           H   new
ATOM   1188  N   GLY A  78      33.378  -8.719  -3.479  1.00  4.67           N
ATOM   1189  CA  GLY A  78      32.192  -8.218  -2.802  1.00  4.67           C
ATOM   1190  C   GLY A  78      32.523  -7.272  -1.639  1.00  4.67           C
ATOM   1191  O   GLY A  78      31.615  -6.658  -1.082  1.00  4.67           O
ATOM      0  H   GLY A  78      33.437  -9.577  -3.459  1.00  4.67           H   new
ATOM      0  HA2 GLY A  78      31.632  -7.752  -3.443  1.00  4.67           H   new
ATOM      0  HA3 GLY A  78      31.676  -8.968  -2.466  1.00  4.67           H   new
ATOM   1195  N   LYS A  79      33.794  -7.208  -1.220  1.00  4.00           N
ATOM   1196  CA  LYS A  79      34.196  -6.299  -0.162  1.00  4.00           C
ATOM   1197  C   LYS A  79      34.839  -5.045  -0.749  1.00  4.00           C
ATOM   1198  O   LYS A  79      34.359  -3.932  -0.535  1.00  4.00           O
ATOM   1199  CB  LYS A  79      35.209  -6.977   0.763  1.00  4.00           C
ATOM   1200  CG  LYS A  79      34.687  -8.185   1.502  1.00  4.00           C
ATOM   1201  CD  LYS A  79      33.659  -7.818   2.554  1.00  4.00           C
ATOM   1202  CE  LYS A  79      33.152  -9.063   3.225  1.00  4.00           C
ATOM   1203  NZ  LYS A  79      32.165  -8.774   4.281  1.00  4.00           N1+
ATOM      0  H   LYS A  79      34.432  -7.687  -1.541  1.00  4.00           H   new
ATOM      0  HA  LYS A  79      33.402  -6.055   0.339  1.00  4.00           H   new
ATOM      0  HB2 LYS A  79      35.979  -7.244   0.237  1.00  4.00           H   new
ATOM      0  HB3 LYS A  79      35.520  -6.327   1.412  1.00  4.00           H   new
ATOM      0  HG2 LYS A  79      34.291  -8.803   0.868  1.00  4.00           H   new
ATOM      0  HG3 LYS A  79      35.428  -8.648   1.924  1.00  4.00           H   new
ATOM      0  HD2 LYS A  79      34.054  -7.224   3.211  1.00  4.00           H   new
ATOM      0  HD3 LYS A  79      32.922  -7.338   2.145  1.00  4.00           H   new
ATOM      0  HE2 LYS A  79      32.749  -9.644   2.561  1.00  4.00           H   new
ATOM      0  HE3 LYS A  79      33.900  -9.547   3.609  1.00  4.00           H   new
ATOM      0  HZ1 LYS A  79      31.568  -9.433   4.318  1.00  4.00           H   new
ATOM      0  HZ2 LYS A  79      32.580  -8.707   5.065  1.00  4.00           H   new
ATOM      0  HZ3 LYS A  79      31.750  -8.008   4.099  1.00  4.00           H   new
ATOM   1217  N   MET A  80      35.931  -5.215  -1.500  1.00  3.42           N
ATOM   1218  CA  MET A  80      36.683  -4.064  -2.007  1.00  3.42           C
ATOM   1219  C   MET A  80      36.107  -3.480  -3.285  1.00  3.42           C
ATOM   1220  O   MET A  80      36.132  -2.261  -3.488  1.00  3.42           O
ATOM   1221  CB  MET A  80      38.138  -4.463  -2.208  1.00  3.42           C
ATOM   1222  CG  MET A  80      38.853  -4.793  -0.914  1.00  3.42           C
ATOM   1223  SD  MET A  80      38.917  -3.387   0.212  1.00  3.42           S
ATOM   1224  CE  MET A  80      37.524  -3.673   1.310  1.00  3.42           C
ATOM      0  H   MET A  80      36.250  -5.981  -1.725  1.00  3.42           H   new
ATOM      0  HA  MET A  80      36.616  -3.361  -1.342  1.00  3.42           H   new
ATOM      0  HB2 MET A  80      38.177  -5.232  -2.797  1.00  3.42           H   new
ATOM      0  HB3 MET A  80      38.606  -3.740  -2.654  1.00  3.42           H   new
ATOM      0  HG2 MET A  80      38.403  -5.533  -0.478  1.00  3.42           H   new
ATOM      0  HG3 MET A  80      39.756  -5.087  -1.112  1.00  3.42           H   new
ATOM      0  HE1 MET A  80      37.474  -2.957   1.963  1.00  3.42           H   new
ATOM      0  HE2 MET A  80      36.704  -3.696   0.793  1.00  3.42           H   new
ATOM      0  HE3 MET A  80      37.641  -4.520   1.768  1.00  3.42           H   new
ATOM   1234  N   GLY A  81      35.578  -4.339  -4.159  1.00  2.96           N
ATOM   1235  CA  GLY A  81      34.969  -3.872  -5.388  1.00  2.96           C
ATOM   1236  C   GLY A  81      33.776  -3.061  -4.954  1.00  2.96           C
ATOM   1237  O   GLY A  81      33.598  -1.906  -5.353  1.00  2.96           O
ATOM      0  H   GLY A  81      35.565  -5.192  -4.053  1.00  2.96           H   new
ATOM      0  HA2 GLY A  81      35.589  -3.334  -5.904  1.00  2.96           H   new
ATOM      0  HA3 GLY A  81      34.702  -4.615  -5.951  1.00  2.96           H   new
ATOM   1241  N   LEU A  82      32.977  -3.683  -4.084  1.00  2.60           N
ATOM   1242  CA  LEU A  82      31.795  -3.041  -3.535  1.00  2.60           C
ATOM   1243  C   LEU A  82      32.144  -1.740  -2.832  1.00  2.60           C
ATOM   1244  O   LEU A  82      31.516  -0.722  -3.095  1.00  2.60           O
ATOM   1245  CB  LEU A  82      31.092  -3.900  -2.506  1.00  2.60           C
ATOM   1246  CG  LEU A  82      29.875  -3.223  -1.888  1.00  2.60           C
ATOM   1247  CD1 LEU A  82      28.798  -3.011  -2.949  1.00  2.60           C
ATOM   1248  CD2 LEU A  82      29.407  -4.028  -0.795  1.00  2.60           C
ATOM      0  H   LEU A  82      33.109  -4.484  -3.801  1.00  2.60           H   new
ATOM      0  HA  LEU A  82      31.217  -2.888  -4.299  1.00  2.60           H   new
ATOM      0  HB2 LEU A  82      30.816  -4.731  -2.922  1.00  2.60           H   new
ATOM      0  HB3 LEU A  82      31.719  -4.130  -1.802  1.00  2.60           H   new
ATOM      0  HG  LEU A  82      30.110  -2.347  -1.545  1.00  2.60           H   new
ATOM      0 HD11 LEU A  82      28.028  -2.580  -2.547  1.00  2.60           H   new
ATOM      0 HD12 LEU A  82      29.148  -2.450  -3.658  1.00  2.60           H   new
ATOM      0 HD13 LEU A  82      28.533  -3.868  -3.317  1.00  2.60           H   new
ATOM      0 HD21 LEU A  82      28.631  -3.608  -0.392  1.00  2.60           H   new
ATOM      0 HD22 LEU A  82      29.164  -4.908  -1.122  1.00  2.60           H   new
ATOM      0 HD23 LEU A  82      30.109  -4.113  -0.131  1.00  2.60           H   new
ATOM   1260  N   GLY A  83      33.151  -1.757  -1.956  1.00  2.33           N
ATOM   1261  CA  GLY A  83      33.541  -0.555  -1.241  1.00  2.33           C
ATOM   1262  C   GLY A  83      33.777   0.599  -2.208  1.00  2.33           C
ATOM   1263  O   GLY A  83      33.193   1.681  -2.052  1.00  2.33           O
ATOM      0  H   GLY A  83      33.616  -2.455  -1.766  1.00  2.33           H   new
ATOM      0  HA2 GLY A  83      32.849  -0.313  -0.605  1.00  2.33           H   new
ATOM      0  HA3 GLY A  83      34.348  -0.725  -0.731  1.00  2.33           H   new
ATOM   1267  N   ALA A  84      34.649   0.382  -3.200  1.00  2.13           N
ATOM   1268  CA  ALA A  84      34.956   1.412  -4.182  1.00  2.13           C
ATOM   1269  C   ALA A  84      33.714   1.843  -4.965  1.00  2.13           C
ATOM   1270  O   ALA A  84      33.534   3.031  -5.250  1.00  2.13           O
ATOM   1271  CB  ALA A  84      36.011   0.894  -5.136  1.00  2.13           C
ATOM      0  H   ALA A  84      35.071  -0.358  -3.316  1.00  2.13           H   new
ATOM      0  HA  ALA A  84      35.286   2.191  -3.708  1.00  2.13           H   new
ATOM      0  HB1 ALA A  84      36.218   1.578  -5.792  1.00  2.13           H   new
ATOM      0  HB2 ALA A  84      36.814   0.669  -4.640  1.00  2.13           H   new
ATOM      0  HB3 ALA A  84      35.678   0.103  -5.588  1.00  2.13           H   new
ATOM   1277  N   PHE A  85      32.853   0.878  -5.310  1.00  1.99           N
ATOM   1278  CA  PHE A  85      31.620   1.121  -6.056  1.00  1.99           C
ATOM   1279  C   PHE A  85      30.699   2.065  -5.306  1.00  1.99           C
ATOM   1280  O   PHE A  85      30.239   3.071  -5.849  1.00  1.99           O
ATOM   1281  CB  PHE A  85      30.936  -0.222  -6.326  1.00  1.99           C
ATOM   1282  CG  PHE A  85      29.608  -0.207  -6.979  1.00  1.99           C
ATOM   1283  CD1 PHE A  85      29.482   0.004  -8.338  1.00  1.99           C
ATOM   1284  CD2 PHE A  85      28.473  -0.467  -6.233  1.00  1.99           C
ATOM   1285  CE1 PHE A  85      28.243  -0.038  -8.943  1.00  1.99           C
ATOM   1286  CE2 PHE A  85      27.236  -0.516  -6.827  1.00  1.99           C
ATOM   1287  CZ  PHE A  85      27.120  -0.304  -8.190  1.00  1.99           C
ATOM      0  H   PHE A  85      32.975   0.050  -5.111  1.00  1.99           H   new
ATOM      0  HA  PHE A  85      31.834   1.550  -6.899  1.00  1.99           H   new
ATOM      0  HB2 PHE A  85      31.532  -0.753  -6.877  1.00  1.99           H   new
ATOM      0  HB3 PHE A  85      30.845  -0.685  -5.478  1.00  1.99           H   new
ATOM      0  HD1 PHE A  85      30.239   0.176  -8.850  1.00  1.99           H   new
ATOM      0  HD2 PHE A  85      28.548  -0.611  -5.317  1.00  1.99           H   new
ATOM      0  HE1 PHE A  85      28.166   0.113  -9.857  1.00  1.99           H   new
ATOM      0  HE2 PHE A  85      26.479  -0.691  -6.316  1.00  1.99           H   new
ATOM      0  HZ  PHE A  85      26.285  -0.341  -8.597  1.00  1.99           H   new
ATOM   1297  N   VAL A  86      30.452   1.750  -4.044  1.00  1.88           N
ATOM   1298  CA  VAL A  86      29.575   2.540  -3.203  1.00  1.88           C
ATOM   1299  C   VAL A  86      30.123   3.934  -2.992  1.00  1.88           C
ATOM   1300  O   VAL A  86      29.395   4.921  -3.125  1.00  1.88           O
ATOM   1301  CB  VAL A  86      29.430   1.855  -1.853  1.00  1.88           C
ATOM   1302  CG1 VAL A  86      28.691   2.753  -0.882  1.00  1.88           C
ATOM   1303  CG2 VAL A  86      28.706   0.549  -2.062  1.00  1.88           C
ATOM      0  H   VAL A  86      30.792   1.066  -3.650  1.00  1.88           H   new
ATOM      0  HA  VAL A  86      28.714   2.613  -3.644  1.00  1.88           H   new
ATOM      0  HB  VAL A  86      30.302   1.678  -1.468  1.00  1.88           H   new
ATOM      0 HG11 VAL A  86      28.606   2.304  -0.026  1.00  1.88           H   new
ATOM      0 HG12 VAL A  86      29.185   3.580  -0.765  1.00  1.88           H   new
ATOM      0 HG13 VAL A  86      27.808   2.951  -1.232  1.00  1.88           H   new
ATOM      0 HG21 VAL A  86      28.603   0.096  -1.211  1.00  1.88           H   new
ATOM      0 HG22 VAL A  86      27.831   0.721  -2.444  1.00  1.88           H   new
ATOM      0 HG23 VAL A  86      29.217  -0.011  -2.667  1.00  1.88           H   new
ATOM   1313  N   MET A  87      31.420   4.030  -2.687  1.00  1.80           N
ATOM   1314  CA  MET A  87      32.029   5.332  -2.504  1.00  1.80           C
ATOM   1315  C   MET A  87      31.891   6.143  -3.787  1.00  1.80           C
ATOM   1316  O   MET A  87      31.515   7.319  -3.745  1.00  1.80           O
ATOM   1317  CB  MET A  87      33.484   5.191  -2.075  1.00  1.80           C
ATOM   1318  CG  MET A  87      34.195   6.524  -1.827  1.00  1.80           C
ATOM   1319  SD  MET A  87      35.917   6.330  -1.288  1.00  1.80           S
ATOM   1320  CE  MET A  87      36.663   5.750  -2.796  1.00  1.80           C
ATOM      0  H   MET A  87      31.950   3.361  -2.585  1.00  1.80           H   new
ATOM      0  HA  MET A  87      31.569   5.807  -1.794  1.00  1.80           H   new
ATOM      0  HB2 MET A  87      33.522   4.660  -1.264  1.00  1.80           H   new
ATOM      0  HB3 MET A  87      33.967   4.700  -2.759  1.00  1.80           H   new
ATOM      0  HG2 MET A  87      34.175   7.050  -2.641  1.00  1.80           H   new
ATOM      0  HG3 MET A  87      33.706   7.024  -1.154  1.00  1.80           H   new
ATOM      0  HE1 MET A  87      37.610   5.600  -2.652  1.00  1.80           H   new
ATOM      0  HE2 MET A  87      36.242   4.919  -3.067  1.00  1.80           H   new
ATOM      0  HE3 MET A  87      36.544   6.414  -3.493  1.00  1.80           H   new
ATOM   1330  N   THR A  88      32.157   5.511  -4.936  1.00  1.73           N
ATOM   1331  CA  THR A  88      32.067   6.185  -6.219  1.00  1.73           C
ATOM   1332  C   THR A  88      30.658   6.689  -6.497  1.00  1.73           C
ATOM   1333  O   THR A  88      30.486   7.837  -6.911  1.00  1.73           O
ATOM   1334  CB  THR A  88      32.494   5.255  -7.367  1.00  1.73           C
ATOM   1335  CG2 THR A  88      32.316   5.961  -8.700  1.00  1.73           C
ATOM   1336  OG1 THR A  88      33.865   4.871  -7.186  1.00  1.73           O
ATOM      0  H   THR A  88      32.392   4.685  -4.985  1.00  1.73           H   new
ATOM      0  HA  THR A  88      32.670   6.944  -6.172  1.00  1.73           H   new
ATOM      0  HB  THR A  88      31.938   4.460  -7.362  1.00  1.73           H   new
ATOM      0  HG1 THR A  88      33.915   4.282  -6.589  1.00  1.73           H   new
ATOM      0 HG21 THR A  88      32.587   5.369  -9.419  1.00  1.73           H   new
ATOM      0 HG22 THR A  88      31.384   6.204  -8.816  1.00  1.73           H   new
ATOM      0 HG23 THR A  88      32.863   6.762  -8.718  1.00  1.73           H   new
ATOM   1344  N   LEU A  89      29.643   5.859  -6.263  1.00  1.68           N
ATOM   1345  CA  LEU A  89      28.280   6.303  -6.502  1.00  1.68           C
ATOM   1346  C   LEU A  89      27.899   7.435  -5.566  1.00  1.68           C
ATOM   1347  O   LEU A  89      27.278   8.418  -5.977  1.00  1.68           O
ATOM   1348  CB  LEU A  89      27.306   5.164  -6.273  1.00  1.68           C
ATOM   1349  CG  LEU A  89      27.321   4.030  -7.248  1.00  1.68           C
ATOM   1350  CD1 LEU A  89      26.395   2.979  -6.723  1.00  1.68           C
ATOM   1351  CD2 LEU A  89      26.906   4.516  -8.611  1.00  1.68           C
ATOM      0  H   LEU A  89      29.722   5.053  -5.972  1.00  1.68           H   new
ATOM      0  HA  LEU A  89      28.236   6.609  -7.421  1.00  1.68           H   new
ATOM      0  HB2 LEU A  89      27.474   4.800  -5.390  1.00  1.68           H   new
ATOM      0  HB3 LEU A  89      26.410   5.535  -6.261  1.00  1.68           H   new
ATOM      0  HG  LEU A  89      28.211   3.657  -7.344  1.00  1.68           H   new
ATOM      0 HD11 LEU A  89      26.381   2.226  -7.334  1.00  1.68           H   new
ATOM      0 HD12 LEU A  89      26.702   2.683  -5.852  1.00  1.68           H   new
ATOM      0 HD13 LEU A  89      25.501   3.346  -6.642  1.00  1.68           H   new
ATOM      0 HD21 LEU A  89      26.918   3.775  -9.237  1.00  1.68           H   new
ATOM      0 HD22 LEU A  89      26.010   4.884  -8.564  1.00  1.68           H   new
ATOM      0 HD23 LEU A  89      27.522   5.202  -8.911  1.00  1.68           H   new
ATOM   1363  N   ALA A  90      28.304   7.323  -4.299  1.00  1.62           N
ATOM   1364  CA  ALA A  90      27.999   8.368  -3.340  1.00  1.62           C
ATOM   1365  C   ALA A  90      28.650   9.670  -3.785  1.00  1.62           C
ATOM   1366  O   ALA A  90      28.033  10.739  -3.739  1.00  1.62           O
ATOM   1367  CB  ALA A  90      28.499   7.957  -1.964  1.00  1.62           C
ATOM      0  H   ALA A  90      28.749   6.658  -3.984  1.00  1.62           H   new
ATOM      0  HA  ALA A  90      27.040   8.502  -3.292  1.00  1.62           H   new
ATOM      0  HB1 ALA A  90      28.295   8.656  -1.323  1.00  1.62           H   new
ATOM      0  HB2 ALA A  90      28.063   7.134  -1.694  1.00  1.62           H   new
ATOM      0  HB3 ALA A  90      29.459   7.819  -1.996  1.00  1.62           H   new
ATOM   1373  N   THR A  91      29.877   9.559  -4.287  1.00  1.58           N
ATOM   1374  CA  THR A  91      30.649  10.688  -4.755  1.00  1.58           C
ATOM   1375  C   THR A  91      29.999  11.315  -5.974  1.00  1.58           C
ATOM   1376  O   THR A  91      29.882  12.538  -6.066  1.00  1.58           O
ATOM   1377  CB  THR A  91      32.075  10.247  -5.068  1.00  1.58           C
ATOM   1378  CG2 THR A  91      32.876  11.402  -5.542  1.00  1.58           C
ATOM   1379  OG1 THR A  91      32.653   9.712  -3.878  1.00  1.58           O
ATOM      0  H   THR A  91      30.286   8.807  -4.364  1.00  1.58           H   new
ATOM      0  HA  THR A  91      30.677  11.359  -4.055  1.00  1.58           H   new
ATOM      0  HB  THR A  91      32.065   9.574  -5.767  1.00  1.58           H   new
ATOM      0  HG1 THR A  91      32.449   8.900  -3.807  1.00  1.58           H   new
ATOM      0 HG21 THR A  91      33.780  11.110  -5.738  1.00  1.58           H   new
ATOM      0 HG22 THR A  91      32.473  11.767  -6.345  1.00  1.58           H   new
ATOM      0 HG23 THR A  91      32.899  12.085  -4.853  1.00  1.58           H   new
ATOM   1387  N   ALA A  92      29.552  10.479  -6.911  1.00  1.54           N
ATOM   1388  CA  ALA A  92      28.911  10.982  -8.111  1.00  1.54           C
ATOM   1389  C   ALA A  92      27.685  11.800  -7.735  1.00  1.54           C
ATOM   1390  O   ALA A  92      27.449  12.870  -8.309  1.00  1.54           O
ATOM   1391  CB  ALA A  92      28.515   9.817  -9.003  1.00  1.54           C
ATOM      0  H   ALA A  92      29.612   9.622  -6.866  1.00  1.54           H   new
ATOM      0  HA  ALA A  92      29.530  11.552  -8.594  1.00  1.54           H   new
ATOM      0  HB1 ALA A  92      28.086  10.154  -9.805  1.00  1.54           H   new
ATOM      0  HB2 ALA A  92      29.307   9.313  -9.248  1.00  1.54           H   new
ATOM      0  HB3 ALA A  92      27.899   9.239  -8.526  1.00  1.54           H   new
ATOM   1397  N   LEU A  93      26.943  11.335  -6.731  1.00  1.52           N
ATOM   1398  CA  LEU A  93      25.782  12.051  -6.235  1.00  1.52           C
ATOM   1399  C   LEU A  93      26.178  13.356  -5.538  1.00  1.52           C
ATOM   1400  O   LEU A  93      25.493  14.370  -5.687  1.00  1.52           O
ATOM   1401  CB  LEU A  93      24.965  11.119  -5.352  1.00  1.52           C
ATOM   1402  CG  LEU A  93      24.268  10.005  -6.131  1.00  1.52           C
ATOM   1403  CD1 LEU A  93      23.671   9.004  -5.193  1.00  1.52           C
ATOM   1404  CD2 LEU A  93      23.181  10.644  -6.978  1.00  1.52           C
ATOM      0  H   LEU A  93      27.103  10.596  -6.322  1.00  1.52           H   new
ATOM      0  HA  LEU A  93      25.222  12.323  -6.979  1.00  1.52           H   new
ATOM      0  HB2 LEU A  93      25.547  10.723  -4.685  1.00  1.52           H   new
ATOM      0  HB3 LEU A  93      24.298  11.638  -4.875  1.00  1.52           H   new
ATOM      0  HG  LEU A  93      24.907   9.539  -6.693  1.00  1.52           H   new
ATOM      0 HD11 LEU A  93      23.233   8.304  -5.702  1.00  1.52           H   new
ATOM      0 HD12 LEU A  93      24.371   8.615  -4.646  1.00  1.52           H   new
ATOM      0 HD13 LEU A  93      23.021   9.443  -4.622  1.00  1.52           H   new
ATOM      0 HD21 LEU A  93      22.720   9.958  -7.485  1.00  1.52           H   new
ATOM      0 HD22 LEU A  93      22.548  11.100  -6.402  1.00  1.52           H   new
ATOM      0 HD23 LEU A  93      23.580  11.283  -7.589  1.00  1.52           H   new
ATOM   1416  N   LEU A  94      27.308  13.367  -4.819  1.00  1.53           N
ATOM   1417  CA  LEU A  94      27.742  14.617  -4.202  1.00  1.53           C
ATOM   1418  C   LEU A  94      28.056  15.632  -5.305  1.00  1.53           C
ATOM   1419  O   LEU A  94      27.694  16.811  -5.213  1.00  1.53           O
ATOM   1420  CB  LEU A  94      29.016  14.431  -3.366  1.00  1.53           C
ATOM   1421  CG  LEU A  94      28.938  13.602  -2.084  1.00  1.53           C
ATOM   1422  CD1 LEU A  94      30.337  13.415  -1.519  1.00  1.53           C
ATOM   1423  CD2 LEU A  94      28.085  14.295  -1.084  1.00  1.53           C
ATOM      0  H   LEU A  94      27.817  12.687  -4.682  1.00  1.53           H   new
ATOM      0  HA  LEU A  94      27.027  14.922  -3.622  1.00  1.53           H   new
ATOM      0  HB2 LEU A  94      29.687  14.026  -3.938  1.00  1.53           H   new
ATOM      0  HB3 LEU A  94      29.342  15.313  -3.127  1.00  1.53           H   new
ATOM      0  HG  LEU A  94      28.550  12.736  -2.285  1.00  1.53           H   new
ATOM      0 HD11 LEU A  94      30.290  12.889  -0.705  1.00  1.53           H   new
ATOM      0 HD12 LEU A  94      30.890  12.955  -2.169  1.00  1.53           H   new
ATOM      0 HD13 LEU A  94      30.725  14.282  -1.321  1.00  1.53           H   new
ATOM      0 HD21 LEU A  94      28.040  13.764  -0.274  1.00  1.53           H   new
ATOM      0 HD22 LEU A  94      28.466  15.164  -0.880  1.00  1.53           H   new
ATOM      0 HD23 LEU A  94      27.192  14.410  -1.445  1.00  1.53           H   new
ATOM   1435  N   TRP A  95      28.676  15.164  -6.396  1.00  1.58           N
ATOM   1436  CA  TRP A  95      28.983  16.081  -7.487  1.00  1.58           C
ATOM   1437  C   TRP A  95      27.697  16.564  -8.162  1.00  1.58           C
ATOM   1438  O   TRP A  95      27.539  17.756  -8.431  1.00  1.58           O
ATOM   1439  CB  TRP A  95      29.878  15.416  -8.544  1.00  1.58           C
ATOM   1440  CG  TRP A  95      31.337  15.304  -8.196  1.00  1.58           C
ATOM   1441  CD1 TRP A  95      32.040  14.163  -7.983  1.00  1.58           C
ATOM   1442  CD2 TRP A  95      32.280  16.388  -8.042  1.00  1.58           C
ATOM   1443  CE2 TRP A  95      33.518  15.814  -7.737  1.00  1.58           C
ATOM   1444  CE3 TRP A  95      32.177  17.779  -8.134  1.00  1.58           C
ATOM   1445  NE1 TRP A  95      33.358  14.462  -7.709  1.00  1.58           N
ATOM   1446  CZ2 TRP A  95      34.646  16.579  -7.522  1.00  1.58           C
ATOM   1447  CZ3 TRP A  95      33.313  18.546  -7.918  1.00  1.58           C
ATOM   1448  CH2 TRP A  95      34.515  17.958  -7.620  1.00  1.58           C
ATOM      0  H   TRP A  95      28.918  14.348  -6.518  1.00  1.58           H   new
ATOM      0  HA  TRP A  95      29.456  16.835  -7.102  1.00  1.58           H   new
ATOM      0  HB2 TRP A  95      29.536  14.525  -8.718  1.00  1.58           H   new
ATOM      0  HB3 TRP A  95      29.798  15.917  -9.371  1.00  1.58           H   new
ATOM      0  HD1 TRP A  95      31.685  13.304  -8.017  1.00  1.58           H   new
ATOM      0  HE1 TRP A  95      33.978  13.888  -7.547  1.00  1.58           H   new
ATOM      0  HE3 TRP A  95      31.364  18.182  -8.336  1.00  1.58           H   new
ATOM      0  HZ2 TRP A  95      35.464  16.186  -7.319  1.00  1.58           H   new
ATOM      0  HZ3 TRP A  95      33.258  19.473  -7.976  1.00  1.58           H   new
ATOM      0  HH2 TRP A  95      35.261  18.496  -7.480  1.00  1.58           H   new
ATOM   1459  N   ALA A  96      26.743  15.653  -8.373  1.00  1.66           N
ATOM   1460  CA  ALA A  96      25.464  15.970  -9.006  1.00  1.66           C
ATOM   1461  C   ALA A  96      24.691  17.016  -8.206  1.00  1.66           C
ATOM   1462  O   ALA A  96      23.991  17.861  -8.763  1.00  1.66           O
ATOM   1463  CB  ALA A  96      24.632  14.711  -9.160  1.00  1.66           C
ATOM      0  H   ALA A  96      26.823  14.826  -8.150  1.00  1.66           H   new
ATOM      0  HA  ALA A  96      25.648  16.341  -9.883  1.00  1.66           H   new
ATOM      0  HB1 ALA A  96      23.786  14.931  -9.580  1.00  1.66           H   new
ATOM      0  HB2 ALA A  96      25.110  14.072  -9.712  1.00  1.66           H   new
ATOM      0  HB3 ALA A  96      24.467  14.323  -8.286  1.00  1.66           H   new
ATOM   1469  N   ALA A  97      24.844  16.952  -6.884  1.00  1.77           N
ATOM   1470  CA  ALA A  97      24.196  17.832  -5.920  1.00  1.77           C
ATOM   1471  C   ALA A  97      24.925  19.169  -5.772  1.00  1.77           C
ATOM   1472  O   ALA A  97      24.536  19.991  -4.947  1.00  1.77           O
ATOM   1473  CB  ALA A  97      24.115  17.141  -4.573  1.00  1.77           C
ATOM      0  H   ALA A  97      25.352  16.367  -6.510  1.00  1.77           H   new
ATOM      0  HA  ALA A  97      23.305  18.023  -6.252  1.00  1.77           H   new
ATOM      0  HB1 ALA A  97      23.683  17.729  -3.933  1.00  1.77           H   new
ATOM      0  HB2 ALA A  97      23.600  16.323  -4.659  1.00  1.77           H   new
ATOM      0  HB3 ALA A  97      25.009  16.928  -4.264  1.00  1.77           H   new
ATOM   1479  N   GLU A  98      25.998  19.370  -6.539  1.00  1.87           N
ATOM   1480  CA  GLU A  98      26.837  20.566  -6.520  1.00  1.87           C
ATOM   1481  C   GLU A  98      27.526  20.820  -5.180  1.00  1.87           C
ATOM   1482  O   GLU A  98      27.671  21.965  -4.744  1.00  1.87           O
ATOM   1483  CB  GLU A  98      26.030  21.811  -6.936  1.00  1.87           C
ATOM   1484  CG  GLU A  98      25.438  21.733  -8.355  1.00  1.87           C
ATOM   1485  CD  GLU A  98      24.722  23.005  -8.799  1.00  1.87           C
ATOM   1486  OE1 GLU A  98      24.634  23.926  -8.022  1.00  1.87           O
ATOM   1487  OE2 GLU A  98      24.267  23.044  -9.920  1.00  1.87           O1-
ATOM      0  H   GLU A  98      26.267  18.786  -7.110  1.00  1.87           H   new
ATOM      0  HA  GLU A  98      27.541  20.397  -7.166  1.00  1.87           H   new
ATOM      0  HB2 GLU A  98      25.308  21.943  -6.302  1.00  1.87           H   new
ATOM      0  HB3 GLU A  98      26.604  22.591  -6.878  1.00  1.87           H   new
ATOM      0  HG2 GLU A  98      26.151  21.538  -8.983  1.00  1.87           H   new
ATOM      0  HG3 GLU A  98      24.814  20.991  -8.395  1.00  1.87           H   new
ATOM   1494  N   VAL A  99      28.006  19.750  -4.562  1.00  1.97           N
ATOM   1495  CA  VAL A  99      28.777  19.839  -3.337  1.00  1.97           C
ATOM   1496  C   VAL A  99      30.192  20.283  -3.736  1.00  1.97           C
ATOM   1497  O   VAL A  99      30.700  19.799  -4.744  1.00  1.97           O
ATOM   1498  CB  VAL A  99      28.803  18.473  -2.644  1.00  1.97           C
ATOM   1499  CG1 VAL A  99      29.690  18.488  -1.443  1.00  1.97           C
ATOM   1500  CG2 VAL A  99      27.389  18.101  -2.260  1.00  1.97           C
ATOM      0  H   VAL A  99      27.891  18.946  -4.846  1.00  1.97           H   new
ATOM      0  HA  VAL A  99      28.389  20.473  -2.714  1.00  1.97           H   new
ATOM      0  HB  VAL A  99      29.164  17.812  -3.255  1.00  1.97           H   new
ATOM      0 HG11 VAL A  99      29.686  17.612  -1.027  1.00  1.97           H   new
ATOM      0 HG12 VAL A  99      30.594  18.714  -1.711  1.00  1.97           H   new
ATOM      0 HG13 VAL A  99      29.367  19.148  -0.810  1.00  1.97           H   new
ATOM      0 HG21 VAL A  99      27.390  17.237  -1.819  1.00  1.97           H   new
ATOM      0 HG22 VAL A  99      27.030  18.771  -1.657  1.00  1.97           H   new
ATOM      0 HG23 VAL A  99      26.838  18.057  -3.057  1.00  1.97           H   new
ATOM   1510  N   PRO A 100      30.806  21.282  -3.083  1.00  2.03           N
ATOM   1511  CA  PRO A 100      32.141  21.758  -3.395  1.00  2.03           C
ATOM   1512  C   PRO A 100      33.147  20.620  -3.395  1.00  2.03           C
ATOM   1513  O   PRO A 100      33.132  19.762  -2.505  1.00  2.03           O
ATOM   1514  CB  PRO A 100      32.410  22.751  -2.260  1.00  2.03           C
ATOM   1515  CG  PRO A 100      31.037  23.256  -1.878  1.00  2.03           C
ATOM   1516  CD  PRO A 100      30.116  22.059  -2.036  1.00  2.03           C
ATOM      0  HA  PRO A 100      32.217  22.154  -4.277  1.00  2.03           H   new
ATOM      0  HB2 PRO A 100      32.851  22.322  -1.510  1.00  2.03           H   new
ATOM      0  HB3 PRO A 100      32.986  23.475  -2.551  1.00  2.03           H   new
ATOM      0  HG2 PRO A 100      31.027  23.589  -0.967  1.00  2.03           H   new
ATOM      0  HG3 PRO A 100      30.761  23.989  -2.451  1.00  2.03           H   new
ATOM      0  HD2 PRO A 100      30.026  21.558  -1.211  1.00  2.03           H   new
ATOM      0  HD3 PRO A 100      29.222  22.321  -2.307  1.00  2.03           H   new
ATOM   1524  N   GLY A 101      34.079  20.666  -4.346  1.00  2.04           N
ATOM   1525  CA  GLY A 101      35.104  19.632  -4.491  1.00  2.04           C
ATOM   1526  C   GLY A 101      35.915  19.419  -3.219  1.00  2.04           C
ATOM   1527  O   GLY A 101      36.351  18.306  -2.933  1.00  2.04           O
ATOM      0  H   GLY A 101      34.135  21.298  -4.926  1.00  2.04           H   new
ATOM      0  HA2 GLY A 101      34.681  18.796  -4.743  1.00  2.04           H   new
ATOM      0  HA3 GLY A 101      35.703  19.876  -5.214  1.00  2.04           H   new
ATOM   1531  N   THR A 102      36.096  20.478  -2.432  1.00  2.02           N
ATOM   1532  CA  THR A 102      36.835  20.370  -1.182  1.00  2.02           C
ATOM   1533  C   THR A 102      36.127  19.415  -0.222  1.00  2.02           C
ATOM   1534  O   THR A 102      36.770  18.627   0.481  1.00  2.02           O
ATOM   1535  CB  THR A 102      36.990  21.743  -0.505  1.00  2.02           C
ATOM   1536  CG2 THR A 102      37.705  21.597   0.822  1.00  2.02           C
ATOM   1537  OG1 THR A 102      37.736  22.624  -1.361  1.00  2.02           O
ATOM      0  H   THR A 102      35.798  21.266  -2.606  1.00  2.02           H   new
ATOM      0  HA  THR A 102      37.716  20.024  -1.394  1.00  2.02           H   new
ATOM      0  HB  THR A 102      36.108  22.115  -0.347  1.00  2.02           H   new
ATOM      0  HG1 THR A 102      37.818  23.373  -0.990  1.00  2.02           H   new
ATOM      0 HG21 THR A 102      37.796  22.468   1.238  1.00  2.02           H   new
ATOM      0 HG22 THR A 102      37.193  21.014   1.403  1.00  2.02           H   new
ATOM      0 HG23 THR A 102      38.585  21.215   0.676  1.00  2.02           H   new
ATOM   1545  N   GLN A 103      34.798  19.533  -0.147  1.00  1.98           N
ATOM   1546  CA  GLN A 103      34.017  18.727   0.774  1.00  1.98           C
ATOM   1547  C   GLN A 103      34.003  17.302   0.278  1.00  1.98           C
ATOM   1548  O   GLN A 103      34.110  16.361   1.067  1.00  1.98           O
ATOM   1549  CB  GLN A 103      32.594  19.267   0.895  1.00  1.98           C
ATOM   1550  CG  GLN A 103      32.513  20.627   1.559  1.00  1.98           C
ATOM   1551  CD  GLN A 103      31.091  21.163   1.665  1.00  1.98           C
ATOM   1552  NE2 GLN A 103      30.959  22.349   2.246  1.00  1.98           N
ATOM   1553  OE1 GLN A 103      30.124  20.534   1.234  1.00  1.98           O
ATOM      0  H   GLN A 103      34.335  20.078  -0.625  1.00  1.98           H   new
ATOM      0  HA  GLN A 103      34.419  18.762   1.656  1.00  1.98           H   new
ATOM      0  HB2 GLN A 103      32.202  19.324   0.010  1.00  1.98           H   new
ATOM      0  HB3 GLN A 103      32.059  18.636   1.402  1.00  1.98           H   new
ATOM      0  HG2 GLN A 103      32.897  20.569   2.448  1.00  1.98           H   new
ATOM      0  HG3 GLN A 103      33.053  21.258   1.057  1.00  1.98           H   new
ATOM      0 HE21 GLN A 103      31.653  22.765   2.537  1.00  1.98           H   new
ATOM      0 HE22 GLN A 103      30.179  22.702   2.331  1.00  1.98           H   new
ATOM   1562  N   ILE A 104      33.926  17.151  -1.044  1.00  1.95           N
ATOM   1563  CA  ILE A 104      33.903  15.834  -1.653  1.00  1.95           C
ATOM   1564  C   ILE A 104      35.206  15.105  -1.409  1.00  1.95           C
ATOM   1565  O   ILE A 104      35.198  13.926  -1.064  1.00  1.95           O
ATOM   1566  CB  ILE A 104      33.620  15.913  -3.147  1.00  1.95           C
ATOM   1567  CG1 ILE A 104      32.218  16.393  -3.327  1.00  1.95           C
ATOM   1568  CG2 ILE A 104      33.821  14.577  -3.780  1.00  1.95           C
ATOM   1569  CD1 ILE A 104      31.874  16.747  -4.689  1.00  1.95           C
ATOM      0  H   ILE A 104      33.886  17.804  -1.602  1.00  1.95           H   new
ATOM      0  HA  ILE A 104      33.183  15.336  -1.236  1.00  1.95           H   new
ATOM      0  HB  ILE A 104      34.231  16.531  -3.578  1.00  1.95           H   new
ATOM      0 HG12 ILE A 104      31.610  15.702  -3.021  1.00  1.95           H   new
ATOM      0 HG13 ILE A 104      32.078  17.166  -2.759  1.00  1.95           H   new
ATOM      0 HG21 ILE A 104      33.638  14.638  -4.731  1.00  1.95           H   new
ATOM      0 HG22 ILE A 104      34.738  14.289  -3.645  1.00  1.95           H   new
ATOM      0 HG23 ILE A 104      33.218  13.933  -3.376  1.00  1.95           H   new
ATOM      0 HD11 ILE A 104      30.952  17.047  -4.723  1.00  1.95           H   new
ATOM      0 HD12 ILE A 104      32.457  17.459  -4.996  1.00  1.95           H   new
ATOM      0 HD13 ILE A 104      31.982  15.972  -5.262  1.00  1.95           H   new
ATOM   1581  N   ALA A 105      36.330  15.798  -1.600  1.00  1.92           N
ATOM   1582  CA  ALA A 105      37.630  15.200  -1.345  1.00  1.92           C
ATOM   1583  C   ALA A 105      37.728  14.787   0.116  1.00  1.92           C
ATOM   1584  O   ALA A 105      38.257  13.717   0.433  1.00  1.92           O
ATOM   1585  CB  ALA A 105      38.728  16.172  -1.699  1.00  1.92           C
ATOM      0  H   ALA A 105      36.356  16.612  -1.876  1.00  1.92           H   new
ATOM      0  HA  ALA A 105      37.733  14.410  -1.899  1.00  1.92           H   new
ATOM      0  HB1 ALA A 105      39.590  15.764  -1.525  1.00  1.92           H   new
ATOM      0  HB2 ALA A 105      38.664  16.404  -2.639  1.00  1.92           H   new
ATOM      0  HB3 ALA A 105      38.636  16.974  -1.161  1.00  1.92           H   new
ATOM   1591  N   GLY A 106      37.160  15.607   1.008  1.00  1.90           N
ATOM   1592  CA  GLY A 106      37.116  15.289   2.425  1.00  1.90           C
ATOM   1593  C   GLY A 106      36.411  13.954   2.601  1.00  1.90           C
ATOM   1594  O   GLY A 106      36.951  13.030   3.214  1.00  1.90           O
ATOM      0  H   GLY A 106      36.793  16.357   0.803  1.00  1.90           H   new
ATOM      0  HA2 GLY A 106      38.014  15.246   2.788  1.00  1.90           H   new
ATOM      0  HA3 GLY A 106      36.646  15.984   2.912  1.00  1.90           H   new
ATOM   1598  N   VAL A 107      35.216  13.836   2.022  1.00  1.92           N
ATOM   1599  CA  VAL A 107      34.440  12.610   2.128  1.00  1.92           C
ATOM   1600  C   VAL A 107      35.169  11.410   1.541  1.00  1.92           C
ATOM   1601  O   VAL A 107      35.200  10.355   2.170  1.00  1.92           O
ATOM   1602  CB  VAL A 107      33.084  12.746   1.414  1.00  1.92           C
ATOM   1603  CG1 VAL A 107      32.409  11.376   1.350  1.00  1.92           C
ATOM   1604  CG2 VAL A 107      32.212  13.734   2.165  1.00  1.92           C
ATOM      0  H   VAL A 107      34.839  14.458   1.563  1.00  1.92           H   new
ATOM      0  HA  VAL A 107      34.305  12.463   3.077  1.00  1.92           H   new
ATOM      0  HB  VAL A 107      33.217  13.074   0.511  1.00  1.92           H   new
ATOM      0 HG11 VAL A 107      31.553  11.457   0.900  1.00  1.92           H   new
ATOM      0 HG12 VAL A 107      32.974  10.759   0.859  1.00  1.92           H   new
ATOM      0 HG13 VAL A 107      32.270  11.041   2.250  1.00  1.92           H   new
ATOM      0 HG21 VAL A 107      31.357  13.819   1.714  1.00  1.92           H   new
ATOM      0 HG22 VAL A 107      32.069  13.417   3.071  1.00  1.92           H   new
ATOM      0 HG23 VAL A 107      32.651  14.599   2.191  1.00  1.92           H   new
ATOM   1614  N   LEU A 108      35.801  11.566   0.378  1.00  1.96           N
ATOM   1615  CA  LEU A 108      36.525  10.449  -0.221  1.00  1.96           C
ATOM   1616  C   LEU A 108      37.649   9.970   0.683  1.00  1.96           C
ATOM   1617  O   LEU A 108      37.844   8.760   0.862  1.00  1.96           O
ATOM   1618  CB  LEU A 108      37.142  10.893  -1.553  1.00  1.96           C
ATOM   1619  CG  LEU A 108      36.183  11.112  -2.697  1.00  1.96           C
ATOM   1620  CD1 LEU A 108      36.896  11.781  -3.859  1.00  1.96           C
ATOM   1621  CD2 LEU A 108      35.677   9.779  -3.112  1.00  1.96           C
ATOM      0  H   LEU A 108      35.822  12.298  -0.073  1.00  1.96           H   new
ATOM      0  HA  LEU A 108      35.893   9.725  -0.355  1.00  1.96           H   new
ATOM      0  HB2 LEU A 108      37.629  11.718  -1.402  1.00  1.96           H   new
ATOM      0  HB3 LEU A 108      37.792  10.226  -1.824  1.00  1.96           H   new
ATOM      0  HG  LEU A 108      35.452  11.688  -2.423  1.00  1.96           H   new
ATOM      0 HD11 LEU A 108      36.270  11.917  -4.588  1.00  1.96           H   new
ATOM      0 HD12 LEU A 108      37.249  12.638  -3.572  1.00  1.96           H   new
ATOM      0 HD13 LEU A 108      37.625  11.216  -4.160  1.00  1.96           H   new
ATOM      0 HD21 LEU A 108      35.055   9.884  -3.849  1.00  1.96           H   new
ATOM      0 HD22 LEU A 108      36.421   9.224  -3.394  1.00  1.96           H   new
ATOM      0 HD23 LEU A 108      35.224   9.358  -2.365  1.00  1.96           H   new
ATOM   1633  N   LEU A 109      38.365  10.902   1.304  1.00  2.03           N
ATOM   1634  CA  LEU A 109      39.432  10.523   2.210  1.00  2.03           C
ATOM   1635  C   LEU A 109      38.873   9.802   3.422  1.00  2.03           C
ATOM   1636  O   LEU A 109      39.372   8.742   3.800  1.00  2.03           O
ATOM   1637  CB  LEU A 109      40.245  11.734   2.663  1.00  2.03           C
ATOM   1638  CG  LEU A 109      41.365  11.391   3.652  1.00  2.03           C
ATOM   1639  CD1 LEU A 109      42.335  10.404   2.993  1.00  2.03           C
ATOM   1640  CD2 LEU A 109      42.077  12.659   4.075  1.00  2.03           C
ATOM      0  H   LEU A 109      38.248  11.749   1.214  1.00  2.03           H   new
ATOM      0  HA  LEU A 109      40.022   9.926   1.724  1.00  2.03           H   new
ATOM      0  HB2 LEU A 109      40.633  12.163   1.884  1.00  2.03           H   new
ATOM      0  HB3 LEU A 109      39.648  12.379   3.074  1.00  2.03           H   new
ATOM      0  HG  LEU A 109      40.994  10.975   4.446  1.00  2.03           H   new
ATOM      0 HD11 LEU A 109      43.046  10.184   3.615  1.00  2.03           H   new
ATOM      0 HD12 LEU A 109      41.858   9.595   2.749  1.00  2.03           H   new
ATOM      0 HD13 LEU A 109      42.716  10.807   2.197  1.00  2.03           H   new
ATOM      0 HD21 LEU A 109      42.785  12.439   4.701  1.00  2.03           H   new
ATOM      0 HD22 LEU A 109      42.458  13.092   3.295  1.00  2.03           H   new
ATOM      0 HD23 LEU A 109      41.445  13.259   4.501  1.00  2.03           H   new
ATOM   1652  N   ILE A 110      37.817  10.354   4.018  1.00  2.12           N
ATOM   1653  CA  ILE A 110      37.227   9.764   5.207  1.00  2.12           C
ATOM   1654  C   ILE A 110      36.689   8.369   4.940  1.00  2.12           C
ATOM   1655  O   ILE A 110      36.986   7.441   5.691  1.00  2.12           O
ATOM   1656  CB  ILE A 110      36.088  10.646   5.733  1.00  2.12           C
ATOM   1657  CG1 ILE A 110      36.657  11.959   6.275  1.00  2.12           C
ATOM   1658  CG2 ILE A 110      35.296   9.893   6.794  1.00  2.12           C
ATOM   1659  CD1 ILE A 110      35.603  13.010   6.509  1.00  2.12           C
ATOM      0  H   ILE A 110      37.430  11.072   3.745  1.00  2.12           H   new
ATOM      0  HA  ILE A 110      37.931   9.700   5.871  1.00  2.12           H   new
ATOM      0  HB  ILE A 110      35.480  10.862   5.009  1.00  2.12           H   new
ATOM      0 HG12 ILE A 110      37.122  11.784   7.108  1.00  2.12           H   new
ATOM      0 HG13 ILE A 110      37.315  12.302   5.650  1.00  2.12           H   new
ATOM      0 HG21 ILE A 110      34.578  10.456   7.122  1.00  2.12           H   new
ATOM      0 HG22 ILE A 110      34.922   9.086   6.407  1.00  2.12           H   new
ATOM      0 HG23 ILE A 110      35.883   9.657   7.529  1.00  2.12           H   new
ATOM      0 HD11 ILE A 110      36.020  13.816   6.851  1.00  2.12           H   new
ATOM      0 HD12 ILE A 110      35.153  13.209   5.673  1.00  2.12           H   new
ATOM      0 HD13 ILE A 110      34.957  12.682   7.154  1.00  2.12           H   new
ATOM   1671  N   VAL A 111      35.942   8.194   3.853  1.00  2.24           N
ATOM   1672  CA  VAL A 111      35.398   6.882   3.548  1.00  2.24           C
ATOM   1673  C   VAL A 111      36.516   5.886   3.321  1.00  2.24           C
ATOM   1674  O   VAL A 111      36.478   4.775   3.857  1.00  2.24           O
ATOM   1675  CB  VAL A 111      34.492   6.934   2.316  1.00  2.24           C
ATOM   1676  CG1 VAL A 111      34.110   5.521   1.888  1.00  2.24           C
ATOM   1677  CG2 VAL A 111      33.244   7.720   2.639  1.00  2.24           C
ATOM      0  H   VAL A 111      35.743   8.813   3.290  1.00  2.24           H   new
ATOM      0  HA  VAL A 111      34.867   6.597   4.308  1.00  2.24           H   new
ATOM      0  HB  VAL A 111      34.969   7.366   1.590  1.00  2.24           H   new
ATOM      0 HG11 VAL A 111      33.536   5.563   1.107  1.00  2.24           H   new
ATOM      0 HG12 VAL A 111      34.912   5.020   1.673  1.00  2.24           H   new
ATOM      0 HG13 VAL A 111      33.638   5.080   2.612  1.00  2.24           H   new
ATOM      0 HG21 VAL A 111      32.670   7.752   1.857  1.00  2.24           H   new
ATOM      0 HG22 VAL A 111      32.771   7.291   3.369  1.00  2.24           H   new
ATOM      0 HG23 VAL A 111      33.488   8.622   2.898  1.00  2.24           H   new
ATOM   1687  N   PHE A 112      37.535   6.281   2.557  1.00  2.39           N
ATOM   1688  CA  PHE A 112      38.670   5.408   2.337  1.00  2.39           C
ATOM   1689  C   PHE A 112      39.321   5.008   3.650  1.00  2.39           C
ATOM   1690  O   PHE A 112      39.555   3.824   3.891  1.00  2.39           O
ATOM   1691  CB  PHE A 112      39.710   6.076   1.453  1.00  2.39           C
ATOM   1692  CG  PHE A 112      40.958   5.277   1.329  1.00  2.39           C
ATOM   1693  CD1 PHE A 112      41.029   4.188   0.479  1.00  2.39           C
ATOM   1694  CD2 PHE A 112      42.073   5.616   2.079  1.00  2.39           C
ATOM   1695  CE1 PHE A 112      42.193   3.454   0.379  1.00  2.39           C
ATOM   1696  CE2 PHE A 112      43.233   4.889   1.985  1.00  2.39           C
ATOM   1697  CZ  PHE A 112      43.296   3.805   1.131  1.00  2.39           C
ATOM      0  H   PHE A 112      37.582   7.044   2.164  1.00  2.39           H   new
ATOM      0  HA  PHE A 112      38.334   4.613   1.894  1.00  2.39           H   new
ATOM      0  HB2 PHE A 112      39.334   6.220   0.571  1.00  2.39           H   new
ATOM      0  HB3 PHE A 112      39.925   6.949   1.816  1.00  2.39           H   new
ATOM      0  HD1 PHE A 112      40.287   3.949  -0.028  1.00  2.39           H   new
ATOM      0  HD2 PHE A 112      42.035   6.346   2.654  1.00  2.39           H   new
ATOM      0  HE1 PHE A 112      42.234   2.723  -0.195  1.00  2.39           H   new
ATOM      0  HE2 PHE A 112      43.974   5.125   2.495  1.00  2.39           H   new
ATOM      0  HZ  PHE A 112      44.081   3.312   1.063  1.00  2.39           H   new
ATOM   1707  N   LEU A 113      39.622   5.981   4.508  1.00  2.57           N
ATOM   1708  CA  LEU A 113      40.292   5.651   5.752  1.00  2.57           C
ATOM   1709  C   LEU A 113      39.426   4.758   6.628  1.00  2.57           C
ATOM   1710  O   LEU A 113      39.944   3.831   7.254  1.00  2.57           O
ATOM   1711  CB  LEU A 113      40.671   6.928   6.496  1.00  2.57           C
ATOM   1712  CG  LEU A 113      41.765   7.765   5.815  1.00  2.57           C
ATOM   1713  CD1 LEU A 113      41.932   9.072   6.570  1.00  2.57           C
ATOM   1714  CD2 LEU A 113      43.054   6.968   5.759  1.00  2.57           C
ATOM      0  H   LEU A 113      39.451   6.815   4.390  1.00  2.57           H   new
ATOM      0  HA  LEU A 113      41.100   5.158   5.539  1.00  2.57           H   new
ATOM      0  HB2 LEU A 113      39.877   7.476   6.598  1.00  2.57           H   new
ATOM      0  HB3 LEU A 113      40.969   6.692   7.388  1.00  2.57           H   new
ATOM      0  HG  LEU A 113      41.514   7.977   4.902  1.00  2.57           H   new
ATOM      0 HD11 LEU A 113      42.622   9.606   6.145  1.00  2.57           H   new
ATOM      0 HD12 LEU A 113      41.094   9.561   6.561  1.00  2.57           H   new
ATOM      0 HD13 LEU A 113      42.187   8.886   7.487  1.00  2.57           H   new
ATOM      0 HD21 LEU A 113      43.744   7.497   5.329  1.00  2.57           H   new
ATOM      0 HD22 LEU A 113      43.335   6.742   6.660  1.00  2.57           H   new
ATOM      0 HD23 LEU A 113      42.909   6.154   5.252  1.00  2.57           H   new
ATOM   1726  N   LEU A 114      38.110   4.992   6.660  1.00  2.76           N
ATOM   1727  CA  LEU A 114      37.243   4.140   7.460  1.00  2.76           C
ATOM   1728  C   LEU A 114      37.273   2.723   6.914  1.00  2.76           C
ATOM   1729  O   LEU A 114      37.297   1.760   7.678  1.00  2.76           O
ATOM   1730  CB  LEU A 114      35.817   4.682   7.472  1.00  2.76           C
ATOM   1731  CG  LEU A 114      35.625   5.993   8.239  1.00  2.76           C
ATOM   1732  CD1 LEU A 114      34.220   6.505   7.996  1.00  2.76           C
ATOM   1733  CD2 LEU A 114      35.888   5.753   9.713  1.00  2.76           C
ATOM      0  H   LEU A 114      37.712   5.625   6.235  1.00  2.76           H   new
ATOM      0  HA  LEU A 114      37.567   4.132   8.374  1.00  2.76           H   new
ATOM      0  HB2 LEU A 114      35.529   4.815   6.555  1.00  2.76           H   new
ATOM      0  HB3 LEU A 114      35.234   4.010   7.858  1.00  2.76           H   new
ATOM      0  HG  LEU A 114      36.251   6.667   7.930  1.00  2.76           H   new
ATOM      0 HD11 LEU A 114      34.090   7.336   8.479  1.00  2.76           H   new
ATOM      0 HD12 LEU A 114      34.091   6.659   7.047  1.00  2.76           H   new
ATOM      0 HD13 LEU A 114      33.578   5.848   8.306  1.00  2.76           H   new
ATOM      0 HD21 LEU A 114      35.767   6.582  10.203  1.00  2.76           H   new
ATOM      0 HD22 LEU A 114      35.268   5.087  10.048  1.00  2.76           H   new
ATOM      0 HD23 LEU A 114      36.797   5.437   9.832  1.00  2.76           H   new
ATOM   1745  N   MET A 115      37.307   2.590   5.583  1.00  2.97           N
ATOM   1746  CA  MET A 115      37.384   1.275   4.970  1.00  2.97           C
ATOM   1747  C   MET A 115      38.635   0.573   5.468  1.00  2.97           C
ATOM   1748  O   MET A 115      38.573  -0.577   5.903  1.00  2.97           O
ATOM   1749  CB  MET A 115      37.427   1.378   3.452  1.00  2.97           C
ATOM   1750  CG  MET A 115      37.518   0.055   2.751  1.00  2.97           C
ATOM   1751  SD  MET A 115      37.848   0.254   1.013  1.00  2.97           S
ATOM   1752  CE  MET A 115      39.548   0.819   1.162  1.00  2.97           C
ATOM      0  H   MET A 115      37.286   3.247   5.028  1.00  2.97           H   new
ATOM      0  HA  MET A 115      36.593   0.770   5.215  1.00  2.97           H   new
ATOM      0  HB2 MET A 115      36.631   1.841   3.146  1.00  2.97           H   new
ATOM      0  HB3 MET A 115      38.188   1.922   3.196  1.00  2.97           H   new
ATOM      0  HG2 MET A 115      38.220  -0.478   3.155  1.00  2.97           H   new
ATOM      0  HG3 MET A 115      36.688  -0.432   2.870  1.00  2.97           H   new
ATOM      0  HE1 MET A 115      39.912   0.986   0.279  1.00  2.97           H   new
ATOM      0  HE2 MET A 115      39.573   1.638   1.682  1.00  2.97           H   new
ATOM      0  HE3 MET A 115      40.078   0.138   1.606  1.00  2.97           H   new
ATOM   1762  N   ILE A 116      39.762   1.284   5.449  1.00  3.21           N
ATOM   1763  CA  ILE A 116      41.030   0.706   5.867  1.00  3.21           C
ATOM   1764  C   ILE A 116      40.972   0.242   7.317  1.00  3.21           C
ATOM   1765  O   ILE A 116      41.486  -0.825   7.650  1.00  3.21           O
ATOM   1766  CB  ILE A 116      42.185   1.703   5.677  1.00  3.21           C
ATOM   1767  CG1 ILE A 116      42.379   1.997   4.178  1.00  3.21           C
ATOM   1768  CG2 ILE A 116      43.446   1.162   6.303  1.00  3.21           C
ATOM   1769  CD1 ILE A 116      42.706   0.788   3.360  1.00  3.21           C
ATOM      0  H   ILE A 116      39.810   2.105   5.196  1.00  3.21           H   new
ATOM      0  HA  ILE A 116      41.195  -0.066   5.304  1.00  3.21           H   new
ATOM      0  HB  ILE A 116      41.969   2.538   6.122  1.00  3.21           H   new
ATOM      0 HG12 ILE A 116      41.570   2.403   3.830  1.00  3.21           H   new
ATOM      0 HG13 ILE A 116      43.090   2.648   4.075  1.00  3.21           H   new
ATOM      0 HG21 ILE A 116      44.168   1.798   6.178  1.00  3.21           H   new
ATOM      0 HG22 ILE A 116      43.301   1.020   7.252  1.00  3.21           H   new
ATOM      0 HG23 ILE A 116      43.681   0.320   5.883  1.00  3.21           H   new
ATOM      0 HD11 ILE A 116      42.814   1.045   2.431  1.00  3.21           H   new
ATOM      0 HD12 ILE A 116      43.530   0.392   3.683  1.00  3.21           H   new
ATOM      0 HD13 ILE A 116      41.986   0.142   3.435  1.00  3.21           H   new
ATOM   1781  N   VAL A 117      40.330   1.028   8.177  1.00  3.49           N
ATOM   1782  CA  VAL A 117      40.160   0.650   9.575  1.00  3.49           C
ATOM   1783  C   VAL A 117      39.325  -0.625   9.717  1.00  3.49           C
ATOM   1784  O   VAL A 117      39.638  -1.495  10.533  1.00  3.49           O
ATOM   1785  CB  VAL A 117      39.487   1.788  10.365  1.00  3.49           C
ATOM   1786  CG1 VAL A 117      39.117   1.310  11.754  1.00  3.49           C
ATOM   1787  CG2 VAL A 117      40.439   2.969  10.453  1.00  3.49           C
ATOM      0  H   VAL A 117      39.984   1.787   7.969  1.00  3.49           H   new
ATOM      0  HA  VAL A 117      41.045   0.481   9.936  1.00  3.49           H   new
ATOM      0  HB  VAL A 117      38.677   2.062   9.908  1.00  3.49           H   new
ATOM      0 HG11 VAL A 117      38.694   2.033  12.243  1.00  3.49           H   new
ATOM      0 HG12 VAL A 117      38.502   0.563  11.686  1.00  3.49           H   new
ATOM      0 HG13 VAL A 117      39.918   1.027  12.223  1.00  3.49           H   new
ATOM      0 HG21 VAL A 117      40.018   3.688  10.950  1.00  3.49           H   new
ATOM      0 HG22 VAL A 117      41.252   2.696  10.906  1.00  3.49           H   new
ATOM      0 HG23 VAL A 117      40.655   3.278   9.559  1.00  3.49           H   new
ATOM   1797  N   LEU A 118      38.247  -0.722   8.940  1.00  3.84           N
ATOM   1798  CA  LEU A 118      37.359  -1.880   8.966  1.00  3.84           C
ATOM   1799  C   LEU A 118      37.982  -3.178   8.429  1.00  3.84           C
ATOM   1800  O   LEU A 118      37.612  -4.266   8.874  1.00  3.84           O
ATOM   1801  CB  LEU A 118      36.086  -1.564   8.183  1.00  3.84           C
ATOM   1802  CG  LEU A 118      35.183  -0.504   8.824  1.00  3.84           C
ATOM   1803  CD1 LEU A 118      34.050  -0.172   7.868  1.00  3.84           C
ATOM   1804  CD2 LEU A 118      34.670  -1.023  10.154  1.00  3.84           C
ATOM      0  H   LEU A 118      38.010  -0.114   8.380  1.00  3.84           H   new
ATOM      0  HA  LEU A 118      37.167  -2.046   9.902  1.00  3.84           H   new
ATOM      0  HB2 LEU A 118      36.334  -1.265   7.294  1.00  3.84           H   new
ATOM      0  HB3 LEU A 118      35.576  -2.382   8.075  1.00  3.84           H   new
ATOM      0  HG  LEU A 118      35.679   0.312   8.995  1.00  3.84           H   new
ATOM      0 HD11 LEU A 118      33.475   0.499   8.268  1.00  3.84           H   new
ATOM      0 HD12 LEU A 118      34.417   0.171   7.038  1.00  3.84           H   new
ATOM      0 HD13 LEU A 118      33.534  -0.973   7.687  1.00  3.84           H   new
ATOM      0 HD21 LEU A 118      34.098  -0.355  10.563  1.00  3.84           H   new
ATOM      0 HD22 LEU A 118      34.163  -1.838  10.010  1.00  3.84           H   new
ATOM      0 HD23 LEU A 118      35.420  -1.209  10.740  1.00  3.84           H   new
ATOM   1816  N   ILE A 119      38.912  -3.083   7.477  1.00  4.28           N
ATOM   1817  CA  ILE A 119      39.518  -4.288   6.906  1.00  4.28           C
ATOM   1818  C   ILE A 119      40.471  -4.956   7.916  1.00  4.28           C
ATOM   1819  O   ILE A 119      41.419  -4.319   8.370  1.00  4.28           O
ATOM   1820  CB  ILE A 119      40.355  -3.940   5.657  1.00  4.28           C
ATOM   1821  CG1 ILE A 119      39.499  -3.373   4.560  1.00  4.28           C
ATOM   1822  CG2 ILE A 119      41.090  -5.174   5.154  1.00  4.28           C
ATOM   1823  CD1 ILE A 119      40.329  -2.735   3.482  1.00  4.28           C
ATOM      0  H   ILE A 119      39.203  -2.342   7.152  1.00  4.28           H   new
ATOM      0  HA  ILE A 119      38.790  -4.887   6.676  1.00  4.28           H   new
ATOM      0  HB  ILE A 119      41.001  -3.264   5.915  1.00  4.28           H   new
ATOM      0 HG12 ILE A 119      38.956  -4.079   4.176  1.00  4.28           H   new
ATOM      0 HG13 ILE A 119      38.890  -2.716   4.931  1.00  4.28           H   new
ATOM      0 HG21 ILE A 119      41.612  -4.943   4.370  1.00  4.28           H   new
ATOM      0 HG22 ILE A 119      41.681  -5.505   5.849  1.00  4.28           H   new
ATOM      0 HG23 ILE A 119      40.447  -5.862   4.922  1.00  4.28           H   new
ATOM      0 HD11 ILE A 119      39.747  -2.381   2.792  1.00  4.28           H   new
ATOM      0 HD12 ILE A 119      40.855  -2.014   3.862  1.00  4.28           H   new
ATOM      0 HD13 ILE A 119      40.922  -3.398   3.095  1.00  4.28           H   new
ATOM   1835  N   PRO A 120      40.261  -6.234   8.286  1.00  4.84           N
ATOM   1836  CA  PRO A 120      41.075  -6.960   9.241  1.00  4.84           C
ATOM   1837  C   PRO A 120      42.418  -7.327   8.645  1.00  4.84           C
ATOM   1838  O   PRO A 120      42.531  -7.514   7.434  1.00  4.84           O
ATOM   1839  CB  PRO A 120      40.239  -8.216   9.512  1.00  4.84           C
ATOM   1840  CG  PRO A 120      39.453  -8.428   8.238  1.00  4.84           C
ATOM   1841  CD  PRO A 120      39.151  -7.031   7.717  1.00  4.84           C
ATOM      0  HA  PRO A 120      41.276  -6.448  10.040  1.00  4.84           H   new
ATOM      0  HB2 PRO A 120      40.803  -8.980   9.711  1.00  4.84           H   new
ATOM      0  HB3 PRO A 120      39.651  -8.092  10.273  1.00  4.84           H   new
ATOM      0  HG2 PRO A 120      39.965  -8.940   7.592  1.00  4.84           H   new
ATOM      0  HG3 PRO A 120      38.636  -8.922   8.409  1.00  4.84           H   new
ATOM      0  HD2 PRO A 120      39.144  -7.000   6.748  1.00  4.84           H   new
ATOM      0  HD3 PRO A 120      38.286  -6.712   8.018  1.00  4.84           H   new
ATOM   1849  N   GLU A 121      43.418  -7.505   9.494  1.00  5.55           N
ATOM   1850  CA  GLU A 121      44.677  -8.044   9.014  1.00  5.55           C
ATOM   1851  C   GLU A 121      44.504  -9.562   8.939  1.00  5.55           C
ATOM   1852  O   GLU A 121      44.243 -10.178   9.972  1.00  5.55           O
ATOM   1853  CB  GLU A 121      45.813  -7.680   9.965  1.00  5.55           C
ATOM   1854  CG  GLU A 121      47.183  -8.147   9.524  1.00  5.55           C
ATOM   1855  CD  GLU A 121      48.271  -7.758  10.487  1.00  5.55           C
ATOM   1856  OE1 GLU A 121      47.968  -7.172  11.510  1.00  5.55           O
ATOM   1857  OE2 GLU A 121      49.404  -8.052  10.223  1.00  5.55           O1-
ATOM      0  H   GLU A 121      43.390  -7.324  10.334  1.00  5.55           H   new
ATOM      0  HA  GLU A 121      44.904  -7.677   8.145  1.00  5.55           H   new
ATOM      0  HB2 GLU A 121      45.832  -6.716  10.072  1.00  5.55           H   new
ATOM      0  HB3 GLU A 121      45.621  -8.058  10.837  1.00  5.55           H   new
ATOM      0  HG2 GLU A 121      47.175  -9.112   9.425  1.00  5.55           H   new
ATOM      0  HG3 GLU A 121      47.381  -7.774   8.651  1.00  5.55           H   new
ATOM   1864  N   PRO A 122      44.671 -10.212   7.774  1.00  6.39           N
ATOM   1865  CA  PRO A 122      44.423 -11.632   7.585  1.00  6.39           C
ATOM   1866  C   PRO A 122      45.329 -12.509   8.433  1.00  6.39           C
ATOM   1867  O   PRO A 122      44.960 -13.618   8.808  1.00  6.39           O
ATOM   1868  CB  PRO A 122      44.691 -11.821   6.087  1.00  6.39           C
ATOM   1869  CG  PRO A 122      45.603 -10.672   5.699  1.00  6.39           C
ATOM   1870  CD  PRO A 122      45.186  -9.517   6.582  1.00  6.39           C
ATOM      0  HA  PRO A 122      43.530 -11.894   7.859  1.00  6.39           H   new
ATOM      0  HB2 PRO A 122      45.112 -12.677   5.911  1.00  6.39           H   new
ATOM      0  HB3 PRO A 122      43.866 -11.801   5.578  1.00  6.39           H   new
ATOM      0  HG2 PRO A 122      46.535 -10.902   5.840  1.00  6.39           H   new
ATOM      0  HG3 PRO A 122      45.505 -10.448   4.760  1.00  6.39           H   new
ATOM      0  HD2 PRO A 122      45.932  -8.935   6.795  1.00  6.39           H   new
ATOM      0  HD3 PRO A 122      44.508  -8.966   6.162  1.00  6.39           H   new
ATOM   1878  N   GLU A 123      46.482 -11.989   8.830  1.00  7.27           N
ATOM   1879  CA  GLU A 123      47.401 -12.769   9.643  1.00  7.27           C
ATOM   1880  C   GLU A 123      46.806 -13.070  11.008  1.00  7.27           C
ATOM   1881  O   GLU A 123      47.049 -14.122  11.591  1.00  7.27           O
ATOM   1882  CB  GLU A 123      48.735 -12.045   9.789  1.00  7.27           C
ATOM   1883  CG  GLU A 123      49.548 -11.973   8.501  1.00  7.27           C
ATOM   1884  CD  GLU A 123      49.989 -13.341   8.010  1.00  7.27           C
ATOM   1885  OE1 GLU A 123      50.559 -14.073   8.792  1.00  7.27           O
ATOM   1886  OE2 GLU A 123      49.756 -13.650   6.865  1.00  7.27           O1-
ATOM      0  H   GLU A 123      46.749 -11.194   8.641  1.00  7.27           H   new
ATOM      0  HA  GLU A 123      47.556 -13.613   9.191  1.00  7.27           H   new
ATOM      0  HB2 GLU A 123      48.570 -11.144  10.107  1.00  7.27           H   new
ATOM      0  HB3 GLU A 123      49.263 -12.493  10.469  1.00  7.27           H   new
ATOM      0  HG2 GLU A 123      49.019 -11.541   7.812  1.00  7.27           H   new
ATOM      0  HG3 GLU A 123      50.330 -11.418   8.647  1.00  7.27           H   new
ATOM   1893  N   LYS A 124      45.984 -12.160  11.516  1.00  8.11           N
ATOM   1894  CA  LYS A 124      45.428 -12.315  12.848  1.00  8.11           C
ATOM   1895  C   LYS A 124      44.168 -13.167  12.820  1.00  8.11           C
ATOM   1896  O   LYS A 124      43.537 -13.399  13.853  1.00  8.11           O
ATOM   1897  CB  LYS A 124      45.191 -10.945  13.481  1.00  8.11           C
ATOM   1898  CG  LYS A 124      46.502 -10.176  13.772  1.00  8.11           C
ATOM   1899  CD  LYS A 124      46.252  -8.827  14.440  1.00  8.11           C
ATOM   1900  CE  LYS A 124      47.563  -8.202  14.951  1.00  8.11           C
ATOM   1901  NZ  LYS A 124      48.490  -7.818  13.840  1.00  8.11           N1+
ATOM      0  H   LYS A 124      45.737 -11.447  11.104  1.00  8.11           H   new
ATOM      0  HA  LYS A 124      46.068 -12.787  13.404  1.00  8.11           H   new
ATOM      0  HB2 LYS A 124      44.635 -10.413  12.890  1.00  8.11           H   new
ATOM      0  HB3 LYS A 124      44.698 -11.058  14.309  1.00  8.11           H   new
ATOM      0  HG2 LYS A 124      47.070 -10.716  14.343  1.00  8.11           H   new
ATOM      0  HG3 LYS A 124      46.984 -10.038  12.941  1.00  8.11           H   new
ATOM      0  HD2 LYS A 124      45.829  -8.225  13.808  1.00  8.11           H   new
ATOM      0  HD3 LYS A 124      45.635  -8.940  15.180  1.00  8.11           H   new
ATOM      0  HE2 LYS A 124      47.357  -7.417  15.482  1.00  8.11           H   new
ATOM      0  HE3 LYS A 124      48.010  -8.832  15.538  1.00  8.11           H   new
ATOM      0  HZ1 LYS A 124      48.853  -7.025  14.017  1.00  8.11           H   new
ATOM      0  HZ2 LYS A 124      49.133  -8.428  13.766  1.00  8.11           H   new
ATOM      0  HZ3 LYS A 124      48.035  -7.772  13.076  1.00  8.11           H   new
ATOM   1915  N   GLN A 125      43.790 -13.612  11.619  1.00  8.82           N
ATOM   1916  CA  GLN A 125      42.644 -14.467  11.423  1.00  8.82           C
ATOM   1917  C   GLN A 125      43.113 -15.890  11.101  1.00  8.82           C
ATOM   1918  O   GLN A 125      42.290 -16.758  10.796  1.00  8.82           O
ATOM   1919  CB  GLN A 125      41.774 -13.942  10.272  1.00  8.82           C
ATOM   1920  CG  GLN A 125      41.173 -12.559  10.502  1.00  8.82           C
ATOM   1921  CD  GLN A 125      40.288 -12.107   9.340  1.00  8.82           C
ATOM   1922  NE2 GLN A 125      39.034 -11.797   9.657  1.00  8.82           N
ATOM   1923  OE1 GLN A 125      40.710 -12.048   8.178  1.00  8.82           O
ATOM      0  H   GLN A 125      44.205 -13.417  10.892  1.00  8.82           H   new
ATOM      0  HA  GLN A 125      42.117 -14.473  12.237  1.00  8.82           H   new
ATOM      0  HB2 GLN A 125      42.310 -13.917   9.464  1.00  8.82           H   new
ATOM      0  HB3 GLN A 125      41.053 -14.572  10.115  1.00  8.82           H   new
ATOM      0  HG2 GLN A 125      40.650 -12.568  11.319  1.00  8.82           H   new
ATOM      0  HG3 GLN A 125      41.888 -11.916  10.630  1.00  8.82           H   new
ATOM      0 HE21 GLN A 125      38.772 -11.848  10.474  1.00  8.82           H   new
ATOM      0 HE22 GLN A 125      38.485 -11.545   9.045  1.00  8.82           H   new
ATOM   1932  N   ARG A 126      44.435 -16.117  11.139  1.00  9.33           N
ATOM   1933  CA  ARG A 126      44.998 -17.407  10.770  1.00  9.33           C
ATOM   1934  C   ARG A 126      45.562 -18.152  11.978  1.00  9.33           C
ATOM   1935  O   ARG A 126      45.361 -19.359  12.115  1.00  9.33           O
ATOM   1936  CB  ARG A 126      46.075 -17.206   9.704  1.00  9.33           C
ATOM   1937  CG  ARG A 126      46.753 -18.480   9.194  1.00  9.33           C
ATOM   1938  CD  ARG A 126      47.627 -18.221   7.986  1.00  9.33           C
ATOM   1939  NE  ARG A 126      48.788 -17.377   8.276  1.00  9.33           N
ATOM   1940  CZ  ARG A 126      49.993 -17.839   8.675  1.00  9.33           C
ATOM   1941  NH1 ARG A 126      50.187 -19.135   8.835  1.00  9.33           N1+
ATOM   1942  NH2 ARG A 126      50.982 -16.989   8.899  1.00  9.33           N
ATOM   1943  OXT ARG A 126      46.095 -17.522  12.890  1.00  9.33           O1-
ATOM      0  H   ARG A 126      45.017 -15.530  11.377  1.00  9.33           H   new
ATOM      0  HA  ARG A 126      44.285 -17.957  10.410  1.00  9.33           H   new
ATOM      0  HB2 ARG A 126      45.676 -16.747   8.948  1.00  9.33           H   new
ATOM      0  HB3 ARG A 126      46.758 -16.619  10.065  1.00  9.33           H   new
ATOM      0  HG2 ARG A 126      47.291 -18.864   9.904  1.00  9.33           H   new
ATOM      0  HG3 ARG A 126      46.075 -19.135   8.966  1.00  9.33           H   new
ATOM      0  HD2 ARG A 126      47.934 -19.069   7.630  1.00  9.33           H   new
ATOM      0  HD3 ARG A 126      47.094 -17.799   7.294  1.00  9.33           H   new
ATOM      0  HE  ARG A 126      48.696 -16.527   8.186  1.00  9.33           H   new
ATOM      0 HH11 ARG A 126      49.545 -19.688   8.685  1.00  9.33           H   new
ATOM      0 HH12 ARG A 126      50.955 -19.427   9.089  1.00  9.33           H   new
ATOM      0 HH21 ARG A 126      50.857 -16.145   8.791  1.00  9.33           H   new
ATOM      0 HH22 ARG A 126      51.750 -17.280   9.153  1.00  9.33           H   new
TER
END
