# Supplementary material for: Integrative proteome-wide structural analysis and high-throughput docking identify broad-spectrum antiviral scaffolds against Zika, Yellow Fever, West Nile, Saint Louis encephalitis, and Usutu viruses
Source: Front Cell Infect Microbiol. 2026 Apr 30;16:1723132. doi: 10.3389/fcimb.2026.1723132 (PMC13171538; doi:10.3389/fcimb.2026.1723132)
Supplement: Supplementary file 3 [file DataSheet3.zip › SLEV/SLEV_NS4a/SLEV_NS4a.pdb]

ATOM      1  N   SER A   1       0.134  -0.641  -2.252  1.00 10.46           N  
ATOM      2  CA  SER A   1       1.516  -0.349  -1.891  1.00 10.46           C  
ATOM      3  C   SER A   1       1.746   1.112  -1.490  1.00 10.46           C  
ATOM      4  O   SER A   1       2.413   1.387  -0.485  1.00 10.46           O  
ATOM      5  CB  SER A   1       2.434  -0.699  -3.046  1.00 10.46           C  
ATOM      6  OG  SER A   1       2.412  -2.077  -3.308  1.00 10.46           O  
ATOM      7 1H   SER A   1      -0.001  -1.642  -2.239  1.00 10.46           H  
ATOM      8 2H   SER A   1      -0.496  -0.214  -1.590  1.00 10.46           H  
ATOM      9 3H   SER A   1      -0.058  -0.295  -3.180  1.00 10.46           H  
ATOM     10  HA  SER A   1       1.781  -0.978  -1.039  1.00 10.46           H  
ATOM     11 1HB  SER A   1       2.123  -0.152  -3.936  1.00 10.46           H  
ATOM     12 2HB  SER A   1       3.450  -0.388  -2.811  1.00 10.46           H  
ATOM     13  HG  SER A   1       2.720  -2.504  -2.505  1.00 10.46           H  
ATOM     14  N   ALA A   2       1.146   2.056  -2.229  1.00 10.29           N  
ATOM     15  CA  ALA A   2       1.343   3.485  -1.947  1.00 10.29           C  
ATOM     16  C   ALA A   2       0.940   3.870  -0.529  1.00 10.29           C  
ATOM     17  O   ALA A   2       1.570   4.728   0.076  1.00 10.29           O  
ATOM     18  CB  ALA A   2       0.555   4.326  -2.929  1.00 10.29           C  
ATOM     19  H   ALA A   2       0.592   1.810  -3.035  1.00 10.29           H  
ATOM     20  HA  ALA A   2       2.404   3.706  -2.067  1.00 10.29           H  
ATOM     21 1HB  ALA A   2       0.745   5.378  -2.736  1.00 10.29           H  
ATOM     22 2HB  ALA A   2       0.864   4.086  -3.945  1.00 10.29           H  
ATOM     23 3HB  ALA A   2      -0.509   4.122  -2.815  1.00 10.29           H  
ATOM     24  N   LEU A   3      -0.088   3.233   0.020  1.00 10.03           N  
ATOM     25  CA  LEU A   3      -0.505   3.580   1.370  1.00 10.03           C  
ATOM     26  C   LEU A   3       0.592   3.244   2.385  1.00 10.03           C  
ATOM     27  O   LEU A   3       0.717   3.912   3.414  1.00 10.03           O  
ATOM     28  CB  LEU A   3      -1.799   2.855   1.729  1.00 10.03           C  
ATOM     29  CG  LEU A   3      -3.026   3.299   0.924  1.00 10.03           C  
ATOM     30  CD1 LEU A   3      -4.221   2.433   1.297  1.00 10.03           C  
ATOM     31  CD2 LEU A   3      -3.286   4.763   1.188  1.00 10.03           C  
ATOM     32  H   LEU A   3      -0.586   2.531  -0.499  1.00 10.03           H  
ATOM     33  HA  LEU A   3      -0.690   4.652   1.407  1.00 10.03           H  
ATOM     34 1HB  LEU A   3      -1.659   1.788   1.573  1.00 10.03           H  
ATOM     35 2HB  LEU A   3      -2.011   3.023   2.785  1.00 10.03           H  
ATOM     36  HG  LEU A   3      -2.833   3.161  -0.139  1.00 10.03           H  
ATOM     37 1HD1 LEU A   3      -5.090   2.743   0.716  1.00 10.03           H  
ATOM     38 2HD1 LEU A   3      -3.996   1.389   1.083  1.00 10.03           H  
ATOM     39 3HD1 LEU A   3      -4.434   2.548   2.359  1.00 10.03           H  
ATOM     40 1HD2 LEU A   3      -4.148   5.094   0.610  1.00 10.03           H  
ATOM     41 2HD2 LEU A   3      -3.479   4.918   2.249  1.00 10.03           H  
ATOM     42 3HD2 LEU A   3      -2.415   5.328   0.893  1.00 10.03           H  
ATOM     43  N   GLY A   4       1.371   2.187   2.106  1.00  9.67           N  
ATOM     44  CA  GLY A   4       2.463   1.766   2.972  1.00  9.67           C  
ATOM     45  C   GLY A   4       3.485   2.880   2.971  1.00  9.67           C  
ATOM     46  O   GLY A   4       3.956   3.325   4.017  1.00  9.67           O  
ATOM     47  H   GLY A   4       1.264   1.704   1.225  1.00  9.67           H  
ATOM     48 1HA  GLY A   4       2.097   1.584   3.982  1.00  9.67           H  
ATOM     49 2HA  GLY A   4       2.904   0.844   2.592  1.00  9.67           H  
ATOM     50  N   MET A   5       3.811   3.340   1.765  1.00  9.24           N  
ATOM     51  CA  MET A   5       4.762   4.428   1.586  1.00  9.24           C  
ATOM     52  C   MET A   5       4.321   5.654   2.369  1.00  9.24           C  
ATOM     53  O   MET A   5       5.132   6.281   3.055  1.00  9.24           O  
ATOM     54  CB  MET A   5       4.884   4.754   0.100  1.00  9.24           C  
ATOM     55  CG  MET A   5       5.801   5.894  -0.265  1.00  9.24           C  
ATOM     56  SD  MET A   5       4.951   7.490  -0.103  1.00  9.24           S  
ATOM     57  CE  MET A   5       3.710   7.359  -1.403  1.00  9.24           C  
ATOM     58  H   MET A   5       3.369   2.904   0.953  1.00  9.24           H  
ATOM     59  HA  MET A   5       5.731   4.114   1.967  1.00  9.24           H  
ATOM     60 1HB  MET A   5       5.205   3.867  -0.440  1.00  9.24           H  
ATOM     61 2HB  MET A   5       3.918   5.022  -0.285  1.00  9.24           H  
ATOM     62 1HG  MET A   5       6.672   5.894   0.389  1.00  9.24           H  
ATOM     63 2HG  MET A   5       6.139   5.781  -1.294  1.00  9.24           H  
ATOM     64 1HE  MET A   5       3.106   8.265  -1.420  1.00  9.24           H  
ATOM     65 2HE  MET A   5       4.203   7.228  -2.368  1.00  9.24           H  
ATOM     66 3HE  MET A   5       3.064   6.500  -1.206  1.00  9.24           H  
ATOM     67  N   MET A   6       3.033   5.992   2.285  1.00  8.74           N  
ATOM     68  CA  MET A   6       2.518   7.153   2.993  1.00  8.74           C  
ATOM     69  C   MET A   6       2.722   7.008   4.495  1.00  8.74           C  
ATOM     70  O   MET A   6       3.188   7.948   5.151  1.00  8.74           O  
ATOM     71  CB  MET A   6       1.047   7.339   2.670  1.00  8.74           C  
ATOM     72  CG  MET A   6       0.793   7.729   1.245  1.00  8.74           C  
ATOM     73  SD  MET A   6      -0.935   7.825   0.853  1.00  8.74           S  
ATOM     74  CE  MET A   6      -0.847   7.560  -0.903  1.00  8.74           C  
ATOM     75  H   MET A   6       2.413   5.443   1.688  1.00  8.74           H  
ATOM     76  HA  MET A   6       3.069   8.032   2.661  1.00  8.74           H  
ATOM     77 1HB  MET A   6       0.514   6.414   2.864  1.00  8.74           H  
ATOM     78 2HB  MET A   6       0.622   8.105   3.316  1.00  8.74           H  
ATOM     79 1HG  MET A   6       1.239   8.706   1.063  1.00  8.74           H  
ATOM     80 2HG  MET A   6       1.263   7.027   0.581  1.00  8.74           H  
ATOM     81 1HE  MET A   6      -1.850   7.587  -1.328  1.00  8.74           H  
ATOM     82 2HE  MET A   6      -0.233   8.336  -1.359  1.00  8.74           H  
ATOM     83 3HE  MET A   6      -0.402   6.590  -1.087  1.00  8.74           H  
ATOM     84  N   GLU A   7       2.406   5.823   5.045  1.00  8.21           N  
ATOM     85  CA  GLU A   7       2.605   5.611   6.474  1.00  8.21           C  
ATOM     86  C   GLU A   7       4.069   5.797   6.835  1.00  8.21           C  
ATOM     87  O   GLU A   7       4.384   6.437   7.838  1.00  8.21           O  
ATOM     88  CB  GLU A   7       2.138   4.226   6.936  1.00  8.21           C  
ATOM     89  CG  GLU A   7       2.305   4.021   8.460  1.00  8.21           C  
ATOM     90  CD  GLU A   7       1.781   2.703   9.002  1.00  8.21           C  
ATOM     91  OE1 GLU A   7       1.259   1.916   8.254  1.00  8.21           O  
ATOM     92  OE2 GLU A   7       1.929   2.490  10.189  1.00  8.21           O1-
ATOM     93  H   GLU A   7       2.010   5.078   4.466  1.00  8.21           H  
ATOM     94  HA  GLU A   7       2.026   6.358   7.014  1.00  8.21           H  
ATOM     95 1HB  GLU A   7       1.090   4.083   6.672  1.00  8.21           H  
ATOM     96 2HB  GLU A   7       2.716   3.457   6.422  1.00  8.21           H  
ATOM     97 1HG  GLU A   7       3.369   4.085   8.689  1.00  8.21           H  
ATOM     98 2HG  GLU A   7       1.807   4.839   8.979  1.00  8.21           H  
ATOM     99  N   VAL A   8       4.971   5.278   6.001  1.00  7.67           N  
ATOM    100  CA  VAL A   8       6.393   5.426   6.270  1.00  7.67           C  
ATOM    101  C   VAL A   8       6.817   6.886   6.232  1.00  7.67           C  
ATOM    102  O   VAL A   8       7.512   7.351   7.133  1.00  7.67           O  
ATOM    103  CB  VAL A   8       7.235   4.618   5.277  1.00  7.67           C  
ATOM    104  CG1 VAL A   8       8.708   4.967   5.450  1.00  7.67           C  
ATOM    105  CG2 VAL A   8       7.008   3.135   5.532  1.00  7.67           C  
ATOM    106  H   VAL A   8       4.655   4.751   5.185  1.00  7.67           H  
ATOM    107  HA  VAL A   8       6.587   5.036   7.268  1.00  7.67           H  
ATOM    108  HB  VAL A   8       6.940   4.871   4.259  1.00  7.67           H  
ATOM    109 1HG1 VAL A   8       9.302   4.393   4.741  1.00  7.67           H  
ATOM    110 2HG1 VAL A   8       8.854   6.033   5.266  1.00  7.67           H  
ATOM    111 3HG1 VAL A   8       9.022   4.728   6.465  1.00  7.67           H  
ATOM    112 1HG2 VAL A   8       7.596   2.548   4.828  1.00  7.67           H  
ATOM    113 2HG2 VAL A   8       7.307   2.891   6.551  1.00  7.67           H  
ATOM    114 3HG2 VAL A   8       5.955   2.904   5.404  1.00  7.67           H  
ATOM    115  N   MET A   9       6.362   7.639   5.231  1.00  7.12           N  
ATOM    116  CA  MET A   9       6.708   9.054   5.156  1.00  7.12           C  
ATOM    117  C   MET A   9       6.196   9.806   6.379  1.00  7.12           C  
ATOM    118  O   MET A   9       6.858  10.714   6.882  1.00  7.12           O  
ATOM    119  CB  MET A   9       6.168   9.664   3.864  1.00  7.12           C  
ATOM    120  CG  MET A   9       6.915   9.260   2.609  1.00  7.12           C  
ATOM    121  SD  MET A   9       8.654   9.779   2.654  1.00  7.12           S  
ATOM    122  CE  MET A   9       8.484  11.580   2.624  1.00  7.12           C  
ATOM    123  H   MET A   9       5.782   7.215   4.507  1.00  7.12           H  
ATOM    124  HA  MET A   9       7.792   9.139   5.143  1.00  7.12           H  
ATOM    125 1HB  MET A   9       5.130   9.352   3.736  1.00  7.12           H  
ATOM    126 2HB  MET A   9       6.176  10.734   3.925  1.00  7.12           H  
ATOM    127 1HG  MET A   9       6.877   8.173   2.499  1.00  7.12           H  
ATOM    128 2HG  MET A   9       6.439   9.707   1.737  1.00  7.12           H  
ATOM    129 1HE  MET A   9       9.467  12.044   2.640  1.00  7.12           H  
ATOM    130 2HE  MET A   9       7.958  11.883   1.718  1.00  7.12           H  
ATOM    131 3HE  MET A   9       7.926  11.903   3.488  1.00  7.12           H  
ATOM    132  N   GLY A  10       5.063   9.365   6.921  1.00  6.57           N  
ATOM    133  CA  GLY A  10       4.464   9.964   8.102  1.00  6.57           C  
ATOM    134  C   GLY A  10       5.297   9.760   9.377  1.00  6.57           C  
ATOM    135  O   GLY A  10       5.034  10.395  10.399  1.00  6.57           O  
ATOM    136  H   GLY A  10       4.555   8.612   6.457  1.00  6.57           H  
ATOM    137 1HA  GLY A  10       4.317  11.030   7.929  1.00  6.57           H  
ATOM    138 2HA  GLY A  10       3.477   9.526   8.248  1.00  6.57           H  
ATOM    139  N   ARG A  11       6.288   8.860   9.326  1.00  6.00           N  
ATOM    140  CA  ARG A  11       7.155   8.582  10.461  1.00  6.00           C  
ATOM    141  C   ARG A  11       8.446   9.400  10.374  1.00  6.00           C  
ATOM    142  O   ARG A  11       9.296   9.332  11.266  1.00  6.00           O  
ATOM    143  CB  ARG A  11       7.523   7.104  10.488  1.00  6.00           C  
ATOM    144  CG  ARG A  11       6.356   6.147  10.674  1.00  6.00           C  
ATOM    145  CD  ARG A  11       6.795   4.724  10.619  1.00  6.00           C  
ATOM    146  NE  ARG A  11       5.668   3.796  10.674  1.00  6.00           N  
ATOM    147  CZ  ARG A  11       5.781   2.456  10.757  1.00  6.00           C  
ATOM    148  NH1 ARG A  11       6.973   1.896  10.817  1.00  6.00           N1+
ATOM    149  NH2 ARG A  11       4.699   1.700  10.777  1.00  6.00           N  
ATOM    150  H   ARG A  11       6.475   8.356   8.463  1.00  6.00           H  
ATOM    151  HA  ARG A  11       6.629   8.842  11.377  1.00  6.00           H  
ATOM    152 1HB  ARG A  11       8.017   6.841   9.555  1.00  6.00           H  
ATOM    153 2HB  ARG A  11       8.232   6.924  11.294  1.00  6.00           H  
ATOM    154 1HG  ARG A  11       5.889   6.329  11.639  1.00  6.00           H  
ATOM    155 2HG  ARG A  11       5.632   6.310   9.891  1.00  6.00           H  
ATOM    156 1HD  ARG A  11       7.329   4.554   9.685  1.00  6.00           H  
ATOM    157 2HD  ARG A  11       7.453   4.513  11.459  1.00  6.00           H  
ATOM    158  HE  ARG A  11       4.729   4.185  10.620  1.00  6.00           H  
ATOM    159 1HH1 ARG A  11       7.804   2.471  10.804  1.00  6.00           H  
ATOM    160 2HH1 ARG A  11       7.055   0.892  10.881  1.00  6.00           H  
ATOM    161 1HH2 ARG A  11       3.760   2.127  10.717  1.00  6.00           H  
ATOM    162 2HH2 ARG A  11       4.780   0.701  10.836  1.00  6.00           H  
ATOM    163  N   MET A  12       8.604  10.154   9.287  1.00  5.44           N  
ATOM    164  CA  MET A  12       9.811  10.931   9.076  1.00  5.44           C  
ATOM    165  C   MET A  12       9.682  12.295   9.757  1.00  5.44           C  
ATOM    166  O   MET A  12       8.567  12.770   9.962  1.00  5.44           O  
ATOM    167  CB  MET A  12      10.093  11.071   7.580  1.00  5.44           C  
ATOM    168  CG  MET A  12      10.303   9.748   6.872  1.00  5.44           C  
ATOM    169  SD  MET A  12      11.701   8.842   7.539  1.00  5.44           S  
ATOM    170  CE  MET A  12      13.097   9.814   6.978  1.00  5.44           C  
ATOM    171  H   MET A  12       7.874  10.201   8.576  1.00  5.44           H  
ATOM    172  HA  MET A  12      10.621  10.369   9.513  1.00  5.44           H  
ATOM    173 1HB  MET A  12       9.258  11.577   7.098  1.00  5.44           H  
ATOM    174 2HB  MET A  12      10.973  11.684   7.426  1.00  5.44           H  
ATOM    175 1HG  MET A  12       9.410   9.135   6.989  1.00  5.44           H  
ATOM    176 2HG  MET A  12      10.464   9.913   5.809  1.00  5.44           H  
ATOM    177 1HE  MET A  12      14.021   9.367   7.339  1.00  5.44           H  
ATOM    178 2HE  MET A  12      13.111   9.831   5.896  1.00  5.44           H  
ATOM    179 3HE  MET A  12      13.015  10.829   7.354  1.00  5.44           H  
ATOM    180  N   PRO A  13      10.789  12.948  10.153  1.00  4.87           N  
ATOM    181  CA  PRO A  13      10.793  14.291  10.699  1.00  4.87           C  
ATOM    182  C   PRO A  13      10.129  15.214   9.700  1.00  4.87           C  
ATOM    183  O   PRO A  13      10.281  15.027   8.486  1.00  4.87           O  
ATOM    184  CB  PRO A  13      12.286  14.595  10.859  1.00  4.87           C  
ATOM    185  CG  PRO A  13      12.932  13.234  11.018  1.00  4.87           C  
ATOM    186  CD  PRO A  13      12.127  12.309  10.124  1.00  4.87           C  
ATOM    187  HA  PRO A  13      10.263  14.297  11.663  1.00  4.87           H  
ATOM    188 1HB  PRO A  13      12.655  15.143   9.982  1.00  4.87           H  
ATOM    189 2HB  PRO A  13      12.444  15.245  11.732  1.00  4.87           H  
ATOM    190 1HG  PRO A  13      13.994  13.283  10.730  1.00  4.87           H  
ATOM    191 2HG  PRO A  13      12.907  12.927  12.075  1.00  4.87           H  
ATOM    192 1HD  PRO A  13      12.536  12.296   9.114  1.00  4.87           H  
ATOM    193 2HD  PRO A  13      12.132  11.322  10.604  1.00  4.87           H  
ATOM    194  N   ASN A  14       9.438  16.238  10.201  1.00  4.33           N  
ATOM    195  CA  ASN A  14       8.730  17.150   9.314  1.00  4.33           C  
ATOM    196  C   ASN A  14       9.633  17.807   8.286  1.00  4.33           C  
ATOM    197  O   ASN A  14       9.233  17.950   7.144  1.00  4.33           O  
ATOM    198  CB  ASN A  14       8.019  18.230  10.106  1.00  4.33           C  
ATOM    199  CG  ASN A  14       6.795  17.741  10.834  1.00  4.33           C  
ATOM    200  ND2 ASN A  14       6.382  18.487  11.826  1.00  4.33           N  
ATOM    201  OD1 ASN A  14       6.222  16.696  10.508  1.00  4.33           O  
ATOM    202  H   ASN A  14       9.362  16.355  11.202  1.00  4.33           H  
ATOM    203  HA  ASN A  14       7.983  16.576   8.764  1.00  4.33           H  
ATOM    204 1HB  ASN A  14       8.711  18.660  10.829  1.00  4.33           H  
ATOM    205 2HB  ASN A  14       7.723  19.035   9.424  1.00  4.33           H  
ATOM    206 1HD2 ASN A  14       5.573  18.219  12.352  1.00  4.33           H  
ATOM    207 2HD2 ASN A  14       6.872  19.327  12.057  1.00  4.33           H  
ATOM    208  N   HIS A  15      10.872  18.143   8.644  1.00  3.82           N  
ATOM    209  CA  HIS A  15      11.745  18.784   7.661  1.00  3.82           C  
ATOM    210  C   HIS A  15      11.964  17.863   6.460  1.00  3.82           C  
ATOM    211  O   HIS A  15      11.761  18.256   5.311  1.00  3.82           O  
ATOM    212  CB  HIS A  15      13.092  19.168   8.281  1.00  3.82           C  
ATOM    213  CG  HIS A  15      14.027  19.868   7.324  1.00  3.82           C  
ATOM    214  CD2 HIS A  15      15.141  19.436   6.684  1.00  3.82           C  
ATOM    215  ND1 HIS A  15      13.849  21.183   6.938  1.00  3.82           N  
ATOM    216  CE1 HIS A  15      14.817  21.529   6.104  1.00  3.82           C  
ATOM    217  NE2 HIS A  15      15.615  20.490   5.934  1.00  3.82           N  
ATOM    218  H   HIS A  15      11.188  17.982   9.588  1.00  3.82           H  
ATOM    219  HA  HIS A  15      11.270  19.696   7.294  1.00  3.82           H  
ATOM    220 1HB  HIS A  15      12.922  19.826   9.133  1.00  3.82           H  
ATOM    221 2HB  HIS A  15      13.590  18.274   8.651  1.00  3.82           H  
ATOM    222  HD1 HIS A  15      13.110  21.791   7.231  1.00  3.30           H  
ATOM    223  HD2 HIS A  15      15.664  18.480   6.678  1.00  3.82           H  
ATOM    224  HE1 HIS A  15      14.854  22.534   5.683  1.00  3.82           H  
ATOM    225  N   PHE A  16      12.348  16.616   6.727  1.00  3.38           N  
ATOM    226  CA  PHE A  16      12.576  15.652   5.661  1.00  3.38           C  
ATOM    227  C   PHE A  16      11.337  15.545   4.790  1.00  3.38           C  
ATOM    228  O   PHE A  16      11.426  15.577   3.553  1.00  3.38           O  
ATOM    229  CB  PHE A  16      12.876  14.262   6.226  1.00  3.38           C  
ATOM    230  CG  PHE A  16      13.079  13.187   5.172  1.00  3.38           C  
ATOM    231  CD1 PHE A  16      14.335  12.955   4.629  1.00  3.38           C  
ATOM    232  CD2 PHE A  16      12.010  12.425   4.705  1.00  3.38           C  
ATOM    233  CE1 PHE A  16      14.520  11.982   3.671  1.00  3.38           C  
ATOM    234  CE2 PHE A  16      12.203  11.457   3.738  1.00  3.38           C  
ATOM    235  CZ  PHE A  16      13.456  11.235   3.225  1.00  3.38           C  
ATOM    236  H   PHE A  16      12.471  16.332   7.687  1.00  3.38           H  
ATOM    237  HA  PHE A  16      13.410  15.991   5.048  1.00  3.38           H  
ATOM    238 1HB  PHE A  16      13.771  14.308   6.841  1.00  3.38           H  
ATOM    239 2HB  PHE A  16      12.055  13.950   6.874  1.00  3.38           H  
ATOM    240  HD1 PHE A  16      15.183  13.546   4.975  1.00  3.38           H  
ATOM    241  HD2 PHE A  16      11.012  12.598   5.111  1.00  3.38           H  
ATOM    242  HE1 PHE A  16      15.506  11.804   3.266  1.00  3.38           H  
ATOM    243  HE2 PHE A  16      11.367  10.865   3.384  1.00  3.38           H  
ATOM    244  HZ  PHE A  16      13.607  10.470   2.465  1.00  3.38           H  
ATOM    245  N   TRP A  17      10.180  15.388   5.446  1.00  3.01           N  
ATOM    246  CA  TRP A  17       8.926  15.196   4.740  1.00  3.01           C  
ATOM    247  C   TRP A  17       8.613  16.392   3.851  1.00  3.01           C  
ATOM    248  O   TRP A  17       8.367  16.224   2.655  1.00  3.01           O  
ATOM    249  CB  TRP A  17       7.784  15.034   5.756  1.00  3.01           C  
ATOM    250  CG  TRP A  17       6.432  14.711   5.159  1.00  3.01           C  
ATOM    251  CD1 TRP A  17       5.954  13.468   4.927  1.00  3.01           C  
ATOM    252  CD2 TRP A  17       5.395  15.627   4.708  1.00  3.01           C  
ATOM    253  CE2 TRP A  17       4.342  14.844   4.228  1.00  3.01           C  
ATOM    254  CE3 TRP A  17       5.279  17.015   4.674  1.00  3.01           C  
ATOM    255  NE1 TRP A  17       4.697  13.530   4.370  1.00  3.01           N  
ATOM    256  CZ2 TRP A  17       3.182  15.408   3.715  1.00  3.01           C  
ATOM    257  CZ3 TRP A  17       4.128  17.584   4.158  1.00  3.01           C  
ATOM    258  CH2 TRP A  17       3.103  16.803   3.690  1.00  3.01           C  
ATOM    259  H   TRP A  17      10.180  15.392   6.471  1.00  3.01           H  
ATOM    260  HA  TRP A  17       9.004  14.305   4.124  1.00  3.01           H  
ATOM    261 1HB  TRP A  17       8.047  14.245   6.470  1.00  3.01           H  
ATOM    262 2HB  TRP A  17       7.684  15.954   6.328  1.00  3.01           H  
ATOM    263  HD1 TRP A  17       6.492  12.560   5.161  1.00  3.01           H  
ATOM    264  HE1 TRP A  17       4.129  12.736   4.109  1.00  3.01           H  
ATOM    265  HE3 TRP A  17       6.076  17.636   5.046  1.00  3.01           H  
ATOM    266  HZ2 TRP A  17       2.359  14.802   3.340  1.00  3.01           H  
ATOM    267  HZ3 TRP A  17       4.058  18.673   4.137  1.00  3.01           H  
ATOM    268  HH2 TRP A  17       2.209  17.281   3.290  1.00  3.01           H  
ATOM    269  N   GLU A  18       8.699  17.604   4.407  1.00  2.71           N  
ATOM    270  CA  GLU A  18       8.373  18.825   3.682  1.00  2.71           C  
ATOM    271  C   GLU A  18       9.274  19.045   2.488  1.00  2.71           C  
ATOM    272  O   GLU A  18       8.810  19.470   1.432  1.00  2.71           O  
ATOM    273  CB  GLU A  18       8.442  20.051   4.605  1.00  2.71           C  
ATOM    274  CG  GLU A  18       7.330  20.140   5.667  1.00  2.71           C  
ATOM    275  CD  GLU A  18       7.484  21.308   6.622  1.00  2.71           C  
ATOM    276  OE1 GLU A  18       8.450  22.031   6.517  1.00  2.71           O  
ATOM    277  OE2 GLU A  18       6.634  21.463   7.469  1.00  2.71           O1-
ATOM    278  H   GLU A  18       8.965  17.680   5.386  1.00  2.71           H  
ATOM    279  HA  GLU A  18       7.351  18.732   3.309  1.00  2.71           H  
ATOM    280 1HB  GLU A  18       9.401  20.041   5.133  1.00  2.71           H  
ATOM    281 2HB  GLU A  18       8.412  20.960   4.006  1.00  2.71           H  
ATOM    282 1HG  GLU A  18       6.373  20.233   5.154  1.00  2.71           H  
ATOM    283 2HG  GLU A  18       7.306  19.220   6.238  1.00  2.71           H  
ATOM    284  N   LYS A  19      10.562  18.724   2.627  1.00  2.46           N  
ATOM    285  CA  LYS A  19      11.472  18.944   1.515  1.00  2.46           C  
ATOM    286  C   LYS A  19      11.280  17.870   0.447  1.00  2.46           C  
ATOM    287  O   LYS A  19      11.365  18.155  -0.753  1.00  2.46           O  
ATOM    288  CB  LYS A  19      12.920  18.958   2.002  1.00  2.46           C  
ATOM    289  CG  LYS A  19      13.284  20.099   2.962  1.00  2.46           C  
ATOM    290  CD  LYS A  19      13.083  21.478   2.344  1.00  2.46           C  
ATOM    291  CE  LYS A  19      14.114  21.781   1.256  1.00  2.46           C  
ATOM    292  NZ  LYS A  19      13.978  23.179   0.749  1.00  2.46           N1+
ATOM    293  H   LYS A  19      10.914  18.379   3.523  1.00  2.46           H  
ATOM    294  HA  LYS A  19      11.248  19.910   1.070  1.00  2.46           H  
ATOM    295 1HB  LYS A  19      13.131  18.017   2.517  1.00  2.46           H  
ATOM    296 2HB  LYS A  19      13.585  19.027   1.152  1.00  2.46           H  
ATOM    297 1HG  LYS A  19      12.665  20.030   3.854  1.00  2.46           H  
ATOM    298 2HG  LYS A  19      14.326  19.993   3.264  1.00  2.46           H  
ATOM    299 1HD  LYS A  19      12.082  21.537   1.913  1.00  2.46           H  
ATOM    300 2HD  LYS A  19      13.168  22.231   3.126  1.00  2.46           H  
ATOM    301 1HE  LYS A  19      15.119  21.642   1.651  1.00  2.46           H  
ATOM    302 2HE  LYS A  19      13.964  21.092   0.422  1.00  2.46           H  
ATOM    303 1HZ  LYS A  19      14.657  23.349   0.005  1.00  2.46           H  
ATOM    304 2HZ  LYS A  19      13.063  23.311   0.364  1.00  2.46           H  
ATOM    305 3HZ  LYS A  19      14.128  23.839   1.486  1.00  2.46           H  
ATOM    306  N   THR A  20      10.974  16.640   0.866  1.00  2.27           N  
ATOM    307  CA  THR A  20      10.754  15.564  -0.086  1.00  2.27           C  
ATOM    308  C   THR A  20       9.503  15.872  -0.906  1.00  2.27           C  
ATOM    309  O   THR A  20       9.503  15.755  -2.137  1.00  2.27           O  
ATOM    310  CB  THR A  20      10.594  14.221   0.637  1.00  2.27           C  
ATOM    311  CG2 THR A  20      10.369  13.109  -0.362  1.00  2.27           C  
ATOM    312  OG1 THR A  20      11.783  13.946   1.381  1.00  2.27           O  
ATOM    313  H   THR A  20      10.923  16.428   1.864  1.00  2.27           H  
ATOM    314  HA  THR A  20      11.607  15.507  -0.760  1.00  2.27           H  
ATOM    315  HB  THR A  20       9.748  14.275   1.325  1.00  2.27           H  
ATOM    316  HG1 THR A  20      11.822  14.568   2.150  1.00  2.27           H  
ATOM    317 1HG2 THR A  20      10.264  12.163   0.166  1.00  2.27           H  
ATOM    318 2HG2 THR A  20       9.460  13.313  -0.929  1.00  2.27           H  
ATOM    319 3HG2 THR A  20      11.218  13.054  -1.041  1.00  2.27           H  
ATOM    320  N   VAL A  21       8.444  16.301  -0.217  1.00  2.11           N  
ATOM    321  CA  VAL A  21       7.198  16.648  -0.871  1.00  2.11           C  
ATOM    322  C   VAL A  21       7.372  17.865  -1.763  1.00  2.11           C  
ATOM    323  O   VAL A  21       6.915  17.861  -2.903  1.00  2.11           O  
ATOM    324  CB  VAL A  21       6.093  16.897   0.161  1.00  2.11           C  
ATOM    325  CG1 VAL A  21       4.856  17.451  -0.522  1.00  2.11           C  
ATOM    326  CG2 VAL A  21       5.758  15.587   0.855  1.00  2.11           C  
ATOM    327  H   VAL A  21       8.503  16.371   0.799  1.00  2.11           H  
ATOM    328  HA  VAL A  21       6.891  15.807  -1.490  1.00  2.11           H  
ATOM    329  HB  VAL A  21       6.442  17.630   0.895  1.00  2.11           H  
ATOM    330 1HG1 VAL A  21       4.079  17.629   0.221  1.00  2.11           H  
ATOM    331 2HG1 VAL A  21       5.101  18.393  -1.022  1.00  2.11           H  
ATOM    332 3HG1 VAL A  21       4.495  16.737  -1.262  1.00  2.11           H  
ATOM    333 1HG2 VAL A  21       4.990  15.767   1.577  1.00  2.11           H  
ATOM    334 2HG2 VAL A  21       5.407  14.866   0.122  1.00  2.11           H  
ATOM    335 3HG2 VAL A  21       6.634  15.189   1.351  1.00  2.11           H  
ATOM    336  N   ALA A  22       8.056  18.903  -1.273  1.00  1.95           N  
ATOM    337  CA  ALA A  22       8.257  20.079  -2.099  1.00  1.95           C  
ATOM    338  C   ALA A  22       8.994  19.703  -3.377  1.00  1.95           C  
ATOM    339  O   ALA A  22       8.650  20.185  -4.468  1.00  1.95           O  
ATOM    340  CB  ALA A  22       9.052  21.116  -1.330  1.00  1.95           C  
ATOM    341  H   ALA A  22       8.417  18.900  -0.322  1.00  1.95           H  
ATOM    342  HA  ALA A  22       7.283  20.484  -2.364  1.00  1.95           H  
ATOM    343 1HB  ALA A  22       9.190  22.002  -1.947  1.00  1.95           H  
ATOM    344 2HB  ALA A  22       8.513  21.384  -0.421  1.00  1.95           H  
ATOM    345 3HB  ALA A  22      10.024  20.699  -1.065  1.00  1.95           H  
ATOM    346  N   ALA A  23       9.982  18.812  -3.269  1.00  1.81           N  
ATOM    347  CA  ALA A  23      10.702  18.368  -4.445  1.00  1.81           C  
ATOM    348  C   ALA A  23       9.767  17.645  -5.403  1.00  1.81           C  
ATOM    349  O   ALA A  23       9.789  17.880  -6.615  1.00  1.81           O  
ATOM    350  CB  ALA A  23      11.852  17.467  -4.039  1.00  1.81           C  
ATOM    351  H   ALA A  23      10.262  18.453  -2.355  1.00  1.81           H  
ATOM    352  HA  ALA A  23      11.087  19.246  -4.950  1.00  1.81           H  
ATOM    353 1HB  ALA A  23      12.396  17.168  -4.916  1.00  1.81           H  
ATOM    354 2HB  ALA A  23      12.520  18.009  -3.366  1.00  1.81           H  
ATOM    355 3HB  ALA A  23      11.469  16.589  -3.530  1.00  1.81           H  
ATOM    356  N   ALA A  24       8.887  16.802  -4.855  1.00  1.68           N  
ATOM    357  CA  ALA A  24       7.935  16.073  -5.681  1.00  1.68           C  
ATOM    358  C   ALA A  24       6.996  17.023  -6.422  1.00  1.68           C  
ATOM    359  O   ALA A  24       6.706  16.816  -7.607  1.00  1.68           O  
ATOM    360  CB  ALA A  24       7.128  15.123  -4.813  1.00  1.68           C  
ATOM    361  H   ALA A  24       8.908  16.629  -3.850  1.00  1.68           H  
ATOM    362  HA  ALA A  24       8.495  15.501  -6.416  1.00  1.68           H  
ATOM    363 1HB  ALA A  24       6.437  14.558  -5.434  1.00  1.68           H  
ATOM    364 2HB  ALA A  24       7.806  14.439  -4.301  1.00  1.68           H  
ATOM    365 3HB  ALA A  24       6.567  15.693  -4.080  1.00  1.68           H  
ATOM    366  N   ASP A  25       6.554  18.086  -5.740  1.00  1.55           N  
ATOM    367  CA  ASP A  25       5.643  19.061  -6.334  1.00  1.55           C  
ATOM    368  C   ASP A  25       6.348  19.883  -7.405  1.00  1.55           C  
ATOM    369  O   ASP A  25       5.784  20.181  -8.461  1.00  1.55           O  
ATOM    370  CB  ASP A  25       5.066  19.992  -5.264  1.00  1.55           C  
ATOM    371  CG  ASP A  25       4.047  19.311  -4.323  1.00  1.55           C  
ATOM    372  OD1 ASP A  25       3.612  18.218  -4.617  1.00  1.55           O  
ATOM    373  OD2 ASP A  25       3.695  19.915  -3.333  1.00  1.55           O1-
ATOM    374  H   ASP A  25       6.834  18.189  -4.763  1.00  1.55           H  
ATOM    375  HA  ASP A  25       4.822  18.520  -6.800  1.00  1.55           H  
ATOM    376 1HB  ASP A  25       5.886  20.382  -4.657  1.00  1.55           H  
ATOM    377 2HB  ASP A  25       4.584  20.842  -5.745  1.00  1.55           H  
ATOM    378  N   THR A  26       7.609  20.215  -7.157  1.00  1.43           N  
ATOM    379  CA  THR A  26       8.382  20.990  -8.108  1.00  1.43           C  
ATOM    380  C   THR A  26       8.518  20.206  -9.402  1.00  1.43           C  
ATOM    381  O   THR A  26       8.270  20.728 -10.493  1.00  1.43           O  
ATOM    382  CB  THR A  26       9.767  21.282  -7.519  1.00  1.43           C  
ATOM    383  CG2 THR A  26      10.650  22.036  -8.501  1.00  1.43           C  
ATOM    384  OG1 THR A  26       9.604  22.049  -6.309  1.00  1.43           O  
ATOM    385  H   THR A  26       8.036  19.958  -6.266  1.00  1.43           H  
ATOM    386  HA  THR A  26       7.862  21.925  -8.314  1.00  1.43           H  
ATOM    387  HB  THR A  26      10.253  20.340  -7.269  1.00  1.43           H  
ATOM    388  HG1 THR A  26       9.148  21.485  -5.635  1.00  1.43           H  
ATOM    389 1HG2 THR A  26      11.609  22.217  -8.038  1.00  1.43           H  
ATOM    390 2HG2 THR A  26      10.785  21.448  -9.409  1.00  1.43           H  
ATOM    391 3HG2 THR A  26      10.190  22.976  -8.744  1.00  1.43           H  
ATOM    392  N   LEU A  27       8.878  18.932  -9.270  1.00  1.33           N  
ATOM    393  CA  LEU A  27       9.043  18.068 -10.422  1.00  1.33           C  
ATOM    394  C   LEU A  27       7.707  17.825 -11.134  1.00  1.33           C  
ATOM    395  O   LEU A  27       7.657  17.810 -12.369  1.00  1.33           O  
ATOM    396  CB  LEU A  27       9.699  16.772  -9.961  1.00  1.33           C  
ATOM    397  CG  LEU A  27      11.168  16.945  -9.493  1.00  1.33           C  
ATOM    398  CD1 LEU A  27      11.662  15.663  -8.875  1.00  1.33           C  
ATOM    399  CD2 LEU A  27      12.024  17.342 -10.676  1.00  1.33           C  
ATOM    400  H   LEU A  27       9.066  18.559  -8.336  1.00  1.33           H  
ATOM    401  HA  LEU A  27       9.717  18.559 -11.120  1.00  1.33           H  
ATOM    402 1HB  LEU A  27       9.124  16.376  -9.119  1.00  1.33           H  
ATOM    403 2HB  LEU A  27       9.675  16.049 -10.774  1.00  1.33           H  
ATOM    404  HG  LEU A  27      11.220  17.728  -8.732  1.00  1.33           H  
ATOM    405 1HD1 LEU A  27      12.688  15.797  -8.545  1.00  1.33           H  
ATOM    406 2HD1 LEU A  27      11.032  15.411  -8.019  1.00  1.33           H  
ATOM    407 3HD1 LEU A  27      11.617  14.863  -9.611  1.00  1.33           H  
ATOM    408 1HD2 LEU A  27      13.051  17.465 -10.346  1.00  1.33           H  
ATOM    409 2HD2 LEU A  27      11.977  16.561 -11.436  1.00  1.33           H  
ATOM    410 3HD2 LEU A  27      11.655  18.277 -11.094  1.00  1.33           H  
ATOM    411  N   TYR A  28       6.613  17.682 -10.370  1.00  1.25           N  
ATOM    412  CA  TYR A  28       5.285  17.505 -10.948  1.00  1.25           C  
ATOM    413  C   TYR A  28       4.987  18.668 -11.876  1.00  1.25           C  
ATOM    414  O   TYR A  28       4.594  18.479 -13.033  1.00  1.25           O  
ATOM    415  CB  TYR A  28       4.212  17.430  -9.863  1.00  1.25           C  
ATOM    416  CG  TYR A  28       2.806  17.314 -10.384  1.00  1.25           C  
ATOM    417  CD1 TYR A  28       2.309  16.081 -10.776  1.00  1.25           C  
ATOM    418  CD2 TYR A  28       2.012  18.449 -10.478  1.00  1.25           C  
ATOM    419  CE1 TYR A  28       1.016  15.979 -11.253  1.00  1.25           C  
ATOM    420  CE2 TYR A  28       0.725  18.349 -10.961  1.00  1.25           C  
ATOM    421  CZ  TYR A  28       0.223  17.119 -11.346  1.00  1.25           C  
ATOM    422  OH  TYR A  28      -1.065  17.021 -11.824  1.00  1.25           O  
ATOM    423  H   TYR A  28       6.701  17.664  -9.353  1.00  1.25           H  
ATOM    424  HA  TYR A  28       5.274  16.586 -11.535  1.00  1.25           H  
ATOM    425 1HB  TYR A  28       4.411  16.579  -9.211  1.00  1.25           H  
ATOM    426 2HB  TYR A  28       4.264  18.320  -9.248  1.00  1.25           H  
ATOM    427  HD1 TYR A  28       2.936  15.194 -10.703  1.00  1.25           H  
ATOM    428  HD2 TYR A  28       2.408  19.420 -10.175  1.00  1.25           H  
ATOM    429  HE1 TYR A  28       0.621  15.010 -11.558  1.00  1.25           H  
ATOM    430  HE2 TYR A  28       0.102  19.241 -11.038  1.00  1.25           H  
ATOM    431  HH  TYR A  28      -1.448  17.899 -11.887  1.00  1.25           H  
ATOM    432  N   LEU A  29       5.177  19.886 -11.374  1.00  1.23           N  
ATOM    433  CA  LEU A  29       4.900  21.052 -12.180  1.00  1.23           C  
ATOM    434  C   LEU A  29       5.763  21.092 -13.425  1.00  1.23           C  
ATOM    435  O   LEU A  29       5.272  21.329 -14.529  1.00  1.23           O  
ATOM    436  CB  LEU A  29       5.139  22.325 -11.370  1.00  1.23           C  
ATOM    437  CG  LEU A  29       4.154  22.616 -10.274  1.00  1.23           C  
ATOM    438  CD1 LEU A  29       4.651  23.823  -9.478  1.00  1.23           C  
ATOM    439  CD2 LEU A  29       2.794  22.868 -10.904  1.00  1.23           C  
ATOM    440  H   LEU A  29       5.506  19.995 -10.411  1.00  1.23           H  
ATOM    441  HA  LEU A  29       3.852  21.014 -12.485  1.00  1.23           H  
ATOM    442 1HB  LEU A  29       6.120  22.236 -10.899  1.00  1.23           H  
ATOM    443 2HB  LEU A  29       5.162  23.179 -12.047  1.00  1.23           H  
ATOM    444  HG  LEU A  29       4.086  21.765  -9.593  1.00  1.23           H  
ATOM    445 1HD1 LEU A  29       3.949  24.048  -8.677  1.00  1.23           H  
ATOM    446 2HD1 LEU A  29       5.628  23.589  -9.050  1.00  1.23           H  
ATOM    447 3HD1 LEU A  29       4.743  24.686 -10.137  1.00  1.23           H  
ATOM    448 1HD2 LEU A  29       2.065  23.084 -10.124  1.00  1.23           H  
ATOM    449 2HD2 LEU A  29       2.861  23.713 -11.586  1.00  1.23           H  
ATOM    450 3HD2 LEU A  29       2.483  21.979 -11.458  1.00  1.23           H  
ATOM    451  N   LEU A  30       7.033  20.745 -13.296  1.00  1.36           N  
ATOM    452  CA  LEU A  30       7.889  20.763 -14.469  1.00  1.36           C  
ATOM    453  C   LEU A  30       7.463  19.732 -15.513  1.00  1.36           C  
ATOM    454  O   LEU A  30       7.605  19.964 -16.716  1.00  1.36           O  
ATOM    455  CB  LEU A  30       9.324  20.557 -14.037  1.00  1.36           C  
ATOM    456  CG  LEU A  30       9.824  21.717 -13.248  1.00  1.36           C  
ATOM    457  CD1 LEU A  30      11.169  21.448 -12.716  1.00  1.36           C  
ATOM    458  CD2 LEU A  30       9.796  22.923 -14.120  1.00  1.36           C  
ATOM    459  H   LEU A  30       7.424  20.529 -12.376  1.00  1.36           H  
ATOM    460  HA  LEU A  30       7.812  21.746 -14.922  1.00  1.36           H  
ATOM    461 1HB  LEU A  30       9.383  19.661 -13.418  1.00  1.36           H  
ATOM    462 2HB  LEU A  30       9.951  20.432 -14.916  1.00  1.36           H  
ATOM    463  HG  LEU A  30       9.180  21.872 -12.418  1.00  1.36           H  
ATOM    464 1HD1 LEU A  30      11.495  22.306 -12.133  1.00  1.36           H  
ATOM    465 2HD1 LEU A  30      11.129  20.567 -12.081  1.00  1.36           H  
ATOM    466 3HD1 LEU A  30      11.850  21.280 -13.541  1.00  1.36           H  
ATOM    467 1HD2 LEU A  30      10.137  23.771 -13.560  1.00  1.36           H  
ATOM    468 2HD2 LEU A  30      10.439  22.765 -14.974  1.00  1.36           H  
ATOM    469 3HD2 LEU A  30       8.784  23.107 -14.460  1.00  1.36           H  
ATOM    470  N   GLY A  31       6.950  18.592 -15.057  1.00  1.73           N  
ATOM    471  CA  GLY A  31       6.491  17.546 -15.954  1.00  1.73           C  
ATOM    472  C   GLY A  31       5.075  17.760 -16.523  1.00  1.73           C  
ATOM    473  O   GLY A  31       4.759  17.223 -17.589  1.00  1.73           O  
ATOM    474  H   GLY A  31       6.899  18.436 -14.050  1.00  1.73           H  
ATOM    475 1HA  GLY A  31       7.198  17.449 -16.776  1.00  1.73           H  
ATOM    476 2HA  GLY A  31       6.514  16.600 -15.414  1.00  1.73           H  
ATOM    477  N   THR A  32       4.222  18.531 -15.826  1.00  2.52           N  
ATOM    478  CA  THR A  32       2.831  18.690 -16.266  1.00  2.52           C  
ATOM    479  C   THR A  32       2.348  20.101 -16.665  1.00  2.52           C  
ATOM    480  O   THR A  32       1.347  20.217 -17.375  1.00  2.52           O  
ATOM    481  CB  THR A  32       1.885  18.177 -15.160  1.00  2.52           C  
ATOM    482  CG2 THR A  32       2.176  16.726 -14.839  1.00  2.52           C  
ATOM    483  OG1 THR A  32       2.072  18.952 -13.973  1.00  2.52           O  
ATOM    484  H   THR A  32       4.526  18.936 -14.943  1.00  2.52           H  
ATOM    485  HA  THR A  32       2.694  18.055 -17.140  1.00  2.52           H  
ATOM    486  HB  THR A  32       0.856  18.277 -15.495  1.00  2.52           H  
ATOM    487  HG1 THR A  32       2.966  18.760 -13.609  1.00  2.52           H  
ATOM    488 1HG2 THR A  32       1.498  16.386 -14.066  1.00  2.52           H  
ATOM    489 2HG2 THR A  32       2.038  16.123 -15.734  1.00  2.52           H  
ATOM    490 3HG2 THR A  32       3.203  16.629 -14.486  1.00  2.52           H  
ATOM    491  N   SER A  33       3.000  21.169 -16.205  1.00  3.93           N  
ATOM    492  CA  SER A  33       2.511  22.517 -16.498  1.00  3.93           C  
ATOM    493  C   SER A  33       2.908  23.023 -17.885  1.00  3.93           C  
ATOM    494  O   SER A  33       3.852  22.528 -18.499  1.00  3.93           O  
ATOM    495  CB  SER A  33       3.020  23.475 -15.439  1.00  3.93           C  
ATOM    496  OG  SER A  33       4.416  23.589 -15.501  1.00  3.93           O  
ATOM    497  H   SER A  33       3.825  21.064 -15.625  1.00  3.93           H  
ATOM    498  HA  SER A  33       1.423  22.497 -16.447  1.00  3.93           H  
ATOM    499 1HB  SER A  33       2.568  24.456 -15.585  1.00  3.93           H  
ATOM    500 2HB  SER A  33       2.728  23.118 -14.452  1.00  3.93           H  
ATOM    501  HG  SER A  33       4.756  22.698 -15.295  1.00  3.93           H  
ATOM    502  N   GLU A  34       2.214  24.060 -18.360  1.00  5.76           N  
ATOM    503  CA  GLU A  34       2.602  24.719 -19.606  1.00  5.76           C  
ATOM    504  C   GLU A  34       3.983  25.328 -19.416  1.00  5.76           C  
ATOM    505  O   GLU A  34       4.218  26.020 -18.422  1.00  5.76           O  
ATOM    506  CB  GLU A  34       1.582  25.785 -20.019  1.00  5.76           C  
ATOM    507  CG  GLU A  34       1.866  26.456 -21.363  1.00  5.76           C  
ATOM    508  CD  GLU A  34       0.792  27.436 -21.773  1.00  5.76           C  
ATOM    509  OE1 GLU A  34      -0.115  27.653 -21.008  1.00  5.76           O  
ATOM    510  OE2 GLU A  34       0.882  27.962 -22.857  1.00  5.76           O1-
ATOM    511  H   GLU A  34       1.425  24.407 -17.836  1.00  5.76           H  
ATOM    512  HA  GLU A  34       2.662  23.970 -20.397  1.00  5.76           H  
ATOM    513 1HB  GLU A  34       0.589  25.339 -20.068  1.00  5.76           H  
ATOM    514 2HB  GLU A  34       1.552  26.564 -19.266  1.00  5.76           H  
ATOM    515 1HG  GLU A  34       2.803  26.992 -21.296  1.00  5.76           H  
ATOM    516 2HG  GLU A  34       1.972  25.689 -22.129  1.00  5.76           H  
ATOM    517  N   ALA A  35       4.867  25.148 -20.395  1.00  7.08           N  
ATOM    518  CA  ALA A  35       6.247  25.634 -20.306  1.00  7.08           C  
ATOM    519  C   ALA A  35       6.361  27.134 -20.052  1.00  7.08           C  
ATOM    520  O   ALA A  35       7.322  27.595 -19.440  1.00  7.08           O  
ATOM    521  CB  ALA A  35       6.990  25.313 -21.586  1.00  7.08           C  
ATOM    522  H   ALA A  35       4.592  24.599 -21.198  1.00  7.08           H  
ATOM    523  HA  ALA A  35       6.723  25.112 -19.482  1.00  7.08           H  
ATOM    524 1HB  ALA A  35       8.027  25.638 -21.491  1.00  7.08           H  
ATOM    525 2HB  ALA A  35       6.959  24.239 -21.762  1.00  7.08           H  
ATOM    526 3HB  ALA A  35       6.521  25.835 -22.420  1.00  7.08           H  
ATOM    527  N   ASN A  36       5.405  27.906 -20.545  1.00  6.82           N  
ATOM    528  CA  ASN A  36       5.476  29.347 -20.387  1.00  6.82           C  
ATOM    529  C   ASN A  36       4.695  29.874 -19.179  1.00  6.82           C  
ATOM    530  O   ASN A  36       4.573  31.091 -19.010  1.00  6.82           O  
ATOM    531  CB  ASN A  36       4.993  30.017 -21.656  1.00  6.82           C  
ATOM    532  CG  ASN A  36       5.946  29.811 -22.809  1.00  6.82           C  
ATOM    533  ND2 ASN A  36       5.410  29.605 -23.987  1.00  6.82           N  
ATOM    534  OD1 ASN A  36       7.169  29.840 -22.632  1.00  6.82           O  
ATOM    535  H   ASN A  36       4.623  27.490 -21.030  1.00  6.82           H  
ATOM    536  HA  ASN A  36       6.520  29.621 -20.233  1.00  6.82           H  
ATOM    537 1HB  ASN A  36       4.014  29.609 -21.927  1.00  6.82           H  
ATOM    538 2HB  ASN A  36       4.867  31.084 -21.481  1.00  6.82           H  
ATOM    539 1HD2 ASN A  36       5.995  29.465 -24.787  1.00  6.82           H  
ATOM    540 2HD2 ASN A  36       4.413  29.589 -24.089  1.00  6.82           H  
ATOM    541  N   SER A  37       4.157  28.983 -18.340  1.00  5.17           N  
ATOM    542  CA  SER A  37       3.404  29.439 -17.179  1.00  5.17           C  
ATOM    543  C   SER A  37       4.301  29.919 -16.061  1.00  5.17           C  
ATOM    544  O   SER A  37       5.459  29.504 -15.943  1.00  5.17           O  
ATOM    545  CB  SER A  37       2.525  28.332 -16.636  1.00  5.17           C  
ATOM    546  OG  SER A  37       3.305  27.264 -16.119  1.00  5.17           O  
ATOM    547  H   SER A  37       4.275  27.981 -18.492  1.00  5.17           H  
ATOM    548  HA  SER A  37       2.769  30.269 -17.490  1.00  5.17           H  
ATOM    549 1HB  SER A  37       1.885  28.729 -15.852  1.00  5.17           H  
ATOM    550 2HB  SER A  37       1.882  27.963 -17.427  1.00  5.17           H  
ATOM    551  HG  SER A  37       3.731  26.843 -16.912  1.00  5.17           H  
ATOM    552  N   ARG A  38       3.724  30.702 -15.153  1.00  3.30           N  
ATOM    553  CA  ARG A  38       4.476  31.147 -13.995  1.00  3.30           C  
ATOM    554  C   ARG A  38       4.857  29.960 -13.124  1.00  3.30           C  
ATOM    555  O   ARG A  38       5.966  29.901 -12.601  1.00  3.30           O  
ATOM    556  CB  ARG A  38       3.683  32.155 -13.180  1.00  3.30           C  
ATOM    557  CG  ARG A  38       4.415  32.690 -11.962  1.00  3.30           C  
ATOM    558  CD  ARG A  38       5.614  33.496 -12.364  1.00  3.30           C  
ATOM    559  NE  ARG A  38       6.366  33.978 -11.217  1.00  3.30           N  
ATOM    560  CZ  ARG A  38       6.164  35.133 -10.567  1.00  3.30           C  
ATOM    561  NH1 ARG A  38       5.223  35.975 -10.943  1.00  3.30           N1+
ATOM    562  NH2 ARG A  38       6.941  35.398  -9.540  1.00  3.30           N  
ATOM    563  H   ARG A  38       2.772  31.012 -15.288  1.00  3.30           H  
ATOM    564  HA  ARG A  38       5.390  31.630 -14.343  1.00  3.30           H  
ATOM    565 1HB  ARG A  38       3.416  33.005 -13.806  1.00  3.30           H  
ATOM    566 2HB  ARG A  38       2.757  31.698 -12.833  1.00  3.30           H  
ATOM    567 1HG  ARG A  38       3.750  33.326 -11.379  1.00  3.30           H  
ATOM    568 2HG  ARG A  38       4.753  31.855 -11.345  1.00  3.30           H  
ATOM    569 1HD  ARG A  38       6.279  32.874 -12.965  1.00  3.30           H  
ATOM    570 2HD  ARG A  38       5.297  34.357 -12.949  1.00  3.30           H  
ATOM    571  HE  ARG A  38       7.122  33.387 -10.846  1.00  3.30           H  
ATOM    572 1HH1 ARG A  38       4.637  35.756 -11.735  1.00  3.30           H  
ATOM    573 2HH1 ARG A  38       5.090  36.839 -10.439  1.00  3.30           H  
ATOM    574 1HH2 ARG A  38       7.660  34.702  -9.289  1.00  3.30           H  
ATOM    575 2HH2 ARG A  38       6.832  36.250  -9.017  1.00  3.30           H  
ATOM    576  N   ALA A  39       3.940  29.002 -12.966  1.00  1.98           N  
ATOM    577  CA  ALA A  39       4.212  27.836 -12.136  1.00  1.98           C  
ATOM    578  C   ALA A  39       5.416  27.062 -12.658  1.00  1.98           C  
ATOM    579  O   ALA A  39       6.252  26.604 -11.881  1.00  1.98           O  
ATOM    580  CB  ALA A  39       3.000  26.933 -12.076  1.00  1.98           C  
ATOM    581  H   ALA A  39       3.047  29.085 -13.431  1.00  1.98           H  
ATOM    582  HA  ALA A  39       4.450  28.188 -11.128  1.00  1.98           H  
ATOM    583 1HB  ALA A  39       3.212  26.086 -11.436  1.00  1.98           H  
ATOM    584 2HB  ALA A  39       2.150  27.484 -11.680  1.00  1.98           H  
ATOM    585 3HB  ALA A  39       2.767  26.578 -13.082  1.00  1.98           H  
ATOM    586  N   HIS A  40       5.529  26.951 -13.993  1.00  1.27           N  
ATOM    587  CA  HIS A  40       6.661  26.247 -14.588  1.00  1.27           C  
ATOM    588  C   HIS A  40       7.940  26.973 -14.212  1.00  1.27           C  
ATOM    589  O   HIS A  40       8.901  26.367 -13.733  1.00  1.27           O  
ATOM    590  CB  HIS A  40       6.567  26.201 -16.117  1.00  1.27           C  
ATOM    591  CG  HIS A  40       7.596  25.348 -16.780  1.00  1.27           C  
ATOM    592  CD2 HIS A  40       8.746  25.658 -17.414  1.00  1.27           C  
ATOM    593  ND1 HIS A  40       7.481  23.979 -16.840  1.00  1.27           N  
ATOM    594  CE1 HIS A  40       8.513  23.475 -17.485  1.00  1.27           C  
ATOM    595  NE2 HIS A  40       9.307  24.471 -17.846  1.00  1.27           N  
ATOM    596  H   HIS A  40       4.808  27.324 -14.615  1.00  1.27           H  
ATOM    597  HA  HIS A  40       6.712  25.227 -14.210  1.00  1.27           H  
ATOM    598 1HB  HIS A  40       5.597  25.807 -16.389  1.00  1.27           H  
ATOM    599 2HB  HIS A  40       6.633  27.209 -16.531  1.00  1.27           H  
ATOM    600  HD1 HIS A  40       6.708  23.440 -16.482  1.00  1.27           H  
ATOM    601  HD2 HIS A  40       9.236  26.608 -17.615  1.00  1.27           H  
ATOM    602  HE1 HIS A  40       8.590  22.393 -17.630  1.00  1.27           H  
ATOM    603  N   LYS A  41       7.942  28.288 -14.436  1.00  0.95           N  
ATOM    604  CA  LYS A  41       9.119  29.107 -14.196  1.00  0.95           C  
ATOM    605  C   LYS A  41       9.542  29.084 -12.729  1.00  0.95           C  
ATOM    606  O   LYS A  41      10.739  28.994 -12.425  1.00  0.95           O  
ATOM    607  CB  LYS A  41       8.814  30.534 -14.637  1.00  0.95           C  
ATOM    608  CG  LYS A  41       8.676  30.680 -16.145  1.00  0.95           C  
ATOM    609  CD  LYS A  41       8.297  32.092 -16.547  1.00  0.95           C  
ATOM    610  CE  LYS A  41       8.085  32.193 -18.052  1.00  0.95           C  
ATOM    611  NZ  LYS A  41       7.674  33.563 -18.463  1.00  0.95           N1+
ATOM    612  H   LYS A  41       7.099  28.727 -14.818  1.00  0.95           H  
ATOM    613  HA  LYS A  41       9.939  28.714 -14.793  1.00  0.95           H  
ATOM    614 1HB  LYS A  41       7.878  30.861 -14.180  1.00  0.95           H  
ATOM    615 2HB  LYS A  41       9.599  31.203 -14.291  1.00  0.95           H  
ATOM    616 1HG  LYS A  41       9.617  30.412 -16.625  1.00  0.95           H  
ATOM    617 2HG  LYS A  41       7.903  29.995 -16.501  1.00  0.95           H  
ATOM    618 1HD  LYS A  41       7.367  32.368 -16.043  1.00  0.95           H  
ATOM    619 2HD  LYS A  41       9.078  32.787 -16.243  1.00  0.95           H  
ATOM    620 1HE  LYS A  41       9.010  31.932 -18.562  1.00  0.95           H  
ATOM    621 2HE  LYS A  41       7.306  31.487 -18.349  1.00  0.95           H  
ATOM    622 1HZ  LYS A  41       7.540  33.589 -19.464  1.00  0.95           H  
ATOM    623 2HZ  LYS A  41       6.806  33.801 -18.001  1.00  0.95           H  
ATOM    624 3HZ  LYS A  41       8.388  34.223 -18.202  1.00  0.95           H  
ATOM    625  N   GLU A  42       8.573  29.123 -11.811  1.00  0.83           N  
ATOM    626  CA  GLU A  42       8.916  29.071 -10.400  1.00  0.83           C  
ATOM    627  C   GLU A  42       9.483  27.705 -10.062  1.00  0.83           C  
ATOM    628  O   GLU A  42      10.456  27.594  -9.316  1.00  0.83           O  
ATOM    629  CB  GLU A  42       7.694  29.358  -9.528  1.00  0.83           C  
ATOM    630  CG  GLU A  42       7.194  30.807  -9.551  1.00  0.83           C  
ATOM    631  CD  GLU A  42       8.162  31.803  -8.936  1.00  0.83           C  
ATOM    632  OE1 GLU A  42       8.608  31.574  -7.841  1.00  0.83           O  
ATOM    633  OE2 GLU A  42       8.415  32.820  -9.555  1.00  0.83           O1-
ATOM    634  H   GLU A  42       7.599  29.209 -12.099  1.00  0.83           H  
ATOM    635  HA  GLU A  42       9.679  29.822 -10.197  1.00  0.83           H  
ATOM    636 1HB  GLU A  42       6.867  28.725  -9.863  1.00  0.83           H  
ATOM    637 2HB  GLU A  42       7.912  29.090  -8.495  1.00  0.83           H  
ATOM    638 1HG  GLU A  42       7.035  31.087 -10.588  1.00  0.83           H  
ATOM    639 2HG  GLU A  42       6.235  30.865  -9.040  1.00  0.83           H  
ATOM    640  N   ALA A  43       8.906  26.656 -10.645  1.00  0.83           N  
ATOM    641  CA  ALA A  43       9.403  25.325 -10.385  1.00  0.83           C  
ATOM    642  C   ALA A  43      10.848  25.206 -10.878  1.00  0.83           C  
ATOM    643  O   ALA A  43      11.693  24.631 -10.187  1.00  0.83           O  
ATOM    644  CB  ALA A  43       8.488  24.310 -11.033  1.00  0.83           C  
ATOM    645  H   ALA A  43       8.092  26.775 -11.249  1.00  0.83           H  
ATOM    646  HA  ALA A  43       9.399  25.164  -9.310  1.00  0.83           H  
ATOM    647 1HB  ALA A  43       8.842  23.317 -10.802  1.00  0.83           H  
ATOM    648 2HB  ALA A  43       7.487  24.434 -10.638  1.00  0.83           H  
ATOM    649 3HB  ALA A  43       8.464  24.460 -12.098  1.00  0.83           H  
ATOM    650  N   LEU A  44      11.164  25.807 -12.031  1.00  0.90           N  
ATOM    651  CA  LEU A  44      12.533  25.759 -12.529  1.00  0.90           C  
ATOM    652  C   LEU A  44      13.472  26.492 -11.586  1.00  0.90           C  
ATOM    653  O   LEU A  44      14.576  26.028 -11.307  1.00  0.90           O  
ATOM    654  CB  LEU A  44      12.654  26.399 -13.920  1.00  0.90           C  
ATOM    655  CG  LEU A  44      12.022  25.655 -15.076  1.00  0.90           C  
ATOM    656  CD1 LEU A  44      12.087  26.513 -16.316  1.00  0.90           C  
ATOM    657  CD2 LEU A  44      12.762  24.345 -15.280  1.00  0.90           C  
ATOM    658  H   LEU A  44      10.431  26.263 -12.578  1.00  0.90           H  
ATOM    659  HA  LEU A  44      12.843  24.717 -12.590  1.00  0.90           H  
ATOM    660 1HB  LEU A  44      12.195  27.384 -13.880  1.00  0.90           H  
ATOM    661 2HB  LEU A  44      13.709  26.526 -14.149  1.00  0.90           H  
ATOM    662  HG  LEU A  44      10.982  25.464 -14.864  1.00  0.90           H  
ATOM    663 1HD1 LEU A  44      11.635  25.981 -17.148  1.00  0.90           H  
ATOM    664 2HD1 LEU A  44      11.549  27.443 -16.143  1.00  0.90           H  
ATOM    665 3HD1 LEU A  44      13.126  26.732 -16.550  1.00  0.90           H  
ATOM    666 1HD2 LEU A  44      12.309  23.806 -16.114  1.00  0.90           H  
ATOM    667 2HD2 LEU A  44      13.807  24.548 -15.503  1.00  0.90           H  
ATOM    668 3HD2 LEU A  44      12.696  23.743 -14.375  1.00  0.90           H  
ATOM    669  N   ALA A  45      13.021  27.631 -11.056  1.00  0.99           N  
ATOM    670  CA  ALA A  45      13.829  28.413 -10.131  1.00  0.99           C  
ATOM    671  C   ALA A  45      14.173  27.616  -8.873  1.00  0.99           C  
ATOM    672  O   ALA A  45      15.291  27.700  -8.359  1.00  0.99           O  
ATOM    673  CB  ALA A  45      13.096  29.687  -9.747  1.00  0.99           C  
ATOM    674  H   ALA A  45      12.103  27.984 -11.332  1.00  0.99           H  
ATOM    675  HA  ALA A  45      14.760  28.671 -10.634  1.00  0.99           H  
ATOM    676 1HB  ALA A  45      13.717  30.279  -9.080  1.00  0.99           H  
ATOM    677 2HB  ALA A  45      12.871  30.261 -10.647  1.00  0.99           H  
ATOM    678 3HB  ALA A  45      12.167  29.434  -9.242  1.00  0.99           H  
ATOM    679  N   GLU A  46      13.212  26.818  -8.405  1.00  1.10           N  
ATOM    680  CA  GLU A  46      13.378  26.007  -7.207  1.00  1.10           C  
ATOM    681  C   GLU A  46      13.998  24.635  -7.491  1.00  1.10           C  
ATOM    682  O   GLU A  46      14.516  23.980  -6.575  1.00  1.10           O  
ATOM    683  CB  GLU A  46      12.025  25.828  -6.511  1.00  1.10           C  
ATOM    684  CG  GLU A  46      11.380  27.133  -5.990  1.00  1.10           C  
ATOM    685  CD  GLU A  46      12.140  27.787  -4.855  1.00  1.10           C  
ATOM    686  OE1 GLU A  46      12.684  27.075  -4.049  1.00  1.10           O  
ATOM    687  OE2 GLU A  46      12.164  28.995  -4.786  1.00  1.10           O1-
ATOM    688  H   GLU A  46      12.306  26.818  -8.878  1.00  1.10           H  
ATOM    689  HA  GLU A  46      14.042  26.543  -6.531  1.00  1.10           H  
ATOM    690 1HB  GLU A  46      11.320  25.373  -7.213  1.00  1.10           H  
ATOM    691 2HB  GLU A  46      12.134  25.146  -5.668  1.00  1.10           H  
ATOM    692 1HG  GLU A  46      11.314  27.842  -6.818  1.00  1.10           H  
ATOM    693 2HG  GLU A  46      10.365  26.912  -5.663  1.00  1.10           H  
ATOM    694  N   LEU A  47      13.980  24.205  -8.751  1.00  1.22           N  
ATOM    695  CA  LEU A  47      14.485  22.891  -9.097  1.00  1.22           C  
ATOM    696  C   LEU A  47      15.863  22.534  -8.535  1.00  1.22           C  
ATOM    697  O   LEU A  47      15.990  21.431  -8.017  1.00  1.22           O  
ATOM    698  CB  LEU A  47      14.449  22.657 -10.607  1.00  1.22           C  
ATOM    699  CG  LEU A  47      15.004  21.335 -11.039  1.00  1.22           C  
ATOM    700  CD1 LEU A  47      14.151  20.230 -10.458  1.00  1.22           C  
ATOM    701  CD2 LEU A  47      15.050  21.272 -12.548  1.00  1.22           C  
ATOM    702  H   LEU A  47      13.529  24.769  -9.472  1.00  1.22           H  
ATOM    703  HA  LEU A  47      13.789  22.172  -8.679  1.00  1.22           H  
ATOM    704 1HB  LEU A  47      13.414  22.685 -10.907  1.00  1.22           H  
ATOM    705 2HB  LEU A  47      14.949  23.435 -11.143  1.00  1.22           H  
ATOM    706  HG  LEU A  47      16.005  21.227 -10.647  1.00  1.22           H  
ATOM    707 1HD1 LEU A  47      14.565  19.271 -10.759  1.00  1.22           H  
ATOM    708 2HD1 LEU A  47      14.147  20.300  -9.376  1.00  1.22           H  
ATOM    709 3HD1 LEU A  47      13.139  20.322 -10.826  1.00  1.22           H  
ATOM    710 1HD2 LEU A  47      15.461  20.310 -12.859  1.00  1.22           H  
ATOM    711 2HD2 LEU A  47      14.058  21.384 -12.946  1.00  1.22           H  
ATOM    712 3HD2 LEU A  47      15.681  22.077 -12.921  1.00  1.22           H  
ATOM    713  N   PRO A  48      16.925  23.369  -8.604  1.00  1.35           N  
ATOM    714  CA  PRO A  48      18.232  23.041  -8.055  1.00  1.35           C  
ATOM    715  C   PRO A  48      18.202  22.721  -6.557  1.00  1.35           C  
ATOM    716  O   PRO A  48      19.043  21.972  -6.063  1.00  1.35           O  
ATOM    717  CB  PRO A  48      19.037  24.317  -8.322  1.00  1.35           C  
ATOM    718  CG  PRO A  48      18.339  24.967  -9.495  1.00  1.35           C  
ATOM    719  CD  PRO A  48      16.875  24.687  -9.267  1.00  1.35           C  
ATOM    720  HA  PRO A  48      18.649  22.196  -8.620  1.00  1.35           H  
ATOM    721 1HB  PRO A  48      19.029  24.955  -7.424  1.00  1.35           H  
ATOM    722 2HB  PRO A  48      20.092  24.065  -8.526  1.00  1.35           H  
ATOM    723 1HG  PRO A  48      18.558  26.044  -9.520  1.00  1.35           H  
ATOM    724 2HG  PRO A  48      18.702  24.545 -10.442  1.00  1.35           H  
ATOM    725 1HD  PRO A  48      16.462  25.446  -8.598  1.00  1.35           H  
ATOM    726 2HD  PRO A  48      16.378  24.674 -10.211  1.00  1.35           H  
ATOM    727  N   ASP A  49      17.210  23.253  -5.822  1.00  1.48           N  
ATOM    728  CA  ASP A  49      17.105  22.991  -4.387  1.00  1.48           C  
ATOM    729  C   ASP A  49      16.544  21.591  -4.237  1.00  1.48           C  
ATOM    730  O   ASP A  49      16.980  20.788  -3.397  1.00  1.48           O  
ATOM    731  CB  ASP A  49      16.181  24.019  -3.714  1.00  1.48           C  
ATOM    732  CG  ASP A  49      16.178  23.988  -2.166  1.00  1.48           C  
ATOM    733  OD1 ASP A  49      17.178  24.289  -1.570  1.00  1.48           O  
ATOM    734  OD2 ASP A  49      15.155  23.648  -1.593  1.00  1.48           O1-
ATOM    735  H   ASP A  49      16.487  23.827  -6.247  1.00  1.48           H  
ATOM    736  HA  ASP A  49      18.095  23.030  -3.933  1.00  1.48           H  
ATOM    737 1HB  ASP A  49      16.462  25.019  -4.041  1.00  1.48           H  
ATOM    738 2HB  ASP A  49      15.158  23.853  -4.060  1.00  1.48           H  
ATOM    739  N   SER A  50      15.550  21.305  -5.077  1.00  1.60           N  
ATOM    740  CA  SER A  50      14.894  20.016  -5.058  1.00  1.60           C  
ATOM    741  C   SER A  50      15.879  18.928  -5.448  1.00  1.60           C  
ATOM    742  O   SER A  50      15.921  17.866  -4.822  1.00  1.60           O  
ATOM    743  CB  SER A  50      13.726  20.038  -6.007  1.00  1.60           C  
ATOM    744  OG  SER A  50      12.757  20.943  -5.556  1.00  1.60           O  
ATOM    745  H   SER A  50      15.245  22.025  -5.737  1.00  1.60           H  
ATOM    746  HA  SER A  50      14.533  19.818  -4.048  1.00  1.60           H  
ATOM    747 1HB  SER A  50      14.056  20.324  -6.989  1.00  1.60           H  
ATOM    748 2HB  SER A  50      13.299  19.048  -6.092  1.00  1.60           H  
ATOM    749  HG  SER A  50      13.111  21.823  -5.732  1.00  1.60           H  
ATOM    750  N   LEU A  51      16.708  19.213  -6.454  1.00  1.70           N  
ATOM    751  CA  LEU A  51      17.692  18.245  -6.893  1.00  1.70           C  
ATOM    752  C   LEU A  51      18.754  18.032  -5.835  1.00  1.70           C  
ATOM    753  O   LEU A  51      19.078  16.890  -5.523  1.00  1.70           O  
ATOM    754  CB  LEU A  51      18.348  18.710  -8.187  1.00  1.70           C  
ATOM    755  CG  LEU A  51      17.439  18.718  -9.395  1.00  1.70           C  
ATOM    756  CD1 LEU A  51      18.171  19.361 -10.551  1.00  1.70           C  
ATOM    757  CD2 LEU A  51      17.004  17.297  -9.716  1.00  1.70           C  
ATOM    758  H   LEU A  51      16.619  20.105  -6.935  1.00  1.70           H  
ATOM    759  HA  LEU A  51      17.190  17.297  -7.073  1.00  1.70           H  
ATOM    760 1HB  LEU A  51      18.712  19.725  -8.039  1.00  1.70           H  
ATOM    761 2HB  LEU A  51      19.195  18.066  -8.406  1.00  1.70           H  
ATOM    762  HG  LEU A  51      16.567  19.308  -9.179  1.00  1.70           H  
ATOM    763 1HD1 LEU A  51      17.523  19.386 -11.424  1.00  1.70           H  
ATOM    764 2HD1 LEU A  51      18.453  20.378 -10.278  1.00  1.70           H  
ATOM    765 3HD1 LEU A  51      19.064  18.783 -10.778  1.00  1.70           H  
ATOM    766 1HD2 LEU A  51      16.342  17.309 -10.584  1.00  1.70           H  
ATOM    767 2HD2 LEU A  51      17.882  16.688  -9.935  1.00  1.70           H  
ATOM    768 3HD2 LEU A  51      16.472  16.878  -8.860  1.00  1.70           H  
ATOM    769  N   GLU A  52      19.250  19.103  -5.203  1.00  1.80           N  
ATOM    770  CA  GLU A  52      20.253  18.904  -4.161  1.00  1.80           C  
ATOM    771  C   GLU A  52      19.687  18.004  -3.077  1.00  1.80           C  
ATOM    772  O   GLU A  52      20.343  17.064  -2.621  1.00  1.80           O  
ATOM    773  CB  GLU A  52      20.705  20.239  -3.540  1.00  1.80           C  
ATOM    774  CG  GLU A  52      21.771  20.065  -2.428  1.00  1.80           C  
ATOM    775  CD  GLU A  52      22.296  21.358  -1.787  1.00  1.80           C  
ATOM    776  OE1 GLU A  52      21.894  22.425  -2.180  1.00  1.80           O  
ATOM    777  OE2 GLU A  52      23.098  21.255  -0.884  1.00  1.80           O1-
ATOM    778  H   GLU A  52      18.978  20.052  -5.463  1.00  1.80           H  
ATOM    779  HA  GLU A  52      21.120  18.413  -4.599  1.00  1.80           H  
ATOM    780 1HB  GLU A  52      21.126  20.878  -4.319  1.00  1.80           H  
ATOM    781 2HB  GLU A  52      19.841  20.759  -3.121  1.00  1.80           H  
ATOM    782 1HG  GLU A  52      21.328  19.454  -1.652  1.00  1.80           H  
ATOM    783 2HG  GLU A  52      22.611  19.523  -2.840  1.00  1.80           H  
ATOM    784  N   THR A  53      18.437  18.259  -2.694  1.00  1.90           N  
ATOM    785  CA  THR A  53      17.801  17.474  -1.658  1.00  1.90           C  
ATOM    786  C   THR A  53      17.698  16.005  -2.036  1.00  1.90           C  
ATOM    787  O   THR A  53      18.142  15.133  -1.285  1.00  1.90           O  
ATOM    788  CB  THR A  53      16.380  18.011  -1.405  1.00  1.90           C  
ATOM    789  CG2 THR A  53      15.628  17.146  -0.397  1.00  1.90           C  
ATOM    790  OG1 THR A  53      16.459  19.370  -0.943  1.00  1.90           O  
ATOM    791  H   THR A  53      17.929  19.046  -3.103  1.00  1.90           H  
ATOM    792  HA  THR A  53      18.392  17.557  -0.747  1.00  1.90           H  
ATOM    793  HB  THR A  53      15.827  17.999  -2.336  1.00  1.90           H  
ATOM    794  HG1 THR A  53      16.795  19.943  -1.680  1.00  1.90           H  
ATOM    795 1HG2 THR A  53      14.627  17.540  -0.261  1.00  1.90           H  
ATOM    796 2HG2 THR A  53      15.561  16.129  -0.776  1.00  1.90           H  
ATOM    797 3HG2 THR A  53      16.155  17.146   0.555  1.00  1.90           H  
ATOM    798  N   LEU A  54      17.141  15.720  -3.208  1.00  1.99           N  
ATOM    799  CA  LEU A  54      16.923  14.337  -3.595  1.00  1.99           C  
ATOM    800  C   LEU A  54      18.220  13.576  -3.831  1.00  1.99           C  
ATOM    801  O   LEU A  54      18.334  12.401  -3.468  1.00  1.99           O  
ATOM    802  CB  LEU A  54      16.058  14.300  -4.848  1.00  1.99           C  
ATOM    803  CG  LEU A  54      14.606  14.790  -4.650  1.00  1.99           C  
ATOM    804  CD1 LEU A  54      13.915  14.828  -6.008  1.00  1.99           C  
ATOM    805  CD2 LEU A  54      13.882  13.884  -3.651  1.00  1.99           C  
ATOM    806  H   LEU A  54      16.822  16.476  -3.817  1.00  1.99           H  
ATOM    807  HA  LEU A  54      16.386  13.843  -2.790  1.00  1.99           H  
ATOM    808 1HB  LEU A  54      16.524  14.945  -5.601  1.00  1.99           H  
ATOM    809 2HB  LEU A  54      16.031  13.284  -5.230  1.00  1.99           H  
ATOM    810  HG  LEU A  54      14.616  15.803  -4.252  1.00  1.99           H  
ATOM    811 1HD1 LEU A  54      12.895  15.181  -5.897  1.00  1.99           H  
ATOM    812 2HD1 LEU A  54      14.464  15.501  -6.670  1.00  1.99           H  
ATOM    813 3HD1 LEU A  54      13.899  13.829  -6.436  1.00  1.99           H  
ATOM    814 1HD2 LEU A  54      12.861  14.242  -3.506  1.00  1.99           H  
ATOM    815 2HD2 LEU A  54      13.860  12.863  -4.032  1.00  1.99           H  
ATOM    816 3HD2 LEU A  54      14.408  13.905  -2.701  1.00  1.99           H  
ATOM    817  N   LEU A  55      19.203  14.246  -4.422  1.00  2.06           N  
ATOM    818  CA  LEU A  55      20.482  13.635  -4.728  1.00  2.06           C  
ATOM    819  C   LEU A  55      21.237  13.276  -3.457  1.00  2.06           C  
ATOM    820  O   LEU A  55      21.825  12.195  -3.375  1.00  2.06           O  
ATOM    821  CB  LEU A  55      21.265  14.600  -5.604  1.00  2.06           C  
ATOM    822  CG  LEU A  55      20.674  14.790  -7.017  1.00  2.06           C  
ATOM    823  CD1 LEU A  55      21.342  15.944  -7.681  1.00  2.06           C  
ATOM    824  CD2 LEU A  55      20.894  13.540  -7.814  1.00  2.06           C  
ATOM    825  H   LEU A  55      19.059  15.218  -4.695  1.00  2.06           H  
ATOM    826  HA  LEU A  55      20.301  12.721  -5.290  1.00  2.06           H  
ATOM    827 1HB  LEU A  55      21.278  15.573  -5.112  1.00  2.06           H  
ATOM    828 2HB  LEU A  55      22.291  14.243  -5.705  1.00  2.06           H  
ATOM    829  HG  LEU A  55      19.606  14.991  -6.951  1.00  2.06           H  
ATOM    830 1HD1 LEU A  55      20.937  16.085  -8.680  1.00  2.06           H  
ATOM    831 2HD1 LEU A  55      21.186  16.845  -7.098  1.00  2.06           H  
ATOM    832 3HD1 LEU A  55      22.375  15.734  -7.739  1.00  2.06           H  
ATOM    833 1HD2 LEU A  55      20.480  13.668  -8.814  1.00  2.06           H  
ATOM    834 2HD2 LEU A  55      21.962  13.346  -7.884  1.00  2.06           H  
ATOM    835 3HD2 LEU A  55      20.402  12.703  -7.321  1.00  2.06           H  
ATOM    836  N   LEU A  56      21.160  14.140  -2.432  1.00  2.13           N  
ATOM    837  CA  LEU A  56      21.822  13.851  -1.168  1.00  2.13           C  
ATOM    838  C   LEU A  56      21.073  12.759  -0.398  1.00  2.13           C  
ATOM    839  O   LEU A  56      21.693  11.926   0.265  1.00  2.13           O  
ATOM    840  CB  LEU A  56      21.999  15.132  -0.358  1.00  2.13           C  
ATOM    841  CG  LEU A  56      22.990  16.118  -1.023  1.00  2.13           C  
ATOM    842  CD1 LEU A  56      23.050  17.390  -0.231  1.00  2.13           C  
ATOM    843  CD2 LEU A  56      24.364  15.465  -1.142  1.00  2.13           C  
ATOM    844  H   LEU A  56      20.671  15.034  -2.538  1.00  2.13           H  
ATOM    845  HA  LEU A  56      22.818  13.482  -1.392  1.00  2.13           H  
ATOM    846 1HB  LEU A  56      21.028  15.631  -0.277  1.00  2.13           H  
ATOM    847 2HB  LEU A  56      22.360  14.885   0.638  1.00  2.13           H  
ATOM    848  HG  LEU A  56      22.629  16.365  -2.017  1.00  2.13           H  
ATOM    849 1HD1 LEU A  56      23.730  18.096  -0.719  1.00  2.13           H  
ATOM    850 2HD1 LEU A  56      22.055  17.824  -0.180  1.00  2.13           H  
ATOM    851 3HD1 LEU A  56      23.406  17.180   0.775  1.00  2.13           H  
ATOM    852 1HD2 LEU A  56      25.050  16.157  -1.625  1.00  2.13           H  
ATOM    853 2HD2 LEU A  56      24.733  15.223  -0.150  1.00  2.13           H  
ATOM    854 3HD2 LEU A  56      24.289  14.553  -1.738  1.00  2.13           H  
ATOM    855  N   ILE A  57      19.740  12.702  -0.519  1.00  2.18           N  
ATOM    856  CA  ILE A  57      19.020  11.606   0.129  1.00  2.18           C  
ATOM    857  C   ILE A  57      19.509  10.316  -0.523  1.00  2.18           C  
ATOM    858  O   ILE A  57      19.837   9.339   0.160  1.00  2.18           O  
ATOM    859  CB  ILE A  57      17.487  11.741  -0.009  1.00  2.18           C  
ATOM    860  CG1 ILE A  57      16.978  12.944   0.808  1.00  2.18           C  
ATOM    861  CG2 ILE A  57      16.811  10.457   0.464  1.00  2.18           C  
ATOM    862  CD1 ILE A  57      15.535  13.330   0.487  1.00  2.18           C  
ATOM    863  H   ILE A  57      19.228  13.422  -1.032  1.00  2.18           H  
ATOM    864  HA  ILE A  57      19.275  11.581   1.186  1.00  2.18           H  
ATOM    865  HB  ILE A  57      17.232  11.925  -1.053  1.00  2.18           H  
ATOM    866 1HG1 ILE A  57      17.046  12.699   1.860  1.00  2.18           H  
ATOM    867 2HG1 ILE A  57      17.618  13.793   0.624  1.00  2.18           H  
ATOM    868 1HG2 ILE A  57      15.732  10.554   0.355  1.00  2.18           H  
ATOM    869 2HG2 ILE A  57      17.164   9.623  -0.141  1.00  2.18           H  
ATOM    870 3HG2 ILE A  57      17.056  10.277   1.510  1.00  2.18           H  
ATOM    871 1HD1 ILE A  57      15.235  14.181   1.101  1.00  2.18           H  
ATOM    872 2HD1 ILE A  57      15.465  13.600  -0.559  1.00  2.18           H  
ATOM    873 3HD1 ILE A  57      14.872  12.493   0.688  1.00  2.18           H  
ATOM    874  N   GLY A  58      19.600  10.337  -1.857  1.00  2.22           N  
ATOM    875  CA  GLY A  58      20.103   9.218  -2.635  1.00  2.22           C  
ATOM    876  C   GLY A  58      21.475   8.794  -2.127  1.00  2.22           C  
ATOM    877  O   GLY A  58      21.689   7.624  -1.826  1.00  2.22           O  
ATOM    878  H   GLY A  58      19.292  11.170  -2.362  1.00  2.22           H  
ATOM    879 1HA  GLY A  58      19.405   8.385  -2.575  1.00  2.22           H  
ATOM    880 2HA  GLY A  58      20.174   9.517  -3.682  1.00  2.22           H  
ATOM    881  N   MET A  59      22.395   9.748  -2.016  1.00  2.25           N  
ATOM    882  CA  MET A  59      23.763   9.504  -1.570  1.00  2.25           C  
ATOM    883  C   MET A  59      23.806   8.801  -0.224  1.00  2.25           C  
ATOM    884  O   MET A  59      24.530   7.809  -0.054  1.00  2.25           O  
ATOM    885  CB  MET A  59      24.464  10.855  -1.500  1.00  2.25           C  
ATOM    886  CG  MET A  59      25.887  10.891  -1.070  1.00  2.25           C  
ATOM    887  SD  MET A  59      26.063  10.892   0.708  1.00  2.25           S  
ATOM    888  CE  MET A  59      25.357  12.499   1.081  1.00  2.25           C  
ATOM    889  H   MET A  59      22.140  10.695  -2.297  1.00  2.25           H  
ATOM    890  HA  MET A  59      24.261   8.867  -2.293  1.00  2.25           H  
ATOM    891 1HB  MET A  59      24.389  11.351  -2.460  1.00  2.25           H  
ATOM    892 2HB  MET A  59      23.935  11.472  -0.792  1.00  2.25           H  
ATOM    893 1HG  MET A  59      26.394  10.038  -1.467  1.00  2.25           H  
ATOM    894 2HG  MET A  59      26.360  11.782  -1.472  1.00  2.25           H  
ATOM    895 1HE  MET A  59      25.382  12.666   2.153  1.00  2.25           H  
ATOM    896 2HE  MET A  59      25.922  13.268   0.585  1.00  2.25           H  
ATOM    897 3HE  MET A  59      24.322  12.531   0.732  1.00  2.25           H  
ATOM    898  N   LEU A  60      23.009   9.285   0.726  1.00  2.27           N  
ATOM    899  CA  LEU A  60      22.965   8.681   2.044  1.00  2.27           C  
ATOM    900  C   LEU A  60      22.413   7.263   1.969  1.00  2.27           C  
ATOM    901  O   LEU A  60      22.895   6.358   2.669  1.00  2.27           O  
ATOM    902  CB  LEU A  60      22.110   9.549   2.965  1.00  2.27           C  
ATOM    903  CG  LEU A  60      22.731  10.907   3.293  1.00  2.27           C  
ATOM    904  CD1 LEU A  60      21.736  11.763   4.040  1.00  2.27           C  
ATOM    905  CD2 LEU A  60      23.993  10.690   4.104  1.00  2.27           C  
ATOM    906  H   LEU A  60      22.436  10.109   0.530  1.00  2.27           H  
ATOM    907  HA  LEU A  60      23.979   8.641   2.438  1.00  2.27           H  
ATOM    908 1HB  LEU A  60      21.155   9.734   2.469  1.00  2.27           H  
ATOM    909 2HB  LEU A  60      21.926   9.015   3.893  1.00  2.27           H  
ATOM    910  HG  LEU A  60      22.979  11.416   2.374  1.00  2.27           H  
ATOM    911 1HD1 LEU A  60      22.183  12.732   4.255  1.00  2.27           H  
ATOM    912 2HD1 LEU A  60      20.848  11.901   3.419  1.00  2.27           H  
ATOM    913 3HD1 LEU A  60      21.459  11.274   4.970  1.00  2.27           H  
ATOM    914 1HD2 LEU A  60      24.449  11.653   4.330  1.00  2.27           H  
ATOM    915 2HD2 LEU A  60      23.747  10.178   5.033  1.00  2.27           H  
ATOM    916 3HD2 LEU A  60      24.692  10.084   3.528  1.00  2.27           H  
ATOM    917  N   CYS A  61      21.411   7.056   1.108  1.00  2.29           N  
ATOM    918  CA  CYS A  61      20.809   5.742   0.960  1.00  2.29           C  
ATOM    919  C   CYS A  61      21.817   4.776   0.347  1.00  2.29           C  
ATOM    920  O   CYS A  61      21.958   3.648   0.815  1.00  2.29           O  
ATOM    921  CB  CYS A  61      19.565   5.821   0.078  1.00  2.29           C  
ATOM    922  SG  CYS A  61      18.203   6.751   0.829  1.00  2.29           S  
ATOM    923  H   CYS A  61      21.036   7.838   0.566  1.00  2.29           H  
ATOM    924  HA  CYS A  61      20.520   5.377   1.943  1.00  2.29           H  
ATOM    925 1HB  CYS A  61      19.811   6.287  -0.868  1.00  2.29           H  
ATOM    926 2HB  CYS A  61      19.207   4.818  -0.133  1.00  2.29           H  
ATOM    927  HG  CYS A  61      18.814   7.959   0.710  1.00  2.29           H  
ATOM    928  N   VAL A  62      22.581   5.245  -0.645  1.00  2.30           N  
ATOM    929  CA  VAL A  62      23.593   4.419  -1.294  1.00  2.30           C  
ATOM    930  C   VAL A  62      24.655   3.984  -0.313  1.00  2.30           C  
ATOM    931  O   VAL A  62      25.011   2.805  -0.259  1.00  2.30           O  
ATOM    932  CB  VAL A  62      24.250   5.176  -2.469  1.00  2.30           C  
ATOM    933  CG1 VAL A  62      25.466   4.430  -2.976  1.00  2.30           C  
ATOM    934  CG2 VAL A  62      23.254   5.299  -3.616  1.00  2.30           C  
ATOM    935  H   VAL A  62      22.424   6.194  -0.978  1.00  2.30           H  
ATOM    936  HA  VAL A  62      23.109   3.534  -1.693  1.00  2.30           H  
ATOM    937  HB  VAL A  62      24.564   6.165  -2.131  1.00  2.30           H  
ATOM    938 1HG1 VAL A  62      25.895   4.992  -3.784  1.00  2.30           H  
ATOM    939 2HG1 VAL A  62      26.189   4.344  -2.179  1.00  2.30           H  
ATOM    940 3HG1 VAL A  62      25.178   3.438  -3.323  1.00  2.30           H  
ATOM    941 1HG2 VAL A  62      23.719   5.837  -4.442  1.00  2.30           H  
ATOM    942 2HG2 VAL A  62      22.963   4.304  -3.946  1.00  2.30           H  
ATOM    943 3HG2 VAL A  62      22.377   5.834  -3.288  1.00  2.30           H  
ATOM    944  N   MET A  63      25.151   4.914   0.493  1.00  2.32           N  
ATOM    945  CA  MET A  63      26.170   4.557   1.461  1.00  2.32           C  
ATOM    946  C   MET A  63      25.616   3.609   2.535  1.00  2.32           C  
ATOM    947  O   MET A  63      26.301   2.668   2.971  1.00  2.32           O  
ATOM    948  CB  MET A  63      26.768   5.826   2.055  1.00  2.32           C  
ATOM    949  CG  MET A  63      27.973   5.599   2.969  1.00  2.32           C  
ATOM    950  SD  MET A  63      29.389   4.788   2.132  1.00  2.32           S  
ATOM    951  CE  MET A  63      30.036   6.067   1.066  1.00  2.32           C  
ATOM    952  H   MET A  63      24.833   5.883   0.413  1.00  2.32           H  
ATOM    953  HA  MET A  63      26.961   4.029   0.940  1.00  2.32           H  
ATOM    954 1HB  MET A  63      27.075   6.491   1.246  1.00  2.32           H  
ATOM    955 2HB  MET A  63      25.995   6.349   2.626  1.00  2.32           H  
ATOM    956 1HG  MET A  63      28.308   6.557   3.362  1.00  2.32           H  
ATOM    957 2HG  MET A  63      27.666   4.975   3.809  1.00  2.32           H  
ATOM    958 1HE  MET A  63      30.898   5.682   0.529  1.00  2.32           H  
ATOM    959 2HE  MET A  63      29.271   6.366   0.360  1.00  2.32           H  
ATOM    960 3HE  MET A  63      30.333   6.924   1.665  1.00  2.32           H  
ATOM    961  N   SER A  64      24.357   3.818   2.944  1.00  2.34           N  
ATOM    962  CA  SER A  64      23.751   2.963   3.956  1.00  2.34           C  
ATOM    963  C   SER A  64      23.547   1.535   3.434  1.00  2.34           C  
ATOM    964  O   SER A  64      23.880   0.558   4.120  1.00  2.34           O  
ATOM    965  CB  SER A  64      22.414   3.546   4.367  1.00  2.34           C  
ATOM    966  OG  SER A  64      22.579   4.803   4.976  1.00  2.34           O  
ATOM    967  H   SER A  64      23.818   4.606   2.583  1.00  2.34           H  
ATOM    968  HA  SER A  64      24.412   2.928   4.821  1.00  2.34           H  
ATOM    969 1HB  SER A  64      21.776   3.646   3.491  1.00  2.34           H  
ATOM    970 2HB  SER A  64      21.922   2.866   5.057  1.00  2.34           H  
ATOM    971  HG  SER A  64      22.839   5.416   4.245  1.00  2.34           H  
ATOM    972  N   MET A  65      23.032   1.418   2.199  1.00  2.38           N  
ATOM    973  CA  MET A  65      22.796   0.121   1.570  1.00  2.38           C  
ATOM    974  C   MET A  65      24.117  -0.545   1.287  1.00  2.38           C  
ATOM    975  O   MET A  65      24.275  -1.748   1.480  1.00  2.38           O  
ATOM    976  CB  MET A  65      22.021   0.288   0.271  1.00  2.38           C  
ATOM    977  CG  MET A  65      20.565   0.697   0.428  1.00  2.38           C  
ATOM    978  SD  MET A  65      19.686   0.675  -1.138  1.00  2.38           S  
ATOM    979  CE  MET A  65      20.422   2.106  -1.935  1.00  2.38           C  
ATOM    980  H   MET A  65      22.777   2.260   1.687  1.00  2.38           H  
ATOM    981  HA  MET A  65      22.232  -0.509   2.256  1.00  2.38           H  
ATOM    982 1HB  MET A  65      22.509   1.058  -0.330  1.00  2.38           H  
ATOM    983 2HB  MET A  65      22.056  -0.640  -0.298  1.00  2.38           H  
ATOM    984 1HG  MET A  65      20.073   0.006   1.109  1.00  2.38           H  
ATOM    985 2HG  MET A  65      20.493   1.691   0.850  1.00  2.38           H  
ATOM    986 1HE  MET A  65      19.986   2.238  -2.924  1.00  2.38           H  
ATOM    987 2HE  MET A  65      20.236   2.988  -1.338  1.00  2.38           H  
ATOM    988 3HE  MET A  65      21.493   1.948  -2.027  1.00  2.38           H  
ATOM    989  N   GLY A  66      25.091   0.259   0.878  1.00  2.43           N  
ATOM    990  CA  GLY A  66      26.422  -0.205   0.574  1.00  2.43           C  
ATOM    991  C   GLY A  66      27.006  -0.914   1.772  1.00  2.43           C  
ATOM    992  O   GLY A  66      27.469  -2.051   1.663  1.00  2.43           O  
ATOM    993  H   GLY A  66      24.904   1.247   0.726  1.00  2.43           H  
ATOM    994 1HA  GLY A  66      26.402  -0.867  -0.291  1.00  2.43           H  
ATOM    995 2HA  GLY A  66      27.027   0.658   0.330  1.00  2.43           H  
ATOM    996  N   THR A  67      26.969  -0.243   2.926  1.00  2.53           N  
ATOM    997  CA  THR A  67      27.482  -0.813   4.158  1.00  2.53           C  
ATOM    998  C   THR A  67      26.752  -2.105   4.501  1.00  2.53           C  
ATOM    999  O   THR A  67      27.381  -3.105   4.841  1.00  2.53           O  
ATOM   1000  CB  THR A  67      27.331   0.163   5.325  1.00  2.53           C  
ATOM   1001  CG2 THR A  67      27.846  -0.496   6.604  1.00  2.53           C  
ATOM   1002  OG1 THR A  67      28.079   1.358   5.048  1.00  2.53           O  
ATOM   1003  H   THR A  67      26.588   0.706   2.941  1.00  2.53           H  
ATOM   1004  HA  THR A  67      28.539  -1.039   4.023  1.00  2.53           H  
ATOM   1005  HB  THR A  67      26.278   0.429   5.444  1.00  2.53           H  
ATOM   1006  HG1 THR A  67      27.659   1.819   4.288  1.00  2.53           H  
ATOM   1007 1HG2 THR A  67      27.738   0.194   7.437  1.00  2.53           H  
ATOM   1008 2HG2 THR A  67      27.263  -1.396   6.798  1.00  2.53           H  
ATOM   1009 3HG2 THR A  67      28.895  -0.762   6.484  1.00  2.53           H  
ATOM   1010  N   PHE A  68      25.423  -2.112   4.392  1.00  2.67           N  
ATOM   1011  CA  PHE A  68      24.692  -3.337   4.690  1.00  2.67           C  
ATOM   1012  C   PHE A  68      25.186  -4.483   3.813  1.00  2.67           C  
ATOM   1013  O   PHE A  68      25.513  -5.565   4.306  1.00  2.67           O  
ATOM   1014  CB  PHE A  68      23.193  -3.148   4.481  1.00  2.67           C  
ATOM   1015  CG  PHE A  68      22.405  -4.414   4.687  1.00  2.67           C  
ATOM   1016  CD1 PHE A  68      22.113  -4.871   5.966  1.00  2.67           C  
ATOM   1017  CD2 PHE A  68      21.951  -5.148   3.602  1.00  2.67           C  
ATOM   1018  CE1 PHE A  68      21.385  -6.030   6.153  1.00  2.67           C  
ATOM   1019  CE2 PHE A  68      21.223  -6.304   3.787  1.00  2.67           C  
ATOM   1020  CZ  PHE A  68      20.939  -6.745   5.064  1.00  2.67           C  
ATOM   1021  H   PHE A  68      24.920  -1.264   4.121  1.00  2.67           H  
ATOM   1022  HA  PHE A  68      24.869  -3.603   5.731  1.00  2.67           H  
ATOM   1023 1HB  PHE A  68      22.821  -2.389   5.165  1.00  2.67           H  
ATOM   1024 2HB  PHE A  68      23.009  -2.794   3.469  1.00  2.67           H  
ATOM   1025  HD1 PHE A  68      22.466  -4.303   6.827  1.00  2.67           H  
ATOM   1026  HD2 PHE A  68      22.178  -4.800   2.592  1.00  2.67           H  
ATOM   1027  HE1 PHE A  68      21.163  -6.380   7.161  1.00  2.67           H  
ATOM   1028  HE2 PHE A  68      20.873  -6.870   2.926  1.00  2.67           H  
ATOM   1029  HZ  PHE A  68      20.367  -7.659   5.211  1.00  2.67           H  
ATOM   1030  N   ILE A  69      25.264  -4.241   2.510  1.00  2.90           N  
ATOM   1031  CA  ILE A  69      25.668  -5.270   1.570  1.00  2.90           C  
ATOM   1032  C   ILE A  69      27.077  -5.752   1.885  1.00  2.90           C  
ATOM   1033  O   ILE A  69      27.330  -6.960   1.894  1.00  2.90           O  
ATOM   1034  CB  ILE A  69      25.617  -4.735   0.141  1.00  2.90           C  
ATOM   1035  CG1 ILE A  69      24.183  -4.471  -0.281  1.00  2.90           C  
ATOM   1036  CG2 ILE A  69      26.246  -5.726  -0.768  1.00  2.90           C  
ATOM   1037  CD1 ILE A  69      24.092  -3.656  -1.542  1.00  2.90           C  
ATOM   1038  H   ILE A  69      25.008  -3.319   2.156  1.00  2.90           H  
ATOM   1039  HA  ILE A  69      24.983  -6.110   1.658  1.00  2.90           H  
ATOM   1040  HB  ILE A  69      26.155  -3.791   0.092  1.00  2.90           H  
ATOM   1041 1HG1 ILE A  69      23.678  -5.422  -0.442  1.00  2.90           H  
ATOM   1042 2HG1 ILE A  69      23.669  -3.941   0.517  1.00  2.90           H  
ATOM   1043 1HG2 ILE A  69      26.236  -5.348  -1.788  1.00  2.90           H  
ATOM   1044 2HG2 ILE A  69      27.248  -5.881  -0.443  1.00  2.90           H  
ATOM   1045 3HG2 ILE A  69      25.702  -6.668  -0.719  1.00  2.90           H  
ATOM   1046 1HD1 ILE A  69      23.044  -3.494  -1.796  1.00  2.90           H  
ATOM   1047 2HD1 ILE A  69      24.581  -2.693  -1.379  1.00  2.90           H  
ATOM   1048 3HD1 ILE A  69      24.586  -4.183  -2.356  1.00  2.90           H  
ATOM   1049  N   PHE A  70      27.982  -4.816   2.165  1.00  3.25           N  
ATOM   1050  CA  PHE A  70      29.368  -5.107   2.510  1.00  3.25           C  
ATOM   1051  C   PHE A  70      29.418  -6.082   3.667  1.00  3.25           C  
ATOM   1052  O   PHE A  70      30.146  -7.080   3.622  1.00  3.25           O  
ATOM   1053  CB  PHE A  70      30.082  -3.804   2.900  1.00  3.25           C  
ATOM   1054  CG  PHE A  70      31.510  -3.919   3.332  1.00  3.25           C  
ATOM   1055  CD1 PHE A  70      32.538  -3.960   2.403  1.00  3.25           C  
ATOM   1056  CD2 PHE A  70      31.834  -3.963   4.686  1.00  3.25           C  
ATOM   1057  CE1 PHE A  70      33.854  -4.040   2.813  1.00  3.25           C  
ATOM   1058  CE2 PHE A  70      33.152  -4.048   5.096  1.00  3.25           C  
ATOM   1059  CZ  PHE A  70      34.166  -4.087   4.153  1.00  3.25           C  
ATOM   1060  H   PHE A  70      27.697  -3.837   2.128  1.00  3.25           H  
ATOM   1061  HA  PHE A  70      29.860  -5.567   1.654  1.00  3.25           H  
ATOM   1062 1HB  PHE A  70      30.034  -3.106   2.068  1.00  3.25           H  
ATOM   1063 2HB  PHE A  70      29.541  -3.346   3.711  1.00  3.25           H  
ATOM   1064  HD1 PHE A  70      32.301  -3.918   1.335  1.00  3.25           H  
ATOM   1065  HD2 PHE A  70      31.030  -3.926   5.426  1.00  3.25           H  
ATOM   1066  HE1 PHE A  70      34.644  -4.065   2.072  1.00  3.25           H  
ATOM   1067  HE2 PHE A  70      33.393  -4.082   6.160  1.00  3.25           H  
ATOM   1068  HZ  PHE A  70      35.208  -4.150   4.471  1.00  3.25           H  
ATOM   1069  N   LEU A  71      28.648  -5.788   4.711  1.00  3.75           N  
ATOM   1070  CA  LEU A  71      28.596  -6.624   5.894  1.00  3.75           C  
ATOM   1071  C   LEU A  71      28.018  -8.010   5.596  1.00  3.75           C  
ATOM   1072  O   LEU A  71      28.454  -8.999   6.191  1.00  3.75           O  
ATOM   1073  CB  LEU A  71      27.765  -5.927   6.968  1.00  3.75           C  
ATOM   1074  CG  LEU A  71      28.396  -4.652   7.539  1.00  3.75           C  
ATOM   1075  CD1 LEU A  71      27.400  -3.982   8.462  1.00  3.75           C  
ATOM   1076  CD2 LEU A  71      29.684  -4.997   8.251  1.00  3.75           C  
ATOM   1077  H   LEU A  71      28.080  -4.939   4.684  1.00  3.75           H  
ATOM   1078  HA  LEU A  71      29.609  -6.748   6.266  1.00  3.75           H  
ATOM   1079 1HB  LEU A  71      26.801  -5.654   6.535  1.00  3.75           H  
ATOM   1080 2HB  LEU A  71      27.592  -6.621   7.787  1.00  3.75           H  
ATOM   1081  HG  LEU A  71      28.621  -3.967   6.733  1.00  3.75           H  
ATOM   1082 1HD1 LEU A  71      27.832  -3.065   8.861  1.00  3.75           H  
ATOM   1083 2HD1 LEU A  71      26.494  -3.742   7.900  1.00  3.75           H  
ATOM   1084 3HD1 LEU A  71      27.154  -4.654   9.280  1.00  3.75           H  
ATOM   1085 1HD2 LEU A  71      30.134  -4.086   8.646  1.00  3.75           H  
ATOM   1086 2HD2 LEU A  71      29.475  -5.685   9.069  1.00  3.75           H  
ATOM   1087 3HD2 LEU A  71      30.372  -5.466   7.547  1.00  3.75           H  
ATOM   1088  N   MET A  72      27.048  -8.098   4.674  1.00  4.37           N  
ATOM   1089  CA  MET A  72      26.445  -9.390   4.355  1.00  4.37           C  
ATOM   1090  C   MET A  72      27.338 -10.247   3.443  1.00  4.37           C  
ATOM   1091  O   MET A  72      27.332 -11.478   3.531  1.00  4.37           O  
ATOM   1092  CB  MET A  72      25.107  -9.214   3.637  1.00  4.37           C  
ATOM   1093  CG  MET A  72      23.987  -8.539   4.423  1.00  4.37           C  
ATOM   1094  SD  MET A  72      23.537  -9.337   5.940  1.00  4.37           S  
ATOM   1095  CE  MET A  72      24.439  -8.264   7.064  1.00  4.37           C  
ATOM   1096  H   MET A  72      26.700  -7.247   4.225  1.00  4.37           H  
ATOM   1097  HA  MET A  72      26.294  -9.938   5.284  1.00  4.37           H  
ATOM   1098 1HB  MET A  72      25.277  -8.608   2.743  1.00  4.37           H  
ATOM   1099 2HB  MET A  72      24.749 -10.184   3.304  1.00  4.37           H  
ATOM   1100 1HG  MET A  72      24.265  -7.532   4.654  1.00  4.37           H  
ATOM   1101 2HG  MET A  72      23.111  -8.503   3.787  1.00  4.37           H  
ATOM   1102 1HE  MET A  72      24.276  -8.591   8.090  1.00  4.37           H  
ATOM   1103 2HE  MET A  72      25.495  -8.310   6.837  1.00  4.37           H  
ATOM   1104 3HE  MET A  72      24.091  -7.237   6.947  1.00  4.37           H  
ATOM   1105  N   ASN A  73      28.095  -9.600   2.556  1.00  5.03           N  
ATOM   1106  CA  ASN A  73      28.940 -10.308   1.596  1.00  5.03           C  
ATOM   1107  C   ASN A  73      30.070 -11.117   2.226  1.00  5.03           C  
ATOM   1108  O   ASN A  73      30.622 -10.765   3.276  1.00  5.03           O  
ATOM   1109  CB  ASN A  73      29.522  -9.378   0.542  1.00  5.03           C  
ATOM   1110  CG  ASN A  73      28.502  -8.876  -0.457  1.00  5.03           C  
ATOM   1111  ND2 ASN A  73      28.862  -7.845  -1.174  1.00  5.03           N  
ATOM   1112  OD1 ASN A  73      27.412  -9.448  -0.618  1.00  5.03           O  
ATOM   1113  H   ASN A  73      28.045  -8.584   2.514  1.00  5.03           H  
ATOM   1114  HA  ASN A  73      28.307 -11.023   1.071  1.00  5.03           H  
ATOM   1115 1HB  ASN A  73      29.966  -8.509   1.040  1.00  5.03           H  
ATOM   1116 2HB  ASN A  73      30.327  -9.888   0.008  1.00  5.03           H  
ATOM   1117 1HD2 ASN A  73      28.243  -7.473  -1.863  1.00  5.03           H  
ATOM   1118 2HD2 ASN A  73      29.783  -7.435  -1.045  1.00  5.03           H  
ATOM   1119  N   ARG A  74      30.429 -12.197   1.533  1.00  5.57           N  
ATOM   1120  CA  ARG A  74      31.542 -13.072   1.888  1.00  5.57           C  
ATOM   1121  C   ARG A  74      32.854 -12.498   1.354  1.00  5.57           C  
ATOM   1122  O   ARG A  74      32.838 -11.611   0.500  1.00  5.57           O  
ATOM   1123  CB  ARG A  74      31.320 -14.465   1.323  1.00  5.57           C  
ATOM   1124  CG  ARG A  74      30.122 -15.202   1.911  1.00  5.57           C  
ATOM   1125  CD  ARG A  74      29.950 -16.562   1.315  1.00  5.57           C  
ATOM   1126  NE  ARG A  74      28.780 -17.247   1.856  1.00  5.57           N  
ATOM   1127  CZ  ARG A  74      28.343 -18.459   1.458  1.00  5.57           C  
ATOM   1128  NH1 ARG A  74      28.987 -19.116   0.518  1.00  5.57           N1+
ATOM   1129  NH2 ARG A  74      27.266 -18.990   2.015  1.00  5.57           N  
ATOM   1130  H   ARG A  74      29.901 -12.419   0.700  1.00  5.57           H  
ATOM   1131  HA  ARG A  74      31.603 -13.138   2.975  1.00  5.57           H  
ATOM   1132 1HB  ARG A  74      31.172 -14.402   0.247  1.00  5.57           H  
ATOM   1133 2HB  ARG A  74      32.206 -15.075   1.495  1.00  5.57           H  
ATOM   1134 1HG  ARG A  74      30.255 -15.312   2.989  1.00  5.57           H  
ATOM   1135 2HG  ARG A  74      29.214 -14.628   1.718  1.00  5.57           H  
ATOM   1136 1HD  ARG A  74      29.827 -16.477   0.237  1.00  5.57           H  
ATOM   1137 2HD  ARG A  74      30.830 -17.169   1.533  1.00  5.57           H  
ATOM   1138  HE  ARG A  74      28.257 -16.776   2.582  1.00  5.57           H  
ATOM   1139 1HH1 ARG A  74      29.808 -18.713   0.093  1.00  5.57           H  
ATOM   1140 2HH1 ARG A  74      28.658 -20.024   0.221  1.00  5.57           H  
ATOM   1141 1HH2 ARG A  74      26.770 -18.485   2.738  1.00  5.57           H  
ATOM   1142 2HH2 ARG A  74      26.938 -19.898   1.720  1.00  5.57           H  
ATOM   1143  N   LYS A  75      33.983 -12.984   1.869  1.00  5.83           N  
ATOM   1144  CA  LYS A  75      35.300 -12.526   1.420  1.00  5.83           C  
ATOM   1145  C   LYS A  75      35.480 -12.639  -0.091  1.00  5.83           C  
ATOM   1146  O   LYS A  75      35.204 -13.684  -0.682  1.00  5.83           O  
ATOM   1147  CB  LYS A  75      36.406 -13.318   2.111  1.00  5.83           C  
ATOM   1148  CG  LYS A  75      37.826 -12.880   1.728  1.00  5.83           C  
ATOM   1149  CD  LYS A  75      38.889 -13.674   2.486  1.00  5.83           C  
ATOM   1150  CE  LYS A  75      40.294 -13.252   2.075  1.00  5.83           C  
ATOM   1151  NZ  LYS A  75      41.340 -14.033   2.792  1.00  5.83           N1+
ATOM   1152  H   LYS A  75      33.934 -13.700   2.580  1.00  5.83           H  
ATOM   1153  HA  LYS A  75      35.403 -11.474   1.687  1.00  5.83           H  
ATOM   1154 1HB  LYS A  75      36.303 -13.222   3.191  1.00  5.83           H  
ATOM   1155 2HB  LYS A  75      36.302 -14.374   1.863  1.00  5.83           H  
ATOM   1156 1HG  LYS A  75      37.977 -13.036   0.659  1.00  5.83           H  
ATOM   1157 2HG  LYS A  75      37.949 -11.820   1.942  1.00  5.83           H  
ATOM   1158 1HD  LYS A  75      38.769 -13.520   3.559  1.00  5.83           H  
ATOM   1159 2HD  LYS A  75      38.766 -14.737   2.273  1.00  5.83           H  
ATOM   1160 1HE  LYS A  75      40.410 -13.404   1.003  1.00  5.83           H  
ATOM   1161 2HE  LYS A  75      40.429 -12.194   2.296  1.00  5.83           H  
ATOM   1162 1HZ  LYS A  75      42.255 -13.727   2.491  1.00  5.83           H  
ATOM   1163 2HZ  LYS A  75      41.247 -13.889   3.789  1.00  5.83           H  
ATOM   1164 3HZ  LYS A  75      41.230 -15.016   2.583  1.00  5.83           H  
ATOM   1165  N   GLY A  76      35.956 -11.555  -0.706  1.00  5.72           N  
ATOM   1166  CA  GLY A  76      36.172 -11.507  -2.147  1.00  5.72           C  
ATOM   1167  C   GLY A  76      35.954 -10.095  -2.684  1.00  5.72           C  
ATOM   1168  O   GLY A  76      35.988  -9.111  -1.938  1.00  5.72           O  
ATOM   1169  H   GLY A  76      36.161 -10.738  -0.153  1.00  5.72           H  
ATOM   1170 1HA  GLY A  76      37.186 -11.838  -2.375  1.00  5.72           H  
ATOM   1171 2HA  GLY A  76      35.490 -12.198  -2.641  1.00  5.72           H  
ATOM   1172  N   VAL A  77      35.709  -9.994  -3.991  1.00  5.29           N  
ATOM   1173  CA  VAL A  77      35.491  -8.711  -4.671  1.00  5.29           C  
ATOM   1174  C   VAL A  77      34.297  -7.956  -4.078  1.00  5.29           C  
ATOM   1175  O   VAL A  77      34.254  -6.716  -4.081  1.00  5.29           O  
ATOM   1176  CB  VAL A  77      35.298  -8.933  -6.184  1.00  5.29           C  
ATOM   1177  CG1 VAL A  77      33.971  -9.626  -6.476  1.00  5.29           C  
ATOM   1178  CG2 VAL A  77      35.344  -7.598  -6.886  1.00  5.29           C  
ATOM   1179  H   VAL A  77      35.694 -10.841  -4.543  1.00  5.29           H  
ATOM   1180  HA  VAL A  77      36.386  -8.102  -4.539  1.00  5.29           H  
ATOM   1181  HB  VAL A  77      36.100  -9.577  -6.552  1.00  5.29           H  
ATOM   1182 1HG1 VAL A  77      33.878  -9.776  -7.552  1.00  5.29           H  
ATOM   1183 2HG1 VAL A  77      33.942 -10.591  -5.974  1.00  5.29           H  
ATOM   1184 3HG1 VAL A  77      33.145  -9.010  -6.135  1.00  5.29           H  
ATOM   1185 1HG2 VAL A  77      35.225  -7.746  -7.957  1.00  5.29           H  
ATOM   1186 2HG2 VAL A  77      34.535  -6.979  -6.514  1.00  5.29           H  
ATOM   1187 3HG2 VAL A  77      36.302  -7.114  -6.691  1.00  5.29           H  
ATOM   1188  N   GLY A  78      33.378  -8.719  -3.479  1.00  4.67           N  
ATOM   1189  CA  GLY A  78      32.192  -8.218  -2.802  1.00  4.67           C  
ATOM   1190  C   GLY A  78      32.523  -7.272  -1.639  1.00  4.67           C  
ATOM   1191  O   GLY A  78      31.615  -6.658  -1.082  1.00  4.67           O  
ATOM   1192  H   GLY A  78      33.512  -9.719  -3.514  1.00  4.67           H  
ATOM   1193 1HA  GLY A  78      31.557  -7.701  -3.522  1.00  4.67           H  
ATOM   1194 2HA  GLY A  78      31.616  -9.062  -2.424  1.00  4.67           H  
ATOM   1195  N   LYS A  79      33.794  -7.208  -1.220  1.00  4.00           N  
ATOM   1196  CA  LYS A  79      34.196  -6.299  -0.162  1.00  4.00           C  
ATOM   1197  C   LYS A  79      34.839  -5.045  -0.749  1.00  4.00           C  
ATOM   1198  O   LYS A  79      34.359  -3.932  -0.535  1.00  4.00           O  
ATOM   1199  CB  LYS A  79      35.209  -6.977   0.763  1.00  4.00           C  
ATOM   1200  CG  LYS A  79      34.687  -8.185   1.502  1.00  4.00           C  
ATOM   1201  CD  LYS A  79      33.659  -7.818   2.554  1.00  4.00           C  
ATOM   1202  CE  LYS A  79      33.152  -9.063   3.225  1.00  4.00           C  
ATOM   1203  NZ  LYS A  79      32.165  -8.774   4.281  1.00  4.00           N1+
ATOM   1204  H   LYS A  79      34.502  -7.789  -1.667  1.00  4.00           H  
ATOM   1205  HA  LYS A  79      33.313  -6.006   0.409  1.00  4.00           H  
ATOM   1206 1HB  LYS A  79      36.071  -7.303   0.175  1.00  4.00           H  
ATOM   1207 2HB  LYS A  79      35.568  -6.262   1.496  1.00  4.00           H  
ATOM   1208 1HG  LYS A  79      34.227  -8.880   0.786  1.00  4.00           H  
ATOM   1209 2HG  LYS A  79      35.516  -8.696   1.985  1.00  4.00           H  
ATOM   1210 1HD  LYS A  79      34.098  -7.157   3.300  1.00  4.00           H  
ATOM   1211 2HD  LYS A  79      32.812  -7.304   2.088  1.00  4.00           H  
ATOM   1212 1HE  LYS A  79      32.683  -9.666   2.458  1.00  4.00           H  
ATOM   1213 2HE  LYS A  79      33.978  -9.626   3.654  1.00  4.00           H  
ATOM   1214 1HZ  LYS A  79      31.808  -9.648   4.665  1.00  4.00           H  
ATOM   1215 2HZ  LYS A  79      32.581  -8.222   5.005  1.00  4.00           H  
ATOM   1216 3HZ  LYS A  79      31.388  -8.250   3.877  1.00  4.00           H  
ATOM   1217  N   MET A  80      35.931  -5.215  -1.500  1.00  3.42           N  
ATOM   1218  CA  MET A  80      36.683  -4.064  -2.007  1.00  3.42           C  
ATOM   1219  C   MET A  80      36.107  -3.480  -3.285  1.00  3.42           C  
ATOM   1220  O   MET A  80      36.132  -2.261  -3.488  1.00  3.42           O  
ATOM   1221  CB  MET A  80      38.138  -4.463  -2.208  1.00  3.42           C  
ATOM   1222  CG  MET A  80      38.853  -4.793  -0.914  1.00  3.42           C  
ATOM   1223  SD  MET A  80      38.917  -3.387   0.212  1.00  3.42           S  
ATOM   1224  CE  MET A  80      37.524  -3.673   1.310  1.00  3.42           C  
ATOM   1225  H   MET A  80      36.262  -6.151  -1.687  1.00  3.42           H  
ATOM   1226  HA  MET A  80      36.650  -3.278  -1.252  1.00  3.42           H  
ATOM   1227 1HB  MET A  80      38.188  -5.336  -2.858  1.00  3.42           H  
ATOM   1228 2HB  MET A  80      38.676  -3.654  -2.701  1.00  3.42           H  
ATOM   1229 1HG  MET A  80      38.339  -5.613  -0.413  1.00  3.42           H  
ATOM   1230 2HG  MET A  80      39.875  -5.110  -1.129  1.00  3.42           H  
ATOM   1231 1HE  MET A  80      37.469  -2.884   2.050  1.00  3.42           H  
ATOM   1232 2HE  MET A  80      36.621  -3.669   0.738  1.00  3.42           H  
ATOM   1233 3HE  MET A  80      37.643  -4.631   1.814  1.00  3.42           H  
ATOM   1234  N   GLY A  81      35.578  -4.339  -4.159  1.00  2.96           N  
ATOM   1235  CA  GLY A  81      34.969  -3.872  -5.388  1.00  2.96           C  
ATOM   1236  C   GLY A  81      33.776  -3.061  -4.954  1.00  2.96           C  
ATOM   1237  O   GLY A  81      33.598  -1.906  -5.353  1.00  2.96           O  
ATOM   1238  H   GLY A  81      35.539  -5.334  -3.968  1.00  2.96           H  
ATOM   1239 1HA  GLY A  81      35.669  -3.262  -5.957  1.00  2.96           H  
ATOM   1240 2HA  GLY A  81      34.656  -4.715  -6.001  1.00  2.96           H  
ATOM   1241  N   LEU A  82      32.977  -3.683  -4.084  1.00  2.60           N  
ATOM   1242  CA  LEU A  82      31.795  -3.041  -3.535  1.00  2.60           C  
ATOM   1243  C   LEU A  82      32.144  -1.740  -2.832  1.00  2.60           C  
ATOM   1244  O   LEU A  82      31.516  -0.722  -3.095  1.00  2.60           O  
ATOM   1245  CB  LEU A  82      31.092  -3.900  -2.506  1.00  2.60           C  
ATOM   1246  CG  LEU A  82      29.875  -3.223  -1.888  1.00  2.60           C  
ATOM   1247  CD1 LEU A  82      28.798  -3.011  -2.949  1.00  2.60           C  
ATOM   1248  CD2 LEU A  82      29.407  -4.028  -0.795  1.00  2.60           C  
ATOM   1249  H   LEU A  82      33.218  -4.644  -3.835  1.00  2.60           H  
ATOM   1250  HA  LEU A  82      31.107  -2.831  -4.350  1.00  2.60           H  
ATOM   1251 1HB  LEU A  82      30.774  -4.830  -2.970  1.00  2.60           H  
ATOM   1252 2HB  LEU A  82      31.793  -4.134  -1.701  1.00  2.60           H  
ATOM   1253  HG  LEU A  82      30.162  -2.245  -1.507  1.00  2.60           H  
ATOM   1254 1HD1 LEU A  82      27.936  -2.514  -2.499  1.00  2.60           H  
ATOM   1255 2HD1 LEU A  82      29.200  -2.396  -3.748  1.00  2.60           H  
ATOM   1256 3HD1 LEU A  82      28.492  -3.976  -3.351  1.00  2.60           H  
ATOM   1257 1HD2 LEU A  82      28.549  -3.548  -0.327  1.00  2.60           H  
ATOM   1258 2HD2 LEU A  82      29.137  -5.000  -1.171  1.00  2.60           H  
ATOM   1259 3HD2 LEU A  82      30.214  -4.126  -0.089  1.00  2.60           H  
ATOM   1260  N   GLY A  83      33.151  -1.757  -1.956  1.00  2.33           N  
ATOM   1261  CA  GLY A  83      33.541  -0.555  -1.241  1.00  2.33           C  
ATOM   1262  C   GLY A  83      33.777   0.599  -2.208  1.00  2.33           C  
ATOM   1263  O   GLY A  83      33.193   1.681  -2.052  1.00  2.33           O  
ATOM   1264  H   GLY A  83      33.649  -2.619  -1.745  1.00  2.33           H  
ATOM   1265 1HA  GLY A  83      32.764  -0.288  -0.525  1.00  2.33           H  
ATOM   1266 2HA  GLY A  83      34.452  -0.758  -0.678  1.00  2.33           H  
ATOM   1267  N   ALA A  84      34.649   0.382  -3.200  1.00  2.13           N  
ATOM   1268  CA  ALA A  84      34.956   1.412  -4.182  1.00  2.13           C  
ATOM   1269  C   ALA A  84      33.714   1.843  -4.965  1.00  2.13           C  
ATOM   1270  O   ALA A  84      33.534   3.031  -5.250  1.00  2.13           O  
ATOM   1271  CB  ALA A  84      36.011   0.894  -5.136  1.00  2.13           C  
ATOM   1272  H   ALA A  84      35.101  -0.533  -3.281  1.00  2.13           H  
ATOM   1273  HA  ALA A  84      35.340   2.283  -3.651  1.00  2.13           H  
ATOM   1274 1HB  ALA A  84      36.264   1.667  -5.858  1.00  2.13           H  
ATOM   1275 2HB  ALA A  84      36.900   0.609  -4.575  1.00  2.13           H  
ATOM   1276 3HB  ALA A  84      35.617   0.018  -5.659  1.00  2.13           H  
ATOM   1277  N   PHE A  85      32.853   0.878  -5.310  1.00  1.99           N  
ATOM   1278  CA  PHE A  85      31.620   1.121  -6.056  1.00  1.99           C  
ATOM   1279  C   PHE A  85      30.699   2.065  -5.306  1.00  1.99           C  
ATOM   1280  O   PHE A  85      30.239   3.071  -5.849  1.00  1.99           O  
ATOM   1281  CB  PHE A  85      30.936  -0.222  -6.326  1.00  1.99           C  
ATOM   1282  CG  PHE A  85      29.608  -0.207  -6.979  1.00  1.99           C  
ATOM   1283  CD1 PHE A  85      29.482   0.004  -8.338  1.00  1.99           C  
ATOM   1284  CD2 PHE A  85      28.473  -0.467  -6.233  1.00  1.99           C  
ATOM   1285  CE1 PHE A  85      28.243  -0.038  -8.943  1.00  1.99           C  
ATOM   1286  CE2 PHE A  85      27.236  -0.516  -6.827  1.00  1.99           C  
ATOM   1287  CZ  PHE A  85      27.120  -0.304  -8.190  1.00  1.99           C  
ATOM   1288  H   PHE A  85      33.067  -0.088  -5.061  1.00  1.99           H  
ATOM   1289  HA  PHE A  85      31.880   1.580  -7.010  1.00  1.99           H  
ATOM   1290 1HB  PHE A  85      31.599  -0.836  -6.929  1.00  1.99           H  
ATOM   1291 2HB  PHE A  85      30.816  -0.734  -5.397  1.00  1.99           H  
ATOM   1292  HD1 PHE A  85      30.376   0.199  -8.930  1.00  1.99           H  
ATOM   1293  HD2 PHE A  85      28.571  -0.640  -5.163  1.00  1.99           H  
ATOM   1294  HE1 PHE A  85      28.153   0.131 -10.015  1.00  1.99           H  
ATOM   1295  HE2 PHE A  85      26.350  -0.723  -6.227  1.00  1.99           H  
ATOM   1296  HZ  PHE A  85      26.142  -0.340  -8.668  1.00  1.99           H  
ATOM   1297  N   VAL A  86      30.452   1.750  -4.044  1.00  1.88           N  
ATOM   1298  CA  VAL A  86      29.575   2.540  -3.203  1.00  1.88           C  
ATOM   1299  C   VAL A  86      30.123   3.934  -2.992  1.00  1.88           C  
ATOM   1300  O   VAL A  86      29.395   4.921  -3.125  1.00  1.88           O  
ATOM   1301  CB  VAL A  86      29.430   1.855  -1.853  1.00  1.88           C  
ATOM   1302  CG1 VAL A  86      28.691   2.753  -0.882  1.00  1.88           C  
ATOM   1303  CG2 VAL A  86      28.706   0.549  -2.062  1.00  1.88           C  
ATOM   1304  H   VAL A  86      30.884   0.911  -3.657  1.00  1.88           H  
ATOM   1305  HA  VAL A  86      28.598   2.608  -3.682  1.00  1.88           H  
ATOM   1306  HB  VAL A  86      30.429   1.663  -1.450  1.00  1.88           H  
ATOM   1307 1HG1 VAL A  86      28.612   2.266   0.085  1.00  1.88           H  
ATOM   1308 2HG1 VAL A  86      29.238   3.685  -0.768  1.00  1.88           H  
ATOM   1309 3HG1 VAL A  86      27.704   2.957  -1.261  1.00  1.88           H  
ATOM   1310 1HG2 VAL A  86      28.635   0.023  -1.128  1.00  1.88           H  
ATOM   1311 2HG2 VAL A  86      27.711   0.740  -2.465  1.00  1.88           H  
ATOM   1312 3HG2 VAL A  86      29.256  -0.052  -2.758  1.00  1.88           H  
ATOM   1313  N   MET A  87      31.420   4.030  -2.687  1.00  1.80           N  
ATOM   1314  CA  MET A  87      32.029   5.332  -2.504  1.00  1.80           C  
ATOM   1315  C   MET A  87      31.891   6.143  -3.787  1.00  1.80           C  
ATOM   1316  O   MET A  87      31.515   7.319  -3.745  1.00  1.80           O  
ATOM   1317  CB  MET A  87      33.484   5.191  -2.075  1.00  1.80           C  
ATOM   1318  CG  MET A  87      34.195   6.524  -1.827  1.00  1.80           C  
ATOM   1319  SD  MET A  87      35.917   6.330  -1.288  1.00  1.80           S  
ATOM   1320  CE  MET A  87      36.663   5.750  -2.796  1.00  1.80           C  
ATOM   1321  H   MET A  87      31.990   3.188  -2.579  1.00  1.80           H  
ATOM   1322  HA  MET A  87      31.490   5.862  -1.725  1.00  1.80           H  
ATOM   1323 1HB  MET A  87      33.541   4.585  -1.173  1.00  1.80           H  
ATOM   1324 2HB  MET A  87      34.032   4.655  -2.854  1.00  1.80           H  
ATOM   1325 1HG  MET A  87      34.189   7.096  -2.755  1.00  1.80           H  
ATOM   1326 2HG  MET A  87      33.660   7.100  -1.071  1.00  1.80           H  
ATOM   1327 1HE  MET A  87      37.729   5.586  -2.633  1.00  1.80           H  
ATOM   1328 2HE  MET A  87      36.188   4.814  -3.102  1.00  1.80           H  
ATOM   1329 3HE  MET A  87      36.525   6.496  -3.579  1.00  1.80           H  
ATOM   1330  N   THR A  88      32.157   5.511  -4.936  1.00  1.73           N  
ATOM   1331  CA  THR A  88      32.067   6.185  -6.219  1.00  1.73           C  
ATOM   1332  C   THR A  88      30.658   6.689  -6.497  1.00  1.73           C  
ATOM   1333  O   THR A  88      30.486   7.837  -6.911  1.00  1.73           O  
ATOM   1334  CB  THR A  88      32.494   5.255  -7.367  1.00  1.73           C  
ATOM   1335  CG2 THR A  88      32.316   5.961  -8.700  1.00  1.73           C  
ATOM   1336  OG1 THR A  88      33.865   4.871  -7.186  1.00  1.73           O  
ATOM   1337  H   THR A  88      32.466   4.539  -4.930  1.00  1.73           H  
ATOM   1338  HA  THR A  88      32.739   7.041  -6.201  1.00  1.73           H  
ATOM   1339  HB  THR A  88      31.878   4.359  -7.353  1.00  1.73           H  
ATOM   1340  HG1 THR A  88      33.920   4.296  -6.389  1.00  1.73           H  
ATOM   1341 1HG2 THR A  88      32.615   5.292  -9.504  1.00  1.73           H  
ATOM   1342 2HG2 THR A  88      31.267   6.236  -8.825  1.00  1.73           H  
ATOM   1343 3HG2 THR A  88      32.933   6.857  -8.723  1.00  1.73           H  
ATOM   1344  N   LEU A  89      29.643   5.859  -6.263  1.00  1.68           N  
ATOM   1345  CA  LEU A  89      28.280   6.303  -6.502  1.00  1.68           C  
ATOM   1346  C   LEU A  89      27.899   7.435  -5.566  1.00  1.68           C  
ATOM   1347  O   LEU A  89      27.278   8.418  -5.977  1.00  1.68           O  
ATOM   1348  CB  LEU A  89      27.306   5.164  -6.273  1.00  1.68           C  
ATOM   1349  CG  LEU A  89      27.321   4.030  -7.248  1.00  1.68           C  
ATOM   1350  CD1 LEU A  89      26.395   2.979  -6.723  1.00  1.68           C  
ATOM   1351  CD2 LEU A  89      26.906   4.516  -8.611  1.00  1.68           C  
ATOM   1352  H   LEU A  89      29.826   4.909  -5.936  1.00  1.68           H  
ATOM   1353  HA  LEU A  89      28.202   6.653  -7.530  1.00  1.68           H  
ATOM   1354 1HB  LEU A  89      27.558   4.727  -5.307  1.00  1.68           H  
ATOM   1355 2HB  LEU A  89      26.294   5.563  -6.221  1.00  1.68           H  
ATOM   1356  HG  LEU A  89      28.318   3.604  -7.317  1.00  1.68           H  
ATOM   1357 1HD1 LEU A  89      26.384   2.161  -7.403  1.00  1.68           H  
ATOM   1358 2HD1 LEU A  89      26.741   2.646  -5.743  1.00  1.68           H  
ATOM   1359 3HD1 LEU A  89      25.391   3.387  -6.637  1.00  1.68           H  
ATOM   1360 1HD2 LEU A  89      26.911   3.677  -9.309  1.00  1.68           H  
ATOM   1361 2HD2 LEU A  89      25.904   4.938  -8.557  1.00  1.68           H  
ATOM   1362 3HD2 LEU A  89      27.607   5.279  -8.951  1.00  1.68           H  
ATOM   1363  N   ALA A  90      28.304   7.323  -4.299  1.00  1.62           N  
ATOM   1364  CA  ALA A  90      27.999   8.368  -3.340  1.00  1.62           C  
ATOM   1365  C   ALA A  90      28.650   9.670  -3.785  1.00  1.62           C  
ATOM   1366  O   ALA A  90      28.033  10.739  -3.739  1.00  1.62           O  
ATOM   1367  CB  ALA A  90      28.499   7.957  -1.964  1.00  1.62           C  
ATOM   1368  H   ALA A  90      28.815   6.496  -3.988  1.00  1.62           H  
ATOM   1369  HA  ALA A  90      26.920   8.511  -3.312  1.00  1.62           H  
ATOM   1370 1HB  ALA A  90      28.273   8.726  -1.234  1.00  1.62           H  
ATOM   1371 2HB  ALA A  90      28.013   7.023  -1.674  1.00  1.62           H  
ATOM   1372 3HB  ALA A  90      29.574   7.806  -2.003  1.00  1.62           H  
ATOM   1373  N   THR A  91      29.877   9.559  -4.287  1.00  1.58           N  
ATOM   1374  CA  THR A  91      30.649  10.688  -4.755  1.00  1.58           C  
ATOM   1375  C   THR A  91      29.999  11.315  -5.974  1.00  1.58           C  
ATOM   1376  O   THR A  91      29.882  12.538  -6.066  1.00  1.58           O  
ATOM   1377  CB  THR A  91      32.075  10.247  -5.068  1.00  1.58           C  
ATOM   1378  CG2 THR A  91      32.876  11.402  -5.542  1.00  1.58           C  
ATOM   1379  OG1 THR A  91      32.653   9.712  -3.878  1.00  1.58           O  
ATOM   1380  H   THR A  91      30.325   8.643  -4.298  1.00  1.58           H  
ATOM   1381  HA  THR A  91      30.684  11.433  -3.967  1.00  1.58           H  
ATOM   1382  HB  THR A  91      32.062   9.479  -5.830  1.00  1.58           H  
ATOM   1383  HG1 THR A  91      32.143   8.915  -3.617  1.00  1.58           H  
ATOM   1384 1HG2 THR A  91      33.892  11.085  -5.756  1.00  1.58           H  
ATOM   1385 2HG2 THR A  91      32.424  11.791  -6.435  1.00  1.58           H  
ATOM   1386 3HG2 THR A  91      32.887  12.154  -4.785  1.00  1.58           H  
ATOM   1387  N   ALA A  92      29.552  10.479  -6.911  1.00  1.54           N  
ATOM   1388  CA  ALA A  92      28.911  10.982  -8.111  1.00  1.54           C  
ATOM   1389  C   ALA A  92      27.685  11.800  -7.735  1.00  1.54           C  
ATOM   1390  O   ALA A  92      27.449  12.870  -8.309  1.00  1.54           O  
ATOM   1391  CB  ALA A  92      28.515   9.817  -9.003  1.00  1.54           C  
ATOM   1392  H   ALA A  92      29.688   9.478  -6.796  1.00  1.54           H  
ATOM   1393  HA  ALA A  92      29.611  11.625  -8.637  1.00  1.54           H  
ATOM   1394 1HB  ALA A  92      28.044  10.192  -9.909  1.00  1.54           H  
ATOM   1395 2HB  ALA A  92      29.407   9.245  -9.263  1.00  1.54           H  
ATOM   1396 3HB  ALA A  92      27.817   9.176  -8.466  1.00  1.54           H  
ATOM   1397  N   LEU A  93      26.943  11.335  -6.731  1.00  1.52           N  
ATOM   1398  CA  LEU A  93      25.782  12.051  -6.235  1.00  1.52           C  
ATOM   1399  C   LEU A  93      26.178  13.356  -5.538  1.00  1.52           C  
ATOM   1400  O   LEU A  93      25.493  14.370  -5.687  1.00  1.52           O  
ATOM   1401  CB  LEU A  93      24.965  11.119  -5.352  1.00  1.52           C  
ATOM   1402  CG  LEU A  93      24.268  10.005  -6.131  1.00  1.52           C  
ATOM   1403  CD1 LEU A  93      23.671   9.004  -5.193  1.00  1.52           C  
ATOM   1404  CD2 LEU A  93      23.181  10.644  -6.978  1.00  1.52           C  
ATOM   1405  H   LEU A  93      27.182  10.432  -6.314  1.00  1.52           H  
ATOM   1406  HA  LEU A  93      25.160  12.304  -7.088  1.00  1.52           H  
ATOM   1407 1HB  LEU A  93      25.624  10.659  -4.620  1.00  1.52           H  
ATOM   1408 2HB  LEU A  93      24.201  11.699  -4.834  1.00  1.52           H  
ATOM   1409  HG  LEU A  93      24.991   9.492  -6.767  1.00  1.52           H  
ATOM   1410 1HD1 LEU A  93      23.171   8.224  -5.761  1.00  1.52           H  
ATOM   1411 2HD1 LEU A  93      24.462   8.564  -4.587  1.00  1.52           H  
ATOM   1412 3HD1 LEU A  93      22.959   9.507  -4.571  1.00  1.52           H  
ATOM   1413 1HD2 LEU A  93      22.665   9.874  -7.550  1.00  1.52           H  
ATOM   1414 2HD2 LEU A  93      22.466  11.154  -6.322  1.00  1.52           H  
ATOM   1415 3HD2 LEU A  93      23.630  11.365  -7.659  1.00  1.52           H  
ATOM   1416  N   LEU A  94      27.308  13.367  -4.819  1.00  1.53           N  
ATOM   1417  CA  LEU A  94      27.742  14.617  -4.202  1.00  1.53           C  
ATOM   1418  C   LEU A  94      28.056  15.632  -5.305  1.00  1.53           C  
ATOM   1419  O   LEU A  94      27.694  16.811  -5.213  1.00  1.53           O  
ATOM   1420  CB  LEU A  94      29.016  14.431  -3.366  1.00  1.53           C  
ATOM   1421  CG  LEU A  94      28.938  13.602  -2.084  1.00  1.53           C  
ATOM   1422  CD1 LEU A  94      30.337  13.415  -1.519  1.00  1.53           C  
ATOM   1423  CD2 LEU A  94      28.085  14.295  -1.084  1.00  1.53           C  
ATOM   1424  H   LEU A  94      27.835  12.504  -4.679  1.00  1.53           H  
ATOM   1425  HA  LEU A  94      26.941  15.003  -3.575  1.00  1.53           H  
ATOM   1426 1HB  LEU A  94      29.786  13.996  -4.000  1.00  1.53           H  
ATOM   1427 2HB  LEU A  94      29.340  15.412  -3.073  1.00  1.53           H  
ATOM   1428  HG  LEU A  94      28.527  12.632  -2.309  1.00  1.53           H  
ATOM   1429 1HD1 LEU A  94      30.275  12.817  -0.619  1.00  1.53           H  
ATOM   1430 2HD1 LEU A  94      30.971  12.913  -2.241  1.00  1.53           H  
ATOM   1431 3HD1 LEU A  94      30.761  14.380  -1.276  1.00  1.53           H  
ATOM   1432 1HD2 LEU A  94      28.048  13.694  -0.179  1.00  1.53           H  
ATOM   1433 2HD2 LEU A  94      28.512  15.266  -0.853  1.00  1.53           H  
ATOM   1434 3HD2 LEU A  94      27.086  14.419  -1.488  1.00  1.53           H  
ATOM   1435  N   TRP A  95      28.676  15.164  -6.396  1.00  1.58           N  
ATOM   1436  CA  TRP A  95      28.983  16.081  -7.487  1.00  1.58           C  
ATOM   1437  C   TRP A  95      27.697  16.564  -8.162  1.00  1.58           C  
ATOM   1438  O   TRP A  95      27.539  17.756  -8.431  1.00  1.58           O  
ATOM   1439  CB  TRP A  95      29.878  15.416  -8.544  1.00  1.58           C  
ATOM   1440  CG  TRP A  95      31.337  15.304  -8.196  1.00  1.58           C  
ATOM   1441  CD1 TRP A  95      32.040  14.163  -7.983  1.00  1.58           C  
ATOM   1442  CD2 TRP A  95      32.280  16.388  -8.042  1.00  1.58           C  
ATOM   1443  CE2 TRP A  95      33.518  15.814  -7.737  1.00  1.58           C  
ATOM   1444  CE3 TRP A  95      32.177  17.779  -8.134  1.00  1.58           C  
ATOM   1445  NE1 TRP A  95      33.358  14.462  -7.709  1.00  1.58           N  
ATOM   1446  CZ2 TRP A  95      34.646  16.579  -7.522  1.00  1.58           C  
ATOM   1447  CZ3 TRP A  95      33.313  18.546  -7.918  1.00  1.58           C  
ATOM   1448  CH2 TRP A  95      34.515  17.958  -7.620  1.00  1.58           C  
ATOM   1449  H   TRP A  95      28.959  14.184  -6.440  1.00  1.58           H  
ATOM   1450  HA  TRP A  95      29.511  16.941  -7.078  1.00  1.58           H  
ATOM   1451 1HB  TRP A  95      29.510  14.406  -8.730  1.00  1.58           H  
ATOM   1452 2HB  TRP A  95      29.794  15.962  -9.481  1.00  1.58           H  
ATOM   1453  HD1 TRP A  95      31.618  13.166  -8.033  1.00  1.58           H  
ATOM   1454  HE1 TRP A  95      34.104  13.808  -7.522  1.00  1.58           H  
ATOM   1455  HE3 TRP A  95      31.223  18.249  -8.370  1.00  1.58           H  
ATOM   1456  HZ2 TRP A  95      35.610  16.132  -7.283  1.00  1.58           H  
ATOM   1457  HZ3 TRP A  95      33.226  19.630  -7.992  1.00  1.58           H  
ATOM   1458  HH2 TRP A  95      35.388  18.587  -7.460  1.00  1.58           H  
ATOM   1459  N   ALA A  96      26.743  15.653  -8.373  1.00  1.66           N  
ATOM   1460  CA  ALA A  96      25.464  15.970  -9.006  1.00  1.66           C  
ATOM   1461  C   ALA A  96      24.691  17.016  -8.206  1.00  1.66           C  
ATOM   1462  O   ALA A  96      23.991  17.861  -8.763  1.00  1.66           O  
ATOM   1463  CB  ALA A  96      24.632  14.711  -9.160  1.00  1.66           C  
ATOM   1464  H   ALA A  96      26.932  14.681  -8.128  1.00  1.66           H  
ATOM   1465  HA  ALA A  96      25.672  16.383  -9.994  1.00  1.66           H  
ATOM   1466 1HB  ALA A  96      23.695  14.946  -9.660  1.00  1.66           H  
ATOM   1467 2HB  ALA A  96      25.185  13.978  -9.746  1.00  1.66           H  
ATOM   1468 3HB  ALA A  96      24.426  14.304  -8.174  1.00  1.66           H  
ATOM   1469  N   ALA A  97      24.844  16.952  -6.884  1.00  1.77           N  
ATOM   1470  CA  ALA A  97      24.196  17.832  -5.920  1.00  1.77           C  
ATOM   1471  C   ALA A  97      24.925  19.169  -5.772  1.00  1.77           C  
ATOM   1472  O   ALA A  97      24.536  19.991  -4.947  1.00  1.77           O  
ATOM   1473  CB  ALA A  97      24.115  17.141  -4.573  1.00  1.77           C  
ATOM   1474  H   ALA A  97      25.419  16.200  -6.505  1.00  1.77           H  
ATOM   1475  HA  ALA A  97      23.190  18.039  -6.277  1.00  1.77           H  
ATOM   1476 1HB  ALA A  97      23.608  17.776  -3.864  1.00  1.77           H  
ATOM   1477 2HB  ALA A  97      23.572  16.207  -4.673  1.00  1.77           H  
ATOM   1478 3HB  ALA A  97      25.115  16.929  -4.223  1.00  1.77           H  
ATOM   1479  N   GLU A  98      25.998  19.370  -6.539  1.00  1.87           N  
ATOM   1480  CA  GLU A  98      26.837  20.566  -6.520  1.00  1.87           C  
ATOM   1481  C   GLU A  98      27.526  20.820  -5.180  1.00  1.87           C  
ATOM   1482  O   GLU A  98      27.671  21.965  -4.744  1.00  1.87           O  
ATOM   1483  CB  GLU A  98      26.030  21.811  -6.936  1.00  1.87           C  
ATOM   1484  CG  GLU A  98      25.438  21.733  -8.355  1.00  1.87           C  
ATOM   1485  CD  GLU A  98      24.722  23.005  -8.799  1.00  1.87           C  
ATOM   1486  OE1 GLU A  98      24.634  23.926  -8.022  1.00  1.87           O  
ATOM   1487  OE2 GLU A  98      24.267  23.044  -9.920  1.00  1.87           O1-
ATOM   1488  H   GLU A  98      26.279  18.648  -7.198  1.00  1.87           H  
ATOM   1489  HA  GLU A  98      27.623  20.419  -7.263  1.00  1.87           H  
ATOM   1490 1HB  GLU A  98      25.219  21.991  -6.236  1.00  1.87           H  
ATOM   1491 2HB  GLU A  98      26.681  22.683  -6.900  1.00  1.87           H  
ATOM   1492 1HG  GLU A  98      26.245  21.519  -9.054  1.00  1.87           H  
ATOM   1493 2HG  GLU A  98      24.738  20.896  -8.394  1.00  1.87           H  
ATOM   1494  N   VAL A  99      28.006  19.750  -4.562  1.00  1.97           N  
ATOM   1495  CA  VAL A  99      28.777  19.839  -3.337  1.00  1.97           C  
ATOM   1496  C   VAL A  99      30.192  20.283  -3.736  1.00  1.97           C  
ATOM   1497  O   VAL A  99      30.700  19.799  -4.744  1.00  1.97           O  
ATOM   1498  CB  VAL A  99      28.803  18.473  -2.644  1.00  1.97           C  
ATOM   1499  CG1 VAL A  99      29.690  18.488  -1.443  1.00  1.97           C  
ATOM   1500  CG2 VAL A  99      27.389  18.101  -2.260  1.00  1.97           C  
ATOM   1501  H   VAL A  99      27.834  18.822  -4.954  1.00  1.97           H  
ATOM   1502  HA  VAL A  99      28.289  20.545  -2.675  1.00  1.97           H  
ATOM   1503  HB  VAL A  99      29.195  17.746  -3.327  1.00  1.97           H  
ATOM   1504 1HG1 VAL A  99      29.706  17.504  -0.982  1.00  1.97           H  
ATOM   1505 2HG1 VAL A  99      30.692  18.763  -1.745  1.00  1.97           H  
ATOM   1506 3HG1 VAL A  99      29.314  19.212  -0.736  1.00  1.97           H  
ATOM   1507 1HG2 VAL A  99      27.383  17.128  -1.794  1.00  1.97           H  
ATOM   1508 2HG2 VAL A  99      26.993  18.842  -1.565  1.00  1.97           H  
ATOM   1509 3HG2 VAL A  99      26.775  18.080  -3.152  1.00  1.97           H  
ATOM   1510  N   PRO A 100      30.806  21.282  -3.083  1.00  2.03           N  
ATOM   1511  CA  PRO A 100      32.141  21.758  -3.395  1.00  2.03           C  
ATOM   1512  C   PRO A 100      33.147  20.620  -3.395  1.00  2.03           C  
ATOM   1513  O   PRO A 100      33.132  19.762  -2.505  1.00  2.03           O  
ATOM   1514  CB  PRO A 100      32.410  22.751  -2.260  1.00  2.03           C  
ATOM   1515  CG  PRO A 100      31.037  23.256  -1.878  1.00  2.03           C  
ATOM   1516  CD  PRO A 100      30.116  22.059  -2.036  1.00  2.03           C  
ATOM   1517  HA  PRO A 100      32.120  22.263  -4.371  1.00  2.03           H  
ATOM   1518 1HB  PRO A 100      32.923  22.243  -1.433  1.00  2.03           H  
ATOM   1519 2HB  PRO A 100      33.078  23.549  -2.611  1.00  2.03           H  
ATOM   1520 1HG  PRO A 100      31.049  23.645  -0.848  1.00  2.03           H  
ATOM   1521 2HG  PRO A 100      30.751  24.092  -2.532  1.00  2.03           H  
ATOM   1522 1HD  PRO A 100      30.027  21.492  -1.114  1.00  2.03           H  
ATOM   1523 2HD  PRO A 100      29.150  22.449  -2.395  1.00  2.03           H  
ATOM   1524  N   GLY A 101      34.079  20.666  -4.346  1.00  2.04           N  
ATOM   1525  CA  GLY A 101      35.104  19.632  -4.491  1.00  2.04           C  
ATOM   1526  C   GLY A 101      35.915  19.419  -3.219  1.00  2.04           C  
ATOM   1527  O   GLY A 101      36.351  18.306  -2.933  1.00  2.04           O  
ATOM   1528  H   GLY A 101      34.048  21.414  -5.025  1.00  2.04           H  
ATOM   1529 1HA  GLY A 101      34.628  18.698  -4.780  1.00  2.04           H  
ATOM   1530 2HA  GLY A 101      35.774  19.908  -5.304  1.00  2.04           H  
ATOM   1531  N   THR A 102      36.096  20.478  -2.432  1.00  2.02           N  
ATOM   1532  CA  THR A 102      36.835  20.370  -1.182  1.00  2.02           C  
ATOM   1533  C   THR A 102      36.127  19.415  -0.222  1.00  2.02           C  
ATOM   1534  O   THR A 102      36.770  18.627   0.481  1.00  2.02           O  
ATOM   1535  CB  THR A 102      36.990  21.743  -0.505  1.00  2.02           C  
ATOM   1536  CG2 THR A 102      37.705  21.597   0.822  1.00  2.02           C  
ATOM   1537  OG1 THR A 102      37.736  22.624  -1.361  1.00  2.02           O  
ATOM   1538  H   THR A 102      35.713  21.368  -2.714  1.00  2.02           H  
ATOM   1539  HA  THR A 102      37.825  19.970  -1.394  1.00  2.02           H  
ATOM   1540  HB  THR A 102      36.003  22.171  -0.331  1.00  2.02           H  
ATOM   1541  HG1 THR A 102      37.884  23.462  -0.910  1.00  2.02           H  
ATOM   1542 1HG2 THR A 102      37.802  22.575   1.291  1.00  2.02           H  
ATOM   1543 2HG2 THR A 102      37.131  20.937   1.471  1.00  2.02           H  
ATOM   1544 3HG2 THR A 102      38.695  21.174   0.657  1.00  2.02           H  
ATOM   1545  N   GLN A 103      34.798  19.533  -0.147  1.00  1.98           N  
ATOM   1546  CA  GLN A 103      34.017  18.727   0.774  1.00  1.98           C  
ATOM   1547  C   GLN A 103      34.003  17.302   0.278  1.00  1.98           C  
ATOM   1548  O   GLN A 103      34.110  16.361   1.067  1.00  1.98           O  
ATOM   1549  CB  GLN A 103      32.594  19.267   0.895  1.00  1.98           C  
ATOM   1550  CG  GLN A 103      32.513  20.627   1.559  1.00  1.98           C  
ATOM   1551  CD  GLN A 103      31.091  21.163   1.665  1.00  1.98           C  
ATOM   1552  NE2 GLN A 103      30.959  22.349   2.246  1.00  1.98           N  
ATOM   1553  OE1 GLN A 103      30.124  20.534   1.234  1.00  1.98           O  
ATOM   1554  H   GLN A 103      34.310  20.144  -0.794  1.00  1.98           H  
ATOM   1555  HA  GLN A 103      34.491  18.748   1.754  1.00  1.98           H  
ATOM   1556 1HB  GLN A 103      32.175  19.372  -0.097  1.00  1.98           H  
ATOM   1557 2HB  GLN A 103      31.974  18.564   1.447  1.00  1.98           H  
ATOM   1558 1HG  GLN A 103      32.931  20.554   2.562  1.00  1.98           H  
ATOM   1559 2HG  GLN A 103      33.096  21.329   0.963  1.00  1.98           H  
ATOM   1560 1HE2 GLN A 103      30.051  22.760   2.349  1.00  1.98           H  
ATOM   1561 2HE2 GLN A 103      31.766  22.833   2.585  1.00  1.98           H  
ATOM   1562  N   ILE A 104      33.926  17.151  -1.044  1.00  1.95           N  
ATOM   1563  CA  ILE A 104      33.903  15.834  -1.653  1.00  1.95           C  
ATOM   1564  C   ILE A 104      35.206  15.105  -1.409  1.00  1.95           C  
ATOM   1565  O   ILE A 104      35.198  13.926  -1.064  1.00  1.95           O  
ATOM   1566  CB  ILE A 104      33.620  15.913  -3.147  1.00  1.95           C  
ATOM   1567  CG1 ILE A 104      32.218  16.393  -3.327  1.00  1.95           C  
ATOM   1568  CG2 ILE A 104      33.821  14.577  -3.780  1.00  1.95           C  
ATOM   1569  CD1 ILE A 104      31.874  16.747  -4.689  1.00  1.95           C  
ATOM   1570  H   ILE A 104      33.841  17.985  -1.631  1.00  1.95           H  
ATOM   1571  HA  ILE A 104      33.103  15.258  -1.192  1.00  1.95           H  
ATOM   1572  HB  ILE A 104      34.282  16.640  -3.608  1.00  1.95           H  
ATOM   1573 1HG1 ILE A 104      31.564  15.629  -3.005  1.00  1.95           H  
ATOM   1574 2HG1 ILE A 104      32.076  17.267  -2.707  1.00  1.95           H  
ATOM   1575 1HG2 ILE A 104      33.604  14.645  -4.842  1.00  1.95           H  
ATOM   1576 2HG2 ILE A 104      34.849  14.253  -3.637  1.00  1.95           H  
ATOM   1577 3HG2 ILE A 104      33.147  13.866  -3.309  1.00  1.95           H  
ATOM   1578 1HD1 ILE A 104      30.848  17.081  -4.745  1.00  1.95           H  
ATOM   1579 2HD1 ILE A 104      32.524  17.544  -5.035  1.00  1.95           H  
ATOM   1580 3HD1 ILE A 104      31.995  15.871  -5.303  1.00  1.95           H  
ATOM   1581  N   ALA A 105      36.330  15.798  -1.600  1.00  1.92           N  
ATOM   1582  CA  ALA A 105      37.630  15.200  -1.345  1.00  1.92           C  
ATOM   1583  C   ALA A 105      37.728  14.787   0.116  1.00  1.92           C  
ATOM   1584  O   ALA A 105      38.257  13.717   0.433  1.00  1.92           O  
ATOM   1585  CB  ALA A 105      38.728  16.172  -1.699  1.00  1.92           C  
ATOM   1586  H   ALA A 105      36.281  16.762  -1.927  1.00  1.92           H  
ATOM   1587  HA  ALA A 105      37.729  14.311  -1.957  1.00  1.92           H  
ATOM   1588 1HB  ALA A 105      39.696  15.712  -1.516  1.00  1.92           H  
ATOM   1589 2HB  ALA A 105      38.642  16.444  -2.750  1.00  1.92           H  
ATOM   1590 3HB  ALA A 105      38.623  17.068  -1.084  1.00  1.92           H  
ATOM   1591  N   GLY A 106      37.160  15.607   1.008  1.00  1.90           N  
ATOM   1592  CA  GLY A 106      37.116  15.289   2.425  1.00  1.90           C  
ATOM   1593  C   GLY A 106      36.411  13.954   2.601  1.00  1.90           C  
ATOM   1594  O   GLY A 106      36.951  13.030   3.214  1.00  1.90           O  
ATOM   1595  H   GLY A 106      36.771  16.502   0.705  1.00  1.90           H  
ATOM   1596 1HA  GLY A 106      38.126  15.241   2.830  1.00  1.90           H  
ATOM   1597 2HA  GLY A 106      36.574  16.072   2.956  1.00  1.90           H  
ATOM   1598  N   VAL A 107      35.216  13.836   2.022  1.00  1.92           N  
ATOM   1599  CA  VAL A 107      34.440  12.610   2.128  1.00  1.92           C  
ATOM   1600  C   VAL A 107      35.169  11.410   1.541  1.00  1.92           C  
ATOM   1601  O   VAL A 107      35.200  10.355   2.170  1.00  1.92           O  
ATOM   1602  CB  VAL A 107      33.084  12.746   1.414  1.00  1.92           C  
ATOM   1603  CG1 VAL A 107      32.409  11.376   1.350  1.00  1.92           C  
ATOM   1604  CG2 VAL A 107      32.212  13.734   2.165  1.00  1.92           C  
ATOM   1605  H   VAL A 107      34.832  14.641   1.526  1.00  1.92           H  
ATOM   1606  HA  VAL A 107      34.250  12.418   3.181  1.00  1.92           H  
ATOM   1607  HB  VAL A 107      33.243  13.095   0.395  1.00  1.92           H  
ATOM   1608 1HG1 VAL A 107      31.456  11.458   0.843  1.00  1.92           H  
ATOM   1609 2HG1 VAL A 107      33.049  10.680   0.805  1.00  1.92           H  
ATOM   1610 3HG1 VAL A 107      32.248  11.004   2.361  1.00  1.92           H  
ATOM   1611 1HG2 VAL A 107      31.254  13.833   1.658  1.00  1.92           H  
ATOM   1612 2HG2 VAL A 107      32.054  13.377   3.181  1.00  1.92           H  
ATOM   1613 3HG2 VAL A 107      32.704  14.699   2.197  1.00  1.92           H  
ATOM   1614  N   LEU A 108      35.801  11.566   0.378  1.00  1.96           N  
ATOM   1615  CA  LEU A 108      36.525  10.449  -0.221  1.00  1.96           C  
ATOM   1616  C   LEU A 108      37.649   9.970   0.683  1.00  1.96           C  
ATOM   1617  O   LEU A 108      37.844   8.760   0.862  1.00  1.96           O  
ATOM   1618  CB  LEU A 108      37.142  10.893  -1.553  1.00  1.96           C  
ATOM   1619  CG  LEU A 108      36.183  11.112  -2.697  1.00  1.96           C  
ATOM   1620  CD1 LEU A 108      36.896  11.781  -3.859  1.00  1.96           C  
ATOM   1621  CD2 LEU A 108      35.677   9.779  -3.112  1.00  1.96           C  
ATOM   1622  H   LEU A 108      35.749  12.462  -0.104  1.00  1.96           H  
ATOM   1623  HA  LEU A 108      35.831   9.632  -0.389  1.00  1.96           H  
ATOM   1624 1HB  LEU A 108      37.667  11.829  -1.388  1.00  1.96           H  
ATOM   1625 2HB  LEU A 108      37.866  10.144  -1.864  1.00  1.96           H  
ATOM   1626  HG  LEU A 108      35.356  11.751  -2.386  1.00  1.96           H  
ATOM   1627 1HD1 LEU A 108      36.193  11.917  -4.681  1.00  1.96           H  
ATOM   1628 2HD1 LEU A 108      37.273  12.744  -3.548  1.00  1.96           H  
ATOM   1629 3HD1 LEU A 108      37.723  11.154  -4.185  1.00  1.96           H  
ATOM   1630 1HD2 LEU A 108      35.012   9.899  -3.937  1.00  1.96           H  
ATOM   1631 2HD2 LEU A 108      36.511   9.149  -3.416  1.00  1.96           H  
ATOM   1632 3HD2 LEU A 108      35.158   9.319  -2.275  1.00  1.96           H  
ATOM   1633  N   LEU A 109      38.365  10.902   1.304  1.00  2.03           N  
ATOM   1634  CA  LEU A 109      39.432  10.523   2.210  1.00  2.03           C  
ATOM   1635  C   LEU A 109      38.873   9.802   3.422  1.00  2.03           C  
ATOM   1636  O   LEU A 109      39.372   8.742   3.800  1.00  2.03           O  
ATOM   1637  CB  LEU A 109      40.245  11.734   2.663  1.00  2.03           C  
ATOM   1638  CG  LEU A 109      41.365  11.391   3.652  1.00  2.03           C  
ATOM   1639  CD1 LEU A 109      42.335  10.404   2.993  1.00  2.03           C  
ATOM   1640  CD2 LEU A 109      42.077  12.659   4.075  1.00  2.03           C  
ATOM   1641  H   LEU A 109      38.181  11.893   1.126  1.00  2.03           H  
ATOM   1642  HA  LEU A 109      40.099   9.842   1.685  1.00  2.03           H  
ATOM   1643 1HB  LEU A 109      40.685  12.211   1.788  1.00  2.03           H  
ATOM   1644 2HB  LEU A 109      39.569  12.449   3.140  1.00  2.03           H  
ATOM   1645  HG  LEU A 109      40.934  10.914   4.525  1.00  2.03           H  
ATOM   1646 1HD1 LEU A 109      43.127  10.143   3.694  1.00  2.03           H  
ATOM   1647 2HD1 LEU A 109      41.794   9.501   2.708  1.00  2.03           H  
ATOM   1648 3HD1 LEU A 109      42.773  10.861   2.108  1.00  2.03           H  
ATOM   1649 1HD2 LEU A 109      42.867  12.414   4.786  1.00  2.03           H  
ATOM   1650 2HD2 LEU A 109      42.511  13.142   3.200  1.00  2.03           H  
ATOM   1651 3HD2 LEU A 109      41.360  13.333   4.545  1.00  2.03           H  
ATOM   1652  N   ILE A 110      37.817  10.354   4.018  1.00  2.12           N  
ATOM   1653  CA  ILE A 110      37.227   9.764   5.207  1.00  2.12           C  
ATOM   1654  C   ILE A 110      36.689   8.369   4.940  1.00  2.12           C  
ATOM   1655  O   ILE A 110      36.986   7.441   5.691  1.00  2.12           O  
ATOM   1656  CB  ILE A 110      36.088  10.646   5.733  1.00  2.12           C  
ATOM   1657  CG1 ILE A 110      36.657  11.959   6.275  1.00  2.12           C  
ATOM   1658  CG2 ILE A 110      35.296   9.893   6.794  1.00  2.12           C  
ATOM   1659  CD1 ILE A 110      35.603  13.010   6.509  1.00  2.12           C  
ATOM   1660  H   ILE A 110      37.434  11.226   3.648  1.00  2.12           H  
ATOM   1661  HA  ILE A 110      37.998   9.695   5.972  1.00  2.12           H  
ATOM   1662  HB  ILE A 110      35.428  10.903   4.905  1.00  2.12           H  
ATOM   1663 1HG1 ILE A 110      37.163  11.759   7.219  1.00  2.12           H  
ATOM   1664 2HG1 ILE A 110      37.390  12.346   5.567  1.00  2.12           H  
ATOM   1665 1HG2 ILE A 110      34.481  10.520   7.149  1.00  2.12           H  
ATOM   1666 2HG2 ILE A 110      34.890   8.984   6.360  1.00  2.12           H  
ATOM   1667 3HG2 ILE A 110      35.949   9.636   7.628  1.00  2.12           H  
ATOM   1668 1HD1 ILE A 110      36.072  13.915   6.892  1.00  2.12           H  
ATOM   1669 2HD1 ILE A 110      35.105  13.231   5.563  1.00  2.12           H  
ATOM   1670 3HD1 ILE A 110      34.875  12.645   7.229  1.00  2.12           H  
ATOM   1671  N   VAL A 111      35.942   8.194   3.853  1.00  2.24           N  
ATOM   1672  CA  VAL A 111      35.398   6.882   3.548  1.00  2.24           C  
ATOM   1673  C   VAL A 111      36.516   5.886   3.321  1.00  2.24           C  
ATOM   1674  O   VAL A 111      36.478   4.775   3.857  1.00  2.24           O  
ATOM   1675  CB  VAL A 111      34.492   6.934   2.316  1.00  2.24           C  
ATOM   1676  CG1 VAL A 111      34.110   5.521   1.888  1.00  2.24           C  
ATOM   1677  CG2 VAL A 111      33.244   7.720   2.639  1.00  2.24           C  
ATOM   1678  H   VAL A 111      35.735   8.984   3.244  1.00  2.24           H  
ATOM   1679  HA  VAL A 111      34.803   6.550   4.399  1.00  2.24           H  
ATOM   1680  HB  VAL A 111      35.032   7.417   1.496  1.00  2.24           H  
ATOM   1681 1HG1 VAL A 111      33.472   5.571   1.015  1.00  2.24           H  
ATOM   1682 2HG1 VAL A 111      35.012   4.957   1.649  1.00  2.24           H  
ATOM   1683 3HG1 VAL A 111      33.575   5.029   2.698  1.00  2.24           H  
ATOM   1684 1HG2 VAL A 111      32.612   7.767   1.756  1.00  2.24           H  
ATOM   1685 2HG2 VAL A 111      32.707   7.231   3.451  1.00  2.24           H  
ATOM   1686 3HG2 VAL A 111      33.516   8.726   2.942  1.00  2.24           H  
ATOM   1687  N   PHE A 112      37.535   6.281   2.557  1.00  2.39           N  
ATOM   1688  CA  PHE A 112      38.670   5.408   2.337  1.00  2.39           C  
ATOM   1689  C   PHE A 112      39.321   5.008   3.650  1.00  2.39           C  
ATOM   1690  O   PHE A 112      39.555   3.824   3.891  1.00  2.39           O  
ATOM   1691  CB  PHE A 112      39.710   6.076   1.453  1.00  2.39           C  
ATOM   1692  CG  PHE A 112      40.958   5.277   1.329  1.00  2.39           C  
ATOM   1693  CD1 PHE A 112      41.029   4.188   0.479  1.00  2.39           C  
ATOM   1694  CD2 PHE A 112      42.073   5.616   2.079  1.00  2.39           C  
ATOM   1695  CE1 PHE A 112      42.193   3.454   0.379  1.00  2.39           C  
ATOM   1696  CE2 PHE A 112      43.233   4.889   1.985  1.00  2.39           C  
ATOM   1697  CZ  PHE A 112      43.296   3.805   1.131  1.00  2.39           C  
ATOM   1698  H   PHE A 112      37.536   7.202   2.115  1.00  2.39           H  
ATOM   1699  HA  PHE A 112      38.317   4.505   1.838  1.00  2.39           H  
ATOM   1700 1HB  PHE A 112      39.296   6.238   0.457  1.00  2.39           H  
ATOM   1701 2HB  PHE A 112      39.965   7.052   1.864  1.00  2.39           H  
ATOM   1702  HD1 PHE A 112      40.153   3.913  -0.111  1.00  2.39           H  
ATOM   1703  HD2 PHE A 112      42.016   6.474   2.751  1.00  2.39           H  
ATOM   1704  HE1 PHE A 112      42.242   2.597  -0.291  1.00  2.39           H  
ATOM   1705  HE2 PHE A 112      44.101   5.167   2.581  1.00  2.39           H  
ATOM   1706  HZ  PHE A 112      44.214   3.226   1.055  1.00  2.39           H  
ATOM   1707  N   LEU A 113      39.622   5.981   4.508  1.00  2.57           N  
ATOM   1708  CA  LEU A 113      40.292   5.651   5.752  1.00  2.57           C  
ATOM   1709  C   LEU A 113      39.426   4.758   6.628  1.00  2.57           C  
ATOM   1710  O   LEU A 113      39.944   3.831   7.254  1.00  2.57           O  
ATOM   1711  CB  LEU A 113      40.671   6.928   6.496  1.00  2.57           C  
ATOM   1712  CG  LEU A 113      41.765   7.765   5.815  1.00  2.57           C  
ATOM   1713  CD1 LEU A 113      41.932   9.072   6.570  1.00  2.57           C  
ATOM   1714  CD2 LEU A 113      43.054   6.968   5.759  1.00  2.57           C  
ATOM   1715  H   LEU A 113      39.406   6.953   4.287  1.00  2.57           H  
ATOM   1716  HA  LEU A 113      41.206   5.112   5.511  1.00  2.57           H  
ATOM   1717 1HB  LEU A 113      39.778   7.554   6.574  1.00  2.57           H  
ATOM   1718 2HB  LEU A 113      41.006   6.671   7.498  1.00  2.57           H  
ATOM   1719  HG  LEU A 113      41.460   7.999   4.806  1.00  2.57           H  
ATOM   1720 1HD1 LEU A 113      42.692   9.681   6.085  1.00  2.57           H  
ATOM   1721 2HD1 LEU A 113      40.982   9.608   6.571  1.00  2.57           H  
ATOM   1722 3HD1 LEU A 113      42.234   8.867   7.593  1.00  2.57           H  
ATOM   1723 1HD2 LEU A 113      43.824   7.561   5.264  1.00  2.57           H  
ATOM   1724 2HD2 LEU A 113      43.377   6.726   6.772  1.00  2.57           H  
ATOM   1725 3HD2 LEU A 113      42.888   6.047   5.201  1.00  2.57           H  
ATOM   1726  N   LEU A 114      38.110   4.992   6.660  1.00  2.76           N  
ATOM   1727  CA  LEU A 114      37.243   4.140   7.460  1.00  2.76           C  
ATOM   1728  C   LEU A 114      37.273   2.723   6.914  1.00  2.76           C  
ATOM   1729  O   LEU A 114      37.297   1.760   7.678  1.00  2.76           O  
ATOM   1730  CB  LEU A 114      35.817   4.682   7.472  1.00  2.76           C  
ATOM   1731  CG  LEU A 114      35.625   5.993   8.239  1.00  2.76           C  
ATOM   1732  CD1 LEU A 114      34.220   6.505   7.996  1.00  2.76           C  
ATOM   1733  CD2 LEU A 114      35.888   5.753   9.713  1.00  2.76           C  
ATOM   1734  H   LEU A 114      37.711   5.778   6.143  1.00  2.76           H  
ATOM   1735  HA  LEU A 114      37.618   4.126   8.482  1.00  2.76           H  
ATOM   1736 1HB  LEU A 114      35.511   4.861   6.438  1.00  2.76           H  
ATOM   1737 2HB  LEU A 114      35.157   3.934   7.906  1.00  2.76           H  
ATOM   1738  HG  LEU A 114      36.322   6.733   7.880  1.00  2.76           H  
ATOM   1739 1HD1 LEU A 114      34.077   7.444   8.530  1.00  2.76           H  
ATOM   1740 2HD1 LEU A 114      34.079   6.668   6.927  1.00  2.76           H  
ATOM   1741 3HD1 LEU A 114      33.498   5.772   8.351  1.00  2.76           H  
ATOM   1742 1HD2 LEU A 114      35.757   6.688  10.258  1.00  2.76           H  
ATOM   1743 2HD2 LEU A 114      35.188   5.009  10.092  1.00  2.76           H  
ATOM   1744 3HD2 LEU A 114      36.909   5.393   9.846  1.00  2.76           H  
ATOM   1745  N   MET A 115      37.307   2.590   5.583  1.00  2.97           N  
ATOM   1746  CA  MET A 115      37.384   1.275   4.970  1.00  2.97           C  
ATOM   1747  C   MET A 115      38.635   0.573   5.468  1.00  2.97           C  
ATOM   1748  O   MET A 115      38.573  -0.577   5.903  1.00  2.97           O  
ATOM   1749  CB  MET A 115      37.427   1.378   3.452  1.00  2.97           C  
ATOM   1750  CG  MET A 115      37.518   0.055   2.751  1.00  2.97           C  
ATOM   1751  SD  MET A 115      37.848   0.254   1.013  1.00  2.97           S  
ATOM   1752  CE  MET A 115      39.548   0.819   1.162  1.00  2.97           C  
ATOM   1753  H   MET A 115      37.258   3.416   4.985  1.00  2.97           H  
ATOM   1754  HA  MET A 115      36.519   0.690   5.273  1.00  2.97           H  
ATOM   1755 1HB  MET A 115      36.544   1.912   3.096  1.00  2.97           H  
ATOM   1756 2HB  MET A 115      38.286   1.948   3.148  1.00  2.97           H  
ATOM   1757 1HG  MET A 115      38.322  -0.515   3.196  1.00  2.97           H  
ATOM   1758 2HG  MET A 115      36.589  -0.503   2.870  1.00  2.97           H  
ATOM   1759 1HE  MET A 115      39.958   1.008   0.173  1.00  2.97           H  
ATOM   1760 2HE  MET A 115      39.580   1.743   1.755  1.00  2.97           H  
ATOM   1761 3HE  MET A 115      40.140   0.054   1.660  1.00  2.97           H  
ATOM   1762  N   ILE A 116      39.762   1.284   5.449  1.00  3.21           N  
ATOM   1763  CA  ILE A 116      41.030   0.706   5.867  1.00  3.21           C  
ATOM   1764  C   ILE A 116      40.972   0.242   7.317  1.00  3.21           C  
ATOM   1765  O   ILE A 116      41.486  -0.825   7.650  1.00  3.21           O  
ATOM   1766  CB  ILE A 116      42.185   1.703   5.677  1.00  3.21           C  
ATOM   1767  CG1 ILE A 116      42.379   1.997   4.178  1.00  3.21           C  
ATOM   1768  CG2 ILE A 116      43.446   1.162   6.303  1.00  3.21           C  
ATOM   1769  CD1 ILE A 116      42.706   0.788   3.360  1.00  3.21           C  
ATOM   1770  H   ILE A 116      39.735   2.241   5.088  1.00  3.21           H  
ATOM   1771  HA  ILE A 116      41.233  -0.161   5.249  1.00  3.21           H  
ATOM   1772  HB  ILE A 116      41.925   2.645   6.156  1.00  3.21           H  
ATOM   1773 1HG1 ILE A 116      41.475   2.429   3.783  1.00  3.21           H  
ATOM   1774 2HG1 ILE A 116      43.184   2.720   4.066  1.00  3.21           H  
ATOM   1775 1HG2 ILE A 116      44.252   1.881   6.176  1.00  3.21           H  
ATOM   1776 2HG2 ILE A 116      43.275   0.992   7.366  1.00  3.21           H  
ATOM   1777 3HG2 ILE A 116      43.717   0.221   5.823  1.00  3.21           H  
ATOM   1778 1HD1 ILE A 116      42.825   1.076   2.319  1.00  3.21           H  
ATOM   1779 2HD1 ILE A 116      43.630   0.339   3.721  1.00  3.21           H  
ATOM   1780 3HD1 ILE A 116      41.899   0.075   3.444  1.00  3.21           H  
ATOM   1781  N   VAL A 117      40.330   1.028   8.177  1.00  3.49           N  
ATOM   1782  CA  VAL A 117      40.160   0.650   9.575  1.00  3.49           C  
ATOM   1783  C   VAL A 117      39.325  -0.625   9.717  1.00  3.49           C  
ATOM   1784  O   VAL A 117      39.638  -1.495  10.533  1.00  3.49           O  
ATOM   1785  CB  VAL A 117      39.487   1.788  10.365  1.00  3.49           C  
ATOM   1786  CG1 VAL A 117      39.117   1.310  11.754  1.00  3.49           C  
ATOM   1787  CG2 VAL A 117      40.439   2.969  10.453  1.00  3.49           C  
ATOM   1788  H   VAL A 117      39.958   1.919   7.845  1.00  3.49           H  
ATOM   1789  HA  VAL A 117      41.146   0.469  10.000  1.00  3.49           H  
ATOM   1790  HB  VAL A 117      38.573   2.085   9.855  1.00  3.49           H  
ATOM   1791 1HG1 VAL A 117      38.634   2.120  12.298  1.00  3.49           H  
ATOM   1792 2HG1 VAL A 117      38.433   0.465  11.678  1.00  3.49           H  
ATOM   1793 3HG1 VAL A 117      40.019   1.002  12.282  1.00  3.49           H  
ATOM   1794 1HG2 VAL A 117      39.962   3.781  11.000  1.00  3.49           H  
ATOM   1795 2HG2 VAL A 117      41.347   2.663  10.969  1.00  3.49           H  
ATOM   1796 3HG2 VAL A 117      40.694   3.306   9.462  1.00  3.49           H  
ATOM   1797  N   LEU A 118      38.247  -0.722   8.940  1.00  3.84           N  
ATOM   1798  CA  LEU A 118      37.359  -1.880   8.966  1.00  3.84           C  
ATOM   1799  C   LEU A 118      37.982  -3.178   8.429  1.00  3.84           C  
ATOM   1800  O   LEU A 118      37.612  -4.266   8.874  1.00  3.84           O  
ATOM   1801  CB  LEU A 118      36.086  -1.564   8.183  1.00  3.84           C  
ATOM   1802  CG  LEU A 118      35.183  -0.504   8.824  1.00  3.84           C  
ATOM   1803  CD1 LEU A 118      34.050  -0.172   7.868  1.00  3.84           C  
ATOM   1804  CD2 LEU A 118      34.670  -1.023  10.154  1.00  3.84           C  
ATOM   1805  H   LEU A 118      38.029   0.048   8.306  1.00  3.84           H  
ATOM   1806  HA  LEU A 118      37.082  -2.054  10.004  1.00  3.84           H  
ATOM   1807 1HB  LEU A 118      36.374  -1.200   7.198  1.00  3.84           H  
ATOM   1808 2HB  LEU A 118      35.510  -2.478   8.060  1.00  3.84           H  
ATOM   1809  HG  LEU A 118      35.752   0.401   9.000  1.00  3.84           H  
ATOM   1810 1HD1 LEU A 118      33.412   0.591   8.314  1.00  3.84           H  
ATOM   1811 2HD1 LEU A 118      34.469   0.205   6.934  1.00  3.84           H  
ATOM   1812 3HD1 LEU A 118      33.464  -1.067   7.670  1.00  3.84           H  
ATOM   1813 1HD2 LEU A 118      34.035  -0.267  10.617  1.00  3.84           H  
ATOM   1814 2HD2 LEU A 118      34.094  -1.934   9.995  1.00  3.84           H  
ATOM   1815 3HD2 LEU A 118      35.517  -1.236  10.807  1.00  3.84           H  
ATOM   1816  N   ILE A 119      38.912  -3.083   7.477  1.00  4.28           N  
ATOM   1817  CA  ILE A 119      39.518  -4.288   6.906  1.00  4.28           C  
ATOM   1818  C   ILE A 119      40.471  -4.956   7.916  1.00  4.28           C  
ATOM   1819  O   ILE A 119      41.419  -4.319   8.370  1.00  4.28           O  
ATOM   1820  CB  ILE A 119      40.355  -3.940   5.657  1.00  4.28           C  
ATOM   1821  CG1 ILE A 119      39.499  -3.373   4.560  1.00  4.28           C  
ATOM   1822  CG2 ILE A 119      41.090  -5.174   5.154  1.00  4.28           C  
ATOM   1823  CD1 ILE A 119      40.329  -2.735   3.482  1.00  4.28           C  
ATOM   1824  H   ILE A 119      39.162  -2.158   7.120  1.00  4.28           H  
ATOM   1825  HA  ILE A 119      38.711  -4.945   6.613  1.00  4.28           H  
ATOM   1826  HB  ILE A 119      41.083  -3.167   5.928  1.00  4.28           H  
ATOM   1827 1HG1 ILE A 119      38.903  -4.166   4.118  1.00  4.28           H  
ATOM   1828 2HG1 ILE A 119      38.835  -2.655   4.970  1.00  4.28           H  
ATOM   1829 1HG2 ILE A 119      41.693  -4.909   4.290  1.00  4.28           H  
ATOM   1830 2HG2 ILE A 119      41.738  -5.558   5.942  1.00  4.28           H  
ATOM   1831 3HG2 ILE A 119      40.374  -5.941   4.871  1.00  4.28           H  
ATOM   1832 1HD1 ILE A 119      39.700  -2.325   2.726  1.00  4.28           H  
ATOM   1833 2HD1 ILE A 119      40.910  -1.949   3.917  1.00  4.28           H  
ATOM   1834 3HD1 ILE A 119      40.991  -3.476   3.043  1.00  4.28           H  
ATOM   1835  N   PRO A 120      40.261  -6.234   8.286  1.00  4.84           N  
ATOM   1836  CA  PRO A 120      41.075  -6.960   9.241  1.00  4.84           C  
ATOM   1837  C   PRO A 120      42.418  -7.327   8.645  1.00  4.84           C  
ATOM   1838  O   PRO A 120      42.531  -7.514   7.434  1.00  4.84           O  
ATOM   1839  CB  PRO A 120      40.239  -8.216   9.512  1.00  4.84           C  
ATOM   1840  CG  PRO A 120      39.453  -8.428   8.238  1.00  4.84           C  
ATOM   1841  CD  PRO A 120      39.151  -7.031   7.717  1.00  4.84           C  
ATOM   1842  HA  PRO A 120      41.200  -6.353  10.148  1.00  4.84           H  
ATOM   1843 1HB  PRO A 120      40.911  -9.063   9.737  1.00  4.84           H  
ATOM   1844 2HB  PRO A 120      39.602  -8.066  10.395  1.00  4.84           H  
ATOM   1845 1HG  PRO A 120      40.048  -9.031   7.530  1.00  4.84           H  
ATOM   1846 2HG  PRO A 120      38.542  -9.003   8.450  1.00  4.84           H  
ATOM   1847 1HD  PRO A 120      39.193  -7.061   6.624  1.00  4.84           H  
ATOM   1848 2HD  PRO A 120      38.178  -6.678   8.099  1.00  4.84           H  
ATOM   1849  N   GLU A 121      43.418  -7.505   9.494  1.00  5.55           N  
ATOM   1850  CA  GLU A 121      44.677  -8.044   9.014  1.00  5.55           C  
ATOM   1851  C   GLU A 121      44.504  -9.562   8.939  1.00  5.55           C  
ATOM   1852  O   GLU A 121      44.243 -10.178   9.972  1.00  5.55           O  
ATOM   1853  CB  GLU A 121      45.813  -7.680   9.965  1.00  5.55           C  
ATOM   1854  CG  GLU A 121      47.183  -8.147   9.524  1.00  5.55           C  
ATOM   1855  CD  GLU A 121      48.271  -7.758  10.487  1.00  5.55           C  
ATOM   1856  OE1 GLU A 121      47.968  -7.172  11.510  1.00  5.55           O  
ATOM   1857  OE2 GLU A 121      49.404  -8.052  10.223  1.00  5.55           O1-
ATOM   1858  H   GLU A 121      43.296  -7.294  10.475  1.00  5.55           H  
ATOM   1859  HA  GLU A 121      44.876  -7.610   8.039  1.00  5.55           H  
ATOM   1860 1HB  GLU A 121      45.848  -6.598  10.096  1.00  5.55           H  
ATOM   1861 2HB  GLU A 121      45.618  -8.121  10.943  1.00  5.55           H  
ATOM   1862 1HG  GLU A 121      47.164  -9.224   9.434  1.00  5.55           H  
ATOM   1863 2HG  GLU A 121      47.404  -7.731   8.543  1.00  5.55           H  
ATOM   1864  N   PRO A 122      44.671 -10.212   7.774  1.00  6.39           N  
ATOM   1865  CA  PRO A 122      44.423 -11.632   7.585  1.00  6.39           C  
ATOM   1866  C   PRO A 122      45.329 -12.509   8.433  1.00  6.39           C  
ATOM   1867  O   PRO A 122      44.960 -13.618   8.808  1.00  6.39           O  
ATOM   1868  CB  PRO A 122      44.691 -11.821   6.087  1.00  6.39           C  
ATOM   1869  CG  PRO A 122      45.603 -10.672   5.699  1.00  6.39           C  
ATOM   1870  CD  PRO A 122      45.186  -9.517   6.582  1.00  6.39           C  
ATOM   1871  HA  PRO A 122      43.366 -11.838   7.817  1.00  6.39           H  
ATOM   1872 1HB  PRO A 122      45.154 -12.804   5.914  1.00  6.39           H  
ATOM   1873 2HB  PRO A 122      43.740 -11.810   5.537  1.00  6.39           H  
ATOM   1874 1HG  PRO A 122      46.656 -10.964   5.846  1.00  6.39           H  
ATOM   1875 2HG  PRO A 122      45.484 -10.443   4.630  1.00  6.39           H  
ATOM   1876 1HD  PRO A 122      46.082  -8.929   6.814  1.00  6.39           H  
ATOM   1877 2HD  PRO A 122      44.389  -8.917   6.106  1.00  6.39           H  
ATOM   1878  N   GLU A 123      46.482 -11.989   8.830  1.00  7.27           N  
ATOM   1879  CA  GLU A 123      47.401 -12.769   9.643  1.00  7.27           C  
ATOM   1880  C   GLU A 123      46.806 -13.070  11.008  1.00  7.27           C  
ATOM   1881  O   GLU A 123      47.049 -14.122  11.591  1.00  7.27           O  
ATOM   1882  CB  GLU A 123      48.735 -12.045   9.789  1.00  7.27           C  
ATOM   1883  CG  GLU A 123      49.548 -11.973   8.501  1.00  7.27           C  
ATOM   1884  CD  GLU A 123      49.989 -13.341   8.010  1.00  7.27           C  
ATOM   1885  OE1 GLU A 123      50.559 -14.073   8.792  1.00  7.27           O  
ATOM   1886  OE2 GLU A 123      49.756 -13.650   6.865  1.00  7.27           O1-
ATOM   1887  H   GLU A 123      46.750 -11.060   8.542  1.00  7.27           H  
ATOM   1888  HA  GLU A 123      47.583 -13.719   9.138  1.00  7.27           H  
ATOM   1889 1HB  GLU A 123      48.562 -11.028  10.140  1.00  7.27           H  
ATOM   1890 2HB  GLU A 123      49.340 -12.549  10.541  1.00  7.27           H  
ATOM   1891 1HG  GLU A 123      48.939 -11.498   7.730  1.00  7.27           H  
ATOM   1892 2HG  GLU A 123      50.426 -11.347   8.670  1.00  7.27           H  
ATOM   1893  N   LYS A 124      45.984 -12.160  11.516  1.00  8.11           N  
ATOM   1894  CA  LYS A 124      45.428 -12.315  12.848  1.00  8.11           C  
ATOM   1895  C   LYS A 124      44.168 -13.167  12.820  1.00  8.11           C  
ATOM   1896  O   LYS A 124      43.537 -13.399  13.853  1.00  8.11           O  
ATOM   1897  CB  LYS A 124      45.191 -10.945  13.481  1.00  8.11           C  
ATOM   1898  CG  LYS A 124      46.502 -10.176  13.772  1.00  8.11           C  
ATOM   1899  CD  LYS A 124      46.252  -8.827  14.440  1.00  8.11           C  
ATOM   1900  CE  LYS A 124      47.563  -8.202  14.951  1.00  8.11           C  
ATOM   1901  NZ  LYS A 124      48.490  -7.818  13.840  1.00  8.11           N1+
ATOM   1902  H   LYS A 124      45.721 -11.340  10.968  1.00  8.11           H  
ATOM   1903  HA  LYS A 124      46.159 -12.838  13.464  1.00  8.11           H  
ATOM   1904 1HB  LYS A 124      44.585 -10.335  12.804  1.00  8.11           H  
ATOM   1905 2HB  LYS A 124      44.640 -11.059  14.414  1.00  8.11           H  
ATOM   1906 1HG  LYS A 124      47.142 -10.780  14.416  1.00  8.11           H  
ATOM   1907 2HG  LYS A 124      47.031  -9.999  12.829  1.00  8.11           H  
ATOM   1908 1HD  LYS A 124      45.806  -8.150  13.705  1.00  8.11           H  
ATOM   1909 2HD  LYS A 124      45.560  -8.946  15.272  1.00  8.11           H  
ATOM   1910 1HE  LYS A 124      47.330  -7.316  15.537  1.00  8.11           H  
ATOM   1911 2HE  LYS A 124      48.068  -8.925  15.591  1.00  8.11           H  
ATOM   1912 1HZ  LYS A 124      49.332  -7.420  14.212  1.00  8.11           H  
ATOM   1913 2HZ  LYS A 124      48.727  -8.625  13.282  1.00  8.11           H  
ATOM   1914 3HZ  LYS A 124      48.051  -7.128  13.217  1.00  8.11           H  
ATOM   1915  N   GLN A 125      43.790 -13.612  11.619  1.00  8.82           N  
ATOM   1916  CA  GLN A 125      42.644 -14.467  11.423  1.00  8.82           C  
ATOM   1917  C   GLN A 125      43.113 -15.890  11.101  1.00  8.82           C  
ATOM   1918  O   GLN A 125      42.290 -16.758  10.796  1.00  8.82           O  
ATOM   1919  CB  GLN A 125      41.774 -13.942  10.272  1.00  8.82           C  
ATOM   1920  CG  GLN A 125      41.173 -12.559  10.502  1.00  8.82           C  
ATOM   1921  CD  GLN A 125      40.288 -12.107   9.340  1.00  8.82           C  
ATOM   1922  NE2 GLN A 125      39.034 -11.797   9.657  1.00  8.82           N  
ATOM   1923  OE1 GLN A 125      40.710 -12.048   8.178  1.00  8.82           O  
ATOM   1924  H   GLN A 125      44.338 -13.396  10.789  1.00  8.82           H  
ATOM   1925  HA  GLN A 125      42.057 -14.497  12.339  1.00  8.82           H  
ATOM   1926 1HB  GLN A 125      42.375 -13.900   9.364  1.00  8.82           H  
ATOM   1927 2HB  GLN A 125      40.957 -14.639  10.091  1.00  8.82           H  
ATOM   1928 1HG  GLN A 125      40.576 -12.577  11.411  1.00  8.82           H  
ATOM   1929 2HG  GLN A 125      41.992 -11.839  10.603  1.00  8.82           H  
ATOM   1930 1HE2 GLN A 125      38.392 -11.508   8.947  1.00  8.82           H  
ATOM   1931 2HE2 GLN A 125      38.728 -11.863  10.608  1.00  8.82           H  
ATOM   1932  N   ARG A 126      44.435 -16.117  11.139  1.00  9.33           N  
ATOM   1933  CA  ARG A 126      44.998 -17.407  10.770  1.00  9.33           C  
ATOM   1934  C   ARG A 126      45.562 -18.152  11.978  1.00  9.33           C  
ATOM   1935  O   ARG A 126      45.361 -19.359  12.115  1.00  9.33           O  
ATOM   1936  CB  ARG A 126      46.075 -17.206   9.704  1.00  9.33           C  
ATOM   1937  CG  ARG A 126      46.753 -18.480   9.194  1.00  9.33           C  
ATOM   1938  CD  ARG A 126      47.627 -18.221   7.986  1.00  9.33           C  
ATOM   1939  NE  ARG A 126      48.788 -17.377   8.276  1.00  9.33           N  
ATOM   1940  CZ  ARG A 126      49.993 -17.839   8.675  1.00  9.33           C  
ATOM   1941  NH1 ARG A 126      50.187 -19.135   8.835  1.00  9.33           N1+
ATOM   1942  NH2 ARG A 126      50.982 -16.989   8.899  1.00  9.33           N  
ATOM   1943  OXT ARG A 126      46.095 -17.522  12.890  1.00  9.33           O1-
ATOM   1944  H   ARG A 126      45.086 -15.377  11.408  1.00  9.33           H  
ATOM   1945  HA  ARG A 126      44.206 -18.015  10.335  1.00  9.33           H  
ATOM   1946 1HB  ARG A 126      45.638 -16.691   8.847  1.00  9.33           H  
ATOM   1947 2HB  ARG A 126      46.855 -16.551  10.103  1.00  9.33           H  
ATOM   1948 1HG  ARG A 126      47.379 -18.894   9.984  1.00  9.33           H  
ATOM   1949 2HG  ARG A 126      45.991 -19.209   8.915  1.00  9.33           H  
ATOM   1950 1HD  ARG A 126      47.988 -19.171   7.593  1.00  9.33           H  
ATOM   1951 2HD  ARG A 126      47.034 -17.720   7.221  1.00  9.33           H  
ATOM   1952  HE  ARG A 126      48.689 -16.367   8.163  1.00  9.33           H  
ATOM   1953 1HH1 ARG A 126      49.432 -19.784   8.661  1.00  9.33           H  
ATOM   1954 2HH1 ARG A 126      51.090 -19.477   9.131  1.00  9.33           H  
ATOM   1955 1HH2 ARG A 126      50.829 -15.973   8.770  1.00  9.33           H  
ATOM   1956 2HH2 ARG A 126      51.882 -17.324   9.193  1.00  9.33           H  
TER   
END
