# Supplementary material for: Integrative proteome-wide structural analysis and high-throughput docking identify broad-spectrum antiviral scaffolds against Zika, Yellow Fever, West Nile, Saint Louis encephalitis, and Usutu viruses
Source: Front Cell Infect Microbiol. 2026 Apr 30;16:1723132. doi: 10.3389/fcimb.2026.1723132 (PMC13171538; doi:10.3389/fcimb.2026.1723132)
Supplement: Supplementary file 3 [file DataSheet3.zip › SLEV/SLEV_NS4b/Mol_probity_Files/Clash_log_SLEV_NS4b.txt]

Using electron cloud x-H distances and vdW radii

Using input model H/D atoms...

Bad Clashes >= 0.4 Angstrom:
 A   2  GLU  N    A   2  GLU  OE1 :0.793
 A  82  LEU  C    A  82  LEU HD12 :0.652
 A 162  ILE  O    A 162  ILE HG13 :0.570
 A 153  VAL  O    A 155  ASP  N   :0.514
 A  95  ASP  OD1  A 249  LYS  NZ  :0.485
 A  28  THR  O    A  28  THR HG23 :0.458
 A 161  ASP  O    A 162  ILE  C   :0.436
clashscore = 1.79
clashscore (B factor cutoff = 40) = 1.785259
