# Supplementary material for: Integrative proteome-wide structural analysis and high-throughput docking identify broad-spectrum antiviral scaffolds against Zika, Yellow Fever, West Nile, Saint Louis encephalitis, and Usutu viruses
Source: Front Cell Infect Microbiol. 2026 Apr 30;16:1723132. doi: 10.3389/fcimb.2026.1723132 (PMC13171538; doi:10.3389/fcimb.2026.1723132)
Supplement: Supplementary file 3 [file DataSheet3.zip › SLEV/SLEV_NS4b/Mol_probity_Files/SLEV_NS4b_1FH.pdb]

USER  MOD reduce.3.7.201124 H: found=0, std=0, add=2010, rem=0, adj=51
USER  MOD -----------------------------------------------------------------
USER  MOD scores for adjustable sidechains, with "set" totals for H,N and Q
USER  MOD "o" means original, "f" means flipped, "180deg" is methyl default
USER  MOD "!" flags a clash with an overlap of 0.40A or greater
USER  MOD flip categories: "K"=keep, "C"=clashes, "X"=uncertain, "F"=flip
USER  MOD Set 1.1: A 223 CYS SG  :   rot -160:sc=  -0.398
USER  MOD Set 1.2: A 224 THR OG1 :   rot  180:sc=       0
USER  MOD Set 2.1: A 178 GLN     :      amide:sc=   -1.22  K(o=-1,f=-4!)
USER  MOD Set 2.2: A 211 THR OG1 :   rot -140:sc=   0.197
USER  MOD Set 3.1: A 169 THR OG1 :   rot  -52:sc=    1.36
USER  MOD Set 3.2: A 172 THR OG1 :   rot  155:sc=    1.36
USER  MOD Set 4.1: A  56 THR OG1 :   rot   91:sc=    1.74
USER  MOD Set 4.2: A 125 TYR OH  :   rot  174:sc=   0.457
USER  MOD Set 5.1: A  48 TYR OH  :   rot  180:sc= -0.0431
USER  MOD Set 5.2: A 124 HIS     :     no HD1:sc= -0.0614  X(o=-0.1,f=-0.47)
USER  MOD Set 6.1: A 110 THR OG1 :   rot -170:sc=    2.06
USER  MOD Set 6.2: A 113 SER OG  :   rot   79:sc=   0.964
USER  MOD Set 7.1: A 105 CYS SG  :   rot   78:sc=  -0.177
USER  MOD Set 7.2: A 231 ASN     :      amide:sc=  -0.037  X(o=-0.21,f=-0.66!)
USER  MOD Set 8.1: A  71 SER OG  :   rot   58:sc=   0.679
USER  MOD Set 8.2: A 144 THR OG1 :   rot   94:sc=    1.88
USER  MOD Set 9.1: A  19 SER OG  :   rot -131:sc=    1.16
USER  MOD Set 9.2: A  30 THR OG1 :   rot  171:sc=    1.01
USER  MOD Single : A   1 ASN     :      amide:sc=-0.000341  K(o=-0.00034,f=-0.9)
USER  MOD Single : A   1 ASN N   :NH3+   -167:sc=   0.905   (180deg=0.794)
USER  MOD Single : A   8 LYS NZ  :NH3+   -179:sc=   0.898   (180deg=0.897)
USER  MOD Single : A   9 THR OG1 :   rot   75:sc=    1.23
USER  MOD Single : A  10 LYS NZ  :NH3+   -154:sc= 0.00278   (180deg=0)
USER  MOD Single : A  11 SER OG  :   rot  163:sc=    1.12
USER  MOD Single : A  15 LYS NZ  :NH3+    177:sc=   0.595   (180deg=0.59)
USER  MOD Single : A  20 GLN     :      amide:sc=   0.986  K(o=0.99,f=-6.9!)
USER  MOD Single : A  23 SER OG  :   rot   50:sc=   0.962
USER  MOD Single : A  28 THR OG1 :   rot  -55:sc=    1.16
USER  MOD Single : A  31 THR OG1 :   rot    3:sc=   0.909
USER  MOD Single : A  36 SER OG  :   rot  180:sc=   0.281
USER  MOD Single : A  40 LYS NZ  :NH3+   -167:sc=   0.545   (180deg=0.467)
USER  MOD Single : A  43 THR OG1 :   rot  -44:sc=    1.13
USER  MOD Single : A  52 THR OG1 :   rot   72:sc=    1.27
USER  MOD Single : A  60 LYS NZ  :NH3+   -178:sc=   0.574   (180deg=0.573)
USER  MOD Single : A  61 HIS     :     no HD1:sc=  -0.428  X(o=-0.43,f=-0.058)
USER  MOD Single : A  64 THR OG1 :   rot   78:sc=   0.809
USER  MOD Single : A  65 THR OG1 :   rot   75:sc=     1.1
USER  MOD Single : A  66 GLN     :      amide:sc=-0.000614  K(o=-0.00061,f=-0.7)
USER  MOD Single : A  67 TYR OH  :   rot  180:sc=       0
USER  MOD Single : A  69 ASN     :      amide:sc=  -0.125  K(o=-0.13,f=-2)
USER  MOD Single : A  73 THR OG1 :   rot   77:sc=   0.816
USER  MOD Single : A  77 SER OG  :   rot  180:sc=       0
USER  MOD Single : A  78 GLN     :      amide:sc= -0.0295  X(o=-0.03,f=-0.38)
USER  MOD Single : A  86 THR OG1 :   rot  -76:sc=     1.2
USER  MOD Single : A  87 ASN     :      amide:sc=-0.00197  X(o=-0.002,f=-0.36)
USER  MOD Single : A  92 THR OG1 :   rot   -8:sc=   0.766
USER  MOD Single : A  97 SER OG  :   rot  -77:sc=   0.859
USER  MOD Single : A 107 ASN     :      amide:sc= -0.0209  K(o=-0.021,f=-1)
USER  MOD Single : A 108 GLN     :      amide:sc=  0.0116  K(o=0.012,f=-0.72)
USER  MOD Single : A 133 GLN     :      amide:sc= -0.0259  K(o=-0.026,f=-0.68)
USER  MOD Single : A 141 GLN     :      amide:sc= -0.0157  K(o=-0.016,f=-0.7)
USER  MOD Single : A 150 LYS NZ  :NH3+    180:sc=       0   (180deg=0)
USER  MOD Single : A 151 ASN     :      amide:sc= -0.0384  K(o=-0.038,f=-0.79)
USER  MOD Single : A 160 THR OG1 :   rot  130:sc=   0.443
USER  MOD Single : A 166 SER OG  :   rot  180:sc=       0
USER  MOD Single : A 174 LYS NZ  :NH3+   -171:sc=-0.00136   (180deg=-0.0503)
USER  MOD Single : A 175 LYS NZ  :NH3+    180:sc=       0   (180deg=0)
USER  MOD Single : A 196 CYS SG  :   rot  180:sc=       0
USER  MOD Single : A 197 SER OG  :   rot  157:sc=    1.33
USER  MOD Single : A 199 LYS NZ  :NH3+    180:sc=       0   (180deg=0)
USER  MOD Single : A 206 SER OG  :   rot   84:sc=       1
USER  MOD Single : A 216 THR OG1 :   rot  180:sc=   0.209
USER  MOD Single : A 222 ASN     :      amide:sc= -0.0102  X(o=-0.01,f=-0.28)
USER  MOD Single : A 225 THR OG1 :   rot  161:sc=    1.04
USER  MOD Single : A 230 CYS SG  :   rot   79:sc=   0.695
USER  MOD Single : A 242 SER OG  :   rot  129:sc=   0.552
USER  MOD Single : A 244 THR OG1 :   rot   71:sc=   0.369
USER  MOD Single : A 246 THR OG1 :   rot   77:sc=    1.15
USER  MOD Single : A 248 TYR OH  :   rot  180:sc=       0
USER  MOD Single : A 249 LYS NZ  :NH3+   -133:sc=   -1.91!  (180deg=-2.17!)
USER  MOD Single : A 250 ASN     :      amide:sc= -0.0355  K(o=-0.035,f=-1.2)
USER  MOD Single : A 253 LYS NZ  :NH3+    180:sc=       0   (180deg=0)
USER  MOD Single : A 255 LYS NZ  :NH3+    180:sc=       0   (180deg=0)
USER  MOD Single : A 257 LYS NZ  :NH3+    180:sc=       0   (180deg=0)
USER  MOD -----------------------------------------------------------------
ATOM      1  N   ASN A   1       2.391   2.628  -2.875  1.00 20.05           N
ATOM      2  CA  ASN A   1       2.355   2.389  -1.436  1.00 20.05           C
ATOM      3  C   ASN A   1       1.414   3.363  -0.734  1.00 20.05           C
ATOM      4  O   ASN A   1       1.829   4.122   0.141  1.00 20.05           O
ATOM      5  CB  ASN A   1       3.754   2.462  -0.837  1.00 20.05           C
ATOM      6  CG  ASN A   1       4.652   1.331  -1.289  1.00 20.05           C
ATOM      7  ND2 ASN A   1       5.874   1.651  -1.637  1.00 20.05           N
ATOM      8  OD1 ASN A   1       4.230   0.170  -1.340  1.00 20.05           O
ATOM      0  H1  ASN A   1       2.789   1.943  -3.280  1.00 20.05           H   new
ATOM      0  H2  ASN A   1       1.560   2.712  -3.183  1.00 20.05           H   new
ATOM      0  H3  ASN A   1       2.846   3.375  -3.041  1.00 20.05           H   new
ATOM      0  HA  ASN A   1       2.011   1.493  -1.296  1.00 20.05           H   new
ATOM      0  HB2 ASN A   1       4.161   3.308  -1.081  1.00 20.05           H   new
ATOM      0  HB3 ASN A   1       3.687   2.448   0.131  1.00 20.05           H   new
ATOM      0 HD21 ASN A   1       6.416   1.043  -1.913  1.00 20.05           H   new
ATOM      0 HD22 ASN A   1       6.134   2.469  -1.589  1.00 20.05           H   new
ATOM     17  N   GLU A   2       0.143   3.348  -1.140  1.00 20.10           N
ATOM     18  CA  GLU A   2      -0.920   4.190  -0.567  1.00 20.10           C
ATOM     19  C   GLU A   2      -1.288   3.833   0.885  1.00 20.10           C
ATOM     20  O   GLU A   2      -1.843   4.646   1.625  1.00 20.10           O
ATOM     21  CB  GLU A   2      -2.115   4.073  -1.497  1.00 20.10           C
ATOM     22  CG  GLU A   2      -1.824   4.688  -2.863  1.00 20.10           C
ATOM     23  CD  GLU A   2      -0.886   3.829  -3.698  1.00 20.10           C
ATOM     24  OE1 GLU A   2      -0.366   2.860  -3.166  1.00 20.10           O
ATOM     25  OE2 GLU A   2      -0.658   4.147  -4.833  1.00 20.10           O1-
ATOM      0  H   GLU A   2      -0.135   2.836  -1.772  1.00 20.10           H   new
ATOM      0  HA  GLU A   2      -0.604   5.105  -0.506  1.00 20.10           H   new
ATOM      0  HB2 GLU A   2      -2.352   3.139  -1.606  1.00 20.10           H   new
ATOM      0  HB3 GLU A   2      -2.881   4.515  -1.099  1.00 20.10           H   new
ATOM      0  HG2 GLU A   2      -2.658   4.813  -3.343  1.00 20.10           H   new
ATOM      0  HG3 GLU A   2      -1.432   5.567  -2.742  1.00 20.10           H   new
ATOM     32  N   MET A   3      -0.990   2.595   1.259  1.00 20.03           N
ATOM     33  CA  MET A   3      -1.235   2.045   2.586  1.00 20.03           C
ATOM     34  C   MET A   3       0.087   2.002   3.332  1.00 20.03           C
ATOM     35  O   MET A   3       1.143   2.034   2.704  1.00 20.03           O
ATOM     36  CB  MET A   3      -1.835   0.648   2.483  1.00 20.03           C
ATOM     37  CG  MET A   3      -3.179   0.581   1.809  1.00 20.03           C
ATOM     38  SD  MET A   3      -3.774  -1.110   1.679  1.00 20.03           S
ATOM     39  CE  MET A   3      -2.686  -1.732   0.405  1.00 20.03           C
ATOM      0  H   MET A   3      -0.624   2.029   0.725  1.00 20.03           H   new
ATOM      0  HA  MET A   3      -1.868   2.603   3.064  1.00 20.03           H   new
ATOM      0  HB2 MET A   3      -1.216   0.080   1.998  1.00 20.03           H   new
ATOM      0  HB3 MET A   3      -1.918   0.279   3.376  1.00 20.03           H   new
ATOM      0  HG2 MET A   3      -3.819   1.112   2.309  1.00 20.03           H   new
ATOM      0  HG3 MET A   3      -3.117   0.971   0.923  1.00 20.03           H   new
ATOM      0  HE1 MET A   3      -2.897  -2.661   0.225  1.00 20.03           H   new
ATOM      0  HE2 MET A   3      -2.804  -1.211  -0.405  1.00 20.03           H   new
ATOM      0  HE3 MET A   3      -1.765  -1.662   0.703  1.00 20.03           H   new
ATOM     49  N   GLY A   4       0.060   1.853   4.662  1.00 19.83           N
ATOM     50  CA  GLY A   4       1.303   1.783   5.460  1.00 19.83           C
ATOM     51  C   GLY A   4       2.062   0.449   5.320  1.00 19.83           C
ATOM     52  O   GLY A   4       2.417  -0.203   6.304  1.00 19.83           O
ATOM      0  H   GLY A   4      -0.663   1.790   5.124  1.00 19.83           H   new
ATOM      0  HA2 GLY A   4       1.889   2.508   5.193  1.00 19.83           H   new
ATOM      0  HA3 GLY A   4       1.085   1.924   6.395  1.00 19.83           H   new
ATOM     56  N   LEU A   5       2.343   0.072   4.081  1.00 19.49           N
ATOM     57  CA  LEU A   5       3.027  -1.158   3.745  1.00 19.49           C
ATOM     58  C   LEU A   5       4.467  -1.002   4.157  1.00 19.49           C
ATOM     59  O   LEU A   5       5.114  -1.938   4.624  1.00 19.49           O
ATOM     60  CB  LEU A   5       2.929  -1.374   2.238  1.00 19.49           C
ATOM     61  CG  LEU A   5       1.513  -1.593   1.724  1.00 19.49           C
ATOM     62  CD1 LEU A   5       1.531  -1.635   0.215  1.00 19.49           C
ATOM     63  CD2 LEU A   5       0.938  -2.862   2.318  1.00 19.49           C
ATOM      0  H   LEU A   5       2.133   0.543   3.393  1.00 19.49           H   new
ATOM      0  HA  LEU A   5       2.633  -1.920   4.198  1.00 19.49           H   new
ATOM      0  HB2 LEU A   5       3.310  -0.604   1.787  1.00 19.49           H   new
ATOM      0  HB3 LEU A   5       3.471  -2.141   1.996  1.00 19.49           H   new
ATOM      0  HG  LEU A   5       0.941  -0.859   1.998  1.00 19.49           H   new
ATOM      0 HD11 LEU A   5       0.630  -1.775  -0.116  1.00 19.49           H   new
ATOM      0 HD12 LEU A   5       1.875  -0.795  -0.128  1.00 19.49           H   new
ATOM      0 HD13 LEU A   5       2.100  -2.362  -0.082  1.00 19.49           H   new
ATOM      0 HD21 LEU A   5       0.036  -2.995   1.986  1.00 19.49           H   new
ATOM      0 HD22 LEU A   5       1.490  -3.618   2.064  1.00 19.49           H   new
ATOM      0 HD23 LEU A   5       0.919  -2.787   3.285  1.00 19.49           H   new
ATOM     75  N   LEU A   6       4.954   0.222   4.004  1.00 19.01           N
ATOM     76  CA  LEU A   6       6.319   0.566   4.328  1.00 19.01           C
ATOM     77  C   LEU A   6       6.497   0.567   5.842  1.00 19.01           C
ATOM     78  O   LEU A   6       7.551   0.192   6.364  1.00 19.01           O
ATOM     79  CB  LEU A   6       6.631   1.934   3.728  1.00 19.01           C
ATOM     80  CG  LEU A   6       6.625   1.955   2.194  1.00 19.01           C
ATOM     81  CD1 LEU A   6       6.806   3.377   1.706  1.00 19.01           C
ATOM     82  CD2 LEU A   6       7.722   1.041   1.679  1.00 19.01           C
ATOM      0  H   LEU A   6       4.490   0.882   3.705  1.00 19.01           H   new
ATOM      0  HA  LEU A   6       6.935  -0.085   3.957  1.00 19.01           H   new
ATOM      0  HB2 LEU A   6       5.981   2.576   4.054  1.00 19.01           H   new
ATOM      0  HB3 LEU A   6       7.501   2.225   4.043  1.00 19.01           H   new
ATOM      0  HG  LEU A   6       5.776   1.631   1.855  1.00 19.01           H   new
ATOM      0 HD11 LEU A   6       6.802   3.389   0.736  1.00 19.01           H   new
ATOM      0 HD12 LEU A   6       6.081   3.928   2.039  1.00 19.01           H   new
ATOM      0 HD13 LEU A   6       7.651   3.725   2.030  1.00 19.01           H   new
ATOM      0 HD21 LEU A   6       7.723   1.051   0.709  1.00 19.01           H   new
ATOM      0 HD22 LEU A   6       8.581   1.351   2.006  1.00 19.01           H   new
ATOM      0 HD23 LEU A   6       7.564   0.137   1.993  1.00 19.01           H   new
ATOM     94  N   GLU A   7       5.440   0.978   6.550  1.00 18.48           N
ATOM     95  CA  GLU A   7       5.465   1.021   8.004  1.00 18.48           C
ATOM     96  C   GLU A   7       5.550  -0.403   8.541  1.00 18.48           C
ATOM     97  O   GLU A   7       6.285  -0.678   9.492  1.00 18.48           O
ATOM     98  CB  GLU A   7       4.215   1.726   8.533  1.00 18.48           C
ATOM     99  CG  GLU A   7       4.155   3.215   8.202  1.00 18.48           C
ATOM    100  CD  GLU A   7       2.864   3.877   8.629  1.00 18.48           C
ATOM    101  OE1 GLU A   7       1.966   3.183   9.042  1.00 18.48           O
ATOM    102  OE2 GLU A   7       2.779   5.078   8.533  1.00 18.48           O1-
ATOM      0  H   GLU A   7       4.698   1.236   6.200  1.00 18.48           H   new
ATOM      0  HA  GLU A   7       6.240   1.521   8.304  1.00 18.48           H   new
ATOM      0  HB2 GLU A   7       3.430   1.291   8.166  1.00 18.48           H   new
ATOM      0  HB3 GLU A   7       4.176   1.616   9.496  1.00 18.48           H   new
ATOM      0  HG2 GLU A   7       4.899   3.665   8.633  1.00 18.48           H   new
ATOM      0  HG3 GLU A   7       4.269   3.331   7.246  1.00 18.48           H   new
ATOM    109  N   LYS A   8       4.822  -1.322   7.888  1.00 18.00           N
ATOM    110  CA  LYS A   8       4.863  -2.737   8.241  1.00 18.00           C
ATOM    111  C   LYS A   8       6.217  -3.342   7.890  1.00 18.00           C
ATOM    112  O   LYS A   8       6.780  -4.109   8.667  1.00 18.00           O
ATOM    113  CB  LYS A   8       3.753  -3.525   7.551  1.00 18.00           C
ATOM    114  CG  LYS A   8       3.728  -5.014   7.956  1.00 18.00           C
ATOM    115  CD  LYS A   8       2.542  -5.757   7.354  1.00 18.00           C
ATOM    116  CE  LYS A   8       2.452  -7.209   7.877  1.00 18.00           C
ATOM    117  NZ  LYS A   8       3.556  -8.104   7.359  1.00 18.00           N1+
ATOM      0  H   LYS A   8       4.296  -1.137   7.233  1.00 18.00           H   new
ATOM      0  HA  LYS A   8       4.725  -2.796   9.199  1.00 18.00           H   new
ATOM      0  HB2 LYS A   8       2.897  -3.123   7.765  1.00 18.00           H   new
ATOM      0  HB3 LYS A   8       3.866  -3.458   6.590  1.00 18.00           H   new
ATOM      0  HG2 LYS A   8       4.552  -5.439   7.670  1.00 18.00           H   new
ATOM      0  HG3 LYS A   8       3.694  -5.084   8.923  1.00 18.00           H   new
ATOM      0  HD2 LYS A   8       1.722  -5.285   7.567  1.00 18.00           H   new
ATOM      0  HD3 LYS A   8       2.622  -5.765   6.387  1.00 18.00           H   new
ATOM      0  HE2 LYS A   8       2.481  -7.199   8.847  1.00 18.00           H   new
ATOM      0  HE3 LYS A   8       1.594  -7.585   7.623  1.00 18.00           H   new
ATOM      0  HZ1 LYS A   8       3.446  -8.927   7.679  1.00 18.00           H   new
ATOM      0  HZ2 LYS A   8       3.528  -8.126   6.470  1.00 18.00           H   new
ATOM      0  HZ3 LYS A   8       4.344  -7.786   7.623  1.00 18.00           H   new
ATOM    131  N   THR A   9       6.738  -2.988   6.719  1.00 17.66           N
ATOM    132  CA  THR A   9       7.999  -3.503   6.207  1.00 17.66           C
ATOM    133  C   THR A   9       9.239  -3.168   7.048  1.00 17.66           C
ATOM    134  O   THR A   9      10.103  -4.013   7.210  1.00 17.66           O
ATOM    135  CB  THR A   9       8.237  -2.999   4.774  1.00 17.66           C
ATOM    136  CG2 THR A   9       9.568  -3.478   4.267  1.00 17.66           C
ATOM    137  OG1 THR A   9       7.190  -3.474   3.912  1.00 17.66           O
ATOM      0  H   THR A   9       6.357  -2.428   6.189  1.00 17.66           H   new
ATOM      0  HA  THR A   9       7.896  -4.467   6.242  1.00 17.66           H   new
ATOM      0  HB  THR A   9       8.235  -2.029   4.779  1.00 17.66           H   new
ATOM      0  HG1 THR A   9       6.488  -3.036   4.056  1.00 17.66           H   new
ATOM      0 HG21 THR A   9       9.706  -3.154   3.363  1.00 17.66           H   new
ATOM      0 HG22 THR A   9      10.273  -3.142   4.842  1.00 17.66           H   new
ATOM      0 HG23 THR A   9       9.585  -4.448   4.268  1.00 17.66           H   new
ATOM    145  N   LYS A  10       9.345  -1.945   7.540  1.00 17.44           N
ATOM    146  CA  LYS A  10      10.541  -1.414   8.219  1.00 17.44           C
ATOM    147  C   LYS A  10      11.333  -2.003   9.457  1.00 17.44           C
ATOM    148  O   LYS A  10      12.554  -1.932   9.397  1.00 17.44           O
ATOM    149  CB  LYS A  10      10.251   0.035   8.608  1.00 17.44           C
ATOM    150  CG  LYS A  10      11.459   0.752   9.239  1.00 17.44           C
ATOM    151  CD  LYS A  10      11.162   2.206   9.561  1.00 17.44           C
ATOM    152  CE  LYS A  10      12.394   2.905  10.140  1.00 17.44           C
ATOM    153  NZ  LYS A  10      12.103   4.307  10.519  1.00 17.44           N1+
ATOM      0  H   LYS A  10       8.705  -1.372   7.491  1.00 17.44           H   new
ATOM      0  HA  LYS A  10      11.153  -1.678   7.515  1.00 17.44           H   new
ATOM      0  HB2 LYS A  10       9.969   0.524   7.819  1.00 17.44           H   new
ATOM      0  HB3 LYS A  10       9.510   0.053   9.233  1.00 17.44           H   new
ATOM      0  HG2 LYS A  10      11.719   0.290  10.051  1.00 17.44           H   new
ATOM      0  HG3 LYS A  10      12.214   0.705   8.632  1.00 17.44           H   new
ATOM      0  HD2 LYS A  10      10.874   2.666   8.757  1.00 17.44           H   new
ATOM      0  HD3 LYS A  10      10.430   2.257  10.195  1.00 17.44           H   new
ATOM      0  HE2 LYS A  10      12.707   2.418  10.918  1.00 17.44           H   new
ATOM      0  HE3 LYS A  10      13.112   2.888   9.488  1.00 17.44           H   new
ATOM      0  HZ1 LYS A  10      12.853   4.785  10.488  1.00 17.44           H   new
ATOM      0  HZ2 LYS A  10      11.509   4.651   9.952  1.00 17.44           H   new
ATOM      0  HZ3 LYS A  10      11.772   4.329  11.345  1.00 17.44           H   new
ATOM    167  N   SER A  11      10.834  -2.578  10.593  1.00 17.29           N
ATOM    168  CA  SER A  11       9.611  -3.238  11.066  1.00 17.29           C
ATOM    169  C   SER A  11       9.796  -4.701  10.647  1.00 17.29           C
ATOM    170  O   SER A  11      10.651  -5.350  11.245  1.00 17.29           O
ATOM    171  CB  SER A  11       8.323  -2.590  10.663  1.00 17.29           C
ATOM    172  OG  SER A  11       8.195  -1.316  11.230  1.00 17.29           O
ATOM      0  H   SER A  11      11.372  -2.573  11.264  1.00 17.29           H   new
ATOM      0  HA  SER A  11       9.507  -3.158  12.027  1.00 17.29           H   new
ATOM      0  HB2 SER A  11       8.282  -2.522   9.696  1.00 17.29           H   new
ATOM      0  HB3 SER A  11       7.578  -3.146  10.940  1.00 17.29           H   new
ATOM      0  HG  SER A  11       7.603  -0.884  10.819  1.00 17.29           H   new
ATOM    178  N   ASP A  12       9.142  -5.243   9.632  1.00 17.16           N
ATOM    179  CA  ASP A  12       9.479  -6.644   9.319  1.00 17.16           C
ATOM    180  C   ASP A  12      10.994  -6.843   9.030  1.00 17.16           C
ATOM    181  O   ASP A  12      11.566  -7.886   9.352  1.00 17.16           O
ATOM    182  CB  ASP A  12       8.611  -7.196   8.183  1.00 17.16           C
ATOM    183  CG  ASP A  12       7.103  -7.531   8.617  1.00 17.16           C
ATOM    184  OD1 ASP A  12       6.810  -7.593   9.818  1.00 17.16           O
ATOM    185  OD2 ASP A  12       6.277  -7.740   7.729  1.00 17.16           O1-
ATOM      0  H   ASP A  12       8.546  -4.864   9.141  1.00 17.16           H   new
ATOM      0  HA  ASP A  12       9.279  -7.159  10.116  1.00 17.16           H   new
ATOM      0  HB2 ASP A  12       8.594  -6.551   7.459  1.00 17.16           H   new
ATOM      0  HB3 ASP A  12       9.024  -8.002   7.835  1.00 17.16           H   new
ATOM    190  N   ILE A  13      11.661  -5.848   8.447  1.00 16.99           N
ATOM    191  CA  ILE A  13      13.097  -5.932   8.217  1.00 16.99           C
ATOM    192  C   ILE A  13      13.844  -5.904   9.552  1.00 16.99           C
ATOM    193  O   ILE A  13      14.635  -6.801   9.836  1.00 16.99           O
ATOM    194  CB  ILE A  13      13.581  -4.763   7.343  1.00 16.99           C
ATOM    195  CG1 ILE A  13      13.013  -4.890   5.934  1.00 16.99           C
ATOM    196  CG2 ILE A  13      15.098  -4.697   7.315  1.00 16.99           C
ATOM    197  CD1 ILE A  13      13.192  -3.639   5.122  1.00 16.99           C
ATOM      0  H   ILE A  13      11.298  -5.116   8.178  1.00 16.99           H   new
ATOM      0  HA  ILE A  13      13.279  -6.766   7.756  1.00 16.99           H   new
ATOM      0  HB  ILE A  13      13.258  -3.934   7.731  1.00 16.99           H   new
ATOM      0 HG12 ILE A  13      13.446  -5.630   5.480  1.00 16.99           H   new
ATOM      0 HG13 ILE A  13      12.068  -5.104   5.988  1.00 16.99           H   new
ATOM      0 HG21 ILE A  13      15.380  -3.954   6.759  1.00 16.99           H   new
ATOM      0 HG22 ILE A  13      15.433  -4.571   8.216  1.00 16.99           H   new
ATOM      0 HG23 ILE A  13      15.451  -5.524   6.952  1.00 16.99           H   new
ATOM      0 HD11 ILE A  13      12.816  -3.770   4.238  1.00 16.99           H   new
ATOM      0 HD12 ILE A  13      12.739  -2.901   5.559  1.00 16.99           H   new
ATOM      0 HD13 ILE A  13      14.137  -3.436   5.044  1.00 16.99           H   new
ATOM    209  N   ALA A  14      13.520  -4.938  10.416  1.00 16.69           N
ATOM    210  CA  ALA A  14      14.136  -4.826  11.741  1.00 16.69           C
ATOM    211  C   ALA A  14      13.971  -6.106  12.584  1.00 16.69           C
ATOM    212  O   ALA A  14      14.902  -6.553  13.265  1.00 16.69           O
ATOM    213  CB  ALA A  14      13.502  -3.657  12.486  1.00 16.69           C
ATOM      0  H   ALA A  14      12.936  -4.329  10.249  1.00 16.69           H   new
ATOM      0  HA  ALA A  14      15.087  -4.685  11.609  1.00 16.69           H   new
ATOM      0  HB1 ALA A  14      13.905  -3.576  13.365  1.00 16.69           H   new
ATOM      0  HB2 ALA A  14      13.648  -2.838  11.987  1.00 16.69           H   new
ATOM      0  HB3 ALA A  14      12.549  -3.812  12.581  1.00 16.69           H   new
ATOM    219  N   LYS A  15      12.831  -6.778  12.455  1.00 16.23           N
ATOM    220  CA  LYS A  15      12.580  -8.011  13.202  1.00 16.23           C
ATOM    221  C   LYS A  15      13.614  -9.096  12.882  1.00 16.23           C
ATOM    222  O   LYS A  15      13.830 -10.010  13.681  1.00 16.23           O
ATOM    223  CB  LYS A  15      11.186  -8.558  12.884  1.00 16.23           C
ATOM    224  CG  LYS A  15      10.014  -7.742  13.432  1.00 16.23           C
ATOM    225  CD  LYS A  15       8.687  -8.329  12.955  1.00 16.23           C
ATOM    226  CE  LYS A  15       7.506  -7.460  13.332  1.00 16.23           C
ATOM    227  NZ  LYS A  15       6.254  -7.935  12.670  1.00 16.23           N1+
ATOM      0  H   LYS A  15      12.187  -6.537  11.939  1.00 16.23           H   new
ATOM      0  HA  LYS A  15      12.645  -7.785  14.143  1.00 16.23           H   new
ATOM      0  HB2 LYS A  15      11.093  -8.621  11.921  1.00 16.23           H   new
ATOM      0  HB3 LYS A  15      11.123  -9.460  13.234  1.00 16.23           H   new
ATOM      0  HG2 LYS A  15      10.042  -7.736  14.402  1.00 16.23           H   new
ATOM      0  HG3 LYS A  15      10.090  -6.820  13.140  1.00 16.23           H   new
ATOM      0  HD2 LYS A  15       8.711  -8.438  11.991  1.00 16.23           H   new
ATOM      0  HD3 LYS A  15       8.571  -9.213  13.337  1.00 16.23           H   new
ATOM      0  HE2 LYS A  15       7.389  -7.468  14.295  1.00 16.23           H   new
ATOM      0  HE3 LYS A  15       7.682  -6.541  13.076  1.00 16.23           H   new
ATOM      0  HZ1 LYS A  15       5.568  -7.437  12.940  1.00 16.23           H   new
ATOM      0  HZ2 LYS A  15       6.340  -7.866  11.787  1.00 16.23           H   new
ATOM      0  HZ3 LYS A  15       6.107  -8.785  12.888  1.00 16.23           H   new
ATOM    241  N   LEU A  16      14.210  -9.026  11.692  1.00 15.65           N
ATOM    242  CA  LEU A  16      15.182 -10.000  11.242  1.00 15.65           C
ATOM    243  C   LEU A  16      16.622  -9.474  11.260  1.00 15.65           C
ATOM    244  O   LEU A  16      17.561 -10.232  11.516  1.00 15.65           O
ATOM    245  CB  LEU A  16      14.820 -10.408   9.818  1.00 15.65           C
ATOM    246  CG  LEU A  16      13.458 -11.048   9.652  1.00 15.65           C
ATOM    247  CD1 LEU A  16      13.227 -11.316   8.182  1.00 15.65           C
ATOM    248  CD2 LEU A  16      13.396 -12.318  10.478  1.00 15.65           C
ATOM      0  H   LEU A  16      14.054  -8.401  11.122  1.00 15.65           H   new
ATOM      0  HA  LEU A  16      15.151 -10.751  11.855  1.00 15.65           H   new
ATOM      0  HB2 LEU A  16      14.862  -9.621   9.252  1.00 15.65           H   new
ATOM      0  HB3 LEU A  16      15.493 -11.027   9.494  1.00 15.65           H   new
ATOM      0  HG  LEU A  16      12.755 -10.459   9.968  1.00 15.65           H   new
ATOM      0 HD11 LEU A  16      12.357 -11.727   8.061  1.00 15.65           H   new
ATOM      0 HD12 LEU A  16      13.261 -10.480   7.691  1.00 15.65           H   new
ATOM      0 HD13 LEU A  16      13.915 -11.914   7.850  1.00 15.65           H   new
ATOM      0 HD21 LEU A  16      12.524 -12.730  10.373  1.00 15.65           H   new
ATOM      0 HD22 LEU A  16      14.082 -12.934  10.177  1.00 15.65           H   new
ATOM      0 HD23 LEU A  16      13.542 -12.104  11.413  1.00 15.65           H   new
ATOM    260  N   PHE A  17      16.795  -8.182  10.960  1.00 15.07           N
ATOM    261  CA  PHE A  17      18.129  -7.608  10.796  1.00 15.07           C
ATOM    262  C   PHE A  17      18.593  -6.586  11.853  1.00 15.07           C
ATOM    263  O   PHE A  17      19.688  -6.034  11.733  1.00 15.07           O
ATOM    264  CB  PHE A  17      18.200  -7.009   9.399  1.00 15.07           C
ATOM    265  CG  PHE A  17      17.973  -8.072   8.348  1.00 15.07           C
ATOM    266  CD1 PHE A  17      16.762  -8.162   7.685  1.00 15.07           C
ATOM    267  CD2 PHE A  17      18.954  -8.997   8.048  1.00 15.07           C
ATOM    268  CE1 PHE A  17      16.528  -9.138   6.746  1.00 15.07           C
ATOM    269  CE2 PHE A  17      18.727  -9.983   7.106  1.00 15.07           C
ATOM    270  CZ  PHE A  17      17.511 -10.052   6.454  1.00 15.07           C
ATOM      0  H   PHE A  17      16.151  -7.624  10.848  1.00 15.07           H   new
ATOM      0  HA  PHE A  17      18.752  -8.340  10.929  1.00 15.07           H   new
ATOM      0  HB2 PHE A  17      17.533  -6.310   9.308  1.00 15.07           H   new
ATOM      0  HB3 PHE A  17      19.066  -6.594   9.264  1.00 15.07           H   new
ATOM      0  HD1 PHE A  17      16.091  -7.548   7.879  1.00 15.07           H   new
ATOM      0  HD2 PHE A  17      19.775  -8.956   8.484  1.00 15.07           H   new
ATOM      0  HE1 PHE A  17      15.708  -9.179   6.310  1.00 15.07           H   new
ATOM      0  HE2 PHE A  17      19.394 -10.601   6.911  1.00 15.07           H   new
ATOM      0  HZ  PHE A  17      17.358 -10.715   5.820  1.00 15.07           H   new
ATOM    280  N   GLY A  18      17.807  -6.376  12.907  1.00 14.59           N
ATOM    281  CA  GLY A  18      18.153  -5.464  13.997  1.00 14.59           C
ATOM    282  C   GLY A  18      16.924  -4.676  14.412  1.00 14.59           C
ATOM    283  O   GLY A  18      16.384  -3.877  13.641  1.00 14.59           O
ATOM      0  H   GLY A  18      17.047  -6.765  13.011  1.00 14.59           H   new
ATOM      0  HA2 GLY A  18      18.498  -5.965  14.753  1.00 14.59           H   new
ATOM      0  HA3 GLY A  18      18.856  -4.859  13.714  1.00 14.59           H   new
ATOM    287  N   SER A  19      16.539  -4.831  15.675  1.00 14.28           N
ATOM    288  CA  SER A  19      15.317  -4.222  16.186  1.00 14.28           C
ATOM    289  C   SER A  19      15.360  -2.723  16.404  1.00 14.28           C
ATOM    290  O   SER A  19      15.419  -2.252  17.539  1.00 14.28           O
ATOM    291  CB  SER A  19      14.921  -4.857  17.492  1.00 14.28           C
ATOM    292  OG  SER A  19      13.749  -4.259  17.975  1.00 14.28           O
ATOM      0  H   SER A  19      16.976  -5.290  16.256  1.00 14.28           H   new
ATOM      0  HA  SER A  19      14.672  -4.382  15.479  1.00 14.28           H   new
ATOM      0  HB2 SER A  19      14.781  -5.809  17.369  1.00 14.28           H   new
ATOM      0  HB3 SER A  19      15.636  -4.757  18.140  1.00 14.28           H   new
ATOM      0  HG  SER A  19      13.855  -4.045  18.780  1.00 14.28           H   new
ATOM    298  N   GLN A  20      15.316  -1.970  15.314  1.00 14.16           N
ATOM    299  CA  GLN A  20      15.355  -0.515  15.408  1.00 14.16           C
ATOM    300  C   GLN A  20      14.373   0.215  14.459  1.00 14.16           C
ATOM    301  O   GLN A  20      14.771   1.137  13.743  1.00 14.16           O
ATOM    302  CB  GLN A  20      16.780  -0.056  15.124  1.00 14.16           C
ATOM    303  CG  GLN A  20      17.281  -0.366  13.727  1.00 14.16           C
ATOM    304  CD  GLN A  20      18.776  -0.042  13.539  1.00 14.16           C
ATOM    305  NE2 GLN A  20      19.078   0.776  12.532  1.00 14.16           N
ATOM    306  OE1 GLN A  20      19.652  -0.522  14.284  1.00 14.16           O
ATOM      0  H   GLN A  20      15.264  -2.278  14.513  1.00 14.16           H   new
ATOM      0  HA  GLN A  20      15.070  -0.281  16.305  1.00 14.16           H   new
ATOM      0  HB2 GLN A  20      16.833   0.902  15.268  1.00 14.16           H   new
ATOM      0  HB3 GLN A  20      17.375  -0.472  15.767  1.00 14.16           H   new
ATOM      0  HG2 GLN A  20      17.132  -1.305  13.536  1.00 14.16           H   new
ATOM      0  HG3 GLN A  20      16.762   0.140  13.083  1.00 14.16           H   new
ATOM      0 HE21 GLN A  20      18.453   1.093  12.033  1.00 14.16           H   new
ATOM      0 HE22 GLN A  20      19.898   0.987  12.381  1.00 14.16           H   new
ATOM    315  N   PRO A  21      13.057  -0.101  14.490  1.00 14.19           N
ATOM    316  CA  PRO A  21      12.020   0.486  13.642  1.00 14.19           C
ATOM    317  C   PRO A  21      11.808   1.977  13.916  1.00 14.19           C
ATOM    318  O   PRO A  21      11.269   2.708  13.080  1.00 14.19           O
ATOM    319  CB  PRO A  21      10.775  -0.319  14.027  1.00 14.19           C
ATOM    320  CG  PRO A  21      11.056  -0.830  15.427  1.00 14.19           C
ATOM    321  CD  PRO A  21      12.539  -1.096  15.455  1.00 14.19           C
ATOM      0  HA  PRO A  21      12.246   0.442  12.700  1.00 14.19           H   new
ATOM      0  HB2 PRO A  21       9.979   0.235  14.008  1.00 14.19           H   new
ATOM      0  HB3 PRO A  21      10.625  -1.052  13.409  1.00 14.19           H   new
ATOM      0  HG2 PRO A  21      10.804  -0.175  16.097  1.00 14.19           H   new
ATOM      0  HG3 PRO A  21      10.551  -1.637  15.614  1.00 14.19           H   new
ATOM      0  HD2 PRO A  21      12.913  -0.969  16.341  1.00 14.19           H   new
ATOM      0  HD3 PRO A  21      12.749  -2.004  15.186  1.00 14.19           H   new
ATOM    329  N   GLY A  22      12.238   2.422  15.094  1.00 14.35           N
ATOM    330  CA  GLY A  22      12.100   3.803  15.519  1.00 14.35           C
ATOM    331  C   GLY A  22      13.348   4.627  15.235  1.00 14.35           C
ATOM    332  O   GLY A  22      13.465   5.758  15.715  1.00 14.35           O
ATOM      0  H   GLY A  22      12.624   1.919  15.675  1.00 14.35           H   new
ATOM      0  HA2 GLY A  22      11.341   4.204  15.066  1.00 14.35           H   new
ATOM      0  HA3 GLY A  22      11.909   3.828  16.470  1.00 14.35           H   new
ATOM    336  N   SER A  23      14.288   4.078  14.462  1.00 14.59           N
ATOM    337  CA  SER A  23      15.568   4.742  14.222  1.00 14.59           C
ATOM    338  C   SER A  23      15.535   6.021  13.405  1.00 14.59           C
ATOM    339  O   SER A  23      16.012   6.064  12.269  1.00 14.59           O
ATOM    340  CB  SER A  23      16.520   3.793  13.533  1.00 14.59           C
ATOM    341  OG  SER A  23      17.730   4.434  13.248  1.00 14.59           O
ATOM      0  H   SER A  23      14.202   3.319  14.067  1.00 14.59           H   new
ATOM      0  HA  SER A  23      15.854   4.999  15.112  1.00 14.59           H   new
ATOM      0  HB2 SER A  23      16.682   3.021  14.098  1.00 14.59           H   new
ATOM      0  HB3 SER A  23      16.121   3.465  12.712  1.00 14.59           H   new
ATOM      0  HG  SER A  23      18.010   4.824  13.937  1.00 14.59           H   new
ATOM    347  N   VAL A  24      15.006   7.076  14.008  1.00 14.81           N
ATOM    348  CA  VAL A  24      14.947   8.381  13.379  1.00 14.81           C
ATOM    349  C   VAL A  24      15.926   9.326  14.070  1.00 14.81           C
ATOM    350  O   VAL A  24      15.637   9.879  15.130  1.00 14.81           O
ATOM    351  CB  VAL A  24      13.524   8.954  13.475  1.00 14.81           C
ATOM    352  CG1 VAL A  24      13.472  10.318  12.805  1.00 14.81           C
ATOM    353  CG2 VAL A  24      12.544   7.982  12.831  1.00 14.81           C
ATOM      0  H   VAL A  24      14.669   7.052  14.799  1.00 14.81           H   new
ATOM      0  HA  VAL A  24      15.187   8.290  12.444  1.00 14.81           H   new
ATOM      0  HB  VAL A  24      13.275   9.068  14.405  1.00 14.81           H   new
ATOM      0 HG11 VAL A  24      12.573  10.676  12.868  1.00 14.81           H   new
ATOM      0 HG12 VAL A  24      14.091  10.920  13.248  1.00 14.81           H   new
ATOM      0 HG13 VAL A  24      13.720  10.230  11.871  1.00 14.81           H   new
ATOM      0 HG21 VAL A  24      11.645   8.342  12.890  1.00 14.81           H   new
ATOM      0 HG22 VAL A  24      12.780   7.854  11.899  1.00 14.81           H   new
ATOM      0 HG23 VAL A  24      12.582   7.130  13.293  1.00 14.81           H   new
ATOM    363  N   GLY A  25      17.100   9.493  13.467  1.00 14.90           N
ATOM    364  CA  GLY A  25      18.177  10.307  14.036  1.00 14.90           C
ATOM    365  C   GLY A  25      19.053   9.571  15.068  1.00 14.90           C
ATOM    366  O   GLY A  25      19.993  10.149  15.613  1.00 14.90           O
ATOM      0  H   GLY A  25      17.298   9.135  12.710  1.00 14.90           H   new
ATOM      0  HA2 GLY A  25      18.743  10.625  13.315  1.00 14.90           H   new
ATOM      0  HA3 GLY A  25      17.788  11.090  14.457  1.00 14.90           H   new
ATOM    370  N   PHE A  26      18.747   8.300  15.331  1.00 14.80           N
ATOM    371  CA  PHE A  26      19.483   7.498  16.315  1.00 14.80           C
ATOM    372  C   PHE A  26      19.275   5.993  16.111  1.00 14.80           C
ATOM    373  O   PHE A  26      18.229   5.554  15.647  1.00 14.80           O
ATOM    374  CB  PHE A  26      19.149   7.945  17.744  1.00 14.80           C
ATOM    375  CG  PHE A  26      19.937   7.224  18.793  1.00 14.80           C
ATOM    376  CD1 PHE A  26      21.299   7.435  18.924  1.00 14.80           C
ATOM    377  CD2 PHE A  26      19.315   6.373  19.677  1.00 14.80           C
ATOM    378  CE1 PHE A  26      22.023   6.776  19.895  1.00 14.80           C
ATOM    379  CE2 PHE A  26      20.031   5.713  20.653  1.00 14.80           C
ATOM    380  CZ  PHE A  26      21.388   5.910  20.757  1.00 14.80           C
ATOM      0  H   PHE A  26      18.106   7.877  14.944  1.00 14.80           H   new
ATOM      0  HA  PHE A  26      20.429   7.657  16.174  1.00 14.80           H   new
ATOM      0  HB2 PHE A  26      19.313   8.898  17.824  1.00 14.80           H   new
ATOM      0  HB3 PHE A  26      18.203   7.805  17.907  1.00 14.80           H   new
ATOM      0  HD1 PHE A  26      21.730   8.027  18.351  1.00 14.80           H   new
ATOM      0  HD2 PHE A  26      18.397   6.241  19.615  1.00 14.80           H   new
ATOM      0  HE1 PHE A  26      22.939   6.916  19.968  1.00 14.80           H   new
ATOM      0  HE2 PHE A  26      19.597   5.136  21.240  1.00 14.80           H   new
ATOM      0  HZ  PHE A  26      21.876   5.459  21.408  1.00 14.80           H   new
ATOM    390  N   ALA A  27      20.286   5.192  16.441  1.00 14.48           N
ATOM    391  CA  ALA A  27      20.206   3.731  16.295  1.00 14.48           C
ATOM    392  C   ALA A  27      19.068   3.065  17.072  1.00 14.48           C
ATOM    393  O   ALA A  27      18.524   2.070  16.619  1.00 14.48           O
ATOM    394  CB  ALA A  27      21.507   3.106  16.751  1.00 14.48           C
ATOM      0  H   ALA A  27      21.035   5.474  16.755  1.00 14.48           H   new
ATOM      0  HA  ALA A  27      20.029   3.580  15.353  1.00 14.48           H   new
ATOM      0  HB1 ALA A  27      21.454   2.142  16.655  1.00 14.48           H   new
ATOM      0  HB2 ALA A  27      22.237   3.445  16.209  1.00 14.48           H   new
ATOM      0  HB3 ALA A  27      21.665   3.329  17.682  1.00 14.48           H   new
ATOM    400  N   THR A  28      18.755   3.569  18.268  1.00 13.93           N
ATOM    401  CA  THR A  28      17.696   3.073  19.186  1.00 13.93           C
ATOM    402  C   THR A  28      17.361   1.574  19.124  1.00 13.93           C
ATOM    403  O   THR A  28      16.203   1.193  19.301  1.00 13.93           O
ATOM    404  CB  THR A  28      16.364   3.815  18.977  1.00 13.93           C
ATOM    405  CG2 THR A  28      15.733   3.400  17.673  1.00 13.93           C
ATOM    406  OG1 THR A  28      15.467   3.463  20.038  1.00 13.93           O
ATOM      0  H   THR A  28      19.173   4.247  18.592  1.00 13.93           H   new
ATOM      0  HA  THR A  28      18.100   3.247  20.050  1.00 13.93           H   new
ATOM      0  HB  THR A  28      16.534   4.770  18.967  1.00 13.93           H   new
ATOM      0  HG1 THR A  28      15.385   2.628  20.070  1.00 13.93           H   new
ATOM      0 HG21 THR A  28      14.895   3.874  17.553  1.00 13.93           H   new
ATOM      0 HG22 THR A  28      16.332   3.614  16.941  1.00 13.93           H   new
ATOM      0 HG23 THR A  28      15.565   2.445  17.684  1.00 13.93           H   new
ATOM    414  N   ARG A  29      18.346   0.732  18.877  1.00 13.13           N
ATOM    415  CA  ARG A  29      18.103  -0.691  18.755  1.00 13.13           C
ATOM    416  C   ARG A  29      17.707  -1.279  20.102  1.00 13.13           C
ATOM    417  O   ARG A  29      18.371  -1.016  21.106  1.00 13.13           O
ATOM    418  CB  ARG A  29      19.349  -1.362  18.196  1.00 13.13           C
ATOM    419  CG  ARG A  29      19.184  -2.782  17.711  1.00 13.13           C
ATOM    420  CD  ARG A  29      20.439  -3.288  17.107  1.00 13.13           C
ATOM    421  NE  ARG A  29      20.793  -2.544  15.914  1.00 13.13           N
ATOM    422  CZ  ARG A  29      21.948  -2.660  15.239  1.00 13.13           C
ATOM    423  NH1 ARG A  29      22.874  -3.516  15.615  1.00 13.13           N1+
ATOM    424  NH2 ARG A  29      22.129  -1.882  14.193  1.00 13.13           N
ATOM      0  H   ARG A  29      19.168   0.965  18.776  1.00 13.13           H   new
ATOM      0  HA  ARG A  29      17.366  -0.848  18.144  1.00 13.13           H   new
ATOM      0  HB2 ARG A  29      19.679  -0.825  17.459  1.00 13.13           H   new
ATOM      0  HB3 ARG A  29      20.034  -1.353  18.883  1.00 13.13           H   new
ATOM      0  HG2 ARG A  29      18.925  -3.352  18.452  1.00 13.13           H   new
ATOM      0  HG3 ARG A  29      18.468  -2.823  17.058  1.00 13.13           H   new
ATOM      0  HD2 ARG A  29      21.159  -3.225  17.754  1.00 13.13           H   new
ATOM      0  HD3 ARG A  29      20.337  -4.227  16.886  1.00 13.13           H   new
ATOM      0  HE  ARG A  29      20.215  -1.982  15.614  1.00 13.13           H   new
ATOM      0 HH11 ARG A  29      22.745  -4.014  16.304  1.00 13.13           H   new
ATOM      0 HH12 ARG A  29      23.608  -3.578  15.171  1.00 13.13           H   new
ATOM      0 HH21 ARG A  29      21.518  -1.323  13.962  1.00 13.13           H   new
ATOM      0 HH22 ARG A  29      22.858  -1.933  13.740  1.00 13.13           H   new
ATOM    438  N   THR A  30      16.646  -2.098  20.130  1.00 12.12           N
ATOM    439  CA  THR A  30      16.207  -2.705  21.396  1.00 12.12           C
ATOM    440  C   THR A  30      16.841  -4.069  21.548  1.00 12.12           C
ATOM    441  O   THR A  30      16.772  -4.690  22.608  1.00 12.12           O
ATOM    442  CB  THR A  30      14.701  -2.991  21.435  1.00 12.12           C
ATOM    443  CG2 THR A  30      13.944  -1.759  20.943  1.00 12.12           C
ATOM    444  OG1 THR A  30      14.407  -4.103  20.554  1.00 12.12           O
ATOM      0  H   THR A  30      16.176  -2.311  19.442  1.00 12.12           H   new
ATOM      0  HA  THR A  30      16.455  -2.070  22.086  1.00 12.12           H   new
ATOM      0  HB  THR A  30      14.432  -3.205  22.342  1.00 12.12           H   new
ATOM      0  HG1 THR A  30      13.610  -4.345  20.664  1.00 12.12           H   new
ATOM      0 HG21 THR A  30      12.990  -1.935  20.966  1.00 12.12           H   new
ATOM      0 HG22 THR A  30      14.147  -1.004  21.517  1.00 12.12           H   new
ATOM      0 HG23 THR A  30      14.213  -1.555  20.034  1.00 12.12           H   new
ATOM    452  N   THR A  31      17.426  -4.522  20.447  1.00 10.86           N
ATOM    453  CA  THR A  31      17.974  -5.856  20.265  1.00 10.86           C
ATOM    454  C   THR A  31      16.830  -6.877  20.414  1.00 10.86           C
ATOM    455  O   THR A  31      15.748  -6.510  20.887  1.00 10.86           O
ATOM    456  CB  THR A  31      19.179  -6.107  21.226  1.00 10.86           C
ATOM    457  CG2 THR A  31      20.267  -5.080  20.931  1.00 10.86           C
ATOM    458  OG1 THR A  31      18.790  -6.001  22.602  1.00 10.86           O
ATOM      0  H   THR A  31      17.518  -4.031  19.747  1.00 10.86           H   new
ATOM      0  HA  THR A  31      18.344  -5.956  19.374  1.00 10.86           H   new
ATOM      0  HB  THR A  31      19.506  -7.008  21.076  1.00 10.86           H   new
ATOM      0  HG1 THR A  31      17.964  -5.854  22.649  1.00 10.86           H   new
ATOM      0 HG21 THR A  31      21.021  -5.228  21.523  1.00 10.86           H   new
ATOM      0 HG22 THR A  31      20.557  -5.171  20.010  1.00 10.86           H   new
ATOM      0 HG23 THR A  31      19.916  -4.187  21.072  1.00 10.86           H   new
ATOM    466  N   PRO A  32      16.940  -8.075  19.802  1.00  9.35           N
ATOM    467  CA  PRO A  32      16.012  -9.188  19.934  1.00  9.35           C
ATOM    468  C   PRO A  32      16.139  -9.872  21.286  1.00  9.35           C
ATOM    469  O   PRO A  32      17.183  -9.799  21.933  1.00  9.35           O
ATOM    470  CB  PRO A  32      16.428 -10.114  18.785  1.00  9.35           C
ATOM    471  CG  PRO A  32      17.892  -9.827  18.572  1.00  9.35           C
ATOM    472  CD  PRO A  32      18.044  -8.339  18.839  1.00  9.35           C
ATOM      0  HA  PRO A  32      15.082  -8.917  19.888  1.00  9.35           H   new
ATOM      0  HB2 PRO A  32      16.281 -11.045  19.012  1.00  9.35           H   new
ATOM      0  HB3 PRO A  32      15.913  -9.933  17.983  1.00  9.35           H   new
ATOM      0  HG2 PRO A  32      18.444 -10.350  19.174  1.00  9.35           H   new
ATOM      0  HG3 PRO A  32      18.166 -10.052  17.669  1.00  9.35           H   new
ATOM      0  HD2 PRO A  32      18.912  -8.126  19.216  1.00  9.35           H   new
ATOM      0  HD3 PRO A  32      17.950  -7.814  18.028  1.00  9.35           H   new
ATOM    480  N   TRP A  33      15.089 -10.575  21.695  1.00  7.67           N
ATOM    481  CA  TRP A  33      15.144 -11.372  22.917  1.00  7.67           C
ATOM    482  C   TRP A  33      16.083 -12.572  22.775  1.00  7.67           C
ATOM    483  O   TRP A  33      15.997 -13.338  21.815  1.00  7.67           O
ATOM    484  CB  TRP A  33      13.731 -11.812  23.329  1.00  7.67           C
ATOM    485  CG  TRP A  33      13.689 -12.665  24.576  1.00  7.67           C
ATOM    486  CD1 TRP A  33      14.415 -12.498  25.719  1.00  7.67           C
ATOM    487  CD2 TRP A  33      12.838 -13.811  24.812  1.00  7.67           C
ATOM    488  CE2 TRP A  33      13.141 -14.289  26.087  1.00  7.67           C
ATOM    489  CE3 TRP A  33      11.859 -14.458  24.054  1.00  7.67           C
ATOM    490  NE1 TRP A  33      14.101 -13.476  26.626  1.00  7.67           N
ATOM    491  CZ2 TRP A  33      12.513 -15.402  26.618  1.00  7.67           C
ATOM    492  CZ3 TRP A  33      11.223 -15.573  24.590  1.00  7.67           C
ATOM    493  CH2 TRP A  33      11.546 -16.034  25.837  1.00  7.67           C
ATOM      0  H   TRP A  33      14.336 -10.605  21.281  1.00  7.67           H   new
ATOM      0  HA  TRP A  33      15.510 -10.814  23.621  1.00  7.67           H   new
ATOM      0  HB2 TRP A  33      13.185 -11.023  23.470  1.00  7.67           H   new
ATOM      0  HB3 TRP A  33      13.330 -12.306  22.597  1.00  7.67           H   new
ATOM      0  HD1 TRP A  33      15.034 -11.819  25.862  1.00  7.67           H   new
ATOM      0  HE1 TRP A  33      14.450 -13.565  27.407  1.00  7.67           H   new
ATOM      0  HE3 TRP A  33      11.636 -14.149  23.206  1.00  7.67           H   new
ATOM      0  HZ2 TRP A  33      12.728 -15.717  27.466  1.00  7.67           H   new
ATOM      0  HZ3 TRP A  33      10.569 -16.011  24.094  1.00  7.67           H   new
ATOM      0  HH2 TRP A  33      11.111 -16.785  26.171  1.00  7.67           H   new
ATOM    504  N   ASP A  34      16.987 -12.711  23.746  1.00  5.95           N
ATOM    505  CA  ASP A  34      17.971 -13.790  23.799  1.00  5.95           C
ATOM    506  C   ASP A  34      17.347 -15.048  24.408  1.00  5.95           C
ATOM    507  O   ASP A  34      17.091 -15.106  25.611  1.00  5.95           O
ATOM    508  CB  ASP A  34      19.191 -13.330  24.627  1.00  5.95           C
ATOM    509  CG  ASP A  34      20.384 -14.325  24.700  1.00  5.95           C
ATOM    510  OD1 ASP A  34      20.273 -15.418  24.214  1.00  5.95           O
ATOM    511  OD2 ASP A  34      21.399 -13.948  25.247  1.00  5.95           O1-
ATOM      0  H   ASP A  34      17.045 -12.166  24.408  1.00  5.95           H   new
ATOM      0  HA  ASP A  34      18.263 -14.005  22.899  1.00  5.95           H   new
ATOM      0  HB2 ASP A  34      19.513 -12.494  24.256  1.00  5.95           H   new
ATOM      0  HB3 ASP A  34      18.893 -13.144  25.531  1.00  5.95           H   new
ATOM    516  N   ILE A  35      17.072 -16.034  23.560  1.00  4.39           N
ATOM    517  CA  ILE A  35      16.408 -17.261  23.978  1.00  4.39           C
ATOM    518  C   ILE A  35      17.428 -18.387  24.078  1.00  4.39           C
ATOM    519  O   ILE A  35      18.134 -18.672  23.111  1.00  4.39           O
ATOM    520  CB  ILE A  35      15.324 -17.651  22.971  1.00  4.39           C
ATOM    521  CG1 ILE A  35      14.330 -16.544  22.875  1.00  4.39           C
ATOM    522  CG2 ILE A  35      14.632 -18.926  23.425  1.00  4.39           C
ATOM    523  CD1 ILE A  35      13.365 -16.701  21.744  1.00  4.39           C
ATOM      0  H   ILE A  35      17.267 -16.009  22.723  1.00  4.39           H   new
ATOM      0  HA  ILE A  35      15.997 -17.111  24.844  1.00  4.39           H   new
ATOM      0  HB  ILE A  35      15.727 -17.805  22.102  1.00  4.39           H   new
ATOM      0 HG12 ILE A  35      13.835 -16.491  23.707  1.00  4.39           H   new
ATOM      0 HG13 ILE A  35      14.803 -15.703  22.772  1.00  4.39           H   new
ATOM      0 HG21 ILE A  35      13.946 -19.168  22.783  1.00  4.39           H   new
ATOM      0 HG22 ILE A  35      15.283 -19.643  23.488  1.00  4.39           H   new
ATOM      0 HG23 ILE A  35      14.225 -18.782  24.294  1.00  4.39           H   new
ATOM      0 HD11 ILE A  35      12.749 -15.952  21.738  1.00  4.39           H   new
ATOM      0 HD12 ILE A  35      13.851 -16.727  20.905  1.00  4.39           H   new
ATOM      0 HD13 ILE A  35      12.868 -17.527  21.855  1.00  4.39           H   new
ATOM    535  N   SER A  36      17.511 -19.028  25.242  1.00  3.14           N
ATOM    536  CA  SER A  36      18.522 -20.057  25.441  1.00  3.14           C
ATOM    537  C   SER A  36      18.001 -21.248  26.251  1.00  3.14           C
ATOM    538  O   SER A  36      17.538 -21.113  27.389  1.00  3.14           O
ATOM    539  CB  SER A  36      19.727 -19.416  26.121  1.00  3.14           C
ATOM    540  OG  SER A  36      20.762 -20.336  26.366  1.00  3.14           O
ATOM      0  H   SER A  36      16.999 -18.884  25.918  1.00  3.14           H   new
ATOM      0  HA  SER A  36      18.774 -20.417  24.576  1.00  3.14           H   new
ATOM      0  HB2 SER A  36      20.063 -18.696  25.564  1.00  3.14           H   new
ATOM      0  HB3 SER A  36      19.447 -19.018  26.960  1.00  3.14           H   new
ATOM      0  HG  SER A  36      21.404 -19.943  26.739  1.00  3.14           H   new
ATOM    546  N   LEU A  37      18.109 -22.439  25.664  1.00  2.24           N
ATOM    547  CA  LEU A  37      17.606 -23.653  26.298  1.00  2.24           C
ATOM    548  C   LEU A  37      18.575 -24.204  27.346  1.00  2.24           C
ATOM    549  O   LEU A  37      19.284 -25.184  27.126  1.00  2.24           O
ATOM    550  CB  LEU A  37      17.329 -24.706  25.211  1.00  2.24           C
ATOM    551  CG  LEU A  37      16.621 -25.964  25.675  1.00  2.24           C
ATOM    552  CD1 LEU A  37      15.327 -25.575  26.261  1.00  2.24           C
ATOM    553  CD2 LEU A  37      16.410 -26.921  24.501  1.00  2.24           C
ATOM      0  H   LEU A  37      18.472 -22.564  24.895  1.00  2.24           H   new
ATOM      0  HA  LEU A  37      16.785 -23.435  26.767  1.00  2.24           H   new
ATOM      0  HB2 LEU A  37      16.796 -24.294  24.514  1.00  2.24           H   new
ATOM      0  HB3 LEU A  37      18.174 -24.961  24.809  1.00  2.24           H   new
ATOM      0  HG  LEU A  37      17.160 -26.423  26.338  1.00  2.24           H   new
ATOM      0 HD11 LEU A  37      14.858 -26.368  26.565  1.00  2.24           H   new
ATOM      0 HD12 LEU A  37      15.478 -24.981  27.013  1.00  2.24           H   new
ATOM      0 HD13 LEU A  37      14.792 -25.120  25.592  1.00  2.24           H   new
ATOM      0 HD21 LEU A  37      15.957 -27.720  24.812  1.00  2.24           H   new
ATOM      0 HD22 LEU A  37      15.870 -26.487  23.822  1.00  2.24           H   new
ATOM      0 HD23 LEU A  37      17.270 -27.164  24.123  1.00  2.24           H   new
ATOM    565  N   ASP A  38      18.573 -23.555  28.502  1.00  1.65           N
ATOM    566  CA  ASP A  38      19.458 -23.893  29.618  1.00  1.65           C
ATOM    567  C   ASP A  38      18.792 -24.939  30.526  1.00  1.65           C
ATOM    568  O   ASP A  38      17.969 -24.592  31.375  1.00  1.65           O
ATOM    569  CB  ASP A  38      19.781 -22.611  30.416  1.00  1.65           C
ATOM    570  CG  ASP A  38      20.834 -22.741  31.569  1.00  1.65           C
ATOM    571  OD1 ASP A  38      21.384 -23.793  31.758  1.00  1.65           O
ATOM    572  OD2 ASP A  38      21.033 -21.762  32.269  1.00  1.65           O1-
ATOM      0  H   ASP A  38      18.049 -22.893  28.667  1.00  1.65           H   new
ATOM      0  HA  ASP A  38      20.282 -24.272  29.275  1.00  1.65           H   new
ATOM      0  HB2 ASP A  38      20.097 -21.939  29.792  1.00  1.65           H   new
ATOM      0  HB3 ASP A  38      18.954 -22.277  30.798  1.00  1.65           H   new
ATOM    577  N   ILE A  39      19.127 -26.214  30.331  1.00  1.30           N
ATOM    578  CA  ILE A  39      18.501 -27.298  31.094  1.00  1.30           C
ATOM    579  C   ILE A  39      19.474 -27.819  32.144  1.00  1.30           C
ATOM    580  O   ILE A  39      20.597 -28.197  31.812  1.00  1.30           O
ATOM    581  CB  ILE A  39      18.080 -28.458  30.179  1.00  1.30           C
ATOM    582  CG1 ILE A  39      17.087 -27.966  29.149  1.00  1.30           C
ATOM    583  CG2 ILE A  39      17.447 -29.598  31.024  1.00  1.30           C
ATOM    584  CD1 ILE A  39      16.844 -28.957  28.063  1.00  1.30           C
ATOM      0  H   ILE A  39      19.716 -26.474  29.761  1.00  1.30           H   new
ATOM      0  HA  ILE A  39      17.708 -26.940  31.522  1.00  1.30           H   new
ATOM      0  HB  ILE A  39      18.864 -28.802  29.724  1.00  1.30           H   new
ATOM      0 HG12 ILE A  39      16.247 -27.761  29.588  1.00  1.30           H   new
ATOM      0 HG13 ILE A  39      17.413 -27.139  28.760  1.00  1.30           H   new
ATOM      0 HG21 ILE A  39      17.184 -30.326  30.440  1.00  1.30           H   new
ATOM      0 HG22 ILE A  39      18.095 -29.920  31.670  1.00  1.30           H   new
ATOM      0 HG23 ILE A  39      16.666 -29.260  31.490  1.00  1.30           H   new
ATOM      0 HD11 ILE A  39      16.203 -28.595  27.432  1.00  1.30           H   new
ATOM      0 HD12 ILE A  39      17.678 -29.146  27.604  1.00  1.30           H   new
ATOM      0 HD13 ILE A  39      16.493 -29.777  28.445  1.00  1.30           H   new
ATOM    596  N   LYS A  40      19.037 -27.852  33.404  1.00  1.10           N
ATOM    597  CA  LYS A  40      19.890 -28.257  34.518  1.00  1.10           C
ATOM    598  C   LYS A  40      19.297 -29.466  35.269  1.00  1.10           C
ATOM    599  O   LYS A  40      18.603 -29.270  36.272  1.00  1.10           O
ATOM    600  CB  LYS A  40      20.022 -27.087  35.483  1.00  1.10           C
ATOM    601  CG  LYS A  40      20.625 -25.846  34.861  1.00  1.10           C
ATOM    602  CD  LYS A  40      20.710 -24.724  35.859  1.00  1.10           C
ATOM    603  CE  LYS A  40      21.102 -23.433  35.173  1.00  1.10           C
ATOM    604  NZ  LYS A  40      21.139 -22.294  36.118  1.00  1.10           N1+
ATOM      0  H   LYS A  40      18.236 -27.640  33.635  1.00  1.10           H   new
ATOM      0  HA  LYS A  40      20.757 -28.514  34.166  1.00  1.10           H   new
ATOM      0  HB2 LYS A  40      19.145 -26.868  35.835  1.00  1.10           H   new
ATOM      0  HB3 LYS A  40      20.570 -27.360  36.236  1.00  1.10           H   new
ATOM      0  HG2 LYS A  40      21.511 -26.049  34.522  1.00  1.10           H   new
ATOM      0  HG3 LYS A  40      20.088 -25.568  34.103  1.00  1.10           H   new
ATOM      0  HD2 LYS A  40      19.855 -24.614  36.303  1.00  1.10           H   new
ATOM      0  HD3 LYS A  40      21.360 -24.943  36.545  1.00  1.10           H   new
ATOM      0  HE2 LYS A  40      21.973 -23.538  34.760  1.00  1.10           H   new
ATOM      0  HE3 LYS A  40      20.472 -23.241  34.461  1.00  1.10           H   new
ATOM      0  HZ1 LYS A  40      21.185 -21.531  35.662  1.00  1.10           H   new
ATOM      0  HZ2 LYS A  40      20.402 -22.298  36.617  1.00  1.10           H   new
ATOM      0  HZ3 LYS A  40      21.853 -22.368  36.644  1.00  1.10           H   new
ATOM    618  N   PRO A  41      19.555 -30.714  34.807  1.00  1.00           N
ATOM    619  CA  PRO A  41      18.969 -31.980  35.229  1.00  1.00           C
ATOM    620  C   PRO A  41      18.890 -32.178  36.721  1.00  1.00           C
ATOM    621  O   PRO A  41      17.949 -32.793  37.210  1.00  1.00           O
ATOM    622  CB  PRO A  41      19.947 -32.987  34.642  1.00  1.00           C
ATOM    623  CG  PRO A  41      20.447 -32.345  33.460  1.00  1.00           C
ATOM    624  CD  PRO A  41      20.594 -30.897  33.817  1.00  1.00           C
ATOM      0  HA  PRO A  41      18.047 -32.050  34.937  1.00  1.00           H   new
ATOM      0  HB2 PRO A  41      20.663 -33.190  35.264  1.00  1.00           H   new
ATOM      0  HB3 PRO A  41      19.508 -33.826  34.431  1.00  1.00           H   new
ATOM      0  HG2 PRO A  41      21.297 -32.725  33.190  1.00  1.00           H   new
ATOM      0  HG3 PRO A  41      19.836 -32.460  32.716  1.00  1.00           H   new
ATOM      0  HD2 PRO A  41      21.474 -30.701  34.176  1.00  1.00           H   new
ATOM      0  HD3 PRO A  41      20.466 -30.320  33.048  1.00  1.00           H   new
ATOM    632  N   ALA A  42      19.864 -31.663  37.465  1.00  0.97           N
ATOM    633  CA  ALA A  42      19.828 -31.811  38.902  1.00  0.97           C
ATOM    634  C   ALA A  42      18.591 -31.134  39.475  1.00  0.97           C
ATOM    635  O   ALA A  42      17.925 -31.679  40.361  1.00  0.97           O
ATOM    636  CB  ALA A  42      21.082 -31.208  39.488  1.00  0.97           C
ATOM      0  H   ALA A  42      20.542 -31.232  37.158  1.00  0.97           H   new
ATOM      0  HA  ALA A  42      19.785 -32.753  39.131  1.00  0.97           H   new
ATOM      0  HB1 ALA A  42      21.066 -31.303  40.453  1.00  0.97           H   new
ATOM      0  HB2 ALA A  42      21.859 -31.666  39.131  1.00  0.97           H   new
ATOM      0  HB3 ALA A  42      21.127 -30.267  39.257  1.00  0.97           H   new
ATOM    642  N   THR A  43      18.225 -29.984  38.908  1.00  0.97           N
ATOM    643  CA  THR A  43      17.103 -29.258  39.454  1.00  0.97           C
ATOM    644  C   THR A  43      15.857 -29.814  38.826  1.00  0.97           C
ATOM    645  O   THR A  43      14.813 -29.893  39.470  1.00  0.97           O
ATOM    646  CB  THR A  43      17.206 -27.751  39.134  1.00  0.97           C
ATOM    647  CG2 THR A  43      18.516 -27.176  39.684  1.00  0.97           C
ATOM    648  OG1 THR A  43      17.180 -27.567  37.716  1.00  0.97           O
ATOM      0  H   THR A  43      18.606 -29.623  38.227  1.00  0.97           H   new
ATOM      0  HA  THR A  43      17.089 -29.357  40.419  1.00  0.97           H   new
ATOM      0  HB  THR A  43      16.458 -27.292  39.547  1.00  0.97           H   new
ATOM      0  HG1 THR A  43      17.681 -28.134  37.350  1.00  0.97           H   new
ATOM      0 HG21 THR A  43      18.567 -26.230  39.476  1.00  0.97           H   new
ATOM      0 HG22 THR A  43      18.544 -27.297  40.646  1.00  0.97           H   new
ATOM      0 HG23 THR A  43      19.267 -27.637  39.279  1.00  0.97           H   new
ATOM    656  N   ALA A  44      15.965 -30.287  37.584  1.00  1.00           N
ATOM    657  CA  ALA A  44      14.783 -30.860  36.957  1.00  1.00           C
ATOM    658  C   ALA A  44      14.342 -32.068  37.786  1.00  1.00           C
ATOM    659  O   ALA A  44      13.152 -32.266  38.051  1.00  1.00           O
ATOM    660  CB  ALA A  44      15.039 -31.251  35.507  1.00  1.00           C
ATOM      0  H   ALA A  44      16.681 -30.286  37.108  1.00  1.00           H   new
ATOM      0  HA  ALA A  44      14.077 -30.195  36.936  1.00  1.00           H   new
ATOM      0  HB1 ALA A  44      14.231 -31.628  35.126  1.00  1.00           H   new
ATOM      0  HB2 ALA A  44      15.299 -30.465  35.001  1.00  1.00           H   new
ATOM      0  HB3 ALA A  44      15.750 -31.909  35.470  1.00  1.00           H   new
ATOM    666  N   TRP A  45      15.334 -32.843  38.248  1.00  1.04           N
ATOM    667  CA  TRP A  45      15.116 -34.023  39.057  1.00  1.04           C
ATOM    668  C   TRP A  45      14.511 -33.660  40.383  1.00  1.04           C
ATOM    669  O   TRP A  45      13.560 -34.278  40.814  1.00  1.04           O
ATOM    670  CB  TRP A  45      16.394 -34.790  39.326  1.00  1.04           C
ATOM    671  CG  TRP A  45      16.133 -36.116  40.024  1.00  1.04           C
ATOM    672  CD1 TRP A  45      14.933 -36.717  40.166  1.00  1.04           C
ATOM    673  CD2 TRP A  45      17.096 -37.013  40.601  1.00  1.04           C
ATOM    674  CE2 TRP A  45      16.405 -38.135  41.044  1.00  1.04           C
ATOM    675  CE3 TRP A  45      18.444 -36.962  40.745  1.00  1.04           C
ATOM    676  NE1 TRP A  45      15.080 -37.936  40.790  1.00  1.04           N
ATOM    677  CZ2 TRP A  45      17.057 -39.218  41.621  1.00  1.04           C
ATOM    678  CZ3 TRP A  45      19.115 -38.033  41.302  1.00  1.04           C
ATOM    679  CH2 TRP A  45      18.445 -39.141  41.729  1.00  1.04           C
ATOM      0  H   TRP A  45      16.164 -32.684  38.090  1.00  1.04           H   new
ATOM      0  HA  TRP A  45      14.513 -34.585  38.546  1.00  1.04           H   new
ATOM      0  HB2 TRP A  45      16.854 -34.953  38.488  1.00  1.04           H   new
ATOM      0  HB3 TRP A  45      16.985 -34.249  39.873  1.00  1.04           H   new
ATOM      0  HD1 TRP A  45      14.123 -36.359  39.883  1.00  1.04           H   new
ATOM      0  HE1 TRP A  45      14.443 -38.480  40.986  1.00  1.04           H   new
ATOM      0  HE3 TRP A  45      18.915 -36.209  40.470  1.00  1.04           H   new
ATOM      0  HZ2 TRP A  45      16.588 -39.962  41.922  1.00  1.04           H   new
ATOM      0  HZ3 TRP A  45      20.040 -37.998  41.387  1.00  1.04           H   new
ATOM      0  HH2 TRP A  45      18.918 -39.852  42.096  1.00  1.04           H   new
ATOM    690  N   ALA A  46      15.096 -32.693  41.083  1.00  1.09           N
ATOM    691  CA  ALA A  46      14.554 -32.308  42.376  1.00  1.09           C
ATOM    692  C   ALA A  46      13.128 -31.799  42.307  1.00  1.09           C
ATOM    693  O   ALA A  46      12.325 -32.066  43.198  1.00  1.09           O
ATOM    694  CB  ALA A  46      15.378 -31.235  42.952  1.00  1.09           C
ATOM      0  H   ALA A  46      15.793 -32.256  40.832  1.00  1.09           H   new
ATOM      0  HA  ALA A  46      14.562 -33.111  42.920  1.00  1.09           H   new
ATOM      0  HB1 ALA A  46      15.017 -30.977  43.815  1.00  1.09           H   new
ATOM      0  HB2 ALA A  46      16.288 -31.550  43.064  1.00  1.09           H   new
ATOM      0  HB3 ALA A  46      15.373 -30.468  42.358  1.00  1.09           H   new
ATOM    700  N   LEU A  47      12.804 -31.040  41.265  1.00  1.15           N
ATOM    701  CA  LEU A  47      11.457 -30.514  41.116  1.00  1.15           C
ATOM    702  C   LEU A  47      10.507 -31.683  40.862  1.00  1.15           C
ATOM    703  O   LEU A  47       9.417 -31.768  41.443  1.00  1.15           O
ATOM    704  CB  LEU A  47      11.472 -29.534  39.953  1.00  1.15           C
ATOM    705  CG  LEU A  47      12.275 -28.241  40.177  1.00  1.15           C
ATOM    706  CD1 LEU A  47      12.445 -27.547  38.839  1.00  1.15           C
ATOM    707  CD2 LEU A  47      11.563 -27.339  41.176  1.00  1.15           C
ATOM      0  H   LEU A  47      13.349 -30.820  40.637  1.00  1.15           H   new
ATOM      0  HA  LEU A  47      11.155 -30.050  41.912  1.00  1.15           H   new
ATOM      0  HB2 LEU A  47      11.832 -29.987  39.175  1.00  1.15           H   new
ATOM      0  HB3 LEU A  47      10.556 -29.294  39.743  1.00  1.15           H   new
ATOM      0  HG  LEU A  47      13.147 -28.449  40.546  1.00  1.15           H   new
ATOM      0 HD11 LEU A  47      12.950 -26.728  38.961  1.00  1.15           H   new
ATOM      0 HD12 LEU A  47      12.921 -28.132  38.229  1.00  1.15           H   new
ATOM      0 HD13 LEU A  47      11.573 -27.337  38.470  1.00  1.15           H   new
ATOM      0 HD21 LEU A  47      12.080 -26.529  41.307  1.00  1.15           H   new
ATOM      0 HD22 LEU A  47      10.684 -27.109  40.836  1.00  1.15           H   new
ATOM      0 HD23 LEU A  47      11.470 -27.803  42.023  1.00  1.15           H   new
ATOM    719  N   TYR A  48      10.958 -32.625  40.027  1.00  1.22           N
ATOM    720  CA  TYR A  48      10.234 -33.853  39.749  1.00  1.22           C
ATOM    721  C   TYR A  48      10.016 -34.647  41.020  1.00  1.22           C
ATOM    722  O   TYR A  48       8.898 -35.058  41.331  1.00  1.22           O
ATOM    723  CB  TYR A  48      11.047 -34.703  38.765  1.00  1.22           C
ATOM    724  CG  TYR A  48      10.585 -36.111  38.587  1.00  1.22           C
ATOM    725  CD1 TYR A  48       9.603 -36.428  37.721  1.00  1.22           C
ATOM    726  CD2 TYR A  48      11.178 -37.108  39.357  1.00  1.22           C
ATOM    727  CE1 TYR A  48       9.211 -37.745  37.600  1.00  1.22           C
ATOM    728  CE2 TYR A  48      10.781 -38.403  39.246  1.00  1.22           C
ATOM    729  CZ  TYR A  48       9.804 -38.721  38.370  1.00  1.22           C
ATOM    730  OH  TYR A  48       9.404 -40.005  38.256  1.00  1.22           O
ATOM      0  H   TYR A  48      11.704 -32.561  39.604  1.00  1.22           H   new
ATOM      0  HA  TYR A  48       9.371 -33.626  39.369  1.00  1.22           H   new
ATOM      0  HB2 TYR A  48      11.036 -34.265  37.900  1.00  1.22           H   new
ATOM      0  HB3 TYR A  48      11.970 -34.719  39.063  1.00  1.22           H   new
ATOM      0  HD1 TYR A  48       9.194 -35.767  37.211  1.00  1.22           H   new
ATOM      0  HD2 TYR A  48      11.854 -36.885  39.955  1.00  1.22           H   new
ATOM      0  HE1 TYR A  48       8.543 -37.975  36.995  1.00  1.22           H   new
ATOM      0  HE2 TYR A  48      11.178 -39.063  39.768  1.00  1.22           H   new
ATOM      0  HH  TYR A  48       9.850 -40.485  38.781  1.00  1.22           H   new
ATOM    740  N   ALA A  49      11.110 -34.897  41.734  1.00  1.32           N
ATOM    741  CA  ALA A  49      11.117 -35.722  42.917  1.00  1.32           C
ATOM    742  C   ALA A  49      10.284 -35.122  44.011  1.00  1.32           C
ATOM    743  O   ALA A  49       9.500 -35.821  44.634  1.00  1.32           O
ATOM    744  CB  ALA A  49      12.545 -35.919  43.398  1.00  1.32           C
ATOM      0  H   ALA A  49      11.883 -34.580  41.532  1.00  1.32           H   new
ATOM      0  HA  ALA A  49      10.730 -36.581  42.687  1.00  1.32           H   new
ATOM      0  HB1 ALA A  49      12.545 -36.474  44.193  1.00  1.32           H   new
ATOM      0  HB2 ALA A  49      13.064 -36.352  42.702  1.00  1.32           H   new
ATOM      0  HB3 ALA A  49      12.938 -35.057  43.606  1.00  1.32           H   new
ATOM    750  N   ALA A  50      10.400 -33.819  44.228  1.00  1.43           N
ATOM    751  CA  ALA A  50       9.622 -33.190  45.272  1.00  1.43           C
ATOM    752  C   ALA A  50       8.154 -33.280  44.963  1.00  1.43           C
ATOM    753  O   ALA A  50       7.355 -33.682  45.815  1.00  1.43           O
ATOM    754  CB  ALA A  50      10.035 -31.758  45.412  1.00  1.43           C
ATOM      0  H   ALA A  50      10.917 -33.291  43.787  1.00  1.43           H   new
ATOM      0  HA  ALA A  50       9.785 -33.653  46.109  1.00  1.43           H   new
ATOM      0  HB1 ALA A  50       9.512 -31.337  46.113  1.00  1.43           H   new
ATOM      0  HB2 ALA A  50      10.977 -31.713  45.641  1.00  1.43           H   new
ATOM      0  HB3 ALA A  50       9.884 -31.294  44.574  1.00  1.43           H   new
ATOM    760  N   ALA A  51       7.793 -32.980  43.714  1.00  1.55           N
ATOM    761  CA  ALA A  51       6.407 -33.075  43.326  1.00  1.55           C
ATOM    762  C   ALA A  51       5.937 -34.502  43.459  1.00  1.55           C
ATOM    763  O   ALA A  51       4.849 -34.751  43.964  1.00  1.55           O
ATOM    764  CB  ALA A  51       6.226 -32.596  41.908  1.00  1.55           C
ATOM      0  H   ALA A  51       8.332 -32.725  43.094  1.00  1.55           H   new
ATOM      0  HA  ALA A  51       5.877 -32.511  43.911  1.00  1.55           H   new
ATOM      0  HB1 ALA A  51       5.291 -32.665  41.660  1.00  1.55           H   new
ATOM      0  HB2 ALA A  51       6.511 -31.671  41.840  1.00  1.55           H   new
ATOM      0  HB3 ALA A  51       6.760 -33.143  41.311  1.00  1.55           H   new
ATOM    770  N   THR A  52       6.789 -35.458  43.086  1.00  1.67           N
ATOM    771  CA  THR A  52       6.424 -36.857  43.152  1.00  1.67           C
ATOM    772  C   THR A  52       6.193 -37.293  44.596  1.00  1.67           C
ATOM    773  O   THR A  52       5.194 -37.950  44.900  1.00  1.67           O
ATOM    774  CB  THR A  52       7.506 -37.751  42.510  1.00  1.67           C
ATOM    775  CG2 THR A  52       7.094 -39.194  42.570  1.00  1.67           C
ATOM    776  OG1 THR A  52       7.677 -37.394  41.134  1.00  1.67           O
ATOM      0  H   THR A  52       7.583 -35.309  42.792  1.00  1.67           H   new
ATOM      0  HA  THR A  52       5.599 -36.962  42.653  1.00  1.67           H   new
ATOM      0  HB  THR A  52       8.334 -37.623  42.999  1.00  1.67           H   new
ATOM      0  HG1 THR A  52       8.063 -36.650  41.083  1.00  1.67           H   new
ATOM      0 HG21 THR A  52       7.782 -39.744  42.164  1.00  1.67           H   new
ATOM      0 HG22 THR A  52       6.974 -39.458  43.496  1.00  1.67           H   new
ATOM      0 HG23 THR A  52       6.260 -39.313  42.089  1.00  1.67           H   new
ATOM    784  N   MET A  53       7.087 -36.890  45.503  1.00  1.78           N
ATOM    785  CA  MET A  53       7.005 -37.258  46.913  1.00  1.78           C
ATOM    786  C   MET A  53       5.753 -36.709  47.589  1.00  1.78           C
ATOM    787  O   MET A  53       5.181 -37.374  48.454  1.00  1.78           O
ATOM    788  CB  MET A  53       8.286 -36.806  47.635  1.00  1.78           C
ATOM    789  CG  MET A  53       9.531 -37.666  47.271  1.00  1.78           C
ATOM    790  SD  MET A  53      11.045 -37.293  48.218  1.00  1.78           S
ATOM    791  CE  MET A  53      11.641 -35.807  47.412  1.00  1.78           C
ATOM      0  H   MET A  53       7.762 -36.392  45.313  1.00  1.78           H   new
ATOM      0  HA  MET A  53       6.933 -38.224  46.970  1.00  1.78           H   new
ATOM      0  HB2 MET A  53       8.465 -35.879  47.414  1.00  1.78           H   new
ATOM      0  HB3 MET A  53       8.141 -36.846  48.593  1.00  1.78           H   new
ATOM      0  HG2 MET A  53       9.308 -38.601  47.402  1.00  1.78           H   new
ATOM      0  HG3 MET A  53       9.721 -37.549  46.327  1.00  1.78           H   new
ATOM      0  HE1 MET A  53      12.459 -35.512  47.841  1.00  1.78           H   new
ATOM      0  HE2 MET A  53      11.817 -35.994  46.477  1.00  1.78           H   new
ATOM      0  HE3 MET A  53      10.970 -35.110  47.481  1.00  1.78           H   new
ATOM    801  N   VAL A  54       5.301 -35.525  47.177  1.00  1.88           N
ATOM    802  CA  VAL A  54       4.096 -34.941  47.754  1.00  1.88           C
ATOM    803  C   VAL A  54       2.818 -35.419  47.044  1.00  1.88           C
ATOM    804  O   VAL A  54       1.852 -35.835  47.684  1.00  1.88           O
ATOM    805  CB  VAL A  54       4.174 -33.406  47.691  1.00  1.88           C
ATOM    806  CG1 VAL A  54       2.868 -32.797  48.195  1.00  1.88           C
ATOM    807  CG2 VAL A  54       5.356 -32.927  48.529  1.00  1.88           C
ATOM      0  H   VAL A  54       5.676 -35.048  46.568  1.00  1.88           H   new
ATOM      0  HA  VAL A  54       4.048 -35.235  48.677  1.00  1.88           H   new
ATOM      0  HB  VAL A  54       4.305 -33.122  46.773  1.00  1.88           H   new
ATOM      0 HG11 VAL A  54       2.924 -31.830  48.153  1.00  1.88           H   new
ATOM      0 HG12 VAL A  54       2.133 -33.102  47.640  1.00  1.88           H   new
ATOM      0 HG13 VAL A  54       2.716 -33.072  49.113  1.00  1.88           H   new
ATOM      0 HG21 VAL A  54       5.408 -31.959  48.492  1.00  1.88           H   new
ATOM      0 HG22 VAL A  54       5.236 -33.209  49.449  1.00  1.88           H   new
ATOM      0 HG23 VAL A  54       6.176 -33.308  48.179  1.00  1.88           H   new
ATOM    817  N   MET A  55       2.792 -35.316  45.717  1.00  1.96           N
ATOM    818  CA  MET A  55       1.615 -35.670  44.939  1.00  1.96           C
ATOM    819  C   MET A  55       1.290 -37.149  44.940  1.00  1.96           C
ATOM    820  O   MET A  55       0.116 -37.505  44.982  1.00  1.96           O
ATOM    821  CB  MET A  55       1.763 -35.194  43.505  1.00  1.96           C
ATOM    822  CG  MET A  55       1.754 -33.704  43.335  1.00  1.96           C
ATOM    823  SD  MET A  55       2.094 -33.235  41.647  1.00  1.96           S
ATOM    824  CE  MET A  55       0.626 -33.830  40.820  1.00  1.96           C
ATOM      0  H   MET A  55       3.456 -35.039  45.246  1.00  1.96           H   new
ATOM      0  HA  MET A  55       0.875 -35.221  45.377  1.00  1.96           H   new
ATOM      0  HB2 MET A  55       2.593 -35.543  43.145  1.00  1.96           H   new
ATOM      0  HB3 MET A  55       1.043 -35.572  42.976  1.00  1.96           H   new
ATOM      0  HG2 MET A  55       0.890 -33.352  43.602  1.00  1.96           H   new
ATOM      0  HG3 MET A  55       2.416 -33.306  43.922  1.00  1.96           H   new
ATOM      0  HE1 MET A  55       0.686 -33.633  39.872  1.00  1.96           H   new
ATOM      0  HE2 MET A  55       0.549 -34.789  40.946  1.00  1.96           H   new
ATOM      0  HE3 MET A  55      -0.155 -33.392  41.192  1.00  1.96           H   new
ATOM    834  N   THR A  56       2.300 -38.019  44.880  1.00  2.02           N
ATOM    835  CA  THR A  56       2.033 -39.447  44.828  1.00  2.02           C
ATOM    836  C   THR A  56       1.026 -39.936  45.870  1.00  2.02           C
ATOM    837  O   THR A  56       0.008 -40.497  45.469  1.00  2.02           O
ATOM    838  CB  THR A  56       3.323 -40.279  44.832  1.00  2.02           C
ATOM    839  CG2 THR A  56       2.995 -41.729  44.870  1.00  2.02           C
ATOM    840  OG1 THR A  56       4.066 -39.967  43.662  1.00  2.02           O
ATOM      0  H   THR A  56       3.132 -37.803  44.869  1.00  2.02           H   new
ATOM      0  HA  THR A  56       1.599 -39.590  43.973  1.00  2.02           H   new
ATOM      0  HB  THR A  56       3.851 -40.069  45.618  1.00  2.02           H   new
ATOM      0  HG1 THR A  56       4.590 -39.331  43.824  1.00  2.02           H   new
ATOM      0 HG21 THR A  56       3.815 -42.247  44.872  1.00  2.02           H   new
ATOM      0 HG22 THR A  56       2.487 -41.925  45.673  1.00  2.02           H   new
ATOM      0 HG23 THR A  56       2.468 -41.962  44.090  1.00  2.02           H   new
ATOM    848  N   PRO A  57       1.252 -39.832  47.202  1.00  2.08           N
ATOM    849  CA  PRO A  57       0.298 -40.302  48.181  1.00  2.08           C
ATOM    850  C   PRO A  57      -1.034 -39.563  48.097  1.00  2.08           C
ATOM    851  O   PRO A  57      -2.073 -40.131  48.409  1.00  2.08           O
ATOM    852  CB  PRO A  57       1.019 -40.053  49.507  1.00  2.08           C
ATOM    853  CG  PRO A  57       2.043 -38.974  49.198  1.00  2.08           C
ATOM    854  CD  PRO A  57       2.478 -39.243  47.789  1.00  2.08           C
ATOM      0  HA  PRO A  57       0.051 -41.231  48.052  1.00  2.08           H   new
ATOM      0  HB2 PRO A  57       0.400 -39.763  50.195  1.00  2.08           H   new
ATOM      0  HB3 PRO A  57       1.446 -40.861  49.832  1.00  2.08           H   new
ATOM      0  HG2 PRO A  57       1.656 -38.088  49.283  1.00  2.08           H   new
ATOM      0  HG3 PRO A  57       2.793 -39.016  49.811  1.00  2.08           H   new
ATOM      0  HD2 PRO A  57       2.748 -38.432  47.330  1.00  2.08           H   new
ATOM      0  HD3 PRO A  57       3.230 -39.854  47.751  1.00  2.08           H   new
ATOM    862  N   LEU A  58      -1.052 -38.331  47.588  1.00  2.14           N
ATOM    863  CA  LEU A  58      -2.334 -37.645  47.483  1.00  2.14           C
ATOM    864  C   LEU A  58      -3.146 -38.300  46.378  1.00  2.14           C
ATOM    865  O   LEU A  58      -4.350 -38.542  46.528  1.00  2.14           O
ATOM    866  CB  LEU A  58      -2.118 -36.154  47.209  1.00  2.14           C
ATOM    867  CG  LEU A  58      -1.504 -35.370  48.374  1.00  2.14           C
ATOM    868  CD1 LEU A  58      -1.135 -33.963  47.925  1.00  2.14           C
ATOM    869  CD2 LEU A  58      -2.514 -35.312  49.509  1.00  2.14           C
ATOM      0  H   LEU A  58      -0.366 -37.893  47.310  1.00  2.14           H   new
ATOM      0  HA  LEU A  58      -2.821 -37.717  48.319  1.00  2.14           H   new
ATOM      0  HB2 LEU A  58      -1.543 -36.060  46.434  1.00  2.14           H   new
ATOM      0  HB3 LEU A  58      -2.971 -35.753  46.980  1.00  2.14           H   new
ATOM      0  HG  LEU A  58      -0.696 -35.813  48.677  1.00  2.14           H   new
ATOM      0 HD11 LEU A  58      -0.748 -33.477  48.670  1.00  2.14           H   new
ATOM      0 HD12 LEU A  58      -0.491 -34.013  47.202  1.00  2.14           H   new
ATOM      0 HD13 LEU A  58      -1.931 -33.502  47.617  1.00  2.14           H   new
ATOM      0 HD21 LEU A  58      -2.137 -34.818  50.253  1.00  2.14           H   new
ATOM      0 HD22 LEU A  58      -3.320 -34.868  49.202  1.00  2.14           H   new
ATOM      0 HD23 LEU A  58      -2.730 -36.213  49.796  1.00  2.14           H   new
ATOM    881  N   ILE A  59      -2.460 -38.654  45.294  1.00  2.19           N
ATOM    882  CA  ILE A  59      -3.072 -39.328  44.167  1.00  2.19           C
ATOM    883  C   ILE A  59      -3.544 -40.703  44.603  1.00  2.19           C
ATOM    884  O   ILE A  59      -4.675 -41.091  44.332  1.00  2.19           O
ATOM    885  CB  ILE A  59      -2.102 -39.437  42.977  1.00  2.19           C
ATOM    886  CG1 ILE A  59      -1.799 -38.061  42.392  1.00  2.19           C
ATOM    887  CG2 ILE A  59      -2.687 -40.337  41.928  1.00  2.19           C
ATOM    888  CD1 ILE A  59      -0.631 -38.080  41.445  1.00  2.19           C
ATOM      0  H   ILE A  59      -1.618 -38.506  45.197  1.00  2.19           H   new
ATOM      0  HA  ILE A  59      -3.832 -38.804  43.868  1.00  2.19           H   new
ATOM      0  HB  ILE A  59      -1.267 -39.817  43.292  1.00  2.19           H   new
ATOM      0 HG12 ILE A  59      -2.583 -37.731  41.926  1.00  2.19           H   new
ATOM      0 HG13 ILE A  59      -1.616 -37.440  43.114  1.00  2.19           H   new
ATOM      0 HG21 ILE A  59      -2.073 -40.404  41.180  1.00  2.19           H   new
ATOM      0 HG22 ILE A  59      -2.835 -41.219  42.304  1.00  2.19           H   new
ATOM      0 HG23 ILE A  59      -3.531 -39.971  41.622  1.00  2.19           H   new
ATOM      0 HD11 ILE A  59      -0.478 -37.186  41.101  1.00  2.19           H   new
ATOM      0 HD12 ILE A  59       0.161 -38.385  41.914  1.00  2.19           H   new
ATOM      0 HD13 ILE A  59      -0.821 -38.681  40.708  1.00  2.19           H   new
ATOM    900  N   LYS A  60      -2.688 -41.439  45.318  1.00  2.24           N
ATOM    901  CA  LYS A  60      -3.068 -42.768  45.781  1.00  2.24           C
ATOM    902  C   LYS A  60      -4.258 -42.725  46.741  1.00  2.24           C
ATOM    903  O   LYS A  60      -5.137 -43.600  46.694  1.00  2.24           O
ATOM    904  CB  LYS A  60      -1.885 -43.453  46.454  1.00  2.24           C
ATOM    905  CG  LYS A  60      -0.788 -43.882  45.504  1.00  2.24           C
ATOM    906  CD  LYS A  60       0.360 -44.531  46.251  1.00  2.24           C
ATOM    907  CE  LYS A  60       1.375 -45.022  45.277  1.00  2.24           C
ATOM    908  NZ  LYS A  60       2.571 -45.612  45.902  1.00  2.24           N1+
ATOM      0  H   LYS A  60      -1.896 -41.189  45.541  1.00  2.24           H   new
ATOM      0  HA  LYS A  60      -3.337 -43.277  45.000  1.00  2.24           H   new
ATOM      0  HB2 LYS A  60      -1.509 -42.850  47.114  1.00  2.24           H   new
ATOM      0  HB3 LYS A  60      -2.206 -44.233  46.933  1.00  2.24           H   new
ATOM      0  HG2 LYS A  60      -1.146 -44.505  44.852  1.00  2.24           H   new
ATOM      0  HG3 LYS A  60      -0.463 -43.112  45.012  1.00  2.24           H   new
ATOM      0  HD2 LYS A  60       0.764 -43.893  46.859  1.00  2.24           H   new
ATOM      0  HD3 LYS A  60       0.032 -45.268  46.790  1.00  2.24           H   new
ATOM      0  HE2 LYS A  60       0.963 -45.685  44.701  1.00  2.24           H   new
ATOM      0  HE3 LYS A  60       1.649 -44.284  44.710  1.00  2.24           H   new
ATOM      0  HZ1 LYS A  60       3.147 -45.857  45.269  1.00  2.24           H   new
ATOM      0  HZ2 LYS A  60       2.955 -45.011  46.435  1.00  2.24           H   new
ATOM      0  HZ3 LYS A  60       2.335 -46.325  46.380  1.00  2.24           H   new
ATOM    922  N   HIS A  61      -4.328 -41.696  47.597  1.00  2.30           N
ATOM    923  CA  HIS A  61      -5.457 -41.587  48.509  1.00  2.30           C
ATOM    924  C   HIS A  61      -6.725 -41.312  47.711  1.00  2.30           C
ATOM    925  O   HIS A  61      -7.789 -41.870  48.008  1.00  2.30           O
ATOM    926  CB  HIS A  61      -5.265 -40.473  49.557  1.00  2.30           C
ATOM    927  CG  HIS A  61      -4.243 -40.760  50.648  1.00  2.30           C
ATOM    928  CD2 HIS A  61      -3.178 -40.041  51.093  1.00  2.30           C
ATOM    929  ND1 HIS A  61      -4.303 -41.879  51.445  1.00  2.30           N
ATOM    930  CE1 HIS A  61      -3.309 -41.855  52.318  1.00  2.30           C
ATOM    931  NE2 HIS A  61      -2.609 -40.750  52.133  1.00  2.30           N
ATOM      0  H   HIS A  61      -3.744 -41.068  47.660  1.00  2.30           H   new
ATOM      0  HA  HIS A  61      -5.526 -42.428  48.987  1.00  2.30           H   new
ATOM      0  HB2 HIS A  61      -5.002 -39.661  49.097  1.00  2.30           H   new
ATOM      0  HB3 HIS A  61      -6.121 -40.296  49.977  1.00  2.30           H   new
ATOM      0  HD2 HIS A  61      -2.887 -39.223  50.759  1.00  2.30           H   new
ATOM      0  HE1 HIS A  61      -3.132 -42.508  52.956  1.00  2.30           H   new
ATOM      0  HE2 HIS A  61      -1.916 -40.512  52.584  1.00  2.30           H   new
ATOM    939  N   LEU A  62      -6.621 -40.465  46.683  1.00  2.36           N
ATOM    940  CA  LEU A  62      -7.778 -40.128  45.871  1.00  2.36           C
ATOM    941  C   LEU A  62      -8.257 -41.330  45.087  1.00  2.36           C
ATOM    942  O   LEU A  62      -9.450 -41.633  45.077  1.00  2.36           O
ATOM    943  CB  LEU A  62      -7.467 -38.985  44.917  1.00  2.36           C
ATOM    944  CG  LEU A  62      -8.633 -38.576  44.056  1.00  2.36           C
ATOM    945  CD1 LEU A  62      -9.787 -38.145  44.966  1.00  2.36           C
ATOM    946  CD2 LEU A  62      -8.210 -37.450  43.144  1.00  2.36           C
ATOM      0  H   LEU A  62      -5.890 -40.079  46.445  1.00  2.36           H   new
ATOM      0  HA  LEU A  62      -8.482 -39.845  46.475  1.00  2.36           H   new
ATOM      0  HB2 LEU A  62      -7.171 -38.218  45.431  1.00  2.36           H   new
ATOM      0  HB3 LEU A  62      -6.729 -39.245  44.344  1.00  2.36           H   new
ATOM      0  HG  LEU A  62      -8.928 -39.318  43.505  1.00  2.36           H   new
ATOM      0 HD11 LEU A  62     -10.545 -37.879  44.423  1.00  2.36           H   new
ATOM      0 HD12 LEU A  62     -10.043 -38.886  45.537  1.00  2.36           H   new
ATOM      0 HD13 LEU A  62      -9.504 -37.397  45.515  1.00  2.36           H   new
ATOM      0 HD21 LEU A  62      -8.959 -37.185  42.588  1.00  2.36           H   new
ATOM      0 HD22 LEU A  62      -7.919 -36.693  43.677  1.00  2.36           H   new
ATOM      0 HD23 LEU A  62      -7.479 -37.747  42.580  1.00  2.36           H   new
ATOM    958  N   ILE A  63      -7.329 -42.046  44.458  1.00  2.43           N
ATOM    959  CA  ILE A  63      -7.689 -43.215  43.676  1.00  2.43           C
ATOM    960  C   ILE A  63      -8.367 -44.234  44.559  1.00  2.43           C
ATOM    961  O   ILE A  63      -9.448 -44.731  44.229  1.00  2.43           O
ATOM    962  CB  ILE A  63      -6.449 -43.864  43.028  1.00  2.43           C
ATOM    963  CG1 ILE A  63      -5.851 -42.979  41.952  1.00  2.43           C
ATOM    964  CG2 ILE A  63      -6.780 -45.200  42.475  1.00  2.43           C
ATOM    965  CD1 ILE A  63      -4.487 -43.456  41.518  1.00  2.43           C
ATOM      0  H   ILE A  63      -6.488 -41.869  44.474  1.00  2.43           H   new
ATOM      0  HA  ILE A  63      -8.291 -42.925  42.973  1.00  2.43           H   new
ATOM      0  HB  ILE A  63      -5.783 -43.973  43.725  1.00  2.43           H   new
ATOM      0 HG12 ILE A  63      -6.444 -42.959  41.185  1.00  2.43           H   new
ATOM      0 HG13 ILE A  63      -5.784 -42.070  42.283  1.00  2.43           H   new
ATOM      0 HG21 ILE A  63      -5.988 -45.589  42.073  1.00  2.43           H   new
ATOM      0 HG22 ILE A  63      -7.097 -45.776  43.188  1.00  2.43           H   new
ATOM      0 HG23 ILE A  63      -7.472 -45.109  41.802  1.00  2.43           H   new
ATOM      0 HD11 ILE A  63      -4.141 -42.865  40.831  1.00  2.43           H   new
ATOM      0 HD12 ILE A  63      -3.886 -43.454  42.279  1.00  2.43           H   new
ATOM      0 HD13 ILE A  63      -4.556 -44.356  41.164  1.00  2.43           H   new
ATOM    977  N   THR A  64      -7.778 -44.491  45.729  1.00  2.53           N
ATOM    978  CA  THR A  64      -8.357 -45.438  46.649  1.00  2.53           C
ATOM    979  C   THR A  64      -9.759 -44.996  47.037  1.00  2.53           C
ATOM    980  O   THR A  64     -10.690 -45.797  46.974  1.00  2.53           O
ATOM    981  CB  THR A  64      -7.500 -45.568  47.917  1.00  2.53           C
ATOM    982  CG2 THR A  64      -8.151 -46.559  48.874  1.00  2.53           C
ATOM    983  OG1 THR A  64      -6.185 -46.024  47.566  1.00  2.53           O
ATOM      0  H   THR A  64      -7.048 -44.125  45.998  1.00  2.53           H   new
ATOM      0  HA  THR A  64      -8.394 -46.300  46.207  1.00  2.53           H   new
ATOM      0  HB  THR A  64      -7.432 -44.703  48.350  1.00  2.53           H   new
ATOM      0  HG1 THR A  64      -5.738 -45.382  47.261  1.00  2.53           H   new
ATOM      0 HG21 THR A  64      -7.609 -46.640  49.674  1.00  2.53           H   new
ATOM      0 HG22 THR A  64      -9.036 -46.243  49.114  1.00  2.53           H   new
ATOM      0 HG23 THR A  64      -8.223 -47.425  48.444  1.00  2.53           H   new
ATOM    991  N   THR A  65      -9.928 -43.715  47.384  1.00  2.62           N
ATOM    992  CA  THR A  65     -11.218 -43.194  47.810  1.00  2.62           C
ATOM    993  C   THR A  65     -12.266 -43.395  46.729  1.00  2.62           C
ATOM    994  O   THR A  65     -13.385 -43.819  47.020  1.00  2.62           O
ATOM    995  CB  THR A  65     -11.123 -41.697  48.164  1.00  2.62           C
ATOM    996  CG2 THR A  65     -12.503 -41.158  48.589  1.00  2.62           C
ATOM    997  OG1 THR A  65     -10.184 -41.525  49.239  1.00  2.62           O
ATOM      0  H   THR A  65      -9.297 -43.131  47.377  1.00  2.62           H   new
ATOM      0  HA  THR A  65     -11.482 -43.686  48.603  1.00  2.62           H   new
ATOM      0  HB  THR A  65     -10.824 -41.204  47.384  1.00  2.62           H   new
ATOM      0  HG1 THR A  65      -9.402 -41.618  48.946  1.00  2.62           H   new
ATOM      0 HG21 THR A  65     -12.429 -40.216  48.809  1.00  2.62           H   new
ATOM      0 HG22 THR A  65     -13.133 -41.271  47.860  1.00  2.62           H   new
ATOM      0 HG23 THR A  65     -12.816 -41.647  49.366  1.00  2.62           H   new
ATOM   1005  N   GLN A  66     -11.912 -43.103  45.480  1.00  2.71           N
ATOM   1006  CA  GLN A  66     -12.839 -43.252  44.368  1.00  2.71           C
ATOM   1007  C   GLN A  66     -13.267 -44.710  44.210  1.00  2.71           C
ATOM   1008  O   GLN A  66     -14.438 -45.003  43.945  1.00  2.71           O
ATOM   1009  CB  GLN A  66     -12.185 -42.727  43.095  1.00  2.71           C
ATOM   1010  CG  GLN A  66     -11.999 -41.200  43.084  1.00  2.71           C
ATOM   1011  CD  GLN A  66     -11.158 -40.711  41.916  1.00  2.71           C
ATOM   1012  NE2 GLN A  66     -11.257 -39.418  41.627  1.00  2.71           N
ATOM   1013  OE1 GLN A  66     -10.424 -41.477  41.279  1.00  2.71           O
ATOM      0  H   GLN A  66     -11.133 -42.815  45.257  1.00  2.71           H   new
ATOM      0  HA  GLN A  66     -13.640 -42.735  44.546  1.00  2.71           H   new
ATOM      0  HB2 GLN A  66     -11.320 -43.152  42.986  1.00  2.71           H   new
ATOM      0  HB3 GLN A  66     -12.726 -42.985  42.332  1.00  2.71           H   new
ATOM      0  HG2 GLN A  66     -12.870 -40.774  43.050  1.00  2.71           H   new
ATOM      0  HG3 GLN A  66     -11.581 -40.924  43.915  1.00  2.71           H   new
ATOM      0 HE21 GLN A  66     -11.777 -38.913  42.090  1.00  2.71           H   new
ATOM      0 HE22 GLN A  66     -10.801 -39.087  40.977  1.00  2.71           H   new
ATOM   1022  N   TYR A  67     -12.334 -45.637  44.409  1.00  2.81           N
ATOM   1023  CA  TYR A  67     -12.682 -47.042  44.305  1.00  2.81           C
ATOM   1024  C   TYR A  67     -13.463 -47.532  45.529  1.00  2.81           C
ATOM   1025  O   TYR A  67     -14.326 -48.409  45.409  1.00  2.81           O
ATOM   1026  CB  TYR A  67     -11.449 -47.844  43.955  1.00  2.81           C
ATOM   1027  CG  TYR A  67     -11.151 -47.643  42.487  1.00  2.81           C
ATOM   1028  CD1 TYR A  67     -10.032 -46.984  42.055  1.00  2.81           C
ATOM   1029  CD2 TYR A  67     -12.066 -48.093  41.565  1.00  2.81           C
ATOM   1030  CE1 TYR A  67      -9.803 -46.793  40.708  1.00  2.81           C
ATOM   1031  CE2 TYR A  67     -11.846 -47.893  40.220  1.00  2.81           C
ATOM   1032  CZ  TYR A  67     -10.716 -47.253  39.793  1.00  2.81           C
ATOM   1033  OH  TYR A  67     -10.506 -47.059  38.448  1.00  2.81           O
ATOM      0  H   TYR A  67     -11.512 -45.475  44.601  1.00  2.81           H   new
ATOM      0  HA  TYR A  67     -13.306 -47.177  43.575  1.00  2.81           H   new
ATOM      0  HB2 TYR A  67     -10.696 -47.558  44.495  1.00  2.81           H   new
ATOM      0  HB3 TYR A  67     -11.593 -48.784  44.145  1.00  2.81           H   new
ATOM      0  HD1 TYR A  67      -9.419 -46.662  42.676  1.00  2.81           H   new
ATOM      0  HD2 TYR A  67     -12.834 -48.533  41.850  1.00  2.81           H   new
ATOM      0  HE1 TYR A  67      -9.034 -46.355  40.422  1.00  2.81           H   new
ATOM      0  HE2 TYR A  67     -12.469 -48.195  39.599  1.00  2.81           H   new
ATOM      0  HH  TYR A  67     -11.143 -47.393  38.014  1.00  2.81           H   new
ATOM   1043  N   VAL A  68     -13.228 -46.927  46.696  1.00  2.90           N
ATOM   1044  CA  VAL A  68     -14.041 -47.240  47.866  1.00  2.90           C
ATOM   1045  C   VAL A  68     -15.461 -46.771  47.594  1.00  2.90           C
ATOM   1046  O   VAL A  68     -16.425 -47.486  47.883  1.00  2.90           O
ATOM   1047  CB  VAL A  68     -13.517 -46.586  49.157  1.00  2.90           C
ATOM   1048  CG1 VAL A  68     -14.535 -46.781  50.265  1.00  2.90           C
ATOM   1049  CG2 VAL A  68     -12.198 -47.229  49.576  1.00  2.90           C
ATOM      0  H   VAL A  68     -12.612 -46.342  46.827  1.00  2.90           H   new
ATOM      0  HA  VAL A  68     -14.004 -48.199  48.010  1.00  2.90           H   new
ATOM      0  HB  VAL A  68     -13.374 -45.640  48.996  1.00  2.90           H   new
ATOM      0 HG11 VAL A  68     -14.208 -46.370  51.081  1.00  2.90           H   new
ATOM      0 HG12 VAL A  68     -15.375 -46.368  50.009  1.00  2.90           H   new
ATOM      0 HG13 VAL A  68     -14.673 -47.729  50.414  1.00  2.90           H   new
ATOM      0 HG21 VAL A  68     -11.877 -46.810  50.390  1.00  2.90           H   new
ATOM      0 HG22 VAL A  68     -12.335 -48.176  49.733  1.00  2.90           H   new
ATOM      0 HG23 VAL A  68     -11.542 -47.110  48.872  1.00  2.90           H   new
ATOM   1059  N   ASN A  69     -15.598 -45.574  47.007  1.00  2.97           N
ATOM   1060  CA  ASN A  69     -16.911 -45.047  46.682  1.00  2.97           C
ATOM   1061  C   ASN A  69     -17.626 -46.011  45.726  1.00  2.97           C
ATOM   1062  O   ASN A  69     -18.813 -46.316  45.896  1.00  2.97           O
ATOM   1063  CB  ASN A  69     -16.797 -43.677  46.018  1.00  2.97           C
ATOM   1064  CG  ASN A  69     -16.357 -42.538  46.923  1.00  2.97           C
ATOM   1065  ND2 ASN A  69     -15.937 -41.468  46.296  1.00  2.97           N
ATOM   1066  OD1 ASN A  69     -16.398 -42.601  48.148  1.00  2.97           O
ATOM      0  H   ASN A  69     -14.942 -45.061  46.793  1.00  2.97           H   new
ATOM      0  HA  ASN A  69     -17.417 -44.954  47.504  1.00  2.97           H   new
ATOM      0  HB2 ASN A  69     -16.169 -43.744  45.282  1.00  2.97           H   new
ATOM      0  HB3 ASN A  69     -17.659 -43.449  45.635  1.00  2.97           H   new
ATOM      0 HD21 ASN A  69     -15.679 -40.781  46.744  1.00  2.97           H   new
ATOM      0 HD22 ASN A  69     -15.919 -41.453  45.436  1.00  2.97           H   new
ATOM   1073  N   PHE A  70     -16.889 -46.543  44.739  1.00  3.02           N
ATOM   1074  CA  PHE A  70     -17.482 -47.516  43.826  1.00  3.02           C
ATOM   1075  C   PHE A  70     -18.008 -48.727  44.563  1.00  3.02           C
ATOM   1076  O   PHE A  70     -19.162 -49.122  44.369  1.00  3.02           O
ATOM   1077  CB  PHE A  70     -16.492 -48.031  42.778  1.00  3.02           C
ATOM   1078  CG  PHE A  70     -17.086 -49.193  41.998  1.00  3.02           C
ATOM   1079  CD1 PHE A  70     -17.961 -48.994  40.947  1.00  3.02           C
ATOM   1080  CD2 PHE A  70     -16.792 -50.503  42.371  1.00  3.02           C
ATOM   1081  CE1 PHE A  70     -18.523 -50.076  40.285  1.00  3.02           C
ATOM   1082  CE2 PHE A  70     -17.348 -51.578  41.725  1.00  3.02           C
ATOM   1083  CZ  PHE A  70     -18.218 -51.367  40.675  1.00  3.02           C
ATOM      0  H   PHE A  70     -16.063 -46.356  44.588  1.00  3.02           H   new
ATOM      0  HA  PHE A  70     -18.202 -47.035  43.389  1.00  3.02           H   new
ATOM      0  HB2 PHE A  70     -16.257 -47.314  42.169  1.00  3.02           H   new
ATOM      0  HB3 PHE A  70     -15.672 -48.313  43.213  1.00  3.02           H   new
ATOM      0  HD1 PHE A  70     -18.175 -48.129  40.682  1.00  3.02           H   new
ATOM      0  HD2 PHE A  70     -16.204 -50.652  43.076  1.00  3.02           H   new
ATOM      0  HE1 PHE A  70     -19.107 -49.932  39.576  1.00  3.02           H   new
ATOM      0  HE2 PHE A  70     -17.140 -52.444  41.993  1.00  3.02           H   new
ATOM      0  HZ  PHE A  70     -18.598 -52.091  40.231  1.00  3.02           H   new
ATOM   1093  N   SER A  71     -17.166 -49.316  45.409  1.00  3.08           N
ATOM   1094  CA  SER A  71     -17.553 -50.530  46.100  1.00  3.08           C
ATOM   1095  C   SER A  71     -18.773 -50.309  46.962  1.00  3.08           C
ATOM   1096  O   SER A  71     -19.738 -51.069  46.897  1.00  3.08           O
ATOM   1097  CB  SER A  71     -16.424 -51.024  46.969  1.00  3.08           C
ATOM   1098  OG  SER A  71     -16.788 -52.211  47.621  1.00  3.08           O
ATOM      0  H   SER A  71     -16.376 -49.029  45.592  1.00  3.08           H   new
ATOM      0  HA  SER A  71     -17.763 -51.192  45.423  1.00  3.08           H   new
ATOM      0  HB2 SER A  71     -15.634 -51.176  46.427  1.00  3.08           H   new
ATOM      0  HB3 SER A  71     -16.193 -50.347  47.624  1.00  3.08           H   new
ATOM      0  HG  SER A  71     -17.002 -52.790  47.051  1.00  3.08           H   new
ATOM   1104  N   LEU A  72     -18.768 -49.247  47.751  1.00  3.16           N
ATOM   1105  CA  LEU A  72     -19.889 -49.020  48.636  1.00  3.16           C
ATOM   1106  C   LEU A  72     -21.171 -48.791  47.837  1.00  3.16           C
ATOM   1107  O   LEU A  72     -22.243 -49.264  48.235  1.00  3.16           O
ATOM   1108  CB  LEU A  72     -19.564 -47.858  49.554  1.00  3.16           C
ATOM   1109  CG  LEU A  72     -18.460 -48.125  50.560  1.00  3.16           C
ATOM   1110  CD1 LEU A  72     -18.141 -46.851  51.278  1.00  3.16           C
ATOM   1111  CD2 LEU A  72     -18.886 -49.197  51.517  1.00  3.16           C
ATOM      0  H   LEU A  72     -18.141 -48.660  47.788  1.00  3.16           H   new
ATOM      0  HA  LEU A  72     -20.045 -49.805  49.184  1.00  3.16           H   new
ATOM      0  HB2 LEU A  72     -19.311 -47.095  49.011  1.00  3.16           H   new
ATOM      0  HB3 LEU A  72     -20.368 -47.609  50.035  1.00  3.16           H   new
ATOM      0  HG  LEU A  72     -17.662 -48.437  50.105  1.00  3.16           H   new
ATOM      0 HD11 LEU A  72     -17.436 -47.011  51.924  1.00  3.16           H   new
ATOM      0 HD12 LEU A  72     -17.847 -46.184  50.638  1.00  3.16           H   new
ATOM      0 HD13 LEU A  72     -18.933 -46.531  51.738  1.00  3.16           H   new
ATOM      0 HD21 LEU A  72     -18.175 -49.362  52.156  1.00  3.16           H   new
ATOM      0 HD22 LEU A  72     -19.684 -48.912  51.988  1.00  3.16           H   new
ATOM      0 HD23 LEU A  72     -19.074 -50.012  51.027  1.00  3.16           H   new
ATOM   1123  N   THR A  73     -21.059 -48.116  46.682  1.00  3.30           N
ATOM   1124  CA  THR A  73     -22.216 -47.877  45.831  1.00  3.30           C
ATOM   1125  C   THR A  73     -22.767 -49.204  45.317  1.00  3.30           C
ATOM   1126  O   THR A  73     -23.976 -49.439  45.319  1.00  3.30           O
ATOM   1127  CB  THR A  73     -21.847 -47.012  44.608  1.00  3.30           C
ATOM   1128  CG2 THR A  73     -23.071 -46.799  43.751  1.00  3.30           C
ATOM   1129  OG1 THR A  73     -21.347 -45.744  45.034  1.00  3.30           O
ATOM      0  H   THR A  73     -20.321 -47.793  46.382  1.00  3.30           H   new
ATOM      0  HA  THR A  73     -22.877 -47.412  46.367  1.00  3.30           H   new
ATOM      0  HB  THR A  73     -21.162 -47.470  44.096  1.00  3.30           H   new
ATOM      0  HG1 THR A  73     -20.557 -45.831  45.306  1.00  3.30           H   new
ATOM      0 HG21 THR A  73     -22.838 -46.255  42.983  1.00  3.30           H   new
ATOM      0 HG22 THR A  73     -23.408 -47.657  43.449  1.00  3.30           H   new
ATOM      0 HG23 THR A  73     -23.755 -46.348  44.270  1.00  3.30           H   new
ATOM   1137  N   ALA A  74     -21.858 -50.071  44.857  1.00  3.58           N
ATOM   1138  CA  ALA A  74     -22.195 -51.385  44.327  1.00  3.58           C
ATOM   1139  C   ALA A  74     -22.875 -52.282  45.371  1.00  3.58           C
ATOM   1140  O   ALA A  74     -23.751 -53.083  45.034  1.00  3.58           O
ATOM   1141  CB  ALA A  74     -20.929 -52.055  43.815  1.00  3.58           C
ATOM      0  H   ALA A  74     -21.015 -49.903  44.847  1.00  3.58           H   new
ATOM      0  HA  ALA A  74     -22.829 -51.260  43.604  1.00  3.58           H   new
ATOM      0  HB1 ALA A  74     -21.147 -52.931  43.460  1.00  3.58           H   new
ATOM      0  HB2 ALA A  74     -20.536 -51.512  43.114  1.00  3.58           H   new
ATOM      0  HB3 ALA A  74     -20.296 -52.150  44.543  1.00  3.58           H   new
ATOM   1147  N   ILE A  75     -22.466 -52.145  46.632  1.00  4.05           N
ATOM   1148  CA  ILE A  75     -22.983 -52.964  47.725  1.00  4.05           C
ATOM   1149  C   ILE A  75     -24.358 -52.549  48.280  1.00  4.05           C
ATOM   1150  O   ILE A  75     -25.211 -53.415  48.500  1.00  4.05           O
ATOM   1151  CB  ILE A  75     -21.996 -52.944  48.908  1.00  4.05           C
ATOM   1152  CG1 ILE A  75     -20.681 -53.583  48.537  1.00  4.05           C
ATOM   1153  CG2 ILE A  75     -22.589 -53.716  50.085  1.00  4.05           C
ATOM   1154  CD1 ILE A  75     -19.590 -53.263  49.556  1.00  4.05           C
ATOM      0  H   ILE A  75     -21.876 -51.569  46.878  1.00  4.05           H   new
ATOM      0  HA  ILE A  75     -23.089 -53.843  47.329  1.00  4.05           H   new
ATOM      0  HB  ILE A  75     -21.841 -52.017  49.147  1.00  4.05           H   new
ATOM      0 HG12 ILE A  75     -20.794 -54.544  48.475  1.00  4.05           H   new
ATOM      0 HG13 ILE A  75     -20.406 -53.273  47.660  1.00  4.05           H   new
ATOM      0 HG21 ILE A  75     -21.966 -53.702  50.828  1.00  4.05           H   new
ATOM      0 HG22 ILE A  75     -23.424 -53.303  50.356  1.00  4.05           H   new
ATOM      0 HG23 ILE A  75     -22.754 -54.634  49.820  1.00  4.05           H   new
ATOM      0 HD11 ILE A  75     -18.761 -53.688  49.287  1.00  4.05           H   new
ATOM      0 HD12 ILE A  75     -19.461 -52.303  49.601  1.00  4.05           H   new
ATOM      0 HD13 ILE A  75     -19.855 -53.594  50.428  1.00  4.05           H   new
ATOM   1166  N   ALA A  76     -24.572 -51.255  48.585  1.00  4.72           N
ATOM   1167  CA  ALA A  76     -25.831 -50.892  49.257  1.00  4.72           C
ATOM   1168  C   ALA A  76     -26.227 -49.409  49.232  1.00  4.72           C
ATOM   1169  O   ALA A  76     -25.440 -48.509  48.929  1.00  4.72           O
ATOM   1170  CB  ALA A  76     -25.777 -51.323  50.722  1.00  4.72           C
ATOM      0  H   ALA A  76     -24.032 -50.606  48.421  1.00  4.72           H   new
ATOM      0  HA  ALA A  76     -26.505 -51.358  48.739  1.00  4.72           H   new
ATOM      0  HB1 ALA A  76     -26.608 -51.082  51.161  1.00  4.72           H   new
ATOM      0  HB2 ALA A  76     -25.652 -52.284  50.773  1.00  4.72           H   new
ATOM      0  HB3 ALA A  76     -25.037 -50.877  51.164  1.00  4.72           H   new
ATOM   1176  N   SER A  77     -27.453 -49.171  49.726  1.00  5.60           N
ATOM   1177  CA  SER A  77     -28.064 -47.849  49.929  1.00  5.60           C
ATOM   1178  C   SER A  77     -27.253 -46.960  50.884  1.00  5.60           C
ATOM   1179  O   SER A  77     -27.473 -45.745  50.966  1.00  5.60           O
ATOM   1180  CB  SER A  77     -29.475 -48.014  50.453  1.00  5.60           C
ATOM   1181  OG  SER A  77     -29.476 -48.603  51.726  1.00  5.60           O
ATOM      0  H   SER A  77     -27.976 -49.811  49.963  1.00  5.60           H   new
ATOM      0  HA  SER A  77     -28.076 -47.403  49.068  1.00  5.60           H   new
ATOM      0  HB2 SER A  77     -29.911 -47.149  50.494  1.00  5.60           H   new
ATOM      0  HB3 SER A  77     -29.989 -48.562  49.839  1.00  5.60           H   new
ATOM      0  HG  SER A  77     -30.267 -48.683  51.997  1.00  5.60           H   new
ATOM   1187  N   GLN A  78     -26.263 -47.575  51.548  1.00  6.64           N
ATOM   1188  CA  GLN A  78     -25.291 -46.959  52.450  1.00  6.64           C
ATOM   1189  C   GLN A  78     -24.514 -45.867  51.716  1.00  6.64           C
ATOM   1190  O   GLN A  78     -23.828 -45.050  52.329  1.00  6.64           O
ATOM   1191  CB  GLN A  78     -24.290 -47.987  52.973  1.00  6.64           C
ATOM   1192  CG  GLN A  78     -23.273 -48.475  51.938  1.00  6.64           C
ATOM   1193  CD  GLN A  78     -22.428 -49.583  52.496  1.00  6.64           C
ATOM   1194  NE2 GLN A  78     -22.097 -50.553  51.680  1.00  6.64           N
ATOM   1195  OE1 GLN A  78     -22.058 -49.559  53.673  1.00  6.64           O
ATOM      0  H   GLN A  78     -26.138 -48.423  51.474  1.00  6.64           H   new
ATOM      0  HA  GLN A  78     -25.784 -46.584  53.196  1.00  6.64           H   new
ATOM      0  HB2 GLN A  78     -23.810 -47.601  53.722  1.00  6.64           H   new
ATOM      0  HB3 GLN A  78     -24.779 -48.752  53.313  1.00  6.64           H   new
ATOM      0  HG2 GLN A  78     -23.737 -48.786  51.145  1.00  6.64           H   new
ATOM      0  HG3 GLN A  78     -22.706 -47.737  51.664  1.00  6.64           H   new
ATOM      0 HE21 GLN A  78     -22.371 -50.541  50.865  1.00  6.64           H   new
ATOM      0 HE22 GLN A  78     -21.606 -51.201  51.960  1.00  6.64           H   new
ATOM   1204  N   ALA A  79     -24.649 -45.828  50.394  1.00  7.70           N
ATOM   1205  CA  ALA A  79     -24.023 -44.815  49.585  1.00  7.70           C
ATOM   1206  C   ALA A  79     -24.431 -43.413  50.048  1.00  7.70           C
ATOM   1207  O   ALA A  79     -23.664 -42.456  49.929  1.00  7.70           O
ATOM   1208  CB  ALA A  79     -24.395 -45.025  48.130  1.00  7.70           C
ATOM      0  H   ALA A  79     -25.112 -46.398  49.946  1.00  7.70           H   new
ATOM      0  HA  ALA A  79     -23.061 -44.889  49.682  1.00  7.70           H   new
ATOM      0  HB1 ALA A  79     -23.973 -44.342  47.586  1.00  7.70           H   new
ATOM      0  HB2 ALA A  79     -24.093 -45.900  47.842  1.00  7.70           H   new
ATOM      0  HB3 ALA A  79     -25.358 -44.967  48.030  1.00  7.70           H   new
ATOM   1214  N   GLY A  80     -25.610 -43.276  50.656  1.00  8.62           N
ATOM   1215  CA  GLY A  80     -26.027 -41.969  51.165  1.00  8.62           C
ATOM   1216  C   GLY A  80     -25.023 -41.430  52.216  1.00  8.62           C
ATOM   1217  O   GLY A  80     -25.005 -40.233  52.513  1.00  8.62           O
ATOM      0  H   GLY A  80     -26.173 -43.914  50.782  1.00  8.62           H   new
ATOM      0  HA2 GLY A  80     -26.098 -41.340  50.430  1.00  8.62           H   new
ATOM      0  HA3 GLY A  80     -26.909 -42.040  51.563  1.00  8.62           H   new
ATOM   1221  N   VAL A  81     -24.201 -42.331  52.772  1.00  9.30           N
ATOM   1222  CA  VAL A  81     -23.162 -42.057  53.746  1.00  9.30           C
ATOM   1223  C   VAL A  81     -21.796 -41.958  53.060  1.00  9.30           C
ATOM   1224  O   VAL A  81     -21.003 -41.071  53.391  1.00  9.30           O
ATOM   1225  CB  VAL A  81     -23.094 -43.172  54.805  1.00  9.30           C
ATOM   1226  CG1 VAL A  81     -21.942 -42.901  55.760  1.00  9.30           C
ATOM   1227  CG2 VAL A  81     -24.423 -43.267  55.519  1.00  9.30           C
ATOM      0  H   VAL A  81     -24.246 -43.166  52.571  1.00  9.30           H   new
ATOM      0  HA  VAL A  81     -23.380 -41.214  54.174  1.00  9.30           H   new
ATOM      0  HB  VAL A  81     -22.925 -44.029  54.384  1.00  9.30           H   new
ATOM      0 HG11 VAL A  81     -21.901 -43.605  56.426  1.00  9.30           H   new
ATOM      0 HG12 VAL A  81     -21.109 -42.877  55.264  1.00  9.30           H   new
ATOM      0 HG13 VAL A  81     -22.080 -42.048  56.200  1.00  9.30           H   new
ATOM      0 HG21 VAL A  81     -24.382 -43.969  56.187  1.00  9.30           H   new
ATOM      0 HG22 VAL A  81     -24.619 -42.421  55.951  1.00  9.30           H   new
ATOM      0 HG23 VAL A  81     -25.121 -43.472  54.878  1.00  9.30           H   new
ATOM   1237  N   LEU A  82     -21.508 -42.864  52.093  1.00  9.71           N
ATOM   1238  CA  LEU A  82     -20.173 -42.905  51.443  1.00  9.71           C
ATOM   1239  C   LEU A  82     -19.842 -41.575  50.787  1.00  9.71           C
ATOM   1240  O   LEU A  82     -18.681 -41.237  50.611  1.00  9.71           O
ATOM   1241  CB  LEU A  82     -20.006 -43.953  50.315  1.00  9.71           C
ATOM   1242  CG  LEU A  82     -20.651 -43.640  48.924  1.00  9.71           C
ATOM   1243  CD1 LEU A  82     -19.751 -42.750  48.128  1.00  9.71           C
ATOM   1244  CD2 LEU A  82     -20.794 -44.884  48.108  1.00  9.71           C
ATOM      0  H   LEU A  82     -22.064 -43.454  51.804  1.00  9.71           H   new
ATOM      0  HA  LEU A  82     -19.588 -43.136  52.181  1.00  9.71           H   new
ATOM      0  HB2 LEU A  82     -19.056 -44.094  50.178  1.00  9.71           H   new
ATOM      0  HB3 LEU A  82     -20.374 -44.793  50.632  1.00  9.71           H   new
ATOM      0  HG  LEU A  82     -21.512 -43.230  49.102  1.00  9.71           H   new
ATOM      0 HD11 LEU A  82     -20.159 -42.562  47.268  1.00  9.71           H   new
ATOM      0 HD12 LEU A  82     -19.611 -41.919  48.608  1.00  9.71           H   new
ATOM      0 HD13 LEU A  82     -18.898 -43.191  47.991  1.00  9.71           H   new
ATOM      0 HD21 LEU A  82     -21.195 -44.666  47.252  1.00  9.71           H   new
ATOM      0 HD22 LEU A  82     -19.920 -45.279  47.964  1.00  9.71           H   new
ATOM      0 HD23 LEU A  82     -21.360 -45.516  48.578  1.00  9.71           H   new
ATOM   1256  N   LEU A  83     -20.855 -40.780  50.465  1.00  9.94           N
ATOM   1257  CA  LEU A  83     -20.595 -39.495  49.841  1.00  9.94           C
ATOM   1258  C   LEU A  83     -19.721 -38.611  50.732  1.00  9.94           C
ATOM   1259  O   LEU A  83     -18.951 -37.783  50.237  1.00  9.94           O
ATOM   1260  CB  LEU A  83     -21.919 -38.830  49.506  1.00  9.94           C
ATOM   1261  CG  LEU A  83     -22.693 -39.543  48.406  1.00  9.94           C
ATOM   1262  CD1 LEU A  83     -24.064 -38.923  48.269  1.00  9.94           C
ATOM   1263  CD2 LEU A  83     -21.900 -39.457  47.110  1.00  9.94           C
ATOM      0  H   LEU A  83     -21.685 -40.963  50.597  1.00  9.94           H   new
ATOM      0  HA  LEU A  83     -20.098 -39.631  49.019  1.00  9.94           H   new
ATOM      0  HB2 LEU A  83     -22.466 -38.794  50.306  1.00  9.94           H   new
ATOM      0  HB3 LEU A  83     -21.753 -37.914  49.234  1.00  9.94           H   new
ATOM      0  HG  LEU A  83     -22.815 -40.480  48.626  1.00  9.94           H   new
ATOM      0 HD11 LEU A  83     -24.556 -39.378  47.568  1.00  9.94           H   new
ATOM      0 HD12 LEU A  83     -24.543 -39.008  49.108  1.00  9.94           H   new
ATOM      0 HD13 LEU A  83     -23.974 -37.984  48.043  1.00  9.94           H   new
ATOM      0 HD21 LEU A  83     -22.386 -39.909  46.403  1.00  9.94           H   new
ATOM      0 HD22 LEU A  83     -21.772 -38.526  46.870  1.00  9.94           H   new
ATOM      0 HD23 LEU A  83     -21.036 -39.881  47.230  1.00  9.94           H   new
ATOM   1275  N   GLY A  84     -19.790 -38.814  52.054  1.00 10.10           N
ATOM   1276  CA  GLY A  84     -18.996 -38.036  52.996  1.00 10.10           C
ATOM   1277  C   GLY A  84     -17.495 -38.332  52.861  1.00 10.10           C
ATOM   1278  O   GLY A  84     -16.654 -37.543  53.297  1.00 10.10           O
ATOM      0  H   GLY A  84     -20.297 -39.404  52.422  1.00 10.10           H   new
ATOM      0  HA2 GLY A  84     -19.153 -37.090  52.848  1.00 10.10           H   new
ATOM      0  HA3 GLY A  84     -19.284 -38.233  53.901  1.00 10.10           H   new
ATOM   1282  N   LEU A  85     -17.145 -39.445  52.204  1.00 10.25           N
ATOM   1283  CA  LEU A  85     -15.758 -39.842  52.004  1.00 10.25           C
ATOM   1284  C   LEU A  85     -15.044 -38.853  51.113  1.00 10.25           C
ATOM   1285  O   LEU A  85     -13.821 -38.722  51.170  1.00 10.25           O
ATOM   1286  CB  LEU A  85     -15.656 -41.224  51.343  1.00 10.25           C
ATOM   1287  CG  LEU A  85     -16.121 -42.423  52.165  1.00 10.25           C
ATOM   1288  CD1 LEU A  85     -16.099 -43.659  51.289  1.00 10.25           C
ATOM   1289  CD2 LEU A  85     -15.216 -42.600  53.351  1.00 10.25           C
ATOM      0  H   LEU A  85     -17.715 -39.990  51.862  1.00 10.25           H   new
ATOM      0  HA  LEU A  85     -15.347 -39.869  52.882  1.00 10.25           H   new
ATOM      0  HB2 LEU A  85     -16.172 -41.204  50.522  1.00 10.25           H   new
ATOM      0  HB3 LEU A  85     -14.730 -41.371  51.093  1.00 10.25           H   new
ATOM      0  HG  LEU A  85     -17.025 -42.278  52.486  1.00 10.25           H   new
ATOM      0 HD11 LEU A  85     -16.393 -44.426  51.804  1.00 10.25           H   new
ATOM      0 HD12 LEU A  85     -16.693 -43.531  50.533  1.00 10.25           H   new
ATOM      0 HD13 LEU A  85     -15.197 -43.813  50.968  1.00 10.25           H   new
ATOM      0 HD21 LEU A  85     -15.512 -43.362  53.873  1.00 10.25           H   new
ATOM      0 HD22 LEU A  85     -14.308 -42.751  53.046  1.00 10.25           H   new
ATOM      0 HD23 LEU A  85     -15.243 -41.802  53.901  1.00 10.25           H   new
ATOM   1301  N   THR A  86     -15.799 -38.119  50.300  1.00 10.34           N
ATOM   1302  CA  THR A  86     -15.191 -37.212  49.353  1.00 10.34           C
ATOM   1303  C   THR A  86     -14.554 -36.005  50.044  1.00 10.34           C
ATOM   1304  O   THR A  86     -13.757 -35.292  49.433  1.00 10.34           O
ATOM   1305  CB  THR A  86     -16.232 -36.767  48.308  1.00 10.34           C
ATOM   1306  CG2 THR A  86     -16.799 -38.007  47.607  1.00 10.34           C
ATOM   1307  OG1 THR A  86     -17.309 -36.072  48.948  1.00 10.34           O
ATOM      0  H   THR A  86     -16.659 -38.136  50.286  1.00 10.34           H   new
ATOM      0  HA  THR A  86     -14.475 -37.686  48.902  1.00 10.34           H   new
ATOM      0  HB  THR A  86     -15.804 -36.179  47.667  1.00 10.34           H   new
ATOM      0  HG1 THR A  86     -17.813 -36.626  49.329  1.00 10.34           H   new
ATOM      0 HG21 THR A  86     -17.456 -37.734  46.947  1.00 10.34           H   new
ATOM      0 HG22 THR A  86     -16.080 -38.488  47.168  1.00 10.34           H   new
ATOM      0 HG23 THR A  86     -17.221 -38.585  48.262  1.00 10.34           H   new
ATOM   1315  N   ASN A  87     -14.890 -35.779  51.322  1.00 10.32           N
ATOM   1316  CA  ASN A  87     -14.310 -34.687  52.088  1.00 10.32           C
ATOM   1317  C   ASN A  87     -13.233 -35.194  53.054  1.00 10.32           C
ATOM   1318  O   ASN A  87     -12.750 -34.442  53.901  1.00 10.32           O
ATOM   1319  CB  ASN A  87     -15.393 -33.960  52.862  1.00 10.32           C
ATOM   1320  CG  ASN A  87     -16.355 -33.218  51.974  1.00 10.32           C
ATOM   1321  ND2 ASN A  87     -17.620 -33.267  52.317  1.00 10.32           N
ATOM   1322  OD1 ASN A  87     -15.958 -32.594  50.984  1.00 10.32           O
ATOM      0  H   ASN A  87     -15.457 -36.255  51.759  1.00 10.32           H   new
ATOM      0  HA  ASN A  87     -13.892 -34.074  51.463  1.00 10.32           H   new
ATOM      0  HB2 ASN A  87     -15.885 -34.601  53.399  1.00 10.32           H   new
ATOM      0  HB3 ASN A  87     -14.979 -33.334  53.476  1.00 10.32           H   new
ATOM      0 HD21 ASN A  87     -18.210 -32.855  51.846  1.00 10.32           H   new
ATOM      0 HD22 ASN A  87     -17.860 -33.712  53.013  1.00 10.32           H   new
ATOM   1329  N   GLY A  88     -12.862 -36.474  52.933  1.00 10.17           N
ATOM   1330  CA  GLY A  88     -11.912 -37.113  53.842  1.00 10.17           C
ATOM   1331  C   GLY A  88     -10.452 -37.177  53.375  1.00 10.17           C
ATOM   1332  O   GLY A  88      -9.658 -37.903  53.970  1.00 10.17           O
ATOM      0  H   GLY A  88     -13.158 -36.996  52.317  1.00 10.17           H   new
ATOM      0  HA2 GLY A  88     -11.939 -36.642  54.689  1.00 10.17           H   new
ATOM      0  HA3 GLY A  88     -12.216 -38.018  54.011  1.00 10.17           H   new
ATOM   1336  N   MET A  89     -10.095 -36.461  52.314  1.00  9.79           N
ATOM   1337  CA  MET A  89      -8.739 -36.556  51.764  1.00  9.79           C
ATOM   1338  C   MET A  89      -7.620 -36.061  52.701  1.00  9.79           C
ATOM   1339  O   MET A  89      -7.680 -34.923  53.163  1.00  9.79           O
ATOM   1340  CB  MET A  89      -8.663 -35.755  50.472  1.00  9.79           C
ATOM   1341  CG  MET A  89      -9.431 -36.354  49.317  1.00  9.79           C
ATOM   1342  SD  MET A  89      -8.734 -37.951  48.866  1.00  9.79           S
ATOM   1343  CE  MET A  89      -7.122 -37.350  48.331  1.00  9.79           C
ATOM      0  H   MET A  89     -10.615 -35.917  51.898  1.00  9.79           H   new
ATOM      0  HA  MET A  89      -8.585 -37.503  51.625  1.00  9.79           H   new
ATOM      0  HB2 MET A  89      -8.998 -34.860  50.639  1.00  9.79           H   new
ATOM      0  HB3 MET A  89      -7.732 -35.665  50.215  1.00  9.79           H   new
ATOM      0  HG2 MET A  89     -10.364 -36.458  49.560  1.00  9.79           H   new
ATOM      0  HG3 MET A  89      -9.402 -35.754  48.555  1.00  9.79           H   new
ATOM      0  HE1 MET A  89      -6.578 -38.098  48.038  1.00  9.79           H   new
ATOM      0  HE2 MET A  89      -7.236 -36.727  47.597  1.00  9.79           H   new
ATOM      0  HE3 MET A  89      -6.682 -36.901  49.070  1.00  9.79           H   new
ATOM   1353  N   PRO A  90      -6.616 -36.911  53.033  1.00  9.08           N
ATOM   1354  CA  PRO A  90      -5.428 -36.587  53.804  1.00  9.08           C
ATOM   1355  C   PRO A  90      -4.583 -35.567  53.075  1.00  9.08           C
ATOM   1356  O   PRO A  90      -4.518 -35.579  51.850  1.00  9.08           O
ATOM   1357  CB  PRO A  90      -4.688 -37.927  53.900  1.00  9.08           C
ATOM   1358  CG  PRO A  90      -5.749 -38.963  53.687  1.00  9.08           C
ATOM   1359  CD  PRO A  90      -6.703 -38.351  52.697  1.00  9.08           C
ATOM      0  HA  PRO A  90      -5.632 -36.202  54.671  1.00  9.08           H   new
ATOM      0  HB2 PRO A  90      -3.991 -37.993  53.229  1.00  9.08           H   new
ATOM      0  HB3 PRO A  90      -4.261 -38.033  54.764  1.00  9.08           H   new
ATOM      0  HG2 PRO A  90      -5.370 -39.788  53.345  1.00  9.08           H   new
ATOM      0  HG3 PRO A  90      -6.198 -39.181  54.519  1.00  9.08           H   new
ATOM      0  HD2 PRO A  90      -6.437 -38.527  51.781  1.00  9.08           H   new
ATOM      0  HD3 PRO A  90      -7.604 -38.694  52.802  1.00  9.08           H   new
ATOM   1367  N   PHE A  91      -3.851 -34.756  53.828  1.00  8.08           N
ATOM   1368  CA  PHE A  91      -2.931 -33.806  53.212  1.00  8.08           C
ATOM   1369  C   PHE A  91      -1.485 -34.282  53.359  1.00  8.08           C
ATOM   1370  O   PHE A  91      -0.532 -33.581  53.028  1.00  8.08           O
ATOM   1371  CB  PHE A  91      -3.150 -32.436  53.815  1.00  8.08           C
ATOM   1372  CG  PHE A  91      -4.550 -31.992  53.544  1.00  8.08           C
ATOM   1373  CD1 PHE A  91      -5.503 -32.008  54.549  1.00  8.08           C
ATOM   1374  CD2 PHE A  91      -4.932 -31.606  52.271  1.00  8.08           C
ATOM   1375  CE1 PHE A  91      -6.805 -31.633  54.290  1.00  8.08           C
ATOM   1376  CE2 PHE A  91      -6.233 -31.233  52.009  1.00  8.08           C
ATOM   1377  CZ  PHE A  91      -7.170 -31.245  53.019  1.00  8.08           C
ATOM      0  H   PHE A  91      -3.870 -34.738  54.688  1.00  8.08           H   new
ATOM      0  HA  PHE A  91      -3.108 -33.747  52.260  1.00  8.08           H   new
ATOM      0  HB2 PHE A  91      -2.988 -32.463  54.771  1.00  8.08           H   new
ATOM      0  HB3 PHE A  91      -2.520 -31.802  53.438  1.00  8.08           H   new
ATOM      0  HD1 PHE A  91      -5.263 -32.274  55.407  1.00  8.08           H   new
ATOM      0  HD2 PHE A  91      -4.304 -31.598  51.585  1.00  8.08           H   new
ATOM      0  HE1 PHE A  91      -7.436 -31.642  54.973  1.00  8.08           H   new
ATOM      0  HE2 PHE A  91      -6.478 -30.973  51.150  1.00  8.08           H   new
ATOM      0  HZ  PHE A  91      -8.047 -30.992  52.843  1.00  8.08           H   new
ATOM   1387  N   THR A  92      -1.355 -35.529  53.800  1.00  6.89           N
ATOM   1388  CA  THR A  92      -0.097 -36.242  54.031  1.00  6.89           C
ATOM   1389  C   THR A  92       0.896 -35.433  54.872  1.00  6.89           C
ATOM   1390  O   THR A  92       0.520 -34.813  55.867  1.00  6.89           O
ATOM   1391  CB  THR A  92       0.558 -36.634  52.689  1.00  6.89           C
ATOM   1392  CG2 THR A  92      -0.510 -37.303  51.834  1.00  6.89           C
ATOM   1393  OG1 THR A  92       1.033 -35.465  51.995  1.00  6.89           O
ATOM      0  H   THR A  92      -2.041 -36.014  53.985  1.00  6.89           H   new
ATOM      0  HA  THR A  92      -0.321 -37.041  54.533  1.00  6.89           H   new
ATOM      0  HB  THR A  92       1.309 -37.225  52.853  1.00  6.89           H   new
ATOM      0  HG1 THR A  92       0.764 -34.775  52.392  1.00  6.89           H   new
ATOM      0 HG21 THR A  92      -0.127 -37.561  50.981  1.00  6.89           H   new
ATOM      0 HG22 THR A  92      -0.843 -38.091  52.290  1.00  6.89           H   new
ATOM      0 HG23 THR A  92      -1.241 -36.683  51.685  1.00  6.89           H   new
ATOM   1401  N   ALA A  93       2.174 -35.510  54.506  1.00  5.68           N
ATOM   1402  CA  ALA A  93       3.256 -34.846  55.228  1.00  5.68           C
ATOM   1403  C   ALA A  93       4.487 -34.739  54.341  1.00  5.68           C
ATOM   1404  O   ALA A  93       4.632 -35.503  53.385  1.00  5.68           O
ATOM   1405  CB  ALA A  93       3.599 -35.601  56.501  1.00  5.68           C
ATOM      0  H   ALA A  93       2.440 -35.956  53.821  1.00  5.68           H   new
ATOM      0  HA  ALA A  93       2.959 -33.955  55.470  1.00  5.68           H   new
ATOM      0  HB1 ALA A  93       4.318 -35.144  56.964  1.00  5.68           H   new
ATOM      0  HB2 ALA A  93       2.818 -35.639  57.075  1.00  5.68           H   new
ATOM      0  HB3 ALA A  93       3.880 -36.502  56.277  1.00  5.68           H   new
ATOM   1411  N   MET A  94       5.397 -33.825  54.673  1.00  4.61           N
ATOM   1412  CA  MET A  94       6.645 -33.709  53.923  1.00  4.61           C
ATOM   1413  C   MET A  94       7.878 -33.496  54.808  1.00  4.61           C
ATOM   1414  O   MET A  94       7.902 -32.626  55.679  1.00  4.61           O
ATOM   1415  CB  MET A  94       6.498 -32.579  52.906  1.00  4.61           C
ATOM   1416  CG  MET A  94       7.717 -32.304  52.069  1.00  4.61           C
ATOM   1417  SD  MET A  94       7.409 -31.078  50.770  1.00  4.61           S
ATOM   1418  CE  MET A  94       7.082 -29.594  51.710  1.00  4.61           C
ATOM      0  H   MET A  94       5.312 -33.268  55.323  1.00  4.61           H   new
ATOM      0  HA  MET A  94       6.800 -34.555  53.473  1.00  4.61           H   new
ATOM      0  HB2 MET A  94       5.759 -32.790  52.315  1.00  4.61           H   new
ATOM      0  HB3 MET A  94       6.259 -31.767  53.379  1.00  4.61           H   new
ATOM      0  HG2 MET A  94       8.434 -31.990  52.642  1.00  4.61           H   new
ATOM      0  HG3 MET A  94       8.020 -33.131  51.663  1.00  4.61           H   new
ATOM      0  HE1 MET A  94       6.901 -28.860  51.103  1.00  4.61           H   new
ATOM      0  HE2 MET A  94       6.313 -29.737  52.283  1.00  4.61           H   new
ATOM      0  HE3 MET A  94       7.855 -29.379  52.255  1.00  4.61           H   new
ATOM   1428  N   ASP A  95       8.903 -34.314  54.559  1.00  3.73           N
ATOM   1429  CA  ASP A  95      10.204 -34.267  55.241  1.00  3.73           C
ATOM   1430  C   ASP A  95      10.918 -32.947  54.976  1.00  3.73           C
ATOM   1431  O   ASP A  95      10.932 -32.484  53.841  1.00  3.73           O
ATOM   1432  CB  ASP A  95      11.105 -35.425  54.791  1.00  3.73           C
ATOM   1433  CG  ASP A  95      12.395 -35.593  55.649  1.00  3.73           C
ATOM   1434  OD1 ASP A  95      12.375 -36.396  56.588  1.00  3.73           O
ATOM   1435  OD2 ASP A  95      13.384 -34.923  55.383  1.00  3.73           O1-
ATOM      0  H   ASP A  95       8.860 -34.936  53.966  1.00  3.73           H   new
ATOM      0  HA  ASP A  95      10.030 -34.348  56.192  1.00  3.73           H   new
ATOM      0  HB2 ASP A  95      10.596 -36.250  54.823  1.00  3.73           H   new
ATOM      0  HB3 ASP A  95      11.359 -35.284  53.865  1.00  3.73           H   new
ATOM   1440  N   LEU A  96      11.566 -32.379  55.996  1.00  3.04           N
ATOM   1441  CA  LEU A  96      12.333 -31.130  55.859  1.00  3.04           C
ATOM   1442  C   LEU A  96      13.345 -31.118  54.712  1.00  3.04           C
ATOM   1443  O   LEU A  96      13.593 -30.061  54.115  1.00  3.04           O
ATOM   1444  CB  LEU A  96      13.101 -30.797  57.133  1.00  3.04           C
ATOM   1445  CG  LEU A  96      13.920 -29.509  57.037  1.00  3.04           C
ATOM   1446  CD1 LEU A  96      12.999 -28.336  56.780  1.00  3.04           C
ATOM   1447  CD2 LEU A  96      14.720 -29.312  58.302  1.00  3.04           C
ATOM      0  H   LEU A  96      11.575 -32.707  56.791  1.00  3.04           H   new
ATOM      0  HA  LEU A  96      11.649 -30.469  55.669  1.00  3.04           H   new
ATOM      0  HB2 LEU A  96      12.473 -30.718  57.868  1.00  3.04           H   new
ATOM      0  HB3 LEU A  96      13.695 -31.534  57.345  1.00  3.04           H   new
ATOM      0  HG  LEU A  96      14.543 -29.573  56.296  1.00  3.04           H   new
ATOM      0 HD11 LEU A  96      13.522 -27.521  56.720  1.00  3.04           H   new
ATOM      0 HD12 LEU A  96      12.521 -28.476  55.947  1.00  3.04           H   new
ATOM      0 HD13 LEU A  96      12.363 -28.258  57.508  1.00  3.04           H   new
ATOM      0 HD21 LEU A  96      15.237 -28.494  58.234  1.00  3.04           H   new
ATOM      0 HD22 LEU A  96      14.118 -29.252  59.060  1.00  3.04           H   new
ATOM      0 HD23 LEU A  96      15.320 -30.064  58.426  1.00  3.04           H   new
ATOM   1459  N   SER A  97      13.969 -32.258  54.419  1.00  2.54           N
ATOM   1460  CA  SER A  97      14.969 -32.277  53.368  1.00  2.54           C
ATOM   1461  C   SER A  97      14.389 -31.925  51.998  1.00  2.54           C
ATOM   1462  O   SER A  97      15.119 -31.474  51.108  1.00  2.54           O
ATOM   1463  CB  SER A  97      15.617 -33.642  53.301  1.00  2.54           C
ATOM   1464  OG  SER A  97      14.686 -34.625  52.947  1.00  2.54           O
ATOM      0  H   SER A  97      13.829 -33.012  54.809  1.00  2.54           H   new
ATOM      0  HA  SER A  97      15.627 -31.600  53.590  1.00  2.54           H   new
ATOM      0  HB2 SER A  97      16.340 -33.629  52.654  1.00  2.54           H   new
ATOM      0  HB3 SER A  97      16.010 -33.859  54.161  1.00  2.54           H   new
ATOM      0  HG  SER A  97      14.212 -34.816  53.614  1.00  2.54           H   new
ATOM   1470  N   VAL A  98      13.071 -32.085  51.826  1.00  2.18           N
ATOM   1471  CA  VAL A  98      12.460 -31.812  50.547  1.00  2.18           C
ATOM   1472  C   VAL A  98      12.406 -30.305  50.269  1.00  2.18           C
ATOM   1473  O   VAL A  98      12.998 -29.886  49.280  1.00  2.18           O
ATOM   1474  CB  VAL A  98      11.083 -32.494  50.422  1.00  2.18           C
ATOM   1475  CG1 VAL A  98      10.425 -32.081  49.100  1.00  2.18           C
ATOM   1476  CG2 VAL A  98      11.271 -33.977  50.527  1.00  2.18           C
ATOM      0  H   VAL A  98      12.528 -32.349  52.438  1.00  2.18           H   new
ATOM      0  HA  VAL A  98      13.019 -32.201  49.856  1.00  2.18           H   new
ATOM      0  HB  VAL A  98      10.490 -32.215  51.137  1.00  2.18           H   new
ATOM      0 HG11 VAL A  98       9.559 -32.510  49.022  1.00  2.18           H   new
ATOM      0 HG12 VAL A  98      10.311 -31.118  49.082  1.00  2.18           H   new
ATOM      0 HG13 VAL A  98      10.989 -32.353  48.359  1.00  2.18           H   new
ATOM      0 HG21 VAL A  98      10.411 -34.419  50.450  1.00  2.18           H   new
ATOM      0 HG22 VAL A  98      11.855 -34.281  49.814  1.00  2.18           H   new
ATOM      0 HG23 VAL A  98      11.669 -34.193  51.385  1.00  2.18           H   new
ATOM   1486  N   PRO A  99      11.752 -29.426  51.071  1.00  1.92           N
ATOM   1487  CA  PRO A  99      11.755 -28.010  50.802  1.00  1.92           C
ATOM   1488  C   PRO A  99      13.161 -27.416  50.870  1.00  1.92           C
ATOM   1489  O   PRO A  99      13.426 -26.437  50.176  1.00  1.92           O
ATOM   1490  CB  PRO A  99      10.846 -27.452  51.907  1.00  1.92           C
ATOM   1491  CG  PRO A  99      10.858 -28.491  52.975  1.00  1.92           C
ATOM   1492  CD  PRO A  99      10.982 -29.798  52.241  1.00  1.92           C
ATOM      0  HA  PRO A  99      11.448 -27.793  49.908  1.00  1.92           H   new
ATOM      0  HB2 PRO A  99      11.177 -26.603  52.239  1.00  1.92           H   new
ATOM      0  HB3 PRO A  99       9.947 -27.297  51.578  1.00  1.92           H   new
ATOM      0  HG2 PRO A  99      11.600 -28.359  53.586  1.00  1.92           H   new
ATOM      0  HG3 PRO A  99      10.046 -28.461  53.504  1.00  1.92           H   new
ATOM      0  HD2 PRO A  99      11.435 -30.470  52.774  1.00  1.92           H   new
ATOM      0  HD3 PRO A  99      10.115 -30.162  52.003  1.00  1.92           H   new
ATOM   1500  N   LEU A 100      14.105 -28.024  51.608  1.00  1.73           N
ATOM   1501  CA  LEU A 100      15.446 -27.444  51.570  1.00  1.73           C
ATOM   1502  C   LEU A 100      16.064 -27.697  50.193  1.00  1.73           C
ATOM   1503  O   LEU A 100      16.708 -26.819  49.606  1.00  1.73           O
ATOM   1504  CB  LEU A 100      16.348 -28.030  52.660  1.00  1.73           C
ATOM   1505  CG  LEU A 100      16.031 -27.666  54.098  1.00  1.73           C
ATOM   1506  CD1 LEU A 100      16.947 -28.484  55.020  1.00  1.73           C
ATOM   1507  CD2 LEU A 100      16.243 -26.179  54.292  1.00  1.73           C
ATOM      0  H   LEU A 100      13.999 -28.721  52.101  1.00  1.73           H   new
ATOM      0  HA  LEU A 100      15.370 -26.491  51.733  1.00  1.73           H   new
ATOM      0  HB2 LEU A 100      16.322 -28.997  52.583  1.00  1.73           H   new
ATOM      0  HB3 LEU A 100      17.260 -27.755  52.475  1.00  1.73           H   new
ATOM      0  HG  LEU A 100      15.107 -27.870  54.312  1.00  1.73           H   new
ATOM      0 HD11 LEU A 100      16.757 -28.263  55.945  1.00  1.73           H   new
ATOM      0 HD12 LEU A 100      16.790 -29.430  54.876  1.00  1.73           H   new
ATOM      0 HD13 LEU A 100      17.874 -28.277  54.823  1.00  1.73           H   new
ATOM      0 HD21 LEU A 100      16.042 -25.940  55.210  1.00  1.73           H   new
ATOM      0 HD22 LEU A 100      17.166 -25.955  54.095  1.00  1.73           H   new
ATOM      0 HD23 LEU A 100      15.657 -25.688  53.695  1.00  1.73           H   new
ATOM   1519  N   LEU A 101      15.821 -28.899  49.653  1.00  1.58           N
ATOM   1520  CA  LEU A 101      16.327 -29.263  48.345  1.00  1.58           C
ATOM   1521  C   LEU A 101      15.698 -28.375  47.301  1.00  1.58           C
ATOM   1522  O   LEU A 101      16.392 -27.772  46.475  1.00  1.58           O
ATOM   1523  CB  LEU A 101      15.953 -30.707  48.003  1.00  1.58           C
ATOM   1524  CG  LEU A 101      16.395 -31.186  46.646  1.00  1.58           C
ATOM   1525  CD1 LEU A 101      17.922 -31.188  46.610  1.00  1.58           C
ATOM   1526  CD2 LEU A 101      15.757 -32.560  46.367  1.00  1.58           C
ATOM      0  H   LEU A 101      15.361 -29.514  50.039  1.00  1.58           H   new
ATOM      0  HA  LEU A 101      17.292 -29.164  48.357  1.00  1.58           H   new
ATOM      0  HB2 LEU A 101      16.336 -31.292  48.676  1.00  1.58           H   new
ATOM      0  HB3 LEU A 101      14.989 -30.798  48.063  1.00  1.58           H   new
ATOM      0  HG  LEU A 101      16.097 -30.598  45.934  1.00  1.58           H   new
ATOM      0 HD11 LEU A 101      18.225 -31.495  45.741  1.00  1.58           H   new
ATOM      0 HD12 LEU A 101      18.251 -30.289  46.768  1.00  1.58           H   new
ATOM      0 HD13 LEU A 101      18.261 -31.781  47.298  1.00  1.58           H   new
ATOM      0 HD21 LEU A 101      16.037 -32.876  45.494  1.00  1.58           H   new
ATOM      0 HD22 LEU A 101      16.041 -33.193  47.045  1.00  1.58           H   new
ATOM      0 HD23 LEU A 101      14.791 -32.478  46.386  1.00  1.58           H   new
ATOM   1538  N   VAL A 102      14.372 -28.265  47.364  1.00  1.49           N
ATOM   1539  CA  VAL A 102      13.639 -27.514  46.375  1.00  1.49           C
ATOM   1540  C   VAL A 102      14.032 -26.063  46.368  1.00  1.49           C
ATOM   1541  O   VAL A 102      14.230 -25.512  45.295  1.00  1.49           O
ATOM   1542  CB  VAL A 102      12.134 -27.626  46.591  1.00  1.49           C
ATOM   1543  CG1 VAL A 102      11.408 -26.652  45.664  1.00  1.49           C
ATOM   1544  CG2 VAL A 102      11.709 -29.039  46.304  1.00  1.49           C
ATOM      0  H   VAL A 102      13.886 -28.622  47.977  1.00  1.49           H   new
ATOM      0  HA  VAL A 102      13.866 -27.902  45.515  1.00  1.49           H   new
ATOM      0  HB  VAL A 102      11.910 -27.402  47.508  1.00  1.49           H   new
ATOM      0 HG11 VAL A 102      10.451 -26.725  45.803  1.00  1.49           H   new
ATOM      0 HG12 VAL A 102      11.694 -25.746  45.858  1.00  1.49           H   new
ATOM      0 HG13 VAL A 102      11.617 -26.866  44.741  1.00  1.49           H   new
ATOM      0 HG21 VAL A 102      10.752 -29.123  46.438  1.00  1.49           H   new
ATOM      0 HG22 VAL A 102      11.927 -29.263  45.386  1.00  1.49           H   new
ATOM      0 HG23 VAL A 102      12.173 -29.645  46.903  1.00  1.49           H   new
ATOM   1554  N   LEU A 103      14.173 -25.428  47.527  1.00  1.43           N
ATOM   1555  CA  LEU A 103      14.580 -24.035  47.522  1.00  1.43           C
ATOM   1556  C   LEU A 103      15.974 -23.876  46.923  1.00  1.43           C
ATOM   1557  O   LEU A 103      16.223 -22.964  46.126  1.00  1.43           O
ATOM   1558  CB  LEU A 103      14.566 -23.500  48.944  1.00  1.43           C
ATOM   1559  CG  LEU A 103      13.210 -23.330  49.576  1.00  1.43           C
ATOM   1560  CD1 LEU A 103      13.403 -23.016  51.052  1.00  1.43           C
ATOM   1561  CD2 LEU A 103      12.468 -22.220  48.857  1.00  1.43           C
ATOM      0  H   LEU A 103      14.042 -25.775  48.303  1.00  1.43           H   new
ATOM      0  HA  LEU A 103      13.956 -23.532  46.976  1.00  1.43           H   new
ATOM      0  HB2 LEU A 103      15.089 -24.098  49.500  1.00  1.43           H   new
ATOM      0  HB3 LEU A 103      15.016 -22.641  48.951  1.00  1.43           H   new
ATOM      0  HG  LEU A 103      12.682 -24.140  49.501  1.00  1.43           H   new
ATOM      0 HD11 LEU A 103      12.537 -22.903  51.475  1.00  1.43           H   new
ATOM      0 HD12 LEU A 103      13.878 -23.746  51.479  1.00  1.43           H   new
ATOM      0 HD13 LEU A 103      13.917 -22.198  51.145  1.00  1.43           H   new
ATOM      0 HD21 LEU A 103      11.592 -22.103  49.258  1.00  1.43           H   new
ATOM      0 HD22 LEU A 103      12.970 -21.393  48.932  1.00  1.43           H   new
ATOM      0 HD23 LEU A 103      12.366 -22.452  47.921  1.00  1.43           H   new
ATOM   1573  N   GLY A 104      16.892 -24.788  47.261  1.00  1.41           N
ATOM   1574  CA  GLY A 104      18.237 -24.704  46.710  1.00  1.41           C
ATOM   1575  C   GLY A 104      18.221 -24.829  45.191  1.00  1.41           C
ATOM   1576  O   GLY A 104      18.982 -24.159  44.486  1.00  1.41           O
ATOM      0  H   GLY A 104      16.756 -25.447  47.796  1.00  1.41           H   new
ATOM      0  HA2 GLY A 104      18.640 -23.859  46.963  1.00  1.41           H   new
ATOM      0  HA3 GLY A 104      18.789 -25.406  47.089  1.00  1.41           H   new
ATOM   1580  N   CYS A 105      17.321 -25.673  44.687  1.00  1.42           N
ATOM   1581  CA  CYS A 105      17.173 -25.906  43.262  1.00  1.42           C
ATOM   1582  C   CYS A 105      16.429 -24.771  42.575  1.00  1.42           C
ATOM   1583  O   CYS A 105      16.783 -24.348  41.476  1.00  1.42           O
ATOM   1584  CB  CYS A 105      16.360 -27.171  43.061  1.00  1.42           C
ATOM   1585  SG  CYS A 105      17.185 -28.611  43.645  1.00  1.42           S
ATOM      0  H   CYS A 105      16.776 -26.128  45.172  1.00  1.42           H   new
ATOM      0  HA  CYS A 105      18.062 -25.976  42.879  1.00  1.42           H   new
ATOM      0  HB2 CYS A 105      15.511 -27.081  43.521  1.00  1.42           H   new
ATOM      0  HB3 CYS A 105      16.162 -27.277  42.117  1.00  1.42           H   new
ATOM      0  HG  CYS A 105      17.101 -28.663  44.841  1.00  1.42           H   new
ATOM   1591  N   TRP A 106      15.433 -24.221  43.266  1.00  1.45           N
ATOM   1592  CA  TRP A 106      14.571 -23.165  42.755  1.00  1.45           C
ATOM   1593  C   TRP A 106      15.437 -21.976  42.409  1.00  1.45           C
ATOM   1594  O   TRP A 106      15.327 -21.395  41.334  1.00  1.45           O
ATOM   1595  CB  TRP A 106      13.516 -22.768  43.792  1.00  1.45           C
ATOM   1596  CG  TRP A 106      12.504 -21.807  43.281  1.00  1.45           C
ATOM   1597  CD1 TRP A 106      11.325 -22.128  42.680  1.00  1.45           C
ATOM   1598  CD2 TRP A 106      12.563 -20.367  43.303  1.00  1.45           C
ATOM   1599  CE2 TRP A 106      11.390 -19.900  42.704  1.00  1.45           C
ATOM   1600  CE3 TRP A 106      13.501 -19.450  43.771  1.00  1.45           C
ATOM   1601  NE1 TRP A 106      10.645 -20.986  42.333  1.00  1.45           N
ATOM   1602  CZ2 TRP A 106      11.128 -18.548  42.563  1.00  1.45           C
ATOM   1603  CZ3 TRP A 106      13.247 -18.096  43.631  1.00  1.45           C
ATOM   1604  CH2 TRP A 106      12.089 -17.655  43.041  1.00  1.45           C
ATOM      0  H   TRP A 106      15.237 -24.461  44.068  1.00  1.45           H   new
ATOM      0  HA  TRP A 106      14.101 -23.481  41.967  1.00  1.45           H   new
ATOM      0  HB2 TRP A 106      13.063 -23.568  44.102  1.00  1.45           H   new
ATOM      0  HB3 TRP A 106      13.961 -22.378  44.561  1.00  1.45           H   new
ATOM      0  HD1 TRP A 106      11.024 -22.994  42.527  1.00  1.45           H   new
ATOM      0  HE1 TRP A 106       9.877 -20.958  41.946  1.00  1.45           H   new
ATOM      0  HE3 TRP A 106      14.287 -19.743  44.172  1.00  1.45           H   new
ATOM      0  HZ2 TRP A 106      10.343 -18.247  42.166  1.00  1.45           H   new
ATOM      0  HZ3 TRP A 106      13.869 -17.478  43.941  1.00  1.45           H   new
ATOM      0  HH2 TRP A 106      11.941 -16.741  42.958  1.00  1.45           H   new
ATOM   1615  N   ASN A 107      16.381 -21.677  43.290  1.00  1.51           N
ATOM   1616  CA  ASN A 107      17.295 -20.560  43.113  1.00  1.51           C
ATOM   1617  C   ASN A 107      18.117 -20.633  41.806  1.00  1.51           C
ATOM   1618  O   ASN A 107      18.622 -19.609  41.344  1.00  1.51           O
ATOM   1619  CB  ASN A 107      18.228 -20.490  44.308  1.00  1.51           C
ATOM   1620  CG  ASN A 107      17.549 -19.981  45.573  1.00  1.51           C
ATOM   1621  ND2 ASN A 107      18.137 -20.270  46.711  1.00  1.51           N
ATOM   1622  OD1 ASN A 107      16.501 -19.330  45.520  1.00  1.51           O
ATOM      0  H   ASN A 107      16.510 -22.122  44.015  1.00  1.51           H   new
ATOM      0  HA  ASN A 107      16.755 -19.757  43.047  1.00  1.51           H   new
ATOM      0  HB2 ASN A 107      18.593 -21.372  44.477  1.00  1.51           H   new
ATOM      0  HB3 ASN A 107      18.975 -19.910  44.094  1.00  1.51           H   new
ATOM      0 HD21 ASN A 107      17.793 -20.004  47.453  1.00  1.51           H   new
ATOM      0 HD22 ASN A 107      18.866 -20.725  46.715  1.00  1.51           H   new
ATOM   1629  N   GLN A 108      18.307 -21.837  41.241  1.00  1.59           N
ATOM   1630  CA  GLN A 108      19.068 -22.023  40.004  1.00  1.59           C
ATOM   1631  C   GLN A 108      18.168 -22.345  38.807  1.00  1.59           C
ATOM   1632  O   GLN A 108      18.652 -22.507  37.671  1.00  1.59           O
ATOM   1633  CB  GLN A 108      20.058 -23.178  40.169  1.00  1.59           C
ATOM   1634  CG  GLN A 108      21.115 -22.948  41.211  1.00  1.59           C
ATOM   1635  CD  GLN A 108      22.091 -24.102  41.320  1.00  1.59           C
ATOM   1636  NE2 GLN A 108      22.707 -24.209  42.471  1.00  1.59           N
ATOM   1637  OE1 GLN A 108      22.288 -24.881  40.380  1.00  1.59           O
ATOM      0  H   GLN A 108      17.995 -22.568  41.570  1.00  1.59           H   new
ATOM      0  HA  GLN A 108      19.528 -21.186  39.833  1.00  1.59           H   new
ATOM      0  HB2 GLN A 108      19.565 -23.982  40.397  1.00  1.59           H   new
ATOM      0  HB3 GLN A 108      20.491 -23.343  39.317  1.00  1.59           H   new
ATOM      0  HG2 GLN A 108      21.602 -22.137  40.998  1.00  1.59           H   new
ATOM      0  HG3 GLN A 108      20.690 -22.807  42.071  1.00  1.59           H   new
ATOM      0 HE21 GLN A 108      22.542 -23.647  43.101  1.00  1.59           H   new
ATOM      0 HE22 GLN A 108      23.276 -24.841  42.597  1.00  1.59           H   new
ATOM   1646  N   MET A 109      16.868 -22.470  39.074  1.00  1.66           N
ATOM   1647  CA  MET A 109      15.883 -22.934  38.111  1.00  1.66           C
ATOM   1648  C   MET A 109      15.662 -21.999  36.951  1.00  1.66           C
ATOM   1649  O   MET A 109      15.548 -20.781  37.105  1.00  1.66           O
ATOM   1650  CB  MET A 109      14.561 -23.192  38.825  1.00  1.66           C
ATOM   1651  CG  MET A 109      13.433 -23.776  38.005  1.00  1.66           C
ATOM   1652  SD  MET A 109      11.941 -23.985  39.009  1.00  1.66           S
ATOM   1653  CE  MET A 109      11.414 -22.304  39.159  1.00  1.66           C
ATOM      0  H   MET A 109      16.530 -22.281  39.842  1.00  1.66           H   new
ATOM      0  HA  MET A 109      16.239 -23.751  37.729  1.00  1.66           H   new
ATOM      0  HB2 MET A 109      14.733 -23.791  39.568  1.00  1.66           H   new
ATOM      0  HB3 MET A 109      14.255 -22.352  39.202  1.00  1.66           H   new
ATOM      0  HG2 MET A 109      13.242 -23.195  37.252  1.00  1.66           H   new
ATOM      0  HG3 MET A 109      13.704 -24.633  37.640  1.00  1.66           H   new
ATOM      0  HE1 MET A 109      10.602 -22.265  39.688  1.00  1.66           H   new
ATOM      0  HE2 MET A 109      12.108 -21.785  39.595  1.00  1.66           H   new
ATOM      0  HE3 MET A 109      11.243 -21.938  38.277  1.00  1.66           H   new
ATOM   1663  N   THR A 110      15.568 -22.599  35.782  1.00  1.71           N
ATOM   1664  CA  THR A 110      15.263 -21.883  34.568  1.00  1.71           C
ATOM   1665  C   THR A 110      13.923 -22.391  34.097  1.00  1.71           C
ATOM   1666  O   THR A 110      13.542 -23.515  34.441  1.00  1.71           O
ATOM   1667  CB  THR A 110      16.301 -22.184  33.482  1.00  1.71           C
ATOM   1668  CG2 THR A 110      17.690 -21.935  34.020  1.00  1.71           C
ATOM   1669  OG1 THR A 110      16.205 -23.588  33.085  1.00  1.71           O
ATOM      0  H   THR A 110      15.681 -23.444  35.671  1.00  1.71           H   new
ATOM      0  HA  THR A 110      15.262 -20.927  34.734  1.00  1.71           H   new
ATOM      0  HB  THR A 110      16.131 -21.609  32.720  1.00  1.71           H   new
ATOM      0  HG1 THR A 110      16.860 -23.787  32.598  1.00  1.71           H   new
ATOM      0 HG21 THR A 110      18.344 -22.127  33.330  1.00  1.71           H   new
ATOM      0 HG22 THR A 110      17.770 -21.007  34.292  1.00  1.71           H   new
ATOM      0 HG23 THR A 110      17.849 -22.511  34.784  1.00  1.71           H   new
ATOM   1677  N   LEU A 111      13.238 -21.628  33.259  1.00  1.73           N
ATOM   1678  CA  LEU A 111      11.984 -22.130  32.736  1.00  1.73           C
ATOM   1679  C   LEU A 111      12.088 -23.505  32.068  1.00  1.73           C
ATOM   1680  O   LEU A 111      11.267 -24.361  32.384  1.00  1.73           O
ATOM   1681  CB  LEU A 111      11.329 -21.125  31.792  1.00  1.73           C
ATOM   1682  CG  LEU A 111      10.056 -21.641  31.125  1.00  1.73           C
ATOM   1683  CD1 LEU A 111       9.022 -21.960  32.203  1.00  1.73           C
ATOM   1684  CD2 LEU A 111       9.540 -20.591  30.158  1.00  1.73           C
ATOM      0  H   LEU A 111      13.472 -20.845  32.989  1.00  1.73           H   new
ATOM      0  HA  LEU A 111      11.418 -22.251  33.514  1.00  1.73           H   new
ATOM      0  HB2 LEU A 111      11.119 -20.318  32.288  1.00  1.73           H   new
ATOM      0  HB3 LEU A 111      11.967 -20.878  31.104  1.00  1.73           H   new
ATOM      0  HG  LEU A 111      10.237 -22.452  30.625  1.00  1.73           H   new
ATOM      0 HD11 LEU A 111       8.210 -22.289  31.786  1.00  1.73           H   new
ATOM      0 HD12 LEU A 111       9.375 -22.638  32.800  1.00  1.73           H   new
ATOM      0 HD13 LEU A 111       8.823 -21.156  32.709  1.00  1.73           H   new
ATOM      0 HD21 LEU A 111       8.731 -20.914  29.731  1.00  1.73           H   new
ATOM      0 HD22 LEU A 111       9.346 -19.773  30.642  1.00  1.73           H   new
ATOM      0 HD23 LEU A 111      10.213 -20.414  29.482  1.00  1.73           H   new
ATOM   1696  N   PRO A 112      13.021 -23.784  31.126  1.00  1.72           N
ATOM   1697  CA  PRO A 112      13.156 -25.106  30.562  1.00  1.72           C
ATOM   1698  C   PRO A 112      13.561 -26.184  31.569  1.00  1.72           C
ATOM   1699  O   PRO A 112      13.176 -27.337  31.394  1.00  1.72           O
ATOM   1700  CB  PRO A 112      14.210 -24.899  29.475  1.00  1.72           C
ATOM   1701  CG  PRO A 112      14.931 -23.635  29.843  1.00  1.72           C
ATOM   1702  CD  PRO A 112      13.886 -22.769  30.486  1.00  1.72           C
ATOM      0  HA  PRO A 112      12.310 -25.446  30.230  1.00  1.72           H   new
ATOM      0  HB2 PRO A 112      14.822 -25.650  29.436  1.00  1.72           H   new
ATOM      0  HB3 PRO A 112      13.798 -24.823  28.600  1.00  1.72           H   new
ATOM      0  HG2 PRO A 112      15.664 -23.813  30.453  1.00  1.72           H   new
ATOM      0  HG3 PRO A 112      15.311 -23.206  29.060  1.00  1.72           H   new
ATOM      0  HD2 PRO A 112      14.268 -22.154  31.132  1.00  1.72           H   new
ATOM      0  HD3 PRO A 112      13.403 -22.235  29.836  1.00  1.72           H   new
ATOM   1710  N   SER A 113      14.229 -25.845  32.682  1.00  1.67           N
ATOM   1711  CA  SER A 113      14.533 -26.917  33.635  1.00  1.67           C
ATOM   1712  C   SER A 113      13.223 -27.365  34.265  1.00  1.67           C
ATOM   1713  O   SER A 113      12.973 -28.561  34.451  1.00  1.67           O
ATOM   1714  CB  SER A 113      15.490 -26.459  34.714  1.00  1.67           C
ATOM   1715  OG  SER A 113      16.744 -26.126  34.171  1.00  1.67           O
ATOM      0  H   SER A 113      14.498 -25.056  32.893  1.00  1.67           H   new
ATOM      0  HA  SER A 113      14.964 -27.647  33.164  1.00  1.67           H   new
ATOM      0  HB2 SER A 113      15.119 -25.690  35.174  1.00  1.67           H   new
ATOM      0  HB3 SER A 113      15.597 -27.161  35.375  1.00  1.67           H   new
ATOM      0  HG  SER A 113      16.705 -25.363  33.822  1.00  1.67           H   new
ATOM   1721  N   LEU A 114      12.382 -26.372  34.562  1.00  1.60           N
ATOM   1722  CA  LEU A 114      11.073 -26.590  35.138  1.00  1.60           C
ATOM   1723  C   LEU A 114      10.194 -27.332  34.151  1.00  1.60           C
ATOM   1724  O   LEU A 114       9.533 -28.303  34.514  1.00  1.60           O
ATOM   1725  CB  LEU A 114      10.437 -25.257  35.530  1.00  1.60           C
ATOM   1726  CG  LEU A 114       9.038 -25.336  36.117  1.00  1.60           C
ATOM   1727  CD1 LEU A 114       9.052 -26.192  37.377  1.00  1.60           C
ATOM   1728  CD2 LEU A 114       8.569 -23.927  36.422  1.00  1.60           C
ATOM      0  H   LEU A 114      12.567 -25.543  34.429  1.00  1.60           H   new
ATOM      0  HA  LEU A 114      11.165 -27.129  35.939  1.00  1.60           H   new
ATOM      0  HB2 LEU A 114      11.015 -24.820  36.175  1.00  1.60           H   new
ATOM      0  HB3 LEU A 114      10.408 -24.689  34.744  1.00  1.60           H   new
ATOM      0  HG  LEU A 114       8.428 -25.748  35.486  1.00  1.60           H   new
ATOM      0 HD11 LEU A 114       8.156 -26.239  37.747  1.00  1.60           H   new
ATOM      0 HD12 LEU A 114       9.358 -27.086  37.158  1.00  1.60           H   new
ATOM      0 HD13 LEU A 114       9.651 -25.797  38.030  1.00  1.60           H   new
ATOM      0 HD21 LEU A 114       7.676 -23.957  36.798  1.00  1.60           H   new
ATOM      0 HD22 LEU A 114       9.174 -23.515  37.059  1.00  1.60           H   new
ATOM      0 HD23 LEU A 114       8.557 -23.406  35.604  1.00  1.60           H   new
ATOM   1740  N   ALA A 115      10.188 -26.894  32.890  1.00  1.52           N
ATOM   1741  CA  ALA A 115       9.352 -27.541  31.894  1.00  1.52           C
ATOM   1742  C   ALA A 115       9.706 -29.016  31.779  1.00  1.52           C
ATOM   1743  O   ALA A 115       8.810 -29.862  31.698  1.00  1.52           O
ATOM   1744  CB  ALA A 115       9.520 -26.864  30.550  1.00  1.52           C
ATOM      0  H   ALA A 115      10.655 -26.233  32.600  1.00  1.52           H   new
ATOM      0  HA  ALA A 115       8.426 -27.463  32.173  1.00  1.52           H   new
ATOM      0  HB1 ALA A 115       8.958 -27.304  29.893  1.00  1.52           H   new
ATOM      0  HB2 ALA A 115       9.263 -25.932  30.623  1.00  1.52           H   new
ATOM      0  HB3 ALA A 115      10.447 -26.922  30.272  1.00  1.52           H   new
ATOM   1750  N   VAL A 116      11.005 -29.337  31.839  1.00  1.44           N
ATOM   1751  CA  VAL A 116      11.425 -30.726  31.806  1.00  1.44           C
ATOM   1752  C   VAL A 116      10.925 -31.441  33.049  1.00  1.44           C
ATOM   1753  O   VAL A 116      10.369 -32.526  32.947  1.00  1.44           O
ATOM   1754  CB  VAL A 116      12.959 -30.861  31.682  1.00  1.44           C
ATOM   1755  CG1 VAL A 116      13.383 -32.321  31.879  1.00  1.44           C
ATOM   1756  CG2 VAL A 116      13.403 -30.403  30.287  1.00  1.44           C
ATOM      0  H   VAL A 116      11.645 -28.766  31.898  1.00  1.44           H   new
ATOM      0  HA  VAL A 116      11.038 -31.139  31.018  1.00  1.44           H   new
ATOM      0  HB  VAL A 116      13.374 -30.310  32.364  1.00  1.44           H   new
ATOM      0 HG11 VAL A 116      14.347 -32.392  31.799  1.00  1.44           H   new
ATOM      0 HG12 VAL A 116      13.109 -32.622  32.760  1.00  1.44           H   new
ATOM      0 HG13 VAL A 116      12.961 -32.875  31.203  1.00  1.44           H   new
ATOM      0 HG21 VAL A 116      14.366 -30.488  30.210  1.00  1.44           H   new
ATOM      0 HG22 VAL A 116      12.975 -30.955  29.614  1.00  1.44           H   new
ATOM      0 HG23 VAL A 116      13.149 -29.476  30.154  1.00  1.44           H   new
ATOM   1766  N   ALA A 117      11.059 -30.829  34.224  1.00  1.38           N
ATOM   1767  CA  ALA A 117      10.590 -31.486  35.439  1.00  1.38           C
ATOM   1768  C   ALA A 117       9.106 -31.829  35.372  1.00  1.38           C
ATOM   1769  O   ALA A 117       8.689 -32.931  35.750  1.00  1.38           O
ATOM   1770  CB  ALA A 117      10.799 -30.574  36.620  1.00  1.38           C
ATOM      0  H   ALA A 117      11.410 -30.052  34.338  1.00  1.38           H   new
ATOM      0  HA  ALA A 117      11.097 -32.308  35.531  1.00  1.38           H   new
ATOM      0  HB1 ALA A 117      10.487 -31.012  37.427  1.00  1.38           H   new
ATOM      0  HB2 ALA A 117      11.743 -30.370  36.708  1.00  1.38           H   new
ATOM      0  HB3 ALA A 117      10.302 -29.752  36.486  1.00  1.38           H   new
ATOM   1776  N   VAL A 118       8.313 -30.902  34.833  1.00  1.32           N
ATOM   1777  CA  VAL A 118       6.878 -31.102  34.714  1.00  1.32           C
ATOM   1778  C   VAL A 118       6.582 -32.216  33.728  1.00  1.32           C
ATOM   1779  O   VAL A 118       5.754 -33.091  33.999  1.00  1.32           O
ATOM   1780  CB  VAL A 118       6.183 -29.803  34.288  1.00  1.32           C
ATOM   1781  CG1 VAL A 118       4.712 -30.078  33.990  1.00  1.32           C
ATOM   1782  CG2 VAL A 118       6.330 -28.760  35.414  1.00  1.32           C
ATOM      0  H   VAL A 118       8.593 -30.148  34.530  1.00  1.32           H   new
ATOM      0  HA  VAL A 118       6.530 -31.359  35.582  1.00  1.32           H   new
ATOM      0  HB  VAL A 118       6.595 -29.455  33.482  1.00  1.32           H   new
ATOM      0 HG11 VAL A 118       4.277 -29.254  33.721  1.00  1.32           H   new
ATOM      0 HG12 VAL A 118       4.643 -30.728  33.274  1.00  1.32           H   new
ATOM      0 HG13 VAL A 118       4.280 -30.427  34.786  1.00  1.32           H   new
ATOM      0 HG21 VAL A 118       5.892 -27.935  35.151  1.00  1.32           H   new
ATOM      0 HG22 VAL A 118       5.919 -29.099  36.225  1.00  1.32           H   new
ATOM      0 HG23 VAL A 118       7.271 -28.589  35.576  1.00  1.32           H   new
ATOM   1792  N   MET A 119       7.275 -32.202  32.592  1.00  1.27           N
ATOM   1793  CA  MET A 119       7.126 -33.239  31.589  1.00  1.27           C
ATOM   1794  C   MET A 119       7.419 -34.604  32.181  1.00  1.27           C
ATOM   1795  O   MET A 119       6.631 -35.538  32.024  1.00  1.27           O
ATOM   1796  CB  MET A 119       8.100 -32.987  30.451  1.00  1.27           C
ATOM   1797  CG  MET A 119       8.105 -34.016  29.364  1.00  1.27           C
ATOM   1798  SD  MET A 119       9.476 -33.747  28.247  1.00  1.27           S
ATOM   1799  CE  MET A 119      10.811 -34.228  29.344  1.00  1.27           C
ATOM      0  H   MET A 119       7.843 -31.590  32.386  1.00  1.27           H   new
ATOM      0  HA  MET A 119       6.212 -33.220  31.265  1.00  1.27           H   new
ATOM      0  HB2 MET A 119       7.896 -32.125  30.057  1.00  1.27           H   new
ATOM      0  HB3 MET A 119       8.995 -32.925  30.820  1.00  1.27           H   new
ATOM      0  HG2 MET A 119       8.167 -34.903  29.752  1.00  1.27           H   new
ATOM      0  HG3 MET A 119       7.269 -33.979  28.873  1.00  1.27           H   new
ATOM      0  HE1 MET A 119      11.659 -34.139  28.881  1.00  1.27           H   new
ATOM      0  HE2 MET A 119      10.809 -33.655  30.127  1.00  1.27           H   new
ATOM      0  HE3 MET A 119      10.688 -35.150  29.618  1.00  1.27           H   new
ATOM   1809  N   LEU A 120       8.540 -34.719  32.894  1.00  1.22           N
ATOM   1810  CA  LEU A 120       8.941 -36.000  33.443  1.00  1.22           C
ATOM   1811  C   LEU A 120       7.895 -36.474  34.444  1.00  1.22           C
ATOM   1812  O   LEU A 120       7.558 -37.659  34.490  1.00  1.22           O
ATOM   1813  CB  LEU A 120      10.279 -35.867  34.174  1.00  1.22           C
ATOM   1814  CG  LEU A 120      11.520 -35.491  33.335  1.00  1.22           C
ATOM   1815  CD1 LEU A 120      12.666 -35.311  34.312  1.00  1.22           C
ATOM   1816  CD2 LEU A 120      11.813 -36.484  32.237  1.00  1.22           C
ATOM      0  H   LEU A 120       9.075 -34.068  33.067  1.00  1.22           H   new
ATOM      0  HA  LEU A 120       9.027 -36.635  32.715  1.00  1.22           H   new
ATOM      0  HB2 LEU A 120      10.174 -35.198  34.869  1.00  1.22           H   new
ATOM      0  HB3 LEU A 120      10.462 -36.710  34.617  1.00  1.22           H   new
ATOM      0  HG  LEU A 120      11.366 -34.665  32.850  1.00  1.22           H   new
ATOM      0 HD11 LEU A 120      13.471 -35.073  33.826  1.00  1.22           H   new
ATOM      0 HD12 LEU A 120      12.448 -34.606  34.941  1.00  1.22           H   new
ATOM      0 HD13 LEU A 120      12.813 -36.139  34.794  1.00  1.22           H   new
ATOM      0 HD21 LEU A 120      12.599 -36.200  31.744  1.00  1.22           H   new
ATOM      0 HD22 LEU A 120      11.974 -37.358  32.625  1.00  1.22           H   new
ATOM      0 HD23 LEU A 120      11.055 -36.534  31.634  1.00  1.22           H   new
ATOM   1828  N   LEU A 121       7.340 -35.538  35.222  1.00  1.19           N
ATOM   1829  CA  LEU A 121       6.352 -35.881  36.234  1.00  1.19           C
ATOM   1830  C   LEU A 121       5.102 -36.417  35.560  1.00  1.19           C
ATOM   1831  O   LEU A 121       4.541 -37.433  35.984  1.00  1.19           O
ATOM   1832  CB  LEU A 121       5.998 -34.660  37.069  1.00  1.19           C
ATOM   1833  CG  LEU A 121       5.082 -34.928  38.225  1.00  1.19           C
ATOM   1834  CD1 LEU A 121       5.808 -35.884  39.203  1.00  1.19           C
ATOM   1835  CD2 LEU A 121       4.719 -33.644  38.869  1.00  1.19           C
ATOM      0  H   LEU A 121       7.526 -34.700  35.175  1.00  1.19           H   new
ATOM      0  HA  LEU A 121       6.725 -36.559  36.818  1.00  1.19           H   new
ATOM      0  HB2 LEU A 121       6.818 -34.267  37.408  1.00  1.19           H   new
ATOM      0  HB3 LEU A 121       5.584 -33.999  36.492  1.00  1.19           H   new
ATOM      0  HG  LEU A 121       4.259 -35.350  37.934  1.00  1.19           H   new
ATOM      0 HD11 LEU A 121       5.232 -36.071  39.960  1.00  1.19           H   new
ATOM      0 HD12 LEU A 121       6.021 -36.713  38.747  1.00  1.19           H   new
ATOM      0 HD13 LEU A 121       6.626 -35.467  39.515  1.00  1.19           H   new
ATOM      0 HD21 LEU A 121       4.126 -33.814  39.618  1.00  1.19           H   new
ATOM      0 HD22 LEU A 121       5.522 -33.203  39.187  1.00  1.19           H   new
ATOM      0 HD23 LEU A 121       4.271 -33.074  38.225  1.00  1.19           H   new
ATOM   1847  N   ALA A 122       4.671 -35.738  34.490  1.00  1.17           N
ATOM   1848  CA  ALA A 122       3.495 -36.157  33.746  1.00  1.17           C
ATOM   1849  C   ALA A 122       3.693 -37.556  33.170  1.00  1.17           C
ATOM   1850  O   ALA A 122       2.765 -38.372  33.193  1.00  1.17           O
ATOM   1851  CB  ALA A 122       3.215 -35.165  32.628  1.00  1.17           C
ATOM      0  H   ALA A 122       5.052 -35.031  34.184  1.00  1.17           H   new
ATOM      0  HA  ALA A 122       2.736 -36.181  34.350  1.00  1.17           H   new
ATOM      0  HB1 ALA A 122       2.430 -35.448  32.134  1.00  1.17           H   new
ATOM      0  HB2 ALA A 122       3.059 -34.286  33.007  1.00  1.17           H   new
ATOM      0  HB3 ALA A 122       3.977 -35.128  32.029  1.00  1.17           H   new
ATOM   1857  N   ILE A 123       4.908 -37.847  32.696  1.00  1.17           N
ATOM   1858  CA  ILE A 123       5.235 -39.154  32.137  1.00  1.17           C
ATOM   1859  C   ILE A 123       5.177 -40.220  33.221  1.00  1.17           C
ATOM   1860  O   ILE A 123       4.578 -41.283  33.043  1.00  1.17           O
ATOM   1861  CB  ILE A 123       6.632 -39.152  31.501  1.00  1.17           C
ATOM   1862  CG1 ILE A 123       6.673 -38.257  30.264  1.00  1.17           C
ATOM   1863  CG2 ILE A 123       6.984 -40.546  31.133  1.00  1.17           C
ATOM   1864  CD1 ILE A 123       8.091 -37.966  29.785  1.00  1.17           C
ATOM      0  H   ILE A 123       5.563 -37.290  32.691  1.00  1.17           H   new
ATOM      0  HA  ILE A 123       4.581 -39.353  31.449  1.00  1.17           H   new
ATOM      0  HB  ILE A 123       7.273 -38.800  32.139  1.00  1.17           H   new
ATOM      0 HG12 ILE A 123       6.176 -38.681  29.547  1.00  1.17           H   new
ATOM      0 HG13 ILE A 123       6.226 -37.419  30.462  1.00  1.17           H   new
ATOM      0 HG21 ILE A 123       7.866 -40.561  30.729  1.00  1.17           H   new
ATOM      0 HG22 ILE A 123       6.984 -41.101  31.929  1.00  1.17           H   new
ATOM      0 HG23 ILE A 123       6.333 -40.888  30.500  1.00  1.17           H   new
ATOM      0 HD11 ILE A 123       8.057 -37.396  29.001  1.00  1.17           H   new
ATOM      0 HD12 ILE A 123       8.585 -37.517  30.489  1.00  1.17           H   new
ATOM      0 HD13 ILE A 123       8.534 -38.799  29.560  1.00  1.17           H   new
ATOM   1876  N   HIS A 124       5.777 -39.916  34.366  1.00  1.18           N
ATOM   1877  CA  HIS A 124       5.793 -40.833  35.487  1.00  1.18           C
ATOM   1878  C   HIS A 124       4.383 -41.195  35.903  1.00  1.18           C
ATOM   1879  O   HIS A 124       4.036 -42.377  35.979  1.00  1.18           O
ATOM   1880  CB  HIS A 124       6.534 -40.189  36.660  1.00  1.18           C
ATOM   1881  CG  HIS A 124       6.549 -40.980  37.918  1.00  1.18           C
ATOM   1882  CD2 HIS A 124       5.917 -40.786  39.094  1.00  1.18           C
ATOM   1883  ND1 HIS A 124       7.317 -42.107  38.076  1.00  1.18           N
ATOM   1884  CE1 HIS A 124       7.151 -42.578  39.294  1.00  1.18           C
ATOM   1885  NE2 HIS A 124       6.303 -41.800  39.934  1.00  1.18           N
ATOM      0  H   HIS A 124       6.184 -39.173  34.511  1.00  1.18           H   new
ATOM      0  HA  HIS A 124       6.250 -41.646  35.220  1.00  1.18           H   new
ATOM      0  HB2 HIS A 124       7.451 -40.021  36.391  1.00  1.18           H   new
ATOM      0  HB3 HIS A 124       6.130 -39.326  36.843  1.00  1.18           H   new
ATOM      0  HD2 HIS A 124       5.330 -40.094  39.297  1.00  1.18           H   new
ATOM      0  HE1 HIS A 124       7.564 -43.334  39.644  1.00  1.18           H   new
ATOM      0  HE2 HIS A 124       6.036 -41.909  40.744  1.00  1.18           H   new
ATOM   1893  N   TYR A 125       3.554 -40.186  36.130  1.00  1.21           N
ATOM   1894  CA  TYR A 125       2.179 -40.423  36.519  1.00  1.21           C
ATOM   1895  C   TYR A 125       1.404 -41.173  35.436  1.00  1.21           C
ATOM   1896  O   TYR A 125       0.662 -42.112  35.734  1.00  1.21           O
ATOM   1897  CB  TYR A 125       1.538 -39.100  36.912  1.00  1.21           C
ATOM   1898  CG  TYR A 125       1.986 -38.682  38.283  1.00  1.21           C
ATOM   1899  CD1 TYR A 125       2.063 -37.349  38.646  1.00  1.21           C
ATOM   1900  CD2 TYR A 125       2.339 -39.663  39.193  1.00  1.21           C
ATOM   1901  CE1 TYR A 125       2.497 -37.020  39.919  1.00  1.21           C
ATOM   1902  CE2 TYR A 125       2.771 -39.315  40.442  1.00  1.21           C
ATOM   1903  CZ  TYR A 125       2.850 -38.031  40.804  1.00  1.21           C
ATOM   1904  OH  TYR A 125       3.285 -37.744  42.043  1.00  1.21           O
ATOM      0  H   TYR A 125       3.771 -39.356  36.063  1.00  1.21           H   new
ATOM      0  HA  TYR A 125       2.156 -41.007  37.293  1.00  1.21           H   new
ATOM      0  HB2 TYR A 125       1.775 -38.416  36.266  1.00  1.21           H   new
ATOM      0  HB3 TYR A 125       0.572 -39.185  36.894  1.00  1.21           H   new
ATOM      0  HD1 TYR A 125       1.826 -36.682  38.042  1.00  1.21           H   new
ATOM      0  HD2 TYR A 125       2.282 -40.560  38.954  1.00  1.21           H   new
ATOM      0  HE1 TYR A 125       2.552 -36.129  40.180  1.00  1.21           H   new
ATOM      0  HE2 TYR A 125       3.013 -39.979  41.047  1.00  1.21           H   new
ATOM      0  HH  TYR A 125       3.378 -38.456  42.479  1.00  1.21           H   new
ATOM   1914  N   ALA A 126       1.635 -40.843  34.162  1.00  1.26           N
ATOM   1915  CA  ALA A 126       0.953 -41.544  33.082  1.00  1.26           C
ATOM   1916  C   ALA A 126       1.242 -43.042  33.134  1.00  1.26           C
ATOM   1917  O   ALA A 126       0.374 -43.859  32.824  1.00  1.26           O
ATOM   1918  CB  ALA A 126       1.397 -40.997  31.736  1.00  1.26           C
ATOM      0  H   ALA A 126       2.176 -40.224  33.909  1.00  1.26           H   new
ATOM      0  HA  ALA A 126      -0.000 -41.403  33.193  1.00  1.26           H   new
ATOM      0  HB1 ALA A 126       0.937 -41.471  31.026  1.00  1.26           H   new
ATOM      0  HB2 ALA A 126       1.184 -40.052  31.684  1.00  1.26           H   new
ATOM      0  HB3 ALA A 126       2.354 -41.118  31.637  1.00  1.26           H   new
ATOM   1924  N   PHE A 127       2.462 -43.405  33.525  1.00  1.31           N
ATOM   1925  CA  PHE A 127       2.840 -44.803  33.624  1.00  1.31           C
ATOM   1926  C   PHE A 127       2.369 -45.485  34.913  1.00  1.31           C
ATOM   1927  O   PHE A 127       1.914 -46.632  34.888  1.00  1.31           O
ATOM   1928  CB  PHE A 127       4.355 -44.936  33.545  1.00  1.31           C
ATOM   1929  CG  PHE A 127       4.927 -44.657  32.205  1.00  1.31           C
ATOM   1930  CD1 PHE A 127       4.247 -45.005  31.057  1.00  1.31           C
ATOM   1931  CD2 PHE A 127       6.158 -44.068  32.088  1.00  1.31           C
ATOM   1932  CE1 PHE A 127       4.798 -44.766  29.816  1.00  1.31           C
ATOM   1933  CE2 PHE A 127       6.722 -43.837  30.858  1.00  1.31           C
ATOM   1934  CZ  PHE A 127       6.041 -44.184  29.718  1.00  1.31           C
ATOM      0  H   PHE A 127       3.085 -42.851  33.737  1.00  1.31           H   new
ATOM      0  HA  PHE A 127       2.400 -45.246  32.882  1.00  1.31           H   new
ATOM      0  HB2 PHE A 127       4.756 -44.330  34.188  1.00  1.31           H   new
ATOM      0  HB3 PHE A 127       4.604 -45.835  33.810  1.00  1.31           H   new
ATOM      0  HD1 PHE A 127       3.410 -45.404  31.120  1.00  1.31           H   new
ATOM      0  HD2 PHE A 127       6.620 -43.820  32.856  1.00  1.31           H   new
ATOM      0  HE1 PHE A 127       4.330 -44.998  29.046  1.00  1.31           H   new
ATOM      0  HE2 PHE A 127       7.564 -43.446  30.797  1.00  1.31           H   new
ATOM      0  HZ  PHE A 127       6.418 -44.026  28.883  1.00  1.31           H   new
ATOM   1944  N   MET A 128       2.504 -44.804  36.049  1.00  1.37           N
ATOM   1945  CA  MET A 128       2.199 -45.424  37.335  1.00  1.37           C
ATOM   1946  C   MET A 128       0.718 -45.412  37.725  1.00  1.37           C
ATOM   1947  O   MET A 128       0.234 -46.350  38.375  1.00  1.37           O
ATOM   1948  CB  MET A 128       2.981 -44.740  38.442  1.00  1.37           C
ATOM   1949  CG  MET A 128       4.509 -44.849  38.377  1.00  1.37           C
ATOM   1950  SD  MET A 128       5.174 -46.536  38.435  1.00  1.37           S
ATOM   1951  CE  MET A 128       5.526 -46.834  36.712  1.00  1.37           C
ATOM      0  H   MET A 128       2.769 -43.987  36.097  1.00  1.37           H   new
ATOM      0  HA  MET A 128       2.455 -46.353  37.227  1.00  1.37           H   new
ATOM      0  HB2 MET A 128       2.745 -43.799  38.442  1.00  1.37           H   new
ATOM      0  HB3 MET A 128       2.687 -45.107  39.291  1.00  1.37           H   new
ATOM      0  HG2 MET A 128       4.813 -44.426  37.559  1.00  1.37           H   new
ATOM      0  HG3 MET A 128       4.885 -44.344  39.115  1.00  1.37           H   new
ATOM      0  HE1 MET A 128       5.896 -47.725  36.606  1.00  1.37           H   new
ATOM      0  HE2 MET A 128       4.707 -46.761  36.197  1.00  1.37           H   new
ATOM      0  HE3 MET A 128       6.167 -46.179  36.394  1.00  1.37           H   new
ATOM   1961  N   ILE A 129      -0.025 -44.378  37.318  1.00  1.44           N
ATOM   1962  CA  ILE A 129      -1.407 -44.292  37.758  1.00  1.44           C
ATOM   1963  C   ILE A 129      -2.299 -45.454  37.333  1.00  1.44           C
ATOM   1964  O   ILE A 129      -3.002 -45.966  38.199  1.00  1.44           O
ATOM   1965  CB  ILE A 129      -2.055 -42.932  37.421  1.00  1.44           C
ATOM   1966  CG1 ILE A 129      -1.432 -41.843  38.284  1.00  1.44           C
ATOM   1967  CG2 ILE A 129      -3.525 -43.014  37.606  1.00  1.44           C
ATOM   1968  CD1 ILE A 129      -1.796 -40.463  37.859  1.00  1.44           C
ATOM      0  H   ILE A 129       0.245 -43.741  36.806  1.00  1.44           H   new
ATOM      0  HA  ILE A 129      -1.343 -44.364  38.723  1.00  1.44           H   new
ATOM      0  HB  ILE A 129      -1.890 -42.706  36.492  1.00  1.44           H   new
ATOM      0 HG12 ILE A 129      -1.708 -41.973  39.205  1.00  1.44           H   new
ATOM      0 HG13 ILE A 129      -0.467 -41.936  38.262  1.00  1.44           H   new
ATOM      0 HG21 ILE A 129      -3.926 -42.157  37.393  1.00  1.44           H   new
ATOM      0 HG22 ILE A 129      -3.888 -43.695  37.019  1.00  1.44           H   new
ATOM      0 HG23 ILE A 129      -3.723 -43.243  38.527  1.00  1.44           H   new
ATOM      0 HD11 ILE A 129      -1.369 -39.820  38.446  1.00  1.44           H   new
ATOM      0 HD12 ILE A 129      -1.498 -40.316  36.948  1.00  1.44           H   new
ATOM      0 HD13 ILE A 129      -2.759 -40.353  37.905  1.00  1.44           H   new
ATOM   1980  N   PRO A 130      -2.345 -45.909  36.064  1.00  1.50           N
ATOM   1981  CA  PRO A 130      -3.136 -47.057  35.646  1.00  1.50           C
ATOM   1982  C   PRO A 130      -2.853 -48.283  36.515  1.00  1.50           C
ATOM   1983  O   PRO A 130      -3.734 -49.105  36.764  1.00  1.50           O
ATOM   1984  CB  PRO A 130      -2.675 -47.268  34.204  1.00  1.50           C
ATOM   1985  CG  PRO A 130      -2.258 -45.888  33.748  1.00  1.50           C
ATOM   1986  CD  PRO A 130      -1.592 -45.275  34.961  1.00  1.50           C
ATOM      0  HA  PRO A 130      -4.092 -46.917  35.728  1.00  1.50           H   new
ATOM      0  HB2 PRO A 130      -1.938 -47.896  34.155  1.00  1.50           H   new
ATOM      0  HB3 PRO A 130      -3.388 -47.624  33.652  1.00  1.50           H   new
ATOM      0  HG2 PRO A 130      -1.648 -45.934  32.995  1.00  1.50           H   new
ATOM      0  HG3 PRO A 130      -3.023 -45.364  33.462  1.00  1.50           H   new
ATOM      0  HD2 PRO A 130      -0.645 -45.481  35.000  1.00  1.50           H   new
ATOM      0  HD3 PRO A 130      -1.673 -44.308  34.972  1.00  1.50           H   new
ATOM   1994  N   GLY A 131      -1.605 -48.411  36.985  1.00  1.57           N
ATOM   1995  CA  GLY A 131      -1.218 -49.514  37.850  1.00  1.57           C
ATOM   1996  C   GLY A 131      -1.963 -49.400  39.169  1.00  1.57           C
ATOM   1997  O   GLY A 131      -2.617 -50.344  39.632  1.00  1.57           O
ATOM      0  H   GLY A 131      -0.968 -47.860  36.808  1.00  1.57           H   new
ATOM      0  HA2 GLY A 131      -1.422 -50.361  37.423  1.00  1.57           H   new
ATOM      0  HA3 GLY A 131      -0.261 -49.497  38.004  1.00  1.57           H   new
ATOM   2001  N   TRP A 132      -1.868 -48.207  39.762  1.00  1.64           N
ATOM   2002  CA  TRP A 132      -2.484 -47.917  41.048  1.00  1.64           C
ATOM   2003  C   TRP A 132      -4.001 -48.070  40.959  1.00  1.64           C
ATOM   2004  O   TRP A 132      -4.633 -48.614  41.869  1.00  1.64           O
ATOM   2005  CB  TRP A 132      -2.167 -46.475  41.455  1.00  1.64           C
ATOM   2006  CG  TRP A 132      -0.693 -46.168  41.666  1.00  1.64           C
ATOM   2007  CD1 TRP A 132       0.328 -47.035  41.951  1.00  1.64           C
ATOM   2008  CD2 TRP A 132      -0.083 -44.855  41.588  1.00  1.64           C
ATOM   2009  CE2 TRP A 132       1.277 -45.017  41.822  1.00  1.64           C
ATOM   2010  CE3 TRP A 132      -0.575 -43.574  41.342  1.00  1.64           C
ATOM   2011  NE1 TRP A 132       1.521 -46.329  42.055  1.00  1.64           N
ATOM   2012  CZ2 TRP A 132       2.142 -43.958  41.808  1.00  1.64           C
ATOM   2013  CZ3 TRP A 132       0.315 -42.514  41.327  1.00  1.64           C
ATOM   2014  CH2 TRP A 132       1.627 -42.718  41.549  1.00  1.64           C
ATOM      0  H   TRP A 132      -1.440 -47.542  39.423  1.00  1.64           H   new
ATOM      0  HA  TRP A 132      -2.132 -48.539  41.704  1.00  1.64           H   new
ATOM      0  HB2 TRP A 132      -2.512 -45.879  40.772  1.00  1.64           H   new
ATOM      0  HB3 TRP A 132      -2.645 -46.274  42.275  1.00  1.64           H   new
ATOM      0  HD1 TRP A 132       0.237 -47.954  42.058  1.00  1.64           H   new
ATOM      0  HE1 TRP A 132       2.289 -46.670  42.238  1.00  1.64           H   new
ATOM      0  HE3 TRP A 132      -1.482 -43.435  41.191  1.00  1.64           H   new
ATOM      0  HZ2 TRP A 132       3.050 -44.077  41.969  1.00  1.64           H   new
ATOM      0  HZ3 TRP A 132       0.004 -41.653  41.162  1.00  1.64           H   new
ATOM      0  HH2 TRP A 132       2.204 -41.989  41.525  1.00  1.64           H   new
ATOM   2025  N   GLN A 133      -4.582 -47.588  39.853  1.00  1.73           N
ATOM   2026  CA  GLN A 133      -6.021 -47.659  39.652  1.00  1.73           C
ATOM   2027  C   GLN A 133      -6.499 -49.079  39.460  1.00  1.73           C
ATOM   2028  O   GLN A 133      -7.515 -49.470  40.035  1.00  1.73           O
ATOM   2029  CB  GLN A 133      -6.442 -46.821  38.447  1.00  1.73           C
ATOM   2030  CG  GLN A 133      -6.312 -45.330  38.645  1.00  1.73           C
ATOM   2031  CD  GLN A 133      -6.622 -44.548  37.396  1.00  1.73           C
ATOM   2032  NE2 GLN A 133      -7.131 -43.332  37.570  1.00  1.73           N
ATOM   2033  OE1 GLN A 133      -6.410 -45.024  36.275  1.00  1.73           O
ATOM      0  H   GLN A 133      -4.152 -47.216  39.208  1.00  1.73           H   new
ATOM      0  HA  GLN A 133      -6.431 -47.305  40.456  1.00  1.73           H   new
ATOM      0  HB2 GLN A 133      -5.905 -47.082  37.682  1.00  1.73           H   new
ATOM      0  HB3 GLN A 133      -7.365 -47.028  38.230  1.00  1.73           H   new
ATOM      0  HG2 GLN A 133      -6.910 -45.049  39.355  1.00  1.73           H   new
ATOM      0  HG3 GLN A 133      -5.410 -45.124  38.936  1.00  1.73           H   new
ATOM      0 HE21 GLN A 133      -7.266 -43.032  38.365  1.00  1.73           H   new
ATOM      0 HE22 GLN A 133      -7.326 -42.846  36.888  1.00  1.73           H   new
ATOM   2042  N   ALA A 134      -5.759 -49.883  38.691  1.00  1.83           N
ATOM   2043  CA  ALA A 134      -6.181 -51.255  38.487  1.00  1.83           C
ATOM   2044  C   ALA A 134      -6.215 -51.989  39.806  1.00  1.83           C
ATOM   2045  O   ALA A 134      -7.184 -52.689  40.105  1.00  1.83           O
ATOM   2046  CB  ALA A 134      -5.236 -51.966  37.537  1.00  1.83           C
ATOM      0  H   ALA A 134      -5.032 -49.656  38.292  1.00  1.83           H   new
ATOM      0  HA  ALA A 134      -7.070 -51.246  38.100  1.00  1.83           H   new
ATOM      0  HB1 ALA A 134      -5.531 -52.881  37.411  1.00  1.83           H   new
ATOM      0  HB2 ALA A 134      -5.231 -51.508  36.682  1.00  1.83           H   new
ATOM      0  HB3 ALA A 134      -4.340 -51.964  37.910  1.00  1.83           H   new
ATOM   2052  N   GLU A 135      -5.189 -51.790  40.630  1.00  1.95           N
ATOM   2053  CA  GLU A 135      -5.172 -52.471  41.906  1.00  1.95           C
ATOM   2054  C   GLU A 135      -6.261 -51.951  42.833  1.00  1.95           C
ATOM   2055  O   GLU A 135      -6.932 -52.738  43.504  1.00  1.95           O
ATOM   2056  CB  GLU A 135      -3.768 -52.387  42.494  1.00  1.95           C
ATOM   2057  CG  GLU A 135      -2.787 -53.295  41.752  1.00  1.95           C
ATOM   2058  CD  GLU A 135      -3.068 -54.790  41.989  1.00  1.95           C
ATOM   2059  OE1 GLU A 135      -3.040 -55.205  43.128  1.00  1.95           O
ATOM   2060  OE2 GLU A 135      -3.337 -55.509  41.048  1.00  1.95           O1-
ATOM      0  H   GLU A 135      -4.515 -51.280  40.471  1.00  1.95           H   new
ATOM      0  HA  GLU A 135      -5.382 -53.410  41.784  1.00  1.95           H   new
ATOM      0  HB2 GLU A 135      -3.454 -51.470  42.453  1.00  1.95           H   new
ATOM      0  HB3 GLU A 135      -3.794 -52.636  43.431  1.00  1.95           H   new
ATOM      0  HG2 GLU A 135      -2.834 -53.107  40.801  1.00  1.95           H   new
ATOM      0  HG3 GLU A 135      -1.883 -53.090  42.037  1.00  1.95           H   new
ATOM   2067  N   ALA A 136      -6.502 -50.645  42.833  1.00  2.10           N
ATOM   2068  CA  ALA A 136      -7.559 -50.112  43.670  1.00  2.10           C
ATOM   2069  C   ALA A 136      -8.914 -50.690  43.255  1.00  2.10           C
ATOM   2070  O   ALA A 136      -9.741 -51.019  44.116  1.00  2.10           O
ATOM   2071  CB  ALA A 136      -7.547 -48.616  43.592  1.00  2.10           C
ATOM      0  H   ALA A 136      -6.074 -50.064  42.365  1.00  2.10           H   new
ATOM      0  HA  ALA A 136      -7.407 -50.371  44.592  1.00  2.10           H   new
ATOM      0  HB1 ALA A 136      -8.254 -48.257  44.151  1.00  2.10           H   new
ATOM      0  HB2 ALA A 136      -6.690 -48.283  43.900  1.00  2.10           H   new
ATOM      0  HB3 ALA A 136      -7.690 -48.339  42.674  1.00  2.10           H   new
ATOM   2077  N   MET A 137      -9.130 -50.864  41.942  1.00  2.26           N
ATOM   2078  CA  MET A 137     -10.371 -51.453  41.465  1.00  2.26           C
ATOM   2079  C   MET A 137     -10.474 -52.904  41.864  1.00  2.26           C
ATOM   2080  O   MET A 137     -11.548 -53.366  42.240  1.00  2.26           O
ATOM   2081  CB  MET A 137     -10.512 -51.337  39.959  1.00  2.26           C
ATOM   2082  CG  MET A 137     -11.843 -51.908  39.437  1.00  2.26           C
ATOM   2083  SD  MET A 137     -13.304 -51.034  40.050  1.00  2.26           S
ATOM   2084  CE  MET A 137     -14.614 -51.915  39.252  1.00  2.26           C
ATOM      0  H   MET A 137      -8.572 -50.647  41.325  1.00  2.26           H   new
ATOM      0  HA  MET A 137     -11.091 -50.953  41.881  1.00  2.26           H   new
ATOM      0  HB2 MET A 137     -10.443 -50.404  39.703  1.00  2.26           H   new
ATOM      0  HB3 MET A 137      -9.776 -51.803  39.533  1.00  2.26           H   new
ATOM      0  HG2 MET A 137     -11.841 -51.876  38.468  1.00  2.26           H   new
ATOM      0  HG3 MET A 137     -11.906 -52.842  39.690  1.00  2.26           H   new
ATOM      0  HE1 MET A 137     -15.467 -51.530  39.509  1.00  2.26           H   new
ATOM      0  HE2 MET A 137     -14.508 -51.852  38.290  1.00  2.26           H   new
ATOM      0  HE3 MET A 137     -14.587 -52.847  39.519  1.00  2.26           H   new
ATOM   2094  N   ARG A 138      -9.360 -53.627  41.819  1.00  2.42           N
ATOM   2095  CA  ARG A 138      -9.381 -55.023  42.209  1.00  2.42           C
ATOM   2096  C   ARG A 138      -9.774 -55.122  43.678  1.00  2.42           C
ATOM   2097  O   ARG A 138     -10.572 -55.982  44.055  1.00  2.42           O
ATOM   2098  CB  ARG A 138      -8.030 -55.644  41.899  1.00  2.42           C
ATOM   2099  CG  ARG A 138      -7.817 -55.811  40.381  1.00  2.42           C
ATOM   2100  CD  ARG A 138      -6.415 -56.138  39.973  1.00  2.42           C
ATOM   2101  NE  ARG A 138      -6.329 -56.271  38.514  1.00  2.42           N
ATOM   2102  CZ  ARG A 138      -5.213 -56.118  37.757  1.00  2.42           C
ATOM   2103  NH1 ARG A 138      -4.048 -55.808  38.291  1.00  2.42           N1+
ATOM   2104  NH2 ARG A 138      -5.298 -56.278  36.447  1.00  2.42           N
ATOM      0  H   ARG A 138      -8.593 -53.330  41.568  1.00  2.42           H   new
ATOM      0  HA  ARG A 138     -10.042 -55.524  41.706  1.00  2.42           H   new
ATOM      0  HB2 ARG A 138      -7.325 -55.087  42.266  1.00  2.42           H   new
ATOM      0  HB3 ARG A 138      -7.963 -56.509  42.333  1.00  2.42           H   new
ATOM      0  HG2 ARG A 138      -8.405 -56.513  40.061  1.00  2.42           H   new
ATOM      0  HG3 ARG A 138      -8.086 -54.991  39.938  1.00  2.42           H   new
ATOM      0  HD2 ARG A 138      -5.812 -55.442  40.277  1.00  2.42           H   new
ATOM      0  HD3 ARG A 138      -6.132 -56.963  40.397  1.00  2.42           H   new
ATOM      0  HE  ARG A 138      -7.057 -56.465  38.098  1.00  2.42           H   new
ATOM      0 HH11 ARG A 138      -3.981 -55.697  39.141  1.00  2.42           H   new
ATOM      0 HH12 ARG A 138      -3.356 -55.717  37.789  1.00  2.42           H   new
ATOM      0 HH21 ARG A 138      -6.053 -56.476  36.086  1.00  2.42           H   new
ATOM      0 HH22 ARG A 138      -4.598 -56.184  35.956  1.00  2.42           H   new
ATOM   2118  N   ALA A 139      -9.261 -54.215  44.517  1.00  2.58           N
ATOM   2119  CA  ALA A 139      -9.667 -54.234  45.917  1.00  2.58           C
ATOM   2120  C   ALA A 139     -11.148 -53.958  46.034  1.00  2.58           C
ATOM   2121  O   ALA A 139     -11.845 -54.601  46.822  1.00  2.58           O
ATOM   2122  CB  ALA A 139      -8.921 -53.214  46.727  1.00  2.58           C
ATOM      0  H   ALA A 139      -8.697 -53.603  44.302  1.00  2.58           H   new
ATOM      0  HA  ALA A 139      -9.461 -55.116  46.263  1.00  2.58           H   new
ATOM      0  HB1 ALA A 139      -9.216 -53.255  47.650  1.00  2.58           H   new
ATOM      0  HB2 ALA A 139      -7.970 -53.399  46.683  1.00  2.58           H   new
ATOM      0  HB3 ALA A 139      -9.095 -52.328  46.372  1.00  2.58           H   new
ATOM   2128  N   ALA A 140     -11.648 -53.014  45.234  1.00  2.71           N
ATOM   2129  CA  ALA A 140     -13.059 -52.688  45.282  1.00  2.71           C
ATOM   2130  C   ALA A 140     -13.893 -53.896  44.919  1.00  2.71           C
ATOM   2131  O   ALA A 140     -14.888 -54.186  45.578  1.00  2.71           O
ATOM   2132  CB  ALA A 140     -13.360 -51.537  44.342  1.00  2.71           C
ATOM      0  H   ALA A 140     -11.188 -52.560  44.666  1.00  2.71           H   new
ATOM      0  HA  ALA A 140     -13.286 -52.420  46.186  1.00  2.71           H   new
ATOM      0  HB1 ALA A 140     -14.306 -51.326  44.381  1.00  2.71           H   new
ATOM      0  HB2 ALA A 140     -12.845 -50.759  44.607  1.00  2.71           H   new
ATOM      0  HB3 ALA A 140     -13.122 -51.788  43.436  1.00  2.71           H   new
ATOM   2138  N   GLN A 141     -13.464 -54.653  43.918  1.00  2.82           N
ATOM   2139  CA  GLN A 141     -14.194 -55.840  43.492  1.00  2.82           C
ATOM   2140  C   GLN A 141     -14.199 -56.905  44.589  1.00  2.82           C
ATOM   2141  O   GLN A 141     -15.217 -57.559  44.843  1.00  2.82           O
ATOM   2142  CB  GLN A 141     -13.563 -56.380  42.212  1.00  2.82           C
ATOM   2143  CG  GLN A 141     -13.772 -55.476  40.996  1.00  2.82           C
ATOM   2144  CD  GLN A 141     -12.945 -55.898  39.787  1.00  2.82           C
ATOM   2145  NE2 GLN A 141     -13.427 -55.551  38.598  1.00  2.82           N
ATOM   2146  OE1 GLN A 141     -11.887 -56.526  39.912  1.00  2.82           O
ATOM      0  H   GLN A 141     -12.747 -54.496  43.469  1.00  2.82           H   new
ATOM      0  HA  GLN A 141     -15.118 -55.601  43.319  1.00  2.82           H   new
ATOM      0  HB2 GLN A 141     -12.611 -56.501  42.356  1.00  2.82           H   new
ATOM      0  HB3 GLN A 141     -13.934 -57.256  42.022  1.00  2.82           H   new
ATOM      0  HG2 GLN A 141     -14.712 -55.479  40.755  1.00  2.82           H   new
ATOM      0  HG3 GLN A 141     -13.544 -54.564  41.235  1.00  2.82           H   new
ATOM      0 HE21 GLN A 141     -14.166 -55.114  38.544  1.00  2.82           H   new
ATOM      0 HE22 GLN A 141     -13.000 -55.763  37.882  1.00  2.82           H   new
ATOM   2155  N   ARG A 142     -13.063 -57.053  45.274  1.00  2.90           N
ATOM   2156  CA  ARG A 142     -12.943 -58.031  46.347  1.00  2.90           C
ATOM   2157  C   ARG A 142     -13.844 -57.652  47.527  1.00  2.90           C
ATOM   2158  O   ARG A 142     -14.590 -58.492  48.053  1.00  2.90           O
ATOM   2159  CB  ARG A 142     -11.484 -58.082  46.786  1.00  2.90           C
ATOM   2160  CG  ARG A 142     -10.520 -58.714  45.769  1.00  2.90           C
ATOM   2161  CD  ARG A 142      -9.063 -58.530  46.143  1.00  2.90           C
ATOM   2162  NE  ARG A 142      -8.167 -59.101  45.125  1.00  2.90           N
ATOM   2163  CZ  ARG A 142      -6.811 -59.026  45.136  1.00  2.90           C
ATOM   2164  NH1 ARG A 142      -6.187 -58.442  46.123  1.00  2.90           N1+
ATOM   2165  NH2 ARG A 142      -6.114 -59.555  44.145  1.00  2.90           N
ATOM      0  H   ARG A 142     -12.351 -56.594  45.129  1.00  2.90           H   new
ATOM      0  HA  ARG A 142     -13.225 -58.903  46.030  1.00  2.90           H   new
ATOM      0  HB2 ARG A 142     -11.186 -57.179  46.976  1.00  2.90           H   new
ATOM      0  HB3 ARG A 142     -11.428 -58.579  47.617  1.00  2.90           H   new
ATOM      0  HG2 ARG A 142     -10.712 -59.662  45.694  1.00  2.90           H   new
ATOM      0  HG3 ARG A 142     -10.677 -58.323  44.895  1.00  2.90           H   new
ATOM      0  HD2 ARG A 142      -8.872 -57.585  46.250  1.00  2.90           H   new
ATOM      0  HD3 ARG A 142      -8.892 -58.952  46.999  1.00  2.90           H   new
ATOM      0  HE  ARG A 142      -8.533 -59.517  44.467  1.00  2.90           H   new
ATOM      0 HH11 ARG A 142      -6.635 -58.101  46.773  1.00  2.90           H   new
ATOM      0 HH12 ARG A 142      -5.328 -58.398  46.123  1.00  2.90           H   new
ATOM      0 HH21 ARG A 142      -6.519 -59.946  43.495  1.00  2.90           H   new
ATOM      0 HH22 ARG A 142      -5.255 -59.508  44.150  1.00  2.90           H   new
ATOM   2179  N   ARG A 143     -13.826 -56.364  47.895  1.00  2.99           N
ATOM   2180  CA  ARG A 143     -14.654 -55.863  48.982  1.00  2.99           C
ATOM   2181  C   ARG A 143     -16.125 -55.944  48.622  1.00  2.99           C
ATOM   2182  O   ARG A 143     -16.952 -56.323  49.459  1.00  2.99           O
ATOM   2183  CB  ARG A 143     -14.330 -54.409  49.307  1.00  2.99           C
ATOM   2184  CG  ARG A 143     -12.995 -54.128  50.012  1.00  2.99           C
ATOM   2185  CD  ARG A 143     -12.978 -52.714  50.519  1.00  2.99           C
ATOM   2186  NE  ARG A 143     -13.005 -51.736  49.425  1.00  2.99           N
ATOM   2187  CZ  ARG A 143     -11.919 -51.177  48.845  1.00  2.99           C
ATOM   2188  NH1 ARG A 143     -10.714 -51.446  49.285  1.00  2.99           N1+
ATOM   2189  NH2 ARG A 143     -12.075 -50.341  47.844  1.00  2.99           N
ATOM      0  H   ARG A 143     -13.335 -55.766  47.520  1.00  2.99           H   new
ATOM      0  HA  ARG A 143     -14.465 -56.419  49.754  1.00  2.99           H   new
ATOM      0  HB2 ARG A 143     -14.344 -53.905  48.478  1.00  2.99           H   new
ATOM      0  HB3 ARG A 143     -15.043 -54.059  49.864  1.00  2.99           H   new
ATOM      0  HG2 ARG A 143     -12.872 -54.747  50.749  1.00  2.99           H   new
ATOM      0  HG3 ARG A 143     -12.258 -54.269  49.397  1.00  2.99           H   new
ATOM      0  HD2 ARG A 143     -13.742 -52.570  51.099  1.00  2.99           H   new
ATOM      0  HD3 ARG A 143     -12.183 -52.574  51.057  1.00  2.99           H   new
ATOM      0  HE  ARG A 143     -13.776 -51.499  49.128  1.00  2.99           H   new
ATOM      0 HH11 ARG A 143     -10.608 -51.983  49.949  1.00  2.99           H   new
ATOM      0 HH12 ARG A 143     -10.029 -51.086  48.910  1.00  2.99           H   new
ATOM      0 HH21 ARG A 143     -12.865 -50.152  47.561  1.00  2.99           H   new
ATOM      0 HH22 ARG A 143     -11.387 -49.983  47.472  1.00  2.99           H   new
ATOM   2203  N   THR A 144     -16.443 -55.619  47.365  1.00  3.11           N
ATOM   2204  CA  THR A 144     -17.809 -55.597  46.884  1.00  3.11           C
ATOM   2205  C   THR A 144     -18.410 -56.964  46.990  1.00  3.11           C
ATOM   2206  O   THR A 144     -19.526 -57.110  47.487  1.00  3.11           O
ATOM   2207  CB  THR A 144     -17.901 -55.108  45.433  1.00  3.11           C
ATOM   2208  CG2 THR A 144     -19.319 -55.122  44.983  1.00  3.11           C
ATOM   2209  OG1 THR A 144     -17.394 -53.779  45.345  1.00  3.11           O
ATOM      0  H   THR A 144     -15.861 -55.405  46.770  1.00  3.11           H   new
ATOM      0  HA  THR A 144     -18.302 -54.973  47.440  1.00  3.11           H   new
ATOM      0  HB  THR A 144     -17.378 -55.696  44.867  1.00  3.11           H   new
ATOM      0  HG1 THR A 144     -16.580 -53.802  45.139  1.00  3.11           H   new
ATOM      0 HG21 THR A 144     -19.371 -54.812  44.065  1.00  3.11           H   new
ATOM      0 HG22 THR A 144     -19.667 -56.026  45.039  1.00  3.11           H   new
ATOM      0 HG23 THR A 144     -19.845 -54.538  45.551  1.00  3.11           H   new
ATOM   2217  N   ALA A 145     -17.666 -57.981  46.558  1.00  3.28           N
ATOM   2218  CA  ALA A 145     -18.176 -59.328  46.652  1.00  3.28           C
ATOM   2219  C   ALA A 145     -18.446 -59.699  48.101  1.00  3.28           C
ATOM   2220  O   ALA A 145     -19.526 -60.187  48.429  1.00  3.28           O
ATOM   2221  CB  ALA A 145     -17.169 -60.296  46.059  1.00  3.28           C
ATOM      0  H   ALA A 145     -16.881 -57.907  46.215  1.00  3.28           H   new
ATOM      0  HA  ALA A 145     -19.009 -59.379  46.158  1.00  3.28           H   new
ATOM      0  HB1 ALA A 145     -17.513 -61.201  46.123  1.00  3.28           H   new
ATOM      0  HB2 ALA A 145     -17.016 -60.074  45.127  1.00  3.28           H   new
ATOM      0  HB3 ALA A 145     -16.333 -60.233  46.547  1.00  3.28           H   new
ATOM   2227  N   ALA A 146     -17.508 -59.399  49.004  1.00  3.55           N
ATOM   2228  CA  ALA A 146     -17.734 -59.752  50.403  1.00  3.55           C
ATOM   2229  C   ALA A 146     -18.969 -59.023  50.957  1.00  3.55           C
ATOM   2230  O   ALA A 146     -19.785 -59.606  51.687  1.00  3.55           O
ATOM   2231  CB  ALA A 146     -16.494 -59.424  51.216  1.00  3.55           C
ATOM      0  H   ALA A 146     -16.762 -59.006  48.834  1.00  3.55           H   new
ATOM      0  HA  ALA A 146     -17.906 -60.705  50.467  1.00  3.55           H   new
ATOM      0  HB1 ALA A 146     -16.645 -59.659  52.145  1.00  3.55           H   new
ATOM      0  HB2 ALA A 146     -15.740 -59.929  50.874  1.00  3.55           H   new
ATOM      0  HB3 ALA A 146     -16.305 -58.475  51.149  1.00  3.55           H   new
ATOM   2237  N   GLY A 147     -19.117 -57.759  50.556  1.00  3.94           N
ATOM   2238  CA  GLY A 147     -20.211 -56.889  50.958  1.00  3.94           C
ATOM   2239  C   GLY A 147     -21.560 -57.438  50.530  1.00  3.94           C
ATOM   2240  O   GLY A 147     -22.477 -57.554  51.342  1.00  3.94           O
ATOM      0  H   GLY A 147     -18.561 -57.376  50.024  1.00  3.94           H   new
ATOM      0  HA2 GLY A 147     -20.198 -56.779  51.922  1.00  3.94           H   new
ATOM      0  HA3 GLY A 147     -20.083 -56.009  50.570  1.00  3.94           H   new
ATOM   2244  N   ILE A 148     -21.677 -57.769  49.247  1.00  4.44           N
ATOM   2245  CA  ILE A 148     -22.903 -58.311  48.678  1.00  4.44           C
ATOM   2246  C   ILE A 148     -23.258 -59.663  49.285  1.00  4.44           C
ATOM   2247  O   ILE A 148     -24.432 -59.940  49.538  1.00  4.44           O
ATOM   2248  CB  ILE A 148     -22.820 -58.408  47.151  1.00  4.44           C
ATOM   2249  CG1 ILE A 148     -22.796 -56.986  46.572  1.00  4.44           C
ATOM   2250  CG2 ILE A 148     -23.986 -59.217  46.606  1.00  4.44           C
ATOM   2251  CD1 ILE A 148     -22.479 -56.924  45.117  1.00  4.44           C
ATOM      0  H   ILE A 148     -21.038 -57.683  48.677  1.00  4.44           H   new
ATOM      0  HA  ILE A 148     -23.615 -57.690  48.901  1.00  4.44           H   new
ATOM      0  HB  ILE A 148     -22.008 -58.869  46.888  1.00  4.44           H   new
ATOM      0 HG12 ILE A 148     -23.660 -56.572  46.722  1.00  4.44           H   new
ATOM      0 HG13 ILE A 148     -22.141 -56.461  47.058  1.00  4.44           H   new
ATOM      0 HG21 ILE A 148     -23.920 -59.270  45.640  1.00  4.44           H   new
ATOM      0 HG22 ILE A 148     -23.963 -60.111  46.980  1.00  4.44           H   new
ATOM      0 HG23 ILE A 148     -24.821 -58.787  46.850  1.00  4.44           H   new
ATOM      0 HD11 ILE A 148     -22.482 -55.999  44.824  1.00  4.44           H   new
ATOM      0 HD12 ILE A 148     -21.603 -57.310  44.960  1.00  4.44           H   new
ATOM      0 HD13 ILE A 148     -23.146 -57.423  44.619  1.00  4.44           H   new
ATOM   2263  N   MET A 149     -22.257 -60.520  49.497  1.00  5.06           N
ATOM   2264  CA  MET A 149     -22.496 -61.817  50.113  1.00  5.06           C
ATOM   2265  C   MET A 149     -23.146 -61.667  51.487  1.00  5.06           C
ATOM   2266  O   MET A 149     -24.028 -62.455  51.831  1.00  5.06           O
ATOM   2267  CB  MET A 149     -21.180 -62.576  50.238  1.00  5.06           C
ATOM   2268  CG  MET A 149     -20.592 -63.071  48.934  1.00  5.06           C
ATOM   2269  SD  MET A 149     -18.891 -63.634  49.139  1.00  5.06           S
ATOM   2270  CE  MET A 149     -19.084 -65.100  50.136  1.00  5.06           C
ATOM      0  H   MET A 149     -21.436 -60.366  49.291  1.00  5.06           H   new
ATOM      0  HA  MET A 149     -23.106 -62.315  49.547  1.00  5.06           H   new
ATOM      0  HB2 MET A 149     -20.531 -61.999  50.670  1.00  5.06           H   new
ATOM      0  HB3 MET A 149     -21.317 -63.337  50.823  1.00  5.06           H   new
ATOM      0  HG2 MET A 149     -21.134 -63.798  48.590  1.00  5.06           H   new
ATOM      0  HG3 MET A 149     -20.620 -62.359  48.275  1.00  5.06           H   new
ATOM      0  HE1 MET A 149     -18.213 -65.491  50.309  1.00  5.06           H   new
ATOM      0  HE2 MET A 149     -19.506 -64.866  50.977  1.00  5.06           H   new
ATOM      0  HE3 MET A 149     -19.638 -65.742  49.664  1.00  5.06           H   new
ATOM   2280  N   LYS A 150     -22.707 -60.673  52.287  1.00  5.71           N
ATOM   2281  CA  LYS A 150     -23.263 -60.333  53.622  1.00  5.71           C
ATOM   2282  C   LYS A 150     -23.039 -61.384  54.719  1.00  5.71           C
ATOM   2283  O   LYS A 150     -22.520 -61.082  55.793  1.00  5.71           O
ATOM   2284  CB  LYS A 150     -24.760 -60.005  53.520  1.00  5.71           C
ATOM   2285  CG  LYS A 150     -25.038 -58.719  52.761  1.00  5.71           C
ATOM   2286  CD  LYS A 150     -26.510 -58.412  52.641  1.00  5.71           C
ATOM   2287  CE  LYS A 150     -26.722 -57.132  51.838  1.00  5.71           C
ATOM   2288  NZ  LYS A 150     -28.164 -56.825  51.643  1.00  5.71           N1+
ATOM      0  H   LYS A 150     -22.055 -60.160  52.060  1.00  5.71           H   new
ATOM      0  HA  LYS A 150     -22.757 -59.554  53.901  1.00  5.71           H   new
ATOM      0  HB2 LYS A 150     -25.217 -60.739  53.080  1.00  5.71           H   new
ATOM      0  HB3 LYS A 150     -25.132 -59.934  54.413  1.00  5.71           H   new
ATOM      0  HG2 LYS A 150     -24.595 -57.982  53.210  1.00  5.71           H   new
ATOM      0  HG3 LYS A 150     -24.653 -58.784  51.873  1.00  5.71           H   new
ATOM      0  HD2 LYS A 150     -26.966 -59.151  52.209  1.00  5.71           H   new
ATOM      0  HD3 LYS A 150     -26.899 -58.315  53.524  1.00  5.71           H   new
ATOM      0  HE2 LYS A 150     -26.294 -56.391  52.294  1.00  5.71           H   new
ATOM      0  HE3 LYS A 150     -26.292 -57.219  50.973  1.00  5.71           H   new
ATOM      0  HZ1 LYS A 150     -28.247 -56.074  51.172  1.00  5.71           H   new
ATOM      0  HZ2 LYS A 150     -28.554 -57.494  51.205  1.00  5.71           H   new
ATOM      0  HZ3 LYS A 150     -28.556 -56.722  52.436  1.00  5.71           H   new
ATOM   2302  N   ASN A 151     -23.360 -62.635  54.418  1.00  6.28           N
ATOM   2303  CA  ASN A 151     -23.208 -63.767  55.322  1.00  6.28           C
ATOM   2304  C   ASN A 151     -21.854 -64.426  55.109  1.00  6.28           C
ATOM   2305  O   ASN A 151     -21.639 -65.590  55.432  1.00  6.28           O
ATOM   2306  CB  ASN A 151     -24.331 -64.763  55.138  1.00  6.28           C
ATOM   2307  CG  ASN A 151     -25.636 -64.246  55.658  1.00  6.28           C
ATOM   2308  ND2 ASN A 151     -26.704 -64.546  54.964  1.00  6.28           N
ATOM   2309  OD1 ASN A 151     -25.681 -63.572  56.695  1.00  6.28           O
ATOM      0  H   ASN A 151     -23.685 -62.857  53.653  1.00  6.28           H   new
ATOM      0  HA  ASN A 151     -23.253 -63.441  56.235  1.00  6.28           H   new
ATOM      0  HB2 ASN A 151     -24.421 -64.976  54.196  1.00  6.28           H   new
ATOM      0  HB3 ASN A 151     -24.107 -65.589  55.595  1.00  6.28           H   new
ATOM      0 HD21 ASN A 151     -27.477 -64.272  55.224  1.00  6.28           H   new
ATOM      0 HD22 ASN A 151     -26.633 -65.017  54.248  1.00  6.28           H   new
ATOM   2316  N   ALA A 152     -20.928 -63.657  54.550  1.00  6.64           N
ATOM   2317  CA  ALA A 152     -19.559 -64.086  54.356  1.00  6.64           C
ATOM   2318  C   ALA A 152     -18.900 -64.413  55.695  1.00  6.64           C
ATOM   2319  O   ALA A 152     -17.995 -65.227  55.736  1.00  6.64           O
ATOM   2320  CB  ALA A 152     -18.749 -63.010  53.638  1.00  6.64           C
ATOM      0  H   ALA A 152     -21.084 -62.859  54.270  1.00  6.64           H   new
ATOM      0  HA  ALA A 152     -19.576 -64.886  53.807  1.00  6.64           H   new
ATOM      0  HB1 ALA A 152     -17.837 -63.317  53.518  1.00  6.64           H   new
ATOM      0  HB2 ALA A 152     -19.146 -62.831  52.771  1.00  6.64           H   new
ATOM      0  HB3 ALA A 152     -18.749 -62.197  54.167  1.00  6.64           H   new
ATOM   2326  N   VAL A 153     -19.299 -63.728  56.773  1.00  6.70           N
ATOM   2327  CA  VAL A 153     -18.649 -63.884  58.078  1.00  6.70           C
ATOM   2328  C   VAL A 153     -19.276 -64.880  59.054  1.00  6.70           C
ATOM   2329  O   VAL A 153     -18.564 -65.705  59.637  1.00  6.70           O
ATOM   2330  CB  VAL A 153     -18.575 -62.518  58.753  1.00  6.70           C
ATOM   2331  CG1 VAL A 153     -18.015 -62.643  60.122  1.00  6.70           C
ATOM   2332  CG2 VAL A 153     -17.698 -61.673  57.953  1.00  6.70           C
ATOM      0  H   VAL A 153     -19.949 -63.165  56.768  1.00  6.70           H   new
ATOM      0  HA  VAL A 153     -17.780 -64.262  57.872  1.00  6.70           H   new
ATOM      0  HB  VAL A 153     -19.464 -62.136  58.819  1.00  6.70           H   new
ATOM      0 HG11 VAL A 153     -17.975 -61.767  60.537  1.00  6.70           H   new
ATOM      0 HG12 VAL A 153     -18.582 -63.225  60.652  1.00  6.70           H   new
ATOM      0 HG13 VAL A 153     -17.122 -63.019  60.073  1.00  6.70           H   new
ATOM      0 HG21 VAL A 153     -17.633 -60.795  58.361  1.00  6.70           H   new
ATOM      0 HG22 VAL A 153     -16.816 -62.074  57.907  1.00  6.70           H   new
ATOM      0 HG23 VAL A 153     -18.060 -61.586  57.057  1.00  6.70           H   new
ATOM   2342  N   VAL A 154     -20.585 -64.749  59.305  1.00  6.44           N
ATOM   2343  CA  VAL A 154     -21.378 -65.570  60.247  1.00  6.44           C
ATOM   2344  C   VAL A 154     -20.699 -65.984  61.579  1.00  6.44           C
ATOM   2345  O   VAL A 154     -21.138 -65.566  62.650  1.00  6.44           O
ATOM   2346  CB  VAL A 154     -21.886 -66.820  59.509  1.00  6.44           C
ATOM   2347  CG1 VAL A 154     -22.641 -67.763  60.458  1.00  6.44           C
ATOM   2348  CG2 VAL A 154     -22.790 -66.364  58.393  1.00  6.44           C
ATOM      0  H   VAL A 154     -21.062 -64.150  58.913  1.00  6.44           H   new
ATOM      0  HA  VAL A 154     -22.096 -64.984  60.535  1.00  6.44           H   new
ATOM      0  HB  VAL A 154     -21.132 -67.317  59.155  1.00  6.44           H   new
ATOM      0 HG11 VAL A 154     -22.948 -68.540  59.965  1.00  6.44           H   new
ATOM      0 HG12 VAL A 154     -22.048 -68.047  61.172  1.00  6.44           H   new
ATOM      0 HG13 VAL A 154     -23.404 -67.299  60.837  1.00  6.44           H   new
ATOM      0 HG21 VAL A 154     -23.124 -67.137  57.911  1.00  6.44           H   new
ATOM      0 HG22 VAL A 154     -23.536 -65.867  58.763  1.00  6.44           H   new
ATOM      0 HG23 VAL A 154     -22.292 -65.795  57.785  1.00  6.44           H   new
ATOM   2358  N   ASP A 155     -19.658 -66.816  61.504  1.00  5.94           N
ATOM   2359  CA  ASP A 155     -18.934 -67.334  62.662  1.00  5.94           C
ATOM   2360  C   ASP A 155     -17.712 -66.483  63.030  1.00  5.94           C
ATOM   2361  O   ASP A 155     -17.031 -66.758  64.018  1.00  5.94           O
ATOM   2362  CB  ASP A 155     -18.475 -68.766  62.385  1.00  5.94           C
ATOM   2363  CG  ASP A 155     -19.638 -69.737  62.227  1.00  5.94           C
ATOM   2364  OD1 ASP A 155     -20.594 -69.616  62.953  1.00  5.94           O
ATOM   2365  OD2 ASP A 155     -19.564 -70.585  61.373  1.00  5.94           O1-
ATOM      0  H   ASP A 155     -19.346 -67.101  60.755  1.00  5.94           H   new
ATOM      0  HA  ASP A 155     -19.548 -67.306  63.412  1.00  5.94           H   new
ATOM      0  HB2 ASP A 155     -17.936 -68.779  61.578  1.00  5.94           H   new
ATOM      0  HB3 ASP A 155     -17.905 -69.065  63.111  1.00  5.94           H   new
ATOM   2370  N   GLY A 156     -17.459 -65.433  62.253  1.00  5.31           N
ATOM   2371  CA  GLY A 156     -16.322 -64.544  62.496  1.00  5.31           C
ATOM   2372  C   GLY A 156     -15.166 -64.731  61.507  1.00  5.31           C
ATOM   2373  O   GLY A 156     -14.063 -64.234  61.738  1.00  5.31           O
ATOM      0  H   GLY A 156     -17.938 -65.215  61.573  1.00  5.31           H   new
ATOM      0  HA2 GLY A 156     -16.627 -63.624  62.453  1.00  5.31           H   new
ATOM      0  HA3 GLY A 156     -15.993 -64.692  63.396  1.00  5.31           H   new
ATOM   2377  N   ILE A 157     -15.406 -65.475  60.428  1.00  4.71           N
ATOM   2378  CA  ILE A 157     -14.381 -65.728  59.414  1.00  4.71           C
ATOM   2379  C   ILE A 157     -14.917 -65.332  58.056  1.00  4.71           C
ATOM   2380  O   ILE A 157     -15.919 -65.885  57.627  1.00  4.71           O
ATOM   2381  CB  ILE A 157     -13.993 -67.219  59.390  1.00  4.71           C
ATOM   2382  CG1 ILE A 157     -13.452 -67.649  60.766  1.00  4.71           C
ATOM   2383  CG2 ILE A 157     -12.963 -67.472  58.296  1.00  4.71           C
ATOM   2384  CD1 ILE A 157     -13.244 -69.135  60.894  1.00  4.71           C
ATOM      0  H   ILE A 157     -16.164 -65.846  60.263  1.00  4.71           H   new
ATOM      0  HA  ILE A 157     -13.593 -65.205  59.630  1.00  4.71           H   new
ATOM      0  HB  ILE A 157     -14.781 -67.750  59.196  1.00  4.71           H   new
ATOM      0 HG12 ILE A 157     -12.610 -67.197  60.930  1.00  4.71           H   new
ATOM      0 HG13 ILE A 157     -14.070 -67.356  61.454  1.00  4.71           H   new
ATOM      0 HG21 ILE A 157     -12.724 -68.412  58.287  1.00  4.71           H   new
ATOM      0 HG22 ILE A 157     -13.337 -67.226  57.436  1.00  4.71           H   new
ATOM      0 HG23 ILE A 157     -12.171 -66.939  58.468  1.00  4.71           H   new
ATOM      0 HD11 ILE A 157     -12.904 -69.339  61.779  1.00  4.71           H   new
ATOM      0 HD12 ILE A 157     -14.088 -69.593  60.759  1.00  4.71           H   new
ATOM      0 HD13 ILE A 157     -12.606 -69.431  60.226  1.00  4.71           H   new
ATOM   2396  N   VAL A 158     -14.243 -64.439  57.336  1.00  4.21           N
ATOM   2397  CA  VAL A 158     -14.823 -64.023  56.064  1.00  4.21           C
ATOM   2398  C   VAL A 158     -14.587 -65.152  55.045  1.00  4.21           C
ATOM   2399  O   VAL A 158     -13.447 -65.561  54.824  1.00  4.21           O
ATOM   2400  CB  VAL A 158     -14.145 -62.731  55.537  1.00  4.21           C
ATOM   2401  CG1 VAL A 158     -14.773 -62.333  54.220  1.00  4.21           C
ATOM   2402  CG2 VAL A 158     -14.228 -61.601  56.526  1.00  4.21           C
ATOM      0  H   VAL A 158     -13.491 -64.079  57.549  1.00  4.21           H   new
ATOM      0  HA  VAL A 158     -15.768 -63.845  56.188  1.00  4.21           H   new
ATOM      0  HB  VAL A 158     -13.203 -62.920  55.406  1.00  4.21           H   new
ATOM      0 HG11 VAL A 158     -14.349 -61.525  53.890  1.00  4.21           H   new
ATOM      0 HG12 VAL A 158     -14.653 -63.047  53.575  1.00  4.21           H   new
ATOM      0 HG13 VAL A 158     -15.721 -62.171  54.349  1.00  4.21           H   new
ATOM      0 HG21 VAL A 158     -13.794 -60.816  56.158  1.00  4.21           H   new
ATOM      0 HG22 VAL A 158     -15.159 -61.399  56.709  1.00  4.21           H   new
ATOM      0 HG23 VAL A 158     -13.785 -61.858  57.350  1.00  4.21           H   new
ATOM   2412  N   ALA A 159     -15.664 -65.628  54.412  1.00  3.85           N
ATOM   2413  CA  ALA A 159     -15.643 -66.714  53.429  1.00  3.85           C
ATOM   2414  C   ALA A 159     -14.740 -66.414  52.234  1.00  3.85           C
ATOM   2415  O   ALA A 159     -14.128 -67.318  51.663  1.00  3.85           O
ATOM   2416  CB  ALA A 159     -17.056 -66.976  52.946  1.00  3.85           C
ATOM      0  H   ALA A 159     -16.453 -65.316  54.549  1.00  3.85           H   new
ATOM      0  HA  ALA A 159     -15.279 -67.498  53.870  1.00  3.85           H   new
ATOM      0  HB1 ALA A 159     -17.047 -67.695  52.295  1.00  3.85           H   new
ATOM      0  HB2 ALA A 159     -17.614 -67.229  53.698  1.00  3.85           H   new
ATOM      0  HB3 ALA A 159     -17.412 -66.172  52.536  1.00  3.85           H   new
ATOM   2422  N   THR A 160     -14.676 -65.151  51.855  1.00  3.60           N
ATOM   2423  CA  THR A 160     -13.832 -64.701  50.766  1.00  3.60           C
ATOM   2424  C   THR A 160     -12.624 -64.042  51.423  1.00  3.60           C
ATOM   2425  O   THR A 160     -12.768 -63.107  52.197  1.00  3.60           O
ATOM   2426  CB  THR A 160     -14.588 -63.724  49.847  1.00  3.60           C
ATOM   2427  CG2 THR A 160     -13.711 -63.269  48.704  1.00  3.60           C
ATOM   2428  OG1 THR A 160     -15.722 -64.386  49.301  1.00  3.60           O
ATOM      0  H   THR A 160     -15.128 -64.522  52.228  1.00  3.60           H   new
ATOM      0  HA  THR A 160     -13.558 -65.437  50.196  1.00  3.60           H   new
ATOM      0  HB  THR A 160     -14.853 -62.952  50.372  1.00  3.60           H   new
ATOM      0  HG1 THR A 160     -16.406 -63.912  49.416  1.00  3.60           H   new
ATOM      0 HG21 THR A 160     -14.207 -62.656  48.140  1.00  3.60           H   new
ATOM      0 HG22 THR A 160     -12.926 -62.821  49.057  1.00  3.60           H   new
ATOM      0 HG23 THR A 160     -13.436 -64.038  48.181  1.00  3.60           H   new
ATOM   2436  N   ASP A 161     -11.427 -64.475  51.071  1.00  3.43           N
ATOM   2437  CA  ASP A 161     -10.221 -63.978  51.737  1.00  3.43           C
ATOM   2438  C   ASP A 161      -9.717 -62.609  51.281  1.00  3.43           C
ATOM   2439  O   ASP A 161      -8.643 -62.183  51.703  1.00  3.43           O
ATOM   2440  CB  ASP A 161      -9.102 -65.023  51.621  1.00  3.43           C
ATOM   2441  CG  ASP A 161      -8.659 -65.326  50.181  1.00  3.43           C
ATOM   2442  OD1 ASP A 161      -9.173 -64.717  49.274  1.00  3.43           O
ATOM   2443  OD2 ASP A 161      -7.807 -66.168  50.010  1.00  3.43           O1-
ATOM      0  H   ASP A 161     -11.284 -65.054  50.452  1.00  3.43           H   new
ATOM      0  HA  ASP A 161     -10.483 -63.840  52.661  1.00  3.43           H   new
ATOM      0  HB2 ASP A 161      -8.333 -64.714  52.126  1.00  3.43           H   new
ATOM      0  HB3 ASP A 161      -9.401 -65.847  52.036  1.00  3.43           H   new
ATOM   2448  N   ILE A 162     -10.506 -61.941  50.433  1.00  3.32           N
ATOM   2449  CA  ILE A 162     -10.236 -60.619  49.866  1.00  3.32           C
ATOM   2450  C   ILE A 162      -8.799 -60.136  50.094  1.00  3.32           C
ATOM   2451  O   ILE A 162      -8.581 -59.249  50.917  1.00  3.32           O
ATOM   2452  CB  ILE A 162     -11.245 -59.596  50.444  1.00  3.32           C
ATOM   2453  CG1 ILE A 162     -11.108 -59.478  51.955  1.00  3.32           C
ATOM   2454  CG2 ILE A 162     -12.658 -60.014  50.115  1.00  3.32           C
ATOM   2455  CD1 ILE A 162     -11.939 -58.349  52.534  1.00  3.32           C
ATOM      0  H   ILE A 162     -11.253 -62.267  50.160  1.00  3.32           H   new
ATOM      0  HA  ILE A 162     -10.343 -60.695  48.905  1.00  3.32           H   new
ATOM      0  HB  ILE A 162     -11.050 -58.735  50.042  1.00  3.32           H   new
ATOM      0 HG12 ILE A 162     -11.376 -60.315  52.366  1.00  3.32           H   new
ATOM      0 HG13 ILE A 162     -10.175 -59.336  52.181  1.00  3.32           H   new
ATOM      0 HG21 ILE A 162     -13.281 -59.367  50.481  1.00  3.32           H   new
ATOM      0 HG22 ILE A 162     -12.767 -60.058  49.152  1.00  3.32           H   new
ATOM      0 HG23 ILE A 162     -12.835 -60.887  50.500  1.00  3.32           H   new
ATOM      0 HD11 ILE A 162     -11.817 -58.317  53.496  1.00  3.32           H   new
ATOM      0 HD12 ILE A 162     -11.657 -57.507  52.144  1.00  3.32           H   new
ATOM      0 HD13 ILE A 162     -12.876 -58.500  52.333  1.00  3.32           H   new
ATOM   2467  N   PRO A 163      -7.813 -60.694  49.354  1.00  3.25           N
ATOM   2468  CA  PRO A 163      -6.382 -60.463  49.475  1.00  3.25           C
ATOM   2469  C   PRO A 163      -5.937 -59.022  49.293  1.00  3.25           C
ATOM   2470  O   PRO A 163      -6.626 -58.203  48.668  1.00  3.25           O
ATOM   2471  CB  PRO A 163      -5.791 -61.339  48.364  1.00  3.25           C
ATOM   2472  CG  PRO A 163      -6.835 -62.384  48.082  1.00  3.25           C
ATOM   2473  CD  PRO A 163      -8.144 -61.684  48.272  1.00  3.25           C
ATOM      0  HA  PRO A 163      -6.086 -60.675  50.374  1.00  3.25           H   new
ATOM      0  HB2 PRO A 163      -5.598 -60.815  47.571  1.00  3.25           H   new
ATOM      0  HB3 PRO A 163      -4.957 -61.745  48.646  1.00  3.25           H   new
ATOM      0  HG2 PRO A 163      -6.750 -62.731  47.180  1.00  3.25           H   new
ATOM      0  HG3 PRO A 163      -6.749 -63.138  48.686  1.00  3.25           H   new
ATOM      0  HD2 PRO A 163      -8.444 -61.247  47.459  1.00  3.25           H   new
ATOM      0  HD3 PRO A 163      -8.847 -62.295  48.542  1.00  3.25           H   new
ATOM   2481  N   ASP A 164      -4.768 -58.732  49.855  1.00  3.20           N
ATOM   2482  CA  ASP A 164      -4.082 -57.448  49.751  1.00  3.20           C
ATOM   2483  C   ASP A 164      -3.708 -57.114  48.307  1.00  3.20           C
ATOM   2484  O   ASP A 164      -3.610 -58.004  47.453  1.00  3.20           O
ATOM   2485  CB  ASP A 164      -2.797 -57.442  50.591  1.00  3.20           C
ATOM   2486  CG  ASP A 164      -3.022 -57.406  52.112  1.00  3.20           C
ATOM   2487  OD1 ASP A 164      -4.129 -57.185  52.539  1.00  3.20           O
ATOM   2488  OD2 ASP A 164      -2.069 -57.600  52.826  1.00  3.20           O1-
ATOM      0  H   ASP A 164      -4.334 -59.304  50.328  1.00  3.20           H   new
ATOM      0  HA  ASP A 164      -4.703 -56.781  50.082  1.00  3.20           H   new
ATOM      0  HB2 ASP A 164      -2.279 -58.232  50.372  1.00  3.20           H   new
ATOM      0  HB3 ASP A 164      -2.263 -56.673  50.337  1.00  3.20           H   new
ATOM   2493  N   LEU A 165      -3.532 -55.824  48.046  1.00  3.14           N
ATOM   2494  CA  LEU A 165      -3.106 -55.322  46.742  1.00  3.14           C
ATOM   2495  C   LEU A 165      -1.608 -55.338  46.530  1.00  3.14           C
ATOM   2496  O   LEU A 165      -0.827 -55.371  47.484  1.00  3.14           O
ATOM   2497  CB  LEU A 165      -3.576 -53.897  46.515  1.00  3.14           C
ATOM   2498  CG  LEU A 165      -5.029 -53.702  46.489  1.00  3.14           C
ATOM   2499  CD1 LEU A 165      -5.299 -52.183  46.270  1.00  3.14           C
ATOM   2500  CD2 LEU A 165      -5.594 -54.639  45.379  1.00  3.14           C
ATOM      0  H   LEU A 165      -3.658 -55.205  48.630  1.00  3.14           H   new
ATOM      0  HA  LEU A 165      -3.513 -55.935  46.110  1.00  3.14           H   new
ATOM      0  HB2 LEU A 165      -3.204 -53.336  47.213  1.00  3.14           H   new
ATOM      0  HB3 LEU A 165      -3.209 -53.583  45.674  1.00  3.14           H   new
ATOM      0  HG  LEU A 165      -5.479 -53.940  47.315  1.00  3.14           H   new
ATOM      0 HD11 LEU A 165      -6.256 -52.024  46.248  1.00  3.14           H   new
ATOM      0 HD12 LEU A 165      -4.904 -51.676  46.996  1.00  3.14           H   new
ATOM      0 HD13 LEU A 165      -4.906 -51.902  45.429  1.00  3.14           H   new
ATOM      0 HD21 LEU A 165      -6.558 -54.539  45.330  1.00  3.14           H   new
ATOM      0 HD22 LEU A 165      -5.201 -54.402  44.524  1.00  3.14           H   new
ATOM      0 HD23 LEU A 165      -5.376 -55.560  45.591  1.00  3.14           H   new
ATOM   2512  N   SER A 166      -1.220 -55.259  45.258  1.00  3.04           N
ATOM   2513  CA  SER A 166       0.173 -55.169  44.846  1.00  3.04           C
ATOM   2514  C   SER A 166       0.348 -54.065  43.790  1.00  3.04           C
ATOM   2515  O   SER A 166       0.347 -54.361  42.595  1.00  3.04           O
ATOM   2516  CB  SER A 166       0.636 -56.486  44.263  1.00  3.04           C
ATOM   2517  OG  SER A 166       1.999 -56.429  43.935  1.00  3.04           O
ATOM      0  H   SER A 166      -1.773 -55.256  44.599  1.00  3.04           H   new
ATOM      0  HA  SER A 166       0.706 -54.956  45.628  1.00  3.04           H   new
ATOM      0  HB2 SER A 166       0.481 -57.200  44.901  1.00  3.04           H   new
ATOM      0  HB3 SER A 166       0.116 -56.696  43.471  1.00  3.04           H   new
ATOM      0  HG  SER A 166       2.241 -57.167  43.614  1.00  3.04           H   new
ATOM   2523  N   PRO A 167       0.465 -52.788  44.223  1.00  2.87           N
ATOM   2524  CA  PRO A 167       0.615 -51.578  43.429  1.00  2.87           C
ATOM   2525  C   PRO A 167       1.872 -51.677  42.594  1.00  2.87           C
ATOM   2526  O   PRO A 167       2.616 -52.648  42.690  1.00  2.87           O
ATOM   2527  CB  PRO A 167       0.728 -50.462  44.478  1.00  2.87           C
ATOM   2528  CG  PRO A 167       0.115 -51.036  45.720  1.00  2.87           C
ATOM   2529  CD  PRO A 167       0.459 -52.497  45.683  1.00  2.87           C
ATOM      0  HA  PRO A 167      -0.117 -51.422  42.811  1.00  2.87           H   new
ATOM      0  HB2 PRO A 167       1.653 -50.211  44.626  1.00  2.87           H   new
ATOM      0  HB3 PRO A 167       0.260 -49.662  44.192  1.00  2.87           H   new
ATOM      0  HG2 PRO A 167       0.471 -50.611  46.516  1.00  2.87           H   new
ATOM      0  HG3 PRO A 167      -0.846 -50.901  45.732  1.00  2.87           H   new
ATOM      0  HD2 PRO A 167       1.321 -52.676  46.091  1.00  2.87           H   new
ATOM      0  HD3 PRO A 167      -0.195 -53.034  46.156  1.00  2.87           H   new
ATOM   2537  N   ALA A 168       2.167 -50.634  41.822  1.00  2.64           N
ATOM   2538  CA  ALA A 168       3.373 -50.634  40.994  1.00  2.64           C
ATOM   2539  C   ALA A 168       4.627 -50.935  41.836  1.00  2.64           C
ATOM   2540  O   ALA A 168       5.533 -51.599  41.334  1.00  2.64           O
ATOM   2541  CB  ALA A 168       3.525 -49.284  40.297  1.00  2.64           C
ATOM      0  H   ALA A 168       1.688 -49.922  41.762  1.00  2.64           H   new
ATOM      0  HA  ALA A 168       3.282 -51.333  40.328  1.00  2.64           H   new
ATOM      0  HB1 ALA A 168       4.326 -49.290  39.750  1.00  2.64           H   new
ATOM      0  HB2 ALA A 168       2.751 -49.121  39.735  1.00  2.64           H   new
ATOM      0  HB3 ALA A 168       3.594 -48.582  40.963  1.00  2.64           H   new
ATOM   2547  N   THR A 169       4.617 -50.495  43.108  1.00  2.37           N
ATOM   2548  CA  THR A 169       5.652 -50.621  44.153  1.00  2.37           C
ATOM   2549  C   THR A 169       6.617 -49.463  44.074  1.00  2.37           C
ATOM   2550  O   THR A 169       6.975 -49.064  42.965  1.00  2.37           O
ATOM   2551  CB  THR A 169       6.536 -51.917  44.081  1.00  2.37           C
ATOM   2552  CG2 THR A 169       5.671 -53.187  44.141  1.00  2.37           C
ATOM   2553  OG1 THR A 169       7.381 -51.917  42.878  1.00  2.37           O
ATOM      0  H   THR A 169       3.932 -50.072  43.409  1.00  2.37           H   new
ATOM      0  HA  THR A 169       5.140 -50.649  44.976  1.00  2.37           H   new
ATOM      0  HB  THR A 169       7.118 -51.916  44.857  1.00  2.37           H   new
ATOM      0  HG1 THR A 169       6.905 -51.773  42.201  1.00  2.37           H   new
ATOM      0 HG21 THR A 169       6.242 -53.970  44.095  1.00  2.37           H   new
ATOM      0 HG22 THR A 169       5.172 -53.200  44.973  1.00  2.37           H   new
ATOM      0 HG23 THR A 169       5.053 -53.193  43.393  1.00  2.37           H   new
ATOM   2561  N   PRO A 170       7.150 -48.967  45.211  1.00  2.08           N
ATOM   2562  CA  PRO A 170       8.103 -47.883  45.281  1.00  2.08           C
ATOM   2563  C   PRO A 170       9.378 -48.216  44.532  1.00  2.08           C
ATOM   2564  O   PRO A 170      10.118 -47.332  44.119  1.00  2.08           O
ATOM   2565  CB  PRO A 170       8.347 -47.720  46.787  1.00  2.08           C
ATOM   2566  CG  PRO A 170       7.958 -49.045  47.394  1.00  2.08           C
ATOM   2567  CD  PRO A 170       6.799 -49.527  46.549  1.00  2.08           C
ATOM      0  HA  PRO A 170       7.781 -47.067  44.866  1.00  2.08           H   new
ATOM      0  HB2 PRO A 170       9.276 -47.509  46.971  1.00  2.08           H   new
ATOM      0  HB3 PRO A 170       7.814 -46.997  47.152  1.00  2.08           H   new
ATOM      0  HG2 PRO A 170       8.696 -49.674  47.371  1.00  2.08           H   new
ATOM      0  HG3 PRO A 170       7.699 -48.945  48.323  1.00  2.08           H   new
ATOM      0  HD2 PRO A 170       6.736 -50.495  46.534  1.00  2.08           H   new
ATOM      0  HD3 PRO A 170       5.948 -49.192  46.872  1.00  2.08           H   new
ATOM   2575  N   MET A 171       9.657 -49.506  44.338  1.00  1.80           N
ATOM   2576  CA  MET A 171      10.862 -49.849  43.614  1.00  1.80           C
ATOM   2577  C   MET A 171      10.625 -49.612  42.127  1.00  1.80           C
ATOM   2578  O   MET A 171      11.509 -49.107  41.431  1.00  1.80           O
ATOM   2579  CB  MET A 171      11.247 -51.290  43.894  1.00  1.80           C
ATOM   2580  CG  MET A 171      11.632 -51.545  45.346  1.00  1.80           C
ATOM   2581  SD  MET A 171      13.050 -50.555  45.899  1.00  1.80           S
ATOM   2582  CE  MET A 171      12.241 -49.195  46.741  1.00  1.80           C
ATOM      0  H   MET A 171       9.179 -50.168  44.608  1.00  1.80           H   new
ATOM      0  HA  MET A 171      11.599 -49.290  43.906  1.00  1.80           H   new
ATOM      0  HB2 MET A 171      10.504 -51.867  43.658  1.00  1.80           H   new
ATOM      0  HB3 MET A 171      11.991 -51.536  43.322  1.00  1.80           H   new
ATOM      0  HG2 MET A 171      10.870 -51.352  45.914  1.00  1.80           H   new
ATOM      0  HG3 MET A 171      11.839 -52.486  45.458  1.00  1.80           H   new
ATOM      0  HE1 MET A 171      12.910 -48.585  47.088  1.00  1.80           H   new
ATOM      0  HE2 MET A 171      11.667 -48.724  46.117  1.00  1.80           H   new
ATOM      0  HE3 MET A 171      11.707 -49.540  47.474  1.00  1.80           H   new
ATOM   2592  N   THR A 172       9.408 -49.909  41.644  1.00  1.56           N
ATOM   2593  CA  THR A 172       9.082 -49.658  40.242  1.00  1.56           C
ATOM   2594  C   THR A 172       9.045 -48.163  40.000  1.00  1.56           C
ATOM   2595  O   THR A 172       9.543 -47.660  38.988  1.00  1.56           O
ATOM   2596  CB  THR A 172       7.708 -50.195  39.853  1.00  1.56           C
ATOM   2597  CG2 THR A 172       7.426 -49.888  38.405  1.00  1.56           C
ATOM   2598  OG1 THR A 172       7.646 -51.607  40.075  1.00  1.56           O
ATOM      0  H   THR A 172       8.770 -50.251  42.108  1.00  1.56           H   new
ATOM      0  HA  THR A 172       9.762 -50.106  39.715  1.00  1.56           H   new
ATOM      0  HB  THR A 172       7.037 -49.763  40.405  1.00  1.56           H   new
ATOM      0  HG1 THR A 172       6.847 -51.838  40.191  1.00  1.56           H   new
ATOM      0 HG21 THR A 172       6.551 -50.232  38.165  1.00  1.56           H   new
ATOM      0 HG22 THR A 172       7.444 -48.928  38.268  1.00  1.56           H   new
ATOM      0 HG23 THR A 172       8.101 -50.306  37.848  1.00  1.56           H   new
ATOM   2606  N   GLU A 173       8.430 -47.455  40.944  1.00  1.37           N
ATOM   2607  CA  GLU A 173       8.273 -46.020  40.846  1.00  1.37           C
ATOM   2608  C   GLU A 173       9.660 -45.354  40.841  1.00  1.37           C
ATOM   2609  O   GLU A 173       9.921 -44.451  40.039  1.00  1.37           O
ATOM   2610  CB  GLU A 173       7.429 -45.548  42.036  1.00  1.37           C
ATOM   2611  CG  GLU A 173       5.942 -46.042  42.019  1.00  1.37           C
ATOM   2612  CD  GLU A 173       5.210 -45.825  43.345  1.00  1.37           C
ATOM   2613  OE1 GLU A 173       5.804 -45.284  44.243  1.00  1.37           O
ATOM   2614  OE2 GLU A 173       4.064 -46.234  43.480  1.00  1.37           O1-
ATOM      0  H   GLU A 173       8.094 -47.799  41.657  1.00  1.37           H   new
ATOM      0  HA  GLU A 173       7.823 -45.774  40.023  1.00  1.37           H   new
ATOM      0  HB2 GLU A 173       7.849 -45.852  42.856  1.00  1.37           H   new
ATOM      0  HB3 GLU A 173       7.435 -44.578  42.057  1.00  1.37           H   new
ATOM      0  HG2 GLU A 173       5.463 -45.579  41.314  1.00  1.37           H   new
ATOM      0  HG3 GLU A 173       5.925 -46.987  41.800  1.00  1.37           H   new
ATOM   2621  N   LYS A 174      10.579 -45.864  41.679  1.00  1.23           N
ATOM   2622  CA  LYS A 174      11.941 -45.356  41.737  1.00  1.23           C
ATOM   2623  C   LYS A 174      12.633 -45.627  40.408  1.00  1.23           C
ATOM   2624  O   LYS A 174      13.252 -44.730  39.832  1.00  1.23           O
ATOM   2625  CB  LYS A 174      12.727 -46.014  42.879  1.00  1.23           C
ATOM   2626  CG  LYS A 174      14.097 -45.403  43.144  1.00  1.23           C
ATOM   2627  CD  LYS A 174      14.880 -46.215  44.189  1.00  1.23           C
ATOM   2628  CE  LYS A 174      14.265 -46.105  45.575  1.00  1.23           C
ATOM   2629  NZ  LYS A 174      14.424 -44.738  46.150  1.00  1.23           N1+
ATOM      0  H   LYS A 174      10.421 -46.511  42.223  1.00  1.23           H   new
ATOM      0  HA  LYS A 174      11.911 -44.401  41.905  1.00  1.23           H   new
ATOM      0  HB2 LYS A 174      12.200 -45.960  43.691  1.00  1.23           H   new
ATOM      0  HB3 LYS A 174      12.840 -46.956  42.677  1.00  1.23           H   new
ATOM      0  HG2 LYS A 174      14.602 -45.365  42.317  1.00  1.23           H   new
ATOM      0  HG3 LYS A 174      13.991 -44.490  43.454  1.00  1.23           H   new
ATOM      0  HD2 LYS A 174      14.905 -47.147  43.920  1.00  1.23           H   new
ATOM      0  HD3 LYS A 174      15.798 -45.903  44.218  1.00  1.23           H   new
ATOM      0  HE2 LYS A 174      13.322 -46.328  45.528  1.00  1.23           H   new
ATOM      0  HE3 LYS A 174      14.681 -46.753  46.165  1.00  1.23           H   new
ATOM      0  HZ1 LYS A 174      14.173 -44.744  47.004  1.00  1.23           H   new
ATOM      0  HZ2 LYS A 174      15.277 -44.489  46.094  1.00  1.23           H   new
ATOM      0  HZ3 LYS A 174      13.917 -44.164  45.696  1.00  1.23           H   new
ATOM   2643  N   LYS A 175      12.494 -46.858  39.901  1.00  1.14           N
ATOM   2644  CA  LYS A 175      13.098 -47.245  38.634  1.00  1.14           C
ATOM   2645  C   LYS A 175      12.672 -46.282  37.537  1.00  1.14           C
ATOM   2646  O   LYS A 175      13.516 -45.771  36.798  1.00  1.14           O
ATOM   2647  CB  LYS A 175      12.676 -48.673  38.266  1.00  1.14           C
ATOM   2648  CG  LYS A 175      13.254 -49.228  36.983  1.00  1.14           C
ATOM   2649  CD  LYS A 175      12.765 -50.640  36.722  1.00  1.14           C
ATOM   2650  CE  LYS A 175      13.321 -51.182  35.415  1.00  1.14           C
ATOM   2651  NZ  LYS A 175      12.862 -52.576  35.156  1.00  1.14           N1+
ATOM      0  H   LYS A 175      12.048 -47.485  40.285  1.00  1.14           H   new
ATOM      0  HA  LYS A 175      14.063 -47.213  38.725  1.00  1.14           H   new
ATOM      0  HB2 LYS A 175      12.927 -49.263  38.994  1.00  1.14           H   new
ATOM      0  HB3 LYS A 175      11.709 -48.698  38.201  1.00  1.14           H   new
ATOM      0  HG2 LYS A 175      13.006 -48.655  36.240  1.00  1.14           H   new
ATOM      0  HG3 LYS A 175      14.223 -49.223  37.034  1.00  1.14           H   new
ATOM      0  HD2 LYS A 175      13.032 -51.218  37.454  1.00  1.14           H   new
ATOM      0  HD3 LYS A 175      11.795 -50.649  36.692  1.00  1.14           H   new
ATOM      0  HE2 LYS A 175      13.044 -50.609  34.683  1.00  1.14           H   new
ATOM      0  HE3 LYS A 175      14.290 -51.160  35.442  1.00  1.14           H   new
ATOM      0  HZ1 LYS A 175      13.204 -52.863  34.386  1.00  1.14           H   new
ATOM      0  HZ2 LYS A 175      13.134 -53.106  35.817  1.00  1.14           H   new
ATOM      0  HZ3 LYS A 175      11.973 -52.592  35.110  1.00  1.14           H   new
ATOM   2665  N   MET A 176      11.375 -45.980  37.463  1.00  1.07           N
ATOM   2666  CA  MET A 176      10.905 -45.079  36.426  1.00  1.07           C
ATOM   2667  C   MET A 176      11.502 -43.692  36.588  1.00  1.07           C
ATOM   2668  O   MET A 176      11.901 -43.066  35.602  1.00  1.07           O
ATOM   2669  CB  MET A 176       9.388 -45.017  36.417  1.00  1.07           C
ATOM   2670  CG  MET A 176       8.832 -44.205  35.273  1.00  1.07           C
ATOM   2671  SD  MET A 176       9.296 -44.905  33.679  1.00  1.07           S
ATOM   2672  CE  MET A 176       8.305 -46.401  33.683  1.00  1.07           C
ATOM      0  H   MET A 176      10.768 -46.281  37.993  1.00  1.07           H   new
ATOM      0  HA  MET A 176      11.201 -45.429  35.571  1.00  1.07           H   new
ATOM      0  HB2 MET A 176       9.034 -45.919  36.368  1.00  1.07           H   new
ATOM      0  HB3 MET A 176       9.081 -44.637  37.255  1.00  1.07           H   new
ATOM      0  HG2 MET A 176       7.865 -44.167  35.342  1.00  1.07           H   new
ATOM      0  HG3 MET A 176       9.157 -43.293  35.334  1.00  1.07           H   new
ATOM      0  HE1 MET A 176       8.458 -46.893  32.861  1.00  1.07           H   new
ATOM      0  HE2 MET A 176       8.555 -46.953  34.441  1.00  1.07           H   new
ATOM      0  HE3 MET A 176       7.366 -46.167  33.750  1.00  1.07           H   new
ATOM   2682  N   GLY A 177      11.604 -43.207  37.826  1.00  1.03           N
ATOM   2683  CA  GLY A 177      12.182 -41.892  38.045  1.00  1.03           C
ATOM   2684  C   GLY A 177      13.629 -41.834  37.562  1.00  1.03           C
ATOM   2685  O   GLY A 177      14.060 -40.841  36.975  1.00  1.03           O
ATOM      0  H   GLY A 177      11.349 -43.618  38.537  1.00  1.03           H   new
ATOM      0  HA2 GLY A 177      11.656 -41.224  37.578  1.00  1.03           H   new
ATOM      0  HA3 GLY A 177      12.145 -41.673  38.989  1.00  1.03           H   new
ATOM   2689  N   GLN A 178      14.363 -42.926  37.767  1.00  1.00           N
ATOM   2690  CA  GLN A 178      15.762 -43.016  37.370  1.00  1.00           C
ATOM   2691  C   GLN A 178      15.907 -43.124  35.846  1.00  1.00           C
ATOM   2692  O   GLN A 178      16.835 -42.567  35.249  1.00  1.00           O
ATOM   2693  CB  GLN A 178      16.384 -44.167  38.132  1.00  1.00           C
ATOM   2694  CG  GLN A 178      16.435 -43.879  39.661  1.00  1.00           C
ATOM   2695  CD  GLN A 178      17.338 -42.720  40.069  1.00  1.00           C
ATOM   2696  NE2 GLN A 178      18.206 -42.960  41.057  1.00  1.00           N
ATOM   2697  OE1 GLN A 178      17.252 -41.629  39.514  1.00  1.00           O
ATOM      0  H   GLN A 178      14.060 -43.638  38.142  1.00  1.00           H   new
ATOM      0  HA  GLN A 178      16.242 -42.205  37.599  1.00  1.00           H   new
ATOM      0  HB2 GLN A 178      15.874 -44.976  37.971  1.00  1.00           H   new
ATOM      0  HB3 GLN A 178      17.282 -44.327  37.802  1.00  1.00           H   new
ATOM      0  HG2 GLN A 178      15.535 -43.695  39.972  1.00  1.00           H   new
ATOM      0  HG3 GLN A 178      16.734 -44.681  40.118  1.00  1.00           H   new
ATOM      0 HE21 GLN A 178      18.237 -43.738  41.422  1.00  1.00           H   new
ATOM      0 HE22 GLN A 178      18.733 -42.336  41.327  1.00  1.00           H   new
ATOM   2706  N   ILE A 179      14.946 -43.769  35.190  1.00  0.99           N
ATOM   2707  CA  ILE A 179      14.956 -43.817  33.731  1.00  0.99           C
ATOM   2708  C   ILE A 179      14.773 -42.397  33.196  1.00  0.99           C
ATOM   2709  O   ILE A 179      15.502 -41.954  32.296  1.00  0.99           O
ATOM   2710  CB  ILE A 179      13.843 -44.738  33.200  1.00  0.99           C
ATOM   2711  CG1 ILE A 179      14.174 -46.191  33.567  1.00  0.99           C
ATOM   2712  CG2 ILE A 179      13.661 -44.551  31.703  1.00  0.99           C
ATOM   2713  CD1 ILE A 179      13.037 -47.159  33.375  1.00  0.99           C
ATOM      0  H   ILE A 179      14.289 -44.179  35.564  1.00  0.99           H   new
ATOM      0  HA  ILE A 179      15.803 -44.179  33.428  1.00  0.99           H   new
ATOM      0  HB  ILE A 179      12.997 -44.505  33.614  1.00  0.99           H   new
ATOM      0 HG12 ILE A 179      14.927 -46.484  33.031  1.00  0.99           H   new
ATOM      0 HG13 ILE A 179      14.457 -46.222  34.494  1.00  0.99           H   new
ATOM      0 HG21 ILE A 179      12.957 -45.138  31.387  1.00  0.99           H   new
ATOM      0 HG22 ILE A 179      13.420 -43.630  31.519  1.00  0.99           H   new
ATOM      0 HG23 ILE A 179      14.490 -44.765  31.247  1.00  0.99           H   new
ATOM      0 HD11 ILE A 179      13.325 -48.050  33.627  1.00  0.99           H   new
ATOM      0 HD12 ILE A 179      12.287 -46.892  33.930  1.00  0.99           H   new
ATOM      0 HD13 ILE A 179      12.765 -47.159  32.444  1.00  0.99           H   new
ATOM   2725  N   LEU A 180      13.810 -41.684  33.784  1.00  1.00           N
ATOM   2726  CA  LEU A 180      13.505 -40.311  33.424  1.00  1.00           C
ATOM   2727  C   LEU A 180      14.682 -39.374  33.720  1.00  1.00           C
ATOM   2728  O   LEU A 180      14.995 -38.496  32.914  1.00  1.00           O
ATOM   2729  CB  LEU A 180      12.233 -39.891  34.164  1.00  1.00           C
ATOM   2730  CG  LEU A 180      10.943 -40.592  33.661  1.00  1.00           C
ATOM   2731  CD1 LEU A 180       9.769 -40.223  34.546  1.00  1.00           C
ATOM   2732  CD2 LEU A 180      10.680 -40.206  32.236  1.00  1.00           C
ATOM      0  H   LEU A 180      13.312 -41.995  34.412  1.00  1.00           H   new
ATOM      0  HA  LEU A 180      13.353 -40.249  32.468  1.00  1.00           H   new
ATOM      0  HB2 LEU A 180      12.344 -40.079  35.109  1.00  1.00           H   new
ATOM      0  HB3 LEU A 180      12.122 -38.931  34.077  1.00  1.00           H   new
ATOM      0  HG  LEU A 180      11.063 -41.554  33.704  1.00  1.00           H   new
ATOM      0 HD11 LEU A 180       8.969 -40.666  34.223  1.00  1.00           H   new
ATOM      0 HD12 LEU A 180       9.949 -40.504  35.457  1.00  1.00           H   new
ATOM      0 HD13 LEU A 180       9.637 -39.262  34.525  1.00  1.00           H   new
ATOM      0 HD21 LEU A 180       9.873 -40.646  31.925  1.00  1.00           H   new
ATOM      0 HD22 LEU A 180      10.567 -39.244  32.177  1.00  1.00           H   new
ATOM      0 HD23 LEU A 180      11.429 -40.478  31.683  1.00  1.00           H   new
ATOM   2744  N   LEU A 181      15.391 -39.621  34.831  1.00  1.01           N
ATOM   2745  CA  LEU A 181      16.568 -38.835  35.171  1.00  1.01           C
ATOM   2746  C   LEU A 181      17.625 -38.948  34.104  1.00  1.01           C
ATOM   2747  O   LEU A 181      18.165 -37.930  33.660  1.00  1.01           O
ATOM   2748  CB  LEU A 181      17.189 -39.300  36.479  1.00  1.01           C
ATOM   2749  CG  LEU A 181      18.476 -38.592  36.856  1.00  1.01           C
ATOM   2750  CD1 LEU A 181      18.183 -37.137  37.004  1.00  1.01           C
ATOM   2751  CD2 LEU A 181      18.977 -39.185  38.130  1.00  1.01           C
ATOM      0  H   LEU A 181      15.201 -40.241  35.396  1.00  1.01           H   new
ATOM      0  HA  LEU A 181      16.267 -37.916  35.253  1.00  1.01           H   new
ATOM      0  HB2 LEU A 181      16.544 -39.174  37.192  1.00  1.01           H   new
ATOM      0  HB3 LEU A 181      17.363 -40.252  36.420  1.00  1.01           H   new
ATOM      0  HG  LEU A 181      19.160 -38.699  36.177  1.00  1.01           H   new
ATOM      0 HD11 LEU A 181      18.996 -36.666  37.246  1.00  1.01           H   new
ATOM      0 HD12 LEU A 181      17.845 -36.788  36.165  1.00  1.01           H   new
ATOM      0 HD13 LEU A 181      17.518 -37.010  37.698  1.00  1.01           H   new
ATOM      0 HD21 LEU A 181      19.802 -38.745  38.390  1.00  1.01           H   new
ATOM      0 HD22 LEU A 181      18.313 -39.064  38.827  1.00  1.01           H   new
ATOM      0 HD23 LEU A 181      19.142 -40.132  38.003  1.00  1.01           H   new
ATOM   2763  N   ILE A 182      17.927 -40.172  33.672  1.00  1.03           N
ATOM   2764  CA  ILE A 182      18.937 -40.331  32.644  1.00  1.03           C
ATOM   2765  C   ILE A 182      18.500 -39.619  31.390  1.00  1.03           C
ATOM   2766  O   ILE A 182      19.295 -38.923  30.764  1.00  1.03           O
ATOM   2767  CB  ILE A 182      19.246 -41.795  32.300  1.00  1.03           C
ATOM   2768  CG1 ILE A 182      19.926 -42.456  33.461  1.00  1.03           C
ATOM   2769  CG2 ILE A 182      20.133 -41.837  31.058  1.00  1.03           C
ATOM   2770  CD1 ILE A 182      20.041 -43.963  33.343  1.00  1.03           C
ATOM      0  H   ILE A 182      17.567 -40.900  33.955  1.00  1.03           H   new
ATOM      0  HA  ILE A 182      19.751 -39.946  33.004  1.00  1.03           H   new
ATOM      0  HB  ILE A 182      18.423 -42.274  32.117  1.00  1.03           H   new
ATOM      0 HG12 ILE A 182      20.815 -42.081  33.557  1.00  1.03           H   new
ATOM      0 HG13 ILE A 182      19.439 -42.242  34.272  1.00  1.03           H   new
ATOM      0 HG21 ILE A 182      20.333 -42.759  30.834  1.00  1.03           H   new
ATOM      0 HG22 ILE A 182      19.671 -41.417  30.316  1.00  1.03           H   new
ATOM      0 HG23 ILE A 182      20.960 -41.361  31.234  1.00  1.03           H   new
ATOM      0 HD11 ILE A 182      20.489 -44.316  34.127  1.00  1.03           H   new
ATOM      0 HD12 ILE A 182      19.155 -44.351  33.276  1.00  1.03           H   new
ATOM      0 HD13 ILE A 182      20.553 -44.188  32.550  1.00  1.03           H   new
ATOM   2782  N   ALA A 183      17.235 -39.769  31.002  1.00  1.06           N
ATOM   2783  CA  ALA A 183      16.795 -39.102  29.794  1.00  1.06           C
ATOM   2784  C   ALA A 183      17.011 -37.588  29.885  1.00  1.06           C
ATOM   2785  O   ALA A 183      17.491 -36.965  28.930  1.00  1.06           O
ATOM   2786  CB  ALA A 183      15.325 -39.397  29.563  1.00  1.06           C
ATOM      0  H   ALA A 183      16.639 -40.236  31.411  1.00  1.06           H   new
ATOM      0  HA  ALA A 183      17.321 -39.436  29.051  1.00  1.06           H   new
ATOM      0  HB1 ALA A 183      15.028 -38.951  28.754  1.00  1.06           H   new
ATOM      0  HB2 ALA A 183      15.198 -40.354  29.469  1.00  1.06           H   new
ATOM      0  HB3 ALA A 183      14.808 -39.075  30.318  1.00  1.06           H   new
ATOM   2792  N   ALA A 184      16.694 -36.999  31.045  1.00  1.10           N
ATOM   2793  CA  ALA A 184      16.886 -35.572  31.251  1.00  1.10           C
ATOM   2794  C   ALA A 184      18.360 -35.197  31.209  1.00  1.10           C
ATOM   2795  O   ALA A 184      18.742 -34.169  30.634  1.00  1.10           O
ATOM   2796  CB  ALA A 184      16.297 -35.164  32.580  1.00  1.10           C
ATOM      0  H   ALA A 184      16.366 -37.416  31.722  1.00  1.10           H   new
ATOM      0  HA  ALA A 184      16.434 -35.103  30.532  1.00  1.10           H   new
ATOM      0  HB1 ALA A 184      16.427 -34.212  32.713  1.00  1.10           H   new
ATOM      0  HB2 ALA A 184      15.348 -35.364  32.589  1.00  1.10           H   new
ATOM      0  HB3 ALA A 184      16.737 -35.653  33.293  1.00  1.10           H   new
ATOM   2802  N   ALA A 185      19.195 -36.042  31.820  1.00  1.16           N
ATOM   2803  CA  ALA A 185      20.624 -35.803  31.878  1.00  1.16           C
ATOM   2804  C   ALA A 185      21.220 -35.797  30.478  1.00  1.16           C
ATOM   2805  O   ALA A 185      22.046 -34.941  30.140  1.00  1.16           O
ATOM   2806  CB  ALA A 185      21.269 -36.861  32.761  1.00  1.16           C
ATOM      0  H   ALA A 185      18.942 -36.766  32.209  1.00  1.16           H   new
ATOM      0  HA  ALA A 185      20.797 -34.931  32.265  1.00  1.16           H   new
ATOM      0  HB1 ALA A 185      22.226 -36.707  32.804  1.00  1.16           H   new
ATOM      0  HB2 ALA A 185      20.893 -36.811  33.654  1.00  1.16           H   new
ATOM      0  HB3 ALA A 185      21.100 -37.741  32.389  1.00  1.16           H   new
ATOM   2812  N   VAL A 186      20.763 -36.728  29.639  1.00  1.25           N
ATOM   2813  CA  VAL A 186      21.250 -36.815  28.274  1.00  1.25           C
ATOM   2814  C   VAL A 186      20.833 -35.590  27.500  1.00  1.25           C
ATOM   2815  O   VAL A 186      21.653 -34.976  26.815  1.00  1.25           O
ATOM   2816  CB  VAL A 186      20.722 -38.078  27.569  1.00  1.25           C
ATOM   2817  CG1 VAL A 186      21.076 -38.018  26.098  1.00  1.25           C
ATOM   2818  CG2 VAL A 186      21.345 -39.327  28.186  1.00  1.25           C
ATOM      0  H   VAL A 186      20.171 -37.316  29.846  1.00  1.25           H   new
ATOM      0  HA  VAL A 186      22.218 -36.868  28.305  1.00  1.25           H   new
ATOM      0  HB  VAL A 186      19.759 -38.118  27.676  1.00  1.25           H   new
ATOM      0 HG11 VAL A 186      20.744 -38.813  25.652  1.00  1.25           H   new
ATOM      0 HG12 VAL A 186      20.671 -37.232  25.699  1.00  1.25           H   new
ATOM      0 HG13 VAL A 186      22.040 -37.971  25.999  1.00  1.25           H   new
ATOM      0 HG21 VAL A 186      21.005 -40.115  27.734  1.00  1.25           H   new
ATOM      0 HG22 VAL A 186      22.309 -39.290  28.089  1.00  1.25           H   new
ATOM      0 HG23 VAL A 186      21.117 -39.371  29.128  1.00  1.25           H   new
ATOM   2828  N   LEU A 187      19.569 -35.198  27.643  1.00  1.38           N
ATOM   2829  CA  LEU A 187      19.079 -34.032  26.941  1.00  1.38           C
ATOM   2830  C   LEU A 187      19.912 -32.814  27.264  1.00  1.38           C
ATOM   2831  O   LEU A 187      20.398 -32.137  26.358  1.00  1.38           O
ATOM   2832  CB  LEU A 187      17.624 -33.758  27.337  1.00  1.38           C
ATOM   2833  CG  LEU A 187      16.991 -32.495  26.755  1.00  1.38           C
ATOM   2834  CD1 LEU A 187      16.948 -32.590  25.240  1.00  1.38           C
ATOM   2835  CD2 LEU A 187      15.585 -32.333  27.349  1.00  1.38           C
ATOM      0  H   LEU A 187      18.989 -35.594  28.139  1.00  1.38           H   new
ATOM      0  HA  LEU A 187      19.138 -34.210  25.989  1.00  1.38           H   new
ATOM      0  HB2 LEU A 187      17.087 -34.520  27.068  1.00  1.38           H   new
ATOM      0  HB3 LEU A 187      17.577 -33.704  28.304  1.00  1.38           H   new
ATOM      0  HG  LEU A 187      17.519 -31.714  26.984  1.00  1.38           H   new
ATOM      0 HD11 LEU A 187      16.545 -31.786  24.876  1.00  1.38           H   new
ATOM      0 HD12 LEU A 187      17.850 -32.684  24.896  1.00  1.38           H   new
ATOM      0 HD13 LEU A 187      16.421 -33.361  24.979  1.00  1.38           H   new
ATOM      0 HD21 LEU A 187      15.171 -31.534  26.988  1.00  1.38           H   new
ATOM      0 HD22 LEU A 187      15.046 -33.107  27.122  1.00  1.38           H   new
ATOM      0 HD23 LEU A 187      15.648 -32.256  28.314  1.00  1.38           H   new
ATOM   2847  N   ALA A 188      20.117 -32.548  28.548  1.00  1.56           N
ATOM   2848  CA  ALA A 188      20.868 -31.370  28.929  1.00  1.56           C
ATOM   2849  C   ALA A 188      22.278 -31.363  28.389  1.00  1.56           C
ATOM   2850  O   ALA A 188      22.750 -30.322  27.935  1.00  1.56           O
ATOM   2851  CB  ALA A 188      20.942 -31.278  30.409  1.00  1.56           C
ATOM      0  H   ALA A 188      19.834 -33.030  29.201  1.00  1.56           H   new
ATOM      0  HA  ALA A 188      20.397 -30.613  28.548  1.00  1.56           H   new
ATOM      0  HB1 ALA A 188      21.446 -30.488  30.660  1.00  1.56           H   new
ATOM      0  HB2 ALA A 188      20.046 -31.219  30.775  1.00  1.56           H   new
ATOM      0  HB3 ALA A 188      21.383 -32.067  30.761  1.00  1.56           H   new
ATOM   2857  N   VAL A 189      22.956 -32.510  28.391  1.00  1.81           N
ATOM   2858  CA  VAL A 189      24.308 -32.516  27.861  1.00  1.81           C
ATOM   2859  C   VAL A 189      24.297 -32.249  26.373  1.00  1.81           C
ATOM   2860  O   VAL A 189      25.146 -31.522  25.876  1.00  1.81           O
ATOM   2861  CB  VAL A 189      25.054 -33.819  28.151  1.00  1.81           C
ATOM   2862  CG1 VAL A 189      26.382 -33.825  27.398  1.00  1.81           C
ATOM   2863  CG2 VAL A 189      25.332 -33.914  29.625  1.00  1.81           C
ATOM      0  H   VAL A 189      22.663 -33.264  28.683  1.00  1.81           H   new
ATOM      0  HA  VAL A 189      24.785 -31.805  28.316  1.00  1.81           H   new
ATOM      0  HB  VAL A 189      24.511 -34.571  27.866  1.00  1.81           H   new
ATOM      0 HG11 VAL A 189      26.855 -34.652  27.582  1.00  1.81           H   new
ATOM      0 HG12 VAL A 189      26.214 -33.754  26.445  1.00  1.81           H   new
ATOM      0 HG13 VAL A 189      26.922 -33.073  27.687  1.00  1.81           H   new
ATOM      0 HG21 VAL A 189      25.805 -34.740  29.813  1.00  1.81           H   new
ATOM      0 HG22 VAL A 189      25.876 -33.160  29.901  1.00  1.81           H   new
ATOM      0 HG23 VAL A 189      24.494 -33.904  30.114  1.00  1.81           H   new
ATOM   2873  N   LEU A 190      23.359 -32.848  25.649  1.00  2.13           N
ATOM   2874  CA  LEU A 190      23.291 -32.634  24.212  1.00  2.13           C
ATOM   2875  C   LEU A 190      22.994 -31.175  23.865  1.00  2.13           C
ATOM   2876  O   LEU A 190      23.523 -30.642  22.886  1.00  2.13           O
ATOM   2877  CB  LEU A 190      22.205 -33.522  23.606  1.00  2.13           C
ATOM   2878  CG  LEU A 190      22.489 -35.019  23.631  1.00  2.13           C
ATOM   2879  CD1 LEU A 190      21.255 -35.755  23.151  1.00  2.13           C
ATOM   2880  CD2 LEU A 190      23.692 -35.321  22.771  1.00  2.13           C
ATOM      0  H   LEU A 190      22.759 -33.376  25.967  1.00  2.13           H   new
ATOM      0  HA  LEU A 190      24.159 -32.863  23.843  1.00  2.13           H   new
ATOM      0  HB2 LEU A 190      21.374 -33.359  24.080  1.00  2.13           H   new
ATOM      0  HB3 LEU A 190      22.064 -33.251  22.685  1.00  2.13           H   new
ATOM      0  HG  LEU A 190      22.692 -35.315  24.532  1.00  2.13           H   new
ATOM      0 HD11 LEU A 190      21.423 -36.710  23.162  1.00  2.13           H   new
ATOM      0 HD12 LEU A 190      20.509 -35.551  23.736  1.00  2.13           H   new
ATOM      0 HD13 LEU A 190      21.042 -35.475  22.247  1.00  2.13           H   new
ATOM      0 HD21 LEU A 190      23.871 -36.274  22.788  1.00  2.13           H   new
ATOM      0 HD22 LEU A 190      23.516 -35.042  21.859  1.00  2.13           H   new
ATOM      0 HD23 LEU A 190      24.463 -34.841  23.113  1.00  2.13           H   new
ATOM   2892  N   VAL A 191      22.155 -30.526  24.672  1.00  2.50           N
ATOM   2893  CA  VAL A 191      21.781 -29.139  24.439  1.00  2.50           C
ATOM   2894  C   VAL A 191      22.900 -28.160  24.866  1.00  2.50           C
ATOM   2895  O   VAL A 191      23.228 -27.224  24.123  1.00  2.50           O
ATOM   2896  CB  VAL A 191      20.461 -28.829  25.183  1.00  2.50           C
ATOM   2897  CG1 VAL A 191      20.117 -27.395  25.062  1.00  2.50           C
ATOM   2898  CG2 VAL A 191      19.318 -29.658  24.599  1.00  2.50           C
ATOM      0  H   VAL A 191      21.790 -30.879  25.366  1.00  2.50           H   new
ATOM      0  HA  VAL A 191      21.649 -29.015  23.486  1.00  2.50           H   new
ATOM      0  HB  VAL A 191      20.587 -29.053  26.118  1.00  2.50           H   new
ATOM      0 HG11 VAL A 191      19.288 -27.220  25.534  1.00  2.50           H   new
ATOM      0 HG12 VAL A 191      20.827 -26.858  25.447  1.00  2.50           H   new
ATOM      0 HG13 VAL A 191      20.010 -27.166  24.126  1.00  2.50           H   new
ATOM      0 HG21 VAL A 191      18.496 -29.456  25.073  1.00  2.50           H   new
ATOM      0 HG22 VAL A 191      19.210 -29.444  23.659  1.00  2.50           H   new
ATOM      0 HG23 VAL A 191      19.521 -30.602  24.694  1.00  2.50           H   new
ATOM   2908  N   ARG A 192      23.475 -28.366  26.059  1.00  2.83           N
ATOM   2909  CA  ARG A 192      24.546 -27.520  26.591  1.00  2.83           C
ATOM   2910  C   ARG A 192      25.713 -28.307  27.198  1.00  2.83           C
ATOM   2911  O   ARG A 192      25.874 -28.283  28.421  1.00  2.83           O
ATOM   2912  CB  ARG A 192      24.042 -26.570  27.681  1.00  2.83           C
ATOM   2913  CG  ARG A 192      23.066 -25.525  27.220  1.00  2.83           C
ATOM   2914  CD  ARG A 192      23.732 -24.537  26.344  1.00  2.83           C
ATOM   2915  NE  ARG A 192      22.835 -23.501  25.886  1.00  2.83           N
ATOM   2916  CZ  ARG A 192      22.108 -23.556  24.743  1.00  2.83           C
ATOM   2917  NH1 ARG A 192      22.172 -24.601  23.938  1.00  2.83           N1+
ATOM   2918  NH2 ARG A 192      21.328 -22.544  24.415  1.00  2.83           N
ATOM      0  H   ARG A 192      23.249 -29.008  26.585  1.00  2.83           H   new
ATOM      0  HA  ARG A 192      24.858 -27.029  25.814  1.00  2.83           H   new
ATOM      0  HB2 ARG A 192      23.624 -27.096  28.380  1.00  2.83           H   new
ATOM      0  HB3 ARG A 192      24.806 -26.125  28.080  1.00  2.83           H   new
ATOM      0  HG2 ARG A 192      22.335 -25.947  26.742  1.00  2.83           H   new
ATOM      0  HG3 ARG A 192      22.680 -25.075  27.988  1.00  2.83           H   new
ATOM      0  HD2 ARG A 192      24.470 -24.131  26.824  1.00  2.83           H   new
ATOM      0  HD3 ARG A 192      24.110 -24.994  25.577  1.00  2.83           H   new
ATOM      0  HE  ARG A 192      22.756 -22.798  26.374  1.00  2.83           H   new
ATOM      0 HH11 ARG A 192      22.682 -25.265  24.135  1.00  2.83           H   new
ATOM      0 HH12 ARG A 192      21.703 -24.618  23.217  1.00  2.83           H   new
ATOM      0 HH21 ARG A 192      21.282 -21.853  24.925  1.00  2.83           H   new
ATOM      0 HH22 ARG A 192      20.865 -22.575  23.691  1.00  2.83           H   new
ATOM   2932  N   PRO A 193      26.606 -28.925  26.404  1.00  3.06           N
ATOM   2933  CA  PRO A 193      27.666 -29.828  26.855  1.00  3.06           C
ATOM   2934  C   PRO A 193      28.866 -29.116  27.470  1.00  3.06           C
ATOM   2935  O   PRO A 193      29.997 -29.284  27.014  1.00  3.06           O
ATOM   2936  CB  PRO A 193      28.083 -30.507  25.547  1.00  3.06           C
ATOM   2937  CG  PRO A 193      27.855 -29.439  24.490  1.00  3.06           C
ATOM   2938  CD  PRO A 193      26.577 -28.716  24.940  1.00  3.06           C
ATOM      0  HA  PRO A 193      27.356 -30.421  27.557  1.00  3.06           H   new
ATOM      0  HB2 PRO A 193      29.011 -30.789  25.573  1.00  3.06           H   new
ATOM      0  HB3 PRO A 193      27.551 -31.299  25.372  1.00  3.06           H   new
ATOM      0  HG2 PRO A 193      28.606 -28.828  24.438  1.00  3.06           H   new
ATOM      0  HG3 PRO A 193      27.747 -29.831  23.609  1.00  3.06           H   new
ATOM      0  HD2 PRO A 193      26.591 -27.774  24.707  1.00  3.06           H   new
ATOM      0  HD3 PRO A 193      25.782 -29.097  24.534  1.00  3.06           H   new
ATOM   2946  N   GLY A 194      28.618 -28.326  28.508  1.00  3.09           N
ATOM   2947  CA  GLY A 194      29.684 -27.619  29.199  1.00  3.09           C
ATOM   2948  C   GLY A 194      30.229 -28.481  30.323  1.00  3.09           C
ATOM   2949  O   GLY A 194      29.729 -29.583  30.557  1.00  3.09           O
ATOM      0  H   GLY A 194      27.832 -28.186  28.829  1.00  3.09           H   new
ATOM      0  HA2 GLY A 194      30.394 -27.399  28.576  1.00  3.09           H   new
ATOM      0  HA3 GLY A 194      29.350 -26.781  29.556  1.00  3.09           H   new
ATOM   2953  N   ILE A 195      31.171 -27.943  31.095  1.00  2.92           N
ATOM   2954  CA  ILE A 195      31.778 -28.723  32.169  1.00  2.92           C
ATOM   2955  C   ILE A 195      30.792 -29.115  33.253  1.00  2.92           C
ATOM   2956  O   ILE A 195      30.737 -30.280  33.650  1.00  2.92           O
ATOM   2957  CB  ILE A 195      32.936 -27.951  32.814  1.00  2.92           C
ATOM   2958  CG1 ILE A 195      34.084 -27.807  31.813  1.00  2.92           C
ATOM   2959  CG2 ILE A 195      33.391 -28.677  34.062  1.00  2.92           C
ATOM   2960  CD1 ILE A 195      35.147 -26.829  32.250  1.00  2.92           C
ATOM      0  H   ILE A 195      31.469 -27.140  31.015  1.00  2.92           H   new
ATOM      0  HA  ILE A 195      32.103 -29.536  31.752  1.00  2.92           H   new
ATOM      0  HB  ILE A 195      32.640 -27.062  33.064  1.00  2.92           H   new
ATOM      0 HG12 ILE A 195      34.492 -28.676  31.673  1.00  2.92           H   new
ATOM      0 HG13 ILE A 195      33.724 -27.522  30.959  1.00  2.92           H   new
ATOM      0 HG21 ILE A 195      34.123 -28.190  34.471  1.00  2.92           H   new
ATOM      0 HG22 ILE A 195      32.653 -28.737  34.689  1.00  2.92           H   new
ATOM      0 HG23 ILE A 195      33.688 -29.570  33.827  1.00  2.92           H   new
ATOM      0 HD11 ILE A 195      35.843 -26.784  31.575  1.00  2.92           H   new
ATOM      0 HD12 ILE A 195      34.751 -25.951  32.365  1.00  2.92           H   new
ATOM      0 HD13 ILE A 195      35.531 -27.123  33.091  1.00  2.92           H   new
ATOM   2972  N   CYS A 196      29.992 -28.162  33.725  1.00  2.60           N
ATOM   2973  CA  CYS A 196      29.027 -28.498  34.759  1.00  2.60           C
ATOM   2974  C   CYS A 196      27.987 -29.477  34.255  1.00  2.60           C
ATOM   2975  O   CYS A 196      27.587 -30.374  34.984  1.00  2.60           O
ATOM   2976  CB  CYS A 196      28.330 -27.262  35.308  1.00  2.60           C
ATOM   2977  SG  CYS A 196      29.380 -26.218  36.325  1.00  2.60           S
ATOM      0  H   CYS A 196      29.992 -27.341  33.468  1.00  2.60           H   new
ATOM      0  HA  CYS A 196      29.531 -28.914  35.475  1.00  2.60           H   new
ATOM      0  HB2 CYS A 196      27.991 -26.738  34.566  1.00  2.60           H   new
ATOM      0  HB3 CYS A 196      27.563 -27.541  35.832  1.00  2.60           H   new
ATOM      0  HG  CYS A 196      28.751 -25.272  36.711  1.00  2.60           H   new
ATOM   2983  N   SER A 197      27.563 -29.340  32.994  1.00  2.23           N
ATOM   2984  CA  SER A 197      26.538 -30.236  32.455  1.00  2.23           C
ATOM   2985  C   SER A 197      27.043 -31.665  32.453  1.00  2.23           C
ATOM   2986  O   SER A 197      26.306 -32.602  32.764  1.00  2.23           O
ATOM   2987  CB  SER A 197      26.170 -29.846  31.040  1.00  2.23           C
ATOM   2988  OG  SER A 197      25.558 -28.592  31.003  1.00  2.23           O
ATOM      0  H   SER A 197      27.851 -28.745  32.444  1.00  2.23           H   new
ATOM      0  HA  SER A 197      25.753 -30.163  33.020  1.00  2.23           H   new
ATOM      0  HB2 SER A 197      26.967 -29.836  30.487  1.00  2.23           H   new
ATOM      0  HB3 SER A 197      25.573 -30.511  30.664  1.00  2.23           H   new
ATOM      0  HG  SER A 197      25.644 -28.260  30.236  1.00  2.23           H   new
ATOM   2994  N   ILE A 198      28.308 -31.826  32.087  1.00  1.88           N
ATOM   2995  CA  ILE A 198      28.942 -33.126  32.041  1.00  1.88           C
ATOM   2996  C   ILE A 198      29.178 -33.692  33.444  1.00  1.88           C
ATOM   2997  O   ILE A 198      28.907 -34.870  33.691  1.00  1.88           O
ATOM   2998  CB  ILE A 198      30.221 -33.038  31.210  1.00  1.88           C
ATOM   2999  CG1 ILE A 198      29.803 -32.747  29.740  1.00  1.88           C
ATOM   3000  CG2 ILE A 198      31.017 -34.324  31.328  1.00  1.88           C
ATOM   3001  CD1 ILE A 198      30.926 -32.338  28.838  1.00  1.88           C
ATOM      0  H   ILE A 198      28.823 -31.177  31.857  1.00  1.88           H   new
ATOM      0  HA  ILE A 198      28.347 -33.757  31.606  1.00  1.88           H   new
ATOM      0  HB  ILE A 198      30.797 -32.326  31.530  1.00  1.88           H   new
ATOM      0 HG12 ILE A 198      29.383 -33.541  29.373  1.00  1.88           H   new
ATOM      0 HG13 ILE A 198      29.133 -32.046  29.740  1.00  1.88           H   new
ATOM      0 HG21 ILE A 198      31.825 -34.254  30.796  1.00  1.88           H   new
ATOM      0 HG22 ILE A 198      31.253 -34.474  32.257  1.00  1.88           H   new
ATOM      0 HG23 ILE A 198      30.482 -35.067  31.007  1.00  1.88           H   new
ATOM      0 HD11 ILE A 198      30.582 -32.176  27.946  1.00  1.88           H   new
ATOM      0 HD12 ILE A 198      31.335 -31.527  29.178  1.00  1.88           H   new
ATOM      0 HD13 ILE A 198      31.589 -33.045  28.805  1.00  1.88           H   new
ATOM   3013  N   LYS A 199      29.677 -32.878  34.375  1.00  1.59           N
ATOM   3014  CA  LYS A 199      29.872 -33.382  35.731  1.00  1.59           C
ATOM   3015  C   LYS A 199      28.536 -33.751  36.387  1.00  1.59           C
ATOM   3016  O   LYS A 199      28.432 -34.784  37.062  1.00  1.59           O
ATOM   3017  CB  LYS A 199      30.621 -32.364  36.578  1.00  1.59           C
ATOM   3018  CG  LYS A 199      32.094 -32.205  36.219  1.00  1.59           C
ATOM   3019  CD  LYS A 199      32.774 -31.182  37.116  1.00  1.59           C
ATOM   3020  CE  LYS A 199      34.265 -31.090  36.824  1.00  1.59           C
ATOM   3021  NZ  LYS A 199      34.943 -30.081  37.687  1.00  1.59           N1+
ATOM      0  H   LYS A 199      29.902 -32.058  34.248  1.00  1.59           H   new
ATOM      0  HA  LYS A 199      30.407 -34.189  35.673  1.00  1.59           H   new
ATOM      0  HB2 LYS A 199      30.184 -31.503  36.490  1.00  1.59           H   new
ATOM      0  HB3 LYS A 199      30.553 -32.623  37.510  1.00  1.59           H   new
ATOM      0  HG2 LYS A 199      32.543 -33.061  36.302  1.00  1.59           H   new
ATOM      0  HG3 LYS A 199      32.175 -31.931  35.292  1.00  1.59           H   new
ATOM      0  HD2 LYS A 199      32.363 -30.313  36.987  1.00  1.59           H   new
ATOM      0  HD3 LYS A 199      32.639 -31.424  38.046  1.00  1.59           H   new
ATOM      0  HE2 LYS A 199      34.675 -31.959  36.961  1.00  1.59           H   new
ATOM      0  HE3 LYS A 199      34.397 -30.858  35.892  1.00  1.59           H   new
ATOM      0  HZ1 LYS A 199      35.810 -30.055  37.489  1.00  1.59           H   new
ATOM      0  HZ2 LYS A 199      34.583 -29.279  37.546  1.00  1.59           H   new
ATOM      0  HZ3 LYS A 199      34.841 -30.305  38.542  1.00  1.59           H   new
ATOM   3035  N   GLU A 200      27.508 -32.930  36.145  1.00  1.38           N
ATOM   3036  CA  GLU A 200      26.157 -33.149  36.645  1.00  1.38           C
ATOM   3037  C   GLU A 200      25.622 -34.448  36.057  1.00  1.38           C
ATOM   3038  O   GLU A 200      25.104 -35.296  36.785  1.00  1.38           O
ATOM   3039  CB  GLU A 200      25.306 -31.917  36.288  1.00  1.38           C
ATOM   3040  CG  GLU A 200      23.854 -31.868  36.707  1.00  1.38           C
ATOM   3041  CD  GLU A 200      23.312 -30.474  36.464  1.00  1.38           C
ATOM   3042  OE1 GLU A 200      24.097 -29.665  36.037  1.00  1.38           O
ATOM   3043  OE2 GLU A 200      22.155 -30.200  36.698  1.00  1.38           O1-
ATOM      0  H   GLU A 200      27.585 -32.215  35.674  1.00  1.38           H   new
ATOM      0  HA  GLU A 200      26.134 -33.247  37.610  1.00  1.38           H   new
ATOM      0  HB2 GLU A 200      25.745 -31.140  36.669  1.00  1.38           H   new
ATOM      0  HB3 GLU A 200      25.334 -31.814  35.324  1.00  1.38           H   new
ATOM      0  HG2 GLU A 200      23.339 -32.519  36.205  1.00  1.38           H   new
ATOM      0  HG3 GLU A 200      23.769 -32.101  37.645  1.00  1.38           H   new
ATOM   3050  N   PHE A 201      25.836 -34.640  34.747  1.00  1.23           N
ATOM   3051  CA  PHE A 201      25.459 -35.859  34.050  1.00  1.23           C
ATOM   3052  C   PHE A 201      26.088 -37.049  34.741  1.00  1.23           C
ATOM   3053  O   PHE A 201      25.423 -38.042  35.013  1.00  1.23           O
ATOM   3054  CB  PHE A 201      25.952 -35.842  32.607  1.00  1.23           C
ATOM   3055  CG  PHE A 201      25.623 -37.057  31.838  1.00  1.23           C
ATOM   3056  CD1 PHE A 201      24.445 -37.135  31.185  1.00  1.23           C
ATOM   3057  CD2 PHE A 201      26.480 -38.139  31.793  1.00  1.23           C
ATOM   3058  CE1 PHE A 201      24.083 -38.246  30.491  1.00  1.23           C
ATOM   3059  CE2 PHE A 201      26.131 -39.275  31.090  1.00  1.23           C
ATOM   3060  CZ  PHE A 201      24.917 -39.324  30.436  1.00  1.23           C
ATOM      0  H   PHE A 201      26.209 -34.054  34.240  1.00  1.23           H   new
ATOM      0  HA  PHE A 201      24.491 -35.920  34.060  1.00  1.23           H   new
ATOM      0  HB2 PHE A 201      25.571 -35.073  32.155  1.00  1.23           H   new
ATOM      0  HB3 PHE A 201      26.915 -35.723  32.607  1.00  1.23           H   new
ATOM      0  HD1 PHE A 201      23.865 -36.409  31.210  1.00  1.23           H   new
ATOM      0  HD2 PHE A 201      27.296 -38.102  32.238  1.00  1.23           H   new
ATOM      0  HE1 PHE A 201      23.264 -38.271  30.052  1.00  1.23           H   new
ATOM      0  HE2 PHE A 201      26.710 -40.002  31.058  1.00  1.23           H   new
ATOM      0  HZ  PHE A 201      24.670 -40.085  29.962  1.00  1.23           H   new
ATOM   3070  N   GLY A 202      27.385 -36.953  35.019  1.00  1.12           N
ATOM   3071  CA  GLY A 202      28.121 -38.015  35.677  1.00  1.12           C
ATOM   3072  C   GLY A 202      27.455 -38.440  36.982  1.00  1.12           C
ATOM   3073  O   GLY A 202      27.148 -39.624  37.171  1.00  1.12           O
ATOM      0  H   GLY A 202      27.862 -36.263  34.828  1.00  1.12           H   new
ATOM      0  HA2 GLY A 202      28.187 -38.779  35.083  1.00  1.12           H   new
ATOM      0  HA3 GLY A 202      29.026 -37.718  35.858  1.00  1.12           H   new
ATOM   3077  N   VAL A 203      27.206 -37.477  37.874  1.00  1.04           N
ATOM   3078  CA  VAL A 203      26.596 -37.772  39.174  1.00  1.04           C
ATOM   3079  C   VAL A 203      25.186 -38.341  39.074  1.00  1.04           C
ATOM   3080  O   VAL A 203      24.842 -39.301  39.771  1.00  1.04           O
ATOM   3081  CB  VAL A 203      26.495 -36.495  40.020  1.00  1.04           C
ATOM   3082  CG1 VAL A 203      25.664 -36.776  41.303  1.00  1.04           C
ATOM   3083  CG2 VAL A 203      27.874 -35.992  40.372  1.00  1.04           C
ATOM      0  H   VAL A 203      27.383 -36.645  37.745  1.00  1.04           H   new
ATOM      0  HA  VAL A 203      27.175 -38.437  39.578  1.00  1.04           H   new
ATOM      0  HB  VAL A 203      26.045 -35.807  39.506  1.00  1.04           H   new
ATOM      0 HG11 VAL A 203      25.604 -35.966  41.833  1.00  1.04           H   new
ATOM      0 HG12 VAL A 203      24.773 -37.066  41.054  1.00  1.04           H   new
ATOM      0 HG13 VAL A 203      26.097 -37.471  41.823  1.00  1.04           H   new
ATOM      0 HG21 VAL A 203      27.798 -35.186  40.906  1.00  1.04           H   new
ATOM      0 HG22 VAL A 203      28.347 -36.671  40.878  1.00  1.04           H   new
ATOM      0 HG23 VAL A 203      28.364 -35.795  39.558  1.00  1.04           H   new
ATOM   3093  N   LEU A 204      24.364 -37.737  38.228  1.00  0.98           N
ATOM   3094  CA  LEU A 204      22.972 -38.128  38.103  1.00  0.98           C
ATOM   3095  C   LEU A 204      22.821 -39.423  37.328  1.00  0.98           C
ATOM   3096  O   LEU A 204      22.014 -40.285  37.680  1.00  0.98           O
ATOM   3097  CB  LEU A 204      22.257 -37.009  37.398  1.00  0.98           C
ATOM   3098  CG  LEU A 204      22.252 -35.729  38.170  1.00  0.98           C
ATOM   3099  CD1 LEU A 204      21.669 -34.696  37.339  1.00  0.98           C
ATOM   3100  CD2 LEU A 204      21.511 -35.895  39.415  1.00  0.98           C
ATOM      0  H   LEU A 204      24.598 -37.090  37.712  1.00  0.98           H   new
ATOM      0  HA  LEU A 204      22.594 -38.285  38.982  1.00  0.98           H   new
ATOM      0  HB2 LEU A 204      22.677 -36.858  36.537  1.00  0.98           H   new
ATOM      0  HB3 LEU A 204      21.341 -37.278  37.224  1.00  0.98           H   new
ATOM      0  HG  LEU A 204      23.157 -35.473  38.406  1.00  0.98           H   new
ATOM      0 HD11 LEU A 204      21.658 -33.857  37.826  1.00  0.98           H   new
ATOM      0 HD12 LEU A 204      22.196 -34.594  36.531  1.00  0.98           H   new
ATOM      0 HD13 LEU A 204      20.762 -34.944  37.103  1.00  0.98           H   new
ATOM      0 HD21 LEU A 204      21.514 -35.059  39.908  1.00  0.98           H   new
ATOM      0 HD22 LEU A 204      20.596 -36.149  39.216  1.00  0.98           H   new
ATOM      0 HD23 LEU A 204      21.929 -36.587  39.951  1.00  0.98           H   new
ATOM   3112  N   GLY A 205      23.638 -39.577  36.296  1.00  0.94           N
ATOM   3113  CA  GLY A 205      23.668 -40.769  35.482  1.00  0.94           C
ATOM   3114  C   GLY A 205      24.047 -41.912  36.392  1.00  0.94           C
ATOM   3115  O   GLY A 205      23.373 -42.938  36.421  1.00  0.94           O
ATOM      0  H   GLY A 205      24.201 -38.976  36.048  1.00  0.94           H   new
ATOM      0  HA2 GLY A 205      22.803 -40.928  35.073  1.00  0.94           H   new
ATOM      0  HA3 GLY A 205      24.310 -40.677  34.761  1.00  0.94           H   new
ATOM   3119  N   SER A 206      25.115 -41.719  37.176  1.00  0.92           N
ATOM   3120  CA  SER A 206      25.562 -42.739  38.100  1.00  0.92           C
ATOM   3121  C   SER A 206      24.477 -43.053  39.126  1.00  0.92           C
ATOM   3122  O   SER A 206      24.222 -44.222  39.405  1.00  0.92           O
ATOM   3123  CB  SER A 206      26.816 -42.276  38.811  1.00  0.92           C
ATOM   3124  OG  SER A 206      27.875 -42.123  37.915  1.00  0.92           O
ATOM      0  H   SER A 206      25.587 -41.000  37.180  1.00  0.92           H   new
ATOM      0  HA  SER A 206      25.754 -43.545  37.596  1.00  0.92           H   new
ATOM      0  HB2 SER A 206      26.644 -41.434  39.260  1.00  0.92           H   new
ATOM      0  HB3 SER A 206      27.059 -42.918  39.496  1.00  0.92           H   new
ATOM      0  HG  SER A 206      27.829 -41.366  37.553  1.00  0.92           H   new
ATOM   3130  N   ALA A 207      23.781 -42.032  39.649  1.00  0.90           N
ATOM   3131  CA  ALA A 207      22.731 -42.302  40.627  1.00  0.90           C
ATOM   3132  C   ALA A 207      21.670 -43.206  40.044  1.00  0.90           C
ATOM   3133  O   ALA A 207      21.208 -44.164  40.690  1.00  0.90           O
ATOM   3134  CB  ALA A 207      22.074 -40.995  41.062  1.00  0.90           C
ATOM      0  H   ALA A 207      23.900 -41.203  39.455  1.00  0.90           H   new
ATOM      0  HA  ALA A 207      23.140 -42.740  41.389  1.00  0.90           H   new
ATOM      0  HB1 ALA A 207      21.378 -41.183  41.711  1.00  0.90           H   new
ATOM      0  HB2 ALA A 207      22.741 -40.415  41.462  1.00  0.90           H   new
ATOM      0  HB3 ALA A 207      21.685 -40.555  40.290  1.00  0.90           H   new
ATOM   3140  N   ALA A 208      21.305 -42.916  38.799  1.00  0.88           N
ATOM   3141  CA  ALA A 208      20.305 -43.691  38.119  1.00  0.88           C
ATOM   3142  C   ALA A 208      20.775 -45.085  37.849  1.00  0.88           C
ATOM   3143  O   ALA A 208      20.064 -46.042  38.138  1.00  0.88           O
ATOM   3144  CB  ALA A 208      19.950 -43.038  36.825  1.00  0.88           C
ATOM      0  H   ALA A 208      21.633 -42.269  38.337  1.00  0.88           H   new
ATOM      0  HA  ALA A 208      19.527 -43.736  38.697  1.00  0.88           H   new
ATOM      0  HB1 ALA A 208      19.275 -43.566  36.371  1.00  0.88           H   new
ATOM      0  HB2 ALA A 208      19.604 -42.148  36.996  1.00  0.88           H   new
ATOM      0  HB3 ALA A 208      20.741 -42.975  36.266  1.00  0.88           H   new
ATOM   3150  N   LEU A 209      21.996 -45.224  37.361  1.00  0.87           N
ATOM   3151  CA  LEU A 209      22.497 -46.535  37.026  1.00  0.87           C
ATOM   3152  C   LEU A 209      22.634 -47.411  38.252  1.00  0.87           C
ATOM   3153  O   LEU A 209      22.276 -48.584  38.206  1.00  0.87           O
ATOM   3154  CB  LEU A 209      23.801 -46.403  36.261  1.00  0.87           C
ATOM   3155  CG  LEU A 209      23.626 -45.816  34.861  1.00  0.87           C
ATOM   3156  CD1 LEU A 209      24.982 -45.569  34.249  1.00  0.87           C
ATOM   3157  CD2 LEU A 209      22.788 -46.774  34.025  1.00  0.87           C
ATOM      0  H   LEU A 209      22.543 -44.576  37.219  1.00  0.87           H   new
ATOM      0  HA  LEU A 209      21.854 -46.979  36.452  1.00  0.87           H   new
ATOM      0  HB2 LEU A 209      24.409 -45.841  36.766  1.00  0.87           H   new
ATOM      0  HB3 LEU A 209      24.216 -47.277  36.189  1.00  0.87           H   new
ATOM      0  HG  LEU A 209      23.162 -44.965  34.900  1.00  0.87           H   new
ATOM      0 HD11 LEU A 209      24.873 -45.196  33.360  1.00  0.87           H   new
ATOM      0 HD12 LEU A 209      25.478 -44.945  34.802  1.00  0.87           H   new
ATOM      0 HD13 LEU A 209      25.468 -46.406  34.191  1.00  0.87           H   new
ATOM      0 HD21 LEU A 209      22.672 -46.409  33.134  1.00  0.87           H   new
ATOM      0 HD22 LEU A 209      23.238 -47.631  33.967  1.00  0.87           H   new
ATOM      0 HD23 LEU A 209      21.920 -46.893  34.441  1.00  0.87           H   new
ATOM   3169  N   VAL A 210      23.048 -46.848  39.386  1.00  0.87           N
ATOM   3170  CA  VAL A 210      23.133 -47.675  40.577  1.00  0.87           C
ATOM   3171  C   VAL A 210      21.759 -48.228  40.892  1.00  0.87           C
ATOM   3172  O   VAL A 210      21.608 -49.426  41.111  1.00  0.87           O
ATOM   3173  CB  VAL A 210      23.659 -46.880  41.790  1.00  0.87           C
ATOM   3174  CG1 VAL A 210      23.496 -47.714  43.073  1.00  0.87           C
ATOM   3175  CG2 VAL A 210      25.137 -46.546  41.583  1.00  0.87           C
ATOM      0  H   VAL A 210      23.275 -46.024  39.483  1.00  0.87           H   new
ATOM      0  HA  VAL A 210      23.759 -48.395  40.402  1.00  0.87           H   new
ATOM      0  HB  VAL A 210      23.150 -46.059  41.876  1.00  0.87           H   new
ATOM      0 HG11 VAL A 210      23.828 -47.209  43.832  1.00  0.87           H   new
ATOM      0 HG12 VAL A 210      22.558 -47.920  43.208  1.00  0.87           H   new
ATOM      0 HG13 VAL A 210      23.999 -48.539  42.989  1.00  0.87           H   new
ATOM      0 HG21 VAL A 210      25.466 -46.046  42.346  1.00  0.87           H   new
ATOM      0 HG22 VAL A 210      25.645 -47.367  41.492  1.00  0.87           H   new
ATOM      0 HG23 VAL A 210      25.239 -46.012  40.779  1.00  0.87           H   new
ATOM   3185  N   THR A 211      20.734 -47.386  40.845  1.00  0.89           N
ATOM   3186  CA  THR A 211      19.402 -47.892  41.130  1.00  0.89           C
ATOM   3187  C   THR A 211      18.921 -48.912  40.106  1.00  0.89           C
ATOM   3188  O   THR A 211      18.411 -49.979  40.455  1.00  0.89           O
ATOM   3189  CB  THR A 211      18.366 -46.777  41.130  1.00  0.89           C
ATOM   3190  CG2 THR A 211      16.999 -47.396  41.405  1.00  0.89           C
ATOM   3191  OG1 THR A 211      18.663 -45.787  42.129  1.00  0.89           O
ATOM      0  H   THR A 211      20.784 -46.548  40.657  1.00  0.89           H   new
ATOM      0  HA  THR A 211      19.482 -48.306  42.004  1.00  0.89           H   new
ATOM      0  HB  THR A 211      18.375 -46.334  40.267  1.00  0.89           H   new
ATOM      0  HG1 THR A 211      17.950 -45.537  42.497  1.00  0.89           H   new
ATOM      0 HG21 THR A 211      16.323 -46.700  41.409  1.00  0.89           H   new
ATOM      0 HG22 THR A 211      16.792 -48.043  40.713  1.00  0.89           H   new
ATOM      0 HG23 THR A 211      17.012 -47.839  42.268  1.00  0.89           H   new
ATOM   3199  N   LEU A 212      19.104 -48.599  38.836  1.00  0.94           N
ATOM   3200  CA  LEU A 212      18.611 -49.430  37.754  1.00  0.94           C
ATOM   3201  C   LEU A 212      19.304 -50.802  37.718  1.00  0.94           C
ATOM   3202  O   LEU A 212      18.696 -51.796  37.314  1.00  0.94           O
ATOM   3203  CB  LEU A 212      18.790 -48.656  36.443  1.00  0.94           C
ATOM   3204  CG  LEU A 212      17.899 -47.362  36.339  1.00  0.94           C
ATOM   3205  CD1 LEU A 212      18.264 -46.580  35.102  1.00  0.94           C
ATOM   3206  CD2 LEU A 212      16.470 -47.732  36.354  1.00  0.94           C
ATOM      0  H   LEU A 212      19.521 -47.893  38.575  1.00  0.94           H   new
ATOM      0  HA  LEU A 212      17.670 -49.622  37.892  1.00  0.94           H   new
ATOM      0  HB2 LEU A 212      19.722 -48.404  36.351  1.00  0.94           H   new
ATOM      0  HB3 LEU A 212      18.580 -49.243  35.700  1.00  0.94           H   new
ATOM      0  HG  LEU A 212      18.064 -46.791  37.106  1.00  0.94           H   new
ATOM      0 HD11 LEU A 212      17.711 -45.785  35.046  1.00  0.94           H   new
ATOM      0 HD12 LEU A 212      19.198 -46.321  35.147  1.00  0.94           H   new
ATOM      0 HD13 LEU A 212      18.119 -47.130  34.316  1.00  0.94           H   new
ATOM      0 HD21 LEU A 212      15.927 -46.931  36.290  1.00  0.94           H   new
ATOM      0 HD22 LEU A 212      16.278 -48.313  35.601  1.00  0.94           H   new
ATOM      0 HD23 LEU A 212      16.264 -48.196  37.181  1.00  0.94           H   new
ATOM   3218  N   ILE A 213      20.569 -50.847  38.146  1.00  1.03           N
ATOM   3219  CA  ILE A 213      21.373 -52.062  38.183  1.00  1.03           C
ATOM   3220  C   ILE A 213      21.242 -52.856  39.497  1.00  1.03           C
ATOM   3221  O   ILE A 213      21.106 -54.081  39.465  1.00  1.03           O
ATOM   3222  CB  ILE A 213      22.858 -51.717  37.955  1.00  1.03           C
ATOM   3223  CG1 ILE A 213      23.047 -51.126  36.536  1.00  1.03           C
ATOM   3224  CG2 ILE A 213      23.726 -52.945  38.157  1.00  1.03           C
ATOM   3225  CD1 ILE A 213      24.412 -50.505  36.311  1.00  1.03           C
ATOM      0  H   ILE A 213      20.989 -50.152  38.429  1.00  1.03           H   new
ATOM      0  HA  ILE A 213      21.032 -52.628  37.473  1.00  1.03           H   new
ATOM      0  HB  ILE A 213      23.133 -51.051  38.604  1.00  1.03           H   new
ATOM      0 HG12 ILE A 213      22.908 -51.828  35.881  1.00  1.03           H   new
ATOM      0 HG13 ILE A 213      22.365 -50.454  36.381  1.00  1.03           H   new
ATOM      0 HG21 ILE A 213      24.656 -52.712  38.010  1.00  1.03           H   new
ATOM      0 HG22 ILE A 213      23.615 -53.275  39.062  1.00  1.03           H   new
ATOM      0 HG23 ILE A 213      23.463 -53.635  37.528  1.00  1.03           H   new
ATOM      0 HD11 ILE A 213      24.464 -50.156  35.408  1.00  1.03           H   new
ATOM      0 HD12 ILE A 213      24.548 -49.783  36.945  1.00  1.03           H   new
ATOM      0 HD13 ILE A 213      25.099 -51.178  36.437  1.00  1.03           H   new
ATOM   3237  N   GLU A 214      21.338 -52.174  40.650  1.00  1.18           N
ATOM   3238  CA  GLU A 214      21.327 -52.840  41.956  1.00  1.18           C
ATOM   3239  C   GLU A 214      19.944 -52.949  42.618  1.00  1.18           C
ATOM   3240  O   GLU A 214      19.755 -53.772  43.516  1.00  1.18           O
ATOM   3241  CB  GLU A 214      22.291 -52.130  42.918  1.00  1.18           C
ATOM   3242  CG  GLU A 214      23.757 -52.149  42.457  1.00  1.18           C
ATOM   3243  CD  GLU A 214      24.718 -51.480  43.425  1.00  1.18           C
ATOM   3244  OE1 GLU A 214      24.277 -50.971  44.428  1.00  1.18           O
ATOM   3245  OE2 GLU A 214      25.898 -51.488  43.154  1.00  1.18           O1-
ATOM      0  H   GLU A 214      21.411 -51.318  40.693  1.00  1.18           H   new
ATOM      0  HA  GLU A 214      21.612 -53.750  41.777  1.00  1.18           H   new
ATOM      0  HB2 GLU A 214      22.007 -51.209  43.025  1.00  1.18           H   new
ATOM      0  HB3 GLU A 214      22.230 -52.549  43.791  1.00  1.18           H   new
ATOM      0  HG2 GLU A 214      24.033 -53.070  42.326  1.00  1.18           H   new
ATOM      0  HG3 GLU A 214      23.821 -51.708  41.595  1.00  1.18           H   new
ATOM   3252  N   GLY A 215      18.987 -52.101  42.224  1.00  1.40           N
ATOM   3253  CA  GLY A 215      17.653 -52.092  42.826  1.00  1.40           C
ATOM   3254  C   GLY A 215      17.564 -51.262  44.106  1.00  1.40           C
ATOM   3255  O   GLY A 215      16.523 -51.240  44.765  1.00  1.40           O
ATOM      0  H   GLY A 215      19.095 -51.517  41.602  1.00  1.40           H   new
ATOM      0  HA2 GLY A 215      17.018 -51.746  42.180  1.00  1.40           H   new
ATOM      0  HA3 GLY A 215      17.389 -53.004  43.022  1.00  1.40           H   new
ATOM   3259  N   THR A 216      18.662 -50.609  44.461  1.00  1.67           N
ATOM   3260  CA  THR A 216      18.757 -49.797  45.663  1.00  1.67           C
ATOM   3261  C   THR A 216      19.606 -48.553  45.425  1.00  1.67           C
ATOM   3262  O   THR A 216      19.970 -48.250  44.296  1.00  1.67           O
ATOM   3263  CB  THR A 216      19.333 -50.625  46.825  1.00  1.67           C
ATOM   3264  CG2 THR A 216      20.802 -50.966  46.561  1.00  1.67           C
ATOM   3265  OG1 THR A 216      19.205 -49.884  48.050  1.00  1.67           O
ATOM      0  H   THR A 216      19.388 -50.626  44.000  1.00  1.67           H   new
ATOM      0  HA  THR A 216      17.862 -49.507  45.898  1.00  1.67           H   new
ATOM      0  HB  THR A 216      18.837 -51.455  46.900  1.00  1.67           H   new
ATOM      0  HG1 THR A 216      19.518 -50.336  48.685  1.00  1.67           H   new
ATOM      0 HG21 THR A 216      21.151 -51.487  47.301  1.00  1.67           H   new
ATOM      0 HG22 THR A 216      20.873 -51.480  45.742  1.00  1.67           H   new
ATOM      0 HG23 THR A 216      21.314 -50.147  46.473  1.00  1.67           H   new
ATOM   3273  N   ALA A 217      19.887 -47.820  46.490  1.00  1.93           N
ATOM   3274  CA  ALA A 217      20.678 -46.597  46.394  1.00  1.93           C
ATOM   3275  C   ALA A 217      21.290 -46.255  47.746  1.00  1.93           C
ATOM   3276  O   ALA A 217      20.688 -46.500  48.790  1.00  1.93           O
ATOM   3277  CB  ALA A 217      19.806 -45.452  45.897  1.00  1.93           C
ATOM      0  H   ALA A 217      19.628 -48.013  47.287  1.00  1.93           H   new
ATOM      0  HA  ALA A 217      21.399 -46.737  45.760  1.00  1.93           H   new
ATOM      0  HB1 ALA A 217      20.338 -44.643  45.836  1.00  1.93           H   new
ATOM      0  HB2 ALA A 217      19.451 -45.672  45.022  1.00  1.93           H   new
ATOM      0  HB3 ALA A 217      19.073 -45.310  46.517  1.00  1.93           H   new
ATOM   3283  N   GLY A 218      22.475 -45.653  47.729  1.00  2.11           N
ATOM   3284  CA  GLY A 218      23.113 -45.219  48.966  1.00  2.11           C
ATOM   3285  C   GLY A 218      22.818 -43.761  49.272  1.00  2.11           C
ATOM   3286  O   GLY A 218      22.095 -43.094  48.535  1.00  2.11           O
ATOM      0  H   GLY A 218      22.924 -45.487  47.015  1.00  2.11           H   new
ATOM      0  HA2 GLY A 218      22.804 -45.772  49.700  1.00  2.11           H   new
ATOM      0  HA3 GLY A 218      24.072 -45.347  48.898  1.00  2.11           H   new
ATOM   3290  N   VAL A 219      23.468 -43.238  50.310  1.00  2.16           N
ATOM   3291  CA  VAL A 219      23.271 -41.856  50.754  1.00  2.16           C
ATOM   3292  C   VAL A 219      23.616 -40.803  49.700  1.00  2.16           C
ATOM   3293  O   VAL A 219      23.155 -39.668  49.801  1.00  2.16           O
ATOM   3294  CB  VAL A 219      24.045 -41.570  52.060  1.00  2.16           C
ATOM   3295  CG1 VAL A 219      25.509 -41.494  51.810  1.00  2.16           C
ATOM   3296  CG2 VAL A 219      23.549 -40.245  52.657  1.00  2.16           C
ATOM      0  H   VAL A 219      24.039 -43.677  50.780  1.00  2.16           H   new
ATOM      0  HA  VAL A 219      22.318 -41.779  50.917  1.00  2.16           H   new
ATOM      0  HB  VAL A 219      23.885 -42.296  52.683  1.00  2.16           H   new
ATOM      0 HG11 VAL A 219      25.971 -41.314  52.644  1.00  2.16           H   new
ATOM      0 HG12 VAL A 219      25.819 -42.337  51.444  1.00  2.16           H   new
ATOM      0 HG13 VAL A 219      25.693 -40.781  51.178  1.00  2.16           H   new
ATOM      0 HG21 VAL A 219      24.031 -40.059  53.478  1.00  2.16           H   new
ATOM      0 HG22 VAL A 219      23.702 -39.527  52.023  1.00  2.16           H   new
ATOM      0 HG23 VAL A 219      22.600 -40.311  52.848  1.00  2.16           H   new
ATOM   3306  N   VAL A 220      24.448 -41.158  48.713  1.00  2.06           N
ATOM   3307  CA  VAL A 220      24.812 -40.221  47.654  1.00  2.06           C
ATOM   3308  C   VAL A 220      24.109 -40.491  46.332  1.00  2.06           C
ATOM   3309  O   VAL A 220      24.352 -39.775  45.359  1.00  2.06           O
ATOM   3310  CB  VAL A 220      26.333 -40.202  47.385  1.00  2.06           C
ATOM   3311  CG1 VAL A 220      27.104 -39.792  48.611  1.00  2.06           C
ATOM   3312  CG2 VAL A 220      26.762 -41.562  46.930  1.00  2.06           C
ATOM      0  H   VAL A 220      24.809 -41.935  48.642  1.00  2.06           H   new
ATOM      0  HA  VAL A 220      24.520 -39.360  47.993  1.00  2.06           H   new
ATOM      0  HB  VAL A 220      26.521 -39.548  46.694  1.00  2.06           H   new
ATOM      0 HG11 VAL A 220      28.053 -39.790  48.411  1.00  2.06           H   new
ATOM      0 HG12 VAL A 220      26.829 -38.903  48.884  1.00  2.06           H   new
ATOM      0 HG13 VAL A 220      26.927 -40.419  49.330  1.00  2.06           H   new
ATOM      0 HG21 VAL A 220      27.717 -41.560  46.758  1.00  2.06           H   new
ATOM      0 HG22 VAL A 220      26.559 -42.213  47.620  1.00  2.06           H   new
ATOM      0 HG23 VAL A 220      26.288 -41.796  46.116  1.00  2.06           H   new
ATOM   3322  N   TRP A 221      23.259 -41.523  46.270  1.00  1.87           N
ATOM   3323  CA  TRP A 221      22.597 -41.798  45.002  1.00  1.87           C
ATOM   3324  C   TRP A 221      21.091 -41.497  45.038  1.00  1.87           C
ATOM   3325  O   TRP A 221      20.376 -41.720  44.061  1.00  1.87           O
ATOM   3326  CB  TRP A 221      22.851 -43.230  44.557  1.00  1.87           C
ATOM   3327  CG  TRP A 221      24.310 -43.584  44.420  1.00  1.87           C
ATOM   3328  CD1 TRP A 221      24.965 -44.577  45.083  1.00  1.87           C
ATOM   3329  CD2 TRP A 221      25.329 -42.888  43.650  1.00  1.87           C
ATOM   3330  CE2 TRP A 221      26.529 -43.559  43.861  1.00  1.87           C
ATOM   3331  CE3 TRP A 221      25.320 -41.765  42.832  1.00  1.87           C
ATOM   3332  NE1 TRP A 221      26.290 -44.588  44.733  1.00  1.87           N
ATOM   3333  CZ2 TRP A 221      27.706 -43.157  43.259  1.00  1.87           C
ATOM   3334  CZ3 TRP A 221      26.485 -41.353  42.237  1.00  1.87           C
ATOM   3335  CH2 TRP A 221      27.653 -42.035  42.435  1.00  1.87           C
ATOM      0  H   TRP A 221      23.062 -42.050  46.920  1.00  1.87           H   new
ATOM      0  HA  TRP A 221      22.986 -41.194  44.350  1.00  1.87           H   new
ATOM      0  HB2 TRP A 221      22.440 -43.834  45.195  1.00  1.87           H   new
ATOM      0  HB3 TRP A 221      22.412 -43.376  43.705  1.00  1.87           H   new
ATOM      0  HD1 TRP A 221      24.570 -45.164  45.687  1.00  1.87           H   new
ATOM      0  HE1 TRP A 221      26.877 -45.150  45.015  1.00  1.87           H   new
ATOM      0  HE3 TRP A 221      24.530 -41.296  42.689  1.00  1.87           H   new
ATOM      0  HZ2 TRP A 221      28.502 -43.617  43.398  1.00  1.87           H   new
ATOM      0  HZ3 TRP A 221      26.480 -40.600  41.692  1.00  1.87           H   new
ATOM      0  HH2 TRP A 221      28.428 -41.744  42.011  1.00  1.87           H   new
ATOM   3346  N   ASN A 222      20.612 -40.967  46.158  1.00  1.66           N
ATOM   3347  CA  ASN A 222      19.202 -40.603  46.289  1.00  1.66           C
ATOM   3348  C   ASN A 222      18.993 -39.199  45.727  1.00  1.66           C
ATOM   3349  O   ASN A 222      19.925 -38.393  45.711  1.00  1.66           O
ATOM   3350  CB  ASN A 222      18.741 -40.711  47.728  1.00  1.66           C
ATOM   3351  CG  ASN A 222      18.606 -42.155  48.213  1.00  1.66           C
ATOM   3352  ND2 ASN A 222      19.127 -42.438  49.375  1.00  1.66           N
ATOM   3353  OD1 ASN A 222      18.018 -43.001  47.524  1.00  1.66           O
ATOM      0  H   ASN A 222      21.087 -40.809  46.857  1.00  1.66           H   new
ATOM      0  HA  ASN A 222      18.660 -41.224  45.779  1.00  1.66           H   new
ATOM      0  HB2 ASN A 222      19.370 -40.242  48.299  1.00  1.66           H   new
ATOM      0  HB3 ASN A 222      17.885 -40.264  47.821  1.00  1.66           H   new
ATOM      0 HD21 ASN A 222      19.069 -43.236  49.689  1.00  1.66           H   new
ATOM      0 HD22 ASN A 222      19.528 -41.826  49.827  1.00  1.66           H   new
ATOM   3360  N   CYS A 223      17.767 -38.877  45.298  1.00  1.47           N
ATOM   3361  CA  CYS A 223      17.496 -37.548  44.730  1.00  1.47           C
ATOM   3362  C   CYS A 223      18.002 -36.366  45.528  1.00  1.47           C
ATOM   3363  O   CYS A 223      18.552 -35.434  44.952  1.00  1.47           O
ATOM   3364  CB  CYS A 223      15.996 -37.331  44.533  1.00  1.47           C
ATOM   3365  SG  CYS A 223      15.025 -37.358  46.059  1.00  1.47           S
ATOM      0  H   CYS A 223      17.088 -39.404  45.326  1.00  1.47           H   new
ATOM      0  HA  CYS A 223      17.989 -37.569  43.895  1.00  1.47           H   new
ATOM      0  HB2 CYS A 223      15.860 -36.478  44.092  1.00  1.47           H   new
ATOM      0  HB3 CYS A 223      15.658 -38.016  43.936  1.00  1.47           H   new
ATOM      0  HG  CYS A 223      13.873 -37.570  45.797  1.00  1.47           H   new
ATOM   3371  N   THR A 224      17.874 -36.400  46.846  1.00  1.31           N
ATOM   3372  CA  THR A 224      18.288 -35.240  47.611  1.00  1.31           C
ATOM   3373  C   THR A 224      19.779 -35.023  47.553  1.00  1.31           C
ATOM   3374  O   THR A 224      20.250 -33.899  47.348  1.00  1.31           O
ATOM   3375  CB  THR A 224      17.839 -35.349  49.078  1.00  1.31           C
ATOM   3376  CG2 THR A 224      18.315 -34.120  49.856  1.00  1.31           C
ATOM   3377  OG1 THR A 224      16.398 -35.430  49.138  1.00  1.31           O
ATOM      0  H   THR A 224      17.562 -37.059  47.302  1.00  1.31           H   new
ATOM      0  HA  THR A 224      17.855 -34.474  47.203  1.00  1.31           H   new
ATOM      0  HB  THR A 224      18.224 -36.147  49.472  1.00  1.31           H   new
ATOM      0  HG1 THR A 224      16.154 -35.491  49.939  1.00  1.31           H   new
ATOM      0 HG21 THR A 224      18.030 -34.192  50.780  1.00  1.31           H   new
ATOM      0 HG22 THR A 224      19.283 -34.068  49.819  1.00  1.31           H   new
ATOM      0 HG23 THR A 224      17.934 -33.320  49.462  1.00  1.31           H   new
ATOM   3385  N   THR A 225      20.533 -36.094  47.722  1.00  1.22           N
ATOM   3386  CA  THR A 225      21.960 -35.931  47.782  1.00  1.22           C
ATOM   3387  C   THR A 225      22.563 -35.788  46.407  1.00  1.22           C
ATOM   3388  O   THR A 225      23.394 -34.913  46.191  1.00  1.22           O
ATOM   3389  CB  THR A 225      22.646 -37.079  48.513  1.00  1.22           C
ATOM   3390  CG2 THR A 225      24.135 -36.723  48.643  1.00  1.22           C
ATOM   3391  OG1 THR A 225      22.127 -37.232  49.834  1.00  1.22           O
ATOM      0  H   THR A 225      20.244 -36.900  47.802  1.00  1.22           H   new
ATOM      0  HA  THR A 225      22.111 -35.114  48.283  1.00  1.22           H   new
ATOM      0  HB  THR A 225      22.501 -37.900  48.017  1.00  1.22           H   new
ATOM      0  HG1 THR A 225      22.316 -37.998  50.123  1.00  1.22           H   new
ATOM      0 HG21 THR A 225      24.600 -37.438  49.106  1.00  1.22           H   new
ATOM      0 HG22 THR A 225      24.519 -36.608  47.760  1.00  1.22           H   new
ATOM      0 HG23 THR A 225      24.228 -35.899  49.146  1.00  1.22           H   new
ATOM   3399  N   ALA A 226      22.154 -36.627  45.460  1.00  1.16           N
ATOM   3400  CA  ALA A 226      22.739 -36.551  44.132  1.00  1.16           C
ATOM   3401  C   ALA A 226      22.500 -35.165  43.546  1.00  1.16           C
ATOM   3402  O   ALA A 226      23.403 -34.567  42.949  1.00  1.16           O
ATOM   3403  CB  ALA A 226      22.137 -37.613  43.254  1.00  1.16           C
ATOM      0  H   ALA A 226      21.553 -37.233  45.564  1.00  1.16           H   new
ATOM      0  HA  ALA A 226      23.696 -36.702  44.186  1.00  1.16           H   new
ATOM      0  HB1 ALA A 226      22.528 -37.561  42.368  1.00  1.16           H   new
ATOM      0  HB2 ALA A 226      22.315 -38.487  43.635  1.00  1.16           H   new
ATOM      0  HB3 ALA A 226      21.179 -37.477  43.192  1.00  1.16           H   new
ATOM   3409  N   VAL A 227      21.298 -34.619  43.766  1.00  1.13           N
ATOM   3410  CA  VAL A 227      21.006 -33.289  43.291  1.00  1.13           C
ATOM   3411  C   VAL A 227      21.735 -32.230  44.055  1.00  1.13           C
ATOM   3412  O   VAL A 227      22.280 -31.308  43.452  1.00  1.13           O
ATOM   3413  CB  VAL A 227      19.534 -32.965  43.388  1.00  1.13           C
ATOM   3414  CG1 VAL A 227      19.373 -31.491  43.095  1.00  1.13           C
ATOM   3415  CG2 VAL A 227      18.757 -33.825  42.398  1.00  1.13           C
ATOM      0  H   VAL A 227      20.654 -35.006  44.184  1.00  1.13           H   new
ATOM      0  HA  VAL A 227      21.297 -33.289  42.366  1.00  1.13           H   new
ATOM      0  HB  VAL A 227      19.185 -33.157  44.272  1.00  1.13           H   new
ATOM      0 HG11 VAL A 227      18.435 -31.251  43.150  1.00  1.13           H   new
ATOM      0 HG12 VAL A 227      19.877 -30.975  43.744  1.00  1.13           H   new
ATOM      0 HG13 VAL A 227      19.704 -31.300  42.203  1.00  1.13           H   new
ATOM      0 HG21 VAL A 227      17.812 -33.617  42.461  1.00  1.13           H   new
ATOM      0 HG22 VAL A 227      19.069 -33.644  41.497  1.00  1.13           H   new
ATOM      0 HG23 VAL A 227      18.895 -34.762  42.605  1.00  1.13           H   new
ATOM   3425  N   GLY A 228      21.734 -32.321  45.382  1.00  1.13           N
ATOM   3426  CA  GLY A 228      22.401 -31.304  46.149  1.00  1.13           C
ATOM   3427  C   GLY A 228      23.877 -31.230  45.822  1.00  1.13           C
ATOM   3428  O   GLY A 228      24.425 -30.136  45.752  1.00  1.13           O
ATOM      0  H   GLY A 228      21.362 -32.948  45.838  1.00  1.13           H   new
ATOM      0  HA2 GLY A 228      21.988 -30.444  45.974  1.00  1.13           H   new
ATOM      0  HA3 GLY A 228      22.288 -31.486  47.095  1.00  1.13           H   new
ATOM   3432  N   LEU A 229      24.524 -32.368  45.562  1.00  1.16           N
ATOM   3433  CA  LEU A 229      25.936 -32.345  45.221  1.00  1.16           C
ATOM   3434  C   LEU A 229      26.144 -31.620  43.897  1.00  1.16           C
ATOM   3435  O   LEU A 229      27.068 -30.813  43.751  1.00  1.16           O
ATOM   3436  CB  LEU A 229      26.470 -33.775  45.120  1.00  1.16           C
ATOM   3437  CG  LEU A 229      26.554 -34.551  46.443  1.00  1.16           C
ATOM   3438  CD1 LEU A 229      26.908 -36.017  46.145  1.00  1.16           C
ATOM   3439  CD2 LEU A 229      27.570 -33.896  47.352  1.00  1.16           C
ATOM      0  H   LEU A 229      24.166 -33.150  45.579  1.00  1.16           H   new
ATOM      0  HA  LEU A 229      26.419 -31.873  45.917  1.00  1.16           H   new
ATOM      0  HB2 LEU A 229      25.904 -34.271  44.509  1.00  1.16           H   new
ATOM      0  HB3 LEU A 229      27.356 -33.745  44.725  1.00  1.16           H   new
ATOM      0  HG  LEU A 229      25.699 -34.535  46.901  1.00  1.16           H   new
ATOM      0 HD11 LEU A 229      26.963 -36.513  46.977  1.00  1.16           H   new
ATOM      0 HD12 LEU A 229      26.222 -36.407  45.581  1.00  1.16           H   new
ATOM      0 HD13 LEU A 229      27.763 -36.057  45.689  1.00  1.16           H   new
ATOM      0 HD21 LEU A 229      27.622 -34.387  48.187  1.00  1.16           H   new
ATOM      0 HD22 LEU A 229      28.439 -33.899  46.921  1.00  1.16           H   new
ATOM      0 HD23 LEU A 229      27.302 -32.981  47.532  1.00  1.16           H   new
ATOM   3451  N   CYS A 230      25.247 -31.863  42.939  1.00  1.22           N
ATOM   3452  CA  CYS A 230      25.341 -31.206  41.649  1.00  1.22           C
ATOM   3453  C   CYS A 230      25.103 -29.705  41.808  1.00  1.22           C
ATOM   3454  O   CYS A 230      25.797 -28.867  41.225  1.00  1.22           O
ATOM   3455  CB  CYS A 230      24.270 -31.753  40.730  1.00  1.22           C
ATOM   3456  SG  CYS A 230      24.479 -33.455  40.255  1.00  1.22           S
ATOM      0  H   CYS A 230      24.583 -32.403  43.021  1.00  1.22           H   new
ATOM      0  HA  CYS A 230      26.224 -31.366  41.282  1.00  1.22           H   new
ATOM      0  HB2 CYS A 230      23.409 -31.657  41.167  1.00  1.22           H   new
ATOM      0  HB3 CYS A 230      24.243 -31.209  39.927  1.00  1.22           H   new
ATOM      0  HG  CYS A 230      24.108 -34.168  41.146  1.00  1.22           H   new
ATOM   3462  N   ASN A 231      24.122 -29.357  42.624  1.00  1.31           N
ATOM   3463  CA  ASN A 231      23.821 -27.960  42.826  1.00  1.31           C
ATOM   3464  C   ASN A 231      24.901 -27.257  43.609  1.00  1.31           C
ATOM   3465  O   ASN A 231      25.172 -26.089  43.343  1.00  1.31           O
ATOM   3466  CB  ASN A 231      22.497 -27.777  43.497  1.00  1.31           C
ATOM   3467  CG  ASN A 231      21.378 -28.015  42.593  1.00  1.31           C
ATOM   3468  ND2 ASN A 231      20.282 -28.254  43.173  1.00  1.31           N
ATOM   3469  OD1 ASN A 231      21.472 -27.965  41.362  1.00  1.31           O
ATOM      0  H   ASN A 231      23.627 -29.907  43.063  1.00  1.31           H   new
ATOM      0  HA  ASN A 231      23.779 -27.556  41.945  1.00  1.31           H   new
ATOM      0  HB2 ASN A 231      22.434 -28.382  44.252  1.00  1.31           H   new
ATOM      0  HB3 ASN A 231      22.438 -26.876  43.850  1.00  1.31           H   new
ATOM      0 HD21 ASN A 231      19.570 -28.388  42.709  1.00  1.31           H   new
ATOM      0 HD22 ASN A 231      20.247 -28.283  44.032  1.00  1.31           H   new
ATOM   3476  N   LEU A 232      25.547 -27.967  44.537  1.00  1.42           N
ATOM   3477  CA  LEU A 232      26.605 -27.411  45.361  1.00  1.42           C
ATOM   3478  C   LEU A 232      27.785 -27.089  44.448  1.00  1.42           C
ATOM   3479  O   LEU A 232      28.388 -26.024  44.559  1.00  1.42           O
ATOM   3480  CB  LEU A 232      26.969 -28.378  46.485  1.00  1.42           C
ATOM   3481  CG  LEU A 232      27.950 -27.855  47.500  1.00  1.42           C
ATOM   3482  CD1 LEU A 232      27.356 -26.570  48.130  1.00  1.42           C
ATOM   3483  CD2 LEU A 232      28.178 -28.936  48.559  1.00  1.42           C
ATOM      0  H   LEU A 232      25.376 -28.794  44.702  1.00  1.42           H   new
ATOM      0  HA  LEU A 232      26.318 -26.593  45.797  1.00  1.42           H   new
ATOM      0  HB2 LEU A 232      26.155 -28.633  46.947  1.00  1.42           H   new
ATOM      0  HB3 LEU A 232      27.336 -29.185  46.090  1.00  1.42           H   new
ATOM      0  HG  LEU A 232      28.803 -27.639  47.092  1.00  1.42           H   new
ATOM      0 HD11 LEU A 232      27.974 -26.216  48.788  1.00  1.42           H   new
ATOM      0 HD12 LEU A 232      27.209 -25.908  47.437  1.00  1.42           H   new
ATOM      0 HD13 LEU A 232      26.512 -26.780  48.560  1.00  1.42           H   new
ATOM      0 HD21 LEU A 232      28.809 -28.613  49.221  1.00  1.42           H   new
ATOM      0 HD22 LEU A 232      27.336 -29.148  48.992  1.00  1.42           H   new
ATOM      0 HD23 LEU A 232      28.533 -29.733  48.136  1.00  1.42           H   new
ATOM   3495  N   MET A 233      28.058 -27.968  43.474  1.00  1.54           N
ATOM   3496  CA  MET A 233      29.083 -27.711  42.458  1.00  1.54           C
ATOM   3497  C   MET A 233      28.826 -26.354  41.793  1.00  1.54           C
ATOM   3498  O   MET A 233      29.753 -25.584  41.531  1.00  1.54           O
ATOM   3499  CB  MET A 233      29.067 -28.810  41.399  1.00  1.54           C
ATOM   3500  CG  MET A 233      30.010 -28.602  40.245  1.00  1.54           C
ATOM   3501  SD  MET A 233      29.822 -29.884  39.001  1.00  1.54           S
ATOM   3502  CE  MET A 233      28.162 -29.562  38.392  1.00  1.54           C
ATOM      0  H   MET A 233      27.656 -28.723  43.386  1.00  1.54           H   new
ATOM      0  HA  MET A 233      29.952 -27.701  42.889  1.00  1.54           H   new
ATOM      0  HB2 MET A 233      29.283 -29.654  41.826  1.00  1.54           H   new
ATOM      0  HB3 MET A 233      28.165 -28.890  41.051  1.00  1.54           H   new
ATOM      0  HG2 MET A 233      29.846 -27.734  39.844  1.00  1.54           H   new
ATOM      0  HG3 MET A 233      30.924 -28.596  40.570  1.00  1.54           H   new
ATOM      0  HE1 MET A 233      27.941 -30.205  37.700  1.00  1.54           H   new
ATOM      0  HE2 MET A 233      27.528 -29.642  39.122  1.00  1.54           H   new
ATOM      0  HE3 MET A 233      28.120 -28.665  38.025  1.00  1.54           H   new
ATOM   3512  N   ARG A 234      27.546 -26.063  41.550  1.00  1.67           N
ATOM   3513  CA  ARG A 234      27.090 -24.819  40.941  1.00  1.67           C
ATOM   3514  C   ARG A 234      26.852 -23.657  41.953  1.00  1.67           C
ATOM   3515  O   ARG A 234      26.351 -22.599  41.564  1.00  1.67           O
ATOM   3516  CB  ARG A 234      25.804 -25.066  40.162  1.00  1.67           C
ATOM   3517  CG  ARG A 234      25.908 -25.919  38.886  1.00  1.67           C
ATOM   3518  CD  ARG A 234      24.544 -26.061  38.278  1.00  1.67           C
ATOM   3519  NE  ARG A 234      24.511 -26.813  37.016  1.00  1.67           N
ATOM   3520  CZ  ARG A 234      24.707 -26.278  35.805  1.00  1.67           C
ATOM   3521  NH1 ARG A 234      24.994 -25.000  35.665  1.00  1.67           N1+
ATOM   3522  NH2 ARG A 234      24.593 -27.058  34.762  1.00  1.67           N
ATOM      0  H   ARG A 234      26.904 -26.602  41.742  1.00  1.67           H   new
ATOM      0  HA  ARG A 234      27.810 -24.535  40.356  1.00  1.67           H   new
ATOM      0  HB2 ARG A 234      25.169 -25.493  40.758  1.00  1.67           H   new
ATOM      0  HB3 ARG A 234      25.430 -24.205  39.918  1.00  1.67           H   new
ATOM      0  HG2 ARG A 234      26.515 -25.503  38.254  1.00  1.67           H   new
ATOM      0  HG3 ARG A 234      26.273 -26.793  39.096  1.00  1.67           H   new
ATOM      0  HD2 ARG A 234      23.962 -26.500  38.918  1.00  1.67           H   new
ATOM      0  HD3 ARG A 234      24.178 -25.176  38.123  1.00  1.67           H   new
ATOM      0  HE  ARG A 234      24.354 -27.658  37.059  1.00  1.67           H   new
ATOM      0 HH11 ARG A 234      25.058 -24.495  36.358  1.00  1.67           H   new
ATOM      0 HH12 ARG A 234      25.117 -24.670  34.880  1.00  1.67           H   new
ATOM      0 HH21 ARG A 234      24.397 -27.889  34.866  1.00  1.67           H   new
ATOM      0 HH22 ARG A 234      24.714 -26.740  33.972  1.00  1.67           H   new
ATOM   3536  N   GLY A 235      27.199 -23.847  43.241  1.00  1.76           N
ATOM   3537  CA  GLY A 235      27.047 -22.820  44.289  1.00  1.76           C
ATOM   3538  C   GLY A 235      25.766 -22.887  45.146  1.00  1.76           C
ATOM   3539  O   GLY A 235      25.505 -22.008  45.974  1.00  1.76           O
ATOM      0  H   GLY A 235      27.533 -24.585  43.531  1.00  1.76           H   new
ATOM      0  HA2 GLY A 235      27.812 -22.878  44.883  1.00  1.76           H   new
ATOM      0  HA3 GLY A 235      27.082 -21.948  43.866  1.00  1.76           H   new
ATOM   3543  N   GLY A 236      24.986 -23.946  44.996  1.00  1.81           N
ATOM   3544  CA  GLY A 236      23.724 -24.150  45.717  1.00  1.81           C
ATOM   3545  C   GLY A 236      23.893 -24.565  47.175  1.00  1.81           C
ATOM   3546  O   GLY A 236      23.453 -25.642  47.584  1.00  1.81           O
ATOM      0  H   GLY A 236      25.176 -24.589  44.457  1.00  1.81           H   new
ATOM      0  HA2 GLY A 236      23.208 -23.329  45.683  1.00  1.81           H   new
ATOM      0  HA3 GLY A 236      23.207 -24.829  45.256  1.00  1.81           H   new
ATOM   3550  N   TRP A 237      24.457 -23.662  47.971  1.00  1.81           N
ATOM   3551  CA  TRP A 237      24.686 -23.864  49.403  1.00  1.81           C
ATOM   3552  C   TRP A 237      23.457 -24.399  50.151  1.00  1.81           C
ATOM   3553  O   TRP A 237      23.583 -25.216  51.063  1.00  1.81           O
ATOM   3554  CB  TRP A 237      25.105 -22.516  50.004  1.00  1.81           C
ATOM   3555  CG  TRP A 237      23.992 -21.472  49.925  1.00  1.81           C
ATOM   3556  CD1 TRP A 237      23.788 -20.628  48.875  1.00  1.81           C
ATOM   3557  CD2 TRP A 237      22.954 -21.147  50.903  1.00  1.81           C
ATOM   3558  CE2 TRP A 237      22.176 -20.126  50.345  1.00  1.81           C
ATOM   3559  CE3 TRP A 237      22.627 -21.633  52.175  1.00  1.81           C
ATOM   3560  NE1 TRP A 237      22.697 -19.823  49.113  1.00  1.81           N
ATOM   3561  CZ2 TRP A 237      21.087 -19.588  51.007  1.00  1.81           C
ATOM   3562  CZ3 TRP A 237      21.538 -21.083  52.832  1.00  1.81           C
ATOM   3563  CH2 TRP A 237      20.788 -20.093  52.266  1.00  1.81           C
ATOM      0  H   TRP A 237      24.725 -22.895  47.688  1.00  1.81           H   new
ATOM      0  HA  TRP A 237      25.376 -24.538  49.503  1.00  1.81           H   new
ATOM      0  HB2 TRP A 237      25.360 -22.643  50.931  1.00  1.81           H   new
ATOM      0  HB3 TRP A 237      25.888 -22.186  49.537  1.00  1.81           H   new
ATOM      0  HD1 TRP A 237      24.311 -20.600  48.107  1.00  1.81           H   new
ATOM      0  HE1 TRP A 237      22.391 -19.226  48.575  1.00  1.81           H   new
ATOM      0  HE3 TRP A 237      23.129 -22.309  52.570  1.00  1.81           H   new
ATOM      0  HZ2 TRP A 237      20.574 -18.913  50.624  1.00  1.81           H   new
ATOM      0  HZ3 TRP A 237      21.313 -21.396  53.678  1.00  1.81           H   new
ATOM      0  HH2 TRP A 237      20.061 -19.749  52.733  1.00  1.81           H   new
ATOM   3574  N   LEU A 238      22.270 -23.963  49.737  1.00  1.76           N
ATOM   3575  CA  LEU A 238      21.044 -24.369  50.397  1.00  1.76           C
ATOM   3576  C   LEU A 238      20.751 -25.839  50.117  1.00  1.76           C
ATOM   3577  O   LEU A 238      20.269 -26.559  51.001  1.00  1.76           O
ATOM   3578  CB  LEU A 238      19.902 -23.434  49.989  1.00  1.76           C
ATOM   3579  CG  LEU A 238      18.564 -23.690  50.655  1.00  1.76           C
ATOM   3580  CD1 LEU A 238      18.728 -23.667  52.162  1.00  1.76           C
ATOM   3581  CD2 LEU A 238      17.632 -22.582  50.252  1.00  1.76           C
ATOM      0  H   LEU A 238      22.158 -23.429  49.072  1.00  1.76           H   new
ATOM      0  HA  LEU A 238      21.142 -24.291  51.359  1.00  1.76           H   new
ATOM      0  HB2 LEU A 238      20.170 -22.522  50.182  1.00  1.76           H   new
ATOM      0  HB3 LEU A 238      19.783 -23.498  49.028  1.00  1.76           H   new
ATOM      0  HG  LEU A 238      18.216 -24.555  50.386  1.00  1.76           H   new
ATOM      0 HD11 LEU A 238      17.870 -23.831  52.584  1.00  1.76           H   new
ATOM      0 HD12 LEU A 238      19.356 -24.356  52.430  1.00  1.76           H   new
ATOM      0 HD13 LEU A 238      19.063 -22.799  52.438  1.00  1.76           H   new
ATOM      0 HD21 LEU A 238      16.766 -22.721  50.665  1.00  1.76           H   new
ATOM      0 HD22 LEU A 238      17.996 -21.731  50.543  1.00  1.76           H   new
ATOM      0 HD23 LEU A 238      17.532 -22.578  49.287  1.00  1.76           H   new
ATOM   3593  N   ALA A 239      20.997 -26.306  48.896  1.00  1.70           N
ATOM   3594  CA  ALA A 239      20.775 -27.715  48.634  1.00  1.70           C
ATOM   3595  C   ALA A 239      21.778 -28.492  49.498  1.00  1.70           C
ATOM   3596  O   ALA A 239      21.479 -29.572  50.015  1.00  1.70           O
ATOM   3597  CB  ALA A 239      20.899 -28.039  47.165  1.00  1.70           C
ATOM      0  H   ALA A 239      21.282 -25.841  48.231  1.00  1.70           H   new
ATOM      0  HA  ALA A 239      19.869 -27.971  48.868  1.00  1.70           H   new
ATOM      0  HB1 ALA A 239      20.745 -28.987  47.028  1.00  1.70           H   new
ATOM      0  HB2 ALA A 239      20.243 -27.530  46.665  1.00  1.70           H   new
ATOM      0  HB3 ALA A 239      21.790 -27.809  46.857  1.00  1.70           H   new
ATOM   3603  N   GLY A 240      22.978 -27.902  49.662  1.00  1.63           N
ATOM   3604  CA  GLY A 240      24.031 -28.468  50.501  1.00  1.63           C
ATOM   3605  C   GLY A 240      23.535 -28.605  51.946  1.00  1.63           C
ATOM   3606  O   GLY A 240      23.872 -29.571  52.642  1.00  1.63           O
ATOM      0  H   GLY A 240      23.195 -27.160  49.285  1.00  1.63           H   new
ATOM      0  HA2 GLY A 240      24.296 -29.336  50.159  1.00  1.63           H   new
ATOM      0  HA3 GLY A 240      24.817 -27.900  50.473  1.00  1.63           H   new
ATOM   3610  N   MET A 241      22.719 -27.638  52.400  1.00  1.59           N
ATOM   3611  CA  MET A 241      22.116 -27.685  53.734  1.00  1.59           C
ATOM   3612  C   MET A 241      21.237 -28.914  53.849  1.00  1.59           C
ATOM   3613  O   MET A 241      21.269 -29.627  54.858  1.00  1.59           O
ATOM   3614  CB  MET A 241      21.253 -26.459  54.012  1.00  1.59           C
ATOM   3615  CG  MET A 241      20.708 -26.379  55.427  1.00  1.59           C
ATOM   3616  SD  MET A 241      19.656 -24.946  55.671  1.00  1.59           S
ATOM   3617  CE  MET A 241      20.838 -23.651  55.436  1.00  1.59           C
ATOM      0  H   MET A 241      22.504 -26.943  51.942  1.00  1.59           H   new
ATOM      0  HA  MET A 241      22.841 -27.710  54.378  1.00  1.59           H   new
ATOM      0  HB2 MET A 241      21.777 -25.662  53.834  1.00  1.59           H   new
ATOM      0  HB3 MET A 241      20.509 -26.454  53.390  1.00  1.59           H   new
ATOM      0  HG2 MET A 241      20.205 -27.185  55.624  1.00  1.59           H   new
ATOM      0  HG3 MET A 241      21.447 -26.346  56.055  1.00  1.59           H   new
ATOM      0  HE1 MET A 241      20.401 -22.791  55.541  1.00  1.59           H   new
ATOM      0  HE2 MET A 241      21.546 -23.736  56.093  1.00  1.59           H   new
ATOM      0  HE3 MET A 241      21.215 -23.715  54.545  1.00  1.59           H   new
ATOM   3627  N   SER A 242      20.458 -29.181  52.793  1.00  1.59           N
ATOM   3628  CA  SER A 242      19.575 -30.341  52.802  1.00  1.59           C
ATOM   3629  C   SER A 242      20.406 -31.594  52.989  1.00  1.59           C
ATOM   3630  O   SER A 242      20.053 -32.468  53.791  1.00  1.59           O
ATOM   3631  CB  SER A 242      18.783 -30.471  51.520  1.00  1.59           C
ATOM   3632  OG  SER A 242      17.920 -31.561  51.619  1.00  1.59           O
ATOM      0  H   SER A 242      20.429 -28.708  52.075  1.00  1.59           H   new
ATOM      0  HA  SER A 242      18.946 -30.224  53.531  1.00  1.59           H   new
ATOM      0  HB2 SER A 242      18.278 -29.659  51.356  1.00  1.59           H   new
ATOM      0  HB3 SER A 242      19.383 -30.588  50.767  1.00  1.59           H   new
ATOM      0  HG  SER A 242      17.141 -31.322  51.414  1.00  1.59           H   new
ATOM   3638  N   ILE A 243      21.525 -31.677  52.259  1.00  1.65           N
ATOM   3639  CA  ILE A 243      22.398 -32.834  52.383  1.00  1.65           C
ATOM   3640  C   ILE A 243      23.006 -32.952  53.754  1.00  1.65           C
ATOM   3641  O   ILE A 243      22.980 -34.028  54.345  1.00  1.65           O
ATOM   3642  CB  ILE A 243      23.564 -32.821  51.392  1.00  1.65           C
ATOM   3643  CG1 ILE A 243      23.071 -33.002  50.061  1.00  1.65           C
ATOM   3644  CG2 ILE A 243      24.552 -33.933  51.730  1.00  1.65           C
ATOM   3645  CD1 ILE A 243      24.111 -32.777  49.009  1.00  1.65           C
ATOM      0  H   ILE A 243      21.788 -31.081  51.697  1.00  1.65           H   new
ATOM      0  HA  ILE A 243      21.812 -33.585  52.198  1.00  1.65           H   new
ATOM      0  HB  ILE A 243      24.018 -31.966  51.452  1.00  1.65           H   new
ATOM      0 HG12 ILE A 243      22.720 -33.902  49.972  1.00  1.65           H   new
ATOM      0 HG13 ILE A 243      22.331 -32.393  49.911  1.00  1.65           H   new
ATOM      0 HG21 ILE A 243      25.287 -33.917  51.097  1.00  1.65           H   new
ATOM      0 HG22 ILE A 243      24.896 -33.799  52.627  1.00  1.65           H   new
ATOM      0 HG23 ILE A 243      24.103 -34.791  51.681  1.00  1.65           H   new
ATOM      0 HD11 ILE A 243      23.719 -32.913  48.132  1.00  1.65           H   new
ATOM      0 HD12 ILE A 243      24.447 -31.869  49.075  1.00  1.65           H   new
ATOM      0 HD13 ILE A 243      24.842 -33.402  49.137  1.00  1.65           H   new
ATOM   3657  N   THR A 244      23.523 -31.854  54.282  1.00  1.76           N
ATOM   3658  CA  THR A 244      24.166 -31.883  55.576  1.00  1.76           C
ATOM   3659  C   THR A 244      23.200 -32.378  56.636  1.00  1.76           C
ATOM   3660  O   THR A 244      23.525 -33.286  57.406  1.00  1.76           O
ATOM   3661  CB  THR A 244      24.671 -30.481  55.942  1.00  1.76           C
ATOM   3662  CG2 THR A 244      25.298 -30.503  57.309  1.00  1.76           C
ATOM   3663  OG1 THR A 244      25.635 -30.049  54.964  1.00  1.76           O
ATOM      0  H   THR A 244      23.510 -31.082  53.904  1.00  1.76           H   new
ATOM      0  HA  THR A 244      24.920 -32.492  55.534  1.00  1.76           H   new
ATOM      0  HB  THR A 244      23.924 -29.862  55.951  1.00  1.76           H   new
ATOM      0  HG1 THR A 244      25.244 -29.880  54.240  1.00  1.76           H   new
ATOM      0 HG21 THR A 244      25.615 -29.614  57.534  1.00  1.76           H   new
ATOM      0 HG22 THR A 244      24.640 -30.786  57.963  1.00  1.76           H   new
ATOM      0 HG23 THR A 244      26.044 -31.123  57.313  1.00  1.76           H   new
ATOM   3671  N   TRP A 245      21.990 -31.819  56.630  1.00  1.93           N
ATOM   3672  CA  TRP A 245      20.953 -32.194  57.570  1.00  1.93           C
ATOM   3673  C   TRP A 245      20.570 -33.664  57.397  1.00  1.93           C
ATOM   3674  O   TRP A 245      20.489 -34.403  58.384  1.00  1.93           O
ATOM   3675  CB  TRP A 245      19.736 -31.281  57.393  1.00  1.93           C
ATOM   3676  CG  TRP A 245      18.637 -31.558  58.355  1.00  1.93           C
ATOM   3677  CD1 TRP A 245      18.519 -31.054  59.616  1.00  1.93           C
ATOM   3678  CD2 TRP A 245      17.484 -32.391  58.148  1.00  1.93           C
ATOM   3679  CE2 TRP A 245      16.733 -32.347  59.327  1.00  1.93           C
ATOM   3680  CE3 TRP A 245      17.034 -33.158  57.082  1.00  1.93           C
ATOM   3681  NE1 TRP A 245      17.380 -31.526  60.208  1.00  1.93           N
ATOM   3682  CZ2 TRP A 245      15.554 -33.040  59.465  1.00  1.93           C
ATOM   3683  CZ3 TRP A 245      15.856 -33.851  57.224  1.00  1.93           C
ATOM   3684  CH2 TRP A 245      15.133 -33.794  58.381  1.00  1.93           C
ATOM      0  H   TRP A 245      21.753 -31.208  56.074  1.00  1.93           H   new
ATOM      0  HA  TRP A 245      21.292 -32.084  58.472  1.00  1.93           H   new
ATOM      0  HB2 TRP A 245      20.017 -30.358  57.492  1.00  1.93           H   new
ATOM      0  HB3 TRP A 245      19.397 -31.379  56.490  1.00  1.93           H   new
ATOM      0  HD1 TRP A 245      19.125 -30.473  60.016  1.00  1.93           H   new
ATOM      0  HE1 TRP A 245      17.114 -31.337  61.004  1.00  1.93           H   new
ATOM      0  HE3 TRP A 245      17.519 -33.202  56.290  1.00  1.93           H   new
ATOM      0  HZ2 TRP A 245      15.060 -33.004  60.252  1.00  1.93           H   new
ATOM      0  HZ3 TRP A 245      15.545 -34.370  56.518  1.00  1.93           H   new
ATOM      0  HH2 TRP A 245      14.338 -34.273  58.443  1.00  1.93           H   new
ATOM   3695  N   THR A 246      20.373 -34.101  56.145  1.00  2.15           N
ATOM   3696  CA  THR A 246      19.999 -35.479  55.847  1.00  2.15           C
ATOM   3697  C   THR A 246      21.054 -36.444  56.357  1.00  2.15           C
ATOM   3698  O   THR A 246      20.735 -37.461  56.981  1.00  2.15           O
ATOM   3699  CB  THR A 246      19.832 -35.686  54.333  1.00  2.15           C
ATOM   3700  CG2 THR A 246      19.516 -37.136  54.028  1.00  2.15           C
ATOM   3701  OG1 THR A 246      18.780 -34.839  53.847  1.00  2.15           O
ATOM      0  H   THR A 246      20.454 -33.602  55.449  1.00  2.15           H   new
ATOM      0  HA  THR A 246      19.155 -35.654  56.292  1.00  2.15           H   new
ATOM      0  HB  THR A 246      20.663 -35.454  53.889  1.00  2.15           H   new
ATOM      0  HG1 THR A 246      19.061 -34.050  53.786  1.00  2.15           H   new
ATOM      0 HG21 THR A 246      19.414 -37.251  53.070  1.00  2.15           H   new
ATOM      0 HG22 THR A 246      20.240 -37.699  54.345  1.00  2.15           H   new
ATOM      0 HG23 THR A 246      18.692 -37.388  54.473  1.00  2.15           H   new
ATOM   3709  N   VAL A 247      22.319 -36.127  56.112  1.00  2.41           N
ATOM   3710  CA  VAL A 247      23.383 -36.979  56.580  1.00  2.41           C
ATOM   3711  C   VAL A 247      23.376 -37.052  58.091  1.00  2.41           C
ATOM   3712  O   VAL A 247      23.472 -38.145  58.638  1.00  2.41           O
ATOM   3713  CB  VAL A 247      24.746 -36.504  56.067  1.00  2.41           C
ATOM   3714  CG1 VAL A 247      25.854 -37.279  56.760  1.00  2.41           C
ATOM   3715  CG2 VAL A 247      24.818 -36.741  54.552  1.00  2.41           C
ATOM      0  H   VAL A 247      22.574 -35.428  55.680  1.00  2.41           H   new
ATOM      0  HA  VAL A 247      23.230 -37.869  56.226  1.00  2.41           H   new
ATOM      0  HB  VAL A 247      24.856 -35.559  56.257  1.00  2.41           H   new
ATOM      0 HG11 VAL A 247      26.715 -36.975  56.433  1.00  2.41           H   new
ATOM      0 HG12 VAL A 247      25.802 -37.132  57.717  1.00  2.41           H   new
ATOM      0 HG13 VAL A 247      25.753 -38.225  56.573  1.00  2.41           H   new
ATOM      0 HG21 VAL A 247      25.679 -36.443  54.218  1.00  2.41           H   new
ATOM      0 HG22 VAL A 247      24.710 -37.687  54.367  1.00  2.41           H   new
ATOM      0 HG23 VAL A 247      24.111 -36.243  54.112  1.00  2.41           H   new
ATOM   3725  N   TYR A 248      23.224 -35.920  58.778  1.00  2.71           N
ATOM   3726  CA  TYR A 248      23.203 -35.957  60.235  1.00  2.71           C
ATOM   3727  C   TYR A 248      22.042 -36.815  60.737  1.00  2.71           C
ATOM   3728  O   TYR A 248      22.189 -37.601  61.680  1.00  2.71           O
ATOM   3729  CB  TYR A 248      23.132 -34.547  60.802  1.00  2.71           C
ATOM   3730  CG  TYR A 248      24.411 -33.789  60.595  1.00  2.71           C
ATOM   3731  CD1 TYR A 248      25.580 -34.484  60.306  1.00  2.71           C
ATOM   3732  CD2 TYR A 248      24.428 -32.411  60.702  1.00  2.71           C
ATOM   3733  CE1 TYR A 248      26.758 -33.797  60.118  1.00  2.71           C
ATOM   3734  CE2 TYR A 248      25.611 -31.724  60.521  1.00  2.71           C
ATOM   3735  CZ  TYR A 248      26.772 -32.409  60.227  1.00  2.71           C
ATOM   3736  OH  TYR A 248      27.950 -31.720  60.042  1.00  2.71           O
ATOM      0  H   TYR A 248      23.134 -35.140  58.428  1.00  2.71           H   new
ATOM      0  HA  TYR A 248      24.027 -36.364  60.546  1.00  2.71           H   new
ATOM      0  HB2 TYR A 248      22.402 -34.067  60.381  1.00  2.71           H   new
ATOM      0  HB3 TYR A 248      22.934 -34.591  61.750  1.00  2.71           H   new
ATOM      0  HD1 TYR A 248      25.566 -35.412  60.240  1.00  2.71           H   new
ATOM      0  HD2 TYR A 248      23.645 -31.948  60.895  1.00  2.71           H   new
ATOM      0  HE1 TYR A 248      27.541 -34.258  59.919  1.00  2.71           H   new
ATOM      0  HE2 TYR A 248      25.626 -30.797  60.597  1.00  2.71           H   new
ATOM      0  HH  TYR A 248      27.811 -30.897  60.136  1.00  2.71           H   new
ATOM   3746  N   LYS A 249      20.885 -36.695  60.086  1.00  3.07           N
ATOM   3747  CA  LYS A 249      19.736 -37.503  60.458  1.00  3.07           C
ATOM   3748  C   LYS A 249      20.118 -38.983  60.374  1.00  3.07           C
ATOM   3749  O   LYS A 249      19.808 -39.762  61.275  1.00  3.07           O
ATOM   3750  CB  LYS A 249      18.540 -37.167  59.552  1.00  3.07           C
ATOM   3751  CG  LYS A 249      17.237 -37.910  59.849  1.00  3.07           C
ATOM   3752  CD  LYS A 249      16.118 -37.406  58.927  1.00  3.07           C
ATOM   3753  CE  LYS A 249      14.810 -38.184  59.103  1.00  3.07           C
ATOM   3754  NZ  LYS A 249      13.731 -37.671  58.193  1.00  3.07           N1+
ATOM      0  H   LYS A 249      20.750 -36.154  59.431  1.00  3.07           H   new
ATOM      0  HA  LYS A 249      19.470 -37.308  61.370  1.00  3.07           H   new
ATOM      0  HB2 LYS A 249      18.369 -36.214  59.615  1.00  3.07           H   new
ATOM      0  HB3 LYS A 249      18.793 -37.350  58.634  1.00  3.07           H   new
ATOM      0  HG2 LYS A 249      17.364 -38.863  59.723  1.00  3.07           H   new
ATOM      0  HG3 LYS A 249      16.985 -37.778  60.776  1.00  3.07           H   new
ATOM      0  HD2 LYS A 249      15.957 -36.466  59.104  1.00  3.07           H   new
ATOM      0  HD3 LYS A 249      16.409 -37.475  58.004  1.00  3.07           H   new
ATOM      0  HE2 LYS A 249      14.966 -39.124  58.922  1.00  3.07           H   new
ATOM      0  HE3 LYS A 249      14.515 -38.117  60.025  1.00  3.07           H   new
ATOM      0  HZ1 LYS A 249      12.978 -37.564  58.656  1.00  3.07           H   new
ATOM      0  HZ2 LYS A 249      13.980 -36.890  57.848  1.00  3.07           H   new
ATOM      0  HZ3 LYS A 249      13.594 -38.255  57.536  1.00  3.07           H   new
ATOM   3768  N   ASN A 250      20.826 -39.360  59.299  1.00  3.50           N
ATOM   3769  CA  ASN A 250      21.272 -40.735  59.104  1.00  3.50           C
ATOM   3770  C   ASN A 250      22.370 -41.154  60.100  1.00  3.50           C
ATOM   3771  O   ASN A 250      22.397 -42.302  60.551  1.00  3.50           O
ATOM   3772  CB  ASN A 250      21.736 -40.921  57.674  1.00  3.50           C
ATOM   3773  CG  ASN A 250      20.584 -40.927  56.697  1.00  3.50           C
ATOM   3774  ND2 ASN A 250      20.866 -40.570  55.472  1.00  3.50           N
ATOM   3775  OD1 ASN A 250      19.439 -41.249  57.056  1.00  3.50           O
ATOM      0  H   ASN A 250      21.057 -38.823  58.668  1.00  3.50           H   new
ATOM      0  HA  ASN A 250      20.515 -41.316  59.278  1.00  3.50           H   new
ATOM      0  HB2 ASN A 250      22.352 -40.209  57.440  1.00  3.50           H   new
ATOM      0  HB3 ASN A 250      22.225 -41.755  57.600  1.00  3.50           H   new
ATOM      0 HD21 ASN A 250      20.246 -40.551  54.876  1.00  3.50           H   new
ATOM      0 HD22 ASN A 250      21.671 -40.354  55.262  1.00  3.50           H   new
ATOM   3782  N   VAL A 251      23.231 -40.214  60.510  1.00  4.08           N
ATOM   3783  CA  VAL A 251      24.315 -40.497  61.465  1.00  4.08           C
ATOM   3784  C   VAL A 251      23.775 -41.006  62.782  1.00  4.08           C
ATOM   3785  O   VAL A 251      24.334 -41.928  63.377  1.00  4.08           O
ATOM   3786  CB  VAL A 251      25.195 -39.259  61.747  1.00  4.08           C
ATOM   3787  CG1 VAL A 251      26.113 -39.542  62.915  1.00  4.08           C
ATOM   3788  CG2 VAL A 251      26.051 -38.931  60.530  1.00  4.08           C
ATOM      0  H   VAL A 251      23.204 -39.397  60.244  1.00  4.08           H   new
ATOM      0  HA  VAL A 251      24.860 -41.180  61.044  1.00  4.08           H   new
ATOM      0  HB  VAL A 251      24.614 -38.509  61.950  1.00  4.08           H   new
ATOM      0 HG11 VAL A 251      26.664 -38.763  63.090  1.00  4.08           H   new
ATOM      0 HG12 VAL A 251      25.583 -39.746  63.701  1.00  4.08           H   new
ATOM      0 HG13 VAL A 251      26.681 -40.299  62.704  1.00  4.08           H   new
ATOM      0 HG21 VAL A 251      26.598 -38.153  60.719  1.00  4.08           H   new
ATOM      0 HG22 VAL A 251      26.624 -39.686  60.324  1.00  4.08           H   new
ATOM      0 HG23 VAL A 251      25.477 -38.745  59.771  1.00  4.08           H   new
ATOM   3798  N   ASP A 252      22.679 -40.416  63.226  1.00  4.84           N
ATOM   3799  CA  ASP A 252      22.058 -40.790  64.488  1.00  4.84           C
ATOM   3800  C   ASP A 252      21.200 -42.070  64.430  1.00  4.84           C
ATOM   3801  O   ASP A 252      20.680 -42.511  65.461  1.00  4.84           O
ATOM   3802  CB  ASP A 252      21.230 -39.619  65.006  1.00  4.84           C
ATOM   3803  CG  ASP A 252      22.105 -38.455  65.490  1.00  4.84           C
ATOM   3804  OD1 ASP A 252      23.235 -38.694  65.870  1.00  4.84           O
ATOM   3805  OD2 ASP A 252      21.636 -37.344  65.490  1.00  4.84           O1-
ATOM      0  H   ASP A 252      22.272 -39.786  62.805  1.00  4.84           H   new
ATOM      0  HA  ASP A 252      22.783 -41.000  65.097  1.00  4.84           H   new
ATOM      0  HB2 ASP A 252      20.640 -39.306  64.302  1.00  4.84           H   new
ATOM      0  HB3 ASP A 252      20.666 -39.922  65.735  1.00  4.84           H   new
ATOM   3810  N   LYS A 253      21.007 -42.656  63.246  1.00  5.83           N
ATOM   3811  CA  LYS A 253      20.210 -43.873  63.146  1.00  5.83           C
ATOM   3812  C   LYS A 253      21.027 -45.089  63.590  1.00  5.83           C
ATOM   3813  O   LYS A 253      22.249 -45.094  63.441  1.00  5.83           O
ATOM   3814  CB  LYS A 253      19.703 -44.099  61.717  1.00  5.83           C
ATOM   3815  CG  LYS A 253      18.668 -43.116  61.241  1.00  5.83           C
ATOM   3816  CD  LYS A 253      18.207 -43.468  59.835  1.00  5.83           C
ATOM   3817  CE  LYS A 253      17.151 -42.505  59.329  1.00  5.83           C
ATOM   3818  NZ  LYS A 253      16.710 -42.855  57.946  1.00  5.83           N1+
ATOM      0  H   LYS A 253      21.325 -42.368  62.501  1.00  5.83           H   new
ATOM      0  HA  LYS A 253      19.445 -43.764  63.732  1.00  5.83           H   new
ATOM      0  HB2 LYS A 253      20.460 -44.068  61.112  1.00  5.83           H   new
ATOM      0  HB3 LYS A 253      19.330 -44.993  61.659  1.00  5.83           H   new
ATOM      0  HG2 LYS A 253      17.910 -43.118  61.846  1.00  5.83           H   new
ATOM      0  HG3 LYS A 253      19.037 -42.219  61.251  1.00  5.83           H   new
ATOM      0  HD2 LYS A 253      18.968 -43.458  59.234  1.00  5.83           H   new
ATOM      0  HD3 LYS A 253      17.851 -44.370  59.828  1.00  5.83           H   new
ATOM      0  HE2 LYS A 253      16.387 -42.517  59.927  1.00  5.83           H   new
ATOM      0  HE3 LYS A 253      17.504 -41.602  59.339  1.00  5.83           H   new
ATOM      0  HZ1 LYS A 253      16.092 -42.275  57.676  1.00  5.83           H   new
ATOM      0  HZ2 LYS A 253      17.408 -42.823  57.395  1.00  5.83           H   new
ATOM      0  HZ3 LYS A 253      16.367 -43.676  57.942  1.00  5.83           H   new
ATOM   3832  N   PRO A 254      20.393 -46.140  64.133  1.00  7.01           N
ATOM   3833  CA  PRO A 254      21.033 -47.389  64.482  1.00  7.01           C
ATOM   3834  C   PRO A 254      21.485 -48.071  63.206  1.00  7.01           C
ATOM   3835  O   PRO A 254      20.877 -47.888  62.153  1.00  7.01           O
ATOM   3836  CB  PRO A 254      19.926 -48.157  65.213  1.00  7.01           C
ATOM   3837  CG  PRO A 254      18.629 -47.555  64.704  1.00  7.01           C
ATOM   3838  CD  PRO A 254      18.948 -46.090  64.443  1.00  7.01           C
ATOM      0  HA  PRO A 254      21.825 -47.309  65.036  1.00  7.01           H   new
ATOM      0  HB2 PRO A 254      19.972 -49.107  65.021  1.00  7.01           H   new
ATOM      0  HB3 PRO A 254      20.006 -48.058  66.175  1.00  7.01           H   new
ATOM      0  HG2 PRO A 254      18.330 -47.999  63.895  1.00  7.01           H   new
ATOM      0  HG3 PRO A 254      17.918 -47.648  65.358  1.00  7.01           H   new
ATOM      0  HD2 PRO A 254      18.431 -45.732  63.705  1.00  7.01           H   new
ATOM      0  HD3 PRO A 254      18.762 -45.535  65.216  1.00  7.01           H   new
ATOM   3846  N   LYS A 255      22.545 -48.865  63.306  1.00  8.28           N
ATOM   3847  CA  LYS A 255      23.089 -49.565  62.146  1.00  8.28           C
ATOM   3848  C   LYS A 255      22.812 -51.068  62.161  1.00  8.28           C
ATOM   3849  O   LYS A 255      23.411 -51.827  61.396  1.00  8.28           O
ATOM   3850  CB  LYS A 255      24.588 -49.300  62.063  1.00  8.28           C
ATOM   3851  CG  LYS A 255      24.941 -47.804  61.944  1.00  8.28           C
ATOM   3852  CD  LYS A 255      24.407 -47.189  60.656  1.00  8.28           C
ATOM   3853  CE  LYS A 255      24.845 -45.733  60.513  1.00  8.28           C
ATOM   3854  NZ  LYS A 255      24.336 -45.122  59.256  1.00  8.28           N1+
ATOM      0  H   LYS A 255      22.967 -49.013  64.041  1.00  8.28           H   new
ATOM      0  HA  LYS A 255      22.639 -49.219  61.360  1.00  8.28           H   new
ATOM      0  HB2 LYS A 255      25.018 -49.665  62.852  1.00  8.28           H   new
ATOM      0  HB3 LYS A 255      24.951 -49.773  61.298  1.00  8.28           H   new
ATOM      0  HG2 LYS A 255      24.576 -47.325  62.705  1.00  8.28           H   new
ATOM      0  HG3 LYS A 255      25.904 -47.697  61.977  1.00  8.28           H   new
ATOM      0  HD2 LYS A 255      24.724 -47.700  59.895  1.00  8.28           H   new
ATOM      0  HD3 LYS A 255      23.438 -47.240  60.648  1.00  8.28           H   new
ATOM      0  HE2 LYS A 255      24.524 -45.223  61.273  1.00  8.28           H   new
ATOM      0  HE3 LYS A 255      25.814 -45.684  60.527  1.00  8.28           H   new
ATOM      0  HZ1 LYS A 255      24.609 -44.276  59.205  1.00  8.28           H   new
ATOM      0  HZ2 LYS A 255      24.648 -45.577  58.557  1.00  8.28           H   new
ATOM      0  HZ3 LYS A 255      23.446 -45.147  59.253  1.00  8.28           H   new
ATOM   3868  N   GLY A 256      21.939 -51.504  63.062  1.00  9.49           N
ATOM   3869  CA  GLY A 256      21.628 -52.923  63.181  1.00  9.49           C
ATOM   3870  C   GLY A 256      20.950 -53.442  61.919  1.00  9.49           C
ATOM   3871  O   GLY A 256      20.218 -52.714  61.249  1.00  9.49           O
ATOM      0  H   GLY A 256      21.517 -50.996  63.613  1.00  9.49           H   new
ATOM      0  HA2 GLY A 256      22.443 -53.423  63.343  1.00  9.49           H   new
ATOM      0  HA3 GLY A 256      21.049 -53.068  63.946  1.00  9.49           H   new
ATOM   3875  N   LYS A 257      21.172 -54.720  61.618  1.00 10.48           N
ATOM   3876  CA  LYS A 257      20.587 -55.358  60.439  1.00 10.48           C
ATOM   3877  C   LYS A 257      19.480 -56.348  60.801  1.00 10.48           C
ATOM   3878  O   LYS A 257      19.045 -57.141  59.955  1.00 10.48           O
ATOM   3879  CB  LYS A 257      21.682 -56.054  59.634  1.00 10.48           C
ATOM   3880  CG  LYS A 257      22.788 -55.103  59.148  1.00 10.48           C
ATOM   3881  CD  LYS A 257      22.253 -54.067  58.163  1.00 10.48           C
ATOM   3882  CE  LYS A 257      23.371 -53.172  57.640  1.00 10.48           C
ATOM   3883  NZ  LYS A 257      22.865 -52.145  56.679  1.00 10.48           N1+
ATOM      0  H   LYS A 257      21.666 -55.242  62.091  1.00 10.48           H   new
ATOM      0  HA  LYS A 257      20.177 -54.662  59.901  1.00 10.48           H   new
ATOM      0  HB2 LYS A 257      22.081 -56.750  60.179  1.00 10.48           H   new
ATOM      0  HB3 LYS A 257      21.281 -56.490  58.866  1.00 10.48           H   new
ATOM      0  HG2 LYS A 257      23.184 -54.651  59.910  1.00 10.48           H   new
ATOM      0  HG3 LYS A 257      23.494 -55.617  58.725  1.00 10.48           H   new
ATOM      0  HD2 LYS A 257      21.821 -54.517  57.420  1.00 10.48           H   new
ATOM      0  HD3 LYS A 257      21.577 -53.524  58.597  1.00 10.48           H   new
ATOM      0  HE2 LYS A 257      23.805 -52.729  58.386  1.00 10.48           H   new
ATOM      0  HE3 LYS A 257      24.044 -53.718  57.204  1.00 10.48           H   new
ATOM      0  HZ1 LYS A 257      23.543 -51.643  56.396  1.00 10.48           H   new
ATOM      0  HZ2 LYS A 257      22.486 -52.550  55.983  1.00 10.48           H   new
ATOM      0  HZ3 LYS A 257      22.264 -51.629  57.085  1.00 10.48           H   new
ATOM   3897  N   ARG A 258      19.077 -56.326  62.067  1.00 11.22           N
ATOM   3898  CA  ARG A 258      18.060 -57.226  62.593  1.00 11.22           C
ATOM   3899  C   ARG A 258      17.093 -56.462  63.490  1.00 11.22           C
ATOM   3900  O   ARG A 258      15.951 -56.213  63.104  1.00 11.22           O
ATOM   3901  CB  ARG A 258      18.695 -58.360  63.396  1.00 11.22           C
ATOM   3902  CG  ARG A 258      19.602 -59.312  62.604  1.00 11.22           C
ATOM   3903  CD  ARG A 258      18.825 -60.165  61.660  1.00 11.22           C
ATOM   3904  NE  ARG A 258      19.675 -61.115  60.965  1.00 11.22           N
ATOM   3905  CZ  ARG A 258      20.350 -60.870  59.819  1.00 11.22           C
ATOM   3906  NH1 ARG A 258      20.272 -59.700  59.215  1.00 11.22           N1+
ATOM   3907  NH2 ARG A 258      21.101 -61.825  59.292  1.00 11.22           N
ATOM   3908  OXT ARG A 258      17.541 -55.880  64.476  1.00 11.22           O1-
ATOM      0  H   ARG A 258      19.392 -55.780  62.652  1.00 11.22           H   new
ATOM      0  HA  ARG A 258      17.580 -57.603  61.839  1.00 11.22           H   new
ATOM      0  HB2 ARG A 258      19.214 -57.972  64.118  1.00 11.22           H   new
ATOM      0  HB3 ARG A 258      17.986 -58.881  63.805  1.00 11.22           H   new
ATOM      0  HG2 ARG A 258      20.257 -58.796  62.108  1.00 11.22           H   new
ATOM      0  HG3 ARG A 258      20.093 -59.877  63.220  1.00 11.22           H   new
ATOM      0  HD2 ARG A 258      18.137 -60.644  62.148  1.00 11.22           H   new
ATOM      0  HD3 ARG A 258      18.373 -59.602  61.012  1.00 11.22           H   new
ATOM      0  HE  ARG A 258      19.756 -61.898  61.311  1.00 11.22           H   new
ATOM      0 HH11 ARG A 258      19.785 -59.075  59.549  1.00 11.22           H   new
ATOM      0 HH12 ARG A 258      20.708 -59.562  58.487  1.00 11.22           H   new
ATOM      0 HH21 ARG A 258      21.156 -62.591  59.678  1.00 11.22           H   new
ATOM      0 HH22 ARG A 258      21.534 -61.679  58.563  1.00 11.22           H   new
TER
END
