# Supplementary material for: Integrative proteome-wide structural analysis and high-throughput docking identify broad-spectrum antiviral scaffolds against Zika, Yellow Fever, West Nile, Saint Louis encephalitis, and Usutu viruses
Source: Front Cell Infect Microbiol. 2026 Apr 30;16:1723132. doi: 10.3389/fcimb.2026.1723132 (PMC13171538; doi:10.3389/fcimb.2026.1723132)
Supplement: Supplementary file 3 [file DataSheet3.zip › SLEV/SLEV_NS4b/SLEV_NS4b.pdb]

ATOM      1  N   ASN A   1       2.391   2.628  -2.875  1.00 20.05           N  
ATOM      2  CA  ASN A   1       2.355   2.389  -1.436  1.00 20.05           C  
ATOM      3  C   ASN A   1       1.414   3.363  -0.734  1.00 20.05           C  
ATOM      4  O   ASN A   1       1.829   4.122   0.141  1.00 20.05           O  
ATOM      5  CB  ASN A   1       3.754   2.462  -0.837  1.00 20.05           C  
ATOM      6  CG  ASN A   1       4.652   1.331  -1.289  1.00 20.05           C  
ATOM      7  ND2 ASN A   1       5.874   1.651  -1.637  1.00 20.05           N  
ATOM      8  OD1 ASN A   1       4.230   0.170  -1.340  1.00 20.05           O  
ATOM      9 1H   ASN A   1       2.889   1.888  -3.343  1.00 20.05           H  
ATOM     10 2H   ASN A   1       1.431   2.661  -3.212  1.00 20.05           H  
ATOM     11 3H   ASN A   1       2.833   3.515  -3.063  1.00 20.05           H  
ATOM     12  HA  ASN A   1       1.958   1.390  -1.269  1.00 20.05           H  
ATOM     13 1HB  ASN A   1       4.218   3.410  -1.108  1.00 20.05           H  
ATOM     14 2HB  ASN A   1       3.680   2.434   0.252  1.00 20.05           H  
ATOM     15 1HD2 ASN A   1       6.505   0.941  -1.951  1.00 20.05           H  
ATOM     16 2HD2 ASN A   1       6.172   2.604  -1.605  1.00 20.05           H  
ATOM     17  N   GLU A   2       0.143   3.348  -1.140  1.00 20.10           N  
ATOM     18  CA  GLU A   2      -0.920   4.190  -0.567  1.00 20.10           C  
ATOM     19  C   GLU A   2      -1.288   3.833   0.885  1.00 20.10           C  
ATOM     20  O   GLU A   2      -1.843   4.646   1.625  1.00 20.10           O  
ATOM     21  CB  GLU A   2      -2.115   4.073  -1.497  1.00 20.10           C  
ATOM     22  CG  GLU A   2      -1.824   4.688  -2.863  1.00 20.10           C  
ATOM     23  CD  GLU A   2      -0.886   3.829  -3.698  1.00 20.10           C  
ATOM     24  OE1 GLU A   2      -0.366   2.860  -3.166  1.00 20.10           O  
ATOM     25  OE2 GLU A   2      -0.658   4.147  -4.833  1.00 20.10           O1-
ATOM     26  H   GLU A   2      -0.138   2.704  -1.861  1.00 20.10           H  
ATOM     27  HA  GLU A   2      -0.572   5.224  -0.575  1.00 20.10           H  
ATOM     28 1HB  GLU A   2      -2.380   3.024  -1.632  1.00 20.10           H  
ATOM     29 2HB  GLU A   2      -2.974   4.583  -1.062  1.00 20.10           H  
ATOM     30 1HG  GLU A   2      -2.763   4.816  -3.402  1.00 20.10           H  
ATOM     31 2HG  GLU A   2      -1.380   5.673  -2.721  1.00 20.10           H  
ATOM     32  N   MET A   3      -0.990   2.595   1.259  1.00 20.03           N  
ATOM     33  CA  MET A   3      -1.235   2.045   2.586  1.00 20.03           C  
ATOM     34  C   MET A   3       0.087   2.002   3.332  1.00 20.03           C  
ATOM     35  O   MET A   3       1.143   2.034   2.704  1.00 20.03           O  
ATOM     36  CB  MET A   3      -1.835   0.648   2.483  1.00 20.03           C  
ATOM     37  CG  MET A   3      -3.179   0.581   1.809  1.00 20.03           C  
ATOM     38  SD  MET A   3      -3.774  -1.110   1.679  1.00 20.03           S  
ATOM     39  CE  MET A   3      -2.686  -1.732   0.405  1.00 20.03           C  
ATOM     40  H   MET A   3      -0.549   2.003   0.577  1.00 20.03           H  
ATOM     41  HA  MET A   3      -1.916   2.700   3.129  1.00 20.03           H  
ATOM     42 1HB  MET A   3      -1.178   0.017   1.910  1.00 20.03           H  
ATOM     43 2HB  MET A   3      -1.923   0.210   3.477  1.00 20.03           H  
ATOM     44 1HG  MET A   3      -3.904   1.165   2.376  1.00 20.03           H  
ATOM     45 2HG  MET A   3      -3.108   1.003   0.805  1.00 20.03           H  
ATOM     46 1HE  MET A   3      -2.919  -2.778   0.204  1.00 20.03           H  
ATOM     47 2HE  MET A   3      -2.818  -1.147  -0.505  1.00 20.03           H  
ATOM     48 3HE  MET A   3      -1.661  -1.648   0.741  1.00 20.03           H  
ATOM     49  N   GLY A   4       0.060   1.853   4.662  1.00 19.83           N  
ATOM     50  CA  GLY A   4       1.303   1.783   5.460  1.00 19.83           C  
ATOM     51  C   GLY A   4       2.062   0.449   5.320  1.00 19.83           C  
ATOM     52  O   GLY A   4       2.417  -0.203   6.304  1.00 19.83           O  
ATOM     53  H   GLY A   4      -0.828   1.817   5.141  1.00 19.83           H  
ATOM     54 1HA  GLY A   4       1.958   2.603   5.166  1.00 19.83           H  
ATOM     55 2HA  GLY A   4       1.063   1.950   6.512  1.00 19.83           H  
ATOM     56  N   LEU A   5       2.343   0.072   4.081  1.00 19.49           N  
ATOM     57  CA  LEU A   5       3.027  -1.158   3.745  1.00 19.49           C  
ATOM     58  C   LEU A   5       4.467  -1.002   4.157  1.00 19.49           C  
ATOM     59  O   LEU A   5       5.114  -1.938   4.624  1.00 19.49           O  
ATOM     60  CB  LEU A   5       2.929  -1.374   2.238  1.00 19.49           C  
ATOM     61  CG  LEU A   5       1.513  -1.593   1.724  1.00 19.49           C  
ATOM     62  CD1 LEU A   5       1.531  -1.635   0.215  1.00 19.49           C  
ATOM     63  CD2 LEU A   5       0.938  -2.862   2.318  1.00 19.49           C  
ATOM     64  H   LEU A   5       2.046   0.686   3.339  1.00 19.49           H  
ATOM     65  HA  LEU A   5       2.578  -1.991   4.286  1.00 19.49           H  
ATOM     66 1HB  LEU A   5       3.335  -0.495   1.730  1.00 19.49           H  
ATOM     67 2HB  LEU A   5       3.530  -2.239   1.964  1.00 19.49           H  
ATOM     68  HG  LEU A   5       0.905  -0.756   2.023  1.00 19.49           H  
ATOM     69 1HD1 LEU A   5       0.522  -1.766  -0.164  1.00 19.49           H  
ATOM     70 2HD1 LEU A   5       1.939  -0.705  -0.161  1.00 19.49           H  
ATOM     71 3HD1 LEU A   5       2.153  -2.465  -0.118  1.00 19.49           H  
ATOM     72 1HD2 LEU A   5      -0.080  -3.008   1.962  1.00 19.49           H  
ATOM     73 2HD2 LEU A   5       1.550  -3.714   2.021  1.00 19.49           H  
ATOM     74 3HD2 LEU A   5       0.932  -2.781   3.406  1.00 19.49           H  
ATOM     75  N   LEU A   6       4.954   0.222   4.004  1.00 19.01           N  
ATOM     76  CA  LEU A   6       6.319   0.566   4.328  1.00 19.01           C  
ATOM     77  C   LEU A   6       6.497   0.567   5.842  1.00 19.01           C  
ATOM     78  O   LEU A   6       7.551   0.192   6.364  1.00 19.01           O  
ATOM     79  CB  LEU A   6       6.631   1.934   3.728  1.00 19.01           C  
ATOM     80  CG  LEU A   6       6.625   1.955   2.194  1.00 19.01           C  
ATOM     81  CD1 LEU A   6       6.806   3.377   1.706  1.00 19.01           C  
ATOM     82  CD2 LEU A   6       7.722   1.041   1.679  1.00 19.01           C  
ATOM     83  H   LEU A   6       4.344   0.933   3.625  1.00 19.01           H  
ATOM     84  HA  LEU A   6       6.983  -0.174   3.889  1.00 19.01           H  
ATOM     85 1HB  LEU A   6       5.889   2.650   4.080  1.00 19.01           H  
ATOM     86 2HB  LEU A   6       7.614   2.255   4.069  1.00 19.01           H  
ATOM     87  HG  LEU A   6       5.660   1.597   1.829  1.00 19.01           H  
ATOM     88 1HD1 LEU A   6       6.788   3.393   0.618  1.00 19.01           H  
ATOM     89 2HD1 LEU A   6       5.995   3.998   2.089  1.00 19.01           H  
ATOM     90 3HD1 LEU A   6       7.760   3.765   2.059  1.00 19.01           H  
ATOM     91 1HD2 LEU A   6       7.717   1.043   0.590  1.00 19.01           H  
ATOM     92 2HD2 LEU A   6       8.688   1.395   2.038  1.00 19.01           H  
ATOM     93 3HD2 LEU A   6       7.549   0.025   2.040  1.00 19.01           H  
ATOM     94  N   GLU A   7       5.440   0.978   6.550  1.00 18.48           N  
ATOM     95  CA  GLU A   7       5.465   1.021   8.004  1.00 18.48           C  
ATOM     96  C   GLU A   7       5.550  -0.403   8.541  1.00 18.48           C  
ATOM     97  O   GLU A   7       6.285  -0.678   9.492  1.00 18.48           O  
ATOM     98  CB  GLU A   7       4.215   1.726   8.533  1.00 18.48           C  
ATOM     99  CG  GLU A   7       4.155   3.215   8.202  1.00 18.48           C  
ATOM    100  CD  GLU A   7       2.864   3.877   8.629  1.00 18.48           C  
ATOM    101  OE1 GLU A   7       1.966   3.183   9.042  1.00 18.48           O  
ATOM    102  OE2 GLU A   7       2.779   5.078   8.533  1.00 18.48           O1-
ATOM    103  H   GLU A   7       4.601   1.258   6.064  1.00 18.48           H  
ATOM    104  HA  GLU A   7       6.349   1.568   8.329  1.00 18.48           H  
ATOM    105 1HB  GLU A   7       3.327   1.253   8.133  1.00 18.48           H  
ATOM    106 2HB  GLU A   7       4.175   1.623   9.617  1.00 18.48           H  
ATOM    107 1HG  GLU A   7       4.988   3.717   8.690  1.00 18.48           H  
ATOM    108 2HG  GLU A   7       4.276   3.332   7.124  1.00 18.48           H  
ATOM    109  N   LYS A   8       4.822  -1.322   7.888  1.00 18.00           N  
ATOM    110  CA  LYS A   8       4.863  -2.737   8.241  1.00 18.00           C  
ATOM    111  C   LYS A   8       6.217  -3.342   7.890  1.00 18.00           C  
ATOM    112  O   LYS A   8       6.780  -4.109   8.667  1.00 18.00           O  
ATOM    113  CB  LYS A   8       3.753  -3.525   7.551  1.00 18.00           C  
ATOM    114  CG  LYS A   8       3.728  -5.014   7.956  1.00 18.00           C  
ATOM    115  CD  LYS A   8       2.542  -5.757   7.354  1.00 18.00           C  
ATOM    116  CE  LYS A   8       2.452  -7.209   7.877  1.00 18.00           C  
ATOM    117  NZ  LYS A   8       3.556  -8.104   7.359  1.00 18.00           N1+
ATOM    118  H   LYS A   8       4.194  -1.014   7.145  1.00 18.00           H  
ATOM    119  HA  LYS A   8       4.727  -2.828   9.318  1.00 18.00           H  
ATOM    120 1HB  LYS A   8       2.785  -3.079   7.786  1.00 18.00           H  
ATOM    121 2HB  LYS A   8       3.886  -3.467   6.470  1.00 18.00           H  
ATOM    122 1HG  LYS A   8       4.654  -5.498   7.618  1.00 18.00           H  
ATOM    123 2HG  LYS A   8       3.682  -5.095   9.040  1.00 18.00           H  
ATOM    124 1HD  LYS A   8       1.618  -5.231   7.602  1.00 18.00           H  
ATOM    125 2HD  LYS A   8       2.648  -5.778   6.270  1.00 18.00           H  
ATOM    126 1HE  LYS A   8       2.499  -7.193   8.965  1.00 18.00           H  
ATOM    127 2HE  LYS A   8       1.493  -7.627   7.572  1.00 18.00           H  
ATOM    128 1HZ  LYS A   8       3.436  -9.029   7.730  1.00 18.00           H  
ATOM    129 2HZ  LYS A   8       3.519  -8.143   6.358  1.00 18.00           H  
ATOM    130 3HZ  LYS A   8       4.496  -7.780   7.630  1.00 18.00           H  
ATOM    131  N   THR A   9       6.738  -2.988   6.719  1.00 17.66           N  
ATOM    132  CA  THR A   9       7.999  -3.503   6.207  1.00 17.66           C  
ATOM    133  C   THR A   9       9.239  -3.168   7.048  1.00 17.66           C  
ATOM    134  O   THR A   9      10.103  -4.013   7.210  1.00 17.66           O  
ATOM    135  CB  THR A   9       8.237  -2.999   4.774  1.00 17.66           C  
ATOM    136  CG2 THR A   9       9.568  -3.478   4.267  1.00 17.66           C  
ATOM    137  OG1 THR A   9       7.190  -3.474   3.912  1.00 17.66           O  
ATOM    138  H   THR A   9       6.208  -2.361   6.116  1.00 17.66           H  
ATOM    139  HA  THR A   9       7.909  -4.586   6.164  1.00 17.66           H  
ATOM    140  HB  THR A   9       8.231  -1.916   4.773  1.00 17.66           H  
ATOM    141  HG1 THR A   9       6.340  -3.072   4.193  1.00 17.66           H  
ATOM    142 1HG2 THR A   9       9.728  -3.106   3.257  1.00 17.66           H  
ATOM    143 2HG2 THR A   9      10.345  -3.101   4.921  1.00 17.66           H  
ATOM    144 3HG2 THR A   9       9.592  -4.567   4.263  1.00 17.66           H  
ATOM    145  N   LYS A  10       9.345  -1.945   7.540  1.00 17.44           N  
ATOM    146  CA  LYS A  10      10.541  -1.414   8.219  1.00 17.44           C  
ATOM    147  C   LYS A  10      11.333  -2.003   9.457  1.00 17.44           C  
ATOM    148  O   LYS A  10      12.554  -1.932   9.397  1.00 17.44           O  
ATOM    149  CB  LYS A  10      10.251   0.035   8.608  1.00 17.44           C  
ATOM    150  CG  LYS A  10      11.459   0.752   9.239  1.00 17.44           C  
ATOM    151  CD  LYS A  10      11.162   2.206   9.561  1.00 17.44           C  
ATOM    152  CE  LYS A  10      12.394   2.905  10.140  1.00 17.44           C  
ATOM    153  NZ  LYS A  10      12.103   4.307  10.519  1.00 17.44           N1+
ATOM    154  H   LYS A  10       8.575  -1.294   7.361  1.00 17.44           H  
ATOM    155  HA  LYS A  10      11.289  -1.365   7.427  1.00 17.44           H  
ATOM    156 1HB  LYS A  10       9.937   0.594   7.725  1.00 17.44           H  
ATOM    157 2HB  LYS A  10       9.423   0.064   9.318  1.00 17.44           H  
ATOM    158 1HG  LYS A  10      11.730   0.244  10.163  1.00 17.44           H  
ATOM    159 2HG  LYS A  10      12.304   0.703   8.558  1.00 17.44           H  
ATOM    160 1HD  LYS A  10      10.840   2.727   8.660  1.00 17.44           H  
ATOM    161 2HD  LYS A  10      10.358   2.253  10.300  1.00 17.44           H  
ATOM    162 1HE  LYS A  10      12.742   2.365  11.016  1.00 17.44           H  
ATOM    163 2HE  LYS A  10      13.186   2.905   9.393  1.00 17.44           H  
ATOM    164 1HZ  LYS A  10      12.944   4.727  10.892  1.00 17.44           H  
ATOM    165 2HZ  LYS A  10      11.794   4.825   9.713  1.00 17.44           H  
ATOM    166 3HZ  LYS A  10      11.373   4.311  11.233  1.00 17.44           H  
ATOM    167  N   SER A  11      10.834  -2.578  10.593  1.00 17.29           N  
ATOM    168  CA  SER A  11       9.611  -3.238  11.066  1.00 17.29           C  
ATOM    169  C   SER A  11       9.796  -4.701  10.647  1.00 17.29           C  
ATOM    170  O   SER A  11      10.651  -5.350  11.245  1.00 17.29           O  
ATOM    171  CB  SER A  11       8.323  -2.590  10.663  1.00 17.29           C  
ATOM    172  OG  SER A  11       8.195  -1.316  11.230  1.00 17.29           O  
ATOM    173  H   SER A  11      11.559  -2.667  11.284  1.00 17.29           H  
ATOM    174  HA  SER A  11       9.606  -3.219  12.155  1.00 17.29           H  
ATOM    175 1HB  SER A  11       8.257  -2.515   9.654  1.00 17.29           H  
ATOM    176 2HB  SER A  11       7.491  -3.211  10.990  1.00 17.29           H  
ATOM    177  HG  SER A  11       7.436  -0.912  10.750  1.00 17.29           H  
ATOM    178  N   ASP A  12       9.142  -5.243   9.632  1.00 17.16           N  
ATOM    179  CA  ASP A  12       9.479  -6.644   9.319  1.00 17.16           C  
ATOM    180  C   ASP A  12      10.994  -6.843   9.030  1.00 17.16           C  
ATOM    181  O   ASP A  12      11.566  -7.886   9.352  1.00 17.16           O  
ATOM    182  CB  ASP A  12       8.611  -7.196   8.183  1.00 17.16           C  
ATOM    183  CG  ASP A  12       7.103  -7.531   8.617  1.00 17.16           C  
ATOM    184  OD1 ASP A  12       6.810  -7.593   9.818  1.00 17.16           O  
ATOM    185  OD2 ASP A  12       6.277  -7.740   7.729  1.00 17.16           O1-
ATOM    186  H   ASP A  12       8.424  -4.741   9.119  1.00 17.16           H  
ATOM    187  HA  ASP A  12       9.247  -7.236  10.190  1.00 17.16           H  
ATOM    188 1HB  ASP A  12       8.587  -6.467   7.379  1.00 17.16           H  
ATOM    189 2HB  ASP A  12       9.071  -8.098   7.784  1.00 17.16           H  
ATOM    190  N   ILE A  13      11.661  -5.848   8.447  1.00 16.99           N  
ATOM    191  CA  ILE A  13      13.097  -5.932   8.217  1.00 16.99           C  
ATOM    192  C   ILE A  13      13.844  -5.904   9.552  1.00 16.99           C  
ATOM    193  O   ILE A  13      14.635  -6.801   9.836  1.00 16.99           O  
ATOM    194  CB  ILE A  13      13.581  -4.763   7.343  1.00 16.99           C  
ATOM    195  CG1 ILE A  13      13.013  -4.890   5.934  1.00 16.99           C  
ATOM    196  CG2 ILE A  13      15.098  -4.697   7.315  1.00 16.99           C  
ATOM    197  CD1 ILE A  13      13.192  -3.639   5.122  1.00 16.99           C  
ATOM    198  H   ILE A  13      11.157  -5.023   8.159  1.00 16.99           H  
ATOM    199  HA  ILE A  13      13.319  -6.870   7.712  1.00 16.99           H  
ATOM    200  HB  ILE A  13      13.195  -3.837   7.758  1.00 16.99           H  
ATOM    201 1HG1 ILE A  13      13.512  -5.711   5.424  1.00 16.99           H  
ATOM    202 2HG1 ILE A  13      11.953  -5.119   5.996  1.00 16.99           H  
ATOM    203 1HG2 ILE A  13      15.409  -3.848   6.710  1.00 16.99           H  
ATOM    204 2HG2 ILE A  13      15.481  -4.578   8.326  1.00 16.99           H  
ATOM    205 3HG2 ILE A  13      15.491  -5.603   6.880  1.00 16.99           H  
ATOM    206 1HD1 ILE A  13      12.770  -3.786   4.128  1.00 16.99           H  
ATOM    207 2HD1 ILE A  13      12.678  -2.815   5.621  1.00 16.99           H  
ATOM    208 3HD1 ILE A  13      14.250  -3.408   5.037  1.00 16.99           H  
ATOM    209  N   ALA A  14      13.520  -4.938  10.416  1.00 16.69           N  
ATOM    210  CA  ALA A  14      14.136  -4.826  11.741  1.00 16.69           C  
ATOM    211  C   ALA A  14      13.971  -6.106  12.584  1.00 16.69           C  
ATOM    212  O   ALA A  14      14.902  -6.553  13.265  1.00 16.69           O  
ATOM    213  CB  ALA A  14      13.502  -3.657  12.486  1.00 16.69           C  
ATOM    214  H   ALA A  14      12.894  -4.199  10.114  1.00 16.69           H  
ATOM    215  HA  ALA A  14      15.200  -4.641  11.600  1.00 16.69           H  
ATOM    216 1HB  ALA A  14      13.958  -3.546  13.440  1.00 16.69           H  
ATOM    217 2HB  ALA A  14      13.639  -2.739  11.912  1.00 16.69           H  
ATOM    218 3HB  ALA A  14      12.443  -3.854  12.622  1.00 16.69           H  
ATOM    219  N   LYS A  15      12.831  -6.778  12.455  1.00 16.23           N  
ATOM    220  CA  LYS A  15      12.580  -8.011  13.202  1.00 16.23           C  
ATOM    221  C   LYS A  15      13.614  -9.096  12.882  1.00 16.23           C  
ATOM    222  O   LYS A  15      13.830 -10.010  13.681  1.00 16.23           O  
ATOM    223  CB  LYS A  15      11.186  -8.558  12.884  1.00 16.23           C  
ATOM    224  CG  LYS A  15      10.014  -7.742  13.432  1.00 16.23           C  
ATOM    225  CD  LYS A  15       8.687  -8.329  12.955  1.00 16.23           C  
ATOM    226  CE  LYS A  15       7.506  -7.460  13.332  1.00 16.23           C  
ATOM    227  NZ  LYS A  15       6.254  -7.935  12.670  1.00 16.23           N1+
ATOM    228  H   LYS A  15      12.093  -6.390  11.867  1.00 16.23           H  
ATOM    229  HA  LYS A  15      12.641  -7.786  14.266  1.00 16.23           H  
ATOM    230 1HB  LYS A  15      11.067  -8.608  11.800  1.00 16.23           H  
ATOM    231 2HB  LYS A  15      11.100  -9.573  13.264  1.00 16.23           H  
ATOM    232 1HG  LYS A  15      10.040  -7.761  14.519  1.00 16.23           H  
ATOM    233 2HG  LYS A  15      10.089  -6.719  13.111  1.00 16.23           H  
ATOM    234 1HD  LYS A  15       8.692  -8.474  11.884  1.00 16.23           H  
ATOM    235 2HD  LYS A  15       8.553  -9.303  13.418  1.00 16.23           H  
ATOM    236 1HE  LYS A  15       7.372  -7.487  14.411  1.00 16.23           H  
ATOM    237 2HE  LYS A  15       7.700  -6.430  13.021  1.00 16.23           H  
ATOM    238 1HZ  LYS A  15       5.484  -7.346  12.928  1.00 16.23           H  
ATOM    239 2HZ  LYS A  15       6.396  -7.883  11.628  1.00 16.23           H  
ATOM    240 3HZ  LYS A  15       6.057  -8.882  12.939  1.00 16.23           H  
ATOM    241  N   LEU A  16      14.210  -9.026  11.692  1.00 15.65           N  
ATOM    242  CA  LEU A  16      15.182 -10.000  11.242  1.00 15.65           C  
ATOM    243  C   LEU A  16      16.622  -9.474  11.260  1.00 15.65           C  
ATOM    244  O   LEU A  16      17.561 -10.232  11.516  1.00 15.65           O  
ATOM    245  CB  LEU A  16      14.820 -10.408   9.818  1.00 15.65           C  
ATOM    246  CG  LEU A  16      13.458 -11.048   9.652  1.00 15.65           C  
ATOM    247  CD1 LEU A  16      13.227 -11.316   8.182  1.00 15.65           C  
ATOM    248  CD2 LEU A  16      13.396 -12.318  10.478  1.00 15.65           C  
ATOM    249  H   LEU A  16      14.010  -8.240  11.078  1.00 15.65           H  
ATOM    250  HA  LEU A  16      15.125 -10.869  11.892  1.00 15.65           H  
ATOM    251 1HB  LEU A  16      14.816  -9.511   9.211  1.00 15.65           H  
ATOM    252 2HB  LEU A  16      15.579 -11.086   9.436  1.00 15.65           H  
ATOM    253  HG  LEU A  16      12.682 -10.355   9.992  1.00 15.65           H  
ATOM    254 1HD1 LEU A  16      12.244 -11.765   8.043  1.00 15.65           H  
ATOM    255 2HD1 LEU A  16      13.277 -10.372   7.635  1.00 15.65           H  
ATOM    256 3HD1 LEU A  16      13.993 -11.995   7.812  1.00 15.65           H  
ATOM    257 1HD2 LEU A  16      12.416 -12.779  10.363  1.00 15.65           H  
ATOM    258 2HD2 LEU A  16      14.167 -13.011  10.139  1.00 15.65           H  
ATOM    259 3HD2 LEU A  16      13.562 -12.075  11.530  1.00 15.65           H  
ATOM    260  N   PHE A  17      16.795  -8.182  10.960  1.00 15.07           N  
ATOM    261  CA  PHE A  17      18.129  -7.608  10.796  1.00 15.07           C  
ATOM    262  C   PHE A  17      18.593  -6.586  11.853  1.00 15.07           C  
ATOM    263  O   PHE A  17      19.688  -6.034  11.733  1.00 15.07           O  
ATOM    264  CB  PHE A  17      18.200  -7.009   9.399  1.00 15.07           C  
ATOM    265  CG  PHE A  17      17.973  -8.072   8.348  1.00 15.07           C  
ATOM    266  CD1 PHE A  17      16.762  -8.162   7.685  1.00 15.07           C  
ATOM    267  CD2 PHE A  17      18.954  -8.997   8.048  1.00 15.07           C  
ATOM    268  CE1 PHE A  17      16.528  -9.138   6.746  1.00 15.07           C  
ATOM    269  CE2 PHE A  17      18.727  -9.983   7.106  1.00 15.07           C  
ATOM    270  CZ  PHE A  17      17.511 -10.052   6.454  1.00 15.07           C  
ATOM    271  H   PHE A  17      15.983  -7.600  10.776  1.00 15.07           H  
ATOM    272  HA  PHE A  17      18.839  -8.434  10.826  1.00 15.07           H  
ATOM    273 1HB  PHE A  17      17.433  -6.242   9.289  1.00 15.07           H  
ATOM    274 2HB  PHE A  17      19.172  -6.551   9.233  1.00 15.07           H  
ATOM    275  HD1 PHE A  17      15.985  -7.458   7.922  1.00 15.07           H  
ATOM    276  HD2 PHE A  17      19.912  -8.947   8.568  1.00 15.07           H  
ATOM    277  HE1 PHE A  17      15.563  -9.189   6.239  1.00 15.07           H  
ATOM    278  HE2 PHE A  17      19.508 -10.708   6.880  1.00 15.07           H  
ATOM    279  HZ  PHE A  17      17.331 -10.831   5.714  1.00 15.07           H  
ATOM    280  N   GLY A  18      17.807  -6.376  12.907  1.00 14.59           N  
ATOM    281  CA  GLY A  18      18.153  -5.464  13.997  1.00 14.59           C  
ATOM    282  C   GLY A  18      16.924  -4.676  14.412  1.00 14.59           C  
ATOM    283  O   GLY A  18      16.384  -3.877  13.641  1.00 14.59           O  
ATOM    284  H   GLY A  18      16.892  -6.819  12.956  1.00 14.59           H  
ATOM    285 1HA  GLY A  18      18.534  -6.034  14.844  1.00 14.59           H  
ATOM    286 2HA  GLY A  18      18.941  -4.783  13.678  1.00 14.59           H  
ATOM    287  N   SER A  19      16.539  -4.831  15.675  1.00 14.28           N  
ATOM    288  CA  SER A  19      15.317  -4.222  16.186  1.00 14.28           C  
ATOM    289  C   SER A  19      15.360  -2.723  16.404  1.00 14.28           C  
ATOM    290  O   SER A  19      15.419  -2.252  17.539  1.00 14.28           O  
ATOM    291  CB  SER A  19      14.921  -4.857  17.492  1.00 14.28           C  
ATOM    292  OG  SER A  19      13.749  -4.259  17.975  1.00 14.28           O  
ATOM    293  H   SER A  19      17.061  -5.455  16.270  1.00 14.28           H  
ATOM    294  HA  SER A  19      14.527  -4.433  15.468  1.00 14.28           H  
ATOM    295 1HB  SER A  19      14.771  -5.931  17.371  1.00 14.28           H  
ATOM    296 2HB  SER A  19      15.719  -4.718  18.209  1.00 14.28           H  
ATOM    297  HG  SER A  19      13.817  -4.274  18.941  1.00 14.28           H  
ATOM    298  N   GLN A  20      15.316  -1.970  15.314  1.00 14.16           N  
ATOM    299  CA  GLN A  20      15.355  -0.515  15.408  1.00 14.16           C  
ATOM    300  C   GLN A  20      14.373   0.215  14.459  1.00 14.16           C  
ATOM    301  O   GLN A  20      14.771   1.137  13.743  1.00 14.16           O  
ATOM    302  CB  GLN A  20      16.780  -0.056  15.124  1.00 14.16           C  
ATOM    303  CG  GLN A  20      17.281  -0.366  13.727  1.00 14.16           C  
ATOM    304  CD  GLN A  20      18.776  -0.042  13.539  1.00 14.16           C  
ATOM    305  NE2 GLN A  20      19.078   0.776  12.532  1.00 14.16           N  
ATOM    306  OE1 GLN A  20      19.652  -0.522  14.284  1.00 14.16           O  
ATOM    307  H   GLN A  20      15.321  -2.448  14.415  1.00 14.16           H  
ATOM    308  HA  GLN A  20      15.112  -0.229  16.432  1.00 14.16           H  
ATOM    309 1HB  GLN A  20      16.834   1.004  15.278  1.00 14.16           H  
ATOM    310 2HB  GLN A  20      17.463  -0.513  15.821  1.00 14.16           H  
ATOM    311 1HG  GLN A  20      17.136  -1.426  13.530  1.00 14.16           H  
ATOM    312 2HG  GLN A  20      16.710   0.227  13.012  1.00 14.16           H  
ATOM    313 1HE2 GLN A  20      20.029   1.030  12.354  1.00 14.16           H  
ATOM    314 2HE2 GLN A  20      18.354   1.138  11.944  1.00 14.16           H  
ATOM    315  N   PRO A  21      13.057  -0.101  14.490  1.00 14.19           N  
ATOM    316  CA  PRO A  21      12.020   0.486  13.642  1.00 14.19           C  
ATOM    317  C   PRO A  21      11.808   1.977  13.916  1.00 14.19           C  
ATOM    318  O   PRO A  21      11.269   2.708  13.080  1.00 14.19           O  
ATOM    319  CB  PRO A  21      10.775  -0.319  14.027  1.00 14.19           C  
ATOM    320  CG  PRO A  21      11.056  -0.830  15.427  1.00 14.19           C  
ATOM    321  CD  PRO A  21      12.539  -1.096  15.455  1.00 14.19           C  
ATOM    322  HA  PRO A  21      12.281   0.319  12.587  1.00 14.19           H  
ATOM    323 1HB  PRO A  21       9.885   0.327  13.982  1.00 14.19           H  
ATOM    324 2HB  PRO A  21      10.614  -1.124  13.300  1.00 14.19           H  
ATOM    325 1HG  PRO A  21      10.744  -0.086  16.174  1.00 14.19           H  
ATOM    326 2HG  PRO A  21      10.462  -1.738  15.619  1.00 14.19           H  
ATOM    327 1HD  PRO A  21      12.930  -0.933  16.471  1.00 14.19           H  
ATOM    328 2HD  PRO A  21      12.708  -2.116  15.097  1.00 14.19           H  
ATOM    329  N   GLY A  22      12.238   2.422  15.094  1.00 14.35           N  
ATOM    330  CA  GLY A  22      12.100   3.803  15.519  1.00 14.35           C  
ATOM    331  C   GLY A  22      13.348   4.627  15.235  1.00 14.35           C  
ATOM    332  O   GLY A  22      13.465   5.758  15.715  1.00 14.35           O  
ATOM    333  H   GLY A  22      12.671   1.777  15.736  1.00 14.35           H  
ATOM    334 1HA  GLY A  22      11.243   4.252  15.018  1.00 14.35           H  
ATOM    335 2HA  GLY A  22      11.887   3.826  16.588  1.00 14.35           H  
ATOM    336  N   SER A  23      14.288   4.078  14.462  1.00 14.59           N  
ATOM    337  CA  SER A  23      15.568   4.742  14.222  1.00 14.59           C  
ATOM    338  C   SER A  23      15.535   6.021  13.405  1.00 14.59           C  
ATOM    339  O   SER A  23      16.012   6.064  12.269  1.00 14.59           O  
ATOM    340  CB  SER A  23      16.520   3.793  13.533  1.00 14.59           C  
ATOM    341  OG  SER A  23      17.730   4.434  13.248  1.00 14.59           O  
ATOM    342  H   SER A  23      14.163   3.138  14.084  1.00 14.59           H  
ATOM    343  HA  SER A  23      15.975   5.008  15.190  1.00 14.59           H  
ATOM    344 1HB  SER A  23      16.708   2.950  14.178  1.00 14.59           H  
ATOM    345 2HB  SER A  23      16.068   3.415  12.619  1.00 14.59           H  
ATOM    346  HG  SER A  23      18.024   4.795  14.109  1.00 14.59           H  
ATOM    347  N   VAL A  24      15.006   7.076  14.008  1.00 14.81           N  
ATOM    348  CA  VAL A  24      14.947   8.381  13.379  1.00 14.81           C  
ATOM    349  C   VAL A  24      15.926   9.326  14.070  1.00 14.81           C  
ATOM    350  O   VAL A  24      15.637   9.879  15.130  1.00 14.81           O  
ATOM    351  CB  VAL A  24      13.524   8.954  13.475  1.00 14.81           C  
ATOM    352  CG1 VAL A  24      13.472  10.318  12.805  1.00 14.81           C  
ATOM    353  CG2 VAL A  24      12.544   7.982  12.831  1.00 14.81           C  
ATOM    354  H   VAL A  24      14.601   6.927  14.926  1.00 14.81           H  
ATOM    355  HA  VAL A  24      15.225   8.285  12.329  1.00 14.81           H  
ATOM    356  HB  VAL A  24      13.262   9.089  14.524  1.00 14.81           H  
ATOM    357 1HG1 VAL A  24      12.466  10.727  12.888  1.00 14.81           H  
ATOM    358 2HG1 VAL A  24      14.179  10.988  13.296  1.00 14.81           H  
ATOM    359 3HG1 VAL A  24      13.738  10.216  11.754  1.00 14.81           H  
ATOM    360 1HG2 VAL A  24      11.534   8.383  12.909  1.00 14.81           H  
ATOM    361 2HG2 VAL A  24      12.804   7.848  11.783  1.00 14.81           H  
ATOM    362 3HG2 VAL A  24      12.592   7.022  13.346  1.00 14.81           H  
ATOM    363  N   GLY A  25      17.100   9.493  13.467  1.00 14.90           N  
ATOM    364  CA  GLY A  25      18.177  10.307  14.036  1.00 14.90           C  
ATOM    365  C   GLY A  25      19.053   9.571  15.068  1.00 14.90           C  
ATOM    366  O   GLY A  25      19.993  10.149  15.613  1.00 14.90           O  
ATOM    367  H   GLY A  25      17.256   9.014  12.588  1.00 14.90           H  
ATOM    368 1HA  GLY A  25      18.809  10.670  13.226  1.00 14.90           H  
ATOM    369 2HA  GLY A  25      17.740  11.188  14.505  1.00 14.90           H  
ATOM    370  N   PHE A  26      18.747   8.300  15.331  1.00 14.80           N  
ATOM    371  CA  PHE A  26      19.483   7.498  16.315  1.00 14.80           C  
ATOM    372  C   PHE A  26      19.275   5.993  16.111  1.00 14.80           C  
ATOM    373  O   PHE A  26      18.229   5.554  15.647  1.00 14.80           O  
ATOM    374  CB  PHE A  26      19.149   7.945  17.744  1.00 14.80           C  
ATOM    375  CG  PHE A  26      19.937   7.224  18.793  1.00 14.80           C  
ATOM    376  CD1 PHE A  26      21.299   7.435  18.924  1.00 14.80           C  
ATOM    377  CD2 PHE A  26      19.315   6.373  19.677  1.00 14.80           C  
ATOM    378  CE1 PHE A  26      22.023   6.776  19.895  1.00 14.80           C  
ATOM    379  CE2 PHE A  26      20.031   5.713  20.653  1.00 14.80           C  
ATOM    380  CZ  PHE A  26      21.388   5.910  20.757  1.00 14.80           C  
ATOM    381  H   PHE A  26      17.966   7.889  14.842  1.00 14.80           H  
ATOM    382  HA  PHE A  26      20.547   7.696  16.171  1.00 14.80           H  
ATOM    383 1HB  PHE A  26      19.343   9.013  17.850  1.00 14.80           H  
ATOM    384 2HB  PHE A  26      18.090   7.784  17.938  1.00 14.80           H  
ATOM    385  HD1 PHE A  26      21.799   8.124  18.238  1.00 14.80           H  
ATOM    386  HD2 PHE A  26      18.243   6.226  19.596  1.00 14.80           H  
ATOM    387  HE1 PHE A  26      23.098   6.942  19.983  1.00 14.80           H  
ATOM    388  HE2 PHE A  26      19.525   5.039  21.344  1.00 14.80           H  
ATOM    389  HZ  PHE A  26      21.956   5.391  21.528  1.00 14.80           H  
ATOM    390  N   ALA A  27      20.286   5.192  16.441  1.00 14.48           N  
ATOM    391  CA  ALA A  27      20.206   3.731  16.295  1.00 14.48           C  
ATOM    392  C   ALA A  27      19.068   3.065  17.072  1.00 14.48           C  
ATOM    393  O   ALA A  27      18.524   2.070  16.619  1.00 14.48           O  
ATOM    394  CB  ALA A  27      21.507   3.106  16.751  1.00 14.48           C  
ATOM    395  H   ALA A  27      21.133   5.603  16.812  1.00 14.48           H  
ATOM    396  HA  ALA A  27      20.055   3.517  15.235  1.00 14.48           H  
ATOM    397 1HB  ALA A  27      21.461   2.026  16.595  1.00 14.48           H  
ATOM    398 2HB  ALA A  27      22.335   3.521  16.177  1.00 14.48           H  
ATOM    399 3HB  ALA A  27      21.657   3.315  17.809  1.00 14.48           H  
ATOM    400  N   THR A  28      18.755   3.569  18.268  1.00 13.93           N  
ATOM    401  CA  THR A  28      17.696   3.073  19.186  1.00 13.93           C  
ATOM    402  C   THR A  28      17.361   1.574  19.124  1.00 13.93           C  
ATOM    403  O   THR A  28      16.203   1.193  19.301  1.00 13.93           O  
ATOM    404  CB  THR A  28      16.364   3.815  18.977  1.00 13.93           C  
ATOM    405  CG2 THR A  28      15.733   3.400  17.673  1.00 13.93           C  
ATOM    406  OG1 THR A  28      15.467   3.463  20.038  1.00 13.93           O  
ATOM    407  H   THR A  28      19.276   4.381  18.560  1.00 13.93           H  
ATOM    408  HA  THR A  28      18.031   3.280  20.202  1.00 13.93           H  
ATOM    409  HB  THR A  28      16.526   4.886  18.974  1.00 13.93           H  
ATOM    410  HG1 THR A  28      15.392   2.504  20.085  1.00 13.93           H  
ATOM    411 1HG2 THR A  28      14.792   3.922  17.560  1.00 13.93           H  
ATOM    412 2HG2 THR A  28      16.386   3.651  16.865  1.00 13.93           H  
ATOM    413 3HG2 THR A  28      15.557   2.326  17.669  1.00 13.93           H  
ATOM    414  N   ARG A  29      18.346   0.732  18.877  1.00 13.13           N  
ATOM    415  CA  ARG A  29      18.103  -0.691  18.755  1.00 13.13           C  
ATOM    416  C   ARG A  29      17.707  -1.279  20.102  1.00 13.13           C  
ATOM    417  O   ARG A  29      18.371  -1.016  21.106  1.00 13.13           O  
ATOM    418  CB  ARG A  29      19.349  -1.362  18.196  1.00 13.13           C  
ATOM    419  CG  ARG A  29      19.184  -2.782  17.711  1.00 13.13           C  
ATOM    420  CD  ARG A  29      20.439  -3.288  17.107  1.00 13.13           C  
ATOM    421  NE  ARG A  29      20.793  -2.544  15.914  1.00 13.13           N  
ATOM    422  CZ  ARG A  29      21.948  -2.660  15.239  1.00 13.13           C  
ATOM    423  NH1 ARG A  29      22.874  -3.516  15.615  1.00 13.13           N1+
ATOM    424  NH2 ARG A  29      22.129  -1.882  14.193  1.00 13.13           N  
ATOM    425  H   ARG A  29      19.272   1.097  18.730  1.00 13.13           H  
ATOM    426  HA  ARG A  29      17.284  -0.838  18.062  1.00 13.13           H  
ATOM    427 1HB  ARG A  29      19.711  -0.773  17.347  1.00 13.13           H  
ATOM    428 2HB  ARG A  29      20.129  -1.357  18.953  1.00 13.13           H  
ATOM    429 1HG  ARG A  29      18.938  -3.415  18.534  1.00 13.13           H  
ATOM    430 2HG  ARG A  29      18.392  -2.818  16.962  1.00 13.13           H  
ATOM    431 1HD  ARG A  29      21.253  -3.194  17.825  1.00 13.13           H  
ATOM    432 2HD  ARG A  29      20.313  -4.334  16.831  1.00 13.13           H  
ATOM    433  HE  ARG A  29      20.126  -1.845  15.549  1.00 13.13           H  
ATOM    434 1HH1 ARG A  29      22.721  -4.101  16.423  1.00 13.13           H  
ATOM    435 2HH1 ARG A  29      23.736  -3.585  15.096  1.00 13.13           H  
ATOM    436 1HH2 ARG A  29      21.375  -1.221  13.958  1.00 13.13           H  
ATOM    437 2HH2 ARG A  29      22.977  -1.925  13.655  1.00 13.13           H  
ATOM    438  N   THR A  30      16.646  -2.098  20.130  1.00 12.12           N  
ATOM    439  CA  THR A  30      16.207  -2.705  21.396  1.00 12.12           C  
ATOM    440  C   THR A  30      16.841  -4.069  21.548  1.00 12.12           C  
ATOM    441  O   THR A  30      16.772  -4.690  22.608  1.00 12.12           O  
ATOM    442  CB  THR A  30      14.701  -2.991  21.435  1.00 12.12           C  
ATOM    443  CG2 THR A  30      13.944  -1.759  20.943  1.00 12.12           C  
ATOM    444  OG1 THR A  30      14.407  -4.103  20.554  1.00 12.12           O  
ATOM    445  H   THR A  30      16.122  -2.258  19.267  1.00 12.12           H  
ATOM    446  HA  THR A  30      16.507  -2.074  22.233  1.00 12.12           H  
ATOM    447  HB  THR A  30      14.397  -3.241  22.448  1.00 12.12           H  
ATOM    448  HG1 THR A  30      14.956  -4.904  20.820  1.00 12.12           H  
ATOM    449 1HG2 THR A  30      12.874  -1.958  20.955  1.00 12.12           H  
ATOM    450 2HG2 THR A  30      14.165  -0.913  21.592  1.00 12.12           H  
ATOM    451 3HG2 THR A  30      14.260  -1.524  19.921  1.00 12.12           H  
ATOM    452  N   THR A  31      17.426  -4.522  20.447  1.00 10.86           N  
ATOM    453  CA  THR A  31      17.974  -5.856  20.265  1.00 10.86           C  
ATOM    454  C   THR A  31      16.830  -6.877  20.414  1.00 10.86           C  
ATOM    455  O   THR A  31      15.748  -6.510  20.887  1.00 10.86           O  
ATOM    456  CB  THR A  31      19.179  -6.107  21.226  1.00 10.86           C  
ATOM    457  CG2 THR A  31      20.267  -5.080  20.931  1.00 10.86           C  
ATOM    458  OG1 THR A  31      18.790  -6.001  22.602  1.00 10.86           O  
ATOM    459  H   THR A  31      17.445  -3.883  19.669  1.00 10.86           H  
ATOM    460  HA  THR A  31      18.363  -5.909  19.252  1.00 10.86           H  
ATOM    461  HB  THR A  31      19.573  -7.099  21.070  1.00 10.86           H  
ATOM    462  HG1 THR A  31      17.826  -6.017  22.684  1.00 10.86           H  
ATOM    463 1HG2 THR A  31      21.119  -5.252  21.587  1.00 10.86           H  
ATOM    464 2HG2 THR A  31      20.583  -5.176  19.894  1.00 10.86           H  
ATOM    465 3HG2 THR A  31      19.880  -4.073  21.099  1.00 10.86           H  
ATOM    466  N   PRO A  32      16.940  -8.075  19.802  1.00  9.35           N  
ATOM    467  CA  PRO A  32      16.012  -9.188  19.934  1.00  9.35           C  
ATOM    468  C   PRO A  32      16.139  -9.872  21.286  1.00  9.35           C  
ATOM    469  O   PRO A  32      17.183  -9.799  21.933  1.00  9.35           O  
ATOM    470  CB  PRO A  32      16.428 -10.114  18.785  1.00  9.35           C  
ATOM    471  CG  PRO A  32      17.892  -9.827  18.572  1.00  9.35           C  
ATOM    472  CD  PRO A  32      18.044  -8.339  18.839  1.00  9.35           C  
ATOM    473  HA  PRO A  32      14.986  -8.819  19.785  1.00  9.35           H  
ATOM    474 1HB  PRO A  32      16.245 -11.164  19.078  1.00  9.35           H  
ATOM    475 2HB  PRO A  32      15.812  -9.918  17.894  1.00  9.35           H  
ATOM    476 1HG  PRO A  32      18.494 -10.445  19.257  1.00  9.35           H  
ATOM    477 2HG  PRO A  32      18.187 -10.110  17.550  1.00  9.35           H  
ATOM    478 1HD  PRO A  32      19.027  -8.175  19.264  1.00  9.35           H  
ATOM    479 2HD  PRO A  32      17.890  -7.778  17.907  1.00  9.35           H  
ATOM    480  N   TRP A  33      15.089 -10.575  21.695  1.00  7.67           N  
ATOM    481  CA  TRP A  33      15.144 -11.372  22.917  1.00  7.67           C  
ATOM    482  C   TRP A  33      16.083 -12.572  22.775  1.00  7.67           C  
ATOM    483  O   TRP A  33      15.997 -13.338  21.815  1.00  7.67           O  
ATOM    484  CB  TRP A  33      13.731 -11.812  23.329  1.00  7.67           C  
ATOM    485  CG  TRP A  33      13.689 -12.665  24.576  1.00  7.67           C  
ATOM    486  CD1 TRP A  33      14.415 -12.498  25.719  1.00  7.67           C  
ATOM    487  CD2 TRP A  33      12.838 -13.811  24.812  1.00  7.67           C  
ATOM    488  CE2 TRP A  33      13.141 -14.289  26.087  1.00  7.67           C  
ATOM    489  CE3 TRP A  33      11.859 -14.458  24.054  1.00  7.67           C  
ATOM    490  NE1 TRP A  33      14.101 -13.476  26.626  1.00  7.67           N  
ATOM    491  CZ2 TRP A  33      12.513 -15.402  26.618  1.00  7.67           C  
ATOM    492  CZ3 TRP A  33      11.223 -15.573  24.590  1.00  7.67           C  
ATOM    493  CH2 TRP A  33      11.546 -16.034  25.837  1.00  7.67           C  
ATOM    494  H   TRP A  33      14.246 -10.578  21.142  1.00  7.67           H  
ATOM    495  HA  TRP A  33      15.533 -10.738  23.713  1.00  7.67           H  
ATOM    496 1HB  TRP A  33      13.111 -10.931  23.497  1.00  7.67           H  
ATOM    497 2HB  TRP A  33      13.278 -12.380  22.516  1.00  7.67           H  
ATOM    498  HD1 TRP A  33      15.148 -11.712  25.882  1.00  7.67           H  
ATOM    499  HE1 TRP A  33      14.512 -13.581  27.543  1.00  7.67           H  
ATOM    500  HE3 TRP A  33      11.605 -14.098  23.059  1.00  7.67           H  
ATOM    501  HZ2 TRP A  33      12.752 -15.779  27.612  1.00  7.67           H  
ATOM    502  HZ3 TRP A  33      10.465 -16.074  23.989  1.00  7.67           H  
ATOM    503  HH2 TRP A  33      11.032 -16.912  26.227  1.00  7.67           H  
ATOM    504  N   ASP A  34      16.987 -12.711  23.746  1.00  5.95           N  
ATOM    505  CA  ASP A  34      17.971 -13.790  23.799  1.00  5.95           C  
ATOM    506  C   ASP A  34      17.347 -15.048  24.408  1.00  5.95           C  
ATOM    507  O   ASP A  34      17.091 -15.106  25.611  1.00  5.95           O  
ATOM    508  CB  ASP A  34      19.191 -13.330  24.627  1.00  5.95           C  
ATOM    509  CG  ASP A  34      20.384 -14.325  24.700  1.00  5.95           C  
ATOM    510  OD1 ASP A  34      20.273 -15.418  24.214  1.00  5.95           O  
ATOM    511  OD2 ASP A  34      21.399 -13.948  25.247  1.00  5.95           O1-
ATOM    512  H   ASP A  34      16.995 -12.025  24.484  1.00  5.95           H  
ATOM    513  HA  ASP A  34      18.295 -14.019  22.785  1.00  5.95           H  
ATOM    514 1HB  ASP A  34      19.562 -12.393  24.213  1.00  5.95           H  
ATOM    515 2HB  ASP A  34      18.865 -13.121  25.645  1.00  5.95           H  
ATOM    516  N   ILE A  35      17.072 -16.034  23.560  1.00  4.39           N  
ATOM    517  CA  ILE A  35      16.408 -17.261  23.978  1.00  4.39           C  
ATOM    518  C   ILE A  35      17.428 -18.387  24.078  1.00  4.39           C  
ATOM    519  O   ILE A  35      18.134 -18.672  23.111  1.00  4.39           O  
ATOM    520  CB  ILE A  35      15.324 -17.651  22.971  1.00  4.39           C  
ATOM    521  CG1 ILE A  35      14.330 -16.544  22.875  1.00  4.39           C  
ATOM    522  CG2 ILE A  35      14.632 -18.926  23.425  1.00  4.39           C  
ATOM    523  CD1 ILE A  35      13.365 -16.701  21.744  1.00  4.39           C  
ATOM    524  H   ILE A  35      17.325 -15.911  22.590  1.00  4.39           H  
ATOM    525  HA  ILE A  35      15.953 -17.106  24.955  1.00  4.39           H  
ATOM    526  HB  ILE A  35      15.767 -17.799  21.988  1.00  4.39           H  
ATOM    527 1HG1 ILE A  35      13.792 -16.504  23.803  1.00  4.39           H  
ATOM    528 2HG1 ILE A  35      14.859 -15.600  22.742  1.00  4.39           H  
ATOM    529 1HG2 ILE A  35      13.857 -19.193  22.709  1.00  4.39           H  
ATOM    530 2HG2 ILE A  35      15.358 -19.736  23.490  1.00  4.39           H  
ATOM    531 3HG2 ILE A  35      14.182 -18.764  24.405  1.00  4.39           H  
ATOM    532 1HD1 ILE A  35      12.675 -15.867  21.727  1.00  4.39           H  
ATOM    533 2HD1 ILE A  35      13.914 -16.728  20.803  1.00  4.39           H  
ATOM    534 3HD1 ILE A  35      12.809 -17.627  21.867  1.00  4.39           H  
ATOM    535  N   SER A  36      17.511 -19.028  25.242  1.00  3.14           N  
ATOM    536  CA  SER A  36      18.522 -20.057  25.441  1.00  3.14           C  
ATOM    537  C   SER A  36      18.001 -21.248  26.251  1.00  3.14           C  
ATOM    538  O   SER A  36      17.538 -21.113  27.389  1.00  3.14           O  
ATOM    539  CB  SER A  36      19.727 -19.416  26.121  1.00  3.14           C  
ATOM    540  OG  SER A  36      20.762 -20.336  26.366  1.00  3.14           O  
ATOM    541  H   SER A  36      16.896 -18.764  25.996  1.00  3.14           H  
ATOM    542  HA  SER A  36      18.831 -20.424  24.462  1.00  3.14           H  
ATOM    543 1HB  SER A  36      20.103 -18.604  25.490  1.00  3.14           H  
ATOM    544 2HB  SER A  36      19.410 -18.968  27.061  1.00  3.14           H  
ATOM    545  HG  SER A  36      21.478 -19.817  26.750  1.00  3.14           H  
ATOM    546  N   LEU A  37      18.109 -22.439  25.664  1.00  2.24           N  
ATOM    547  CA  LEU A  37      17.606 -23.653  26.298  1.00  2.24           C  
ATOM    548  C   LEU A  37      18.575 -24.204  27.346  1.00  2.24           C  
ATOM    549  O   LEU A  37      19.284 -25.184  27.126  1.00  2.24           O  
ATOM    550  CB  LEU A  37      17.329 -24.706  25.211  1.00  2.24           C  
ATOM    551  CG  LEU A  37      16.621 -25.964  25.675  1.00  2.24           C  
ATOM    552  CD1 LEU A  37      15.327 -25.575  26.261  1.00  2.24           C  
ATOM    553  CD2 LEU A  37      16.410 -26.921  24.501  1.00  2.24           C  
ATOM    554  H   LEU A  37      18.516 -22.493  24.745  1.00  2.24           H  
ATOM    555  HA  LEU A  37      16.670 -23.413  26.797  1.00  2.24           H  
ATOM    556 1HB  LEU A  37      16.716 -24.252  24.435  1.00  2.24           H  
ATOM    557 2HB  LEU A  37      18.277 -25.002  24.767  1.00  2.24           H  
ATOM    558  HG  LEU A  37      17.209 -26.444  26.441  1.00  2.24           H  
ATOM    559 1HD1 LEU A  37      14.804 -26.457  26.627  1.00  2.24           H  
ATOM    560 2HD1 LEU A  37      15.532 -24.900  27.074  1.00  2.24           H  
ATOM    561 3HD1 LEU A  37      14.718 -25.075  25.511  1.00  2.24           H  
ATOM    562 1HD2 LEU A  37      15.896 -27.817  24.848  1.00  2.24           H  
ATOM    563 2HD2 LEU A  37      15.806 -26.429  23.739  1.00  2.24           H  
ATOM    564 3HD2 LEU A  37      17.364 -27.200  24.070  1.00  2.24           H  
ATOM    565  N   ASP A  38      18.573 -23.555  28.502  1.00  1.65           N  
ATOM    566  CA  ASP A  38      19.458 -23.893  29.618  1.00  1.65           C  
ATOM    567  C   ASP A  38      18.792 -24.939  30.526  1.00  1.65           C  
ATOM    568  O   ASP A  38      17.969 -24.592  31.375  1.00  1.65           O  
ATOM    569  CB  ASP A  38      19.781 -22.611  30.416  1.00  1.65           C  
ATOM    570  CG  ASP A  38      20.834 -22.741  31.569  1.00  1.65           C  
ATOM    571  OD1 ASP A  38      21.384 -23.793  31.758  1.00  1.65           O  
ATOM    572  OD2 ASP A  38      21.033 -21.762  32.269  1.00  1.65           O1-
ATOM    573  H   ASP A  38      17.961 -22.740  28.560  1.00  1.65           H  
ATOM    574  HA  ASP A  38      20.383 -24.313  29.220  1.00  1.65           H  
ATOM    575 1HB  ASP A  38      20.147 -21.856  29.717  1.00  1.65           H  
ATOM    576 2HB  ASP A  38      18.857 -22.219  30.835  1.00  1.65           H  
ATOM    577  N   ILE A  39      19.127 -26.214  30.331  1.00  1.30           N  
ATOM    578  CA  ILE A  39      18.501 -27.298  31.094  1.00  1.30           C  
ATOM    579  C   ILE A  39      19.474 -27.819  32.144  1.00  1.30           C  
ATOM    580  O   ILE A  39      20.597 -28.197  31.812  1.00  1.30           O  
ATOM    581  CB  ILE A  39      18.080 -28.458  30.179  1.00  1.30           C  
ATOM    582  CG1 ILE A  39      17.087 -27.966  29.149  1.00  1.30           C  
ATOM    583  CG2 ILE A  39      17.447 -29.598  31.024  1.00  1.30           C  
ATOM    584  CD1 ILE A  39      16.844 -28.957  28.063  1.00  1.30           C  
ATOM    585  H   ILE A  39      19.817 -26.434  29.623  1.00  1.30           H  
ATOM    586  HA  ILE A  39      17.618 -26.912  31.603  1.00  1.30           H  
ATOM    587  HB  ILE A  39      18.951 -28.834  29.648  1.00  1.30           H  
ATOM    588 1HG1 ILE A  39      16.141 -27.758  29.647  1.00  1.30           H  
ATOM    589 2HG1 ILE A  39      17.459 -27.042  28.707  1.00  1.30           H  
ATOM    590 1HG2 ILE A  39      17.156 -30.419  30.370  1.00  1.30           H  
ATOM    591 2HG2 ILE A  39      18.165 -29.959  31.754  1.00  1.30           H  
ATOM    592 3HG2 ILE A  39      16.567 -29.219  31.546  1.00  1.30           H  
ATOM    593 1HD1 ILE A  39      16.120 -28.560  27.358  1.00  1.30           H  
ATOM    594 2HD1 ILE A  39      17.780 -29.165  27.543  1.00  1.30           H  
ATOM    595 3HD1 ILE A  39      16.459 -29.865  28.503  1.00  1.30           H  
ATOM    596  N   LYS A  40      19.037 -27.852  33.404  1.00  1.10           N  
ATOM    597  CA  LYS A  40      19.890 -28.257  34.518  1.00  1.10           C  
ATOM    598  C   LYS A  40      19.297 -29.466  35.269  1.00  1.10           C  
ATOM    599  O   LYS A  40      18.603 -29.270  36.272  1.00  1.10           O  
ATOM    600  CB  LYS A  40      20.022 -27.087  35.483  1.00  1.10           C  
ATOM    601  CG  LYS A  40      20.625 -25.846  34.861  1.00  1.10           C  
ATOM    602  CD  LYS A  40      20.710 -24.724  35.859  1.00  1.10           C  
ATOM    603  CE  LYS A  40      21.102 -23.433  35.173  1.00  1.10           C  
ATOM    604  NZ  LYS A  40      21.139 -22.294  36.118  1.00  1.10           N1+
ATOM    605  H   LYS A  40      18.109 -27.488  33.604  1.00  1.10           H  
ATOM    606  HA  LYS A  40      20.884 -28.492  34.147  1.00  1.10           H  
ATOM    607 1HB  LYS A  40      19.041 -26.818  35.879  1.00  1.10           H  
ATOM    608 2HB  LYS A  40      20.653 -27.383  36.327  1.00  1.10           H  
ATOM    609 1HG  LYS A  40      21.617 -26.078  34.473  1.00  1.10           H  
ATOM    610 2HG  LYS A  40      20.006 -25.496  34.027  1.00  1.10           H  
ATOM    611 1HD  LYS A  40      19.737 -24.579  36.341  1.00  1.10           H  
ATOM    612 2HD  LYS A  40      21.445 -24.968  36.623  1.00  1.10           H  
ATOM    613 1HE  LYS A  40      22.070 -23.540  34.692  1.00  1.10           H  
ATOM    614 2HE  LYS A  40      20.357 -23.228  34.409  1.00  1.10           H  
ATOM    615 1HZ  LYS A  40      21.370 -21.450  35.602  1.00  1.10           H  
ATOM    616 2HZ  LYS A  40      20.200 -22.202  36.571  1.00  1.10           H  
ATOM    617 3HZ  LYS A  40      21.830 -22.459  36.819  1.00  1.10           H  
ATOM    618  N   PRO A  41      19.555 -30.714  34.807  1.00  1.00           N  
ATOM    619  CA  PRO A  41      18.969 -31.980  35.229  1.00  1.00           C  
ATOM    620  C   PRO A  41      18.890 -32.178  36.721  1.00  1.00           C  
ATOM    621  O   PRO A  41      17.949 -32.793  37.210  1.00  1.00           O  
ATOM    622  CB  PRO A  41      19.947 -32.987  34.642  1.00  1.00           C  
ATOM    623  CG  PRO A  41      20.447 -32.345  33.460  1.00  1.00           C  
ATOM    624  CD  PRO A  41      20.594 -30.897  33.817  1.00  1.00           C  
ATOM    625  HA  PRO A  41      17.984 -32.093  34.759  1.00  1.00           H  
ATOM    626 1HB  PRO A  41      20.746 -33.168  35.345  1.00  1.00           H  
ATOM    627 2HB  PRO A  41      19.449 -33.949  34.450  1.00  1.00           H  
ATOM    628 1HG  PRO A  41      21.410 -32.786  33.166  1.00  1.00           H  
ATOM    629 2HG  PRO A  41      19.736 -32.530  32.649  1.00  1.00           H  
ATOM    630 1HD  PRO A  41      21.588 -30.698  34.233  1.00  1.00           H  
ATOM    631 2HD  PRO A  41      20.392 -30.318  32.949  1.00  1.00           H  
ATOM    632  N   ALA A  42      19.864 -31.663  37.465  1.00  0.97           N  
ATOM    633  CA  ALA A  42      19.828 -31.811  38.902  1.00  0.97           C  
ATOM    634  C   ALA A  42      18.591 -31.134  39.475  1.00  0.97           C  
ATOM    635  O   ALA A  42      17.925 -31.679  40.361  1.00  0.97           O  
ATOM    636  CB  ALA A  42      21.082 -31.208  39.488  1.00  0.97           C  
ATOM    637  H   ALA A  42      20.654 -31.164  37.051  1.00  0.97           H  
ATOM    638  HA  ALA A  42      19.780 -32.872  39.141  1.00  0.97           H  
ATOM    639 1HB  ALA A  42      21.106 -31.319  40.544  1.00  0.97           H  
ATOM    640 2HB  ALA A  42      21.928 -31.713  39.065  1.00  0.97           H  
ATOM    641 3HB  ALA A  42      21.130 -30.149  39.236  1.00  0.97           H  
ATOM    642  N   THR A  43      18.225 -29.984  38.908  1.00  0.97           N  
ATOM    643  CA  THR A  43      17.103 -29.258  39.454  1.00  0.97           C  
ATOM    644  C   THR A  43      15.857 -29.814  38.826  1.00  0.97           C  
ATOM    645  O   THR A  43      14.813 -29.893  39.470  1.00  0.97           O  
ATOM    646  CB  THR A  43      17.206 -27.751  39.134  1.00  0.97           C  
ATOM    647  CG2 THR A  43      18.516 -27.176  39.684  1.00  0.97           C  
ATOM    648  OG1 THR A  43      17.180 -27.567  37.716  1.00  0.97           O  
ATOM    649  H   THR A  43      18.727 -29.616  38.108  1.00  0.97           H  
ATOM    650  HA  THR A  43      17.060 -29.404  40.531  1.00  0.97           H  
ATOM    651  HB  THR A  43      16.362 -27.225  39.581  1.00  0.97           H  
ATOM    652  HG1 THR A  43      17.871 -28.121  37.300  1.00  0.97           H  
ATOM    653 1HG2 THR A  43      18.572 -26.112  39.449  1.00  0.97           H  
ATOM    654 2HG2 THR A  43      18.554 -27.309  40.759  1.00  0.97           H  
ATOM    655 3HG2 THR A  43      19.361 -27.694  39.228  1.00  0.97           H  
ATOM    656  N   ALA A  44      15.965 -30.287  37.584  1.00  1.00           N  
ATOM    657  CA  ALA A  44      14.783 -30.860  36.957  1.00  1.00           C  
ATOM    658  C   ALA A  44      14.342 -32.068  37.786  1.00  1.00           C  
ATOM    659  O   ALA A  44      13.152 -32.266  38.051  1.00  1.00           O  
ATOM    660  CB  ALA A  44      15.039 -31.251  35.507  1.00  1.00           C  
ATOM    661  H   ALA A  44      16.855 -30.195  37.088  1.00  1.00           H  
ATOM    662  HA  ALA A  44      13.997 -30.109  36.983  1.00  1.00           H  
ATOM    663 1HB  ALA A  44      14.126 -31.659  35.075  1.00  1.00           H  
ATOM    664 2HB  ALA A  44      15.350 -30.370  34.937  1.00  1.00           H  
ATOM    665 3HB  ALA A  44      15.816 -32.001  35.475  1.00  1.00           H  
ATOM    666  N   TRP A  45      15.334 -32.843  38.248  1.00  1.04           N  
ATOM    667  CA  TRP A  45      15.116 -34.023  39.057  1.00  1.04           C  
ATOM    668  C   TRP A  45      14.511 -33.660  40.383  1.00  1.04           C  
ATOM    669  O   TRP A  45      13.560 -34.278  40.814  1.00  1.04           O  
ATOM    670  CB  TRP A  45      16.394 -34.790  39.326  1.00  1.04           C  
ATOM    671  CG  TRP A  45      16.133 -36.116  40.024  1.00  1.04           C  
ATOM    672  CD1 TRP A  45      14.933 -36.717  40.166  1.00  1.04           C  
ATOM    673  CD2 TRP A  45      17.096 -37.013  40.601  1.00  1.04           C  
ATOM    674  CE2 TRP A  45      16.405 -38.135  41.044  1.00  1.04           C  
ATOM    675  CE3 TRP A  45      18.444 -36.962  40.745  1.00  1.04           C  
ATOM    676  NE1 TRP A  45      15.080 -37.936  40.790  1.00  1.04           N  
ATOM    677  CZ2 TRP A  45      17.057 -39.218  41.621  1.00  1.04           C  
ATOM    678  CZ3 TRP A  45      19.115 -38.033  41.302  1.00  1.04           C  
ATOM    679  CH2 TRP A  45      18.445 -39.141  41.729  1.00  1.04           C  
ATOM    680  H   TRP A  45      16.293 -32.622  37.988  1.00  1.04           H  
ATOM    681  HA  TRP A  45      14.424 -34.679  38.528  1.00  1.04           H  
ATOM    682 1HB  TRP A  45      16.914 -34.950  38.396  1.00  1.04           H  
ATOM    683 2HB  TRP A  45      17.049 -34.187  39.951  1.00  1.04           H  
ATOM    684  HD1 TRP A  45      14.003 -36.296  39.821  1.00  1.04           H  
ATOM    685  HE1 TRP A  45      14.337 -38.587  41.002  1.00  1.04           H  
ATOM    686  HE3 TRP A  45      18.952 -36.087  40.410  1.00  1.04           H  
ATOM    687  HZ2 TRP A  45      16.524 -40.105  41.963  1.00  1.04           H  
ATOM    688  HZ3 TRP A  45      20.183 -37.976  41.371  1.00  1.04           H  
ATOM    689  HH2 TRP A  45      19.001 -39.974  42.165  1.00  1.04           H  
ATOM    690  N   ALA A  46      15.096 -32.693  41.083  1.00  1.09           N  
ATOM    691  CA  ALA A  46      14.554 -32.308  42.376  1.00  1.09           C  
ATOM    692  C   ALA A  46      13.128 -31.799  42.307  1.00  1.09           C  
ATOM    693  O   ALA A  46      12.325 -32.066  43.198  1.00  1.09           O  
ATOM    694  CB  ALA A  46      15.378 -31.235  42.952  1.00  1.09           C  
ATOM    695  H   ALA A  46      15.922 -32.215  40.717  1.00  1.09           H  
ATOM    696  HA  ALA A  46      14.580 -33.182  43.024  1.00  1.09           H  
ATOM    697 1HB  ALA A  46      14.988 -30.962  43.920  1.00  1.09           H  
ATOM    698 2HB  ALA A  46      16.359 -31.595  43.041  1.00  1.09           H  
ATOM    699 3HB  ALA A  46      15.342 -30.378  42.282  1.00  1.09           H  
ATOM    700  N   LEU A  47      12.804 -31.040  41.265  1.00  1.15           N  
ATOM    701  CA  LEU A  47      11.457 -30.514  41.116  1.00  1.15           C  
ATOM    702  C   LEU A  47      10.507 -31.683  40.862  1.00  1.15           C  
ATOM    703  O   LEU A  47       9.417 -31.768  41.443  1.00  1.15           O  
ATOM    704  CB  LEU A  47      11.472 -29.534  39.953  1.00  1.15           C  
ATOM    705  CG  LEU A  47      12.275 -28.241  40.177  1.00  1.15           C  
ATOM    706  CD1 LEU A  47      12.445 -27.547  38.839  1.00  1.15           C  
ATOM    707  CD2 LEU A  47      11.563 -27.339  41.176  1.00  1.15           C  
ATOM    708  H   LEU A  47      13.508 -30.812  40.561  1.00  1.15           H  
ATOM    709  HA  LEU A  47      11.167 -30.004  42.033  1.00  1.15           H  
ATOM    710 1HB  LEU A  47      11.943 -30.034  39.119  1.00  1.15           H  
ATOM    711 2HB  LEU A  47      10.451 -29.273  39.682  1.00  1.15           H  
ATOM    712  HG  LEU A  47      13.253 -28.486  40.567  1.00  1.15           H  
ATOM    713 1HD1 LEU A  47      13.034 -26.657  38.977  1.00  1.15           H  
ATOM    714 2HD1 LEU A  47      12.962 -28.215  38.151  1.00  1.15           H  
ATOM    715 3HD1 LEU A  47      11.483 -27.296  38.441  1.00  1.15           H  
ATOM    716 1HD2 LEU A  47      12.149 -26.429  41.324  1.00  1.15           H  
ATOM    717 2HD2 LEU A  47      10.577 -27.080  40.791  1.00  1.15           H  
ATOM    718 3HD2 LEU A  47      11.458 -27.862  42.128  1.00  1.15           H  
ATOM    719  N   TYR A  48      10.958 -32.625  40.027  1.00  1.22           N  
ATOM    720  CA  TYR A  48      10.234 -33.853  39.749  1.00  1.22           C  
ATOM    721  C   TYR A  48      10.016 -34.647  41.020  1.00  1.22           C  
ATOM    722  O   TYR A  48       8.898 -35.058  41.331  1.00  1.22           O  
ATOM    723  CB  TYR A  48      11.047 -34.703  38.765  1.00  1.22           C  
ATOM    724  CG  TYR A  48      10.585 -36.111  38.587  1.00  1.22           C  
ATOM    725  CD1 TYR A  48       9.603 -36.428  37.721  1.00  1.22           C  
ATOM    726  CD2 TYR A  48      11.178 -37.108  39.357  1.00  1.22           C  
ATOM    727  CE1 TYR A  48       9.211 -37.745  37.600  1.00  1.22           C  
ATOM    728  CE2 TYR A  48      10.781 -38.403  39.246  1.00  1.22           C  
ATOM    729  CZ  TYR A  48       9.804 -38.721  38.370  1.00  1.22           C  
ATOM    730  OH  TYR A  48       9.404 -40.005  38.256  1.00  1.22           O  
ATOM    731  H   TYR A  48      11.850 -32.489  39.550  1.00  1.22           H  
ATOM    732  HA  TYR A  48       9.263 -33.604  39.320  1.00  1.22           H  
ATOM    733 1HB  TYR A  48      11.019 -34.217  37.783  1.00  1.22           H  
ATOM    734 2HB  TYR A  48      12.066 -34.729  39.055  1.00  1.22           H  
ATOM    735  HD1 TYR A  48       9.146 -35.647  37.129  1.00  1.22           H  
ATOM    736  HD2 TYR A  48      11.958 -36.851  40.061  1.00  1.22           H  
ATOM    737  HE1 TYR A  48       8.438 -38.014  36.904  1.00  1.22           H  
ATOM    738  HE2 TYR A  48      11.245 -39.178  39.855  1.00  1.22           H  
ATOM    739  HH  TYR A  48       9.826 -40.537  38.932  1.00  1.22           H  
ATOM    740  N   ALA A  49      11.110 -34.897  41.734  1.00  1.32           N  
ATOM    741  CA  ALA A  49      11.117 -35.722  42.917  1.00  1.32           C  
ATOM    742  C   ALA A  49      10.284 -35.122  44.011  1.00  1.32           C  
ATOM    743  O   ALA A  49       9.500 -35.821  44.634  1.00  1.32           O  
ATOM    744  CB  ALA A  49      12.545 -35.919  43.398  1.00  1.32           C  
ATOM    745  H   ALA A  49      11.984 -34.508  41.423  1.00  1.32           H  
ATOM    746  HA  ALA A  49      10.695 -36.690  42.653  1.00  1.32           H  
ATOM    747 1HB  ALA A  49      12.552 -36.567  44.263  1.00  1.32           H  
ATOM    748 2HB  ALA A  49      13.136 -36.370  42.604  1.00  1.32           H  
ATOM    749 3HB  ALA A  49      12.972 -34.955  43.659  1.00  1.32           H  
ATOM    750  N   ALA A  50      10.400 -33.819  44.228  1.00  1.43           N  
ATOM    751  CA  ALA A  50       9.622 -33.190  45.272  1.00  1.43           C  
ATOM    752  C   ALA A  50       8.154 -33.280  44.963  1.00  1.43           C  
ATOM    753  O   ALA A  50       7.355 -33.682  45.815  1.00  1.43           O  
ATOM    754  CB  ALA A  50      10.035 -31.758  45.412  1.00  1.43           C  
ATOM    755  H   ALA A  50      11.054 -33.254  43.692  1.00  1.43           H  
ATOM    756  HA  ALA A  50       9.800 -33.710  46.202  1.00  1.43           H  
ATOM    757 1HB  ALA A  50       9.460 -31.290  46.206  1.00  1.43           H  
ATOM    758 2HB  ALA A  50      11.096 -31.728  45.650  1.00  1.43           H  
ATOM    759 3HB  ALA A  50       9.857 -31.234  44.470  1.00  1.43           H  
ATOM    760  N   ALA A  51       7.793 -32.980  43.714  1.00  1.55           N  
ATOM    761  CA  ALA A  51       6.407 -33.075  43.326  1.00  1.55           C  
ATOM    762  C   ALA A  51       5.937 -34.502  43.459  1.00  1.55           C  
ATOM    763  O   ALA A  51       4.849 -34.751  43.964  1.00  1.55           O  
ATOM    764  CB  ALA A  51       6.226 -32.596  41.908  1.00  1.55           C  
ATOM    765  H   ALA A  51       8.476 -32.660  43.024  1.00  1.55           H  
ATOM    766  HA  ALA A  51       5.817 -32.454  43.998  1.00  1.55           H  
ATOM    767 1HB  ALA A  51       5.179 -32.665  41.640  1.00  1.55           H  
ATOM    768 2HB  ALA A  51       6.559 -31.563  41.825  1.00  1.55           H  
ATOM    769 3HB  ALA A  51       6.824 -33.223  41.245  1.00  1.55           H  
ATOM    770  N   THR A  52       6.789 -35.458  43.086  1.00  1.67           N  
ATOM    771  CA  THR A  52       6.424 -36.857  43.152  1.00  1.67           C  
ATOM    772  C   THR A  52       6.193 -37.293  44.596  1.00  1.67           C  
ATOM    773  O   THR A  52       5.194 -37.950  44.900  1.00  1.67           O  
ATOM    774  CB  THR A  52       7.506 -37.751  42.510  1.00  1.67           C  
ATOM    775  CG2 THR A  52       7.094 -39.194  42.570  1.00  1.67           C  
ATOM    776  OG1 THR A  52       7.677 -37.394  41.134  1.00  1.67           O  
ATOM    777  H   THR A  52       7.691 -35.212  42.687  1.00  1.67           H  
ATOM    778  HA  THR A  52       5.503 -36.989  42.597  1.00  1.67           H  
ATOM    779  HB  THR A  52       8.445 -37.617  43.034  1.00  1.67           H  
ATOM    780  HG1 THR A  52       8.009 -36.473  41.085  1.00  1.67           H  
ATOM    781 1HG2 THR A  52       7.866 -39.809  42.108  1.00  1.67           H  
ATOM    782 2HG2 THR A  52       6.963 -39.491  43.611  1.00  1.67           H  
ATOM    783 3HG2 THR A  52       6.155 -39.324  42.031  1.00  1.67           H  
ATOM    784  N   MET A  53       7.087 -36.890  45.503  1.00  1.78           N  
ATOM    785  CA  MET A  53       7.005 -37.258  46.913  1.00  1.78           C  
ATOM    786  C   MET A  53       5.753 -36.709  47.589  1.00  1.78           C  
ATOM    787  O   MET A  53       5.181 -37.374  48.454  1.00  1.78           O  
ATOM    788  CB  MET A  53       8.286 -36.806  47.635  1.00  1.78           C  
ATOM    789  CG  MET A  53       9.531 -37.666  47.271  1.00  1.78           C  
ATOM    790  SD  MET A  53      11.045 -37.293  48.218  1.00  1.78           S  
ATOM    791  CE  MET A  53      11.641 -35.807  47.412  1.00  1.78           C  
ATOM    792  H   MET A  53       7.880 -36.335  45.194  1.00  1.78           H  
ATOM    793  HA  MET A  53       6.954 -38.344  46.972  1.00  1.78           H  
ATOM    794 1HB  MET A  53       8.500 -35.768  47.364  1.00  1.78           H  
ATOM    795 2HB  MET A  53       8.136 -36.843  48.713  1.00  1.78           H  
ATOM    796 1HG  MET A  53       9.278 -38.709  47.451  1.00  1.78           H  
ATOM    797 2HG  MET A  53       9.755 -37.572  46.221  1.00  1.78           H  
ATOM    798 1HE  MET A  53      12.576 -35.489  47.871  1.00  1.78           H  
ATOM    799 2HE  MET A  53      11.809 -36.005  46.368  1.00  1.78           H  
ATOM    800 3HE  MET A  53      10.905 -35.033  47.521  1.00  1.78           H  
ATOM    801  N   VAL A  54       5.301 -35.525  47.177  1.00  1.88           N  
ATOM    802  CA  VAL A  54       4.096 -34.941  47.754  1.00  1.88           C  
ATOM    803  C   VAL A  54       2.818 -35.419  47.044  1.00  1.88           C  
ATOM    804  O   VAL A  54       1.852 -35.835  47.684  1.00  1.88           O  
ATOM    805  CB  VAL A  54       4.174 -33.406  47.691  1.00  1.88           C  
ATOM    806  CG1 VAL A  54       2.868 -32.797  48.195  1.00  1.88           C  
ATOM    807  CG2 VAL A  54       5.356 -32.927  48.529  1.00  1.88           C  
ATOM    808  H   VAL A  54       5.834 -35.002  46.478  1.00  1.88           H  
ATOM    809  HA  VAL A  54       4.043 -35.238  48.802  1.00  1.88           H  
ATOM    810  HB  VAL A  54       4.315 -33.096  46.651  1.00  1.88           H  
ATOM    811 1HG1 VAL A  54       2.928 -31.711  48.138  1.00  1.88           H  
ATOM    812 2HG1 VAL A  54       2.043 -33.148  47.577  1.00  1.88           H  
ATOM    813 3HG1 VAL A  54       2.701 -33.098  49.232  1.00  1.88           H  
ATOM    814 1HG2 VAL A  54       5.420 -31.841  48.476  1.00  1.88           H  
ATOM    815 2HG2 VAL A  54       5.219 -33.234  49.567  1.00  1.88           H  
ATOM    816 3HG2 VAL A  54       6.278 -33.362  48.142  1.00  1.88           H  
ATOM    817  N   MET A  55       2.792 -35.316  45.717  1.00  1.96           N  
ATOM    818  CA  MET A  55       1.615 -35.670  44.939  1.00  1.96           C  
ATOM    819  C   MET A  55       1.290 -37.149  44.940  1.00  1.96           C  
ATOM    820  O   MET A  55       0.116 -37.505  44.982  1.00  1.96           O  
ATOM    821  CB  MET A  55       1.763 -35.194  43.505  1.00  1.96           C  
ATOM    822  CG  MET A  55       1.754 -33.704  43.335  1.00  1.96           C  
ATOM    823  SD  MET A  55       2.094 -33.235  41.647  1.00  1.96           S  
ATOM    824  CE  MET A  55       0.626 -33.830  40.820  1.00  1.96           C  
ATOM    825  H   MET A  55       3.612 -34.993  45.219  1.00  1.96           H  
ATOM    826  HA  MET A  55       0.762 -35.157  45.374  1.00  1.96           H  
ATOM    827 1HB  MET A  55       2.695 -35.562  43.097  1.00  1.96           H  
ATOM    828 2HB  MET A  55       0.961 -35.613  42.899  1.00  1.96           H  
ATOM    829 1HG  MET A  55       0.788 -33.299  43.631  1.00  1.96           H  
ATOM    830 2HG  MET A  55       2.527 -33.271  43.976  1.00  1.96           H  
ATOM    831 1HE  MET A  55       0.697 -33.617  39.753  1.00  1.96           H  
ATOM    832 2HE  MET A  55       0.537 -34.902  40.970  1.00  1.96           H  
ATOM    833 3HE  MET A  55      -0.251 -33.334  41.233  1.00  1.96           H  
ATOM    834  N   THR A  56       2.300 -38.019  44.880  1.00  2.02           N  
ATOM    835  CA  THR A  56       2.033 -39.447  44.828  1.00  2.02           C  
ATOM    836  C   THR A  56       1.026 -39.936  45.870  1.00  2.02           C  
ATOM    837  O   THR A  56       0.008 -40.497  45.469  1.00  2.02           O  
ATOM    838  CB  THR A  56       3.323 -40.279  44.832  1.00  2.02           C  
ATOM    839  CG2 THR A  56       2.995 -41.729  44.870  1.00  2.02           C  
ATOM    840  OG1 THR A  56       4.066 -39.967  43.662  1.00  2.02           O  
ATOM    841  H   THR A  56       3.272 -37.709  44.859  1.00  2.02           H  
ATOM    842  HA  THR A  56       1.579 -39.645  43.857  1.00  2.02           H  
ATOM    843  HB  THR A  56       3.938 -40.035  45.676  1.00  2.02           H  
ATOM    844  HG1 THR A  56       4.624 -39.195  43.877  1.00  2.02           H  
ATOM    845 1HG2 THR A  56       3.914 -42.314  44.852  1.00  2.02           H  
ATOM    846 2HG2 THR A  56       2.442 -41.952  45.778  1.00  2.02           H  
ATOM    847 3HG2 THR A  56       2.395 -41.975  44.024  1.00  2.02           H  
ATOM    848  N   PRO A  57       1.252 -39.832  47.202  1.00  2.08           N  
ATOM    849  CA  PRO A  57       0.298 -40.302  48.181  1.00  2.08           C  
ATOM    850  C   PRO A  57      -1.034 -39.563  48.097  1.00  2.08           C  
ATOM    851  O   PRO A  57      -2.073 -40.131  48.409  1.00  2.08           O  
ATOM    852  CB  PRO A  57       1.019 -40.053  49.507  1.00  2.08           C  
ATOM    853  CG  PRO A  57       2.043 -38.974  49.198  1.00  2.08           C  
ATOM    854  CD  PRO A  57       2.478 -39.243  47.789  1.00  2.08           C  
ATOM    855  HA  PRO A  57       0.148 -41.381  48.036  1.00  2.08           H  
ATOM    856 1HB  PRO A  57       0.291 -39.762  50.272  1.00  2.08           H  
ATOM    857 2HB  PRO A  57       1.483 -40.985  49.856  1.00  2.08           H  
ATOM    858 1HG  PRO A  57       1.598 -37.970  49.296  1.00  2.08           H  
ATOM    859 2HG  PRO A  57       2.881 -39.011  49.913  1.00  2.08           H  
ATOM    860 1HD  PRO A  57       2.772 -38.304  47.341  1.00  2.08           H  
ATOM    861 2HD  PRO A  57       3.295 -39.966  47.805  1.00  2.08           H  
ATOM    862  N   LEU A  58      -1.052 -38.331  47.588  1.00  2.14           N  
ATOM    863  CA  LEU A  58      -2.334 -37.645  47.483  1.00  2.14           C  
ATOM    864  C   LEU A  58      -3.146 -38.300  46.378  1.00  2.14           C  
ATOM    865  O   LEU A  58      -4.350 -38.542  46.528  1.00  2.14           O  
ATOM    866  CB  LEU A  58      -2.118 -36.154  47.209  1.00  2.14           C  
ATOM    867  CG  LEU A  58      -1.504 -35.370  48.374  1.00  2.14           C  
ATOM    868  CD1 LEU A  58      -1.135 -33.963  47.925  1.00  2.14           C  
ATOM    869  CD2 LEU A  58      -2.514 -35.312  49.509  1.00  2.14           C  
ATOM    870  H   LEU A  58      -0.204 -37.858  47.297  1.00  2.14           H  
ATOM    871  HA  LEU A  58      -2.869 -37.752  48.424  1.00  2.14           H  
ATOM    872 1HB  LEU A  58      -1.466 -36.046  46.351  1.00  2.14           H  
ATOM    873 2HB  LEU A  58      -3.079 -35.703  46.972  1.00  2.14           H  
ATOM    874  HG  LEU A  58      -0.593 -35.873  48.715  1.00  2.14           H  
ATOM    875 1HD1 LEU A  58      -0.695 -33.422  48.764  1.00  2.14           H  
ATOM    876 2HD1 LEU A  58      -0.411 -34.020  47.117  1.00  2.14           H  
ATOM    877 3HD1 LEU A  58      -2.026 -33.442  47.581  1.00  2.14           H  
ATOM    878 1HD2 LEU A  58      -2.079 -34.764  50.337  1.00  2.14           H  
ATOM    879 2HD2 LEU A  58      -3.420 -34.806  49.178  1.00  2.14           H  
ATOM    880 3HD2 LEU A  58      -2.769 -36.321  49.833  1.00  2.14           H  
ATOM    881  N   ILE A  59      -2.460 -38.654  45.294  1.00  2.19           N  
ATOM    882  CA  ILE A  59      -3.072 -39.328  44.167  1.00  2.19           C  
ATOM    883  C   ILE A  59      -3.544 -40.703  44.603  1.00  2.19           C  
ATOM    884  O   ILE A  59      -4.675 -41.091  44.332  1.00  2.19           O  
ATOM    885  CB  ILE A  59      -2.102 -39.437  42.977  1.00  2.19           C  
ATOM    886  CG1 ILE A  59      -1.799 -38.061  42.392  1.00  2.19           C  
ATOM    887  CG2 ILE A  59      -2.687 -40.337  41.928  1.00  2.19           C  
ATOM    888  CD1 ILE A  59      -0.631 -38.080  41.445  1.00  2.19           C  
ATOM    889  H   ILE A  59      -1.466 -38.420  45.246  1.00  2.19           H  
ATOM    890  HA  ILE A  59      -3.943 -38.752  43.848  1.00  2.19           H  
ATOM    891  HB  ILE A  59      -1.155 -39.854  43.320  1.00  2.19           H  
ATOM    892 1HG1 ILE A  59      -2.675 -37.706  41.853  1.00  2.19           H  
ATOM    893 2HG1 ILE A  59      -1.587 -37.364  43.198  1.00  2.19           H  
ATOM    894 1HG2 ILE A  59      -2.002 -40.418  41.100  1.00  2.19           H  
ATOM    895 2HG2 ILE A  59      -2.850 -41.307  42.365  1.00  2.19           H  
ATOM    896 3HG2 ILE A  59      -3.631 -39.926  41.575  1.00  2.19           H  
ATOM    897 1HD1 ILE A  59      -0.459 -37.083  41.055  1.00  2.19           H  
ATOM    898 2HD1 ILE A  59       0.249 -38.415  41.988  1.00  2.19           H  
ATOM    899 3HD1 ILE A  59      -0.830 -38.758  40.625  1.00  2.19           H  
ATOM    900  N   LYS A  60      -2.688 -41.439  45.318  1.00  2.24           N  
ATOM    901  CA  LYS A  60      -3.068 -42.768  45.781  1.00  2.24           C  
ATOM    902  C   LYS A  60      -4.258 -42.725  46.741  1.00  2.24           C  
ATOM    903  O   LYS A  60      -5.137 -43.600  46.694  1.00  2.24           O  
ATOM    904  CB  LYS A  60      -1.885 -43.453  46.454  1.00  2.24           C  
ATOM    905  CG  LYS A  60      -0.788 -43.882  45.504  1.00  2.24           C  
ATOM    906  CD  LYS A  60       0.360 -44.531  46.251  1.00  2.24           C  
ATOM    907  CE  LYS A  60       1.375 -45.022  45.277  1.00  2.24           C  
ATOM    908  NZ  LYS A  60       2.571 -45.612  45.902  1.00  2.24           N1+
ATOM    909  H   LYS A  60      -1.760 -41.072  45.518  1.00  2.24           H  
ATOM    910  HA  LYS A  60      -3.357 -43.360  44.916  1.00  2.24           H  
ATOM    911 1HB  LYS A  60      -1.456 -42.781  47.187  1.00  2.24           H  
ATOM    912 2HB  LYS A  60      -2.233 -44.335  46.987  1.00  2.24           H  
ATOM    913 1HG  LYS A  60      -1.183 -44.585  44.768  1.00  2.24           H  
ATOM    914 2HG  LYS A  60      -0.409 -43.008  44.971  1.00  2.24           H  
ATOM    915 1HD  LYS A  60       0.821 -43.800  46.916  1.00  2.24           H  
ATOM    916 2HD  LYS A  60      -0.006 -45.367  46.844  1.00  2.24           H  
ATOM    917 1HE  LYS A  60       0.907 -45.773  44.661  1.00  2.24           H  
ATOM    918 2HE  LYS A  60       1.677 -44.200  44.657  1.00  2.24           H  
ATOM    919 1HZ  LYS A  60       3.194 -45.909  45.123  1.00  2.24           H  
ATOM    920 2HZ  LYS A  60       3.048 -44.936  46.471  1.00  2.24           H  
ATOM    921 3HZ  LYS A  60       2.317 -46.403  46.463  1.00  2.24           H  
ATOM    922  N   HIS A  61      -4.328 -41.696  47.597  1.00  2.30           N  
ATOM    923  CA  HIS A  61      -5.457 -41.587  48.509  1.00  2.30           C  
ATOM    924  C   HIS A  61      -6.725 -41.312  47.711  1.00  2.30           C  
ATOM    925  O   HIS A  61      -7.789 -41.870  48.008  1.00  2.30           O  
ATOM    926  CB  HIS A  61      -5.265 -40.473  49.557  1.00  2.30           C  
ATOM    927  CG  HIS A  61      -4.243 -40.760  50.648  1.00  2.30           C  
ATOM    928  CD2 HIS A  61      -3.178 -40.041  51.093  1.00  2.30           C  
ATOM    929  ND1 HIS A  61      -4.303 -41.879  51.445  1.00  2.30           N  
ATOM    930  CE1 HIS A  61      -3.309 -41.855  52.318  1.00  2.30           C  
ATOM    931  NE2 HIS A  61      -2.609 -40.750  52.133  1.00  2.30           N  
ATOM    932  H   HIS A  61      -3.581 -41.004  47.645  1.00  2.30           H  
ATOM    933  HA  HIS A  61      -5.592 -42.527  49.039  1.00  2.30           H  
ATOM    934 1HB  HIS A  61      -4.937 -39.566  49.048  1.00  2.30           H  
ATOM    935 2HB  HIS A  61      -6.220 -40.255  50.025  1.00  2.30           H  
ATOM    936  HD1 HIS A  61      -4.987 -42.605  51.393  1.00  2.59           H  
ATOM    937  HD2 HIS A  61      -2.755 -39.085  50.784  1.00  2.30           H  
ATOM    938  HE1 HIS A  61      -3.184 -42.664  53.037  1.00  2.30           H  
ATOM    939  N   LEU A  62      -6.621 -40.465  46.683  1.00  2.36           N  
ATOM    940  CA  LEU A  62      -7.778 -40.128  45.871  1.00  2.36           C  
ATOM    941  C   LEU A  62      -8.257 -41.330  45.087  1.00  2.36           C  
ATOM    942  O   LEU A  62      -9.450 -41.633  45.077  1.00  2.36           O  
ATOM    943  CB  LEU A  62      -7.467 -38.985  44.917  1.00  2.36           C  
ATOM    944  CG  LEU A  62      -8.633 -38.576  44.056  1.00  2.36           C  
ATOM    945  CD1 LEU A  62      -9.787 -38.145  44.966  1.00  2.36           C  
ATOM    946  CD2 LEU A  62      -8.210 -37.450  43.144  1.00  2.36           C  
ATOM    947  H   LEU A  62      -5.727 -40.010  46.483  1.00  2.36           H  
ATOM    948  HA  LEU A  62      -8.581 -39.814  46.532  1.00  2.36           H  
ATOM    949 1HB  LEU A  62      -7.135 -38.125  45.485  1.00  2.36           H  
ATOM    950 2HB  LEU A  62      -6.654 -39.296  44.261  1.00  2.36           H  
ATOM    951  HG  LEU A  62      -8.961 -39.425  43.460  1.00  2.36           H  
ATOM    952 1HD1 LEU A  62     -10.641 -37.854  44.357  1.00  2.36           H  
ATOM    953 2HD1 LEU A  62     -10.069 -38.978  45.613  1.00  2.36           H  
ATOM    954 3HD1 LEU A  62      -9.472 -37.301  45.579  1.00  2.36           H  
ATOM    955 1HD2 LEU A  62      -9.051 -37.152  42.518  1.00  2.36           H  
ATOM    956 2HD2 LEU A  62      -7.881 -36.602  43.744  1.00  2.36           H  
ATOM    957 3HD2 LEU A  62      -7.388 -37.790  42.512  1.00  2.36           H  
ATOM    958  N   ILE A  63      -7.329 -42.046  44.458  1.00  2.43           N  
ATOM    959  CA  ILE A  63      -7.689 -43.215  43.676  1.00  2.43           C  
ATOM    960  C   ILE A  63      -8.367 -44.234  44.559  1.00  2.43           C  
ATOM    961  O   ILE A  63      -9.448 -44.731  44.229  1.00  2.43           O  
ATOM    962  CB  ILE A  63      -6.449 -43.864  43.028  1.00  2.43           C  
ATOM    963  CG1 ILE A  63      -5.851 -42.979  41.952  1.00  2.43           C  
ATOM    964  CG2 ILE A  63      -6.780 -45.200  42.475  1.00  2.43           C  
ATOM    965  CD1 ILE A  63      -4.487 -43.456  41.518  1.00  2.43           C  
ATOM    966  H   ILE A  63      -6.355 -41.758  44.507  1.00  2.43           H  
ATOM    967  HA  ILE A  63      -8.386 -42.908  42.892  1.00  2.43           H  
ATOM    968  HB  ILE A  63      -5.682 -43.984  43.800  1.00  2.43           H  
ATOM    969 1HG1 ILE A  63      -6.511 -42.969  41.086  1.00  2.43           H  
ATOM    970 2HG1 ILE A  63      -5.768 -41.965  42.329  1.00  2.43           H  
ATOM    971 1HG2 ILE A  63      -5.881 -45.646  42.058  1.00  2.43           H  
ATOM    972 2HG2 ILE A  63      -7.161 -45.826  43.266  1.00  2.43           H  
ATOM    973 3HG2 ILE A  63      -7.528 -45.082  41.709  1.00  2.43           H  
ATOM    974 1HD1 ILE A  63      -4.100 -42.791  40.762  1.00  2.43           H  
ATOM    975 2HD1 ILE A  63      -3.818 -43.457  42.376  1.00  2.43           H  
ATOM    976 3HD1 ILE A  63      -4.562 -44.462  41.120  1.00  2.43           H  
ATOM    977  N   THR A  64      -7.778 -44.491  45.729  1.00  2.53           N  
ATOM    978  CA  THR A  64      -8.357 -45.438  46.649  1.00  2.53           C  
ATOM    979  C   THR A  64      -9.759 -44.996  47.037  1.00  2.53           C  
ATOM    980  O   THR A  64     -10.690 -45.797  46.974  1.00  2.53           O  
ATOM    981  CB  THR A  64      -7.500 -45.568  47.917  1.00  2.53           C  
ATOM    982  CG2 THR A  64      -8.151 -46.559  48.874  1.00  2.53           C  
ATOM    983  OG1 THR A  64      -6.185 -46.024  47.566  1.00  2.53           O  
ATOM    984  H   THR A  64      -6.894 -44.045  45.976  1.00  2.53           H  
ATOM    985  HA  THR A  64      -8.422 -46.409  46.160  1.00  2.53           H  
ATOM    986  HB  THR A  64      -7.418 -44.594  48.402  1.00  2.53           H  
ATOM    987  HG1 THR A  64      -5.716 -45.289  47.100  1.00  2.53           H  
ATOM    988 1HG2 THR A  64      -7.542 -46.646  49.772  1.00  2.53           H  
ATOM    989 2HG2 THR A  64      -9.144 -46.200  49.141  1.00  2.53           H  
ATOM    990 3HG2 THR A  64      -8.233 -47.533  48.394  1.00  2.53           H  
ATOM    991  N   THR A  65      -9.928 -43.715  47.384  1.00  2.62           N  
ATOM    992  CA  THR A  65     -11.218 -43.194  47.810  1.00  2.62           C  
ATOM    993  C   THR A  65     -12.266 -43.395  46.729  1.00  2.62           C  
ATOM    994  O   THR A  65     -13.385 -43.819  47.020  1.00  2.62           O  
ATOM    995  CB  THR A  65     -11.123 -41.697  48.164  1.00  2.62           C  
ATOM    996  CG2 THR A  65     -12.503 -41.158  48.589  1.00  2.62           C  
ATOM    997  OG1 THR A  65     -10.184 -41.525  49.239  1.00  2.62           O  
ATOM    998  H   THR A  65      -9.126 -43.084  47.401  1.00  2.62           H  
ATOM    999  HA  THR A  65     -11.534 -43.740  48.698  1.00  2.62           H  
ATOM   1000  HB  THR A  65     -10.770 -41.141  47.295  1.00  2.62           H  
ATOM   1001  HG1 THR A  65      -9.284 -41.748  48.908  1.00  2.62           H  
ATOM   1002 1HG2 THR A  65     -12.421 -40.099  48.838  1.00  2.62           H  
ATOM   1003 2HG2 THR A  65     -13.212 -41.286  47.772  1.00  2.62           H  
ATOM   1004 3HG2 THR A  65     -12.853 -41.708  49.459  1.00  2.62           H  
ATOM   1005  N   GLN A  66     -11.912 -43.103  45.480  1.00  2.71           N  
ATOM   1006  CA  GLN A  66     -12.839 -43.252  44.368  1.00  2.71           C  
ATOM   1007  C   GLN A  66     -13.267 -44.710  44.210  1.00  2.71           C  
ATOM   1008  O   GLN A  66     -14.438 -45.003  43.945  1.00  2.71           O  
ATOM   1009  CB  GLN A  66     -12.185 -42.727  43.095  1.00  2.71           C  
ATOM   1010  CG  GLN A  66     -11.999 -41.200  43.084  1.00  2.71           C  
ATOM   1011  CD  GLN A  66     -11.158 -40.711  41.916  1.00  2.71           C  
ATOM   1012  NE2 GLN A  66     -11.257 -39.418  41.627  1.00  2.71           N  
ATOM   1013  OE1 GLN A  66     -10.424 -41.477  41.279  1.00  2.71           O  
ATOM   1014  H   GLN A  66     -10.970 -42.749  45.300  1.00  2.71           H  
ATOM   1015  HA  GLN A  66     -13.727 -42.656  44.581  1.00  2.71           H  
ATOM   1016 1HB  GLN A  66     -11.197 -43.183  42.989  1.00  2.71           H  
ATOM   1017 2HB  GLN A  66     -12.774 -43.017  42.229  1.00  2.71           H  
ATOM   1018 1HG  GLN A  66     -12.981 -40.737  43.006  1.00  2.71           H  
ATOM   1019 2HG  GLN A  66     -11.522 -40.889  44.008  1.00  2.71           H  
ATOM   1020 1HE2 GLN A  66     -10.727 -39.033  40.872  1.00  2.71           H  
ATOM   1021 2HE2 GLN A  66     -11.858 -38.831  42.168  1.00  2.71           H  
ATOM   1022  N   TYR A  67     -12.334 -45.637  44.409  1.00  2.81           N  
ATOM   1023  CA  TYR A  67     -12.682 -47.042  44.305  1.00  2.81           C  
ATOM   1024  C   TYR A  67     -13.463 -47.532  45.529  1.00  2.81           C  
ATOM   1025  O   TYR A  67     -14.326 -48.409  45.409  1.00  2.81           O  
ATOM   1026  CB  TYR A  67     -11.449 -47.844  43.955  1.00  2.81           C  
ATOM   1027  CG  TYR A  67     -11.151 -47.643  42.487  1.00  2.81           C  
ATOM   1028  CD1 TYR A  67     -10.032 -46.984  42.055  1.00  2.81           C  
ATOM   1029  CD2 TYR A  67     -12.066 -48.093  41.565  1.00  2.81           C  
ATOM   1030  CE1 TYR A  67      -9.803 -46.793  40.708  1.00  2.81           C  
ATOM   1031  CE2 TYR A  67     -11.846 -47.893  40.220  1.00  2.81           C  
ATOM   1032  CZ  TYR A  67     -10.716 -47.253  39.793  1.00  2.81           C  
ATOM   1033  OH  TYR A  67     -10.506 -47.059  38.448  1.00  2.81           O  
ATOM   1034  H   TYR A  67     -11.368 -45.358  44.602  1.00  2.81           H  
ATOM   1035  HA  TYR A  67     -13.350 -47.150  43.453  1.00  2.81           H  
ATOM   1036 1HB  TYR A  67     -10.599 -47.489  44.540  1.00  2.81           H  
ATOM   1037 2HB  TYR A  67     -11.586 -48.890  44.149  1.00  2.81           H  
ATOM   1038  HD1 TYR A  67      -9.325 -46.615  42.774  1.00  2.81           H  
ATOM   1039  HD2 TYR A  67     -12.971 -48.603  41.902  1.00  2.81           H  
ATOM   1040  HE1 TYR A  67      -8.914 -46.279  40.370  1.00  2.81           H  
ATOM   1041  HE2 TYR A  67     -12.571 -48.245  39.490  1.00  2.81           H  
ATOM   1042  HH  TYR A  67     -11.240 -47.433  37.954  1.00  2.81           H  
ATOM   1043  N   VAL A  68     -13.228 -46.927  46.696  1.00  2.90           N  
ATOM   1044  CA  VAL A  68     -14.041 -47.240  47.866  1.00  2.90           C  
ATOM   1045  C   VAL A  68     -15.461 -46.771  47.594  1.00  2.90           C  
ATOM   1046  O   VAL A  68     -16.425 -47.486  47.883  1.00  2.90           O  
ATOM   1047  CB  VAL A  68     -13.517 -46.586  49.157  1.00  2.90           C  
ATOM   1048  CG1 VAL A  68     -14.535 -46.781  50.265  1.00  2.90           C  
ATOM   1049  CG2 VAL A  68     -12.198 -47.229  49.576  1.00  2.90           C  
ATOM   1050  H   VAL A  68     -12.472 -46.247  46.769  1.00  2.90           H  
ATOM   1051  HA  VAL A  68     -14.054 -48.317  48.012  1.00  2.90           H  
ATOM   1052  HB  VAL A  68     -13.381 -45.519  48.990  1.00  2.90           H  
ATOM   1053 1HG1 VAL A  68     -14.176 -46.312  51.180  1.00  2.90           H  
ATOM   1054 2HG1 VAL A  68     -15.471 -46.322  49.963  1.00  2.90           H  
ATOM   1055 3HG1 VAL A  68     -14.690 -47.845  50.439  1.00  2.90           H  
ATOM   1056 1HG2 VAL A  68     -11.839 -46.757  50.489  1.00  2.90           H  
ATOM   1057 2HG2 VAL A  68     -12.356 -48.284  49.755  1.00  2.90           H  
ATOM   1058 3HG2 VAL A  68     -11.467 -47.106  48.800  1.00  2.90           H  
ATOM   1059  N   ASN A  69     -15.598 -45.574  47.007  1.00  2.97           N  
ATOM   1060  CA  ASN A  69     -16.911 -45.047  46.682  1.00  2.97           C  
ATOM   1061  C   ASN A  69     -17.626 -46.011  45.726  1.00  2.97           C  
ATOM   1062  O   ASN A  69     -18.813 -46.316  45.896  1.00  2.97           O  
ATOM   1063  CB  ASN A  69     -16.797 -43.677  46.018  1.00  2.97           C  
ATOM   1064  CG  ASN A  69     -16.357 -42.538  46.923  1.00  2.97           C  
ATOM   1065  ND2 ASN A  69     -15.937 -41.468  46.296  1.00  2.97           N  
ATOM   1066  OD1 ASN A  69     -16.398 -42.601  48.148  1.00  2.97           O  
ATOM   1067  H   ASN A  69     -14.769 -45.016  46.807  1.00  2.97           H  
ATOM   1068  HA  ASN A  69     -17.490 -44.982  47.599  1.00  2.97           H  
ATOM   1069 1HB  ASN A  69     -16.099 -43.736  45.198  1.00  2.97           H  
ATOM   1070 2HB  ASN A  69     -17.762 -43.416  45.588  1.00  2.97           H  
ATOM   1071 1HD2 ASN A  69     -15.644 -40.667  46.811  1.00  2.97           H  
ATOM   1072 2HD2 ASN A  69     -15.922 -41.453  45.297  1.00  2.97           H  
ATOM   1073  N   PHE A  70     -16.889 -46.543  44.739  1.00  3.02           N  
ATOM   1074  CA  PHE A  70     -17.482 -47.516  43.826  1.00  3.02           C  
ATOM   1075  C   PHE A  70     -18.008 -48.727  44.563  1.00  3.02           C  
ATOM   1076  O   PHE A  70     -19.162 -49.122  44.369  1.00  3.02           O  
ATOM   1077  CB  PHE A  70     -16.492 -48.031  42.778  1.00  3.02           C  
ATOM   1078  CG  PHE A  70     -17.086 -49.193  41.998  1.00  3.02           C  
ATOM   1079  CD1 PHE A  70     -17.961 -48.994  40.947  1.00  3.02           C  
ATOM   1080  CD2 PHE A  70     -16.792 -50.503  42.371  1.00  3.02           C  
ATOM   1081  CE1 PHE A  70     -18.523 -50.076  40.285  1.00  3.02           C  
ATOM   1082  CE2 PHE A  70     -17.348 -51.578  41.725  1.00  3.02           C  
ATOM   1083  CZ  PHE A  70     -18.218 -51.367  40.675  1.00  3.02           C  
ATOM   1084  H   PHE A  70     -15.925 -46.238  44.604  1.00  3.02           H  
ATOM   1085  HA  PHE A  70     -18.315 -47.038  43.312  1.00  3.02           H  
ATOM   1086 1HB  PHE A  70     -16.230 -47.233  42.085  1.00  3.02           H  
ATOM   1087 2HB  PHE A  70     -15.583 -48.369  43.255  1.00  3.02           H  
ATOM   1088  HD1 PHE A  70     -18.212 -47.975  40.647  1.00  3.02           H  
ATOM   1089  HD2 PHE A  70     -16.120 -50.670  43.196  1.00  3.02           H  
ATOM   1090  HE1 PHE A  70     -19.211 -49.908  39.458  1.00  3.02           H  
ATOM   1091  HE2 PHE A  70     -17.104 -52.593  42.043  1.00  3.02           H  
ATOM   1092  HZ  PHE A  70     -18.664 -52.214  40.156  1.00  3.02           H  
ATOM   1093  N   SER A  71     -17.166 -49.316  45.409  1.00  3.08           N  
ATOM   1094  CA  SER A  71     -17.553 -50.530  46.100  1.00  3.08           C  
ATOM   1095  C   SER A  71     -18.773 -50.309  46.962  1.00  3.08           C  
ATOM   1096  O   SER A  71     -19.738 -51.069  46.897  1.00  3.08           O  
ATOM   1097  CB  SER A  71     -16.424 -51.024  46.969  1.00  3.08           C  
ATOM   1098  OG  SER A  71     -16.788 -52.211  47.621  1.00  3.08           O  
ATOM   1099  H   SER A  71     -16.230 -48.929  45.539  1.00  3.08           H  
ATOM   1100  HA  SER A  71     -17.791 -51.287  45.354  1.00  3.08           H  
ATOM   1101 1HB  SER A  71     -15.557 -51.199  46.361  1.00  3.08           H  
ATOM   1102 2HB  SER A  71     -16.161 -50.258  47.701  1.00  3.08           H  
ATOM   1103  HG  SER A  71     -17.147 -52.783  46.913  1.00  3.08           H  
ATOM   1104  N   LEU A  72     -18.768 -49.247  47.751  1.00  3.16           N  
ATOM   1105  CA  LEU A  72     -19.889 -49.020  48.636  1.00  3.16           C  
ATOM   1106  C   LEU A  72     -21.171 -48.791  47.837  1.00  3.16           C  
ATOM   1107  O   LEU A  72     -22.243 -49.264  48.235  1.00  3.16           O  
ATOM   1108  CB  LEU A  72     -19.564 -47.858  49.554  1.00  3.16           C  
ATOM   1109  CG  LEU A  72     -18.460 -48.125  50.560  1.00  3.16           C  
ATOM   1110  CD1 LEU A  72     -18.141 -46.851  51.278  1.00  3.16           C  
ATOM   1111  CD2 LEU A  72     -18.886 -49.197  51.517  1.00  3.16           C  
ATOM   1112  H   LEU A  72     -17.967 -48.614  47.757  1.00  3.16           H  
ATOM   1113  HA  LEU A  72     -20.026 -49.906  49.251  1.00  3.16           H  
ATOM   1114 1HB  LEU A  72     -19.191 -47.068  48.939  1.00  3.16           H  
ATOM   1115 2HB  LEU A  72     -20.462 -47.528  50.074  1.00  3.16           H  
ATOM   1116  HG  LEU A  72     -17.563 -48.449  50.030  1.00  3.16           H  
ATOM   1117 1HD1 LEU A  72     -17.336 -47.027  51.989  1.00  3.16           H  
ATOM   1118 2HD1 LEU A  72     -17.830 -46.110  50.549  1.00  3.16           H  
ATOM   1119 3HD1 LEU A  72     -19.024 -46.504  51.808  1.00  3.16           H  
ATOM   1120 1HD2 LEU A  72     -18.085 -49.386  52.229  1.00  3.16           H  
ATOM   1121 2HD2 LEU A  72     -19.767 -48.866  52.049  1.00  3.16           H  
ATOM   1122 3HD2 LEU A  72     -19.107 -50.110  50.967  1.00  3.16           H  
ATOM   1123  N   THR A  73     -21.059 -48.116  46.682  1.00  3.30           N  
ATOM   1124  CA  THR A  73     -22.216 -47.877  45.831  1.00  3.30           C  
ATOM   1125  C   THR A  73     -22.767 -49.204  45.317  1.00  3.30           C  
ATOM   1126  O   THR A  73     -23.976 -49.439  45.319  1.00  3.30           O  
ATOM   1127  CB  THR A  73     -21.847 -47.012  44.608  1.00  3.30           C  
ATOM   1128  CG2 THR A  73     -23.071 -46.799  43.751  1.00  3.30           C  
ATOM   1129  OG1 THR A  73     -21.347 -45.744  45.034  1.00  3.30           O  
ATOM   1130  H   THR A  73     -20.159 -47.729  46.393  1.00  3.30           H  
ATOM   1131  HA  THR A  73     -22.988 -47.383  46.410  1.00  3.30           H  
ATOM   1132  HB  THR A  73     -21.081 -47.514  44.023  1.00  3.30           H  
ATOM   1133  HG1 THR A  73     -20.483 -45.884  45.490  1.00  3.30           H  
ATOM   1134 1HG2 THR A  73     -22.807 -46.191  42.887  1.00  3.30           H  
ATOM   1135 2HG2 THR A  73     -23.450 -47.765  43.415  1.00  3.30           H  
ATOM   1136 3HG2 THR A  73     -23.839 -46.290  44.333  1.00  3.30           H  
ATOM   1137  N   ALA A  74     -21.858 -50.071  44.857  1.00  3.58           N  
ATOM   1138  CA  ALA A  74     -22.195 -51.385  44.327  1.00  3.58           C  
ATOM   1139  C   ALA A  74     -22.875 -52.282  45.371  1.00  3.58           C  
ATOM   1140  O   ALA A  74     -23.751 -53.083  45.034  1.00  3.58           O  
ATOM   1141  CB  ALA A  74     -20.929 -52.055  43.815  1.00  3.58           C  
ATOM   1142  H   ALA A  74     -20.876 -49.793  44.867  1.00  3.58           H  
ATOM   1143  HA  ALA A  74     -22.886 -51.247  43.499  1.00  3.58           H  
ATOM   1144 1HB  ALA A  74     -21.178 -53.021  43.386  1.00  3.58           H  
ATOM   1145 2HB  ALA A  74     -20.466 -51.423  43.055  1.00  3.58           H  
ATOM   1146 3HB  ALA A  74     -20.235 -52.189  44.639  1.00  3.58           H  
ATOM   1147  N   ILE A  75     -22.466 -52.145  46.632  1.00  4.05           N  
ATOM   1148  CA  ILE A  75     -22.983 -52.964  47.725  1.00  4.05           C  
ATOM   1149  C   ILE A  75     -24.358 -52.549  48.280  1.00  4.05           C  
ATOM   1150  O   ILE A  75     -25.211 -53.415  48.500  1.00  4.05           O  
ATOM   1151  CB  ILE A  75     -21.996 -52.944  48.908  1.00  4.05           C  
ATOM   1152  CG1 ILE A  75     -20.681 -53.583  48.537  1.00  4.05           C  
ATOM   1153  CG2 ILE A  75     -22.589 -53.716  50.085  1.00  4.05           C  
ATOM   1154  CD1 ILE A  75     -19.590 -53.263  49.556  1.00  4.05           C  
ATOM   1155  H   ILE A  75     -21.720 -51.477  46.829  1.00  4.05           H  
ATOM   1156  HA  ILE A  75     -23.063 -53.983  47.360  1.00  4.05           H  
ATOM   1157  HB  ILE A  75     -21.795 -51.914  49.189  1.00  4.05           H  
ATOM   1158 1HG1 ILE A  75     -20.812 -54.664  48.495  1.00  4.05           H  
ATOM   1159 2HG1 ILE A  75     -20.373 -53.247  47.564  1.00  4.05           H  
ATOM   1160 1HG2 ILE A  75     -21.894 -53.699  50.921  1.00  4.05           H  
ATOM   1161 2HG2 ILE A  75     -23.517 -53.264  50.387  1.00  4.05           H  
ATOM   1162 3HG2 ILE A  75     -22.772 -54.748  49.784  1.00  4.05           H  
ATOM   1163 1HD1 ILE A  75     -18.654 -53.734  49.289  1.00  4.05           H  
ATOM   1164 2HD1 ILE A  75     -19.442 -52.190  49.585  1.00  4.05           H  
ATOM   1165 3HD1 ILE A  75     -19.891 -53.610  50.536  1.00  4.05           H  
ATOM   1166  N   ALA A  76     -24.572 -51.255  48.585  1.00  4.72           N  
ATOM   1167  CA  ALA A  76     -25.831 -50.892  49.257  1.00  4.72           C  
ATOM   1168  C   ALA A  76     -26.227 -49.409  49.232  1.00  4.72           C  
ATOM   1169  O   ALA A  76     -25.440 -48.509  48.929  1.00  4.72           O  
ATOM   1170  CB  ALA A  76     -25.777 -51.323  50.722  1.00  4.72           C  
ATOM   1171  H   ALA A  76     -23.862 -50.551  48.371  1.00  4.72           H  
ATOM   1172  HA  ALA A  76     -26.627 -51.443  48.757  1.00  4.72           H  
ATOM   1173 1HB  ALA A  76     -26.729 -51.113  51.202  1.00  4.72           H  
ATOM   1174 2HB  ALA A  76     -25.582 -52.383  50.789  1.00  4.72           H  
ATOM   1175 3HB  ALA A  76     -25.000 -50.789  51.233  1.00  4.72           H  
ATOM   1176  N   SER A  77     -27.453 -49.171  49.726  1.00  5.60           N  
ATOM   1177  CA  SER A  77     -28.064 -47.849  49.929  1.00  5.60           C  
ATOM   1178  C   SER A  77     -27.253 -46.960  50.884  1.00  5.60           C  
ATOM   1179  O   SER A  77     -27.473 -45.745  50.966  1.00  5.60           O  
ATOM   1180  CB  SER A  77     -29.475 -48.014  50.453  1.00  5.60           C  
ATOM   1181  OG  SER A  77     -29.476 -48.603  51.726  1.00  5.60           O  
ATOM   1182  H   SER A  77     -28.024 -49.974  49.950  1.00  5.60           H  
ATOM   1183  HA  SER A  77     -28.113 -47.345  48.962  1.00  5.60           H  
ATOM   1184 1HB  SER A  77     -29.955 -47.035  50.506  1.00  5.60           H  
ATOM   1185 2HB  SER A  77     -30.055 -48.623  49.764  1.00  5.60           H  
ATOM   1186  HG  SER A  77     -30.364 -48.477  52.076  1.00  5.60           H  
ATOM   1187  N   GLN A  78     -26.263 -47.575  51.548  1.00  6.64           N  
ATOM   1188  CA  GLN A  78     -25.291 -46.959  52.450  1.00  6.64           C  
ATOM   1189  C   GLN A  78     -24.514 -45.867  51.716  1.00  6.64           C  
ATOM   1190  O   GLN A  78     -23.828 -45.050  52.329  1.00  6.64           O  
ATOM   1191  CB  GLN A  78     -24.290 -47.987  52.973  1.00  6.64           C  
ATOM   1192  CG  GLN A  78     -23.273 -48.475  51.938  1.00  6.64           C  
ATOM   1193  CD  GLN A  78     -22.428 -49.583  52.496  1.00  6.64           C  
ATOM   1194  NE2 GLN A  78     -22.097 -50.553  51.680  1.00  6.64           N  
ATOM   1195  OE1 GLN A  78     -22.058 -49.559  53.673  1.00  6.64           O  
ATOM   1196  H   GLN A  78     -26.185 -48.568  51.403  1.00  6.64           H  
ATOM   1197  HA  GLN A  78     -25.822 -46.506  53.286  1.00  6.64           H  
ATOM   1198 1HB  GLN A  78     -23.740 -47.565  53.811  1.00  6.64           H  
ATOM   1199 2HB  GLN A  78     -24.833 -48.858  53.341  1.00  6.64           H  
ATOM   1200 1HG  GLN A  78     -23.781 -48.828  51.043  1.00  6.64           H  
ATOM   1201 2HG  GLN A  78     -22.613 -47.650  51.677  1.00  6.64           H  
ATOM   1202 1HE2 GLN A  78     -21.530 -51.302  52.030  1.00  6.64           H  
ATOM   1203 2HE2 GLN A  78     -22.403 -50.517  50.719  1.00  6.64           H  
ATOM   1204  N   ALA A  79     -24.649 -45.828  50.394  1.00  7.70           N  
ATOM   1205  CA  ALA A  79     -24.023 -44.815  49.585  1.00  7.70           C  
ATOM   1206  C   ALA A  79     -24.431 -43.413  50.048  1.00  7.70           C  
ATOM   1207  O   ALA A  79     -23.664 -42.456  49.929  1.00  7.70           O  
ATOM   1208  CB  ALA A  79     -24.395 -45.025  48.130  1.00  7.70           C  
ATOM   1209  H   ALA A  79     -25.180 -46.563  49.927  1.00  7.70           H  
ATOM   1210  HA  ALA A  79     -22.974 -44.908  49.733  1.00  7.70           H  
ATOM   1211 1HB  ALA A  79     -23.897 -44.281  47.510  1.00  7.70           H  
ATOM   1212 2HB  ALA A  79     -24.084 -46.019  47.830  1.00  7.70           H  
ATOM   1213 3HB  ALA A  79     -25.472 -44.934  48.016  1.00  7.70           H  
ATOM   1214  N   GLY A  80     -25.610 -43.276  50.656  1.00  8.62           N  
ATOM   1215  CA  GLY A  80     -26.027 -41.969  51.165  1.00  8.62           C  
ATOM   1216  C   GLY A  80     -25.023 -41.430  52.216  1.00  8.62           C  
ATOM   1217  O   GLY A  80     -25.005 -40.233  52.513  1.00  8.62           O  
ATOM   1218  H   GLY A  80     -26.222 -44.089  50.765  1.00  8.62           H  
ATOM   1219 1HA  GLY A  80     -26.106 -41.266  50.336  1.00  8.62           H  
ATOM   1220 2HA  GLY A  80     -27.017 -42.055  51.614  1.00  8.62           H  
ATOM   1221  N   VAL A  81     -24.201 -42.331  52.772  1.00  9.30           N  
ATOM   1222  CA  VAL A  81     -23.162 -42.057  53.746  1.00  9.30           C  
ATOM   1223  C   VAL A  81     -21.796 -41.958  53.060  1.00  9.30           C  
ATOM   1224  O   VAL A  81     -21.003 -41.071  53.391  1.00  9.30           O  
ATOM   1225  CB  VAL A  81     -23.094 -43.172  54.805  1.00  9.30           C  
ATOM   1226  CG1 VAL A  81     -21.942 -42.901  55.760  1.00  9.30           C  
ATOM   1227  CG2 VAL A  81     -24.423 -43.267  55.519  1.00  9.30           C  
ATOM   1228  H   VAL A  81     -24.285 -43.295  52.480  1.00  9.30           H  
ATOM   1229  HA  VAL A  81     -23.383 -41.111  54.238  1.00  9.30           H  
ATOM   1230  HB  VAL A  81     -22.875 -44.115  54.320  1.00  9.30           H  
ATOM   1231 1HG1 VAL A  81     -21.884 -43.706  56.494  1.00  9.30           H  
ATOM   1232 2HG1 VAL A  81     -21.011 -42.856  55.197  1.00  9.30           H  
ATOM   1233 3HG1 VAL A  81     -22.108 -41.955  56.273  1.00  9.30           H  
ATOM   1234 1HG2 VAL A  81     -24.381 -44.065  56.261  1.00  9.30           H  
ATOM   1235 2HG2 VAL A  81     -24.639 -42.321  56.013  1.00  9.30           H  
ATOM   1236 3HG2 VAL A  81     -25.205 -43.489  54.790  1.00  9.30           H  
ATOM   1237  N   LEU A  82     -21.508 -42.864  52.093  1.00  9.71           N  
ATOM   1238  CA  LEU A  82     -20.173 -42.905  51.443  1.00  9.71           C  
ATOM   1239  C   LEU A  82     -19.842 -41.575  50.787  1.00  9.71           C  
ATOM   1240  O   LEU A  82     -18.681 -41.237  50.611  1.00  9.71           O  
ATOM   1241  CB  LEU A  82     -20.006 -43.953  50.315  1.00  9.71           C  
ATOM   1242  CG  LEU A  82     -20.651 -43.640  48.924  1.00  9.71           C  
ATOM   1243  CD1 LEU A  82     -19.751 -42.750  48.128  1.00  9.71           C  
ATOM   1244  CD2 LEU A  82     -20.794 -44.884  48.108  1.00  9.71           C  
ATOM   1245  H   LEU A  82     -22.223 -43.556  51.863  1.00  9.71           H  
ATOM   1246  HA  LEU A  82     -19.427 -43.104  52.216  1.00  9.71           H  
ATOM   1247 1HB  LEU A  82     -18.957 -44.101  50.139  1.00  9.71           H  
ATOM   1248 2HB  LEU A  82     -20.436 -44.892  50.660  1.00  9.71           H  
ATOM   1249  HG  LEU A  82     -21.585 -43.157  49.069  1.00  9.71           H  
ATOM   1250 1HD1 LEU A  82     -20.207 -42.548  47.161  1.00  9.71           H  
ATOM   1251 2HD1 LEU A  82     -19.548 -41.840  48.608  1.00  9.71           H  
ATOM   1252 3HD1 LEU A  82     -18.846 -43.263  47.995  1.00  9.71           H  
ATOM   1253 1HD2 LEU A  82     -21.229 -44.610  47.161  1.00  9.71           H  
ATOM   1254 2HD2 LEU A  82     -19.823 -45.285  47.948  1.00  9.71           H  
ATOM   1255 3HD2 LEU A  82     -21.401 -45.631  48.571  1.00  9.71           H  
ATOM   1256  N   LEU A  83     -20.855 -40.780  50.465  1.00  9.94           N  
ATOM   1257  CA  LEU A  83     -20.595 -39.495  49.841  1.00  9.94           C  
ATOM   1258  C   LEU A  83     -19.721 -38.611  50.732  1.00  9.94           C  
ATOM   1259  O   LEU A  83     -18.951 -37.783  50.237  1.00  9.94           O  
ATOM   1260  CB  LEU A  83     -21.919 -38.830  49.506  1.00  9.94           C  
ATOM   1261  CG  LEU A  83     -22.693 -39.543  48.406  1.00  9.94           C  
ATOM   1262  CD1 LEU A  83     -24.064 -38.923  48.269  1.00  9.94           C  
ATOM   1263  CD2 LEU A  83     -21.900 -39.457  47.110  1.00  9.94           C  
ATOM   1264  H   LEU A  83     -21.810 -41.121  50.593  1.00  9.94           H  
ATOM   1265  HA  LEU A  83     -20.058 -39.664  48.909  1.00  9.94           H  
ATOM   1266 1HB  LEU A  83     -22.543 -38.821  50.403  1.00  9.94           H  
ATOM   1267 2HB  LEU A  83     -21.736 -37.805  49.194  1.00  9.94           H  
ATOM   1268  HG  LEU A  83     -22.820 -40.584  48.670  1.00  9.94           H  
ATOM   1269 1HD1 LEU A  83     -24.621 -39.443  47.490  1.00  9.94           H  
ATOM   1270 2HD1 LEU A  83     -24.596 -39.019  49.221  1.00  9.94           H  
ATOM   1271 3HD1 LEU A  83     -23.966 -37.872  48.008  1.00  9.94           H  
ATOM   1272 1HD2 LEU A  83     -22.441 -39.976  46.320  1.00  9.94           H  
ATOM   1273 2HD2 LEU A  83     -21.764 -38.412  46.833  1.00  9.94           H  
ATOM   1274 3HD2 LEU A  83     -20.926 -39.926  47.249  1.00  9.94           H  
ATOM   1275  N   GLY A  84     -19.790 -38.814  52.054  1.00 10.10           N  
ATOM   1276  CA  GLY A  84     -18.996 -38.036  52.996  1.00 10.10           C  
ATOM   1277  C   GLY A  84     -17.495 -38.332  52.861  1.00 10.10           C  
ATOM   1278  O   GLY A  84     -16.654 -37.543  53.297  1.00 10.10           O  
ATOM   1279  H   GLY A  84     -20.395 -39.548  52.422  1.00 10.10           H  
ATOM   1280 1HA  GLY A  84     -19.178 -36.975  52.831  1.00 10.10           H  
ATOM   1281 2HA  GLY A  84     -19.323 -38.265  54.010  1.00 10.10           H  
ATOM   1282  N   LEU A  85     -17.145 -39.445  52.204  1.00 10.25           N  
ATOM   1283  CA  LEU A  85     -15.758 -39.842  52.004  1.00 10.25           C  
ATOM   1284  C   LEU A  85     -15.044 -38.853  51.113  1.00 10.25           C  
ATOM   1285  O   LEU A  85     -13.821 -38.722  51.170  1.00 10.25           O  
ATOM   1286  CB  LEU A  85     -15.656 -41.224  51.343  1.00 10.25           C  
ATOM   1287  CG  LEU A  85     -16.121 -42.423  52.165  1.00 10.25           C  
ATOM   1288  CD1 LEU A  85     -16.099 -43.659  51.289  1.00 10.25           C  
ATOM   1289  CD2 LEU A  85     -15.216 -42.600  53.351  1.00 10.25           C  
ATOM   1290  H   LEU A  85     -17.863 -40.049  51.813  1.00 10.25           H  
ATOM   1291  HA  LEU A  85     -15.258 -39.868  52.971  1.00 10.25           H  
ATOM   1292 1HB  LEU A  85     -16.231 -41.208  50.421  1.00 10.25           H  
ATOM   1293 2HB  LEU A  85     -14.619 -41.398  51.080  1.00 10.25           H  
ATOM   1294  HG  LEU A  85     -17.140 -42.261  52.506  1.00 10.25           H  
ATOM   1295 1HD1 LEU A  85     -16.433 -44.513  51.866  1.00 10.25           H  
ATOM   1296 2HD1 LEU A  85     -16.760 -43.509  50.445  1.00 10.25           H  
ATOM   1297 3HD1 LEU A  85     -15.089 -43.833  50.928  1.00 10.25           H  
ATOM   1298 1HD2 LEU A  85     -15.547 -43.458  53.935  1.00 10.25           H  
ATOM   1299 2HD2 LEU A  85     -14.195 -42.767  53.006  1.00 10.25           H  
ATOM   1300 3HD2 LEU A  85     -15.250 -41.703  53.968  1.00 10.25           H  
ATOM   1301  N   THR A  86     -15.799 -38.119  50.300  1.00 10.34           N  
ATOM   1302  CA  THR A  86     -15.191 -37.212  49.353  1.00 10.34           C  
ATOM   1303  C   THR A  86     -14.554 -36.005  50.044  1.00 10.34           C  
ATOM   1304  O   THR A  86     -13.757 -35.292  49.433  1.00 10.34           O  
ATOM   1305  CB  THR A  86     -16.232 -36.767  48.308  1.00 10.34           C  
ATOM   1306  CG2 THR A  86     -16.799 -38.007  47.607  1.00 10.34           C  
ATOM   1307  OG1 THR A  86     -17.309 -36.072  48.948  1.00 10.34           O  
ATOM   1308  H   THR A  86     -16.818 -38.200  50.319  1.00 10.34           H  
ATOM   1309  HA  THR A  86     -14.402 -37.750  48.827  1.00 10.34           H  
ATOM   1310  HB  THR A  86     -15.763 -36.108  47.580  1.00 10.34           H  
ATOM   1311  HG1 THR A  86     -17.869 -36.712  49.443  1.00 10.34           H  
ATOM   1312 1HG2 THR A  86     -17.540 -37.703  46.869  1.00 10.34           H  
ATOM   1313 2HG2 THR A  86     -15.991 -38.542  47.114  1.00 10.34           H  
ATOM   1314 3HG2 THR A  86     -17.270 -38.660  48.348  1.00 10.34           H  
ATOM   1315  N   ASN A  87     -14.890 -35.779  51.322  1.00 10.32           N  
ATOM   1316  CA  ASN A  87     -14.310 -34.687  52.088  1.00 10.32           C  
ATOM   1317  C   ASN A  87     -13.233 -35.194  53.054  1.00 10.32           C  
ATOM   1318  O   ASN A  87     -12.750 -34.442  53.901  1.00 10.32           O  
ATOM   1319  CB  ASN A  87     -15.393 -33.960  52.862  1.00 10.32           C  
ATOM   1320  CG  ASN A  87     -16.355 -33.218  51.974  1.00 10.32           C  
ATOM   1321  ND2 ASN A  87     -17.620 -33.267  52.317  1.00 10.32           N  
ATOM   1322  OD1 ASN A  87     -15.958 -32.594  50.984  1.00 10.32           O  
ATOM   1323  H   ASN A  87     -15.550 -36.398  51.796  1.00 10.32           H  
ATOM   1324  HA  ASN A  87     -13.834 -33.990  51.398  1.00 10.32           H  
ATOM   1325 1HB  ASN A  87     -15.955 -34.687  53.454  1.00 10.32           H  
ATOM   1326 2HB  ASN A  87     -14.935 -33.256  53.555  1.00 10.32           H  
ATOM   1327 1HD2 ASN A  87     -18.308 -32.793  51.766  1.00 10.32           H  
ATOM   1328 2HD2 ASN A  87     -17.899 -33.782  53.127  1.00 10.32           H  
ATOM   1329  N   GLY A  88     -12.862 -36.474  52.933  1.00 10.17           N  
ATOM   1330  CA  GLY A  88     -11.912 -37.113  53.842  1.00 10.17           C  
ATOM   1331  C   GLY A  88     -10.452 -37.177  53.375  1.00 10.17           C  
ATOM   1332  O   GLY A  88      -9.658 -37.903  53.970  1.00 10.17           O  
ATOM   1333  H   GLY A  88     -13.265 -37.060  52.202  1.00 10.17           H  
ATOM   1334 1HA  GLY A  88     -11.953 -36.597  54.801  1.00 10.17           H  
ATOM   1335 2HA  GLY A  88     -12.260 -38.128  54.034  1.00 10.17           H  
ATOM   1336  N   MET A  89     -10.095 -36.461  52.314  1.00  9.79           N  
ATOM   1337  CA  MET A  89      -8.739 -36.556  51.764  1.00  9.79           C  
ATOM   1338  C   MET A  89      -7.620 -36.061  52.701  1.00  9.79           C  
ATOM   1339  O   MET A  89      -7.680 -34.923  53.163  1.00  9.79           O  
ATOM   1340  CB  MET A  89      -8.663 -35.755  50.472  1.00  9.79           C  
ATOM   1341  CG  MET A  89      -9.431 -36.354  49.317  1.00  9.79           C  
ATOM   1342  SD  MET A  89      -8.734 -37.951  48.866  1.00  9.79           S  
ATOM   1343  CE  MET A  89      -7.122 -37.350  48.331  1.00  9.79           C  
ATOM   1344  H   MET A  89     -10.781 -35.863  51.876  1.00  9.79           H  
ATOM   1345  HA  MET A  89      -8.588 -37.585  51.484  1.00  9.79           H  
ATOM   1346 1HB  MET A  89      -9.055 -34.754  50.646  1.00  9.79           H  
ATOM   1347 2HB  MET A  89      -7.616 -35.648  50.174  1.00  9.79           H  
ATOM   1348 1HG  MET A  89     -10.482 -36.494  49.592  1.00  9.79           H  
ATOM   1349 2HG  MET A  89      -9.385 -35.694  48.450  1.00  9.79           H  
ATOM   1350 1HE  MET A  89      -6.509 -38.166  48.007  1.00  9.79           H  
ATOM   1351 2HE  MET A  89      -7.252 -36.649  47.507  1.00  9.79           H  
ATOM   1352 3HE  MET A  89      -6.627 -36.844  49.163  1.00  9.79           H  
ATOM   1353  N   PRO A  90      -6.616 -36.911  53.033  1.00  9.08           N  
ATOM   1354  CA  PRO A  90      -5.428 -36.587  53.804  1.00  9.08           C  
ATOM   1355  C   PRO A  90      -4.583 -35.567  53.075  1.00  9.08           C  
ATOM   1356  O   PRO A  90      -4.518 -35.579  51.850  1.00  9.08           O  
ATOM   1357  CB  PRO A  90      -4.688 -37.927  53.900  1.00  9.08           C  
ATOM   1358  CG  PRO A  90      -5.749 -38.963  53.687  1.00  9.08           C  
ATOM   1359  CD  PRO A  90      -6.703 -38.351  52.697  1.00  9.08           C  
ATOM   1360  HA  PRO A  90      -5.726 -36.216  54.792  1.00  9.08           H  
ATOM   1361 1HB  PRO A  90      -3.888 -37.972  53.150  1.00  9.08           H  
ATOM   1362 2HB  PRO A  90      -4.207 -38.016  54.884  1.00  9.08           H  
ATOM   1363 1HG  PRO A  90      -5.309 -39.899  53.339  1.00  9.08           H  
ATOM   1364 2HG  PRO A  90      -6.246 -39.189  54.641  1.00  9.08           H  
ATOM   1365 1HD  PRO A  90      -6.380 -38.525  51.666  1.00  9.08           H  
ATOM   1366 2HD  PRO A  90      -7.680 -38.787  52.921  1.00  9.08           H  
ATOM   1367  N   PHE A  91      -3.851 -34.756  53.828  1.00  8.08           N  
ATOM   1368  CA  PHE A  91      -2.931 -33.806  53.212  1.00  8.08           C  
ATOM   1369  C   PHE A  91      -1.485 -34.282  53.359  1.00  8.08           C  
ATOM   1370  O   PHE A  91      -0.532 -33.581  53.028  1.00  8.08           O  
ATOM   1371  CB  PHE A  91      -3.150 -32.436  53.815  1.00  8.08           C  
ATOM   1372  CG  PHE A  91      -4.550 -31.992  53.544  1.00  8.08           C  
ATOM   1373  CD1 PHE A  91      -5.503 -32.008  54.549  1.00  8.08           C  
ATOM   1374  CD2 PHE A  91      -4.932 -31.606  52.271  1.00  8.08           C  
ATOM   1375  CE1 PHE A  91      -6.805 -31.633  54.290  1.00  8.08           C  
ATOM   1376  CE2 PHE A  91      -6.233 -31.233  52.009  1.00  8.08           C  
ATOM   1377  CZ  PHE A  91      -7.170 -31.245  53.019  1.00  8.08           C  
ATOM   1378  H   PHE A  91      -3.947 -34.774  54.834  1.00  8.08           H  
ATOM   1379  HA  PHE A  91      -3.161 -33.738  52.150  1.00  8.08           H  
ATOM   1380 1HB  PHE A  91      -2.989 -32.465  54.892  1.00  8.08           H  
ATOM   1381 2HB  PHE A  91      -2.459 -31.716  53.381  1.00  8.08           H  
ATOM   1382  HD1 PHE A  91      -5.217 -32.323  55.551  1.00  8.08           H  
ATOM   1383  HD2 PHE A  91      -4.193 -31.607  51.470  1.00  8.08           H  
ATOM   1384  HE1 PHE A  91      -7.547 -31.649  55.087  1.00  8.08           H  
ATOM   1385  HE2 PHE A  91      -6.522 -30.934  51.003  1.00  8.08           H  
ATOM   1386  HZ  PHE A  91      -8.198 -30.954  52.813  1.00  8.08           H  
ATOM   1387  N   THR A  92      -1.355 -35.529  53.800  1.00  6.89           N  
ATOM   1388  CA  THR A  92      -0.097 -36.242  54.031  1.00  6.89           C  
ATOM   1389  C   THR A  92       0.896 -35.433  54.872  1.00  6.89           C  
ATOM   1390  O   THR A  92       0.520 -34.813  55.867  1.00  6.89           O  
ATOM   1391  CB  THR A  92       0.558 -36.634  52.689  1.00  6.89           C  
ATOM   1392  CG2 THR A  92      -0.510 -37.303  51.834  1.00  6.89           C  
ATOM   1393  OG1 THR A  92       1.033 -35.465  51.995  1.00  6.89           O  
ATOM   1394  H   THR A  92      -2.208 -36.022  54.005  1.00  6.89           H  
ATOM   1395  HA  THR A  92      -0.322 -37.159  54.577  1.00  6.89           H  
ATOM   1396  HB  THR A  92       1.379 -37.337  52.838  1.00  6.89           H  
ATOM   1397  HG1 THR A  92       0.523 -34.680  52.260  1.00  6.89           H  
ATOM   1398 1HG2 THR A  92      -0.099 -37.575  50.877  1.00  6.89           H  
ATOM   1399 2HG2 THR A  92      -0.876 -38.195  52.342  1.00  6.89           H  
ATOM   1400 3HG2 THR A  92      -1.328 -36.626  51.685  1.00  6.89           H  
ATOM   1401  N   ALA A  93       2.174 -35.510  54.506  1.00  5.68           N  
ATOM   1402  CA  ALA A  93       3.256 -34.846  55.228  1.00  5.68           C  
ATOM   1403  C   ALA A  93       4.487 -34.739  54.341  1.00  5.68           C  
ATOM   1404  O   ALA A  93       4.632 -35.503  53.385  1.00  5.68           O  
ATOM   1405  CB  ALA A  93       3.599 -35.601  56.501  1.00  5.68           C  
ATOM   1406  H   ALA A  93       2.400 -36.023  53.666  1.00  5.68           H  
ATOM   1407  HA  ALA A  93       2.930 -33.837  55.482  1.00  5.68           H  
ATOM   1408 1HB  ALA A  93       4.398 -35.079  57.025  1.00  5.68           H  
ATOM   1409 2HB  ALA A  93       2.719 -35.657  57.145  1.00  5.68           H  
ATOM   1410 3HB  ALA A  93       3.928 -36.607  56.249  1.00  5.68           H  
ATOM   1411  N   MET A  94       5.397 -33.825  54.673  1.00  4.61           N  
ATOM   1412  CA  MET A  94       6.645 -33.709  53.923  1.00  4.61           C  
ATOM   1413  C   MET A  94       7.878 -33.496  54.808  1.00  4.61           C  
ATOM   1414  O   MET A  94       7.902 -32.626  55.679  1.00  4.61           O  
ATOM   1415  CB  MET A  94       6.498 -32.579  52.906  1.00  4.61           C  
ATOM   1416  CG  MET A  94       7.717 -32.304  52.069  1.00  4.61           C  
ATOM   1417  SD  MET A  94       7.409 -31.078  50.770  1.00  4.61           S  
ATOM   1418  CE  MET A  94       7.082 -29.594  51.710  1.00  4.61           C  
ATOM   1419  H   MET A  94       5.229 -33.211  55.458  1.00  4.61           H  
ATOM   1420  HA  MET A  94       6.803 -34.640  53.380  1.00  4.61           H  
ATOM   1421 1HB  MET A  94       5.676 -32.809  52.227  1.00  4.61           H  
ATOM   1422 2HB  MET A  94       6.245 -31.656  53.426  1.00  4.61           H  
ATOM   1423 1HG  MET A  94       8.514 -31.939  52.716  1.00  4.61           H  
ATOM   1424 2HG  MET A  94       8.057 -33.228  51.602  1.00  4.61           H  
ATOM   1425 1HE  MET A  94       6.885 -28.768  51.027  1.00  4.61           H  
ATOM   1426 2HE  MET A  94       6.210 -29.755  52.345  1.00  4.61           H  
ATOM   1427 3HE  MET A  94       7.930 -29.350  52.332  1.00  4.61           H  
ATOM   1428  N   ASP A  95       8.903 -34.314  54.559  1.00  3.73           N  
ATOM   1429  CA  ASP A  95      10.204 -34.267  55.241  1.00  3.73           C  
ATOM   1430  C   ASP A  95      10.918 -32.947  54.976  1.00  3.73           C  
ATOM   1431  O   ASP A  95      10.932 -32.484  53.841  1.00  3.73           O  
ATOM   1432  CB  ASP A  95      11.105 -35.425  54.791  1.00  3.73           C  
ATOM   1433  CG  ASP A  95      12.395 -35.593  55.649  1.00  3.73           C  
ATOM   1434  OD1 ASP A  95      12.375 -36.396  56.588  1.00  3.73           O  
ATOM   1435  OD2 ASP A  95      13.384 -34.923  55.383  1.00  3.73           O1-
ATOM   1436  H   ASP A  95       8.774 -35.012  53.840  1.00  3.73           H  
ATOM   1437  HA  ASP A  95      10.032 -34.352  56.314  1.00  3.73           H  
ATOM   1438 1HB  ASP A  95      10.540 -36.358  54.833  1.00  3.73           H  
ATOM   1439 2HB  ASP A  95      11.397 -35.273  53.754  1.00  3.73           H  
ATOM   1440  N   LEU A  96      11.566 -32.379  55.996  1.00  3.04           N  
ATOM   1441  CA  LEU A  96      12.333 -31.130  55.859  1.00  3.04           C  
ATOM   1442  C   LEU A  96      13.345 -31.118  54.712  1.00  3.04           C  
ATOM   1443  O   LEU A  96      13.593 -30.061  54.115  1.00  3.04           O  
ATOM   1444  CB  LEU A  96      13.101 -30.797  57.133  1.00  3.04           C  
ATOM   1445  CG  LEU A  96      13.920 -29.509  57.037  1.00  3.04           C  
ATOM   1446  CD1 LEU A  96      12.999 -28.336  56.780  1.00  3.04           C  
ATOM   1447  CD2 LEU A  96      14.720 -29.312  58.302  1.00  3.04           C  
ATOM   1448  H   LEU A  96      11.521 -32.824  56.901  1.00  3.04           H  
ATOM   1449  HA  LEU A  96      11.619 -30.329  55.677  1.00  3.04           H  
ATOM   1450 1HB  LEU A  96      12.402 -30.705  57.960  1.00  3.04           H  
ATOM   1451 2HB  LEU A  96      13.784 -31.601  57.340  1.00  3.04           H  
ATOM   1452  HG  LEU A  96      14.596 -29.589  56.199  1.00  3.04           H  
ATOM   1453 1HD1 LEU A  96      13.590 -27.425  56.688  1.00  3.04           H  
ATOM   1454 2HD1 LEU A  96      12.452 -28.507  55.860  1.00  3.04           H  
ATOM   1455 3HD1 LEU A  96      12.297 -28.234  57.606  1.00  3.04           H  
ATOM   1456 1HD2 LEU A  96      15.311 -28.402  58.220  1.00  3.04           H  
ATOM   1457 2HD2 LEU A  96      14.047 -29.233  59.155  1.00  3.04           H  
ATOM   1458 3HD2 LEU A  96      15.374 -30.150  58.438  1.00  3.04           H  
ATOM   1459  N   SER A  97      13.969 -32.258  54.419  1.00  2.54           N  
ATOM   1460  CA  SER A  97      14.969 -32.277  53.368  1.00  2.54           C  
ATOM   1461  C   SER A  97      14.389 -31.925  51.998  1.00  2.54           C  
ATOM   1462  O   SER A  97      15.119 -31.474  51.108  1.00  2.54           O  
ATOM   1463  CB  SER A  97      15.617 -33.642  53.301  1.00  2.54           C  
ATOM   1464  OG  SER A  97      14.686 -34.625  52.947  1.00  2.54           O  
ATOM   1465  H   SER A  97      13.730 -33.138  54.897  1.00  2.54           H  
ATOM   1466  HA  SER A  97      15.734 -31.542  53.616  1.00  2.54           H  
ATOM   1467 1HB  SER A  97      16.414 -33.620  52.570  1.00  2.54           H  
ATOM   1468 2HB  SER A  97      16.065 -33.890  54.250  1.00  2.54           H  
ATOM   1469  HG  SER A  97      14.133 -34.754  53.756  1.00  2.54           H  
ATOM   1470  N   VAL A  98      13.071 -32.085  51.826  1.00  2.18           N  
ATOM   1471  CA  VAL A  98      12.460 -31.812  50.547  1.00  2.18           C  
ATOM   1472  C   VAL A  98      12.406 -30.305  50.269  1.00  2.18           C  
ATOM   1473  O   VAL A  98      12.998 -29.886  49.280  1.00  2.18           O  
ATOM   1474  CB  VAL A  98      11.083 -32.494  50.422  1.00  2.18           C  
ATOM   1475  CG1 VAL A  98      10.425 -32.081  49.100  1.00  2.18           C  
ATOM   1476  CG2 VAL A  98      11.271 -33.977  50.527  1.00  2.18           C  
ATOM   1477  H   VAL A  98      12.486 -32.403  52.597  1.00  2.18           H  
ATOM   1478  HA  VAL A  98      13.088 -32.264  49.779  1.00  2.18           H  
ATOM   1479  HB  VAL A  98      10.449 -32.197  51.216  1.00  2.18           H  
ATOM   1480 1HG1 VAL A  98       9.453 -32.566  49.008  1.00  2.18           H  
ATOM   1481 2HG1 VAL A  98      10.293 -31.000  49.077  1.00  2.18           H  
ATOM   1482 3HG1 VAL A  98      11.060 -32.388  48.272  1.00  2.18           H  
ATOM   1483 1HG2 VAL A  98      10.306 -34.481  50.446  1.00  2.18           H  
ATOM   1484 2HG2 VAL A  98      11.921 -34.307  49.742  1.00  2.18           H  
ATOM   1485 3HG2 VAL A  98      11.724 -34.208  51.492  1.00  2.18           H  
ATOM   1486  N   PRO A  99      11.752 -29.426  51.071  1.00  1.92           N  
ATOM   1487  CA  PRO A  99      11.755 -28.010  50.802  1.00  1.92           C  
ATOM   1488  C   PRO A  99      13.161 -27.416  50.870  1.00  1.92           C  
ATOM   1489  O   PRO A  99      13.426 -26.437  50.176  1.00  1.92           O  
ATOM   1490  CB  PRO A  99      10.846 -27.452  51.907  1.00  1.92           C  
ATOM   1491  CG  PRO A  99      10.858 -28.491  52.975  1.00  1.92           C  
ATOM   1492  CD  PRO A  99      10.982 -29.798  52.241  1.00  1.92           C  
ATOM   1493  HA  PRO A  99      11.306 -27.834  49.820  1.00  1.92           H  
ATOM   1494 1HB  PRO A  99      11.236 -26.485  52.256  1.00  1.92           H  
ATOM   1495 2HB  PRO A  99       9.838 -27.267  51.504  1.00  1.92           H  
ATOM   1496 1HG  PRO A  99      11.708 -28.312  53.642  1.00  1.92           H  
ATOM   1497 2HG  PRO A  99       9.951 -28.431  53.593  1.00  1.92           H  
ATOM   1498 1HD  PRO A  99      11.490 -30.455  52.857  1.00  1.92           H  
ATOM   1499 2HD  PRO A  99      10.013 -30.163  51.964  1.00  1.92           H  
ATOM   1500  N   LEU A 100      14.105 -28.024  51.608  1.00  1.73           N  
ATOM   1501  CA  LEU A 100      15.446 -27.444  51.570  1.00  1.73           C  
ATOM   1502  C   LEU A 100      16.064 -27.697  50.193  1.00  1.73           C  
ATOM   1503  O   LEU A 100      16.708 -26.819  49.606  1.00  1.73           O  
ATOM   1504  CB  LEU A 100      16.348 -28.030  52.660  1.00  1.73           C  
ATOM   1505  CG  LEU A 100      16.031 -27.666  54.098  1.00  1.73           C  
ATOM   1506  CD1 LEU A 100      16.947 -28.484  55.020  1.00  1.73           C  
ATOM   1507  CD2 LEU A 100      16.243 -26.179  54.292  1.00  1.73           C  
ATOM   1508  H   LEU A 100      13.907 -28.822  52.221  1.00  1.73           H  
ATOM   1509  HA  LEU A 100      15.371 -26.368  51.721  1.00  1.73           H  
ATOM   1510 1HB  LEU A 100      16.292 -29.115  52.590  1.00  1.73           H  
ATOM   1511 2HB  LEU A 100      17.374 -27.714  52.464  1.00  1.73           H  
ATOM   1512  HG  LEU A 100      14.996 -27.921  54.326  1.00  1.73           H  
ATOM   1513 1HD1 LEU A 100      16.736 -28.238  56.058  1.00  1.73           H  
ATOM   1514 2HD1 LEU A 100      16.772 -29.546  54.857  1.00  1.73           H  
ATOM   1515 3HD1 LEU A 100      17.986 -28.245  54.798  1.00  1.73           H  
ATOM   1516 1HD2 LEU A 100      16.024 -25.911  55.325  1.00  1.73           H  
ATOM   1517 2HD2 LEU A 100      17.277 -25.931  54.062  1.00  1.73           H  
ATOM   1518 3HD2 LEU A 100      15.581 -25.628  53.624  1.00  1.73           H  
ATOM   1519  N   LEU A 101      15.821 -28.899  49.653  1.00  1.58           N  
ATOM   1520  CA  LEU A 101      16.327 -29.263  48.345  1.00  1.58           C  
ATOM   1521  C   LEU A 101      15.698 -28.375  47.301  1.00  1.58           C  
ATOM   1522  O   LEU A 101      16.392 -27.772  46.475  1.00  1.58           O  
ATOM   1523  CB  LEU A 101      15.953 -30.707  48.003  1.00  1.58           C  
ATOM   1524  CG  LEU A 101      16.395 -31.186  46.646  1.00  1.58           C  
ATOM   1525  CD1 LEU A 101      17.922 -31.188  46.610  1.00  1.58           C  
ATOM   1526  CD2 LEU A 101      15.757 -32.560  46.367  1.00  1.58           C  
ATOM   1527  H   LEU A 101      15.290 -29.600  50.171  1.00  1.58           H  
ATOM   1528  HA  LEU A 101      17.407 -29.138  48.328  1.00  1.58           H  
ATOM   1529 1HB  LEU A 101      16.392 -31.361  48.750  1.00  1.58           H  
ATOM   1530 2HB  LEU A 101      14.879 -30.820  48.051  1.00  1.58           H  
ATOM   1531  HG  LEU A 101      16.067 -30.487  45.888  1.00  1.58           H  
ATOM   1532 1HD1 LEU A 101      18.251 -31.506  45.647  1.00  1.58           H  
ATOM   1533 2HD1 LEU A 101      18.292 -30.182  46.804  1.00  1.58           H  
ATOM   1534 3HD1 LEU A 101      18.311 -31.868  47.367  1.00  1.58           H  
ATOM   1535 1HD2 LEU A 101      16.071 -32.926  45.388  1.00  1.58           H  
ATOM   1536 2HD2 LEU A 101      16.049 -33.256  47.127  1.00  1.58           H  
ATOM   1537 3HD2 LEU A 101      14.670 -32.460  46.387  1.00  1.58           H  
ATOM   1538  N   VAL A 102      14.372 -28.265  47.364  1.00  1.49           N  
ATOM   1539  CA  VAL A 102      13.639 -27.514  46.375  1.00  1.49           C  
ATOM   1540  C   VAL A 102      14.032 -26.063  46.368  1.00  1.49           C  
ATOM   1541  O   VAL A 102      14.230 -25.512  45.295  1.00  1.49           O  
ATOM   1542  CB  VAL A 102      12.134 -27.626  46.591  1.00  1.49           C  
ATOM   1543  CG1 VAL A 102      11.408 -26.652  45.664  1.00  1.49           C  
ATOM   1544  CG2 VAL A 102      11.709 -29.039  46.304  1.00  1.49           C  
ATOM   1545  H   VAL A 102      13.867 -28.759  48.100  1.00  1.49           H  
ATOM   1546  HA  VAL A 102      13.863 -27.940  45.399  1.00  1.49           H  
ATOM   1547  HB  VAL A 102      11.896 -27.364  47.616  1.00  1.49           H  
ATOM   1548 1HG1 VAL A 102      10.333 -26.734  45.821  1.00  1.49           H  
ATOM   1549 2HG1 VAL A 102      11.730 -25.633  45.885  1.00  1.49           H  
ATOM   1550 3HG1 VAL A 102      11.643 -26.892  44.627  1.00  1.49           H  
ATOM   1551 1HG2 VAL A 102      10.639 -29.121  46.463  1.00  1.49           H  
ATOM   1552 2HG2 VAL A 102      11.951 -29.290  45.268  1.00  1.49           H  
ATOM   1553 3HG2 VAL A 102      12.230 -29.721  46.968  1.00  1.49           H  
ATOM   1554  N   LEU A 103      14.173 -25.428  47.527  1.00  1.43           N  
ATOM   1555  CA  LEU A 103      14.580 -24.035  47.522  1.00  1.43           C  
ATOM   1556  C   LEU A 103      15.974 -23.876  46.923  1.00  1.43           C  
ATOM   1557  O   LEU A 103      16.223 -22.964  46.126  1.00  1.43           O  
ATOM   1558  CB  LEU A 103      14.566 -23.500  48.944  1.00  1.43           C  
ATOM   1559  CG  LEU A 103      13.210 -23.330  49.576  1.00  1.43           C  
ATOM   1560  CD1 LEU A 103      13.403 -23.016  51.052  1.00  1.43           C  
ATOM   1561  CD2 LEU A 103      12.468 -22.220  48.857  1.00  1.43           C  
ATOM   1562  H   LEU A 103      13.989 -25.900  48.414  1.00  1.43           H  
ATOM   1563  HA  LEU A 103      13.870 -23.470  46.922  1.00  1.43           H  
ATOM   1564 1HB  LEU A 103      15.133 -24.193  49.571  1.00  1.43           H  
ATOM   1565 2HB  LEU A 103      15.051 -22.532  48.950  1.00  1.43           H  
ATOM   1566  HG  LEU A 103      12.639 -24.249  49.490  1.00  1.43           H  
ATOM   1567 1HD1 LEU A 103      12.430 -22.894  51.529  1.00  1.43           H  
ATOM   1568 2HD1 LEU A 103      13.939 -23.843  51.524  1.00  1.43           H  
ATOM   1569 3HD1 LEU A 103      13.978 -22.098  51.159  1.00  1.43           H  
ATOM   1570 1HD2 LEU A 103      11.486 -22.089  49.310  1.00  1.43           H  
ATOM   1571 2HD2 LEU A 103      13.033 -21.292  48.939  1.00  1.43           H  
ATOM   1572 3HD2 LEU A 103      12.352 -22.484  47.805  1.00  1.43           H  
ATOM   1573  N   GLY A 104      16.892 -24.788  47.261  1.00  1.41           N  
ATOM   1574  CA  GLY A 104      18.237 -24.704  46.710  1.00  1.41           C  
ATOM   1575  C   GLY A 104      18.221 -24.829  45.191  1.00  1.41           C  
ATOM   1576  O   GLY A 104      18.982 -24.159  44.486  1.00  1.41           O  
ATOM   1577  H   GLY A 104      16.675 -25.536  47.925  1.00  1.41           H  
ATOM   1578 1HA  GLY A 104      18.680 -23.753  46.988  1.00  1.41           H  
ATOM   1579 2HA  GLY A 104      18.847 -25.493  47.143  1.00  1.41           H  
ATOM   1580  N   CYS A 105      17.321 -25.673  44.687  1.00  1.42           N  
ATOM   1581  CA  CYS A 105      17.173 -25.906  43.262  1.00  1.42           C  
ATOM   1582  C   CYS A 105      16.429 -24.771  42.575  1.00  1.42           C  
ATOM   1583  O   CYS A 105      16.783 -24.348  41.476  1.00  1.42           O  
ATOM   1584  CB  CYS A 105      16.360 -27.171  43.061  1.00  1.42           C  
ATOM   1585  SG  CYS A 105      17.185 -28.611  43.645  1.00  1.42           S  
ATOM   1586  H   CYS A 105      16.747 -26.215  45.334  1.00  1.42           H  
ATOM   1587  HA  CYS A 105      18.163 -26.012  42.820  1.00  1.42           H  
ATOM   1588 1HB  CYS A 105      15.410 -27.089  43.582  1.00  1.42           H  
ATOM   1589 2HB  CYS A 105      16.140 -27.306  42.008  1.00  1.42           H  
ATOM   1590  HG  CYS A 105      17.014 -28.321  44.957  1.00  1.42           H  
ATOM   1591  N   TRP A 106      15.433 -24.221  43.266  1.00  1.45           N  
ATOM   1592  CA  TRP A 106      14.571 -23.165  42.755  1.00  1.45           C  
ATOM   1593  C   TRP A 106      15.437 -21.976  42.409  1.00  1.45           C  
ATOM   1594  O   TRP A 106      15.327 -21.395  41.334  1.00  1.45           O  
ATOM   1595  CB  TRP A 106      13.516 -22.768  43.792  1.00  1.45           C  
ATOM   1596  CG  TRP A 106      12.504 -21.807  43.281  1.00  1.45           C  
ATOM   1597  CD1 TRP A 106      11.325 -22.128  42.680  1.00  1.45           C  
ATOM   1598  CD2 TRP A 106      12.563 -20.367  43.303  1.00  1.45           C  
ATOM   1599  CE2 TRP A 106      11.390 -19.900  42.704  1.00  1.45           C  
ATOM   1600  CE3 TRP A 106      13.501 -19.450  43.771  1.00  1.45           C  
ATOM   1601  NE1 TRP A 106      10.645 -20.986  42.333  1.00  1.45           N  
ATOM   1602  CZ2 TRP A 106      11.128 -18.548  42.563  1.00  1.45           C  
ATOM   1603  CZ3 TRP A 106      13.247 -18.096  43.631  1.00  1.45           C  
ATOM   1604  CH2 TRP A 106      12.089 -17.655  43.041  1.00  1.45           C  
ATOM   1605  H   TRP A 106      15.219 -24.597  44.178  1.00  1.45           H  
ATOM   1606  HA  TRP A 106      14.065 -23.516  41.861  1.00  1.45           H  
ATOM   1607 1HB  TRP A 106      12.994 -23.658  44.136  1.00  1.45           H  
ATOM   1608 2HB  TRP A 106      14.009 -22.325  44.661  1.00  1.45           H  
ATOM   1609  HD1 TRP A 106      10.974 -23.144  42.500  1.00  1.45           H  
ATOM   1610  HE1 TRP A 106       9.746 -20.950  41.875  1.00  1.45           H  
ATOM   1611  HE3 TRP A 106      14.416 -19.797  44.239  1.00  1.45           H  
ATOM   1612  HZ2 TRP A 106      10.214 -18.180  42.097  1.00  1.45           H  
ATOM   1613  HZ3 TRP A 106      13.992 -17.392  44.002  1.00  1.45           H  
ATOM   1614  HH2 TRP A 106      11.917 -16.583  42.948  1.00  1.45           H  
ATOM   1615  N   ASN A 107      16.381 -21.677  43.290  1.00  1.51           N  
ATOM   1616  CA  ASN A 107      17.295 -20.560  43.113  1.00  1.51           C  
ATOM   1617  C   ASN A 107      18.117 -20.633  41.806  1.00  1.51           C  
ATOM   1618  O   ASN A 107      18.622 -19.609  41.344  1.00  1.51           O  
ATOM   1619  CB  ASN A 107      18.228 -20.490  44.308  1.00  1.51           C  
ATOM   1620  CG  ASN A 107      17.549 -19.981  45.573  1.00  1.51           C  
ATOM   1621  ND2 ASN A 107      18.137 -20.270  46.711  1.00  1.51           N  
ATOM   1622  OD1 ASN A 107      16.501 -19.330  45.520  1.00  1.51           O  
ATOM   1623  H   ASN A 107      16.426 -22.216  44.159  1.00  1.51           H  
ATOM   1624  HA  ASN A 107      16.707 -19.644  43.069  1.00  1.51           H  
ATOM   1625 1HB  ASN A 107      18.623 -21.489  44.506  1.00  1.51           H  
ATOM   1626 2HB  ASN A 107      19.071 -19.846  44.070  1.00  1.51           H  
ATOM   1627 1HD2 ASN A 107      17.734 -19.966  47.573  1.00  1.51           H  
ATOM   1628 2HD2 ASN A 107      18.981 -20.802  46.714  1.00  1.51           H  
ATOM   1629  N   GLN A 108      18.307 -21.837  41.241  1.00  1.59           N  
ATOM   1630  CA  GLN A 108      19.068 -22.023  40.004  1.00  1.59           C  
ATOM   1631  C   GLN A 108      18.168 -22.345  38.807  1.00  1.59           C  
ATOM   1632  O   GLN A 108      18.652 -22.507  37.671  1.00  1.59           O  
ATOM   1633  CB  GLN A 108      20.058 -23.178  40.169  1.00  1.59           C  
ATOM   1634  CG  GLN A 108      21.115 -22.948  41.211  1.00  1.59           C  
ATOM   1635  CD  GLN A 108      22.091 -24.102  41.320  1.00  1.59           C  
ATOM   1636  NE2 GLN A 108      22.707 -24.209  42.471  1.00  1.59           N  
ATOM   1637  OE1 GLN A 108      22.288 -24.881  40.380  1.00  1.59           O  
ATOM   1638  H   GLN A 108      17.866 -22.662  41.642  1.00  1.59           H  
ATOM   1639  HA  GLN A 108      19.603 -21.102  39.785  1.00  1.59           H  
ATOM   1640 1HB  GLN A 108      19.505 -24.077  40.461  1.00  1.59           H  
ATOM   1641 2HB  GLN A 108      20.544 -23.391  39.220  1.00  1.59           H  
ATOM   1642 1HG  GLN A 108      21.680 -22.051  40.958  1.00  1.59           H  
ATOM   1643 2HG  GLN A 108      20.625 -22.827  42.177  1.00  1.59           H  
ATOM   1644 1HE2 GLN A 108      23.365 -24.954  42.632  1.00  1.59           H  
ATOM   1645 2HE2 GLN A 108      22.512 -23.547  43.197  1.00  1.59           H  
ATOM   1646  N   MET A 109      16.868 -22.470  39.074  1.00  1.66           N  
ATOM   1647  CA  MET A 109      15.883 -22.934  38.111  1.00  1.66           C  
ATOM   1648  C   MET A 109      15.662 -21.999  36.951  1.00  1.66           C  
ATOM   1649  O   MET A 109      15.548 -20.781  37.105  1.00  1.66           O  
ATOM   1650  CB  MET A 109      14.561 -23.192  38.825  1.00  1.66           C  
ATOM   1651  CG  MET A 109      13.433 -23.776  38.005  1.00  1.66           C  
ATOM   1652  SD  MET A 109      11.941 -23.985  39.009  1.00  1.66           S  
ATOM   1653  CE  MET A 109      11.414 -22.304  39.159  1.00  1.66           C  
ATOM   1654  H   MET A 109      16.526 -22.236  40.005  1.00  1.66           H  
ATOM   1655  HA  MET A 109      16.242 -23.878  37.698  1.00  1.66           H  
ATOM   1656 1HB  MET A 109      14.749 -23.881  39.641  1.00  1.66           H  
ATOM   1657 2HB  MET A 109      14.202 -22.261  39.260  1.00  1.66           H  
ATOM   1658 1HG  MET A 109      13.193 -23.113  37.172  1.00  1.66           H  
ATOM   1659 2HG  MET A 109      13.727 -24.741  37.596  1.00  1.66           H  
ATOM   1660 1HE  MET A 109      10.497 -22.260  39.741  1.00  1.66           H  
ATOM   1661 2HE  MET A 109      12.194 -21.715  39.656  1.00  1.66           H  
ATOM   1662 3HE  MET A 109      11.230 -21.895  38.166  1.00  1.66           H  
ATOM   1663  N   THR A 110      15.568 -22.599  35.782  1.00  1.71           N  
ATOM   1664  CA  THR A 110      15.263 -21.883  34.568  1.00  1.71           C  
ATOM   1665  C   THR A 110      13.923 -22.391  34.097  1.00  1.71           C  
ATOM   1666  O   THR A 110      13.542 -23.515  34.441  1.00  1.71           O  
ATOM   1667  CB  THR A 110      16.301 -22.184  33.482  1.00  1.71           C  
ATOM   1668  CG2 THR A 110      17.690 -21.935  34.020  1.00  1.71           C  
ATOM   1669  OG1 THR A 110      16.205 -23.588  33.085  1.00  1.71           O  
ATOM   1670  H   THR A 110      15.715 -23.596  35.748  1.00  1.71           H  
ATOM   1671  HA  THR A 110      15.203 -20.813  34.766  1.00  1.71           H  
ATOM   1672  HB  THR A 110      16.133 -21.549  32.619  1.00  1.71           H  
ATOM   1673  HG1 THR A 110      16.912 -23.787  32.422  1.00  1.71           H  
ATOM   1674 1HG2 THR A 110      18.417 -22.158  33.245  1.00  1.71           H  
ATOM   1675 2HG2 THR A 110      17.784 -20.893  34.320  1.00  1.71           H  
ATOM   1676 3HG2 THR A 110      17.873 -22.577  34.881  1.00  1.71           H  
ATOM   1677  N   LEU A 111      13.238 -21.628  33.259  1.00  1.73           N  
ATOM   1678  CA  LEU A 111      11.984 -22.130  32.736  1.00  1.73           C  
ATOM   1679  C   LEU A 111      12.088 -23.505  32.068  1.00  1.73           C  
ATOM   1680  O   LEU A 111      11.267 -24.361  32.384  1.00  1.73           O  
ATOM   1681  CB  LEU A 111      11.329 -21.125  31.792  1.00  1.73           C  
ATOM   1682  CG  LEU A 111      10.056 -21.641  31.125  1.00  1.73           C  
ATOM   1683  CD1 LEU A 111       9.022 -21.960  32.203  1.00  1.73           C  
ATOM   1684  CD2 LEU A 111       9.540 -20.591  30.158  1.00  1.73           C  
ATOM   1685  H   LEU A 111      13.576 -20.710  33.006  1.00  1.73           H  
ATOM   1686  HA  LEU A 111      11.307 -22.239  33.583  1.00  1.73           H  
ATOM   1687 1HB  LEU A 111      11.049 -20.248  32.374  1.00  1.73           H  
ATOM   1688 2HB  LEU A 111      12.018 -20.807  31.027  1.00  1.73           H  
ATOM   1689  HG  LEU A 111      10.272 -22.562  30.580  1.00  1.73           H  
ATOM   1690 1HD1 LEU A 111       8.112 -22.336  31.737  1.00  1.73           H  
ATOM   1691 2HD1 LEU A 111       9.424 -22.718  32.877  1.00  1.73           H  
ATOM   1692 3HD1 LEU A 111       8.794 -21.057  32.768  1.00  1.73           H  
ATOM   1693 1HD2 LEU A 111       8.631 -20.954  29.677  1.00  1.73           H  
ATOM   1694 2HD2 LEU A 111       9.320 -19.673  30.704  1.00  1.73           H  
ATOM   1695 3HD2 LEU A 111      10.298 -20.392  29.402  1.00  1.73           H  
ATOM   1696  N   PRO A 112      13.021 -23.784  31.126  1.00  1.72           N  
ATOM   1697  CA  PRO A 112      13.156 -25.106  30.562  1.00  1.72           C  
ATOM   1698  C   PRO A 112      13.561 -26.184  31.569  1.00  1.72           C  
ATOM   1699  O   PRO A 112      13.176 -27.337  31.394  1.00  1.72           O  
ATOM   1700  CB  PRO A 112      14.210 -24.899  29.475  1.00  1.72           C  
ATOM   1701  CG  PRO A 112      14.931 -23.635  29.843  1.00  1.72           C  
ATOM   1702  CD  PRO A 112      13.886 -22.769  30.486  1.00  1.72           C  
ATOM   1703  HA  PRO A 112      12.205 -25.370  30.091  1.00  1.72           H  
ATOM   1704 1HB  PRO A 112      14.881 -25.765  29.434  1.00  1.72           H  
ATOM   1705 2HB  PRO A 112      13.702 -24.835  28.507  1.00  1.72           H  
ATOM   1706 1HG  PRO A 112      15.754 -23.870  30.518  1.00  1.72           H  
ATOM   1707 2HG  PRO A 112      15.380 -23.173  28.955  1.00  1.72           H  
ATOM   1708 1HD  PRO A 112      14.390 -22.122  31.155  1.00  1.72           H  
ATOM   1709 2HD  PRO A 112      13.329 -22.222  29.717  1.00  1.72           H  
ATOM   1710  N   SER A 113      14.229 -25.845  32.682  1.00  1.67           N  
ATOM   1711  CA  SER A 113      14.533 -26.917  33.635  1.00  1.67           C  
ATOM   1712  C   SER A 113      13.223 -27.365  34.265  1.00  1.67           C  
ATOM   1713  O   SER A 113      12.973 -28.561  34.451  1.00  1.67           O  
ATOM   1714  CB  SER A 113      15.490 -26.459  34.714  1.00  1.67           C  
ATOM   1715  OG  SER A 113      16.744 -26.126  34.171  1.00  1.67           O  
ATOM   1716  H   SER A 113      14.587 -24.899  32.855  1.00  1.67           H  
ATOM   1717  HA  SER A 113      14.971 -27.759  33.098  1.00  1.67           H  
ATOM   1718 1HB  SER A 113      15.074 -25.597  35.232  1.00  1.67           H  
ATOM   1719 2HB  SER A 113      15.609 -27.256  35.450  1.00  1.67           H  
ATOM   1720  HG  SER A 113      16.618 -25.245  33.752  1.00  1.67           H  
ATOM   1721  N   LEU A 114      12.382 -26.372  34.562  1.00  1.60           N  
ATOM   1722  CA  LEU A 114      11.073 -26.590  35.138  1.00  1.60           C  
ATOM   1723  C   LEU A 114      10.194 -27.332  34.151  1.00  1.60           C  
ATOM   1724  O   LEU A 114       9.533 -28.303  34.514  1.00  1.60           O  
ATOM   1725  CB  LEU A 114      10.437 -25.257  35.530  1.00  1.60           C  
ATOM   1726  CG  LEU A 114       9.038 -25.336  36.117  1.00  1.60           C  
ATOM   1727  CD1 LEU A 114       9.052 -26.192  37.377  1.00  1.60           C  
ATOM   1728  CD2 LEU A 114       8.569 -23.927  36.422  1.00  1.60           C  
ATOM   1729  H   LEU A 114      12.681 -25.412  34.378  1.00  1.60           H  
ATOM   1730  HA  LEU A 114      11.183 -27.199  36.031  1.00  1.60           H  
ATOM   1731 1HB  LEU A 114      11.081 -24.766  36.243  1.00  1.60           H  
ATOM   1732 2HB  LEU A 114      10.381 -24.631  34.651  1.00  1.60           H  
ATOM   1733  HG  LEU A 114       8.363 -25.801  35.395  1.00  1.60           H  
ATOM   1734 1HD1 LEU A 114       8.047 -26.246  37.790  1.00  1.60           H  
ATOM   1735 2HD1 LEU A 114       9.395 -27.197  37.129  1.00  1.60           H  
ATOM   1736 3HD1 LEU A 114       9.716 -25.752  38.108  1.00  1.60           H  
ATOM   1737 1HD2 LEU A 114       7.562 -23.959  36.838  1.00  1.60           H  
ATOM   1738 2HD2 LEU A 114       9.246 -23.468  37.140  1.00  1.60           H  
ATOM   1739 3HD2 LEU A 114       8.565 -23.342  35.501  1.00  1.60           H  
ATOM   1740  N   ALA A 115      10.188 -26.894  32.890  1.00  1.52           N  
ATOM   1741  CA  ALA A 115       9.352 -27.541  31.894  1.00  1.52           C  
ATOM   1742  C   ALA A 115       9.706 -29.016  31.779  1.00  1.52           C  
ATOM   1743  O   ALA A 115       8.810 -29.862  31.698  1.00  1.52           O  
ATOM   1744  CB  ALA A 115       9.520 -26.864  30.550  1.00  1.52           C  
ATOM   1745  H   ALA A 115      10.744 -26.083  32.636  1.00  1.52           H  
ATOM   1746  HA  ALA A 115       8.314 -27.459  32.215  1.00  1.52           H  
ATOM   1747 1HB  ALA A 115       8.875 -27.342  29.817  1.00  1.52           H  
ATOM   1748 2HB  ALA A 115       9.258 -25.808  30.639  1.00  1.52           H  
ATOM   1749 3HB  ALA A 115      10.553 -26.958  30.238  1.00  1.52           H  
ATOM   1750  N   VAL A 116      11.005 -29.337  31.839  1.00  1.44           N  
ATOM   1751  CA  VAL A 116      11.425 -30.726  31.806  1.00  1.44           C  
ATOM   1752  C   VAL A 116      10.925 -31.441  33.049  1.00  1.44           C  
ATOM   1753  O   VAL A 116      10.369 -32.526  32.947  1.00  1.44           O  
ATOM   1754  CB  VAL A 116      12.959 -30.861  31.682  1.00  1.44           C  
ATOM   1755  CG1 VAL A 116      13.383 -32.321  31.879  1.00  1.44           C  
ATOM   1756  CG2 VAL A 116      13.403 -30.403  30.287  1.00  1.44           C  
ATOM   1757  H   VAL A 116      11.713 -28.603  31.882  1.00  1.44           H  
ATOM   1758  HA  VAL A 116      10.979 -31.195  30.931  1.00  1.44           H  
ATOM   1759  HB  VAL A 116      13.436 -30.247  32.451  1.00  1.44           H  
ATOM   1760 1HG1 VAL A 116      14.466 -32.399  31.793  1.00  1.44           H  
ATOM   1761 2HG1 VAL A 116      13.073 -32.651  32.868  1.00  1.44           H  
ATOM   1762 3HG1 VAL A 116      12.917 -32.946  31.127  1.00  1.44           H  
ATOM   1763 1HG2 VAL A 116      14.484 -30.492  30.203  1.00  1.44           H  
ATOM   1764 2HG2 VAL A 116      12.927 -31.029  29.533  1.00  1.44           H  
ATOM   1765 3HG2 VAL A 116      13.116 -29.374  30.127  1.00  1.44           H  
ATOM   1766  N   ALA A 117      11.059 -30.829  34.224  1.00  1.38           N  
ATOM   1767  CA  ALA A 117      10.590 -31.486  35.439  1.00  1.38           C  
ATOM   1768  C   ALA A 117       9.106 -31.829  35.372  1.00  1.38           C  
ATOM   1769  O   ALA A 117       8.689 -32.931  35.750  1.00  1.38           O  
ATOM   1770  CB  ALA A 117      10.799 -30.574  36.620  1.00  1.38           C  
ATOM   1771  H   ALA A 117      11.523 -29.921  34.281  1.00  1.38           H  
ATOM   1772  HA  ALA A 117      11.161 -32.404  35.572  1.00  1.38           H  
ATOM   1773 1HB  ALA A 117      10.473 -31.081  37.521  1.00  1.38           H  
ATOM   1774 2HB  ALA A 117      11.834 -30.329  36.696  1.00  1.38           H  
ATOM   1775 3HB  ALA A 117      10.226 -29.665  36.490  1.00  1.38           H  
ATOM   1776  N   VAL A 118       8.313 -30.902  34.833  1.00  1.32           N  
ATOM   1777  CA  VAL A 118       6.878 -31.102  34.714  1.00  1.32           C  
ATOM   1778  C   VAL A 118       6.582 -32.216  33.728  1.00  1.32           C  
ATOM   1779  O   VAL A 118       5.754 -33.091  33.999  1.00  1.32           O  
ATOM   1780  CB  VAL A 118       6.183 -29.803  34.288  1.00  1.32           C  
ATOM   1781  CG1 VAL A 118       4.712 -30.078  33.990  1.00  1.32           C  
ATOM   1782  CG2 VAL A 118       6.330 -28.760  35.414  1.00  1.32           C  
ATOM   1783  H   VAL A 118       8.725 -30.017  34.534  1.00  1.32           H  
ATOM   1784  HA  VAL A 118       6.490 -31.390  35.690  1.00  1.32           H  
ATOM   1785  HB  VAL A 118       6.652 -29.428  33.375  1.00  1.32           H  
ATOM   1786 1HG1 VAL A 118       4.227 -29.153  33.678  1.00  1.32           H  
ATOM   1787 2HG1 VAL A 118       4.636 -30.815  33.189  1.00  1.32           H  
ATOM   1788 3HG1 VAL A 118       4.223 -30.461  34.885  1.00  1.32           H  
ATOM   1789 1HG2 VAL A 118       5.851 -27.829  35.115  1.00  1.32           H  
ATOM   1790 2HG2 VAL A 118       5.860 -29.137  36.320  1.00  1.32           H  
ATOM   1791 3HG2 VAL A 118       7.379 -28.577  35.605  1.00  1.32           H  
ATOM   1792  N   MET A 119       7.275 -32.202  32.592  1.00  1.27           N  
ATOM   1793  CA  MET A 119       7.126 -33.239  31.589  1.00  1.27           C  
ATOM   1794  C   MET A 119       7.419 -34.604  32.181  1.00  1.27           C  
ATOM   1795  O   MET A 119       6.631 -35.538  32.024  1.00  1.27           O  
ATOM   1796  CB  MET A 119       8.100 -32.987  30.451  1.00  1.27           C  
ATOM   1797  CG  MET A 119       8.105 -34.016  29.364  1.00  1.27           C  
ATOM   1798  SD  MET A 119       9.476 -33.747  28.247  1.00  1.27           S  
ATOM   1799  CE  MET A 119      10.811 -34.228  29.344  1.00  1.27           C  
ATOM   1800  H   MET A 119       7.932 -31.441  32.412  1.00  1.27           H  
ATOM   1801  HA  MET A 119       6.102 -33.232  31.222  1.00  1.27           H  
ATOM   1802 1HB  MET A 119       7.887 -32.018  30.004  1.00  1.27           H  
ATOM   1803 2HB  MET A 119       9.106 -32.937  30.847  1.00  1.27           H  
ATOM   1804 1HG  MET A 119       8.203 -35.001  29.806  1.00  1.27           H  
ATOM   1805 2HG  MET A 119       7.176 -33.975  28.799  1.00  1.27           H  
ATOM   1806 1HE  MET A 119      11.766 -34.118  28.833  1.00  1.27           H  
ATOM   1807 2HE  MET A 119      10.793 -33.597  30.235  1.00  1.27           H  
ATOM   1808 3HE  MET A 119      10.673 -35.263  29.637  1.00  1.27           H  
ATOM   1809  N   LEU A 120       8.540 -34.719  32.894  1.00  1.22           N  
ATOM   1810  CA  LEU A 120       8.941 -36.000  33.443  1.00  1.22           C  
ATOM   1811  C   LEU A 120       7.895 -36.474  34.444  1.00  1.22           C  
ATOM   1812  O   LEU A 120       7.558 -37.659  34.490  1.00  1.22           O  
ATOM   1813  CB  LEU A 120      10.279 -35.867  34.174  1.00  1.22           C  
ATOM   1814  CG  LEU A 120      11.520 -35.491  33.335  1.00  1.22           C  
ATOM   1815  CD1 LEU A 120      12.666 -35.311  34.312  1.00  1.22           C  
ATOM   1816  CD2 LEU A 120      11.813 -36.484  32.237  1.00  1.22           C  
ATOM   1817  H   LEU A 120       9.143 -33.906  33.017  1.00  1.22           H  
ATOM   1818  HA  LEU A 120       9.027 -36.726  32.643  1.00  1.22           H  
ATOM   1819 1HB  LEU A 120      10.168 -35.088  34.930  1.00  1.22           H  
ATOM   1820 2HB  LEU A 120      10.492 -36.803  34.684  1.00  1.22           H  
ATOM   1821  HG  LEU A 120      11.347 -34.566  32.865  1.00  1.22           H  
ATOM   1822 1HD1 LEU A 120      13.538 -34.991  33.790  1.00  1.22           H  
ATOM   1823 2HD1 LEU A 120      12.394 -34.555  35.047  1.00  1.22           H  
ATOM   1824 3HD1 LEU A 120      12.866 -36.256  34.818  1.00  1.22           H  
ATOM   1825 1HD2 LEU A 120      12.685 -36.147  31.674  1.00  1.22           H  
ATOM   1826 2HD2 LEU A 120      12.018 -37.431  32.632  1.00  1.22           H  
ATOM   1827 3HD2 LEU A 120      10.954 -36.551  31.575  1.00  1.22           H  
ATOM   1828  N   LEU A 121       7.340 -35.538  35.222  1.00  1.19           N  
ATOM   1829  CA  LEU A 121       6.352 -35.881  36.234  1.00  1.19           C  
ATOM   1830  C   LEU A 121       5.102 -36.417  35.560  1.00  1.19           C  
ATOM   1831  O   LEU A 121       4.541 -37.433  35.984  1.00  1.19           O  
ATOM   1832  CB  LEU A 121       5.998 -34.660  37.069  1.00  1.19           C  
ATOM   1833  CG  LEU A 121       5.082 -34.928  38.225  1.00  1.19           C  
ATOM   1834  CD1 LEU A 121       5.808 -35.884  39.203  1.00  1.19           C  
ATOM   1835  CD2 LEU A 121       4.719 -33.644  38.869  1.00  1.19           C  
ATOM   1836  H   LEU A 121       7.651 -34.568  35.152  1.00  1.19           H  
ATOM   1837  HA  LEU A 121       6.743 -36.648  36.885  1.00  1.19           H  
ATOM   1838 1HB  LEU A 121       6.920 -34.226  37.459  1.00  1.19           H  
ATOM   1839 2HB  LEU A 121       5.520 -33.923  36.426  1.00  1.19           H  
ATOM   1840  HG  LEU A 121       4.180 -35.422  37.878  1.00  1.19           H  
ATOM   1841 1HD1 LEU A 121       5.174 -36.098  40.056  1.00  1.19           H  
ATOM   1842 2HD1 LEU A 121       6.058 -36.819  38.696  1.00  1.19           H  
ATOM   1843 3HD1 LEU A 121       6.727 -35.407  39.554  1.00  1.19           H  
ATOM   1844 1HD2 LEU A 121       4.073 -33.848  39.702  1.00  1.19           H  
ATOM   1845 2HD2 LEU A 121       5.620 -33.151  39.207  1.00  1.19           H  
ATOM   1846 3HD2 LEU A 121       4.207 -33.008  38.149  1.00  1.19           H  
ATOM   1847  N   ALA A 122       4.671 -35.738  34.490  1.00  1.17           N  
ATOM   1848  CA  ALA A 122       3.495 -36.157  33.746  1.00  1.17           C  
ATOM   1849  C   ALA A 122       3.693 -37.556  33.170  1.00  1.17           C  
ATOM   1850  O   ALA A 122       2.765 -38.372  33.193  1.00  1.17           O  
ATOM   1851  CB  ALA A 122       3.215 -35.165  32.628  1.00  1.17           C  
ATOM   1852  H   ALA A 122       5.169 -34.896  34.199  1.00  1.17           H  
ATOM   1853  HA  ALA A 122       2.650 -36.183  34.429  1.00  1.17           H  
ATOM   1854 1HB  ALA A 122       2.324 -35.470  32.084  1.00  1.17           H  
ATOM   1855 2HB  ALA A 122       3.064 -34.174  33.054  1.00  1.17           H  
ATOM   1856 3HB  ALA A 122       4.065 -35.140  31.948  1.00  1.17           H  
ATOM   1857  N   ILE A 123       4.908 -37.847  32.696  1.00  1.17           N  
ATOM   1858  CA  ILE A 123       5.235 -39.154  32.137  1.00  1.17           C  
ATOM   1859  C   ILE A 123       5.177 -40.220  33.221  1.00  1.17           C  
ATOM   1860  O   ILE A 123       4.578 -41.283  33.043  1.00  1.17           O  
ATOM   1861  CB  ILE A 123       6.632 -39.152  31.501  1.00  1.17           C  
ATOM   1862  CG1 ILE A 123       6.673 -38.257  30.264  1.00  1.17           C  
ATOM   1863  CG2 ILE A 123       6.984 -40.546  31.133  1.00  1.17           C  
ATOM   1864  CD1 ILE A 123       8.091 -37.966  29.785  1.00  1.17           C  
ATOM   1865  H   ILE A 123       5.622 -37.114  32.691  1.00  1.17           H  
ATOM   1866  HA  ILE A 123       4.502 -39.399  31.371  1.00  1.17           H  
ATOM   1867  HB  ILE A 123       7.362 -38.768  32.208  1.00  1.17           H  
ATOM   1868 1HG1 ILE A 123       6.133 -38.749  29.459  1.00  1.17           H  
ATOM   1869 2HG1 ILE A 123       6.174 -37.320  30.483  1.00  1.17           H  
ATOM   1870 1HG2 ILE A 123       7.963 -40.566  30.680  1.00  1.17           H  
ATOM   1871 2HG2 ILE A 123       6.980 -41.164  32.028  1.00  1.17           H  
ATOM   1872 3HG2 ILE A 123       6.252 -40.925  30.421  1.00  1.17           H  
ATOM   1873 1HD1 ILE A 123       8.054 -37.332  28.900  1.00  1.17           H  
ATOM   1874 2HD1 ILE A 123       8.638 -37.458  30.565  1.00  1.17           H  
ATOM   1875 3HD1 ILE A 123       8.591 -38.899  29.543  1.00  1.17           H  
ATOM   1876  N   HIS A 124       5.777 -39.916  34.366  1.00  1.18           N  
ATOM   1877  CA  HIS A 124       5.793 -40.833  35.487  1.00  1.18           C  
ATOM   1878  C   HIS A 124       4.383 -41.195  35.903  1.00  1.18           C  
ATOM   1879  O   HIS A 124       4.036 -42.377  35.979  1.00  1.18           O  
ATOM   1880  CB  HIS A 124       6.534 -40.189  36.660  1.00  1.18           C  
ATOM   1881  CG  HIS A 124       6.549 -40.980  37.918  1.00  1.18           C  
ATOM   1882  CD2 HIS A 124       5.917 -40.786  39.094  1.00  1.18           C  
ATOM   1883  ND1 HIS A 124       7.317 -42.107  38.076  1.00  1.18           N  
ATOM   1884  CE1 HIS A 124       7.151 -42.578  39.294  1.00  1.18           C  
ATOM   1885  NE2 HIS A 124       6.303 -41.800  39.934  1.00  1.18           N  
ATOM   1886  H   HIS A 124       6.260 -39.022  34.453  1.00  1.18           H  
ATOM   1887  HA  HIS A 124       6.313 -41.747  35.207  1.00  1.18           H  
ATOM   1888 1HB  HIS A 124       7.553 -40.015  36.364  1.00  1.18           H  
ATOM   1889 2HB  HIS A 124       6.096 -39.221  36.881  1.00  1.18           H  
ATOM   1890  HD2 HIS A 124       5.241 -39.975  39.322  1.00  1.18           H  
ATOM   1891  HE1 HIS A 124       7.626 -43.449  39.694  1.00  1.18           H  
ATOM   1892  HE2 HIS A 124       5.993 -41.929  40.888  1.00  1.19           H  
ATOM   1893  N   TYR A 125       3.554 -40.186  36.130  1.00  1.21           N  
ATOM   1894  CA  TYR A 125       2.179 -40.423  36.519  1.00  1.21           C  
ATOM   1895  C   TYR A 125       1.404 -41.173  35.436  1.00  1.21           C  
ATOM   1896  O   TYR A 125       0.662 -42.112  35.734  1.00  1.21           O  
ATOM   1897  CB  TYR A 125       1.538 -39.100  36.912  1.00  1.21           C  
ATOM   1898  CG  TYR A 125       1.986 -38.682  38.283  1.00  1.21           C  
ATOM   1899  CD1 TYR A 125       2.063 -37.349  38.646  1.00  1.21           C  
ATOM   1900  CD2 TYR A 125       2.339 -39.663  39.193  1.00  1.21           C  
ATOM   1901  CE1 TYR A 125       2.497 -37.020  39.919  1.00  1.21           C  
ATOM   1902  CE2 TYR A 125       2.771 -39.315  40.442  1.00  1.21           C  
ATOM   1903  CZ  TYR A 125       2.850 -38.031  40.804  1.00  1.21           C  
ATOM   1904  OH  TYR A 125       3.285 -37.744  42.043  1.00  1.21           O  
ATOM   1905  H   TYR A 125       3.892 -39.227  36.037  1.00  1.21           H  
ATOM   1906  HA  TYR A 125       2.186 -41.059  37.400  1.00  1.21           H  
ATOM   1907 1HB  TYR A 125       1.839 -38.327  36.200  1.00  1.21           H  
ATOM   1908 2HB  TYR A 125       0.476 -39.166  36.891  1.00  1.21           H  
ATOM   1909  HD1 TYR A 125       1.792 -36.568  37.936  1.00  1.21           H  
ATOM   1910  HD2 TYR A 125       2.287 -40.716  38.914  1.00  1.21           H  
ATOM   1911  HE1 TYR A 125       2.570 -35.979  40.217  1.00  1.21           H  
ATOM   1912  HE2 TYR A 125       3.065 -40.063  41.155  1.00  1.21           H  
ATOM   1913  HH  TYR A 125       3.465 -38.573  42.531  1.00  1.21           H  
ATOM   1914  N   ALA A 126       1.635 -40.843  34.162  1.00  1.26           N  
ATOM   1915  CA  ALA A 126       0.953 -41.544  33.082  1.00  1.26           C  
ATOM   1916  C   ALA A 126       1.242 -43.042  33.134  1.00  1.26           C  
ATOM   1917  O   ALA A 126       0.374 -43.859  32.824  1.00  1.26           O  
ATOM   1918  CB  ALA A 126       1.397 -40.997  31.736  1.00  1.26           C  
ATOM   1919  H   ALA A 126       2.251 -40.066  33.925  1.00  1.26           H  
ATOM   1920  HA  ALA A 126      -0.118 -41.394  33.202  1.00  1.26           H  
ATOM   1921 1HB  ALA A 126       0.867 -41.516  30.940  1.00  1.26           H  
ATOM   1922 2HB  ALA A 126       1.178 -39.931  31.688  1.00  1.26           H  
ATOM   1923 3HB  ALA A 126       2.467 -41.151  31.618  1.00  1.26           H  
ATOM   1924  N   PHE A 127       2.462 -43.405  33.525  1.00  1.31           N  
ATOM   1925  CA  PHE A 127       2.840 -44.803  33.624  1.00  1.31           C  
ATOM   1926  C   PHE A 127       2.369 -45.485  34.913  1.00  1.31           C  
ATOM   1927  O   PHE A 127       1.914 -46.632  34.888  1.00  1.31           O  
ATOM   1928  CB  PHE A 127       4.355 -44.936  33.545  1.00  1.31           C  
ATOM   1929  CG  PHE A 127       4.927 -44.657  32.205  1.00  1.31           C  
ATOM   1930  CD1 PHE A 127       4.247 -45.005  31.057  1.00  1.31           C  
ATOM   1931  CD2 PHE A 127       6.158 -44.068  32.088  1.00  1.31           C  
ATOM   1932  CE1 PHE A 127       4.798 -44.766  29.816  1.00  1.31           C  
ATOM   1933  CE2 PHE A 127       6.722 -43.837  30.858  1.00  1.31           C  
ATOM   1934  CZ  PHE A 127       6.041 -44.184  29.718  1.00  1.31           C  
ATOM   1935  H   PHE A 127       3.154 -42.680  33.727  1.00  1.31           H  
ATOM   1936  HA  PHE A 127       2.397 -45.331  32.781  1.00  1.31           H  
ATOM   1937 1HB  PHE A 127       4.810 -44.243  34.258  1.00  1.31           H  
ATOM   1938 2HB  PHE A 127       4.646 -45.938  33.835  1.00  1.31           H  
ATOM   1939  HD1 PHE A 127       3.266 -45.475  31.139  1.00  1.31           H  
ATOM   1940  HD2 PHE A 127       6.691 -43.788  32.992  1.00  1.31           H  
ATOM   1941  HE1 PHE A 127       4.252 -45.044  28.915  1.00  1.31           H  
ATOM   1942  HE2 PHE A 127       7.707 -43.377  30.789  1.00  1.31           H  
ATOM   1943  HZ  PHE A 127       6.482 -43.998  28.741  1.00  1.31           H  
ATOM   1944  N   MET A 128       2.504 -44.804  36.049  1.00  1.37           N  
ATOM   1945  CA  MET A 128       2.199 -45.424  37.335  1.00  1.37           C  
ATOM   1946  C   MET A 128       0.718 -45.412  37.725  1.00  1.37           C  
ATOM   1947  O   MET A 128       0.234 -46.350  38.375  1.00  1.37           O  
ATOM   1948  CB  MET A 128       2.981 -44.740  38.442  1.00  1.37           C  
ATOM   1949  CG  MET A 128       4.509 -44.849  38.377  1.00  1.37           C  
ATOM   1950  SD  MET A 128       5.174 -46.536  38.435  1.00  1.37           S  
ATOM   1951  CE  MET A 128       5.526 -46.834  36.712  1.00  1.37           C  
ATOM   1952  H   MET A 128       2.872 -43.851  36.021  1.00  1.37           H  
ATOM   1953  HA  MET A 128       2.510 -46.467  37.283  1.00  1.37           H  
ATOM   1954 1HB  MET A 128       2.720 -43.680  38.468  1.00  1.37           H  
ATOM   1955 2HB  MET A 128       2.686 -45.174  39.376  1.00  1.37           H  
ATOM   1956 1HG  MET A 128       4.865 -44.365  37.466  1.00  1.37           H  
ATOM   1957 2HG  MET A 128       4.912 -44.306  39.220  1.00  1.37           H  
ATOM   1958 1HE  MET A 128       5.947 -47.828  36.590  1.00  1.37           H  
ATOM   1959 2HE  MET A 128       4.610 -46.762  36.142  1.00  1.37           H  
ATOM   1960 3HE  MET A 128       6.240 -46.091  36.354  1.00  1.37           H  
ATOM   1961  N   ILE A 129      -0.025 -44.378  37.318  1.00  1.44           N  
ATOM   1962  CA  ILE A 129      -1.407 -44.292  37.758  1.00  1.44           C  
ATOM   1963  C   ILE A 129      -2.299 -45.454  37.333  1.00  1.44           C  
ATOM   1964  O   ILE A 129      -3.002 -45.966  38.199  1.00  1.44           O  
ATOM   1965  CB  ILE A 129      -2.055 -42.932  37.421  1.00  1.44           C  
ATOM   1966  CG1 ILE A 129      -1.432 -41.843  38.284  1.00  1.44           C  
ATOM   1967  CG2 ILE A 129      -3.525 -43.014  37.606  1.00  1.44           C  
ATOM   1968  CD1 ILE A 129      -1.796 -40.463  37.859  1.00  1.44           C  
ATOM   1969  H   ILE A 129       0.370 -43.627  36.756  1.00  1.44           H  
ATOM   1970  HA  ILE A 129      -1.389 -44.320  38.837  1.00  1.44           H  
ATOM   1971  HB  ILE A 129      -1.840 -42.656  36.402  1.00  1.44           H  
ATOM   1972 1HG1 ILE A 129      -1.758 -41.976  39.297  1.00  1.44           H  
ATOM   1973 2HG1 ILE A 129      -0.344 -41.942  38.244  1.00  1.44           H  
ATOM   1974 1HG2 ILE A 129      -3.975 -42.054  37.365  1.00  1.44           H  
ATOM   1975 2HG2 ILE A 129      -3.923 -43.775  36.944  1.00  1.44           H  
ATOM   1976 3HG2 ILE A 129      -3.744 -43.271  38.622  1.00  1.44           H  
ATOM   1977 1HD1 ILE A 129      -1.317 -39.741  38.512  1.00  1.44           H  
ATOM   1978 2HD1 ILE A 129      -1.466 -40.312  36.835  1.00  1.44           H  
ATOM   1979 3HD1 ILE A 129      -2.876 -40.339  37.912  1.00  1.44           H  
ATOM   1980  N   PRO A 130      -2.345 -45.909  36.064  1.00  1.50           N  
ATOM   1981  CA  PRO A 130      -3.136 -47.057  35.646  1.00  1.50           C  
ATOM   1982  C   PRO A 130      -2.853 -48.283  36.515  1.00  1.50           C  
ATOM   1983  O   PRO A 130      -3.734 -49.105  36.764  1.00  1.50           O  
ATOM   1984  CB  PRO A 130      -2.675 -47.268  34.204  1.00  1.50           C  
ATOM   1985  CG  PRO A 130      -2.258 -45.888  33.748  1.00  1.50           C  
ATOM   1986  CD  PRO A 130      -1.592 -45.275  34.961  1.00  1.50           C  
ATOM   1987  HA  PRO A 130      -4.205 -46.788  35.685  1.00  1.50           H  
ATOM   1988 1HB  PRO A 130      -1.848 -47.993  34.176  1.00  1.50           H  
ATOM   1989 2HB  PRO A 130      -3.496 -47.690  33.606  1.00  1.50           H  
ATOM   1990 1HG  PRO A 130      -1.569 -45.949  32.887  1.00  1.50           H  
ATOM   1991 2HG  PRO A 130      -3.135 -45.317  33.415  1.00  1.50           H  
ATOM   1992 1HD  PRO A 130      -0.540 -45.570  34.976  1.00  1.50           H  
ATOM   1993 2HD  PRO A 130      -1.716 -44.205  34.921  1.00  1.50           H  
ATOM   1994  N   GLY A 131      -1.605 -48.411  36.985  1.00  1.57           N  
ATOM   1995  CA  GLY A 131      -1.218 -49.514  37.850  1.00  1.57           C  
ATOM   1996  C   GLY A 131      -1.963 -49.400  39.169  1.00  1.57           C  
ATOM   1997  O   GLY A 131      -2.617 -50.344  39.632  1.00  1.57           O  
ATOM   1998  H   GLY A 131      -0.901 -47.720  36.755  1.00  1.57           H  
ATOM   1999 1HA  GLY A 131      -1.448 -50.464  37.369  1.00  1.57           H  
ATOM   2000 2HA  GLY A 131      -0.142 -49.478  38.024  1.00  1.57           H  
ATOM   2001  N   TRP A 132      -1.868 -48.207  39.762  1.00  1.64           N  
ATOM   2002  CA  TRP A 132      -2.484 -47.917  41.048  1.00  1.64           C  
ATOM   2003  C   TRP A 132      -4.001 -48.070  40.959  1.00  1.64           C  
ATOM   2004  O   TRP A 132      -4.633 -48.614  41.869  1.00  1.64           O  
ATOM   2005  CB  TRP A 132      -2.167 -46.475  41.455  1.00  1.64           C  
ATOM   2006  CG  TRP A 132      -0.693 -46.168  41.666  1.00  1.64           C  
ATOM   2007  CD1 TRP A 132       0.328 -47.035  41.951  1.00  1.64           C  
ATOM   2008  CD2 TRP A 132      -0.083 -44.855  41.588  1.00  1.64           C  
ATOM   2009  CE2 TRP A 132       1.277 -45.017  41.822  1.00  1.64           C  
ATOM   2010  CE3 TRP A 132      -0.575 -43.574  41.342  1.00  1.64           C  
ATOM   2011  NE1 TRP A 132       1.521 -46.329  42.055  1.00  1.64           N  
ATOM   2012  CZ2 TRP A 132       2.142 -43.958  41.808  1.00  1.64           C  
ATOM   2013  CZ3 TRP A 132       0.315 -42.514  41.327  1.00  1.64           C  
ATOM   2014  CH2 TRP A 132       1.627 -42.718  41.549  1.00  1.64           C  
ATOM   2015  H   TRP A 132      -1.318 -47.482  39.294  1.00  1.64           H  
ATOM   2016  HA  TRP A 132      -2.098 -48.613  41.792  1.00  1.64           H  
ATOM   2017 1HB  TRP A 132      -2.535 -45.803  40.685  1.00  1.64           H  
ATOM   2018 2HB  TRP A 132      -2.703 -46.233  42.371  1.00  1.64           H  
ATOM   2019  HD1 TRP A 132       0.218 -48.104  42.085  1.00  1.64           H  
ATOM   2020  HE1 TRP A 132       2.473 -46.660  42.285  1.00  1.64           H  
ATOM   2021  HE3 TRP A 132      -1.633 -43.417  41.162  1.00  1.64           H  
ATOM   2022  HZ2 TRP A 132       3.211 -44.083  41.993  1.00  1.64           H  
ATOM   2023  HZ3 TRP A 132      -0.056 -41.516  41.133  1.00  1.64           H  
ATOM   2024  HH2 TRP A 132       2.293 -41.894  41.539  1.00  1.64           H  
ATOM   2025  N   GLN A 133      -4.582 -47.588  39.853  1.00  1.73           N  
ATOM   2026  CA  GLN A 133      -6.021 -47.659  39.652  1.00  1.73           C  
ATOM   2027  C   GLN A 133      -6.499 -49.079  39.460  1.00  1.73           C  
ATOM   2028  O   GLN A 133      -7.515 -49.470  40.035  1.00  1.73           O  
ATOM   2029  CB  GLN A 133      -6.442 -46.821  38.447  1.00  1.73           C  
ATOM   2030  CG  GLN A 133      -6.312 -45.330  38.645  1.00  1.73           C  
ATOM   2031  CD  GLN A 133      -6.622 -44.548  37.396  1.00  1.73           C  
ATOM   2032  NE2 GLN A 133      -7.131 -43.332  37.570  1.00  1.73           N  
ATOM   2033  OE1 GLN A 133      -6.410 -45.024  36.275  1.00  1.73           O  
ATOM   2034  H   GLN A 133      -4.000 -47.148  39.145  1.00  1.73           H  
ATOM   2035  HA  GLN A 133      -6.512 -47.269  40.535  1.00  1.73           H  
ATOM   2036 1HB  GLN A 133      -5.827 -47.100  37.592  1.00  1.73           H  
ATOM   2037 2HB  GLN A 133      -7.478 -47.044  38.194  1.00  1.73           H  
ATOM   2038 1HG  GLN A 133      -7.003 -45.014  39.415  1.00  1.73           H  
ATOM   2039 2HG  GLN A 133      -5.296 -45.114  38.944  1.00  1.73           H  
ATOM   2040 1HE2 GLN A 133      -7.358 -42.764  36.776  1.00  1.73           H  
ATOM   2041 2HE2 GLN A 133      -7.290 -42.985  38.495  1.00  1.73           H  
ATOM   2042  N   ALA A 134      -5.759 -49.883  38.691  1.00  1.83           N  
ATOM   2043  CA  ALA A 134      -6.181 -51.255  38.487  1.00  1.83           C  
ATOM   2044  C   ALA A 134      -6.215 -51.989  39.806  1.00  1.83           C  
ATOM   2045  O   ALA A 134      -7.184 -52.689  40.105  1.00  1.83           O  
ATOM   2046  CB  ALA A 134      -5.236 -51.966  37.537  1.00  1.83           C  
ATOM   2047  H   ALA A 134      -4.924 -49.543  38.214  1.00  1.83           H  
ATOM   2048  HA  ALA A 134      -7.186 -51.247  38.068  1.00  1.83           H  
ATOM   2049 1HB  ALA A 134      -5.570 -52.988  37.389  1.00  1.83           H  
ATOM   2050 2HB  ALA A 134      -5.219 -51.441  36.582  1.00  1.83           H  
ATOM   2051 3HB  ALA A 134      -4.232 -51.967  37.967  1.00  1.83           H  
ATOM   2052  N   GLU A 135      -5.189 -51.790  40.630  1.00  1.95           N  
ATOM   2053  CA  GLU A 135      -5.172 -52.471  41.906  1.00  1.95           C  
ATOM   2054  C   GLU A 135      -6.261 -51.951  42.833  1.00  1.95           C  
ATOM   2055  O   GLU A 135      -6.932 -52.738  43.504  1.00  1.95           O  
ATOM   2056  CB  GLU A 135      -3.768 -52.387  42.494  1.00  1.95           C  
ATOM   2057  CG  GLU A 135      -2.787 -53.295  41.752  1.00  1.95           C  
ATOM   2058  CD  GLU A 135      -3.068 -54.790  41.989  1.00  1.95           C  
ATOM   2059  OE1 GLU A 135      -3.040 -55.205  43.128  1.00  1.95           O  
ATOM   2060  OE2 GLU A 135      -3.337 -55.509  41.048  1.00  1.95           O1-
ATOM   2061  H   GLU A 135      -4.407 -51.191  40.350  1.00  1.95           H  
ATOM   2062  HA  GLU A 135      -5.371 -53.521  41.730  1.00  1.95           H  
ATOM   2063 1HB  GLU A 135      -3.401 -51.360  42.430  1.00  1.95           H  
ATOM   2064 2HB  GLU A 135      -3.772 -52.672  43.521  1.00  1.95           H  
ATOM   2065 1HG  GLU A 135      -2.858 -53.085  40.685  1.00  1.95           H  
ATOM   2066 2HG  GLU A 135      -1.787 -53.061  42.068  1.00  1.95           H  
ATOM   2067  N   ALA A 136      -6.502 -50.645  42.833  1.00  2.10           N  
ATOM   2068  CA  ALA A 136      -7.559 -50.112  43.670  1.00  2.10           C  
ATOM   2069  C   ALA A 136      -8.914 -50.690  43.255  1.00  2.10           C  
ATOM   2070  O   ALA A 136      -9.741 -51.019  44.116  1.00  2.10           O  
ATOM   2071  CB  ALA A 136      -7.547 -48.616  43.592  1.00  2.10           C  
ATOM   2072  H   ALA A 136      -5.929 -50.007  42.280  1.00  2.10           H  
ATOM   2073  HA  ALA A 136      -7.368 -50.413  44.697  1.00  2.10           H  
ATOM   2074 1HB  ALA A 136      -8.317 -48.206  44.233  1.00  2.10           H  
ATOM   2075 2HB  ALA A 136      -6.573 -48.247  43.911  1.00  2.10           H  
ATOM   2076 3HB  ALA A 136      -7.717 -48.329  42.565  1.00  2.10           H  
ATOM   2077  N   MET A 137      -9.130 -50.864  41.942  1.00  2.26           N  
ATOM   2078  CA  MET A 137     -10.371 -51.453  41.465  1.00  2.26           C  
ATOM   2079  C   MET A 137     -10.474 -52.904  41.864  1.00  2.26           C  
ATOM   2080  O   MET A 137     -11.548 -53.366  42.240  1.00  2.26           O  
ATOM   2081  CB  MET A 137     -10.512 -51.337  39.959  1.00  2.26           C  
ATOM   2082  CG  MET A 137     -11.843 -51.908  39.437  1.00  2.26           C  
ATOM   2083  SD  MET A 137     -13.304 -51.034  40.050  1.00  2.26           S  
ATOM   2084  CE  MET A 137     -14.614 -51.915  39.252  1.00  2.26           C  
ATOM   2085  H   MET A 137      -8.430 -50.555  41.265  1.00  2.26           H  
ATOM   2086  HA  MET A 137     -11.197 -50.922  41.930  1.00  2.26           H  
ATOM   2087 1HB  MET A 137     -10.416 -50.303  39.655  1.00  2.26           H  
ATOM   2088 2HB  MET A 137      -9.697 -51.888  39.483  1.00  2.26           H  
ATOM   2089 1HG  MET A 137     -11.848 -51.868  38.351  1.00  2.26           H  
ATOM   2090 2HG  MET A 137     -11.916 -52.952  39.737  1.00  2.26           H  
ATOM   2091 1HE  MET A 137     -15.559 -51.468  39.520  1.00  2.26           H  
ATOM   2092 2HE  MET A 137     -14.486 -51.856  38.171  1.00  2.26           H  
ATOM   2093 3HE  MET A 137     -14.602 -52.951  39.564  1.00  2.26           H  
ATOM   2094  N   ARG A 138      -9.360 -53.627  41.819  1.00  2.42           N  
ATOM   2095  CA  ARG A 138      -9.381 -55.023  42.209  1.00  2.42           C  
ATOM   2096  C   ARG A 138      -9.774 -55.122  43.678  1.00  2.42           C  
ATOM   2097  O   ARG A 138     -10.572 -55.982  44.055  1.00  2.42           O  
ATOM   2098  CB  ARG A 138      -8.030 -55.644  41.899  1.00  2.42           C  
ATOM   2099  CG  ARG A 138      -7.817 -55.811  40.381  1.00  2.42           C  
ATOM   2100  CD  ARG A 138      -6.415 -56.138  39.973  1.00  2.42           C  
ATOM   2101  NE  ARG A 138      -6.329 -56.271  38.514  1.00  2.42           N  
ATOM   2102  CZ  ARG A 138      -5.213 -56.118  37.757  1.00  2.42           C  
ATOM   2103  NH1 ARG A 138      -4.048 -55.808  38.291  1.00  2.42           N1+
ATOM   2104  NH2 ARG A 138      -5.298 -56.278  36.447  1.00  2.42           N  
ATOM   2105  H   ARG A 138      -8.494 -53.211  41.478  1.00  2.42           H  
ATOM   2106  HA  ARG A 138     -10.132 -55.538  41.610  1.00  2.42           H  
ATOM   2107 1HB  ARG A 138      -7.231 -55.019  42.292  1.00  2.42           H  
ATOM   2108 2HB  ARG A 138      -7.949 -56.621  42.370  1.00  2.42           H  
ATOM   2109 1HG  ARG A 138      -8.454 -56.628  40.042  1.00  2.42           H  
ATOM   2110 2HG  ARG A 138      -8.122 -54.906  39.872  1.00  2.42           H  
ATOM   2111 1HD  ARG A 138      -5.752 -55.334  40.278  1.00  2.42           H  
ATOM   2112 2HD  ARG A 138      -6.091 -57.071  40.430  1.00  2.42           H  
ATOM   2113  HE  ARG A 138      -7.184 -56.506  38.030  1.00  2.42           H  
ATOM   2114 1HH1 ARG A 138      -3.944 -55.671  39.306  1.00  2.42           H  
ATOM   2115 2HH1 ARG A 138      -3.238 -55.702  37.702  1.00  2.42           H  
ATOM   2116 1HH2 ARG A 138      -6.184 -56.513  36.023  1.00  2.42           H  
ATOM   2117 2HH2 ARG A 138      -4.477 -56.165  35.872  1.00  2.42           H  
ATOM   2118  N   ALA A 139      -9.261 -54.215  44.517  1.00  2.58           N  
ATOM   2119  CA  ALA A 139      -9.667 -54.234  45.917  1.00  2.58           C  
ATOM   2120  C   ALA A 139     -11.148 -53.958  46.034  1.00  2.58           C  
ATOM   2121  O   ALA A 139     -11.845 -54.601  46.822  1.00  2.58           O  
ATOM   2122  CB  ALA A 139      -8.921 -53.214  46.727  1.00  2.58           C  
ATOM   2123  H   ALA A 139      -8.586 -53.528  44.178  1.00  2.58           H  
ATOM   2124  HA  ALA A 139      -9.466 -55.222  46.319  1.00  2.58           H  
ATOM   2125 1HB  ALA A 139      -9.249 -53.275  47.755  1.00  2.58           H  
ATOM   2126 2HB  ALA A 139      -7.896 -53.419  46.684  1.00  2.58           H  
ATOM   2127 3HB  ALA A 139      -9.117 -52.219  46.337  1.00  2.58           H  
ATOM   2128  N   ALA A 140     -11.648 -53.014  45.234  1.00  2.71           N  
ATOM   2129  CA  ALA A 140     -13.059 -52.688  45.282  1.00  2.71           C  
ATOM   2130  C   ALA A 140     -13.893 -53.896  44.919  1.00  2.71           C  
ATOM   2131  O   ALA A 140     -14.888 -54.186  45.578  1.00  2.71           O  
ATOM   2132  CB  ALA A 140     -13.360 -51.537  44.342  1.00  2.71           C  
ATOM   2133  H   ALA A 140     -11.032 -52.492  44.609  1.00  2.71           H  
ATOM   2134  HA  ALA A 140     -13.308 -52.399  46.299  1.00  2.71           H  
ATOM   2135 1HB  ALA A 140     -14.399 -51.284  44.399  1.00  2.71           H  
ATOM   2136 2HB  ALA A 140     -12.769 -50.690  44.632  1.00  2.71           H  
ATOM   2137 3HB  ALA A 140     -13.120 -51.814  43.326  1.00  2.71           H  
ATOM   2138  N   GLN A 141     -13.464 -54.653  43.918  1.00  2.82           N  
ATOM   2139  CA  GLN A 141     -14.194 -55.840  43.492  1.00  2.82           C  
ATOM   2140  C   GLN A 141     -14.199 -56.905  44.589  1.00  2.82           C  
ATOM   2141  O   GLN A 141     -15.217 -57.559  44.843  1.00  2.82           O  
ATOM   2142  CB  GLN A 141     -13.563 -56.380  42.212  1.00  2.82           C  
ATOM   2143  CG  GLN A 141     -13.772 -55.476  40.996  1.00  2.82           C  
ATOM   2144  CD  GLN A 141     -12.945 -55.898  39.787  1.00  2.82           C  
ATOM   2145  NE2 GLN A 141     -13.427 -55.551  38.598  1.00  2.82           N  
ATOM   2146  OE1 GLN A 141     -11.887 -56.526  39.912  1.00  2.82           O  
ATOM   2147  H   GLN A 141     -12.628 -54.367  43.406  1.00  2.82           H  
ATOM   2148  HA  GLN A 141     -15.225 -55.554  43.284  1.00  2.82           H  
ATOM   2149 1HB  GLN A 141     -12.492 -56.496  42.362  1.00  2.82           H  
ATOM   2150 2HB  GLN A 141     -13.971 -57.363  41.988  1.00  2.82           H  
ATOM   2151 1HG  GLN A 141     -14.823 -55.511  40.716  1.00  2.82           H  
ATOM   2152 2HG  GLN A 141     -13.501 -54.461  41.264  1.00  2.82           H  
ATOM   2153 1HE2 GLN A 141     -12.931 -55.798  37.765  1.00  2.82           H  
ATOM   2154 2HE2 GLN A 141     -14.284 -55.042  38.537  1.00  2.82           H  
ATOM   2155  N   ARG A 142     -13.063 -57.053  45.274  1.00  2.90           N  
ATOM   2156  CA  ARG A 142     -12.943 -58.031  46.347  1.00  2.90           C  
ATOM   2157  C   ARG A 142     -13.844 -57.652  47.527  1.00  2.90           C  
ATOM   2158  O   ARG A 142     -14.590 -58.492  48.053  1.00  2.90           O  
ATOM   2159  CB  ARG A 142     -11.484 -58.082  46.786  1.00  2.90           C  
ATOM   2160  CG  ARG A 142     -10.520 -58.714  45.769  1.00  2.90           C  
ATOM   2161  CD  ARG A 142      -9.063 -58.530  46.143  1.00  2.90           C  
ATOM   2162  NE  ARG A 142      -8.167 -59.101  45.125  1.00  2.90           N  
ATOM   2163  CZ  ARG A 142      -6.811 -59.026  45.136  1.00  2.90           C  
ATOM   2164  NH1 ARG A 142      -6.187 -58.442  46.123  1.00  2.90           N1+
ATOM   2165  NH2 ARG A 142      -6.114 -59.555  44.145  1.00  2.90           N  
ATOM   2166  H   ARG A 142     -12.247 -56.498  45.012  1.00  2.90           H  
ATOM   2167  HA  ARG A 142     -13.243 -59.006  45.968  1.00  2.90           H  
ATOM   2168 1HB  ARG A 142     -11.130 -57.076  46.988  1.00  2.90           H  
ATOM   2169 2HB  ARG A 142     -11.401 -58.638  47.695  1.00  2.90           H  
ATOM   2170 1HG  ARG A 142     -10.714 -59.785  45.729  1.00  2.90           H  
ATOM   2171 2HG  ARG A 142     -10.690 -58.290  44.786  1.00  2.90           H  
ATOM   2172 1HD  ARG A 142      -8.848 -57.470  46.209  1.00  2.90           H  
ATOM   2173 2HD  ARG A 142      -8.849 -58.984  47.101  1.00  2.90           H  
ATOM   2174  HE  ARG A 142      -8.600 -59.567  44.342  1.00  2.90           H  
ATOM   2175 1HH1 ARG A 142      -6.702 -58.065  46.917  1.00  2.90           H  
ATOM   2176 2HH1 ARG A 142      -5.163 -58.404  46.170  1.00  2.90           H  
ATOM   2177 1HH2 ARG A 142      -6.588 -60.014  43.380  1.00  2.90           H  
ATOM   2178 2HH2 ARG A 142      -5.104 -59.500  44.156  1.00  2.90           H  
ATOM   2179  N   ARG A 143     -13.826 -56.364  47.895  1.00  2.99           N  
ATOM   2180  CA  ARG A 143     -14.654 -55.863  48.982  1.00  2.99           C  
ATOM   2181  C   ARG A 143     -16.125 -55.944  48.622  1.00  2.99           C  
ATOM   2182  O   ARG A 143     -16.952 -56.323  49.459  1.00  2.99           O  
ATOM   2183  CB  ARG A 143     -14.330 -54.409  49.307  1.00  2.99           C  
ATOM   2184  CG  ARG A 143     -12.995 -54.128  50.012  1.00  2.99           C  
ATOM   2185  CD  ARG A 143     -12.978 -52.714  50.519  1.00  2.99           C  
ATOM   2186  NE  ARG A 143     -13.005 -51.736  49.425  1.00  2.99           N  
ATOM   2187  CZ  ARG A 143     -11.919 -51.177  48.845  1.00  2.99           C  
ATOM   2188  NH1 ARG A 143     -10.714 -51.446  49.285  1.00  2.99           N1+
ATOM   2189  NH2 ARG A 143     -12.075 -50.341  47.844  1.00  2.99           N  
ATOM   2190  H   ARG A 143     -13.197 -55.717  47.418  1.00  2.99           H  
ATOM   2191  HA  ARG A 143     -14.472 -56.473  49.866  1.00  2.99           H  
ATOM   2192 1HB  ARG A 143     -14.318 -53.842  48.374  1.00  2.99           H  
ATOM   2193 2HB  ARG A 143     -15.127 -53.991  49.922  1.00  2.99           H  
ATOM   2194 1HG  ARG A 143     -12.876 -54.808  50.857  1.00  2.99           H  
ATOM   2195 2HG  ARG A 143     -12.171 -54.263  49.315  1.00  2.99           H  
ATOM   2196 1HD  ARG A 143     -13.852 -52.546  51.147  1.00  2.99           H  
ATOM   2197 2HD  ARG A 143     -12.074 -52.550  51.102  1.00  2.99           H  
ATOM   2198  HE  ARG A 143     -13.912 -51.487  49.052  1.00  2.99           H  
ATOM   2199 1HH1 ARG A 143     -10.591 -52.084  50.059  1.00  2.99           H  
ATOM   2200 2HH1 ARG A 143      -9.914 -50.989  48.869  1.00  2.99           H  
ATOM   2201 1HH2 ARG A 143     -13.009 -50.136  47.517  1.00  2.99           H  
ATOM   2202 2HH2 ARG A 143     -11.271 -49.913  47.409  1.00  2.99           H  
ATOM   2203  N   THR A 144     -16.443 -55.619  47.365  1.00  3.11           N  
ATOM   2204  CA  THR A 144     -17.809 -55.597  46.884  1.00  3.11           C  
ATOM   2205  C   THR A 144     -18.410 -56.964  46.990  1.00  3.11           C  
ATOM   2206  O   THR A 144     -19.526 -57.110  47.487  1.00  3.11           O  
ATOM   2207  CB  THR A 144     -17.901 -55.108  45.433  1.00  3.11           C  
ATOM   2208  CG2 THR A 144     -19.319 -55.122  44.983  1.00  3.11           C  
ATOM   2209  OG1 THR A 144     -17.394 -53.779  45.345  1.00  3.11           O  
ATOM   2210  H   THR A 144     -15.710 -55.328  46.724  1.00  3.11           H  
ATOM   2211  HA  THR A 144     -18.385 -54.926  47.497  1.00  3.11           H  
ATOM   2212  HB  THR A 144     -17.309 -55.762  44.790  1.00  3.11           H  
ATOM   2213  HG1 THR A 144     -16.436 -53.815  45.511  1.00  3.11           H  
ATOM   2214 1HG2 THR A 144     -19.379 -54.783  43.951  1.00  3.11           H  
ATOM   2215 2HG2 THR A 144     -19.678 -56.132  45.055  1.00  3.11           H  
ATOM   2216 3HG2 THR A 144     -19.918 -54.475  45.613  1.00  3.11           H  
ATOM   2217  N   ALA A 145     -17.666 -57.981  46.558  1.00  3.28           N  
ATOM   2218  CA  ALA A 145     -18.176 -59.328  46.652  1.00  3.28           C  
ATOM   2219  C   ALA A 145     -18.446 -59.699  48.101  1.00  3.28           C  
ATOM   2220  O   ALA A 145     -19.526 -60.187  48.429  1.00  3.28           O  
ATOM   2221  CB  ALA A 145     -17.169 -60.296  46.059  1.00  3.28           C  
ATOM   2222  H   ALA A 145     -16.749 -57.813  46.138  1.00  3.28           H  
ATOM   2223  HA  ALA A 145     -19.113 -59.382  46.101  1.00  3.28           H  
ATOM   2224 1HB  ALA A 145     -17.557 -61.311  46.119  1.00  3.28           H  
ATOM   2225 2HB  ALA A 145     -16.985 -60.033  45.017  1.00  3.28           H  
ATOM   2226 3HB  ALA A 145     -16.234 -60.228  46.619  1.00  3.28           H  
ATOM   2227  N   ALA A 146     -17.508 -59.399  49.004  1.00  3.55           N  
ATOM   2228  CA  ALA A 146     -17.734 -59.752  50.403  1.00  3.55           C  
ATOM   2229  C   ALA A 146     -18.969 -59.023  50.957  1.00  3.55           C  
ATOM   2230  O   ALA A 146     -19.785 -59.606  51.687  1.00  3.55           O  
ATOM   2231  CB  ALA A 146     -16.494 -59.424  51.216  1.00  3.55           C  
ATOM   2232  H   ALA A 146     -16.624 -58.969  48.717  1.00  3.55           H  
ATOM   2233  HA  ALA A 146     -17.923 -60.824  50.458  1.00  3.55           H  
ATOM   2234 1HB  ALA A 146     -16.647 -59.710  52.254  1.00  3.55           H  
ATOM   2235 2HB  ALA A 146     -15.648 -59.972  50.807  1.00  3.55           H  
ATOM   2236 3HB  ALA A 146     -16.296 -58.353  51.157  1.00  3.55           H  
ATOM   2237  N   GLY A 147     -19.117 -57.759  50.556  1.00  3.94           N  
ATOM   2238  CA  GLY A 147     -20.211 -56.889  50.958  1.00  3.94           C  
ATOM   2239  C   GLY A 147     -21.560 -57.438  50.530  1.00  3.94           C  
ATOM   2240  O   GLY A 147     -22.477 -57.554  51.342  1.00  3.94           O  
ATOM   2241  H   GLY A 147     -18.399 -57.358  49.957  1.00  3.94           H  
ATOM   2242 1HA  GLY A 147     -20.191 -56.747  52.035  1.00  3.94           H  
ATOM   2243 2HA  GLY A 147     -20.059 -55.919  50.500  1.00  3.94           H  
ATOM   2244  N   ILE A 148     -21.677 -57.769  49.247  1.00  4.44           N  
ATOM   2245  CA  ILE A 148     -22.903 -58.311  48.678  1.00  4.44           C  
ATOM   2246  C   ILE A 148     -23.258 -59.663  49.285  1.00  4.44           C  
ATOM   2247  O   ILE A 148     -24.432 -59.940  49.538  1.00  4.44           O  
ATOM   2248  CB  ILE A 148     -22.820 -58.408  47.151  1.00  4.44           C  
ATOM   2249  CG1 ILE A 148     -22.796 -56.986  46.572  1.00  4.44           C  
ATOM   2250  CG2 ILE A 148     -23.986 -59.217  46.606  1.00  4.44           C  
ATOM   2251  CD1 ILE A 148     -22.479 -56.924  45.117  1.00  4.44           C  
ATOM   2252  H   ILE A 148     -20.870 -57.636  48.639  1.00  4.44           H  
ATOM   2253  HA  ILE A 148     -23.712 -57.623  48.909  1.00  4.44           H  
ATOM   2254  HB  ILE A 148     -21.876 -58.889  46.875  1.00  4.44           H  
ATOM   2255 1HG1 ILE A 148     -23.765 -56.514  46.739  1.00  4.44           H  
ATOM   2256 2HG1 ILE A 148     -22.037 -56.415  47.106  1.00  4.44           H  
ATOM   2257 1HG2 ILE A 148     -23.911 -59.280  45.523  1.00  4.44           H  
ATOM   2258 2HG2 ILE A 148     -23.960 -60.220  47.032  1.00  4.44           H  
ATOM   2259 3HG2 ILE A 148     -24.924 -58.732  46.879  1.00  4.44           H  
ATOM   2260 1HD1 ILE A 148     -22.469 -55.878  44.794  1.00  4.44           H  
ATOM   2261 2HD1 ILE A 148     -21.511 -57.375  44.944  1.00  4.44           H  
ATOM   2262 3HD1 ILE A 148     -23.235 -57.469  44.558  1.00  4.44           H  
ATOM   2263  N   MET A 149     -22.257 -60.520  49.497  1.00  5.06           N  
ATOM   2264  CA  MET A 149     -22.496 -61.817  50.113  1.00  5.06           C  
ATOM   2265  C   MET A 149     -23.146 -61.667  51.487  1.00  5.06           C  
ATOM   2266  O   MET A 149     -24.028 -62.455  51.831  1.00  5.06           O  
ATOM   2267  CB  MET A 149     -21.180 -62.576  50.238  1.00  5.06           C  
ATOM   2268  CG  MET A 149     -20.592 -63.071  48.934  1.00  5.06           C  
ATOM   2269  SD  MET A 149     -18.891 -63.634  49.139  1.00  5.06           S  
ATOM   2270  CE  MET A 149     -19.084 -65.100  50.136  1.00  5.06           C  
ATOM   2271  H   MET A 149     -21.304 -60.264  49.234  1.00  5.06           H  
ATOM   2272  HA  MET A 149     -23.174 -62.381  49.480  1.00  5.06           H  
ATOM   2273 1HB  MET A 149     -20.439 -61.922  50.689  1.00  5.06           H  
ATOM   2274 2HB  MET A 149     -21.311 -63.431  50.901  1.00  5.06           H  
ATOM   2275 1HG  MET A 149     -21.187 -63.909  48.577  1.00  5.06           H  
ATOM   2276 2HG  MET A 149     -20.623 -62.296  48.178  1.00  5.06           H  
ATOM   2277 1HE  MET A 149     -18.104 -65.534  50.319  1.00  5.06           H  
ATOM   2278 2HE  MET A 149     -19.556 -64.840  51.081  1.00  5.06           H  
ATOM   2279 3HE  MET A 149     -19.705 -65.820  49.604  1.00  5.06           H  
ATOM   2280  N   LYS A 150     -22.707 -60.673  52.287  1.00  5.71           N  
ATOM   2281  CA  LYS A 150     -23.263 -60.333  53.622  1.00  5.71           C  
ATOM   2282  C   LYS A 150     -23.039 -61.384  54.719  1.00  5.71           C  
ATOM   2283  O   LYS A 150     -22.520 -61.082  55.793  1.00  5.71           O  
ATOM   2284  CB  LYS A 150     -24.760 -60.005  53.520  1.00  5.71           C  
ATOM   2285  CG  LYS A 150     -25.038 -58.719  52.761  1.00  5.71           C  
ATOM   2286  CD  LYS A 150     -26.510 -58.412  52.641  1.00  5.71           C  
ATOM   2287  CE  LYS A 150     -26.722 -57.132  51.838  1.00  5.71           C  
ATOM   2288  NZ  LYS A 150     -28.164 -56.825  51.643  1.00  5.71           N1+
ATOM   2289  H   LYS A 150     -21.928 -60.099  51.948  1.00  5.71           H  
ATOM   2290  HA  LYS A 150     -22.762 -59.421  53.948  1.00  5.71           H  
ATOM   2291 1HB  LYS A 150     -25.308 -60.806  53.039  1.00  5.71           H  
ATOM   2292 2HB  LYS A 150     -25.170 -59.895  54.523  1.00  5.71           H  
ATOM   2293 1HG  LYS A 150     -24.534 -57.889  53.254  1.00  5.71           H  
ATOM   2294 2HG  LYS A 150     -24.632 -58.808  51.766  1.00  5.71           H  
ATOM   2295 1HD  LYS A 150     -27.011 -59.238  52.135  1.00  5.71           H  
ATOM   2296 2HD  LYS A 150     -26.943 -58.293  53.632  1.00  5.71           H  
ATOM   2297 1HE  LYS A 150     -26.251 -56.301  52.362  1.00  5.71           H  
ATOM   2298 2HE  LYS A 150     -26.247 -57.247  50.860  1.00  5.71           H  
ATOM   2299 1HZ  LYS A 150     -28.255 -55.973  51.105  1.00  5.71           H  
ATOM   2300 2HZ  LYS A 150     -28.602 -57.589  51.146  1.00  5.71           H  
ATOM   2301 3HZ  LYS A 150     -28.612 -56.707  52.541  1.00  5.71           H  
ATOM   2302  N   ASN A 151     -23.360 -62.635  54.418  1.00  6.28           N  
ATOM   2303  CA  ASN A 151     -23.208 -63.767  55.322  1.00  6.28           C  
ATOM   2304  C   ASN A 151     -21.854 -64.426  55.109  1.00  6.28           C  
ATOM   2305  O   ASN A 151     -21.639 -65.590  55.432  1.00  6.28           O  
ATOM   2306  CB  ASN A 151     -24.331 -64.763  55.138  1.00  6.28           C  
ATOM   2307  CG  ASN A 151     -25.636 -64.246  55.658  1.00  6.28           C  
ATOM   2308  ND2 ASN A 151     -26.704 -64.546  54.964  1.00  6.28           N  
ATOM   2309  OD1 ASN A 151     -25.681 -63.572  56.695  1.00  6.28           O  
ATOM   2310  H   ASN A 151     -23.772 -62.795  53.510  1.00  6.28           H  
ATOM   2311  HA  ASN A 151     -23.236 -63.402  56.349  1.00  6.28           H  
ATOM   2312 1HB  ASN A 151     -24.438 -64.987  54.074  1.00  6.28           H  
ATOM   2313 2HB  ASN A 151     -24.084 -65.693  55.647  1.00  6.28           H  
ATOM   2314 1HD2 ASN A 151     -27.602 -64.228  55.265  1.00  6.28           H  
ATOM   2315 2HD2 ASN A 151     -26.619 -65.093  54.130  1.00  6.28           H  
ATOM   2316  N   ALA A 152     -20.928 -63.657  54.550  1.00  6.64           N  
ATOM   2317  CA  ALA A 152     -19.559 -64.086  54.356  1.00  6.64           C  
ATOM   2318  C   ALA A 152     -18.900 -64.413  55.695  1.00  6.64           C  
ATOM   2319  O   ALA A 152     -17.995 -65.227  55.736  1.00  6.64           O  
ATOM   2320  CB  ALA A 152     -18.749 -63.010  53.638  1.00  6.64           C  
ATOM   2321  H   ALA A 152     -21.185 -62.718  54.284  1.00  6.64           H  
ATOM   2322  HA  ALA A 152     -19.571 -64.993  53.749  1.00  6.64           H  
ATOM   2323 1HB  ALA A 152     -17.732 -63.364  53.484  1.00  6.64           H  
ATOM   2324 2HB  ALA A 152     -19.203 -62.786  52.672  1.00  6.64           H  
ATOM   2325 3HB  ALA A 152     -18.732 -62.105  54.243  1.00  6.64           H  
ATOM   2326  N   VAL A 153     -19.299 -63.728  56.773  1.00  6.70           N  
ATOM   2327  CA  VAL A 153     -18.649 -63.884  58.078  1.00  6.70           C  
ATOM   2328  C   VAL A 153     -19.276 -64.880  59.054  1.00  6.70           C  
ATOM   2329  O   VAL A 153     -18.564 -65.705  59.637  1.00  6.70           O  
ATOM   2330  CB  VAL A 153     -18.575 -62.518  58.753  1.00  6.70           C  
ATOM   2331  CG1 VAL A 153     -18.015 -62.643  60.122  1.00  6.70           C  
ATOM   2332  CG2 VAL A 153     -17.698 -61.673  57.953  1.00  6.70           C  
ATOM   2333  H   VAL A 153     -20.064 -63.078  56.676  1.00  6.70           H  
ATOM   2334  HA  VAL A 153     -17.631 -64.204  57.890  1.00  6.70           H  
ATOM   2335  HB  VAL A 153     -19.572 -62.083  58.821  1.00  6.70           H  
ATOM   2336 1HG1 VAL A 153     -17.952 -61.659  60.584  1.00  6.70           H  
ATOM   2337 2HG1 VAL A 153     -18.652 -63.282  60.725  1.00  6.70           H  
ATOM   2338 3HG1 VAL A 153     -17.024 -63.070  60.041  1.00  6.70           H  
ATOM   2339 1HG2 VAL A 153     -17.611 -60.688  58.409  1.00  6.70           H  
ATOM   2340 2HG2 VAL A 153     -16.743 -62.163  57.942  1.00  6.70           H  
ATOM   2341 3HG2 VAL A 153     -18.087 -61.574  56.941  1.00  6.70           H  
ATOM   2342  N   VAL A 154     -20.585 -64.749  59.305  1.00  6.44           N  
ATOM   2343  CA  VAL A 154     -21.378 -65.570  60.247  1.00  6.44           C  
ATOM   2344  C   VAL A 154     -20.699 -65.984  61.579  1.00  6.44           C  
ATOM   2345  O   VAL A 154     -21.138 -65.566  62.650  1.00  6.44           O  
ATOM   2346  CB  VAL A 154     -21.886 -66.820  59.509  1.00  6.44           C  
ATOM   2347  CG1 VAL A 154     -22.641 -67.763  60.458  1.00  6.44           C  
ATOM   2348  CG2 VAL A 154     -22.790 -66.364  58.393  1.00  6.44           C  
ATOM   2349  H   VAL A 154     -21.081 -64.041  58.785  1.00  6.44           H  
ATOM   2350  HA  VAL A 154     -22.258 -64.982  60.507  1.00  6.44           H  
ATOM   2351  HB  VAL A 154     -21.035 -67.368  59.101  1.00  6.44           H  
ATOM   2352 1HG1 VAL A 154     -22.983 -68.633  59.903  1.00  6.44           H  
ATOM   2353 2HG1 VAL A 154     -21.992 -68.096  61.265  1.00  6.44           H  
ATOM   2354 3HG1 VAL A 154     -23.497 -67.244  60.882  1.00  6.44           H  
ATOM   2355 1HG2 VAL A 154     -23.149 -67.224  57.831  1.00  6.44           H  
ATOM   2356 2HG2 VAL A 154     -23.639 -65.818  58.803  1.00  6.44           H  
ATOM   2357 3HG2 VAL A 154     -22.231 -65.716  57.744  1.00  6.44           H  
ATOM   2358  N   ASP A 155     -19.658 -66.816  61.504  1.00  5.94           N  
ATOM   2359  CA  ASP A 155     -18.934 -67.334  62.662  1.00  5.94           C  
ATOM   2360  C   ASP A 155     -17.712 -66.483  63.030  1.00  5.94           C  
ATOM   2361  O   ASP A 155     -17.031 -66.758  64.018  1.00  5.94           O  
ATOM   2362  CB  ASP A 155     -18.475 -68.766  62.385  1.00  5.94           C  
ATOM   2363  CG  ASP A 155     -19.638 -69.737  62.227  1.00  5.94           C  
ATOM   2364  OD1 ASP A 155     -20.594 -69.616  62.953  1.00  5.94           O  
ATOM   2365  OD2 ASP A 155     -19.564 -70.585  61.373  1.00  5.94           O1-
ATOM   2366  H   ASP A 155     -19.334 -67.058  60.579  1.00  5.94           H  
ATOM   2367  HA  ASP A 155     -19.613 -67.341  63.515  1.00  5.94           H  
ATOM   2368 1HB  ASP A 155     -17.879 -68.780  61.470  1.00  5.94           H  
ATOM   2369 2HB  ASP A 155     -17.836 -69.106  63.198  1.00  5.94           H  
ATOM   2370  N   GLY A 156     -17.459 -65.433  62.253  1.00  5.31           N  
ATOM   2371  CA  GLY A 156     -16.322 -64.544  62.496  1.00  5.31           C  
ATOM   2372  C   GLY A 156     -15.166 -64.731  61.507  1.00  5.31           C  
ATOM   2373  O   GLY A 156     -14.063 -64.234  61.738  1.00  5.31           O  
ATOM   2374  H   GLY A 156     -18.052 -65.292  61.442  1.00  5.31           H  
ATOM   2375 1HA  GLY A 156     -16.662 -63.510  62.470  1.00  5.31           H  
ATOM   2376 2HA  GLY A 156     -15.952 -64.713  63.506  1.00  5.31           H  
ATOM   2377  N   ILE A 157     -15.406 -65.475  60.428  1.00  4.71           N  
ATOM   2378  CA  ILE A 157     -14.381 -65.728  59.414  1.00  4.71           C  
ATOM   2379  C   ILE A 157     -14.917 -65.332  58.056  1.00  4.71           C  
ATOM   2380  O   ILE A 157     -15.919 -65.885  57.627  1.00  4.71           O  
ATOM   2381  CB  ILE A 157     -13.993 -67.219  59.390  1.00  4.71           C  
ATOM   2382  CG1 ILE A 157     -13.452 -67.649  60.766  1.00  4.71           C  
ATOM   2383  CG2 ILE A 157     -12.963 -67.472  58.296  1.00  4.71           C  
ATOM   2384  CD1 ILE A 157     -13.244 -69.135  60.894  1.00  4.71           C  
ATOM   2385  H   ILE A 157     -16.351 -65.821  60.269  1.00  4.71           H  
ATOM   2386  HA  ILE A 157     -13.500 -65.126  59.631  1.00  4.71           H  
ATOM   2387  HB  ILE A 157     -14.881 -67.817  59.188  1.00  4.71           H  
ATOM   2388 1HG1 ILE A 157     -12.504 -67.144  60.946  1.00  4.71           H  
ATOM   2389 2HG1 ILE A 157     -14.157 -67.352  61.539  1.00  4.71           H  
ATOM   2390 1HG2 ILE A 157     -12.703 -68.529  58.277  1.00  4.71           H  
ATOM   2391 2HG2 ILE A 157     -13.377 -67.184  57.327  1.00  4.71           H  
ATOM   2392 3HG2 ILE A 157     -12.070 -66.882  58.497  1.00  4.71           H  
ATOM   2393 1HD1 ILE A 157     -12.864 -69.364  61.891  1.00  4.71           H  
ATOM   2394 2HD1 ILE A 157     -14.193 -69.651  60.741  1.00  4.71           H  
ATOM   2395 3HD1 ILE A 157     -12.525 -69.468  60.148  1.00  4.71           H  
ATOM   2396  N   VAL A 158     -14.243 -64.439  57.336  1.00  4.21           N  
ATOM   2397  CA  VAL A 158     -14.823 -64.023  56.064  1.00  4.21           C  
ATOM   2398  C   VAL A 158     -14.587 -65.152  55.045  1.00  4.21           C  
ATOM   2399  O   VAL A 158     -13.447 -65.561  54.824  1.00  4.21           O  
ATOM   2400  CB  VAL A 158     -14.145 -62.731  55.537  1.00  4.21           C  
ATOM   2401  CG1 VAL A 158     -14.773 -62.333  54.220  1.00  4.21           C  
ATOM   2402  CG2 VAL A 158     -14.228 -61.601  56.526  1.00  4.21           C  
ATOM   2403  H   VAL A 158     -13.393 -64.024  57.686  1.00  4.21           H  
ATOM   2404  HA  VAL A 158     -15.890 -63.858  56.185  1.00  4.21           H  
ATOM   2405  HB  VAL A 158     -13.096 -62.962  55.339  1.00  4.21           H  
ATOM   2406 1HG1 VAL A 158     -14.263 -61.454  53.818  1.00  4.21           H  
ATOM   2407 2HG1 VAL A 158     -14.695 -63.126  53.542  1.00  4.21           H  
ATOM   2408 3HG1 VAL A 158     -15.822 -62.103  54.384  1.00  4.21           H  
ATOM   2409 1HG2 VAL A 158     -13.713 -60.733  56.113  1.00  4.21           H  
ATOM   2410 2HG2 VAL A 158     -15.241 -61.346  56.692  1.00  4.21           H  
ATOM   2411 3HG2 VAL A 158     -13.755 -61.893  57.465  1.00  4.21           H  
ATOM   2412  N   ALA A 159     -15.664 -65.628  54.412  1.00  3.85           N  
ATOM   2413  CA  ALA A 159     -15.643 -66.714  53.429  1.00  3.85           C  
ATOM   2414  C   ALA A 159     -14.740 -66.414  52.234  1.00  3.85           C  
ATOM   2415  O   ALA A 159     -14.128 -67.318  51.663  1.00  3.85           O  
ATOM   2416  CB  ALA A 159     -17.056 -66.976  52.946  1.00  3.85           C  
ATOM   2417  H   ALA A 159     -16.565 -65.268  54.695  1.00  3.85           H  
ATOM   2418  HA  ALA A 159     -15.259 -67.607  53.925  1.00  3.85           H  
ATOM   2419 1HB  ALA A 159     -17.055 -67.804  52.240  1.00  3.85           H  
ATOM   2420 2HB  ALA A 159     -17.688 -67.220  53.803  1.00  3.85           H  
ATOM   2421 3HB  ALA A 159     -17.433 -66.085  52.466  1.00  3.85           H  
ATOM   2422  N   THR A 160     -14.676 -65.151  51.855  1.00  3.60           N  
ATOM   2423  CA  THR A 160     -13.832 -64.701  50.766  1.00  3.60           C  
ATOM   2424  C   THR A 160     -12.624 -64.042  51.423  1.00  3.60           C  
ATOM   2425  O   THR A 160     -12.768 -63.107  52.197  1.00  3.60           O  
ATOM   2426  CB  THR A 160     -14.588 -63.724  49.847  1.00  3.60           C  
ATOM   2427  CG2 THR A 160     -13.711 -63.269  48.704  1.00  3.60           C  
ATOM   2428  OG1 THR A 160     -15.722 -64.386  49.301  1.00  3.60           O  
ATOM   2429  H   THR A 160     -15.217 -64.478  52.369  1.00  3.60           H  
ATOM   2430  HA  THR A 160     -13.492 -65.556  50.182  1.00  3.60           H  
ATOM   2431  HB  THR A 160     -14.914 -62.857  50.425  1.00  3.60           H  
ATOM   2432  HG1 THR A 160     -15.441 -65.186  48.846  1.00  3.60           H  
ATOM   2433 1HG2 THR A 160     -14.275 -62.587  48.068  1.00  3.60           H  
ATOM   2434 2HG2 THR A 160     -12.842 -62.769  49.077  1.00  3.60           H  
ATOM   2435 3HG2 THR A 160     -13.400 -64.136  48.123  1.00  3.60           H  
ATOM   2436  N   ASP A 161     -11.427 -64.475  51.071  1.00  3.43           N  
ATOM   2437  CA  ASP A 161     -10.221 -63.978  51.737  1.00  3.43           C  
ATOM   2438  C   ASP A 161      -9.717 -62.609  51.281  1.00  3.43           C  
ATOM   2439  O   ASP A 161      -8.643 -62.183  51.703  1.00  3.43           O  
ATOM   2440  CB  ASP A 161      -9.102 -65.023  51.621  1.00  3.43           C  
ATOM   2441  CG  ASP A 161      -8.659 -65.326  50.181  1.00  3.43           C  
ATOM   2442  OD1 ASP A 161      -9.173 -64.717  49.274  1.00  3.43           O  
ATOM   2443  OD2 ASP A 161      -7.807 -66.168  50.010  1.00  3.43           O1-
ATOM   2444  H   ASP A 161     -11.354 -65.220  50.392  1.00  3.43           H  
ATOM   2445  HA  ASP A 161     -10.457 -63.887  52.798  1.00  3.43           H  
ATOM   2446 1HB  ASP A 161      -8.233 -64.674  52.179  1.00  3.43           H  
ATOM   2447 2HB  ASP A 161      -9.432 -65.954  52.086  1.00  3.43           H  
ATOM   2448  N   ILE A 162     -10.506 -61.941  50.433  1.00  3.32           N  
ATOM   2449  CA  ILE A 162     -10.236 -60.619  49.866  1.00  3.32           C  
ATOM   2450  C   ILE A 162      -8.799 -60.136  50.094  1.00  3.32           C  
ATOM   2451  O   ILE A 162      -8.581 -59.249  50.917  1.00  3.32           O  
ATOM   2452  CB  ILE A 162     -11.245 -59.596  50.444  1.00  3.32           C  
ATOM   2453  CG1 ILE A 162     -11.108 -59.478  51.955  1.00  3.32           C  
ATOM   2454  CG2 ILE A 162     -12.658 -60.014  50.115  1.00  3.32           C  
ATOM   2455  CD1 ILE A 162     -11.939 -58.349  52.534  1.00  3.32           C  
ATOM   2456  H   ILE A 162     -11.360 -62.405  50.176  1.00  3.32           H  
ATOM   2457  HA  ILE A 162     -10.418 -60.672  48.795  1.00  3.32           H  
ATOM   2458  HB  ILE A 162     -11.044 -58.616  50.016  1.00  3.32           H  
ATOM   2459 1HG1 ILE A 162     -11.436 -60.414  52.415  1.00  3.32           H  
ATOM   2460 2HG1 ILE A 162     -10.062 -59.314  52.211  1.00  3.32           H  
ATOM   2461 1HG2 ILE A 162     -13.353 -59.275  50.510  1.00  3.32           H  
ATOM   2462 2HG2 ILE A 162     -12.788 -60.091  49.041  1.00  3.32           H  
ATOM   2463 3HG2 ILE A 162     -12.859 -60.977  50.573  1.00  3.32           H  
ATOM   2464 1HD1 ILE A 162     -11.806 -58.318  53.616  1.00  3.32           H  
ATOM   2465 2HD1 ILE A 162     -11.617 -57.399  52.101  1.00  3.32           H  
ATOM   2466 3HD1 ILE A 162     -12.991 -58.515  52.302  1.00  3.32           H  
ATOM   2467  N   PRO A 163      -7.813 -60.694  49.354  1.00  3.25           N  
ATOM   2468  CA  PRO A 163      -6.382 -60.463  49.475  1.00  3.25           C  
ATOM   2469  C   PRO A 163      -5.937 -59.022  49.293  1.00  3.25           C  
ATOM   2470  O   PRO A 163      -6.626 -58.203  48.668  1.00  3.25           O  
ATOM   2471  CB  PRO A 163      -5.791 -61.339  48.364  1.00  3.25           C  
ATOM   2472  CG  PRO A 163      -6.835 -62.384  48.082  1.00  3.25           C  
ATOM   2473  CD  PRO A 163      -8.144 -61.684  48.272  1.00  3.25           C  
ATOM   2474  HA  PRO A 163      -6.062 -60.832  50.465  1.00  3.25           H  
ATOM   2475 1HB  PRO A 163      -5.542 -60.725  47.495  1.00  3.25           H  
ATOM   2476 2HB  PRO A 163      -4.849 -61.780  48.712  1.00  3.25           H  
ATOM   2477 1HG  PRO A 163      -6.714 -62.788  47.070  1.00  3.25           H  
ATOM   2478 2HG  PRO A 163      -6.726 -63.238  48.777  1.00  3.25           H  
ATOM   2479 1HD  PRO A 163      -8.441 -61.194  47.353  1.00  3.25           H  
ATOM   2480 2HD  PRO A 163      -8.857 -62.435  48.577  1.00  3.25           H  
ATOM   2481  N   ASP A 164      -4.768 -58.732  49.855  1.00  3.20           N  
ATOM   2482  CA  ASP A 164      -4.082 -57.448  49.751  1.00  3.20           C  
ATOM   2483  C   ASP A 164      -3.708 -57.114  48.307  1.00  3.20           C  
ATOM   2484  O   ASP A 164      -3.610 -58.004  47.453  1.00  3.20           O  
ATOM   2485  CB  ASP A 164      -2.797 -57.442  50.591  1.00  3.20           C  
ATOM   2486  CG  ASP A 164      -3.022 -57.406  52.112  1.00  3.20           C  
ATOM   2487  OD1 ASP A 164      -4.129 -57.185  52.539  1.00  3.20           O  
ATOM   2488  OD2 ASP A 164      -2.069 -57.600  52.826  1.00  3.20           O1-
ATOM   2489  H   ASP A 164      -4.306 -59.464  50.375  1.00  3.20           H  
ATOM   2490  HA  ASP A 164      -4.750 -56.669  50.119  1.00  3.20           H  
ATOM   2491 1HB  ASP A 164      -2.212 -58.329  50.354  1.00  3.20           H  
ATOM   2492 2HB  ASP A 164      -2.190 -56.577  50.308  1.00  3.20           H  
ATOM   2493  N   LEU A 165      -3.532 -55.824  48.046  1.00  3.14           N  
ATOM   2494  CA  LEU A 165      -3.106 -55.322  46.742  1.00  3.14           C  
ATOM   2495  C   LEU A 165      -1.608 -55.338  46.530  1.00  3.14           C  
ATOM   2496  O   LEU A 165      -0.827 -55.371  47.484  1.00  3.14           O  
ATOM   2497  CB  LEU A 165      -3.576 -53.897  46.515  1.00  3.14           C  
ATOM   2498  CG  LEU A 165      -5.029 -53.702  46.489  1.00  3.14           C  
ATOM   2499  CD1 LEU A 165      -5.299 -52.183  46.270  1.00  3.14           C  
ATOM   2500  CD2 LEU A 165      -5.594 -54.639  45.379  1.00  3.14           C  
ATOM   2501  H   LEU A 165      -3.672 -55.162  48.796  1.00  3.14           H  
ATOM   2502  HA  LEU A 165      -3.557 -55.951  45.974  1.00  3.14           H  
ATOM   2503 1HB  LEU A 165      -3.167 -53.263  47.297  1.00  3.14           H  
ATOM   2504 2HB  LEU A 165      -3.178 -53.558  45.562  1.00  3.14           H  
ATOM   2505  HG  LEU A 165      -5.473 -53.983  47.442  1.00  3.14           H  
ATOM   2506 1HD1 LEU A 165      -6.347 -51.974  46.234  1.00  3.14           H  
ATOM   2507 2HD1 LEU A 165      -4.855 -51.620  47.089  1.00  3.14           H  
ATOM   2508 3HD1 LEU A 165      -4.853 -51.864  45.344  1.00  3.14           H  
ATOM   2509 1HD2 LEU A 165      -6.651 -54.557  45.296  1.00  3.14           H  
ATOM   2510 2HD2 LEU A 165      -5.149 -54.383  44.425  1.00  3.14           H  
ATOM   2511 3HD2 LEU A 165      -5.341 -55.667  45.618  1.00  3.14           H  
ATOM   2512  N   SER A 166      -1.220 -55.259  45.258  1.00  3.04           N  
ATOM   2513  CA  SER A 166       0.173 -55.169  44.846  1.00  3.04           C  
ATOM   2514  C   SER A 166       0.348 -54.065  43.790  1.00  3.04           C  
ATOM   2515  O   SER A 166       0.347 -54.361  42.595  1.00  3.04           O  
ATOM   2516  CB  SER A 166       0.636 -56.486  44.263  1.00  3.04           C  
ATOM   2517  OG  SER A 166       1.999 -56.429  43.935  1.00  3.04           O  
ATOM   2518  H   SER A 166      -1.934 -55.243  44.527  1.00  3.04           H  
ATOM   2519  HA  SER A 166       0.792 -54.954  45.715  1.00  3.04           H  
ATOM   2520 1HB  SER A 166       0.459 -57.288  44.980  1.00  3.04           H  
ATOM   2521 2HB  SER A 166       0.052 -56.705  43.367  1.00  3.04           H  
ATOM   2522  HG  SER A 166       2.113 -55.620  43.413  1.00  3.04           H  
ATOM   2523  N   PRO A 167       0.465 -52.788  44.223  1.00  2.87           N  
ATOM   2524  CA  PRO A 167       0.615 -51.578  43.429  1.00  2.87           C  
ATOM   2525  C   PRO A 167       1.872 -51.677  42.594  1.00  2.87           C  
ATOM   2526  O   PRO A 167       2.616 -52.648  42.690  1.00  2.87           O  
ATOM   2527  CB  PRO A 167       0.728 -50.462  44.478  1.00  2.87           C  
ATOM   2528  CG  PRO A 167       0.115 -51.036  45.720  1.00  2.87           C  
ATOM   2529  CD  PRO A 167       0.459 -52.497  45.683  1.00  2.87           C  
ATOM   2530  HA  PRO A 167      -0.270 -51.436  42.793  1.00  2.87           H  
ATOM   2531 1HB  PRO A 167       1.779 -50.181  44.616  1.00  2.87           H  
ATOM   2532 2HB  PRO A 167       0.200 -49.565  44.123  1.00  2.87           H  
ATOM   2533 1HG  PRO A 167       0.512 -50.529  46.613  1.00  2.87           H  
ATOM   2534 2HG  PRO A 167      -0.974 -50.866  45.719  1.00  2.87           H  
ATOM   2535 1HD  PRO A 167       1.454 -52.675  46.119  1.00  2.87           H  
ATOM   2536 2HD  PRO A 167      -0.321 -53.005  46.217  1.00  2.87           H  
ATOM   2537  N   ALA A 168       2.167 -50.634  41.822  1.00  2.64           N  
ATOM   2538  CA  ALA A 168       3.373 -50.634  40.994  1.00  2.64           C  
ATOM   2539  C   ALA A 168       4.627 -50.935  41.836  1.00  2.64           C  
ATOM   2540  O   ALA A 168       5.533 -51.599  41.334  1.00  2.64           O  
ATOM   2541  CB  ALA A 168       3.525 -49.284  40.297  1.00  2.64           C  
ATOM   2542  H   ALA A 168       1.539 -49.846  41.774  1.00  2.64           H  
ATOM   2543  HA  ALA A 168       3.271 -51.420  40.246  1.00  2.64           H  
ATOM   2544 1HB  ALA A 168       4.411 -49.305  39.668  1.00  2.64           H  
ATOM   2545 2HB  ALA A 168       2.649 -49.080  39.682  1.00  2.64           H  
ATOM   2546 3HB  ALA A 168       3.634 -48.493  41.042  1.00  2.64           H  
ATOM   2547  N   THR A 169       4.617 -50.495  43.108  1.00  2.37           N  
ATOM   2548  CA  THR A 169       5.652 -50.621  44.153  1.00  2.37           C  
ATOM   2549  C   THR A 169       6.617 -49.463  44.074  1.00  2.37           C  
ATOM   2550  O   THR A 169       6.975 -49.064  42.965  1.00  2.37           O  
ATOM   2551  CB  THR A 169       6.536 -51.917  44.081  1.00  2.37           C  
ATOM   2552  CG2 THR A 169       5.671 -53.187  44.141  1.00  2.37           C  
ATOM   2553  OG1 THR A 169       7.381 -51.917  42.878  1.00  2.37           O  
ATOM   2554  H   THR A 169       3.783 -49.995  43.373  1.00  2.37           H  
ATOM   2555  HA  THR A 169       5.135 -50.608  45.109  1.00  2.37           H  
ATOM   2556  HB  THR A 169       7.192 -51.945  44.932  1.00  2.37           H  
ATOM   2557  HG1 THR A 169       6.836 -52.092  42.112  1.00  2.37           H  
ATOM   2558 1HG2 THR A 169       6.316 -54.062  44.123  1.00  2.37           H  
ATOM   2559 2HG2 THR A 169       5.087 -53.186  45.061  1.00  2.37           H  
ATOM   2560 3HG2 THR A 169       4.996 -53.238  43.298  1.00  2.37           H  
ATOM   2561  N   PRO A 170       7.150 -48.967  45.211  1.00  2.08           N  
ATOM   2562  CA  PRO A 170       8.103 -47.883  45.281  1.00  2.08           C  
ATOM   2563  C   PRO A 170       9.378 -48.216  44.532  1.00  2.08           C  
ATOM   2564  O   PRO A 170      10.118 -47.332  44.119  1.00  2.08           O  
ATOM   2565  CB  PRO A 170       8.347 -47.720  46.787  1.00  2.08           C  
ATOM   2566  CG  PRO A 170       7.958 -49.045  47.394  1.00  2.08           C  
ATOM   2567  CD  PRO A 170       6.799 -49.527  46.549  1.00  2.08           C  
ATOM   2568  HA  PRO A 170       7.633 -46.974  44.875  1.00  2.08           H  
ATOM   2569 1HB  PRO A 170       9.403 -47.473  46.963  1.00  2.08           H  
ATOM   2570 2HB  PRO A 170       7.755 -46.879  47.171  1.00  2.08           H  
ATOM   2571 1HG  PRO A 170       8.818 -49.734  47.373  1.00  2.08           H  
ATOM   2572 2HG  PRO A 170       7.687 -48.912  48.454  1.00  2.08           H  
ATOM   2573 1HD  PRO A 170       6.792 -50.609  46.593  1.00  2.08           H  
ATOM   2574 2HD  PRO A 170       5.856 -49.090  46.905  1.00  2.08           H  
ATOM   2575  N   MET A 171       9.657 -49.506  44.338  1.00  1.80           N  
ATOM   2576  CA  MET A 171      10.862 -49.849  43.614  1.00  1.80           C  
ATOM   2577  C   MET A 171      10.625 -49.612  42.127  1.00  1.80           C  
ATOM   2578  O   MET A 171      11.509 -49.107  41.431  1.00  1.80           O  
ATOM   2579  CB  MET A 171      11.247 -51.290  43.894  1.00  1.80           C  
ATOM   2580  CG  MET A 171      11.632 -51.545  45.346  1.00  1.80           C  
ATOM   2581  SD  MET A 171      13.050 -50.555  45.899  1.00  1.80           S  
ATOM   2582  CE  MET A 171      12.241 -49.195  46.741  1.00  1.80           C  
ATOM   2583  H   MET A 171       9.052 -50.234  44.680  1.00  1.80           H  
ATOM   2584  HA  MET A 171      11.671 -49.197  43.938  1.00  1.80           H  
ATOM   2585 1HB  MET A 171      10.412 -51.945  43.640  1.00  1.80           H  
ATOM   2586 2HB  MET A 171      12.092 -51.570  43.266  1.00  1.80           H  
ATOM   2587 1HG  MET A 171      10.780 -51.315  45.986  1.00  1.80           H  
ATOM   2588 2HG  MET A 171      11.880 -52.600  45.473  1.00  1.80           H  
ATOM   2589 1HE  MET A 171      12.993 -48.526  47.147  1.00  1.80           H  
ATOM   2590 2HE  MET A 171      11.625 -48.655  46.042  1.00  1.80           H  
ATOM   2591 3HE  MET A 171      11.623 -49.582  47.552  1.00  1.80           H  
ATOM   2592  N   THR A 172       9.408 -49.909  41.644  1.00  1.56           N  
ATOM   2593  CA  THR A 172       9.082 -49.658  40.242  1.00  1.56           C  
ATOM   2594  C   THR A 172       9.045 -48.163  40.000  1.00  1.56           C  
ATOM   2595  O   THR A 172       9.543 -47.660  38.988  1.00  1.56           O  
ATOM   2596  CB  THR A 172       7.708 -50.195  39.853  1.00  1.56           C  
ATOM   2597  CG2 THR A 172       7.426 -49.888  38.405  1.00  1.56           C  
ATOM   2598  OG1 THR A 172       7.646 -51.607  40.075  1.00  1.56           O  
ATOM   2599  H   THR A 172       8.693 -50.347  42.238  1.00  1.56           H  
ATOM   2600  HA  THR A 172       9.848 -50.104  39.608  1.00  1.56           H  
ATOM   2601  HB  THR A 172       6.950 -49.706  40.456  1.00  1.56           H  
ATOM   2602  HG1 THR A 172       7.230 -51.750  40.969  1.00  1.56           H  
ATOM   2603 1HG2 THR A 172       6.435 -50.258  38.146  1.00  1.56           H  
ATOM   2604 2HG2 THR A 172       7.465 -48.810  38.259  1.00  1.56           H  
ATOM   2605 3HG2 THR A 172       8.172 -50.368  37.777  1.00  1.56           H  
ATOM   2606  N   GLU A 173       8.430 -47.455  40.944  1.00  1.37           N  
ATOM   2607  CA  GLU A 173       8.273 -46.020  40.846  1.00  1.37           C  
ATOM   2608  C   GLU A 173       9.660 -45.354  40.841  1.00  1.37           C  
ATOM   2609  O   GLU A 173       9.921 -44.451  40.039  1.00  1.37           O  
ATOM   2610  CB  GLU A 173       7.429 -45.548  42.036  1.00  1.37           C  
ATOM   2611  CG  GLU A 173       5.942 -46.042  42.019  1.00  1.37           C  
ATOM   2612  CD  GLU A 173       5.210 -45.825  43.345  1.00  1.37           C  
ATOM   2613  OE1 GLU A 173       5.804 -45.284  44.243  1.00  1.37           O  
ATOM   2614  OE2 GLU A 173       4.064 -46.234  43.480  1.00  1.37           O1-
ATOM   2615  H   GLU A 173       8.038 -47.953  41.745  1.00  1.37           H  
ATOM   2616  HA  GLU A 173       7.766 -45.786  39.913  1.00  1.37           H  
ATOM   2617 1HB  GLU A 173       7.894 -45.882  42.947  1.00  1.37           H  
ATOM   2618 2HB  GLU A 173       7.417 -44.459  42.061  1.00  1.37           H  
ATOM   2619 1HG  GLU A 173       5.412 -45.490  41.257  1.00  1.37           H  
ATOM   2620 2HG  GLU A 173       5.913 -47.097  41.748  1.00  1.37           H  
ATOM   2621  N   LYS A 174      10.579 -45.864  41.679  1.00  1.23           N  
ATOM   2622  CA  LYS A 174      11.941 -45.356  41.737  1.00  1.23           C  
ATOM   2623  C   LYS A 174      12.633 -45.627  40.408  1.00  1.23           C  
ATOM   2624  O   LYS A 174      13.252 -44.730  39.832  1.00  1.23           O  
ATOM   2625  CB  LYS A 174      12.727 -46.014  42.879  1.00  1.23           C  
ATOM   2626  CG  LYS A 174      14.097 -45.403  43.144  1.00  1.23           C  
ATOM   2627  CD  LYS A 174      14.880 -46.215  44.189  1.00  1.23           C  
ATOM   2628  CE  LYS A 174      14.265 -46.105  45.575  1.00  1.23           C  
ATOM   2629  NZ  LYS A 174      14.424 -44.738  46.150  1.00  1.23           N1+
ATOM   2630  H   LYS A 174      10.316 -46.592  42.340  1.00  1.23           H  
ATOM   2631  HA  LYS A 174      11.911 -44.279  41.897  1.00  1.23           H  
ATOM   2632 1HB  LYS A 174      12.154 -45.939  43.799  1.00  1.23           H  
ATOM   2633 2HB  LYS A 174      12.860 -47.077  42.666  1.00  1.23           H  
ATOM   2634 1HG  LYS A 174      14.650 -45.341  42.217  1.00  1.23           H  
ATOM   2635 2HG  LYS A 174      13.963 -44.393  43.523  1.00  1.23           H  
ATOM   2636 1HD  LYS A 174      14.878 -47.268  43.895  1.00  1.23           H  
ATOM   2637 2HD  LYS A 174      15.917 -45.869  44.225  1.00  1.23           H  
ATOM   2638 1HE  LYS A 174      13.201 -46.346  45.513  1.00  1.23           H  
ATOM   2639 2HE  LYS A 174      14.751 -46.826  46.233  1.00  1.23           H  
ATOM   2640 1HZ  LYS A 174      14.008 -44.706  47.070  1.00  1.23           H  
ATOM   2641 2HZ  LYS A 174      15.409 -44.512  46.220  1.00  1.23           H  
ATOM   2642 3HZ  LYS A 174      13.968 -44.065  45.552  1.00  1.23           H  
ATOM   2643  N   LYS A 175      12.494 -46.858  39.901  1.00  1.14           N  
ATOM   2644  CA  LYS A 175      13.098 -47.245  38.634  1.00  1.14           C  
ATOM   2645  C   LYS A 175      12.672 -46.282  37.537  1.00  1.14           C  
ATOM   2646  O   LYS A 175      13.516 -45.771  36.798  1.00  1.14           O  
ATOM   2647  CB  LYS A 175      12.676 -48.673  38.266  1.00  1.14           C  
ATOM   2648  CG  LYS A 175      13.254 -49.228  36.983  1.00  1.14           C  
ATOM   2649  CD  LYS A 175      12.765 -50.640  36.722  1.00  1.14           C  
ATOM   2650  CE  LYS A 175      13.321 -51.182  35.415  1.00  1.14           C  
ATOM   2651  NZ  LYS A 175      12.862 -52.576  35.156  1.00  1.14           N1+
ATOM   2652  H   LYS A 175      11.975 -47.563  40.421  1.00  1.14           H  
ATOM   2653  HA  LYS A 175      14.181 -47.199  38.734  1.00  1.14           H  
ATOM   2654 1HB  LYS A 175      12.944 -49.345  39.081  1.00  1.14           H  
ATOM   2655 2HB  LYS A 175      11.602 -48.715  38.165  1.00  1.14           H  
ATOM   2656 1HG  LYS A 175      12.994 -48.580  36.148  1.00  1.14           H  
ATOM   2657 2HG  LYS A 175      14.313 -49.280  37.072  1.00  1.14           H  
ATOM   2658 1HD  LYS A 175      13.072 -51.289  37.543  1.00  1.14           H  
ATOM   2659 2HD  LYS A 175      11.675 -50.638  36.673  1.00  1.14           H  
ATOM   2660 1HE  LYS A 175      12.993 -50.544  34.597  1.00  1.14           H  
ATOM   2661 2HE  LYS A 175      14.410 -51.170  35.459  1.00  1.14           H  
ATOM   2662 1HZ  LYS A 175      13.250 -52.903  34.282  1.00  1.14           H  
ATOM   2663 2HZ  LYS A 175      13.171 -53.177  35.907  1.00  1.14           H  
ATOM   2664 3HZ  LYS A 175      11.853 -52.596  35.103  1.00  1.14           H  
ATOM   2665  N   MET A 176      11.375 -45.980  37.463  1.00  1.07           N  
ATOM   2666  CA  MET A 176      10.905 -45.079  36.426  1.00  1.07           C  
ATOM   2667  C   MET A 176      11.502 -43.692  36.588  1.00  1.07           C  
ATOM   2668  O   MET A 176      11.901 -43.066  35.602  1.00  1.07           O  
ATOM   2669  CB  MET A 176       9.388 -45.017  36.417  1.00  1.07           C  
ATOM   2670  CG  MET A 176       8.832 -44.205  35.273  1.00  1.07           C  
ATOM   2671  SD  MET A 176       9.296 -44.905  33.679  1.00  1.07           S  
ATOM   2672  CE  MET A 176       8.305 -46.401  33.683  1.00  1.07           C  
ATOM   2673  H   MET A 176      10.713 -46.417  38.106  1.00  1.07           H  
ATOM   2674  HA  MET A 176      11.233 -45.464  35.467  1.00  1.07           H  
ATOM   2675 1HB  MET A 176       8.981 -46.026  36.366  1.00  1.07           H  
ATOM   2676 2HB  MET A 176       9.038 -44.572  37.356  1.00  1.07           H  
ATOM   2677 1HG  MET A 176       7.745 -44.164  35.344  1.00  1.07           H  
ATOM   2678 2HG  MET A 176       9.216 -43.186  35.336  1.00  1.07           H  
ATOM   2679 1HE  MET A 176       8.471 -46.949  32.757  1.00  1.07           H  
ATOM   2680 2HE  MET A 176       8.590 -47.024  34.533  1.00  1.07           H  
ATOM   2681 3HE  MET A 176       7.255 -46.147  33.768  1.00  1.07           H  
ATOM   2682  N   GLY A 177      11.604 -43.207  37.826  1.00  1.03           N  
ATOM   2683  CA  GLY A 177      12.182 -41.892  38.045  1.00  1.03           C  
ATOM   2684  C   GLY A 177      13.629 -41.834  37.562  1.00  1.03           C  
ATOM   2685  O   GLY A 177      14.060 -40.841  36.975  1.00  1.03           O  
ATOM   2686  H   GLY A 177      11.250 -43.748  38.619  1.00  1.03           H  
ATOM   2687 1HA  GLY A 177      11.592 -41.147  37.515  1.00  1.03           H  
ATOM   2688 2HA  GLY A 177      12.139 -41.653  39.107  1.00  1.03           H  
ATOM   2689  N   GLN A 178      14.363 -42.926  37.767  1.00  1.00           N  
ATOM   2690  CA  GLN A 178      15.762 -43.016  37.370  1.00  1.00           C  
ATOM   2691  C   GLN A 178      15.907 -43.124  35.846  1.00  1.00           C  
ATOM   2692  O   GLN A 178      16.835 -42.567  35.249  1.00  1.00           O  
ATOM   2693  CB  GLN A 178      16.384 -44.167  38.132  1.00  1.00           C  
ATOM   2694  CG  GLN A 178      16.435 -43.879  39.661  1.00  1.00           C  
ATOM   2695  CD  GLN A 178      17.338 -42.720  40.069  1.00  1.00           C  
ATOM   2696  NE2 GLN A 178      18.206 -42.960  41.057  1.00  1.00           N  
ATOM   2697  OE1 GLN A 178      17.252 -41.629  39.514  1.00  1.00           O  
ATOM   2698  H   GLN A 178      13.935 -43.710  38.267  1.00  1.00           H  
ATOM   2699  HA  GLN A 178      16.262 -42.103  37.688  1.00  1.00           H  
ATOM   2700 1HB  GLN A 178      15.778 -45.059  37.990  1.00  1.00           H  
ATOM   2701 2HB  GLN A 178      17.373 -44.383  37.762  1.00  1.00           H  
ATOM   2702 1HG  GLN A 178      15.434 -43.624  39.987  1.00  1.00           H  
ATOM   2703 2HG  GLN A 178      16.757 -44.743  40.171  1.00  1.00           H  
ATOM   2704 1HE2 GLN A 178      18.836 -42.245  41.372  1.00  1.00           H  
ATOM   2705 2HE2 GLN A 178      18.254 -43.878  41.487  1.00  1.00           H  
ATOM   2706  N   ILE A 179      14.946 -43.769  35.190  1.00  0.99           N  
ATOM   2707  CA  ILE A 179      14.956 -43.817  33.731  1.00  0.99           C  
ATOM   2708  C   ILE A 179      14.773 -42.397  33.196  1.00  0.99           C  
ATOM   2709  O   ILE A 179      15.502 -41.954  32.296  1.00  0.99           O  
ATOM   2710  CB  ILE A 179      13.843 -44.738  33.200  1.00  0.99           C  
ATOM   2711  CG1 ILE A 179      14.174 -46.191  33.567  1.00  0.99           C  
ATOM   2712  CG2 ILE A 179      13.661 -44.551  31.703  1.00  0.99           C  
ATOM   2713  CD1 ILE A 179      13.037 -47.159  33.375  1.00  0.99           C  
ATOM   2714  H   ILE A 179      14.215 -44.254  35.714  1.00  0.99           H  
ATOM   2715  HA  ILE A 179      15.919 -44.198  33.396  1.00  0.99           H  
ATOM   2716  HB  ILE A 179      12.907 -44.488  33.699  1.00  0.99           H  
ATOM   2717 1HG1 ILE A 179      15.015 -46.518  32.958  1.00  0.99           H  
ATOM   2718 2HG1 ILE A 179      14.472 -46.220  34.599  1.00  0.99           H  
ATOM   2719 1HG2 ILE A 179      12.858 -45.198  31.352  1.00  0.99           H  
ATOM   2720 2HG2 ILE A 179      13.403 -43.512  31.498  1.00  0.99           H  
ATOM   2721 3HG2 ILE A 179      14.586 -44.805  31.188  1.00  0.99           H  
ATOM   2722 1HD1 ILE A 179      13.363 -48.156  33.658  1.00  0.99           H  
ATOM   2723 2HD1 ILE A 179      12.197 -46.868  33.992  1.00  0.99           H  
ATOM   2724 3HD1 ILE A 179      12.733 -47.159  32.331  1.00  0.99           H  
ATOM   2725  N   LEU A 180      13.810 -41.684  33.784  1.00  1.00           N  
ATOM   2726  CA  LEU A 180      13.505 -40.311  33.424  1.00  1.00           C  
ATOM   2727  C   LEU A 180      14.682 -39.374  33.720  1.00  1.00           C  
ATOM   2728  O   LEU A 180      14.995 -38.496  32.914  1.00  1.00           O  
ATOM   2729  CB  LEU A 180      12.233 -39.891  34.164  1.00  1.00           C  
ATOM   2730  CG  LEU A 180      10.943 -40.592  33.661  1.00  1.00           C  
ATOM   2731  CD1 LEU A 180       9.769 -40.223  34.546  1.00  1.00           C  
ATOM   2732  CD2 LEU A 180      10.680 -40.206  32.236  1.00  1.00           C  
ATOM   2733  H   LEU A 180      13.246 -42.132  34.511  1.00  1.00           H  
ATOM   2734  HA  LEU A 180      13.307 -40.275  32.357  1.00  1.00           H  
ATOM   2735 1HB  LEU A 180      12.348 -40.193  35.199  1.00  1.00           H  
ATOM   2736 2HB  LEU A 180      12.110 -38.841  34.161  1.00  1.00           H  
ATOM   2737  HG  LEU A 180      11.081 -41.671  33.715  1.00  1.00           H  
ATOM   2738 1HD1 LEU A 180       8.871 -40.730  34.192  1.00  1.00           H  
ATOM   2739 2HD1 LEU A 180       9.976 -40.529  35.573  1.00  1.00           H  
ATOM   2740 3HD1 LEU A 180       9.613 -39.151  34.515  1.00  1.00           H  
ATOM   2741 1HD2 LEU A 180       9.802 -40.724  31.905  1.00  1.00           H  
ATOM   2742 2HD2 LEU A 180      10.521 -39.137  32.163  1.00  1.00           H  
ATOM   2743 3HD2 LEU A 180      11.529 -40.495  31.618  1.00  1.00           H  
ATOM   2744  N   LEU A 181      15.391 -39.621  34.831  1.00  1.01           N  
ATOM   2745  CA  LEU A 181      16.568 -38.835  35.171  1.00  1.01           C  
ATOM   2746  C   LEU A 181      17.625 -38.948  34.104  1.00  1.01           C  
ATOM   2747  O   LEU A 181      18.165 -37.930  33.660  1.00  1.01           O  
ATOM   2748  CB  LEU A 181      17.189 -39.300  36.479  1.00  1.01           C  
ATOM   2749  CG  LEU A 181      18.476 -38.592  36.856  1.00  1.01           C  
ATOM   2750  CD1 LEU A 181      18.183 -37.137  37.004  1.00  1.01           C  
ATOM   2751  CD2 LEU A 181      18.977 -39.185  38.130  1.00  1.01           C  
ATOM   2752  H   LEU A 181      15.073 -40.336  35.481  1.00  1.01           H  
ATOM   2753  HA  LEU A 181      16.274 -37.794  35.266  1.00  1.01           H  
ATOM   2754 1HB  LEU A 181      16.468 -39.161  37.286  1.00  1.01           H  
ATOM   2755 2HB  LEU A 181      17.416 -40.357  36.404  1.00  1.01           H  
ATOM   2756  HG  LEU A 181      19.231 -38.715  36.077  1.00  1.01           H  
ATOM   2757 1HD1 LEU A 181      19.064 -36.602  37.291  1.00  1.01           H  
ATOM   2758 2HD1 LEU A 181      17.810 -36.737  36.063  1.00  1.01           H  
ATOM   2759 3HD1 LEU A 181      17.439 -37.038  37.756  1.00  1.01           H  
ATOM   2760 1HD2 LEU A 181      19.883 -38.690  38.449  1.00  1.01           H  
ATOM   2761 2HD2 LEU A 181      18.210 -39.069  38.863  1.00  1.01           H  
ATOM   2762 3HD2 LEU A 181      19.175 -40.224  38.008  1.00  1.01           H  
ATOM   2763  N   ILE A 182      17.927 -40.172  33.672  1.00  1.03           N  
ATOM   2764  CA  ILE A 182      18.937 -40.331  32.644  1.00  1.03           C  
ATOM   2765  C   ILE A 182      18.500 -39.619  31.390  1.00  1.03           C  
ATOM   2766  O   ILE A 182      19.295 -38.923  30.764  1.00  1.03           O  
ATOM   2767  CB  ILE A 182      19.246 -41.795  32.300  1.00  1.03           C  
ATOM   2768  CG1 ILE A 182      19.926 -42.456  33.461  1.00  1.03           C  
ATOM   2769  CG2 ILE A 182      20.133 -41.837  31.058  1.00  1.03           C  
ATOM   2770  CD1 ILE A 182      20.041 -43.963  33.343  1.00  1.03           C  
ATOM   2771  H   ILE A 182      17.460 -40.990  34.077  1.00  1.03           H  
ATOM   2772  HA  ILE A 182      19.859 -39.873  32.998  1.00  1.03           H  
ATOM   2773  HB  ILE A 182      18.310 -42.333  32.112  1.00  1.03           H  
ATOM   2774 1HG1 ILE A 182      20.924 -42.040  33.568  1.00  1.03           H  
ATOM   2775 2HG1 ILE A 182      19.354 -42.212  34.342  1.00  1.03           H  
ATOM   2776 1HG2 ILE A 182      20.356 -42.872  30.804  1.00  1.03           H  
ATOM   2777 2HG2 ILE A 182      19.614 -41.363  30.225  1.00  1.03           H  
ATOM   2778 3HG2 ILE A 182      21.064 -41.303  31.257  1.00  1.03           H  
ATOM   2779 1HD1 ILE A 182      20.536 -44.366  34.224  1.00  1.03           H  
ATOM   2780 2HD1 ILE A 182      19.043 -44.390  33.256  1.00  1.03           H  
ATOM   2781 3HD1 ILE A 182      20.624 -44.216  32.462  1.00  1.03           H  
ATOM   2782  N   ALA A 183      17.235 -39.769  31.002  1.00  1.06           N  
ATOM   2783  CA  ALA A 183      16.795 -39.102  29.794  1.00  1.06           C  
ATOM   2784  C   ALA A 183      17.011 -37.588  29.885  1.00  1.06           C  
ATOM   2785  O   ALA A 183      17.491 -36.965  28.930  1.00  1.06           O  
ATOM   2786  CB  ALA A 183      15.325 -39.397  29.563  1.00  1.06           C  
ATOM   2787  H   ALA A 183      16.593 -40.363  31.534  1.00  1.06           H  
ATOM   2788  HA  ALA A 183      17.384 -39.482  28.960  1.00  1.06           H  
ATOM   2789 1HB  ALA A 183      14.996 -38.917  28.645  1.00  1.06           H  
ATOM   2790 2HB  ALA A 183      15.182 -40.475  29.487  1.00  1.06           H  
ATOM   2791 3HB  ALA A 183      14.743 -39.016  30.401  1.00  1.06           H  
ATOM   2792  N   ALA A 184      16.694 -36.999  31.045  1.00  1.10           N  
ATOM   2793  CA  ALA A 184      16.886 -35.572  31.251  1.00  1.10           C  
ATOM   2794  C   ALA A 184      18.360 -35.197  31.209  1.00  1.10           C  
ATOM   2795  O   ALA A 184      18.742 -34.169  30.634  1.00  1.10           O  
ATOM   2796  CB  ALA A 184      16.297 -35.164  32.580  1.00  1.10           C  
ATOM   2797  H   ALA A 184      16.285 -37.560  31.797  1.00  1.10           H  
ATOM   2798  HA  ALA A 184      16.375 -35.041  30.450  1.00  1.10           H  
ATOM   2799 1HB  ALA A 184      16.410 -34.092  32.729  1.00  1.10           H  
ATOM   2800 2HB  ALA A 184      15.257 -35.429  32.568  1.00  1.10           H  
ATOM   2801 3HB  ALA A 184      16.803 -35.699  33.382  1.00  1.10           H  
ATOM   2802  N   ALA A 185      19.195 -36.042  31.820  1.00  1.16           N  
ATOM   2803  CA  ALA A 185      20.624 -35.803  31.878  1.00  1.16           C  
ATOM   2804  C   ALA A 185      21.220 -35.797  30.478  1.00  1.16           C  
ATOM   2805  O   ALA A 185      22.046 -34.941  30.140  1.00  1.16           O  
ATOM   2806  CB  ALA A 185      21.269 -36.861  32.761  1.00  1.16           C  
ATOM   2807  H   ALA A 185      18.816 -36.867  32.284  1.00  1.16           H  
ATOM   2808  HA  ALA A 185      20.787 -34.833  32.319  1.00  1.16           H  
ATOM   2809 1HB  ALA A 185      22.319 -36.677  32.857  1.00  1.16           H  
ATOM   2810 2HB  ALA A 185      20.812 -36.824  33.752  1.00  1.16           H  
ATOM   2811 3HB  ALA A 185      21.110 -37.843  32.327  1.00  1.16           H  
ATOM   2812  N   VAL A 186      20.763 -36.728  29.639  1.00  1.25           N  
ATOM   2813  CA  VAL A 186      21.250 -36.815  28.274  1.00  1.25           C  
ATOM   2814  C   VAL A 186      20.833 -35.590  27.500  1.00  1.25           C  
ATOM   2815  O   VAL A 186      21.653 -34.976  26.815  1.00  1.25           O  
ATOM   2816  CB  VAL A 186      20.722 -38.078  27.569  1.00  1.25           C  
ATOM   2817  CG1 VAL A 186      21.076 -38.018  26.098  1.00  1.25           C  
ATOM   2818  CG2 VAL A 186      21.345 -39.327  28.186  1.00  1.25           C  
ATOM   2819  H   VAL A 186      20.082 -37.411  29.975  1.00  1.25           H  
ATOM   2820  HA  VAL A 186      22.338 -36.855  28.293  1.00  1.25           H  
ATOM   2821  HB  VAL A 186      19.634 -38.116  27.670  1.00  1.25           H  
ATOM   2822 1HG1 VAL A 186      20.694 -38.905  25.595  1.00  1.25           H  
ATOM   2823 2HG1 VAL A 186      20.624 -37.133  25.666  1.00  1.25           H  
ATOM   2824 3HG1 VAL A 186      22.158 -37.971  25.981  1.00  1.25           H  
ATOM   2825 1HG2 VAL A 186      20.958 -40.210  27.682  1.00  1.25           H  
ATOM   2826 2HG2 VAL A 186      22.425 -39.289  28.068  1.00  1.25           H  
ATOM   2827 3HG2 VAL A 186      21.100 -39.378  29.236  1.00  1.25           H  
ATOM   2828  N   LEU A 187      19.569 -35.198  27.643  1.00  1.38           N  
ATOM   2829  CA  LEU A 187      19.079 -34.032  26.941  1.00  1.38           C  
ATOM   2830  C   LEU A 187      19.912 -32.814  27.264  1.00  1.38           C  
ATOM   2831  O   LEU A 187      20.398 -32.137  26.358  1.00  1.38           O  
ATOM   2832  CB  LEU A 187      17.624 -33.758  27.337  1.00  1.38           C  
ATOM   2833  CG  LEU A 187      16.991 -32.495  26.755  1.00  1.38           C  
ATOM   2834  CD1 LEU A 187      16.948 -32.590  25.240  1.00  1.38           C  
ATOM   2835  CD2 LEU A 187      15.585 -32.333  27.349  1.00  1.38           C  
ATOM   2836  H   LEU A 187      18.928 -35.738  28.228  1.00  1.38           H  
ATOM   2837  HA  LEU A 187      19.135 -34.222  25.871  1.00  1.38           H  
ATOM   2838 1HB  LEU A 187      17.019 -34.612  27.038  1.00  1.38           H  
ATOM   2839 2HB  LEU A 187      17.574 -33.676  28.418  1.00  1.38           H  
ATOM   2840  HG  LEU A 187      17.601 -31.634  27.017  1.00  1.38           H  
ATOM   2841 1HD1 LEU A 187      16.505 -31.680  24.833  1.00  1.38           H  
ATOM   2842 2HD1 LEU A 187      17.961 -32.704  24.855  1.00  1.38           H  
ATOM   2843 3HD1 LEU A 187      16.349 -33.450  24.946  1.00  1.38           H  
ATOM   2844 1HD2 LEU A 187      15.121 -31.429  26.953  1.00  1.38           H  
ATOM   2845 2HD2 LEU A 187      14.978 -33.199  27.085  1.00  1.38           H  
ATOM   2846 3HD2 LEU A 187      15.657 -32.260  28.436  1.00  1.38           H  
ATOM   2847  N   ALA A 188      20.117 -32.548  28.548  1.00  1.56           N  
ATOM   2848  CA  ALA A 188      20.868 -31.370  28.929  1.00  1.56           C  
ATOM   2849  C   ALA A 188      22.278 -31.363  28.389  1.00  1.56           C  
ATOM   2850  O   ALA A 188      22.750 -30.322  27.935  1.00  1.56           O  
ATOM   2851  CB  ALA A 188      20.942 -31.278  30.409  1.00  1.56           C  
ATOM   2852  H   ALA A 188      19.716 -33.155  29.266  1.00  1.56           H  
ATOM   2853  HA  ALA A 188      20.347 -30.501  28.533  1.00  1.56           H  
ATOM   2854 1HB  ALA A 188      21.477 -30.376  30.694  1.00  1.56           H  
ATOM   2855 2HB  ALA A 188      19.935 -31.248  30.789  1.00  1.56           H  
ATOM   2856 3HB  ALA A 188      21.464 -32.155  30.786  1.00  1.56           H  
ATOM   2857  N   VAL A 189      22.956 -32.510  28.391  1.00  1.81           N  
ATOM   2858  CA  VAL A 189      24.308 -32.516  27.861  1.00  1.81           C  
ATOM   2859  C   VAL A 189      24.297 -32.249  26.373  1.00  1.81           C  
ATOM   2860  O   VAL A 189      25.146 -31.522  25.876  1.00  1.81           O  
ATOM   2861  CB  VAL A 189      25.054 -33.819  28.151  1.00  1.81           C  
ATOM   2862  CG1 VAL A 189      26.382 -33.825  27.398  1.00  1.81           C  
ATOM   2863  CG2 VAL A 189      25.332 -33.914  29.625  1.00  1.81           C  
ATOM   2864  H   VAL A 189      22.548 -33.364  28.781  1.00  1.81           H  
ATOM   2865  HA  VAL A 189      24.863 -31.713  28.344  1.00  1.81           H  
ATOM   2866  HB  VAL A 189      24.449 -34.671  27.819  1.00  1.81           H  
ATOM   2867 1HG1 VAL A 189      26.915 -34.752  27.607  1.00  1.81           H  
ATOM   2868 2HG1 VAL A 189      26.189 -33.748  26.327  1.00  1.81           H  
ATOM   2869 3HG1 VAL A 189      26.988 -32.979  27.722  1.00  1.81           H  
ATOM   2870 1HG2 VAL A 189      25.869 -34.835  29.813  1.00  1.81           H  
ATOM   2871 2HG2 VAL A 189      25.939 -33.067  29.941  1.00  1.81           H  
ATOM   2872 3HG2 VAL A 189      24.392 -33.912  30.177  1.00  1.81           H  
ATOM   2873  N   LEU A 190      23.359 -32.848  25.649  1.00  2.13           N  
ATOM   2874  CA  LEU A 190      23.291 -32.634  24.212  1.00  2.13           C  
ATOM   2875  C   LEU A 190      22.994 -31.175  23.865  1.00  2.13           C  
ATOM   2876  O   LEU A 190      23.523 -30.642  22.886  1.00  2.13           O  
ATOM   2877  CB  LEU A 190      22.205 -33.522  23.606  1.00  2.13           C  
ATOM   2878  CG  LEU A 190      22.489 -35.019  23.631  1.00  2.13           C  
ATOM   2879  CD1 LEU A 190      21.255 -35.755  23.151  1.00  2.13           C  
ATOM   2880  CD2 LEU A 190      23.692 -35.321  22.771  1.00  2.13           C  
ATOM   2881  H   LEU A 190      22.677 -33.460  26.102  1.00  2.13           H  
ATOM   2882  HA  LEU A 190      24.255 -32.902  23.782  1.00  2.13           H  
ATOM   2883 1HB  LEU A 190      21.279 -33.353  24.160  1.00  2.13           H  
ATOM   2884 2HB  LEU A 190      22.048 -33.223  22.573  1.00  2.13           H  
ATOM   2885  HG  LEU A 190      22.698 -35.335  24.647  1.00  2.13           H  
ATOM   2886 1HD1 LEU A 190      21.439 -36.827  23.175  1.00  2.13           H  
ATOM   2887 2HD1 LEU A 190      20.417 -35.513  23.807  1.00  2.13           H  
ATOM   2888 3HD1 LEU A 190      21.020 -35.448  22.134  1.00  2.13           H  
ATOM   2889 1HD2 LEU A 190      23.892 -36.391  22.797  1.00  2.13           H  
ATOM   2890 2HD2 LEU A 190      23.496 -35.010  21.745  1.00  2.13           H  
ATOM   2891 3HD2 LEU A 190      24.557 -34.778  23.157  1.00  2.13           H  
ATOM   2892  N   VAL A 191      22.155 -30.526  24.672  1.00  2.50           N  
ATOM   2893  CA  VAL A 191      21.781 -29.139  24.439  1.00  2.50           C  
ATOM   2894  C   VAL A 191      22.900 -28.160  24.866  1.00  2.50           C  
ATOM   2895  O   VAL A 191      23.228 -27.224  24.123  1.00  2.50           O  
ATOM   2896  CB  VAL A 191      20.461 -28.829  25.183  1.00  2.50           C  
ATOM   2897  CG1 VAL A 191      20.117 -27.395  25.062  1.00  2.50           C  
ATOM   2898  CG2 VAL A 191      19.318 -29.658  24.599  1.00  2.50           C  
ATOM   2899  H   VAL A 191      21.732 -31.032  25.451  1.00  2.50           H  
ATOM   2900  HA  VAL A 191      21.604 -29.013  23.372  1.00  2.50           H  
ATOM   2901  HB  VAL A 191      20.593 -29.064  26.242  1.00  2.50           H  
ATOM   2902 1HG1 VAL A 191      19.214 -27.217  25.612  1.00  2.50           H  
ATOM   2903 2HG1 VAL A 191      20.878 -26.806  25.456  1.00  2.50           H  
ATOM   2904 3HG1 VAL A 191      19.974 -27.136  24.017  1.00  2.50           H  
ATOM   2905 1HG2 VAL A 191      18.399 -29.441  25.140  1.00  2.50           H  
ATOM   2906 2HG2 VAL A 191      19.190 -29.404  23.548  1.00  2.50           H  
ATOM   2907 3HG2 VAL A 191      19.543 -30.707  24.682  1.00  2.50           H  
ATOM   2908  N   ARG A 192      23.475 -28.366  26.059  1.00  2.83           N  
ATOM   2909  CA  ARG A 192      24.546 -27.520  26.591  1.00  2.83           C  
ATOM   2910  C   ARG A 192      25.713 -28.307  27.198  1.00  2.83           C  
ATOM   2911  O   ARG A 192      25.874 -28.283  28.421  1.00  2.83           O  
ATOM   2912  CB  ARG A 192      24.042 -26.570  27.681  1.00  2.83           C  
ATOM   2913  CG  ARG A 192      23.066 -25.525  27.220  1.00  2.83           C  
ATOM   2914  CD  ARG A 192      23.732 -24.537  26.344  1.00  2.83           C  
ATOM   2915  NE  ARG A 192      22.835 -23.501  25.886  1.00  2.83           N  
ATOM   2916  CZ  ARG A 192      22.108 -23.556  24.743  1.00  2.83           C  
ATOM   2917  NH1 ARG A 192      22.172 -24.601  23.938  1.00  2.83           N1+
ATOM   2918  NH2 ARG A 192      21.328 -22.544  24.415  1.00  2.83           N  
ATOM   2919  H   ARG A 192      23.165 -29.150  26.625  1.00  2.83           H  
ATOM   2920  HA  ARG A 192      24.913 -26.900  25.780  1.00  2.83           H  
ATOM   2921 1HB  ARG A 192      23.549 -27.151  28.463  1.00  2.83           H  
ATOM   2922 2HB  ARG A 192      24.887 -26.055  28.136  1.00  2.83           H  
ATOM   2923 1HG  ARG A 192      22.268 -25.962  26.716  1.00  2.83           H  
ATOM   2924 2HG  ARG A 192      22.679 -24.991  28.091  1.00  2.83           H  
ATOM   2925 1HD  ARG A 192      24.548 -24.065  26.886  1.00  2.83           H  
ATOM   2926 2HD  ARG A 192      24.130 -25.049  25.467  1.00  2.83           H  
ATOM   2927  HE  ARG A 192      22.744 -22.674  26.458  1.00  2.83           H  
ATOM   2928 1HH1 ARG A 192      22.762 -25.416  24.157  1.00  2.83           H  
ATOM   2929 2HH1 ARG A 192      21.625 -24.616  23.094  1.00  2.83           H  
ATOM   2930 1HH2 ARG A 192      21.257 -21.731  25.031  1.00  2.83           H  
ATOM   2931 2HH2 ARG A 192      20.798 -22.576  23.559  1.00  2.83           H  
ATOM   2932  N   PRO A 193      26.606 -28.925  26.404  1.00  3.06           N  
ATOM   2933  CA  PRO A 193      27.666 -29.828  26.855  1.00  3.06           C  
ATOM   2934  C   PRO A 193      28.866 -29.116  27.470  1.00  3.06           C  
ATOM   2935  O   PRO A 193      29.997 -29.284  27.014  1.00  3.06           O  
ATOM   2936  CB  PRO A 193      28.083 -30.507  25.547  1.00  3.06           C  
ATOM   2937  CG  PRO A 193      27.855 -29.439  24.490  1.00  3.06           C  
ATOM   2938  CD  PRO A 193      26.577 -28.716  24.940  1.00  3.06           C  
ATOM   2939  HA  PRO A 193      27.240 -30.558  27.559  1.00  3.06           H  
ATOM   2940 1HB  PRO A 193      29.135 -30.816  25.615  1.00  3.06           H  
ATOM   2941 2HB  PRO A 193      27.501 -31.416  25.379  1.00  3.06           H  
ATOM   2942 1HG  PRO A 193      28.725 -28.771  24.436  1.00  3.06           H  
ATOM   2943 2HG  PRO A 193      27.745 -29.905  23.499  1.00  3.06           H  
ATOM   2944 1HD  PRO A 193      26.652 -27.656  24.681  1.00  3.06           H  
ATOM   2945 2HD  PRO A 193      25.688 -29.200  24.497  1.00  3.06           H  
ATOM   2946  N   GLY A 194      28.618 -28.326  28.508  1.00  3.09           N  
ATOM   2947  CA  GLY A 194      29.684 -27.619  29.199  1.00  3.09           C  
ATOM   2948  C   GLY A 194      30.229 -28.481  30.323  1.00  3.09           C  
ATOM   2949  O   GLY A 194      29.729 -29.583  30.557  1.00  3.09           O  
ATOM   2950  H   GLY A 194      27.656 -28.234  28.815  1.00  3.09           H  
ATOM   2951 1HA  GLY A 194      30.480 -27.372  28.496  1.00  3.09           H  
ATOM   2952 2HA  GLY A 194      29.299 -26.682  29.600  1.00  3.09           H  
ATOM   2953  N   ILE A 195      31.171 -27.943  31.095  1.00  2.92           N  
ATOM   2954  CA  ILE A 195      31.778 -28.723  32.169  1.00  2.92           C  
ATOM   2955  C   ILE A 195      30.792 -29.115  33.253  1.00  2.92           C  
ATOM   2956  O   ILE A 195      30.737 -30.280  33.650  1.00  2.92           O  
ATOM   2957  CB  ILE A 195      32.936 -27.951  32.814  1.00  2.92           C  
ATOM   2958  CG1 ILE A 195      34.084 -27.807  31.813  1.00  2.92           C  
ATOM   2959  CG2 ILE A 195      33.391 -28.677  34.062  1.00  2.92           C  
ATOM   2960  CD1 ILE A 195      35.147 -26.829  32.250  1.00  2.92           C  
ATOM   2961  H   ILE A 195      31.516 -27.015  30.891  1.00  2.92           H  
ATOM   2962  HA  ILE A 195      32.179 -29.639  31.734  1.00  2.92           H  
ATOM   2963  HB  ILE A 195      32.604 -26.950  33.083  1.00  2.92           H  
ATOM   2964 1HG1 ILE A 195      34.549 -28.782  31.667  1.00  2.92           H  
ATOM   2965 2HG1 ILE A 195      33.680 -27.471  30.859  1.00  2.92           H  
ATOM   2966 1HG2 ILE A 195      34.209 -28.129  34.523  1.00  2.92           H  
ATOM   2967 2HG2 ILE A 195      32.563 -28.754  34.765  1.00  2.92           H  
ATOM   2968 3HG2 ILE A 195      33.727 -29.675  33.785  1.00  2.92           H  
ATOM   2969 1HD1 ILE A 195      35.928 -26.778  31.491  1.00  2.92           H  
ATOM   2970 2HD1 ILE A 195      34.702 -25.842  32.380  1.00  2.92           H  
ATOM   2971 3HD1 ILE A 195      35.579 -27.159  33.193  1.00  2.92           H  
ATOM   2972  N   CYS A 196      29.992 -28.162  33.725  1.00  2.60           N  
ATOM   2973  CA  CYS A 196      29.027 -28.498  34.759  1.00  2.60           C  
ATOM   2974  C   CYS A 196      27.987 -29.477  34.255  1.00  2.60           C  
ATOM   2975  O   CYS A 196      27.587 -30.374  34.984  1.00  2.60           O  
ATOM   2976  CB  CYS A 196      28.330 -27.262  35.308  1.00  2.60           C  
ATOM   2977  SG  CYS A 196      29.380 -26.218  36.325  1.00  2.60           S  
ATOM   2978  H   CYS A 196      30.062 -27.220  33.371  1.00  2.60           H  
ATOM   2979  HA  CYS A 196      29.565 -28.967  35.583  1.00  2.60           H  
ATOM   2980 1HB  CYS A 196      27.950 -26.663  34.483  1.00  2.60           H  
ATOM   2981 2HB  CYS A 196      27.474 -27.568  35.906  1.00  2.60           H  
ATOM   2982  HG  CYS A 196      29.671 -27.156  37.227  1.00  2.60           H  
ATOM   2983  N   SER A 197      27.563 -29.340  32.994  1.00  2.23           N  
ATOM   2984  CA  SER A 197      26.538 -30.236  32.455  1.00  2.23           C  
ATOM   2985  C   SER A 197      27.043 -31.665  32.453  1.00  2.23           C  
ATOM   2986  O   SER A 197      26.306 -32.602  32.764  1.00  2.23           O  
ATOM   2987  CB  SER A 197      26.170 -29.846  31.040  1.00  2.23           C  
ATOM   2988  OG  SER A 197      25.558 -28.592  31.003  1.00  2.23           O  
ATOM   2989  H   SER A 197      27.946 -28.611  32.412  1.00  2.23           H  
ATOM   2990  HA  SER A 197      25.652 -30.180  33.091  1.00  2.23           H  
ATOM   2991 1HB  SER A 197      27.064 -29.838  30.422  1.00  2.23           H  
ATOM   2992 2HB  SER A 197      25.497 -30.590  30.619  1.00  2.23           H  
ATOM   2993  HG  SER A 197      25.385 -28.414  30.055  1.00  2.23           H  
ATOM   2994  N   ILE A 198      28.308 -31.826  32.087  1.00  1.88           N  
ATOM   2995  CA  ILE A 198      28.942 -33.126  32.041  1.00  1.88           C  
ATOM   2996  C   ILE A 198      29.178 -33.692  33.444  1.00  1.88           C  
ATOM   2997  O   ILE A 198      28.907 -34.870  33.691  1.00  1.88           O  
ATOM   2998  CB  ILE A 198      30.221 -33.038  31.210  1.00  1.88           C  
ATOM   2999  CG1 ILE A 198      29.803 -32.747  29.740  1.00  1.88           C  
ATOM   3000  CG2 ILE A 198      31.017 -34.324  31.328  1.00  1.88           C  
ATOM   3001  CD1 ILE A 198      30.926 -32.338  28.838  1.00  1.88           C  
ATOM   3002  H   ILE A 198      28.852 -31.007  31.808  1.00  1.88           H  
ATOM   3003  HA  ILE A 198      28.274 -33.805  31.517  1.00  1.88           H  
ATOM   3004  HB  ILE A 198      30.822 -32.193  31.557  1.00  1.88           H  
ATOM   3005 1HG1 ILE A 198      29.338 -33.640  29.328  1.00  1.88           H  
ATOM   3006 2HG1 ILE A 198      29.064 -31.941  29.740  1.00  1.88           H  
ATOM   3007 1HG2 ILE A 198      31.920 -34.245  30.725  1.00  1.88           H  
ATOM   3008 2HG2 ILE A 198      31.290 -34.486  32.370  1.00  1.88           H  
ATOM   3009 3HG2 ILE A 198      30.414 -35.160  30.974  1.00  1.88           H  
ATOM   3010 1HD1 ILE A 198      30.536 -32.149  27.836  1.00  1.88           H  
ATOM   3011 2HD1 ILE A 198      31.381 -31.423  29.225  1.00  1.88           H  
ATOM   3012 3HD1 ILE A 198      31.671 -33.128  28.797  1.00  1.88           H  
ATOM   3013  N   LYS A 199      29.677 -32.878  34.375  1.00  1.59           N  
ATOM   3014  CA  LYS A 199      29.872 -33.382  35.731  1.00  1.59           C  
ATOM   3015  C   LYS A 199      28.536 -33.751  36.387  1.00  1.59           C  
ATOM   3016  O   LYS A 199      28.432 -34.784  37.062  1.00  1.59           O  
ATOM   3017  CB  LYS A 199      30.621 -32.364  36.578  1.00  1.59           C  
ATOM   3018  CG  LYS A 199      32.094 -32.205  36.219  1.00  1.59           C  
ATOM   3019  CD  LYS A 199      32.774 -31.182  37.116  1.00  1.59           C  
ATOM   3020  CE  LYS A 199      34.265 -31.090  36.824  1.00  1.59           C  
ATOM   3021  NZ  LYS A 199      34.943 -30.081  37.687  1.00  1.59           N1+
ATOM   3022  H   LYS A 199      29.918 -31.913  34.145  1.00  1.59           H  
ATOM   3023  HA  LYS A 199      30.476 -34.287  35.674  1.00  1.59           H  
ATOM   3024 1HB  LYS A 199      30.151 -31.390  36.438  1.00  1.59           H  
ATOM   3025 2HB  LYS A 199      30.541 -32.628  37.630  1.00  1.59           H  
ATOM   3026 1HG  LYS A 199      32.600 -33.163  36.315  1.00  1.59           H  
ATOM   3027 2HG  LYS A 199      32.171 -31.873  35.182  1.00  1.59           H  
ATOM   3028 1HD  LYS A 199      32.318 -30.204  36.949  1.00  1.59           H  
ATOM   3029 2HD  LYS A 199      32.629 -31.458  38.159  1.00  1.59           H  
ATOM   3030 1HE  LYS A 199      34.720 -32.064  36.998  1.00  1.59           H  
ATOM   3031 2HE  LYS A 199      34.409 -30.819  35.786  1.00  1.59           H  
ATOM   3032 1HZ  LYS A 199      35.928 -30.055  37.464  1.00  1.59           H  
ATOM   3033 2HZ  LYS A 199      34.539 -29.169  37.531  1.00  1.59           H  
ATOM   3034 3HZ  LYS A 199      34.825 -30.337  38.657  1.00  1.59           H  
ATOM   3035  N   GLU A 200      27.508 -32.930  36.145  1.00  1.38           N  
ATOM   3036  CA  GLU A 200      26.157 -33.149  36.645  1.00  1.38           C  
ATOM   3037  C   GLU A 200      25.622 -34.448  36.057  1.00  1.38           C  
ATOM   3038  O   GLU A 200      25.104 -35.296  36.785  1.00  1.38           O  
ATOM   3039  CB  GLU A 200      25.306 -31.917  36.288  1.00  1.38           C  
ATOM   3040  CG  GLU A 200      23.854 -31.868  36.707  1.00  1.38           C  
ATOM   3041  CD  GLU A 200      23.312 -30.474  36.464  1.00  1.38           C  
ATOM   3042  OE1 GLU A 200      24.097 -29.665  36.037  1.00  1.38           O  
ATOM   3043  OE2 GLU A 200      22.155 -30.200  36.698  1.00  1.38           O1-
ATOM   3044  H   GLU A 200      27.667 -32.092  35.594  1.00  1.38           H  
ATOM   3045  HA  GLU A 200      26.196 -33.249  37.728  1.00  1.38           H  
ATOM   3046 1HB  GLU A 200      25.774 -31.035  36.718  1.00  1.38           H  
ATOM   3047 2HB  GLU A 200      25.322 -31.786  35.208  1.00  1.38           H  
ATOM   3048 1HG  GLU A 200      23.295 -32.566  36.097  1.00  1.38           H  
ATOM   3049 2HG  GLU A 200      23.752 -32.148  37.730  1.00  1.38           H  
ATOM   3050  N   PHE A 201      25.836 -34.640  34.747  1.00  1.23           N  
ATOM   3051  CA  PHE A 201      25.459 -35.859  34.050  1.00  1.23           C  
ATOM   3052  C   PHE A 201      26.088 -37.049  34.741  1.00  1.23           C  
ATOM   3053  O   PHE A 201      25.423 -38.042  35.013  1.00  1.23           O  
ATOM   3054  CB  PHE A 201      25.952 -35.842  32.607  1.00  1.23           C  
ATOM   3055  CG  PHE A 201      25.623 -37.057  31.838  1.00  1.23           C  
ATOM   3056  CD1 PHE A 201      24.445 -37.135  31.185  1.00  1.23           C  
ATOM   3057  CD2 PHE A 201      26.480 -38.139  31.793  1.00  1.23           C  
ATOM   3058  CE1 PHE A 201      24.083 -38.246  30.491  1.00  1.23           C  
ATOM   3059  CE2 PHE A 201      26.131 -39.275  31.090  1.00  1.23           C  
ATOM   3060  CZ  PHE A 201      24.917 -39.324  30.436  1.00  1.23           C  
ATOM   3061  H   PHE A 201      26.249 -33.892  34.191  1.00  1.23           H  
ATOM   3062  HA  PHE A 201      24.375 -35.959  34.071  1.00  1.23           H  
ATOM   3063 1HB  PHE A 201      25.517 -34.995  32.120  1.00  1.23           H  
ATOM   3064 2HB  PHE A 201      27.010 -35.720  32.576  1.00  1.23           H  
ATOM   3065  HD1 PHE A 201      23.793 -36.279  31.228  1.00  1.23           H  
ATOM   3066  HD2 PHE A 201      27.434 -38.089  32.321  1.00  1.23           H  
ATOM   3067  HE1 PHE A 201      23.138 -38.269  29.993  1.00  1.23           H  
ATOM   3068  HE2 PHE A 201      26.807 -40.129  31.058  1.00  1.23           H  
ATOM   3069  HZ  PHE A 201      24.627 -40.215  29.881  1.00  1.23           H  
ATOM   3070  N   GLY A 202      27.385 -36.953  35.019  1.00  1.12           N  
ATOM   3071  CA  GLY A 202      28.121 -38.015  35.677  1.00  1.12           C  
ATOM   3072  C   GLY A 202      27.455 -38.440  36.982  1.00  1.12           C  
ATOM   3073  O   GLY A 202      27.148 -39.624  37.171  1.00  1.12           O  
ATOM   3074  H   GLY A 202      27.887 -36.108  34.747  1.00  1.12           H  
ATOM   3075 1HA  GLY A 202      28.203 -38.869  35.005  1.00  1.12           H  
ATOM   3076 2HA  GLY A 202      29.133 -37.666  35.881  1.00  1.12           H  
ATOM   3077  N   VAL A 203      27.206 -37.477  37.874  1.00  1.04           N  
ATOM   3078  CA  VAL A 203      26.596 -37.772  39.174  1.00  1.04           C  
ATOM   3079  C   VAL A 203      25.186 -38.341  39.074  1.00  1.04           C  
ATOM   3080  O   VAL A 203      24.842 -39.301  39.771  1.00  1.04           O  
ATOM   3081  CB  VAL A 203      26.495 -36.495  40.020  1.00  1.04           C  
ATOM   3082  CG1 VAL A 203      25.664 -36.776  41.303  1.00  1.04           C  
ATOM   3083  CG2 VAL A 203      27.874 -35.992  40.372  1.00  1.04           C  
ATOM   3084  H   VAL A 203      27.474 -36.516  37.641  1.00  1.04           H  
ATOM   3085  HA  VAL A 203      27.228 -38.494  39.688  1.00  1.04           H  
ATOM   3086  HB  VAL A 203      25.977 -35.742  39.439  1.00  1.04           H  
ATOM   3087 1HG1 VAL A 203      25.573 -35.863  41.893  1.00  1.04           H  
ATOM   3088 2HG1 VAL A 203      24.670 -37.119  41.021  1.00  1.04           H  
ATOM   3089 3HG1 VAL A 203      26.156 -37.542  41.901  1.00  1.04           H  
ATOM   3090 1HG2 VAL A 203      27.782 -35.075  40.954  1.00  1.04           H  
ATOM   3091 2HG2 VAL A 203      28.402 -36.745  40.953  1.00  1.04           H  
ATOM   3092 3HG2 VAL A 203      28.426 -35.787  39.454  1.00  1.04           H  
ATOM   3093  N   LEU A 204      24.364 -37.737  38.228  1.00  0.98           N  
ATOM   3094  CA  LEU A 204      22.972 -38.128  38.103  1.00  0.98           C  
ATOM   3095  C   LEU A 204      22.821 -39.423  37.328  1.00  0.98           C  
ATOM   3096  O   LEU A 204      22.014 -40.285  37.680  1.00  0.98           O  
ATOM   3097  CB  LEU A 204      22.257 -37.009  37.398  1.00  0.98           C  
ATOM   3098  CG  LEU A 204      22.252 -35.729  38.170  1.00  0.98           C  
ATOM   3099  CD1 LEU A 204      21.669 -34.696  37.339  1.00  0.98           C  
ATOM   3100  CD2 LEU A 204      21.511 -35.895  39.415  1.00  0.98           C  
ATOM   3101  H   LEU A 204      24.708 -36.953  37.668  1.00  0.98           H  
ATOM   3102  HA  LEU A 204      22.557 -38.259  39.100  1.00  0.98           H  
ATOM   3103 1HB  LEU A 204      22.773 -36.816  36.454  1.00  0.98           H  
ATOM   3104 2HB  LEU A 204      21.251 -37.301  37.180  1.00  0.98           H  
ATOM   3105  HG  LEU A 204      23.270 -35.443  38.397  1.00  0.98           H  
ATOM   3106 1HD1 LEU A 204      21.692 -33.766  37.872  1.00  0.98           H  
ATOM   3107 2HD1 LEU A 204      22.261 -34.613  36.433  1.00  0.98           H  
ATOM   3108 3HD1 LEU A 204      20.649 -34.950  37.088  1.00  0.98           H  
ATOM   3109 1HD2 LEU A 204      21.498 -34.958  39.977  1.00  0.98           H  
ATOM   3110 2HD2 LEU A 204      20.534 -36.172  39.128  1.00  0.98           H  
ATOM   3111 3HD2 LEU A 204      21.967 -36.677  40.018  1.00  0.98           H  
ATOM   3112  N   GLY A 205      23.638 -39.577  36.296  1.00  0.94           N  
ATOM   3113  CA  GLY A 205      23.668 -40.769  35.482  1.00  0.94           C  
ATOM   3114  C   GLY A 205      24.047 -41.912  36.392  1.00  0.94           C  
ATOM   3115  O   GLY A 205      23.373 -42.938  36.421  1.00  0.94           O  
ATOM   3116  H   GLY A 205      24.275 -38.836  36.048  1.00  0.94           H  
ATOM   3117 1HA  GLY A 205      22.693 -40.944  35.029  1.00  0.94           H  
ATOM   3118 2HA  GLY A 205      24.404 -40.652  34.685  1.00  0.94           H  
ATOM   3119  N   SER A 206      25.115 -41.719  37.176  1.00  0.92           N  
ATOM   3120  CA  SER A 206      25.562 -42.739  38.100  1.00  0.92           C  
ATOM   3121  C   SER A 206      24.477 -43.053  39.126  1.00  0.92           C  
ATOM   3122  O   SER A 206      24.222 -44.222  39.405  1.00  0.92           O  
ATOM   3123  CB  SER A 206      26.816 -42.276  38.811  1.00  0.92           C  
ATOM   3124  OG  SER A 206      27.875 -42.123  37.915  1.00  0.92           O  
ATOM   3125  H   SER A 206      25.653 -40.853  37.119  1.00  0.92           H  
ATOM   3126  HA  SER A 206      25.784 -43.645  37.539  1.00  0.92           H  
ATOM   3127 1HB  SER A 206      26.619 -41.326  39.302  1.00  0.92           H  
ATOM   3128 2HB  SER A 206      27.083 -42.997  39.579  1.00  0.92           H  
ATOM   3129  HG  SER A 206      27.676 -41.291  37.426  1.00  0.92           H  
ATOM   3130  N   ALA A 207      23.781 -42.032  39.649  1.00  0.90           N  
ATOM   3131  CA  ALA A 207      22.731 -42.302  40.627  1.00  0.90           C  
ATOM   3132  C   ALA A 207      21.670 -43.206  40.044  1.00  0.90           C  
ATOM   3133  O   ALA A 207      21.208 -44.164  40.690  1.00  0.90           O  
ATOM   3134  CB  ALA A 207      22.074 -40.995  41.062  1.00  0.90           C  
ATOM   3135  H   ALA A 207      24.019 -41.069  39.417  1.00  0.90           H  
ATOM   3136  HA  ALA A 207      23.176 -42.810  41.474  1.00  0.90           H  
ATOM   3137 1HB  ALA A 207      21.306 -41.206  41.795  1.00  0.90           H  
ATOM   3138 2HB  ALA A 207      22.810 -40.327  41.492  1.00  0.90           H  
ATOM   3139 3HB  ALA A 207      21.624 -40.513  40.199  1.00  0.90           H  
ATOM   3140  N   ALA A 208      21.305 -42.916  38.799  1.00  0.88           N  
ATOM   3141  CA  ALA A 208      20.305 -43.691  38.119  1.00  0.88           C  
ATOM   3142  C   ALA A 208      20.775 -45.085  37.849  1.00  0.88           C  
ATOM   3143  O   ALA A 208      20.064 -46.042  38.138  1.00  0.88           O  
ATOM   3144  CB  ALA A 208      19.950 -43.038  36.825  1.00  0.88           C  
ATOM   3145  H   ALA A 208      21.720 -42.111  38.325  1.00  0.88           H  
ATOM   3146  HA  ALA A 208      19.437 -43.753  38.750  1.00  0.88           H  
ATOM   3147 1HB  ALA A 208      19.181 -43.623  36.325  1.00  0.88           H  
ATOM   3148 2HB  ALA A 208      19.585 -42.053  36.995  1.00  0.88           H  
ATOM   3149 3HB  ALA A 208      20.837 -42.988  36.206  1.00  0.88           H  
ATOM   3150  N   LEU A 209      21.996 -45.224  37.361  1.00  0.87           N  
ATOM   3151  CA  LEU A 209      22.497 -46.535  37.026  1.00  0.87           C  
ATOM   3152  C   LEU A 209      22.634 -47.411  38.252  1.00  0.87           C  
ATOM   3153  O   LEU A 209      22.276 -48.584  38.206  1.00  0.87           O  
ATOM   3154  CB  LEU A 209      23.801 -46.403  36.261  1.00  0.87           C  
ATOM   3155  CG  LEU A 209      23.626 -45.816  34.861  1.00  0.87           C  
ATOM   3156  CD1 LEU A 209      24.982 -45.569  34.249  1.00  0.87           C  
ATOM   3157  CD2 LEU A 209      22.788 -46.774  34.025  1.00  0.87           C  
ATOM   3158  H   LEU A 209      22.565 -44.401  37.173  1.00  0.87           H  
ATOM   3159  HA  LEU A 209      21.781 -47.005  36.359  1.00  0.87           H  
ATOM   3160 1HB  LEU A 209      24.463 -45.743  36.823  1.00  0.87           H  
ATOM   3161 2HB  LEU A 209      24.268 -47.378  36.173  1.00  0.87           H  
ATOM   3162  HG  LEU A 209      23.110 -44.863  34.924  1.00  0.87           H  
ATOM   3163 1HD1 LEU A 209      24.860 -45.140  33.255  1.00  0.87           H  
ATOM   3164 2HD1 LEU A 209      25.539 -44.872  34.880  1.00  0.87           H  
ATOM   3165 3HD1 LEU A 209      25.527 -46.509  34.175  1.00  0.87           H  
ATOM   3166 1HD2 LEU A 209      22.651 -46.357  33.027  1.00  0.87           H  
ATOM   3167 2HD2 LEU A 209      23.297 -47.736  33.952  1.00  0.87           H  
ATOM   3168 3HD2 LEU A 209      21.816 -46.912  34.497  1.00  0.87           H  
ATOM   3169  N   VAL A 210      23.048 -46.848  39.386  1.00  0.87           N  
ATOM   3170  CA  VAL A 210      23.133 -47.675  40.577  1.00  0.87           C  
ATOM   3171  C   VAL A 210      21.759 -48.228  40.892  1.00  0.87           C  
ATOM   3172  O   VAL A 210      21.608 -49.426  41.111  1.00  0.87           O  
ATOM   3173  CB  VAL A 210      23.659 -46.880  41.790  1.00  0.87           C  
ATOM   3174  CG1 VAL A 210      23.496 -47.714  43.073  1.00  0.87           C  
ATOM   3175  CG2 VAL A 210      25.137 -46.546  41.583  1.00  0.87           C  
ATOM   3176  H   VAL A 210      23.334 -45.869  39.409  1.00  0.87           H  
ATOM   3177  HA  VAL A 210      23.813 -48.505  40.382  1.00  0.87           H  
ATOM   3178  HB  VAL A 210      23.079 -45.958  41.896  1.00  0.87           H  
ATOM   3179 1HG1 VAL A 210      23.862 -47.151  43.924  1.00  0.87           H  
ATOM   3180 2HG1 VAL A 210      22.441 -47.954  43.225  1.00  0.87           H  
ATOM   3181 3HG1 VAL A 210      24.066 -48.639  42.981  1.00  0.87           H  
ATOM   3182 1HG2 VAL A 210      25.503 -45.985  42.428  1.00  0.87           H  
ATOM   3183 2HG2 VAL A 210      25.703 -47.473  41.490  1.00  0.87           H  
ATOM   3184 3HG2 VAL A 210      25.262 -45.959  40.687  1.00  0.87           H  
ATOM   3185  N   THR A 211      20.734 -47.386  40.845  1.00  0.89           N  
ATOM   3186  CA  THR A 211      19.402 -47.892  41.130  1.00  0.89           C  
ATOM   3187  C   THR A 211      18.921 -48.912  40.106  1.00  0.89           C  
ATOM   3188  O   THR A 211      18.411 -49.979  40.455  1.00  0.89           O  
ATOM   3189  CB  THR A 211      18.366 -46.777  41.130  1.00  0.89           C  
ATOM   3190  CG2 THR A 211      16.999 -47.396  41.405  1.00  0.89           C  
ATOM   3191  OG1 THR A 211      18.663 -45.787  42.129  1.00  0.89           O  
ATOM   3192  H   THR A 211      20.882 -46.394  40.646  1.00  0.89           H  
ATOM   3193  HA  THR A 211      19.411 -48.382  42.090  1.00  0.89           H  
ATOM   3194  HB  THR A 211      18.371 -46.300  40.154  1.00  0.89           H  
ATOM   3195  HG1 THR A 211      19.584 -45.487  42.012  1.00  0.89           H  
ATOM   3196 1HG2 THR A 211      16.247 -46.639  41.389  1.00  0.89           H  
ATOM   3197 2HG2 THR A 211      16.777 -48.137  40.639  1.00  0.89           H  
ATOM   3198 3HG2 THR A 211      17.016 -47.878  42.384  1.00  0.89           H  
ATOM   3199  N   LEU A 212      19.104 -48.599  38.836  1.00  0.94           N  
ATOM   3200  CA  LEU A 212      18.611 -49.430  37.754  1.00  0.94           C  
ATOM   3201  C   LEU A 212      19.304 -50.802  37.718  1.00  0.94           C  
ATOM   3202  O   LEU A 212      18.696 -51.796  37.314  1.00  0.94           O  
ATOM   3203  CB  LEU A 212      18.790 -48.656  36.443  1.00  0.94           C  
ATOM   3204  CG  LEU A 212      17.899 -47.362  36.339  1.00  0.94           C  
ATOM   3205  CD1 LEU A 212      18.264 -46.580  35.102  1.00  0.94           C  
ATOM   3206  CD2 LEU A 212      16.470 -47.732  36.354  1.00  0.94           C  
ATOM   3207  H   LEU A 212      19.568 -47.723  38.607  1.00  0.94           H  
ATOM   3208  HA  LEU A 212      17.547 -49.593  37.913  1.00  0.94           H  
ATOM   3209 1HB  LEU A 212      19.831 -48.357  36.363  1.00  0.94           H  
ATOM   3210 2HB  LEU A 212      18.549 -49.311  35.609  1.00  0.94           H  
ATOM   3211  HG  LEU A 212      18.075 -46.739  37.189  1.00  0.94           H  
ATOM   3212 1HD1 LEU A 212      17.656 -45.675  35.055  1.00  0.94           H  
ATOM   3213 2HD1 LEU A 212      19.317 -46.310  35.156  1.00  0.94           H  
ATOM   3214 3HD1 LEU A 212      18.086 -47.185  34.217  1.00  0.94           H  
ATOM   3215 1HD2 LEU A 212      15.863 -46.832  36.312  1.00  0.94           H  
ATOM   3216 2HD2 LEU A 212      16.238 -48.369  35.502  1.00  0.94           H  
ATOM   3217 3HD2 LEU A 212      16.272 -48.259  37.280  1.00  0.94           H  
ATOM   3218  N   ILE A 213      20.569 -50.847  38.146  1.00  1.03           N  
ATOM   3219  CA  ILE A 213      21.373 -52.062  38.183  1.00  1.03           C  
ATOM   3220  C   ILE A 213      21.242 -52.856  39.497  1.00  1.03           C  
ATOM   3221  O   ILE A 213      21.106 -54.081  39.465  1.00  1.03           O  
ATOM   3222  CB  ILE A 213      22.858 -51.717  37.955  1.00  1.03           C  
ATOM   3223  CG1 ILE A 213      23.047 -51.126  36.536  1.00  1.03           C  
ATOM   3224  CG2 ILE A 213      23.726 -52.945  38.157  1.00  1.03           C  
ATOM   3225  CD1 ILE A 213      24.412 -50.505  36.311  1.00  1.03           C  
ATOM   3226  H   ILE A 213      21.019 -49.979  38.429  1.00  1.03           H  
ATOM   3227  HA  ILE A 213      21.045 -52.705  37.370  1.00  1.03           H  
ATOM   3228  HB  ILE A 213      23.158 -50.949  38.671  1.00  1.03           H  
ATOM   3229 1HG1 ILE A 213      22.900 -51.916  35.803  1.00  1.03           H  
ATOM   3230 2HG1 ILE A 213      22.291 -50.356  36.373  1.00  1.03           H  
ATOM   3231 1HG2 ILE A 213      24.770 -52.677  38.007  1.00  1.03           H  
ATOM   3232 2HG2 ILE A 213      23.591 -53.321  39.171  1.00  1.03           H  
ATOM   3233 3HG2 ILE A 213      23.440 -53.716  37.442  1.00  1.03           H  
ATOM   3234 1HD1 ILE A 213      24.467 -50.106  35.299  1.00  1.03           H  
ATOM   3235 2HD1 ILE A 213      24.560 -49.696  37.028  1.00  1.03           H  
ATOM   3236 3HD1 ILE A 213      25.184 -51.258  36.449  1.00  1.03           H  
ATOM   3237  N   GLU A 214      21.338 -52.174  40.650  1.00  1.18           N  
ATOM   3238  CA  GLU A 214      21.327 -52.840  41.956  1.00  1.18           C  
ATOM   3239  C   GLU A 214      19.944 -52.949  42.618  1.00  1.18           C  
ATOM   3240  O   GLU A 214      19.755 -53.772  43.516  1.00  1.18           O  
ATOM   3241  CB  GLU A 214      22.291 -52.130  42.918  1.00  1.18           C  
ATOM   3242  CG  GLU A 214      23.757 -52.149  42.457  1.00  1.18           C  
ATOM   3243  CD  GLU A 214      24.718 -51.480  43.425  1.00  1.18           C  
ATOM   3244  OE1 GLU A 214      24.277 -50.971  44.428  1.00  1.18           O  
ATOM   3245  OE2 GLU A 214      25.898 -51.488  43.154  1.00  1.18           O1-
ATOM   3246  H   GLU A 214      21.436 -51.163  40.636  1.00  1.18           H  
ATOM   3247  HA  GLU A 214      21.696 -53.855  41.808  1.00  1.18           H  
ATOM   3248 1HB  GLU A 214      21.983 -51.092  43.049  1.00  1.18           H  
ATOM   3249 2HB  GLU A 214      22.245 -52.610  43.892  1.00  1.18           H  
ATOM   3250 1HG  GLU A 214      24.065 -53.182  42.306  1.00  1.18           H  
ATOM   3251 2HG  GLU A 214      23.813 -51.638  41.493  1.00  1.18           H  
ATOM   3252  N   GLY A 215      18.987 -52.101  42.224  1.00  1.40           N  
ATOM   3253  CA  GLY A 215      17.653 -52.092  42.826  1.00  1.40           C  
ATOM   3254  C   GLY A 215      17.564 -51.262  44.106  1.00  1.40           C  
ATOM   3255  O   GLY A 215      16.523 -51.240  44.765  1.00  1.40           O  
ATOM   3256  H   GLY A 215      19.152 -51.427  41.482  1.00  1.40           H  
ATOM   3257 1HA  GLY A 215      16.948 -51.696  42.093  1.00  1.40           H  
ATOM   3258 2HA  GLY A 215      17.346 -53.116  43.034  1.00  1.40           H  
ATOM   3259  N   THR A 216      18.662 -50.609  44.461  1.00  1.67           N  
ATOM   3260  CA  THR A 216      18.757 -49.797  45.663  1.00  1.67           C  
ATOM   3261  C   THR A 216      19.606 -48.553  45.425  1.00  1.67           C  
ATOM   3262  O   THR A 216      19.970 -48.250  44.296  1.00  1.67           O  
ATOM   3263  CB  THR A 216      19.333 -50.625  46.825  1.00  1.67           C  
ATOM   3264  CG2 THR A 216      20.802 -50.966  46.561  1.00  1.67           C  
ATOM   3265  OG1 THR A 216      19.205 -49.884  48.050  1.00  1.67           O  
ATOM   3266  H   THR A 216      19.472 -50.688  43.862  1.00  1.67           H  
ATOM   3267  HA  THR A 216      17.755 -49.468  45.939  1.00  1.67           H  
ATOM   3268  HB  THR A 216      18.767 -51.553  46.917  1.00  1.67           H  
ATOM   3269  HG1 THR A 216      19.434 -50.455  48.792  1.00  1.67           H  
ATOM   3270 1HG2 THR A 216      21.189 -51.561  47.386  1.00  1.67           H  
ATOM   3271 2HG2 THR A 216      20.874 -51.537  45.637  1.00  1.67           H  
ATOM   3272 3HG2 THR A 216      21.395 -50.061  46.465  1.00  1.67           H  
ATOM   3273  N   ALA A 217      19.887 -47.820  46.490  1.00  1.93           N  
ATOM   3274  CA  ALA A 217      20.678 -46.597  46.394  1.00  1.93           C  
ATOM   3275  C   ALA A 217      21.290 -46.255  47.746  1.00  1.93           C  
ATOM   3276  O   ALA A 217      20.688 -46.500  48.790  1.00  1.93           O  
ATOM   3277  CB  ALA A 217      19.806 -45.452  45.897  1.00  1.93           C  
ATOM   3278  H   ALA A 217      19.564 -48.173  47.381  1.00  1.93           H  
ATOM   3279  HA  ALA A 217      21.491 -46.765  45.688  1.00  1.93           H  
ATOM   3280 1HB  ALA A 217      20.383 -44.545  45.817  1.00  1.93           H  
ATOM   3281 2HB  ALA A 217      19.391 -45.701  44.918  1.00  1.93           H  
ATOM   3282 3HB  ALA A 217      18.999 -45.294  46.604  1.00  1.93           H  
ATOM   3283  N   GLY A 218      22.475 -45.653  47.729  1.00  2.11           N  
ATOM   3284  CA  GLY A 218      23.113 -45.219  48.966  1.00  2.11           C  
ATOM   3285  C   GLY A 218      22.818 -43.761  49.272  1.00  2.11           C  
ATOM   3286  O   GLY A 218      22.095 -43.094  48.535  1.00  2.11           O  
ATOM   3287  H   GLY A 218      22.933 -45.493  46.849  1.00  2.11           H  
ATOM   3288 1HA  GLY A 218      22.774 -45.842  49.793  1.00  2.11           H  
ATOM   3289 2HA  GLY A 218      24.190 -45.363  48.886  1.00  2.11           H  
ATOM   3290  N   VAL A 219      23.468 -43.238  50.310  1.00  2.16           N  
ATOM   3291  CA  VAL A 219      23.271 -41.856  50.754  1.00  2.16           C  
ATOM   3292  C   VAL A 219      23.616 -40.803  49.700  1.00  2.16           C  
ATOM   3293  O   VAL A 219      23.155 -39.668  49.801  1.00  2.16           O  
ATOM   3294  CB  VAL A 219      24.045 -41.570  52.060  1.00  2.16           C  
ATOM   3295  CG1 VAL A 219      25.509 -41.494  51.810  1.00  2.16           C  
ATOM   3296  CG2 VAL A 219      23.549 -40.245  52.657  1.00  2.16           C  
ATOM   3297  H   VAL A 219      24.076 -43.838  50.849  1.00  2.16           H  
ATOM   3298  HA  VAL A 219      22.215 -41.739  50.995  1.00  2.16           H  
ATOM   3299  HB  VAL A 219      23.867 -42.389  52.765  1.00  2.16           H  
ATOM   3300 1HG1 VAL A 219      26.027 -41.301  52.748  1.00  2.16           H  
ATOM   3301 2HG1 VAL A 219      25.867 -42.427  51.381  1.00  2.16           H  
ATOM   3302 3HG1 VAL A 219      25.686 -40.682  51.137  1.00  2.16           H  
ATOM   3303 1HG2 VAL A 219      24.081 -40.047  53.583  1.00  2.16           H  
ATOM   3304 2HG2 VAL A 219      23.739 -39.439  51.945  1.00  2.16           H  
ATOM   3305 3HG2 VAL A 219      22.480 -40.307  52.858  1.00  2.16           H  
ATOM   3306  N   VAL A 220      24.448 -41.158  48.713  1.00  2.06           N  
ATOM   3307  CA  VAL A 220      24.812 -40.221  47.654  1.00  2.06           C  
ATOM   3308  C   VAL A 220      24.109 -40.491  46.332  1.00  2.06           C  
ATOM   3309  O   VAL A 220      24.352 -39.775  45.359  1.00  2.06           O  
ATOM   3310  CB  VAL A 220      26.333 -40.202  47.385  1.00  2.06           C  
ATOM   3311  CG1 VAL A 220      27.104 -39.792  48.611  1.00  2.06           C  
ATOM   3312  CG2 VAL A 220      26.762 -41.562  46.930  1.00  2.06           C  
ATOM   3313  H   VAL A 220      24.812 -42.097  48.697  1.00  2.06           H  
ATOM   3314  HA  VAL A 220      24.526 -39.245  47.969  1.00  2.06           H  
ATOM   3315  HB  VAL A 220      26.543 -39.465  46.607  1.00  2.06           H  
ATOM   3316 1HG1 VAL A 220      28.169 -39.768  48.376  1.00  2.06           H  
ATOM   3317 2HG1 VAL A 220      26.785 -38.801  48.935  1.00  2.06           H  
ATOM   3318 3HG1 VAL A 220      26.936 -40.502  49.388  1.00  2.06           H  
ATOM   3319 1HG2 VAL A 220      27.825 -41.560  46.706  1.00  2.06           H  
ATOM   3320 2HG2 VAL A 220      26.554 -42.296  47.708  1.00  2.06           H  
ATOM   3321 3HG2 VAL A 220      26.212 -41.812  46.047  1.00  2.06           H  
ATOM   3322  N   TRP A 221      23.259 -41.523  46.270  1.00  1.87           N  
ATOM   3323  CA  TRP A 221      22.597 -41.798  45.002  1.00  1.87           C  
ATOM   3324  C   TRP A 221      21.091 -41.497  45.038  1.00  1.87           C  
ATOM   3325  O   TRP A 221      20.376 -41.720  44.061  1.00  1.87           O  
ATOM   3326  CB  TRP A 221      22.851 -43.230  44.557  1.00  1.87           C  
ATOM   3327  CG  TRP A 221      24.310 -43.584  44.420  1.00  1.87           C  
ATOM   3328  CD1 TRP A 221      24.965 -44.577  45.083  1.00  1.87           C  
ATOM   3329  CD2 TRP A 221      25.329 -42.888  43.650  1.00  1.87           C  
ATOM   3330  CE2 TRP A 221      26.529 -43.559  43.861  1.00  1.87           C  
ATOM   3331  CE3 TRP A 221      25.320 -41.765  42.832  1.00  1.87           C  
ATOM   3332  NE1 TRP A 221      26.290 -44.588  44.733  1.00  1.87           N  
ATOM   3333  CZ2 TRP A 221      27.706 -43.157  43.259  1.00  1.87           C  
ATOM   3334  CZ3 TRP A 221      26.485 -41.353  42.237  1.00  1.87           C  
ATOM   3335  CH2 TRP A 221      27.653 -42.035  42.435  1.00  1.87           C  
ATOM   3336  H   TRP A 221      23.041 -42.087  47.090  1.00  1.87           H  
ATOM   3337  HA  TRP A 221      23.034 -41.151  44.244  1.00  1.87           H  
ATOM   3338 1HB  TRP A 221      22.437 -43.896  45.293  1.00  1.87           H  
ATOM   3339 2HB  TRP A 221      22.340 -43.427  43.614  1.00  1.87           H  
ATOM   3340  HD1 TRP A 221      24.507 -45.275  45.770  1.00  1.87           H  
ATOM   3341  HE1 TRP A 221      26.985 -45.239  45.075  1.00  1.87           H  
ATOM   3342  HE3 TRP A 221      24.412 -41.217  42.677  1.00  1.87           H  
ATOM   3343  HZ2 TRP A 221      28.649 -43.681  43.421  1.00  1.87           H  
ATOM   3344  HZ3 TRP A 221      26.451 -40.467  41.597  1.00  1.87           H  
ATOM   3345  HH2 TRP A 221      28.562 -41.683  41.948  1.00  1.87           H  
ATOM   3346  N   ASN A 222      20.612 -40.967  46.158  1.00  1.66           N  
ATOM   3347  CA  ASN A 222      19.202 -40.603  46.289  1.00  1.66           C  
ATOM   3348  C   ASN A 222      18.993 -39.199  45.727  1.00  1.66           C  
ATOM   3349  O   ASN A 222      19.925 -38.393  45.711  1.00  1.66           O  
ATOM   3350  CB  ASN A 222      18.741 -40.711  47.728  1.00  1.66           C  
ATOM   3351  CG  ASN A 222      18.606 -42.155  48.213  1.00  1.66           C  
ATOM   3352  ND2 ASN A 222      19.127 -42.438  49.375  1.00  1.66           N  
ATOM   3353  OD1 ASN A 222      18.018 -43.001  47.524  1.00  1.66           O  
ATOM   3354  H   ASN A 222      21.242 -40.822  46.935  1.00  1.66           H  
ATOM   3355  HA  ASN A 222      18.606 -41.290  45.685  1.00  1.66           H  
ATOM   3356 1HB  ASN A 222      19.458 -40.196  48.372  1.00  1.66           H  
ATOM   3357 2HB  ASN A 222      17.781 -40.209  47.841  1.00  1.66           H  
ATOM   3358 1HD2 ASN A 222      19.064 -43.369  49.741  1.00  1.66           H  
ATOM   3359 2HD2 ASN A 222      19.588 -41.725  49.901  1.00  1.66           H  
ATOM   3360  N   CYS A 223      17.767 -38.877  45.298  1.00  1.47           N  
ATOM   3361  CA  CYS A 223      17.496 -37.548  44.730  1.00  1.47           C  
ATOM   3362  C   CYS A 223      18.002 -36.366  45.528  1.00  1.47           C  
ATOM   3363  O   CYS A 223      18.552 -35.434  44.952  1.00  1.47           O  
ATOM   3364  CB  CYS A 223      15.996 -37.331  44.533  1.00  1.47           C  
ATOM   3365  SG  CYS A 223      15.025 -37.358  46.059  1.00  1.47           S  
ATOM   3366  H   CYS A 223      17.026 -39.563  45.335  1.00  1.47           H  
ATOM   3367  HA  CYS A 223      17.974 -37.489  43.768  1.00  1.47           H  
ATOM   3368 1HB  CYS A 223      15.831 -36.367  44.045  1.00  1.47           H  
ATOM   3369 2HB  CYS A 223      15.596 -38.095  43.878  1.00  1.47           H  
ATOM   3370  HG  CYS A 223      15.684 -36.347  46.648  1.00  1.47           H  
ATOM   3371  N   THR A 224      17.874 -36.400  46.846  1.00  1.31           N  
ATOM   3372  CA  THR A 224      18.288 -35.240  47.611  1.00  1.31           C  
ATOM   3373  C   THR A 224      19.779 -35.023  47.553  1.00  1.31           C  
ATOM   3374  O   THR A 224      20.250 -33.899  47.348  1.00  1.31           O  
ATOM   3375  CB  THR A 224      17.839 -35.349  49.078  1.00  1.31           C  
ATOM   3376  CG2 THR A 224      18.315 -34.120  49.856  1.00  1.31           C  
ATOM   3377  OG1 THR A 224      16.398 -35.430  49.138  1.00  1.31           O  
ATOM   3378  H   THR A 224      17.462 -37.200  47.299  1.00  1.31           H  
ATOM   3379  HA  THR A 224      17.841 -34.365  47.172  1.00  1.31           H  
ATOM   3380  HB  THR A 224      18.270 -36.244  49.533  1.00  1.31           H  
ATOM   3381  HG1 THR A 224      16.109 -35.388  50.062  1.00  1.31           H  
ATOM   3382 1HG2 THR A 224      18.000 -34.198  50.894  1.00  1.31           H  
ATOM   3383 2HG2 THR A 224      19.405 -34.057  49.818  1.00  1.31           H  
ATOM   3384 3HG2 THR A 224      17.887 -33.228  49.415  1.00  1.31           H  
ATOM   3385  N   THR A 225      20.533 -36.094  47.722  1.00  1.22           N  
ATOM   3386  CA  THR A 225      21.960 -35.931  47.782  1.00  1.22           C  
ATOM   3387  C   THR A 225      22.563 -35.788  46.407  1.00  1.22           C  
ATOM   3388  O   THR A 225      23.394 -34.913  46.191  1.00  1.22           O  
ATOM   3389  CB  THR A 225      22.646 -37.079  48.513  1.00  1.22           C  
ATOM   3390  CG2 THR A 225      24.135 -36.723  48.643  1.00  1.22           C  
ATOM   3391  OG1 THR A 225      22.127 -37.232  49.834  1.00  1.22           O  
ATOM   3392  H   THR A 225      20.111 -37.006  47.827  1.00  1.22           H  
ATOM   3393  HA  THR A 225      22.167 -35.024  48.306  1.00  1.22           H  
ATOM   3394  HB  THR A 225      22.506 -38.007  47.959  1.00  1.22           H  
ATOM   3395  HG1 THR A 225      22.447 -38.105  50.156  1.00  1.22           H  
ATOM   3396 1HG2 THR A 225      24.677 -37.494  49.183  1.00  1.22           H  
ATOM   3397 2HG2 THR A 225      24.547 -36.610  47.654  1.00  1.22           H  
ATOM   3398 3HG2 THR A 225      24.236 -35.796  49.186  1.00  1.22           H  
ATOM   3399  N   ALA A 226      22.154 -36.627  45.460  1.00  1.16           N  
ATOM   3400  CA  ALA A 226      22.739 -36.551  44.132  1.00  1.16           C  
ATOM   3401  C   ALA A 226      22.500 -35.165  43.546  1.00  1.16           C  
ATOM   3402  O   ALA A 226      23.403 -34.567  42.949  1.00  1.16           O  
ATOM   3403  CB  ALA A 226      22.137 -37.613  43.254  1.00  1.16           C  
ATOM   3404  H   ALA A 226      21.438 -37.325  45.657  1.00  1.16           H  
ATOM   3405  HA  ALA A 226      23.816 -36.713  44.213  1.00  1.16           H  
ATOM   3406 1HB  ALA A 226      22.566 -37.571  42.257  1.00  1.16           H  
ATOM   3407 2HB  ALA A 226      22.322 -38.596  43.692  1.00  1.16           H  
ATOM   3408 3HB  ALA A 226      21.078 -37.428  43.220  1.00  1.16           H  
ATOM   3409  N   VAL A 227      21.298 -34.619  43.766  1.00  1.13           N  
ATOM   3410  CA  VAL A 227      21.006 -33.289  43.291  1.00  1.13           C  
ATOM   3411  C   VAL A 227      21.735 -32.230  44.055  1.00  1.13           C  
ATOM   3412  O   VAL A 227      22.280 -31.308  43.452  1.00  1.13           O  
ATOM   3413  CB  VAL A 227      19.534 -32.965  43.388  1.00  1.13           C  
ATOM   3414  CG1 VAL A 227      19.373 -31.491  43.095  1.00  1.13           C  
ATOM   3415  CG2 VAL A 227      18.757 -33.825  42.398  1.00  1.13           C  
ATOM   3416  H   VAL A 227      20.555 -35.121  44.258  1.00  1.13           H  
ATOM   3417  HA  VAL A 227      21.304 -33.231  42.244  1.00  1.13           H  
ATOM   3418  HB  VAL A 227      19.184 -33.150  44.394  1.00  1.13           H  
ATOM   3419 1HG1 VAL A 227      18.372 -31.221  43.164  1.00  1.13           H  
ATOM   3420 2HG1 VAL A 227      19.943 -30.919  43.817  1.00  1.13           H  
ATOM   3421 3HG1 VAL A 227      19.716 -31.265  42.133  1.00  1.13           H  
ATOM   3422 1HG2 VAL A 227      17.699 -33.589  42.456  1.00  1.13           H  
ATOM   3423 2HG2 VAL A 227      19.117 -33.635  41.397  1.00  1.13           H  
ATOM   3424 3HG2 VAL A 227      18.907 -34.869  42.636  1.00  1.13           H  
ATOM   3425  N   GLY A 228      21.734 -32.321  45.382  1.00  1.13           N  
ATOM   3426  CA  GLY A 228      22.401 -31.304  46.149  1.00  1.13           C  
ATOM   3427  C   GLY A 228      23.877 -31.230  45.822  1.00  1.13           C  
ATOM   3428  O   GLY A 228      24.425 -30.136  45.752  1.00  1.13           O  
ATOM   3429  H   GLY A 228      21.266 -33.079  45.876  1.00  1.13           H  
ATOM   3430 1HA  GLY A 228      21.953 -30.357  45.898  1.00  1.13           H  
ATOM   3431 2HA  GLY A 228      22.236 -31.470  47.212  1.00  1.13           H  
ATOM   3432  N   LEU A 229      24.524 -32.368  45.562  1.00  1.16           N  
ATOM   3433  CA  LEU A 229      25.936 -32.345  45.221  1.00  1.16           C  
ATOM   3434  C   LEU A 229      26.144 -31.620  43.897  1.00  1.16           C  
ATOM   3435  O   LEU A 229      27.068 -30.813  43.751  1.00  1.16           O  
ATOM   3436  CB  LEU A 229      26.470 -33.775  45.120  1.00  1.16           C  
ATOM   3437  CG  LEU A 229      26.554 -34.551  46.443  1.00  1.16           C  
ATOM   3438  CD1 LEU A 229      26.908 -36.017  46.145  1.00  1.16           C  
ATOM   3439  CD2 LEU A 229      27.570 -33.896  47.352  1.00  1.16           C  
ATOM   3440  H   LEU A 229      24.037 -33.261  45.642  1.00  1.16           H  
ATOM   3441  HA  LEU A 229      26.476 -31.814  46.002  1.00  1.16           H  
ATOM   3442 1HB  LEU A 229      25.802 -34.338  44.458  1.00  1.16           H  
ATOM   3443 2HB  LEU A 229      27.460 -33.754  44.670  1.00  1.16           H  
ATOM   3444  HG  LEU A 229      25.604 -34.527  46.936  1.00  1.16           H  
ATOM   3445 1HD1 LEU A 229      26.958 -36.578  47.077  1.00  1.16           H  
ATOM   3446 2HD1 LEU A 229      26.137 -36.449  45.502  1.00  1.16           H  
ATOM   3447 3HD1 LEU A 229      27.870 -36.067  45.641  1.00  1.16           H  
ATOM   3448 1HD2 LEU A 229      27.615 -34.445  48.292  1.00  1.16           H  
ATOM   3449 2HD2 LEU A 229      28.549 -33.908  46.873  1.00  1.16           H  
ATOM   3450 3HD2 LEU A 229      27.269 -32.865  47.545  1.00  1.16           H  
ATOM   3451  N   CYS A 230      25.247 -31.863  42.939  1.00  1.22           N  
ATOM   3452  CA  CYS A 230      25.341 -31.206  41.649  1.00  1.22           C  
ATOM   3453  C   CYS A 230      25.103 -29.705  41.808  1.00  1.22           C  
ATOM   3454  O   CYS A 230      25.797 -28.867  41.225  1.00  1.22           O  
ATOM   3455  CB  CYS A 230      24.270 -31.753  40.730  1.00  1.22           C  
ATOM   3456  SG  CYS A 230      24.479 -33.455  40.255  1.00  1.22           S  
ATOM   3457  H   CYS A 230      24.504 -32.550  43.092  1.00  1.22           H  
ATOM   3458  HA  CYS A 230      26.330 -31.381  41.226  1.00  1.22           H  
ATOM   3459 1HB  CYS A 230      23.319 -31.670  41.226  1.00  1.22           H  
ATOM   3460 2HB  CYS A 230      24.228 -31.144  39.830  1.00  1.22           H  
ATOM   3461  HG  CYS A 230      24.134 -33.972  41.462  1.00  1.22           H  
ATOM   3462  N   ASN A 231      24.122 -29.357  42.624  1.00  1.31           N  
ATOM   3463  CA  ASN A 231      23.821 -27.960  42.826  1.00  1.31           C  
ATOM   3464  C   ASN A 231      24.901 -27.257  43.609  1.00  1.31           C  
ATOM   3465  O   ASN A 231      25.172 -26.089  43.343  1.00  1.31           O  
ATOM   3466  CB  ASN A 231      22.497 -27.777  43.497  1.00  1.31           C  
ATOM   3467  CG  ASN A 231      21.378 -28.015  42.593  1.00  1.31           C  
ATOM   3468  ND2 ASN A 231      20.282 -28.254  43.173  1.00  1.31           N  
ATOM   3469  OD1 ASN A 231      21.472 -27.965  41.362  1.00  1.31           O  
ATOM   3470  H   ASN A 231      23.565 -30.072  43.088  1.00  1.31           H  
ATOM   3471  HA  ASN A 231      23.767 -27.480  41.850  1.00  1.31           H  
ATOM   3472 1HB  ASN A 231      22.426 -28.476  44.329  1.00  1.31           H  
ATOM   3473 2HB  ASN A 231      22.419 -26.777  43.905  1.00  1.31           H  
ATOM   3474 1HD2 ASN A 231      19.459 -28.416  42.631  1.00  1.31           H  
ATOM   3475 2HD2 ASN A 231      20.237 -28.278  44.170  1.00  1.31           H  
ATOM   3476  N   LEU A 232      25.547 -27.967  44.537  1.00  1.42           N  
ATOM   3477  CA  LEU A 232      26.605 -27.411  45.361  1.00  1.42           C  
ATOM   3478  C   LEU A 232      27.785 -27.089  44.448  1.00  1.42           C  
ATOM   3479  O   LEU A 232      28.388 -26.024  44.559  1.00  1.42           O  
ATOM   3480  CB  LEU A 232      26.969 -28.378  46.485  1.00  1.42           C  
ATOM   3481  CG  LEU A 232      27.950 -27.855  47.500  1.00  1.42           C  
ATOM   3482  CD1 LEU A 232      27.356 -26.570  48.130  1.00  1.42           C  
ATOM   3483  CD2 LEU A 232      28.178 -28.936  48.559  1.00  1.42           C  
ATOM   3484  H   LEU A 232      25.259 -28.922  44.715  1.00  1.42           H  
ATOM   3485  HA  LEU A 232      26.250 -26.491  45.816  1.00  1.42           H  
ATOM   3486 1HB  LEU A 232      26.056 -28.642  47.015  1.00  1.42           H  
ATOM   3487 2HB  LEU A 232      27.382 -29.286  46.043  1.00  1.42           H  
ATOM   3488  HG  LEU A 232      28.894 -27.604  47.018  1.00  1.42           H  
ATOM   3489 1HD1 LEU A 232      28.045 -26.172  48.874  1.00  1.42           H  
ATOM   3490 2HD1 LEU A 232      27.192 -25.823  47.351  1.00  1.42           H  
ATOM   3491 3HD1 LEU A 232      26.404 -26.806  48.606  1.00  1.42           H  
ATOM   3492 1HD2 LEU A 232      28.881 -28.572  49.310  1.00  1.42           H  
ATOM   3493 2HD2 LEU A 232      27.229 -29.184  49.038  1.00  1.42           H  
ATOM   3494 3HD2 LEU A 232      28.585 -29.828  48.080  1.00  1.42           H  
ATOM   3495  N   MET A 233      28.058 -27.968  43.474  1.00  1.54           N  
ATOM   3496  CA  MET A 233      29.083 -27.711  42.458  1.00  1.54           C  
ATOM   3497  C   MET A 233      28.826 -26.354  41.793  1.00  1.54           C  
ATOM   3498  O   MET A 233      29.753 -25.584  41.531  1.00  1.54           O  
ATOM   3499  CB  MET A 233      29.067 -28.810  41.399  1.00  1.54           C  
ATOM   3500  CG  MET A 233      30.010 -28.602  40.245  1.00  1.54           C  
ATOM   3501  SD  MET A 233      29.822 -29.884  39.001  1.00  1.54           S  
ATOM   3502  CE  MET A 233      28.162 -29.562  38.392  1.00  1.54           C  
ATOM   3503  H   MET A 233      27.552 -28.856  43.447  1.00  1.54           H  
ATOM   3504  HA  MET A 233      30.058 -27.678  42.940  1.00  1.54           H  
ATOM   3505 1HB  MET A 233      29.277 -29.771  41.866  1.00  1.54           H  
ATOM   3506 2HB  MET A 233      28.097 -28.877  40.968  1.00  1.54           H  
ATOM   3507 1HG  MET A 233      29.803 -27.636  39.782  1.00  1.54           H  
ATOM   3508 2HG  MET A 233      31.038 -28.604  40.600  1.00  1.54           H  
ATOM   3509 1HE  MET A 233      27.921 -30.274  37.605  1.00  1.54           H  
ATOM   3510 2HE  MET A 233      27.443 -29.664  39.211  1.00  1.54           H  
ATOM   3511 3HE  MET A 233      28.107 -28.558  37.998  1.00  1.54           H  
ATOM   3512  N   ARG A 234      27.546 -26.063  41.550  1.00  1.67           N  
ATOM   3513  CA  ARG A 234      27.090 -24.819  40.941  1.00  1.67           C  
ATOM   3514  C   ARG A 234      26.852 -23.657  41.953  1.00  1.67           C  
ATOM   3515  O   ARG A 234      26.351 -22.599  41.564  1.00  1.67           O  
ATOM   3516  CB  ARG A 234      25.804 -25.066  40.162  1.00  1.67           C  
ATOM   3517  CG  ARG A 234      25.908 -25.919  38.886  1.00  1.67           C  
ATOM   3518  CD  ARG A 234      24.544 -26.061  38.278  1.00  1.67           C  
ATOM   3519  NE  ARG A 234      24.511 -26.813  37.016  1.00  1.67           N  
ATOM   3520  CZ  ARG A 234      24.707 -26.278  35.805  1.00  1.67           C  
ATOM   3521  NH1 ARG A 234      24.994 -25.000  35.665  1.00  1.67           N1+
ATOM   3522  NH2 ARG A 234      24.593 -27.058  34.762  1.00  1.67           N  
ATOM   3523  H   ARG A 234      26.846 -26.775  41.767  1.00  1.67           H  
ATOM   3524  HA  ARG A 234      27.855 -24.498  40.234  1.00  1.67           H  
ATOM   3525 1HB  ARG A 234      25.091 -25.567  40.810  1.00  1.67           H  
ATOM   3526 2HB  ARG A 234      25.362 -24.111  39.885  1.00  1.67           H  
ATOM   3527 1HG  ARG A 234      26.577 -25.449  38.167  1.00  1.67           H  
ATOM   3528 2HG  ARG A 234      26.279 -26.916  39.145  1.00  1.67           H  
ATOM   3529 1HD  ARG A 234      23.903 -26.586  38.993  1.00  1.67           H  
ATOM   3530 2HD  ARG A 234      24.128 -25.073  38.095  1.00  1.67           H  
ATOM   3531  HE  ARG A 234      24.282 -27.818  37.027  1.00  1.67           H  
ATOM   3532 1HH1 ARG A 234      25.081 -24.413  36.483  1.00  1.67           H  
ATOM   3533 2HH1 ARG A 234      25.135 -24.613  34.742  1.00  1.67           H  
ATOM   3534 1HH2 ARG A 234      24.357 -28.045  34.931  1.00  1.67           H  
ATOM   3535 2HH2 ARG A 234      24.716 -26.699  33.828  1.00  1.67           H  
ATOM   3536  N   GLY A 235      27.199 -23.847  43.241  1.00  1.76           N  
ATOM   3537  CA  GLY A 235      27.047 -22.820  44.289  1.00  1.76           C  
ATOM   3538  C   GLY A 235      25.766 -22.887  45.146  1.00  1.76           C  
ATOM   3539  O   GLY A 235      25.505 -22.008  45.974  1.00  1.76           O  
ATOM   3540  H   GLY A 235      27.616 -24.730  43.516  1.00  1.76           H  
ATOM   3541 1HA  GLY A 235      27.911 -22.891  44.951  1.00  1.76           H  
ATOM   3542 2HA  GLY A 235      27.108 -21.839  43.821  1.00  1.76           H  
ATOM   3543  N   GLY A 236      24.986 -23.946  44.996  1.00  1.81           N  
ATOM   3544  CA  GLY A 236      23.724 -24.150  45.717  1.00  1.81           C  
ATOM   3545  C   GLY A 236      23.893 -24.565  47.175  1.00  1.81           C  
ATOM   3546  O   GLY A 236      23.453 -25.642  47.584  1.00  1.81           O  
ATOM   3547  H   GLY A 236      25.267 -24.647  44.327  1.00  1.81           H  
ATOM   3548 1HA  GLY A 236      23.139 -23.231  45.672  1.00  1.81           H  
ATOM   3549 2HA  GLY A 236      23.145 -24.912  45.202  1.00  1.81           H  
ATOM   3550  N   TRP A 237      24.457 -23.662  47.971  1.00  1.81           N  
ATOM   3551  CA  TRP A 237      24.686 -23.864  49.403  1.00  1.81           C  
ATOM   3552  C   TRP A 237      23.457 -24.399  50.151  1.00  1.81           C  
ATOM   3553  O   TRP A 237      23.583 -25.216  51.063  1.00  1.81           O  
ATOM   3554  CB  TRP A 237      25.105 -22.516  50.004  1.00  1.81           C  
ATOM   3555  CG  TRP A 237      23.992 -21.472  49.925  1.00  1.81           C  
ATOM   3556  CD1 TRP A 237      23.788 -20.628  48.875  1.00  1.81           C  
ATOM   3557  CD2 TRP A 237      22.954 -21.147  50.903  1.00  1.81           C  
ATOM   3558  CE2 TRP A 237      22.176 -20.126  50.345  1.00  1.81           C  
ATOM   3559  CE3 TRP A 237      22.627 -21.633  52.175  1.00  1.81           C  
ATOM   3560  NE1 TRP A 237      22.697 -19.823  49.113  1.00  1.81           N  
ATOM   3561  CZ2 TRP A 237      21.087 -19.588  51.007  1.00  1.81           C  
ATOM   3562  CZ3 TRP A 237      21.538 -21.083  52.832  1.00  1.81           C  
ATOM   3563  CH2 TRP A 237      20.788 -20.093  52.266  1.00  1.81           C  
ATOM   3564  H   TRP A 237      24.781 -22.806  47.518  1.00  1.81           H  
ATOM   3565  HA  TRP A 237      25.503 -24.575  49.523  1.00  1.81           H  
ATOM   3566 1HB  TRP A 237      25.384 -22.650  51.050  1.00  1.81           H  
ATOM   3567 2HB  TRP A 237      25.976 -22.135  49.472  1.00  1.81           H  
ATOM   3568  HD1 TRP A 237      24.398 -20.604  47.969  1.00  1.81           H  
ATOM   3569  HE1 TRP A 237      22.342 -19.121  48.481  1.00  1.81           H  
ATOM   3570  HE3 TRP A 237      23.214 -22.428  52.635  1.00  1.81           H  
ATOM   3571  HZ2 TRP A 237      20.477 -18.796  50.571  1.00  1.81           H  
ATOM   3572  HZ3 TRP A 237      21.290 -21.455  53.810  1.00  1.81           H  
ATOM   3573  HH2 TRP A 237      19.937 -19.690  52.817  1.00  1.81           H  
ATOM   3574  N   LEU A 238      22.270 -23.963  49.737  1.00  1.76           N  
ATOM   3575  CA  LEU A 238      21.044 -24.369  50.397  1.00  1.76           C  
ATOM   3576  C   LEU A 238      20.751 -25.839  50.117  1.00  1.76           C  
ATOM   3577  O   LEU A 238      20.269 -26.559  51.001  1.00  1.76           O  
ATOM   3578  CB  LEU A 238      19.902 -23.434  49.989  1.00  1.76           C  
ATOM   3579  CG  LEU A 238      18.564 -23.690  50.655  1.00  1.76           C  
ATOM   3580  CD1 LEU A 238      18.728 -23.667  52.162  1.00  1.76           C  
ATOM   3581  CD2 LEU A 238      17.632 -22.582  50.252  1.00  1.76           C  
ATOM   3582  H   LEU A 238      22.243 -23.308  48.975  1.00  1.76           H  
ATOM   3583  HA  LEU A 238      21.174 -24.251  51.464  1.00  1.76           H  
ATOM   3584 1HB  LEU A 238      20.192 -22.420  50.221  1.00  1.76           H  
ATOM   3585 2HB  LEU A 238      19.768 -23.506  48.932  1.00  1.76           H  
ATOM   3586  HG  LEU A 238      18.160 -24.663  50.349  1.00  1.76           H  
ATOM   3587 1HD1 LEU A 238      17.763 -23.829  52.637  1.00  1.76           H  
ATOM   3588 2HD1 LEU A 238      19.414 -24.452  52.459  1.00  1.76           H  
ATOM   3589 3HD1 LEU A 238      19.123 -22.707  52.471  1.00  1.76           H  
ATOM   3590 1HD2 LEU A 238      16.674 -22.732  50.735  1.00  1.76           H  
ATOM   3591 2HD2 LEU A 238      18.053 -21.627  50.570  1.00  1.76           H  
ATOM   3592 3HD2 LEU A 238      17.512 -22.581  49.173  1.00  1.76           H  
ATOM   3593  N   ALA A 239      20.997 -26.306  48.896  1.00  1.70           N  
ATOM   3594  CA  ALA A 239      20.775 -27.715  48.634  1.00  1.70           C  
ATOM   3595  C   ALA A 239      21.778 -28.492  49.498  1.00  1.70           C  
ATOM   3596  O   ALA A 239      21.479 -29.572  50.015  1.00  1.70           O  
ATOM   3597  CB  ALA A 239      20.899 -28.039  47.165  1.00  1.70           C  
ATOM   3598  H   ALA A 239      21.433 -25.717  48.192  1.00  1.70           H  
ATOM   3599  HA  ALA A 239      19.767 -27.972  48.962  1.00  1.70           H  
ATOM   3600 1HB  ALA A 239      20.699 -29.083  47.045  1.00  1.70           H  
ATOM   3601 2HB  ALA A 239      20.170 -27.468  46.597  1.00  1.70           H  
ATOM   3602 3HB  ALA A 239      21.908 -27.798  46.815  1.00  1.70           H  
ATOM   3603  N   GLY A 240      22.978 -27.902  49.662  1.00  1.63           N  
ATOM   3604  CA  GLY A 240      24.031 -28.468  50.501  1.00  1.63           C  
ATOM   3605  C   GLY A 240      23.535 -28.605  51.946  1.00  1.63           C  
ATOM   3606  O   GLY A 240      23.872 -29.571  52.642  1.00  1.63           O  
ATOM   3607  H   GLY A 240      23.157 -27.027  49.168  1.00  1.63           H  
ATOM   3608 1HA  GLY A 240      24.334 -29.439  50.111  1.00  1.63           H  
ATOM   3609 2HA  GLY A 240      24.901 -27.813  50.470  1.00  1.63           H  
ATOM   3610  N   MET A 241      22.719 -27.638  52.400  1.00  1.59           N  
ATOM   3611  CA  MET A 241      22.116 -27.685  53.734  1.00  1.59           C  
ATOM   3612  C   MET A 241      21.237 -28.914  53.849  1.00  1.59           C  
ATOM   3613  O   MET A 241      21.269 -29.627  54.858  1.00  1.59           O  
ATOM   3614  CB  MET A 241      21.253 -26.459  54.012  1.00  1.59           C  
ATOM   3615  CG  MET A 241      20.708 -26.379  55.427  1.00  1.59           C  
ATOM   3616  SD  MET A 241      19.656 -24.946  55.671  1.00  1.59           S  
ATOM   3617  CE  MET A 241      20.838 -23.651  55.436  1.00  1.59           C  
ATOM   3618  H   MET A 241      22.542 -26.836  51.796  1.00  1.59           H  
ATOM   3619  HA  MET A 241      22.907 -27.754  54.478  1.00  1.59           H  
ATOM   3620 1HB  MET A 241      21.811 -25.552  53.783  1.00  1.59           H  
ATOM   3621 2HB  MET A 241      20.385 -26.480  53.371  1.00  1.59           H  
ATOM   3622 1HG  MET A 241      20.130 -27.276  55.644  1.00  1.59           H  
ATOM   3623 2HG  MET A 241      21.535 -26.325  56.134  1.00  1.59           H  
ATOM   3624 1HE  MET A 241      20.344 -22.688  55.553  1.00  1.59           H  
ATOM   3625 2HE  MET A 241      21.634 -23.745  56.175  1.00  1.59           H  
ATOM   3626 3HE  MET A 241      21.262 -23.731  54.433  1.00  1.59           H  
ATOM   3627  N   SER A 242      20.458 -29.181  52.793  1.00  1.59           N  
ATOM   3628  CA  SER A 242      19.575 -30.341  52.802  1.00  1.59           C  
ATOM   3629  C   SER A 242      20.406 -31.594  52.989  1.00  1.59           C  
ATOM   3630  O   SER A 242      20.053 -32.468  53.791  1.00  1.59           O  
ATOM   3631  CB  SER A 242      18.783 -30.471  51.520  1.00  1.59           C  
ATOM   3632  OG  SER A 242      17.920 -31.561  51.619  1.00  1.59           O  
ATOM   3633  H   SER A 242      20.470 -28.539  51.994  1.00  1.59           H  
ATOM   3634  HA  SER A 242      18.886 -30.256  53.639  1.00  1.59           H  
ATOM   3635 1HB  SER A 242      18.240 -29.572  51.323  1.00  1.59           H  
ATOM   3636 2HB  SER A 242      19.446 -30.631  50.684  1.00  1.59           H  
ATOM   3637  HG  SER A 242      17.173 -31.384  51.020  1.00  1.59           H  
ATOM   3638  N   ILE A 243      21.525 -31.677  52.259  1.00  1.65           N  
ATOM   3639  CA  ILE A 243      22.398 -32.834  52.383  1.00  1.65           C  
ATOM   3640  C   ILE A 243      23.006 -32.952  53.754  1.00  1.65           C  
ATOM   3641  O   ILE A 243      22.980 -34.028  54.345  1.00  1.65           O  
ATOM   3642  CB  ILE A 243      23.564 -32.821  51.392  1.00  1.65           C  
ATOM   3643  CG1 ILE A 243      23.071 -33.002  50.061  1.00  1.65           C  
ATOM   3644  CG2 ILE A 243      24.552 -33.933  51.730  1.00  1.65           C  
ATOM   3645  CD1 ILE A 243      24.111 -32.777  49.009  1.00  1.65           C  
ATOM   3646  H   ILE A 243      21.738 -30.924  51.601  1.00  1.65           H  
ATOM   3647  HA  ILE A 243      21.806 -33.726  52.193  1.00  1.65           H  
ATOM   3648  HB  ILE A 243      24.068 -31.858  51.433  1.00  1.65           H  
ATOM   3649 1HG1 ILE A 243      22.713 -34.000  50.020  1.00  1.65           H  
ATOM   3650 2HG1 ILE A 243      22.230 -32.327  49.879  1.00  1.65           H  
ATOM   3651 1HG2 ILE A 243      25.375 -33.914  51.018  1.00  1.65           H  
ATOM   3652 2HG2 ILE A 243      24.942 -33.787  52.737  1.00  1.65           H  
ATOM   3653 3HG2 ILE A 243      24.045 -34.899  51.675  1.00  1.65           H  
ATOM   3654 1HD1 ILE A 243      23.678 -32.984  48.058  1.00  1.65           H  
ATOM   3655 2HD1 ILE A 243      24.468 -31.749  49.046  1.00  1.65           H  
ATOM   3656 3HD1 ILE A 243      24.942 -33.453  49.171  1.00  1.65           H  
ATOM   3657  N   THR A 244      23.523 -31.854  54.282  1.00  1.76           N  
ATOM   3658  CA  THR A 244      24.166 -31.883  55.576  1.00  1.76           C  
ATOM   3659  C   THR A 244      23.200 -32.378  56.636  1.00  1.76           C  
ATOM   3660  O   THR A 244      23.525 -33.286  57.406  1.00  1.76           O  
ATOM   3661  CB  THR A 244      24.671 -30.481  55.942  1.00  1.76           C  
ATOM   3662  CG2 THR A 244      25.298 -30.503  57.309  1.00  1.76           C  
ATOM   3663  OG1 THR A 244      25.635 -30.049  54.964  1.00  1.76           O  
ATOM   3664  H   THR A 244      23.502 -30.984  53.752  1.00  1.76           H  
ATOM   3665  HA  THR A 244      25.012 -32.568  55.532  1.00  1.76           H  
ATOM   3666  HB  THR A 244      23.832 -29.783  55.938  1.00  1.76           H  
ATOM   3667  HG1 THR A 244      25.185 -29.961  54.094  1.00  1.76           H  
ATOM   3668 1HG2 THR A 244      25.650 -29.508  57.567  1.00  1.76           H  
ATOM   3669 2HG2 THR A 244      24.548 -30.823  58.026  1.00  1.76           H  
ATOM   3670 3HG2 THR A 244      26.135 -31.200  57.317  1.00  1.76           H  
ATOM   3671  N   TRP A 245      21.990 -31.819  56.630  1.00  1.93           N  
ATOM   3672  CA  TRP A 245      20.953 -32.194  57.570  1.00  1.93           C  
ATOM   3673  C   TRP A 245      20.570 -33.664  57.397  1.00  1.93           C  
ATOM   3674  O   TRP A 245      20.489 -34.403  58.384  1.00  1.93           O  
ATOM   3675  CB  TRP A 245      19.736 -31.281  57.393  1.00  1.93           C  
ATOM   3676  CG  TRP A 245      18.637 -31.558  58.355  1.00  1.93           C  
ATOM   3677  CD1 TRP A 245      18.519 -31.054  59.616  1.00  1.93           C  
ATOM   3678  CD2 TRP A 245      17.484 -32.391  58.148  1.00  1.93           C  
ATOM   3679  CE2 TRP A 245      16.733 -32.347  59.327  1.00  1.93           C  
ATOM   3680  CE3 TRP A 245      17.034 -33.158  57.082  1.00  1.93           C  
ATOM   3681  NE1 TRP A 245      17.380 -31.526  60.208  1.00  1.93           N  
ATOM   3682  CZ2 TRP A 245      15.554 -33.040  59.465  1.00  1.93           C  
ATOM   3683  CZ3 TRP A 245      15.856 -33.851  57.224  1.00  1.93           C  
ATOM   3684  CH2 TRP A 245      15.133 -33.794  58.381  1.00  1.93           C  
ATOM   3685  H   TRP A 245      21.789 -31.084  55.951  1.00  1.93           H  
ATOM   3686  HA  TRP A 245      21.341 -32.057  58.579  1.00  1.93           H  
ATOM   3687 1HB  TRP A 245      20.044 -30.240  57.502  1.00  1.93           H  
ATOM   3688 2HB  TRP A 245      19.348 -31.395  56.377  1.00  1.93           H  
ATOM   3689  HD1 TRP A 245      19.230 -30.377  60.084  1.00  1.93           H  
ATOM   3690  HE1 TRP A 245      17.066 -31.304  61.143  1.00  1.93           H  
ATOM   3691  HE3 TRP A 245      17.604 -33.208  56.152  1.00  1.93           H  
ATOM   3692  HZ2 TRP A 245      14.964 -33.005  60.380  1.00  1.93           H  
ATOM   3693  HZ3 TRP A 245      15.505 -34.454  56.391  1.00  1.93           H  
ATOM   3694  HH2 TRP A 245      14.202 -34.358  58.445  1.00  1.93           H  
ATOM   3695  N   THR A 246      20.373 -34.101  56.145  1.00  2.15           N  
ATOM   3696  CA  THR A 246      19.999 -35.479  55.847  1.00  2.15           C  
ATOM   3697  C   THR A 246      21.054 -36.444  56.357  1.00  2.15           C  
ATOM   3698  O   THR A 246      20.735 -37.461  56.981  1.00  2.15           O  
ATOM   3699  CB  THR A 246      19.832 -35.686  54.333  1.00  2.15           C  
ATOM   3700  CG2 THR A 246      19.516 -37.136  54.028  1.00  2.15           C  
ATOM   3701  OG1 THR A 246      18.780 -34.839  53.847  1.00  2.15           O  
ATOM   3702  H   THR A 246      20.454 -33.452  55.361  1.00  2.15           H  
ATOM   3703  HA  THR A 246      19.056 -35.700  56.347  1.00  2.15           H  
ATOM   3704  HB  THR A 246      20.759 -35.412  53.830  1.00  2.15           H  
ATOM   3705  HG1 THR A 246      19.074 -33.900  53.928  1.00  2.15           H  
ATOM   3706 1HG2 THR A 246      19.410 -37.261  52.951  1.00  2.15           H  
ATOM   3707 2HG2 THR A 246      20.329 -37.763  54.391  1.00  2.15           H  
ATOM   3708 3HG2 THR A 246      18.587 -37.418  54.522  1.00  2.15           H  
ATOM   3709  N   VAL A 247      22.319 -36.127  56.112  1.00  2.41           N  
ATOM   3710  CA  VAL A 247      23.383 -36.979  56.580  1.00  2.41           C  
ATOM   3711  C   VAL A 247      23.376 -37.052  58.091  1.00  2.41           C  
ATOM   3712  O   VAL A 247      23.472 -38.145  58.638  1.00  2.41           O  
ATOM   3713  CB  VAL A 247      24.746 -36.504  56.067  1.00  2.41           C  
ATOM   3714  CG1 VAL A 247      25.854 -37.279  56.760  1.00  2.41           C  
ATOM   3715  CG2 VAL A 247      24.818 -36.741  54.552  1.00  2.41           C  
ATOM   3716  H   VAL A 247      22.539 -35.282  55.590  1.00  2.41           H  
ATOM   3717  HA  VAL A 247      23.212 -37.981  56.186  1.00  2.41           H  
ATOM   3718  HB  VAL A 247      24.868 -35.439  56.290  1.00  2.41           H  
ATOM   3719 1HG1 VAL A 247      26.819 -36.937  56.393  1.00  2.41           H  
ATOM   3720 2HG1 VAL A 247      25.793 -37.106  57.834  1.00  2.41           H  
ATOM   3721 3HG1 VAL A 247      25.741 -38.343  56.554  1.00  2.41           H  
ATOM   3722 1HG2 VAL A 247      25.781 -36.402  54.175  1.00  2.41           H  
ATOM   3723 2HG2 VAL A 247      24.700 -37.801  54.346  1.00  2.41           H  
ATOM   3724 3HG2 VAL A 247      24.026 -36.193  54.057  1.00  2.41           H  
ATOM   3725  N   TYR A 248      23.224 -35.920  58.778  1.00  2.71           N  
ATOM   3726  CA  TYR A 248      23.203 -35.957  60.235  1.00  2.71           C  
ATOM   3727  C   TYR A 248      22.042 -36.815  60.737  1.00  2.71           C  
ATOM   3728  O   TYR A 248      22.189 -37.601  61.680  1.00  2.71           O  
ATOM   3729  CB  TYR A 248      23.132 -34.547  60.802  1.00  2.71           C  
ATOM   3730  CG  TYR A 248      24.411 -33.789  60.595  1.00  2.71           C  
ATOM   3731  CD1 TYR A 248      25.580 -34.484  60.306  1.00  2.71           C  
ATOM   3732  CD2 TYR A 248      24.428 -32.411  60.702  1.00  2.71           C  
ATOM   3733  CE1 TYR A 248      26.758 -33.797  60.118  1.00  2.71           C  
ATOM   3734  CE2 TYR A 248      25.611 -31.724  60.521  1.00  2.71           C  
ATOM   3735  CZ  TYR A 248      26.772 -32.409  60.227  1.00  2.71           C  
ATOM   3736  OH  TYR A 248      27.950 -31.720  60.042  1.00  2.71           O  
ATOM   3737  H   TYR A 248      23.147 -35.024  58.290  1.00  2.71           H  
ATOM   3738  HA  TYR A 248      24.127 -36.420  60.577  1.00  2.71           H  
ATOM   3739 1HB  TYR A 248      22.324 -33.998  60.312  1.00  2.71           H  
ATOM   3740 2HB  TYR A 248      22.916 -34.584  61.868  1.00  2.71           H  
ATOM   3741  HD1 TYR A 248      25.566 -35.570  60.223  1.00  2.71           H  
ATOM   3742  HD2 TYR A 248      23.511 -31.870  60.930  1.00  2.71           H  
ATOM   3743  HE1 TYR A 248      27.674 -34.340  59.887  1.00  2.71           H  
ATOM   3744  HE2 TYR A 248      25.627 -30.637  60.606  1.00  2.71           H  
ATOM   3745  HH  TYR A 248      27.790 -30.781  60.157  1.00  2.71           H  
ATOM   3746  N   LYS A 249      20.885 -36.695  60.086  1.00  3.07           N  
ATOM   3747  CA  LYS A 249      19.736 -37.503  60.458  1.00  3.07           C  
ATOM   3748  C   LYS A 249      20.118 -38.983  60.374  1.00  3.07           C  
ATOM   3749  O   LYS A 249      19.808 -39.762  61.275  1.00  3.07           O  
ATOM   3750  CB  LYS A 249      18.540 -37.167  59.552  1.00  3.07           C  
ATOM   3751  CG  LYS A 249      17.237 -37.910  59.849  1.00  3.07           C  
ATOM   3752  CD  LYS A 249      16.118 -37.406  58.927  1.00  3.07           C  
ATOM   3753  CE  LYS A 249      14.810 -38.184  59.103  1.00  3.07           C  
ATOM   3754  NZ  LYS A 249      13.731 -37.671  58.193  1.00  3.07           N1+
ATOM   3755  H   LYS A 249      20.798 -36.017  59.330  1.00  3.07           H  
ATOM   3756  HA  LYS A 249      19.469 -37.281  61.490  1.00  3.07           H  
ATOM   3757 1HB  LYS A 249      18.343 -36.092  59.597  1.00  3.07           H  
ATOM   3758 2HB  LYS A 249      18.799 -37.396  58.525  1.00  3.07           H  
ATOM   3759 1HG  LYS A 249      17.389 -38.977  59.686  1.00  3.07           H  
ATOM   3760 2HG  LYS A 249      16.950 -37.751  60.887  1.00  3.07           H  
ATOM   3761 1HD  LYS A 249      15.931 -36.366  59.156  1.00  3.07           H  
ATOM   3762 2HD  LYS A 249      16.441 -37.473  57.887  1.00  3.07           H  
ATOM   3763 1HE  LYS A 249      14.993 -39.232  58.874  1.00  3.07           H  
ATOM   3764 2HE  LYS A 249      14.472 -38.099  60.134  1.00  3.07           H  
ATOM   3765 1HZ  LYS A 249      12.879 -38.188  58.302  1.00  3.07           H  
ATOM   3766 2HZ  LYS A 249      13.528 -36.699  58.395  1.00  3.07           H  
ATOM   3767 3HZ  LYS A 249      14.026 -37.746  57.226  1.00  3.07           H  
ATOM   3768  N   ASN A 250      20.826 -39.360  59.299  1.00  3.50           N  
ATOM   3769  CA  ASN A 250      21.272 -40.735  59.104  1.00  3.50           C  
ATOM   3770  C   ASN A 250      22.370 -41.154  60.100  1.00  3.50           C  
ATOM   3771  O   ASN A 250      22.397 -42.302  60.551  1.00  3.50           O  
ATOM   3772  CB  ASN A 250      21.736 -40.921  57.674  1.00  3.50           C  
ATOM   3773  CG  ASN A 250      20.584 -40.927  56.697  1.00  3.50           C  
ATOM   3774  ND2 ASN A 250      20.866 -40.570  55.472  1.00  3.50           N  
ATOM   3775  OD1 ASN A 250      19.439 -41.249  57.056  1.00  3.50           O  
ATOM   3776  H   ASN A 250      21.036 -38.664  58.580  1.00  3.50           H  
ATOM   3777  HA  ASN A 250      20.422 -41.388  59.274  1.00  3.50           H  
ATOM   3778 1HB  ASN A 250      22.415 -40.116  57.405  1.00  3.50           H  
ATOM   3779 2HB  ASN A 250      22.283 -41.856  57.585  1.00  3.50           H  
ATOM   3780 1HD2 ASN A 250      20.147 -40.548  54.780  1.00  3.50           H  
ATOM   3781 2HD2 ASN A 250      21.801 -40.315  55.233  1.00  3.50           H  
ATOM   3782  N   VAL A 251      23.231 -40.214  60.510  1.00  4.08           N  
ATOM   3783  CA  VAL A 251      24.315 -40.497  61.465  1.00  4.08           C  
ATOM   3784  C   VAL A 251      23.775 -41.006  62.782  1.00  4.08           C  
ATOM   3785  O   VAL A 251      24.334 -41.928  63.377  1.00  4.08           O  
ATOM   3786  CB  VAL A 251      25.195 -39.259  61.747  1.00  4.08           C  
ATOM   3787  CG1 VAL A 251      26.113 -39.542  62.915  1.00  4.08           C  
ATOM   3788  CG2 VAL A 251      26.051 -38.931  60.530  1.00  4.08           C  
ATOM   3789  H   VAL A 251      23.162 -39.284  60.100  1.00  4.08           H  
ATOM   3790  HA  VAL A 251      24.951 -41.269  61.032  1.00  4.08           H  
ATOM   3791  HB  VAL A 251      24.558 -38.418  62.005  1.00  4.08           H  
ATOM   3792 1HG1 VAL A 251      26.725 -38.664  63.115  1.00  4.08           H  
ATOM   3793 2HG1 VAL A 251      25.511 -39.772  63.800  1.00  4.08           H  
ATOM   3794 3HG1 VAL A 251      26.755 -40.388  62.680  1.00  4.08           H  
ATOM   3795 1HG2 VAL A 251      26.666 -38.059  60.743  1.00  4.08           H  
ATOM   3796 2HG2 VAL A 251      26.690 -39.780  60.300  1.00  4.08           H  
ATOM   3797 3HG2 VAL A 251      25.436 -38.726  59.693  1.00  4.08           H  
ATOM   3798  N   ASP A 252      22.679 -40.416  63.226  1.00  4.84           N  
ATOM   3799  CA  ASP A 252      22.058 -40.790  64.488  1.00  4.84           C  
ATOM   3800  C   ASP A 252      21.200 -42.070  64.430  1.00  4.84           C  
ATOM   3801  O   ASP A 252      20.680 -42.511  65.461  1.00  4.84           O  
ATOM   3802  CB  ASP A 252      21.230 -39.619  65.006  1.00  4.84           C  
ATOM   3803  CG  ASP A 252      22.105 -38.455  65.490  1.00  4.84           C  
ATOM   3804  OD1 ASP A 252      23.235 -38.694  65.870  1.00  4.84           O  
ATOM   3805  OD2 ASP A 252      21.636 -37.344  65.490  1.00  4.84           O1-
ATOM   3806  H   ASP A 252      22.290 -39.646  62.672  1.00  4.84           H  
ATOM   3807  HA  ASP A 252      22.859 -40.968  65.204  1.00  4.84           H  
ATOM   3808 1HB  ASP A 252      20.584 -39.257  64.196  1.00  4.84           H  
ATOM   3809 2HB  ASP A 252      20.588 -39.951  65.819  1.00  4.84           H  
ATOM   3810  N   LYS A 253      21.007 -42.656  63.246  1.00  5.83           N  
ATOM   3811  CA  LYS A 253      20.210 -43.873  63.146  1.00  5.83           C  
ATOM   3812  C   LYS A 253      21.027 -45.089  63.590  1.00  5.83           C  
ATOM   3813  O   LYS A 253      22.249 -45.094  63.441  1.00  5.83           O  
ATOM   3814  CB  LYS A 253      19.703 -44.099  61.717  1.00  5.83           C  
ATOM   3815  CG  LYS A 253      18.668 -43.116  61.241  1.00  5.83           C  
ATOM   3816  CD  LYS A 253      18.207 -43.468  59.835  1.00  5.83           C  
ATOM   3817  CE  LYS A 253      17.151 -42.505  59.329  1.00  5.83           C  
ATOM   3818  NZ  LYS A 253      16.710 -42.855  57.946  1.00  5.83           N1+
ATOM   3819  H   LYS A 253      21.455 -42.295  62.404  1.00  5.83           H  
ATOM   3820  HA  LYS A 253      19.354 -43.750  63.804  1.00  5.83           H  
ATOM   3821 1HB  LYS A 253      20.547 -44.019  61.034  1.00  5.83           H  
ATOM   3822 2HB  LYS A 253      19.305 -45.105  61.608  1.00  5.83           H  
ATOM   3823 1HG  LYS A 253      17.815 -43.129  61.918  1.00  5.83           H  
ATOM   3824 2HG  LYS A 253      19.094 -42.122  61.243  1.00  5.83           H  
ATOM   3825 1HD  LYS A 253      19.061 -43.438  59.156  1.00  5.83           H  
ATOM   3826 2HD  LYS A 253      17.801 -44.479  59.830  1.00  5.83           H  
ATOM   3827 1HE  LYS A 253      16.291 -42.535  59.995  1.00  5.83           H  
ATOM   3828 2HE  LYS A 253      17.562 -41.493  59.325  1.00  5.83           H  
ATOM   3829 1HZ  LYS A 253      16.012 -42.200  57.635  1.00  5.83           H  
ATOM   3830 2HZ  LYS A 253      17.517 -42.811  57.326  1.00  5.83           H  
ATOM   3831 3HZ  LYS A 253      16.325 -43.788  57.936  1.00  5.83           H  
ATOM   3832  N   PRO A 254      20.393 -46.140  64.133  1.00  7.01           N  
ATOM   3833  CA  PRO A 254      21.033 -47.389  64.482  1.00  7.01           C  
ATOM   3834  C   PRO A 254      21.485 -48.071  63.206  1.00  7.01           C  
ATOM   3835  O   PRO A 254      20.877 -47.888  62.153  1.00  7.01           O  
ATOM   3836  CB  PRO A 254      19.926 -48.157  65.213  1.00  7.01           C  
ATOM   3837  CG  PRO A 254      18.629 -47.555  64.704  1.00  7.01           C  
ATOM   3838  CD  PRO A 254      18.948 -46.090  64.443  1.00  7.01           C  
ATOM   3839  HA  PRO A 254      21.889 -47.186  65.142  1.00  7.01           H  
ATOM   3840 1HB  PRO A 254      20.007 -49.230  64.990  1.00  7.01           H  
ATOM   3841 2HB  PRO A 254      20.050 -48.047  66.300  1.00  7.01           H  
ATOM   3842 1HG  PRO A 254      18.304 -48.084  63.795  1.00  7.01           H  
ATOM   3843 2HG  PRO A 254      17.831 -47.690  65.451  1.00  7.01           H  
ATOM   3844 1HD  PRO A 254      18.349 -45.756  63.593  1.00  7.01           H  
ATOM   3845 2HD  PRO A 254      18.770 -45.482  65.347  1.00  7.01           H  
ATOM   3846  N   LYS A 255      22.545 -48.865  63.306  1.00  8.28           N  
ATOM   3847  CA  LYS A 255      23.089 -49.565  62.146  1.00  8.28           C  
ATOM   3848  C   LYS A 255      22.812 -51.068  62.161  1.00  8.28           C  
ATOM   3849  O   LYS A 255      23.411 -51.827  61.396  1.00  8.28           O  
ATOM   3850  CB  LYS A 255      24.588 -49.300  62.063  1.00  8.28           C  
ATOM   3851  CG  LYS A 255      24.941 -47.804  61.944  1.00  8.28           C  
ATOM   3852  CD  LYS A 255      24.407 -47.189  60.656  1.00  8.28           C  
ATOM   3853  CE  LYS A 255      24.845 -45.733  60.513  1.00  8.28           C  
ATOM   3854  NZ  LYS A 255      24.336 -45.122  59.256  1.00  8.28           N1+
ATOM   3855  H   LYS A 255      23.004 -48.970  64.199  1.00  8.28           H  
ATOM   3856  HA  LYS A 255      22.619 -49.158  61.250  1.00  8.28           H  
ATOM   3857 1HB  LYS A 255      25.079 -49.698  62.950  1.00  8.28           H  
ATOM   3858 2HB  LYS A 255      25.002 -49.817  61.198  1.00  8.28           H  
ATOM   3859 1HG  LYS A 255      24.512 -47.259  62.790  1.00  8.28           H  
ATOM   3860 2HG  LYS A 255      26.022 -47.683  61.971  1.00  8.28           H  
ATOM   3861 1HD  LYS A 255      24.765 -47.758  59.799  1.00  8.28           H  
ATOM   3862 2HD  LYS A 255      23.314 -47.222  60.666  1.00  8.28           H  
ATOM   3863 1HE  LYS A 255      24.463 -45.157  61.364  1.00  8.28           H  
ATOM   3864 2HE  LYS A 255      25.932 -45.686  60.514  1.00  8.28           H  
ATOM   3865 1HZ  LYS A 255      24.647 -44.165  59.203  1.00  8.28           H  
ATOM   3866 2HZ  LYS A 255      24.686 -45.635  58.461  1.00  8.28           H  
ATOM   3867 3HZ  LYS A 255      23.326 -45.147  59.260  1.00  8.28           H  
ATOM   3868  N   GLY A 256      21.939 -51.504  63.062  1.00  9.49           N  
ATOM   3869  CA  GLY A 256      21.628 -52.923  63.181  1.00  9.49           C  
ATOM   3870  C   GLY A 256      20.950 -53.442  61.919  1.00  9.49           C  
ATOM   3871  O   GLY A 256      20.218 -52.714  61.249  1.00  9.49           O  
ATOM   3872  H   GLY A 256      21.476 -50.834  63.656  1.00  9.49           H  
ATOM   3873 1HA  GLY A 256      22.547 -53.482  63.361  1.00  9.49           H  
ATOM   3874 2HA  GLY A 256      20.978 -53.084  64.041  1.00  9.49           H  
ATOM   3875  N   LYS A 257      21.172 -54.720  61.618  1.00 10.48           N  
ATOM   3876  CA  LYS A 257      20.587 -55.358  60.439  1.00 10.48           C  
ATOM   3877  C   LYS A 257      19.480 -56.348  60.801  1.00 10.48           C  
ATOM   3878  O   LYS A 257      19.045 -57.141  59.955  1.00 10.48           O  
ATOM   3879  CB  LYS A 257      21.682 -56.054  59.634  1.00 10.48           C  
ATOM   3880  CG  LYS A 257      22.788 -55.103  59.148  1.00 10.48           C  
ATOM   3881  CD  LYS A 257      22.253 -54.067  58.163  1.00 10.48           C  
ATOM   3882  CE  LYS A 257      23.371 -53.172  57.640  1.00 10.48           C  
ATOM   3883  NZ  LYS A 257      22.865 -52.145  56.679  1.00 10.48           N1+
ATOM   3884  H   LYS A 257      21.784 -55.259  62.213  1.00 10.48           H  
ATOM   3885  HA  LYS A 257      20.142 -54.583  59.814  1.00 10.48           H  
ATOM   3886 1HB  LYS A 257      22.143 -56.835  60.240  1.00 10.48           H  
ATOM   3887 2HB  LYS A 257      21.243 -56.533  58.760  1.00 10.48           H  
ATOM   3888 1HG  LYS A 257      23.218 -54.576  60.004  1.00 10.48           H  
ATOM   3889 2HG  LYS A 257      23.577 -55.677  58.665  1.00 10.48           H  
ATOM   3890 1HD  LYS A 257      21.773 -54.569  57.323  1.00 10.48           H  
ATOM   3891 2HD  LYS A 257      21.511 -53.441  58.666  1.00 10.48           H  
ATOM   3892 1HE  LYS A 257      23.838 -52.663  58.486  1.00 10.48           H  
ATOM   3893 2HE  LYS A 257      24.119 -53.786  57.140  1.00 10.48           H  
ATOM   3894 1HZ  LYS A 257      23.634 -51.572  56.365  1.00 10.48           H  
ATOM   3895 2HZ  LYS A 257      22.438 -52.602  55.885  1.00 10.48           H  
ATOM   3896 3HZ  LYS A 257      22.179 -51.565  57.143  1.00 10.48           H  
ATOM   3897  N   ARG A 258      19.077 -56.326  62.067  1.00 11.22           N  
ATOM   3898  CA  ARG A 258      18.060 -57.226  62.593  1.00 11.22           C  
ATOM   3899  C   ARG A 258      17.093 -56.462  63.490  1.00 11.22           C  
ATOM   3900  O   ARG A 258      15.951 -56.213  63.104  1.00 11.22           O  
ATOM   3901  CB  ARG A 258      18.695 -58.360  63.396  1.00 11.22           C  
ATOM   3902  CG  ARG A 258      19.602 -59.312  62.604  1.00 11.22           C  
ATOM   3903  CD  ARG A 258      18.825 -60.165  61.660  1.00 11.22           C  
ATOM   3904  NE  ARG A 258      19.675 -61.115  60.965  1.00 11.22           N  
ATOM   3905  CZ  ARG A 258      20.350 -60.870  59.819  1.00 11.22           C  
ATOM   3906  NH1 ARG A 258      20.272 -59.700  59.215  1.00 11.22           N1+
ATOM   3907  NH2 ARG A 258      21.101 -61.825  59.292  1.00 11.22           N  
ATOM   3908  OXT ARG A 258      17.541 -55.880  64.476  1.00 11.22           O1-
ATOM   3909  H   ARG A 258      19.487 -55.639  62.681  1.00 11.22           H  
ATOM   3910  HA  ARG A 258      17.501 -57.653  61.760  1.00 11.22           H  
ATOM   3911 1HB  ARG A 258      19.291 -57.939  64.204  1.00 11.22           H  
ATOM   3912 2HB  ARG A 258      17.910 -58.963  63.850  1.00 11.22           H  
ATOM   3913 1HG  ARG A 258      20.342 -58.754  62.037  1.00 11.22           H  
ATOM   3914 2HG  ARG A 258      20.115 -59.973  63.303  1.00 11.22           H  
ATOM   3915 1HD  ARG A 258      18.069 -60.722  62.212  1.00 11.22           H  
ATOM   3916 2HD  ARG A 258      18.339 -59.535  60.915  1.00 11.22           H  
ATOM   3917  HE  ARG A 258      19.776 -62.032  61.376  1.00 11.22           H  
ATOM   3918 1HH1 ARG A 258      19.694 -58.934  59.596  1.00 11.22           H  
ATOM   3919 2HH1 ARG A 258      20.782 -59.544  58.361  1.00 11.22           H  
ATOM   3920 1HH2 ARG A 258      21.166 -62.725  59.746  1.00 11.22           H  
ATOM   3921 2HH2 ARG A 258      21.608 -61.653  58.437  1.00 11.22           H  
TER   
END
