# Supplementary material for: Integrative proteome-wide structural analysis and high-throughput docking identify broad-spectrum antiviral scaffolds against Zika, Yellow Fever, West Nile, Saint Louis encephalitis, and Usutu viruses
Source: Front Cell Infect Microbiol. 2026 Apr 30;16:1723132. doi: 10.3389/fcimb.2026.1723132 (PMC13171538; doi:10.3389/fcimb.2026.1723132)
Supplement: Supplementary file 3 [file DataSheet3.zip › SLEV/SLEV_NS5/Mol_probity_Files/Clash_log_SLEV_NS5.txt]

Using electron cloud x-H distances and vdW radii

Using input model H/D atoms...

Bad Clashes >= 0.4 Angstrom:
 A 499  TRP  CD1  A 499  TRP  H   :0.575
 A 499  TRP  H    A 499  TRP  HD1 :0.560
 A 414  MET  HB2  A 480  TRP  CZ2 :0.559
 A 731  VAL  O    A 731  VAL HG23 :0.550
 A 499  TRP  CD1  A 499  TRP  N   :0.547
 A 879  ILE  CG2  A 879  ILE  O   :0.546
 A 879  ILE  O    A 879  ILE HG22 :0.546
 A 548  ASP  OD2  A 691  LYS  NZ  :0.543
 A 454  TYR  OH   A 606  GLN  NE2 :0.502
 A 418  GLN  HG3  A 480  TRP  CD1 :0.485
 A  49  LEU  C    A  49  LEU HD12 :0.478
 A 812  GLU  O    A 813  ASP  C   :0.472
 A 372  VAL HG13  A 685  PHE  CE1 :0.456
 A 377  ASP  OD1  A 554  LYS  NZ  :0.455
 A 776  ASP  OD2  A 854  SER  OG  :0.434
 A 130  VAL  O    A 130  VAL HG13 :0.423
 A 305  TRP  CZ2  A 601  GLN  HG3 :0.423
 A 655  ASN  O    A 656  GLY  C   :0.421
 A 166  ASP  OD1  A 194  LYS  NZ  :0.418
 A 772  PHE  C    A 772  PHE  CD1 :0.412
 A  70  PHE  HB3  A 222  VAL HG11 :0.410
 A 644  ARG  HA   A 644  ARG  NE  :0.405
clashscore = 1.52
clashscore (B factor cutoff = 40) = 1.524285
