# Supplementary material for: Integrative proteome-wide structural analysis and high-throughput docking identify broad-spectrum antiviral scaffolds against Zika, Yellow Fever, West Nile, Saint Louis encephalitis, and Usutu viruses
Source: Front Cell Infect Microbiol. 2026 Apr 30;16:1723132. doi: 10.3389/fcimb.2026.1723132 (PMC13171538; doi:10.3389/fcimb.2026.1723132)
Supplement: Supplementary file 3 [file DataSheet3.zip › SLEV/SLEV_NS5/Mol_probity_Files/SLEV_NS5_1FH.pdb]

USER  MOD reduce.3.7.201124 H: found=0, std=0, add=7189, rem=0, adj=178
USER  MOD -----------------------------------------------------------------
USER  MOD scores for adjustable sidechains, with "set" totals for H,N and Q
USER  MOD "o" means original, "f" means flipped, "180deg" is methyl default
USER  MOD "!" flags a clash with an overlap of 0.40A or greater
USER  MOD flip categories: "K"=keep, "C"=clashes, "X"=uncertain, "F"=flip
USER  MOD Set 1.1: A 843 TYR OH  :   rot   90:sc=   0.157
USER  MOD Set 1.2: A 891 GLN     :      amide:sc=   0.156  K(o=0.31,f=-4.6!)
USER  MOD Set 2.1: A 462 LYS NZ  :NH3+    170:sc=   0.362   (180deg=0)
USER  MOD Set 2.2: A 763 TYR OH  :   rot   54:sc=    1.59
USER  MOD Set 3.1: A 762 SER OG  :   rot  -50:sc=    1.47
USER  MOD Set 3.2: A 798 THR OG1 :   rot  -40:sc=   0.386
USER  MOD Set 4.1: A 714 CYS SG  :   rot  180:sc=       0
USER  MOD Set 4.2: A 715 SER OG  :   rot   11:sc=   0.987
USER  MOD Set 4.3: A 716 HIS     :     no HD1:sc=   0.312  K(o=1.3,f=-3.4)
USER  MOD Set 5.1: A 707 ASN     :      amide:sc=   0.429  K(o=1.1,f=-8!)
USER  MOD Set 5.2: A 709 GLN     :      amide:sc=   0.632  K(o=1.1,f=-3.2!)
USER  MOD Set 6.1: A 666 SER OG  :   rot  136:sc=    1.38
USER  MOD Set 6.2: A 803 HIS     :     no HE2:sc=    1.04  K(o=2.4,f=-6!)
USER  MOD Set 7.1: A 621 GLN     :      amide:sc=   0.263  K(o=-2.2,f=-7.9!)
USER  MOD Set 7.2: A 670 CYS SG  :   rot   40:sc=   -2.51
USER  MOD Set 8.1: A 613 ASN     :      amide:sc=   0.175  K(o=1.4,f=-1.7)
USER  MOD Set 8.2: A 617 ASN     :      amide:sc=    1.21  K(o=1.4,f=-0.47)
USER  MOD Set 9.1: A 306 ASN     :      amide:sc=       0  X(o=2.3,f=2.1)
USER  MOD Set 9.2: A 308 HIS     :     no HE2:sc=   0.959  K(o=2.3,f=-6!)
USER  MOD Set 9.3: A 597 SER OG  :   rot  -93:sc=    1.39
USER  MOD Set10.1: A 519 TYR OH  :   rot  165:sc= -0.0224
USER  MOD Set10.2: A 826 ASN     :      amide:sc=   0.886  K(o=0.86,f=-5.3!)
USER  MOD Set11.1: A 391 LYS NZ  :NH3+    171:sc=    1.66   (180deg=0.71)
USER  MOD Set11.2: A 504 ASN     :      amide:sc=   0.645  K(o=2.3,f=-5.7!)
USER  MOD Set12.1: A 454 TYR OH  :   rot -135:sc=   -2.99!
USER  MOD Set12.2: A 606 GLN     :      amide:sc=   -1.86! C(o=-4.8!,f=-7.2!)
USER  MOD Set13.1: A 302 TYR OH  :   rot  162:sc=   0.869
USER  MOD Set13.2: A 354 GLN     :      amide:sc= -0.0211  X(o=0.85,f=1.1)
USER  MOD Set14.1: A 316 THR OG1 :   rot -170:sc=  -0.162
USER  MOD Set14.2: A 353 GLN     :      amide:sc=    0.46  K(o=0.3,f=-1.3)
USER  MOD Set15.1: A 311 TYR OH  :   rot   82:sc=    1.09
USER  MOD Set15.2: A 581 LYS NZ  :NH3+    173:sc=    1.11   (180deg=0)
USER  MOD Set16.1: A 307 TYR OH  :   rot   70:sc=   0.501
USER  MOD Set16.2: A 310 SER OG  :   rot  -99:sc=  0.0334
USER  MOD Set17.1: A 117 GLN     :      amide:sc=   0.707  K(o=2.5,f=-0.5)
USER  MOD Set17.2: A 262 SER OG  :   rot  146:sc=    1.75
USER  MOD Set18.1: A 217 HIS     :     no HD1:sc=   0.797  K(o=2.1,f=-5.1!)
USER  MOD Set18.2: A 237 SER OG  :   rot   76:sc=     1.3
USER  MOD Set19.1: A 215 SER OG  :   rot  180:sc=   0.141
USER  MOD Set19.2: A 216 THR OG1 :   rot   72:sc=  0.0814
USER  MOD Set20.1: A 185 CYS SG  :   rot   74:sc=   0.219
USER  MOD Set20.2: A 187 TYR OH  :   rot -130:sc=  0.0796
USER  MOD Set21.1: A 119 TYR OH  :   rot    7:sc=    1.14
USER  MOD Set21.2: A 299 ASN     :      amide:sc=    1.32  K(o=2.5,f=0.046)
USER  MOD Set22.1: A  53 HIS     :     no HE2:sc=   0.216  K(o=0.43,f=-2.4)
USER  MOD Set22.2: A 259 ASN     :      amide:sc=   0.209  K(o=0.43,f=-1.6)
USER  MOD Single : A   1 GLY N   :NH3+   -178:sc=       0   (180deg=-0.0074)
USER  MOD Single : A   4 LYS NZ  :NH3+    180:sc=       0   (180deg=0)
USER  MOD Single : A   7 THR OG1 :   rot  180:sc=  0.0556
USER  MOD Single : A  13 LYS NZ  :NH3+    180:sc=       0   (180deg=0)
USER  MOD Single : A  14 SER OG  :   rot   76:sc=   0.846
USER  MOD Single : A  17 ASN     :      amide:sc=   0.267  K(o=0.27,f=-1.5!)
USER  MOD Single : A  18 GLN     :      amide:sc=       0  K(o=0,f=-0.61)
USER  MOD Single : A  20 THR OG1 :   rot  -71:sc=   0.646
USER  MOD Single : A  27 TYR OH  :   rot  180:sc=       0
USER  MOD Single : A  29 LYS NZ  :NH3+    180:sc=       0   (180deg=0)
USER  MOD Single : A  42 LYS NZ  :NH3+    180:sc=       0   (180deg=0)
USER  MOD Single : A  50 THR OG1 :   rot  180:sc=       0
USER  MOD Single : A  56 SER OG  :   rot  180:sc=   0.161
USER  MOD Single : A  59 SER OG  :   rot  180:sc= -0.0434
USER  MOD Single : A  61 LYS NZ  :NH3+   -166:sc=   0.665   (180deg=0.574)
USER  MOD Single : A  66 THR OG1 :   rot   74:sc=    0.87
USER  MOD Single : A  72 LYS NZ  :NH3+    180:sc=       0   (180deg=0)
USER  MOD Single : A  76 LYS NZ  :NH3+   -176:sc=    1.36   (180deg=1.32)
USER  MOD Single : A  82 CYS SG  :   rot   57:sc=    0.56
USER  MOD Single : A  88 SER OG  :   rot   46:sc=   0.528
USER  MOD Single : A  89 TYR OH  :   rot   -2:sc=    1.45
USER  MOD Single : A  90 TYR OH  :   rot  180:sc=       0
USER  MOD Single : A  91 CYS SG  :   rot   80:sc= 0.00312
USER  MOD Single : A  93 THR OG1 :   rot  -59:sc=    1.33
USER  MOD Single : A  95 LYS NZ  :NH3+    180:sc=       0   (180deg=0)
USER  MOD Single : A  96 HIS     :     no HD1:sc=       0  X(o=0,f=0)
USER  MOD Single : A  98 GLN     :      amide:sc=   0.954  K(o=0.95,f=-5.9!)
USER  MOD Single : A 101 LYS NZ  :NH3+    178:sc=   0.516   (180deg=0.513)
USER  MOD Single : A 104 THR OG1 :   rot  180:sc=       0
USER  MOD Single : A 105 LYS NZ  :NH3+    180:sc=   0.922   (180deg=0.922)
USER  MOD Single : A 110 HIS     :     no HD1:sc=       0  X(o=0,f=-0.0054)
USER  MOD Single : A 114 GLN     :      amide:sc=   0.805  K(o=0.8,f=-6.5!)
USER  MOD Single : A 118 SER OG  :   rot -112:sc=  0.0203
USER  MOD Single : A 122 ASN     :      amide:sc=    1.23  K(o=1.2,f=-5.9!)
USER  MOD Single : A 125 HIS     :     no HE2:sc=   0.189  K(o=0.19,f=-0.89)
USER  MOD Single : A 127 LYS NZ  :NH3+    180:sc=       0   (180deg=0)
USER  MOD Single : A 128 SER OG  :   rot  -75:sc=    1.03
USER  MOD Single : A 134 HIS     :     no HD1:sc=       0  X(o=0,f=0)
USER  MOD Single : A 135 LYS NZ  :NH3+    174:sc=       0   (180deg=-0.0169)
USER  MOD Single : A 142 THR OG1 :   rot -100:sc=  0.0252
USER  MOD Single : A 145 CYS SG  :   rot  -71:sc=  -0.325
USER  MOD Single : A 150 SER OG  :   rot   34:sc=   0.639
USER  MOD Single : A 151 ASN     :      amide:sc=   0.421  K(o=0.42,f=-5.6!)
USER  MOD Single : A 153 SER OG  :   rot  180:sc=       0
USER  MOD Single : A 154 CYS SG  :   rot  180:sc= -0.0683
USER  MOD Single : A 161 THR OG1 :   rot  153:sc=    1.46
USER  MOD Single : A 173 LYS NZ  :NH3+    180:sc=       0   (180deg=0)
USER  MOD Single : A 174 LYS NZ  :NH3+    180:sc=       0   (180deg=0)
USER  MOD Single : A 177 THR OG1 :   rot  180:sc=       0
USER  MOD Single : A 180 CYS SG  :   rot -104:sc=  0.0695
USER  MOD Single : A 182 LYS NZ  :NH3+   -154:sc=    1.28   (180deg=0.756)
USER  MOD Single : A 188 THR OG1 :   rot    6:sc=   0.282
USER  MOD Single : A 190 LYS NZ  :NH3+    180:sc=       0   (180deg=0)
USER  MOD Single : A 194 LYS NZ  :NH3+   -110:sc=    1.12   (180deg=-1.89!)
USER  MOD Single : A 197 LYS NZ  :NH3+   -123:sc=   0.457   (180deg=-0.00629)
USER  MOD Single : A 199 GLN     :      amide:sc=   0.441  K(o=0.44,f=-1.3)
USER  MOD Single : A 201 LYS NZ  :NH3+    152:sc=    1.19   (180deg=-0.0515!)
USER  MOD Single : A 202 TYR OH  :   rot  180:sc=       0
USER  MOD Single : A 212 SER OG  :   rot  -86:sc=   0.939
USER  MOD Single : A 214 ASN     :      amide:sc=    1.58  K(o=1.6,f=-4.1!)
USER  MOD Single : A 220 TYR OH  :   rot  180:sc=       0
USER  MOD Single : A 223 SER OG  :   rot  117:sc=     1.4
USER  MOD Single : A 228 ASN     :      amide:sc=    0.41  K(o=0.41,f=-6.7!)
USER  MOD Single : A 231 HIS     :     no HD1:sc=       0  X(o=0,f=0)
USER  MOD Single : A 234 SER OG  :   rot   81:sc=    1.07
USER  MOD Single : A 236 THR OG1 :   rot   81:sc=   0.874
USER  MOD Single : A 238 GLN     :      amide:sc=       0  K(o=0,f=-0.79)
USER  MOD Single : A 246 LYS NZ  :NH3+    180:sc=       0   (180deg=0)
USER  MOD Single : A 247 GLN     :      amide:sc=  -0.014  X(o=-0.014,f=-0.058)
USER  MOD Single : A 248 ASN     :      amide:sc= -0.0283  K(o=-0.028,f=-1.2)
USER  MOD Single : A 250 SER OG  :   rot  180:sc=       0
USER  MOD Single : A 254 TYR OH  :   rot -132:sc=    1.02
USER  MOD Single : A 264 THR OG1 :   rot   78:sc=   0.662
USER  MOD Single : A 266 SER OG  :   rot  180:sc=       0
USER  MOD Single : A 269 LYS NZ  :NH3+    180:sc=       0   (180deg=0)
USER  MOD Single : A 271 THR OG1 :   rot -134:sc=    1.39
USER  MOD Single : A 273 LYS NZ  :NH3+    180:sc=       0   (180deg=0)
USER  MOD Single : A 278 LYS NZ  :NH3+   -178:sc=     1.1   (180deg=1.1)
USER  MOD Single : A 290 TYR OH  :   rot  -13:sc=     1.3
USER  MOD Single : A 291 GLN     :      amide:sc= -0.0254  X(o=-0.025,f=-0.025)
USER  MOD Single : A 292 GLN     :      amide:sc=       0  K(o=0,f=-0.56)
USER  MOD Single : A 293 THR OG1 :   rot  180:sc=       0
USER  MOD Single : A 295 THR OG1 :   rot  180:sc=       0
USER  MOD Single : A 296 TYR OH  :   rot  -21:sc=  0.0764
USER  MOD Single : A 298 HIS     :     no HD1:sc=       0  X(o=0,f=0)
USER  MOD Single : A 300 ASN     :      amide:sc=  -0.285  K(o=-0.28,f=-2.9!)
USER  MOD Single : A 304 THR OG1 :   rot   82:sc=    1.29
USER  MOD Single : A 314 LYS NZ  :NH3+    180:sc=       0   (180deg=0)
USER  MOD Single : A 318 SER OG  :   rot -140:sc=    1.38
USER  MOD Single : A 320 SER OG  :   rot  180:sc=       0
USER  MOD Single : A 321 SER OG  :   rot   90:sc=  0.0998
USER  MOD Single : A 324 ASN     :      amide:sc=   -1.08  K(o=-1.1,f=-7.2!)
USER  MOD Single : A 331 SER OG  :   rot   75:sc=   0.945
USER  MOD Single : A 332 LYS NZ  :NH3+    180:sc=       0   (180deg=0)
USER  MOD Single : A 338 THR OG1 :   rot  180:sc=       0
USER  MOD Single : A 339 ASN     :      amide:sc=   0.146  K(o=0.15,f=-0.66)
USER  MOD Single : A 341 THR OG1 :   rot  180:sc=       0
USER  MOD Single : A 342 THR OG1 :   rot  -84:sc=    1.29
USER  MOD Single : A 346 THR OG1 :   rot -160:sc=  0.0104
USER  MOD Single : A 348 THR OG1 :   rot  -24:sc=    1.27
USER  MOD Single : A 349 THR OG1 :   rot  -69:sc=    1.26
USER  MOD Single : A 358 LYS NZ  :NH3+   -178:sc=   0.988   (180deg=0.985)
USER  MOD Single : A 360 LYS NZ  :NH3+   -169:sc=   0.845   (180deg=0.786)
USER  MOD Single : A 363 THR OG1 :   rot  180:sc=       0
USER  MOD Single : A 364 LYS NZ  :NH3+   -120:sc=    0.27   (180deg=0)
USER  MOD Single : A 374 GLN     :      amide:sc=-0.00257  K(o=-0.0026,f=-1.8!)
USER  MOD Single : A 379 THR OG1 :   rot   78:sc=    0.12
USER  MOD Single : A 380 THR OG1 :   rot   81:sc=    1.08
USER  MOD Single : A 392 LYS NZ  :NH3+    170:sc=    1.31   (180deg=1.06)
USER  MOD Single : A 396 CYS SG  :   rot  180:sc=       0
USER  MOD Single : A 397 THR OG1 :   rot  -75:sc=   0.443
USER  MOD Single : A 402 LYS NZ  :NH3+    180:sc=       0   (180deg=0)
USER  MOD Single : A 404 LYS NZ  :NH3+    180:sc=   0.717   (180deg=0.717)
USER  MOD Single : A 406 ASN     :      amide:sc=   0.405  K(o=0.4,f=-4.1!)
USER  MOD Single : A 407 SER OG  :   rot  180:sc=   0.296
USER  MOD Single : A 408 HIS     :     no HD1:sc=       0  X(o=0,f=0)
USER  MOD Single : A 418 GLN     :      amide:sc=       0  X(o=0,f=-0.017)
USER  MOD Single : A 419 ASN     :      amide:sc=  -0.408  K(o=-0.41,f=-2.1)
USER  MOD Single : A 420 GLN     :      amide:sc=  0.0282  X(o=0.028,f=-0.083)
USER  MOD Single : A 422 SER OG  :   rot  -63:sc=   0.886
USER  MOD Single : A 423 SER OG  :   rot  180:sc=  0.0858
USER  MOD Single : A 432 LYS NZ  :NH3+   -100:sc=   0.975   (180deg=-0.58!)
USER  MOD Single : A 444 HIS     :     no HD1:sc= -0.0944  K(o=-0.094,f=-2.8)
USER  MOD Single : A 446 LYS NZ  :NH3+    180:sc=       0   (180deg=0)
USER  MOD Single : A 450 HIS     :     no HD1:sc=   0.445  K(o=0.44,f=-1.6!)
USER  MOD Single : A 451 THR OG1 :   rot  180:sc=  -0.133
USER  MOD Single : A 455 ASN     :      amide:sc=  -0.331  K(o=-0.33,f=-2.5!)
USER  MOD Single : A 459 LYS NZ  :NH3+    175:sc=   0.379   (180deg=0.368)
USER  MOD Single : A 463 LYS NZ  :NH3+    180:sc=       0   (180deg=0)
USER  MOD Single : A 464 THR OG1 :   rot  180:sc=       0
USER  MOD Single : A 469 LYS NZ  :NH3+    178:sc=   0.983   (180deg=0.981)
USER  MOD Single : A 471 LYS NZ  :NH3+    180:sc=       0   (180deg=0)
USER  MOD Single : A 473 SER OG  :   rot  -94:sc= 0.00966
USER  MOD Single : A 478 TYR OH  :   rot  180:sc=       0
USER  MOD Single : A 495 ASN     :      amide:sc= -0.0069  K(o=-0.0069,f=-1.8)
USER  MOD Single : A 498 HIS     :     no HD1:sc=       0  X(o=0,f=0)
USER  MOD Single : A 501 SER OG  :   rot  180:sc=   0.104
USER  MOD Single : A 505 SER OG  :   rot   75:sc=    1.14
USER  MOD Single : A 506 TYR OH  :   rot  180:sc=       0
USER  MOD Single : A 512 LYS NZ  :NH3+   -172:sc=   0.717   (180deg=0.68)
USER  MOD Single : A 515 GLN     :      amide:sc=  -0.343  K(o=-0.34,f=-1.2)
USER  MOD Single : A 516 LYS NZ  :NH3+    180:sc=       0   (180deg=0)
USER  MOD Single : A 522 GLN     :      amide:sc=  -0.455  X(o=-0.45,f=-0.73)
USER  MOD Single : A 525 SER OG  :   rot -160:sc=       0
USER  MOD Single : A 526 GLN     :      amide:sc=       0  K(o=0,f=-0.58)
USER  MOD Single : A 531 LYS NZ  :NH3+   -140:sc=    1.07   (180deg=0.249)
USER  MOD Single : A 533 TYR OH  :   rot   84:sc=-0.00723
USER  MOD Single : A 537 THR OG1 :   rot  180:sc=       0
USER  MOD Single : A 542 THR OG1 :   rot   66:sc=   0.736
USER  MOD Single : A 545 THR OG1 :   rot  -75:sc=   0.848
USER  MOD Single : A 546 LYS NZ  :NH3+   -117:sc=   0.755   (180deg=-0.225)
USER  MOD Single : A 550 LYS NZ  :NH3+    179:sc=   0.886   (180deg=0.884)
USER  MOD Single : A 551 ASN     :      amide:sc=  -0.256  K(o=-0.26,f=-2!)
USER  MOD Single : A 554 LYS NZ  :NH3+   -135:sc=   0.276   (180deg=-0.365!)
USER  MOD Single : A 556 THR OG1 :   rot  -66:sc=    1.32
USER  MOD Single : A 557 LYS NZ  :NH3+   -169:sc= -0.0156   (180deg=-0.102)
USER  MOD Single : A 563 HIS     :     no HD1:sc=    1.06  K(o=1.1,f=-4.6!)
USER  MOD Single : A 565 LYS NZ  :NH3+    180:sc=       0   (180deg=0)
USER  MOD Single : A 574 THR OG1 :   rot  -33:sc=       1
USER  MOD Single : A 575 TYR OH  :   rot   59:sc=  -0.765
USER  MOD Single : A 577 HIS     :     no HD1:sc=       0  X(o=0,f=-0.033)
USER  MOD Single : A 578 LYS NZ  :NH3+   -165:sc=   0.946   (180deg=0.658)
USER  MOD Single : A 590 LYS NZ  :NH3+    180:sc=       0   (180deg=0)
USER  MOD Single : A 591 THR OG1 :   rot  180:sc=       0
USER  MOD Single : A 592 TYR OH  :   rot  180:sc=       0
USER  MOD Single : A 601 GLN     :      amide:sc=    0.39  K(o=0.39,f=-2)
USER  MOD Single : A 604 SER OG  :   rot -159:sc=  -0.608
USER  MOD Single : A 609 THR OG1 :   rot  180:sc=-0.000286
USER  MOD Single : A 610 TYR OH  :   rot  180:sc=       0
USER  MOD Single : A 614 THR OG1 :   rot   86:sc=    1.75
USER  MOD Single : A 616 THR OG1 :   rot   30:sc=    0.73
USER  MOD Single : A 625 CYS SG  :   rot    5:sc=   0.472
USER  MOD Single : A 638 THR OG1 :   rot  180:sc=       0
USER  MOD Single : A 647 LYS NZ  :NH3+   -168:sc=   0.891   (180deg=0.812)
USER  MOD Single : A 654 LYS NZ  :NH3+    172:sc=   0.869   (180deg=0.835)
USER  MOD Single : A 655 ASN     :      amide:sc=-0.00732  X(o=-0.0073,f=0)
USER  MOD Single : A 661 SER OG  :   rot  -47:sc=    1.12
USER  MOD Single : A 673 LYS NZ  :NH3+    176:sc=    1.35   (180deg=1.28)
USER  MOD Single : A 681 THR OG1 :   rot  -38:sc=   0.901
USER  MOD Single : A 684 HIS     :     no HD1:sc= -0.0601  X(o=-0.06,f=0)
USER  MOD Single : A 687 ASN     :      amide:sc=   0.193  K(o=0.19,f=-1.6!)
USER  MOD Single : A 688 ASN     :      amide:sc=   0.771  K(o=0.77,f=-0.3)
USER  MOD Single : A 690 SER OG  :   rot  149:sc=   0.705
USER  MOD Single : A 691 LYS NZ  :NH3+    163:sc=   0.322!  (180deg=-0.438!)
USER  MOD Single : A 694 LYS NZ  :NH3+    173:sc=    1.08   (180deg=1.01)
USER  MOD Single : A 697 GLN     :      amide:sc= -0.0794  X(o=-0.079,f=-0.1)
USER  MOD Single : A 700 LYS NZ  :NH3+    180:sc=       0   (180deg=0)
USER  MOD Single : A 702 SER OG  :   rot -148:sc=   0.954
USER  MOD Single : A 703 THR OG1 :   rot  180:sc=       0
USER  MOD Single : A 706 HIS     :     no HD1:sc=   0.463  K(o=0.46,f=-2.4!)
USER  MOD Single : A 717 HIS     :     no HD1:sc=       0  X(o=0,f=-0.11)
USER  MOD Single : A 719 ASN     :      amide:sc=       0  X(o=0,f=-0.18)
USER  MOD Single : A 724 LYS NZ  :NH3+   -178:sc=    1.08   (180deg=1.07)
USER  MOD Single : A 728 THR OG1 :   rot  156:sc=   0.582
USER  MOD Single : A 735 SER OG  :   rot  180:sc=       0
USER  MOD Single : A 736 GLN     :      amide:sc=   0.697  K(o=0.7,f=-7.9!)
USER  MOD Single : A 746 SER OG  :   rot  150:sc=       0
USER  MOD Single : A 752 ASN     :      amide:sc=  -0.241  K(o=-0.24,f=-7.2!)
USER  MOD Single : A 754 LYS NZ  :NH3+    180:sc=       0   (180deg=0)
USER  MOD Single : A 756 THR OG1 :   rot  -17:sc=   0.738
USER  MOD Single : A 758 CYS SG  :   rot   76:sc=   0.456
USER  MOD Single : A 760 SER OG  :   rot   13:sc=  -0.512
USER  MOD Single : A 761 LYS NZ  :NH3+    179:sc=   0.747   (180deg=0.745)
USER  MOD Single : A 765 GLN     :      amide:sc=-0.00834  X(o=-0.0083,f=-0.19)
USER  MOD Single : A 771 TYR OH  :   rot  180:sc= -0.0625
USER  MOD Single : A 773 HIS     :     no HD1:sc=  -0.244  K(o=-0.24,f=-3.3!)
USER  MOD Single : A 782 ASN     :      amide:sc=    1.12  K(o=1.1,f=-0.87)
USER  MOD Single : A 785 CYS SG  :   rot   84:sc=   0.409
USER  MOD Single : A 786 SER OG  :   rot  -40:sc=   0.782
USER  MOD Single : A 791 ASN     :      amide:sc= -0.0106  X(o=-0.011,f=-0.5)
USER  MOD Single : A 795 THR OG1 :   rot  180:sc=       0
USER  MOD Single : A 799 THR OG1 :   rot  180:sc=   0.148
USER  MOD Single : A 801 SER OG  :   rot  180:sc=   0.107
USER  MOD Single : A 805 LYS NZ  :NH3+   -145:sc=   -1.49   (180deg=-1.51)
USER  MOD Single : A 810 THR OG1 :   rot  -78:sc=    1.05
USER  MOD Single : A 811 THR OG1 :   rot -130:sc=  -0.216
USER  MOD Single : A 816 SER OG  :   rot -141:sc=   0.869
USER  MOD Single : A 819 ASN     :      amide:sc=    1.06  K(o=1.1,f=-5.3!)
USER  MOD Single : A 828 TYR OH  :   rot  180:sc=       0
USER  MOD Single : A 830 LYS NZ  :NH3+    180:sc=       0   (180deg=0)
USER  MOD Single : A 832 LYS NZ  :NH3+   -175:sc=    0.83   (180deg=0.821)
USER  MOD Single : A 833 THR OG1 :   rot   79:sc=    1.03
USER  MOD Single : A 839 ASN     :      amide:sc= -0.0607  K(o=-0.061,f=-1.1)
USER  MOD Single : A 846 LYS NZ  :NH3+    180:sc=       0   (180deg=0)
USER  MOD Single : A 854 SER OG  :   rot   38:sc=   0.845
USER  MOD Single : A 858 THR OG1 :   rot  180:sc=       0
USER  MOD Single : A 860 THR OG1 :   rot  180:sc=       0
USER  MOD Single : A 863 THR OG1 :   rot  180:sc=       0
USER  MOD Single : A 867 ASN     :      amide:sc=-0.00116  X(o=-0.0012,f=-0.32)
USER  MOD Single : A 869 TYR OH  :   rot  180:sc=       0
USER  MOD Single : A 874 GLN     :      amide:sc=       0  K(o=0,f=-0.83)
USER  MOD Single : A 877 ASN     :      amide:sc=-0.000378  K(o=-0.00038,f=-0.98)
USER  MOD Single : A 884 TYR OH  :   rot  180:sc=       0
USER  MOD Single : A 887 TYR OH  :   rot  180:sc=       0
USER  MOD Single : A 892 ASN     :      amide:sc=       0  X(o=0,f=-0.36)
USER  MOD Single : A 899 THR OG1 :   rot   74:sc=   0.787
USER  MOD Single : A 900 HIS     :     no HE2:sc=   0.401  K(o=0.4,f=-3.5!)
USER  MOD -----------------------------------------------------------------
ATOM      1  N   GLY A   1      -2.339   0.638   4.601  1.00  7.68           N
ATOM      2  CA  GLY A   1      -2.632   1.881   3.897  1.00  7.68           C
ATOM      3  C   GLY A   1      -1.423   2.352   3.108  1.00  7.68           C
ATOM      4  O   GLY A   1      -1.533   2.760   1.949  1.00  7.68           O
ATOM      0  H1  GLY A   1      -3.067   0.363   5.033  1.00  7.68           H   new
ATOM      0  H2  GLY A   1      -2.090   0.016   4.015  1.00  7.68           H   new
ATOM      0  H3  GLY A   1      -1.682   0.775   5.185  1.00  7.68           H   new
ATOM      0  HA2 GLY A   1      -3.383   1.749   3.298  1.00  7.68           H   new
ATOM      0  HA3 GLY A   1      -2.894   2.564   4.534  1.00  7.68           H   new
ATOM      8  N   GLY A   2      -0.256   2.308   3.733  1.00  6.77           N
ATOM      9  CA  GLY A   2       0.943   2.772   3.053  1.00  6.77           C
ATOM     10  C   GLY A   2       0.743   4.234   2.708  1.00  6.77           C
ATOM     11  O   GLY A   2       0.441   5.046   3.583  1.00  6.77           O
ATOM      0  H   GLY A   2      -0.137   2.020   4.534  1.00  6.77           H   new
ATOM      0  HA2 GLY A   2       1.721   2.660   3.621  1.00  6.77           H   new
ATOM      0  HA3 GLY A   2       1.101   2.252   2.250  1.00  6.77           H   new
ATOM     15  N   GLY A   3       0.869   4.566   1.426  1.00  5.58           N
ATOM     16  CA  GLY A   3       0.703   5.940   0.953  1.00  5.58           C
ATOM     17  C   GLY A   3      -0.713   6.489   1.193  1.00  5.58           C
ATOM     18  O   GLY A   3      -0.930   7.698   1.116  1.00  5.58           O
ATOM      0  H   GLY A   3       1.053   4.001   0.804  1.00  5.58           H   new
ATOM      0  HA2 GLY A   3       1.346   6.511   1.401  1.00  5.58           H   new
ATOM      0  HA3 GLY A   3       0.903   5.977   0.004  1.00  5.58           H   new
ATOM     22  N   LYS A   4      -1.678   5.600   1.460  1.00  4.31           N
ATOM     23  CA  LYS A   4      -3.052   6.001   1.730  1.00  4.31           C
ATOM     24  C   LYS A   4      -3.303   6.239   3.221  1.00  4.31           C
ATOM     25  O   LYS A   4      -4.409   6.621   3.610  1.00  4.31           O
ATOM     26  CB  LYS A   4      -4.033   4.940   1.229  1.00  4.31           C
ATOM     27  CG  LYS A   4      -4.049   4.737  -0.279  1.00  4.31           C
ATOM     28  CD  LYS A   4      -5.061   3.661  -0.674  1.00  4.31           C
ATOM     29  CE  LYS A   4      -5.105   3.450  -2.184  1.00  4.31           C
ATOM     30  NZ  LYS A   4      -6.067   2.375  -2.564  1.00  4.31           N1+
ATOM      0  H   LYS A   4      -1.548   4.750   1.488  1.00  4.31           H   new
ATOM      0  HA  LYS A   4      -3.194   6.836   1.257  1.00  4.31           H   new
ATOM      0  HB2 LYS A   4      -3.818   4.095   1.653  1.00  4.31           H   new
ATOM      0  HB3 LYS A   4      -4.926   5.183   1.518  1.00  4.31           H   new
ATOM      0  HG2 LYS A   4      -4.271   5.572  -0.719  1.00  4.31           H   new
ATOM      0  HG3 LYS A   4      -3.164   4.482  -0.584  1.00  4.31           H   new
ATOM      0  HD2 LYS A   4      -4.832   2.826  -0.237  1.00  4.31           H   new
ATOM      0  HD3 LYS A   4      -5.942   3.914  -0.357  1.00  4.31           H   new
ATOM      0  HE2 LYS A   4      -5.358   4.279  -2.619  1.00  4.31           H   new
ATOM      0  HE3 LYS A   4      -4.219   3.220  -2.505  1.00  4.31           H   new
ATOM      0  HZ1 LYS A   4      -6.069   2.277  -3.449  1.00  4.31           H   new
ATOM      0  HZ2 LYS A   4      -5.823   1.609  -2.182  1.00  4.31           H   new
ATOM      0  HZ3 LYS A   4      -6.884   2.596  -2.289  1.00  4.31           H   new
ATOM     44  N   GLY A   5      -2.313   5.965   4.072  1.00  3.17           N
ATOM     45  CA  GLY A   5      -2.515   6.132   5.504  1.00  3.17           C
ATOM     46  C   GLY A   5      -2.631   7.608   5.867  1.00  3.17           C
ATOM     47  O   GLY A   5      -1.996   8.462   5.250  1.00  3.17           O
ATOM      0  H   GLY A   5      -1.532   5.687   3.843  1.00  3.17           H   new
ATOM      0  HA2 GLY A   5      -3.319   5.663   5.778  1.00  3.17           H   new
ATOM      0  HA3 GLY A   5      -1.775   5.733   5.988  1.00  3.17           H   new
ATOM     51  N   ALA A   6      -3.428   7.916   6.888  1.00  2.30           N
ATOM     52  CA  ALA A   6      -3.548   9.304   7.327  1.00  2.30           C
ATOM     53  C   ALA A   6      -2.233   9.802   7.884  1.00  2.30           C
ATOM     54  O   ALA A   6      -1.526   9.060   8.573  1.00  2.30           O
ATOM     55  CB  ALA A   6      -4.628   9.457   8.385  1.00  2.30           C
ATOM      0  H   ALA A   6      -3.899   7.349   7.332  1.00  2.30           H   new
ATOM      0  HA  ALA A   6      -3.793   9.832   6.551  1.00  2.30           H   new
ATOM      0  HB1 ALA A   6      -4.685  10.386   8.657  1.00  2.30           H   new
ATOM      0  HB2 ALA A   6      -5.481   9.174   8.020  1.00  2.30           H   new
ATOM      0  HB3 ALA A   6      -4.408   8.908   9.154  1.00  2.30           H   new
ATOM     61  N   THR A   7      -1.938  11.066   7.633  1.00  1.71           N
ATOM     62  CA  THR A   7      -0.773  11.705   8.207  1.00  1.71           C
ATOM     63  C   THR A   7      -1.154  12.357   9.524  1.00  1.71           C
ATOM     64  O   THR A   7      -2.332  12.624   9.767  1.00  1.71           O
ATOM     65  CB  THR A   7      -0.244  12.772   7.248  1.00  1.71           C
ATOM     66  CG2 THR A   7       0.097  12.172   5.886  1.00  1.71           C
ATOM     67  OG1 THR A   7      -1.272  13.753   7.072  1.00  1.71           O
ATOM      0  H   THR A   7      -2.408  11.576   7.125  1.00  1.71           H   new
ATOM      0  HA  THR A   7      -0.084  11.039   8.359  1.00  1.71           H   new
ATOM      0  HB  THR A   7       0.563  13.161   7.620  1.00  1.71           H   new
ATOM      0  HG1 THR A   7      -1.002  14.351   6.548  1.00  1.71           H   new
ATOM      0 HG21 THR A   7       0.429  12.869   5.299  1.00  1.71           H   new
ATOM      0 HG22 THR A   7       0.778  11.489   5.994  1.00  1.71           H   new
ATOM      0 HG23 THR A   7      -0.699  11.776   5.498  1.00  1.71           H   new
ATOM     75  N   LEU A   8      -0.169  12.708  10.343  1.00  1.33           N
ATOM     76  CA  LEU A   8      -0.496  13.359  11.606  1.00  1.33           C
ATOM     77  C   LEU A   8      -1.179  14.699  11.390  1.00  1.33           C
ATOM     78  O   LEU A   8      -2.093  15.068  12.125  1.00  1.33           O
ATOM     79  CB  LEU A   8       0.764  13.574  12.430  1.00  1.33           C
ATOM     80  CG  LEU A   8       1.434  12.350  12.982  1.00  1.33           C
ATOM     81  CD1 LEU A   8       2.734  12.787  13.636  1.00  1.33           C
ATOM     82  CD2 LEU A   8       0.506  11.669  13.982  1.00  1.33           C
ATOM      0  H   LEU A   8       0.669  12.584  10.194  1.00  1.33           H   new
ATOM      0  HA  LEU A   8      -1.108  12.774  12.079  1.00  1.33           H   new
ATOM      0  HB2 LEU A   8       1.407  14.047  11.879  1.00  1.33           H   new
ATOM      0  HB3 LEU A   8       0.543  14.157  13.173  1.00  1.33           H   new
ATOM      0  HG  LEU A   8       1.629  11.709  12.281  1.00  1.33           H   new
ATOM      0 HD11 LEU A   8       3.189  12.012  14.002  1.00  1.33           H   new
ATOM      0 HD12 LEU A   8       3.302  13.212  12.975  1.00  1.33           H   new
ATOM      0 HD13 LEU A   8       2.542  13.416  14.349  1.00  1.33           H   new
ATOM      0 HD21 LEU A   8       0.939  10.878  14.339  1.00  1.33           H   new
ATOM      0 HD22 LEU A   8       0.305  12.282  14.707  1.00  1.33           H   new
ATOM      0 HD23 LEU A   8      -0.318  11.414  13.538  1.00  1.33           H   new
ATOM     94  N   GLY A   9      -0.735  15.433  10.375  1.00  1.11           N
ATOM     95  CA  GLY A   9      -1.317  16.731  10.077  1.00  1.11           C
ATOM     96  C   GLY A   9      -2.779  16.606   9.644  1.00  1.11           C
ATOM     97  O   GLY A   9      -3.621  17.409  10.056  1.00  1.11           O
ATOM      0  H   GLY A   9      -0.098  15.196   9.848  1.00  1.11           H   new
ATOM      0  HA2 GLY A   9      -1.258  17.300  10.860  1.00  1.11           H   new
ATOM      0  HA3 GLY A   9      -0.806  17.162   9.374  1.00  1.11           H   new
ATOM    101  N   GLU A  10      -3.110  15.573   8.843  1.00  0.99           N
ATOM    102  CA  GLU A  10      -4.515  15.376   8.459  1.00  0.99           C
ATOM    103  C   GLU A  10      -5.353  15.084   9.695  1.00  0.99           C
ATOM    104  O   GLU A  10      -6.492  15.556   9.825  1.00  0.99           O
ATOM    105  CB  GLU A  10      -4.664  14.231   7.449  1.00  0.99           C
ATOM    106  CG  GLU A  10      -4.176  14.546   6.052  1.00  0.99           C
ATOM    107  CD  GLU A  10      -4.047  13.373   5.179  1.00  0.99           C
ATOM    108  OE1 GLU A  10      -3.435  12.426   5.621  1.00  0.99           O
ATOM    109  OE2 GLU A  10      -4.531  13.397   4.073  1.00  0.99           O1-
ATOM      0  H   GLU A  10      -2.556  14.998   8.524  1.00  0.99           H   new
ATOM      0  HA  GLU A  10      -4.828  16.192   8.038  1.00  0.99           H   new
ATOM      0  HB2 GLU A  10      -4.179  13.459   7.781  1.00  0.99           H   new
ATOM      0  HB3 GLU A  10      -5.599  13.979   7.402  1.00  0.99           H   new
ATOM      0  HG2 GLU A  10      -4.788  15.176   5.641  1.00  0.99           H   new
ATOM      0  HG3 GLU A  10      -3.314  14.987   6.113  1.00  0.99           H   new
ATOM    116  N   ILE A  11      -4.775  14.316  10.620  1.00  0.94           N
ATOM    117  CA  ILE A  11      -5.458  13.971  11.851  1.00  0.94           C
ATOM    118  C   ILE A  11      -5.677  15.231  12.682  1.00  0.94           C
ATOM    119  O   ILE A  11      -6.777  15.466  13.185  1.00  0.94           O
ATOM    120  CB  ILE A  11      -4.668  12.921  12.646  1.00  0.94           C
ATOM    121  CG1 ILE A  11      -4.654  11.594  11.875  1.00  0.94           C
ATOM    122  CG2 ILE A  11      -5.318  12.747  13.995  1.00  0.94           C
ATOM    123  CD1 ILE A  11      -3.662  10.583  12.402  1.00  0.94           C
ATOM      0  H   ILE A  11      -3.984  13.987  10.547  1.00  0.94           H   new
ATOM      0  HA  ILE A  11      -6.319  13.582  11.633  1.00  0.94           H   new
ATOM      0  HB  ILE A  11      -3.751  13.211  12.769  1.00  0.94           H   new
ATOM      0 HG12 ILE A  11      -5.542  11.206  11.903  1.00  0.94           H   new
ATOM      0 HG13 ILE A  11      -4.453  11.775  10.943  1.00  0.94           H   new
ATOM      0 HG21 ILE A  11      -4.828  12.085  14.508  1.00  0.94           H   new
ATOM      0 HG22 ILE A  11      -5.311  13.593  14.469  1.00  0.94           H   new
ATOM      0 HG23 ILE A  11      -6.234  12.450  13.877  1.00  0.94           H   new
ATOM      0 HD11 ILE A  11      -3.710   9.774  11.869  1.00  0.94           H   new
ATOM      0 HD12 ILE A  11      -2.766  10.951  12.351  1.00  0.94           H   new
ATOM      0 HD13 ILE A  11      -3.873  10.374  13.325  1.00  0.94           H   new
ATOM    135  N   TRP A  12      -4.647  16.065  12.800  1.00  0.93           N
ATOM    136  CA  TRP A  12      -4.745  17.298  13.570  1.00  0.93           C
ATOM    137  C   TRP A  12      -5.818  18.217  13.008  1.00  0.93           C
ATOM    138  O   TRP A  12      -6.668  18.712  13.754  1.00  0.93           O
ATOM    139  CB  TRP A  12      -3.392  17.990  13.610  1.00  0.93           C
ATOM    140  CG  TRP A  12      -3.360  19.236  14.418  1.00  0.93           C
ATOM    141  CD1 TRP A  12      -3.300  19.285  15.752  1.00  0.93           C
ATOM    142  CD2 TRP A  12      -3.282  20.597  13.980  1.00  0.93           C
ATOM    143  CE2 TRP A  12      -3.174  21.369  15.117  1.00  0.93           C
ATOM    144  CE3 TRP A  12      -3.273  21.209  12.749  1.00  0.93           C
ATOM    145  NE1 TRP A  12      -3.212  20.551  16.177  1.00  0.93           N
ATOM    146  CZ2 TRP A  12      -3.032  22.710  15.070  1.00  0.93           C
ATOM    147  CZ3 TRP A  12      -3.146  22.580  12.706  1.00  0.93           C
ATOM    148  CH2 TRP A  12      -3.014  23.311  13.834  1.00  0.93           C
ATOM      0  H   TRP A  12      -3.878  15.932  12.438  1.00  0.93           H   new
ATOM      0  HA  TRP A  12      -5.007  17.076  14.477  1.00  0.93           H   new
ATOM      0  HB2 TRP A  12      -2.735  17.371  13.965  1.00  0.93           H   new
ATOM      0  HB3 TRP A  12      -3.122  18.200  12.702  1.00  0.93           H   new
ATOM      0  HD1 TRP A  12      -3.317  18.541  16.309  1.00  0.93           H   new
ATOM      0  HE1 TRP A  12      -3.184  20.800  17.000  1.00  0.93           H   new
ATOM      0  HE3 TRP A  12      -3.350  20.711  11.967  1.00  0.93           H   new
ATOM      0  HZ2 TRP A  12      -2.949  23.211  15.849  1.00  0.93           H   new
ATOM      0  HZ3 TRP A  12      -3.151  23.012  11.882  1.00  0.93           H   new
ATOM      0  HH2 TRP A  12      -2.910  24.233  13.774  1.00  0.93           H   new
ATOM    159  N   LYS A  13      -5.805  18.443  11.697  1.00  0.95           N
ATOM    160  CA  LYS A  13      -6.835  19.284  11.106  1.00  0.95           C
ATOM    161  C   LYS A  13      -8.225  18.683  11.299  1.00  0.95           C
ATOM    162  O   LYS A  13      -9.189  19.411  11.563  1.00  0.95           O
ATOM    163  CB  LYS A  13      -6.549  19.531   9.628  1.00  0.95           C
ATOM    164  CG  LYS A  13      -5.385  20.482   9.354  1.00  0.95           C
ATOM    165  CD  LYS A  13      -5.752  21.934   9.677  1.00  0.95           C
ATOM    166  CE  LYS A  13      -6.726  22.502   8.606  1.00  0.95           C
ATOM    167  NZ  LYS A  13      -7.049  23.944   8.824  1.00  0.95           N1+
ATOM      0  H   LYS A  13      -5.224  18.127  11.147  1.00  0.95           H   new
ATOM      0  HA  LYS A  13      -6.819  20.138  11.566  1.00  0.95           H   new
ATOM      0  HB2 LYS A  13      -6.363  18.680   9.200  1.00  0.95           H   new
ATOM      0  HB3 LYS A  13      -7.349  19.889   9.212  1.00  0.95           H   new
ATOM      0  HG2 LYS A  13      -4.618  20.216   9.885  1.00  0.95           H   new
ATOM      0  HG3 LYS A  13      -5.123  20.414   8.423  1.00  0.95           H   new
ATOM      0  HD2 LYS A  13      -6.164  21.982  10.554  1.00  0.95           H   new
ATOM      0  HD3 LYS A  13      -4.948  22.476   9.711  1.00  0.95           H   new
ATOM      0  HE2 LYS A  13      -6.332  22.392   7.726  1.00  0.95           H   new
ATOM      0  HE3 LYS A  13      -7.547  21.986   8.616  1.00  0.95           H   new
ATOM      0  HZ1 LYS A  13      -7.607  24.223   8.189  1.00  0.95           H   new
ATOM      0  HZ2 LYS A  13      -7.432  24.045   9.621  1.00  0.95           H   new
ATOM      0  HZ3 LYS A  13      -6.300  24.424   8.792  1.00  0.95           H   new
ATOM    181  N   SER A  14      -8.342  17.353  11.211  1.00  0.97           N
ATOM    182  CA  SER A  14      -9.638  16.731  11.398  1.00  0.97           C
ATOM    183  C   SER A  14     -10.122  16.981  12.823  1.00  0.97           C
ATOM    184  O   SER A  14     -11.272  17.379  13.028  1.00  0.97           O
ATOM    185  CB  SER A  14      -9.542  15.240  11.125  1.00  0.97           C
ATOM    186  OG  SER A  14      -9.211  14.997   9.778  1.00  0.97           O
ATOM      0  H   SER A  14      -7.694  16.811  11.047  1.00  0.97           H   new
ATOM      0  HA  SER A  14     -10.274  17.118  10.776  1.00  0.97           H   new
ATOM      0  HB2 SER A  14      -8.872  14.844  11.703  1.00  0.97           H   new
ATOM      0  HB3 SER A  14     -10.387  14.813  11.337  1.00  0.97           H   new
ATOM      0  HG  SER A  14      -8.394  15.150   9.658  1.00  0.97           H   new
ATOM    192  N   ARG A  15      -9.220  16.832  13.800  1.00  1.02           N
ATOM    193  CA  ARG A  15      -9.562  17.055  15.199  1.00  1.02           C
ATOM    194  C   ARG A  15     -10.030  18.493  15.405  1.00  1.02           C
ATOM    195  O   ARG A  15     -11.040  18.732  16.074  1.00  1.02           O
ATOM    196  CB  ARG A  15      -8.349  16.759  16.076  1.00  1.02           C
ATOM    197  CG  ARG A  15      -7.975  15.278  16.225  1.00  1.02           C
ATOM    198  CD  ARG A  15      -6.596  15.130  16.789  1.00  1.02           C
ATOM    199  NE  ARG A  15      -6.440  15.674  18.127  1.00  1.02           N
ATOM    200  CZ  ARG A  15      -6.606  14.987  19.276  1.00  1.02           C
ATOM    201  NH1 ARG A  15      -6.929  13.715  19.256  1.00  1.02           N1+
ATOM    202  NH2 ARG A  15      -6.419  15.591  20.428  1.00  1.02           N
ATOM      0  H   ARG A  15      -8.402  16.601  13.667  1.00  1.02           H   new
ATOM      0  HA  ARG A  15     -10.286  16.459  15.449  1.00  1.02           H   new
ATOM      0  HB2 ARG A  15      -7.585  17.233  15.712  1.00  1.02           H   new
ATOM      0  HB3 ARG A  15      -8.514  17.124  16.960  1.00  1.02           H   new
ATOM      0  HG2 ARG A  15      -8.615  14.836  16.804  1.00  1.02           H   new
ATOM      0  HG3 ARG A  15      -8.024  14.840  15.361  1.00  1.02           H   new
ATOM      0  HD2 ARG A  15      -6.363  14.189  16.804  1.00  1.02           H   new
ATOM      0  HD3 ARG A  15      -5.966  15.569  16.196  1.00  1.02           H   new
ATOM      0  HE  ARG A  15      -6.224  16.504  18.192  1.00  1.02           H   new
ATOM      0 HH11 ARG A  15      -7.037  13.311  18.505  1.00  1.02           H   new
ATOM      0 HH12 ARG A  15      -7.032  13.286  19.994  1.00  1.02           H   new
ATOM      0 HH21 ARG A  15      -6.192  16.420  20.447  1.00  1.02           H   new
ATOM      0 HH22 ARG A  15      -6.524  15.157  21.163  1.00  1.02           H   new
ATOM    216  N   LEU A  16      -9.341  19.452  14.779  1.00  1.08           N
ATOM    217  CA  LEU A  16      -9.735  20.845  14.910  1.00  1.08           C
ATOM    218  C   LEU A  16     -11.117  21.110  14.346  1.00  1.08           C
ATOM    219  O   LEU A  16     -11.904  21.844  14.941  1.00  1.08           O
ATOM    220  CB  LEU A  16      -8.742  21.758  14.198  1.00  1.08           C
ATOM    221  CG  LEU A  16      -7.403  21.927  14.827  1.00  1.08           C
ATOM    222  CD1 LEU A  16      -6.557  22.686  13.898  1.00  1.08           C
ATOM    223  CD2 LEU A  16      -7.548  22.687  16.133  1.00  1.08           C
ATOM      0  H   LEU A  16      -8.653  19.314  14.282  1.00  1.08           H   new
ATOM      0  HA  LEU A  16      -9.746  21.034  15.861  1.00  1.08           H   new
ATOM      0  HB2 LEU A  16      -8.611  21.418  13.299  1.00  1.08           H   new
ATOM      0  HB3 LEU A  16      -9.147  22.635  14.113  1.00  1.08           H   new
ATOM      0  HG  LEU A  16      -7.003  21.063  15.013  1.00  1.08           H   new
ATOM      0 HD11 LEU A  16      -5.677  22.809  14.288  1.00  1.08           H   new
ATOM      0 HD12 LEU A  16      -6.475  22.199  13.063  1.00  1.08           H   new
ATOM      0 HD13 LEU A  16      -6.959  23.553  13.729  1.00  1.08           H   new
ATOM      0 HD21 LEU A  16      -6.675  22.797  16.542  1.00  1.08           H   new
ATOM      0 HD22 LEU A  16      -7.935  23.559  15.959  1.00  1.08           H   new
ATOM      0 HD23 LEU A  16      -8.126  22.191  16.734  1.00  1.08           H   new
ATOM    235  N   ASN A  17     -11.435  20.486  13.215  1.00  1.18           N
ATOM    236  CA  ASN A  17     -12.742  20.658  12.599  1.00  1.18           C
ATOM    237  C   ASN A  17     -13.865  19.997  13.414  1.00  1.18           C
ATOM    238  O   ASN A  17     -15.011  20.449  13.375  1.00  1.18           O
ATOM    239  CB  ASN A  17     -12.700  20.195  11.157  1.00  1.18           C
ATOM    240  CG  ASN A  17     -11.970  21.205  10.269  1.00  1.18           C
ATOM    241  ND2 ASN A  17     -11.449  20.753   9.160  1.00  1.18           N
ATOM    242  OD1 ASN A  17     -11.903  22.400  10.601  1.00  1.18           O
ATOM      0  H   ASN A  17     -10.906  19.958  12.790  1.00  1.18           H   new
ATOM      0  HA  ASN A  17     -12.958  21.604  12.597  1.00  1.18           H   new
ATOM      0  HB2 ASN A  17     -12.255  19.334  11.104  1.00  1.18           H   new
ATOM      0  HB3 ASN A  17     -13.604  20.068  10.830  1.00  1.18           H   new
ATOM      0 HD21 ASN A  17     -11.040  21.290   8.627  1.00  1.18           H   new
ATOM      0 HD22 ASN A  17     -11.515  19.919   8.963  1.00  1.18           H   new
ATOM    249  N   GLN A  18     -13.537  18.940  14.168  1.00  1.30           N
ATOM    250  CA  GLN A  18     -14.507  18.261  15.035  1.00  1.30           C
ATOM    251  C   GLN A  18     -14.874  19.093  16.274  1.00  1.30           C
ATOM    252  O   GLN A  18     -15.949  18.914  16.852  1.00  1.30           O
ATOM    253  CB  GLN A  18     -13.968  16.899  15.481  1.00  1.30           C
ATOM    254  CG  GLN A  18     -13.864  15.878  14.362  1.00  1.30           C
ATOM    255  CD  GLN A  18     -13.183  14.589  14.793  1.00  1.30           C
ATOM    256  NE2 GLN A  18     -13.448  13.519  14.053  1.00  1.30           N
ATOM    257  OE1 GLN A  18     -12.427  14.544  15.771  1.00  1.30           O
ATOM      0  H   GLN A  18     -12.748  18.599  14.190  1.00  1.30           H   new
ATOM      0  HA  GLN A  18     -15.312  18.142  14.508  1.00  1.30           H   new
ATOM      0  HB2 GLN A  18     -13.091  17.023  15.876  1.00  1.30           H   new
ATOM      0  HB3 GLN A  18     -14.545  16.545  16.176  1.00  1.30           H   new
ATOM      0  HG2 GLN A  18     -14.754  15.674  14.034  1.00  1.30           H   new
ATOM      0  HG3 GLN A  18     -13.371  16.266  13.622  1.00  1.30           H   new
ATOM      0 HE21 GLN A  18     -13.978  13.583  13.379  1.00  1.30           H   new
ATOM      0 HE22 GLN A  18     -13.089  12.762  14.248  1.00  1.30           H   new
ATOM    266  N   LEU A  19     -13.987  20.006  16.669  1.00  1.44           N
ATOM    267  CA  LEU A  19     -14.184  20.860  17.847  1.00  1.44           C
ATOM    268  C   LEU A  19     -15.283  21.905  17.687  1.00  1.44           C
ATOM    269  O   LEU A  19     -15.549  22.385  16.583  1.00  1.44           O
ATOM    270  CB  LEU A  19     -12.943  21.678  18.156  1.00  1.44           C
ATOM    271  CG  LEU A  19     -11.692  21.009  18.541  1.00  1.44           C
ATOM    272  CD1 LEU A  19     -10.701  22.091  18.692  1.00  1.44           C
ATOM    273  CD2 LEU A  19     -11.883  20.220  19.809  1.00  1.44           C
ATOM      0  H   LEU A  19     -13.246  20.150  16.258  1.00  1.44           H   new
ATOM      0  HA  LEU A  19     -14.412  20.224  18.543  1.00  1.44           H   new
ATOM      0  HB2 LEU A  19     -12.751  22.217  17.372  1.00  1.44           H   new
ATOM      0  HB3 LEU A  19     -13.173  22.291  18.872  1.00  1.44           H   new
ATOM      0  HG  LEU A  19     -11.395  20.365  17.879  1.00  1.44           H   new
ATOM      0 HD11 LEU A  19      -9.845  21.713  18.948  1.00  1.44           H   new
ATOM      0 HD12 LEU A  19     -10.607  22.563  17.850  1.00  1.44           H   new
ATOM      0 HD13 LEU A  19     -10.999  22.709  19.378  1.00  1.44           H   new
ATOM      0 HD21 LEU A  19     -11.050  19.786  20.049  1.00  1.44           H   new
ATOM      0 HD22 LEU A  19     -12.153  20.817  20.524  1.00  1.44           H   new
ATOM      0 HD23 LEU A  19     -12.569  19.548  19.672  1.00  1.44           H   new
ATOM    285  N   THR A  20     -15.900  22.293  18.805  1.00  1.55           N
ATOM    286  CA  THR A  20     -16.858  23.389  18.777  1.00  1.55           C
ATOM    287  C   THR A  20     -16.067  24.695  18.778  1.00  1.55           C
ATOM    288  O   THR A  20     -14.867  24.676  19.042  1.00  1.55           O
ATOM    289  CB  THR A  20     -17.814  23.308  19.976  1.00  1.55           C
ATOM    290  CG2 THR A  20     -18.538  21.977  19.973  1.00  1.55           C
ATOM    291  OG1 THR A  20     -17.058  23.424  21.179  1.00  1.55           O
ATOM      0  H   THR A  20     -15.777  21.937  19.578  1.00  1.55           H   new
ATOM      0  HA  THR A  20     -17.409  23.339  17.980  1.00  1.55           H   new
ATOM      0  HB  THR A  20     -18.464  24.025  19.917  1.00  1.55           H   new
ATOM      0  HG1 THR A  20     -16.610  22.723  21.298  1.00  1.55           H   new
ATOM      0 HG21 THR A  20     -19.139  21.934  20.733  1.00  1.55           H   new
ATOM      0 HG22 THR A  20     -19.047  21.887  19.152  1.00  1.55           H   new
ATOM      0 HG23 THR A  20     -17.891  21.256  20.032  1.00  1.55           H   new
ATOM    299  N   ARG A  21     -16.714  25.824  18.502  1.00  1.61           N
ATOM    300  CA  ARG A  21     -15.993  27.101  18.457  1.00  1.61           C
ATOM    301  C   ARG A  21     -15.273  27.488  19.763  1.00  1.61           C
ATOM    302  O   ARG A  21     -14.131  27.949  19.743  1.00  1.61           O
ATOM    303  CB  ARG A  21     -16.955  28.214  18.052  1.00  1.61           C
ATOM    304  CG  ARG A  21     -16.327  29.592  17.907  1.00  1.61           C
ATOM    305  CD  ARG A  21     -17.320  30.609  17.449  1.00  1.61           C
ATOM    306  NE  ARG A  21     -16.721  31.930  17.288  1.00  1.61           N
ATOM    307  CZ  ARG A  21     -16.629  32.861  18.260  1.00  1.61           C
ATOM    308  NH1 ARG A  21     -17.112  32.617  19.457  1.00  1.61           N1+
ATOM    309  NH2 ARG A  21     -16.053  34.023  18.008  1.00  1.61           N
ATOM      0  H   ARG A  21     -17.557  25.877  18.340  1.00  1.61           H   new
ATOM      0  HA  ARG A  21     -15.290  26.983  17.799  1.00  1.61           H   new
ATOM      0  HB2 ARG A  21     -17.369  27.973  17.209  1.00  1.61           H   new
ATOM      0  HB3 ARG A  21     -17.664  28.265  18.712  1.00  1.61           H   new
ATOM      0  HG2 ARG A  21     -15.951  29.867  18.758  1.00  1.61           H   new
ATOM      0  HG3 ARG A  21     -15.594  29.548  17.274  1.00  1.61           H   new
ATOM      0  HD2 ARG A  21     -17.705  30.325  16.605  1.00  1.61           H   new
ATOM      0  HD3 ARG A  21     -18.047  30.661  18.090  1.00  1.61           H   new
ATOM      0  HE  ARG A  21     -16.402  32.130  16.515  1.00  1.61           H   new
ATOM      0 HH11 ARG A  21     -17.488  31.862  19.623  1.00  1.61           H   new
ATOM      0 HH12 ARG A  21     -17.052  33.212  20.075  1.00  1.61           H   new
ATOM      0 HH21 ARG A  21     -15.737  34.185  17.225  1.00  1.61           H   new
ATOM      0 HH22 ARG A  21     -15.994  34.617  18.627  1.00  1.61           H   new
ATOM    323  N   ALA A  22     -15.935  27.324  20.902  1.00  1.62           N
ATOM    324  CA  ALA A  22     -15.340  27.729  22.179  1.00  1.62           C
ATOM    325  C   ALA A  22     -14.320  26.738  22.765  1.00  1.62           C
ATOM    326  O   ALA A  22     -14.303  26.751  23.996  1.00  1.62           O
ATOM    327  CB  ALA A  22     -16.440  27.961  23.193  1.00  1.62           C
ATOM      0  H   ALA A  22     -16.723  26.984  20.962  1.00  1.62           H   new
ATOM      0  HA  ALA A  22     -14.844  28.540  21.989  1.00  1.62           H   new
ATOM      0  HB1 ALA A  22     -16.049  28.229  24.039  1.00  1.62           H   new
ATOM      0  HB2 ALA A  22     -17.032  28.661  22.875  1.00  1.62           H   new
ATOM      0  HB3 ALA A  22     -16.945  27.142  23.316  1.00  1.62           H   new
ATOM    333  N   GLU A  23     -14.337  25.550  22.162  1.00  1.56           N
ATOM    334  CA  GLU A  23     -13.112  24.748  22.242  1.00  1.56           C
ATOM    335  C   GLU A  23     -12.001  25.166  21.281  1.00  1.56           C
ATOM    336  O   GLU A  23     -10.841  25.271  21.686  1.00  1.56           O
ATOM    337  CB  GLU A  23     -13.455  23.292  21.973  1.00  1.56           C
ATOM    338  CG  GLU A  23     -14.285  22.612  23.028  1.00  1.56           C
ATOM    339  CD  GLU A  23     -14.811  21.268  22.574  1.00  1.56           C
ATOM    340  OE1 GLU A  23     -15.322  21.190  21.462  1.00  1.56           O
ATOM    341  OE2 GLU A  23     -14.703  20.323  23.318  1.00  1.56           O1-
ATOM      0  H   GLU A  23     -14.996  25.206  21.730  1.00  1.56           H   new
ATOM      0  HA  GLU A  23     -12.765  24.891  23.137  1.00  1.56           H   new
ATOM      0  HB2 GLU A  23     -13.929  23.239  21.128  1.00  1.56           H   new
ATOM      0  HB3 GLU A  23     -12.628  22.796  21.866  1.00  1.56           H   new
ATOM      0  HG2 GLU A  23     -13.751  22.493  23.829  1.00  1.56           H   new
ATOM      0  HG3 GLU A  23     -15.031  23.184  23.267  1.00  1.56           H   new
ATOM    348  N   PHE A  24     -12.353  25.431  20.032  1.00  1.47           N
ATOM    349  CA  PHE A  24     -11.397  25.759  18.984  1.00  1.47           C
ATOM    350  C   PHE A  24     -10.541  26.941  19.385  1.00  1.47           C
ATOM    351  O   PHE A  24      -9.313  26.877  19.324  1.00  1.47           O
ATOM    352  CB  PHE A  24     -12.143  26.065  17.693  1.00  1.47           C
ATOM    353  CG  PHE A  24     -11.322  26.364  16.499  1.00  1.47           C
ATOM    354  CD1 PHE A  24     -10.822  25.327  15.714  1.00  1.47           C
ATOM    355  CD2 PHE A  24     -11.062  27.673  16.127  1.00  1.47           C
ATOM    356  CE1 PHE A  24     -10.096  25.605  14.581  1.00  1.47           C
ATOM    357  CE2 PHE A  24     -10.331  27.943  14.995  1.00  1.47           C
ATOM    358  CZ  PHE A  24      -9.858  26.902  14.222  1.00  1.47           C
ATOM      0  H   PHE A  24     -13.170  25.425  19.763  1.00  1.47           H   new
ATOM      0  HA  PHE A  24     -10.812  24.997  18.847  1.00  1.47           H   new
ATOM      0  HB2 PHE A  24     -12.711  25.307  17.486  1.00  1.47           H   new
ATOM      0  HB3 PHE A  24     -12.728  26.822  17.855  1.00  1.47           H   new
ATOM      0  HD1 PHE A  24     -10.980  24.444  15.958  1.00  1.47           H   new
ATOM      0  HD2 PHE A  24     -11.384  28.374  16.647  1.00  1.47           H   new
ATOM      0  HE1 PHE A  24      -9.766  24.910  14.058  1.00  1.47           H   new
ATOM      0  HE2 PHE A  24     -10.156  28.823  14.751  1.00  1.47           H   new
ATOM      0  HZ  PHE A  24      -9.373  27.085  13.450  1.00  1.47           H   new
ATOM    368  N   MET A  25     -11.191  28.015  19.841  1.00  1.36           N
ATOM    369  CA  MET A  25     -10.470  29.222  20.225  1.00  1.36           C
ATOM    370  C   MET A  25      -9.541  28.942  21.403  1.00  1.36           C
ATOM    371  O   MET A  25      -8.413  29.445  21.481  1.00  1.36           O
ATOM    372  CB  MET A  25     -11.474  30.292  20.640  1.00  1.36           C
ATOM    373  CG  MET A  25     -12.316  30.848  19.517  1.00  1.36           C
ATOM    374  SD  MET A  25     -13.291  32.253  20.050  1.00  1.36           S
ATOM    375  CE  MET A  25     -14.418  31.438  21.186  1.00  1.36           C
ATOM      0  H   MET A  25     -12.045  28.061  19.934  1.00  1.36           H   new
ATOM      0  HA  MET A  25      -9.942  29.522  19.468  1.00  1.36           H   new
ATOM      0  HB2 MET A  25     -12.064  29.919  21.314  1.00  1.36           H   new
ATOM      0  HB3 MET A  25     -10.993  31.023  21.058  1.00  1.36           H   new
ATOM      0  HG2 MET A  25     -11.741  31.113  18.782  1.00  1.36           H   new
ATOM      0  HG3 MET A  25     -12.905  30.155  19.180  1.00  1.36           H   new
ATOM      0  HE1 MET A  25     -15.025  32.093  21.565  1.00  1.36           H   new
ATOM      0  HE2 MET A  25     -14.927  30.764  20.709  1.00  1.36           H   new
ATOM      0  HE3 MET A  25     -13.912  31.017  21.898  1.00  1.36           H   new
ATOM    385  N   ALA A  26     -10.021  28.121  22.333  1.00  1.27           N
ATOM    386  CA  ALA A  26      -9.246  27.790  23.513  1.00  1.27           C
ATOM    387  C   ALA A  26      -7.973  27.059  23.128  1.00  1.27           C
ATOM    388  O   ALA A  26      -6.912  27.289  23.707  1.00  1.27           O
ATOM    389  CB  ALA A  26     -10.068  26.961  24.474  1.00  1.27           C
ATOM      0  H   ALA A  26     -10.795  27.747  22.295  1.00  1.27           H   new
ATOM      0  HA  ALA A  26      -8.999  28.616  23.958  1.00  1.27           H   new
ATOM      0  HB1 ALA A  26      -9.535  26.749  25.256  1.00  1.27           H   new
ATOM      0  HB2 ALA A  26     -10.853  27.462  24.744  1.00  1.27           H   new
ATOM      0  HB3 ALA A  26     -10.344  26.139  24.039  1.00  1.27           H   new
ATOM    395  N   TYR A  27      -8.064  26.192  22.123  1.00  1.20           N
ATOM    396  CA  TYR A  27      -6.884  25.469  21.692  1.00  1.20           C
ATOM    397  C   TYR A  27      -5.991  26.345  20.832  1.00  1.20           C
ATOM    398  O   TYR A  27      -4.769  26.289  20.959  1.00  1.20           O
ATOM    399  CB  TYR A  27      -7.268  24.202  20.942  1.00  1.20           C
ATOM    400  CG  TYR A  27      -7.814  23.130  21.827  1.00  1.20           C
ATOM    401  CD1 TYR A  27      -9.109  22.750  21.709  1.00  1.20           C
ATOM    402  CD2 TYR A  27      -7.004  22.523  22.752  1.00  1.20           C
ATOM    403  CE1 TYR A  27      -9.626  21.751  22.489  1.00  1.20           C
ATOM    404  CE2 TYR A  27      -7.507  21.520  23.541  1.00  1.20           C
ATOM    405  CZ  TYR A  27      -8.818  21.128  23.405  1.00  1.20           C
ATOM    406  OH  TYR A  27      -9.321  20.115  24.187  1.00  1.20           O
ATOM      0  H   TYR A  27      -8.785  26.014  21.689  1.00  1.20           H   new
ATOM      0  HA  TYR A  27      -6.386  25.216  22.485  1.00  1.20           H   new
ATOM      0  HB2 TYR A  27      -7.929  24.422  20.267  1.00  1.20           H   new
ATOM      0  HB3 TYR A  27      -6.488  23.861  20.476  1.00  1.20           H   new
ATOM      0  HD1 TYR A  27      -9.656  23.175  21.088  1.00  1.20           H   new
ATOM      0  HD2 TYR A  27      -6.118  22.790  22.844  1.00  1.20           H   new
ATOM      0  HE1 TYR A  27     -10.516  21.497  22.399  1.00  1.20           H   new
ATOM      0  HE2 TYR A  27      -6.961  21.105  24.169  1.00  1.20           H   new
ATOM      0  HH  TYR A  27      -8.718  19.829  24.697  1.00  1.20           H   new
ATOM    416  N   ARG A  28      -6.597  27.214  20.019  1.00  1.15           N
ATOM    417  CA  ARG A  28      -5.889  28.111  19.104  1.00  1.15           C
ATOM    418  C   ARG A  28      -4.776  28.885  19.800  1.00  1.15           C
ATOM    419  O   ARG A  28      -3.656  28.992  19.285  1.00  1.15           O
ATOM    420  CB  ARG A  28      -6.885  29.098  18.513  1.00  1.15           C
ATOM    421  CG  ARG A  28      -6.366  30.115  17.550  1.00  1.15           C
ATOM    422  CD  ARG A  28      -7.465  31.065  17.156  1.00  1.15           C
ATOM    423  NE  ARG A  28      -7.924  31.873  18.285  1.00  1.15           N
ATOM    424  CZ  ARG A  28      -9.018  32.664  18.273  1.00  1.15           C
ATOM    425  NH1 ARG A  28      -9.755  32.753  17.186  1.00  1.15           N1+
ATOM    426  NH2 ARG A  28      -9.350  33.356  19.352  1.00  1.15           N
ATOM      0  H   ARG A  28      -7.452  27.299  19.984  1.00  1.15           H   new
ATOM      0  HA  ARG A  28      -5.482  27.568  18.411  1.00  1.15           H   new
ATOM      0  HB2 ARG A  28      -7.579  28.590  18.065  1.00  1.15           H   new
ATOM      0  HB3 ARG A  28      -7.308  29.570  19.247  1.00  1.15           H   new
ATOM      0  HG2 ARG A  28      -5.633  30.607  17.952  1.00  1.15           H   new
ATOM      0  HG3 ARG A  28      -6.013  29.673  16.762  1.00  1.15           H   new
ATOM      0  HD2 ARG A  28      -7.148  31.649  16.449  1.00  1.15           H   new
ATOM      0  HD3 ARG A  28      -8.212  30.562  16.795  1.00  1.15           H   new
ATOM      0  HE  ARG A  28      -7.463  31.842  19.010  1.00  1.15           H   new
ATOM      0 HH11 ARG A  28      -9.540  32.307  16.483  1.00  1.15           H   new
ATOM      0 HH12 ARG A  28     -10.452  33.257  17.179  1.00  1.15           H   new
ATOM      0 HH21 ARG A  28      -8.868  33.302  20.062  1.00  1.15           H   new
ATOM      0 HH22 ARG A  28     -10.047  33.859  19.342  1.00  1.15           H   new
ATOM    440  N   LYS A  29      -5.098  29.412  20.979  1.00  1.09           N
ATOM    441  CA  LYS A  29      -4.175  30.203  21.787  1.00  1.09           C
ATOM    442  C   LYS A  29      -3.271  29.395  22.759  1.00  1.09           C
ATOM    443  O   LYS A  29      -2.392  29.952  23.418  1.00  1.09           O
ATOM    444  CB  LYS A  29      -4.983  31.259  22.542  1.00  1.09           C
ATOM    445  CG  LYS A  29      -5.890  30.722  23.659  1.00  1.09           C
ATOM    446  CD  LYS A  29      -6.717  31.861  24.296  1.00  1.09           C
ATOM    447  CE  LYS A  29      -7.554  31.360  25.466  1.00  1.09           C
ATOM    448  NZ  LYS A  29      -8.384  32.445  26.064  1.00  1.09           N1+
ATOM      0  H   LYS A  29      -5.874  29.318  21.338  1.00  1.09           H   new
ATOM      0  HA  LYS A  29      -3.544  30.607  21.171  1.00  1.09           H   new
ATOM      0  HB2 LYS A  29      -4.367  31.901  22.928  1.00  1.09           H   new
ATOM      0  HB3 LYS A  29      -5.532  31.741  21.904  1.00  1.09           H   new
ATOM      0  HG2 LYS A  29      -6.486  30.047  23.299  1.00  1.09           H   new
ATOM      0  HG3 LYS A  29      -5.350  30.290  24.339  1.00  1.09           H   new
ATOM      0  HD2 LYS A  29      -6.121  32.563  24.601  1.00  1.09           H   new
ATOM      0  HD3 LYS A  29      -7.298  32.253  23.626  1.00  1.09           H   new
ATOM      0  HE2 LYS A  29      -8.131  30.641  25.165  1.00  1.09           H   new
ATOM      0  HE3 LYS A  29      -6.969  30.989  26.145  1.00  1.09           H   new
ATOM      0  HZ1 LYS A  29      -8.858  32.117  26.742  1.00  1.09           H   new
ATOM      0  HZ2 LYS A  29      -7.854  33.096  26.360  1.00  1.09           H   new
ATOM      0  HZ3 LYS A  29      -8.936  32.771  25.447  1.00  1.09           H   new
ATOM    462  N   ASP A  30      -3.453  28.087  22.854  1.00  1.03           N
ATOM    463  CA  ASP A  30      -2.773  27.323  23.901  1.00  1.03           C
ATOM    464  C   ASP A  30      -1.280  27.100  23.745  1.00  1.03           C
ATOM    465  O   ASP A  30      -0.810  26.370  22.866  1.00  1.03           O
ATOM    466  CB  ASP A  30      -3.464  25.956  24.051  1.00  1.03           C
ATOM    467  CG  ASP A  30      -2.890  25.004  25.155  1.00  1.03           C
ATOM    468  OD1 ASP A  30      -1.797  25.210  25.634  1.00  1.03           O
ATOM    469  OD2 ASP A  30      -3.571  24.058  25.480  1.00  1.03           O1-
ATOM      0  H   ASP A  30      -3.957  27.624  22.333  1.00  1.03           H   new
ATOM      0  HA  ASP A  30      -2.850  27.884  24.689  1.00  1.03           H   new
ATOM      0  HB2 ASP A  30      -4.403  26.109  24.239  1.00  1.03           H   new
ATOM      0  HB3 ASP A  30      -3.417  25.496  23.198  1.00  1.03           H   new
ATOM    474  N   GLY A  31      -0.497  27.809  24.565  1.00  0.96           N
ATOM    475  CA  GLY A  31       0.940  27.649  24.506  1.00  0.96           C
ATOM    476  C   GLY A  31       1.598  28.390  23.357  1.00  0.96           C
ATOM    477  O   GLY A  31       2.810  28.249  23.155  1.00  0.96           O
ATOM      0  H   GLY A  31      -0.780  28.374  25.148  1.00  0.96           H   new
ATOM      0  HA2 GLY A  31       1.325  27.959  25.341  1.00  0.96           H   new
ATOM      0  HA3 GLY A  31       1.148  26.705  24.431  1.00  0.96           H   new
ATOM    481  N   ILE A  32       0.827  29.144  22.580  1.00  0.90           N
ATOM    482  CA  ILE A  32       1.429  29.819  21.440  1.00  0.90           C
ATOM    483  C   ILE A  32       1.972  31.097  21.994  1.00  0.90           C
ATOM    484  O   ILE A  32       1.677  31.422  23.149  1.00  0.90           O
ATOM    485  CB  ILE A  32       0.444  30.173  20.317  1.00  0.90           C
ATOM    486  CG1 ILE A  32      -0.530  31.222  20.774  1.00  0.90           C
ATOM    487  CG2 ILE A  32      -0.326  28.911  19.929  1.00  0.90           C
ATOM    488  CD1 ILE A  32      -1.348  31.809  19.644  1.00  0.90           C
ATOM      0  H   ILE A  32      -0.016  29.274  22.690  1.00  0.90           H   new
ATOM      0  HA  ILE A  32       2.086  29.229  21.039  1.00  0.90           H   new
ATOM      0  HB  ILE A  32       0.939  30.520  19.559  1.00  0.90           H   new
ATOM      0 HG12 ILE A  32      -1.129  30.835  21.431  1.00  0.90           H   new
ATOM      0 HG13 ILE A  32      -0.044  31.935  21.218  1.00  0.90           H   new
ATOM      0 HG21 ILE A  32      -0.953  29.120  19.219  1.00  0.90           H   new
ATOM      0 HG22 ILE A  32       0.296  28.234  19.621  1.00  0.90           H   new
ATOM      0 HG23 ILE A  32      -0.811  28.577  20.700  1.00  0.90           H   new
ATOM      0 HD11 ILE A  32      -1.956  32.477  19.997  1.00  0.90           H   new
ATOM      0 HD12 ILE A  32      -0.756  32.222  18.996  1.00  0.90           H   new
ATOM      0 HD13 ILE A  32      -1.857  31.105  19.213  1.00  0.90           H   new
ATOM    500  N   VAL A  33       2.771  31.802  21.220  1.00  0.85           N
ATOM    501  CA  VAL A  33       3.238  33.088  21.675  1.00  0.85           C
ATOM    502  C   VAL A  33       2.472  34.172  20.924  1.00  0.85           C
ATOM    503  O   VAL A  33       2.282  34.077  19.714  1.00  0.85           O
ATOM    504  CB  VAL A  33       4.745  33.222  21.451  1.00  0.85           C
ATOM    505  CG1 VAL A  33       5.203  34.591  21.913  1.00  0.85           C
ATOM    506  CG2 VAL A  33       5.462  32.122  22.182  1.00  0.85           C
ATOM      0  H   VAL A  33       3.050  31.560  20.443  1.00  0.85           H   new
ATOM      0  HA  VAL A  33       3.079  33.181  22.627  1.00  0.85           H   new
ATOM      0  HB  VAL A  33       4.952  33.138  20.507  1.00  0.85           H   new
ATOM      0 HG11 VAL A  33       6.159  34.677  21.772  1.00  0.85           H   new
ATOM      0 HG12 VAL A  33       4.738  35.276  21.407  1.00  0.85           H   new
ATOM      0 HG13 VAL A  33       5.005  34.697  22.857  1.00  0.85           H   new
ATOM      0 HG21 VAL A  33       6.418  32.208  22.039  1.00  0.85           H   new
ATOM      0 HG22 VAL A  33       5.270  32.185  23.131  1.00  0.85           H   new
ATOM      0 HG23 VAL A  33       5.162  31.262  21.848  1.00  0.85           H   new
ATOM    516  N   GLU A  34       1.974  35.160  21.639  1.00  0.81           N
ATOM    517  CA  GLU A  34       1.268  36.265  21.024  1.00  0.81           C
ATOM    518  C   GLU A  34       2.041  37.553  21.150  1.00  0.81           C
ATOM    519  O   GLU A  34       2.775  37.754  22.112  1.00  0.81           O
ATOM    520  CB  GLU A  34      -0.132  36.419  21.598  1.00  0.81           C
ATOM    521  CG  GLU A  34      -1.091  35.289  21.257  1.00  0.81           C
ATOM    522  CD  GLU A  34      -2.522  35.504  21.760  1.00  0.81           C
ATOM    523  OE1 GLU A  34      -2.793  36.508  22.392  1.00  0.81           O
ATOM    524  OE2 GLU A  34      -3.340  34.659  21.488  1.00  0.81           O1-
ATOM      0  H   GLU A  34       2.035  35.211  22.495  1.00  0.81           H   new
ATOM      0  HA  GLU A  34       1.183  36.060  20.080  1.00  0.81           H   new
ATOM      0  HB2 GLU A  34      -0.066  36.490  22.563  1.00  0.81           H   new
ATOM      0  HB3 GLU A  34      -0.509  37.253  21.278  1.00  0.81           H   new
ATOM      0  HG2 GLU A  34      -1.111  35.176  20.294  1.00  0.81           H   new
ATOM      0  HG3 GLU A  34      -0.748  34.463  21.633  1.00  0.81           H   new
ATOM    531  N   VAL A  35       1.858  38.424  20.175  1.00  0.78           N
ATOM    532  CA  VAL A  35       2.520  39.707  20.177  1.00  0.78           C
ATOM    533  C   VAL A  35       1.551  40.735  20.755  1.00  0.78           C
ATOM    534  O   VAL A  35       0.381  40.787  20.347  1.00  0.78           O
ATOM    535  CB  VAL A  35       2.942  40.085  18.756  1.00  0.78           C
ATOM    536  CG1 VAL A  35       3.651  41.407  18.784  1.00  0.78           C
ATOM    537  CG2 VAL A  35       3.776  38.992  18.179  1.00  0.78           C
ATOM      0  H   VAL A  35       1.348  38.287  19.496  1.00  0.78           H   new
ATOM      0  HA  VAL A  35       3.324  39.676  20.719  1.00  0.78           H   new
ATOM      0  HB  VAL A  35       2.167  40.187  18.181  1.00  0.78           H   new
ATOM      0 HG11 VAL A  35       3.920  41.649  17.884  1.00  0.78           H   new
ATOM      0 HG12 VAL A  35       3.055  42.086  19.137  1.00  0.78           H   new
ATOM      0 HG13 VAL A  35       4.437  41.341  19.349  1.00  0.78           H   new
ATOM      0 HG21 VAL A  35       4.044  39.231  17.278  1.00  0.78           H   new
ATOM      0 HG22 VAL A  35       4.566  38.863  18.727  1.00  0.78           H   new
ATOM      0 HG23 VAL A  35       3.262  38.170  18.156  1.00  0.78           H   new
ATOM    547  N   ASP A  36       2.027  41.530  21.712  1.00  0.78           N
ATOM    548  CA  ASP A  36       1.167  42.515  22.380  1.00  0.78           C
ATOM    549  C   ASP A  36       0.390  43.431  21.400  1.00  0.78           C
ATOM    550  O   ASP A  36      -0.819  43.620  21.550  1.00  0.78           O
ATOM    551  CB  ASP A  36       2.017  43.377  23.320  1.00  0.78           C
ATOM    552  CG  ASP A  36       2.518  42.649  24.586  1.00  0.78           C
ATOM    553  OD1 ASP A  36       2.007  41.603  24.911  1.00  0.78           O
ATOM    554  OD2 ASP A  36       3.411  43.168  25.217  1.00  0.78           O1-
ATOM      0  H   ASP A  36       2.841  41.518  21.990  1.00  0.78           H   new
ATOM      0  HA  ASP A  36       0.501  42.012  22.874  1.00  0.78           H   new
ATOM      0  HB2 ASP A  36       2.784  43.710  22.828  1.00  0.78           H   new
ATOM      0  HB3 ASP A  36       1.496  44.149  23.591  1.00  0.78           H   new
ATOM    559  N   ARG A  37       1.072  44.027  20.418  1.00  0.79           N
ATOM    560  CA  ARG A  37       0.494  44.837  19.323  1.00  0.79           C
ATOM    561  C   ARG A  37      -0.288  46.094  19.691  1.00  0.79           C
ATOM    562  O   ARG A  37      -0.515  46.951  18.832  1.00  0.79           O
ATOM    563  CB  ARG A  37      -0.376  43.971  18.438  1.00  0.79           C
ATOM    564  CG  ARG A  37       0.382  42.944  17.639  1.00  0.79           C
ATOM    565  CD  ARG A  37      -0.518  42.070  16.900  1.00  0.79           C
ATOM    566  NE  ARG A  37      -1.241  41.199  17.810  1.00  0.79           N
ATOM    567  CZ  ARG A  37      -2.406  40.588  17.518  1.00  0.79           C
ATOM    568  NH1 ARG A  37      -2.966  40.771  16.336  1.00  0.79           N1+
ATOM    569  NH2 ARG A  37      -2.992  39.807  18.413  1.00  0.79           N
ATOM      0  H   ARG A  37       1.928  43.970  20.365  1.00  0.79           H   new
ATOM      0  HA  ARG A  37       1.285  45.173  18.873  1.00  0.79           H   new
ATOM      0  HB2 ARG A  37      -1.031  43.517  18.991  1.00  0.79           H   new
ATOM      0  HB3 ARG A  37      -0.868  44.542  17.827  1.00  0.79           H   new
ATOM      0  HG2 ARG A  37       0.980  43.391  17.020  1.00  0.79           H   new
ATOM      0  HG3 ARG A  37       0.934  42.413  18.234  1.00  0.79           H   new
ATOM      0  HD2 ARG A  37      -1.145  42.602  16.386  1.00  0.79           H   new
ATOM      0  HD3 ARG A  37      -0.013  41.537  16.266  1.00  0.79           H   new
ATOM      0  HE  ARG A  37      -0.902  41.064  18.589  1.00  0.79           H   new
ATOM      0 HH11 ARG A  37      -2.587  41.279  15.755  1.00  0.79           H   new
ATOM      0 HH12 ARG A  37      -3.709  40.382  16.148  1.00  0.79           H   new
ATOM      0 HH21 ARG A  37      -2.629  39.688  19.184  1.00  0.79           H   new
ATOM      0 HH22 ARG A  37      -3.735  39.419  18.224  1.00  0.79           H   new
ATOM    583  N   ALA A  38      -0.630  46.267  20.958  1.00  0.81           N
ATOM    584  CA  ALA A  38      -1.364  47.439  21.372  1.00  0.81           C
ATOM    585  C   ALA A  38      -0.731  48.756  20.893  1.00  0.81           C
ATOM    586  O   ALA A  38      -1.463  49.567  20.334  1.00  0.81           O
ATOM    587  CB  ALA A  38      -1.527  47.435  22.884  1.00  0.81           C
ATOM      0  H   ALA A  38      -0.445  45.715  21.591  1.00  0.81           H   new
ATOM      0  HA  ALA A  38      -2.235  47.394  20.948  1.00  0.81           H   new
ATOM      0  HB1 ALA A  38      -2.020  48.224  23.159  1.00  0.81           H   new
ATOM      0  HB2 ALA A  38      -2.012  46.640  23.155  1.00  0.81           H   new
ATOM      0  HB3 ALA A  38      -0.653  47.439  23.304  1.00  0.81           H   new
ATOM    593  N   PRO A  39       0.593  49.040  21.035  1.00  0.84           N
ATOM    594  CA  PRO A  39       1.163  50.295  20.580  1.00  0.84           C
ATOM    595  C   PRO A  39       1.140  50.447  19.065  1.00  0.84           C
ATOM    596  O   PRO A  39       1.194  51.564  18.546  1.00  0.84           O
ATOM    597  CB  PRO A  39       2.591  50.241  21.116  1.00  0.84           C
ATOM    598  CG  PRO A  39       2.899  48.776  21.283  1.00  0.84           C
ATOM    599  CD  PRO A  39       1.596  48.136  21.692  1.00  0.84           C
ATOM      0  HA  PRO A  39       0.658  51.061  20.896  1.00  0.84           H   new
ATOM      0  HB2 PRO A  39       3.212  50.661  20.500  1.00  0.84           H   new
ATOM      0  HB3 PRO A  39       2.666  50.713  21.960  1.00  0.84           H   new
ATOM      0  HG2 PRO A  39       3.232  48.393  20.457  1.00  0.84           H   new
ATOM      0  HG3 PRO A  39       3.583  48.637  21.957  1.00  0.84           H   new
ATOM      0  HD2 PRO A  39       1.524  47.222  21.376  1.00  0.84           H   new
ATOM      0  HD3 PRO A  39       1.489  48.112  22.656  1.00  0.84           H   new
ATOM    607  N   ALA A  40       1.030  49.338  18.331  1.00  0.88           N
ATOM    608  CA  ALA A  40       0.996  49.447  16.888  1.00  0.88           C
ATOM    609  C   ALA A  40      -0.404  49.861  16.503  1.00  0.88           C
ATOM    610  O   ALA A  40      -0.611  50.731  15.648  1.00  0.88           O
ATOM    611  CB  ALA A  40       1.378  48.134  16.233  1.00  0.88           C
ATOM      0  H   ALA A  40       0.976  48.539  18.645  1.00  0.88           H   new
ATOM      0  HA  ALA A  40       1.639  50.105  16.582  1.00  0.88           H   new
ATOM      0  HB1 ALA A  40       1.348  48.232  15.268  1.00  0.88           H   new
ATOM      0  HB2 ALA A  40       2.276  47.886  16.504  1.00  0.88           H   new
ATOM      0  HB3 ALA A  40       0.755  47.442  16.507  1.00  0.88           H   new
ATOM    617  N   ARG A  41      -1.379  49.252  17.185  1.00  0.93           N
ATOM    618  CA  ARG A  41      -2.771  49.558  16.932  1.00  0.93           C
ATOM    619  C   ARG A  41      -3.056  50.997  17.322  1.00  0.93           C
ATOM    620  O   ARG A  41      -3.737  51.721  16.594  1.00  0.93           O
ATOM    621  CB  ARG A  41      -3.695  48.635  17.714  1.00  0.93           C
ATOM    622  CG  ARG A  41      -3.742  47.184  17.243  1.00  0.93           C
ATOM    623  CD  ARG A  41      -4.915  46.455  17.843  1.00  0.93           C
ATOM    624  NE  ARG A  41      -4.832  46.299  19.300  1.00  0.93           N
ATOM    625  CZ  ARG A  41      -4.278  45.242  19.936  1.00  0.93           C
ATOM    626  NH1 ARG A  41      -3.777  44.250  19.246  1.00  0.93           N1+
ATOM    627  NH2 ARG A  41      -4.257  45.198  21.260  1.00  0.93           N
ATOM      0  H   ARG A  41      -1.246  48.661  17.795  1.00  0.93           H   new
ATOM      0  HA  ARG A  41      -2.938  49.428  15.985  1.00  0.93           H   new
ATOM      0  HB2 ARG A  41      -3.423  48.646  18.645  1.00  0.93           H   new
ATOM      0  HB3 ARG A  41      -4.594  48.998  17.677  1.00  0.93           H   new
ATOM      0  HG2 ARG A  41      -3.802  47.157  16.275  1.00  0.93           H   new
ATOM      0  HG3 ARG A  41      -2.918  46.735  17.489  1.00  0.93           H   new
ATOM      0  HD2 ARG A  41      -5.730  46.934  17.623  1.00  0.93           H   new
ATOM      0  HD3 ARG A  41      -4.983  45.577  17.435  1.00  0.93           H   new
ATOM      0  HE  ARG A  41      -5.161  46.928  19.786  1.00  0.93           H   new
ATOM      0 HH11 ARG A  41      -3.800  44.269  18.387  1.00  0.93           H   new
ATOM      0 HH12 ARG A  41      -3.425  43.578  19.652  1.00  0.93           H   new
ATOM      0 HH21 ARG A  41      -4.596  45.843  21.717  1.00  0.93           H   new
ATOM      0 HH22 ARG A  41      -3.904  44.525  21.662  1.00  0.93           H   new
ATOM    641  N   LYS A  42      -2.491  51.435  18.449  1.00  1.00           N
ATOM    642  CA  LYS A  42      -2.706  52.797  18.901  1.00  1.00           C
ATOM    643  C   LYS A  42      -2.065  53.788  17.947  1.00  1.00           C
ATOM    644  O   LYS A  42      -2.684  54.787  17.581  1.00  1.00           O
ATOM    645  CB  LYS A  42      -2.151  52.977  20.310  1.00  1.00           C
ATOM    646  CG  LYS A  42      -2.956  52.259  21.405  1.00  1.00           C
ATOM    647  CD  LYS A  42      -2.305  52.419  22.771  1.00  1.00           C
ATOM    648  CE  LYS A  42      -3.089  51.678  23.845  1.00  1.00           C
ATOM    649  NZ  LYS A  42      -2.451  51.800  25.190  1.00  1.00           N1+
ATOM      0  H   LYS A  42      -1.986  50.960  18.957  1.00  1.00           H   new
ATOM      0  HA  LYS A  42      -3.661  52.968  18.918  1.00  1.00           H   new
ATOM      0  HB2 LYS A  42      -1.237  52.652  20.330  1.00  1.00           H   new
ATOM      0  HB3 LYS A  42      -2.120  53.925  20.515  1.00  1.00           H   new
ATOM      0  HG2 LYS A  42      -3.858  52.615  21.431  1.00  1.00           H   new
ATOM      0  HG3 LYS A  42      -3.030  51.316  21.189  1.00  1.00           H   new
ATOM      0  HD2 LYS A  42      -1.396  52.082  22.740  1.00  1.00           H   new
ATOM      0  HD3 LYS A  42      -2.251  53.361  22.998  1.00  1.00           H   new
ATOM      0  HE2 LYS A  42      -3.993  52.028  23.884  1.00  1.00           H   new
ATOM      0  HE3 LYS A  42      -3.158  50.741  23.605  1.00  1.00           H   new
ATOM      0  HZ1 LYS A  42      -2.936  51.356  25.790  1.00  1.00           H   new
ATOM      0  HZ2 LYS A  42      -1.630  51.459  25.161  1.00  1.00           H   new
ATOM      0  HZ3 LYS A  42      -2.407  52.658  25.421  1.00  1.00           H   new
ATOM    663  N   ALA A  43      -0.847  53.494  17.475  1.00  1.08           N
ATOM    664  CA  ALA A  43      -0.190  54.404  16.552  1.00  1.08           C
ATOM    665  C   ALA A  43      -1.032  54.581  15.297  1.00  1.08           C
ATOM    666  O   ALA A  43      -1.270  55.700  14.824  1.00  1.08           O
ATOM    667  CB  ALA A  43       1.177  53.852  16.183  1.00  1.08           C
ATOM      0  H   ALA A  43      -0.399  52.788  17.676  1.00  1.08           H   new
ATOM      0  HA  ALA A  43      -0.085  55.268  16.980  1.00  1.08           H   new
ATOM      0  HB1 ALA A  43       1.616  54.459  15.567  1.00  1.08           H   new
ATOM      0  HB2 ALA A  43       1.716  53.760  16.984  1.00  1.08           H   new
ATOM      0  HB3 ALA A  43       1.073  52.984  15.762  1.00  1.08           H   new
ATOM    673  N   ARG A  44      -1.584  53.472  14.810  1.00  1.18           N
ATOM    674  CA  ARG A  44      -2.442  53.505  13.643  1.00  1.18           C
ATOM    675  C   ARG A  44      -3.719  54.313  13.883  1.00  1.18           C
ATOM    676  O   ARG A  44      -4.041  55.220  13.112  1.00  1.18           O
ATOM    677  CB  ARG A  44      -2.785  52.081  13.242  1.00  1.18           C
ATOM    678  CG  ARG A  44      -3.748  51.921  12.087  1.00  1.18           C
ATOM    679  CD  ARG A  44      -3.990  50.475  11.799  1.00  1.18           C
ATOM    680  NE  ARG A  44      -2.884  49.872  11.075  1.00  1.18           N
ATOM    681  CZ  ARG A  44      -2.291  48.698  11.347  1.00  1.18           C
ATOM    682  NH1 ARG A  44      -2.650  47.963  12.381  1.00  1.18           N1+
ATOM    683  NH2 ARG A  44      -1.339  48.313  10.531  1.00  1.18           N
ATOM      0  H   ARG A  44      -1.470  52.689  15.147  1.00  1.18           H   new
ATOM      0  HA  ARG A  44      -1.962  53.949  12.927  1.00  1.18           H   new
ATOM      0  HB2 ARG A  44      -1.961  51.622  13.017  1.00  1.18           H   new
ATOM      0  HB3 ARG A  44      -3.159  51.629  14.015  1.00  1.18           H   new
ATOM      0  HG2 ARG A  44      -4.588  52.359  12.297  1.00  1.18           H   new
ATOM      0  HG3 ARG A  44      -3.390  52.357  11.298  1.00  1.18           H   new
ATOM      0  HD2 ARG A  44      -4.128  49.999  12.633  1.00  1.18           H   new
ATOM      0  HD3 ARG A  44      -4.804  50.381  11.281  1.00  1.18           H   new
ATOM      0  HE  ARG A  44      -2.577  50.312  10.403  1.00  1.18           H   new
ATOM      0 HH11 ARG A  44      -3.279  48.232  12.902  1.00  1.18           H   new
ATOM      0 HH12 ARG A  44      -2.255  47.215  12.534  1.00  1.18           H   new
ATOM      0 HH21 ARG A  44      -1.122  48.806   9.860  1.00  1.18           H   new
ATOM      0 HH22 ARG A  44      -0.932  47.568  10.667  1.00  1.18           H   new
ATOM    697  N   ARG A  45      -4.410  54.036  14.990  1.00  1.28           N
ATOM    698  CA  ARG A  45      -5.679  54.691  15.308  1.00  1.28           C
ATOM    699  C   ARG A  45      -5.556  56.196  15.506  1.00  1.28           C
ATOM    700  O   ARG A  45      -6.459  56.950  15.137  1.00  1.28           O
ATOM    701  CB  ARG A  45      -6.279  54.067  16.554  1.00  1.28           C
ATOM    702  CG  ARG A  45      -6.827  52.654  16.352  1.00  1.28           C
ATOM    703  CD  ARG A  45      -7.251  52.042  17.631  1.00  1.28           C
ATOM    704  NE  ARG A  45      -7.766  50.694  17.445  1.00  1.28           N
ATOM    705  CZ  ARG A  45      -8.088  49.853  18.446  1.00  1.28           C
ATOM    706  NH1 ARG A  45      -7.941  50.235  19.696  1.00  1.28           N1+
ATOM    707  NH2 ARG A  45      -8.554  48.647  18.172  1.00  1.28           N
ATOM      0  H   ARG A  45      -4.155  53.462  15.578  1.00  1.28           H   new
ATOM      0  HA  ARG A  45      -6.257  54.556  14.541  1.00  1.28           H   new
ATOM      0  HB2 ARG A  45      -5.602  54.043  17.249  1.00  1.28           H   new
ATOM      0  HB3 ARG A  45      -6.995  54.637  16.875  1.00  1.28           H   new
ATOM      0  HG2 ARG A  45      -7.580  52.683  15.742  1.00  1.28           H   new
ATOM      0  HG3 ARG A  45      -6.148  52.100  15.937  1.00  1.28           H   new
ATOM      0  HD2 ARG A  45      -6.499  52.018  18.243  1.00  1.28           H   new
ATOM      0  HD3 ARG A  45      -7.934  52.595  18.042  1.00  1.28           H   new
ATOM      0  HE  ARG A  45      -7.872  50.415  16.639  1.00  1.28           H   new
ATOM      0 HH11 ARG A  45      -7.640  51.021  19.873  1.00  1.28           H   new
ATOM      0 HH12 ARG A  45      -8.146  49.699  20.336  1.00  1.28           H   new
ATOM      0 HH21 ARG A  45      -8.652  48.399  17.354  1.00  1.28           H   new
ATOM      0 HH22 ARG A  45      -8.760  48.110  18.811  1.00  1.28           H   new
ATOM    721  N   GLU A  46      -4.432  56.644  16.056  1.00  1.35           N
ATOM    722  CA  GLU A  46      -4.218  58.067  16.284  1.00  1.35           C
ATOM    723  C   GLU A  46      -3.631  58.783  15.065  1.00  1.35           C
ATOM    724  O   GLU A  46      -3.392  59.991  15.117  1.00  1.35           O
ATOM    725  CB  GLU A  46      -3.311  58.298  17.501  1.00  1.35           C
ATOM    726  CG  GLU A  46      -3.926  57.872  18.836  1.00  1.35           C
ATOM    727  CD  GLU A  46      -3.037  58.145  20.030  1.00  1.35           C
ATOM    728  OE1 GLU A  46      -2.416  59.189  20.067  1.00  1.35           O
ATOM    729  OE2 GLU A  46      -3.002  57.327  20.917  1.00  1.35           O1-
ATOM      0  H   GLU A  46      -3.781  56.140  16.304  1.00  1.35           H   new
ATOM      0  HA  GLU A  46      -5.094  58.447  16.454  1.00  1.35           H   new
ATOM      0  HB2 GLU A  46      -2.482  57.812  17.370  1.00  1.35           H   new
ATOM      0  HB3 GLU A  46      -3.084  59.240  17.548  1.00  1.35           H   new
ATOM      0  HG2 GLU A  46      -4.769  58.336  18.958  1.00  1.35           H   new
ATOM      0  HG3 GLU A  46      -4.127  56.924  18.802  1.00  1.35           H   new
ATOM    736  N   GLY A  47      -3.340  58.045  13.986  1.00  1.39           N
ATOM    737  CA  GLY A  47      -2.733  58.638  12.801  1.00  1.39           C
ATOM    738  C   GLY A  47      -1.221  58.815  12.946  1.00  1.39           C
ATOM    739  O   GLY A  47      -0.562  59.418  12.092  1.00  1.39           O
ATOM      0  H   GLY A  47      -3.488  57.200  13.926  1.00  1.39           H   new
ATOM      0  HA2 GLY A  47      -2.918  58.078  12.031  1.00  1.39           H   new
ATOM      0  HA3 GLY A  47      -3.142  59.501  12.629  1.00  1.39           H   new
ATOM    743  N   ARG A  48      -0.645  58.285  14.022  1.00  1.36           N
ATOM    744  CA  ARG A  48       0.772  58.461  14.295  1.00  1.36           C
ATOM    745  C   ARG A  48       1.582  57.426  13.555  1.00  1.36           C
ATOM    746  O   ARG A  48       2.267  56.596  14.161  1.00  1.36           O
ATOM    747  CB  ARG A  48       1.045  58.324  15.778  1.00  1.36           C
ATOM    748  CG  ARG A  48       0.424  59.386  16.658  1.00  1.36           C
ATOM    749  CD  ARG A  48       0.727  59.135  18.093  1.00  1.36           C
ATOM    750  NE  ARG A  48       0.061  60.075  18.966  1.00  1.36           N
ATOM    751  CZ  ARG A  48       0.541  61.279  19.327  1.00  1.36           C
ATOM    752  NH1 ARG A  48       1.711  61.693  18.883  1.00  1.36           N1+
ATOM    753  NH2 ARG A  48      -0.171  62.045  20.130  1.00  1.36           N
ATOM      0  H   ARG A  48      -1.064  57.817  14.609  1.00  1.36           H   new
ATOM      0  HA  ARG A  48       1.026  59.348  13.997  1.00  1.36           H   new
ATOM      0  HB2 ARG A  48       0.725  57.456  16.071  1.00  1.36           H   new
ATOM      0  HB3 ARG A  48       2.005  58.333  15.916  1.00  1.36           H   new
ATOM      0  HG2 ARG A  48       0.759  60.260  16.401  1.00  1.36           H   new
ATOM      0  HG3 ARG A  48      -0.537  59.400  16.525  1.00  1.36           H   new
ATOM      0  HD2 ARG A  48       0.457  58.233  18.326  1.00  1.36           H   new
ATOM      0  HD3 ARG A  48       1.685  59.189  18.234  1.00  1.36           H   new
ATOM      0  HE  ARG A  48      -0.706  59.846  19.281  1.00  1.36           H   new
ATOM      0 HH11 ARG A  48       2.174  61.192  18.359  1.00  1.36           H   new
ATOM      0 HH12 ARG A  48       2.012  62.464  19.118  1.00  1.36           H   new
ATOM      0 HH21 ARG A  48      -0.935  61.774  20.418  1.00  1.36           H   new
ATOM      0 HH22 ARG A  48       0.128  62.816  20.366  1.00  1.36           H   new
ATOM    767  N   LEU A  49       1.620  57.567  12.236  1.00  1.28           N
ATOM    768  CA  LEU A  49       2.287  56.590  11.391  1.00  1.28           C
ATOM    769  C   LEU A  49       3.794  56.611  11.538  1.00  1.28           C
ATOM    770  O   LEU A  49       4.465  55.803  10.916  1.00  1.28           O
ATOM    771  CB  LEU A  49       1.916  56.759   9.899  1.00  1.28           C
ATOM    772  CG  LEU A  49       2.346  58.052   9.152  1.00  1.28           C
ATOM    773  CD1 LEU A  49       3.820  58.005   8.811  1.00  1.28           C
ATOM    774  CD2 LEU A  49       1.552  58.146   7.849  1.00  1.28           C
ATOM      0  H   LEU A  49       1.264  58.224  11.811  1.00  1.28           H   new
ATOM      0  HA  LEU A  49       1.966  55.729  11.701  1.00  1.28           H   new
ATOM      0  HB2 LEU A  49       2.292  56.005   9.418  1.00  1.28           H   new
ATOM      0  HB3 LEU A  49       0.951  56.688   9.828  1.00  1.28           H   new
ATOM      0  HG  LEU A  49       2.176  58.818   9.722  1.00  1.28           H   new
ATOM      0 HD11 LEU A  49       4.071  58.818   8.346  1.00  1.28           H   new
ATOM      0 HD12 LEU A  49       4.339  57.926   9.627  1.00  1.28           H   new
ATOM      0 HD13 LEU A  49       3.996  57.240   8.241  1.00  1.28           H   new
ATOM      0 HD21 LEU A  49       1.809  58.949   7.370  1.00  1.28           H   new
ATOM      0 HD22 LEU A  49       1.738  57.369   7.299  1.00  1.28           H   new
ATOM      0 HD23 LEU A  49       0.604  58.180   8.049  1.00  1.28           H   new
ATOM    786  N   THR A  50       4.323  57.541  12.349  1.00  1.16           N
ATOM    787  CA  THR A  50       5.750  57.695  12.596  1.00  1.16           C
ATOM    788  C   THR A  50       6.248  56.858  13.769  1.00  1.16           C
ATOM    789  O   THR A  50       7.465  56.752  13.991  1.00  1.16           O
ATOM    790  CB  THR A  50       6.087  59.168  12.848  1.00  1.16           C
ATOM    791  CG2 THR A  50       5.619  60.014  11.674  1.00  1.16           C
ATOM    792  OG1 THR A  50       5.418  59.617  14.028  1.00  1.16           O
ATOM      0  H   THR A  50       3.842  58.110  12.778  1.00  1.16           H   new
ATOM      0  HA  THR A  50       6.202  57.375  11.799  1.00  1.16           H   new
ATOM      0  HB  THR A  50       7.047  59.256  12.955  1.00  1.16           H   new
ATOM      0  HG1 THR A  50       5.605  60.424  14.166  1.00  1.16           H   new
ATOM      0 HG21 THR A  50       5.835  60.945  11.839  1.00  1.16           H   new
ATOM      0 HG22 THR A  50       6.064  59.718  10.864  1.00  1.16           H   new
ATOM      0 HG23 THR A  50       4.659  59.919  11.569  1.00  1.16           H   new
ATOM    800  N   GLY A  51       5.322  56.265  14.531  1.00  1.03           N
ATOM    801  CA  GLY A  51       5.723  55.476  15.687  1.00  1.03           C
ATOM    802  C   GLY A  51       6.582  54.294  15.245  1.00  1.03           C
ATOM    803  O   GLY A  51       6.311  53.649  14.233  1.00  1.03           O
ATOM      0  H   GLY A  51       4.474  56.309  14.395  1.00  1.03           H   new
ATOM      0  HA2 GLY A  51       6.219  56.030  16.309  1.00  1.03           H   new
ATOM      0  HA3 GLY A  51       4.937  55.156  16.157  1.00  1.03           H   new
ATOM    807  N   GLY A  52       7.580  53.951  16.052  1.00  0.92           N
ATOM    808  CA  GLY A  52       8.510  52.866  15.727  1.00  0.92           C
ATOM    809  C   GLY A  52       7.935  51.477  15.977  1.00  0.92           C
ATOM    810  O   GLY A  52       8.421  50.721  16.812  1.00  0.92           O
ATOM      0  H   GLY A  52       7.740  54.338  16.803  1.00  0.92           H   new
ATOM      0  HA2 GLY A  52       8.767  52.939  14.795  1.00  0.92           H   new
ATOM      0  HA3 GLY A  52       9.318  52.973  16.253  1.00  0.92           H   new
ATOM    814  N   HIS A  53       6.877  51.135  15.271  1.00  0.83           N
ATOM    815  CA  HIS A  53       6.187  49.885  15.561  1.00  0.83           C
ATOM    816  C   HIS A  53       5.929  49.073  14.288  1.00  0.83           C
ATOM    817  O   HIS A  53       5.888  49.641  13.199  1.00  0.83           O
ATOM    818  CB  HIS A  53       4.876  50.213  16.300  1.00  0.83           C
ATOM    819  CG  HIS A  53       5.113  50.991  17.558  1.00  0.83           C
ATOM    820  CD2 HIS A  53       4.745  52.244  17.898  1.00  0.83           C
ATOM    821  ND1 HIS A  53       5.801  50.480  18.650  1.00  0.83           N
ATOM    822  CE1 HIS A  53       5.863  51.401  19.591  1.00  0.83           C
ATOM    823  NE2 HIS A  53       5.226  52.483  19.164  1.00  0.83           N
ATOM      0  H   HIS A  53       6.542  51.599  14.629  1.00  0.83           H   new
ATOM      0  HA  HIS A  53       6.747  49.330  16.126  1.00  0.83           H   new
ATOM      0  HB2 HIS A  53       4.294  50.721  15.713  1.00  0.83           H   new
ATOM      0  HB3 HIS A  53       4.413  49.388  16.514  1.00  0.83           H   new
ATOM      0  HD1 HIS A  53       6.134  49.689  18.704  1.00  0.83           H   new
ATOM      0  HD2 HIS A  53       4.256  52.836  17.373  1.00  0.83           H   new
ATOM      0  HE1 HIS A  53       6.283  51.308  20.416  1.00  0.83           H   new
ATOM    831  N   PRO A  54       5.793  47.742  14.381  1.00  0.78           N
ATOM    832  CA  PRO A  54       5.458  46.865  13.284  1.00  0.78           C
ATOM    833  C   PRO A  54       4.025  47.122  12.895  1.00  0.78           C
ATOM    834  O   PRO A  54       3.236  47.581  13.714  1.00  0.78           O
ATOM    835  CB  PRO A  54       5.673  45.476  13.878  1.00  0.78           C
ATOM    836  CG  PRO A  54       5.470  45.649  15.353  1.00  0.78           C
ATOM    837  CD  PRO A  54       5.975  47.042  15.667  1.00  0.78           C
ATOM      0  HA  PRO A  54       5.982  46.985  12.477  1.00  0.78           H   new
ATOM      0  HB2 PRO A  54       5.045  44.835  13.510  1.00  0.78           H   new
ATOM      0  HB3 PRO A  54       6.563  45.144  13.683  1.00  0.78           H   new
ATOM      0  HG2 PRO A  54       4.534  45.554  15.591  1.00  0.78           H   new
ATOM      0  HG3 PRO A  54       5.959  44.978  15.854  1.00  0.78           H   new
ATOM      0  HD2 PRO A  54       5.467  47.459  16.380  1.00  0.78           H   new
ATOM      0  HD3 PRO A  54       6.904  47.035  15.947  1.00  0.78           H   new
ATOM    845  N   VAL A  55       3.671  46.801  11.661  1.00  0.74           N
ATOM    846  CA  VAL A  55       2.297  47.018  11.227  1.00  0.74           C
ATOM    847  C   VAL A  55       1.478  45.727  11.221  1.00  0.74           C
ATOM    848  O   VAL A  55       0.290  45.741  10.878  1.00  0.74           O
ATOM    849  CB  VAL A  55       2.297  47.626   9.816  1.00  0.74           C
ATOM    850  CG1 VAL A  55       3.087  48.919   9.815  1.00  0.74           C
ATOM    851  CG2 VAL A  55       2.857  46.655   8.831  1.00  0.74           C
ATOM      0  H   VAL A  55       4.196  46.464  11.069  1.00  0.74           H   new
ATOM      0  HA  VAL A  55       1.884  47.625  11.861  1.00  0.74           H   new
ATOM      0  HB  VAL A  55       1.384  47.823   9.554  1.00  0.74           H   new
ATOM      0 HG11 VAL A  55       3.084  49.299   8.923  1.00  0.74           H   new
ATOM      0 HG12 VAL A  55       2.682  49.546  10.434  1.00  0.74           H   new
ATOM      0 HG13 VAL A  55       4.001  48.740  10.087  1.00  0.74           H   new
ATOM      0 HG21 VAL A  55       2.851  47.052   7.946  1.00  0.74           H   new
ATOM      0 HG22 VAL A  55       3.768  46.432   9.078  1.00  0.74           H   new
ATOM      0 HG23 VAL A  55       2.317  45.849   8.827  1.00  0.74           H   new
ATOM    861  N   SER A  56       2.134  44.617  11.572  1.00  0.72           N
ATOM    862  CA  SER A  56       1.517  43.292  11.596  1.00  0.72           C
ATOM    863  C   SER A  56       2.288  42.242  12.389  1.00  0.72           C
ATOM    864  O   SER A  56       3.523  42.211  12.405  1.00  0.72           O
ATOM    865  CB  SER A  56       1.319  42.756  10.192  1.00  0.72           C
ATOM    866  OG  SER A  56       0.795  41.438  10.221  1.00  0.72           O
ATOM      0  H   SER A  56       2.962  44.615  11.806  1.00  0.72           H   new
ATOM      0  HA  SER A  56       0.670  43.436  12.045  1.00  0.72           H   new
ATOM      0  HB2 SER A  56       0.716  43.337   9.702  1.00  0.72           H   new
ATOM      0  HB3 SER A  56       2.165  42.761   9.718  1.00  0.72           H   new
ATOM      0  HG  SER A  56       0.691  41.160   9.435  1.00  0.72           H   new
ATOM    872  N   ARG A  57       1.534  41.291  12.935  1.00  0.70           N
ATOM    873  CA  ARG A  57       2.081  40.101  13.587  1.00  0.70           C
ATOM    874  C   ARG A  57       3.046  39.394  12.638  1.00  0.70           C
ATOM    875  O   ARG A  57       4.012  38.761  13.068  1.00  0.70           O
ATOM    876  CB  ARG A  57       0.986  39.115  13.927  1.00  0.70           C
ATOM    877  CG  ARG A  57       1.420  37.921  14.754  1.00  0.70           C
ATOM    878  CD  ARG A  57       0.299  36.943  14.899  1.00  0.70           C
ATOM    879  NE  ARG A  57       0.638  35.842  15.775  1.00  0.70           N
ATOM    880  CZ  ARG A  57       0.378  35.814  17.068  1.00  0.70           C
ATOM    881  NH1 ARG A  57      -0.255  36.805  17.641  1.00  0.70           N1+
ATOM    882  NH2 ARG A  57       0.771  34.777  17.720  1.00  0.70           N
ATOM      0  H   ARG A  57       0.674  41.319  12.937  1.00  0.70           H   new
ATOM      0  HA  ARG A  57       2.529  40.391  14.397  1.00  0.70           H   new
ATOM      0  HB2 ARG A  57       0.286  39.585  14.407  1.00  0.70           H   new
ATOM      0  HB3 ARG A  57       0.595  38.792  13.100  1.00  0.70           H   new
ATOM      0  HG2 ARG A  57       2.180  37.489  14.333  1.00  0.70           H   new
ATOM      0  HG3 ARG A  57       1.712  38.218  15.630  1.00  0.70           H   new
ATOM      0  HD2 ARG A  57      -0.483  37.400  15.246  1.00  0.70           H   new
ATOM      0  HD3 ARG A  57       0.060  36.596  14.025  1.00  0.70           H   new
ATOM      0  HE  ARG A  57       1.035  35.161  15.430  1.00  0.70           H   new
ATOM      0 HH11 ARG A  57      -0.506  37.482  17.174  1.00  0.70           H   new
ATOM      0 HH12 ARG A  57      -0.421  36.779  18.484  1.00  0.70           H   new
ATOM      0 HH21 ARG A  57       1.183  34.142  17.311  1.00  0.70           H   new
ATOM      0 HH22 ARG A  57       0.622  34.718  18.565  1.00  0.70           H   new
ATOM    896  N   GLY A  58       2.750  39.456  11.337  1.00  0.69           N
ATOM    897  CA  GLY A  58       3.590  38.803  10.354  1.00  0.69           C
ATOM    898  C   GLY A  58       5.024  39.318  10.438  1.00  0.69           C
ATOM    899  O   GLY A  58       5.965  38.547  10.224  1.00  0.69           O
ATOM      0  H   GLY A  58       2.070  39.870  11.013  1.00  0.69           H   new
ATOM      0  HA2 GLY A  58       3.578  37.844  10.498  1.00  0.69           H   new
ATOM      0  HA3 GLY A  58       3.237  38.961   9.465  1.00  0.69           H   new
ATOM    903  N   SER A  59       5.201  40.607  10.772  1.00  0.67           N
ATOM    904  CA  SER A  59       6.520  41.211  10.890  1.00  0.67           C
ATOM    905  C   SER A  59       7.266  40.478  11.970  1.00  0.67           C
ATOM    906  O   SER A  59       8.431  40.105  11.809  1.00  0.67           O
ATOM    907  CB  SER A  59       6.403  42.675  11.263  1.00  0.67           C
ATOM    908  OG  SER A  59       7.658  43.264  11.390  1.00  0.67           O
ATOM      0  H   SER A  59       4.553  41.148  10.935  1.00  0.67           H   new
ATOM      0  HA  SER A  59       6.988  41.150  10.042  1.00  0.67           H   new
ATOM      0  HB2 SER A  59       5.890  43.144  10.586  1.00  0.67           H   new
ATOM      0  HB3 SER A  59       5.917  42.761  12.098  1.00  0.67           H   new
ATOM      0  HG  SER A  59       7.568  44.074  11.595  1.00  0.67           H   new
ATOM    914  N   ALA A  60       6.567  40.263  13.084  1.00  0.65           N
ATOM    915  CA  ALA A  60       7.149  39.561  14.221  1.00  0.65           C
ATOM    916  C   ALA A  60       7.576  38.141  13.835  1.00  0.65           C
ATOM    917  O   ALA A  60       8.614  37.649  14.297  1.00  0.65           O
ATOM    918  CB  ALA A  60       6.172  39.536  15.381  1.00  0.65           C
ATOM      0  H   ALA A  60       5.753  40.517  13.199  1.00  0.65           H   new
ATOM      0  HA  ALA A  60       7.945  40.041  14.499  1.00  0.65           H   new
ATOM      0  HB1 ALA A  60       6.571  39.067  16.130  1.00  0.65           H   new
ATOM      0  HB2 ALA A  60       5.960  40.445  15.645  1.00  0.65           H   new
ATOM      0  HB3 ALA A  60       5.360  39.081  15.110  1.00  0.65           H   new
ATOM    924  N   LYS A  61       6.804  37.490  12.960  1.00  0.64           N
ATOM    925  CA  LYS A  61       7.166  36.137  12.546  1.00  0.64           C
ATOM    926  C   LYS A  61       8.450  36.155  11.723  1.00  0.64           C
ATOM    927  O   LYS A  61       9.360  35.359  11.972  1.00  0.64           O
ATOM    928  CB  LYS A  61       6.047  35.495  11.723  1.00  0.64           C
ATOM    929  CG  LYS A  61       4.782  35.180  12.505  1.00  0.64           C
ATOM    930  CD  LYS A  61       3.713  34.555  11.613  1.00  0.64           C
ATOM    931  CE  LYS A  61       2.381  34.412  12.344  1.00  0.64           C
ATOM    932  NZ  LYS A  61       1.290  33.835  11.460  1.00  0.64           N1+
ATOM      0  H   LYS A  61       6.087  37.805  12.605  1.00  0.64           H   new
ATOM      0  HA  LYS A  61       7.305  35.612  13.350  1.00  0.64           H   new
ATOM      0  HB2 LYS A  61       5.820  36.089  10.990  1.00  0.64           H   new
ATOM      0  HB3 LYS A  61       6.382  34.674  11.330  1.00  0.64           H   new
ATOM      0  HG2 LYS A  61       4.993  34.574  13.233  1.00  0.64           H   new
ATOM      0  HG3 LYS A  61       4.436  35.994  12.905  1.00  0.64           H   new
ATOM      0  HD2 LYS A  61       3.591  35.102  10.822  1.00  0.64           H   new
ATOM      0  HD3 LYS A  61       4.012  33.683  11.311  1.00  0.64           H   new
ATOM      0  HE2 LYS A  61       2.501  33.841  13.119  1.00  0.64           H   new
ATOM      0  HE3 LYS A  61       2.101  35.281  12.672  1.00  0.64           H   new
ATOM      0  HZ1 LYS A  61       0.498  33.956  11.848  1.00  0.64           H   new
ATOM      0  HZ2 LYS A  61       1.299  34.246  10.671  1.00  0.64           H   new
ATOM      0  HZ3 LYS A  61       1.433  32.964  11.342  1.00  0.64           H   new
ATOM    946  N   LEU A  62       8.570  37.117  10.798  1.00  0.63           N
ATOM    947  CA  LEU A  62       9.770  37.184   9.963  1.00  0.63           C
ATOM    948  C   LEU A  62      10.962  37.502  10.834  1.00  0.63           C
ATOM    949  O   LEU A  62      12.058  36.972  10.628  1.00  0.63           O
ATOM    950  CB  LEU A  62       9.662  38.226   8.864  1.00  0.63           C
ATOM    951  CG  LEU A  62      10.847  38.252   7.857  1.00  0.63           C
ATOM    952  CD1 LEU A  62      10.965  36.856   7.146  1.00  0.63           C
ATOM    953  CD2 LEU A  62      10.611  39.327   6.835  1.00  0.63           C
ATOM      0  H   LEU A  62       7.982  37.725  10.643  1.00  0.63           H   new
ATOM      0  HA  LEU A  62       9.873  36.321   9.533  1.00  0.63           H   new
ATOM      0  HB2 LEU A  62       8.841  38.072   8.371  1.00  0.63           H   new
ATOM      0  HB3 LEU A  62       9.586  39.102   9.275  1.00  0.63           H   new
ATOM      0  HG  LEU A  62      11.672  38.437   8.332  1.00  0.63           H   new
ATOM      0 HD11 LEU A  62      11.704  36.874   6.518  1.00  0.63           H   new
ATOM      0 HD12 LEU A  62      11.122  36.167   7.810  1.00  0.63           H   new
ATOM      0 HD13 LEU A  62      10.142  36.665   6.670  1.00  0.63           H   new
ATOM      0 HD21 LEU A  62      11.350  39.344   6.206  1.00  0.63           H   new
ATOM      0 HD22 LEU A  62       9.786  39.145   6.359  1.00  0.63           H   new
ATOM      0 HD23 LEU A  62      10.545  40.187   7.279  1.00  0.63           H   new
ATOM    965  N   ARG A  63      10.757  38.390  11.801  1.00  0.63           N
ATOM    966  CA  ARG A  63      11.803  38.765  12.724  1.00  0.63           C
ATOM    967  C   ARG A  63      12.348  37.549  13.435  1.00  0.63           C
ATOM    968  O   ARG A  63      13.560  37.360  13.478  1.00  0.63           O
ATOM    969  CB  ARG A  63      11.286  39.740  13.744  1.00  0.63           C
ATOM    970  CG  ARG A  63      12.293  40.235  14.733  1.00  0.63           C
ATOM    971  CD  ARG A  63      12.295  39.409  15.951  1.00  0.63           C
ATOM    972  NE  ARG A  63      10.974  39.181  16.454  1.00  0.63           N
ATOM    973  CZ  ARG A  63      10.688  38.559  17.602  1.00  0.63           C
ATOM    974  NH1 ARG A  63      11.626  38.106  18.408  1.00  0.63           N1+
ATOM    975  NH2 ARG A  63       9.446  38.388  17.962  1.00  0.63           N
ATOM      0  H   ARG A  63      10.007  38.788  11.935  1.00  0.63           H   new
ATOM      0  HA  ARG A  63      12.513  39.182  12.212  1.00  0.63           H   new
ATOM      0  HB2 ARG A  63      10.912  40.504  13.277  1.00  0.63           H   new
ATOM      0  HB3 ARG A  63      10.559  39.320  14.230  1.00  0.63           H   new
ATOM      0  HG2 ARG A  63      13.176  40.225  14.331  1.00  0.63           H   new
ATOM      0  HG3 ARG A  63      12.097  41.156  14.964  1.00  0.63           H   new
ATOM      0  HD2 ARG A  63      12.718  38.557  15.761  1.00  0.63           H   new
ATOM      0  HD3 ARG A  63      12.828  39.845  16.634  1.00  0.63           H   new
ATOM      0  HE  ARG A  63      10.314  39.466  15.982  1.00  0.63           H   new
ATOM      0 HH11 ARG A  63      12.455  38.206  18.202  1.00  0.63           H   new
ATOM      0 HH12 ARG A  63      11.409  37.710  19.140  1.00  0.63           H   new
ATOM      0 HH21 ARG A  63       8.809  38.676  17.460  1.00  0.63           H   new
ATOM      0 HH22 ARG A  63       9.264  37.988  18.701  1.00  0.63           H   new
ATOM    989  N   TRP A  64      11.462  36.698  13.960  1.00  0.63           N
ATOM    990  CA  TRP A  64      11.908  35.506  14.674  1.00  0.63           C
ATOM    991  C   TRP A  64      12.742  34.630  13.740  1.00  0.63           C
ATOM    992  O   TRP A  64      13.843  34.183  14.082  1.00  0.63           O
ATOM    993  CB  TRP A  64      10.702  34.708  15.188  1.00  0.63           C
ATOM    994  CG  TRP A  64      11.085  33.507  15.990  1.00  0.63           C
ATOM    995  CD1 TRP A  64      11.295  33.464  17.331  1.00  0.63           C
ATOM    996  CD2 TRP A  64      11.319  32.169  15.505  1.00  0.63           C
ATOM    997  CE2 TRP A  64      11.653  31.387  16.606  1.00  0.63           C
ATOM    998  CE3 TRP A  64      11.270  31.590  14.258  1.00  0.63           C
ATOM    999  NE1 TRP A  64      11.635  32.192  17.715  1.00  0.63           N
ATOM   1000  CZ2 TRP A  64      11.933  30.034  16.482  1.00  0.63           C
ATOM   1001  CZ3 TRP A  64      11.544  30.262  14.126  1.00  0.63           C
ATOM   1002  CH2 TRP A  64      11.867  29.489  15.202  1.00  0.63           C
ATOM      0  H   TRP A  64      10.609  36.794  13.913  1.00  0.63           H   new
ATOM      0  HA  TRP A  64      12.448  35.780  15.432  1.00  0.63           H   new
ATOM      0  HB2 TRP A  64      10.146  35.288  15.732  1.00  0.63           H   new
ATOM      0  HB3 TRP A  64      10.163  34.426  14.432  1.00  0.63           H   new
ATOM      0  HD1 TRP A  64      11.219  34.191  17.905  1.00  0.63           H   new
ATOM      0  HE1 TRP A  64      11.808  31.941  18.519  1.00  0.63           H   new
ATOM      0  HE3 TRP A  64      11.052  32.101  13.512  1.00  0.63           H   new
ATOM      0  HZ2 TRP A  64      12.155  29.514  17.221  1.00  0.63           H   new
ATOM      0  HZ3 TRP A  64      11.510  29.873  13.282  1.00  0.63           H   new
ATOM      0  HH2 TRP A  64      12.046  28.585  15.079  1.00  0.63           H   new
ATOM   1013  N   ILE A  65      12.246  34.446  12.524  1.00  0.63           N
ATOM   1014  CA  ILE A  65      12.915  33.618  11.534  1.00  0.63           C
ATOM   1015  C   ILE A  65      14.316  34.200  11.208  1.00  0.63           C
ATOM   1016  O   ILE A  65      15.306  33.460  11.053  1.00  0.63           O
ATOM   1017  CB  ILE A  65      12.050  33.538  10.260  1.00  0.63           C
ATOM   1018  CG1 ILE A  65      10.755  32.765  10.506  1.00  0.63           C
ATOM   1019  CG2 ILE A  65      12.778  32.859   9.231  1.00  0.63           C
ATOM   1020  CD1 ILE A  65       9.768  32.886   9.363  1.00  0.63           C
ATOM      0  H   ILE A  65      11.511  34.799  12.250  1.00  0.63           H   new
ATOM      0  HA  ILE A  65      13.034  32.723  11.890  1.00  0.63           H   new
ATOM      0  HB  ILE A  65      11.833  34.446   9.997  1.00  0.63           H   new
ATOM      0 HG12 ILE A  65      10.965  31.829  10.648  1.00  0.63           H   new
ATOM      0 HG13 ILE A  65      10.340  33.089  11.321  1.00  0.63           H   new
ATOM      0 HG21 ILE A  65      12.234  32.808   8.429  1.00  0.63           H   new
ATOM      0 HG22 ILE A  65      13.595  33.345   9.037  1.00  0.63           H   new
ATOM      0 HG23 ILE A  65      12.999  31.963   9.528  1.00  0.63           H   new
ATOM      0 HD11 ILE A  65       8.968  32.379   9.571  1.00  0.63           H   new
ATOM      0 HD12 ILE A  65       9.534  33.819   9.234  1.00  0.63           H   new
ATOM      0 HD13 ILE A  65      10.169  32.538   8.551  1.00  0.63           H   new
ATOM   1032  N   THR A  66      14.386  35.528  11.090  1.00  0.64           N
ATOM   1033  CA  THR A  66      15.625  36.242  10.811  1.00  0.64           C
ATOM   1034  C   THR A  66      16.621  36.126  11.988  1.00  0.64           C
ATOM   1035  O   THR A  66      17.791  35.791  11.791  1.00  0.64           O
ATOM   1036  CB  THR A  66      15.308  37.732  10.531  1.00  0.64           C
ATOM   1037  CG2 THR A  66      16.571  38.523  10.206  1.00  0.64           C
ATOM   1038  OG1 THR A  66      14.405  37.807   9.415  1.00  0.64           O
ATOM      0  H   THR A  66      13.702  36.043  11.172  1.00  0.64           H   new
ATOM      0  HA  THR A  66      16.040  35.841  10.031  1.00  0.64           H   new
ATOM      0  HB  THR A  66      14.910  38.117  11.327  1.00  0.64           H   new
ATOM      0  HG1 THR A  66      13.637  37.570   9.659  1.00  0.64           H   new
ATOM      0 HG21 THR A  66      16.338  39.449  10.036  1.00  0.64           H   new
ATOM      0 HG22 THR A  66      17.184  38.476  10.956  1.00  0.64           H   new
ATOM      0 HG23 THR A  66      16.995  38.147   9.419  1.00  0.64           H   new
ATOM   1046  N   GLU A  67      16.147  36.343  13.225  1.00  0.65           N
ATOM   1047  CA  GLU A  67      16.993  36.273  14.427  1.00  0.65           C
ATOM   1048  C   GLU A  67      17.588  34.894  14.640  1.00  0.65           C
ATOM   1049  O   GLU A  67      18.718  34.760  15.111  1.00  0.65           O
ATOM   1050  CB  GLU A  67      16.250  36.718  15.699  1.00  0.65           C
ATOM   1051  CG  GLU A  67      16.024  38.232  15.813  1.00  0.65           C
ATOM   1052  CD  GLU A  67      15.288  38.653  17.081  1.00  0.65           C
ATOM   1053  OE1 GLU A  67      14.643  37.825  17.691  1.00  0.65           O
ATOM   1054  OE2 GLU A  67      15.368  39.807  17.435  1.00  0.65           O1-
ATOM      0  H   GLU A  67      15.325  36.535  13.389  1.00  0.65           H   new
ATOM      0  HA  GLU A  67      17.718  36.896  14.263  1.00  0.65           H   new
ATOM      0  HB2 GLU A  67      15.389  36.272  15.729  1.00  0.65           H   new
ATOM      0  HB3 GLU A  67      16.752  36.419  16.473  1.00  0.65           H   new
ATOM      0  HG2 GLU A  67      16.883  38.681  15.784  1.00  0.65           H   new
ATOM      0  HG3 GLU A  67      15.520  38.534  15.041  1.00  0.65           H   new
ATOM   1061  N   ARG A  68      16.849  33.864  14.250  1.00  0.65           N
ATOM   1062  CA  ARG A  68      17.307  32.492  14.384  1.00  0.65           C
ATOM   1063  C   ARG A  68      18.289  32.088  13.277  1.00  0.65           C
ATOM   1064  O   ARG A  68      18.796  30.964  13.278  1.00  0.65           O
ATOM   1065  CB  ARG A  68      16.125  31.548  14.391  1.00  0.65           C
ATOM   1066  CG  ARG A  68      15.221  31.672  15.586  1.00  0.65           C
ATOM   1067  CD  ARG A  68      15.860  31.134  16.807  1.00  0.65           C
ATOM   1068  NE  ARG A  68      14.996  31.217  17.975  1.00  0.65           N
ATOM   1069  CZ  ARG A  68      15.366  30.848  19.221  1.00  0.65           C
ATOM   1070  NH1 ARG A  68      16.573  30.372  19.427  1.00  0.65           N1+
ATOM   1071  NH2 ARG A  68      14.530  30.960  20.239  1.00  0.65           N
ATOM      0  H   ARG A  68      16.067  33.942  13.900  1.00  0.65           H   new
ATOM      0  HA  ARG A  68      17.783  32.433  15.227  1.00  0.65           H   new
ATOM      0  HB2 ARG A  68      15.601  31.701  13.589  1.00  0.65           H   new
ATOM      0  HB3 ARG A  68      16.455  30.637  14.345  1.00  0.65           H   new
ATOM      0  HG2 ARG A  68      14.991  32.604  15.724  1.00  0.65           H   new
ATOM      0  HG3 ARG A  68      14.392  31.197  15.417  1.00  0.65           H   new
ATOM      0  HD2 ARG A  68      16.107  30.208  16.657  1.00  0.65           H   new
ATOM      0  HD3 ARG A  68      16.680  31.622  16.980  1.00  0.65           H   new
ATOM      0  HE  ARG A  68      14.199  31.520  17.865  1.00  0.65           H   new
ATOM      0 HH11 ARG A  68      17.123  30.297  18.770  1.00  0.65           H   new
ATOM      0 HH12 ARG A  68      16.813  30.136  20.218  1.00  0.65           H   new
ATOM      0 HH21 ARG A  68      13.738  31.271  20.113  1.00  0.65           H   new
ATOM      0 HH22 ARG A  68      14.778  30.722  21.027  1.00  0.65           H   new
ATOM   1085  N   GLY A  69      18.561  32.998  12.331  1.00  0.65           N
ATOM   1086  CA  GLY A  69      19.499  32.747  11.250  1.00  0.65           C
ATOM   1087  C   GLY A  69      18.929  31.974  10.071  1.00  0.65           C
ATOM   1088  O   GLY A  69      19.692  31.471   9.242  1.00  0.65           O
ATOM      0  H   GLY A  69      18.200  33.778  12.306  1.00  0.65           H   new
ATOM      0  HA2 GLY A  69      19.837  33.598  10.929  1.00  0.65           H   new
ATOM      0  HA3 GLY A  69      20.257  32.257  11.605  1.00  0.65           H   new
ATOM   1092  N   PHE A  70      17.606  31.847   9.978  1.00  0.65           N
ATOM   1093  CA  PHE A  70      17.065  31.077   8.875  1.00  0.65           C
ATOM   1094  C   PHE A  70      16.935  31.967   7.617  1.00  0.65           C
ATOM   1095  O   PHE A  70      17.074  31.502   6.483  1.00  0.65           O
ATOM   1096  CB  PHE A  70      15.728  30.475   9.247  1.00  0.65           C
ATOM   1097  CG  PHE A  70      15.695  29.493  10.330  1.00  0.65           C
ATOM   1098  CD1 PHE A  70      15.027  29.781  11.497  1.00  0.65           C
ATOM   1099  CD2 PHE A  70      16.309  28.268  10.194  1.00  0.65           C
ATOM   1100  CE1 PHE A  70      14.957  28.857  12.515  1.00  0.65           C
ATOM   1101  CE2 PHE A  70      16.250  27.336  11.206  1.00  0.65           C
ATOM   1102  CZ  PHE A  70      15.567  27.633  12.372  1.00  0.65           C
ATOM      0  H   PHE A  70      17.030  32.185  10.520  1.00  0.65           H   new
ATOM      0  HA  PHE A  70      17.675  30.350   8.677  1.00  0.65           H   new
ATOM      0  HB2 PHE A  70      15.131  31.201   9.486  1.00  0.65           H   new
ATOM      0  HB3 PHE A  70      15.360  30.055   8.454  1.00  0.65           H   new
ATOM      0  HD1 PHE A  70      14.618  30.610  11.600  1.00  0.65           H   new
ATOM      0  HD2 PHE A  70      16.768  28.068   9.410  1.00  0.65           H   new
ATOM      0  HE1 PHE A  70      14.498  29.060  13.298  1.00  0.65           H   new
ATOM      0  HE2 PHE A  70      16.667  26.511  11.106  1.00  0.65           H   new
ATOM      0  HZ  PHE A  70      15.521  27.006  13.057  1.00  0.65           H   new
ATOM   1112  N   VAL A  71      16.643  33.254   7.820  1.00  0.65           N
ATOM   1113  CA  VAL A  71      16.528  34.206   6.695  1.00  0.65           C
ATOM   1114  C   VAL A  71      17.467  35.379   6.925  1.00  0.65           C
ATOM   1115  O   VAL A  71      17.506  35.939   8.014  1.00  0.65           O
ATOM   1116  CB  VAL A  71      15.100  34.765   6.528  1.00  0.65           C
ATOM   1117  CG1 VAL A  71      15.002  35.757   5.381  1.00  0.65           C
ATOM   1118  CG2 VAL A  71      14.193  33.720   6.245  1.00  0.65           C
ATOM      0  H   VAL A  71      16.507  33.600   8.595  1.00  0.65           H   new
ATOM      0  HA  VAL A  71      16.758  33.716   5.890  1.00  0.65           H   new
ATOM      0  HB  VAL A  71      14.884  35.208   7.363  1.00  0.65           H   new
ATOM      0 HG11 VAL A  71      14.091  36.083   5.311  1.00  0.65           H   new
ATOM      0 HG12 VAL A  71      15.600  36.503   5.546  1.00  0.65           H   new
ATOM      0 HG13 VAL A  71      15.253  35.320   4.552  1.00  0.65           H   new
ATOM      0 HG21 VAL A  71      13.300  34.085   6.143  1.00  0.65           H   new
ATOM      0 HG22 VAL A  71      14.457  33.276   5.424  1.00  0.65           H   new
ATOM      0 HG23 VAL A  71      14.199  33.080   6.974  1.00  0.65           H   new
ATOM   1128  N   LYS A  72      18.216  35.763   5.904  1.00  0.65           N
ATOM   1129  CA  LYS A  72      19.119  36.905   6.010  1.00  0.65           C
ATOM   1130  C   LYS A  72      18.884  37.874   4.844  1.00  0.65           C
ATOM   1131  O   LYS A  72      19.639  37.843   3.875  1.00  0.65           O
ATOM   1132  CB  LYS A  72      20.567  36.409   6.019  1.00  0.65           C
ATOM   1133  CG  LYS A  72      20.904  35.507   7.223  1.00  0.65           C
ATOM   1134  CD  LYS A  72      22.339  35.015   7.189  1.00  0.65           C
ATOM   1135  CE  LYS A  72      22.635  34.115   8.390  1.00  0.65           C
ATOM   1136  NZ  LYS A  72      24.028  33.590   8.364  1.00  0.65           N1+
ATOM      0  H   LYS A  72      18.219  35.376   5.136  1.00  0.65           H   new
ATOM      0  HA  LYS A  72      18.945  37.380   6.837  1.00  0.65           H   new
ATOM      0  HB2 LYS A  72      20.738  35.919   5.200  1.00  0.65           H   new
ATOM      0  HB3 LYS A  72      21.163  37.174   6.021  1.00  0.65           H   new
ATOM      0  HG2 LYS A  72      20.752  35.998   8.045  1.00  0.65           H   new
ATOM      0  HG3 LYS A  72      20.303  34.746   7.232  1.00  0.65           H   new
ATOM      0  HD2 LYS A  72      22.498  34.526   6.366  1.00  0.65           H   new
ATOM      0  HD3 LYS A  72      22.945  35.772   7.190  1.00  0.65           H   new
ATOM      0  HE2 LYS A  72      22.494  34.614   9.210  1.00  0.65           H   new
ATOM      0  HE3 LYS A  72      22.011  33.373   8.399  1.00  0.65           H   new
ATOM      0  HZ1 LYS A  72      24.164  33.072   9.075  1.00  0.65           H   new
ATOM      0  HZ2 LYS A  72      24.152  33.113   7.623  1.00  0.65           H   new
ATOM      0  HZ3 LYS A  72      24.602  34.270   8.379  1.00  0.65           H   new
ATOM   1150  N   PRO A  73      17.831  38.723   4.885  1.00  0.65           N
ATOM   1151  CA  PRO A  73      17.413  39.567   3.783  1.00  0.65           C
ATOM   1152  C   PRO A  73      18.553  40.471   3.364  1.00  0.65           C
ATOM   1153  O   PRO A  73      19.256  41.034   4.205  1.00  0.65           O
ATOM   1154  CB  PRO A  73      16.278  40.395   4.398  1.00  0.65           C
ATOM   1155  CG  PRO A  73      15.754  39.541   5.522  1.00  0.65           C
ATOM   1156  CD  PRO A  73      17.023  38.915   6.108  1.00  0.65           C
ATOM      0  HA  PRO A  73      17.144  39.072   2.993  1.00  0.65           H   new
ATOM      0  HB2 PRO A  73      16.601  41.249   4.725  1.00  0.65           H   new
ATOM      0  HB3 PRO A  73      15.585  40.584   3.746  1.00  0.65           H   new
ATOM      0  HG2 PRO A  73      15.278  40.070   6.181  1.00  0.65           H   new
ATOM      0  HG3 PRO A  73      15.137  38.865   5.201  1.00  0.65           H   new
ATOM      0  HD2 PRO A  73      17.459  39.499   6.748  1.00  0.65           H   new
ATOM      0  HD3 PRO A  73      16.843  38.078   6.564  1.00  0.65           H   new
ATOM   1164  N   MET A  74      18.707  40.640   2.063  1.00  0.64           N
ATOM   1165  CA  MET A  74      19.786  41.493   1.570  1.00  0.64           C
ATOM   1166  C   MET A  74      19.454  42.109   0.225  1.00  0.64           C
ATOM   1167  O   MET A  74      18.627  41.575  -0.505  1.00  0.64           O
ATOM   1168  CB  MET A  74      21.052  40.645   1.461  1.00  0.64           C
ATOM   1169  CG  MET A  74      20.893  39.517   0.472  1.00  0.64           C
ATOM   1170  SD  MET A  74      22.291  38.411   0.385  1.00  0.64           S
ATOM   1171  CE  MET A  74      21.687  37.264  -0.847  1.00  0.64           C
ATOM      0  H   MET A  74      18.213  40.282   1.457  1.00  0.64           H   new
ATOM      0  HA  MET A  74      19.915  42.226   2.192  1.00  0.64           H   new
ATOM      0  HB2 MET A  74      21.795  41.208   1.192  1.00  0.64           H   new
ATOM      0  HB3 MET A  74      21.273  40.281   2.333  1.00  0.64           H   new
ATOM      0  HG2 MET A  74      20.103  39.005   0.706  1.00  0.64           H   new
ATOM      0  HG3 MET A  74      20.736  39.893  -0.408  1.00  0.64           H   new
ATOM      0  HE1 MET A  74      22.356  36.581  -1.009  1.00  0.64           H   new
ATOM      0  HE2 MET A  74      20.871  36.848  -0.529  1.00  0.64           H   new
ATOM      0  HE3 MET A  74      21.506  37.741  -1.672  1.00  0.64           H   new
ATOM   1181  N   GLY A  75      20.113  43.210  -0.126  1.00  0.63           N
ATOM   1182  CA  GLY A  75      19.993  43.739  -1.481  1.00  0.63           C
ATOM   1183  C   GLY A  75      18.553  44.047  -1.810  1.00  0.63           C
ATOM   1184  O   GLY A  75      17.908  44.854  -1.123  1.00  0.63           O
ATOM      0  H   GLY A  75      20.627  43.660   0.396  1.00  0.63           H   new
ATOM      0  HA2 GLY A  75      20.528  44.543  -1.567  1.00  0.63           H   new
ATOM      0  HA3 GLY A  75      20.344  43.095  -2.116  1.00  0.63           H   new
ATOM   1188  N   LYS A  76      18.073  43.465  -2.910  1.00  0.62           N
ATOM   1189  CA  LYS A  76      16.691  43.695  -3.298  1.00  0.62           C
ATOM   1190  C   LYS A  76      15.816  42.563  -2.781  1.00  0.62           C
ATOM   1191  O   LYS A  76      16.034  41.376  -3.097  1.00  0.62           O
ATOM   1192  CB  LYS A  76      16.514  43.831  -4.797  1.00  0.62           C
ATOM   1193  CG  LYS A  76      15.066  44.196  -5.195  1.00  0.62           C
ATOM   1194  CD  LYS A  76      14.962  44.507  -6.673  1.00  0.62           C
ATOM   1195  CE  LYS A  76      15.117  43.242  -7.445  1.00  0.62           C
ATOM   1196  NZ  LYS A  76      14.957  43.398  -8.896  1.00  0.62           N1+
ATOM      0  H   LYS A  76      18.521  42.947  -3.430  1.00  0.62           H   new
ATOM      0  HA  LYS A  76      16.422  44.538  -2.901  1.00  0.62           H   new
ATOM      0  HB2 LYS A  76      17.119  44.513  -5.130  1.00  0.62           H   new
ATOM      0  HB3 LYS A  76      16.763  42.997  -5.225  1.00  0.62           H   new
ATOM      0  HG2 LYS A  76      14.473  43.461  -4.975  1.00  0.62           H   new
ATOM      0  HG3 LYS A  76      14.770  44.963  -4.680  1.00  0.62           H   new
ATOM      0  HD2 LYS A  76      14.105  44.917  -6.870  1.00  0.62           H   new
ATOM      0  HD3 LYS A  76      15.647  45.143  -6.931  1.00  0.62           H   new
ATOM      0  HE2 LYS A  76      15.995  42.871  -7.265  1.00  0.62           H   new
ATOM      0  HE3 LYS A  76      14.466  42.598  -7.125  1.00  0.62           H   new
ATOM      0  HZ1 LYS A  76      15.004  42.600  -9.288  1.00  0.62           H   new
ATOM      0  HZ2 LYS A  76      14.166  43.767  -9.070  1.00  0.62           H   new
ATOM      0  HZ3 LYS A  76      15.604  43.921  -9.212  1.00  0.62           H   new
ATOM   1210  N   VAL A  77      14.804  42.950  -2.024  1.00  0.61           N
ATOM   1211  CA  VAL A  77      13.895  42.005  -1.420  1.00  0.61           C
ATOM   1212  C   VAL A  77      12.516  42.143  -2.035  1.00  0.61           C
ATOM   1213  O   VAL A  77      11.993  43.256  -2.141  1.00  0.61           O
ATOM   1214  CB  VAL A  77      13.774  42.280   0.095  1.00  0.61           C
ATOM   1215  CG1 VAL A  77      12.805  41.280   0.740  1.00  0.61           C
ATOM   1216  CG2 VAL A  77      15.175  42.268   0.760  1.00  0.61           C
ATOM      0  H   VAL A  77      14.627  43.773  -1.847  1.00  0.61           H   new
ATOM      0  HA  VAL A  77      14.241  41.112  -1.572  1.00  0.61           H   new
ATOM      0  HB  VAL A  77      13.404  43.166   0.234  1.00  0.61           H   new
ATOM      0 HG11 VAL A  77      12.737  41.462   1.690  1.00  0.61           H   new
ATOM      0 HG12 VAL A  77      11.930  41.367   0.331  1.00  0.61           H   new
ATOM      0 HG13 VAL A  77      13.135  40.378   0.607  1.00  0.61           H   new
ATOM      0 HG21 VAL A  77      15.084  42.442   1.710  1.00  0.61           H   new
ATOM      0 HG22 VAL A  77      15.588  41.400   0.629  1.00  0.61           H   new
ATOM      0 HG23 VAL A  77      15.730  42.954   0.358  1.00  0.61           H   new
ATOM   1226  N   VAL A  78      11.940  41.026  -2.450  1.00  0.61           N
ATOM   1227  CA  VAL A  78      10.588  41.053  -2.976  1.00  0.61           C
ATOM   1228  C   VAL A  78       9.664  40.248  -2.096  1.00  0.61           C
ATOM   1229  O   VAL A  78       9.938  39.087  -1.801  1.00  0.61           O
ATOM   1230  CB  VAL A  78      10.497  40.546  -4.419  1.00  0.61           C
ATOM   1231  CG1 VAL A  78       9.046  40.552  -4.818  1.00  0.61           C
ATOM   1232  CG2 VAL A  78      11.323  41.469  -5.337  1.00  0.61           C
ATOM      0  H   VAL A  78      12.310  40.250  -2.436  1.00  0.61           H   new
ATOM      0  HA  VAL A  78      10.314  41.984  -2.980  1.00  0.61           H   new
ATOM      0  HB  VAL A  78      10.852  39.647  -4.497  1.00  0.61           H   new
ATOM      0 HG11 VAL A  78       8.960  40.234  -5.730  1.00  0.61           H   new
ATOM      0 HG12 VAL A  78       8.545  39.971  -4.225  1.00  0.61           H   new
ATOM      0 HG13 VAL A  78       8.697  41.455  -4.756  1.00  0.61           H   new
ATOM      0 HG21 VAL A  78      11.267  41.150  -6.251  1.00  0.61           H   new
ATOM      0 HG22 VAL A  78      10.973  42.372  -5.288  1.00  0.61           H   new
ATOM      0 HG23 VAL A  78      12.250  41.466  -5.050  1.00  0.61           H   new
ATOM   1242  N   ASP A  79       8.599  40.907  -1.665  1.00  0.61           N
ATOM   1243  CA  ASP A  79       7.566  40.367  -0.805  1.00  0.61           C
ATOM   1244  C   ASP A  79       6.280  40.122  -1.587  1.00  0.61           C
ATOM   1245  O   ASP A  79       5.561  41.056  -1.932  1.00  0.61           O
ATOM   1246  CB  ASP A  79       7.341  41.347   0.333  1.00  0.61           C
ATOM   1247  CG  ASP A  79       6.348  40.933   1.377  1.00  0.61           C
ATOM   1248  OD1 ASP A  79       5.679  39.912   1.230  1.00  0.61           O
ATOM   1249  OD2 ASP A  79       6.199  41.711   2.330  1.00  0.61           O1-
ATOM      0  H   ASP A  79       8.454  41.727  -1.880  1.00  0.61           H   new
ATOM      0  HA  ASP A  79       7.844  39.509  -0.448  1.00  0.61           H   new
ATOM      0  HB2 ASP A  79       8.192  41.508   0.769  1.00  0.61           H   new
ATOM      0  HB3 ASP A  79       7.051  42.192  -0.045  1.00  0.61           H   new
ATOM   1254  N   LEU A  80       5.978  38.867  -1.862  1.00  0.62           N
ATOM   1255  CA  LEU A  80       4.836  38.530  -2.702  1.00  0.62           C
ATOM   1256  C   LEU A  80       3.538  38.388  -1.914  1.00  0.62           C
ATOM   1257  O   LEU A  80       2.512  38.009  -2.472  1.00  0.62           O
ATOM   1258  CB  LEU A  80       5.161  37.244  -3.435  1.00  0.62           C
ATOM   1259  CG  LEU A  80       6.374  37.392  -4.308  1.00  0.62           C
ATOM   1260  CD1 LEU A  80       6.749  36.070  -4.910  1.00  0.62           C
ATOM   1261  CD2 LEU A  80       6.076  38.444  -5.366  1.00  0.62           C
ATOM      0  H   LEU A  80       6.421  38.189  -1.572  1.00  0.62           H   new
ATOM      0  HA  LEU A  80       4.685  39.257  -3.326  1.00  0.62           H   new
ATOM      0  HB2 LEU A  80       5.310  36.534  -2.792  1.00  0.62           H   new
ATOM      0  HB3 LEU A  80       4.402  36.980  -3.978  1.00  0.62           H   new
ATOM      0  HG  LEU A  80       7.138  37.684  -3.786  1.00  0.62           H   new
ATOM      0 HD11 LEU A  80       7.533  36.180  -5.471  1.00  0.62           H   new
ATOM      0 HD12 LEU A  80       6.945  35.436  -4.203  1.00  0.62           H   new
ATOM      0 HD13 LEU A  80       6.012  35.738  -5.447  1.00  0.62           H   new
ATOM      0 HD21 LEU A  80       6.850  38.554  -5.941  1.00  0.62           H   new
ATOM      0 HD22 LEU A  80       5.316  38.162  -5.898  1.00  0.62           H   new
ATOM      0 HD23 LEU A  80       5.872  39.288  -4.935  1.00  0.62           H   new
ATOM   1273  N   GLY A  81       3.599  38.634  -0.605  1.00  0.63           N
ATOM   1274  CA  GLY A  81       2.440  38.535   0.270  1.00  0.63           C
ATOM   1275  C   GLY A  81       2.474  39.672   1.262  1.00  0.63           C
ATOM   1276  O   GLY A  81       2.322  39.452   2.466  1.00  0.63           O
ATOM      0  H   GLY A  81       4.322  38.865  -0.200  1.00  0.63           H   new
ATOM      0  HA2 GLY A  81       1.623  38.570  -0.251  1.00  0.63           H   new
ATOM      0  HA3 GLY A  81       2.444  37.684   0.736  1.00  0.63           H   new
ATOM   1280  N   CYS A  82       2.718  40.893   0.785  1.00  0.65           N
ATOM   1281  CA  CYS A  82       2.927  41.951   1.761  1.00  0.65           C
ATOM   1282  C   CYS A  82       1.705  42.256   2.606  1.00  0.65           C
ATOM   1283  O   CYS A  82       1.848  42.633   3.772  1.00  0.65           O
ATOM   1284  CB  CYS A  82       3.373  43.263   1.085  1.00  0.65           C
ATOM   1285  SG  CYS A  82       2.118  44.161   0.136  1.00  0.65           S
ATOM      0  H   CYS A  82       2.764  41.117  -0.044  1.00  0.65           H   new
ATOM      0  HA  CYS A  82       3.623  41.609   2.343  1.00  0.65           H   new
ATOM      0  HB2 CYS A  82       3.714  43.856   1.772  1.00  0.65           H   new
ATOM      0  HB3 CYS A  82       4.113  43.061   0.492  1.00  0.65           H   new
ATOM      0  HG  CYS A  82       1.185  44.415   0.846  1.00  0.65           H   new
ATOM   1291  N   GLY A  83       0.507  42.035   2.081  1.00  0.65           N
ATOM   1292  CA  GLY A  83      -0.670  42.383   2.855  1.00  0.65           C
ATOM   1293  C   GLY A  83      -0.458  43.828   3.251  1.00  0.65           C
ATOM   1294  O   GLY A  83      -0.055  44.639   2.417  1.00  0.65           O
ATOM      0  H   GLY A  83       0.358  41.696   1.305  1.00  0.65           H   new
ATOM      0  HA2 GLY A  83      -1.480  42.276   2.332  1.00  0.65           H   new
ATOM      0  HA3 GLY A  83      -0.759  41.814   3.635  1.00  0.65           H   new
ATOM   1298  N   ARG A  84      -0.614  44.113   4.546  1.00  0.65           N
ATOM   1299  CA  ARG A  84      -0.398  45.449   5.131  1.00  0.65           C
ATOM   1300  C   ARG A  84       1.046  45.988   4.978  1.00  0.65           C
ATOM   1301  O   ARG A  84       1.260  47.204   5.000  1.00  0.65           O
ATOM   1302  CB  ARG A  84      -0.756  45.462   6.614  1.00  0.65           C
ATOM   1303  CG  ARG A  84      -2.240  45.330   6.891  1.00  0.65           C
ATOM   1304  CD  ARG A  84      -2.580  45.479   8.320  1.00  0.65           C
ATOM   1305  NE  ARG A  84      -4.022  45.353   8.544  1.00  0.65           N
ATOM   1306  CZ  ARG A  84      -4.670  44.192   8.780  1.00  0.65           C
ATOM   1307  NH1 ARG A  84      -4.005  43.062   8.824  1.00  0.65           N1+
ATOM   1308  NH2 ARG A  84      -5.979  44.194   8.965  1.00  0.65           N
ATOM      0  H   ARG A  84      -0.854  43.524   5.125  1.00  0.65           H   new
ATOM      0  HA  ARG A  84      -0.984  46.033   4.625  1.00  0.65           H   new
ATOM      0  HB2 ARG A  84      -0.288  44.737   7.057  1.00  0.65           H   new
ATOM      0  HB3 ARG A  84      -0.435  46.289   7.007  1.00  0.65           H   new
ATOM      0  HG2 ARG A  84      -2.720  46.000   6.379  1.00  0.65           H   new
ATOM      0  HG3 ARG A  84      -2.545  44.463   6.581  1.00  0.65           H   new
ATOM      0  HD2 ARG A  84      -2.111  44.806   8.837  1.00  0.65           H   new
ATOM      0  HD3 ARG A  84      -2.276  46.344   8.638  1.00  0.65           H   new
ATOM      0  HE  ARG A  84      -4.492  46.073   8.524  1.00  0.65           H   new
ATOM      0 HH11 ARG A  84      -3.154  43.059   8.702  1.00  0.65           H   new
ATOM      0 HH12 ARG A  84      -4.420  42.324   8.975  1.00  0.65           H   new
ATOM      0 HH21 ARG A  84      -6.416  44.934   8.935  1.00  0.65           H   new
ATOM      0 HH22 ARG A  84      -6.393  43.455   9.115  1.00  0.65           H   new
ATOM   1322  N   GLY A  85       2.029  45.093   4.837  1.00  0.64           N
ATOM   1323  CA  GLY A  85       3.432  45.488   4.719  1.00  0.64           C
ATOM   1324  C   GLY A  85       4.336  45.039   5.866  1.00  0.64           C
ATOM   1325  O   GLY A  85       5.498  45.437   5.920  1.00  0.64           O
ATOM      0  H   GLY A  85       1.899  44.243   4.807  1.00  0.64           H   new
ATOM      0  HA2 GLY A  85       3.785  45.130   3.890  1.00  0.64           H   new
ATOM      0  HA3 GLY A  85       3.476  46.455   4.652  1.00  0.64           H   new
ATOM   1329  N   GLY A  86       3.853  44.161   6.742  1.00  0.62           N
ATOM   1330  CA  GLY A  86       4.653  43.683   7.879  1.00  0.62           C
ATOM   1331  C   GLY A  86       6.067  43.236   7.516  1.00  0.62           C
ATOM   1332  O   GLY A  86       7.046  43.761   8.056  1.00  0.62           O
ATOM      0  H   GLY A  86       3.062  43.826   6.699  1.00  0.62           H   new
ATOM      0  HA2 GLY A  86       4.710  44.391   8.540  1.00  0.62           H   new
ATOM      0  HA3 GLY A  86       4.189  42.941   8.297  1.00  0.62           H   new
ATOM   1336  N   TRP A  87       6.185  42.281   6.600  1.00  0.61           N
ATOM   1337  CA  TRP A  87       7.500  41.773   6.238  1.00  0.61           C
ATOM   1338  C   TRP A  87       8.346  42.809   5.529  1.00  0.61           C
ATOM   1339  O   TRP A  87       9.557  42.907   5.765  1.00  0.61           O
ATOM   1340  CB  TRP A  87       7.355  40.557   5.346  1.00  0.61           C
ATOM   1341  CG  TRP A  87       6.956  39.359   6.089  1.00  0.61           C
ATOM   1342  CD1 TRP A  87       6.513  39.324   7.340  1.00  0.61           C
ATOM   1343  CD2 TRP A  87       7.025  37.999   5.654  1.00  0.61           C
ATOM   1344  CE2 TRP A  87       6.622  37.213   6.713  1.00  0.61           C
ATOM   1345  CE3 TRP A  87       7.399  37.416   4.501  1.00  0.61           C
ATOM   1346  NE1 TRP A  87       6.297  38.035   7.726  1.00  0.61           N
ATOM   1347  CZ2 TRP A  87       6.609  35.842   6.640  1.00  0.61           C
ATOM   1348  CZ3 TRP A  87       7.391  36.030   4.404  1.00  0.61           C
ATOM   1349  CH2 TRP A  87       7.016  35.269   5.435  1.00  0.61           C
ATOM      0  H   TRP A  87       5.526  41.919   6.182  1.00  0.61           H   new
ATOM      0  HA  TRP A  87       7.950  41.537   7.064  1.00  0.61           H   new
ATOM      0  HB2 TRP A  87       6.697  40.741   4.658  1.00  0.61           H   new
ATOM      0  HB3 TRP A  87       8.197  40.388   4.895  1.00  0.61           H   new
ATOM      0  HD1 TRP A  87       6.371  40.071   7.875  1.00  0.61           H   new
ATOM      0  HE1 TRP A  87       6.000  37.787   8.494  1.00  0.61           H   new
ATOM      0  HE3 TRP A  87       7.661  37.936   3.775  1.00  0.61           H   new
ATOM      0  HZ2 TRP A  87       6.341  35.319   7.361  1.00  0.61           H   new
ATOM      0  HZ3 TRP A  87       7.651  35.626   3.608  1.00  0.61           H   new
ATOM      0  HH2 TRP A  87       7.026  34.343   5.348  1.00  0.61           H   new
ATOM   1360  N   SER A  88       7.698  43.611   4.692  1.00  0.60           N
ATOM   1361  CA  SER A  88       8.385  44.639   3.938  1.00  0.60           C
ATOM   1362  C   SER A  88       9.011  45.693   4.841  1.00  0.60           C
ATOM   1363  O   SER A  88      10.160  46.101   4.630  1.00  0.60           O
ATOM   1364  CB  SER A  88       7.410  45.309   2.998  1.00  0.60           C
ATOM   1365  OG  SER A  88       6.968  44.433   1.964  1.00  0.60           O
ATOM      0  H   SER A  88       6.851  43.572   4.548  1.00  0.60           H   new
ATOM      0  HA  SER A  88       9.100  44.210   3.442  1.00  0.60           H   new
ATOM      0  HB2 SER A  88       6.643  45.625   3.501  1.00  0.60           H   new
ATOM      0  HB3 SER A  88       7.830  46.089   2.602  1.00  0.60           H   new
ATOM      0  HG  SER A  88       6.768  43.687   2.295  1.00  0.60           H   new
ATOM   1371  N   TYR A  89       8.278  46.100   5.880  1.00  0.59           N
ATOM   1372  CA  TYR A  89       8.803  47.113   6.774  1.00  0.59           C
ATOM   1373  C   TYR A  89       9.875  46.514   7.652  1.00  0.59           C
ATOM   1374  O   TYR A  89      10.878  47.158   7.927  1.00  0.59           O
ATOM   1375  CB  TYR A  89       7.703  47.755   7.623  1.00  0.59           C
ATOM   1376  CG  TYR A  89       6.792  48.664   6.820  1.00  0.59           C
ATOM   1377  CD1 TYR A  89       5.453  48.376   6.713  1.00  0.59           C
ATOM   1378  CD2 TYR A  89       7.316  49.775   6.161  1.00  0.59           C
ATOM   1379  CE1 TYR A  89       4.626  49.176   5.968  1.00  0.59           C
ATOM   1380  CE2 TYR A  89       6.487  50.577   5.411  1.00  0.59           C
ATOM   1381  CZ  TYR A  89       5.148  50.274   5.317  1.00  0.59           C
ATOM   1382  OH  TYR A  89       4.320  51.055   4.579  1.00  0.59           O
ATOM      0  H   TYR A  89       7.494  45.806   6.076  1.00  0.59           H   new
ATOM      0  HA  TYR A  89       9.190  47.818   6.232  1.00  0.59           H   new
ATOM      0  HB2 TYR A  89       7.172  47.057   8.038  1.00  0.59           H   new
ATOM      0  HB3 TYR A  89       8.111  48.265   8.340  1.00  0.59           H   new
ATOM      0  HD1 TYR A  89       5.105  47.632   7.150  1.00  0.59           H   new
ATOM      0  HD2 TYR A  89       8.222  49.973   6.228  1.00  0.59           H   new
ATOM      0  HE1 TYR A  89       3.719  48.980   5.902  1.00  0.59           H   new
ATOM      0  HE2 TYR A  89       6.830  51.320   4.970  1.00  0.59           H   new
ATOM      0  HH  TYR A  89       3.545  50.732   4.592  1.00  0.59           H   new
ATOM   1392  N   TYR A  90       9.727  45.254   8.049  1.00  0.59           N
ATOM   1393  CA  TYR A  90      10.798  44.664   8.830  1.00  0.59           C
ATOM   1394  C   TYR A  90      12.089  44.655   8.019  1.00  0.59           C
ATOM   1395  O   TYR A  90      13.132  45.129   8.475  1.00  0.59           O
ATOM   1396  CB  TYR A  90      10.479  43.249   9.286  1.00  0.59           C
ATOM   1397  CG  TYR A  90      11.634  42.655  10.049  1.00  0.59           C
ATOM   1398  CD1 TYR A  90      11.857  43.066  11.355  1.00  0.59           C
ATOM   1399  CD2 TYR A  90      12.473  41.718   9.461  1.00  0.59           C
ATOM   1400  CE1 TYR A  90      12.917  42.563  12.062  1.00  0.59           C
ATOM   1401  CE2 TYR A  90      13.525  41.208  10.179  1.00  0.59           C
ATOM   1402  CZ  TYR A  90      13.754  41.636  11.475  1.00  0.59           C
ATOM   1403  OH  TYR A  90      14.815  41.141  12.196  1.00  0.59           O
ATOM      0  H   TYR A  90       9.051  44.749   7.886  1.00  0.59           H   new
ATOM      0  HA  TYR A  90      10.902  45.211   9.625  1.00  0.59           H   new
ATOM      0  HB2 TYR A  90       9.687  43.257   9.846  1.00  0.59           H   new
ATOM      0  HB3 TYR A  90      10.277  42.695   8.516  1.00  0.59           H   new
ATOM      0  HD1 TYR A  90      11.286  43.684  11.751  1.00  0.59           H   new
ATOM      0  HD2 TYR A  90      12.323  41.438   8.587  1.00  0.59           H   new
ATOM      0  HE1 TYR A  90      13.072  42.845  12.934  1.00  0.59           H   new
ATOM      0  HE2 TYR A  90      14.085  40.573   9.794  1.00  0.59           H   new
ATOM      0  HH  TYR A  90      15.240  40.589  11.726  1.00  0.59           H   new
ATOM   1413  N   CYS A  91      12.015  44.151   6.785  1.00  0.61           N
ATOM   1414  CA  CYS A  91      13.195  44.033   5.941  1.00  0.61           C
ATOM   1415  C   CYS A  91      13.847  45.369   5.682  1.00  0.61           C
ATOM   1416  O   CYS A  91      15.069  45.486   5.667  1.00  0.61           O
ATOM   1417  CB  CYS A  91      12.820  43.427   4.613  1.00  0.61           C
ATOM   1418  SG  CYS A  91      12.351  41.768   4.766  1.00  0.61           S
ATOM      0  H   CYS A  91      11.287  43.872   6.421  1.00  0.61           H   new
ATOM      0  HA  CYS A  91      13.824  43.467   6.415  1.00  0.61           H   new
ATOM      0  HB2 CYS A  91      12.091  43.933   4.222  1.00  0.61           H   new
ATOM      0  HB3 CYS A  91      13.572  43.495   4.004  1.00  0.61           H   new
ATOM      0  HG  CYS A  91      11.215  41.706   5.149  1.00  0.61           H   new
ATOM   1424  N   ALA A  92      13.035  46.398   5.533  1.00  0.63           N
ATOM   1425  CA  ALA A  92      13.521  47.735   5.293  1.00  0.63           C
ATOM   1426  C   ALA A  92      14.415  48.259   6.413  1.00  0.63           C
ATOM   1427  O   ALA A  92      15.230  49.151   6.174  1.00  0.63           O
ATOM   1428  CB  ALA A  92      12.364  48.655   5.115  1.00  0.63           C
ATOM      0  H   ALA A  92      12.178  46.337   5.569  1.00  0.63           H   new
ATOM      0  HA  ALA A  92      14.064  47.699   4.490  1.00  0.63           H   new
ATOM      0  HB1 ALA A  92      12.688  49.555   4.953  1.00  0.63           H   new
ATOM      0  HB2 ALA A  92      11.831  48.363   4.359  1.00  0.63           H   new
ATOM      0  HB3 ALA A  92      11.818  48.647   5.917  1.00  0.63           H   new
ATOM   1434  N   THR A  93      14.271  47.731   7.638  1.00  0.66           N
ATOM   1435  CA  THR A  93      15.059  48.221   8.760  1.00  0.66           C
ATOM   1436  C   THR A  93      16.403  47.511   8.831  1.00  0.66           C
ATOM   1437  O   THR A  93      17.244  47.846   9.670  1.00  0.66           O
ATOM   1438  CB  THR A  93      14.358  48.005  10.130  1.00  0.66           C
ATOM   1439  CG2 THR A  93      13.023  48.684  10.185  1.00  0.66           C
ATOM   1440  OG1 THR A  93      14.184  46.608  10.386  1.00  0.66           O
ATOM      0  H   THR A  93      13.726  47.095   7.831  1.00  0.66           H   new
ATOM      0  HA  THR A  93      15.169  49.172   8.601  1.00  0.66           H   new
ATOM      0  HB  THR A  93      14.930  48.397  10.809  1.00  0.66           H   new
ATOM      0  HG1 THR A  93      13.721  46.266   9.774  1.00  0.66           H   new
ATOM      0 HG21 THR A  93      12.616  48.528  11.052  1.00  0.66           H   new
ATOM      0 HG22 THR A  93      13.139  49.637  10.049  1.00  0.66           H   new
ATOM      0 HG23 THR A  93      12.449  48.326   9.490  1.00  0.66           H   new
ATOM   1448  N   LEU A  94      16.605  46.499   7.986  1.00  0.69           N
ATOM   1449  CA  LEU A  94      17.823  45.724   8.062  1.00  0.69           C
ATOM   1450  C   LEU A  94      18.943  46.371   7.255  1.00  0.69           C
ATOM   1451  O   LEU A  94      18.790  46.707   6.079  1.00  0.69           O
ATOM   1452  CB  LEU A  94      17.543  44.307   7.575  1.00  0.69           C
ATOM   1453  CG  LEU A  94      16.465  43.567   8.357  1.00  0.69           C
ATOM   1454  CD1 LEU A  94      16.266  42.248   7.730  1.00  0.69           C
ATOM   1455  CD2 LEU A  94      16.853  43.453   9.810  1.00  0.69           C
ATOM      0  H   LEU A  94      16.053  46.254   7.373  1.00  0.69           H   new
ATOM      0  HA  LEU A  94      18.121  45.692   8.984  1.00  0.69           H   new
ATOM      0  HB2 LEU A  94      17.280  44.345   6.642  1.00  0.69           H   new
ATOM      0  HB3 LEU A  94      18.366  43.795   7.618  1.00  0.69           H   new
ATOM      0  HG  LEU A  94      15.628  44.056   8.332  1.00  0.69           H   new
ATOM      0 HD11 LEU A  94      15.582  41.759   8.214  1.00  0.69           H   new
ATOM      0 HD12 LEU A  94      15.988  42.366   6.808  1.00  0.69           H   new
ATOM      0 HD13 LEU A  94      17.097  41.749   7.755  1.00  0.69           H   new
ATOM      0 HD21 LEU A  94      16.158  42.980  10.295  1.00  0.69           H   new
ATOM      0 HD22 LEU A  94      17.688  42.965   9.885  1.00  0.69           H   new
ATOM      0 HD23 LEU A  94      16.963  44.340  10.186  1.00  0.69           H   new
ATOM   1467  N   LYS A  95      20.114  46.419   7.874  1.00  0.71           N
ATOM   1468  CA  LYS A  95      21.332  47.031   7.341  1.00  0.71           C
ATOM   1469  C   LYS A  95      21.734  46.646   5.924  1.00  0.71           C
ATOM   1470  O   LYS A  95      22.294  47.466   5.195  1.00  0.71           O
ATOM   1471  CB  LYS A  95      22.500  46.708   8.267  1.00  0.71           C
ATOM   1472  CG  LYS A  95      23.831  47.303   7.836  1.00  0.71           C
ATOM   1473  CD  LYS A  95      24.927  47.010   8.856  1.00  0.71           C
ATOM   1474  CE  LYS A  95      26.268  47.571   8.406  1.00  0.71           C
ATOM   1475  NZ  LYS A  95      27.339  47.323   9.412  1.00  0.71           N1+
ATOM      0  H   LYS A  95      20.230  46.080   8.656  1.00  0.71           H   new
ATOM      0  HA  LYS A  95      21.120  47.977   7.298  1.00  0.71           H   new
ATOM      0  HB2 LYS A  95      22.289  47.028   9.158  1.00  0.71           H   new
ATOM      0  HB3 LYS A  95      22.594  45.744   8.326  1.00  0.71           H   new
ATOM      0  HG2 LYS A  95      24.085  46.941   6.973  1.00  0.71           H   new
ATOM      0  HG3 LYS A  95      23.738  48.262   7.725  1.00  0.71           H   new
ATOM      0  HD2 LYS A  95      24.685  47.394   9.713  1.00  0.71           H   new
ATOM      0  HD3 LYS A  95      25.002  46.052   8.986  1.00  0.71           H   new
ATOM      0  HE2 LYS A  95      26.519  47.168   7.560  1.00  0.71           H   new
ATOM      0  HE3 LYS A  95      26.184  48.525   8.252  1.00  0.71           H   new
ATOM      0  HZ1 LYS A  95      28.107  47.663   9.118  1.00  0.71           H   new
ATOM      0  HZ2 LYS A  95      27.119  47.711  10.182  1.00  0.71           H   new
ATOM      0  HZ3 LYS A  95      27.432  46.447   9.538  1.00  0.71           H   new
ATOM   1489  N   HIS A  96      21.503  45.399   5.546  1.00  0.72           N
ATOM   1490  CA  HIS A  96      21.979  44.913   4.264  1.00  0.72           C
ATOM   1491  C   HIS A  96      20.965  44.993   3.123  1.00  0.72           C
ATOM   1492  O   HIS A  96      21.292  44.621   1.989  1.00  0.72           O
ATOM   1493  CB  HIS A  96      22.431  43.477   4.450  1.00  0.72           C
ATOM   1494  CG  HIS A  96      23.560  43.372   5.428  1.00  0.72           C
ATOM   1495  CD2 HIS A  96      23.601  42.867   6.682  1.00  0.72           C
ATOM   1496  ND1 HIS A  96      24.825  43.850   5.164  1.00  0.72           N
ATOM   1497  CE1 HIS A  96      25.599  43.635   6.213  1.00  0.72           C
ATOM   1498  NE2 HIS A  96      24.881  43.040   7.147  1.00  0.72           N
ATOM      0  H   HIS A  96      21.074  44.820   6.015  1.00  0.72           H   new
ATOM      0  HA  HIS A  96      22.704  45.498   3.993  1.00  0.72           H   new
ATOM      0  HB2 HIS A  96      21.684  42.940   4.759  1.00  0.72           H   new
ATOM      0  HB3 HIS A  96      22.708  43.112   3.595  1.00  0.72           H   new
ATOM      0  HD2 HIS A  96      22.894  42.476   7.143  1.00  0.72           H   new
ATOM      0  HE1 HIS A  96      26.498  43.864   6.282  1.00  0.72           H   new
ATOM      0  HE2 HIS A  96      25.168  42.800   7.921  1.00  0.72           H   new
ATOM   1506  N   VAL A  97      19.760  45.489   3.416  1.00  0.72           N
ATOM   1507  CA  VAL A  97      18.703  45.644   2.417  1.00  0.72           C
ATOM   1508  C   VAL A  97      18.812  47.011   1.750  1.00  0.72           C
ATOM   1509  O   VAL A  97      18.971  48.030   2.423  1.00  0.72           O
ATOM   1510  CB  VAL A  97      17.316  45.441   3.058  1.00  0.72           C
ATOM   1511  CG1 VAL A  97      16.216  45.717   2.065  1.00  0.72           C
ATOM   1512  CG2 VAL A  97      17.219  43.987   3.564  1.00  0.72           C
ATOM      0  H   VAL A  97      19.533  45.746   4.205  1.00  0.72           H   new
ATOM      0  HA  VAL A  97      18.812  44.964   1.734  1.00  0.72           H   new
ATOM      0  HB  VAL A  97      17.210  46.062   3.796  1.00  0.72           H   new
ATOM      0 HG11 VAL A  97      15.355  45.583   2.490  1.00  0.72           H   new
ATOM      0 HG12 VAL A  97      16.283  46.633   1.754  1.00  0.72           H   new
ATOM      0 HG13 VAL A  97      16.301  45.113   1.311  1.00  0.72           H   new
ATOM      0 HG21 VAL A  97      16.350  43.843   3.971  1.00  0.72           H   new
ATOM      0 HG22 VAL A  97      17.332  43.377   2.819  1.00  0.72           H   new
ATOM      0 HG23 VAL A  97      17.914  43.826   4.221  1.00  0.72           H   new
ATOM   1522  N   GLN A  98      18.754  47.026   0.417  1.00  0.70           N
ATOM   1523  CA  GLN A  98      18.852  48.258  -0.372  1.00  0.70           C
ATOM   1524  C   GLN A  98      17.499  48.726  -0.890  1.00  0.70           C
ATOM   1525  O   GLN A  98      17.249  49.926  -1.001  1.00  0.70           O
ATOM   1526  CB  GLN A  98      19.750  48.021  -1.588  1.00  0.70           C
ATOM   1527  CG  GLN A  98      21.187  47.668  -1.281  1.00  0.70           C
ATOM   1528  CD  GLN A  98      21.924  48.815  -0.670  1.00  0.70           C
ATOM   1529  NE2 GLN A  98      22.491  48.634   0.515  1.00  0.70           N
ATOM   1530  OE1 GLN A  98      21.972  49.879  -1.302  1.00  0.70           O
ATOM      0  H   GLN A  98      18.656  46.316  -0.059  1.00  0.70           H   new
ATOM      0  HA  GLN A  98      19.216  48.937   0.217  1.00  0.70           H   new
ATOM      0  HB2 GLN A  98      19.365  47.307  -2.120  1.00  0.70           H   new
ATOM      0  HB3 GLN A  98      19.741  48.820  -2.137  1.00  0.70           H   new
ATOM      0  HG2 GLN A  98      21.211  46.910  -0.677  1.00  0.70           H   new
ATOM      0  HG3 GLN A  98      21.634  47.395  -2.097  1.00  0.70           H   new
ATOM      0 HE21 GLN A  98      22.427  47.873   0.911  1.00  0.70           H   new
ATOM      0 HE22 GLN A  98      22.923  49.277   0.888  1.00  0.70           H   new
ATOM   1539  N   GLU A  99      16.643  47.769  -1.230  1.00  0.67           N
ATOM   1540  CA  GLU A  99      15.327  48.075  -1.790  1.00  0.67           C
ATOM   1541  C   GLU A  99      14.329  46.976  -1.476  1.00  0.67           C
ATOM   1542  O   GLU A  99      14.651  45.792  -1.592  1.00  0.67           O
ATOM   1543  CB  GLU A  99      15.424  48.268  -3.314  1.00  0.67           C
ATOM   1544  CG  GLU A  99      14.105  48.639  -4.024  1.00  0.67           C
ATOM   1545  CD  GLU A  99      14.270  48.856  -5.527  1.00  0.67           C
ATOM   1546  OE1 GLU A  99      15.367  48.725  -6.013  1.00  0.67           O
ATOM   1547  OE2 GLU A  99      13.294  49.163  -6.179  1.00  0.67           O1-
ATOM      0  H   GLU A  99      16.805  46.929  -1.144  1.00  0.67           H   new
ATOM      0  HA  GLU A  99      15.016  48.898  -1.382  1.00  0.67           H   new
ATOM      0  HB2 GLU A  99      16.077  48.962  -3.495  1.00  0.67           H   new
ATOM      0  HB3 GLU A  99      15.765  47.449  -3.707  1.00  0.67           H   new
ATOM      0  HG2 GLU A  99      13.455  47.935  -3.874  1.00  0.67           H   new
ATOM      0  HG3 GLU A  99      13.745  49.446  -3.624  1.00  0.67           H   new
ATOM   1554  N   VAL A 100      13.118  47.361  -1.100  1.00  0.65           N
ATOM   1555  CA  VAL A 100      12.074  46.391  -0.836  1.00  0.65           C
ATOM   1556  C   VAL A 100      10.834  46.645  -1.689  1.00  0.65           C
ATOM   1557  O   VAL A 100      10.264  47.740  -1.665  1.00  0.65           O
ATOM   1558  CB  VAL A 100      11.640  46.460   0.633  1.00  0.65           C
ATOM   1559  CG1 VAL A 100      10.550  45.460   0.891  1.00  0.65           C
ATOM   1560  CG2 VAL A 100      12.797  46.223   1.559  1.00  0.65           C
ATOM      0  H   VAL A 100      12.882  48.181  -0.992  1.00  0.65           H   new
ATOM      0  HA  VAL A 100      12.445  45.521  -1.050  1.00  0.65           H   new
ATOM      0  HB  VAL A 100      11.303  47.353   0.807  1.00  0.65           H   new
ATOM      0 HG11 VAL A 100      10.280  45.508   1.821  1.00  0.65           H   new
ATOM      0 HG12 VAL A 100       9.789  45.657   0.323  1.00  0.65           H   new
ATOM      0 HG13 VAL A 100      10.876  44.568   0.696  1.00  0.65           H   new
ATOM      0 HG21 VAL A 100      12.491  46.273   2.478  1.00  0.65           H   new
ATOM      0 HG22 VAL A 100      13.172  45.344   1.390  1.00  0.65           H   new
ATOM      0 HG23 VAL A 100      13.477  46.898   1.408  1.00  0.65           H   new
ATOM   1570  N   LYS A 101      10.399  45.633  -2.418  1.00  0.64           N
ATOM   1571  CA  LYS A 101       9.183  45.781  -3.198  1.00  0.64           C
ATOM   1572  C   LYS A 101       8.169  44.831  -2.616  1.00  0.64           C
ATOM   1573  O   LYS A 101       8.533  43.719  -2.221  1.00  0.64           O
ATOM   1574  CB  LYS A 101       9.408  45.480  -4.680  1.00  0.64           C
ATOM   1575  CG  LYS A 101      10.365  46.427  -5.381  1.00  0.64           C
ATOM   1576  CD  LYS A 101      10.418  46.144  -6.873  1.00  0.64           C
ATOM   1577  CE  LYS A 101      11.385  47.079  -7.584  1.00  0.64           C
ATOM   1578  NZ  LYS A 101      11.375  46.859  -9.056  1.00  0.64           N1+
ATOM      0  H   LYS A 101      10.783  44.866  -2.476  1.00  0.64           H   new
ATOM      0  HA  LYS A 101       8.875  46.700  -3.153  1.00  0.64           H   new
ATOM      0  HB2 LYS A 101       9.747  44.575  -4.766  1.00  0.64           H   new
ATOM      0  HB3 LYS A 101       8.553  45.507  -5.137  1.00  0.64           H   new
ATOM      0  HG2 LYS A 101      10.085  47.344  -5.232  1.00  0.64           H   new
ATOM      0  HG3 LYS A 101      11.252  46.336  -5.000  1.00  0.64           H   new
ATOM      0  HD2 LYS A 101      10.689  45.224  -7.020  1.00  0.64           H   new
ATOM      0  HD3 LYS A 101       9.531  46.243  -7.254  1.00  0.64           H   new
ATOM      0  HE2 LYS A 101      11.147  47.999  -7.392  1.00  0.64           H   new
ATOM      0  HE3 LYS A 101      12.282  46.940  -7.241  1.00  0.64           H   new
ATOM      0  HZ1 LYS A 101      11.927  47.438  -9.447  1.00  0.64           H   new
ATOM      0  HZ2 LYS A 101      11.642  46.029  -9.234  1.00  0.64           H   new
ATOM      0  HZ3 LYS A 101      10.550  46.979  -9.369  1.00  0.64           H   new
ATOM   1592  N   GLY A 102       6.915  45.244  -2.561  1.00  0.65           N
ATOM   1593  CA  GLY A 102       5.919  44.333  -2.032  1.00  0.65           C
ATOM   1594  C   GLY A 102       4.646  44.348  -2.830  1.00  0.65           C
ATOM   1595  O   GLY A 102       4.226  45.377  -3.362  1.00  0.65           O
ATOM      0  H   GLY A 102       6.628  46.014  -2.813  1.00  0.65           H   new
ATOM      0  HA2 GLY A 102       6.281  43.433  -2.022  1.00  0.65           H   new
ATOM      0  HA3 GLY A 102       5.724  44.570  -1.112  1.00  0.65           H   new
ATOM   1599  N   PHE A 103       4.033  43.189  -2.904  1.00  0.69           N
ATOM   1600  CA  PHE A 103       2.841  43.047  -3.689  1.00  0.69           C
ATOM   1601  C   PHE A 103       1.746  42.331  -2.927  1.00  0.69           C
ATOM   1602  O   PHE A 103       2.000  41.403  -2.150  1.00  0.69           O
ATOM   1603  CB  PHE A 103       3.228  42.261  -4.943  1.00  0.69           C
ATOM   1604  CG  PHE A 103       4.305  42.939  -5.735  1.00  0.69           C
ATOM   1605  CD1 PHE A 103       5.650  42.664  -5.469  1.00  0.69           C
ATOM   1606  CD2 PHE A 103       4.004  43.872  -6.703  1.00  0.69           C
ATOM   1607  CE1 PHE A 103       6.647  43.318  -6.160  1.00  0.69           C
ATOM   1608  CE2 PHE A 103       4.997  44.523  -7.388  1.00  0.69           C
ATOM   1609  CZ  PHE A 103       6.321  44.249  -7.115  1.00  0.69           C
ATOM      0  H   PHE A 103       4.293  42.473  -2.506  1.00  0.69           H   new
ATOM      0  HA  PHE A 103       2.486  43.921  -3.916  1.00  0.69           H   new
ATOM      0  HB2 PHE A 103       3.528  41.375  -4.686  1.00  0.69           H   new
ATOM      0  HB3 PHE A 103       2.444  42.144  -5.502  1.00  0.69           H   new
ATOM      0  HD1 PHE A 103       5.873  42.035  -4.821  1.00  0.69           H   new
ATOM      0  HD2 PHE A 103       3.114  44.063  -6.894  1.00  0.69           H   new
ATOM      0  HE1 PHE A 103       7.540  43.129  -5.980  1.00  0.69           H   new
ATOM      0  HE2 PHE A 103       4.778  45.151  -8.038  1.00  0.69           H   new
ATOM      0  HZ  PHE A 103       6.993  44.695  -7.578  1.00  0.69           H   new
ATOM   1619  N   THR A 104       0.519  42.749  -3.172  1.00  0.77           N
ATOM   1620  CA  THR A 104      -0.627  42.064  -2.607  1.00  0.77           C
ATOM   1621  C   THR A 104      -1.847  42.321  -3.439  1.00  0.77           C
ATOM   1622  O   THR A 104      -1.986  43.391  -4.016  1.00  0.77           O
ATOM   1623  CB  THR A 104      -0.909  42.534  -1.175  1.00  0.77           C
ATOM   1624  CG2 THR A 104      -1.292  43.996  -1.156  1.00  0.77           C
ATOM   1625  OG1 THR A 104      -1.974  41.753  -0.601  1.00  0.77           O
ATOM      0  H   THR A 104       0.327  43.428  -3.663  1.00  0.77           H   new
ATOM      0  HA  THR A 104      -0.420  41.116  -2.596  1.00  0.77           H   new
ATOM      0  HB  THR A 104      -0.100  42.416  -0.653  1.00  0.77           H   new
ATOM      0  HG1 THR A 104      -2.122  42.015   0.183  1.00  0.77           H   new
ATOM      0 HG21 THR A 104      -1.466  44.273  -0.243  1.00  0.77           H   new
ATOM      0 HG22 THR A 104      -0.566  44.526  -1.522  1.00  0.77           H   new
ATOM      0 HG23 THR A 104      -2.090  44.129  -1.691  1.00  0.77           H   new
ATOM   1633  N   LYS A 105      -2.780  41.391  -3.432  1.00  0.89           N
ATOM   1634  CA  LYS A 105      -4.027  41.688  -4.099  1.00  0.89           C
ATOM   1635  C   LYS A 105      -4.878  42.500  -3.146  1.00  0.89           C
ATOM   1636  O   LYS A 105      -5.102  42.075  -2.014  1.00  0.89           O
ATOM   1637  CB  LYS A 105      -4.758  40.403  -4.508  1.00  0.89           C
ATOM   1638  CG  LYS A 105      -6.041  40.648  -5.295  1.00  0.89           C
ATOM   1639  CD  LYS A 105      -6.748  39.345  -5.663  1.00  0.89           C
ATOM   1640  CE  LYS A 105      -6.011  38.621  -6.757  1.00  0.89           C
ATOM   1641  NZ  LYS A 105      -6.720  37.399  -7.219  1.00  0.89           N1+
ATOM      0  H   LYS A 105      -2.719  40.616  -3.065  1.00  0.89           H   new
ATOM      0  HA  LYS A 105      -3.854  42.188  -4.912  1.00  0.89           H   new
ATOM      0  HB2 LYS A 105      -4.160  39.857  -5.042  1.00  0.89           H   new
ATOM      0  HB3 LYS A 105      -4.970  39.894  -3.710  1.00  0.89           H   new
ATOM      0  HG2 LYS A 105      -6.640  41.202  -4.770  1.00  0.89           H   new
ATOM      0  HG3 LYS A 105      -5.833  41.141  -6.104  1.00  0.89           H   new
ATOM      0  HD2 LYS A 105      -6.812  38.776  -4.880  1.00  0.89           H   new
ATOM      0  HD3 LYS A 105      -7.655  39.535  -5.950  1.00  0.89           H   new
ATOM      0  HE2 LYS A 105      -5.886  39.221  -7.509  1.00  0.89           H   new
ATOM      0  HE3 LYS A 105      -5.128  38.377  -6.439  1.00  0.89           H   new
ATOM      0  HZ1 LYS A 105      -6.247  37.007  -7.863  1.00  0.89           H   new
ATOM      0  HZ2 LYS A 105      -6.816  36.835  -6.537  1.00  0.89           H   new
ATOM      0  HZ3 LYS A 105      -7.522  37.622  -7.534  1.00  0.89           H   new
ATOM   1655  N   GLY A 106      -5.315  43.678  -3.576  1.00  1.04           N
ATOM   1656  CA  GLY A 106      -6.189  44.510  -2.760  1.00  1.04           C
ATOM   1657  C   GLY A 106      -7.653  44.213  -3.082  1.00  1.04           C
ATOM   1658  O   GLY A 106      -7.970  43.195  -3.697  1.00  1.04           O
ATOM      0  H   GLY A 106      -5.115  44.015  -4.342  1.00  1.04           H   new
ATOM      0  HA2 GLY A 106      -6.018  44.345  -1.820  1.00  1.04           H   new
ATOM      0  HA3 GLY A 106      -5.999  45.447  -2.923  1.00  1.04           H   new
ATOM   1662  N   GLY A 107      -8.535  45.120  -2.698  1.00  1.18           N
ATOM   1663  CA  GLY A 107      -9.971  44.976  -2.890  1.00  1.18           C
ATOM   1664  C   GLY A 107     -10.619  44.274  -1.695  1.00  1.18           C
ATOM   1665  O   GLY A 107      -9.920  43.856  -0.767  1.00  1.18           O
ATOM      0  H   GLY A 107      -8.313  45.854  -2.309  1.00  1.18           H   new
ATOM      0  HA2 GLY A 107     -10.373  45.850  -3.012  1.00  1.18           H   new
ATOM      0  HA3 GLY A 107     -10.143  44.469  -3.699  1.00  1.18           H   new
ATOM   1669  N   PRO A 108     -11.950  44.139  -1.689  1.00  1.28           N
ATOM   1670  CA  PRO A 108     -12.726  43.556  -0.618  1.00  1.28           C
ATOM   1671  C   PRO A 108     -12.219  42.177  -0.271  1.00  1.28           C
ATOM   1672  O   PRO A 108     -11.950  41.363  -1.156  1.00  1.28           O
ATOM   1673  CB  PRO A 108     -14.130  43.491  -1.226  1.00  1.28           C
ATOM   1674  CG  PRO A 108     -14.150  44.603  -2.249  1.00  1.28           C
ATOM   1675  CD  PRO A 108     -12.759  44.597  -2.842  1.00  1.28           C
ATOM      0  HA  PRO A 108     -12.686  44.060   0.210  1.00  1.28           H   new
ATOM      0  HB2 PRO A 108     -14.297  42.629  -1.638  1.00  1.28           H   new
ATOM      0  HB3 PRO A 108     -14.814  43.620  -0.550  1.00  1.28           H   new
ATOM      0  HG2 PRO A 108     -14.824  44.446  -2.928  1.00  1.28           H   new
ATOM      0  HG3 PRO A 108     -14.355  45.457  -1.838  1.00  1.28           H   new
ATOM      0  HD2 PRO A 108     -12.688  43.996  -3.600  1.00  1.28           H   new
ATOM      0  HD3 PRO A 108     -12.490  45.476  -3.151  1.00  1.28           H   new
ATOM   1683  N   GLY A 109     -12.120  41.902   1.017  1.00  1.31           N
ATOM   1684  CA  GLY A 109     -11.648  40.615   1.501  1.00  1.31           C
ATOM   1685  C   GLY A 109     -10.135  40.573   1.726  1.00  1.31           C
ATOM   1686  O   GLY A 109      -9.639  39.647   2.364  1.00  1.31           O
ATOM      0  H   GLY A 109     -12.325  42.458   1.640  1.00  1.31           H   new
ATOM      0  HA2 GLY A 109     -12.099  40.404   2.334  1.00  1.31           H   new
ATOM      0  HA3 GLY A 109     -11.893  39.927   0.863  1.00  1.31           H   new
ATOM   1690  N   HIS A 110      -9.406  41.591   1.261  1.00  1.26           N
ATOM   1691  CA  HIS A 110      -7.957  41.592   1.426  1.00  1.26           C
ATOM   1692  C   HIS A 110      -7.494  42.717   2.351  1.00  1.26           C
ATOM   1693  O   HIS A 110      -8.219  43.684   2.577  1.00  1.26           O
ATOM   1694  CB  HIS A 110      -7.285  41.677   0.063  1.00  1.26           C
ATOM   1695  CG  HIS A 110      -7.598  40.487  -0.805  1.00  1.26           C
ATOM   1696  CD2 HIS A 110      -8.352  40.373  -1.923  1.00  1.26           C
ATOM   1697  ND1 HIS A 110      -7.114  39.218  -0.534  1.00  1.26           N
ATOM   1698  CE1 HIS A 110      -7.559  38.374  -1.447  1.00  1.26           C
ATOM   1699  NE2 HIS A 110      -8.315  39.042  -2.303  1.00  1.26           N
ATOM      0  H   HIS A 110      -9.727  42.277   0.855  1.00  1.26           H   new
ATOM      0  HA  HIS A 110      -7.695  40.760   1.850  1.00  1.26           H   new
ATOM      0  HB2 HIS A 110      -7.572  42.487  -0.387  1.00  1.26           H   new
ATOM      0  HB3 HIS A 110      -6.325  41.744   0.182  1.00  1.26           H   new
ATOM      0  HD2 HIS A 110      -8.809  41.059  -2.354  1.00  1.26           H   new
ATOM      0  HE1 HIS A 110      -7.372  37.464  -1.482  1.00  1.26           H   new
ATOM      0  HE2 HIS A 110      -8.718  38.705  -2.984  1.00  1.26           H   new
ATOM   1707  N   GLU A 111      -6.288  42.568   2.913  1.00  1.17           N
ATOM   1708  CA  GLU A 111      -5.738  43.540   3.871  1.00  1.17           C
ATOM   1709  C   GLU A 111      -5.463  44.955   3.356  1.00  1.17           C
ATOM   1710  O   GLU A 111      -5.671  45.914   4.102  1.00  1.17           O
ATOM   1711  CB  GLU A 111      -4.415  43.030   4.459  1.00  1.17           C
ATOM   1712  CG  GLU A 111      -4.520  41.838   5.405  1.00  1.17           C
ATOM   1713  CD  GLU A 111      -3.179  41.413   6.071  1.00  1.17           C
ATOM   1714  OE1 GLU A 111      -2.120  41.947   5.754  1.00  1.17           O
ATOM   1715  OE2 GLU A 111      -3.242  40.558   6.924  1.00  1.17           O1-
ATOM      0  H   GLU A 111      -5.767  41.903   2.751  1.00  1.17           H   new
ATOM      0  HA  GLU A 111      -6.455  43.613   4.520  1.00  1.17           H   new
ATOM      0  HB2 GLU A 111      -3.828  42.788   3.726  1.00  1.17           H   new
ATOM      0  HB3 GLU A 111      -3.989  43.761   4.934  1.00  1.17           H   new
ATOM      0  HG2 GLU A 111      -5.160  42.050   6.102  1.00  1.17           H   new
ATOM      0  HG3 GLU A 111      -4.876  41.082   4.913  1.00  1.17           H   new
ATOM   1722  N   GLU A 112      -5.004  45.055   2.100  1.00  1.07           N
ATOM   1723  CA  GLU A 112      -4.543  46.303   1.474  1.00  1.07           C
ATOM   1724  C   GLU A 112      -3.235  46.751   2.160  1.00  1.07           C
ATOM   1725  O   GLU A 112      -3.112  46.627   3.375  1.00  1.07           O
ATOM   1726  CB  GLU A 112      -5.580  47.439   1.555  1.00  1.07           C
ATOM   1727  CG  GLU A 112      -6.884  47.255   0.774  1.00  1.07           C
ATOM   1728  CD  GLU A 112      -6.715  47.344  -0.695  1.00  1.07           C
ATOM   1729  OE1 GLU A 112      -5.613  47.452  -1.149  1.00  1.07           O
ATOM   1730  OE2 GLU A 112      -7.707  47.362  -1.383  1.00  1.07           O1-
ATOM      0  H   GLU A 112      -4.951  44.377   1.574  1.00  1.07           H   new
ATOM      0  HA  GLU A 112      -4.401  46.120   0.532  1.00  1.07           H   new
ATOM      0  HB2 GLU A 112      -5.806  47.574   2.489  1.00  1.07           H   new
ATOM      0  HB3 GLU A 112      -5.157  48.255   1.245  1.00  1.07           H   new
ATOM      0  HG2 GLU A 112      -7.266  46.391   0.996  1.00  1.07           H   new
ATOM      0  HG3 GLU A 112      -7.521  47.929   1.060  1.00  1.07           H   new
ATOM   1737  N   PRO A 113      -2.213  47.198   1.420  1.00  0.99           N
ATOM   1738  CA  PRO A 113      -0.947  47.642   1.964  1.00  0.99           C
ATOM   1739  C   PRO A 113      -1.206  48.931   2.695  1.00  0.99           C
ATOM   1740  O   PRO A 113      -2.089  49.667   2.280  1.00  0.99           O
ATOM   1741  CB  PRO A 113      -0.099  47.833   0.712  1.00  0.99           C
ATOM   1742  CG  PRO A 113      -1.088  48.152  -0.381  1.00  0.99           C
ATOM   1743  CD  PRO A 113      -2.352  47.386  -0.024  1.00  0.99           C
ATOM      0  HA  PRO A 113      -0.513  47.045   2.593  1.00  0.99           H   new
ATOM      0  HB2 PRO A 113       0.542  48.552   0.827  1.00  0.99           H   new
ATOM      0  HB3 PRO A 113       0.408  47.032   0.505  1.00  0.99           H   new
ATOM      0  HG2 PRO A 113      -1.260  49.105  -0.429  1.00  0.99           H   new
ATOM      0  HG3 PRO A 113      -0.749  47.881  -1.248  1.00  0.99           H   new
ATOM      0  HD2 PRO A 113      -3.152  47.886  -0.247  1.00  0.99           H   new
ATOM      0  HD3 PRO A 113      -2.406  46.540  -0.495  1.00  0.99           H   new
ATOM   1751  N   GLN A 114      -0.440  49.246   3.731  1.00  0.93           N
ATOM   1752  CA  GLN A 114      -0.624  50.536   4.378  1.00  0.93           C
ATOM   1753  C   GLN A 114       0.688  51.305   4.401  1.00  0.93           C
ATOM   1754  O   GLN A 114       1.738  50.789   4.793  1.00  0.93           O
ATOM   1755  CB  GLN A 114      -1.184  50.369   5.787  1.00  0.93           C
ATOM   1756  CG  GLN A 114      -1.527  51.681   6.444  1.00  0.93           C
ATOM   1757  CD  GLN A 114      -2.134  51.535   7.825  1.00  0.93           C
ATOM   1758  NE2 GLN A 114      -3.028  52.474   8.125  1.00  0.93           N
ATOM   1759  OE1 GLN A 114      -1.829  50.616   8.618  1.00  0.93           O
ATOM      0  H   GLN A 114       0.173  48.745   4.066  1.00  0.93           H   new
ATOM      0  HA  GLN A 114      -1.270  51.046   3.865  1.00  0.93           H   new
ATOM      0  HB2 GLN A 114      -1.979  49.814   5.750  1.00  0.93           H   new
ATOM      0  HB3 GLN A 114      -0.535  49.899   6.334  1.00  0.93           H   new
ATOM      0  HG2 GLN A 114      -0.723  52.220   6.509  1.00  0.93           H   new
ATOM      0  HG3 GLN A 114      -2.148  52.164   5.877  1.00  0.93           H   new
ATOM      0 HE21 GLN A 114      -3.212  53.090   7.554  1.00  0.93           H   new
ATOM      0 HE22 GLN A 114      -3.422  52.464   8.890  1.00  0.93           H   new
ATOM   1768  N   LEU A 115       0.637  52.563   4.001  1.00  0.88           N
ATOM   1769  CA  LEU A 115       1.859  53.344   3.897  1.00  0.88           C
ATOM   1770  C   LEU A 115       2.266  54.001   5.215  1.00  0.88           C
ATOM   1771  O   LEU A 115       1.967  55.166   5.467  1.00  0.88           O
ATOM   1772  CB  LEU A 115       1.693  54.381   2.797  1.00  0.88           C
ATOM   1773  CG  LEU A 115       1.351  53.785   1.416  1.00  0.88           C
ATOM   1774  CD1 LEU A 115       1.201  54.908   0.406  1.00  0.88           C
ATOM   1775  CD2 LEU A 115       2.428  52.788   1.008  1.00  0.88           C
ATOM      0  H   LEU A 115      -0.084  52.981   3.787  1.00  0.88           H   new
ATOM      0  HA  LEU A 115       2.581  52.736   3.674  1.00  0.88           H   new
ATOM      0  HB2 LEU A 115       0.992  55.001   3.053  1.00  0.88           H   new
ATOM      0  HB3 LEU A 115       2.513  54.894   2.723  1.00  0.88           H   new
ATOM      0  HG  LEU A 115       0.508  53.306   1.455  1.00  0.88           H   new
ATOM      0 HD11 LEU A 115       0.986  54.535  -0.463  1.00  0.88           H   new
ATOM      0 HD12 LEU A 115       0.489  55.503   0.687  1.00  0.88           H   new
ATOM      0 HD13 LEU A 115       2.032  55.404   0.348  1.00  0.88           H   new
ATOM      0 HD21 LEU A 115       2.211  52.414   0.140  1.00  0.88           H   new
ATOM      0 HD22 LEU A 115       3.285  53.239   0.961  1.00  0.88           H   new
ATOM      0 HD23 LEU A 115       2.474  52.075   1.664  1.00  0.88           H   new
ATOM   1787  N   MET A 116       2.919  53.202   6.051  1.00  0.84           N
ATOM   1788  CA  MET A 116       3.381  53.573   7.393  1.00  0.84           C
ATOM   1789  C   MET A 116       4.864  53.928   7.399  1.00  0.84           C
ATOM   1790  O   MET A 116       5.597  53.591   6.467  1.00  0.84           O
ATOM   1791  CB  MET A 116       3.119  52.426   8.369  1.00  0.84           C
ATOM   1792  CG  MET A 116       1.657  52.017   8.432  1.00  0.84           C
ATOM   1793  SD  MET A 116       0.582  53.287   9.140  1.00  0.84           S
ATOM   1794  CE  MET A 116       0.933  53.091  10.893  1.00  0.84           C
ATOM      0  H   MET A 116       3.116  52.390   5.846  1.00  0.84           H   new
ATOM      0  HA  MET A 116       2.885  54.359   7.671  1.00  0.84           H   new
ATOM      0  HB2 MET A 116       3.653  51.659   8.108  1.00  0.84           H   new
ATOM      0  HB3 MET A 116       3.414  52.689   9.255  1.00  0.84           H   new
ATOM      0  HG2 MET A 116       1.349  51.805   7.537  1.00  0.84           H   new
ATOM      0  HG3 MET A 116       1.578  51.206   8.959  1.00  0.84           H   new
ATOM      0  HE1 MET A 116       0.408  53.729  11.402  1.00  0.84           H   new
ATOM      0  HE2 MET A 116       0.704  52.190  11.170  1.00  0.84           H   new
ATOM      0  HE3 MET A 116       1.877  53.248  11.054  1.00  0.84           H   new
ATOM   1804  N   GLN A 117       5.304  54.619   8.443  1.00  0.80           N
ATOM   1805  CA  GLN A 117       6.710  54.945   8.627  1.00  0.80           C
ATOM   1806  C   GLN A 117       7.387  54.043   9.638  1.00  0.80           C
ATOM   1807  O   GLN A 117       6.840  53.707  10.682  1.00  0.80           O
ATOM   1808  CB  GLN A 117       6.882  56.408   9.028  1.00  0.80           C
ATOM   1809  CG  GLN A 117       8.267  56.854   9.362  1.00  0.80           C
ATOM   1810  CD  GLN A 117       8.322  58.324   9.597  1.00  0.80           C
ATOM   1811  NE2 GLN A 117       8.952  58.760  10.689  1.00  0.80           N
ATOM   1812  OE1 GLN A 117       7.776  59.081   8.792  1.00  0.80           O
ATOM      0  H   GLN A 117       4.792  54.913   9.068  1.00  0.80           H   new
ATOM      0  HA  GLN A 117       7.143  54.797   7.772  1.00  0.80           H   new
ATOM      0  HB2 GLN A 117       6.552  56.961   8.303  1.00  0.80           H   new
ATOM      0  HB3 GLN A 117       6.315  56.580   9.796  1.00  0.80           H   new
ATOM      0  HG2 GLN A 117       8.577  56.386  10.153  1.00  0.80           H   new
ATOM      0  HG3 GLN A 117       8.868  56.618   8.638  1.00  0.80           H   new
ATOM      0 HE21 GLN A 117       9.320  58.198  11.226  1.00  0.80           H   new
ATOM      0 HE22 GLN A 117       8.990  59.603  10.856  1.00  0.80           H   new
ATOM   1821  N   SER A 118       8.580  53.640   9.277  1.00  0.77           N
ATOM   1822  CA  SER A 118       9.482  52.850  10.083  1.00  0.77           C
ATOM   1823  C   SER A 118      10.843  53.114   9.481  1.00  0.77           C
ATOM   1824  O   SER A 118      10.923  53.514   8.322  1.00  0.77           O
ATOM   1825  CB  SER A 118       9.138  51.381  10.001  1.00  0.77           C
ATOM   1826  OG  SER A 118       9.401  50.888   8.716  1.00  0.77           O
ATOM      0  H   SER A 118       8.909  53.831   8.506  1.00  0.77           H   new
ATOM      0  HA  SER A 118       9.437  53.083  11.023  1.00  0.77           H   new
ATOM      0  HB2 SER A 118       9.654  50.885  10.656  1.00  0.77           H   new
ATOM      0  HB3 SER A 118       8.202  51.249  10.219  1.00  0.77           H   new
ATOM      0  HG  SER A 118       8.678  50.687   8.339  1.00  0.77           H   new
ATOM   1832  N   TYR A 119      11.901  52.837  10.197  1.00  0.75           N
ATOM   1833  CA  TYR A 119      13.222  53.054   9.636  1.00  0.75           C
ATOM   1834  C   TYR A 119      13.328  52.318   8.310  1.00  0.75           C
ATOM   1835  O   TYR A 119      13.020  51.137   8.205  1.00  0.75           O
ATOM   1836  CB  TYR A 119      14.250  52.625  10.684  1.00  0.75           C
ATOM   1837  CG  TYR A 119      15.700  52.761  10.397  1.00  0.75           C
ATOM   1838  CD1 TYR A 119      16.258  54.015  10.351  1.00  0.75           C
ATOM   1839  CD2 TYR A 119      16.506  51.637  10.292  1.00  0.75           C
ATOM   1840  CE1 TYR A 119      17.608  54.166  10.180  1.00  0.75           C
ATOM   1841  CE2 TYR A 119      17.873  51.781  10.123  1.00  0.75           C
ATOM   1842  CZ  TYR A 119      18.427  53.051  10.068  1.00  0.75           C
ATOM   1843  OH  TYR A 119      19.793  53.216   9.905  1.00  0.75           O
ATOM      0  H   TYR A 119      11.887  52.527  10.999  1.00  0.75           H   new
ATOM      0  HA  TYR A 119      13.394  53.987   9.432  1.00  0.75           H   new
ATOM      0  HB2 TYR A 119      14.067  53.130  11.492  1.00  0.75           H   new
ATOM      0  HB3 TYR A 119      14.082  51.692  10.888  1.00  0.75           H   new
ATOM      0  HD1 TYR A 119      15.716  54.766  10.436  1.00  0.75           H   new
ATOM      0  HD2 TYR A 119      16.129  50.788  10.335  1.00  0.75           H   new
ATOM      0  HE1 TYR A 119      17.977  55.018  10.139  1.00  0.75           H   new
ATOM      0  HE2 TYR A 119      18.416  51.030  10.047  1.00  0.75           H   new
ATOM      0  HH  TYR A 119      19.988  54.029   9.981  1.00  0.75           H   new
ATOM   1853  N   GLY A 120      13.726  53.035   7.276  1.00  0.73           N
ATOM   1854  CA  GLY A 120      13.843  52.442   5.953  1.00  0.73           C
ATOM   1855  C   GLY A 120      12.549  52.394   5.140  1.00  0.73           C
ATOM   1856  O   GLY A 120      12.543  51.849   4.045  1.00  0.73           O
ATOM      0  H   GLY A 120      13.934  53.868   7.316  1.00  0.73           H   new
ATOM      0  HA2 GLY A 120      14.505  52.940   5.449  1.00  0.73           H   new
ATOM      0  HA3 GLY A 120      14.181  51.538   6.049  1.00  0.73           H   new
ATOM   1860  N   TRP A 121      11.454  52.980   5.624  1.00  0.73           N
ATOM   1861  CA  TRP A 121      10.181  52.968   4.877  1.00  0.73           C
ATOM   1862  C   TRP A 121      10.333  53.515   3.465  1.00  0.73           C
ATOM   1863  O   TRP A 121       9.608  53.129   2.556  1.00  0.73           O
ATOM   1864  CB  TRP A 121       9.135  53.823   5.563  1.00  0.73           C
ATOM   1865  CG  TRP A 121       9.445  55.290   5.535  1.00  0.73           C
ATOM   1866  CD1 TRP A 121      10.117  55.993   6.441  1.00  0.73           C
ATOM   1867  CD2 TRP A 121       9.064  56.223   4.530  1.00  0.73           C
ATOM   1868  CE2 TRP A 121       9.536  57.466   4.930  1.00  0.73           C
ATOM   1869  CE3 TRP A 121       8.378  56.108   3.355  1.00  0.73           C
ATOM   1870  NE1 TRP A 121      10.167  57.308   6.087  1.00  0.73           N
ATOM   1871  CZ2 TRP A 121       9.331  58.584   4.197  1.00  0.73           C
ATOM   1872  CZ3 TRP A 121       8.175  57.220   2.610  1.00  0.73           C
ATOM   1873  CH2 TRP A 121       8.636  58.433   3.023  1.00  0.73           C
ATOM      0  H   TRP A 121      11.421  53.390   6.379  1.00  0.73           H   new
ATOM      0  HA  TRP A 121       9.909  52.037   4.846  1.00  0.73           H   new
ATOM      0  HB2 TRP A 121       8.276  53.674   5.137  1.00  0.73           H   new
ATOM      0  HB3 TRP A 121       9.048  53.536   6.486  1.00  0.73           H   new
ATOM      0  HD1 TRP A 121      10.500  55.637   7.210  1.00  0.73           H   new
ATOM      0  HE1 TRP A 121      10.546  57.934   6.540  1.00  0.73           H   new
ATOM      0  HE3 TRP A 121       8.057  55.282   3.072  1.00  0.73           H   new
ATOM      0  HZ2 TRP A 121       9.645  59.414   4.475  1.00  0.73           H   new
ATOM      0  HZ3 TRP A 121       7.714  57.155   1.805  1.00  0.73           H   new
ATOM      0  HH2 TRP A 121       8.475  59.181   2.494  1.00  0.73           H   new
ATOM   1884  N   ASN A 122      11.306  54.399   3.272  1.00  0.73           N
ATOM   1885  CA  ASN A 122      11.571  55.027   1.994  1.00  0.73           C
ATOM   1886  C   ASN A 122      12.100  54.029   0.971  1.00  0.73           C
ATOM   1887  O   ASN A 122      12.144  54.311  -0.231  1.00  0.73           O
ATOM   1888  CB  ASN A 122      12.541  56.172   2.181  1.00  0.73           C
ATOM   1889  CG  ASN A 122      13.862  55.712   2.780  1.00  0.73           C
ATOM   1890  ND2 ASN A 122      14.886  55.749   1.996  1.00  0.73           N
ATOM   1891  OD1 ASN A 122      13.940  55.303   3.949  1.00  0.73           O
ATOM      0  H   ASN A 122      11.840  54.653   3.897  1.00  0.73           H   new
ATOM      0  HA  ASN A 122      10.734  55.371   1.646  1.00  0.73           H   new
ATOM      0  HB2 ASN A 122      12.706  56.597   1.325  1.00  0.73           H   new
ATOM      0  HB3 ASN A 122      12.142  56.842   2.758  1.00  0.73           H   new
ATOM      0 HD21 ASN A 122      15.654  55.485   2.279  1.00  0.73           H   new
ATOM      0 HD22 ASN A 122      14.801  56.038   1.190  1.00  0.73           H   new
ATOM   1898  N   LEU A 123      12.504  52.859   1.447  1.00  0.73           N
ATOM   1899  CA  LEU A 123      13.018  51.810   0.609  1.00  0.73           C
ATOM   1900  C   LEU A 123      11.880  50.837   0.268  1.00  0.73           C
ATOM   1901  O   LEU A 123      12.103  49.860  -0.441  1.00  0.73           O
ATOM   1902  CB  LEU A 123      14.129  51.056   1.359  1.00  0.73           C
ATOM   1903  CG  LEU A 123      15.305  51.918   1.872  1.00  0.73           C
ATOM   1904  CD1 LEU A 123      16.283  51.023   2.603  1.00  0.73           C
ATOM   1905  CD2 LEU A 123      15.947  52.661   0.739  1.00  0.73           C
ATOM      0  H   LEU A 123      12.483  52.657   2.283  1.00  0.73           H   new
ATOM      0  HA  LEU A 123      13.380  52.189  -0.207  1.00  0.73           H   new
ATOM      0  HB2 LEU A 123      13.731  50.600   2.117  1.00  0.73           H   new
ATOM      0  HB3 LEU A 123      14.485  50.372   0.771  1.00  0.73           H   new
ATOM      0  HG  LEU A 123      14.983  52.589   2.494  1.00  0.73           H   new
ATOM      0 HD11 LEU A 123      17.026  51.554   2.930  1.00  0.73           H   new
ATOM      0 HD12 LEU A 123      15.836  50.598   3.352  1.00  0.73           H   new
ATOM      0 HD13 LEU A 123      16.615  50.342   1.997  1.00  0.73           H   new
ATOM      0 HD21 LEU A 123      16.682  53.196   1.078  1.00  0.73           H   new
ATOM      0 HD22 LEU A 123      16.283  52.028   0.086  1.00  0.73           H   new
ATOM      0 HD23 LEU A 123      15.292  53.241   0.320  1.00  0.73           H   new
ATOM   1917  N   VAL A 124      10.662  51.091   0.784  1.00  0.74           N
ATOM   1918  CA  VAL A 124       9.529  50.189   0.578  1.00  0.74           C
ATOM   1919  C   VAL A 124       8.505  50.707  -0.416  1.00  0.74           C
ATOM   1920  O   VAL A 124       7.879  51.756  -0.205  1.00  0.74           O
ATOM   1921  CB  VAL A 124       8.787  49.934   1.906  1.00  0.74           C
ATOM   1922  CG1 VAL A 124       7.593  49.041   1.666  1.00  0.74           C
ATOM   1923  CG2 VAL A 124       9.714  49.296   2.900  1.00  0.74           C
ATOM      0  H   VAL A 124      10.479  51.785   1.257  1.00  0.74           H   new
ATOM      0  HA  VAL A 124       9.920  49.376   0.222  1.00  0.74           H   new
ATOM      0  HB  VAL A 124       8.480  50.782   2.263  1.00  0.74           H   new
ATOM      0 HG11 VAL A 124       7.132  48.885   2.505  1.00  0.74           H   new
ATOM      0 HG12 VAL A 124       6.989  49.470   1.040  1.00  0.74           H   new
ATOM      0 HG13 VAL A 124       7.891  48.194   1.299  1.00  0.74           H   new
ATOM      0 HG21 VAL A 124       9.239  49.139   3.731  1.00  0.74           H   new
ATOM      0 HG22 VAL A 124      10.035  48.451   2.547  1.00  0.74           H   new
ATOM      0 HG23 VAL A 124      10.467  49.885   3.064  1.00  0.74           H   new
ATOM   1933  N   HIS A 125       8.297  49.922  -1.469  1.00  0.76           N
ATOM   1934  CA  HIS A 125       7.365  50.280  -2.523  1.00  0.76           C
ATOM   1935  C   HIS A 125       6.323  49.179  -2.692  1.00  0.76           C
ATOM   1936  O   HIS A 125       6.622  48.113  -3.241  1.00  0.76           O
ATOM   1937  CB  HIS A 125       8.145  50.492  -3.817  1.00  0.76           C
ATOM   1938  CG  HIS A 125       9.230  51.530  -3.628  1.00  0.76           C
ATOM   1939  CD2 HIS A 125      10.573  51.381  -3.482  1.00  0.76           C
ATOM   1940  ND1 HIS A 125       8.979  52.896  -3.540  1.00  0.76           N
ATOM   1941  CE1 HIS A 125      10.123  53.531  -3.347  1.00  0.76           C
ATOM   1942  NE2 HIS A 125      11.106  52.641  -3.313  1.00  0.76           N
ATOM      0  H   HIS A 125       8.693  49.168  -1.589  1.00  0.76           H   new
ATOM      0  HA  HIS A 125       6.900  51.100  -2.293  1.00  0.76           H   new
ATOM      0  HB2 HIS A 125       8.540  49.653  -4.102  1.00  0.76           H   new
ATOM      0  HB3 HIS A 125       7.541  50.775  -4.521  1.00  0.76           H   new
ATOM      0  HD1 HIS A 125       8.206  53.267  -3.601  1.00  0.76           H   new
ATOM      0  HD2 HIS A 125      11.044  50.579  -3.494  1.00  0.76           H   new
ATOM      0  HE1 HIS A 125      10.222  54.451  -3.251  1.00  0.76           H   new
ATOM   1950  N   MET A 126       5.108  49.432  -2.203  1.00  0.77           N
ATOM   1951  CA  MET A 126       4.055  48.425  -2.262  1.00  0.77           C
ATOM   1952  C   MET A 126       3.022  48.701  -3.341  1.00  0.77           C
ATOM   1953  O   MET A 126       2.727  49.858  -3.641  1.00  0.77           O
ATOM   1954  CB  MET A 126       3.365  48.264  -0.915  1.00  0.77           C
ATOM   1955  CG  MET A 126       4.259  47.685   0.159  1.00  0.77           C
ATOM   1956  SD  MET A 126       3.408  47.369   1.710  1.00  0.77           S
ATOM   1957  CE  MET A 126       3.228  48.989   2.394  1.00  0.77           C
ATOM      0  H   MET A 126       4.877  50.175  -1.836  1.00  0.77           H   new
ATOM      0  HA  MET A 126       4.500  47.595  -2.495  1.00  0.77           H   new
ATOM      0  HB2 MET A 126       3.039  49.129  -0.622  1.00  0.77           H   new
ATOM      0  HB3 MET A 126       2.590  47.691  -1.024  1.00  0.77           H   new
ATOM      0  HG2 MET A 126       4.645  46.856  -0.164  1.00  0.77           H   new
ATOM      0  HG3 MET A 126       4.995  48.296   0.321  1.00  0.77           H   new
ATOM      0  HE1 MET A 126       2.772  48.931   3.248  1.00  0.77           H   new
ATOM      0  HE2 MET A 126       4.104  49.386   2.522  1.00  0.77           H   new
ATOM      0  HE3 MET A 126       2.709  49.541   1.788  1.00  0.77           H   new
ATOM   1967  N   LYS A 127       2.447  47.624  -3.879  1.00  0.79           N
ATOM   1968  CA  LYS A 127       1.396  47.704  -4.894  1.00  0.79           C
ATOM   1969  C   LYS A 127       0.171  46.830  -4.580  1.00  0.79           C
ATOM   1970  O   LYS A 127       0.308  45.619  -4.380  1.00  0.79           O
ATOM   1971  CB  LYS A 127       2.011  47.278  -6.230  1.00  0.79           C
ATOM   1972  CG  LYS A 127       1.088  47.330  -7.437  1.00  0.79           C
ATOM   1973  CD  LYS A 127       1.852  46.983  -8.723  1.00  0.79           C
ATOM   1974  CE  LYS A 127       0.948  47.055  -9.941  1.00  0.79           C
ATOM   1975  NZ  LYS A 127       1.678  46.771 -11.210  1.00  0.79           N1+
ATOM      0  H   LYS A 127       2.659  46.819  -3.662  1.00  0.79           H   new
ATOM      0  HA  LYS A 127       1.069  48.617  -4.920  1.00  0.79           H   new
ATOM      0  HB2 LYS A 127       2.778  47.844  -6.408  1.00  0.79           H   new
ATOM      0  HB3 LYS A 127       2.343  46.371  -6.138  1.00  0.79           H   new
ATOM      0  HG2 LYS A 127       0.353  46.709  -7.315  1.00  0.79           H   new
ATOM      0  HG3 LYS A 127       0.700  48.216  -7.515  1.00  0.79           H   new
ATOM      0  HD2 LYS A 127       2.596  47.595  -8.834  1.00  0.79           H   new
ATOM      0  HD3 LYS A 127       2.226  46.091  -8.648  1.00  0.79           H   new
ATOM      0  HE2 LYS A 127       0.222  46.420  -9.840  1.00  0.79           H   new
ATOM      0  HE3 LYS A 127       0.548  47.937  -9.992  1.00  0.79           H   new
ATOM      0  HZ1 LYS A 127       1.113  46.824 -11.896  1.00  0.79           H   new
ATOM      0  HZ2 LYS A 127       2.330  47.367 -11.317  1.00  0.79           H   new
ATOM      0  HZ3 LYS A 127       2.027  45.953 -11.175  1.00  0.79           H   new
ATOM   1989  N   SER A 128      -1.038  47.442  -4.559  1.00  0.79           N
ATOM   1990  CA  SER A 128      -2.273  46.672  -4.312  1.00  0.79           C
ATOM   1991  C   SER A 128      -2.925  46.161  -5.617  1.00  0.79           C
ATOM   1992  O   SER A 128      -3.751  45.237  -5.641  1.00  0.79           O
ATOM   1993  CB  SER A 128      -3.280  47.539  -3.602  1.00  0.79           C
ATOM   1994  OG  SER A 128      -3.737  48.550  -4.450  1.00  0.79           O
ATOM      0  H   SER A 128      -1.157  48.285  -4.683  1.00  0.79           H   new
ATOM      0  HA  SER A 128      -2.020  45.907  -3.772  1.00  0.79           H   new
ATOM      0  HB2 SER A 128      -4.027  46.998  -3.303  1.00  0.79           H   new
ATOM      0  HB3 SER A 128      -2.878  47.930  -2.811  1.00  0.79           H   new
ATOM      0  HG  SER A 128      -3.145  49.142  -4.525  1.00  0.79           H   new
ATOM   2000  N   GLY A 129      -2.586  46.796  -6.735  1.00  0.78           N
ATOM   2001  CA  GLY A 129      -3.201  46.472  -8.029  1.00  0.78           C
ATOM   2002  C   GLY A 129      -2.508  45.313  -8.731  1.00  0.78           C
ATOM   2003  O   GLY A 129      -2.071  45.445  -9.876  1.00  0.78           O
ATOM      0  H   GLY A 129      -1.998  47.423  -6.770  1.00  0.78           H   new
ATOM      0  HA2 GLY A 129      -4.136  46.251  -7.893  1.00  0.78           H   new
ATOM      0  HA3 GLY A 129      -3.175  47.255  -8.601  1.00  0.78           H   new
ATOM   2007  N   VAL A 130      -2.359  44.206  -8.024  1.00  0.76           N
ATOM   2008  CA  VAL A 130      -1.592  43.083  -8.534  1.00  0.76           C
ATOM   2009  C   VAL A 130      -2.050  41.718  -8.057  1.00  0.76           C
ATOM   2010  O   VAL A 130      -2.233  41.492  -6.865  1.00  0.76           O
ATOM   2011  CB  VAL A 130      -0.128  43.306  -8.106  1.00  0.76           C
ATOM   2012  CG1 VAL A 130      -0.092  43.397  -6.610  1.00  0.76           C
ATOM   2013  CG2 VAL A 130       0.792  42.168  -8.581  1.00  0.76           C
ATOM      0  H   VAL A 130      -2.696  44.084  -7.242  1.00  0.76           H   new
ATOM      0  HA  VAL A 130      -1.714  43.065  -9.496  1.00  0.76           H   new
ATOM      0  HB  VAL A 130       0.197  44.123  -8.514  1.00  0.76           H   new
ATOM      0 HG11 VAL A 130       0.822  43.538  -6.316  1.00  0.76           H   new
ATOM      0 HG12 VAL A 130      -0.643  44.140  -6.317  1.00  0.76           H   new
ATOM      0 HG13 VAL A 130      -0.431  42.573  -6.227  1.00  0.76           H   new
ATOM      0 HG21 VAL A 130       1.701  42.345  -8.293  1.00  0.76           H   new
ATOM      0 HG22 VAL A 130       0.491  41.328  -8.201  1.00  0.76           H   new
ATOM      0 HG23 VAL A 130       0.765  42.113  -9.549  1.00  0.76           H   new
ATOM   2023  N   ASP A 131      -2.132  40.776  -8.985  1.00  0.74           N
ATOM   2024  CA  ASP A 131      -2.340  39.393  -8.608  1.00  0.74           C
ATOM   2025  C   ASP A 131      -0.993  38.742  -8.758  1.00  0.74           C
ATOM   2026  O   ASP A 131      -0.519  38.514  -9.872  1.00  0.74           O
ATOM   2027  CB  ASP A 131      -3.394  38.682  -9.446  1.00  0.74           C
ATOM   2028  CG  ASP A 131      -3.663  37.222  -8.939  1.00  0.74           C
ATOM   2029  OD1 ASP A 131      -2.786  36.612  -8.333  1.00  0.74           O
ATOM   2030  OD2 ASP A 131      -4.790  36.765  -9.110  1.00  0.74           O1-
ATOM      0  H   ASP A 131      -2.070  40.917  -9.831  1.00  0.74           H   new
ATOM      0  HA  ASP A 131      -2.685  39.338  -7.703  1.00  0.74           H   new
ATOM      0  HB2 ASP A 131      -4.221  39.189  -9.422  1.00  0.74           H   new
ATOM      0  HB3 ASP A 131      -3.105  38.654 -10.372  1.00  0.74           H   new
ATOM   2035  N   VAL A 132      -0.360  38.467  -7.636  1.00  0.72           N
ATOM   2036  CA  VAL A 132       1.003  37.982  -7.628  1.00  0.72           C
ATOM   2037  C   VAL A 132       1.169  36.637  -8.313  1.00  0.72           C
ATOM   2038  O   VAL A 132       2.248  36.326  -8.813  1.00  0.72           O
ATOM   2039  CB  VAL A 132       1.503  37.916  -6.180  1.00  0.72           C
ATOM   2040  CG1 VAL A 132       1.488  39.324  -5.604  1.00  0.72           C
ATOM   2041  CG2 VAL A 132       0.632  36.985  -5.359  1.00  0.72           C
ATOM      0  H   VAL A 132      -0.709  38.556  -6.855  1.00  0.72           H   new
ATOM      0  HA  VAL A 132       1.537  38.608  -8.142  1.00  0.72           H   new
ATOM      0  HB  VAL A 132       2.407  37.564  -6.156  1.00  0.72           H   new
ATOM      0 HG11 VAL A 132       1.802  39.302  -4.686  1.00  0.72           H   new
ATOM      0 HG12 VAL A 132       2.069  39.895  -6.130  1.00  0.72           H   new
ATOM      0 HG13 VAL A 132       0.584  39.674  -5.627  1.00  0.72           H   new
ATOM      0 HG21 VAL A 132       0.961  36.954  -4.447  1.00  0.72           H   new
ATOM      0 HG22 VAL A 132      -0.282  37.310  -5.362  1.00  0.72           H   new
ATOM      0 HG23 VAL A 132       0.659  36.094  -5.742  1.00  0.72           H   new
ATOM   2051  N   PHE A 133       0.090  35.871  -8.443  1.00  0.70           N
ATOM   2052  CA  PHE A 133       0.197  34.562  -9.063  1.00  0.70           C
ATOM   2053  C   PHE A 133       0.455  34.652 -10.556  1.00  0.70           C
ATOM   2054  O   PHE A 133       0.866  33.669 -11.177  1.00  0.70           O
ATOM   2055  CB  PHE A 133      -1.044  33.735  -8.823  1.00  0.70           C
ATOM   2056  CG  PHE A 133      -1.179  33.209  -7.435  1.00  0.70           C
ATOM   2057  CD1 PHE A 133      -2.161  33.686  -6.592  1.00  0.70           C
ATOM   2058  CD2 PHE A 133      -0.330  32.225  -6.974  1.00  0.70           C
ATOM   2059  CE1 PHE A 133      -2.304  33.173  -5.322  1.00  0.70           C
ATOM   2060  CE2 PHE A 133      -0.474  31.717  -5.716  1.00  0.70           C
ATOM   2061  CZ  PHE A 133      -1.461  32.180  -4.888  1.00  0.70           C
ATOM      0  H   PHE A 133      -0.700  36.089  -8.182  1.00  0.70           H   new
ATOM      0  HA  PHE A 133       0.958  34.129  -8.646  1.00  0.70           H   new
ATOM      0  HB2 PHE A 133      -1.823  34.275  -9.029  1.00  0.70           H   new
ATOM      0  HB3 PHE A 133      -1.045  32.988  -9.441  1.00  0.70           H   new
ATOM      0  HD1 PHE A 133      -2.732  34.360  -6.884  1.00  0.70           H   new
ATOM      0  HD2 PHE A 133       0.347  31.905  -7.526  1.00  0.70           H   new
ATOM      0  HE1 PHE A 133      -2.970  33.498  -4.760  1.00  0.70           H   new
ATOM      0  HE2 PHE A 133       0.103  31.051  -5.419  1.00  0.70           H   new
ATOM      0  HZ  PHE A 133      -1.560  31.823  -4.035  1.00  0.70           H   new
ATOM   2071  N   HIS A 134       0.164  35.808 -11.143  1.00  0.70           N
ATOM   2072  CA  HIS A 134       0.357  35.995 -12.565  1.00  0.70           C
ATOM   2073  C   HIS A 134       1.461  37.007 -12.861  1.00  0.70           C
ATOM   2074  O   HIS A 134       1.624  37.433 -14.004  1.00  0.70           O
ATOM   2075  CB  HIS A 134      -0.956  36.431 -13.211  1.00  0.70           C
ATOM   2076  CG  HIS A 134      -2.038  35.386 -13.122  1.00  0.70           C
ATOM   2077  CD2 HIS A 134      -3.171  35.325 -12.377  1.00  0.70           C
ATOM   2078  ND1 HIS A 134      -2.009  34.225 -13.870  1.00  0.70           N
ATOM   2079  CE1 HIS A 134      -3.077  33.498 -13.597  1.00  0.70           C
ATOM   2080  NE2 HIS A 134      -3.802  34.142 -12.700  1.00  0.70           N
ATOM      0  H   HIS A 134      -0.147  36.495 -10.730  1.00  0.70           H   new
ATOM      0  HA  HIS A 134       0.637  35.147 -12.944  1.00  0.70           H   new
ATOM      0  HB2 HIS A 134      -1.265  37.245 -12.784  1.00  0.70           H   new
ATOM      0  HB3 HIS A 134      -0.796  36.643 -14.144  1.00  0.70           H   new
ATOM      0  HD2 HIS A 134      -3.466  35.960 -11.765  1.00  0.70           H   new
ATOM      0  HE1 HIS A 134      -3.284  32.673 -13.973  1.00  0.70           H   new
ATOM      0  HE2 HIS A 134      -4.548  33.868 -12.370  1.00  0.70           H   new
ATOM   2088  N   LYS A 135       2.215  37.409 -11.834  1.00  0.69           N
ATOM   2089  CA  LYS A 135       3.309  38.347 -12.039  1.00  0.69           C
ATOM   2090  C   LYS A 135       4.537  37.590 -12.547  1.00  0.69           C
ATOM   2091  O   LYS A 135       4.927  36.616 -11.911  1.00  0.69           O
ATOM   2092  CB  LYS A 135       3.650  39.086 -10.738  1.00  0.69           C
ATOM   2093  CG  LYS A 135       4.824  40.052 -10.877  1.00  0.69           C
ATOM   2094  CD  LYS A 135       5.099  40.861  -9.621  1.00  0.69           C
ATOM   2095  CE  LYS A 135       6.498  41.490  -9.705  1.00  0.69           C
ATOM   2096  NZ  LYS A 135       6.653  42.428 -10.857  1.00  0.69           N1+
ATOM      0  H   LYS A 135       2.107  37.151 -11.021  1.00  0.69           H   new
ATOM      0  HA  LYS A 135       3.035  39.006 -12.696  1.00  0.69           H   new
ATOM      0  HB2 LYS A 135       2.869  39.578 -10.440  1.00  0.69           H   new
ATOM      0  HB3 LYS A 135       3.856  38.435 -10.049  1.00  0.69           H   new
ATOM      0  HG2 LYS A 135       5.620  39.550 -11.110  1.00  0.69           H   new
ATOM      0  HG3 LYS A 135       4.647  40.660 -11.612  1.00  0.69           H   new
ATOM      0  HD2 LYS A 135       4.429  41.555  -9.520  1.00  0.69           H   new
ATOM      0  HD3 LYS A 135       5.038  40.291  -8.839  1.00  0.69           H   new
ATOM      0  HE2 LYS A 135       6.682  41.967  -8.880  1.00  0.69           H   new
ATOM      0  HE3 LYS A 135       7.160  40.784  -9.779  1.00  0.69           H   new
ATOM      0  HZ1 LYS A 135       7.447  42.828 -10.810  1.00  0.69           H   new
ATOM      0  HZ2 LYS A 135       6.596  41.973 -11.620  1.00  0.69           H   new
ATOM      0  HZ3 LYS A 135       6.009  43.042 -10.829  1.00  0.69           H   new
ATOM   2110  N   PRO A 136       5.157  37.960 -13.689  1.00  0.68           N
ATOM   2111  CA  PRO A 136       6.372  37.340 -14.178  1.00  0.68           C
ATOM   2112  C   PRO A 136       7.416  37.484 -13.100  1.00  0.68           C
ATOM   2113  O   PRO A 136       7.498  38.539 -12.472  1.00  0.68           O
ATOM   2114  CB  PRO A 136       6.717  38.195 -15.404  1.00  0.68           C
ATOM   2115  CG  PRO A 136       5.379  38.743 -15.862  1.00  0.68           C
ATOM   2116  CD  PRO A 136       4.593  38.987 -14.586  1.00  0.68           C
ATOM      0  HA  PRO A 136       6.303  36.398 -14.399  1.00  0.68           H   new
ATOM      0  HB2 PRO A 136       7.333  38.909 -15.177  1.00  0.68           H   new
ATOM      0  HB3 PRO A 136       7.140  37.665 -16.098  1.00  0.68           H   new
ATOM      0  HG2 PRO A 136       5.490  39.563 -16.368  1.00  0.68           H   new
ATOM      0  HG3 PRO A 136       4.922  38.113 -16.441  1.00  0.68           H   new
ATOM      0  HD2 PRO A 136       4.726  39.884 -14.242  1.00  0.68           H   new
ATOM      0  HD3 PRO A 136       3.639  38.872 -14.718  1.00  0.68           H   new
ATOM   2124  N   ALA A 137       8.223  36.462 -12.868  1.00  0.67           N
ATOM   2125  CA  ALA A 137       9.211  36.639 -11.820  1.00  0.67           C
ATOM   2126  C   ALA A 137      10.234  37.694 -12.189  1.00  0.67           C
ATOM   2127  O   ALA A 137      10.627  37.830 -13.350  1.00  0.67           O
ATOM   2128  CB  ALA A 137       9.904  35.356 -11.510  1.00  0.67           C
ATOM      0  H   ALA A 137       8.221  35.705 -13.275  1.00  0.67           H   new
ATOM      0  HA  ALA A 137       8.733  36.937 -11.031  1.00  0.67           H   new
ATOM      0  HB1 ALA A 137      10.557  35.502 -10.808  1.00  0.67           H   new
ATOM      0  HB2 ALA A 137       9.254  34.700 -11.214  1.00  0.67           H   new
ATOM      0  HB3 ALA A 137      10.353  35.030 -12.306  1.00  0.67           H   new
ATOM   2134  N   GLU A 138      10.680  38.412 -11.177  1.00  0.64           N
ATOM   2135  CA  GLU A 138      11.719  39.416 -11.287  1.00  0.64           C
ATOM   2136  C   GLU A 138      12.946  38.895 -10.535  1.00  0.64           C
ATOM   2137  O   GLU A 138      12.784  38.276  -9.490  1.00  0.64           O
ATOM   2138  CB  GLU A 138      11.203  40.736 -10.683  1.00  0.64           C
ATOM   2139  CG  GLU A 138      12.141  41.921 -10.716  1.00  0.64           C
ATOM   2140  CD  GLU A 138      11.498  43.206 -10.152  1.00  0.64           C
ATOM   2141  OE1 GLU A 138      10.285  43.248 -10.058  1.00  0.64           O
ATOM   2142  OE2 GLU A 138      12.234  44.125  -9.773  1.00  0.64           O1-
ATOM      0  H   GLU A 138      10.376  38.326 -10.377  1.00  0.64           H   new
ATOM      0  HA  GLU A 138      11.960  39.586 -12.211  1.00  0.64           H   new
ATOM      0  HB2 GLU A 138      10.389  40.983 -11.150  1.00  0.64           H   new
ATOM      0  HB3 GLU A 138      10.960  40.570  -9.759  1.00  0.64           H   new
ATOM      0  HG2 GLU A 138      12.938  41.712 -10.205  1.00  0.64           H   new
ATOM      0  HG3 GLU A 138      12.424  42.080 -11.630  1.00  0.64           H   new
ATOM   2149  N   PRO A 139      14.170  39.040 -11.028  1.00  0.62           N
ATOM   2150  CA  PRO A 139      15.355  38.704 -10.269  1.00  0.62           C
ATOM   2151  C   PRO A 139      15.355  39.497  -8.971  1.00  0.62           C
ATOM   2152  O   PRO A 139      15.038  40.691  -8.969  1.00  0.62           O
ATOM   2153  CB  PRO A 139      16.485  39.121 -11.200  1.00  0.62           C
ATOM   2154  CG  PRO A 139      15.872  39.025 -12.598  1.00  0.62           C
ATOM   2155  CD  PRO A 139      14.416  39.444 -12.422  1.00  0.62           C
ATOM      0  HA  PRO A 139      15.425  37.771 -10.012  1.00  0.62           H   new
ATOM      0  HB2 PRO A 139      16.789  40.022 -11.007  1.00  0.62           H   new
ATOM      0  HB3 PRO A 139      17.254  38.536 -11.109  1.00  0.62           H   new
ATOM      0  HG2 PRO A 139      16.332  39.607 -13.223  1.00  0.62           H   new
ATOM      0  HG3 PRO A 139      15.938  38.123 -12.949  1.00  0.62           H   new
ATOM      0  HD2 PRO A 139      14.290  40.397 -12.555  1.00  0.62           H   new
ATOM      0  HD3 PRO A 139      13.826  38.990 -13.044  1.00  0.62           H   new
ATOM   2163  N   ALA A 140      15.774  38.864  -7.889  1.00  0.60           N
ATOM   2164  CA  ALA A 140      15.842  39.480  -6.563  1.00  0.60           C
ATOM   2165  C   ALA A 140      16.917  38.770  -5.798  1.00  0.60           C
ATOM   2166  O   ALA A 140      17.385  37.730  -6.243  1.00  0.60           O
ATOM   2167  CB  ALA A 140      14.509  39.401  -5.826  1.00  0.60           C
ATOM      0  H   ALA A 140      16.034  38.044  -7.899  1.00  0.60           H   new
ATOM      0  HA  ALA A 140      16.045  40.425  -6.651  1.00  0.60           H   new
ATOM      0  HB1 ALA A 140      14.595  39.819  -4.955  1.00  0.60           H   new
ATOM      0  HB2 ALA A 140      13.827  39.863  -6.339  1.00  0.60           H   new
ATOM      0  HB3 ALA A 140      14.255  38.471  -5.715  1.00  0.60           H   new
ATOM   2173  N   ASP A 141      17.352  39.336  -4.686  1.00  0.58           N
ATOM   2174  CA  ASP A 141      18.338  38.659  -3.868  1.00  0.58           C
ATOM   2175  C   ASP A 141      17.617  37.813  -2.822  1.00  0.58           C
ATOM   2176  O   ASP A 141      18.027  36.677  -2.529  1.00  0.58           O
ATOM   2177  CB  ASP A 141      19.237  39.695  -3.214  1.00  0.58           C
ATOM   2178  CG  ASP A 141      20.054  40.507  -4.240  1.00  0.58           C
ATOM   2179  OD1 ASP A 141      20.783  39.903  -4.994  1.00  0.58           O
ATOM   2180  OD2 ASP A 141      19.905  41.729  -4.290  1.00  0.58           O1-
ATOM      0  H   ASP A 141      17.093  40.101  -4.390  1.00  0.58           H   new
ATOM      0  HA  ASP A 141      18.890  38.074  -4.410  1.00  0.58           H   new
ATOM      0  HB2 ASP A 141      18.694  40.301  -2.686  1.00  0.58           H   new
ATOM      0  HB3 ASP A 141      19.844  39.251  -2.602  1.00  0.58           H   new
ATOM   2185  N   THR A 142      16.490  38.340  -2.334  1.00  0.58           N
ATOM   2186  CA  THR A 142      15.680  37.642  -1.344  1.00  0.58           C
ATOM   2187  C   THR A 142      14.203  37.640  -1.765  1.00  0.58           C
ATOM   2188  O   THR A 142      13.684  38.696  -2.146  1.00  0.58           O
ATOM   2189  CB  THR A 142      15.784  38.335   0.032  1.00  0.58           C
ATOM   2190  CG2 THR A 142      14.952  37.595   1.095  1.00  0.58           C
ATOM   2191  OG1 THR A 142      17.168  38.404   0.462  1.00  0.58           O
ATOM      0  H   THR A 142      16.179  39.107  -2.568  1.00  0.58           H   new
ATOM      0  HA  THR A 142      16.012  36.733  -1.283  1.00  0.58           H   new
ATOM      0  HB  THR A 142      15.431  39.233  -0.066  1.00  0.58           H   new
ATOM      0  HG1 THR A 142      17.321  37.791   1.015  1.00  0.58           H   new
ATOM      0 HG21 THR A 142      15.036  38.051   1.947  1.00  0.58           H   new
ATOM      0 HG22 THR A 142      14.020  37.582   0.826  1.00  0.58           H   new
ATOM      0 HG23 THR A 142      15.275  36.685   1.183  1.00  0.58           H   new
ATOM   2199  N   VAL A 143      13.538  36.481  -1.696  1.00  0.59           N
ATOM   2200  CA  VAL A 143      12.097  36.439  -1.988  1.00  0.59           C
ATOM   2201  C   VAL A 143      11.306  35.878  -0.827  1.00  0.59           C
ATOM   2202  O   VAL A 143      11.511  34.748  -0.373  1.00  0.59           O
ATOM   2203  CB  VAL A 143      11.777  35.659  -3.271  1.00  0.59           C
ATOM   2204  CG1 VAL A 143      10.237  35.592  -3.510  1.00  0.59           C
ATOM   2205  CG2 VAL A 143      12.438  36.381  -4.449  1.00  0.59           C
ATOM      0  H   VAL A 143      13.891  35.725  -1.487  1.00  0.59           H   new
ATOM      0  HA  VAL A 143      11.828  37.360  -2.129  1.00  0.59           H   new
ATOM      0  HB  VAL A 143      12.113  34.753  -3.187  1.00  0.59           H   new
ATOM      0 HG11 VAL A 143      10.057  35.096  -4.324  1.00  0.59           H   new
ATOM      0 HG12 VAL A 143       9.812  35.147  -2.760  1.00  0.59           H   new
ATOM      0 HG13 VAL A 143       9.883  36.491  -3.595  1.00  0.59           H   new
ATOM      0 HG21 VAL A 143      12.247  35.902  -5.271  1.00  0.59           H   new
ATOM      0 HG22 VAL A 143      12.089  37.284  -4.513  1.00  0.59           H   new
ATOM      0 HG23 VAL A 143      13.398  36.415  -4.311  1.00  0.59           H   new
ATOM   2215  N   LEU A 144      10.377  36.681  -0.378  1.00  0.61           N
ATOM   2216  CA  LEU A 144       9.541  36.335   0.731  1.00  0.61           C
ATOM   2217  C   LEU A 144       8.119  36.144   0.206  1.00  0.61           C
ATOM   2218  O   LEU A 144       7.712  36.822  -0.745  1.00  0.61           O
ATOM   2219  CB  LEU A 144       9.610  37.468   1.743  1.00  0.61           C
ATOM   2220  CG  LEU A 144      10.996  37.904   2.193  1.00  0.61           C
ATOM   2221  CD1 LEU A 144      10.852  39.086   3.061  1.00  0.61           C
ATOM   2222  CD2 LEU A 144      11.683  36.800   2.962  1.00  0.61           C
ATOM      0  H   LEU A 144      10.212  37.455  -0.715  1.00  0.61           H   new
ATOM      0  HA  LEU A 144       9.828  35.515   1.162  1.00  0.61           H   new
ATOM      0  HB2 LEU A 144       9.159  38.239   1.365  1.00  0.61           H   new
ATOM      0  HB3 LEU A 144       9.107  37.202   2.529  1.00  0.61           H   new
ATOM      0  HG  LEU A 144      11.534  38.113   1.414  1.00  0.61           H   new
ATOM      0 HD11 LEU A 144      11.728  39.378   3.358  1.00  0.61           H   new
ATOM      0 HD12 LEU A 144      10.424  39.801   2.565  1.00  0.61           H   new
ATOM      0 HD13 LEU A 144      10.309  38.857   3.832  1.00  0.61           H   new
ATOM      0 HD21 LEU A 144      12.564  37.098   3.239  1.00  0.61           H   new
ATOM      0 HD22 LEU A 144      11.157  36.575   3.745  1.00  0.61           H   new
ATOM      0 HD23 LEU A 144      11.770  36.017   2.396  1.00  0.61           H   new
ATOM   2234  N   CYS A 145       7.348  35.261   0.823  1.00  0.65           N
ATOM   2235  CA  CYS A 145       5.971  35.089   0.380  1.00  0.65           C
ATOM   2236  C   CYS A 145       5.041  34.604   1.486  1.00  0.65           C
ATOM   2237  O   CYS A 145       5.363  33.677   2.223  1.00  0.65           O
ATOM   2238  CB  CYS A 145       5.922  34.099  -0.774  1.00  0.65           C
ATOM   2239  SG  CYS A 145       4.322  33.899  -1.462  1.00  0.65           S
ATOM      0  H   CYS A 145       7.591  34.764   1.481  1.00  0.65           H   new
ATOM      0  HA  CYS A 145       5.659  35.964   0.101  1.00  0.65           H   new
ATOM      0  HB2 CYS A 145       6.530  34.395  -1.470  1.00  0.65           H   new
ATOM      0  HB3 CYS A 145       6.243  33.237  -0.465  1.00  0.65           H   new
ATOM      0  HG  CYS A 145       3.626  33.301  -0.689  1.00  0.65           H   new
ATOM   2245  N   ASP A 146       3.873  35.229   1.584  1.00  0.71           N
ATOM   2246  CA  ASP A 146       2.873  34.861   2.585  1.00  0.71           C
ATOM   2247  C   ASP A 146       1.462  35.058   2.027  1.00  0.71           C
ATOM   2248  O   ASP A 146       0.781  36.030   2.352  1.00  0.71           O
ATOM   2249  CB  ASP A 146       3.087  35.726   3.858  1.00  0.71           C
ATOM   2250  CG  ASP A 146       2.184  35.329   5.107  1.00  0.71           C
ATOM   2251  OD1 ASP A 146       1.214  34.621   4.926  1.00  0.71           O
ATOM   2252  OD2 ASP A 146       2.496  35.711   6.215  1.00  0.71           O1-
ATOM      0  H   ASP A 146       3.636  35.879   1.073  1.00  0.71           H   new
ATOM      0  HA  ASP A 146       2.973  33.924   2.815  1.00  0.71           H   new
ATOM      0  HB2 ASP A 146       4.019  35.666   4.119  1.00  0.71           H   new
ATOM      0  HB3 ASP A 146       2.914  36.654   3.634  1.00  0.71           H   new
ATOM   2257  N   ILE A 147       1.035  34.131   1.165  1.00  0.79           N
ATOM   2258  CA  ILE A 147      -0.266  34.245   0.506  1.00  0.79           C
ATOM   2259  C   ILE A 147      -1.042  32.921   0.619  1.00  0.79           C
ATOM   2260  O   ILE A 147      -0.471  31.898   0.990  1.00  0.79           O
ATOM   2261  CB  ILE A 147      -0.089  34.689  -0.962  1.00  0.79           C
ATOM   2262  CG1 ILE A 147       0.611  33.700  -1.727  1.00  0.79           C
ATOM   2263  CG2 ILE A 147       0.660  35.961  -1.054  1.00  0.79           C
ATOM   2264  CD1 ILE A 147       0.748  34.101  -3.164  1.00  0.79           C
ATOM      0  H   ILE A 147       1.484  33.430   0.950  1.00  0.79           H   new
ATOM      0  HA  ILE A 147      -0.790  34.927   0.954  1.00  0.79           H   new
ATOM      0  HB  ILE A 147      -0.982  34.808  -1.322  1.00  0.79           H   new
ATOM      0 HG12 ILE A 147       1.492  33.560  -1.345  1.00  0.79           H   new
ATOM      0 HG13 ILE A 147       0.139  32.854  -1.671  1.00  0.79           H   new
ATOM      0 HG21 ILE A 147       0.755  36.214  -1.986  1.00  0.79           H   new
ATOM      0 HG22 ILE A 147       0.178  36.656  -0.578  1.00  0.79           H   new
ATOM      0 HG23 ILE A 147       1.539  35.849  -0.658  1.00  0.79           H   new
ATOM      0 HD11 ILE A 147       1.225  33.410  -3.649  1.00  0.79           H   new
ATOM      0 HD12 ILE A 147      -0.133  34.219  -3.553  1.00  0.79           H   new
ATOM      0 HD13 ILE A 147       1.240  34.935  -3.222  1.00  0.79           H   new
ATOM   2276  N   GLY A 148      -2.338  32.932   0.282  1.00  0.90           N
ATOM   2277  CA  GLY A 148      -3.167  31.711   0.312  1.00  0.90           C
ATOM   2278  C   GLY A 148      -4.142  31.651   1.505  1.00  0.90           C
ATOM   2279  O   GLY A 148      -5.013  30.776   1.569  1.00  0.90           O
ATOM      0  H   GLY A 148      -2.760  33.638   0.032  1.00  0.90           H   new
ATOM      0  HA2 GLY A 148      -3.674  31.654  -0.513  1.00  0.90           H   new
ATOM      0  HA3 GLY A 148      -2.585  30.936   0.341  1.00  0.90           H   new
ATOM   2283  N   GLU A 149      -3.996  32.600   2.425  1.00  1.03           N
ATOM   2284  CA  GLU A 149      -4.844  32.752   3.615  1.00  1.03           C
ATOM   2285  C   GLU A 149      -5.049  31.453   4.410  1.00  1.03           C
ATOM   2286  O   GLU A 149      -4.078  30.852   4.867  1.00  1.03           O
ATOM   2287  CB  GLU A 149      -6.191  33.337   3.178  1.00  1.03           C
ATOM   2288  CG  GLU A 149      -6.072  34.706   2.518  1.00  1.03           C
ATOM   2289  CD  GLU A 149      -7.392  35.290   2.106  1.00  1.03           C
ATOM   2290  OE1 GLU A 149      -8.200  34.571   1.567  1.00  1.03           O
ATOM   2291  OE2 GLU A 149      -7.588  36.457   2.317  1.00  1.03           O1-
ATOM      0  H   GLU A 149      -3.379  33.197   2.375  1.00  1.03           H   new
ATOM      0  HA  GLU A 149      -4.385  33.350   4.225  1.00  1.03           H   new
ATOM      0  HB2 GLU A 149      -6.617  32.723   2.559  1.00  1.03           H   new
ATOM      0  HB3 GLU A 149      -6.771  33.408   3.952  1.00  1.03           H   new
ATOM      0  HG2 GLU A 149      -5.634  35.316   3.132  1.00  1.03           H   new
ATOM      0  HG3 GLU A 149      -5.502  34.632   1.737  1.00  1.03           H   new
ATOM   2298  N   SER A 150      -6.314  31.059   4.610  1.00  1.16           N
ATOM   2299  CA  SER A 150      -6.689  29.853   5.362  1.00  1.16           C
ATOM   2300  C   SER A 150      -8.124  29.425   5.032  1.00  1.16           C
ATOM   2301  O   SER A 150      -8.978  30.259   4.716  1.00  1.16           O
ATOM   2302  CB  SER A 150      -6.504  30.054   6.861  1.00  1.16           C
ATOM   2303  OG  SER A 150      -6.909  28.911   7.584  1.00  1.16           O
ATOM      0  H   SER A 150      -6.990  31.494   4.306  1.00  1.16           H   new
ATOM      0  HA  SER A 150      -6.094  29.137   5.089  1.00  1.16           H   new
ATOM      0  HB2 SER A 150      -5.573  30.247   7.051  1.00  1.16           H   new
ATOM      0  HB3 SER A 150      -7.018  30.823   7.153  1.00  1.16           H   new
ATOM      0  HG  SER A 150      -6.738  28.221   7.137  1.00  1.16           H   new
ATOM   2309  N   ASN A 151      -8.368  28.119   5.081  1.00  1.25           N
ATOM   2310  CA  ASN A 151      -9.665  27.507   4.788  1.00  1.25           C
ATOM   2311  C   ASN A 151      -9.818  26.179   5.562  1.00  1.25           C
ATOM   2312  O   ASN A 151      -9.005  25.283   5.396  1.00  1.25           O
ATOM   2313  CB  ASN A 151      -9.832  27.265   3.297  1.00  1.25           C
ATOM   2314  CG  ASN A 151     -11.248  26.801   2.903  1.00  1.25           C
ATOM   2315  ND2 ASN A 151     -11.873  27.564   2.036  1.00  1.25           N
ATOM   2316  OD1 ASN A 151     -11.780  25.777   3.368  1.00  1.25           O
ATOM      0  H   ASN A 151      -7.764  27.544   5.293  1.00  1.25           H   new
ATOM      0  HA  ASN A 151     -10.358  28.122   5.074  1.00  1.25           H   new
ATOM      0  HB2 ASN A 151      -9.623  28.083   2.819  1.00  1.25           H   new
ATOM      0  HB3 ASN A 151      -9.189  26.597   3.011  1.00  1.25           H   new
ATOM      0 HD21 ASN A 151     -12.668  27.360   1.778  1.00  1.25           H   new
ATOM      0 HD22 ASN A 151     -11.488  28.268   1.726  1.00  1.25           H   new
ATOM   2323  N   PRO A 152     -10.857  25.972   6.390  1.00  1.27           N
ATOM   2324  CA  PRO A 152     -11.064  24.744   7.160  1.00  1.27           C
ATOM   2325  C   PRO A 152     -10.867  23.456   6.323  1.00  1.27           C
ATOM   2326  O   PRO A 152     -10.499  22.409   6.880  1.00  1.27           O
ATOM   2327  CB  PRO A 152     -12.524  24.903   7.602  1.00  1.27           C
ATOM   2328  CG  PRO A 152     -12.714  26.406   7.720  1.00  1.27           C
ATOM   2329  CD  PRO A 152     -11.902  26.997   6.585  1.00  1.27           C
ATOM      0  HA  PRO A 152     -10.428  24.641   7.885  1.00  1.27           H   new
ATOM      0  HB2 PRO A 152     -13.135  24.518   6.954  1.00  1.27           H   new
ATOM      0  HB3 PRO A 152     -12.689  24.457   8.447  1.00  1.27           H   new
ATOM      0  HG2 PRO A 152     -13.650  26.648   7.645  1.00  1.27           H   new
ATOM      0  HG3 PRO A 152     -12.405  26.732   8.580  1.00  1.27           H   new
ATOM      0  HD2 PRO A 152     -12.436  27.128   5.786  1.00  1.27           H   new
ATOM      0  HD3 PRO A 152     -11.525  27.860   6.819  1.00  1.27           H   new
ATOM   2337  N   SER A 153     -11.131  23.501   5.012  1.00  1.23           N
ATOM   2338  CA  SER A 153     -10.945  22.327   4.175  1.00  1.23           C
ATOM   2339  C   SER A 153      -9.496  22.271   3.715  1.00  1.23           C
ATOM   2340  O   SER A 153      -9.055  23.084   2.892  1.00  1.23           O
ATOM   2341  CB  SER A 153     -11.859  22.366   2.978  1.00  1.23           C
ATOM   2342  OG  SER A 153     -11.598  21.293   2.113  1.00  1.23           O
ATOM      0  H   SER A 153     -11.416  24.199   4.597  1.00  1.23           H   new
ATOM      0  HA  SER A 153     -11.161  21.536   4.693  1.00  1.23           H   new
ATOM      0  HB2 SER A 153     -12.783  22.333   3.271  1.00  1.23           H   new
ATOM      0  HB3 SER A 153     -11.742  23.204   2.504  1.00  1.23           H   new
ATOM      0  HG  SER A 153     -12.117  21.331   1.454  1.00  1.23           H   new
ATOM   2348  N   CYS A 154      -8.772  21.258   4.187  1.00  1.14           N
ATOM   2349  CA  CYS A 154      -7.350  21.148   3.881  1.00  1.14           C
ATOM   2350  C   CYS A 154      -7.087  21.007   2.395  1.00  1.14           C
ATOM   2351  O   CYS A 154      -6.024  21.379   1.921  1.00  1.14           O
ATOM   2352  CB  CYS A 154      -6.733  19.935   4.559  1.00  1.14           C
ATOM   2353  SG  CYS A 154      -7.366  18.367   3.953  1.00  1.14           S
ATOM      0  H   CYS A 154      -9.084  20.628   4.683  1.00  1.14           H   new
ATOM      0  HA  CYS A 154      -6.951  21.970   4.208  1.00  1.14           H   new
ATOM      0  HB2 CYS A 154      -5.772  19.957   4.431  1.00  1.14           H   new
ATOM      0  HB3 CYS A 154      -6.894  19.992   5.514  1.00  1.14           H   new
ATOM      0  HG  CYS A 154      -6.829  17.466   4.536  1.00  1.14           H   new
ATOM   2359  N   GLU A 155      -8.057  20.493   1.644  1.00  1.02           N
ATOM   2360  CA  GLU A 155      -7.886  20.327   0.205  1.00  1.02           C
ATOM   2361  C   GLU A 155      -7.713  21.681  -0.487  1.00  1.02           C
ATOM   2362  O   GLU A 155      -7.034  21.797  -1.513  1.00  1.02           O
ATOM   2363  CB  GLU A 155      -9.071  19.570  -0.386  1.00  1.02           C
ATOM   2364  CG  GLU A 155      -9.146  18.107   0.050  1.00  1.02           C
ATOM   2365  CD  GLU A 155     -10.321  17.351  -0.536  1.00  1.02           C
ATOM   2366  OE1 GLU A 155     -11.149  17.958  -1.174  1.00  1.02           O
ATOM   2367  OE2 GLU A 155     -10.382  16.159  -0.340  1.00  1.02           O1-
ATOM      0  H   GLU A 155      -8.819  20.235   1.947  1.00  1.02           H   new
ATOM      0  HA  GLU A 155      -7.080  19.809   0.053  1.00  1.02           H   new
ATOM      0  HB2 GLU A 155      -9.892  20.018  -0.128  1.00  1.02           H   new
ATOM      0  HB3 GLU A 155      -9.019  19.608  -1.354  1.00  1.02           H   new
ATOM      0  HG2 GLU A 155      -8.324  17.660  -0.207  1.00  1.02           H   new
ATOM      0  HG3 GLU A 155      -9.199  18.069   1.018  1.00  1.02           H   new
ATOM   2374  N   VAL A 156      -8.360  22.712   0.059  1.00  0.91           N
ATOM   2375  CA  VAL A 156      -8.284  24.038  -0.520  1.00  0.91           C
ATOM   2376  C   VAL A 156      -6.946  24.623  -0.159  1.00  0.91           C
ATOM   2377  O   VAL A 156      -6.239  25.179  -1.003  1.00  0.91           O
ATOM   2378  CB  VAL A 156      -9.385  24.945   0.026  1.00  0.91           C
ATOM   2379  CG1 VAL A 156      -9.189  26.358  -0.496  1.00  0.91           C
ATOM   2380  CG2 VAL A 156     -10.738  24.385  -0.344  1.00  0.91           C
ATOM      0  H   VAL A 156      -8.847  22.657   0.766  1.00  0.91           H   new
ATOM      0  HA  VAL A 156      -8.396  23.973  -1.481  1.00  0.91           H   new
ATOM      0  HB  VAL A 156      -9.338  24.980   0.994  1.00  0.91           H   new
ATOM      0 HG11 VAL A 156      -9.889  26.932  -0.148  1.00  0.91           H   new
ATOM      0 HG12 VAL A 156      -8.325  26.692  -0.209  1.00  0.91           H   new
ATOM      0 HG13 VAL A 156      -9.227  26.353  -1.465  1.00  0.91           H   new
ATOM      0 HG21 VAL A 156     -11.434  24.964   0.004  1.00  0.91           H   new
ATOM      0 HG22 VAL A 156     -10.814  24.334  -1.310  1.00  0.91           H   new
ATOM      0 HG23 VAL A 156     -10.836  23.498   0.035  1.00  0.91           H   new
ATOM   2390  N   GLU A 157      -6.583  24.477   1.112  1.00  0.82           N
ATOM   2391  CA  GLU A 157      -5.311  25.010   1.567  1.00  0.82           C
ATOM   2392  C   GLU A 157      -4.161  24.336   0.820  1.00  0.82           C
ATOM   2393  O   GLU A 157      -3.193  24.993   0.427  1.00  0.82           O
ATOM   2394  CB  GLU A 157      -5.159  24.828   3.075  1.00  0.82           C
ATOM   2395  CG  GLU A 157      -6.077  25.719   3.931  1.00  0.82           C
ATOM   2396  CD  GLU A 157      -5.901  25.589   5.489  1.00  0.82           C
ATOM   2397  OE1 GLU A 157      -5.286  24.675   5.962  1.00  0.82           O
ATOM   2398  OE2 GLU A 157      -6.381  26.477   6.180  1.00  0.82           O1-
ATOM      0  H   GLU A 157      -7.051  24.080   1.714  1.00  0.82           H   new
ATOM      0  HA  GLU A 157      -5.287  25.961   1.377  1.00  0.82           H   new
ATOM      0  HB2 GLU A 157      -5.334  23.900   3.295  1.00  0.82           H   new
ATOM      0  HB3 GLU A 157      -4.237  25.008   3.318  1.00  0.82           H   new
ATOM      0  HG2 GLU A 157      -5.925  26.644   3.682  1.00  0.82           H   new
ATOM      0  HG3 GLU A 157      -6.998  25.513   3.709  1.00  0.82           H   new
ATOM   2405  N   GLU A 158      -4.306  23.035   0.562  1.00  0.75           N
ATOM   2406  CA  GLU A 158      -3.312  22.272  -0.165  1.00  0.75           C
ATOM   2407  C   GLU A 158      -3.124  22.823  -1.567  1.00  0.75           C
ATOM   2408  O   GLU A 158      -1.997  23.077  -2.009  1.00  0.75           O
ATOM   2409  CB  GLU A 158      -3.734  20.803  -0.244  1.00  0.75           C
ATOM   2410  CG  GLU A 158      -2.783  19.863  -0.989  1.00  0.75           C
ATOM   2411  CD  GLU A 158      -3.260  18.401  -0.962  1.00  0.75           C
ATOM   2412  OE1 GLU A 158      -4.252  18.125  -0.336  1.00  0.75           O
ATOM   2413  OE2 GLU A 158      -2.621  17.572  -1.564  1.00  0.75           O1-
ATOM      0  H   GLU A 158      -4.990  22.575   0.808  1.00  0.75           H   new
ATOM      0  HA  GLU A 158      -2.470  22.343   0.311  1.00  0.75           H   new
ATOM      0  HB2 GLU A 158      -3.846  20.469   0.660  1.00  0.75           H   new
ATOM      0  HB3 GLU A 158      -4.603  20.759  -0.672  1.00  0.75           H   new
ATOM      0  HG2 GLU A 158      -2.699  20.156  -1.910  1.00  0.75           H   new
ATOM      0  HG3 GLU A 158      -1.900  19.919  -0.592  1.00  0.75           H   new
ATOM   2420  N   ALA A 159      -4.241  23.025  -2.271  1.00  0.71           N
ATOM   2421  CA  ALA A 159      -4.199  23.555  -3.620  1.00  0.71           C
ATOM   2422  C   ALA A 159      -3.586  24.947  -3.666  1.00  0.71           C
ATOM   2423  O   ALA A 159      -2.800  25.258  -4.572  1.00  0.71           O
ATOM   2424  CB  ALA A 159      -5.606  23.604  -4.185  1.00  0.71           C
ATOM      0  H   ALA A 159      -5.032  22.858  -1.978  1.00  0.71           H   new
ATOM      0  HA  ALA A 159      -3.640  22.968  -4.153  1.00  0.71           H   new
ATOM      0  HB1 ALA A 159      -5.580  23.958  -5.088  1.00  0.71           H   new
ATOM      0  HB2 ALA A 159      -5.980  22.709  -4.200  1.00  0.71           H   new
ATOM      0  HB3 ALA A 159      -6.158  24.176  -3.629  1.00  0.71           H   new
ATOM   2430  N   ARG A 160      -3.925  25.787  -2.683  1.00  0.68           N
ATOM   2431  CA  ARG A 160      -3.411  27.144  -2.693  1.00  0.68           C
ATOM   2432  C   ARG A 160      -1.917  27.167  -2.441  1.00  0.68           C
ATOM   2433  O   ARG A 160      -1.183  27.815  -3.187  1.00  0.68           O
ATOM   2434  CB  ARG A 160      -4.119  27.998  -1.655  1.00  0.68           C
ATOM   2435  CG  ARG A 160      -5.577  28.329  -1.968  1.00  0.68           C
ATOM   2436  CD  ARG A 160      -6.186  29.125  -0.881  1.00  0.68           C
ATOM   2437  NE  ARG A 160      -7.586  29.405  -1.114  1.00  0.68           N
ATOM   2438  CZ  ARG A 160      -8.362  30.121  -0.280  1.00  0.68           C
ATOM   2439  NH1 ARG A 160      -7.845  30.635   0.813  1.00  0.68           N1+
ATOM   2440  NH2 ARG A 160      -9.641  30.310  -0.565  1.00  0.68           N
ATOM      0  H   ARG A 160      -4.438  25.591  -2.021  1.00  0.68           H   new
ATOM      0  HA  ARG A 160      -3.581  27.512  -3.574  1.00  0.68           H   new
ATOM      0  HB2 ARG A 160      -4.083  27.540  -0.801  1.00  0.68           H   new
ATOM      0  HB3 ARG A 160      -3.629  28.829  -1.552  1.00  0.68           H   new
ATOM      0  HG2 ARG A 160      -5.628  28.822  -2.802  1.00  0.68           H   new
ATOM      0  HG3 ARG A 160      -6.079  27.508  -2.092  1.00  0.68           H   new
ATOM      0  HD2 ARG A 160      -6.090  28.647  -0.042  1.00  0.68           H   new
ATOM      0  HD3 ARG A 160      -5.704  29.961  -0.788  1.00  0.68           H   new
ATOM      0  HE  ARG A 160      -7.945  29.094  -1.831  1.00  0.68           H   new
ATOM      0 HH11 ARG A 160      -7.013  30.513   0.994  1.00  0.68           H   new
ATOM      0 HH12 ARG A 160      -8.339  31.093   1.348  1.00  0.68           H   new
ATOM      0 HH21 ARG A 160      -9.976  29.975  -1.283  1.00  0.68           H   new
ATOM      0 HH22 ARG A 160     -10.137  30.768  -0.032  1.00  0.68           H   new
ATOM   2454  N   THR A 161      -1.451  26.400  -1.457  1.00  0.67           N
ATOM   2455  CA  THR A 161      -0.029  26.348  -1.167  1.00  0.67           C
ATOM   2456  C   THR A 161       0.767  25.807  -2.325  1.00  0.67           C
ATOM   2457  O   THR A 161       1.835  26.330  -2.641  1.00  0.67           O
ATOM   2458  CB  THR A 161       0.276  25.507   0.052  1.00  0.67           C
ATOM   2459  CG2 THR A 161       1.739  25.334   0.213  1.00  0.67           C
ATOM   2460  OG1 THR A 161      -0.274  26.094   1.226  1.00  0.67           O
ATOM      0  H   THR A 161      -1.941  25.907  -0.951  1.00  0.67           H   new
ATOM      0  HA  THR A 161       0.231  27.267  -0.997  1.00  0.67           H   new
ATOM      0  HB  THR A 161      -0.132  24.637  -0.078  1.00  0.67           H   new
ATOM      0  HG1 THR A 161      -0.429  25.494   1.793  1.00  0.67           H   new
ATOM      0 HG21 THR A 161       1.917  24.793   0.998  1.00  0.67           H   new
ATOM      0 HG22 THR A 161       2.101  24.893  -0.571  1.00  0.67           H   new
ATOM      0 HG23 THR A 161       2.158  26.202   0.318  1.00  0.67           H   new
ATOM   2468  N   ALA A 162       0.293  24.733  -2.949  1.00  0.66           N
ATOM   2469  CA  ALA A 162       1.050  24.195  -4.058  1.00  0.66           C
ATOM   2470  C   ALA A 162       1.181  25.254  -5.157  1.00  0.66           C
ATOM   2471  O   ALA A 162       2.257  25.415  -5.736  1.00  0.66           O
ATOM   2472  CB  ALA A 162       0.387  22.943  -4.580  1.00  0.66           C
ATOM      0  H   ALA A 162      -0.435  24.319  -2.753  1.00  0.66           H   new
ATOM      0  HA  ALA A 162       1.941  23.957  -3.757  1.00  0.66           H   new
ATOM      0  HB1 ALA A 162       0.901  22.590  -5.323  1.00  0.66           H   new
ATOM      0  HB2 ALA A 162       0.344  22.280  -3.873  1.00  0.66           H   new
ATOM      0  HB3 ALA A 162      -0.511  23.153  -4.880  1.00  0.66           H   new
ATOM   2478  N   ARG A 163       0.108  26.027  -5.400  1.00  0.66           N
ATOM   2479  CA  ARG A 163       0.156  27.075  -6.414  1.00  0.66           C
ATOM   2480  C   ARG A 163       1.226  28.112  -6.052  1.00  0.66           C
ATOM   2481  O   ARG A 163       1.985  28.573  -6.916  1.00  0.66           O
ATOM   2482  CB  ARG A 163      -1.196  27.759  -6.545  1.00  0.66           C
ATOM   2483  CG  ARG A 163      -1.301  28.732  -7.687  1.00  0.66           C
ATOM   2484  CD  ARG A 163      -2.647  29.362  -7.752  1.00  0.66           C
ATOM   2485  NE  ARG A 163      -2.754  30.288  -8.865  1.00  0.66           N
ATOM   2486  CZ  ARG A 163      -3.759  31.166  -9.043  1.00  0.66           C
ATOM   2487  NH1 ARG A 163      -4.733  31.244  -8.167  1.00  0.66           N1+
ATOM   2488  NH2 ARG A 163      -3.766  31.953 -10.098  1.00  0.66           N
ATOM      0  H   ARG A 163      -0.645  25.956  -4.990  1.00  0.66           H   new
ATOM      0  HA  ARG A 163       0.381  26.665  -7.264  1.00  0.66           H   new
ATOM      0  HB2 ARG A 163      -1.880  27.079  -6.652  1.00  0.66           H   new
ATOM      0  HB3 ARG A 163      -1.389  28.228  -5.718  1.00  0.66           H   new
ATOM      0  HG2 ARG A 163      -0.625  29.421  -7.588  1.00  0.66           H   new
ATOM      0  HG3 ARG A 163      -1.118  28.273  -8.522  1.00  0.66           H   new
ATOM      0  HD2 ARG A 163      -3.323  28.672  -7.839  1.00  0.66           H   new
ATOM      0  HD3 ARG A 163      -2.825  29.831  -6.922  1.00  0.66           H   new
ATOM      0  HE  ARG A 163      -2.128  30.275  -9.455  1.00  0.66           H   new
ATOM      0 HH11 ARG A 163      -4.731  30.733  -7.475  1.00  0.66           H   new
ATOM      0 HH12 ARG A 163      -5.373  31.806  -8.285  1.00  0.66           H   new
ATOM      0 HH21 ARG A 163      -3.129  31.906 -10.674  1.00  0.66           H   new
ATOM      0 HH22 ARG A 163      -4.408  32.514 -10.212  1.00  0.66           H   new
ATOM   2502  N   VAL A 164       1.315  28.445  -4.758  1.00  0.66           N
ATOM   2503  CA  VAL A 164       2.307  29.403  -4.282  1.00  0.66           C
ATOM   2504  C   VAL A 164       3.696  28.861  -4.509  1.00  0.66           C
ATOM   2505  O   VAL A 164       4.578  29.576  -4.977  1.00  0.66           O
ATOM   2506  CB  VAL A 164       2.151  29.685  -2.780  1.00  0.66           C
ATOM   2507  CG1 VAL A 164       3.308  30.539  -2.303  1.00  0.66           C
ATOM   2508  CG2 VAL A 164       0.872  30.344  -2.529  1.00  0.66           C
ATOM      0  H   VAL A 164       0.807  28.124  -4.143  1.00  0.66           H   new
ATOM      0  HA  VAL A 164       2.169  30.226  -4.777  1.00  0.66           H   new
ATOM      0  HB  VAL A 164       2.162  28.850  -2.287  1.00  0.66           H   new
ATOM      0 HG11 VAL A 164       3.210  30.717  -1.355  1.00  0.66           H   new
ATOM      0 HG12 VAL A 164       4.143  30.070  -2.458  1.00  0.66           H   new
ATOM      0 HG13 VAL A 164       3.314  31.378  -2.790  1.00  0.66           H   new
ATOM      0 HG21 VAL A 164       0.779  30.519  -1.580  1.00  0.66           H   new
ATOM      0 HG22 VAL A 164       0.838  31.182  -3.017  1.00  0.66           H   new
ATOM      0 HG23 VAL A 164       0.148  29.769  -2.823  1.00  0.66           H   new
ATOM   2518  N   LEU A 165       3.906  27.593  -4.191  1.00  0.66           N
ATOM   2519  CA  LEU A 165       5.224  27.026  -4.369  1.00  0.66           C
ATOM   2520  C   LEU A 165       5.639  27.047  -5.847  1.00  0.66           C
ATOM   2521  O   LEU A 165       6.797  27.350  -6.145  1.00  0.66           O
ATOM   2522  CB  LEU A 165       5.263  25.618  -3.767  1.00  0.66           C
ATOM   2523  CG  LEU A 165       5.170  25.571  -2.205  1.00  0.66           C
ATOM   2524  CD1 LEU A 165       5.055  24.115  -1.728  1.00  0.66           C
ATOM   2525  CD2 LEU A 165       6.398  26.259  -1.605  1.00  0.66           C
ATOM      0  H   LEU A 165       3.311  27.056  -3.878  1.00  0.66           H   new
ATOM      0  HA  LEU A 165       5.875  27.569  -3.897  1.00  0.66           H   new
ATOM      0  HB2 LEU A 165       4.531  25.101  -4.138  1.00  0.66           H   new
ATOM      0  HB3 LEU A 165       6.086  25.184  -4.043  1.00  0.66           H   new
ATOM      0  HG  LEU A 165       4.376  26.043  -1.907  1.00  0.66           H   new
ATOM      0 HD11 LEU A 165       4.998  24.095  -0.760  1.00  0.66           H   new
ATOM      0 HD12 LEU A 165       4.258  23.712  -2.107  1.00  0.66           H   new
ATOM      0 HD13 LEU A 165       5.836  23.617  -2.016  1.00  0.66           H   new
ATOM      0 HD21 LEU A 165       6.344  26.232  -0.637  1.00  0.66           H   new
ATOM      0 HD22 LEU A 165       7.201  25.800  -1.896  1.00  0.66           H   new
ATOM      0 HD23 LEU A 165       6.429  27.182  -1.901  1.00  0.66           H   new
ATOM   2537  N   ASP A 166       4.700  26.785  -6.780  1.00  0.67           N
ATOM   2538  CA  ASP A 166       5.030  26.871  -8.212  1.00  0.67           C
ATOM   2539  C   ASP A 166       5.429  28.303  -8.612  1.00  0.67           C
ATOM   2540  O   ASP A 166       6.400  28.515  -9.352  1.00  0.67           O
ATOM   2541  CB  ASP A 166       3.850  26.414  -9.092  1.00  0.67           C
ATOM   2542  CG  ASP A 166       3.606  24.889  -9.147  1.00  0.67           C
ATOM   2543  OD1 ASP A 166       4.480  24.129  -8.757  1.00  0.67           O
ATOM   2544  OD2 ASP A 166       2.564  24.496  -9.607  1.00  0.67           O1-
ATOM      0  H   ASP A 166       3.888  26.562  -6.607  1.00  0.67           H   new
ATOM      0  HA  ASP A 166       5.783  26.278  -8.358  1.00  0.67           H   new
ATOM      0  HB2 ASP A 166       3.042  26.843  -8.769  1.00  0.67           H   new
ATOM      0  HB3 ASP A 166       3.999  26.734  -9.996  1.00  0.67           H   new
ATOM   2549  N   MET A 167       4.711  29.293  -8.068  1.00  0.67           N
ATOM   2550  CA  MET A 167       5.030  30.692  -8.340  1.00  0.67           C
ATOM   2551  C   MET A 167       6.451  30.985  -7.881  1.00  0.67           C
ATOM   2552  O   MET A 167       7.287  31.503  -8.634  1.00  0.67           O
ATOM   2553  CB  MET A 167       4.040  31.596  -7.581  1.00  0.67           C
ATOM   2554  CG  MET A 167       4.284  33.091  -7.685  1.00  0.67           C
ATOM   2555  SD  MET A 167       3.214  34.025  -6.561  1.00  0.67           S
ATOM   2556  CE  MET A 167       3.897  33.481  -5.021  1.00  0.67           C
ATOM      0  H   MET A 167       4.041  29.173  -7.543  1.00  0.67           H   new
ATOM      0  HA  MET A 167       4.959  30.865  -9.292  1.00  0.67           H   new
ATOM      0  HB2 MET A 167       3.145  31.410  -7.906  1.00  0.67           H   new
ATOM      0  HB3 MET A 167       4.058  31.348  -6.643  1.00  0.67           H   new
ATOM      0  HG2 MET A 167       5.213  33.282  -7.481  1.00  0.67           H   new
ATOM      0  HG3 MET A 167       4.128  33.382  -8.597  1.00  0.67           H   new
ATOM      0  HE1 MET A 167       3.421  33.902  -4.289  1.00  0.67           H   new
ATOM      0  HE2 MET A 167       3.810  32.517  -4.951  1.00  0.67           H   new
ATOM      0  HE3 MET A 167       4.835  33.725  -4.979  1.00  0.67           H   new
ATOM   2566  N   VAL A 168       6.745  30.589  -6.659  1.00  0.67           N
ATOM   2567  CA  VAL A 168       8.039  30.820  -6.071  1.00  0.67           C
ATOM   2568  C   VAL A 168       9.162  30.107  -6.798  1.00  0.67           C
ATOM   2569  O   VAL A 168      10.239  30.683  -6.956  1.00  0.67           O
ATOM   2570  CB  VAL A 168       8.043  30.421  -4.621  1.00  0.67           C
ATOM   2571  CG1 VAL A 168       9.460  30.484  -4.106  1.00  0.67           C
ATOM   2572  CG2 VAL A 168       7.092  31.349  -3.860  1.00  0.67           C
ATOM      0  H   VAL A 168       6.193  30.175  -6.145  1.00  0.67           H   new
ATOM      0  HA  VAL A 168       8.204  31.772  -6.152  1.00  0.67           H   new
ATOM      0  HB  VAL A 168       7.729  29.512  -4.496  1.00  0.67           H   new
ATOM      0 HG11 VAL A 168       9.476  30.229  -3.170  1.00  0.67           H   new
ATOM      0 HG12 VAL A 168      10.017  29.876  -4.616  1.00  0.67           H   new
ATOM      0 HG13 VAL A 168       9.799  31.388  -4.200  1.00  0.67           H   new
ATOM      0 HG21 VAL A 168       7.083  31.104  -2.921  1.00  0.67           H   new
ATOM      0 HG22 VAL A 168       7.393  32.267  -3.952  1.00  0.67           H   new
ATOM      0 HG23 VAL A 168       6.197  31.265  -4.224  1.00  0.67           H   new
ATOM   2582  N   GLU A 169       8.947  28.860  -7.231  1.00  0.67           N
ATOM   2583  CA  GLU A 169      10.017  28.166  -7.929  1.00  0.67           C
ATOM   2584  C   GLU A 169      10.517  29.028  -9.088  1.00  0.67           C
ATOM   2585  O   GLU A 169      11.727  29.130  -9.292  1.00  0.67           O
ATOM   2586  CB  GLU A 169       9.584  26.791  -8.450  1.00  0.67           C
ATOM   2587  CG  GLU A 169      10.765  25.993  -9.054  1.00  0.67           C
ATOM   2588  CD  GLU A 169      10.440  24.569  -9.538  1.00  0.67           C
ATOM   2589  OE1 GLU A 169       9.311  24.171  -9.465  1.00  0.67           O
ATOM   2590  OE2 GLU A 169      11.352  23.875  -9.971  1.00  0.67           O1-
ATOM      0  H   GLU A 169       8.216  28.418  -7.133  1.00  0.67           H   new
ATOM      0  HA  GLU A 169      10.732  28.017  -7.290  1.00  0.67           H   new
ATOM      0  HB2 GLU A 169       9.190  26.282  -7.724  1.00  0.67           H   new
ATOM      0  HB3 GLU A 169       8.895  26.905  -9.123  1.00  0.67           H   new
ATOM      0  HG2 GLU A 169      11.123  26.496  -9.802  1.00  0.67           H   new
ATOM      0  HG3 GLU A 169      11.468  25.937  -8.388  1.00  0.67           H   new
ATOM   2597  N   GLU A 170       9.610  29.676  -9.837  1.00  0.67           N
ATOM   2598  CA  GLU A 170      10.075  30.547 -10.925  1.00  0.67           C
ATOM   2599  C   GLU A 170      11.015  31.646 -10.383  1.00  0.67           C
ATOM   2600  O   GLU A 170      12.056  31.936 -10.976  1.00  0.67           O
ATOM   2601  CB  GLU A 170       8.911  31.209 -11.664  1.00  0.67           C
ATOM   2602  CG  GLU A 170       9.344  32.071 -12.862  1.00  0.67           C
ATOM   2603  CD  GLU A 170       8.186  32.846 -13.507  1.00  0.67           C
ATOM   2604  OE1 GLU A 170       7.059  32.487 -13.293  1.00  0.67           O
ATOM   2605  OE2 GLU A 170       8.447  33.821 -14.195  1.00  0.67           O1-
ATOM      0  H   GLU A 170       8.757  29.628  -9.737  1.00  0.67           H   new
ATOM      0  HA  GLU A 170      10.556  29.981 -11.549  1.00  0.67           H   new
ATOM      0  HB2 GLU A 170       8.303  30.520 -11.975  1.00  0.67           H   new
ATOM      0  HB3 GLU A 170       8.416  31.763 -11.040  1.00  0.67           H   new
ATOM      0  HG2 GLU A 170      10.022  32.700 -12.571  1.00  0.67           H   new
ATOM      0  HG3 GLU A 170       9.754  31.501 -13.531  1.00  0.67           H   new
ATOM   2612  N   TRP A 171      10.656  32.244  -9.240  1.00  0.67           N
ATOM   2613  CA  TRP A 171      11.479  33.313  -8.643  1.00  0.67           C
ATOM   2614  C   TRP A 171      12.855  32.789  -8.223  1.00  0.67           C
ATOM   2615  O   TRP A 171      13.885  33.471  -8.372  1.00  0.67           O
ATOM   2616  CB  TRP A 171      10.754  33.904  -7.427  1.00  0.67           C
ATOM   2617  CG  TRP A 171       9.622  34.849  -7.765  1.00  0.67           C
ATOM   2618  CD1 TRP A 171       8.328  34.522  -7.984  1.00  0.67           C
ATOM   2619  CD2 TRP A 171       9.678  36.283  -7.842  1.00  0.67           C
ATOM   2620  CE2 TRP A 171       8.395  36.725  -8.166  1.00  0.67           C
ATOM   2621  CE3 TRP A 171      10.681  37.206  -7.667  1.00  0.67           C
ATOM   2622  NE1 TRP A 171       7.591  35.642  -8.252  1.00  0.67           N
ATOM   2623  CZ2 TRP A 171       8.106  38.052  -8.337  1.00  0.67           C
ATOM   2624  CZ3 TRP A 171      10.384  38.530  -7.817  1.00  0.67           C
ATOM   2625  CH2 TRP A 171       9.132  38.946  -8.154  1.00  0.67           C
ATOM      0  H   TRP A 171       9.946  32.049  -8.796  1.00  0.67           H   new
ATOM      0  HA  TRP A 171      11.612  34.002  -9.313  1.00  0.67           H   new
ATOM      0  HB2 TRP A 171      10.403  33.177  -6.890  1.00  0.67           H   new
ATOM      0  HB3 TRP A 171      11.400  34.375  -6.878  1.00  0.67           H   new
ATOM      0  HD1 TRP A 171       7.987  33.657  -7.956  1.00  0.67           H   new
ATOM      0  HE1 TRP A 171       6.753  35.655  -8.444  1.00  0.67           H   new
ATOM      0  HE3 TRP A 171      11.544  36.934  -7.451  1.00  0.67           H   new
ATOM      0  HZ2 TRP A 171       7.251  38.336  -8.567  1.00  0.67           H   new
ATOM      0  HZ3 TRP A 171      11.053  39.163  -7.686  1.00  0.67           H   new
ATOM      0  HH2 TRP A 171       8.968  39.855  -8.263  1.00  0.67           H   new
ATOM   2636  N   LEU A 172      12.877  31.565  -7.718  1.00  0.67           N
ATOM   2637  CA  LEU A 172      14.131  30.964  -7.310  1.00  0.67           C
ATOM   2638  C   LEU A 172      14.989  30.701  -8.562  1.00  0.67           C
ATOM   2639  O   LEU A 172      16.192  30.976  -8.576  1.00  0.67           O
ATOM   2640  CB  LEU A 172      13.838  29.697  -6.504  1.00  0.67           C
ATOM   2641  CG  LEU A 172      13.144  29.966  -5.169  1.00  0.67           C
ATOM   2642  CD1 LEU A 172      12.732  28.705  -4.524  1.00  0.67           C
ATOM   2643  CD2 LEU A 172      14.057  30.687  -4.275  1.00  0.67           C
ATOM      0  H   LEU A 172      12.183  31.071  -7.605  1.00  0.67           H   new
ATOM      0  HA  LEU A 172      14.638  31.557  -6.734  1.00  0.67           H   new
ATOM      0  HB2 LEU A 172      13.282  29.106  -7.036  1.00  0.67           H   new
ATOM      0  HB3 LEU A 172      14.671  29.229  -6.338  1.00  0.67           H   new
ATOM      0  HG  LEU A 172      12.353  30.501  -5.341  1.00  0.67           H   new
ATOM      0 HD11 LEU A 172      12.295  28.901  -3.680  1.00  0.67           H   new
ATOM      0 HD12 LEU A 172      12.116  28.231  -5.104  1.00  0.67           H   new
ATOM      0 HD13 LEU A 172      13.513  28.154  -4.362  1.00  0.67           H   new
ATOM      0 HD21 LEU A 172      13.615  30.857  -3.429  1.00  0.67           H   new
ATOM      0 HD22 LEU A 172      14.851  30.151  -4.123  1.00  0.67           H   new
ATOM      0 HD23 LEU A 172      14.310  31.530  -4.682  1.00  0.67           H   new
ATOM   2655  N   LYS A 173      14.348  30.274  -9.665  1.00  0.67           N
ATOM   2656  CA  LYS A 173      15.048  30.036 -10.935  1.00  0.67           C
ATOM   2657  C   LYS A 173      15.667  31.311 -11.511  1.00  0.67           C
ATOM   2658  O   LYS A 173      16.689  31.252 -12.198  1.00  0.67           O
ATOM   2659  CB  LYS A 173      14.139  29.407 -11.995  1.00  0.67           C
ATOM   2660  CG  LYS A 173      13.762  27.950 -11.772  1.00  0.67           C
ATOM   2661  CD  LYS A 173      12.858  27.458 -12.905  1.00  0.67           C
ATOM   2662  CE  LYS A 173      12.526  25.982 -12.767  1.00  0.67           C
ATOM   2663  NZ  LYS A 173      11.605  25.514 -13.837  1.00  0.67           N1+
ATOM      0  H   LYS A 173      13.503  30.117  -9.694  1.00  0.67           H   new
ATOM      0  HA  LYS A 173      15.758  29.412 -10.717  1.00  0.67           H   new
ATOM      0  HB2 LYS A 173      13.323  29.929 -12.047  1.00  0.67           H   new
ATOM      0  HB3 LYS A 173      14.578  29.481 -12.857  1.00  0.67           H   new
ATOM      0  HG2 LYS A 173      14.563  27.405 -11.729  1.00  0.67           H   new
ATOM      0  HG3 LYS A 173      13.307  27.853 -10.921  1.00  0.67           H   new
ATOM      0  HD2 LYS A 173      12.037  27.974 -12.910  1.00  0.67           H   new
ATOM      0  HD3 LYS A 173      13.295  27.612 -13.757  1.00  0.67           H   new
ATOM      0  HE2 LYS A 173      13.345  25.463 -12.797  1.00  0.67           H   new
ATOM      0  HE3 LYS A 173      12.121  25.822 -11.900  1.00  0.67           H   new
ATOM      0  HZ1 LYS A 173      11.434  24.648 -13.724  1.00  0.67           H   new
ATOM      0  HZ2 LYS A 173      10.844  25.974 -13.796  1.00  0.67           H   new
ATOM      0  HZ3 LYS A 173      11.985  25.639 -14.632  1.00  0.67           H   new
ATOM   2677  N   LYS A 174      15.087  32.472 -11.187  1.00  0.67           N
ATOM   2678  CA  LYS A 174      15.607  33.749 -11.676  1.00  0.67           C
ATOM   2679  C   LYS A 174      16.827  34.233 -10.896  1.00  0.67           C
ATOM   2680  O   LYS A 174      17.409  35.263 -11.247  1.00  0.67           O
ATOM   2681  CB  LYS A 174      14.560  34.861 -11.626  1.00  0.67           C
ATOM   2682  CG  LYS A 174      13.360  34.697 -12.510  1.00  0.67           C
ATOM   2683  CD  LYS A 174      13.726  34.702 -13.972  1.00  0.67           C
ATOM   2684  CE  LYS A 174      12.477  34.627 -14.844  1.00  0.67           C
ATOM   2685  NZ  LYS A 174      12.812  34.613 -16.302  1.00  0.67           N1+
ATOM      0  H   LYS A 174      14.392  32.539 -10.685  1.00  0.67           H   new
ATOM      0  HA  LYS A 174      15.860  33.569 -12.595  1.00  0.67           H   new
ATOM      0  HB2 LYS A 174      14.252  34.946 -10.710  1.00  0.67           H   new
ATOM      0  HB3 LYS A 174      14.995  35.697 -11.858  1.00  0.67           H   new
ATOM      0  HG2 LYS A 174      12.912  33.865 -12.293  1.00  0.67           H   new
ATOM      0  HG3 LYS A 174      12.730  35.413 -12.333  1.00  0.67           H   new
ATOM      0  HD2 LYS A 174      14.224  35.507 -14.182  1.00  0.67           H   new
ATOM      0  HD3 LYS A 174      14.307  33.950 -14.167  1.00  0.67           H   new
ATOM      0  HE2 LYS A 174      11.975  33.828 -14.621  1.00  0.67           H   new
ATOM      0  HE3 LYS A 174      11.903  35.385 -14.652  1.00  0.67           H   new
ATOM      0  HZ1 LYS A 174      12.062  34.569 -16.779  1.00  0.67           H   new
ATOM      0  HZ2 LYS A 174      13.254  35.356 -16.513  1.00  0.67           H   new
ATOM      0  HZ3 LYS A 174      13.320  33.905 -16.483  1.00  0.67           H   new
ATOM   2699  N   GLY A 175      17.222  33.507  -9.848  1.00  0.67           N
ATOM   2700  CA  GLY A 175      18.402  33.884  -9.093  1.00  0.67           C
ATOM   2701  C   GLY A 175      18.193  34.278  -7.638  1.00  0.67           C
ATOM   2702  O   GLY A 175      19.154  34.703  -6.993  1.00  0.67           O
ATOM      0  H   GLY A 175      16.821  32.801  -9.565  1.00  0.67           H   new
ATOM      0  HA2 GLY A 175      19.026  33.142  -9.118  1.00  0.67           H   new
ATOM      0  HA3 GLY A 175      18.827  34.627  -9.549  1.00  0.67           H   new
ATOM   2706  N   ALA A 176      16.980  34.173  -7.087  1.00  0.66           N
ATOM   2707  CA  ALA A 176      16.882  34.535  -5.673  1.00  0.66           C
ATOM   2708  C   ALA A 176      17.800  33.617  -4.890  1.00  0.66           C
ATOM   2709  O   ALA A 176      17.903  32.426  -5.197  1.00  0.66           O
ATOM   2710  CB  ALA A 176      15.461  34.460  -5.172  1.00  0.66           C
ATOM      0  H   ALA A 176      16.257  33.916  -7.476  1.00  0.66           H   new
ATOM      0  HA  ALA A 176      17.157  35.457  -5.552  1.00  0.66           H   new
ATOM      0  HB1 ALA A 176      15.435  34.706  -4.234  1.00  0.66           H   new
ATOM      0  HB2 ALA A 176      14.905  35.071  -5.681  1.00  0.66           H   new
ATOM      0  HB3 ALA A 176      15.128  33.555  -5.278  1.00  0.66           H   new
ATOM   2716  N   THR A 177      18.469  34.177  -3.885  1.00  0.66           N
ATOM   2717  CA  THR A 177      19.391  33.426  -3.062  1.00  0.66           C
ATOM   2718  C   THR A 177      18.743  32.998  -1.764  1.00  0.66           C
ATOM   2719  O   THR A 177      18.774  31.819  -1.403  1.00  0.66           O
ATOM   2720  CB  THR A 177      20.630  34.279  -2.746  1.00  0.66           C
ATOM   2721  CG2 THR A 177      21.589  33.497  -1.854  1.00  0.66           C
ATOM   2722  OG1 THR A 177      21.295  34.641  -3.970  1.00  0.66           O
ATOM      0  H   THR A 177      18.396  35.006  -3.666  1.00  0.66           H   new
ATOM      0  HA  THR A 177      19.651  32.634  -3.557  1.00  0.66           H   new
ATOM      0  HB  THR A 177      20.350  35.083  -2.282  1.00  0.66           H   new
ATOM      0  HG1 THR A 177      21.971  35.108  -3.794  1.00  0.66           H   new
ATOM      0 HG21 THR A 177      22.368  34.042  -1.660  1.00  0.66           H   new
ATOM      0 HG22 THR A 177      21.143  33.264  -1.025  1.00  0.66           H   new
ATOM      0 HG23 THR A 177      21.867  32.687  -2.310  1.00  0.66           H   new
ATOM   2730  N   GLU A 178      18.151  33.962  -1.069  1.00  0.65           N
ATOM   2731  CA  GLU A 178      17.510  33.658   0.195  1.00  0.65           C
ATOM   2732  C   GLU A 178      16.005  33.683  -0.019  1.00  0.65           C
ATOM   2733  O   GLU A 178      15.510  34.353  -0.934  1.00  0.65           O
ATOM   2734  CB  GLU A 178      17.928  34.650   1.296  1.00  0.65           C
ATOM   2735  CG  GLU A 178      19.452  34.722   1.604  1.00  0.65           C
ATOM   2736  CD  GLU A 178      20.070  33.488   2.288  1.00  0.65           C
ATOM   2737  OE1 GLU A 178      19.371  32.742   2.941  1.00  0.65           O
ATOM   2738  OE2 GLU A 178      21.265  33.327   2.175  1.00  0.65           O1-
ATOM      0  H   GLU A 178      18.111  34.787  -1.310  1.00  0.65           H   new
ATOM      0  HA  GLU A 178      17.789  32.779   0.496  1.00  0.65           H   new
ATOM      0  HB2 GLU A 178      17.625  35.536   1.041  1.00  0.65           H   new
ATOM      0  HB3 GLU A 178      17.461  34.415   2.113  1.00  0.65           H   new
ATOM      0  HG2 GLU A 178      19.924  34.876   0.771  1.00  0.65           H   new
ATOM      0  HG3 GLU A 178      19.612  35.495   2.168  1.00  0.65           H   new
ATOM   2745  N   PHE A 179      15.282  32.967   0.813  1.00  0.65           N
ATOM   2746  CA  PHE A 179      13.833  32.986   0.709  1.00  0.65           C
ATOM   2747  C   PHE A 179      13.115  32.555   1.982  1.00  0.65           C
ATOM   2748  O   PHE A 179      13.674  31.852   2.832  1.00  0.65           O
ATOM   2749  CB  PHE A 179      13.334  32.104  -0.464  1.00  0.65           C
ATOM   2750  CG  PHE A 179      13.756  30.665  -0.343  1.00  0.65           C
ATOM   2751  CD1 PHE A 179      13.007  29.783   0.399  1.00  0.65           C
ATOM   2752  CD2 PHE A 179      14.879  30.180  -1.006  1.00  0.65           C
ATOM   2753  CE1 PHE A 179      13.382  28.478   0.519  1.00  0.65           C
ATOM   2754  CE2 PHE A 179      15.243  28.850  -0.899  1.00  0.65           C
ATOM   2755  CZ  PHE A 179      14.496  28.002  -0.129  1.00  0.65           C
ATOM      0  H   PHE A 179      15.599  32.469   1.438  1.00  0.65           H   new
ATOM      0  HA  PHE A 179      13.613  33.917   0.547  1.00  0.65           H   new
ATOM      0  HB2 PHE A 179      12.366  32.149  -0.506  1.00  0.65           H   new
ATOM      0  HB3 PHE A 179      13.671  32.465  -1.299  1.00  0.65           H   new
ATOM      0  HD1 PHE A 179      12.235  30.080   0.824  1.00  0.65           H   new
ATOM      0  HD2 PHE A 179      15.390  30.756  -1.527  1.00  0.65           H   new
ATOM      0  HE1 PHE A 179      12.877  27.902   1.047  1.00  0.65           H   new
ATOM      0  HE2 PHE A 179      15.993  28.534  -1.349  1.00  0.65           H   new
ATOM      0  HZ  PHE A 179      14.741  27.109  -0.045  1.00  0.65           H   new
ATOM   2765  N   CYS A 180      11.837  32.924   2.053  1.00  0.64           N
ATOM   2766  CA  CYS A 180      10.948  32.509   3.141  1.00  0.64           C
ATOM   2767  C   CYS A 180       9.529  32.448   2.664  1.00  0.64           C
ATOM   2768  O   CYS A 180       8.898  33.496   2.480  1.00  0.64           O
ATOM   2769  CB  CYS A 180      10.974  33.503   4.264  1.00  0.64           C
ATOM   2770  SG  CYS A 180       9.997  33.079   5.704  1.00  0.64           S
ATOM      0  H   CYS A 180      11.457  33.426   1.467  1.00  0.64           H   new
ATOM      0  HA  CYS A 180      11.258  31.640   3.441  1.00  0.64           H   new
ATOM      0  HB2 CYS A 180      11.895  33.626   4.544  1.00  0.64           H   new
ATOM      0  HB3 CYS A 180      10.665  34.357   3.924  1.00  0.64           H   new
ATOM      0  HG  CYS A 180       8.995  33.740   5.717  1.00  0.64           H   new
ATOM   2776  N   ILE A 181       9.049  31.236   2.429  1.00  0.65           N
ATOM   2777  CA  ILE A 181       7.741  31.053   1.843  1.00  0.65           C
ATOM   2778  C   ILE A 181       6.789  30.425   2.843  1.00  0.65           C
ATOM   2779  O   ILE A 181       7.082  29.369   3.402  1.00  0.65           O
ATOM   2780  CB  ILE A 181       7.887  30.125   0.639  1.00  0.65           C
ATOM   2781  CG1 ILE A 181       9.066  30.645  -0.236  1.00  0.65           C
ATOM   2782  CG2 ILE A 181       6.587  30.007  -0.147  1.00  0.65           C
ATOM   2783  CD1 ILE A 181       8.974  32.082  -0.786  1.00  0.65           C
ATOM      0  H   ILE A 181       9.470  30.507   2.604  1.00  0.65           H   new
ATOM      0  HA  ILE A 181       7.382  31.914   1.577  1.00  0.65           H   new
ATOM      0  HB  ILE A 181       8.087  29.225   0.940  1.00  0.65           H   new
ATOM      0 HG12 ILE A 181       9.879  30.578   0.289  1.00  0.65           H   new
ATOM      0 HG13 ILE A 181       9.165  30.043  -0.990  1.00  0.65           H   new
ATOM      0 HG21 ILE A 181       6.718  29.412  -0.902  1.00  0.65           H   new
ATOM      0 HG22 ILE A 181       5.892  29.651   0.428  1.00  0.65           H   new
ATOM      0 HG23 ILE A 181       6.323  30.883  -0.469  1.00  0.65           H   new
ATOM      0 HD11 ILE A 181       9.766  32.279  -1.310  1.00  0.65           H   new
ATOM      0 HD12 ILE A 181       8.187  32.164  -1.347  1.00  0.65           H   new
ATOM      0 HD13 ILE A 181       8.911  32.708  -0.048  1.00  0.65           H   new
ATOM   2795  N   LYS A 182       5.640  31.023   3.079  1.00  0.65           N
ATOM   2796  CA  LYS A 182       4.739  30.356   4.001  1.00  0.65           C
ATOM   2797  C   LYS A 182       4.128  29.159   3.293  1.00  0.65           C
ATOM   2798  O   LYS A 182       3.685  29.264   2.147  1.00  0.65           O
ATOM   2799  CB  LYS A 182       3.628  31.259   4.525  1.00  0.65           C
ATOM   2800  CG  LYS A 182       2.831  30.598   5.662  1.00  0.65           C
ATOM   2801  CD  LYS A 182       1.887  31.563   6.292  1.00  0.65           C
ATOM   2802  CE  LYS A 182       0.625  31.734   5.467  1.00  0.65           C
ATOM   2803  NZ  LYS A 182      -0.256  32.752   6.058  1.00  0.65           N1+
ATOM      0  H   LYS A 182       5.371  31.767   2.742  1.00  0.65           H   new
ATOM      0  HA  LYS A 182       5.260  30.087   4.774  1.00  0.65           H   new
ATOM      0  HB2 LYS A 182       4.012  32.091   4.843  1.00  0.65           H   new
ATOM      0  HB3 LYS A 182       3.026  31.484   3.798  1.00  0.65           H   new
ATOM      0  HG2 LYS A 182       2.337  29.839   5.315  1.00  0.65           H   new
ATOM      0  HG3 LYS A 182       3.443  30.256   6.333  1.00  0.65           H   new
ATOM      0  HD2 LYS A 182       1.653  31.254   7.181  1.00  0.65           H   new
ATOM      0  HD3 LYS A 182       2.324  32.422   6.397  1.00  0.65           H   new
ATOM      0  HE2 LYS A 182       0.859  31.990   4.561  1.00  0.65           H   new
ATOM      0  HE3 LYS A 182       0.154  30.888   5.410  1.00  0.65           H   new
ATOM      0  HZ1 LYS A 182      -1.099  32.589   5.822  1.00  0.65           H   new
ATOM      0  HZ2 LYS A 182      -0.186  32.727   6.945  1.00  0.65           H   new
ATOM      0  HZ3 LYS A 182      -0.017  33.558   5.765  1.00  0.65           H   new
ATOM   2817  N   VAL A 183       4.099  28.035   3.985  1.00  0.67           N
ATOM   2818  CA  VAL A 183       3.503  26.804   3.506  1.00  0.67           C
ATOM   2819  C   VAL A 183       2.329  26.415   4.388  1.00  0.67           C
ATOM   2820  O   VAL A 183       2.482  26.274   5.603  1.00  0.67           O
ATOM   2821  CB  VAL A 183       4.545  25.681   3.571  1.00  0.67           C
ATOM   2822  CG1 VAL A 183       3.950  24.384   3.149  1.00  0.67           C
ATOM   2823  CG2 VAL A 183       5.743  26.036   2.690  1.00  0.67           C
ATOM      0  H   VAL A 183       4.437  27.965   4.773  1.00  0.67           H   new
ATOM      0  HA  VAL A 183       3.199  26.937   2.594  1.00  0.67           H   new
ATOM      0  HB  VAL A 183       4.846  25.586   4.488  1.00  0.67           H   new
ATOM      0 HG11 VAL A 183       4.624  23.688   3.197  1.00  0.67           H   new
ATOM      0 HG12 VAL A 183       3.212  24.160   3.737  1.00  0.67           H   new
ATOM      0 HG13 VAL A 183       3.626  24.458   2.238  1.00  0.67           H   new
ATOM      0 HG21 VAL A 183       6.400  25.323   2.734  1.00  0.67           H   new
ATOM      0 HG22 VAL A 183       5.448  26.148   1.773  1.00  0.67           H   new
ATOM      0 HG23 VAL A 183       6.142  26.863   3.004  1.00  0.67           H   new
ATOM   2833  N   LEU A 184       1.147  26.237   3.803  1.00  0.70           N
ATOM   2834  CA  LEU A 184       0.009  25.856   4.611  1.00  0.70           C
ATOM   2835  C   LEU A 184      -0.405  24.447   4.239  1.00  0.70           C
ATOM   2836  O   LEU A 184      -0.625  24.148   3.065  1.00  0.70           O
ATOM   2837  CB  LEU A 184      -1.096  26.898   4.469  1.00  0.70           C
ATOM   2838  CG  LEU A 184      -2.342  26.624   5.189  1.00  0.70           C
ATOM   2839  CD1 LEU A 184      -2.072  26.550   6.639  1.00  0.70           C
ATOM   2840  CD2 LEU A 184      -3.284  27.773   4.899  1.00  0.70           C
ATOM      0  H   LEU A 184       0.991  26.330   2.962  1.00  0.70           H   new
ATOM      0  HA  LEU A 184       0.231  25.839   5.555  1.00  0.70           H   new
ATOM      0  HB2 LEU A 184      -0.750  27.752   4.773  1.00  0.70           H   new
ATOM      0  HB3 LEU A 184      -1.304  26.995   3.527  1.00  0.70           H   new
ATOM      0  HG  LEU A 184      -2.729  25.780   4.908  1.00  0.70           H   new
ATOM      0 HD11 LEU A 184      -2.898  26.369   7.113  1.00  0.70           H   new
ATOM      0 HD12 LEU A 184      -1.436  25.839   6.814  1.00  0.70           H   new
ATOM      0 HD13 LEU A 184      -1.704  27.394   6.943  1.00  0.70           H   new
ATOM      0 HD21 LEU A 184      -4.124  27.627   5.361  1.00  0.70           H   new
ATOM      0 HD22 LEU A 184      -2.887  28.603   5.206  1.00  0.70           H   new
ATOM      0 HD23 LEU A 184      -3.445  27.826   3.944  1.00  0.70           H   new
ATOM   2852  N   CYS A 185      -0.447  23.586   5.251  1.00  0.73           N
ATOM   2853  CA  CYS A 185      -0.700  22.155   5.147  1.00  0.73           C
ATOM   2854  C   CYS A 185       0.445  21.345   4.512  1.00  0.73           C
ATOM   2855  O   CYS A 185       0.189  20.468   3.682  1.00  0.73           O
ATOM   2856  CB  CYS A 185      -1.986  21.846   4.378  1.00  0.73           C
ATOM   2857  SG  CYS A 185      -3.464  22.441   5.153  1.00  0.73           S
ATOM      0  H   CYS A 185      -0.321  23.837   6.064  1.00  0.73           H   new
ATOM      0  HA  CYS A 185      -0.784  21.876   6.072  1.00  0.73           H   new
ATOM      0  HB2 CYS A 185      -1.920  22.234   3.491  1.00  0.73           H   new
ATOM      0  HB3 CYS A 185      -2.058  20.886   4.263  1.00  0.73           H   new
ATOM      0  HG  CYS A 185      -3.529  23.633   5.030  1.00  0.73           H   new
ATOM   2863  N   PRO A 186       1.699  21.493   5.006  1.00  0.77           N
ATOM   2864  CA  PRO A 186       2.908  20.825   4.557  1.00  0.77           C
ATOM   2865  C   PRO A 186       2.842  19.335   4.709  1.00  0.77           C
ATOM   2866  O   PRO A 186       3.677  18.634   4.172  1.00  0.77           O
ATOM   2867  CB  PRO A 186       3.985  21.383   5.470  1.00  0.77           C
ATOM   2868  CG  PRO A 186       3.260  21.844   6.678  1.00  0.77           C
ATOM   2869  CD  PRO A 186       1.942  22.358   6.168  1.00  0.77           C
ATOM      0  HA  PRO A 186       3.064  20.980   3.612  1.00  0.77           H   new
ATOM      0  HB2 PRO A 186       4.643  20.706   5.692  1.00  0.77           H   new
ATOM      0  HB3 PRO A 186       4.462  22.114   5.046  1.00  0.77           H   new
ATOM      0  HG2 PRO A 186       3.134  21.119   7.310  1.00  0.77           H   new
ATOM      0  HG3 PRO A 186       3.754  22.540   7.140  1.00  0.77           H   new
ATOM      0  HD2 PRO A 186       1.240  22.277   6.833  1.00  0.77           H   new
ATOM      0  HD3 PRO A 186       1.990  23.294   5.919  1.00  0.77           H   new
ATOM   2877  N   TYR A 187       1.909  18.865   5.516  1.00  0.81           N
ATOM   2878  CA  TYR A 187       1.692  17.457   5.754  1.00  0.81           C
ATOM   2879  C   TYR A 187       1.073  16.696   4.598  1.00  0.81           C
ATOM   2880  O   TYR A 187       1.166  15.469   4.565  1.00  0.81           O
ATOM   2881  CB  TYR A 187       0.809  17.296   6.971  1.00  0.81           C
ATOM   2882  CG  TYR A 187      -0.553  17.899   6.788  1.00  0.81           C
ATOM   2883  CD1 TYR A 187      -1.531  17.203   6.142  1.00  0.81           C
ATOM   2884  CD2 TYR A 187      -0.830  19.135   7.306  1.00  0.81           C
ATOM   2885  CE1 TYR A 187      -2.777  17.750   5.996  1.00  0.81           C
ATOM   2886  CE2 TYR A 187      -2.087  19.658   7.169  1.00  0.81           C
ATOM   2887  CZ  TYR A 187      -3.042  18.958   6.507  1.00  0.81           C
ATOM   2888  OH  TYR A 187      -4.266  19.475   6.341  1.00  0.81           O
ATOM      0  H   TYR A 187       1.370  19.373   5.952  1.00  0.81           H   new
ATOM      0  HA  TYR A 187       2.574  17.073   5.882  1.00  0.81           H   new
ATOM      0  HB2 TYR A 187       0.715  16.352   7.174  1.00  0.81           H   new
ATOM      0  HB3 TYR A 187       1.241  17.709   7.735  1.00  0.81           H   new
ATOM      0  HD1 TYR A 187      -1.352  16.357   5.801  1.00  0.81           H   new
ATOM      0  HD2 TYR A 187      -0.168  19.616   7.748  1.00  0.81           H   new
ATOM      0  HE1 TYR A 187      -3.440  17.282   5.541  1.00  0.81           H   new
ATOM      0  HE2 TYR A 187      -2.286  20.492   7.529  1.00  0.81           H   new
ATOM      0  HH  TYR A 187      -4.202  20.259   6.047  1.00  0.81           H   new
ATOM   2898  N   THR A 188       0.433  17.381   3.657  1.00  0.84           N
ATOM   2899  CA  THR A 188      -0.198  16.614   2.607  1.00  0.84           C
ATOM   2900  C   THR A 188       0.897  16.056   1.724  1.00  0.84           C
ATOM   2901  O   THR A 188       1.828  16.795   1.414  1.00  0.84           O
ATOM   2902  CB  THR A 188      -1.079  17.500   1.740  1.00  0.84           C
ATOM   2903  CG2 THR A 188      -2.152  18.137   2.584  1.00  0.84           C
ATOM   2904  OG1 THR A 188      -0.248  18.538   1.160  1.00  0.84           O
ATOM      0  H   THR A 188       0.357  18.236   3.610  1.00  0.84           H   new
ATOM      0  HA  THR A 188      -0.742  15.917   3.007  1.00  0.84           H   new
ATOM      0  HB  THR A 188      -1.498  16.970   1.044  1.00  0.84           H   new
ATOM      0  HG1 THR A 188       0.557  18.391   1.349  1.00  0.84           H   new
ATOM      0 HG21 THR A 188      -2.711  18.701   2.026  1.00  0.84           H   new
ATOM      0 HG22 THR A 188      -2.696  17.445   2.992  1.00  0.84           H   new
ATOM      0 HG23 THR A 188      -1.741  18.676   3.278  1.00  0.84           H   new
ATOM   2912  N   PRO A 189       0.787  14.829   1.202  1.00  0.87           N
ATOM   2913  CA  PRO A 189       1.716  14.238   0.258  1.00  0.87           C
ATOM   2914  C   PRO A 189       2.039  15.133  -0.933  1.00  0.87           C
ATOM   2915  O   PRO A 189       3.160  15.112  -1.435  1.00  0.87           O
ATOM   2916  CB  PRO A 189       0.971  12.977  -0.175  1.00  0.87           C
ATOM   2917  CG  PRO A 189       0.140  12.607   1.030  1.00  0.87           C
ATOM   2918  CD  PRO A 189      -0.310  13.927   1.615  1.00  0.87           C
ATOM      0  HA  PRO A 189       2.588  14.077   0.652  1.00  0.87           H   new
ATOM      0  HB2 PRO A 189       0.415  13.143  -0.952  1.00  0.87           H   new
ATOM      0  HB3 PRO A 189       1.586  12.266  -0.413  1.00  0.87           H   new
ATOM      0  HG2 PRO A 189      -0.619  12.058   0.778  1.00  0.87           H   new
ATOM      0  HG3 PRO A 189       0.659  12.097   1.672  1.00  0.87           H   new
ATOM      0  HD2 PRO A 189      -1.167  14.210   1.259  1.00  0.87           H   new
ATOM      0  HD3 PRO A 189      -0.403  13.885   2.580  1.00  0.87           H   new
ATOM   2926  N   LYS A 190       1.074  15.950  -1.390  1.00  0.87           N
ATOM   2927  CA  LYS A 190       1.348  16.808  -2.538  1.00  0.87           C
ATOM   2928  C   LYS A 190       2.325  17.907  -2.161  1.00  0.87           C
ATOM   2929  O   LYS A 190       3.287  18.171  -2.889  1.00  0.87           O
ATOM   2930  CB  LYS A 190       0.068  17.427  -3.088  1.00  0.87           C
ATOM   2931  CG  LYS A 190       0.266  18.266  -4.349  1.00  0.87           C
ATOM   2932  CD  LYS A 190      -1.066  18.749  -4.914  1.00  0.87           C
ATOM   2933  CE  LYS A 190      -0.866  19.539  -6.201  1.00  0.87           C
ATOM   2934  NZ  LYS A 190      -2.155  20.008  -6.770  1.00  0.87           N1+
ATOM      0  H   LYS A 190       0.283  16.017  -1.058  1.00  0.87           H   new
ATOM      0  HA  LYS A 190       1.741  16.253  -3.229  1.00  0.87           H   new
ATOM      0  HB2 LYS A 190      -0.565  16.718  -3.280  1.00  0.87           H   new
ATOM      0  HB3 LYS A 190      -0.330  17.984  -2.401  1.00  0.87           H   new
ATOM      0  HG2 LYS A 190       0.829  19.030  -4.146  1.00  0.87           H   new
ATOM      0  HG3 LYS A 190       0.731  17.741  -5.019  1.00  0.87           H   new
ATOM      0  HD2 LYS A 190      -1.642  17.988  -5.085  1.00  0.87           H   new
ATOM      0  HD3 LYS A 190      -1.516  19.304  -4.258  1.00  0.87           H   new
ATOM      0  HE2 LYS A 190      -0.294  20.302  -6.026  1.00  0.87           H   new
ATOM      0  HE3 LYS A 190      -0.408  18.985  -6.852  1.00  0.87           H   new
ATOM      0  HZ1 LYS A 190      -2.001  20.464  -7.519  1.00  0.87           H   new
ATOM      0  HZ2 LYS A 190      -2.672  19.307  -6.952  1.00  0.87           H   new
ATOM      0  HZ3 LYS A 190      -2.566  20.534  -6.181  1.00  0.87           H   new
ATOM   2948  N   ILE A 191       2.087  18.564  -1.024  1.00  0.86           N
ATOM   2949  CA  ILE A 191       2.988  19.621  -0.614  1.00  0.86           C
ATOM   2950  C   ILE A 191       4.316  19.042  -0.189  1.00  0.86           C
ATOM   2951  O   ILE A 191       5.361  19.611  -0.509  1.00  0.86           O
ATOM   2952  CB  ILE A 191       2.385  20.523   0.444  1.00  0.86           C
ATOM   2953  CG1 ILE A 191       1.262  21.275  -0.169  1.00  0.86           C
ATOM   2954  CG2 ILE A 191       3.424  21.503   0.898  1.00  0.86           C
ATOM   2955  CD1 ILE A 191       0.433  21.947   0.801  1.00  0.86           C
ATOM      0  H   ILE A 191       1.427  18.414  -0.494  1.00  0.86           H   new
ATOM      0  HA  ILE A 191       3.143  20.193  -1.382  1.00  0.86           H   new
ATOM      0  HB  ILE A 191       2.074  19.996   1.197  1.00  0.86           H   new
ATOM      0 HG12 ILE A 191       1.619  21.929  -0.790  1.00  0.86           H   new
ATOM      0 HG13 ILE A 191       0.714  20.663  -0.686  1.00  0.86           H   new
ATOM      0 HG21 ILE A 191       3.046  22.085   1.576  1.00  0.86           H   new
ATOM      0 HG22 ILE A 191       4.181  21.024   1.269  1.00  0.86           H   new
ATOM      0 HG23 ILE A 191       3.718  22.036   0.143  1.00  0.86           H   new
ATOM      0 HD11 ILE A 191      -0.281  22.420   0.345  1.00  0.86           H   new
ATOM      0 HD12 ILE A 191       0.051  21.294   1.409  1.00  0.86           H   new
ATOM      0 HD13 ILE A 191       0.970  22.580   1.303  1.00  0.86           H   new
ATOM   2967  N   ILE A 192       4.295  17.909   0.522  1.00  0.84           N
ATOM   2968  CA  ILE A 192       5.543  17.314   0.959  1.00  0.84           C
ATOM   2969  C   ILE A 192       6.429  17.014  -0.236  1.00  0.84           C
ATOM   2970  O   ILE A 192       7.594  17.403  -0.242  1.00  0.84           O
ATOM   2971  CB  ILE A 192       5.341  15.972   1.691  1.00  0.84           C
ATOM   2972  CG1 ILE A 192       4.653  16.142   3.008  1.00  0.84           C
ATOM   2973  CG2 ILE A 192       6.660  15.325   1.895  1.00  0.84           C
ATOM   2974  CD1 ILE A 192       4.184  14.858   3.642  1.00  0.84           C
ATOM      0  H   ILE A 192       3.584  17.485   0.753  1.00  0.84           H   new
ATOM      0  HA  ILE A 192       5.943  17.960   1.562  1.00  0.84           H   new
ATOM      0  HB  ILE A 192       4.771  15.415   1.138  1.00  0.84           H   new
ATOM      0 HG12 ILE A 192       5.258  16.589   3.620  1.00  0.84           H   new
ATOM      0 HG13 ILE A 192       3.889  16.727   2.887  1.00  0.84           H   new
ATOM      0 HG21 ILE A 192       6.538  14.480   2.355  1.00  0.84           H   new
ATOM      0 HG22 ILE A 192       7.079  15.167   1.035  1.00  0.84           H   new
ATOM      0 HG23 ILE A 192       7.226  15.905   2.428  1.00  0.84           H   new
ATOM      0 HD11 ILE A 192       3.751  15.054   4.488  1.00  0.84           H   new
ATOM      0 HD12 ILE A 192       3.554  14.416   3.051  1.00  0.84           H   new
ATOM      0 HD13 ILE A 192       4.945  14.276   3.796  1.00  0.84           H   new
ATOM   2986  N   GLU A 193       5.877  16.364  -1.274  1.00  0.81           N
ATOM   2987  CA  GLU A 193       6.657  16.076  -2.473  1.00  0.81           C
ATOM   2988  C   GLU A 193       7.173  17.345  -3.144  1.00  0.81           C
ATOM   2989  O   GLU A 193       8.337  17.413  -3.552  1.00  0.81           O
ATOM   2990  CB  GLU A 193       5.840  15.266  -3.485  1.00  0.81           C
ATOM   2991  CG  GLU A 193       6.621  14.925  -4.765  1.00  0.81           C
ATOM   2992  CD  GLU A 193       5.865  14.071  -5.775  1.00  0.81           C
ATOM   2993  OE1 GLU A 193       4.760  13.670  -5.510  1.00  0.81           O
ATOM   2994  OE2 GLU A 193       6.413  13.848  -6.839  1.00  0.81           O1-
ATOM      0  H   GLU A 193       5.063  16.088  -1.297  1.00  0.81           H   new
ATOM      0  HA  GLU A 193       7.420  15.552  -2.182  1.00  0.81           H   new
ATOM      0  HB2 GLU A 193       5.543  14.443  -3.066  1.00  0.81           H   new
ATOM      0  HB3 GLU A 193       5.044  15.767  -3.723  1.00  0.81           H   new
ATOM      0  HG2 GLU A 193       6.886  15.753  -5.196  1.00  0.81           H   new
ATOM      0  HG3 GLU A 193       7.436  14.462  -4.516  1.00  0.81           H   new
ATOM   3001  N   LYS A 194       6.332  18.380  -3.231  1.00  0.78           N
ATOM   3002  CA  LYS A 194       6.774  19.602  -3.881  1.00  0.78           C
ATOM   3003  C   LYS A 194       7.934  20.206  -3.108  1.00  0.78           C
ATOM   3004  O   LYS A 194       8.962  20.561  -3.690  1.00  0.78           O
ATOM   3005  CB  LYS A 194       5.630  20.614  -3.944  1.00  0.78           C
ATOM   3006  CG  LYS A 194       5.973  21.919  -4.645  1.00  0.78           C
ATOM   3007  CD  LYS A 194       6.194  21.702  -6.130  1.00  0.78           C
ATOM   3008  CE  LYS A 194       6.412  23.012  -6.864  1.00  0.78           C
ATOM   3009  NZ  LYS A 194       6.518  22.804  -8.341  1.00  0.78           N1+
ATOM      0  H   LYS A 194       5.527  18.391  -2.928  1.00  0.78           H   new
ATOM      0  HA  LYS A 194       7.059  19.387  -4.783  1.00  0.78           H   new
ATOM      0  HB2 LYS A 194       4.877  20.205  -4.399  1.00  0.78           H   new
ATOM      0  HB3 LYS A 194       5.341  20.813  -3.040  1.00  0.78           H   new
ATOM      0  HG2 LYS A 194       5.256  22.559  -4.512  1.00  0.78           H   new
ATOM      0  HG3 LYS A 194       6.772  22.302  -4.249  1.00  0.78           H   new
ATOM      0  HD2 LYS A 194       6.963  21.125  -6.262  1.00  0.78           H   new
ATOM      0  HD3 LYS A 194       5.427  21.243  -6.508  1.00  0.78           H   new
ATOM      0  HE2 LYS A 194       5.678  23.617  -6.673  1.00  0.78           H   new
ATOM      0  HE3 LYS A 194       7.221  23.436  -6.537  1.00  0.78           H   new
ATOM      0  HZ1 LYS A 194       7.355  22.954  -8.603  1.00  0.78           H   new
ATOM      0  HZ2 LYS A 194       6.290  21.967  -8.540  1.00  0.78           H   new
ATOM      0  HZ3 LYS A 194       5.971  23.367  -8.760  1.00  0.78           H   new
ATOM   3023  N   LEU A 195       7.797  20.278  -1.791  1.00  0.76           N
ATOM   3024  CA  LEU A 195       8.853  20.827  -0.973  1.00  0.76           C
ATOM   3025  C   LEU A 195      10.104  19.980  -0.975  1.00  0.76           C
ATOM   3026  O   LEU A 195      11.197  20.531  -1.020  1.00  0.76           O
ATOM   3027  CB  LEU A 195       8.358  21.047   0.434  1.00  0.76           C
ATOM   3028  CG  LEU A 195       7.406  22.160   0.577  1.00  0.76           C
ATOM   3029  CD1 LEU A 195       6.884  22.142   1.909  1.00  0.76           C
ATOM   3030  CD2 LEU A 195       8.133  23.477   0.316  1.00  0.76           C
ATOM      0  H   LEU A 195       7.102  20.015  -1.358  1.00  0.76           H   new
ATOM      0  HA  LEU A 195       9.101  21.679  -1.365  1.00  0.76           H   new
ATOM      0  HB2 LEU A 195       7.935  20.232   0.748  1.00  0.76           H   new
ATOM      0  HB3 LEU A 195       9.120  21.212   1.011  1.00  0.76           H   new
ATOM      0  HG  LEU A 195       6.679  22.070  -0.059  1.00  0.76           H   new
ATOM      0 HD11 LEU A 195       6.254  22.871   2.020  1.00  0.76           H   new
ATOM      0 HD12 LEU A 195       6.433  21.298   2.069  1.00  0.76           H   new
ATOM      0 HD13 LEU A 195       7.611  22.245   2.543  1.00  0.76           H   new
ATOM      0 HD21 LEU A 195       7.510  24.215   0.409  1.00  0.76           H   new
ATOM      0 HD22 LEU A 195       8.854  23.581   0.956  1.00  0.76           H   new
ATOM      0 HD23 LEU A 195       8.497  23.473  -0.583  1.00  0.76           H   new
ATOM   3042  N   GLU A 196       9.989  18.652  -0.956  1.00  0.74           N
ATOM   3043  CA  GLU A 196      11.207  17.854  -0.979  1.00  0.74           C
ATOM   3044  C   GLU A 196      12.002  18.175  -2.233  1.00  0.74           C
ATOM   3045  O   GLU A 196      13.221  18.381  -2.183  1.00  0.74           O
ATOM   3046  CB  GLU A 196      10.924  16.350  -0.942  1.00  0.74           C
ATOM   3047  CG  GLU A 196      12.219  15.512  -0.998  1.00  0.74           C
ATOM   3048  CD  GLU A 196      12.028  14.009  -0.954  1.00  0.74           C
ATOM   3049  OE1 GLU A 196      10.929  13.550  -0.747  1.00  0.74           O
ATOM   3050  OE2 GLU A 196      13.006  13.319  -1.173  1.00  0.74           O1-
ATOM      0  H   GLU A 196       9.250  18.212  -0.931  1.00  0.74           H   new
ATOM      0  HA  GLU A 196      11.712  18.080  -0.182  1.00  0.74           H   new
ATOM      0  HB2 GLU A 196      10.436  16.134  -0.132  1.00  0.74           H   new
ATOM      0  HB3 GLU A 196      10.354  16.111  -1.689  1.00  0.74           H   new
ATOM      0  HG2 GLU A 196      12.696  15.738  -1.812  1.00  0.74           H   new
ATOM      0  HG3 GLU A 196      12.786  15.772  -0.255  1.00  0.74           H   new
ATOM   3057  N   LYS A 197      11.310  18.244  -3.373  1.00  0.73           N
ATOM   3058  CA  LYS A 197      11.998  18.538  -4.615  1.00  0.73           C
ATOM   3059  C   LYS A 197      12.610  19.928  -4.574  1.00  0.73           C
ATOM   3060  O   LYS A 197      13.765  20.117  -4.971  1.00  0.73           O
ATOM   3061  CB  LYS A 197      11.028  18.415  -5.789  1.00  0.73           C
ATOM   3062  CG  LYS A 197      10.625  16.976  -6.090  1.00  0.73           C
ATOM   3063  CD  LYS A 197       9.626  16.885  -7.227  1.00  0.73           C
ATOM   3064  CE  LYS A 197       9.273  15.436  -7.518  1.00  0.73           C
ATOM   3065  NZ  LYS A 197       8.246  15.314  -8.583  1.00  0.73           N1+
ATOM      0  H   LYS A 197      10.461  18.126  -3.442  1.00  0.73           H   new
ATOM      0  HA  LYS A 197      12.716  17.896  -4.732  1.00  0.73           H   new
ATOM      0  HB2 LYS A 197      10.231  18.934  -5.598  1.00  0.73           H   new
ATOM      0  HB3 LYS A 197      11.436  18.802  -6.579  1.00  0.73           H   new
ATOM      0  HG2 LYS A 197      11.416  16.461  -6.315  1.00  0.73           H   new
ATOM      0  HG3 LYS A 197      10.243  16.576  -5.293  1.00  0.73           H   new
ATOM      0  HD2 LYS A 197       8.823  17.379  -6.998  1.00  0.73           H   new
ATOM      0  HD3 LYS A 197       9.996  17.299  -8.023  1.00  0.73           H   new
ATOM      0  HE2 LYS A 197      10.073  14.957  -7.786  1.00  0.73           H   new
ATOM      0  HE3 LYS A 197       8.948  15.015  -6.707  1.00  0.73           H   new
ATOM      0  HZ1 LYS A 197       7.547  14.861  -8.271  1.00  0.73           H   new
ATOM      0  HZ2 LYS A 197       7.983  16.126  -8.837  1.00  0.73           H   new
ATOM      0  HZ3 LYS A 197       8.591  14.883  -9.281  1.00  0.73           H   new
ATOM   3079  N   LEU A 198      11.875  20.895  -4.032  1.00  0.73           N
ATOM   3080  CA  LEU A 198      12.402  22.239  -3.960  1.00  0.73           C
ATOM   3081  C   LEU A 198      13.605  22.323  -3.018  1.00  0.73           C
ATOM   3082  O   LEU A 198      14.553  23.044  -3.314  1.00  0.73           O
ATOM   3083  CB  LEU A 198      11.321  23.214  -3.525  1.00  0.73           C
ATOM   3084  CG  LEU A 198      10.182  23.460  -4.512  1.00  0.73           C
ATOM   3085  CD1 LEU A 198       9.087  24.270  -3.841  1.00  0.73           C
ATOM   3086  CD2 LEU A 198      10.717  24.201  -5.698  1.00  0.73           C
ATOM      0  H   LEU A 198      11.085  20.791  -3.708  1.00  0.73           H   new
ATOM      0  HA  LEU A 198      12.704  22.482  -4.849  1.00  0.73           H   new
ATOM      0  HB2 LEU A 198      10.938  22.890  -2.695  1.00  0.73           H   new
ATOM      0  HB3 LEU A 198      11.742  24.066  -3.330  1.00  0.73           H   new
ATOM      0  HG  LEU A 198       9.809  22.613  -4.801  1.00  0.73           H   new
ATOM      0 HD11 LEU A 198       8.366  24.424  -4.471  1.00  0.73           H   new
ATOM      0 HD12 LEU A 198       8.747  23.783  -3.074  1.00  0.73           H   new
ATOM      0 HD13 LEU A 198       9.447  25.122  -3.548  1.00  0.73           H   new
ATOM      0 HD21 LEU A 198       9.999  24.361  -6.330  1.00  0.73           H   new
ATOM      0 HD22 LEU A 198      11.088  25.049  -5.409  1.00  0.73           H   new
ATOM      0 HD23 LEU A 198      11.410  23.673  -6.124  1.00  0.73           H   new
ATOM   3098  N   GLN A 199      13.598  21.582  -1.901  1.00  0.73           N
ATOM   3099  CA  GLN A 199      14.740  21.614  -0.992  1.00  0.73           C
ATOM   3100  C   GLN A 199      15.967  21.044  -1.688  1.00  0.73           C
ATOM   3101  O   GLN A 199      17.061  21.607  -1.625  1.00  0.73           O
ATOM   3102  CB  GLN A 199      14.511  20.774   0.274  1.00  0.73           C
ATOM   3103  CG  GLN A 199      13.508  21.276   1.274  1.00  0.73           C
ATOM   3104  CD  GLN A 199      13.429  20.302   2.447  1.00  0.73           C
ATOM   3105  NE2 GLN A 199      14.397  20.420   3.372  1.00  0.73           N
ATOM   3106  OE1 GLN A 199      12.545  19.456   2.508  1.00  0.73           O
ATOM      0  H   GLN A 199      12.954  21.066  -1.660  1.00  0.73           H   new
ATOM      0  HA  GLN A 199      14.863  22.543  -0.740  1.00  0.73           H   new
ATOM      0  HB2 GLN A 199      14.237  19.886  -0.003  1.00  0.73           H   new
ATOM      0  HB3 GLN A 199      15.363  20.680   0.728  1.00  0.73           H   new
ATOM      0  HG2 GLN A 199      13.764  22.157   1.589  1.00  0.73           H   new
ATOM      0  HG3 GLN A 199      12.637  21.366   0.856  1.00  0.73           H   new
ATOM      0 HE21 GLN A 199      14.999  21.029   3.290  1.00  0.73           H   new
ATOM      0 HE22 GLN A 199      14.415  19.886   4.046  1.00  0.73           H   new
ATOM   3115  N   ARG A 200      15.783  19.964  -2.444  1.00  0.73           N
ATOM   3116  CA  ARG A 200      16.911  19.377  -3.150  1.00  0.73           C
ATOM   3117  C   ARG A 200      17.503  20.373  -4.155  1.00  0.73           C
ATOM   3118  O   ARG A 200      18.719  20.422  -4.351  1.00  0.73           O
ATOM   3119  CB  ARG A 200      16.487  18.080  -3.822  1.00  0.73           C
ATOM   3120  CG  ARG A 200      16.236  16.921  -2.832  1.00  0.73           C
ATOM   3121  CD  ARG A 200      15.792  15.669  -3.509  1.00  0.73           C
ATOM   3122  NE  ARG A 200      15.515  14.587  -2.549  1.00  0.73           N
ATOM   3123  CZ  ARG A 200      16.433  13.768  -2.017  1.00  0.73           C
ATOM   3124  NH1 ARG A 200      17.712  13.878  -2.323  1.00  0.73           N1+
ATOM   3125  NH2 ARG A 200      16.015  12.851  -1.179  1.00  0.73           N
ATOM      0  H   ARG A 200      15.030  19.565  -2.558  1.00  0.73           H   new
ATOM      0  HA  ARG A 200      17.610  19.168  -2.511  1.00  0.73           H   new
ATOM      0  HB2 ARG A 200      15.678  18.239  -4.333  1.00  0.73           H   new
ATOM      0  HB3 ARG A 200      17.173  17.813  -4.453  1.00  0.73           H   new
ATOM      0  HG2 ARG A 200      17.050  16.744  -2.335  1.00  0.73           H   new
ATOM      0  HG3 ARG A 200      15.563  17.191  -2.188  1.00  0.73           H   new
ATOM      0  HD2 ARG A 200      14.994  15.850  -4.029  1.00  0.73           H   new
ATOM      0  HD3 ARG A 200      16.477  15.379  -4.132  1.00  0.73           H   new
ATOM      0  HE  ARG A 200      14.697  14.471  -2.310  1.00  0.73           H   new
ATOM      0 HH11 ARG A 200      17.972  14.485  -2.874  1.00  0.73           H   new
ATOM      0 HH12 ARG A 200      18.286  13.343  -1.971  1.00  0.73           H   new
ATOM      0 HH21 ARG A 200      15.178  12.791  -0.989  1.00  0.73           H   new
ATOM      0 HH22 ARG A 200      16.577  12.309  -0.819  1.00  0.73           H   new
ATOM   3139  N   LYS A 201      16.635  21.177  -4.772  1.00  0.73           N
ATOM   3140  CA  LYS A 201      17.039  22.202  -5.729  1.00  0.73           C
ATOM   3141  C   LYS A 201      17.612  23.488  -5.106  1.00  0.73           C
ATOM   3142  O   LYS A 201      18.530  24.088  -5.674  1.00  0.73           O
ATOM   3143  CB  LYS A 201      15.835  22.601  -6.576  1.00  0.73           C
ATOM   3144  CG  LYS A 201      15.334  21.567  -7.549  1.00  0.73           C
ATOM   3145  CD  LYS A 201      14.064  22.068  -8.237  1.00  0.73           C
ATOM   3146  CE  LYS A 201      13.535  21.072  -9.256  1.00  0.73           C
ATOM   3147  NZ  LYS A 201      12.240  21.531  -9.862  1.00  0.73           N1+
ATOM      0  H   LYS A 201      15.786  21.140  -4.643  1.00  0.73           H   new
ATOM      0  HA  LYS A 201      17.752  21.797  -6.248  1.00  0.73           H   new
ATOM      0  HB2 LYS A 201      15.107  22.836  -5.979  1.00  0.73           H   new
ATOM      0  HB3 LYS A 201      16.064  23.402  -7.073  1.00  0.73           H   new
ATOM      0  HG2 LYS A 201      16.017  21.378  -8.212  1.00  0.73           H   new
ATOM      0  HG3 LYS A 201      15.152  20.735  -7.084  1.00  0.73           H   new
ATOM      0  HD2 LYS A 201      13.382  22.239  -7.569  1.00  0.73           H   new
ATOM      0  HD3 LYS A 201      14.248  22.913  -8.677  1.00  0.73           H   new
ATOM      0  HE2 LYS A 201      14.193  20.945  -9.957  1.00  0.73           H   new
ATOM      0  HE3 LYS A 201      13.405  20.210  -8.830  1.00  0.73           H   new
ATOM      0  HZ1 LYS A 201      12.160  21.195 -10.682  1.00  0.73           H   new
ATOM      0  HZ2 LYS A 201      11.561  21.251  -9.359  1.00  0.73           H   new
ATOM      0  HZ3 LYS A 201      12.230  22.420  -9.904  1.00  0.73           H   new
ATOM   3161  N   TYR A 202      17.054  23.936  -3.968  1.00  0.71           N
ATOM   3162  CA  TYR A 202      17.431  25.241  -3.419  1.00  0.71           C
ATOM   3163  C   TYR A 202      18.142  25.256  -2.047  1.00  0.71           C
ATOM   3164  O   TYR A 202      18.619  26.309  -1.623  1.00  0.71           O
ATOM   3165  CB  TYR A 202      16.183  26.127  -3.438  1.00  0.71           C
ATOM   3166  CG  TYR A 202      15.652  26.227  -4.862  1.00  0.71           C
ATOM   3167  CD1 TYR A 202      14.436  25.654  -5.203  1.00  0.71           C
ATOM   3168  CD2 TYR A 202      16.416  26.847  -5.841  1.00  0.71           C
ATOM   3169  CE1 TYR A 202      13.994  25.705  -6.507  1.00  0.71           C
ATOM   3170  CE2 TYR A 202      15.968  26.889  -7.148  1.00  0.71           C
ATOM   3171  CZ  TYR A 202      14.761  26.318  -7.478  1.00  0.71           C
ATOM   3172  OH  TYR A 202      14.326  26.341  -8.779  1.00  0.71           O
ATOM      0  H   TYR A 202      16.467  23.505  -3.510  1.00  0.71           H   new
ATOM      0  HA  TYR A 202      18.133  25.587  -3.992  1.00  0.71           H   new
ATOM      0  HB2 TYR A 202      15.503  25.756  -2.854  1.00  0.71           H   new
ATOM      0  HB3 TYR A 202      16.397  27.011  -3.100  1.00  0.71           H   new
ATOM      0  HD1 TYR A 202      13.920  25.236  -4.552  1.00  0.71           H   new
ATOM      0  HD2 TYR A 202      17.231  27.235  -5.617  1.00  0.71           H   new
ATOM      0  HE1 TYR A 202      13.176  25.325  -6.734  1.00  0.71           H   new
ATOM      0  HE2 TYR A 202      16.482  27.303  -7.803  1.00  0.71           H   new
ATOM      0  HH  TYR A 202      14.888  26.744  -9.256  1.00  0.71           H   new
ATOM   3182  N   GLY A 203      18.234  24.114  -1.356  1.00  0.70           N
ATOM   3183  CA  GLY A 203      18.973  24.006  -0.088  1.00  0.70           C
ATOM   3184  C   GLY A 203      18.299  24.405   1.237  1.00  0.70           C
ATOM   3185  O   GLY A 203      18.973  24.411   2.264  1.00  0.70           O
ATOM      0  H   GLY A 203      17.869  23.378  -1.609  1.00  0.70           H   new
ATOM      0  HA2 GLY A 203      19.258  23.083   0.001  1.00  0.70           H   new
ATOM      0  HA3 GLY A 203      19.775  24.544  -0.176  1.00  0.70           H   new
ATOM   3189  N   GLY A 204      17.010  24.744   1.227  1.00  0.68           N
ATOM   3190  CA  GLY A 204      16.323  25.168   2.461  1.00  0.68           C
ATOM   3191  C   GLY A 204      15.589  24.028   3.181  1.00  0.68           C
ATOM   3192  O   GLY A 204      15.877  22.844   2.947  1.00  0.68           O
ATOM      0  H   GLY A 204      16.514  24.737   0.525  1.00  0.68           H   new
ATOM      0  HA2 GLY A 204      16.973  25.557   3.067  1.00  0.68           H   new
ATOM      0  HA3 GLY A 204      15.686  25.866   2.243  1.00  0.68           H   new
ATOM   3196  N   GLY A 205      14.590  24.397   4.004  1.00  0.67           N
ATOM   3197  CA  GLY A 205      13.785  23.429   4.773  1.00  0.67           C
ATOM   3198  C   GLY A 205      12.648  24.063   5.578  1.00  0.67           C
ATOM   3199  O   GLY A 205      12.479  25.281   5.577  1.00  0.67           O
ATOM      0  H   GLY A 205      14.361  25.216   4.131  1.00  0.67           H   new
ATOM      0  HA2 GLY A 205      13.410  22.776   4.161  1.00  0.67           H   new
ATOM      0  HA3 GLY A 205      14.369  22.947   5.380  1.00  0.67           H   new
ATOM   3203  N   LEU A 206      11.832  23.232   6.243  1.00  0.67           N
ATOM   3204  CA  LEU A 206      10.681  23.780   6.973  1.00  0.67           C
ATOM   3205  C   LEU A 206      10.916  24.136   8.440  1.00  0.67           C
ATOM   3206  O   LEU A 206      11.507  23.366   9.202  1.00  0.67           O
ATOM   3207  CB  LEU A 206       9.473  22.838   6.890  1.00  0.67           C
ATOM   3208  CG  LEU A 206       8.828  22.636   5.545  1.00  0.67           C
ATOM   3209  CD1 LEU A 206       7.694  21.657   5.704  1.00  0.67           C
ATOM   3210  CD2 LEU A 206       8.313  23.971   5.063  1.00  0.67           C
ATOM      0  H   LEU A 206      11.923  22.378   6.284  1.00  0.67           H   new
ATOM      0  HA  LEU A 206      10.514  24.620   6.517  1.00  0.67           H   new
ATOM      0  HB2 LEU A 206       9.750  21.969   7.221  1.00  0.67           H   new
ATOM      0  HB3 LEU A 206       8.794  23.170   7.499  1.00  0.67           H   new
ATOM      0  HG  LEU A 206       9.461  22.286   4.899  1.00  0.67           H   new
ATOM      0 HD11 LEU A 206       7.266  21.515   4.845  1.00  0.67           H   new
ATOM      0 HD12 LEU A 206       8.039  20.814   6.037  1.00  0.67           H   new
ATOM      0 HD13 LEU A 206       7.046  22.011   6.333  1.00  0.67           H   new
ATOM      0 HD21 LEU A 206       7.893  23.862   4.196  1.00  0.67           H   new
ATOM      0 HD22 LEU A 206       7.663  24.315   5.696  1.00  0.67           H   new
ATOM      0 HD23 LEU A 206       9.052  24.595   4.988  1.00  0.67           H   new
ATOM   3222  N   VAL A 207      10.394  25.311   8.823  1.00  0.67           N
ATOM   3223  CA  VAL A 207      10.489  25.857  10.176  1.00  0.67           C
ATOM   3224  C   VAL A 207       9.144  26.303  10.782  1.00  0.67           C
ATOM   3225  O   VAL A 207       8.394  27.066  10.168  1.00  0.67           O
ATOM   3226  CB  VAL A 207      11.407  27.101  10.139  1.00  0.67           C
ATOM   3227  CG1 VAL A 207      11.529  27.717  11.503  1.00  0.67           C
ATOM   3228  CG2 VAL A 207      12.768  26.741   9.581  1.00  0.67           C
ATOM      0  H   VAL A 207       9.963  25.823   8.283  1.00  0.67           H   new
ATOM      0  HA  VAL A 207      10.832  25.139  10.730  1.00  0.67           H   new
ATOM      0  HB  VAL A 207      11.004  27.759   9.551  1.00  0.67           H   new
ATOM      0 HG11 VAL A 207      12.108  28.494  11.457  1.00  0.67           H   new
ATOM      0 HG12 VAL A 207      10.651  27.986  11.816  1.00  0.67           H   new
ATOM      0 HG13 VAL A 207      11.907  27.069  12.118  1.00  0.67           H   new
ATOM      0 HG21 VAL A 207      13.331  27.531   9.565  1.00  0.67           H   new
ATOM      0 HG22 VAL A 207      13.179  26.064  10.141  1.00  0.67           H   new
ATOM      0 HG23 VAL A 207      12.668  26.397   8.679  1.00  0.67           H   new
ATOM   3238  N   ARG A 208       8.837  25.846  11.997  1.00  0.70           N
ATOM   3239  CA  ARG A 208       7.624  26.300  12.692  1.00  0.70           C
ATOM   3240  C   ARG A 208       7.982  27.470  13.609  1.00  0.70           C
ATOM   3241  O   ARG A 208       8.908  27.373  14.415  1.00  0.70           O
ATOM   3242  CB  ARG A 208       6.976  25.180  13.501  1.00  0.70           C
ATOM   3243  CG  ARG A 208       5.712  25.560  14.338  1.00  0.70           C
ATOM   3244  CD  ARG A 208       4.445  25.758  13.521  1.00  0.70           C
ATOM   3245  NE  ARG A 208       3.284  26.010  14.407  1.00  0.70           N
ATOM   3246  CZ  ARG A 208       1.996  26.223  14.011  1.00  0.70           C
ATOM   3247  NH1 ARG A 208       1.651  26.212  12.763  1.00  0.70           N1+
ATOM   3248  NH2 ARG A 208       1.058  26.470  14.900  1.00  0.70           N
ATOM      0  H   ARG A 208       9.311  25.278  12.435  1.00  0.70           H   new
ATOM      0  HA  ARG A 208       6.979  26.582  12.025  1.00  0.70           H   new
ATOM      0  HB2 ARG A 208       6.732  24.467  12.890  1.00  0.70           H   new
ATOM      0  HB3 ARG A 208       7.643  24.819  14.106  1.00  0.70           H   new
ATOM      0  HG2 ARG A 208       5.553  24.864  14.995  1.00  0.70           H   new
ATOM      0  HG3 ARG A 208       5.897  26.376  14.828  1.00  0.70           H   new
ATOM      0  HD2 ARG A 208       4.561  26.504  12.912  1.00  0.70           H   new
ATOM      0  HD3 ARG A 208       4.279  24.972  12.978  1.00  0.70           H   new
ATOM      0  HE  ARG A 208       3.437  26.023  15.253  1.00  0.70           H   new
ATOM      0 HH11 ARG A 208       2.242  26.067  12.155  1.00  0.70           H   new
ATOM      0 HH12 ARG A 208       0.831  26.349  12.542  1.00  0.70           H   new
ATOM      0 HH21 ARG A 208       1.255  26.498  15.737  1.00  0.70           H   new
ATOM      0 HH22 ARG A 208       0.248  26.604  14.644  1.00  0.70           H   new
ATOM   3262  N   VAL A 209       7.257  28.569  13.468  1.00  0.74           N
ATOM   3263  CA  VAL A 209       7.492  29.772  14.255  1.00  0.74           C
ATOM   3264  C   VAL A 209       6.555  29.753  15.487  1.00  0.74           C
ATOM   3265  O   VAL A 209       5.365  29.496  15.321  1.00  0.74           O
ATOM   3266  CB  VAL A 209       7.236  31.014  13.376  1.00  0.74           C
ATOM   3267  CG1 VAL A 209       7.444  32.311  14.146  1.00  0.74           C
ATOM   3268  CG2 VAL A 209       8.141  30.951  12.191  1.00  0.74           C
ATOM      0  H   VAL A 209       6.608  28.640  12.908  1.00  0.74           H   new
ATOM      0  HA  VAL A 209       8.411  29.805  14.564  1.00  0.74           H   new
ATOM      0  HB  VAL A 209       6.309  31.009  13.089  1.00  0.74           H   new
ATOM      0 HG11 VAL A 209       7.274  33.066  13.561  1.00  0.74           H   new
ATOM      0 HG12 VAL A 209       6.833  32.342  14.899  1.00  0.74           H   new
ATOM      0 HG13 VAL A 209       8.358  32.353  14.470  1.00  0.74           H   new
ATOM      0 HG21 VAL A 209       7.992  31.726  11.628  1.00  0.74           H   new
ATOM      0 HG22 VAL A 209       9.064  30.941  12.489  1.00  0.74           H   new
ATOM      0 HG23 VAL A 209       7.956  30.144  11.685  1.00  0.74           H   new
ATOM   3278  N   PRO A 210       7.037  30.008  16.725  1.00  0.79           N
ATOM   3279  CA  PRO A 210       6.279  30.045  17.985  1.00  0.79           C
ATOM   3280  C   PRO A 210       5.075  30.987  17.980  1.00  0.79           C
ATOM   3281  O   PRO A 210       4.147  30.831  18.778  1.00  0.79           O
ATOM   3282  CB  PRO A 210       7.323  30.558  18.977  1.00  0.79           C
ATOM   3283  CG  PRO A 210       8.630  30.124  18.413  1.00  0.79           C
ATOM   3284  CD  PRO A 210       8.471  30.213  16.918  1.00  0.79           C
ATOM      0  HA  PRO A 210       5.894  29.177  18.183  1.00  0.79           H   new
ATOM      0  HB2 PRO A 210       7.281  31.523  19.065  1.00  0.79           H   new
ATOM      0  HB3 PRO A 210       7.181  30.186  19.862  1.00  0.79           H   new
ATOM      0  HG2 PRO A 210       9.351  30.695  18.722  1.00  0.79           H   new
ATOM      0  HG3 PRO A 210       8.846  29.219  18.688  1.00  0.79           H   new
ATOM      0  HD2 PRO A 210       8.759  31.074  16.577  1.00  0.79           H   new
ATOM      0  HD3 PRO A 210       8.995  29.537  16.461  1.00  0.79           H   new
ATOM   3292  N   LEU A 211       5.105  31.965  17.086  1.00  0.86           N
ATOM   3293  CA  LEU A 211       4.056  32.956  16.941  1.00  0.86           C
ATOM   3294  C   LEU A 211       2.895  32.446  16.063  1.00  0.86           C
ATOM   3295  O   LEU A 211       1.892  33.146  15.872  1.00  0.86           O
ATOM   3296  CB  LEU A 211       4.673  34.221  16.338  1.00  0.86           C
ATOM   3297  CG  LEU A 211       5.724  34.921  17.210  1.00  0.86           C
ATOM   3298  CD1 LEU A 211       6.387  36.012  16.424  1.00  0.86           C
ATOM   3299  CD2 LEU A 211       5.040  35.494  18.399  1.00  0.86           C
ATOM      0  H   LEU A 211       5.755  32.072  16.533  1.00  0.86           H   new
ATOM      0  HA  LEU A 211       3.678  33.146  17.814  1.00  0.86           H   new
ATOM      0  HB2 LEU A 211       5.081  33.990  15.489  1.00  0.86           H   new
ATOM      0  HB3 LEU A 211       3.960  34.851  16.148  1.00  0.86           H   new
ATOM      0  HG  LEU A 211       6.402  34.287  17.492  1.00  0.86           H   new
ATOM      0 HD11 LEU A 211       7.051  36.453  16.978  1.00  0.86           H   new
ATOM      0 HD12 LEU A 211       6.819  35.632  15.643  1.00  0.86           H   new
ATOM      0 HD13 LEU A 211       5.721  36.659  16.142  1.00  0.86           H   new
ATOM      0 HD21 LEU A 211       5.691  35.941  18.963  1.00  0.86           H   new
ATOM      0 HD22 LEU A 211       4.370  36.133  18.110  1.00  0.86           H   new
ATOM      0 HD23 LEU A 211       4.613  34.782  18.901  1.00  0.86           H   new
ATOM   3311  N   SER A 212       3.009  31.236  15.511  1.00  0.94           N
ATOM   3312  CA  SER A 212       1.911  30.692  14.717  1.00  0.94           C
ATOM   3313  C   SER A 212       0.814  30.141  15.642  1.00  0.94           C
ATOM   3314  O   SER A 212       1.089  29.686  16.752  1.00  0.94           O
ATOM   3315  CB  SER A 212       2.419  29.627  13.774  1.00  0.94           C
ATOM   3316  OG  SER A 212       3.277  30.169  12.805  1.00  0.94           O
ATOM      0  H   SER A 212       3.698  30.726  15.583  1.00  0.94           H   new
ATOM      0  HA  SER A 212       1.526  31.403  14.181  1.00  0.94           H   new
ATOM      0  HB2 SER A 212       2.888  28.943  14.278  1.00  0.94           H   new
ATOM      0  HB3 SER A 212       1.669  29.194  13.338  1.00  0.94           H   new
ATOM      0  HG  SER A 212       2.825  30.447  12.154  1.00  0.94           H   new
ATOM   3322  N   ARG A 213      -0.430  30.161  15.173  1.00  0.99           N
ATOM   3323  CA  ARG A 213      -1.579  29.670  15.948  1.00  0.99           C
ATOM   3324  C   ARG A 213      -1.792  28.162  15.860  1.00  0.99           C
ATOM   3325  O   ARG A 213      -1.427  27.530  14.862  1.00  0.99           O
ATOM   3326  CB  ARG A 213      -2.843  30.373  15.495  1.00  0.99           C
ATOM   3327  CG  ARG A 213      -2.903  31.862  15.809  1.00  0.99           C
ATOM   3328  CD  ARG A 213      -4.127  32.474  15.238  1.00  0.99           C
ATOM   3329  NE  ARG A 213      -4.262  33.878  15.579  1.00  0.99           N
ATOM   3330  CZ  ARG A 213      -5.228  34.691  15.101  1.00  0.99           C
ATOM   3331  NH1 ARG A 213      -6.125  34.228  14.258  1.00  0.99           N1+
ATOM   3332  NH2 ARG A 213      -5.273  35.953  15.480  1.00  0.99           N
ATOM      0  H   ARG A 213      -0.637  30.460  14.394  1.00  0.99           H   new
ATOM      0  HA  ARG A 213      -1.377  29.870  16.875  1.00  0.99           H   new
ATOM      0  HB2 ARG A 213      -2.936  30.255  14.537  1.00  0.99           H   new
ATOM      0  HB3 ARG A 213      -3.604  29.938  15.910  1.00  0.99           H   new
ATOM      0  HG2 ARG A 213      -2.888  31.995  16.770  1.00  0.99           H   new
ATOM      0  HG3 ARG A 213      -2.118  32.304  15.450  1.00  0.99           H   new
ATOM      0  HD2 ARG A 213      -4.111  32.379  14.273  1.00  0.99           H   new
ATOM      0  HD3 ARG A 213      -4.905  31.991  15.558  1.00  0.99           H   new
ATOM      0  HE  ARG A 213      -3.687  34.215  16.123  1.00  0.99           H   new
ATOM      0 HH11 ARG A 213      -6.097  33.405  14.010  1.00  0.99           H   new
ATOM      0 HH12 ARG A 213      -6.739  34.748  13.955  1.00  0.99           H   new
ATOM      0 HH21 ARG A 213      -4.687  36.258  16.031  1.00  0.99           H   new
ATOM      0 HH22 ARG A 213      -5.888  36.472  15.176  1.00  0.99           H   new
ATOM   3346  N   ASN A 214      -2.525  27.592  16.827  1.00  1.01           N
ATOM   3347  CA  ASN A 214      -2.791  26.145  16.831  1.00  1.01           C
ATOM   3348  C   ASN A 214      -4.086  25.821  16.090  1.00  1.01           C
ATOM   3349  O   ASN A 214      -4.755  24.830  16.373  1.00  1.01           O
ATOM   3350  CB  ASN A 214      -2.942  25.591  18.227  1.00  1.01           C
ATOM   3351  CG  ASN A 214      -1.762  25.653  19.087  1.00  1.01           C
ATOM   3352  ND2 ASN A 214      -2.083  25.825  20.336  1.00  1.01           N
ATOM   3353  OD1 ASN A 214      -0.594  25.538  18.675  1.00  1.01           O
ATOM      0  H   ASN A 214      -2.875  28.022  17.485  1.00  1.01           H   new
ATOM      0  HA  ASN A 214      -2.024  25.741  16.395  1.00  1.01           H   new
ATOM      0  HB2 ASN A 214      -3.663  26.069  18.666  1.00  1.01           H   new
ATOM      0  HB3 ASN A 214      -3.218  24.664  18.157  1.00  1.01           H   new
ATOM      0 HD21 ASN A 214      -1.468  25.866  20.936  1.00  1.01           H   new
ATOM      0 HD22 ASN A 214      -2.910  25.898  20.561  1.00  1.01           H   new
ATOM   3360  N   SER A 215      -4.444  26.693  15.171  1.00  0.98           N
ATOM   3361  CA  SER A 215      -5.586  26.532  14.298  1.00  0.98           C
ATOM   3362  C   SER A 215      -5.140  26.315  12.871  1.00  0.98           C
ATOM   3363  O   SER A 215      -5.924  25.891  12.014  1.00  0.98           O
ATOM   3364  CB  SER A 215      -6.416  27.782  14.312  1.00  0.98           C
ATOM   3365  OG  SER A 215      -5.658  28.892  13.855  1.00  0.98           O
ATOM      0  H   SER A 215      -4.012  27.424  15.032  1.00  0.98           H   new
ATOM      0  HA  SER A 215      -6.093  25.768  14.614  1.00  0.98           H   new
ATOM      0  HB2 SER A 215      -7.197  27.664  13.749  1.00  0.98           H   new
ATOM      0  HB3 SER A 215      -6.738  27.952  15.211  1.00  0.98           H   new
ATOM      0  HG  SER A 215      -6.136  29.582  13.867  1.00  0.98           H   new
ATOM   3371  N   THR A 216      -3.888  26.666  12.602  1.00  0.92           N
ATOM   3372  CA  THR A 216      -3.415  26.668  11.242  1.00  0.92           C
ATOM   3373  C   THR A 216      -2.135  25.861  11.100  1.00  0.92           C
ATOM   3374  O   THR A 216      -1.125  26.144  11.751  1.00  0.92           O
ATOM   3375  CB  THR A 216      -3.235  28.134  10.849  1.00  0.92           C
ATOM   3376  CG2 THR A 216      -2.789  28.266   9.452  1.00  0.92           C
ATOM   3377  OG1 THR A 216      -4.510  28.801  11.019  1.00  0.92           O
ATOM      0  H   THR A 216      -3.308  26.903  13.191  1.00  0.92           H   new
ATOM      0  HA  THR A 216      -4.049  26.240  10.646  1.00  0.92           H   new
ATOM      0  HB  THR A 216      -2.554  28.535  11.412  1.00  0.92           H   new
ATOM      0  HG1 THR A 216      -4.672  28.892  11.838  1.00  0.92           H   new
ATOM      0 HG21 THR A 216      -2.684  29.205   9.233  1.00  0.92           H   new
ATOM      0 HG22 THR A 216      -1.940  27.811   9.339  1.00  0.92           H   new
ATOM      0 HG23 THR A 216      -3.449  27.869   8.862  1.00  0.92           H   new
ATOM   3385  N   HIS A 217      -2.138  24.856  10.224  1.00  0.84           N
ATOM   3386  CA  HIS A 217      -0.946  24.022  10.127  1.00  0.84           C
ATOM   3387  C   HIS A 217       0.040  24.699   9.196  1.00  0.84           C
ATOM   3388  O   HIS A 217       0.212  24.285   8.044  1.00  0.84           O
ATOM   3389  CB  HIS A 217      -1.242  22.616   9.590  1.00  0.84           C
ATOM   3390  CG  HIS A 217      -0.168  21.603   9.961  1.00  0.84           C
ATOM   3391  CD2 HIS A 217      -0.225  20.481  10.732  1.00  0.84           C
ATOM   3392  ND1 HIS A 217       1.122  21.679   9.505  1.00  0.84           N
ATOM   3393  CE1 HIS A 217       1.822  20.663   9.986  1.00  0.84           C
ATOM   3394  NE2 HIS A 217       1.026  19.923  10.725  1.00  0.84           N
ATOM      0  H   HIS A 217      -2.788  24.648   9.700  1.00  0.84           H   new
ATOM      0  HA  HIS A 217      -0.587  23.920  11.022  1.00  0.84           H   new
ATOM      0  HB2 HIS A 217      -2.097  22.316   9.936  1.00  0.84           H   new
ATOM      0  HB3 HIS A 217      -1.325  22.654   8.624  1.00  0.84           H   new
ATOM      0  HD2 HIS A 217      -0.973  20.155  11.179  1.00  0.84           H   new
ATOM      0  HE1 HIS A 217       2.724  20.501   9.828  1.00  0.84           H   new
ATOM      0  HE2 HIS A 217       1.254  19.204  11.138  1.00  0.84           H   new
ATOM   3402  N   GLU A 218       0.648  25.766   9.679  1.00  0.75           N
ATOM   3403  CA  GLU A 218       1.573  26.509   8.853  1.00  0.75           C
ATOM   3404  C   GLU A 218       3.012  26.312   9.300  1.00  0.75           C
ATOM   3405  O   GLU A 218       3.321  26.192  10.494  1.00  0.75           O
ATOM   3406  CB  GLU A 218       1.223  28.015   8.844  1.00  0.75           C
ATOM   3407  CG  GLU A 218       1.264  28.730  10.197  1.00  0.75           C
ATOM   3408  CD  GLU A 218       0.931  30.238  10.104  1.00  0.75           C
ATOM   3409  OE1 GLU A 218       0.154  30.621   9.252  1.00  0.75           O
ATOM   3410  OE2 GLU A 218       1.481  31.007  10.888  1.00  0.75           O1-
ATOM      0  H   GLU A 218       0.540  26.074  10.475  1.00  0.75           H   new
ATOM      0  HA  GLU A 218       1.488  26.162   7.951  1.00  0.75           H   new
ATOM      0  HB2 GLU A 218       1.836  28.466   8.243  1.00  0.75           H   new
ATOM      0  HB3 GLU A 218       0.333  28.118   8.472  1.00  0.75           H   new
ATOM      0  HG2 GLU A 218       0.636  28.303  10.800  1.00  0.75           H   new
ATOM      0  HG3 GLU A 218       2.147  28.624  10.585  1.00  0.75           H   new
ATOM   3417  N   MET A 219       3.894  26.319   8.316  1.00  0.69           N
ATOM   3418  CA  MET A 219       5.336  26.279   8.510  1.00  0.69           C
ATOM   3419  C   MET A 219       5.946  27.172   7.457  1.00  0.69           C
ATOM   3420  O   MET A 219       5.296  27.446   6.451  1.00  0.69           O
ATOM   3421  CB  MET A 219       5.898  24.858   8.412  1.00  0.69           C
ATOM   3422  CG  MET A 219       5.369  23.854   9.447  1.00  0.69           C
ATOM   3423  SD  MET A 219       6.181  22.241   9.326  1.00  0.69           S
ATOM   3424  CE  MET A 219       7.741  22.613  10.120  1.00  0.69           C
ATOM      0  H   MET A 219       3.664  26.348   7.488  1.00  0.69           H   new
ATOM      0  HA  MET A 219       5.555  26.587   9.403  1.00  0.69           H   new
ATOM      0  HB2 MET A 219       5.706  24.514   7.526  1.00  0.69           H   new
ATOM      0  HB3 MET A 219       6.863  24.904   8.496  1.00  0.69           H   new
ATOM      0  HG2 MET A 219       5.501  24.213  10.338  1.00  0.69           H   new
ATOM      0  HG3 MET A 219       4.413  23.742   9.325  1.00  0.69           H   new
ATOM      0  HE1 MET A 219       8.297  21.818  10.129  1.00  0.69           H   new
ATOM      0  HE2 MET A 219       8.193  23.318   9.631  1.00  0.69           H   new
ATOM      0  HE3 MET A 219       7.579  22.904  11.031  1.00  0.69           H   new
ATOM   3434  N   TYR A 220       7.158  27.641   7.664  1.00  0.65           N
ATOM   3435  CA  TYR A 220       7.782  28.408   6.606  1.00  0.65           C
ATOM   3436  C   TYR A 220       8.860  27.585   5.933  1.00  0.65           C
ATOM   3437  O   TYR A 220       9.594  26.863   6.601  1.00  0.65           O
ATOM   3438  CB  TYR A 220       8.334  29.712   7.174  1.00  0.65           C
ATOM   3439  CG  TYR A 220       7.252  30.643   7.610  1.00  0.65           C
ATOM   3440  CD1 TYR A 220       6.725  30.554   8.884  1.00  0.65           C
ATOM   3441  CD2 TYR A 220       6.779  31.583   6.735  1.00  0.65           C
ATOM   3442  CE1 TYR A 220       5.723  31.425   9.279  1.00  0.65           C
ATOM   3443  CE2 TYR A 220       5.782  32.437   7.125  1.00  0.65           C
ATOM   3444  CZ  TYR A 220       5.258  32.373   8.376  1.00  0.65           C
ATOM   3445  OH  TYR A 220       4.265  33.248   8.734  1.00  0.65           O
ATOM      0  H   TYR A 220       7.623  27.534   8.379  1.00  0.65           H   new
ATOM      0  HA  TYR A 220       7.123  28.632   5.931  1.00  0.65           H   new
ATOM      0  HB2 TYR A 220       8.912  29.515   7.928  1.00  0.65           H   new
ATOM      0  HB3 TYR A 220       8.882  30.148   6.503  1.00  0.65           H   new
ATOM      0  HD1 TYR A 220       7.042  29.910   9.475  1.00  0.65           H   new
ATOM      0  HD2 TYR A 220       7.134  31.642   5.877  1.00  0.65           H   new
ATOM      0  HE1 TYR A 220       5.367  31.376  10.137  1.00  0.65           H   new
ATOM      0  HE2 TYR A 220       5.459  33.070   6.525  1.00  0.65           H   new
ATOM      0  HH  TYR A 220       4.093  33.757   8.088  1.00  0.65           H   new
ATOM   3455  N   TRP A 221       8.974  27.706   4.617  1.00  0.64           N
ATOM   3456  CA  TRP A 221      10.045  27.063   3.870  1.00  0.64           C
ATOM   3457  C   TRP A 221      11.122  28.103   3.722  1.00  0.64           C
ATOM   3458  O   TRP A 221      10.906  29.152   3.105  1.00  0.64           O
ATOM   3459  CB  TRP A 221       9.542  26.563   2.526  1.00  0.64           C
ATOM   3460  CG  TRP A 221      10.549  25.928   1.715  1.00  0.64           C
ATOM   3461  CD1 TRP A 221      11.478  25.019   2.092  1.00  0.64           C
ATOM   3462  CD2 TRP A 221      10.797  26.213   0.344  1.00  0.64           C
ATOM   3463  CE2 TRP A 221      11.890  25.444  -0.035  1.00  0.64           C
ATOM   3464  CE3 TRP A 221      10.200  27.071  -0.582  1.00  0.64           C
ATOM   3465  NE1 TRP A 221      12.280  24.711   1.037  1.00  0.64           N
ATOM   3466  CZ2 TRP A 221      12.408  25.511  -1.281  1.00  0.64           C
ATOM   3467  CZ3 TRP A 221      10.721  27.140  -1.840  1.00  0.64           C
ATOM   3468  CH2 TRP A 221      11.801  26.384  -2.177  1.00  0.64           C
ATOM      0  H   TRP A 221       8.432  28.164   4.131  1.00  0.64           H   new
ATOM      0  HA  TRP A 221      10.387  26.279   4.328  1.00  0.64           H   new
ATOM      0  HB2 TRP A 221       8.819  25.934   2.677  1.00  0.64           H   new
ATOM      0  HB3 TRP A 221       9.169  27.311   2.033  1.00  0.64           H   new
ATOM      0  HD1 TRP A 221      11.557  24.658   2.946  1.00  0.64           H   new
ATOM      0  HE1 TRP A 221      12.927  24.145   1.048  1.00  0.64           H   new
ATOM      0  HE3 TRP A 221       9.462  27.585  -0.345  1.00  0.64           H   new
ATOM      0  HZ2 TRP A 221      13.140  24.994  -1.529  1.00  0.64           H   new
ATOM      0  HZ3 TRP A 221      10.337  27.706  -2.470  1.00  0.64           H   new
ATOM      0  HH2 TRP A 221      12.146  26.454  -3.038  1.00  0.64           H   new
ATOM   3479  N   VAL A 222      12.249  27.855   4.366  1.00  0.66           N
ATOM   3480  CA  VAL A 222      13.276  28.864   4.462  1.00  0.66           C
ATOM   3481  C   VAL A 222      14.670  28.419   4.022  1.00  0.66           C
ATOM   3482  O   VAL A 222      15.124  27.312   4.326  1.00  0.66           O
ATOM   3483  CB  VAL A 222      13.297  29.410   5.892  1.00  0.66           C
ATOM   3484  CG1 VAL A 222      14.273  30.383   5.964  1.00  0.66           C
ATOM   3485  CG2 VAL A 222      11.957  30.001   6.264  1.00  0.66           C
ATOM      0  H   VAL A 222      12.436  27.110   4.753  1.00  0.66           H   new
ATOM      0  HA  VAL A 222      13.041  29.559   3.827  1.00  0.66           H   new
ATOM      0  HB  VAL A 222      13.486  28.688   6.512  1.00  0.66           H   new
ATOM      0 HG11 VAL A 222      14.304  30.744   6.864  1.00  0.66           H   new
ATOM      0 HG12 VAL A 222      15.134  29.995   5.741  1.00  0.66           H   new
ATOM      0 HG13 VAL A 222      14.068  31.094   5.337  1.00  0.66           H   new
ATOM      0 HG21 VAL A 222      11.993  30.340   7.172  1.00  0.66           H   new
ATOM      0 HG22 VAL A 222      11.743  30.727   5.657  1.00  0.66           H   new
ATOM      0 HG23 VAL A 222      11.273  29.316   6.202  1.00  0.66           H   new
ATOM   3495  N   SER A 223      15.350  29.289   3.279  1.00  0.69           N
ATOM   3496  CA  SER A 223      16.688  29.007   2.757  1.00  0.69           C
ATOM   3497  C   SER A 223      17.809  28.706   3.763  1.00  0.69           C
ATOM   3498  O   SER A 223      18.725  27.960   3.427  1.00  0.69           O
ATOM   3499  CB  SER A 223      17.090  30.158   1.882  1.00  0.69           C
ATOM   3500  OG  SER A 223      17.089  31.371   2.594  1.00  0.69           O
ATOM      0  H   SER A 223      15.047  30.064   3.062  1.00  0.69           H   new
ATOM      0  HA  SER A 223      16.596  28.165   2.284  1.00  0.69           H   new
ATOM      0  HB2 SER A 223      17.974  29.996   1.518  1.00  0.69           H   new
ATOM      0  HB3 SER A 223      16.481  30.222   1.130  1.00  0.69           H   new
ATOM      0  HG  SER A 223      17.869  31.681   2.621  1.00  0.69           H   new
ATOM   3506  N   GLY A 224      17.744  29.216   4.995  1.00  0.74           N
ATOM   3507  CA  GLY A 224      18.778  28.919   5.978  1.00  0.74           C
ATOM   3508  C   GLY A 224      18.433  27.689   6.818  1.00  0.74           C
ATOM   3509  O   GLY A 224      19.138  27.366   7.776  1.00  0.74           O
ATOM      0  H   GLY A 224      17.115  29.731   5.276  1.00  0.74           H   new
ATOM      0  HA2 GLY A 224      19.623  28.773   5.524  1.00  0.74           H   new
ATOM      0  HA3 GLY A 224      18.898  29.685   6.561  1.00  0.74           H   new
ATOM   3513  N   ALA A 225      17.322  27.029   6.496  1.00  0.79           N
ATOM   3514  CA  ALA A 225      16.880  25.861   7.237  1.00  0.79           C
ATOM   3515  C   ALA A 225      17.334  24.604   6.530  1.00  0.79           C
ATOM   3516  O   ALA A 225      17.637  24.622   5.346  1.00  0.79           O
ATOM   3517  CB  ALA A 225      15.387  25.864   7.387  1.00  0.79           C
ATOM      0  H   ALA A 225      16.808  27.249   5.843  1.00  0.79           H   new
ATOM      0  HA  ALA A 225      17.274  25.886   8.123  1.00  0.79           H   new
ATOM      0  HB1 ALA A 225      15.110  25.078   7.883  1.00  0.79           H   new
ATOM      0  HB2 ALA A 225      15.111  26.662   7.865  1.00  0.79           H   new
ATOM      0  HB3 ALA A 225      14.973  25.854   6.510  1.00  0.79           H   new
ATOM   3523  N   ALA A 226      17.382  23.495   7.244  1.00  0.83           N
ATOM   3524  CA  ALA A 226      17.749  22.240   6.605  1.00  0.83           C
ATOM   3525  C   ALA A 226      17.199  21.075   7.402  1.00  0.83           C
ATOM   3526  O   ALA A 226      16.878  21.222   8.581  1.00  0.83           O
ATOM   3527  CB  ALA A 226      19.259  22.129   6.468  1.00  0.83           C
ATOM      0  H   ALA A 226      17.210  23.443   8.085  1.00  0.83           H   new
ATOM      0  HA  ALA A 226      17.364  22.219   5.715  1.00  0.83           H   new
ATOM      0  HB1 ALA A 226      19.484  21.288   6.041  1.00  0.83           H   new
ATOM      0  HB2 ALA A 226      19.590  22.864   5.929  1.00  0.83           H   new
ATOM      0  HB3 ALA A 226      19.667  22.164   7.347  1.00  0.83           H   new
ATOM   3533  N   GLY A 227      17.108  19.915   6.766  1.00  0.86           N
ATOM   3534  CA  GLY A 227      16.654  18.707   7.440  1.00  0.86           C
ATOM   3535  C   GLY A 227      15.527  18.028   6.677  1.00  0.86           C
ATOM   3536  O   GLY A 227      14.899  18.616   5.787  1.00  0.86           O
ATOM      0  H   GLY A 227      17.306  19.806   5.936  1.00  0.86           H   new
ATOM      0  HA2 GLY A 227      17.397  18.091   7.536  1.00  0.86           H   new
ATOM      0  HA3 GLY A 227      16.352  18.929   8.335  1.00  0.86           H   new
ATOM   3540  N   ASN A 228      15.282  16.769   7.017  1.00  0.88           N
ATOM   3541  CA  ASN A 228      14.250  15.987   6.354  1.00  0.88           C
ATOM   3542  C   ASN A 228      12.846  16.488   6.630  1.00  0.88           C
ATOM   3543  O   ASN A 228      12.438  16.627   7.788  1.00  0.88           O
ATOM   3544  CB  ASN A 228      14.366  14.533   6.735  1.00  0.88           C
ATOM   3545  CG  ASN A 228      13.379  13.697   6.013  1.00  0.88           C
ATOM   3546  ND2 ASN A 228      13.791  13.098   4.920  1.00  0.88           N
ATOM   3547  OD1 ASN A 228      12.220  13.584   6.448  1.00  0.88           O
ATOM      0  H   ASN A 228      15.706  16.347   7.634  1.00  0.88           H   new
ATOM      0  HA  ASN A 228      14.399  16.090   5.401  1.00  0.88           H   new
ATOM      0  HB2 ASN A 228      15.262  14.218   6.540  1.00  0.88           H   new
ATOM      0  HB3 ASN A 228      14.234  14.437   7.691  1.00  0.88           H   new
ATOM      0 HD21 ASN A 228      13.250  12.602   4.472  1.00  0.88           H   new
ATOM      0 HD22 ASN A 228      14.602  13.202   4.652  1.00  0.88           H   new
ATOM   3554  N   ILE A 229      12.108  16.718   5.551  1.00  0.89           N
ATOM   3555  CA  ILE A 229      10.739  17.205   5.589  1.00  0.89           C
ATOM   3556  C   ILE A 229       9.714  16.309   6.261  1.00  0.89           C
ATOM   3557  O   ILE A 229       8.731  16.803   6.808  1.00  0.89           O
ATOM   3558  CB  ILE A 229      10.254  17.526   4.177  1.00  0.89           C
ATOM   3559  CG1 ILE A 229       9.009  18.322   4.286  1.00  0.89           C
ATOM   3560  CG2 ILE A 229      10.050  16.261   3.326  1.00  0.89           C
ATOM   3561  CD1 ILE A 229       8.620  18.938   3.036  1.00  0.89           C
ATOM      0  H   ILE A 229      12.401  16.590   4.752  1.00  0.89           H   new
ATOM      0  HA  ILE A 229      10.795  17.994   6.150  1.00  0.89           H   new
ATOM      0  HB  ILE A 229      10.934  18.040   3.715  1.00  0.89           H   new
ATOM      0 HG12 ILE A 229       8.291  17.748   4.595  1.00  0.89           H   new
ATOM      0 HG13 ILE A 229       9.130  19.012   4.957  1.00  0.89           H   new
ATOM      0 HG21 ILE A 229       9.743  16.512   2.441  1.00  0.89           H   new
ATOM      0 HG22 ILE A 229      10.890  15.781   3.252  1.00  0.89           H   new
ATOM      0 HG23 ILE A 229       9.388  15.690   3.747  1.00  0.89           H   new
ATOM      0 HD11 ILE A 229       7.803  19.444   3.165  1.00  0.89           H   new
ATOM      0 HD12 ILE A 229       9.324  19.533   2.735  1.00  0.89           H   new
ATOM      0 HD13 ILE A 229       8.472  18.250   2.368  1.00  0.89           H   new
ATOM   3573  N   ILE A 230       9.914  15.001   6.253  1.00  0.89           N
ATOM   3574  CA  ILE A 230       8.914  14.155   6.860  1.00  0.89           C
ATOM   3575  C   ILE A 230       9.053  14.328   8.345  1.00  0.89           C
ATOM   3576  O   ILE A 230       8.061  14.481   9.065  1.00  0.89           O
ATOM   3577  CB  ILE A 230       9.102  12.679   6.490  1.00  0.89           C
ATOM   3578  CG1 ILE A 230       8.996  12.493   4.993  1.00  0.89           C
ATOM   3579  CG2 ILE A 230       8.063  11.839   7.214  1.00  0.89           C
ATOM   3580  CD1 ILE A 230       7.699  12.930   4.431  1.00  0.89           C
ATOM      0  H   ILE A 230      10.595  14.599   5.915  1.00  0.89           H   new
ATOM      0  HA  ILE A 230       8.033  14.409   6.543  1.00  0.89           H   new
ATOM      0  HB  ILE A 230       9.986  12.390   6.765  1.00  0.89           H   new
ATOM      0 HG12 ILE A 230       9.710  12.989   4.562  1.00  0.89           H   new
ATOM      0 HG13 ILE A 230       9.133  11.556   4.781  1.00  0.89           H   new
ATOM      0 HG21 ILE A 230       8.182  10.905   6.980  1.00  0.89           H   new
ATOM      0 HG22 ILE A 230       8.169  11.948   8.172  1.00  0.89           H   new
ATOM      0 HG23 ILE A 230       7.174  12.127   6.953  1.00  0.89           H   new
ATOM      0 HD11 ILE A 230       7.696  12.785   3.472  1.00  0.89           H   new
ATOM      0 HD12 ILE A 230       6.981  12.419   4.837  1.00  0.89           H   new
ATOM      0 HD13 ILE A 230       7.568  13.873   4.615  1.00  0.89           H   new
ATOM   3592  N   HIS A 231      10.305  14.330   8.798  1.00  0.88           N
ATOM   3593  CA  HIS A 231      10.586  14.507  10.210  1.00  0.88           C
ATOM   3594  C   HIS A 231      10.113  15.880  10.686  1.00  0.88           C
ATOM   3595  O   HIS A 231       9.376  15.970  11.664  1.00  0.88           O
ATOM   3596  CB  HIS A 231      12.076  14.336  10.500  1.00  0.88           C
ATOM   3597  CG  HIS A 231      12.454  14.421  11.956  1.00  0.88           C
ATOM   3598  CD2 HIS A 231      13.079  15.392  12.663  1.00  0.88           C
ATOM   3599  ND1 HIS A 231      12.196  13.400  12.854  1.00  0.88           N
ATOM   3600  CE1 HIS A 231      12.651  13.742  14.047  1.00  0.88           C
ATOM   3601  NE2 HIS A 231      13.193  14.943  13.959  1.00  0.88           N
ATOM      0  H   HIS A 231      11.000  14.230   8.302  1.00  0.88           H   new
ATOM      0  HA  HIS A 231      10.100  13.823  10.696  1.00  0.88           H   new
ATOM      0  HB2 HIS A 231      12.362  13.476  10.155  1.00  0.88           H   new
ATOM      0  HB3 HIS A 231      12.567  15.015  10.012  1.00  0.88           H   new
ATOM      0  HD2 HIS A 231      13.376  16.210  12.334  1.00  0.88           H   new
ATOM      0  HE1 HIS A 231      12.598  13.224  14.818  1.00  0.88           H   new
ATOM      0  HE2 HIS A 231      13.558  15.375  14.607  1.00  0.88           H   new
ATOM   3609  N   ALA A 232      10.502  16.953   9.980  1.00  0.88           N
ATOM   3610  CA  ALA A 232      10.138  18.305  10.409  1.00  0.88           C
ATOM   3611  C   ALA A 232       8.632  18.493  10.516  1.00  0.88           C
ATOM   3612  O   ALA A 232       8.123  19.075  11.488  1.00  0.88           O
ATOM   3613  CB  ALA A 232      10.680  19.317   9.413  1.00  0.88           C
ATOM      0  H   ALA A 232      10.971  16.917   9.260  1.00  0.88           H   new
ATOM      0  HA  ALA A 232      10.524  18.439  11.289  1.00  0.88           H   new
ATOM      0  HB1 ALA A 232      10.439  20.212   9.697  1.00  0.88           H   new
ATOM      0  HB2 ALA A 232      11.646  19.242   9.368  1.00  0.88           H   new
ATOM      0  HB3 ALA A 232      10.302  19.144   8.537  1.00  0.88           H   new
ATOM   3619  N   VAL A 233       7.898  17.951   9.553  1.00  0.88           N
ATOM   3620  CA  VAL A 233       6.462  18.076   9.580  1.00  0.88           C
ATOM   3621  C   VAL A 233       5.856  17.215  10.671  1.00  0.88           C
ATOM   3622  O   VAL A 233       4.937  17.655  11.377  1.00  0.88           O
ATOM   3623  CB  VAL A 233       5.878  17.714   8.227  1.00  0.88           C
ATOM   3624  CG1 VAL A 233       4.400  17.685   8.309  1.00  0.88           C
ATOM   3625  CG2 VAL A 233       6.305  18.743   7.206  1.00  0.88           C
ATOM      0  H   VAL A 233       8.214  17.512   8.884  1.00  0.88           H   new
ATOM      0  HA  VAL A 233       6.243  19.000   9.777  1.00  0.88           H   new
ATOM      0  HB  VAL A 233       6.200  16.838   7.963  1.00  0.88           H   new
ATOM      0 HG11 VAL A 233       4.032  17.453   7.442  1.00  0.88           H   new
ATOM      0 HG12 VAL A 233       4.125  17.024   8.964  1.00  0.88           H   new
ATOM      0 HG13 VAL A 233       4.073  18.559   8.575  1.00  0.88           H   new
ATOM      0 HG21 VAL A 233       5.933  18.514   6.340  1.00  0.88           H   new
ATOM      0 HG22 VAL A 233       5.984  19.618   7.474  1.00  0.88           H   new
ATOM      0 HG23 VAL A 233       7.273  18.759   7.147  1.00  0.88           H   new
ATOM   3635  N   SER A 234       6.348  15.978  10.811  1.00  0.88           N
ATOM   3636  CA  SER A 234       5.817  15.077  11.812  1.00  0.88           C
ATOM   3637  C   SER A 234       6.034  15.630  13.208  1.00  0.88           C
ATOM   3638  O   SER A 234       5.112  15.626  14.018  1.00  0.88           O
ATOM   3639  CB  SER A 234       6.496  13.726  11.709  1.00  0.88           C
ATOM   3640  OG  SER A 234       6.214  13.120  10.481  1.00  0.88           O
ATOM      0  H   SER A 234       6.985  15.652  10.334  1.00  0.88           H   new
ATOM      0  HA  SER A 234       4.865  14.982  11.652  1.00  0.88           H   new
ATOM      0  HB2 SER A 234       7.455  13.833  11.809  1.00  0.88           H   new
ATOM      0  HB3 SER A 234       6.198  13.153  12.433  1.00  0.88           H   new
ATOM      0  HG  SER A 234       6.719  13.437   9.889  1.00  0.88           H   new
ATOM   3646  N   MET A 235       7.222  16.180  13.486  1.00  0.88           N
ATOM   3647  CA  MET A 235       7.470  16.695  14.826  1.00  0.88           C
ATOM   3648  C   MET A 235       6.585  17.894  15.091  1.00  0.88           C
ATOM   3649  O   MET A 235       6.018  18.034  16.176  1.00  0.88           O
ATOM   3650  CB  MET A 235       8.927  17.112  14.999  1.00  0.88           C
ATOM   3651  CG  MET A 235       9.930  15.988  14.923  1.00  0.88           C
ATOM   3652  SD  MET A 235       9.663  14.709  16.127  1.00  0.88           S
ATOM   3653  CE  MET A 235       8.791  13.544  15.080  1.00  0.88           C
ATOM      0  H   MET A 235       7.874  16.261  12.931  1.00  0.88           H   new
ATOM      0  HA  MET A 235       7.270  15.985  15.456  1.00  0.88           H   new
ATOM      0  HB2 MET A 235       9.144  17.767  14.317  1.00  0.88           H   new
ATOM      0  HB3 MET A 235       9.022  17.554  15.857  1.00  0.88           H   new
ATOM      0  HG2 MET A 235       9.899  15.597  14.036  1.00  0.88           H   new
ATOM      0  HG3 MET A 235      10.821  16.352  15.042  1.00  0.88           H   new
ATOM      0  HE1 MET A 235       8.560  12.755  15.595  1.00  0.88           H   new
ATOM      0  HE2 MET A 235       7.981  13.957  14.741  1.00  0.88           H   new
ATOM      0  HE3 MET A 235       9.359  13.289  14.337  1.00  0.88           H   new
ATOM   3663  N   THR A 236       6.390  18.730  14.073  1.00  0.88           N
ATOM   3664  CA  THR A 236       5.541  19.889  14.236  1.00  0.88           C
ATOM   3665  C   THR A 236       4.127  19.444  14.551  1.00  0.88           C
ATOM   3666  O   THR A 236       3.487  19.966  15.469  1.00  0.88           O
ATOM   3667  CB  THR A 236       5.562  20.745  12.965  1.00  0.88           C
ATOM   3668  CG2 THR A 236       4.620  21.933  13.095  1.00  0.88           C
ATOM   3669  OG1 THR A 236       6.902  21.195  12.743  1.00  0.88           O
ATOM      0  H   THR A 236       6.738  18.640  13.292  1.00  0.88           H   new
ATOM      0  HA  THR A 236       5.874  20.427  14.972  1.00  0.88           H   new
ATOM      0  HB  THR A 236       5.261  20.213  12.212  1.00  0.88           H   new
ATOM      0  HG1 THR A 236       7.345  20.585  12.371  1.00  0.88           H   new
ATOM      0 HG21 THR A 236       4.649  22.460  12.281  1.00  0.88           H   new
ATOM      0 HG22 THR A 236       3.716  21.615  13.241  1.00  0.88           H   new
ATOM      0 HG23 THR A 236       4.894  22.483  13.846  1.00  0.88           H   new
ATOM   3677  N   SER A 237       3.651  18.453  13.802  1.00  0.87           N
ATOM   3678  CA  SER A 237       2.309  17.946  13.974  1.00  0.87           C
ATOM   3679  C   SER A 237       2.153  17.321  15.358  1.00  0.87           C
ATOM   3680  O   SER A 237       1.141  17.544  16.019  1.00  0.87           O
ATOM   3681  CB  SER A 237       2.019  16.923  12.912  1.00  0.87           C
ATOM   3682  OG  SER A 237       2.092  17.498  11.632  1.00  0.87           O
ATOM      0  H   SER A 237       4.101  18.061  13.183  1.00  0.87           H   new
ATOM      0  HA  SER A 237       1.680  18.680  13.894  1.00  0.87           H   new
ATOM      0  HB2 SER A 237       2.653  16.192  12.979  1.00  0.87           H   new
ATOM      0  HB3 SER A 237       1.136  16.547  13.052  1.00  0.87           H   new
ATOM      0  HG  SER A 237       2.897  17.607  11.419  1.00  0.87           H   new
ATOM   3688  N   GLN A 238       3.169  16.581  15.832  1.00  0.87           N
ATOM   3689  CA  GLN A 238       3.080  15.957  17.151  1.00  0.87           C
ATOM   3690  C   GLN A 238       2.954  17.012  18.238  1.00  0.87           C
ATOM   3691  O   GLN A 238       2.173  16.843  19.178  1.00  0.87           O
ATOM   3692  CB  GLN A 238       4.304  15.084  17.458  1.00  0.87           C
ATOM   3693  CG  GLN A 238       4.407  13.798  16.660  1.00  0.87           C
ATOM   3694  CD  GLN A 238       5.658  13.012  16.972  1.00  0.87           C
ATOM   3695  NE2 GLN A 238       5.679  11.753  16.546  1.00  0.87           N
ATOM   3696  OE1 GLN A 238       6.603  13.520  17.581  1.00  0.87           O
ATOM      0  H   GLN A 238       3.903  16.433  15.410  1.00  0.87           H   new
ATOM      0  HA  GLN A 238       2.290  15.395  17.138  1.00  0.87           H   new
ATOM      0  HB2 GLN A 238       5.104  15.609  17.300  1.00  0.87           H   new
ATOM      0  HB3 GLN A 238       4.294  14.860  18.402  1.00  0.87           H   new
ATOM      0  HG2 GLN A 238       3.630  13.247  16.842  1.00  0.87           H   new
ATOM      0  HG3 GLN A 238       4.390  14.008  15.713  1.00  0.87           H   new
ATOM      0 HE21 GLN A 238       5.002  11.430  16.124  1.00  0.87           H   new
ATOM      0 HE22 GLN A 238       6.369  11.261  16.692  1.00  0.87           H   new
ATOM   3705  N   VAL A 239       3.682  18.122  18.098  1.00  0.88           N
ATOM   3706  CA  VAL A 239       3.582  19.193  19.078  1.00  0.88           C
ATOM   3707  C   VAL A 239       2.196  19.797  19.068  1.00  0.88           C
ATOM   3708  O   VAL A 239       1.588  19.994  20.125  1.00  0.88           O
ATOM   3709  CB  VAL A 239       4.607  20.307  18.802  1.00  0.88           C
ATOM   3710  CG1 VAL A 239       4.321  21.512  19.713  1.00  0.88           C
ATOM   3711  CG2 VAL A 239       6.007  19.774  19.064  1.00  0.88           C
ATOM      0  H   VAL A 239       4.230  18.269  17.452  1.00  0.88           H   new
ATOM      0  HA  VAL A 239       3.766  18.802  19.946  1.00  0.88           H   new
ATOM      0  HB  VAL A 239       4.540  20.592  17.877  1.00  0.88           H   new
ATOM      0 HG11 VAL A 239       4.969  22.212  19.537  1.00  0.88           H   new
ATOM      0 HG12 VAL A 239       3.428  21.846  19.537  1.00  0.88           H   new
ATOM      0 HG13 VAL A 239       4.386  21.239  20.641  1.00  0.88           H   new
ATOM      0 HG21 VAL A 239       6.657  20.473  18.891  1.00  0.88           H   new
ATOM      0 HG22 VAL A 239       6.077  19.489  19.989  1.00  0.88           H   new
ATOM      0 HG23 VAL A 239       6.181  19.020  18.479  1.00  0.88           H   new
ATOM   3721  N   LEU A 240       1.684  20.073  17.875  1.00  0.88           N
ATOM   3722  CA  LEU A 240       0.377  20.681  17.763  1.00  0.88           C
ATOM   3723  C   LEU A 240      -0.724  19.751  18.301  1.00  0.88           C
ATOM   3724  O   LEU A 240      -1.662  20.208  18.970  1.00  0.88           O
ATOM   3725  CB  LEU A 240       0.146  21.061  16.307  1.00  0.88           C
ATOM   3726  CG  LEU A 240       1.050  22.163  15.786  1.00  0.88           C
ATOM   3727  CD1 LEU A 240       0.839  22.340  14.264  1.00  0.88           C
ATOM   3728  CD2 LEU A 240       0.756  23.424  16.555  1.00  0.88           C
ATOM      0  H   LEU A 240       2.077  19.916  17.127  1.00  0.88           H   new
ATOM      0  HA  LEU A 240       0.339  21.482  18.309  1.00  0.88           H   new
ATOM      0  HB2 LEU A 240       0.269  20.272  15.756  1.00  0.88           H   new
ATOM      0  HB3 LEU A 240      -0.777  21.340  16.201  1.00  0.88           H   new
ATOM      0  HG  LEU A 240       1.984  21.936  15.917  1.00  0.88           H   new
ATOM      0 HD11 LEU A 240       1.419  23.045  13.937  1.00  0.88           H   new
ATOM      0 HD12 LEU A 240       1.051  21.510  13.809  1.00  0.88           H   new
ATOM      0 HD13 LEU A 240      -0.086  22.576  14.091  1.00  0.88           H   new
ATOM      0 HD21 LEU A 240       1.327  24.140  16.234  1.00  0.88           H   new
ATOM      0 HD22 LEU A 240      -0.174  23.671  16.429  1.00  0.88           H   new
ATOM      0 HD23 LEU A 240       0.925  23.275  17.498  1.00  0.88           H   new
ATOM   3740  N   MET A 241      -0.608  18.445  18.042  1.00  0.90           N
ATOM   3741  CA  MET A 241      -1.581  17.496  18.570  1.00  0.90           C
ATOM   3742  C   MET A 241      -1.452  17.442  20.080  1.00  0.90           C
ATOM   3743  O   MET A 241      -2.459  17.489  20.793  1.00  0.90           O
ATOM   3744  CB  MET A 241      -1.409  16.124  17.921  1.00  0.90           C
ATOM   3745  CG  MET A 241      -1.792  16.114  16.433  1.00  0.90           C
ATOM   3746  SD  MET A 241      -1.417  14.610  15.555  1.00  0.90           S
ATOM   3747  CE  MET A 241      -2.622  13.511  16.236  1.00  0.90           C
ATOM      0  H   MET A 241       0.019  18.096  17.569  1.00  0.90           H   new
ATOM      0  HA  MET A 241      -2.480  17.790  18.353  1.00  0.90           H   new
ATOM      0  HB2 MET A 241      -0.486  15.840  18.015  1.00  0.90           H   new
ATOM      0  HB3 MET A 241      -1.954  15.477  18.395  1.00  0.90           H   new
ATOM      0  HG2 MET A 241      -2.744  16.285  16.359  1.00  0.90           H   new
ATOM      0  HG3 MET A 241      -1.337  16.849  15.993  1.00  0.90           H   new
ATOM      0  HE1 MET A 241      -2.525  12.634  15.833  1.00  0.90           H   new
ATOM      0  HE2 MET A 241      -2.492  13.442  17.195  1.00  0.90           H   new
ATOM      0  HE3 MET A 241      -3.511  13.853  16.055  1.00  0.90           H   new
ATOM   3757  N   GLY A 242      -0.211  17.447  20.577  1.00  0.96           N
ATOM   3758  CA  GLY A 242       0.010  17.421  22.006  1.00  0.96           C
ATOM   3759  C   GLY A 242      -0.716  18.591  22.643  1.00  0.96           C
ATOM   3760  O   GLY A 242      -1.396  18.417  23.650  1.00  0.96           O
ATOM      0  H   GLY A 242       0.504  17.465  20.100  1.00  0.96           H   new
ATOM      0  HA2 GLY A 242      -0.311  16.585  22.379  1.00  0.96           H   new
ATOM      0  HA3 GLY A 242       0.959  17.472  22.199  1.00  0.96           H   new
ATOM   3764  N   ARG A 243      -0.664  19.766  22.005  1.00  1.06           N
ATOM   3765  CA  ARG A 243      -1.358  20.937  22.525  1.00  1.06           C
ATOM   3766  C   ARG A 243      -2.877  20.690  22.582  1.00  1.06           C
ATOM   3767  O   ARG A 243      -3.550  21.057  23.550  1.00  1.06           O
ATOM   3768  CB  ARG A 243      -1.007  22.172  21.710  1.00  1.06           C
ATOM   3769  CG  ARG A 243       0.437  22.638  21.939  1.00  1.06           C
ATOM   3770  CD  ARG A 243       0.810  23.781  21.100  1.00  1.06           C
ATOM   3771  NE  ARG A 243       2.184  24.185  21.308  1.00  1.06           N
ATOM   3772  CZ  ARG A 243       2.795  25.177  20.637  1.00  1.06           C
ATOM   3773  NH1 ARG A 243       2.143  25.864  19.727  1.00  1.06           N1+
ATOM   3774  NH2 ARG A 243       4.063  25.462  20.892  1.00  1.06           N
ATOM      0  H   ARG A 243      -0.233  19.900  21.273  1.00  1.06           H   new
ATOM      0  HA  ARG A 243      -1.061  21.098  23.434  1.00  1.06           H   new
ATOM      0  HB2 ARG A 243      -1.136  21.981  20.768  1.00  1.06           H   new
ATOM      0  HB3 ARG A 243      -1.616  22.891  21.940  1.00  1.06           H   new
ATOM      0  HG2 ARG A 243       0.550  22.878  22.872  1.00  1.06           H   new
ATOM      0  HG3 ARG A 243       1.042  21.901  21.760  1.00  1.06           H   new
ATOM      0  HD2 ARG A 243       0.680  23.551  20.167  1.00  1.06           H   new
ATOM      0  HD3 ARG A 243       0.222  24.528  21.293  1.00  1.06           H   new
ATOM      0  HE  ARG A 243       2.641  23.762  21.901  1.00  1.06           H   new
ATOM      0 HH11 ARG A 243       1.320  25.680  19.557  1.00  1.06           H   new
ATOM      0 HH12 ARG A 243       2.539  26.497  19.301  1.00  1.06           H   new
ATOM      0 HH21 ARG A 243       4.494  25.013  21.486  1.00  1.06           H   new
ATOM      0 HH22 ARG A 243       4.456  26.096  20.464  1.00  1.06           H   new
ATOM   3788  N   MET A 244      -3.418  19.965  21.606  1.00  1.24           N
ATOM   3789  CA  MET A 244      -4.854  19.699  21.635  1.00  1.24           C
ATOM   3790  C   MET A 244      -5.262  18.769  22.791  1.00  1.24           C
ATOM   3791  O   MET A 244      -6.435  18.721  23.165  1.00  1.24           O
ATOM   3792  CB  MET A 244      -5.380  19.156  20.311  1.00  1.24           C
ATOM   3793  CG  MET A 244      -5.341  20.135  19.171  1.00  1.24           C
ATOM   3794  SD  MET A 244      -6.156  19.496  17.704  1.00  1.24           S
ATOM   3795  CE  MET A 244      -7.790  19.665  18.361  1.00  1.24           C
ATOM      0  H   MET A 244      -2.990  19.628  20.940  1.00  1.24           H   new
ATOM      0  HA  MET A 244      -5.268  20.563  21.787  1.00  1.24           H   new
ATOM      0  HB2 MET A 244      -4.861  18.374  20.067  1.00  1.24           H   new
ATOM      0  HB3 MET A 244      -6.295  18.861  20.437  1.00  1.24           H   new
ATOM      0  HG2 MET A 244      -5.768  20.963  19.442  1.00  1.24           H   new
ATOM      0  HG3 MET A 244      -4.418  20.348  18.960  1.00  1.24           H   new
ATOM      0  HE1 MET A 244      -8.436  19.362  17.704  1.00  1.24           H   new
ATOM      0  HE2 MET A 244      -7.873  19.129  19.166  1.00  1.24           H   new
ATOM      0  HE3 MET A 244      -7.958  20.596  18.574  1.00  1.24           H   new
ATOM   3805  N   ASP A 245      -4.306  18.026  23.354  1.00  1.49           N
ATOM   3806  CA  ASP A 245      -4.576  17.123  24.469  1.00  1.49           C
ATOM   3807  C   ASP A 245      -4.140  17.679  25.841  1.00  1.49           C
ATOM   3808  O   ASP A 245      -4.078  16.920  26.819  1.00  1.49           O
ATOM   3809  CB  ASP A 245      -3.925  15.751  24.247  1.00  1.49           C
ATOM   3810  CG  ASP A 245      -4.566  14.929  23.115  1.00  1.49           C
ATOM   3811  OD1 ASP A 245      -5.785  14.921  23.016  1.00  1.49           O
ATOM   3812  OD2 ASP A 245      -3.845  14.292  22.383  1.00  1.49           O1-
ATOM      0  H   ASP A 245      -3.485  18.033  23.099  1.00  1.49           H   new
ATOM      0  HA  ASP A 245      -5.541  17.031  24.490  1.00  1.49           H   new
ATOM      0  HB2 ASP A 245      -2.984  15.878  24.049  1.00  1.49           H   new
ATOM      0  HB3 ASP A 245      -3.975  15.243  25.072  1.00  1.49           H   new
ATOM   3817  N   LYS A 246      -3.942  19.006  25.950  1.00  1.78           N
ATOM   3818  CA  LYS A 246      -3.502  19.639  27.213  1.00  1.78           C
ATOM   3819  C   LYS A 246      -4.548  19.832  28.312  1.00  1.78           C
ATOM   3820  O   LYS A 246      -4.319  20.579  29.271  1.00  1.78           O
ATOM   3821  CB  LYS A 246      -2.823  20.974  26.952  1.00  1.78           C
ATOM   3822  CG  LYS A 246      -1.538  20.843  26.215  1.00  1.78           C
ATOM   3823  CD  LYS A 246      -0.462  20.139  27.042  1.00  1.78           C
ATOM   3824  CE  LYS A 246       0.863  20.092  26.293  1.00  1.78           C
ATOM   3825  NZ  LYS A 246       1.923  19.397  27.084  1.00  1.78           N1+
ATOM      0  H   LYS A 246      -4.057  19.559  25.302  1.00  1.78           H   new
ATOM      0  HA  LYS A 246      -2.887  18.976  27.565  1.00  1.78           H   new
ATOM      0  HB2 LYS A 246      -3.424  21.542  26.445  1.00  1.78           H   new
ATOM      0  HB3 LYS A 246      -2.660  21.418  27.799  1.00  1.78           H   new
ATOM      0  HG2 LYS A 246      -1.688  20.348  25.394  1.00  1.78           H   new
ATOM      0  HG3 LYS A 246      -1.222  21.724  25.961  1.00  1.78           H   new
ATOM      0  HD2 LYS A 246      -0.344  20.603  27.886  1.00  1.78           H   new
ATOM      0  HD3 LYS A 246      -0.750  19.237  27.252  1.00  1.78           H   new
ATOM      0  HE2 LYS A 246       0.740  19.636  25.446  1.00  1.78           H   new
ATOM      0  HE3 LYS A 246       1.152  20.995  26.089  1.00  1.78           H   new
ATOM      0  HZ1 LYS A 246       2.682  19.387  26.619  1.00  1.78           H   new
ATOM      0  HZ2 LYS A 246       2.051  19.828  27.852  1.00  1.78           H   new
ATOM      0  HZ3 LYS A 246       1.668  18.561  27.253  1.00  1.78           H   new
ATOM   3839  N   GLN A 247      -5.688  19.168  28.200  1.00  2.02           N
ATOM   3840  CA  GLN A 247      -6.664  19.177  29.282  1.00  2.02           C
ATOM   3841  C   GLN A 247      -7.100  20.586  29.677  1.00  2.02           C
ATOM   3842  O   GLN A 247      -8.098  21.094  29.172  1.00  2.02           O
ATOM   3843  CB  GLN A 247      -6.105  18.416  30.496  1.00  2.02           C
ATOM   3844  CG  GLN A 247      -5.689  16.994  30.157  1.00  2.02           C
ATOM   3845  CD  GLN A 247      -6.785  16.149  29.593  1.00  2.02           C
ATOM   3846  NE2 GLN A 247      -6.557  15.701  28.357  1.00  2.02           N
ATOM   3847  OE1 GLN A 247      -7.825  15.900  30.218  1.00  2.02           O
ATOM      0  H   GLN A 247      -5.917  18.708  27.511  1.00  2.02           H   new
ATOM      0  HA  GLN A 247      -7.460  18.728  28.957  1.00  2.02           H   new
ATOM      0  HB2 GLN A 247      -5.341  18.897  30.850  1.00  2.02           H   new
ATOM      0  HB3 GLN A 247      -6.776  18.394  31.196  1.00  2.02           H   new
ATOM      0  HG2 GLN A 247      -4.959  17.025  29.519  1.00  2.02           H   new
ATOM      0  HG3 GLN A 247      -5.347  16.569  30.959  1.00  2.02           H   new
ATOM      0 HE21 GLN A 247      -5.821  15.897  27.958  1.00  2.02           H   new
ATOM      0 HE22 GLN A 247      -7.146  15.216  27.960  1.00  2.02           H   new
ATOM   3856  N   ASN A 248      -6.423  21.152  30.672  1.00  2.13           N
ATOM   3857  CA  ASN A 248      -6.722  22.458  31.251  1.00  2.13           C
ATOM   3858  C   ASN A 248      -6.591  23.593  30.235  1.00  2.13           C
ATOM   3859  O   ASN A 248      -7.213  24.642  30.394  1.00  2.13           O
ATOM   3860  CB  ASN A 248      -5.808  22.711  32.427  1.00  2.13           C
ATOM   3861  CG  ASN A 248      -6.165  21.869  33.618  1.00  2.13           C
ATOM   3862  ND2 ASN A 248      -5.231  21.716  34.520  1.00  2.13           N
ATOM   3863  OD1 ASN A 248      -7.284  21.351  33.726  1.00  2.13           O
ATOM      0  H   ASN A 248      -5.749  20.769  31.044  1.00  2.13           H   new
ATOM      0  HA  ASN A 248      -7.647  22.442  31.543  1.00  2.13           H   new
ATOM      0  HB2 ASN A 248      -4.892  22.528  32.167  1.00  2.13           H   new
ATOM      0  HB3 ASN A 248      -5.851  23.649  32.672  1.00  2.13           H   new
ATOM      0 HD21 ASN A 248      -5.383  21.241  35.220  1.00  2.13           H   new
ATOM      0 HD22 ASN A 248      -4.464  22.090  34.413  1.00  2.13           H   new
ATOM   3870  N   ARG A 249      -5.775  23.377  29.197  1.00  2.04           N
ATOM   3871  CA  ARG A 249      -5.578  24.364  28.124  1.00  2.04           C
ATOM   3872  C   ARG A 249      -4.980  25.702  28.564  1.00  2.04           C
ATOM   3873  O   ARG A 249      -5.672  26.722  28.607  1.00  2.04           O
ATOM   3874  CB  ARG A 249      -6.879  24.659  27.386  1.00  2.04           C
ATOM   3875  CG  ARG A 249      -7.537  23.461  26.740  1.00  2.04           C
ATOM   3876  CD  ARG A 249      -8.742  23.830  25.963  1.00  2.04           C
ATOM   3877  NE  ARG A 249      -9.769  24.474  26.784  1.00  2.04           N
ATOM   3878  CZ  ARG A 249     -10.663  23.835  27.563  1.00  2.04           C
ATOM   3879  NH1 ARG A 249     -10.649  22.527  27.657  1.00  2.04           N1+
ATOM   3880  NH2 ARG A 249     -11.562  24.533  28.239  1.00  2.04           N
ATOM      0  H   ARG A 249      -5.320  22.655  29.094  1.00  2.04           H   new
ATOM      0  HA  ARG A 249      -4.930  23.933  27.545  1.00  2.04           H   new
ATOM      0  HB2 ARG A 249      -7.506  25.057  28.011  1.00  2.04           H   new
ATOM      0  HB3 ARG A 249      -6.702  25.322  26.700  1.00  2.04           H   new
ATOM      0  HG2 ARG A 249      -6.900  23.022  26.155  1.00  2.04           H   new
ATOM      0  HG3 ARG A 249      -7.781  22.820  27.426  1.00  2.04           H   new
ATOM      0  HD2 ARG A 249      -8.487  24.428  25.243  1.00  2.04           H   new
ATOM      0  HD3 ARG A 249      -9.114  23.034  25.553  1.00  2.04           H   new
ATOM      0  HE  ARG A 249      -9.804  25.333  26.768  1.00  2.04           H   new
ATOM      0 HH11 ARG A 249     -10.066  22.071  27.219  1.00  2.04           H   new
ATOM      0 HH12 ARG A 249     -11.223  22.126  28.156  1.00  2.04           H   new
ATOM      0 HH21 ARG A 249     -11.574  25.391  28.180  1.00  2.04           H   new
ATOM      0 HH22 ARG A 249     -12.134  24.129  28.737  1.00  2.04           H   new
ATOM   3894  N   SER A 250      -3.709  25.693  28.945  1.00  1.80           N
ATOM   3895  CA  SER A 250      -3.032  26.915  29.372  1.00  1.80           C
ATOM   3896  C   SER A 250      -3.165  27.980  28.294  1.00  1.80           C
ATOM   3897  O   SER A 250      -3.187  27.667  27.114  1.00  1.80           O
ATOM   3898  CB  SER A 250      -1.561  26.664  29.619  1.00  1.80           C
ATOM   3899  OG  SER A 250      -0.899  27.868  29.901  1.00  1.80           O
ATOM      0  H   SER A 250      -3.217  24.988  28.964  1.00  1.80           H   new
ATOM      0  HA  SER A 250      -3.447  27.213  30.197  1.00  1.80           H   new
ATOM      0  HB2 SER A 250      -1.452  26.047  30.360  1.00  1.80           H   new
ATOM      0  HB3 SER A 250      -1.163  26.244  28.840  1.00  1.80           H   new
ATOM      0  HG  SER A 250      -0.084  27.715  30.037  1.00  1.80           H   new
ATOM   3905  N   GLY A 251      -3.284  29.239  28.686  1.00  1.50           N
ATOM   3906  CA  GLY A 251      -3.431  30.290  27.687  1.00  1.50           C
ATOM   3907  C   GLY A 251      -2.095  30.575  26.989  1.00  1.50           C
ATOM   3908  O   GLY A 251      -1.136  29.816  27.153  1.00  1.50           O
ATOM      0  H   GLY A 251      -3.283  29.504  29.504  1.00  1.50           H   new
ATOM      0  HA2 GLY A 251      -4.093  30.026  27.030  1.00  1.50           H   new
ATOM      0  HA3 GLY A 251      -3.758  31.099  28.110  1.00  1.50           H   new
ATOM   3912  N   PRO A 252      -2.036  31.604  26.138  1.00  1.24           N
ATOM   3913  CA  PRO A 252      -0.882  32.015  25.360  1.00  1.24           C
ATOM   3914  C   PRO A 252       0.174  32.720  26.189  1.00  1.24           C
ATOM   3915  O   PRO A 252      -0.115  33.322  27.226  1.00  1.24           O
ATOM   3916  CB  PRO A 252      -1.495  32.971  24.341  1.00  1.24           C
ATOM   3917  CG  PRO A 252      -2.696  33.549  25.042  1.00  1.24           C
ATOM   3918  CD  PRO A 252      -3.220  32.437  25.930  1.00  1.24           C
ATOM      0  HA  PRO A 252      -0.414  31.259  24.972  1.00  1.24           H   new
ATOM      0  HB2 PRO A 252      -0.867  33.665  24.085  1.00  1.24           H   new
ATOM      0  HB3 PRO A 252      -1.750  32.506  23.529  1.00  1.24           H   new
ATOM      0  HG2 PRO A 252      -2.453  34.329  25.565  1.00  1.24           H   new
ATOM      0  HG3 PRO A 252      -3.369  33.834  24.404  1.00  1.24           H   new
ATOM      0  HD2 PRO A 252      -3.571  32.780  26.767  1.00  1.24           H   new
ATOM      0  HD3 PRO A 252      -3.937  31.943  25.503  1.00  1.24           H   new
ATOM   3926  N   ARG A 253       1.391  32.682  25.683  1.00  1.04           N
ATOM   3927  CA  ARG A 253       2.507  33.450  26.206  1.00  1.04           C
ATOM   3928  C   ARG A 253       2.535  34.769  25.460  1.00  1.04           C
ATOM   3929  O   ARG A 253       1.977  34.840  24.372  1.00  1.04           O
ATOM   3930  CB  ARG A 253       3.796  32.680  26.017  1.00  1.04           C
ATOM   3931  CG  ARG A 253       3.902  31.414  26.856  1.00  1.04           C
ATOM   3932  CD  ARG A 253       5.110  30.609  26.521  1.00  1.04           C
ATOM   3933  NE  ARG A 253       4.958  29.904  25.252  1.00  1.04           N
ATOM   3934  CZ  ARG A 253       5.963  29.387  24.525  1.00  1.04           C
ATOM   3935  NH1 ARG A 253       7.216  29.526  24.919  1.00  1.04           N1+
ATOM   3936  NH2 ARG A 253       5.675  28.729  23.416  1.00  1.04           N
ATOM      0  H   ARG A 253       1.599  32.195  25.006  1.00  1.04           H   new
ATOM      0  HA  ARG A 253       2.408  33.613  27.157  1.00  1.04           H   new
ATOM      0  HB2 ARG A 253       3.884  32.442  25.081  1.00  1.04           H   new
ATOM      0  HB3 ARG A 253       4.542  33.261  26.233  1.00  1.04           H   new
ATOM      0  HG2 ARG A 253       3.926  31.653  27.796  1.00  1.04           H   new
ATOM      0  HG3 ARG A 253       3.108  30.873  26.722  1.00  1.04           H   new
ATOM      0  HD2 ARG A 253       5.884  31.191  26.477  1.00  1.04           H   new
ATOM      0  HD3 ARG A 253       5.278  29.968  27.229  1.00  1.04           H   new
ATOM      0  HE  ARG A 253       4.160  29.812  24.944  1.00  1.04           H   new
ATOM      0 HH11 ARG A 253       7.394  29.950  25.646  1.00  1.04           H   new
ATOM      0 HH12 ARG A 253       7.854  29.192  24.449  1.00  1.04           H   new
ATOM      0 HH21 ARG A 253       4.856  28.638  23.171  1.00  1.04           H   new
ATOM      0 HH22 ARG A 253       6.307  28.392  22.940  1.00  1.04           H   new
ATOM   3950  N   TYR A 254       3.132  35.808  26.035  1.00  0.91           N
ATOM   3951  CA  TYR A 254       3.223  37.084  25.323  1.00  0.91           C
ATOM   3952  C   TYR A 254       4.637  37.550  25.082  1.00  0.91           C
ATOM   3953  O   TYR A 254       5.545  37.274  25.870  1.00  0.91           O
ATOM   3954  CB  TYR A 254       2.386  38.168  26.001  1.00  0.91           C
ATOM   3955  CG  TYR A 254       0.937  37.895  25.820  1.00  0.91           C
ATOM   3956  CD1 TYR A 254       0.242  37.061  26.681  1.00  0.91           C
ATOM   3957  CD2 TYR A 254       0.305  38.463  24.732  1.00  0.91           C
ATOM   3958  CE1 TYR A 254      -1.087  36.796  26.440  1.00  0.91           C
ATOM   3959  CE2 TYR A 254      -1.013  38.200  24.493  1.00  0.91           C
ATOM   3960  CZ  TYR A 254      -1.713  37.369  25.331  1.00  0.91           C
ATOM   3961  OH  TYR A 254      -3.028  37.085  25.052  1.00  0.91           O
ATOM      0  H   TYR A 254       3.485  35.800  26.819  1.00  0.91           H   new
ATOM      0  HA  TYR A 254       2.849  36.916  24.444  1.00  0.91           H   new
ATOM      0  HB2 TYR A 254       2.598  38.204  26.947  1.00  0.91           H   new
ATOM      0  HB3 TYR A 254       2.606  39.036  25.627  1.00  0.91           H   new
ATOM      0  HD1 TYR A 254       0.670  36.684  27.415  1.00  0.91           H   new
ATOM      0  HD2 TYR A 254       0.778  39.025  24.161  1.00  0.91           H   new
ATOM      0  HE1 TYR A 254      -1.565  36.239  27.012  1.00  0.91           H   new
ATOM      0  HE2 TYR A 254      -1.437  38.585  23.761  1.00  0.91           H   new
ATOM      0  HH  TYR A 254      -3.105  36.885  24.240  1.00  0.91           H   new
ATOM   3971  N   GLU A 255       4.792  38.287  23.993  1.00  0.83           N
ATOM   3972  CA  GLU A 255       6.061  38.835  23.564  1.00  0.83           C
ATOM   3973  C   GLU A 255       5.893  40.264  23.057  1.00  0.83           C
ATOM   3974  O   GLU A 255       4.918  40.602  22.379  1.00  0.83           O
ATOM   3975  CB  GLU A 255       6.645  37.923  22.480  1.00  0.83           C
ATOM   3976  CG  GLU A 255       8.059  38.236  22.012  1.00  0.83           C
ATOM   3977  CD  GLU A 255       8.565  37.192  21.033  1.00  0.83           C
ATOM   3978  OE1 GLU A 255       7.830  36.296  20.734  1.00  0.83           O
ATOM   3979  OE2 GLU A 255       9.677  37.295  20.570  1.00  0.83           O1-
ATOM      0  H   GLU A 255       4.140  38.487  23.469  1.00  0.83           H   new
ATOM      0  HA  GLU A 255       6.673  38.873  24.315  1.00  0.83           H   new
ATOM      0  HB2 GLU A 255       6.631  37.011  22.811  1.00  0.83           H   new
ATOM      0  HB3 GLU A 255       6.057  37.954  21.709  1.00  0.83           H   new
ATOM      0  HG2 GLU A 255       8.076  39.110  21.592  1.00  0.83           H   new
ATOM      0  HG3 GLU A 255       8.653  38.278  22.778  1.00  0.83           H   new
ATOM   3986  N   GLU A 256       6.844  41.108  23.416  1.00  0.79           N
ATOM   3987  CA  GLU A 256       6.818  42.499  23.009  1.00  0.79           C
ATOM   3988  C   GLU A 256       6.954  42.630  21.503  1.00  0.79           C
ATOM   3989  O   GLU A 256       7.632  41.836  20.852  1.00  0.79           O
ATOM   3990  CB  GLU A 256       7.935  43.282  23.693  1.00  0.79           C
ATOM   3991  CG  GLU A 256       7.772  43.423  25.204  1.00  0.79           C
ATOM   3992  CD  GLU A 256       8.856  44.264  25.851  1.00  0.79           C
ATOM   3993  OE1 GLU A 256       9.631  44.857  25.138  1.00  0.79           O
ATOM   3994  OE2 GLU A 256       8.903  44.308  27.058  1.00  0.79           O1-
ATOM      0  H   GLU A 256       7.521  40.892  23.901  1.00  0.79           H   new
ATOM      0  HA  GLU A 256       5.961  42.866  23.278  1.00  0.79           H   new
ATOM      0  HB2 GLU A 256       8.781  42.845  23.509  1.00  0.79           H   new
ATOM      0  HB3 GLU A 256       7.982  44.167  23.300  1.00  0.79           H   new
ATOM      0  HG2 GLU A 256       6.908  43.820  25.394  1.00  0.79           H   new
ATOM      0  HG3 GLU A 256       7.773  42.540  25.606  1.00  0.79           H   new
ATOM   4001  N   ASP A 257       6.321  43.646  20.956  1.00  0.76           N
ATOM   4002  CA  ASP A 257       6.398  43.926  19.536  1.00  0.76           C
ATOM   4003  C   ASP A 257       7.788  44.210  19.055  1.00  0.76           C
ATOM   4004  O   ASP A 257       8.614  44.796  19.765  1.00  0.76           O
ATOM   4005  CB  ASP A 257       5.532  45.111  19.176  1.00  0.76           C
ATOM   4006  CG  ASP A 257       4.160  44.770  19.224  1.00  0.76           C
ATOM   4007  OD1 ASP A 257       3.593  44.520  18.197  1.00  0.76           O
ATOM   4008  OD2 ASP A 257       3.619  44.708  20.295  1.00  0.76           O1-
ATOM      0  H   ASP A 257       5.831  44.197  21.398  1.00  0.76           H   new
ATOM      0  HA  ASP A 257       6.085  43.118  19.101  1.00  0.76           H   new
ATOM      0  HB2 ASP A 257       5.708  45.843  19.788  1.00  0.76           H   new
ATOM      0  HB3 ASP A 257       5.760  45.424  18.287  1.00  0.76           H   new
ATOM   4013  N   VAL A 258       8.035  43.862  17.805  1.00  0.75           N
ATOM   4014  CA  VAL A 258       9.320  44.170  17.234  1.00  0.75           C
ATOM   4015  C   VAL A 258       9.360  45.615  16.894  1.00  0.75           C
ATOM   4016  O   VAL A 258       9.127  46.002  15.753  1.00  0.75           O
ATOM   4017  CB  VAL A 258       9.536  43.424  15.935  1.00  0.75           C
ATOM   4018  CG1 VAL A 258      10.904  43.756  15.391  1.00  0.75           C
ATOM   4019  CG2 VAL A 258       9.379  42.001  16.176  1.00  0.75           C
ATOM      0  H   VAL A 258       7.484  43.456  17.284  1.00  0.75           H   new
ATOM      0  HA  VAL A 258       9.998  43.920  17.881  1.00  0.75           H   new
ATOM      0  HB  VAL A 258       8.881  43.691  15.272  1.00  0.75           H   new
ATOM      0 HG11 VAL A 258      11.046  43.279  14.558  1.00  0.75           H   new
ATOM      0 HG12 VAL A 258      10.966  44.711  15.231  1.00  0.75           H   new
ATOM      0 HG13 VAL A 258      11.581  43.492  16.034  1.00  0.75           H   new
ATOM      0 HG21 VAL A 258       9.516  41.515  15.348  1.00  0.75           H   new
ATOM      0 HG22 VAL A 258      10.031  41.710  16.833  1.00  0.75           H   new
ATOM      0 HG23 VAL A 258       8.485  41.826  16.509  1.00  0.75           H   new
ATOM   4029  N   ASN A 259       9.678  46.408  17.885  1.00  0.74           N
ATOM   4030  CA  ASN A 259       9.711  47.825  17.684  1.00  0.74           C
ATOM   4031  C   ASN A 259      10.734  48.097  16.613  1.00  0.74           C
ATOM   4032  O   ASN A 259      11.799  47.471  16.566  1.00  0.74           O
ATOM   4033  CB  ASN A 259       9.957  48.544  18.982  1.00  0.74           C
ATOM   4034  CG  ASN A 259       8.738  48.406  19.910  1.00  0.74           C
ATOM   4035  ND2 ASN A 259       8.991  48.412  21.197  1.00  0.74           N
ATOM   4036  OD1 ASN A 259       7.576  48.278  19.456  1.00  0.74           O
ATOM      0  H   ASN A 259       9.877  46.146  18.679  1.00  0.74           H   new
ATOM      0  HA  ASN A 259       8.857  48.170  17.380  1.00  0.74           H   new
ATOM      0  HB2 ASN A 259      10.744  48.180  19.416  1.00  0.74           H   new
ATOM      0  HB3 ASN A 259      10.136  49.482  18.810  1.00  0.74           H   new
ATOM      0 HD21 ASN A 259       8.348  48.326  21.762  1.00  0.74           H   new
ATOM      0 HD22 ASN A 259       9.800  48.502  21.476  1.00  0.74           H   new
ATOM   4043  N   LEU A 260      10.370  48.974  15.717  1.00  0.74           N
ATOM   4044  CA  LEU A 260      11.202  49.323  14.590  1.00  0.74           C
ATOM   4045  C   LEU A 260      11.738  50.711  14.865  1.00  0.74           C
ATOM   4046  O   LEU A 260      11.145  51.459  15.635  1.00  0.74           O
ATOM   4047  CB  LEU A 260      10.381  49.267  13.284  1.00  0.74           C
ATOM   4048  CG  LEU A 260       9.659  47.901  12.982  1.00  0.74           C
ATOM   4049  CD1 LEU A 260       8.855  48.022  11.688  1.00  0.74           C
ATOM   4050  CD2 LEU A 260      10.670  46.760  12.891  1.00  0.74           C
ATOM      0  H   LEU A 260       9.620  49.394  15.741  1.00  0.74           H   new
ATOM      0  HA  LEU A 260      11.937  48.700  14.477  1.00  0.74           H   new
ATOM      0  HB2 LEU A 260       9.711  49.967  13.314  1.00  0.74           H   new
ATOM      0  HB3 LEU A 260      10.972  49.471  12.542  1.00  0.74           H   new
ATOM      0  HG  LEU A 260       9.052  47.697  13.711  1.00  0.74           H   new
ATOM      0 HD11 LEU A 260       8.411  47.180  11.503  1.00  0.74           H   new
ATOM      0 HD12 LEU A 260       8.191  48.723  11.783  1.00  0.74           H   new
ATOM      0 HD13 LEU A 260       9.452  48.240  10.955  1.00  0.74           H   new
ATOM      0 HD21 LEU A 260      10.205  45.929  12.705  1.00  0.74           H   new
ATOM      0 HD22 LEU A 260      11.302  46.943  12.178  1.00  0.74           H   new
ATOM      0 HD23 LEU A 260      11.146  46.682  13.732  1.00  0.74           H   new
ATOM   4062  N   GLY A 261      12.843  51.094  14.268  1.00  0.73           N
ATOM   4063  CA  GLY A 261      13.247  52.470  14.494  1.00  0.73           C
ATOM   4064  C   GLY A 261      12.357  53.291  13.592  1.00  0.73           C
ATOM   4065  O   GLY A 261      11.481  52.724  12.934  1.00  0.73           O
ATOM      0  H   GLY A 261      13.347  50.616  13.761  1.00  0.73           H   new
ATOM      0  HA2 GLY A 261      13.133  52.722  15.424  1.00  0.73           H   new
ATOM      0  HA3 GLY A 261      14.183  52.601  14.278  1.00  0.73           H   new
ATOM   4069  N   SER A 262      12.593  54.589  13.488  1.00  0.73           N
ATOM   4070  CA  SER A 262      11.759  55.400  12.613  1.00  0.73           C
ATOM   4071  C   SER A 262      12.675  56.266  11.777  1.00  0.73           C
ATOM   4072  O   SER A 262      13.891  56.102  11.825  1.00  0.73           O
ATOM   4073  CB  SER A 262      10.729  56.213  13.389  1.00  0.73           C
ATOM   4074  OG  SER A 262       9.796  56.785  12.512  1.00  0.73           O
ATOM      0  H   SER A 262      13.215  55.013  13.904  1.00  0.73           H   new
ATOM      0  HA  SER A 262      11.234  54.828  12.032  1.00  0.73           H   new
ATOM      0  HB2 SER A 262      10.274  55.643  14.028  1.00  0.73           H   new
ATOM      0  HB3 SER A 262      11.174  56.910  13.897  1.00  0.73           H   new
ATOM      0  HG  SER A 262       9.043  56.815  12.884  1.00  0.73           H   new
ATOM   4080  N   GLY A 263      12.107  57.176  11.023  1.00  0.75           N
ATOM   4081  CA  GLY A 263      12.923  57.972  10.117  1.00  0.75           C
ATOM   4082  C   GLY A 263      13.244  57.155   8.863  1.00  0.75           C
ATOM   4083  O   GLY A 263      12.438  56.333   8.447  1.00  0.75           O
ATOM      0  H   GLY A 263      11.266  57.353  11.013  1.00  0.75           H   new
ATOM      0  HA2 GLY A 263      12.453  58.785   9.873  1.00  0.75           H   new
ATOM      0  HA3 GLY A 263      13.744  58.241  10.558  1.00  0.75           H   new
ATOM   4087  N   THR A 264      14.388  57.406   8.239  1.00  0.79           N
ATOM   4088  CA  THR A 264      14.711  56.823   6.927  1.00  0.79           C
ATOM   4089  C   THR A 264      16.020  56.053   6.842  1.00  0.79           C
ATOM   4090  O   THR A 264      16.790  56.019   7.792  1.00  0.79           O
ATOM   4091  CB  THR A 264      14.800  57.933   5.882  1.00  0.79           C
ATOM   4092  CG2 THR A 264      13.486  58.694   5.741  1.00  0.79           C
ATOM   4093  OG1 THR A 264      15.883  58.817   6.238  1.00  0.79           O
ATOM      0  H   THR A 264      15.002  57.917   8.557  1.00  0.79           H   new
ATOM      0  HA  THR A 264      13.993  56.190   6.772  1.00  0.79           H   new
ATOM      0  HB  THR A 264      14.975  57.535   5.015  1.00  0.79           H   new
ATOM      0  HG1 THR A 264      16.614  58.466   6.020  1.00  0.79           H   new
ATOM      0 HG21 THR A 264      13.584  59.388   5.070  1.00  0.79           H   new
ATOM      0 HG22 THR A 264      12.784  58.081   5.472  1.00  0.79           H   new
ATOM      0 HG23 THR A 264      13.253  59.098   6.592  1.00  0.79           H   new
ATOM   4101  N   ARG A 265      16.264  55.429   5.679  1.00  0.86           N
ATOM   4102  CA  ARG A 265      17.557  54.791   5.405  1.00  0.86           C
ATOM   4103  C   ARG A 265      18.167  55.111   4.047  1.00  0.86           C
ATOM   4104  O   ARG A 265      17.482  55.236   3.027  1.00  0.86           O
ATOM   4105  CB  ARG A 265      17.513  53.290   5.469  1.00  0.86           C
ATOM   4106  CG  ARG A 265      17.389  52.668   6.787  1.00  0.86           C
ATOM   4107  CD  ARG A 265      17.406  51.228   6.601  1.00  0.86           C
ATOM   4108  NE  ARG A 265      18.680  50.807   6.084  1.00  0.86           N
ATOM   4109  CZ  ARG A 265      18.835  49.784   5.244  1.00  0.86           C
ATOM   4110  NH1 ARG A 265      17.818  49.088   4.868  1.00  0.86           N1+
ATOM   4111  NH2 ARG A 265      20.005  49.463   4.752  1.00  0.86           N
ATOM      0  H   ARG A 265      15.693  55.366   5.039  1.00  0.86           H   new
ATOM      0  HA  ARG A 265      18.102  55.169   6.113  1.00  0.86           H   new
ATOM      0  HB2 ARG A 265      16.767  52.990   4.926  1.00  0.86           H   new
ATOM      0  HB3 ARG A 265      18.321  52.950   5.054  1.00  0.86           H   new
ATOM      0  HG2 ARG A 265      18.118  52.945   7.364  1.00  0.86           H   new
ATOM      0  HG3 ARG A 265      16.565  52.946   7.218  1.00  0.86           H   new
ATOM      0  HD2 ARG A 265      17.230  50.784   7.445  1.00  0.86           H   new
ATOM      0  HD3 ARG A 265      16.699  50.966   5.990  1.00  0.86           H   new
ATOM      0  HE  ARG A 265      19.381  51.240   6.331  1.00  0.86           H   new
ATOM      0 HH11 ARG A 265      17.033  49.282   5.159  1.00  0.86           H   new
ATOM      0 HH12 ARG A 265      17.925  48.429   4.326  1.00  0.86           H   new
ATOM      0 HH21 ARG A 265      20.702  49.917   4.969  1.00  0.86           H   new
ATOM      0 HH22 ARG A 265      20.076  48.798   4.212  1.00  0.86           H   new
ATOM   4125  N   SER A 266      19.489  55.179   4.054  1.00  0.97           N
ATOM   4126  CA  SER A 266      20.324  55.391   2.883  1.00  0.97           C
ATOM   4127  C   SER A 266      20.515  54.121   2.070  1.00  0.97           C
ATOM   4128  O   SER A 266      20.163  53.032   2.525  1.00  0.97           O
ATOM   4129  CB  SER A 266      21.677  55.904   3.329  1.00  0.97           C
ATOM   4130  OG  SER A 266      22.378  54.919   4.048  1.00  0.97           O
ATOM      0  H   SER A 266      19.947  55.099   4.778  1.00  0.97           H   new
ATOM      0  HA  SER A 266      19.877  56.037   2.315  1.00  0.97           H   new
ATOM      0  HB2 SER A 266      22.195  56.174   2.555  1.00  0.97           H   new
ATOM      0  HB3 SER A 266      21.561  56.692   3.882  1.00  0.97           H   new
ATOM      0  HG  SER A 266      23.125  55.223   4.284  1.00  0.97           H   new
ATOM   4136  N   VAL A 267      21.096  54.278   0.882  1.00  1.11           N
ATOM   4137  CA  VAL A 267      21.432  53.178  -0.016  1.00  1.11           C
ATOM   4138  C   VAL A 267      22.927  53.227  -0.338  1.00  1.11           C
ATOM   4139  O   VAL A 267      23.586  54.236  -0.094  1.00  1.11           O
ATOM   4140  CB  VAL A 267      20.594  53.239  -1.313  1.00  1.11           C
ATOM   4141  CG1 VAL A 267      19.112  53.111  -0.985  1.00  1.11           C
ATOM   4142  CG2 VAL A 267      20.870  54.559  -2.044  1.00  1.11           C
ATOM      0  H   VAL A 267      21.311  55.049   0.569  1.00  1.11           H   new
ATOM      0  HA  VAL A 267      21.224  52.340   0.425  1.00  1.11           H   new
ATOM      0  HB  VAL A 267      20.845  52.502  -1.891  1.00  1.11           H   new
ATOM      0 HG11 VAL A 267      18.594  53.150  -1.804  1.00  1.11           H   new
ATOM      0 HG12 VAL A 267      18.951  52.264  -0.541  1.00  1.11           H   new
ATOM      0 HG13 VAL A 267      18.846  53.837  -0.400  1.00  1.11           H   new
ATOM      0 HG21 VAL A 267      20.343  54.595  -2.858  1.00  1.11           H   new
ATOM      0 HG22 VAL A 267      20.629  55.303  -1.470  1.00  1.11           H   new
ATOM      0 HG23 VAL A 267      21.812  54.615  -2.267  1.00  1.11           H   new
ATOM   4152  N   GLY A 268      23.450  52.146  -0.906  1.00  1.24           N
ATOM   4153  CA  GLY A 268      24.870  51.994  -1.238  1.00  1.24           C
ATOM   4154  C   GLY A 268      25.317  52.563  -2.589  1.00  1.24           C
ATOM   4155  O   GLY A 268      26.395  52.222  -3.080  1.00  1.24           O
ATOM      0  H   GLY A 268      22.978  51.459  -1.116  1.00  1.24           H   new
ATOM      0  HA2 GLY A 268      25.393  52.420  -0.541  1.00  1.24           H   new
ATOM      0  HA3 GLY A 268      25.088  51.049  -1.219  1.00  1.24           H   new
ATOM   4159  N   LYS A 269      24.495  53.393  -3.211  1.00  1.34           N
ATOM   4160  CA  LYS A 269      24.847  53.949  -4.512  1.00  1.34           C
ATOM   4161  C   LYS A 269      25.909  55.034  -4.340  1.00  1.34           C
ATOM   4162  O   LYS A 269      25.916  55.746  -3.340  1.00  1.34           O
ATOM   4163  CB  LYS A 269      23.606  54.506  -5.207  1.00  1.34           C
ATOM   4164  CG  LYS A 269      22.523  53.457  -5.469  1.00  1.34           C
ATOM   4165  CD  LYS A 269      22.990  52.407  -6.468  1.00  1.34           C
ATOM   4166  CE  LYS A 269      21.866  51.437  -6.826  1.00  1.34           C
ATOM   4167  NZ  LYS A 269      22.319  50.386  -7.783  1.00  1.34           N1+
ATOM      0  H   LYS A 269      23.734  53.647  -2.902  1.00  1.34           H   new
ATOM      0  HA  LYS A 269      25.211  53.245  -5.071  1.00  1.34           H   new
ATOM      0  HB2 LYS A 269      23.232  55.216  -4.662  1.00  1.34           H   new
ATOM      0  HB3 LYS A 269      23.870  54.905  -6.051  1.00  1.34           H   new
ATOM      0  HG2 LYS A 269      22.281  53.026  -4.635  1.00  1.34           H   new
ATOM      0  HG3 LYS A 269      21.724  53.892  -5.806  1.00  1.34           H   new
ATOM      0  HD2 LYS A 269      23.311  52.844  -7.273  1.00  1.34           H   new
ATOM      0  HD3 LYS A 269      23.738  51.914  -6.096  1.00  1.34           H   new
ATOM      0  HE2 LYS A 269      21.534  51.016  -6.018  1.00  1.34           H   new
ATOM      0  HE3 LYS A 269      21.126  51.930  -7.214  1.00  1.34           H   new
ATOM      0  HZ1 LYS A 269      21.641  49.841  -7.968  1.00  1.34           H   new
ATOM      0  HZ2 LYS A 269      22.604  50.770  -8.533  1.00  1.34           H   new
ATOM      0  HZ3 LYS A 269      22.983  49.919  -7.419  1.00  1.34           H   new
ATOM   4181  N   LEU A 270      26.809  55.157  -5.319  1.00  1.38           N
ATOM   4182  CA  LEU A 270      27.879  56.158  -5.262  1.00  1.38           C
ATOM   4183  C   LEU A 270      27.409  57.608  -5.259  1.00  1.38           C
ATOM   4184  O   LEU A 270      27.791  58.382  -4.382  1.00  1.38           O
ATOM   4185  CB  LEU A 270      28.809  55.980  -6.466  1.00  1.38           C
ATOM   4186  CG  LEU A 270      29.930  57.013  -6.585  1.00  1.38           C
ATOM   4187  CD1 LEU A 270      30.833  56.909  -5.376  1.00  1.38           C
ATOM   4188  CD2 LEU A 270      30.693  56.778  -7.875  1.00  1.38           C
ATOM      0  H   LEU A 270      26.817  54.669  -6.027  1.00  1.38           H   new
ATOM      0  HA  LEU A 270      28.323  56.001  -4.414  1.00  1.38           H   new
ATOM      0  HB2 LEU A 270      29.207  55.097  -6.421  1.00  1.38           H   new
ATOM      0  HB3 LEU A 270      28.275  56.009  -7.275  1.00  1.38           H   new
ATOM      0  HG  LEU A 270      29.564  57.911  -6.612  1.00  1.38           H   new
ATOM      0 HD11 LEU A 270      31.546  57.563  -5.447  1.00  1.38           H   new
ATOM      0 HD12 LEU A 270      30.318  57.079  -4.572  1.00  1.38           H   new
ATOM      0 HD13 LEU A 270      31.215  56.018  -5.333  1.00  1.38           H   new
ATOM      0 HD21 LEU A 270      31.405  57.432  -7.954  1.00  1.38           H   new
ATOM      0 HD22 LEU A 270      31.073  55.886  -7.868  1.00  1.38           H   new
ATOM      0 HD23 LEU A 270      30.089  56.866  -8.629  1.00  1.38           H   new
ATOM   4200  N   THR A 271      26.577  57.944  -6.248  1.00  1.33           N
ATOM   4201  CA  THR A 271      26.045  59.287  -6.490  1.00  1.33           C
ATOM   4202  C   THR A 271      27.148  60.298  -6.832  1.00  1.33           C
ATOM   4203  O   THR A 271      28.098  60.505  -6.079  1.00  1.33           O
ATOM   4204  CB  THR A 271      25.195  59.758  -5.300  1.00  1.33           C
ATOM   4205  CG2 THR A 271      24.583  61.127  -5.596  1.00  1.33           C
ATOM   4206  OG1 THR A 271      24.148  58.794  -5.113  1.00  1.33           O
ATOM      0  H   THR A 271      26.295  57.369  -6.822  1.00  1.33           H   new
ATOM      0  HA  THR A 271      25.470  59.234  -7.270  1.00  1.33           H   new
ATOM      0  HB  THR A 271      25.743  59.836  -4.503  1.00  1.33           H   new
ATOM      0  HG1 THR A 271      23.416  59.192  -5.007  1.00  1.33           H   new
ATOM      0 HG21 THR A 271      24.049  61.414  -4.839  1.00  1.33           H   new
ATOM      0 HG22 THR A 271      25.291  61.771  -5.754  1.00  1.33           H   new
ATOM      0 HG23 THR A 271      24.020  61.066  -6.383  1.00  1.33           H   new
ATOM   4214  N   GLU A 272      27.034  60.903  -8.007  1.00  1.25           N
ATOM   4215  CA  GLU A 272      28.032  61.858  -8.472  1.00  1.25           C
ATOM   4216  C   GLU A 272      28.162  63.056  -7.532  1.00  1.25           C
ATOM   4217  O   GLU A 272      27.166  63.588  -7.038  1.00  1.25           O
ATOM   4218  CB  GLU A 272      27.681  62.337  -9.888  1.00  1.25           C
ATOM   4219  CG  GLU A 272      27.748  61.229 -10.986  1.00  1.25           C
ATOM   4220  CD  GLU A 272      26.458  60.433 -11.159  1.00  1.25           C
ATOM   4221  OE1 GLU A 272      25.545  60.656 -10.403  1.00  1.25           O
ATOM   4222  OE2 GLU A 272      26.392  59.599 -12.042  1.00  1.25           O1-
ATOM      0  H   GLU A 272      26.383  60.774  -8.553  1.00  1.25           H   new
ATOM      0  HA  GLU A 272      28.888  61.402  -8.484  1.00  1.25           H   new
ATOM      0  HB2 GLU A 272      26.786  62.711  -9.877  1.00  1.25           H   new
ATOM      0  HB3 GLU A 272      28.286  63.055 -10.133  1.00  1.25           H   new
ATOM      0  HG2 GLU A 272      27.976  61.642 -11.833  1.00  1.25           H   new
ATOM      0  HG3 GLU A 272      28.467  60.615 -10.767  1.00  1.25           H   new
ATOM   4229  N   LYS A 273      29.398  63.480  -7.296  1.00  1.15           N
ATOM   4230  CA  LYS A 273      29.670  64.620  -6.434  1.00  1.15           C
ATOM   4231  C   LYS A 273      29.506  65.950  -7.192  1.00  1.15           C
ATOM   4232  O   LYS A 273      30.079  66.086  -8.271  1.00  1.15           O
ATOM   4233  CB  LYS A 273      31.091  64.512  -5.874  1.00  1.15           C
ATOM   4234  CG  LYS A 273      31.475  65.595  -4.878  1.00  1.15           C
ATOM   4235  CD  LYS A 273      32.874  65.377  -4.326  1.00  1.15           C
ATOM   4236  CE  LYS A 273      33.248  66.474  -3.341  1.00  1.15           C
ATOM   4237  NZ  LYS A 273      34.610  66.266  -2.768  1.00  1.15           N1+
ATOM      0  H   LYS A 273      30.101  63.115  -7.631  1.00  1.15           H   new
ATOM      0  HA  LYS A 273      29.028  64.610  -5.707  1.00  1.15           H   new
ATOM      0  HB2 LYS A 273      31.190  63.648  -5.445  1.00  1.15           H   new
ATOM      0  HB3 LYS A 273      31.718  64.535  -6.614  1.00  1.15           H   new
ATOM      0  HG2 LYS A 273      31.428  66.463  -5.309  1.00  1.15           H   new
ATOM      0  HG3 LYS A 273      30.836  65.605  -4.148  1.00  1.15           H   new
ATOM      0  HD2 LYS A 273      32.921  64.513  -3.887  1.00  1.15           H   new
ATOM      0  HD3 LYS A 273      33.514  65.360  -5.055  1.00  1.15           H   new
ATOM      0  HE2 LYS A 273      33.213  67.335  -3.787  1.00  1.15           H   new
ATOM      0  HE3 LYS A 273      32.596  66.500  -2.623  1.00  1.15           H   new
ATOM      0  HZ1 LYS A 273      34.796  66.924  -2.198  1.00  1.15           H   new
ATOM      0  HZ2 LYS A 273      34.636  65.486  -2.340  1.00  1.15           H   new
ATOM      0  HZ3 LYS A 273      35.211  66.264  -3.424  1.00  1.15           H   new
ATOM   4251  N   PRO A 274      28.729  66.927  -6.681  1.00  1.07           N
ATOM   4252  CA  PRO A 274      28.518  68.241  -7.266  1.00  1.07           C
ATOM   4253  C   PRO A 274      29.773  69.072  -7.108  1.00  1.07           C
ATOM   4254  O   PRO A 274      30.540  68.854  -6.173  1.00  1.07           O
ATOM   4255  CB  PRO A 274      27.371  68.803  -6.434  1.00  1.07           C
ATOM   4256  CG  PRO A 274      27.516  68.116  -5.107  1.00  1.07           C
ATOM   4257  CD  PRO A 274      28.003  66.727  -5.426  1.00  1.07           C
ATOM      0  HA  PRO A 274      28.318  68.228  -8.215  1.00  1.07           H   new
ATOM      0  HB2 PRO A 274      27.436  69.767  -6.344  1.00  1.07           H   new
ATOM      0  HB3 PRO A 274      26.511  68.613  -6.840  1.00  1.07           H   new
ATOM      0  HG2 PRO A 274      28.146  68.585  -4.538  1.00  1.07           H   new
ATOM      0  HG3 PRO A 274      26.670  68.090  -4.633  1.00  1.07           H   new
ATOM      0  HD2 PRO A 274      28.578  66.377  -4.728  1.00  1.07           H   new
ATOM      0  HD3 PRO A 274      27.269  66.102  -5.529  1.00  1.07           H   new
ATOM   4265  N   ASP A 275      29.955  70.065  -7.963  1.00  1.02           N
ATOM   4266  CA  ASP A 275      31.102  70.954  -7.833  1.00  1.02           C
ATOM   4267  C   ASP A 275      30.849  72.044  -6.768  1.00  1.02           C
ATOM   4268  O   ASP A 275      30.036  72.948  -6.998  1.00  1.02           O
ATOM   4269  CB  ASP A 275      31.426  71.580  -9.191  1.00  1.02           C
ATOM   4270  CG  ASP A 275      32.716  72.471  -9.249  1.00  1.02           C
ATOM   4271  OD1 ASP A 275      33.170  73.031  -8.249  1.00  1.02           O
ATOM   4272  OD2 ASP A 275      33.254  72.556 -10.337  1.00  1.02           O1-
ATOM      0  H   ASP A 275      29.432  70.243  -8.622  1.00  1.02           H   new
ATOM      0  HA  ASP A 275      31.865  70.433  -7.536  1.00  1.02           H   new
ATOM      0  HB2 ASP A 275      31.518  70.867  -9.842  1.00  1.02           H   new
ATOM      0  HB3 ASP A 275      30.669  72.120  -9.467  1.00  1.02           H   new
ATOM   4277  N   PRO A 276      31.572  72.034  -5.627  1.00  0.98           N
ATOM   4278  CA  PRO A 276      31.371  72.903  -4.486  1.00  0.98           C
ATOM   4279  C   PRO A 276      31.652  74.356  -4.818  1.00  0.98           C
ATOM   4280  O   PRO A 276      31.193  75.252  -4.113  1.00  0.98           O
ATOM   4281  CB  PRO A 276      32.370  72.370  -3.457  1.00  0.98           C
ATOM   4282  CG  PRO A 276      33.454  71.721  -4.278  1.00  0.98           C
ATOM   4283  CD  PRO A 276      32.750  71.145  -5.485  1.00  0.98           C
ATOM      0  HA  PRO A 276      30.453  72.894  -4.172  1.00  0.98           H   new
ATOM      0  HB2 PRO A 276      32.725  73.086  -2.907  1.00  0.98           H   new
ATOM      0  HB3 PRO A 276      31.952  71.732  -2.858  1.00  0.98           H   new
ATOM      0  HG2 PRO A 276      34.128  72.367  -4.541  1.00  0.98           H   new
ATOM      0  HG3 PRO A 276      33.907  71.028  -3.773  1.00  0.98           H   new
ATOM      0  HD2 PRO A 276      33.313  71.164  -6.274  1.00  0.98           H   new
ATOM      0  HD3 PRO A 276      32.490  70.221  -5.344  1.00  0.98           H   new
ATOM   4291  N   ARG A 277      32.350  74.628  -5.923  1.00  0.95           N
ATOM   4292  CA  ARG A 277      32.645  76.015  -6.242  1.00  0.95           C
ATOM   4293  C   ARG A 277      31.412  76.698  -6.824  1.00  0.95           C
ATOM   4294  O   ARG A 277      31.359  77.924  -6.928  1.00  0.95           O
ATOM   4295  CB  ARG A 277      33.778  76.097  -7.236  1.00  0.95           C
ATOM   4296  CG  ARG A 277      35.100  75.575  -6.720  1.00  0.95           C
ATOM   4297  CD  ARG A 277      36.111  75.560  -7.791  1.00  0.95           C
ATOM   4298  NE  ARG A 277      35.717  74.649  -8.845  1.00  0.95           N
ATOM   4299  CZ  ARG A 277      36.377  74.470 -10.009  1.00  0.95           C
ATOM   4300  NH1 ARG A 277      37.499  75.128 -10.259  1.00  0.95           N1+
ATOM   4301  NH2 ARG A 277      35.885  73.632 -10.899  1.00  0.95           N
ATOM      0  H   ARG A 277      32.650  74.045  -6.479  1.00  0.95           H   new
ATOM      0  HA  ARG A 277      32.905  76.466  -5.424  1.00  0.95           H   new
ATOM      0  HB2 ARG A 277      33.533  75.598  -8.031  1.00  0.95           H   new
ATOM      0  HB3 ARG A 277      33.891  77.022  -7.506  1.00  0.95           H   new
ATOM      0  HG2 ARG A 277      35.408  76.131  -5.987  1.00  0.95           H   new
ATOM      0  HG3 ARG A 277      34.983  74.679  -6.367  1.00  0.95           H   new
ATOM      0  HD2 ARG A 277      36.221  76.453  -8.152  1.00  0.95           H   new
ATOM      0  HD3 ARG A 277      36.970  75.293  -7.429  1.00  0.95           H   new
ATOM      0  HE  ARG A 277      35.005  74.184  -8.719  1.00  0.95           H   new
ATOM      0 HH11 ARG A 277      37.815  75.676  -9.677  1.00  0.95           H   new
ATOM      0 HH12 ARG A 277      37.912  75.007 -11.004  1.00  0.95           H   new
ATOM      0 HH21 ARG A 277      35.154  73.209 -10.734  1.00  0.95           H   new
ATOM      0 HH22 ARG A 277      36.294  73.508 -11.645  1.00  0.95           H   new
ATOM   4315  N   LYS A 278      30.415  75.892  -7.201  1.00  0.92           N
ATOM   4316  CA  LYS A 278      29.184  76.396  -7.774  1.00  0.92           C
ATOM   4317  C   LYS A 278      28.031  76.298  -6.779  1.00  0.92           C
ATOM   4318  O   LYS A 278      27.132  77.143  -6.804  1.00  0.92           O
ATOM   4319  CB  LYS A 278      28.862  75.635  -9.051  1.00  0.92           C
ATOM   4320  CG  LYS A 278      29.853  75.879 -10.183  1.00  0.92           C
ATOM   4321  CD  LYS A 278      29.497  75.045 -11.386  1.00  0.92           C
ATOM   4322  CE  LYS A 278      30.470  75.228 -12.533  1.00  0.92           C
ATOM   4323  NZ  LYS A 278      30.301  76.536 -13.191  1.00  0.92           N1+
ATOM      0  H   LYS A 278      30.442  75.036  -7.128  1.00  0.92           H   new
ATOM      0  HA  LYS A 278      29.305  77.334  -7.988  1.00  0.92           H   new
ATOM      0  HB2 LYS A 278      28.838  74.686  -8.854  1.00  0.92           H   new
ATOM      0  HB3 LYS A 278      27.974  75.885  -9.351  1.00  0.92           H   new
ATOM      0  HG2 LYS A 278      29.853  76.819 -10.423  1.00  0.92           H   new
ATOM      0  HG3 LYS A 278      30.751  75.662  -9.887  1.00  0.92           H   new
ATOM      0  HD2 LYS A 278      29.475  74.109 -11.131  1.00  0.92           H   new
ATOM      0  HD3 LYS A 278      28.604  75.279 -11.684  1.00  0.92           H   new
ATOM      0  HE2 LYS A 278      31.378  75.147 -12.203  1.00  0.92           H   new
ATOM      0  HE3 LYS A 278      30.341  74.520 -13.183  1.00  0.92           H   new
ATOM      0  HZ1 LYS A 278      30.866  76.599 -13.876  1.00  0.92           H   new
ATOM      0  HZ2 LYS A 278      29.466  76.614 -13.488  1.00  0.92           H   new
ATOM      0  HZ3 LYS A 278      30.470  77.186 -12.607  1.00  0.92           H   new
ATOM   4337  N   VAL A 279      28.067  75.297  -5.879  1.00  0.88           N
ATOM   4338  CA  VAL A 279      26.969  75.135  -4.908  1.00  0.88           C
ATOM   4339  C   VAL A 279      27.336  75.439  -3.450  1.00  0.88           C
ATOM   4340  O   VAL A 279      26.441  75.660  -2.627  1.00  0.88           O
ATOM   4341  CB  VAL A 279      26.388  73.697  -4.943  1.00  0.88           C
ATOM   4342  CG1 VAL A 279      25.808  73.381  -6.294  1.00  0.88           C
ATOM   4343  CG2 VAL A 279      27.468  72.667  -4.615  1.00  0.88           C
ATOM      0  H   VAL A 279      28.699  74.718  -5.815  1.00  0.88           H   new
ATOM      0  HA  VAL A 279      26.319  75.795  -5.195  1.00  0.88           H   new
ATOM      0  HB  VAL A 279      25.686  73.654  -4.275  1.00  0.88           H   new
ATOM      0 HG11 VAL A 279      25.452  72.479  -6.291  1.00  0.88           H   new
ATOM      0 HG12 VAL A 279      25.096  74.008  -6.495  1.00  0.88           H   new
ATOM      0 HG13 VAL A 279      26.501  73.452  -6.969  1.00  0.88           H   new
ATOM      0 HG21 VAL A 279      27.085  71.776  -4.642  1.00  0.88           H   new
ATOM      0 HG22 VAL A 279      28.184  72.730  -5.266  1.00  0.88           H   new
ATOM      0 HG23 VAL A 279      27.821  72.840  -3.728  1.00  0.88           H   new
ATOM   4353  N   GLY A 280      28.630  75.499  -3.121  1.00  0.84           N
ATOM   4354  CA  GLY A 280      29.077  75.715  -1.752  1.00  0.84           C
ATOM   4355  C   GLY A 280      28.603  77.015  -1.119  1.00  0.84           C
ATOM   4356  O   GLY A 280      28.317  77.047   0.073  1.00  0.84           O
ATOM      0  H   GLY A 280      29.270  75.415  -3.690  1.00  0.84           H   new
ATOM      0  HA2 GLY A 280      28.771  74.974  -1.205  1.00  0.84           H   new
ATOM      0  HA3 GLY A 280      30.047  75.698  -1.736  1.00  0.84           H   new
ATOM   4360  N   GLU A 281      28.501  78.102  -1.887  1.00  0.80           N
ATOM   4361  CA  GLU A 281      28.053  79.363  -1.291  1.00  0.80           C
ATOM   4362  C   GLU A 281      26.592  79.276  -0.871  1.00  0.80           C
ATOM   4363  O   GLU A 281      26.181  79.800   0.168  1.00  0.80           O
ATOM   4364  CB  GLU A 281      28.250  80.515  -2.273  1.00  0.80           C
ATOM   4365  CG  GLU A 281      29.715  80.871  -2.540  1.00  0.80           C
ATOM   4366  CD  GLU A 281      30.417  81.407  -1.312  1.00  0.80           C
ATOM   4367  OE1 GLU A 281      29.910  82.340  -0.736  1.00  0.80           O
ATOM   4368  OE2 GLU A 281      31.439  80.883  -0.944  1.00  0.80           O1-
ATOM      0  H   GLU A 281      28.680  78.133  -2.728  1.00  0.80           H   new
ATOM      0  HA  GLU A 281      28.589  79.530  -0.500  1.00  0.80           H   new
ATOM      0  HB2 GLU A 281      27.825  80.285  -3.114  1.00  0.80           H   new
ATOM      0  HB3 GLU A 281      27.795  81.300  -1.930  1.00  0.80           H   new
ATOM      0  HG2 GLU A 281      30.183  80.083  -2.858  1.00  0.80           H   new
ATOM      0  HG3 GLU A 281      29.760  81.532  -3.248  1.00  0.80           H   new
ATOM   4375  N   ARG A 282      25.802  78.581  -1.674  1.00  0.76           N
ATOM   4376  CA  ARG A 282      24.385  78.443  -1.404  1.00  0.76           C
ATOM   4377  C   ARG A 282      24.143  77.552  -0.210  1.00  0.76           C
ATOM   4378  O   ARG A 282      23.373  77.877   0.700  1.00  0.76           O
ATOM   4379  CB  ARG A 282      23.727  77.902  -2.645  1.00  0.76           C
ATOM   4380  CG  ARG A 282      23.560  78.963  -3.665  1.00  0.76           C
ATOM   4381  CD  ARG A 282      22.986  78.510  -4.870  1.00  0.76           C
ATOM   4382  NE  ARG A 282      23.923  77.878  -5.755  1.00  0.76           N
ATOM   4383  CZ  ARG A 282      23.622  76.944  -6.677  1.00  0.76           C
ATOM   4384  NH1 ARG A 282      22.415  76.459  -6.836  1.00  0.76           N1+
ATOM   4385  NH2 ARG A 282      24.556  76.489  -7.454  1.00  0.76           N
ATOM      0  H   ARG A 282      26.071  78.179  -2.385  1.00  0.76           H   new
ATOM      0  HA  ARG A 282      24.001  79.306  -1.182  1.00  0.76           H   new
ATOM      0  HB2 ARG A 282      24.262  77.180  -3.010  1.00  0.76           H   new
ATOM      0  HB3 ARG A 282      22.861  77.527  -2.419  1.00  0.76           H   new
ATOM      0  HG2 ARG A 282      23.005  79.668  -3.297  1.00  0.76           H   new
ATOM      0  HG3 ARG A 282      24.426  79.355  -3.857  1.00  0.76           H   new
ATOM      0  HD2 ARG A 282      22.275  77.883  -4.664  1.00  0.76           H   new
ATOM      0  HD3 ARG A 282      22.578  79.262  -5.327  1.00  0.76           H   new
ATOM      0  HE  ARG A 282      24.747  78.116  -5.691  1.00  0.76           H   new
ATOM      0 HH11 ARG A 282      21.771  76.737  -6.338  1.00  0.76           H   new
ATOM      0 HH12 ARG A 282      22.267  75.863  -7.438  1.00  0.76           H   new
ATOM      0 HH21 ARG A 282      25.360  76.784  -7.378  1.00  0.76           H   new
ATOM      0 HH22 ARG A 282      24.371  75.892  -8.045  1.00  0.76           H   new
ATOM   4399  N   ILE A 283      24.903  76.480  -0.167  1.00  0.74           N
ATOM   4400  CA  ILE A 283      24.815  75.531   0.909  1.00  0.74           C
ATOM   4401  C   ILE A 283      25.303  76.187   2.195  1.00  0.74           C
ATOM   4402  O   ILE A 283      24.680  76.027   3.246  1.00  0.74           O
ATOM   4403  CB  ILE A 283      25.598  74.296   0.533  1.00  0.74           C
ATOM   4404  CG1 ILE A 283      24.887  73.633  -0.644  1.00  0.74           C
ATOM   4405  CG2 ILE A 283      25.669  73.348   1.722  1.00  0.74           C
ATOM   4406  CD1 ILE A 283      25.701  72.626  -1.305  1.00  0.74           C
ATOM      0  H   ILE A 283      25.488  76.283  -0.766  1.00  0.74           H   new
ATOM      0  HA  ILE A 283      23.899  75.253   1.065  1.00  0.74           H   new
ATOM      0  HB  ILE A 283      26.506  74.528   0.282  1.00  0.74           H   new
ATOM      0 HG12 ILE A 283      24.066  73.223  -0.330  1.00  0.74           H   new
ATOM      0 HG13 ILE A 283      24.636  74.313  -1.289  1.00  0.74           H   new
ATOM      0 HG21 ILE A 283      26.173  72.557   1.475  1.00  0.74           H   new
ATOM      0 HG22 ILE A 283      26.108  73.792   2.464  1.00  0.74           H   new
ATOM      0 HG23 ILE A 283      24.771  73.091   1.985  1.00  0.74           H   new
ATOM      0 HD11 ILE A 283      25.202  72.239  -2.042  1.00  0.74           H   new
ATOM      0 HD12 ILE A 283      26.512  73.037  -1.644  1.00  0.74           H   new
ATOM      0 HD13 ILE A 283      25.933  71.930  -0.671  1.00  0.74           H   new
ATOM   4418  N   ARG A 284      26.417  76.930   2.116  1.00  0.72           N
ATOM   4419  CA  ARG A 284      26.953  77.641   3.267  1.00  0.72           C
ATOM   4420  C   ARG A 284      25.911  78.585   3.843  1.00  0.72           C
ATOM   4421  O   ARG A 284      25.700  78.595   5.054  1.00  0.72           O
ATOM   4422  CB  ARG A 284      28.217  78.420   2.898  1.00  0.72           C
ATOM   4423  CG  ARG A 284      28.850  79.211   4.061  1.00  0.72           C
ATOM   4424  CD  ARG A 284      30.169  79.878   3.697  1.00  0.72           C
ATOM   4425  NE  ARG A 284      30.070  80.967   2.702  1.00  0.72           N
ATOM   4426  CZ  ARG A 284      29.728  82.259   2.967  1.00  0.72           C
ATOM   4427  NH1 ARG A 284      29.432  82.660   4.189  1.00  0.72           N1+
ATOM   4428  NH2 ARG A 284      29.704  83.142   1.982  1.00  0.72           N
ATOM      0  H   ARG A 284      26.874  77.030   1.395  1.00  0.72           H   new
ATOM      0  HA  ARG A 284      27.187  76.981   3.938  1.00  0.72           H   new
ATOM      0  HB2 ARG A 284      28.875  77.798   2.550  1.00  0.72           H   new
ATOM      0  HB3 ARG A 284      28.004  79.038   2.181  1.00  0.72           H   new
ATOM      0  HG2 ARG A 284      28.224  79.890   4.359  1.00  0.72           H   new
ATOM      0  HG3 ARG A 284      28.995  78.611   4.809  1.00  0.72           H   new
ATOM      0  HD2 ARG A 284      30.569  80.234   4.506  1.00  0.72           H   new
ATOM      0  HD3 ARG A 284      30.774  79.201   3.355  1.00  0.72           H   new
ATOM      0  HE  ARG A 284      30.244  80.767   1.884  1.00  0.72           H   new
ATOM      0 HH11 ARG A 284      29.452  82.101   4.842  1.00  0.72           H   new
ATOM      0 HH12 ARG A 284      29.219  83.481   4.332  1.00  0.72           H   new
ATOM      0 HH21 ARG A 284      29.903  82.899   1.182  1.00  0.72           H   new
ATOM      0 HH22 ARG A 284      29.489  83.959   2.142  1.00  0.72           H   new
ATOM   4442  N   ARG A 285      25.224  79.352   2.995  1.00  0.72           N
ATOM   4443  CA  ARG A 285      24.203  80.252   3.514  1.00  0.72           C
ATOM   4444  C   ARG A 285      23.078  79.487   4.216  1.00  0.72           C
ATOM   4445  O   ARG A 285      22.605  79.906   5.274  1.00  0.72           O
ATOM   4446  CB  ARG A 285      23.644  81.126   2.408  1.00  0.72           C
ATOM   4447  CG  ARG A 285      24.596  82.208   1.927  1.00  0.72           C
ATOM   4448  CD  ARG A 285      24.058  82.939   0.765  1.00  0.72           C
ATOM   4449  NE  ARG A 285      22.822  83.675   1.072  1.00  0.72           N
ATOM   4450  CZ  ARG A 285      22.777  84.921   1.587  1.00  0.72           C
ATOM   4451  NH1 ARG A 285      23.897  85.561   1.841  1.00  0.72           N1+
ATOM   4452  NH2 ARG A 285      21.617  85.508   1.839  1.00  0.72           N
ATOM      0  H   ARG A 285      25.331  79.366   2.142  1.00  0.72           H   new
ATOM      0  HA  ARG A 285      24.627  80.822   4.174  1.00  0.72           H   new
ATOM      0  HB2 ARG A 285      23.403  80.563   1.655  1.00  0.72           H   new
ATOM      0  HB3 ARG A 285      22.827  81.544   2.722  1.00  0.72           H   new
ATOM      0  HG2 ARG A 285      24.767  82.832   2.650  1.00  0.72           H   new
ATOM      0  HG3 ARG A 285      25.447  81.807   1.690  1.00  0.72           H   new
ATOM      0  HD2 ARG A 285      24.728  83.562   0.442  1.00  0.72           H   new
ATOM      0  HD3 ARG A 285      23.885  82.311   0.046  1.00  0.72           H   new
ATOM      0  HE  ARG A 285      22.074  83.283   0.912  1.00  0.72           H   new
ATOM      0 HH11 ARG A 285      24.653  85.185   1.679  1.00  0.72           H   new
ATOM      0 HH12 ARG A 285      23.873  86.356   2.169  1.00  0.72           H   new
ATOM      0 HH21 ARG A 285      20.881  85.095   1.674  1.00  0.72           H   new
ATOM      0 HH22 ARG A 285      21.600  86.303   2.167  1.00  0.72           H   new
ATOM   4466  N   LEU A 286      22.672  78.333   3.676  1.00  0.72           N
ATOM   4467  CA  LEU A 286      21.635  77.554   4.353  1.00  0.72           C
ATOM   4468  C   LEU A 286      22.157  77.064   5.709  1.00  0.72           C
ATOM   4469  O   LEU A 286      21.450  77.097   6.723  1.00  0.72           O
ATOM   4470  CB  LEU A 286      21.234  76.358   3.487  1.00  0.72           C
ATOM   4471  CG  LEU A 286      20.504  76.678   2.190  1.00  0.72           C
ATOM   4472  CD1 LEU A 286      20.418  75.422   1.412  1.00  0.72           C
ATOM   4473  CD2 LEU A 286      19.121  77.234   2.487  1.00  0.72           C
ATOM      0  H   LEU A 286      22.973  77.995   2.945  1.00  0.72           H   new
ATOM      0  HA  LEU A 286      20.857  78.116   4.496  1.00  0.72           H   new
ATOM      0  HB2 LEU A 286      22.036  75.857   3.269  1.00  0.72           H   new
ATOM      0  HB3 LEU A 286      20.670  75.774   4.017  1.00  0.72           H   new
ATOM      0  HG  LEU A 286      20.980  77.353   1.682  1.00  0.72           H   new
ATOM      0 HD11 LEU A 286      19.956  75.590   0.576  1.00  0.72           H   new
ATOM      0 HD12 LEU A 286      21.312  75.094   1.227  1.00  0.72           H   new
ATOM      0 HD13 LEU A 286      19.929  74.758   1.923  1.00  0.72           H   new
ATOM      0 HD21 LEU A 286      18.667  77.434   1.654  1.00  0.72           H   new
ATOM      0 HD22 LEU A 286      18.609  76.578   2.985  1.00  0.72           H   new
ATOM      0 HD23 LEU A 286      19.204  78.045   3.012  1.00  0.72           H   new
ATOM   4485  N   ARG A 287      23.425  76.653   5.744  1.00  0.72           N
ATOM   4486  CA  ARG A 287      24.025  76.185   6.983  1.00  0.72           C
ATOM   4487  C   ARG A 287      24.103  77.277   8.026  1.00  0.72           C
ATOM   4488  O   ARG A 287      23.808  77.036   9.188  1.00  0.72           O
ATOM   4489  CB  ARG A 287      25.427  75.652   6.740  1.00  0.72           C
ATOM   4490  CG  ARG A 287      25.492  74.349   6.032  1.00  0.72           C
ATOM   4491  CD  ARG A 287      26.854  73.937   5.675  1.00  0.72           C
ATOM   4492  NE  ARG A 287      26.863  72.612   5.073  1.00  0.72           N
ATOM   4493  CZ  ARG A 287      27.901  72.078   4.415  1.00  0.72           C
ATOM   4494  NH1 ARG A 287      29.014  72.770   4.264  1.00  0.72           N1+
ATOM   4495  NH2 ARG A 287      27.802  70.859   3.919  1.00  0.72           N
ATOM      0  H   ARG A 287      23.949  76.639   5.062  1.00  0.72           H   new
ATOM      0  HA  ARG A 287      23.451  75.476   7.313  1.00  0.72           H   new
ATOM      0  HB2 ARG A 287      25.923  76.308   6.226  1.00  0.72           H   new
ATOM      0  HB3 ARG A 287      25.877  75.562   7.595  1.00  0.72           H   new
ATOM      0  HG2 ARG A 287      25.093  73.665   6.593  1.00  0.72           H   new
ATOM      0  HG3 ARG A 287      24.957  74.402   5.225  1.00  0.72           H   new
ATOM      0  HD2 ARG A 287      27.237  74.579   5.056  1.00  0.72           H   new
ATOM      0  HD3 ARG A 287      27.413  73.939   6.468  1.00  0.72           H   new
ATOM      0  HE  ARG A 287      26.150  72.137   5.145  1.00  0.72           H   new
ATOM      0 HH11 ARG A 287      29.074  73.564   4.588  1.00  0.72           H   new
ATOM      0 HH12 ARG A 287      29.680  72.427   3.842  1.00  0.72           H   new
ATOM      0 HH21 ARG A 287      27.074  70.412   4.019  1.00  0.72           H   new
ATOM      0 HH22 ARG A 287      28.465  70.512   3.496  1.00  0.72           H   new
ATOM   4509  N   GLU A 288      24.461  78.489   7.615  1.00  0.73           N
ATOM   4510  CA  GLU A 288      24.591  79.578   8.568  1.00  0.73           C
ATOM   4511  C   GLU A 288      23.236  80.043   9.091  1.00  0.73           C
ATOM   4512  O   GLU A 288      23.056  80.199  10.302  1.00  0.73           O
ATOM   4513  CB  GLU A 288      25.363  80.736   7.928  1.00  0.73           C
ATOM   4514  CG  GLU A 288      26.839  80.402   7.669  1.00  0.73           C
ATOM   4515  CD  GLU A 288      27.598  81.465   6.920  1.00  0.73           C
ATOM   4516  OE1 GLU A 288      27.028  82.480   6.595  1.00  0.73           O
ATOM   4517  OE2 GLU A 288      28.762  81.242   6.639  1.00  0.73           O1-
ATOM      0  H   GLU A 288      24.631  78.698   6.798  1.00  0.73           H   new
ATOM      0  HA  GLU A 288      25.088  79.252   9.334  1.00  0.73           H   new
ATOM      0  HB2 GLU A 288      24.939  80.976   7.089  1.00  0.73           H   new
ATOM      0  HB3 GLU A 288      25.309  81.513   8.506  1.00  0.73           H   new
ATOM      0  HG2 GLU A 288      27.278  80.246   8.520  1.00  0.73           H   new
ATOM      0  HG3 GLU A 288      26.888  79.572   7.169  1.00  0.73           H   new
ATOM   4524  N   GLU A 289      22.247  80.155   8.199  1.00  0.74           N
ATOM   4525  CA  GLU A 289      20.912  80.609   8.583  1.00  0.74           C
ATOM   4526  C   GLU A 289      20.331  79.702   9.665  1.00  0.74           C
ATOM   4527  O   GLU A 289      19.688  80.164  10.608  1.00  0.74           O
ATOM   4528  CB  GLU A 289      19.974  80.589   7.369  1.00  0.74           C
ATOM   4529  CG  GLU A 289      18.568  81.184   7.588  1.00  0.74           C
ATOM   4530  CD  GLU A 289      18.550  82.691   7.651  1.00  0.74           C
ATOM   4531  OE1 GLU A 289      19.511  83.296   7.259  1.00  0.74           O
ATOM   4532  OE2 GLU A 289      17.548  83.246   8.025  1.00  0.74           O1-
ATOM      0  H   GLU A 289      22.332  79.971   7.363  1.00  0.74           H   new
ATOM      0  HA  GLU A 289      20.989  81.514   8.923  1.00  0.74           H   new
ATOM      0  HB2 GLU A 289      20.401  81.073   6.645  1.00  0.74           H   new
ATOM      0  HB3 GLU A 289      19.874  79.670   7.075  1.00  0.74           H   new
ATOM      0  HG2 GLU A 289      17.986  80.891   6.869  1.00  0.74           H   new
ATOM      0  HG3 GLU A 289      18.200  80.829   8.413  1.00  0.74           H   new
ATOM   4539  N   TYR A 290      20.581  78.402   9.524  1.00  0.75           N
ATOM   4540  CA  TYR A 290      20.068  77.402  10.438  1.00  0.75           C
ATOM   4541  C   TYR A 290      21.155  76.680  11.228  1.00  0.75           C
ATOM   4542  O   TYR A 290      20.932  75.555  11.687  1.00  0.75           O
ATOM   4543  CB  TYR A 290      19.238  76.419   9.634  1.00  0.75           C
ATOM   4544  CG  TYR A 290      18.101  77.108   8.967  1.00  0.75           C
ATOM   4545  CD1 TYR A 290      18.139  77.366   7.607  1.00  0.75           C
ATOM   4546  CD2 TYR A 290      17.025  77.515   9.724  1.00  0.75           C
ATOM   4547  CE1 TYR A 290      17.093  78.034   7.010  1.00  0.75           C
ATOM   4548  CE2 TYR A 290      15.982  78.179   9.134  1.00  0.75           C
ATOM   4549  CZ  TYR A 290      16.007  78.445   7.786  1.00  0.75           C
ATOM   4550  OH  TYR A 290      14.954  79.120   7.204  1.00  0.75           O
ATOM      0  H   TYR A 290      21.059  78.078   8.886  1.00  0.75           H   new
ATOM      0  HA  TYR A 290      19.527  77.850  11.107  1.00  0.75           H   new
ATOM      0  HB2 TYR A 290      19.796  75.988   8.968  1.00  0.75           H   new
ATOM      0  HB3 TYR A 290      18.901  75.721  10.217  1.00  0.75           H   new
ATOM      0  HD1 TYR A 290      18.867  77.089   7.099  1.00  0.75           H   new
ATOM      0  HD2 TYR A 290      17.006  77.339  10.637  1.00  0.75           H   new
ATOM      0  HE1 TYR A 290      17.110  78.210   6.097  1.00  0.75           H   new
ATOM      0  HE2 TYR A 290      15.255  78.450   9.647  1.00  0.75           H   new
ATOM      0  HH  TYR A 290      15.171  79.364   6.430  1.00  0.75           H   new
ATOM   4560  N   GLN A 291      22.311  77.316  11.445  1.00  0.76           N
ATOM   4561  CA  GLN A 291      23.421  76.625  12.118  1.00  0.76           C
ATOM   4562  C   GLN A 291      23.059  76.061  13.491  1.00  0.76           C
ATOM   4563  O   GLN A 291      23.447  74.946  13.840  1.00  0.76           O
ATOM   4564  CB  GLN A 291      24.623  77.562  12.284  1.00  0.76           C
ATOM   4565  CG  GLN A 291      25.874  76.867  12.798  1.00  0.76           C
ATOM   4566  CD  GLN A 291      26.440  75.848  11.783  1.00  0.76           C
ATOM   4567  NE2 GLN A 291      26.578  74.595  12.216  1.00  0.76           N
ATOM   4568  OE1 GLN A 291      26.746  76.188  10.633  1.00  0.76           O
ATOM      0  H   GLN A 291      22.473  78.129  11.217  1.00  0.76           H   new
ATOM      0  HA  GLN A 291      23.639  75.877  11.541  1.00  0.76           H   new
ATOM      0  HB2 GLN A 291      24.821  77.976  11.429  1.00  0.76           H   new
ATOM      0  HB3 GLN A 291      24.384  78.276  12.896  1.00  0.76           H   new
ATOM      0  HG2 GLN A 291      26.552  77.532  12.997  1.00  0.76           H   new
ATOM      0  HG3 GLN A 291      25.670  76.412  13.630  1.00  0.76           H   new
ATOM      0 HE21 GLN A 291      26.356  74.391  13.022  1.00  0.76           H   new
ATOM      0 HE22 GLN A 291      26.889  73.990  11.690  1.00  0.76           H   new
ATOM   4577  N   GLN A 292      22.235  76.780  14.241  1.00  0.78           N
ATOM   4578  CA  GLN A 292      21.856  76.372  15.596  1.00  0.78           C
ATOM   4579  C   GLN A 292      21.055  75.067  15.643  1.00  0.78           C
ATOM   4580  O   GLN A 292      20.941  74.443  16.700  1.00  0.78           O
ATOM   4581  CB  GLN A 292      21.042  77.476  16.274  1.00  0.78           C
ATOM   4582  CG  GLN A 292      21.836  78.735  16.595  1.00  0.78           C
ATOM   4583  CD  GLN A 292      20.981  79.810  17.259  1.00  0.78           C
ATOM   4584  NE2 GLN A 292      21.616  80.670  18.052  1.00  0.78           N
ATOM   4585  OE1 GLN A 292      19.763  79.865  17.063  1.00  0.78           O
ATOM      0  H   GLN A 292      21.878  77.518  13.983  1.00  0.78           H   new
ATOM      0  HA  GLN A 292      22.689  76.217  16.068  1.00  0.78           H   new
ATOM      0  HB2 GLN A 292      20.298  77.714  15.699  1.00  0.78           H   new
ATOM      0  HB3 GLN A 292      20.665  77.126  17.096  1.00  0.78           H   new
ATOM      0  HG2 GLN A 292      22.576  78.507  17.180  1.00  0.78           H   new
ATOM      0  HG3 GLN A 292      22.219  79.090  15.778  1.00  0.78           H   new
ATOM      0 HE21 GLN A 292      22.466  80.603  18.166  1.00  0.78           H   new
ATOM      0 HE22 GLN A 292      21.177  81.293  18.450  1.00  0.78           H   new
ATOM   4594  N   THR A 293      20.452  74.696  14.519  1.00  0.79           N
ATOM   4595  CA  THR A 293      19.628  73.509  14.414  1.00  0.79           C
ATOM   4596  C   THR A 293      20.152  72.530  13.360  1.00  0.79           C
ATOM   4597  O   THR A 293      19.431  71.608  12.955  1.00  0.79           O
ATOM   4598  CB  THR A 293      18.188  73.919  14.081  1.00  0.79           C
ATOM   4599  CG2 THR A 293      17.584  74.751  15.201  1.00  0.79           C
ATOM   4600  OG1 THR A 293      18.191  74.673  12.867  1.00  0.79           O
ATOM      0  H   THR A 293      20.514  75.139  13.784  1.00  0.79           H   new
ATOM      0  HA  THR A 293      19.657  73.050  15.268  1.00  0.79           H   new
ATOM      0  HB  THR A 293      17.649  73.119  13.978  1.00  0.79           H   new
ATOM      0  HG1 THR A 293      17.405  74.901  12.676  1.00  0.79           H   new
ATOM      0 HG21 THR A 293      16.675  74.997  14.967  1.00  0.79           H   new
ATOM      0 HG22 THR A 293      17.577  74.234  16.021  1.00  0.79           H   new
ATOM      0 HG23 THR A 293      18.113  75.554  15.330  1.00  0.79           H   new
ATOM   4608  N   TRP A 294      21.379  72.777  12.868  1.00  0.81           N
ATOM   4609  CA  TRP A 294      21.980  71.993  11.783  1.00  0.81           C
ATOM   4610  C   TRP A 294      22.681  70.709  12.254  1.00  0.81           C
ATOM   4611  O   TRP A 294      23.390  70.702  13.263  1.00  0.81           O
ATOM   4612  CB  TRP A 294      22.968  72.854  10.987  1.00  0.81           C
ATOM   4613  CG  TRP A 294      23.423  72.238   9.709  1.00  0.81           C
ATOM   4614  CD1 TRP A 294      24.473  71.393   9.516  1.00  0.81           C
ATOM   4615  CD2 TRP A 294      22.840  72.457   8.404  1.00  0.81           C
ATOM   4616  CE2 TRP A 294      23.588  71.717   7.497  1.00  0.81           C
ATOM   4617  CE3 TRP A 294      21.763  73.226   7.938  1.00  0.81           C
ATOM   4618  NE1 TRP A 294      24.578  71.069   8.190  1.00  0.81           N
ATOM   4619  CZ2 TRP A 294      23.308  71.727   6.145  1.00  0.81           C
ATOM   4620  CZ3 TRP A 294      21.495  73.229   6.579  1.00  0.81           C
ATOM   4621  CH2 TRP A 294      22.266  72.493   5.717  1.00  0.81           C
ATOM      0  H   TRP A 294      21.885  73.409  13.159  1.00  0.81           H   new
ATOM      0  HA  TRP A 294      21.241  71.715  11.220  1.00  0.81           H   new
ATOM      0  HB2 TRP A 294      22.553  73.709  10.792  1.00  0.81           H   new
ATOM      0  HB3 TRP A 294      23.743  73.035  11.541  1.00  0.81           H   new
ATOM      0  HD1 TRP A 294      25.037  71.081  10.187  1.00  0.81           H   new
ATOM      0  HE1 TRP A 294      25.168  70.545   7.848  1.00  0.81           H   new
ATOM      0  HE3 TRP A 294      21.242  73.722   8.527  1.00  0.81           H   new
ATOM      0  HZ2 TRP A 294      23.814  71.227   5.546  1.00  0.81           H   new
ATOM      0  HZ3 TRP A 294      20.787  73.734   6.249  1.00  0.81           H   new
ATOM      0  HH2 TRP A 294      22.071  72.517   4.808  1.00  0.81           H   new
ATOM   4632  N   THR A 295      22.490  69.633  11.489  1.00  0.84           N
ATOM   4633  CA  THR A 295      23.095  68.322  11.731  1.00  0.84           C
ATOM   4634  C   THR A 295      23.325  67.544  10.426  1.00  0.84           C
ATOM   4635  O   THR A 295      22.651  67.796   9.425  1.00  0.84           O
ATOM   4636  CB  THR A 295      22.180  67.489  12.638  1.00  0.84           C
ATOM   4637  CG2 THR A 295      20.891  67.153  11.894  1.00  0.84           C
[truncated: 803,133 more chars]
