# Supplementary material for: Integrative proteome-wide structural analysis and high-throughput docking identify broad-spectrum antiviral scaffolds against Zika, Yellow Fever, West Nile, Saint Louis encephalitis, and Usutu viruses
Source: Front Cell Infect Microbiol. 2026 Apr 30;16:1723132. doi: 10.3389/fcimb.2026.1723132 (PMC13171538; doi:10.3389/fcimb.2026.1723132)
Supplement: Supplementary file 3 [file DataSheet3.zip › SLEV/SLEV_NS5/SLEV_NS5.pdb]

ATOM      1  N   GLY A   1      -2.339   0.638   4.601  1.00  7.68           N  
ATOM      2  CA  GLY A   1      -2.632   1.881   3.897  1.00  7.68           C  
ATOM      3  C   GLY A   1      -1.423   2.352   3.108  1.00  7.68           C  
ATOM      4  O   GLY A   1      -1.533   2.760   1.949  1.00  7.68           O  
ATOM      5  H   GLY A   1      -2.096  -0.181   4.061  1.00  7.68           H  
ATOM      6 1HA  GLY A   1      -3.476   1.732   3.224  1.00  7.68           H  
ATOM      7 2HA  GLY A   1      -2.923   2.649   4.613  1.00  7.68           H  
ATOM      8  N   GLY A   2      -0.256   2.308   3.733  1.00  6.77           N  
ATOM      9  CA  GLY A   2       0.943   2.772   3.053  1.00  6.77           C  
ATOM     10  C   GLY A   2       0.743   4.234   2.708  1.00  6.77           C  
ATOM     11  O   GLY A   2       0.441   5.046   3.583  1.00  6.77           O  
ATOM     12  H   GLY A   2      -0.215   1.956   4.680  1.00  6.77           H  
ATOM     13 1HA  GLY A   2       1.812   2.650   3.700  1.00  6.77           H  
ATOM     14 2HA  GLY A   2       1.112   2.187   2.149  1.00  6.77           H  
ATOM     15  N   GLY A   3       0.869   4.566   1.426  1.00  5.58           N  
ATOM     16  CA  GLY A   3       0.703   5.940   0.953  1.00  5.58           C  
ATOM     17  C   GLY A   3      -0.713   6.489   1.193  1.00  5.58           C  
ATOM     18  O   GLY A   3      -0.930   7.698   1.116  1.00  5.58           O  
ATOM     19  H   GLY A   3       1.093   3.843   0.759  1.00  5.58           H  
ATOM     20 1HA  GLY A   3       1.430   6.581   1.451  1.00  5.58           H  
ATOM     21 2HA  GLY A   3       0.927   5.979  -0.112  1.00  5.58           H  
ATOM     22  N   LYS A   4      -1.678   5.600   1.460  1.00  4.31           N  
ATOM     23  CA  LYS A   4      -3.052   6.001   1.730  1.00  4.31           C  
ATOM     24  C   LYS A   4      -3.303   6.239   3.221  1.00  4.31           C  
ATOM     25  O   LYS A   4      -4.409   6.621   3.610  1.00  4.31           O  
ATOM     26  CB  LYS A   4      -4.033   4.940   1.229  1.00  4.31           C  
ATOM     27  CG  LYS A   4      -4.049   4.737  -0.279  1.00  4.31           C  
ATOM     28  CD  LYS A   4      -5.061   3.661  -0.674  1.00  4.31           C  
ATOM     29  CE  LYS A   4      -5.105   3.450  -2.184  1.00  4.31           C  
ATOM     30  NZ  LYS A   4      -6.067   2.375  -2.564  1.00  4.31           N1+
ATOM     31  H   LYS A   4      -1.454   4.608   1.508  1.00  4.31           H  
ATOM     32  HA  LYS A   4      -3.247   6.936   1.206  1.00  4.31           H  
ATOM     33 1HB  LYS A   4      -3.798   3.986   1.691  1.00  4.31           H  
ATOM     34 2HB  LYS A   4      -5.042   5.210   1.539  1.00  4.31           H  
ATOM     35 1HG  LYS A   4      -4.303   5.674  -0.773  1.00  4.31           H  
ATOM     36 2HG  LYS A   4      -3.057   4.427  -0.606  1.00  4.31           H  
ATOM     37 1HD  LYS A   4      -4.785   2.720  -0.194  1.00  4.31           H  
ATOM     38 2HD  LYS A   4      -6.053   3.948  -0.326  1.00  4.31           H  
ATOM     39 1HE  LYS A   4      -5.406   4.380  -2.666  1.00  4.31           H  
ATOM     40 2HE  LYS A   4      -4.111   3.175  -2.536  1.00  4.31           H  
ATOM     41 1HZ  LYS A   4      -6.070   2.264  -3.568  1.00  4.31           H  
ATOM     42 2HZ  LYS A   4      -5.790   1.506  -2.130  1.00  4.31           H  
ATOM     43 3HZ  LYS A   4      -6.994   2.626  -2.252  1.00  4.31           H  
ATOM     44  N   GLY A   5      -2.313   5.965   4.072  1.00  3.17           N  
ATOM     45  CA  GLY A   5      -2.515   6.132   5.504  1.00  3.17           C  
ATOM     46  C   GLY A   5      -2.631   7.608   5.867  1.00  3.17           C  
ATOM     47  O   GLY A   5      -1.996   8.462   5.250  1.00  3.17           O  
ATOM     48  H   GLY A   5      -1.401   5.659   3.734  1.00  3.17           H  
ATOM     49 1HA  GLY A   5      -3.414   5.600   5.813  1.00  3.17           H  
ATOM     50 2HA  GLY A   5      -1.675   5.688   6.038  1.00  3.17           H  
ATOM     51  N   ALA A   6      -3.428   7.916   6.888  1.00  2.30           N  
ATOM     52  CA  ALA A   6      -3.548   9.304   7.327  1.00  2.30           C  
ATOM     53  C   ALA A   6      -2.233   9.802   7.884  1.00  2.30           C  
ATOM     54  O   ALA A   6      -1.526   9.060   8.573  1.00  2.30           O  
ATOM     55  CB  ALA A   6      -4.628   9.457   8.385  1.00  2.30           C  
ATOM     56  H   ALA A   6      -3.943   7.188   7.361  1.00  2.30           H  
ATOM     57  HA  ALA A   6      -3.803   9.917   6.459  1.00  2.30           H  
ATOM     58 1HB  ALA A   6      -4.693  10.510   8.673  1.00  2.30           H  
ATOM     59 2HB  ALA A   6      -5.582   9.129   7.983  1.00  2.30           H  
ATOM     60 3HB  ALA A   6      -4.373   8.859   9.256  1.00  2.30           H  
ATOM     61  N   THR A   7      -1.938  11.066   7.633  1.00  1.71           N  
ATOM     62  CA  THR A   7      -0.773  11.705   8.207  1.00  1.71           C  
ATOM     63  C   THR A   7      -1.154  12.357   9.524  1.00  1.71           C  
ATOM     64  O   THR A   7      -2.332  12.624   9.767  1.00  1.71           O  
ATOM     65  CB  THR A   7      -0.244  12.772   7.248  1.00  1.71           C  
ATOM     66  CG2 THR A   7       0.097  12.172   5.886  1.00  1.71           C  
ATOM     67  OG1 THR A   7      -1.272  13.753   7.072  1.00  1.71           O  
ATOM     68  H   THR A   7      -2.547  11.608   7.011  1.00  1.71           H  
ATOM     69  HA  THR A   7      -0.004  10.954   8.390  1.00  1.71           H  
ATOM     70  HB  THR A   7       0.639  13.243   7.675  1.00  1.71           H  
ATOM     71  HG1 THR A   7      -2.033  13.306   6.599  1.00  1.71           H  
ATOM     72 1HG2 THR A   7       0.451  12.960   5.219  1.00  1.71           H  
ATOM     73 2HG2 THR A   7       0.871  11.417   6.002  1.00  1.71           H  
ATOM     74 3HG2 THR A   7      -0.800  11.712   5.459  1.00  1.71           H  
ATOM     75  N   LEU A   8      -0.169  12.708  10.343  1.00  1.33           N  
ATOM     76  CA  LEU A   8      -0.496  13.359  11.606  1.00  1.33           C  
ATOM     77  C   LEU A   8      -1.179  14.699  11.390  1.00  1.33           C  
ATOM     78  O   LEU A   8      -2.093  15.068  12.125  1.00  1.33           O  
ATOM     79  CB  LEU A   8       0.764  13.574  12.430  1.00  1.33           C  
ATOM     80  CG  LEU A   8       1.434  12.350  12.982  1.00  1.33           C  
ATOM     81  CD1 LEU A   8       2.734  12.787  13.636  1.00  1.33           C  
ATOM     82  CD2 LEU A   8       0.506  11.669  13.982  1.00  1.33           C  
ATOM     83  H   LEU A   8       0.789  12.490  10.111  1.00  1.33           H  
ATOM     84  HA  LEU A   8      -1.172  12.717  12.163  1.00  1.33           H  
ATOM     85 1HB  LEU A   8       1.495  14.097  11.816  1.00  1.33           H  
ATOM     86 2HB  LEU A   8       0.516  14.207  13.272  1.00  1.33           H  
ATOM     87  HG  LEU A   8       1.669  11.657  12.174  1.00  1.33           H  
ATOM     88 1HD1 LEU A   8       3.252  11.923  14.047  1.00  1.33           H  
ATOM     89 2HD1 LEU A   8       3.372  13.274  12.900  1.00  1.33           H  
ATOM     90 3HD1 LEU A   8       2.499  13.490  14.432  1.00  1.33           H  
ATOM     91 1HD2 LEU A   8       0.994  10.784  14.388  1.00  1.33           H  
ATOM     92 2HD2 LEU A   8       0.281  12.353  14.790  1.00  1.33           H  
ATOM     93 3HD2 LEU A   8      -0.418  11.377  13.485  1.00  1.33           H  
ATOM     94  N   GLY A   9      -0.735  15.433  10.375  1.00  1.11           N  
ATOM     95  CA  GLY A   9      -1.317  16.731  10.077  1.00  1.11           C  
ATOM     96  C   GLY A   9      -2.779  16.606   9.644  1.00  1.11           C  
ATOM     97  O   GLY A   9      -3.621  17.409  10.056  1.00  1.11           O  
ATOM     98  H   GLY A   9       0.014  15.079   9.801  1.00  1.11           H  
ATOM     99 1HA  GLY A   9      -1.254  17.358  10.965  1.00  1.11           H  
ATOM    100 2HA  GLY A   9      -0.731  17.221   9.324  1.00  1.11           H  
ATOM    101  N   GLU A  10      -3.110  15.573   8.843  1.00  0.99           N  
ATOM    102  CA  GLU A  10      -4.515  15.376   8.459  1.00  0.99           C  
ATOM    103  C   GLU A  10      -5.353  15.084   9.695  1.00  0.99           C  
ATOM    104  O   GLU A  10      -6.492  15.556   9.825  1.00  0.99           O  
ATOM    105  CB  GLU A  10      -4.664  14.231   7.449  1.00  0.99           C  
ATOM    106  CG  GLU A  10      -4.176  14.546   6.052  1.00  0.99           C  
ATOM    107  CD  GLU A  10      -4.047  13.373   5.179  1.00  0.99           C  
ATOM    108  OE1 GLU A  10      -3.435  12.426   5.621  1.00  0.99           O  
ATOM    109  OE2 GLU A  10      -4.531  13.397   4.073  1.00  0.99           O1-
ATOM    110  H   GLU A  10      -2.395  14.933   8.485  1.00  0.99           H  
ATOM    111  HA  GLU A  10      -4.884  16.296   8.003  1.00  0.99           H  
ATOM    112 1HB  GLU A  10      -4.107  13.363   7.809  1.00  0.99           H  
ATOM    113 2HB  GLU A  10      -5.712  13.938   7.383  1.00  0.99           H  
ATOM    114 1HG  GLU A  10      -4.857  15.259   5.589  1.00  0.99           H  
ATOM    115 2HG  GLU A  10      -3.224  14.998   6.135  1.00  0.99           H  
ATOM    116  N   ILE A  11      -4.775  14.316  10.620  1.00  0.94           N  
ATOM    117  CA  ILE A  11      -5.458  13.971  11.851  1.00  0.94           C  
ATOM    118  C   ILE A  11      -5.677  15.231  12.682  1.00  0.94           C  
ATOM    119  O   ILE A  11      -6.777  15.466  13.185  1.00  0.94           O  
ATOM    120  CB  ILE A  11      -4.668  12.921  12.646  1.00  0.94           C  
ATOM    121  CG1 ILE A  11      -4.654  11.594  11.875  1.00  0.94           C  
ATOM    122  CG2 ILE A  11      -5.318  12.747  13.995  1.00  0.94           C  
ATOM    123  CD1 ILE A  11      -3.662  10.583  12.402  1.00  0.94           C  
ATOM    124  H   ILE A  11      -3.842  13.936  10.443  1.00  0.94           H  
ATOM    125  HA  ILE A  11      -6.429  13.548  11.603  1.00  0.94           H  
ATOM    126  HB  ILE A  11      -3.643  13.246  12.776  1.00  0.94           H  
ATOM    127 1HG1 ILE A  11      -5.648  11.155  11.919  1.00  0.94           H  
ATOM    128 2HG1 ILE A  11      -4.415  11.799  10.836  1.00  0.94           H  
ATOM    129 1HG2 ILE A  11      -4.769  12.009  14.573  1.00  0.94           H  
ATOM    130 2HG2 ILE A  11      -5.309  13.697  14.509  1.00  0.94           H  
ATOM    131 3HG2 ILE A  11      -6.346  12.415  13.863  1.00  0.94           H  
ATOM    132 1HD1 ILE A  11      -3.714   9.678  11.797  1.00  0.94           H  
ATOM    133 2HD1 ILE A  11      -2.664  10.996  12.338  1.00  0.94           H  
ATOM    134 3HD1 ILE A  11      -3.893  10.346  13.437  1.00  0.94           H  
ATOM    135  N   TRP A  12      -4.647  16.065  12.800  1.00  0.93           N  
ATOM    136  CA  TRP A  12      -4.745  17.298  13.570  1.00  0.93           C  
ATOM    137  C   TRP A  12      -5.818  18.217  13.008  1.00  0.93           C  
ATOM    138  O   TRP A  12      -6.668  18.712  13.754  1.00  0.93           O  
ATOM    139  CB  TRP A  12      -3.392  17.990  13.610  1.00  0.93           C  
ATOM    140  CG  TRP A  12      -3.360  19.236  14.418  1.00  0.93           C  
ATOM    141  CD1 TRP A  12      -3.300  19.285  15.752  1.00  0.93           C  
ATOM    142  CD2 TRP A  12      -3.282  20.597  13.980  1.00  0.93           C  
ATOM    143  CE2 TRP A  12      -3.174  21.369  15.117  1.00  0.93           C  
ATOM    144  CE3 TRP A  12      -3.273  21.209  12.749  1.00  0.93           C  
ATOM    145  NE1 TRP A  12      -3.212  20.551  16.177  1.00  0.93           N  
ATOM    146  CZ2 TRP A  12      -3.032  22.710  15.070  1.00  0.93           C  
ATOM    147  CZ3 TRP A  12      -3.146  22.580  12.706  1.00  0.93           C  
ATOM    148  CH2 TRP A  12      -3.014  23.311  13.834  1.00  0.93           C  
ATOM    149  H   TRP A  12      -3.757  15.816  12.371  1.00  0.93           H  
ATOM    150  HA  TRP A  12      -5.015  17.045  14.589  1.00  0.93           H  
ATOM    151 1HB  TRP A  12      -2.645  17.303  13.979  1.00  0.93           H  
ATOM    152 2HB  TRP A  12      -3.102  18.247  12.592  1.00  0.93           H  
ATOM    153  HD1 TRP A  12      -3.326  18.441  16.392  1.00  0.93           H  
ATOM    154  HE1 TRP A  12      -3.154  20.846  17.148  1.00  0.93           H  
ATOM    155  HE3 TRP A  12      -3.365  20.622  11.843  1.00  0.93           H  
ATOM    156  HZ2 TRP A  12      -2.929  23.285  15.976  1.00  0.93           H  
ATOM    157  HZ3 TRP A  12      -3.153  23.053  11.757  1.00  0.93           H  
ATOM    158  HH2 TRP A  12      -2.902  24.384  13.768  1.00  0.93           H  
ATOM    159  N   LYS A  13      -5.805  18.443  11.697  1.00  0.95           N  
ATOM    160  CA  LYS A  13      -6.835  19.284  11.106  1.00  0.95           C  
ATOM    161  C   LYS A  13      -8.225  18.683  11.299  1.00  0.95           C  
ATOM    162  O   LYS A  13      -9.189  19.411  11.563  1.00  0.95           O  
ATOM    163  CB  LYS A  13      -6.549  19.531   9.628  1.00  0.95           C  
ATOM    164  CG  LYS A  13      -5.385  20.482   9.354  1.00  0.95           C  
ATOM    165  CD  LYS A  13      -5.752  21.934   9.677  1.00  0.95           C  
ATOM    166  CE  LYS A  13      -6.726  22.502   8.606  1.00  0.95           C  
ATOM    167  NZ  LYS A  13      -7.049  23.944   8.824  1.00  0.95           N1+
ATOM    168  H   LYS A  13      -5.082  18.024  11.110  1.00  0.95           H  
ATOM    169  HA  LYS A  13      -6.818  20.244  11.613  1.00  0.95           H  
ATOM    170 1HB  LYS A  13      -6.308  18.575   9.148  1.00  0.95           H  
ATOM    171 2HB  LYS A  13      -7.439  19.927   9.141  1.00  0.95           H  
ATOM    172 1HG  LYS A  13      -4.510  20.167   9.918  1.00  0.95           H  
ATOM    173 2HG  LYS A  13      -5.150  20.441   8.320  1.00  0.95           H  
ATOM    174 1HD  LYS A  13      -6.229  21.981  10.651  1.00  0.95           H  
ATOM    175 2HD  LYS A  13      -4.852  22.544   9.701  1.00  0.95           H  
ATOM    176 1HE  LYS A  13      -6.273  22.393   7.616  1.00  0.95           H  
ATOM    177 2HE  LYS A  13      -7.655  21.929   8.634  1.00  0.95           H  
ATOM    178 1HZ  LYS A  13      -7.691  24.256   8.096  1.00  0.95           H  
ATOM    179 2HZ  LYS A  13      -7.484  24.064   9.726  1.00  0.95           H  
ATOM    180 3HZ  LYS A  13      -6.207  24.498   8.778  1.00  0.95           H  
ATOM    181  N   SER A  14      -8.342  17.353  11.211  1.00  0.97           N  
ATOM    182  CA  SER A  14      -9.638  16.731  11.398  1.00  0.97           C  
ATOM    183  C   SER A  14     -10.122  16.981  12.823  1.00  0.97           C  
ATOM    184  O   SER A  14     -11.272  17.379  13.028  1.00  0.97           O  
ATOM    185  CB  SER A  14      -9.542  15.240  11.125  1.00  0.97           C  
ATOM    186  OG  SER A  14      -9.211  14.997   9.778  1.00  0.97           O  
ATOM    187  H   SER A  14      -7.541  16.767  10.972  1.00  0.97           H  
ATOM    188  HA  SER A  14     -10.348  17.178  10.702  1.00  0.97           H  
ATOM    189 1HB  SER A  14      -8.789  14.798  11.771  1.00  0.97           H  
ATOM    190 2HB  SER A  14     -10.493  14.769  11.361  1.00  0.97           H  
ATOM    191  HG  SER A  14      -8.277  15.303   9.676  1.00  0.97           H  
ATOM    192  N   ARG A  15      -9.220  16.832  13.800  1.00  1.02           N  
ATOM    193  CA  ARG A  15      -9.562  17.055  15.199  1.00  1.02           C  
ATOM    194  C   ARG A  15     -10.030  18.493  15.405  1.00  1.02           C  
ATOM    195  O   ARG A  15     -11.040  18.732  16.074  1.00  1.02           O  
ATOM    196  CB  ARG A  15      -8.349  16.759  16.076  1.00  1.02           C  
ATOM    197  CG  ARG A  15      -7.975  15.278  16.225  1.00  1.02           C  
ATOM    198  CD  ARG A  15      -6.596  15.130  16.789  1.00  1.02           C  
ATOM    199  NE  ARG A  15      -6.440  15.674  18.127  1.00  1.02           N  
ATOM    200  CZ  ARG A  15      -6.606  14.987  19.276  1.00  1.02           C  
ATOM    201  NH1 ARG A  15      -6.929  13.715  19.256  1.00  1.02           N1+
ATOM    202  NH2 ARG A  15      -6.419  15.591  20.428  1.00  1.02           N  
ATOM    203  H   ARG A  15      -8.281  16.512  13.564  1.00  1.02           H  
ATOM    204  HA  ARG A  15     -10.369  16.376  15.474  1.00  1.02           H  
ATOM    205 1HB  ARG A  15      -7.480  17.279  15.685  1.00  1.02           H  
ATOM    206 2HB  ARG A  15      -8.531  17.130  17.074  1.00  1.02           H  
ATOM    207 1HG  ARG A  15      -8.678  14.794  16.899  1.00  1.02           H  
ATOM    208 2HG  ARG A  15      -8.011  14.790  15.254  1.00  1.02           H  
ATOM    209 1HD  ARG A  15      -6.339  14.074  16.824  1.00  1.02           H  
ATOM    210 2HD  ARG A  15      -5.896  15.639  16.141  1.00  1.02           H  
ATOM    211  HE  ARG A  15      -6.186  16.650  18.201  1.00  1.02           H  
ATOM    212 1HH1 ARG A  15      -7.063  13.239  18.380  1.00  1.02           H  
ATOM    213 2HH1 ARG A  15      -7.033  13.216  20.132  1.00  1.02           H  
ATOM    214 1HH2 ARG A  15      -6.149  16.554  20.459  1.00  1.02           H  
ATOM    215 2HH2 ARG A  15      -6.492  15.082  21.324  1.00  1.02           H  
ATOM    216  N   LEU A  16      -9.341  19.452  14.779  1.00  1.08           N  
ATOM    217  CA  LEU A  16      -9.735  20.845  14.910  1.00  1.08           C  
ATOM    218  C   LEU A  16     -11.117  21.110  14.346  1.00  1.08           C  
ATOM    219  O   LEU A  16     -11.904  21.844  14.941  1.00  1.08           O  
ATOM    220  CB  LEU A  16      -8.742  21.758  14.198  1.00  1.08           C  
ATOM    221  CG  LEU A  16      -7.403  21.927  14.827  1.00  1.08           C  
ATOM    222  CD1 LEU A  16      -6.557  22.686  13.898  1.00  1.08           C  
ATOM    223  CD2 LEU A  16      -7.548  22.687  16.133  1.00  1.08           C  
ATOM    224  H   LEU A  16      -8.510  19.206  14.236  1.00  1.08           H  
ATOM    225  HA  LEU A  16      -9.740  21.096  15.967  1.00  1.08           H  
ATOM    226 1HB  LEU A  16      -8.580  21.362  13.198  1.00  1.08           H  
ATOM    227 2HB  LEU A  16      -9.185  22.724  14.102  1.00  1.08           H  
ATOM    228  HG  LEU A  16      -6.943  20.956  15.015  1.00  1.08           H  
ATOM    229 1HD1 LEU A  16      -5.623  22.823  14.354  1.00  1.08           H  
ATOM    230 2HD1 LEU A  16      -6.442  22.140  12.979  1.00  1.08           H  
ATOM    231 3HD1 LEU A  16      -7.005  23.651  13.694  1.00  1.08           H  
ATOM    232 1HD2 LEU A  16      -6.560  22.819  16.585  1.00  1.08           H  
ATOM    233 2HD2 LEU A  16      -7.992  23.664  15.947  1.00  1.08           H  
ATOM    234 3HD2 LEU A  16      -8.183  22.129  16.802  1.00  1.08           H  
ATOM    235  N   ASN A  17     -11.435  20.486  13.215  1.00  1.18           N  
ATOM    236  CA  ASN A  17     -12.742  20.658  12.599  1.00  1.18           C  
ATOM    237  C   ASN A  17     -13.865  19.997  13.414  1.00  1.18           C  
ATOM    238  O   ASN A  17     -15.011  20.449  13.375  1.00  1.18           O  
ATOM    239  CB  ASN A  17     -12.700  20.195  11.157  1.00  1.18           C  
ATOM    240  CG  ASN A  17     -11.970  21.205  10.269  1.00  1.18           C  
ATOM    241  ND2 ASN A  17     -11.449  20.753   9.160  1.00  1.18           N  
ATOM    242  OD1 ASN A  17     -11.903  22.400  10.601  1.00  1.18           O  
ATOM    243  H   ASN A  17     -10.739  19.898  12.753  1.00  1.18           H  
ATOM    244  HA  ASN A  17     -12.963  21.725  12.585  1.00  1.18           H  
ATOM    245 1HB  ASN A  17     -12.178  19.234  11.103  1.00  1.18           H  
ATOM    246 2HB  ASN A  17     -13.711  20.047  10.784  1.00  1.18           H  
ATOM    247 1HD2 ASN A  17     -10.977  21.387   8.516  1.00  1.18           H  
ATOM    248 2HD2 ASN A  17     -11.529  19.785   8.933  1.00  1.18           H  
ATOM    249  N   GLN A  18     -13.537  18.940  14.168  1.00  1.30           N  
ATOM    250  CA  GLN A  18     -14.507  18.261  15.035  1.00  1.30           C  
ATOM    251  C   GLN A  18     -14.874  19.093  16.274  1.00  1.30           C  
ATOM    252  O   GLN A  18     -15.949  18.914  16.852  1.00  1.30           O  
ATOM    253  CB  GLN A  18     -13.968  16.899  15.481  1.00  1.30           C  
ATOM    254  CG  GLN A  18     -13.864  15.878  14.362  1.00  1.30           C  
ATOM    255  CD  GLN A  18     -13.183  14.589  14.793  1.00  1.30           C  
ATOM    256  NE2 GLN A  18     -13.448  13.519  14.053  1.00  1.30           N  
ATOM    257  OE1 GLN A  18     -12.427  14.544  15.771  1.00  1.30           O  
ATOM    258  H   GLN A  18     -12.584  18.576  14.114  1.00  1.30           H  
ATOM    259  HA  GLN A  18     -15.417  18.099  14.461  1.00  1.30           H  
ATOM    260 1HB  GLN A  18     -12.975  17.031  15.905  1.00  1.30           H  
ATOM    261 2HB  GLN A  18     -14.606  16.491  16.260  1.00  1.30           H  
ATOM    262 1HG  GLN A  18     -14.873  15.629  14.041  1.00  1.30           H  
ATOM    263 2HG  GLN A  18     -13.322  16.301  13.536  1.00  1.30           H  
ATOM    264 1HE2 GLN A  18     -13.032  12.638  14.280  1.00  1.30           H  
ATOM    265 2HE2 GLN A  18     -14.063  13.596  13.268  1.00  1.30           H  
ATOM    266  N   LEU A  19     -13.987  20.006  16.669  1.00  1.44           N  
ATOM    267  CA  LEU A  19     -14.184  20.860  17.847  1.00  1.44           C  
ATOM    268  C   LEU A  19     -15.283  21.905  17.687  1.00  1.44           C  
ATOM    269  O   LEU A  19     -15.549  22.385  16.583  1.00  1.44           O  
ATOM    270  CB  LEU A  19     -12.943  21.678  18.156  1.00  1.44           C  
ATOM    271  CG  LEU A  19     -11.692  21.009  18.541  1.00  1.44           C  
ATOM    272  CD1 LEU A  19     -10.701  22.091  18.692  1.00  1.44           C  
ATOM    273  CD2 LEU A  19     -11.883  20.220  19.809  1.00  1.44           C  
ATOM    274  H   LEU A  19     -13.104  20.064  16.157  1.00  1.44           H  
ATOM    275  HA  LEU A  19     -14.432  20.226  18.698  1.00  1.44           H  
ATOM    276 1HB  LEU A  19     -12.723  22.282  17.280  1.00  1.44           H  
ATOM    277 2HB  LEU A  19     -13.195  22.366  18.962  1.00  1.44           H  
ATOM    278  HG  LEU A  19     -11.359  20.353  17.767  1.00  1.44           H  
ATOM    279 1HD1 LEU A  19      -9.762  21.700  18.981  1.00  1.44           H  
ATOM    280 2HD1 LEU A  19     -10.604  22.630  17.753  1.00  1.44           H  
ATOM    281 3HD1 LEU A  19     -11.075  22.749  19.453  1.00  1.44           H  
ATOM    282 1HD2 LEU A  19     -10.942  19.753  20.098  1.00  1.44           H  
ATOM    283 2HD2 LEU A  19     -12.217  20.875  20.601  1.00  1.44           H  
ATOM    284 3HD2 LEU A  19     -12.636  19.450  19.643  1.00  1.44           H  
ATOM    285  N   THR A  20     -15.900  22.293  18.805  1.00  1.55           N  
ATOM    286  CA  THR A  20     -16.858  23.389  18.777  1.00  1.55           C  
ATOM    287  C   THR A  20     -16.067  24.695  18.778  1.00  1.55           C  
ATOM    288  O   THR A  20     -14.867  24.676  19.042  1.00  1.55           O  
ATOM    289  CB  THR A  20     -17.814  23.308  19.976  1.00  1.55           C  
ATOM    290  CG2 THR A  20     -18.538  21.977  19.973  1.00  1.55           C  
ATOM    291  OG1 THR A  20     -17.058  23.424  21.179  1.00  1.55           O  
ATOM    292  H   THR A  20     -15.672  21.853  19.705  1.00  1.55           H  
ATOM    293  HA  THR A  20     -17.440  23.334  17.857  1.00  1.55           H  
ATOM    294  HB  THR A  20     -18.535  24.119  19.925  1.00  1.55           H  
ATOM    295  HG1 THR A  20     -16.467  22.628  21.259  1.00  1.55           H  
ATOM    296 1HG2 THR A  20     -19.208  21.922  20.830  1.00  1.55           H  
ATOM    297 2HG2 THR A  20     -19.113  21.878  19.053  1.00  1.55           H  
ATOM    298 3HG2 THR A  20     -17.804  21.169  20.033  1.00  1.55           H  
ATOM    299  N   ARG A  21     -16.714  25.824  18.502  1.00  1.61           N  
ATOM    300  CA  ARG A  21     -15.993  27.101  18.457  1.00  1.61           C  
ATOM    301  C   ARG A  21     -15.273  27.488  19.763  1.00  1.61           C  
ATOM    302  O   ARG A  21     -14.131  27.949  19.743  1.00  1.61           O  
ATOM    303  CB  ARG A  21     -16.955  28.214  18.052  1.00  1.61           C  
ATOM    304  CG  ARG A  21     -16.327  29.592  17.907  1.00  1.61           C  
ATOM    305  CD  ARG A  21     -17.320  30.609  17.449  1.00  1.61           C  
ATOM    306  NE  ARG A  21     -16.721  31.930  17.288  1.00  1.61           N  
ATOM    307  CZ  ARG A  21     -16.629  32.861  18.260  1.00  1.61           C  
ATOM    308  NH1 ARG A  21     -17.112  32.617  19.457  1.00  1.61           N1+
ATOM    309  NH2 ARG A  21     -16.053  34.023  18.008  1.00  1.61           N  
ATOM    310  H   ARG A  21     -17.702  25.797  18.299  1.00  1.61           H  
ATOM    311  HA  ARG A  21     -15.241  27.021  17.673  1.00  1.61           H  
ATOM    312 1HB  ARG A  21     -17.419  27.963  17.099  1.00  1.61           H  
ATOM    313 2HB  ARG A  21     -17.750  28.294  18.792  1.00  1.61           H  
ATOM    314 1HG  ARG A  21     -15.945  29.903  18.859  1.00  1.61           H  
ATOM    315 2HG  ARG A  21     -15.510  29.550  17.186  1.00  1.61           H  
ATOM    316 1HD  ARG A  21     -17.737  30.304  16.488  1.00  1.61           H  
ATOM    317 2HD  ARG A  21     -18.120  30.685  18.183  1.00  1.61           H  
ATOM    318  HE  ARG A  21     -16.336  32.161  16.382  1.00  1.61           H  
ATOM    319 1HH1 ARG A  21     -17.553  31.729  19.653  1.00  1.61           H  
ATOM    320 2HH1 ARG A  21     -17.041  33.317  20.181  1.00  1.61           H  
ATOM    321 1HH2 ARG A  21     -15.682  34.214  17.088  1.00  1.61           H  
ATOM    322 2HH2 ARG A  21     -15.983  34.719  18.735  1.00  1.61           H  
ATOM    323  N   ALA A  22     -15.935  27.324  20.902  1.00  1.62           N  
ATOM    324  CA  ALA A  22     -15.340  27.729  22.179  1.00  1.62           C  
ATOM    325  C   ALA A  22     -14.320  26.738  22.765  1.00  1.62           C  
ATOM    326  O   ALA A  22     -14.303  26.751  23.996  1.00  1.62           O  
ATOM    327  CB  ALA A  22     -16.440  27.961  23.193  1.00  1.62           C  
ATOM    328  H   ALA A  22     -16.857  26.914  20.887  1.00  1.62           H  
ATOM    329  HA  ALA A  22     -14.816  28.664  22.012  1.00  1.62           H  
ATOM    330 1HB  ALA A  22     -16.003  28.317  24.126  1.00  1.62           H  
ATOM    331 2HB  ALA A  22     -17.135  28.708  22.809  1.00  1.62           H  
ATOM    332 3HB  ALA A  22     -16.970  27.028  23.372  1.00  1.62           H  
ATOM    333  N   GLU A  23     -14.337  25.550  22.162  1.00  1.56           N  
ATOM    334  CA  GLU A  23     -13.112  24.748  22.242  1.00  1.56           C  
ATOM    335  C   GLU A  23     -12.001  25.166  21.281  1.00  1.56           C  
ATOM    336  O   GLU A  23     -10.841  25.271  21.686  1.00  1.56           O  
ATOM    337  CB  GLU A  23     -13.455  23.292  21.973  1.00  1.56           C  
ATOM    338  CG  GLU A  23     -14.285  22.612  23.028  1.00  1.56           C  
ATOM    339  CD  GLU A  23     -14.811  21.268  22.574  1.00  1.56           C  
ATOM    340  OE1 GLU A  23     -15.322  21.190  21.462  1.00  1.56           O  
ATOM    341  OE2 GLU A  23     -14.703  20.323  23.318  1.00  1.56           O1-
ATOM    342  H   GLU A  23     -15.139  24.985  22.407  1.00  1.56           H  
ATOM    343  HA  GLU A  23     -12.724  24.834  23.256  1.00  1.56           H  
ATOM    344 1HB  GLU A  23     -13.997  23.220  21.036  1.00  1.56           H  
ATOM    345 2HB  GLU A  23     -12.540  22.737  21.861  1.00  1.56           H  
ATOM    346 1HG  GLU A  23     -13.672  22.473  23.919  1.00  1.56           H  
ATOM    347 2HG  GLU A  23     -15.121  23.262  23.289  1.00  1.56           H  
ATOM    348  N   PHE A  24     -12.353  25.431  20.032  1.00  1.47           N  
ATOM    349  CA  PHE A  24     -11.397  25.759  18.984  1.00  1.47           C  
ATOM    350  C   PHE A  24     -10.541  26.941  19.385  1.00  1.47           C  
ATOM    351  O   PHE A  24      -9.313  26.877  19.324  1.00  1.47           O  
ATOM    352  CB  PHE A  24     -12.143  26.065  17.693  1.00  1.47           C  
ATOM    353  CG  PHE A  24     -11.322  26.364  16.499  1.00  1.47           C  
ATOM    354  CD1 PHE A  24     -10.822  25.327  15.714  1.00  1.47           C  
ATOM    355  CD2 PHE A  24     -11.062  27.673  16.127  1.00  1.47           C  
ATOM    356  CE1 PHE A  24     -10.096  25.605  14.581  1.00  1.47           C  
ATOM    357  CE2 PHE A  24     -10.331  27.943  14.995  1.00  1.47           C  
ATOM    358  CZ  PHE A  24      -9.858  26.902  14.222  1.00  1.47           C  
ATOM    359  H   PHE A  24     -13.337  25.347  19.772  1.00  1.47           H  
ATOM    360  HA  PHE A  24     -10.737  24.910  18.826  1.00  1.47           H  
ATOM    361 1HB  PHE A  24     -12.791  25.219  17.454  1.00  1.47           H  
ATOM    362 2HB  PHE A  24     -12.790  26.914  17.860  1.00  1.47           H  
ATOM    363  HD1 PHE A  24     -11.028  24.288  15.993  1.00  1.47           H  
ATOM    364  HD2 PHE A  24     -11.453  28.489  16.738  1.00  1.47           H  
ATOM    365  HE1 PHE A  24      -9.722  24.807  13.960  1.00  1.47           H  
ATOM    366  HE2 PHE A  24     -10.136  28.974  14.702  1.00  1.47           H  
ATOM    367  HZ  PHE A  24      -9.299  27.110  13.317  1.00  1.47           H  
ATOM    368  N   MET A  25     -11.191  28.015  19.841  1.00  1.36           N  
ATOM    369  CA  MET A  25     -10.470  29.222  20.225  1.00  1.36           C  
ATOM    370  C   MET A  25      -9.541  28.942  21.403  1.00  1.36           C  
ATOM    371  O   MET A  25      -8.413  29.445  21.481  1.00  1.36           O  
ATOM    372  CB  MET A  25     -11.474  30.292  20.640  1.00  1.36           C  
ATOM    373  CG  MET A  25     -12.316  30.848  19.517  1.00  1.36           C  
ATOM    374  SD  MET A  25     -13.291  32.253  20.050  1.00  1.36           S  
ATOM    375  CE  MET A  25     -14.418  31.438  21.186  1.00  1.36           C  
ATOM    376  H   MET A  25     -12.211  27.995  19.882  1.00  1.36           H  
ATOM    377  HA  MET A  25      -9.878  29.563  19.378  1.00  1.36           H  
ATOM    378 1HB  MET A  25     -12.157  29.871  21.379  1.00  1.36           H  
ATOM    379 2HB  MET A  25     -10.948  31.119  21.112  1.00  1.36           H  
ATOM    380 1HG  MET A  25     -11.680  31.154  18.698  1.00  1.36           H  
ATOM    381 2HG  MET A  25     -12.989  30.080  19.152  1.00  1.36           H  
ATOM    382 1HE  MET A  25     -15.100  32.169  21.611  1.00  1.36           H  
ATOM    383 2HE  MET A  25     -14.977  30.682  20.665  1.00  1.36           H  
ATOM    384 3HE  MET A  25     -13.845  30.970  21.986  1.00  1.36           H  
ATOM    385  N   ALA A  26     -10.021  28.121  22.333  1.00  1.27           N  
ATOM    386  CA  ALA A  26      -9.246  27.790  23.513  1.00  1.27           C  
ATOM    387  C   ALA A  26      -7.973  27.059  23.128  1.00  1.27           C  
ATOM    388  O   ALA A  26      -6.912  27.289  23.707  1.00  1.27           O  
ATOM    389  CB  ALA A  26     -10.068  26.961  24.474  1.00  1.27           C  
ATOM    390  H   ALA A  26     -10.934  27.710  22.206  1.00  1.27           H  
ATOM    391  HA  ALA A  26      -8.969  28.718  24.001  1.00  1.27           H  
ATOM    392 1HB  ALA A  26      -9.467  26.774  25.348  1.00  1.27           H  
ATOM    393 2HB  ALA A  26     -10.967  27.508  24.756  1.00  1.27           H  
ATOM    394 3HB  ALA A  26     -10.349  26.021  24.009  1.00  1.27           H  
ATOM    395  N   TYR A  27      -8.064  26.192  22.123  1.00  1.20           N  
ATOM    396  CA  TYR A  27      -6.884  25.469  21.692  1.00  1.20           C  
ATOM    397  C   TYR A  27      -5.991  26.345  20.832  1.00  1.20           C  
ATOM    398  O   TYR A  27      -4.769  26.289  20.959  1.00  1.20           O  
ATOM    399  CB  TYR A  27      -7.268  24.202  20.942  1.00  1.20           C  
ATOM    400  CG  TYR A  27      -7.814  23.130  21.827  1.00  1.20           C  
ATOM    401  CD1 TYR A  27      -9.109  22.750  21.709  1.00  1.20           C  
ATOM    402  CD2 TYR A  27      -7.004  22.523  22.752  1.00  1.20           C  
ATOM    403  CE1 TYR A  27      -9.626  21.751  22.489  1.00  1.20           C  
ATOM    404  CE2 TYR A  27      -7.507  21.520  23.541  1.00  1.20           C  
ATOM    405  CZ  TYR A  27      -8.818  21.128  23.405  1.00  1.20           C  
ATOM    406  OH  TYR A  27      -9.321  20.115  24.187  1.00  1.20           O  
ATOM    407  H   TYR A  27      -8.971  26.017  21.685  1.00  1.20           H  
ATOM    408  HA  TYR A  27      -6.316  25.181  22.576  1.00  1.20           H  
ATOM    409 1HB  TYR A  27      -8.027  24.443  20.189  1.00  1.20           H  
ATOM    410 2HB  TYR A  27      -6.396  23.807  20.418  1.00  1.20           H  
ATOM    411  HD1 TYR A  27      -9.720  23.247  20.992  1.00  1.20           H  
ATOM    412  HD2 TYR A  27      -5.957  22.826  22.858  1.00  1.20           H  
ATOM    413  HE1 TYR A  27     -10.665  21.453  22.381  1.00  1.20           H  
ATOM    414  HE2 TYR A  27      -6.862  21.030  24.272  1.00  1.20           H  
ATOM    415  HH  TYR A  27      -8.602  19.708  24.684  1.00  1.20           H  
ATOM    416  N   ARG A  28      -6.597  27.214  20.019  1.00  1.15           N  
ATOM    417  CA  ARG A  28      -5.889  28.111  19.104  1.00  1.15           C  
ATOM    418  C   ARG A  28      -4.776  28.885  19.800  1.00  1.15           C  
ATOM    419  O   ARG A  28      -3.656  28.992  19.285  1.00  1.15           O  
ATOM    420  CB  ARG A  28      -6.885  29.098  18.513  1.00  1.15           C  
ATOM    421  CG  ARG A  28      -6.366  30.115  17.550  1.00  1.15           C  
ATOM    422  CD  ARG A  28      -7.465  31.065  17.156  1.00  1.15           C  
ATOM    423  NE  ARG A  28      -7.924  31.873  18.285  1.00  1.15           N  
ATOM    424  CZ  ARG A  28      -9.018  32.664  18.273  1.00  1.15           C  
ATOM    425  NH1 ARG A  28      -9.755  32.753  17.186  1.00  1.15           N1+
ATOM    426  NH2 ARG A  28      -9.350  33.356  19.352  1.00  1.15           N  
ATOM    427  H   ARG A  28      -7.614  27.213  19.983  1.00  1.15           H  
ATOM    428  HA  ARG A  28      -5.471  27.519  18.295  1.00  1.15           H  
ATOM    429 1HB  ARG A  28      -7.683  28.548  18.012  1.00  1.15           H  
ATOM    430 2HB  ARG A  28      -7.339  29.661  19.311  1.00  1.15           H  
ATOM    431 1HG  ARG A  28      -5.564  30.684  18.021  1.00  1.15           H  
ATOM    432 2HG  ARG A  28      -5.991  29.628  16.663  1.00  1.15           H  
ATOM    433 1HD  ARG A  28      -7.129  31.735  16.375  1.00  1.15           H  
ATOM    434 2HD  ARG A  28      -8.314  30.486  16.791  1.00  1.15           H  
ATOM    435  HE  ARG A  28      -7.385  31.828  19.143  1.00  1.15           H  
ATOM    436 1HH1 ARG A  28      -9.504  32.229  16.361  1.00  1.15           H  
ATOM    437 2HH1 ARG A  28     -10.571  33.348  17.178  1.00  1.15           H  
ATOM    438 1HH2 ARG A  28      -8.783  33.291  20.187  1.00  1.15           H  
ATOM    439 2HH2 ARG A  28     -10.162  33.956  19.339  1.00  1.15           H  
ATOM    440  N   LYS A  29      -5.098  29.412  20.979  1.00  1.09           N  
ATOM    441  CA  LYS A  29      -4.175  30.203  21.787  1.00  1.09           C  
ATOM    442  C   LYS A  29      -3.271  29.395  22.759  1.00  1.09           C  
ATOM    443  O   LYS A  29      -2.392  29.952  23.418  1.00  1.09           O  
ATOM    444  CB  LYS A  29      -4.983  31.259  22.542  1.00  1.09           C  
ATOM    445  CG  LYS A  29      -5.890  30.722  23.659  1.00  1.09           C  
ATOM    446  CD  LYS A  29      -6.717  31.861  24.296  1.00  1.09           C  
ATOM    447  CE  LYS A  29      -7.554  31.360  25.466  1.00  1.09           C  
ATOM    448  NZ  LYS A  29      -8.384  32.445  26.064  1.00  1.09           N1+
ATOM    449  H   LYS A  29      -6.058  29.276  21.314  1.00  1.09           H  
ATOM    450  HA  LYS A  29      -3.522  30.730  21.102  1.00  1.09           H  
ATOM    451 1HB  LYS A  29      -4.309  31.998  22.961  1.00  1.09           H  
ATOM    452 2HB  LYS A  29      -5.626  31.780  21.836  1.00  1.09           H  
ATOM    453 1HG  LYS A  29      -6.576  29.989  23.231  1.00  1.09           H  
ATOM    454 2HG  LYS A  29      -5.298  30.215  24.420  1.00  1.09           H  
ATOM    455 1HD  LYS A  29      -6.067  32.667  24.629  1.00  1.09           H  
ATOM    456 2HD  LYS A  29      -7.394  32.260  23.540  1.00  1.09           H  
ATOM    457 1HE  LYS A  29      -8.207  30.570  25.121  1.00  1.09           H  
ATOM    458 2HE  LYS A  29      -6.888  30.959  26.232  1.00  1.09           H  
ATOM    459 1HZ  LYS A  29      -8.922  32.074  26.835  1.00  1.09           H  
ATOM    460 2HZ  LYS A  29      -7.786  33.187  26.400  1.00  1.09           H  
ATOM    461 3HZ  LYS A  29      -9.011  32.812  25.362  1.00  1.09           H  
ATOM    462  N   ASP A  30      -3.453  28.087  22.854  1.00  1.03           N  
ATOM    463  CA  ASP A  30      -2.773  27.323  23.901  1.00  1.03           C  
ATOM    464  C   ASP A  30      -1.280  27.100  23.745  1.00  1.03           C  
ATOM    465  O   ASP A  30      -0.810  26.370  22.866  1.00  1.03           O  
ATOM    466  CB  ASP A  30      -3.464  25.956  24.051  1.00  1.03           C  
ATOM    467  CG  ASP A  30      -2.890  25.004  25.155  1.00  1.03           C  
ATOM    468  OD1 ASP A  30      -1.797  25.210  25.634  1.00  1.03           O  
ATOM    469  OD2 ASP A  30      -3.571  24.058  25.480  1.00  1.03           O1-
ATOM    470  H   ASP A  30      -4.102  27.606  22.236  1.00  1.03           H  
ATOM    471  HA  ASP A  30      -2.918  27.874  24.822  1.00  1.03           H  
ATOM    472 1HB  ASP A  30      -4.518  26.128  24.273  1.00  1.03           H  
ATOM    473 2HB  ASP A  30      -3.428  25.435  23.096  1.00  1.03           H  
ATOM    474  N   GLY A  31      -0.497  27.809  24.565  1.00  0.96           N  
ATOM    475  CA  GLY A  31       0.940  27.649  24.506  1.00  0.96           C  
ATOM    476  C   GLY A  31       1.598  28.390  23.357  1.00  0.96           C  
ATOM    477  O   GLY A  31       2.810  28.249  23.155  1.00  0.96           O  
ATOM    478  H   GLY A  31      -0.896  28.420  25.283  1.00  0.96           H  
ATOM    479 1HA  GLY A  31       1.367  27.988  25.450  1.00  0.96           H  
ATOM    480 2HA  GLY A  31       1.166  26.588  24.425  1.00  0.96           H  
ATOM    481  N   ILE A  32       0.827  29.144  22.580  1.00  0.90           N  
ATOM    482  CA  ILE A  32       1.429  29.819  21.440  1.00  0.90           C  
ATOM    483  C   ILE A  32       1.972  31.097  21.994  1.00  0.90           C  
ATOM    484  O   ILE A  32       1.677  31.422  23.149  1.00  0.90           O  
ATOM    485  CB  ILE A  32       0.444  30.173  20.317  1.00  0.90           C  
ATOM    486  CG1 ILE A  32      -0.530  31.222  20.774  1.00  0.90           C  
ATOM    487  CG2 ILE A  32      -0.326  28.911  19.929  1.00  0.90           C  
ATOM    488  CD1 ILE A  32      -1.348  31.809  19.644  1.00  0.90           C  
ATOM    489  H   ILE A  32      -0.171  29.245  22.789  1.00  0.90           H  
ATOM    490  HA  ILE A  32       2.246  29.225  21.030  1.00  0.90           H  
ATOM    491  HB  ILE A  32       0.986  30.561  19.446  1.00  0.90           H  
ATOM    492 1HG1 ILE A  32      -1.181  30.791  21.493  1.00  0.90           H  
ATOM    493 2HG1 ILE A  32       0.015  32.032  21.251  1.00  0.90           H  
ATOM    494 1HG2 ILE A  32      -1.027  29.140  19.141  1.00  0.90           H  
ATOM    495 2HG2 ILE A  32       0.369  28.155  19.583  1.00  0.90           H  
ATOM    496 3HG2 ILE A  32      -0.873  28.535  20.798  1.00  0.90           H  
ATOM    497 1HD1 ILE A  32      -2.029  32.565  20.044  1.00  0.90           H  
ATOM    498 2HD1 ILE A  32      -0.675  32.271  18.917  1.00  0.90           H  
ATOM    499 3HD1 ILE A  32      -1.920  31.021  19.163  1.00  0.90           H  
ATOM    500  N   VAL A  33       2.771  31.802  21.220  1.00  0.85           N  
ATOM    501  CA  VAL A  33       3.238  33.088  21.675  1.00  0.85           C  
ATOM    502  C   VAL A  33       2.472  34.172  20.924  1.00  0.85           C  
ATOM    503  O   VAL A  33       2.282  34.077  19.714  1.00  0.85           O  
ATOM    504  CB  VAL A  33       4.745  33.222  21.451  1.00  0.85           C  
ATOM    505  CG1 VAL A  33       5.203  34.591  21.913  1.00  0.85           C  
ATOM    506  CG2 VAL A  33       5.462  32.122  22.182  1.00  0.85           C  
ATOM    507  H   VAL A  33       3.048  31.464  20.295  1.00  0.85           H  
ATOM    508  HA  VAL A  33       3.033  33.191  22.737  1.00  0.85           H  
ATOM    509  HB  VAL A  33       4.963  33.125  20.398  1.00  0.85           H  
ATOM    510 1HG1 VAL A  33       6.272  34.687  21.746  1.00  0.85           H  
ATOM    511 2HG1 VAL A  33       4.687  35.374  21.363  1.00  0.85           H  
ATOM    512 3HG1 VAL A  33       4.990  34.709  22.977  1.00  0.85           H  
ATOM    513 1HG2 VAL A  33       6.533  32.208  22.010  1.00  0.85           H  
ATOM    514 2HG2 VAL A  33       5.260  32.197  23.236  1.00  0.85           H  
ATOM    515 3HG2 VAL A  33       5.111  31.159  21.808  1.00  0.85           H  
ATOM    516  N   GLU A  34       1.974  35.160  21.639  1.00  0.81           N  
ATOM    517  CA  GLU A  34       1.268  36.265  21.024  1.00  0.81           C  
ATOM    518  C   GLU A  34       2.041  37.553  21.150  1.00  0.81           C  
ATOM    519  O   GLU A  34       2.775  37.754  22.112  1.00  0.81           O  
ATOM    520  CB  GLU A  34      -0.132  36.419  21.598  1.00  0.81           C  
ATOM    521  CG  GLU A  34      -1.091  35.289  21.257  1.00  0.81           C  
ATOM    522  CD  GLU A  34      -2.522  35.504  21.760  1.00  0.81           C  
ATOM    523  OE1 GLU A  34      -2.793  36.508  22.392  1.00  0.81           O  
ATOM    524  OE2 GLU A  34      -3.340  34.659  21.488  1.00  0.81           O1-
ATOM    525  H   GLU A  34       2.102  35.153  22.642  1.00  0.81           H  
ATOM    526  HA  GLU A  34       1.176  36.066  19.972  1.00  0.81           H  
ATOM    527 1HB  GLU A  34      -0.049  36.415  22.672  1.00  0.81           H  
ATOM    528 2HB  GLU A  34      -0.565  37.373  21.292  1.00  0.81           H  
ATOM    529 1HG  GLU A  34      -1.115  35.170  20.176  1.00  0.81           H  
ATOM    530 2HG  GLU A  34      -0.698  34.370  21.679  1.00  0.81           H  
ATOM    531  N   VAL A  35       1.858  38.424  20.175  1.00  0.78           N  
ATOM    532  CA  VAL A  35       2.520  39.707  20.177  1.00  0.78           C  
ATOM    533  C   VAL A  35       1.551  40.735  20.755  1.00  0.78           C  
ATOM    534  O   VAL A  35       0.381  40.787  20.347  1.00  0.78           O  
ATOM    535  CB  VAL A  35       2.942  40.085  18.756  1.00  0.78           C  
ATOM    536  CG1 VAL A  35       3.651  41.407  18.784  1.00  0.78           C  
ATOM    537  CG2 VAL A  35       3.776  38.992  18.179  1.00  0.78           C  
ATOM    538  H   VAL A  35       1.247  38.189  19.411  1.00  0.78           H  
ATOM    539  HA  VAL A  35       3.406  39.650  20.802  1.00  0.78           H  
ATOM    540  HB  VAL A  35       2.057  40.210  18.140  1.00  0.78           H  
ATOM    541 1HG1 VAL A  35       3.940  41.703  17.778  1.00  0.78           H  
ATOM    542 2HG1 VAL A  35       3.007  42.162  19.203  1.00  0.78           H  
ATOM    543 3HG1 VAL A  35       4.541  41.314  19.409  1.00  0.78           H  
ATOM    544 1HG2 VAL A  35       4.052  39.251  17.172  1.00  0.78           H  
ATOM    545 2HG2 VAL A  35       4.674  38.847  18.786  1.00  0.78           H  
ATOM    546 3HG2 VAL A  35       3.185  38.086  18.169  1.00  0.78           H  
ATOM    547  N   ASP A  36       2.027  41.530  21.712  1.00  0.78           N  
ATOM    548  CA  ASP A  36       1.167  42.515  22.380  1.00  0.78           C  
ATOM    549  C   ASP A  36       0.390  43.431  21.400  1.00  0.78           C  
ATOM    550  O   ASP A  36      -0.819  43.620  21.550  1.00  0.78           O  
ATOM    551  CB  ASP A  36       2.017  43.377  23.320  1.00  0.78           C  
ATOM    552  CG  ASP A  36       2.518  42.649  24.586  1.00  0.78           C  
ATOM    553  OD1 ASP A  36       2.007  41.603  24.911  1.00  0.78           O  
ATOM    554  OD2 ASP A  36       3.411  43.168  25.217  1.00  0.78           O1-
ATOM    555  H   ASP A  36       3.007  41.415  21.982  1.00  0.78           H  
ATOM    556  HA  ASP A  36       0.438  41.969  22.980  1.00  0.78           H  
ATOM    557 1HB  ASP A  36       2.888  43.747  22.766  1.00  0.78           H  
ATOM    558 2HB  ASP A  36       1.439  44.248  23.627  1.00  0.78           H  
ATOM    559  N   ARG A  37       1.072  44.027  20.418  1.00  0.79           N  
ATOM    560  CA  ARG A  37       0.494  44.837  19.323  1.00  0.79           C  
ATOM    561  C   ARG A  37      -0.288  46.094  19.691  1.00  0.79           C  
ATOM    562  O   ARG A  37      -0.515  46.951  18.832  1.00  0.79           O  
ATOM    563  CB  ARG A  37      -0.376  43.971  18.438  1.00  0.79           C  
ATOM    564  CG  ARG A  37       0.382  42.944  17.639  1.00  0.79           C  
ATOM    565  CD  ARG A  37      -0.518  42.070  16.900  1.00  0.79           C  
ATOM    566  NE  ARG A  37      -1.241  41.199  17.810  1.00  0.79           N  
ATOM    567  CZ  ARG A  37      -2.406  40.588  17.518  1.00  0.79           C  
ATOM    568  NH1 ARG A  37      -2.966  40.771  16.336  1.00  0.79           N1+
ATOM    569  NH2 ARG A  37      -2.992  39.807  18.413  1.00  0.79           N  
ATOM    570  H   ARG A  37       2.082  43.922  20.388  1.00  0.79           H  
ATOM    571  HA  ARG A  37       1.331  45.161  18.707  1.00  0.79           H  
ATOM    572 1HB  ARG A  37      -1.092  43.430  19.042  1.00  0.79           H  
ATOM    573 2HB  ARG A  37      -0.931  44.597  17.744  1.00  0.79           H  
ATOM    574 1HG  ARG A  37       1.071  43.435  16.952  1.00  0.79           H  
ATOM    575 2HG  ARG A  37       0.934  42.337  18.321  1.00  0.79           H  
ATOM    576 1HD  ARG A  37      -1.239  42.662  16.340  1.00  0.79           H  
ATOM    577 2HD  ARG A  37       0.062  41.451  16.219  1.00  0.79           H  
ATOM    578  HE  ARG A  37      -0.813  41.029  18.740  1.00  0.79           H  
ATOM    579 1HH1 ARG A  37      -2.522  41.369  15.654  1.00  0.79           H  
ATOM    580 2HH1 ARG A  37      -3.840  40.317  16.115  1.00  0.79           H  
ATOM    581 1HH2 ARG A  37      -2.572  39.669  19.328  1.00  0.79           H  
ATOM    582 2HH2 ARG A  37      -3.865  39.356  18.194  1.00  0.79           H  
ATOM    583  N   ALA A  38      -0.630  46.267  20.958  1.00  0.81           N  
ATOM    584  CA  ALA A  38      -1.364  47.439  21.372  1.00  0.81           C  
ATOM    585  C   ALA A  38      -0.731  48.756  20.893  1.00  0.81           C  
ATOM    586  O   ALA A  38      -1.463  49.567  20.334  1.00  0.81           O  
ATOM    587  CB  ALA A  38      -1.527  47.435  22.884  1.00  0.81           C  
ATOM    588  H   ALA A  38      -0.426  45.527  21.621  1.00  0.81           H  
ATOM    589  HA  ALA A  38      -2.354  47.379  20.926  1.00  0.81           H  
ATOM    590 1HB  ALA A  38      -2.131  48.287  23.181  1.00  0.81           H  
ATOM    591 2HB  ALA A  38      -2.028  46.513  23.179  1.00  0.81           H  
ATOM    592 3HB  ALA A  38      -0.575  47.486  23.377  1.00  0.81           H  
ATOM    593  N   PRO A  39       0.593  49.040  21.035  1.00  0.84           N  
ATOM    594  CA  PRO A  39       1.163  50.295  20.580  1.00  0.84           C  
ATOM    595  C   PRO A  39       1.140  50.447  19.065  1.00  0.84           C  
ATOM    596  O   PRO A  39       1.194  51.564  18.546  1.00  0.84           O  
ATOM    597  CB  PRO A  39       2.591  50.241  21.116  1.00  0.84           C  
ATOM    598  CG  PRO A  39       2.899  48.776  21.283  1.00  0.84           C  
ATOM    599  CD  PRO A  39       1.596  48.136  21.692  1.00  0.84           C  
ATOM    600  HA  PRO A  39       0.617  51.121  21.054  1.00  0.84           H  
ATOM    601 1HB  PRO A  39       3.256  50.729  20.403  1.00  0.84           H  
ATOM    602 2HB  PRO A  39       2.664  50.805  22.054  1.00  0.84           H  
ATOM    603 1HG  PRO A  39       3.285  48.363  20.335  1.00  0.84           H  
ATOM    604 2HG  PRO A  39       3.696  48.641  22.029  1.00  0.84           H  
ATOM    605 1HD  PRO A  39       1.648  47.139  21.292  1.00  0.84           H  
ATOM    606 2HD  PRO A  39       1.495  48.148  22.778  1.00  0.84           H  
ATOM    607  N   ALA A  40       1.030  49.338  18.331  1.00  0.88           N  
ATOM    608  CA  ALA A  40       0.996  49.447  16.888  1.00  0.88           C  
ATOM    609  C   ALA A  40      -0.404  49.861  16.503  1.00  0.88           C  
ATOM    610  O   ALA A  40      -0.611  50.731  15.648  1.00  0.88           O  
ATOM    611  CB  ALA A  40       1.378  48.134  16.233  1.00  0.88           C  
ATOM    612  H   ALA A  40       0.927  48.420  18.749  1.00  0.88           H  
ATOM    613  HA  ALA A  40       1.689  50.226  16.573  1.00  0.88           H  
ATOM    614 1HB  ALA A  40       1.331  48.246  15.153  1.00  0.88           H  
ATOM    615 2HB  ALA A  40       2.388  47.848  16.523  1.00  0.88           H  
ATOM    616 3HB  ALA A  40       0.683  47.357  16.545  1.00  0.88           H  
ATOM    617  N   ARG A  41      -1.379  49.252  17.185  1.00  0.93           N  
ATOM    618  CA  ARG A  41      -2.771  49.558  16.932  1.00  0.93           C  
ATOM    619  C   ARG A  41      -3.056  50.997  17.322  1.00  0.93           C  
ATOM    620  O   ARG A  41      -3.737  51.721  16.594  1.00  0.93           O  
ATOM    621  CB  ARG A  41      -3.695  48.635  17.714  1.00  0.93           C  
ATOM    622  CG  ARG A  41      -3.742  47.184  17.243  1.00  0.93           C  
ATOM    623  CD  ARG A  41      -4.915  46.455  17.843  1.00  0.93           C  
ATOM    624  NE  ARG A  41      -4.832  46.299  19.300  1.00  0.93           N  
ATOM    625  CZ  ARG A  41      -4.278  45.242  19.936  1.00  0.93           C  
ATOM    626  NH1 ARG A  41      -3.777  44.250  19.246  1.00  0.93           N1+
ATOM    627  NH2 ARG A  41      -4.257  45.198  21.260  1.00  0.93           N  
ATOM    628  H   ARG A  41      -1.137  48.548  17.883  1.00  0.93           H  
ATOM    629  HA  ARG A  41      -2.968  49.434  15.868  1.00  0.93           H  
ATOM    630 1HB  ARG A  41      -3.382  48.623  18.757  1.00  0.93           H  
ATOM    631 2HB  ARG A  41      -4.710  49.030  17.686  1.00  0.93           H  
ATOM    632 1HG  ARG A  41      -3.830  47.156  16.158  1.00  0.93           H  
ATOM    633 2HG  ARG A  41      -2.824  46.679  17.548  1.00  0.93           H  
ATOM    634 1HD  ARG A  41      -5.827  47.006  17.615  1.00  0.93           H  
ATOM    635 2HD  ARG A  41      -4.978  45.462  17.400  1.00  0.93           H  
ATOM    636  HE  ARG A  41      -5.211  47.041  19.870  1.00  0.93           H  
ATOM    637 1HH1 ARG A  41      -3.798  44.278  18.238  1.00  0.93           H  
ATOM    638 2HH1 ARG A  41      -3.374  43.455  19.729  1.00  0.93           H  
ATOM    639 1HH2 ARG A  41      -4.649  45.957  21.797  1.00  0.93           H  
ATOM    640 2HH2 ARG A  41      -3.856  44.399  21.735  1.00  0.93           H  
ATOM    641  N   LYS A  42      -2.491  51.435  18.449  1.00  1.00           N  
ATOM    642  CA  LYS A  42      -2.706  52.797  18.901  1.00  1.00           C  
ATOM    643  C   LYS A  42      -2.065  53.788  17.947  1.00  1.00           C  
ATOM    644  O   LYS A  42      -2.684  54.787  17.581  1.00  1.00           O  
ATOM    645  CB  LYS A  42      -2.151  52.977  20.310  1.00  1.00           C  
ATOM    646  CG  LYS A  42      -2.956  52.259  21.405  1.00  1.00           C  
ATOM    647  CD  LYS A  42      -2.305  52.419  22.771  1.00  1.00           C  
ATOM    648  CE  LYS A  42      -3.089  51.678  23.845  1.00  1.00           C  
ATOM    649  NZ  LYS A  42      -2.451  51.800  25.190  1.00  1.00           N1+
ATOM    650  H   LYS A  42      -1.939  50.796  19.022  1.00  1.00           H  
ATOM    651  HA  LYS A  42      -3.778  52.991  18.922  1.00  1.00           H  
ATOM    652 1HB  LYS A  42      -1.132  52.600  20.340  1.00  1.00           H  
ATOM    653 2HB  LYS A  42      -2.115  54.041  20.554  1.00  1.00           H  
ATOM    654 1HG  LYS A  42      -3.955  52.691  21.443  1.00  1.00           H  
ATOM    655 2HG  LYS A  42      -3.052  51.208  21.169  1.00  1.00           H  
ATOM    656 1HD  LYS A  42      -1.289  52.021  22.733  1.00  1.00           H  
ATOM    657 2HD  LYS A  42      -2.255  53.478  23.028  1.00  1.00           H  
ATOM    658 1HE  LYS A  42      -4.097  52.085  23.894  1.00  1.00           H  
ATOM    659 2HE  LYS A  42      -3.146  50.624  23.576  1.00  1.00           H  
ATOM    660 1HZ  LYS A  42      -3.001  51.294  25.870  1.00  1.00           H  
ATOM    661 2HZ  LYS A  42      -1.519  51.414  25.157  1.00  1.00           H  
ATOM    662 3HZ  LYS A  42      -2.402  52.774  25.455  1.00  1.00           H  
ATOM    663  N   ALA A  43      -0.847  53.494  17.475  1.00  1.08           N  
ATOM    664  CA  ALA A  43      -0.190  54.404  16.552  1.00  1.08           C  
ATOM    665  C   ALA A  43      -1.032  54.581  15.297  1.00  1.08           C  
ATOM    666  O   ALA A  43      -1.270  55.700  14.824  1.00  1.08           O  
ATOM    667  CB  ALA A  43       1.177  53.852  16.183  1.00  1.08           C  
ATOM    668  H   ALA A  43      -0.342  52.664  17.787  1.00  1.08           H  
ATOM    669  HA  ALA A  43      -0.085  55.370  17.039  1.00  1.08           H  
ATOM    670 1HB  ALA A  43       1.676  54.534  15.502  1.00  1.08           H  
ATOM    671 2HB  ALA A  43       1.772  53.735  17.086  1.00  1.08           H  
ATOM    672 3HB  ALA A  43       1.056  52.881  15.703  1.00  1.08           H  
ATOM    673  N   ARG A  44      -1.584  53.472  14.810  1.00  1.18           N  
ATOM    674  CA  ARG A  44      -2.442  53.505  13.643  1.00  1.18           C  
ATOM    675  C   ARG A  44      -3.719  54.313  13.883  1.00  1.18           C  
ATOM    676  O   ARG A  44      -4.041  55.220  13.112  1.00  1.18           O  
ATOM    677  CB  ARG A  44      -2.785  52.081  13.242  1.00  1.18           C  
ATOM    678  CG  ARG A  44      -3.748  51.921  12.087  1.00  1.18           C  
ATOM    679  CD  ARG A  44      -3.990  50.475  11.799  1.00  1.18           C  
ATOM    680  NE  ARG A  44      -2.884  49.872  11.075  1.00  1.18           N  
ATOM    681  CZ  ARG A  44      -2.291  48.698  11.347  1.00  1.18           C  
ATOM    682  NH1 ARG A  44      -2.650  47.963  12.381  1.00  1.18           N1+
ATOM    683  NH2 ARG A  44      -1.339  48.313  10.531  1.00  1.18           N  
ATOM    684  H   ARG A  44      -1.370  52.568  15.237  1.00  1.18           H  
ATOM    685  HA  ARG A  44      -1.888  53.969  12.828  1.00  1.18           H  
ATOM    686 1HB  ARG A  44      -1.868  51.553  12.983  1.00  1.18           H  
ATOM    687 2HB  ARG A  44      -3.217  51.565  14.095  1.00  1.18           H  
ATOM    688 1HG  ARG A  44      -4.700  52.395  12.333  1.00  1.18           H  
ATOM    689 2HG  ARG A  44      -3.324  52.386  11.197  1.00  1.18           H  
ATOM    690 1HD  ARG A  44      -4.113  49.940  12.740  1.00  1.18           H  
ATOM    691 2HD  ARG A  44      -4.890  50.369  11.197  1.00  1.18           H  
ATOM    692  HE  ARG A  44      -2.543  50.356  10.240  1.00  1.18           H  
ATOM    693 1HH1 ARG A  44      -3.384  48.285  12.990  1.00  1.18           H  
ATOM    694 2HH1 ARG A  44      -2.191  47.081  12.567  1.00  1.18           H  
ATOM    695 1HH2 ARG A  44      -1.136  48.935   9.732  1.00  1.18           H  
ATOM    696 2HH2 ARG A  44      -0.842  47.417  10.676  1.00  1.18           H  
ATOM    697  N   ARG A  45      -4.410  54.036  14.990  1.00  1.28           N  
ATOM    698  CA  ARG A  45      -5.679  54.691  15.308  1.00  1.28           C  
ATOM    699  C   ARG A  45      -5.556  56.196  15.506  1.00  1.28           C  
ATOM    700  O   ARG A  45      -6.459  56.950  15.137  1.00  1.28           O  
ATOM    701  CB  ARG A  45      -6.279  54.067  16.554  1.00  1.28           C  
ATOM    702  CG  ARG A  45      -6.827  52.654  16.352  1.00  1.28           C  
ATOM    703  CD  ARG A  45      -7.251  52.042  17.631  1.00  1.28           C  
ATOM    704  NE  ARG A  45      -7.766  50.694  17.445  1.00  1.28           N  
ATOM    705  CZ  ARG A  45      -8.088  49.853  18.446  1.00  1.28           C  
ATOM    706  NH1 ARG A  45      -7.941  50.235  19.696  1.00  1.28           N1+
ATOM    707  NH2 ARG A  45      -8.554  48.647  18.172  1.00  1.28           N  
ATOM    708  H   ARG A  45      -4.072  53.306  15.616  1.00  1.28           H  
ATOM    709  HA  ARG A  45      -6.362  54.512  14.479  1.00  1.28           H  
ATOM    710 1HB  ARG A  45      -5.510  54.013  17.327  1.00  1.28           H  
ATOM    711 2HB  ARG A  45      -7.082  54.697  16.932  1.00  1.28           H  
ATOM    712 1HG  ARG A  45      -7.696  52.702  15.697  1.00  1.28           H  
ATOM    713 2HG  ARG A  45      -6.071  52.025  15.894  1.00  1.28           H  
ATOM    714 1HD  ARG A  45      -6.391  51.989  18.301  1.00  1.28           H  
ATOM    715 2HD  ARG A  45      -8.033  52.648  18.087  1.00  1.28           H  
ATOM    716  HE  ARG A  45      -7.896  50.369  16.495  1.00  1.28           H  
ATOM    717 1HH1 ARG A  45      -7.588  51.160  19.903  1.00  1.28           H  
ATOM    718 2HH1 ARG A  45      -8.186  49.608  20.448  1.00  1.28           H  
ATOM    719 1HH2 ARG A  45      -8.671  48.356  17.211  1.00  1.28           H  
ATOM    720 2HH2 ARG A  45      -8.800  48.019  18.923  1.00  1.28           H  
ATOM    721  N   GLU A  46      -4.432  56.644  16.056  1.00  1.35           N  
ATOM    722  CA  GLU A  46      -4.218  58.067  16.284  1.00  1.35           C  
ATOM    723  C   GLU A  46      -3.631  58.783  15.065  1.00  1.35           C  
ATOM    724  O   GLU A  46      -3.392  59.991  15.117  1.00  1.35           O  
ATOM    725  CB  GLU A  46      -3.311  58.298  17.501  1.00  1.35           C  
ATOM    726  CG  GLU A  46      -3.926  57.872  18.836  1.00  1.35           C  
ATOM    727  CD  GLU A  46      -3.037  58.145  20.030  1.00  1.35           C  
ATOM    728  OE1 GLU A  46      -2.416  59.189  20.067  1.00  1.35           O  
ATOM    729  OE2 GLU A  46      -3.002  57.327  20.917  1.00  1.35           O1-
ATOM    730  H   GLU A  46      -3.723  55.975  16.366  1.00  1.35           H  
ATOM    731  HA  GLU A  46      -5.185  58.520  16.498  1.00  1.35           H  
ATOM    732 1HB  GLU A  46      -2.387  57.727  17.368  1.00  1.35           H  
ATOM    733 2HB  GLU A  46      -3.042  59.351  17.565  1.00  1.35           H  
ATOM    734 1HG  GLU A  46      -4.870  58.397  18.970  1.00  1.35           H  
ATOM    735 2HG  GLU A  46      -4.140  56.803  18.788  1.00  1.35           H  
ATOM    736  N   GLY A  47      -3.340  58.045  13.986  1.00  1.39           N  
ATOM    737  CA  GLY A  47      -2.733  58.638  12.801  1.00  1.39           C  
ATOM    738  C   GLY A  47      -1.221  58.815  12.946  1.00  1.39           C  
ATOM    739  O   GLY A  47      -0.562  59.418  12.092  1.00  1.39           O  
ATOM    740  H   GLY A  47      -3.572  57.053  13.955  1.00  1.39           H  
ATOM    741 1HA  GLY A  47      -2.944  57.999  11.943  1.00  1.39           H  
ATOM    742 2HA  GLY A  47      -3.198  59.601  12.603  1.00  1.39           H  
ATOM    743  N   ARG A  48      -0.645  58.285  14.022  1.00  1.36           N  
ATOM    744  CA  ARG A  48       0.772  58.461  14.295  1.00  1.36           C  
ATOM    745  C   ARG A  48       1.582  57.426  13.555  1.00  1.36           C  
ATOM    746  O   ARG A  48       2.267  56.596  14.161  1.00  1.36           O  
ATOM    747  CB  ARG A  48       1.045  58.324  15.778  1.00  1.36           C  
ATOM    748  CG  ARG A  48       0.424  59.386  16.658  1.00  1.36           C  
ATOM    749  CD  ARG A  48       0.727  59.135  18.093  1.00  1.36           C  
ATOM    750  NE  ARG A  48       0.061  60.075  18.966  1.00  1.36           N  
ATOM    751  CZ  ARG A  48       0.541  61.279  19.327  1.00  1.36           C  
ATOM    752  NH1 ARG A  48       1.711  61.693  18.883  1.00  1.36           N1+
ATOM    753  NH2 ARG A  48      -0.171  62.045  20.130  1.00  1.36           N  
ATOM    754  H   ARG A  48      -1.195  57.712  14.657  1.00  1.36           H  
ATOM    755  HA  ARG A  48       1.074  59.456  13.965  1.00  1.36           H  
ATOM    756 1HB  ARG A  48       0.665  57.370  16.115  1.00  1.36           H  
ATOM    757 2HB  ARG A  48       2.120  58.330  15.954  1.00  1.36           H  
ATOM    758 1HG  ARG A  48       0.819  60.363  16.385  1.00  1.36           H  
ATOM    759 2HG  ARG A  48      -0.658  59.383  16.523  1.00  1.36           H  
ATOM    760 1HD  ARG A  48       0.387  58.131  18.358  1.00  1.36           H  
ATOM    761 2HD  ARG A  48       1.800  59.212  18.260  1.00  1.36           H  
ATOM    762  HE  ARG A  48      -0.857  59.798  19.341  1.00  1.36           H  
ATOM    763 1HH1 ARG A  48       2.254  61.103  18.269  1.00  1.36           H  
ATOM    764 2HH1 ARG A  48       2.065  62.597  19.158  1.00  1.36           H  
ATOM    765 1HH2 ARG A  48      -1.073  61.717  20.469  1.00  1.36           H  
ATOM    766 2HH2 ARG A  48       0.176  62.948  20.408  1.00  1.36           H  
ATOM    767  N   LEU A  49       1.620  57.567  12.236  1.00  1.28           N  
ATOM    768  CA  LEU A  49       2.287  56.590  11.391  1.00  1.28           C  
ATOM    769  C   LEU A  49       3.794  56.611  11.538  1.00  1.28           C  
ATOM    770  O   LEU A  49       4.465  55.803  10.916  1.00  1.28           O  
ATOM    771  CB  LEU A  49       1.916  56.759   9.899  1.00  1.28           C  
ATOM    772  CG  LEU A  49       2.346  58.052   9.152  1.00  1.28           C  
ATOM    773  CD1 LEU A  49       3.820  58.005   8.811  1.00  1.28           C  
ATOM    774  CD2 LEU A  49       1.552  58.146   7.849  1.00  1.28           C  
ATOM    775  H   LEU A  49       1.064  58.325  11.838  1.00  1.28           H  
ATOM    776  HA  LEU A  49       1.947  55.610  11.699  1.00  1.28           H  
ATOM    777 1HB  LEU A  49       2.349  55.933   9.360  1.00  1.28           H  
ATOM    778 2HB  LEU A  49       0.834  56.681   9.808  1.00  1.28           H  
ATOM    779  HG  LEU A  49       2.155  58.923   9.782  1.00  1.28           H  
ATOM    780 1HD1 LEU A  49       4.100  58.912   8.281  1.00  1.28           H  
ATOM    781 2HD1 LEU A  49       4.401  57.934   9.708  1.00  1.28           H  
ATOM    782 3HD1 LEU A  49       4.014  57.145   8.176  1.00  1.28           H  
ATOM    783 1HD2 LEU A  49       1.842  59.047   7.305  1.00  1.28           H  
ATOM    784 2HD2 LEU A  49       1.764  57.266   7.228  1.00  1.28           H  
ATOM    785 3HD2 LEU A  49       0.487  58.183   8.074  1.00  1.28           H  
ATOM    786  N   THR A  50       4.323  57.541  12.349  1.00  1.16           N  
ATOM    787  CA  THR A  50       5.750  57.695  12.596  1.00  1.16           C  
ATOM    788  C   THR A  50       6.248  56.858  13.769  1.00  1.16           C  
ATOM    789  O   THR A  50       7.465  56.752  13.991  1.00  1.16           O  
ATOM    790  CB  THR A  50       6.087  59.168  12.848  1.00  1.16           C  
ATOM    791  CG2 THR A  50       5.619  60.014  11.674  1.00  1.16           C  
ATOM    792  OG1 THR A  50       5.418  59.617  14.028  1.00  1.16           O  
ATOM    793  H   THR A  50       3.687  58.163  12.820  1.00  1.16           H  
ATOM    794  HA  THR A  50       6.296  57.375  11.730  1.00  1.16           H  
ATOM    795  HB  THR A  50       7.160  59.273  12.981  1.00  1.16           H  
ATOM    796  HG1 THR A  50       5.586  58.996  14.745  1.00  1.16           H  
ATOM    797 1HG2 THR A  50       5.860  61.061  11.859  1.00  1.16           H  
ATOM    798 2HG2 THR A  50       6.107  59.689  10.766  1.00  1.16           H  
ATOM    799 3HG2 THR A  50       4.541  59.905  11.558  1.00  1.16           H  
ATOM    800  N   GLY A  51       5.322  56.265  14.531  1.00  1.03           N  
ATOM    801  CA  GLY A  51       5.723  55.476  15.687  1.00  1.03           C  
ATOM    802  C   GLY A  51       6.582  54.294  15.245  1.00  1.03           C  
ATOM    803  O   GLY A  51       6.311  53.649  14.233  1.00  1.03           O  
ATOM    804  H   GLY A  51       4.329  56.367  14.306  1.00  1.03           H  
ATOM    805 1HA  GLY A  51       6.279  56.101  16.386  1.00  1.03           H  
ATOM    806 2HA  GLY A  51       4.836  55.118  16.207  1.00  1.03           H  
ATOM    807  N   GLY A  52       7.580  53.951  16.052  1.00  0.92           N  
ATOM    808  CA  GLY A  52       8.510  52.866  15.727  1.00  0.92           C  
ATOM    809  C   GLY A  52       7.935  51.477  15.977  1.00  0.92           C  
ATOM    810  O   GLY A  52       8.421  50.721  16.812  1.00  0.92           O  
ATOM    811  H   GLY A  52       7.731  54.482  16.896  1.00  0.92           H  
ATOM    812 1HA  GLY A  52       8.822  52.950  14.684  1.00  0.92           H  
ATOM    813 2HA  GLY A  52       9.408  52.994  16.327  1.00  0.92           H  
ATOM    814  N   HIS A  53       6.877  51.135  15.271  1.00  0.83           N  
ATOM    815  CA  HIS A  53       6.187  49.885  15.561  1.00  0.83           C  
ATOM    816  C   HIS A  53       5.929  49.073  14.288  1.00  0.83           C  
ATOM    817  O   HIS A  53       5.888  49.641  13.199  1.00  0.83           O  
ATOM    818  CB  HIS A  53       4.876  50.213  16.300  1.00  0.83           C  
ATOM    819  CG  HIS A  53       5.113  50.991  17.558  1.00  0.83           C  
ATOM    820  CD2 HIS A  53       4.745  52.244  17.898  1.00  0.83           C  
ATOM    821  ND1 HIS A  53       5.801  50.480  18.650  1.00  0.83           N  
ATOM    822  CE1 HIS A  53       5.863  51.401  19.591  1.00  0.83           C  
ATOM    823  NE2 HIS A  53       5.226  52.483  19.164  1.00  0.83           N  
ATOM    824  H   HIS A  53       6.540  51.801  14.574  1.00  0.83           H  
ATOM    825  HA  HIS A  53       6.806  49.295  16.228  1.00  0.83           H  
ATOM    826 1HB  HIS A  53       4.244  50.820  15.650  1.00  0.83           H  
ATOM    827 2HB  HIS A  53       4.318  49.329  16.545  1.00  0.83           H  
ATOM    828  HD1 HIS A  53       6.250  49.572  18.747  1.00  0.99           H  
ATOM    829  HD2 HIS A  53       4.189  53.015  17.371  1.00  0.83           H  
ATOM    830  HE1 HIS A  53       6.374  51.191  20.530  1.00  0.83           H  
ATOM    831  N   PRO A  54       5.793  47.742  14.381  1.00  0.78           N  
ATOM    832  CA  PRO A  54       5.458  46.865  13.284  1.00  0.78           C  
ATOM    833  C   PRO A  54       4.025  47.122  12.895  1.00  0.78           C  
ATOM    834  O   PRO A  54       3.236  47.581  13.714  1.00  0.78           O  
ATOM    835  CB  PRO A  54       5.673  45.476  13.878  1.00  0.78           C  
ATOM    836  CG  PRO A  54       5.470  45.649  15.353  1.00  0.78           C  
ATOM    837  CD  PRO A  54       5.975  47.042  15.667  1.00  0.78           C  
ATOM    838  HA  PRO A  54       6.133  47.053  12.441  1.00  0.78           H  
ATOM    839 1HB  PRO A  54       4.965  44.761  13.436  1.00  0.78           H  
ATOM    840 2HB  PRO A  54       6.689  45.122  13.632  1.00  0.78           H  
ATOM    841 1HG  PRO A  54       4.405  45.508  15.619  1.00  0.78           H  
ATOM    842 2HG  PRO A  54       6.028  44.873  15.889  1.00  0.78           H  
ATOM    843 1HD  PRO A  54       5.353  47.438  16.461  1.00  0.78           H  
ATOM    844 2HD  PRO A  54       7.016  47.021  15.943  1.00  0.78           H  
ATOM    845  N   VAL A  55       3.671  46.801  11.661  1.00  0.74           N  
ATOM    846  CA  VAL A  55       2.297  47.018  11.227  1.00  0.74           C  
ATOM    847  C   VAL A  55       1.478  45.727  11.221  1.00  0.74           C  
ATOM    848  O   VAL A  55       0.290  45.741  10.878  1.00  0.74           O  
ATOM    849  CB  VAL A  55       2.297  47.626   9.816  1.00  0.74           C  
ATOM    850  CG1 VAL A  55       3.087  48.919   9.815  1.00  0.74           C  
ATOM    851  CG2 VAL A  55       2.857  46.655   8.831  1.00  0.74           C  
ATOM    852  H   VAL A  55       4.355  46.437  11.013  1.00  0.74           H  
ATOM    853  HA  VAL A  55       1.826  47.724  11.911  1.00  0.74           H  
ATOM    854  HB  VAL A  55       1.277  47.865   9.535  1.00  0.74           H  
ATOM    855 1HG1 VAL A  55       3.062  49.343   8.815  1.00  0.74           H  
ATOM    856 2HG1 VAL A  55       2.649  49.619  10.528  1.00  0.74           H  
ATOM    857 3HG1 VAL A  55       4.124  48.721  10.096  1.00  0.74           H  
ATOM    858 1HG2 VAL A  55       2.831  47.095   7.832  1.00  0.74           H  
ATOM    859 2HG2 VAL A  55       3.878  46.437   9.108  1.00  0.74           H  
ATOM    860 3HG2 VAL A  55       2.265  45.742   8.835  1.00  0.74           H  
ATOM    861  N   SER A  56       2.134  44.617  11.572  1.00  0.72           N  
ATOM    862  CA  SER A  56       1.517  43.292  11.596  1.00  0.72           C  
ATOM    863  C   SER A  56       2.288  42.242  12.389  1.00  0.72           C  
ATOM    864  O   SER A  56       3.523  42.211  12.405  1.00  0.72           O  
ATOM    865  CB  SER A  56       1.319  42.756  10.192  1.00  0.72           C  
ATOM    866  OG  SER A  56       0.795  41.438  10.221  1.00  0.72           O  
ATOM    867  H   SER A  56       3.097  44.714  11.848  1.00  0.72           H  
ATOM    868  HA  SER A  56       0.534  43.396  12.057  1.00  0.72           H  
ATOM    869 1HB  SER A  56       0.630  43.407   9.653  1.00  0.72           H  
ATOM    870 2HB  SER A  56       2.257  42.767   9.662  1.00  0.72           H  
ATOM    871  HG  SER A  56       0.378  41.301   9.359  1.00  0.72           H  
ATOM    872  N   ARG A  57       1.534  41.291  12.935  1.00  0.70           N  
ATOM    873  CA  ARG A  57       2.081  40.101  13.587  1.00  0.70           C  
ATOM    874  C   ARG A  57       3.046  39.394  12.638  1.00  0.70           C  
ATOM    875  O   ARG A  57       4.012  38.761  13.068  1.00  0.70           O  
ATOM    876  CB  ARG A  57       0.986  39.115  13.927  1.00  0.70           C  
ATOM    877  CG  ARG A  57       1.420  37.921  14.754  1.00  0.70           C  
ATOM    878  CD  ARG A  57       0.299  36.943  14.899  1.00  0.70           C  
ATOM    879  NE  ARG A  57       0.638  35.842  15.775  1.00  0.70           N  
ATOM    880  CZ  ARG A  57       0.378  35.814  17.068  1.00  0.70           C  
ATOM    881  NH1 ARG A  57      -0.255  36.805  17.641  1.00  0.70           N1+
ATOM    882  NH2 ARG A  57       0.771  34.777  17.720  1.00  0.70           N  
ATOM    883  H   ARG A  57       0.531  41.394  12.874  1.00  0.70           H  
ATOM    884  HA  ARG A  57       2.613  40.398  14.492  1.00  0.70           H  
ATOM    885 1HB  ARG A  57       0.197  39.624  14.475  1.00  0.70           H  
ATOM    886 2HB  ARG A  57       0.548  38.733  13.006  1.00  0.70           H  
ATOM    887 1HG  ARG A  57       2.262  37.424  14.269  1.00  0.70           H  
ATOM    888 2HG  ARG A  57       1.720  38.254  15.750  1.00  0.70           H  
ATOM    889 1HD  ARG A  57      -0.573  37.449  15.310  1.00  0.70           H  
ATOM    890 2HD  ARG A  57       0.051  36.534  13.923  1.00  0.70           H  
ATOM    891  HE  ARG A  57       1.146  35.023  15.420  1.00  0.70           H  
ATOM    892 1HH1 ARG A  57      -0.546  37.587  17.075  1.00  0.70           H  
ATOM    893 2HH1 ARG A  57      -0.482  36.761  18.626  1.00  0.70           H  
ATOM    894 1HH2 ARG A  57       1.249  34.047  17.207  1.00  0.70           H  
ATOM    895 2HH2 ARG A  57       0.671  34.687  18.720  1.00  0.70           H  
ATOM    896  N   GLY A  58       2.750  39.456  11.337  1.00  0.69           N  
ATOM    897  CA  GLY A  58       3.590  38.803  10.354  1.00  0.69           C  
ATOM    898  C   GLY A  58       5.024  39.318  10.438  1.00  0.69           C  
ATOM    899  O   GLY A  58       5.965  38.547  10.224  1.00  0.69           O  
ATOM    900  H   GLY A  58       1.955  40.012  11.028  1.00  0.69           H  
ATOM    901 1HA  GLY A  58       3.571  37.726  10.514  1.00  0.69           H  
ATOM    902 2HA  GLY A  58       3.190  38.987   9.357  1.00  0.69           H  
ATOM    903  N   SER A  59       5.201  40.607  10.772  1.00  0.67           N  
ATOM    904  CA  SER A  59       6.520  41.211  10.890  1.00  0.67           C  
ATOM    905  C   SER A  59       7.266  40.478  11.970  1.00  0.67           C  
ATOM    906  O   SER A  59       8.431  40.105  11.809  1.00  0.67           O  
ATOM    907  CB  SER A  59       6.403  42.675  11.263  1.00  0.67           C  
ATOM    908  OG  SER A  59       7.658  43.264  11.390  1.00  0.67           O  
ATOM    909  H   SER A  59       4.397  41.181  11.001  1.00  0.67           H  
ATOM    910  HA  SER A  59       7.061  41.109   9.950  1.00  0.67           H  
ATOM    911 1HB  SER A  59       5.828  43.195  10.515  1.00  0.67           H  
ATOM    912 2HB  SER A  59       5.875  42.769  12.200  1.00  0.67           H  
ATOM    913  HG  SER A  59       7.975  43.018  12.263  1.00  0.67           H  
ATOM    914  N   ALA A  60       6.567  40.263  13.084  1.00  0.65           N  
ATOM    915  CA  ALA A  60       7.149  39.561  14.221  1.00  0.65           C  
ATOM    916  C   ALA A  60       7.576  38.141  13.835  1.00  0.65           C  
ATOM    917  O   ALA A  60       8.614  37.649  14.297  1.00  0.65           O  
ATOM    918  CB  ALA A  60       6.172  39.536  15.381  1.00  0.65           C  
ATOM    919  H   ALA A  60       5.600  40.609  13.108  1.00  0.65           H  
ATOM    920  HA  ALA A  60       8.034  40.098  14.520  1.00  0.65           H  
ATOM    921 1HB  ALA A  60       6.631  39.046  16.234  1.00  0.65           H  
ATOM    922 2HB  ALA A  60       5.904  40.557  15.652  1.00  0.65           H  
ATOM    923 3HB  ALA A  60       5.282  38.996  15.096  1.00  0.65           H  
ATOM    924  N   LYS A  61       6.804  37.490  12.960  1.00  0.64           N  
ATOM    925  CA  LYS A  61       7.166  36.137  12.546  1.00  0.64           C  
ATOM    926  C   LYS A  61       8.450  36.155  11.723  1.00  0.64           C  
ATOM    927  O   LYS A  61       9.360  35.359  11.972  1.00  0.64           O  
ATOM    928  CB  LYS A  61       6.047  35.495  11.723  1.00  0.64           C  
ATOM    929  CG  LYS A  61       4.782  35.180  12.505  1.00  0.64           C  
ATOM    930  CD  LYS A  61       3.713  34.555  11.613  1.00  0.64           C  
ATOM    931  CE  LYS A  61       2.381  34.412  12.344  1.00  0.64           C  
ATOM    932  NZ  LYS A  61       1.290  33.835  11.460  1.00  0.64           N1+
ATOM    933  H   LYS A  61       5.945  37.933  12.627  1.00  0.64           H  
ATOM    934  HA  LYS A  61       7.350  35.533  13.426  1.00  0.64           H  
ATOM    935 1HB  LYS A  61       5.775  36.152  10.905  1.00  0.64           H  
ATOM    936 2HB  LYS A  61       6.409  34.565  11.280  1.00  0.64           H  
ATOM    937 1HG  LYS A  61       5.024  34.476  13.277  1.00  0.64           H  
ATOM    938 2HG  LYS A  61       4.397  36.092  12.966  1.00  0.64           H  
ATOM    939 1HD  LYS A  61       3.576  35.156  10.710  1.00  0.64           H  
ATOM    940 2HD  LYS A  61       4.040  33.558  11.319  1.00  0.64           H  
ATOM    941 1HE  LYS A  61       2.510  33.772  13.216  1.00  0.64           H  
ATOM    942 2HE  LYS A  61       2.072  35.400  12.676  1.00  0.64           H  
ATOM    943 1HZ  LYS A  61       0.434  33.781  11.981  1.00  0.64           H  
ATOM    944 2HZ  LYS A  61       1.153  34.425  10.654  1.00  0.64           H  
ATOM    945 3HZ  LYS A  61       1.525  32.878  11.139  1.00  0.64           H  
ATOM    946  N   LEU A  62       8.570  37.117  10.798  1.00  0.63           N  
ATOM    947  CA  LEU A  62       9.770  37.184   9.963  1.00  0.63           C  
ATOM    948  C   LEU A  62      10.962  37.502  10.834  1.00  0.63           C  
ATOM    949  O   LEU A  62      12.058  36.972  10.628  1.00  0.63           O  
ATOM    950  CB  LEU A  62       9.662  38.226   8.864  1.00  0.63           C  
ATOM    951  CG  LEU A  62      10.847  38.252   7.857  1.00  0.63           C  
ATOM    952  CD1 LEU A  62      10.965  36.856   7.146  1.00  0.63           C  
ATOM    953  CD2 LEU A  62      10.611  39.327   6.835  1.00  0.63           C  
ATOM    954  H   LEU A  62       7.795  37.768  10.650  1.00  0.63           H  
ATOM    955  HA  LEU A  62       9.926  36.217   9.498  1.00  0.63           H  
ATOM    956 1HB  LEU A  62       8.802  38.016   8.309  1.00  0.63           H  
ATOM    957 2HB  LEU A  62       9.555  39.218   9.314  1.00  0.63           H  
ATOM    958  HG  LEU A  62      11.775  38.454   8.394  1.00  0.63           H  
ATOM    959 1HD1 LEU A  62      11.797  36.873   6.442  1.00  0.63           H  
ATOM    960 2HD1 LEU A  62      11.138  36.075   7.887  1.00  0.63           H  
ATOM    961 3HD1 LEU A  62      10.040  36.639   6.603  1.00  0.63           H  
ATOM    962 1HD2 LEU A  62      11.442  39.337   6.141  1.00  0.63           H  
ATOM    963 2HD2 LEU A  62       9.707  39.108   6.308  1.00  0.63           H  
ATOM    964 3HD2 LEU A  62      10.522  40.298   7.319  1.00  0.63           H  
ATOM    965  N   ARG A  63      10.757  38.390  11.801  1.00  0.63           N  
ATOM    966  CA  ARG A  63      11.803  38.765  12.724  1.00  0.63           C  
ATOM    967  C   ARG A  63      12.348  37.549  13.435  1.00  0.63           C  
ATOM    968  O   ARG A  63      13.560  37.360  13.478  1.00  0.63           O  
ATOM    969  CB  ARG A  63      11.286  39.740  13.744  1.00  0.63           C  
ATOM    970  CG  ARG A  63      12.293  40.235  14.733  1.00  0.63           C  
ATOM    971  CD  ARG A  63      12.295  39.409  15.951  1.00  0.63           C  
ATOM    972  NE  ARG A  63      10.974  39.181  16.454  1.00  0.63           N  
ATOM    973  CZ  ARG A  63      10.688  38.559  17.602  1.00  0.63           C  
ATOM    974  NH1 ARG A  63      11.626  38.106  18.408  1.00  0.63           N1+
ATOM    975  NH2 ARG A  63       9.446  38.388  17.962  1.00  0.63           N  
ATOM    976  H   ARG A  63       9.840  38.826  11.900  1.00  0.63           H  
ATOM    977  HA  ARG A  63      12.607  39.226  12.164  1.00  0.63           H  
ATOM    978 1HB  ARG A  63      10.856  40.599  13.233  1.00  0.63           H  
ATOM    979 2HB  ARG A  63      10.493  39.276  14.308  1.00  0.63           H  
ATOM    980 1HG  ARG A  63      13.288  40.171  14.296  1.00  0.63           H  
ATOM    981 2HG  ARG A  63      12.094  41.245  15.007  1.00  0.63           H  
ATOM    982 1HD  ARG A  63      12.758  38.448  15.750  1.00  0.63           H  
ATOM    983 2HD  ARG A  63      12.852  39.933  16.721  1.00  0.63           H  
ATOM    984  HE  ARG A  63      10.197  39.486  15.884  1.00  0.63           H  
ATOM    985 1HH1 ARG A  63      12.635  38.196  18.181  1.00  0.63           H  
ATOM    986 2HH1 ARG A  63      11.315  37.652  19.276  1.00  0.63           H  
ATOM    987 1HH2 ARG A  63       8.683  38.714  17.390  1.00  0.63           H  
ATOM    988 2HH2 ARG A  63       9.276  37.919  18.853  1.00  0.63           H  
ATOM    989  N   TRP A  64      11.462  36.698  13.960  1.00  0.63           N  
ATOM    990  CA  TRP A  64      11.908  35.506  14.674  1.00  0.63           C  
ATOM    991  C   TRP A  64      12.742  34.630  13.740  1.00  0.63           C  
ATOM    992  O   TRP A  64      13.843  34.183  14.082  1.00  0.63           O  
ATOM    993  CB  TRP A  64      10.702  34.708  15.188  1.00  0.63           C  
ATOM    994  CG  TRP A  64      11.085  33.507  15.990  1.00  0.63           C  
ATOM    995  CD1 TRP A  64      11.295  33.464  17.331  1.00  0.63           C  
ATOM    996  CD2 TRP A  64      11.319  32.169  15.505  1.00  0.63           C  
ATOM    997  CE2 TRP A  64      11.653  31.387  16.606  1.00  0.63           C  
ATOM    998  CE3 TRP A  64      11.270  31.590  14.258  1.00  0.63           C  
ATOM    999  NE1 TRP A  64      11.635  32.192  17.715  1.00  0.63           N  
ATOM   1000  CZ2 TRP A  64      11.933  30.034  16.482  1.00  0.63           C  
ATOM   1001  CZ3 TRP A  64      11.544  30.262  14.126  1.00  0.63           C  
ATOM   1002  CH2 TRP A  64      11.867  29.489  15.202  1.00  0.63           C  
ATOM   1003  H   TRP A  64      10.462  36.901  13.895  1.00  0.63           H  
ATOM   1004  HA  TRP A  64      12.525  35.812  15.518  1.00  0.63           H  
ATOM   1005 1HB  TRP A  64      10.071  35.357  15.801  1.00  0.63           H  
ATOM   1006 2HB  TRP A  64      10.099  34.382  14.339  1.00  0.63           H  
ATOM   1007  HD1 TRP A  64      11.201  34.317  18.004  1.00  0.63           H  
ATOM   1008  HE1 TRP A  64      11.828  31.904  18.659  1.00  0.63           H  
ATOM   1009  HE3 TRP A  64      11.008  32.182  13.397  1.00  0.63           H  
ATOM   1010  HZ2 TRP A  64      12.192  29.410  17.337  1.00  0.63           H  
ATOM   1011  HZ3 TRP A  64      11.488  29.849  13.142  1.00  0.63           H  
ATOM   1012  HH2 TRP A  64      12.074  28.427  15.052  1.00  0.63           H  
ATOM   1013  N   ILE A  65      12.246  34.446  12.524  1.00  0.63           N  
ATOM   1014  CA  ILE A  65      12.915  33.618  11.534  1.00  0.63           C  
ATOM   1015  C   ILE A  65      14.316  34.200  11.208  1.00  0.63           C  
ATOM   1016  O   ILE A  65      15.306  33.460  11.053  1.00  0.63           O  
ATOM   1017  CB  ILE A  65      12.050  33.538  10.260  1.00  0.63           C  
ATOM   1018  CG1 ILE A  65      10.755  32.765  10.506  1.00  0.63           C  
ATOM   1019  CG2 ILE A  65      12.778  32.859   9.231  1.00  0.63           C  
ATOM   1020  CD1 ILE A  65       9.768  32.886   9.363  1.00  0.63           C  
ATOM   1021  H   ILE A  65      11.341  34.862  12.292  1.00  0.63           H  
ATOM   1022  HA  ILE A  65      13.039  32.619  11.940  1.00  0.63           H  
ATOM   1023  HB  ILE A  65      11.802  34.540   9.931  1.00  0.63           H  
ATOM   1024 1HG1 ILE A  65      10.985  31.711  10.661  1.00  0.63           H  
ATOM   1025 2HG1 ILE A  65      10.283  33.151  11.402  1.00  0.63           H  
ATOM   1026 1HG2 ILE A  65      12.179  32.821   8.324  1.00  0.63           H  
ATOM   1027 2HG2 ILE A  65      13.692  33.408   9.064  1.00  0.63           H  
ATOM   1028 3HG2 ILE A  65      12.992  31.856   9.566  1.00  0.63           H  
ATOM   1029 1HD1 ILE A  65       8.876  32.333   9.584  1.00  0.63           H  
ATOM   1030 2HD1 ILE A  65       9.511  33.928   9.206  1.00  0.63           H  
ATOM   1031 3HD1 ILE A  65      10.222  32.483   8.476  1.00  0.63           H  
ATOM   1032  N   THR A  66      14.386  35.528  11.090  1.00  0.64           N  
ATOM   1033  CA  THR A  66      15.625  36.242  10.811  1.00  0.64           C  
ATOM   1034  C   THR A  66      16.621  36.126  11.988  1.00  0.64           C  
ATOM   1035  O   THR A  66      17.791  35.791  11.791  1.00  0.64           O  
ATOM   1036  CB  THR A  66      15.308  37.732  10.531  1.00  0.64           C  
ATOM   1037  CG2 THR A  66      16.571  38.523  10.206  1.00  0.64           C  
ATOM   1038  OG1 THR A  66      14.405  37.807   9.415  1.00  0.64           O  
ATOM   1039  H   THR A  66      13.534  36.073  11.194  1.00  0.64           H  
ATOM   1040  HA  THR A  66      16.079  35.803   9.931  1.00  0.64           H  
ATOM   1041  HB  THR A  66      14.829  38.167  11.402  1.00  0.64           H  
ATOM   1042  HG1 THR A  66      13.542  37.422   9.708  1.00  0.64           H  
ATOM   1043 1HG2 THR A  66      16.319  39.560  10.007  1.00  0.64           H  
ATOM   1044 2HG2 THR A  66      17.255  38.473  11.053  1.00  0.64           H  
ATOM   1045 3HG2 THR A  66      17.051  38.097   9.328  1.00  0.64           H  
ATOM   1046  N   GLU A  67      16.147  36.343  13.225  1.00  0.65           N  
ATOM   1047  CA  GLU A  67      16.993  36.273  14.427  1.00  0.65           C  
ATOM   1048  C   GLU A  67      17.588  34.894  14.640  1.00  0.65           C  
ATOM   1049  O   GLU A  67      18.718  34.760  15.111  1.00  0.65           O  
ATOM   1050  CB  GLU A  67      16.250  36.718  15.699  1.00  0.65           C  
ATOM   1051  CG  GLU A  67      16.024  38.232  15.813  1.00  0.65           C  
ATOM   1052  CD  GLU A  67      15.288  38.653  17.081  1.00  0.65           C  
ATOM   1053  OE1 GLU A  67      14.643  37.825  17.691  1.00  0.65           O  
ATOM   1054  OE2 GLU A  67      15.368  39.807  17.435  1.00  0.65           O1-
ATOM   1055  H   GLU A  67      15.170  36.593  13.331  1.00  0.65           H  
ATOM   1056  HA  GLU A  67      17.822  36.966  14.287  1.00  0.65           H  
ATOM   1057 1HB  GLU A  67      15.268  36.235  15.726  1.00  0.65           H  
ATOM   1058 2HB  GLU A  67      16.802  36.386  16.578  1.00  0.65           H  
ATOM   1059 1HG  GLU A  67      16.989  38.736  15.784  1.00  0.65           H  
ATOM   1060 2HG  GLU A  67      15.452  38.561  14.945  1.00  0.65           H  
ATOM   1061  N   ARG A  68      16.849  33.864  14.250  1.00  0.65           N  
ATOM   1062  CA  ARG A  68      17.307  32.492  14.384  1.00  0.65           C  
ATOM   1063  C   ARG A  68      18.289  32.088  13.277  1.00  0.65           C  
ATOM   1064  O   ARG A  68      18.796  30.964  13.278  1.00  0.65           O  
ATOM   1065  CB  ARG A  68      16.125  31.548  14.391  1.00  0.65           C  
ATOM   1066  CG  ARG A  68      15.221  31.672  15.586  1.00  0.65           C  
ATOM   1067  CD  ARG A  68      15.860  31.134  16.807  1.00  0.65           C  
ATOM   1068  NE  ARG A  68      14.996  31.217  17.975  1.00  0.65           N  
ATOM   1069  CZ  ARG A  68      15.366  30.848  19.221  1.00  0.65           C  
ATOM   1070  NH1 ARG A  68      16.573  30.372  19.427  1.00  0.65           N1+
ATOM   1071  NH2 ARG A  68      14.530  30.960  20.239  1.00  0.65           N  
ATOM   1072  H   ARG A  68      15.904  34.036  13.901  1.00  0.65           H  
ATOM   1073  HA  ARG A  68      17.817  32.401  15.342  1.00  0.65           H  
ATOM   1074 1HB  ARG A  68      15.515  31.758  13.519  1.00  0.65           H  
ATOM   1075 2HB  ARG A  68      16.475  30.522  14.326  1.00  0.65           H  
ATOM   1076 1HG  ARG A  68      14.975  32.717  15.759  1.00  0.65           H  
ATOM   1077 2HG  ARG A  68      14.322  31.122  15.388  1.00  0.65           H  
ATOM   1078 1HD  ARG A  68      16.114  30.087  16.645  1.00  0.65           H  
ATOM   1079 2HD  ARG A  68      16.767  31.700  17.014  1.00  0.65           H  
ATOM   1080  HE  ARG A  68      14.060  31.584  17.842  1.00  0.65           H  
ATOM   1081 1HH1 ARG A  68      17.220  30.283  18.656  1.00  0.65           H  
ATOM   1082 2HH1 ARG A  68      16.855  30.097  20.357  1.00  0.65           H  
ATOM   1083 1HH2 ARG A  68      13.603  31.325  20.102  1.00  0.65           H  
ATOM   1084 2HH2 ARG A  68      14.825  30.682  21.163  1.00  0.65           H  
ATOM   1085  N   GLY A  69      18.561  32.998  12.331  1.00  0.65           N  
ATOM   1086  CA  GLY A  69      19.499  32.747  11.250  1.00  0.65           C  
ATOM   1087  C   GLY A  69      18.929  31.974  10.071  1.00  0.65           C  
ATOM   1088  O   GLY A  69      19.692  31.471   9.242  1.00  0.65           O  
ATOM   1089  H   GLY A  69      18.131  33.921  12.360  1.00  0.65           H  
ATOM   1090 1HA  GLY A  69      19.873  33.708  10.895  1.00  0.65           H  
ATOM   1091 2HA  GLY A  69      20.357  32.211  11.650  1.00  0.65           H  
ATOM   1092  N   PHE A  70      17.606  31.847   9.978  1.00  0.65           N  
ATOM   1093  CA  PHE A  70      17.065  31.077   8.875  1.00  0.65           C  
ATOM   1094  C   PHE A  70      16.935  31.967   7.617  1.00  0.65           C  
ATOM   1095  O   PHE A  70      17.074  31.502   6.483  1.00  0.65           O  
ATOM   1096  CB  PHE A  70      15.728  30.475   9.247  1.00  0.65           C  
ATOM   1097  CG  PHE A  70      15.695  29.493  10.330  1.00  0.65           C  
ATOM   1098  CD1 PHE A  70      15.027  29.781  11.497  1.00  0.65           C  
ATOM   1099  CD2 PHE A  70      16.309  28.268  10.194  1.00  0.65           C  
ATOM   1100  CE1 PHE A  70      14.957  28.857  12.515  1.00  0.65           C  
ATOM   1101  CE2 PHE A  70      16.250  27.336  11.206  1.00  0.65           C  
ATOM   1102  CZ  PHE A  70      15.567  27.633  12.372  1.00  0.65           C  
ATOM   1103  H   PHE A  70      16.975  32.298  10.642  1.00  0.65           H  
ATOM   1104  HA  PHE A  70      17.749  30.258   8.658  1.00  0.65           H  
ATOM   1105 1HB  PHE A  70      15.055  31.259   9.479  1.00  0.65           H  
ATOM   1106 2HB  PHE A  70      15.372  29.949   8.415  1.00  0.65           H  
ATOM   1107  HD1 PHE A  70      14.541  30.753  11.602  1.00  0.65           H  
ATOM   1108  HD2 PHE A  70      16.841  28.044   9.274  1.00  0.65           H  
ATOM   1109  HE1 PHE A  70      14.417  29.095  13.431  1.00  0.65           H  
ATOM   1110  HE2 PHE A  70      16.736  26.370  11.087  1.00  0.65           H  
ATOM   1111  HZ  PHE A  70      15.512  26.901  13.174  1.00  0.65           H  
ATOM   1112  N   VAL A  71      16.643  33.254   7.820  1.00  0.65           N  
ATOM   1113  CA  VAL A  71      16.528  34.206   6.695  1.00  0.65           C  
ATOM   1114  C   VAL A  71      17.467  35.379   6.925  1.00  0.65           C  
ATOM   1115  O   VAL A  71      17.506  35.939   8.014  1.00  0.65           O  
ATOM   1116  CB  VAL A  71      15.100  34.765   6.528  1.00  0.65           C  
ATOM   1117  CG1 VAL A  71      15.002  35.757   5.381  1.00  0.65           C  
ATOM   1118  CG2 VAL A  71      14.193  33.720   6.245  1.00  0.65           C  
ATOM   1119  H   VAL A  71      16.488  33.560   8.782  1.00  0.65           H  
ATOM   1120  HA  VAL A  71      16.818  33.702   5.770  1.00  0.65           H  
ATOM   1121  HB  VAL A  71      14.823  35.268   7.459  1.00  0.65           H  
ATOM   1122 1HG1 VAL A  71      13.981  36.130   5.310  1.00  0.65           H  
ATOM   1123 2HG1 VAL A  71      15.651  36.556   5.540  1.00  0.65           H  
ATOM   1124 3HG1 VAL A  71      15.272  35.259   4.448  1.00  0.65           H  
ATOM   1125 1HG2 VAL A  71      13.210  34.139   6.187  1.00  0.65           H  
ATOM   1126 2HG2 VAL A  71      14.479  33.268   5.299  1.00  0.65           H  
ATOM   1127 3HG2 VAL A  71      14.233  33.011   7.007  1.00  0.65           H  
ATOM   1128  N   LYS A  72      18.216  35.763   5.904  1.00  0.65           N  
ATOM   1129  CA  LYS A  72      19.119  36.905   6.010  1.00  0.65           C  
ATOM   1130  C   LYS A  72      18.884  37.874   4.844  1.00  0.65           C  
ATOM   1131  O   LYS A  72      19.639  37.843   3.875  1.00  0.65           O  
ATOM   1132  CB  LYS A  72      20.567  36.409   6.019  1.00  0.65           C  
ATOM   1133  CG  LYS A  72      20.904  35.507   7.223  1.00  0.65           C  
ATOM   1134  CD  LYS A  72      22.339  35.015   7.189  1.00  0.65           C  
ATOM   1135  CE  LYS A  72      22.635  34.115   8.390  1.00  0.65           C  
ATOM   1136  NZ  LYS A  72      24.028  33.590   8.364  1.00  0.65           N1+
ATOM   1137  H   LYS A  72      18.161  35.248   5.033  1.00  0.65           H  
ATOM   1138  HA  LYS A  72      18.937  37.424   6.949  1.00  0.65           H  
ATOM   1139 1HB  LYS A  72      20.768  35.843   5.103  1.00  0.65           H  
ATOM   1140 2HB  LYS A  72      21.245  37.263   6.035  1.00  0.65           H  
ATOM   1141 1HG  LYS A  72      20.730  36.056   8.151  1.00  0.65           H  
ATOM   1142 2HG  LYS A  72      20.252  34.633   7.218  1.00  0.65           H  
ATOM   1143 1HD  LYS A  72      22.507  34.451   6.269  1.00  0.65           H  
ATOM   1144 2HD  LYS A  72      23.019  35.868   7.204  1.00  0.65           H  
ATOM   1145 1HE  LYS A  72      22.489  34.686   9.306  1.00  0.65           H  
ATOM   1146 2HE  LYS A  72      21.937  33.273   8.385  1.00  0.65           H  
ATOM   1147 1HZ  LYS A  72      24.180  33.001   9.171  1.00  0.65           H  
ATOM   1148 2HZ  LYS A  72      24.164  33.049   7.522  1.00  0.65           H  
ATOM   1149 3HZ  LYS A  72      24.682  34.359   8.380  1.00  0.65           H  
ATOM   1150  N   PRO A  73      17.831  38.723   4.885  1.00  0.65           N  
ATOM   1151  CA  PRO A  73      17.413  39.567   3.783  1.00  0.65           C  
ATOM   1152  C   PRO A  73      18.553  40.471   3.364  1.00  0.65           C  
ATOM   1153  O   PRO A  73      19.256  41.034   4.205  1.00  0.65           O  
ATOM   1154  CB  PRO A  73      16.278  40.395   4.398  1.00  0.65           C  
ATOM   1155  CG  PRO A  73      15.754  39.541   5.522  1.00  0.65           C  
ATOM   1156  CD  PRO A  73      17.023  38.915   6.108  1.00  0.65           C  
ATOM   1157  HA  PRO A  73      17.071  38.953   2.951  1.00  0.65           H  
ATOM   1158 1HB  PRO A  73      16.662  41.359   4.727  1.00  0.65           H  
ATOM   1159 2HB  PRO A  73      15.512  40.601   3.632  1.00  0.65           H  
ATOM   1160 1HG  PRO A  73      15.182  40.136   6.244  1.00  0.65           H  
ATOM   1161 2HG  PRO A  73      15.054  38.801   5.122  1.00  0.65           H  
ATOM   1162 1HD  PRO A  73      17.532  39.620   6.766  1.00  0.65           H  
ATOM   1163 2HD  PRO A  73      16.782  38.014   6.631  1.00  0.65           H  
ATOM   1164  N   MET A  74      18.707  40.640   2.063  1.00  0.64           N  
ATOM   1165  CA  MET A  74      19.786  41.493   1.570  1.00  0.64           C  
ATOM   1166  C   MET A  74      19.454  42.109   0.225  1.00  0.64           C  
ATOM   1167  O   MET A  74      18.627  41.575  -0.505  1.00  0.64           O  
ATOM   1168  CB  MET A  74      21.052  40.645   1.461  1.00  0.64           C  
ATOM   1169  CG  MET A  74      20.893  39.517   0.472  1.00  0.64           C  
ATOM   1170  SD  MET A  74      22.291  38.411   0.385  1.00  0.64           S  
ATOM   1171  CE  MET A  74      21.687  37.264  -0.847  1.00  0.64           C  
ATOM   1172  H   MET A  74      18.109  40.110   1.420  1.00  0.64           H  
ATOM   1173  HA  MET A  74      19.944  42.302   2.280  1.00  0.64           H  
ATOM   1174 1HB  MET A  74      21.888  41.270   1.152  1.00  0.64           H  
ATOM   1175 2HB  MET A  74      21.295  40.215   2.438  1.00  0.64           H  
ATOM   1176 1HG  MET A  74      20.009  38.932   0.735  1.00  0.64           H  
ATOM   1177 2HG  MET A  74      20.736  39.948  -0.508  1.00  0.64           H  
ATOM   1178 1HE  MET A  74      22.432  36.490  -1.014  1.00  0.64           H  
ATOM   1179 2HE  MET A  74      20.759  36.812  -0.493  1.00  0.64           H  
ATOM   1180 3HE  MET A  74      21.501  37.787  -1.779  1.00  0.64           H  
ATOM   1181  N   GLY A  75      20.113  43.210  -0.126  1.00  0.63           N  
ATOM   1182  CA  GLY A  75      19.993  43.739  -1.481  1.00  0.63           C  
ATOM   1183  C   GLY A  75      18.553  44.047  -1.810  1.00  0.63           C  
ATOM   1184  O   GLY A  75      17.908  44.854  -1.123  1.00  0.63           O  
ATOM   1185  H   GLY A  75      20.718  43.670   0.549  1.00  0.63           H  
ATOM   1186 1HA  GLY A  75      20.600  44.638  -1.580  1.00  0.63           H  
ATOM   1187 2HA  GLY A  75      20.383  43.009  -2.191  1.00  0.63           H  
ATOM   1188  N   LYS A  76      18.073  43.465  -2.910  1.00  0.62           N  
ATOM   1189  CA  LYS A  76      16.691  43.695  -3.298  1.00  0.62           C  
ATOM   1190  C   LYS A  76      15.816  42.563  -2.781  1.00  0.62           C  
ATOM   1191  O   LYS A  76      16.034  41.376  -3.097  1.00  0.62           O  
ATOM   1192  CB  LYS A  76      16.514  43.831  -4.797  1.00  0.62           C  
ATOM   1193  CG  LYS A  76      15.066  44.196  -5.195  1.00  0.62           C  
ATOM   1194  CD  LYS A  76      14.962  44.507  -6.673  1.00  0.62           C  
ATOM   1195  CE  LYS A  76      15.117  43.242  -7.445  1.00  0.62           C  
ATOM   1196  NZ  LYS A  76      14.957  43.398  -8.896  1.00  0.62           N1+
ATOM   1197  H   LYS A  76      18.680  42.826  -3.442  1.00  0.62           H  
ATOM   1198  HA  LYS A  76      16.349  44.619  -2.839  1.00  0.62           H  
ATOM   1199 1HB  LYS A  76      17.176  44.610  -5.174  1.00  0.62           H  
ATOM   1200 2HB  LYS A  76      16.788  42.893  -5.285  1.00  0.62           H  
ATOM   1201 1HG  LYS A  76      14.399  43.361  -4.962  1.00  0.62           H  
ATOM   1202 2HG  LYS A  76      14.738  45.068  -4.618  1.00  0.62           H  
ATOM   1203 1HD  LYS A  76      13.989  44.946  -6.893  1.00  0.62           H  
ATOM   1204 2HD  LYS A  76      15.740  45.214  -6.961  1.00  0.62           H  
ATOM   1205 1HE  LYS A  76      16.107  42.840  -7.250  1.00  0.62           H  
ATOM   1206 2HE  LYS A  76      14.368  42.530  -7.091  1.00  0.62           H  
ATOM   1207 1HZ  LYS A  76      15.076  42.449  -9.269  1.00  0.62           H  
ATOM   1208 2HZ  LYS A  76      14.014  43.735  -9.151  1.00  0.62           H  
ATOM   1209 3HZ  LYS A  76      15.647  44.018  -9.273  1.00  0.62           H  
ATOM   1210  N   VAL A  77      14.804  42.950  -2.024  1.00  0.61           N  
ATOM   1211  CA  VAL A  77      13.895  42.005  -1.420  1.00  0.61           C  
ATOM   1212  C   VAL A  77      12.516  42.143  -2.035  1.00  0.61           C  
ATOM   1213  O   VAL A  77      11.993  43.256  -2.141  1.00  0.61           O  
ATOM   1214  CB  VAL A  77      13.774  42.280   0.095  1.00  0.61           C  
ATOM   1215  CG1 VAL A  77      12.805  41.280   0.740  1.00  0.61           C  
ATOM   1216  CG2 VAL A  77      15.175  42.268   0.760  1.00  0.61           C  
ATOM   1217  H   VAL A  77      14.696  43.947  -1.832  1.00  0.61           H  
ATOM   1218  HA  VAL A  77      14.268  40.998  -1.584  1.00  0.61           H  
ATOM   1219  HB  VAL A  77      13.343  43.262   0.227  1.00  0.61           H  
ATOM   1220 1HG1 VAL A  77      12.704  41.506   1.792  1.00  0.61           H  
ATOM   1221 2HG1 VAL A  77      11.826  41.350   0.265  1.00  0.61           H  
ATOM   1222 3HG1 VAL A  77      13.187  40.269   0.621  1.00  0.61           H  
ATOM   1223 1HG2 VAL A  77      15.073  42.501   1.816  1.00  0.61           H  
ATOM   1224 2HG2 VAL A  77      15.650  41.319   0.657  1.00  0.61           H  
ATOM   1225 3HG2 VAL A  77      15.802  43.019   0.279  1.00  0.61           H  
ATOM   1226  N   VAL A  78      11.940  41.026  -2.450  1.00  0.61           N  
ATOM   1227  CA  VAL A  78      10.588  41.053  -2.976  1.00  0.61           C  
ATOM   1228  C   VAL A  78       9.664  40.248  -2.096  1.00  0.61           C  
ATOM   1229  O   VAL A  78       9.938  39.087  -1.801  1.00  0.61           O  
ATOM   1230  CB  VAL A  78      10.497  40.546  -4.419  1.00  0.61           C  
ATOM   1231  CG1 VAL A  78       9.046  40.552  -4.818  1.00  0.61           C  
ATOM   1232  CG2 VAL A  78      11.323  41.469  -5.337  1.00  0.61           C  
ATOM   1233  H   VAL A  78      12.452  40.146  -2.368  1.00  0.61           H  
ATOM   1234  HA  VAL A  78      10.236  42.083  -2.977  1.00  0.61           H  
ATOM   1235  HB  VAL A  78      10.870  39.524  -4.486  1.00  0.61           H  
ATOM   1236 1HG1 VAL A  78       8.935  40.219  -5.816  1.00  0.61           H  
ATOM   1237 2HG1 VAL A  78       8.484  39.895  -4.160  1.00  0.61           H  
ATOM   1238 3HG1 VAL A  78       8.668  41.559  -4.728  1.00  0.61           H  
ATOM   1239 1HG2 VAL A  78      11.253  41.132  -6.367  1.00  0.61           H  
ATOM   1240 2HG2 VAL A  78      10.942  42.482  -5.267  1.00  0.61           H  
ATOM   1241 3HG2 VAL A  78      12.364  41.457  -5.025  1.00  0.61           H  
ATOM   1242  N   ASP A  79       8.599  40.907  -1.665  1.00  0.61           N  
ATOM   1243  CA  ASP A  79       7.566  40.367  -0.805  1.00  0.61           C  
ATOM   1244  C   ASP A  79       6.280  40.122  -1.587  1.00  0.61           C  
ATOM   1245  O   ASP A  79       5.561  41.056  -1.932  1.00  0.61           O  
ATOM   1246  CB  ASP A  79       7.341  41.347   0.333  1.00  0.61           C  
ATOM   1247  CG  ASP A  79       6.348  40.933   1.377  1.00  0.61           C  
ATOM   1248  OD1 ASP A  79       5.679  39.912   1.230  1.00  0.61           O  
ATOM   1249  OD2 ASP A  79       6.199  41.711   2.330  1.00  0.61           O1-
ATOM   1250  H   ASP A  79       8.510  41.883  -1.950  1.00  0.61           H  
ATOM   1251  HA  ASP A  79       7.908  39.416  -0.402  1.00  0.61           H  
ATOM   1252 1HB  ASP A  79       8.296  41.525   0.832  1.00  0.61           H  
ATOM   1253 2HB  ASP A  79       7.025  42.300  -0.071  1.00  0.61           H  
ATOM   1254  N   LEU A  80       5.978  38.867  -1.862  1.00  0.62           N  
ATOM   1255  CA  LEU A  80       4.836  38.530  -2.702  1.00  0.62           C  
ATOM   1256  C   LEU A  80       3.538  38.388  -1.914  1.00  0.62           C  
ATOM   1257  O   LEU A  80       2.512  38.009  -2.472  1.00  0.62           O  
ATOM   1258  CB  LEU A  80       5.161  37.244  -3.435  1.00  0.62           C  
ATOM   1259  CG  LEU A  80       6.374  37.392  -4.308  1.00  0.62           C  
ATOM   1260  CD1 LEU A  80       6.749  36.070  -4.910  1.00  0.62           C  
ATOM   1261  CD2 LEU A  80       6.076  38.444  -5.366  1.00  0.62           C  
ATOM   1262  H   LEU A  80       6.586  38.123  -1.512  1.00  0.62           H  
ATOM   1263  HA  LEU A  80       4.700  39.326  -3.432  1.00  0.62           H  
ATOM   1264 1HB  LEU A  80       5.366  36.471  -2.706  1.00  0.62           H  
ATOM   1265 2HB  LEU A  80       4.310  36.944  -4.048  1.00  0.62           H  
ATOM   1266  HG  LEU A  80       7.216  37.720  -3.690  1.00  0.62           H  
ATOM   1267 1HD1 LEU A  80       7.638  36.197  -5.504  1.00  0.62           H  
ATOM   1268 2HD1 LEU A  80       6.949  35.352  -4.113  1.00  0.62           H  
ATOM   1269 3HD1 LEU A  80       5.938  35.714  -5.534  1.00  0.62           H  
ATOM   1270 1HD2 LEU A  80       6.945  38.583  -5.973  1.00  0.62           H  
ATOM   1271 2HD2 LEU A  80       5.239  38.120  -5.986  1.00  0.62           H  
ATOM   1272 3HD2 LEU A  80       5.823  39.389  -4.880  1.00  0.62           H  
ATOM   1273  N   GLY A  81       3.599  38.634  -0.605  1.00  0.63           N  
ATOM   1274  CA  GLY A  81       2.440  38.535   0.270  1.00  0.63           C  
ATOM   1275  C   GLY A  81       2.474  39.672   1.262  1.00  0.63           C  
ATOM   1276  O   GLY A  81       2.322  39.452   2.466  1.00  0.63           O  
ATOM   1277  H   GLY A  81       4.478  38.969  -0.177  1.00  0.63           H  
ATOM   1278 1HA  GLY A  81       1.530  38.602  -0.322  1.00  0.63           H  
ATOM   1279 2HA  GLY A  81       2.436  37.587   0.795  1.00  0.63           H  
ATOM   1280  N   CYS A  82       2.718  40.893   0.785  1.00  0.65           N  
ATOM   1281  CA  CYS A  82       2.927  41.951   1.761  1.00  0.65           C  
ATOM   1282  C   CYS A  82       1.705  42.256   2.606  1.00  0.65           C  
ATOM   1283  O   CYS A  82       1.848  42.633   3.772  1.00  0.65           O  
ATOM   1284  CB  CYS A  82       3.373  43.263   1.085  1.00  0.65           C  
ATOM   1285  SG  CYS A  82       2.118  44.161   0.136  1.00  0.65           S  
ATOM   1286  H   CYS A  82       2.762  41.059  -0.221  1.00  0.65           H  
ATOM   1287  HA  CYS A  82       3.727  41.633   2.429  1.00  0.65           H  
ATOM   1288 1HB  CYS A  82       3.768  43.933   1.831  1.00  0.65           H  
ATOM   1289 2HB  CYS A  82       4.191  43.033   0.406  1.00  0.65           H  
ATOM   1290  HG  CYS A  82       1.235  44.311   1.168  1.00  0.65           H  
ATOM   1291  N   GLY A  83       0.507  42.035   2.081  1.00  0.65           N  
ATOM   1292  CA  GLY A  83      -0.670  42.383   2.855  1.00  0.65           C  
ATOM   1293  C   GLY A  83      -0.458  43.828   3.251  1.00  0.65           C  
ATOM   1294  O   GLY A  83      -0.055  44.639   2.417  1.00  0.65           O  
ATOM   1295  H   GLY A  83       0.424  41.666   1.148  1.00  0.65           H  
ATOM   1296 1HA  GLY A  83      -1.572  42.273   2.253  1.00  0.65           H  
ATOM   1297 2HA  GLY A  83      -0.755  41.745   3.733  1.00  0.65           H  
ATOM   1298  N   ARG A  84      -0.614  44.113   4.546  1.00  0.65           N  
ATOM   1299  CA  ARG A  84      -0.398  45.449   5.131  1.00  0.65           C  
ATOM   1300  C   ARG A  84       1.046  45.988   4.978  1.00  0.65           C  
ATOM   1301  O   ARG A  84       1.260  47.204   5.000  1.00  0.65           O  
ATOM   1302  CB  ARG A  84      -0.756  45.462   6.614  1.00  0.65           C  
ATOM   1303  CG  ARG A  84      -2.240  45.330   6.891  1.00  0.65           C  
ATOM   1304  CD  ARG A  84      -2.580  45.479   8.320  1.00  0.65           C  
ATOM   1305  NE  ARG A  84      -4.022  45.353   8.544  1.00  0.65           N  
ATOM   1306  CZ  ARG A  84      -4.670  44.192   8.780  1.00  0.65           C  
ATOM   1307  NH1 ARG A  84      -4.005  43.062   8.824  1.00  0.65           N1+
ATOM   1308  NH2 ARG A  84      -5.979  44.194   8.965  1.00  0.65           N  
ATOM   1309  H   ARG A  84      -0.980  43.358   5.133  1.00  0.65           H  
ATOM   1310  HA  ARG A  84      -1.078  46.137   4.640  1.00  0.65           H  
ATOM   1311 1HB  ARG A  84      -0.253  44.638   7.117  1.00  0.65           H  
ATOM   1312 2HB  ARG A  84      -0.408  46.392   7.070  1.00  0.65           H  
ATOM   1313 1HG  ARG A  84      -2.804  46.060   6.299  1.00  0.65           H  
ATOM   1314 2HG  ARG A  84      -2.536  44.333   6.610  1.00  0.65           H  
ATOM   1315 1HD  ARG A  84      -2.070  44.710   8.904  1.00  0.65           H  
ATOM   1316 2HD  ARG A  84      -2.267  46.459   8.662  1.00  0.65           H  
ATOM   1317  HE  ARG A  84      -4.575  46.200   8.511  1.00  0.65           H  
ATOM   1318 1HH1 ARG A  84      -3.004  43.052   8.665  1.00  0.65           H  
ATOM   1319 2HH1 ARG A  84      -4.489  42.189   8.984  1.00  0.65           H  
ATOM   1320 1HH2 ARG A  84      -6.493  45.064   8.926  1.00  0.65           H  
ATOM   1321 2HH2 ARG A  84      -6.464  43.326   9.140  1.00  0.65           H  
ATOM   1322  N   GLY A  85       2.029  45.093   4.837  1.00  0.64           N  
ATOM   1323  CA  GLY A  85       3.432  45.488   4.719  1.00  0.64           C  
ATOM   1324  C   GLY A  85       4.336  45.039   5.866  1.00  0.64           C  
ATOM   1325  O   GLY A  85       5.498  45.437   5.920  1.00  0.64           O  
ATOM   1326  H   GLY A  85       1.789  44.112   4.756  1.00  0.64           H  
ATOM   1327 1HA  GLY A  85       3.825  45.085   3.788  1.00  0.64           H  
ATOM   1328 2HA  GLY A  85       3.489  46.571   4.631  1.00  0.64           H  
ATOM   1329  N   GLY A  86       3.853  44.161   6.742  1.00  0.62           N  
ATOM   1330  CA  GLY A  86       4.653  43.683   7.879  1.00  0.62           C  
ATOM   1331  C   GLY A  86       6.067  43.236   7.516  1.00  0.62           C  
ATOM   1332  O   GLY A  86       7.046  43.761   8.056  1.00  0.62           O  
ATOM   1333  H   GLY A  86       2.899  43.847   6.636  1.00  0.62           H  
ATOM   1334 1HA  GLY A  86       4.716  44.457   8.635  1.00  0.62           H  
ATOM   1335 2HA  GLY A  86       4.136  42.845   8.341  1.00  0.62           H  
ATOM   1336  N   TRP A  87       6.185  42.281   6.600  1.00  0.61           N  
ATOM   1337  CA  TRP A  87       7.500  41.773   6.238  1.00  0.61           C  
ATOM   1338  C   TRP A  87       8.346  42.809   5.529  1.00  0.61           C  
ATOM   1339  O   TRP A  87       9.557  42.907   5.765  1.00  0.61           O  
ATOM   1340  CB  TRP A  87       7.355  40.557   5.346  1.00  0.61           C  
ATOM   1341  CG  TRP A  87       6.956  39.359   6.089  1.00  0.61           C  
ATOM   1342  CD1 TRP A  87       6.513  39.324   7.340  1.00  0.61           C  
ATOM   1343  CD2 TRP A  87       7.025  37.999   5.654  1.00  0.61           C  
ATOM   1344  CE2 TRP A  87       6.622  37.213   6.713  1.00  0.61           C  
ATOM   1345  CE3 TRP A  87       7.399  37.416   4.501  1.00  0.61           C  
ATOM   1346  NE1 TRP A  87       6.297  38.035   7.726  1.00  0.61           N  
ATOM   1347  CZ2 TRP A  87       6.609  35.842   6.640  1.00  0.61           C  
ATOM   1348  CZ3 TRP A  87       7.391  36.030   4.404  1.00  0.61           C  
ATOM   1349  CH2 TRP A  87       7.016  35.269   5.435  1.00  0.61           C  
ATOM   1350  H   TRP A  87       5.358  41.896   6.166  1.00  0.61           H  
ATOM   1351  HA  TRP A  87       8.016  41.477   7.151  1.00  0.61           H  
ATOM   1352 1HB  TRP A  87       6.594  40.755   4.588  1.00  0.61           H  
ATOM   1353 2HB  TRP A  87       8.290  40.367   4.820  1.00  0.61           H  
ATOM   1354  HD1 TRP A  87       6.361  40.190   7.963  1.00  0.61           H  
ATOM   1355  HE1 TRP A  87       5.968  37.755   8.653  1.00  0.61           H  
ATOM   1356  HE3 TRP A  87       7.695  38.053   3.681  1.00  0.61           H  
ATOM   1357  HZ2 TRP A  87       6.302  35.226   7.481  1.00  0.61           H  
ATOM   1358  HZ3 TRP A  87       7.698  35.566   3.478  1.00  0.61           H  
ATOM   1359  HH2 TRP A  87       7.034  34.194   5.305  1.00  0.61           H  
ATOM   1360  N   SER A  88       7.698  43.611   4.692  1.00  0.60           N  
ATOM   1361  CA  SER A  88       8.385  44.639   3.938  1.00  0.60           C  
ATOM   1362  C   SER A  88       9.011  45.693   4.841  1.00  0.60           C  
ATOM   1363  O   SER A  88      10.160  46.101   4.630  1.00  0.60           O  
ATOM   1364  CB  SER A  88       7.410  45.309   2.998  1.00  0.60           C  
ATOM   1365  OG  SER A  88       6.968  44.433   1.964  1.00  0.60           O  
ATOM   1366  H   SER A  88       6.703  43.480   4.558  1.00  0.60           H  
ATOM   1367  HA  SER A  88       9.173  44.158   3.362  1.00  0.60           H  
ATOM   1368 1HB  SER A  88       6.552  45.661   3.565  1.00  0.60           H  
ATOM   1369 2HB  SER A  88       7.879  46.175   2.563  1.00  0.60           H  
ATOM   1370  HG  SER A  88       6.718  43.555   2.367  1.00  0.60           H  
ATOM   1371  N   TYR A  89       8.278  46.100   5.880  1.00  0.59           N  
ATOM   1372  CA  TYR A  89       8.803  47.113   6.774  1.00  0.59           C  
ATOM   1373  C   TYR A  89       9.875  46.514   7.652  1.00  0.59           C  
ATOM   1374  O   TYR A  89      10.878  47.158   7.927  1.00  0.59           O  
ATOM   1375  CB  TYR A  89       7.703  47.755   7.623  1.00  0.59           C  
ATOM   1376  CG  TYR A  89       6.792  48.664   6.820  1.00  0.59           C  
ATOM   1377  CD1 TYR A  89       5.453  48.376   6.713  1.00  0.59           C  
ATOM   1378  CD2 TYR A  89       7.316  49.775   6.161  1.00  0.59           C  
ATOM   1379  CE1 TYR A  89       4.626  49.176   5.968  1.00  0.59           C  
ATOM   1380  CE2 TYR A  89       6.487  50.577   5.411  1.00  0.59           C  
ATOM   1381  CZ  TYR A  89       5.148  50.274   5.317  1.00  0.59           C  
ATOM   1382  OH  TYR A  89       4.320  51.055   4.579  1.00  0.59           O  
ATOM   1383  H   TYR A  89       7.337  45.731   6.018  1.00  0.59           H  
ATOM   1384  HA  TYR A  89       9.266  47.896   6.177  1.00  0.59           H  
ATOM   1385 1HB  TYR A  89       7.090  46.968   8.076  1.00  0.59           H  
ATOM   1386 2HB  TYR A  89       8.150  48.336   8.429  1.00  0.59           H  
ATOM   1387  HD1 TYR A  89       5.055  47.510   7.222  1.00  0.59           H  
ATOM   1388  HD2 TYR A  89       8.380  50.009   6.238  1.00  0.59           H  
ATOM   1389  HE1 TYR A  89       3.559  48.943   5.886  1.00  0.59           H  
ATOM   1390  HE2 TYR A  89       6.888  51.449   4.892  1.00  0.59           H  
ATOM   1391  HH  TYR A  89       3.419  50.673   4.613  1.00  0.59           H  
ATOM   1392  N   TYR A  90       9.727  45.254   8.049  1.00  0.59           N  
ATOM   1393  CA  TYR A  90      10.798  44.664   8.830  1.00  0.59           C  
ATOM   1394  C   TYR A  90      12.089  44.655   8.019  1.00  0.59           C  
ATOM   1395  O   TYR A  90      13.132  45.129   8.475  1.00  0.59           O  
ATOM   1396  CB  TYR A  90      10.479  43.249   9.286  1.00  0.59           C  
ATOM   1397  CG  TYR A  90      11.634  42.655  10.049  1.00  0.59           C  
ATOM   1398  CD1 TYR A  90      11.857  43.066  11.355  1.00  0.59           C  
ATOM   1399  CD2 TYR A  90      12.473  41.718   9.461  1.00  0.59           C  
ATOM   1400  CE1 TYR A  90      12.917  42.563  12.062  1.00  0.59           C  
ATOM   1401  CE2 TYR A  90      13.525  41.208  10.179  1.00  0.59           C  
ATOM   1402  CZ  TYR A  90      13.754  41.636  11.475  1.00  0.59           C  
ATOM   1403  OH  TYR A  90      14.815  41.141  12.196  1.00  0.59           O  
ATOM   1404  H   TYR A  90       8.880  44.722   7.842  1.00  0.59           H  
ATOM   1405  HA  TYR A  90      10.962  45.282   9.713  1.00  0.59           H  
ATOM   1406 1HB  TYR A  90       9.606  43.246   9.916  1.00  0.59           H  
ATOM   1407 2HB  TYR A  90      10.269  42.617   8.423  1.00  0.59           H  
ATOM   1408  HD1 TYR A  90      11.196  43.802  11.814  1.00  0.59           H  
ATOM   1409  HD2 TYR A  90      12.302  41.390   8.436  1.00  0.59           H  
ATOM   1410  HE1 TYR A  90      13.099  42.896  13.082  1.00  0.59           H  
ATOM   1411  HE2 TYR A  90      14.181  40.475   9.722  1.00  0.59           H  
ATOM   1412  HH  TYR A  90      15.350  40.581  11.631  1.00  0.59           H  
ATOM   1413  N   CYS A  91      12.015  44.151   6.785  1.00  0.61           N  
ATOM   1414  CA  CYS A  91      13.195  44.033   5.941  1.00  0.61           C  
ATOM   1415  C   CYS A  91      13.847  45.369   5.682  1.00  0.61           C  
ATOM   1416  O   CYS A  91      15.069  45.486   5.667  1.00  0.61           O  
ATOM   1417  CB  CYS A  91      12.820  43.427   4.613  1.00  0.61           C  
ATOM   1418  SG  CYS A  91      12.351  41.768   4.766  1.00  0.61           S  
ATOM   1419  H   CYS A  91      11.120  43.804   6.436  1.00  0.61           H  
ATOM   1420  HA  CYS A  91      13.902  43.381   6.440  1.00  0.61           H  
ATOM   1421 1HB  CYS A  91      11.985  43.981   4.173  1.00  0.61           H  
ATOM   1422 2HB  CYS A  91      13.662  43.487   3.924  1.00  0.61           H  
ATOM   1423  HG  CYS A  91      11.137  42.061   5.317  1.00  0.61           H  
ATOM   1424  N   ALA A  92      13.035  46.398   5.533  1.00  0.63           N  
ATOM   1425  CA  ALA A  92      13.521  47.735   5.293  1.00  0.63           C  
ATOM   1426  C   ALA A  92      14.415  48.259   6.413  1.00  0.63           C  
ATOM   1427  O   ALA A  92      15.230  49.151   6.174  1.00  0.63           O  
ATOM   1428  CB  ALA A  92      12.364  48.655   5.115  1.00  0.63           C  
ATOM   1429  H   ALA A  92      12.024  46.249   5.537  1.00  0.63           H  
ATOM   1430  HA  ALA A  92      14.107  47.713   4.374  1.00  0.63           H  
ATOM   1431 1HB  ALA A  92      12.732  49.622   4.888  1.00  0.63           H  
ATOM   1432 2HB  ALA A  92      11.770  48.281   4.307  1.00  0.63           H  
ATOM   1433 3HB  ALA A  92      11.771  48.689   6.027  1.00  0.63           H  
ATOM   1434  N   THR A  93      14.271  47.731   7.638  1.00  0.66           N  
ATOM   1435  CA  THR A  93      15.059  48.221   8.760  1.00  0.66           C  
ATOM   1436  C   THR A  93      16.403  47.511   8.831  1.00  0.66           C  
ATOM   1437  O   THR A  93      17.244  47.846   9.670  1.00  0.66           O  
ATOM   1438  CB  THR A  93      14.358  48.005  10.130  1.00  0.66           C  
ATOM   1439  CG2 THR A  93      13.023  48.684  10.185  1.00  0.66           C  
ATOM   1440  OG1 THR A  93      14.184  46.608  10.386  1.00  0.66           O  
ATOM   1441  H   THR A  93      13.622  46.960   7.802  1.00  0.66           H  
ATOM   1442  HA  THR A  93      15.231  49.286   8.617  1.00  0.66           H  
ATOM   1443  HB  THR A  93      14.983  48.424  10.914  1.00  0.66           H  
ATOM   1444  HG1 THR A  93      13.850  46.166   9.578  1.00  0.66           H  
ATOM   1445 1HG2 THR A  93      12.591  48.522  11.144  1.00  0.66           H  
ATOM   1446 2HG2 THR A  93      13.145  49.722  10.036  1.00  0.66           H  
ATOM   1447 3HG2 THR A  93      12.380  48.282   9.422  1.00  0.66           H  
ATOM   1448  N   LEU A  94      16.605  46.499   7.986  1.00  0.69           N  
ATOM   1449  CA  LEU A  94      17.823  45.724   8.062  1.00  0.69           C  
ATOM   1450  C   LEU A  94      18.943  46.371   7.255  1.00  0.69           C  
ATOM   1451  O   LEU A  94      18.790  46.707   6.079  1.00  0.69           O  
ATOM   1452  CB  LEU A  94      17.543  44.307   7.575  1.00  0.69           C  
ATOM   1453  CG  LEU A  94      16.465  43.567   8.357  1.00  0.69           C  
ATOM   1454  CD1 LEU A  94      16.266  42.248   7.730  1.00  0.69           C  
ATOM   1455  CD2 LEU A  94      16.853  43.453   9.810  1.00  0.69           C  
ATOM   1456  H   LEU A  94      15.909  46.256   7.282  1.00  0.69           H  
ATOM   1457  HA  LEU A  94      18.134  45.674   9.104  1.00  0.69           H  
ATOM   1458 1HB  LEU A  94      17.214  44.359   6.542  1.00  0.69           H  
ATOM   1459 2HB  LEU A  94      18.462  43.724   7.617  1.00  0.69           H  
ATOM   1460  HG  LEU A  94      15.525  44.117   8.286  1.00  0.69           H  
ATOM   1461 1HD1 LEU A  94      15.491  41.706   8.240  1.00  0.69           H  
ATOM   1462 2HD1 LEU A  94      15.985  42.399   6.697  1.00  0.69           H  
ATOM   1463 3HD1 LEU A  94      17.192  41.689   7.779  1.00  0.69           H  
ATOM   1464 1HD2 LEU A  94      16.075  42.933  10.354  1.00  0.69           H  
ATOM   1465 2HD2 LEU A  94      17.789  42.904   9.900  1.00  0.69           H  
ATOM   1466 3HD2 LEU A  94      16.976  44.455  10.227  1.00  0.69           H  
ATOM   1467  N   LYS A  95      20.114  46.419   7.874  1.00  0.71           N  
ATOM   1468  CA  LYS A  95      21.332  47.031   7.341  1.00  0.71           C  
ATOM   1469  C   LYS A  95      21.734  46.646   5.924  1.00  0.71           C  
ATOM   1470  O   LYS A  95      22.294  47.466   5.195  1.00  0.71           O  
ATOM   1471  CB  LYS A  95      22.500  46.708   8.267  1.00  0.71           C  
ATOM   1472  CG  LYS A  95      23.831  47.303   7.836  1.00  0.71           C  
ATOM   1473  CD  LYS A  95      24.927  47.010   8.856  1.00  0.71           C  
ATOM   1474  CE  LYS A  95      26.268  47.571   8.406  1.00  0.71           C  
ATOM   1475  NZ  LYS A  95      27.339  47.323   9.412  1.00  0.71           N1+
ATOM   1476  H   LYS A  95      20.146  46.073   8.823  1.00  0.71           H  
ATOM   1477  HA  LYS A  95      21.180  48.110   7.349  1.00  0.71           H  
ATOM   1478 1HB  LYS A  95      22.281  47.066   9.273  1.00  0.71           H  
ATOM   1479 2HB  LYS A  95      22.631  45.626   8.323  1.00  0.71           H  
ATOM   1480 1HG  LYS A  95      24.120  46.866   6.875  1.00  0.71           H  
ATOM   1481 2HG  LYS A  95      23.731  48.379   7.712  1.00  0.71           H  
ATOM   1482 1HD  LYS A  95      24.659  47.449   9.818  1.00  0.71           H  
ATOM   1483 2HD  LYS A  95      25.020  45.930   8.980  1.00  0.71           H  
ATOM   1484 1HE  LYS A  95      26.550  47.102   7.464  1.00  0.71           H  
ATOM   1485 2HE  LYS A  95      26.171  48.646   8.251  1.00  0.71           H  
ATOM   1486 1HZ  LYS A  95      28.211  47.709   9.078  1.00  0.71           H  
ATOM   1487 2HZ  LYS A  95      27.089  47.765  10.285  1.00  0.71           H  
ATOM   1488 3HZ  LYS A  95      27.445  46.330   9.556  1.00  0.71           H  
ATOM   1489  N   HIS A  96      21.503  45.399   5.546  1.00  0.72           N  
ATOM   1490  CA  HIS A  96      21.979  44.913   4.264  1.00  0.72           C  
ATOM   1491  C   HIS A  96      20.965  44.993   3.123  1.00  0.72           C  
ATOM   1492  O   HIS A  96      21.292  44.621   1.989  1.00  0.72           O  
ATOM   1493  CB  HIS A  96      22.431  43.477   4.450  1.00  0.72           C  
ATOM   1494  CG  HIS A  96      23.560  43.372   5.428  1.00  0.72           C  
ATOM   1495  CD2 HIS A  96      23.601  42.867   6.682  1.00  0.72           C  
ATOM   1496  ND1 HIS A  96      24.825  43.850   5.164  1.00  0.72           N  
ATOM   1497  CE1 HIS A  96      25.599  43.635   6.213  1.00  0.72           C  
ATOM   1498  NE2 HIS A  96      24.881  43.040   7.147  1.00  0.72           N  
ATOM   1499  H   HIS A  96      21.009  44.776   6.166  1.00  0.72           H  
ATOM   1500  HA  HIS A  96      22.846  45.502   3.966  1.00  0.72           H  
ATOM   1501 1HB  HIS A  96      21.592  42.870   4.807  1.00  0.72           H  
ATOM   1502 2HB  HIS A  96      22.754  43.063   3.496  1.00  0.72           H  
ATOM   1503  HD2 HIS A  96      22.772  42.409   7.223  1.00  0.72           H  
ATOM   1504  HE1 HIS A  96      26.651  43.905   6.294  1.00  0.72           H  
ATOM   1505  HE2 HIS A  96      25.211  42.757   8.058  1.00  0.72           H  
ATOM   1506  N   VAL A  97      19.760  45.489   3.416  1.00  0.72           N  
ATOM   1507  CA  VAL A  97      18.703  45.644   2.417  1.00  0.72           C  
ATOM   1508  C   VAL A  97      18.812  47.011   1.750  1.00  0.72           C  
ATOM   1509  O   VAL A  97      18.971  48.030   2.423  1.00  0.72           O  
ATOM   1510  CB  VAL A  97      17.316  45.441   3.058  1.00  0.72           C  
ATOM   1511  CG1 VAL A  97      16.216  45.717   2.065  1.00  0.72           C  
ATOM   1512  CG2 VAL A  97      17.219  43.987   3.564  1.00  0.72           C  
ATOM   1513  H   VAL A  97      19.558  45.791   4.371  1.00  0.72           H  
ATOM   1514  HA  VAL A  97      18.825  44.880   1.652  1.00  0.72           H  
ATOM   1515  HB  VAL A  97      17.195  46.129   3.901  1.00  0.72           H  
ATOM   1516 1HG1 VAL A  97      15.275  45.552   2.565  1.00  0.72           H  
ATOM   1517 2HG1 VAL A  97      16.274  46.749   1.722  1.00  0.72           H  
ATOM   1518 3HG1 VAL A  97      16.305  45.052   1.212  1.00  0.72           H  
ATOM   1519 1HG2 VAL A  97      16.248  43.827   4.033  1.00  0.72           H  
ATOM   1520 2HG2 VAL A  97      17.336  43.304   2.726  1.00  0.72           H  
ATOM   1521 3HG2 VAL A  97      18.008  43.799   4.293  1.00  0.72           H  
ATOM   1522  N   GLN A  98      18.754  47.026   0.417  1.00  0.70           N  
ATOM   1523  CA  GLN A  98      18.852  48.258  -0.372  1.00  0.70           C  
ATOM   1524  C   GLN A  98      17.499  48.726  -0.890  1.00  0.70           C  
ATOM   1525  O   GLN A  98      17.249  49.926  -1.001  1.00  0.70           O  
ATOM   1526  CB  GLN A  98      19.750  48.021  -1.588  1.00  0.70           C  
ATOM   1527  CG  GLN A  98      21.187  47.668  -1.281  1.00  0.70           C  
ATOM   1528  CD  GLN A  98      21.924  48.815  -0.670  1.00  0.70           C  
ATOM   1529  NE2 GLN A  98      22.491  48.634   0.515  1.00  0.70           N  
ATOM   1530  OE1 GLN A  98      21.972  49.879  -1.302  1.00  0.70           O  
ATOM   1531  H   GLN A  98      18.611  46.147  -0.068  1.00  0.70           H  
ATOM   1532  HA  GLN A  98      19.271  49.045   0.255  1.00  0.70           H  
ATOM   1533 1HB  GLN A  98      19.327  47.211  -2.186  1.00  0.70           H  
ATOM   1534 2HB  GLN A  98      19.749  48.915  -2.210  1.00  0.70           H  
ATOM   1535 1HG  GLN A  98      21.198  46.841  -0.568  1.00  0.70           H  
ATOM   1536 2HG  GLN A  98      21.689  47.379  -2.202  1.00  0.70           H  
ATOM   1537 1HE2 GLN A  98      22.991  49.372   0.975  1.00  0.70           H  
ATOM   1538 2HE2 GLN A  98      22.416  47.745   0.972  1.00  0.70           H  
ATOM   1539  N   GLU A  99      16.643  47.769  -1.230  1.00  0.67           N  
ATOM   1540  CA  GLU A  99      15.327  48.075  -1.790  1.00  0.67           C  
ATOM   1541  C   GLU A  99      14.329  46.976  -1.476  1.00  0.67           C  
ATOM   1542  O   GLU A  99      14.651  45.792  -1.592  1.00  0.67           O  
ATOM   1543  CB  GLU A  99      15.424  48.268  -3.314  1.00  0.67           C  
ATOM   1544  CG  GLU A  99      14.105  48.639  -4.024  1.00  0.67           C  
ATOM   1545  CD  GLU A  99      14.270  48.856  -5.527  1.00  0.67           C  
ATOM   1546  OE1 GLU A  99      15.367  48.725  -6.013  1.00  0.67           O  
ATOM   1547  OE2 GLU A  99      13.294  49.163  -6.179  1.00  0.67           O1-
ATOM   1548  H   GLU A  99      16.928  46.796  -1.117  1.00  0.67           H  
ATOM   1549  HA  GLU A  99      14.960  48.999  -1.340  1.00  0.67           H  
ATOM   1550 1HB  GLU A  99      16.147  49.053  -3.531  1.00  0.67           H  
ATOM   1551 2HB  GLU A  99      15.799  47.349  -3.769  1.00  0.67           H  
ATOM   1552 1HG  GLU A  99      13.381  47.837  -3.872  1.00  0.67           H  
ATOM   1553 2HG  GLU A  99      13.701  49.543  -3.568  1.00  0.67           H  
ATOM   1554  N   VAL A 100      13.118  47.361  -1.100  1.00  0.65           N  
ATOM   1555  CA  VAL A 100      12.074  46.391  -0.836  1.00  0.65           C  
ATOM   1556  C   VAL A 100      10.834  46.645  -1.689  1.00  0.65           C  
ATOM   1557  O   VAL A 100      10.264  47.740  -1.665  1.00  0.65           O  
ATOM   1558  CB  VAL A 100      11.640  46.460   0.633  1.00  0.65           C  
ATOM   1559  CG1 VAL A 100      10.550  45.460   0.891  1.00  0.65           C  
ATOM   1560  CG2 VAL A 100      12.797  46.223   1.559  1.00  0.65           C  
ATOM   1561  H   VAL A 100      12.904  48.348  -0.993  1.00  0.65           H  
ATOM   1562  HA  VAL A 100      12.454  45.398  -1.053  1.00  0.65           H  
ATOM   1563  HB  VAL A 100      11.241  47.438   0.824  1.00  0.65           H  
ATOM   1564 1HG1 VAL A 100      10.255  45.553   1.917  1.00  0.65           H  
ATOM   1565 2HG1 VAL A 100       9.695  45.659   0.246  1.00  0.65           H  
ATOM   1566 3HG1 VAL A 100      10.919  44.448   0.701  1.00  0.65           H  
ATOM   1567 1HG2 VAL A 100      12.453  46.293   2.591  1.00  0.65           H  
ATOM   1568 2HG2 VAL A 100      13.207  45.238   1.383  1.00  0.65           H  
ATOM   1569 3HG2 VAL A 100      13.559  46.976   1.381  1.00  0.65           H  
ATOM   1570  N   LYS A 101      10.399  45.633  -2.418  1.00  0.64           N  
ATOM   1571  CA  LYS A 101       9.183  45.781  -3.198  1.00  0.64           C  
ATOM   1572  C   LYS A 101       8.169  44.831  -2.616  1.00  0.64           C  
ATOM   1573  O   LYS A 101       8.533  43.719  -2.221  1.00  0.64           O  
ATOM   1574  CB  LYS A 101       9.408  45.480  -4.680  1.00  0.64           C  
ATOM   1575  CG  LYS A 101      10.365  46.427  -5.381  1.00  0.64           C  
ATOM   1576  CD  LYS A 101      10.418  46.144  -6.873  1.00  0.64           C  
ATOM   1577  CE  LYS A 101      11.385  47.079  -7.584  1.00  0.64           C  
ATOM   1578  NZ  LYS A 101      11.375  46.859  -9.056  1.00  0.64           N1+
ATOM   1579  H   LYS A 101      10.918  44.753  -2.409  1.00  0.64           H  
ATOM   1580  HA  LYS A 101       8.798  46.795  -3.097  1.00  0.64           H  
ATOM   1581 1HB  LYS A 101       9.782  44.469  -4.792  1.00  0.64           H  
ATOM   1582 2HB  LYS A 101       8.454  45.537  -5.200  1.00  0.64           H  
ATOM   1583 1HG  LYS A 101      10.042  47.459  -5.219  1.00  0.64           H  
ATOM   1584 2HG  LYS A 101      11.369  46.313  -4.965  1.00  0.64           H  
ATOM   1585 1HD  LYS A 101      10.742  45.112  -7.045  1.00  0.64           H  
ATOM   1586 2HD  LYS A 101       9.427  46.269  -7.305  1.00  0.64           H  
ATOM   1587 1HE  LYS A 101      11.112  48.112  -7.375  1.00  0.64           H  
ATOM   1588 2HE  LYS A 101      12.392  46.898  -7.209  1.00  0.64           H  
ATOM   1589 1HZ  LYS A 101      12.031  47.487  -9.489  1.00  0.64           H  
ATOM   1590 2HZ  LYS A 101      11.643  45.878  -9.275  1.00  0.64           H  
ATOM   1591 3HZ  LYS A 101      10.454  47.032  -9.416  1.00  0.64           H  
ATOM   1592  N   GLY A 102       6.915  45.244  -2.561  1.00  0.65           N  
ATOM   1593  CA  GLY A 102       5.919  44.333  -2.032  1.00  0.65           C  
ATOM   1594  C   GLY A 102       4.646  44.348  -2.830  1.00  0.65           C  
ATOM   1595  O   GLY A 102       4.226  45.377  -3.362  1.00  0.65           O  
ATOM   1596  H   GLY A 102       6.671  46.184  -2.877  1.00  0.65           H  
ATOM   1597 1HA  GLY A 102       6.321  43.328  -2.036  1.00  0.65           H  
ATOM   1598 2HA  GLY A 102       5.709  44.582  -0.993  1.00  0.65           H  
ATOM   1599  N   PHE A 103       4.033  43.189  -2.904  1.00  0.69           N  
ATOM   1600  CA  PHE A 103       2.841  43.047  -3.689  1.00  0.69           C  
ATOM   1601  C   PHE A 103       1.746  42.331  -2.927  1.00  0.69           C  
ATOM   1602  O   PHE A 103       2.000  41.403  -2.150  1.00  0.69           O  
ATOM   1603  CB  PHE A 103       3.228  42.261  -4.943  1.00  0.69           C  
ATOM   1604  CG  PHE A 103       4.305  42.939  -5.735  1.00  0.69           C  
ATOM   1605  CD1 PHE A 103       5.650  42.664  -5.469  1.00  0.69           C  
ATOM   1606  CD2 PHE A 103       4.004  43.872  -6.703  1.00  0.69           C  
ATOM   1607  CE1 PHE A 103       6.647  43.318  -6.160  1.00  0.69           C  
ATOM   1608  CE2 PHE A 103       4.997  44.523  -7.388  1.00  0.69           C  
ATOM   1609  CZ  PHE A 103       6.321  44.249  -7.115  1.00  0.69           C  
ATOM   1610  H   PHE A 103       4.448  42.381  -2.445  1.00  0.69           H  
ATOM   1611  HA  PHE A 103       2.473  44.035  -3.969  1.00  0.69           H  
ATOM   1612 1HB  PHE A 103       3.590  41.277  -4.651  1.00  0.69           H  
ATOM   1613 2HB  PHE A 103       2.374  42.123  -5.571  1.00  0.69           H  
ATOM   1614  HD1 PHE A 103       5.905  41.932  -4.697  1.00  0.69           H  
ATOM   1615  HD2 PHE A 103       2.969  44.102  -6.914  1.00  0.69           H  
ATOM   1616  HE1 PHE A 103       7.688  43.111  -5.951  1.00  0.69           H  
ATOM   1617  HE2 PHE A 103       4.739  45.263  -8.143  1.00  0.69           H  
ATOM   1618  HZ  PHE A 103       7.110  44.768  -7.655  1.00  0.69           H  
ATOM   1619  N   THR A 104       0.519  42.749  -3.172  1.00  0.77           N  
ATOM   1620  CA  THR A 104      -0.627  42.064  -2.607  1.00  0.77           C  
ATOM   1621  C   THR A 104      -1.847  42.321  -3.439  1.00  0.77           C  
ATOM   1622  O   THR A 104      -1.986  43.391  -4.016  1.00  0.77           O  
ATOM   1623  CB  THR A 104      -0.909  42.534  -1.175  1.00  0.77           C  
ATOM   1624  CG2 THR A 104      -1.292  43.996  -1.156  1.00  0.77           C  
ATOM   1625  OG1 THR A 104      -1.974  41.753  -0.601  1.00  0.77           O  
ATOM   1626  H   THR A 104       0.379  43.574  -3.765  1.00  0.77           H  
ATOM   1627  HA  THR A 104      -0.431  40.992  -2.604  1.00  0.77           H  
ATOM   1628  HB  THR A 104      -0.026  42.388  -0.592  1.00  0.77           H  
ATOM   1629  HG1 THR A 104      -2.770  41.838  -1.155  1.00  0.77           H  
ATOM   1630 1HG2 THR A 104      -1.470  44.301  -0.122  1.00  0.77           H  
ATOM   1631 2HG2 THR A 104      -0.484  44.597  -1.580  1.00  0.77           H  
ATOM   1632 3HG2 THR A 104      -2.199  44.141  -1.744  1.00  0.77           H  
ATOM   1633  N   LYS A 105      -2.780  41.391  -3.432  1.00  0.89           N  
ATOM   1634  CA  LYS A 105      -4.027  41.688  -4.099  1.00  0.89           C  
ATOM   1635  C   LYS A 105      -4.878  42.500  -3.146  1.00  0.89           C  
ATOM   1636  O   LYS A 105      -5.102  42.075  -2.014  1.00  0.89           O  
ATOM   1637  CB  LYS A 105      -4.758  40.403  -4.508  1.00  0.89           C  
ATOM   1638  CG  LYS A 105      -6.041  40.648  -5.295  1.00  0.89           C  
ATOM   1639  CD  LYS A 105      -6.748  39.345  -5.663  1.00  0.89           C  
ATOM   1640  CE  LYS A 105      -6.011  38.621  -6.757  1.00  0.89           C  
ATOM   1641  NZ  LYS A 105      -6.720  37.399  -7.219  1.00  0.89           N1+
ATOM   1642  H   LYS A 105      -2.633  40.508  -2.965  1.00  0.89           H  
ATOM   1643  HA  LYS A 105      -3.831  42.293  -4.988  1.00  0.89           H  
ATOM   1644 1HB  LYS A 105      -4.100  39.784  -5.121  1.00  0.89           H  
ATOM   1645 2HB  LYS A 105      -5.023  39.835  -3.616  1.00  0.89           H  
ATOM   1646 1HG  LYS A 105      -6.717  41.248  -4.688  1.00  0.89           H  
ATOM   1647 2HG  LYS A 105      -5.806  41.206  -6.202  1.00  0.89           H  
ATOM   1648 1HD  LYS A 105      -6.802  38.704  -4.783  1.00  0.89           H  
ATOM   1649 2HD  LYS A 105      -7.763  39.562  -5.994  1.00  0.89           H  
ATOM   1650 1HE  LYS A 105      -5.892  39.295  -7.600  1.00  0.89           H  
ATOM   1651 2HE  LYS A 105      -5.025  38.337  -6.391  1.00  0.89           H  
ATOM   1652 1HZ  LYS A 105      -6.151  36.973  -7.965  1.00  0.89           H  
ATOM   1653 2HZ  LYS A 105      -6.822  36.751  -6.460  1.00  0.89           H  
ATOM   1654 3HZ  LYS A 105      -7.621  37.637  -7.584  1.00  0.89           H  
ATOM   1655  N   GLY A 106      -5.315  43.678  -3.576  1.00  1.04           N  
ATOM   1656  CA  GLY A 106      -6.189  44.510  -2.760  1.00  1.04           C  
ATOM   1657  C   GLY A 106      -7.653  44.213  -3.082  1.00  1.04           C  
ATOM   1658  O   GLY A 106      -7.970  43.195  -3.697  1.00  1.04           O  
ATOM   1659  H   GLY A 106      -4.999  44.033  -4.478  1.00  1.04           H  
ATOM   1660 1HA  GLY A 106      -5.995  44.337  -1.702  1.00  1.04           H  
ATOM   1661 2HA  GLY A 106      -5.981  45.560  -2.957  1.00  1.04           H  
ATOM   1662  N   GLY A 107      -8.535  45.120  -2.698  1.00  1.18           N  
ATOM   1663  CA  GLY A 107      -9.971  44.976  -2.890  1.00  1.18           C  
ATOM   1664  C   GLY A 107     -10.619  44.274  -1.695  1.00  1.18           C  
ATOM   1665  O   GLY A 107      -9.920  43.856  -0.767  1.00  1.18           O  
ATOM   1666  H   GLY A 107      -8.193  45.953  -2.225  1.00  1.18           H  
ATOM   1667 1HA  GLY A 107     -10.388  45.975  -3.014  1.00  1.18           H  
ATOM   1668 2HA  GLY A 107     -10.164  44.417  -3.804  1.00  1.18           H  
ATOM   1669  N   PRO A 108     -11.950  44.139  -1.689  1.00  1.28           N  
ATOM   1670  CA  PRO A 108     -12.726  43.556  -0.618  1.00  1.28           C  
ATOM   1671  C   PRO A 108     -12.219  42.177  -0.271  1.00  1.28           C  
ATOM   1672  O   PRO A 108     -11.950  41.363  -1.156  1.00  1.28           O  
ATOM   1673  CB  PRO A 108     -14.130  43.491  -1.226  1.00  1.28           C  
ATOM   1674  CG  PRO A 108     -14.150  44.603  -2.249  1.00  1.28           C  
ATOM   1675  CD  PRO A 108     -12.759  44.597  -2.842  1.00  1.28           C  
ATOM   1676  HA  PRO A 108     -12.694  44.221   0.262  1.00  1.28           H  
ATOM   1677 1HB  PRO A 108     -14.296  42.497  -1.671  1.00  1.28           H  
ATOM   1678 2HB  PRO A 108     -14.886  43.618  -0.441  1.00  1.28           H  
ATOM   1679 1HG  PRO A 108     -14.933  44.416  -3.000  1.00  1.28           H  
ATOM   1680 2HG  PRO A 108     -14.400  45.557  -1.761  1.00  1.28           H  
ATOM   1681 1HD  PRO A 108     -12.689  43.879  -3.674  1.00  1.28           H  
ATOM   1682 2HD  PRO A 108     -12.515  45.615  -3.147  1.00  1.28           H  
ATOM   1683  N   GLY A 109     -12.120  41.902   1.017  1.00  1.31           N  
ATOM   1684  CA  GLY A 109     -11.648  40.615   1.501  1.00  1.31           C  
ATOM   1685  C   GLY A 109     -10.135  40.573   1.726  1.00  1.31           C  
ATOM   1686  O   GLY A 109      -9.639  39.647   2.364  1.00  1.31           O  
ATOM   1687  H   GLY A 109     -12.364  42.614   1.691  1.00  1.31           H  
ATOM   1688 1HA  GLY A 109     -12.157  40.374   2.434  1.00  1.31           H  
ATOM   1689 2HA  GLY A 109     -11.922  39.841   0.786  1.00  1.31           H  
ATOM   1690  N   HIS A 110      -9.406  41.591   1.261  1.00  1.26           N  
ATOM   1691  CA  HIS A 110      -7.957  41.592   1.426  1.00  1.26           C  
ATOM   1692  C   HIS A 110      -7.494  42.717   2.351  1.00  1.26           C  
ATOM   1693  O   HIS A 110      -8.219  43.684   2.577  1.00  1.26           O  
ATOM   1694  CB  HIS A 110      -7.285  41.677   0.063  1.00  1.26           C  
ATOM   1695  CG  HIS A 110      -7.598  40.487  -0.805  1.00  1.26           C  
ATOM   1696  CD2 HIS A 110      -8.352  40.373  -1.923  1.00  1.26           C  
ATOM   1697  ND1 HIS A 110      -7.114  39.218  -0.534  1.00  1.26           N  
ATOM   1698  CE1 HIS A 110      -7.559  38.374  -1.447  1.00  1.26           C  
ATOM   1699  NE2 HIS A 110      -8.315  39.042  -2.303  1.00  1.26           N  
ATOM   1700  H   HIS A 110      -9.839  42.349   0.727  1.00  1.26           H  
ATOM   1701  HA  HIS A 110      -7.642  40.654   1.881  1.00  1.26           H  
ATOM   1702 1HB  HIS A 110      -7.617  42.579  -0.457  1.00  1.26           H  
ATOM   1703 2HB  HIS A 110      -6.210  41.744   0.189  1.00  1.26           H  
ATOM   1704  HD1 HIS A 110      -6.540  38.950   0.243  1.00  1.26           H  
ATOM   1705  HD2 HIS A 110      -8.931  41.097  -2.500  1.00  1.26           H  
ATOM   1706  HE1 HIS A 110      -7.288  37.319  -1.398  1.00  1.26           H  
ATOM   1707  N   GLU A 111      -6.288  42.568   2.913  1.00  1.17           N  
ATOM   1708  CA  GLU A 111      -5.738  43.540   3.871  1.00  1.17           C  
ATOM   1709  C   GLU A 111      -5.463  44.955   3.356  1.00  1.17           C  
ATOM   1710  O   GLU A 111      -5.671  45.914   4.102  1.00  1.17           O  
ATOM   1711  CB  GLU A 111      -4.415  43.030   4.459  1.00  1.17           C  
ATOM   1712  CG  GLU A 111      -4.520  41.838   5.405  1.00  1.17           C  
ATOM   1713  CD  GLU A 111      -3.179  41.413   6.071  1.00  1.17           C  
ATOM   1714  OE1 GLU A 111      -2.120  41.947   5.754  1.00  1.17           O  
ATOM   1715  OE2 GLU A 111      -3.242  40.558   6.924  1.00  1.17           O1-
ATOM   1716  H   GLU A 111      -5.743  41.750   2.681  1.00  1.17           H  
ATOM   1717  HA  GLU A 111      -6.457  43.630   4.685  1.00  1.17           H  
ATOM   1718 1HB  GLU A 111      -3.745  42.753   3.648  1.00  1.17           H  
ATOM   1719 2HB  GLU A 111      -3.947  43.842   4.985  1.00  1.17           H  
ATOM   1720 1HG  GLU A 111      -5.231  42.089   6.191  1.00  1.17           H  
ATOM   1721 2HG  GLU A 111      -4.924  40.993   4.851  1.00  1.17           H  
ATOM   1722  N   GLU A 112      -5.004  45.055   2.100  1.00  1.07           N  
ATOM   1723  CA  GLU A 112      -4.543  46.303   1.474  1.00  1.07           C  
ATOM   1724  C   GLU A 112      -3.235  46.751   2.160  1.00  1.07           C  
ATOM   1725  O   GLU A 112      -3.112  46.627   3.375  1.00  1.07           O  
ATOM   1726  CB  GLU A 112      -5.580  47.439   1.555  1.00  1.07           C  
ATOM   1727  CG  GLU A 112      -6.884  47.255   0.774  1.00  1.07           C  
ATOM   1728  CD  GLU A 112      -6.715  47.344  -0.695  1.00  1.07           C  
ATOM   1729  OE1 GLU A 112      -5.613  47.452  -1.149  1.00  1.07           O  
ATOM   1730  OE2 GLU A 112      -7.707  47.362  -1.383  1.00  1.07           O1-
ATOM   1731  H   GLU A 112      -4.929  44.199   1.570  1.00  1.07           H  
ATOM   1732  HA  GLU A 112      -4.362  46.088   0.427  1.00  1.07           H  
ATOM   1733 1HB  GLU A 112      -5.837  47.670   2.574  1.00  1.07           H  
ATOM   1734 2HB  GLU A 112      -5.124  48.346   1.158  1.00  1.07           H  
ATOM   1735 1HG  GLU A 112      -7.303  46.276   1.020  1.00  1.07           H  
ATOM   1736 2HG  GLU A 112      -7.594  48.013   1.097  1.00  1.07           H  
ATOM   1737  N   PRO A 113      -2.213  47.198   1.420  1.00  0.99           N  
ATOM   1738  CA  PRO A 113      -0.947  47.642   1.964  1.00  0.99           C  
ATOM   1739  C   PRO A 113      -1.206  48.931   2.695  1.00  0.99           C  
ATOM   1740  O   PRO A 113      -2.089  49.667   2.280  1.00  0.99           O  
ATOM   1741  CB  PRO A 113      -0.099  47.833   0.712  1.00  0.99           C  
ATOM   1742  CG  PRO A 113      -1.088  48.152  -0.381  1.00  0.99           C  
ATOM   1743  CD  PRO A 113      -2.352  47.386  -0.024  1.00  0.99           C  
ATOM   1744  HA  PRO A 113      -0.517  46.899   2.626  1.00  0.99           H  
ATOM   1745 1HB  PRO A 113       0.616  48.642   0.874  1.00  0.99           H  
ATOM   1746 2HB  PRO A 113       0.480  46.917   0.523  1.00  0.99           H  
ATOM   1747 1HG  PRO A 113      -1.259  49.240  -0.438  1.00  0.99           H  
ATOM   1748 2HG  PRO A 113      -0.669  47.847  -1.352  1.00  0.99           H  
ATOM   1749 1HD  PRO A 113      -3.227  48.019  -0.254  1.00  0.99           H  
ATOM   1750 2HD  PRO A 113      -2.381  46.443  -0.554  1.00  0.99           H  
ATOM   1751  N   GLN A 114      -0.440  49.246   3.731  1.00  0.93           N  
ATOM   1752  CA  GLN A 114      -0.624  50.536   4.378  1.00  0.93           C  
ATOM   1753  C   GLN A 114       0.688  51.305   4.401  1.00  0.93           C  
ATOM   1754  O   GLN A 114       1.738  50.789   4.793  1.00  0.93           O  
ATOM   1755  CB  GLN A 114      -1.184  50.369   5.787  1.00  0.93           C  
ATOM   1756  CG  GLN A 114      -1.527  51.681   6.444  1.00  0.93           C  
ATOM   1757  CD  GLN A 114      -2.134  51.535   7.825  1.00  0.93           C  
ATOM   1758  NE2 GLN A 114      -3.028  52.474   8.125  1.00  0.93           N  
ATOM   1759  OE1 GLN A 114      -1.829  50.616   8.618  1.00  0.93           O  
ATOM   1760  H   GLN A 114       0.250  48.585   4.088  1.00  0.93           H  
ATOM   1761  HA  GLN A 114      -1.337  51.119   3.800  1.00  0.93           H  
ATOM   1762 1HB  GLN A 114      -2.085  49.756   5.751  1.00  0.93           H  
ATOM   1763 2HB  GLN A 114      -0.453  49.850   6.410  1.00  0.93           H  
ATOM   1764 1HG  GLN A 114      -0.651  52.304   6.507  1.00  0.93           H  
ATOM   1765 2HG  GLN A 114      -2.268  52.175   5.815  1.00  0.93           H  
ATOM   1766 1HE2 GLN A 114      -3.499  52.482   9.003  1.00  0.93           H  
ATOM   1767 2HE2 GLN A 114      -3.237  53.188   7.457  1.00  0.93           H  
ATOM   1768  N   LEU A 115       0.637  52.563   4.001  1.00  0.88           N  
ATOM   1769  CA  LEU A 115       1.859  53.344   3.897  1.00  0.88           C  
ATOM   1770  C   LEU A 115       2.266  54.001   5.215  1.00  0.88           C  
ATOM   1771  O   LEU A 115       1.967  55.166   5.467  1.00  0.88           O  
ATOM   1772  CB  LEU A 115       1.693  54.381   2.797  1.00  0.88           C  
ATOM   1773  CG  LEU A 115       1.351  53.785   1.416  1.00  0.88           C  
ATOM   1774  CD1 LEU A 115       1.201  54.908   0.406  1.00  0.88           C  
ATOM   1775  CD2 LEU A 115       2.428  52.788   1.008  1.00  0.88           C  
ATOM   1776  H   LEU A 115      -0.244  52.966   3.721  1.00  0.88           H  
ATOM   1777  HA  LEU A 115       2.662  52.678   3.597  1.00  0.88           H  
ATOM   1778 1HB  LEU A 115       0.907  55.076   3.078  1.00  0.88           H  
ATOM   1779 2HB  LEU A 115       2.626  54.927   2.695  1.00  0.88           H  
ATOM   1780  HG  LEU A 115       0.396  53.265   1.476  1.00  0.88           H  
ATOM   1781 1HD1 LEU A 115       0.940  54.488  -0.567  1.00  0.88           H  
ATOM   1782 2HD1 LEU A 115       0.416  55.587   0.727  1.00  0.88           H  
ATOM   1783 3HD1 LEU A 115       2.142  55.453   0.325  1.00  0.88           H  
ATOM   1784 1HD2 LEU A 115       2.176  52.354   0.037  1.00  0.88           H  
ATOM   1785 2HD2 LEU A 115       3.379  53.290   0.939  1.00  0.88           H  
ATOM   1786 3HD2 LEU A 115       2.490  51.998   1.752  1.00  0.88           H  
ATOM   1787  N   MET A 116       2.919  53.202   6.051  1.00  0.84           N  
ATOM   1788  CA  MET A 116       3.381  53.573   7.393  1.00  0.84           C  
ATOM   1789  C   MET A 116       4.864  53.928   7.399  1.00  0.84           C  
ATOM   1790  O   MET A 116       5.597  53.591   6.467  1.00  0.84           O  
ATOM   1791  CB  MET A 116       3.119  52.426   8.369  1.00  0.84           C  
ATOM   1792  CG  MET A 116       1.657  52.017   8.432  1.00  0.84           C  
ATOM   1793  SD  MET A 116       0.582  53.287   9.140  1.00  0.84           S  
ATOM   1794  CE  MET A 116       0.933  53.091  10.893  1.00  0.84           C  
ATOM   1795  H   MET A 116       3.065  52.248   5.718  1.00  0.84           H  
ATOM   1796  HA  MET A 116       2.829  54.452   7.714  1.00  0.84           H  
ATOM   1797 1HB  MET A 116       3.708  51.561   8.069  1.00  0.84           H  
ATOM   1798 2HB  MET A 116       3.445  52.713   9.371  1.00  0.84           H  
ATOM   1799 1HG  MET A 116       1.331  51.793   7.428  1.00  0.84           H  
ATOM   1800 2HG  MET A 116       1.532  51.125   9.019  1.00  0.84           H  
ATOM   1801 1HE  MET A 116       0.341  53.806  11.468  1.00  0.84           H  
ATOM   1802 2HE  MET A 116       0.672  52.076  11.203  1.00  0.84           H  
ATOM   1803 3HE  MET A 116       1.998  53.264  11.074  1.00  0.84           H  
ATOM   1804  N   GLN A 117       5.304  54.619   8.443  1.00  0.80           N  
ATOM   1805  CA  GLN A 117       6.710  54.945   8.627  1.00  0.80           C  
ATOM   1806  C   GLN A 117       7.387  54.043   9.638  1.00  0.80           C  
ATOM   1807  O   GLN A 117       6.840  53.707  10.682  1.00  0.80           O  
ATOM   1808  CB  GLN A 117       6.882  56.408   9.028  1.00  0.80           C  
ATOM   1809  CG  GLN A 117       8.267  56.854   9.362  1.00  0.80           C  
ATOM   1810  CD  GLN A 117       8.322  58.324   9.597  1.00  0.80           C  
ATOM   1811  NE2 GLN A 117       8.952  58.760  10.689  1.00  0.80           N  
ATOM   1812  OE1 GLN A 117       7.776  59.081   8.792  1.00  0.80           O  
ATOM   1813  H   GLN A 117       4.669  54.917   9.183  1.00  0.80           H  
ATOM   1814  HA  GLN A 117       7.218  54.802   7.677  1.00  0.80           H  
ATOM   1815 1HB  GLN A 117       6.531  57.034   8.245  1.00  0.80           H  
ATOM   1816 2HB  GLN A 117       6.304  56.599   9.829  1.00  0.80           H  
ATOM   1817 1HG  GLN A 117       8.574  56.350  10.276  1.00  0.80           H  
ATOM   1818 2HG  GLN A 117       8.917  56.616   8.596  1.00  0.80           H  
ATOM   1819 1HE2 GLN A 117       8.987  59.743  10.887  1.00  0.80           H  
ATOM   1820 2HE2 GLN A 117       9.364  58.114  11.333  1.00  0.80           H  
ATOM   1821  N   SER A 118       8.580  53.640   9.277  1.00  0.77           N  
ATOM   1822  CA  SER A 118       9.482  52.850  10.083  1.00  0.77           C  
ATOM   1823  C   SER A 118      10.843  53.114   9.481  1.00  0.77           C  
ATOM   1824  O   SER A 118      10.923  53.514   8.322  1.00  0.77           O  
ATOM   1825  CB  SER A 118       9.138  51.381  10.001  1.00  0.77           C  
ATOM   1826  OG  SER A 118       9.401  50.888   8.716  1.00  0.77           O  
ATOM   1827  H   SER A 118       8.913  53.948   8.382  1.00  0.77           H  
ATOM   1828  HA  SER A 118       9.465  53.191  11.122  1.00  0.77           H  
ATOM   1829 1HB  SER A 118       9.723  50.831  10.731  1.00  0.77           H  
ATOM   1830 2HB  SER A 118       8.085  51.235  10.245  1.00  0.77           H  
ATOM   1831  HG  SER A 118      10.370  50.809   8.659  1.00  0.77           H  
ATOM   1832  N   TYR A 119      11.901  52.837  10.197  1.00  0.75           N  
ATOM   1833  CA  TYR A 119      13.222  53.054   9.636  1.00  0.75           C  
ATOM   1834  C   TYR A 119      13.328  52.318   8.310  1.00  0.75           C  
ATOM   1835  O   TYR A 119      13.020  51.137   8.205  1.00  0.75           O  
ATOM   1836  CB  TYR A 119      14.250  52.625  10.684  1.00  0.75           C  
ATOM   1837  CG  TYR A 119      15.700  52.761  10.397  1.00  0.75           C  
ATOM   1838  CD1 TYR A 119      16.258  54.015  10.351  1.00  0.75           C  
ATOM   1839  CD2 TYR A 119      16.506  51.637  10.292  1.00  0.75           C  
ATOM   1840  CE1 TYR A 119      17.608  54.166  10.180  1.00  0.75           C  
ATOM   1841  CE2 TYR A 119      17.873  51.781  10.123  1.00  0.75           C  
ATOM   1842  CZ  TYR A 119      18.427  53.051  10.068  1.00  0.75           C  
ATOM   1843  OH  TYR A 119      19.793  53.216   9.905  1.00  0.75           O  
ATOM   1844  H   TYR A 119      11.784  52.541  11.160  1.00  0.75           H  
ATOM   1845  HA  TYR A 119      13.353  54.120   9.443  1.00  0.75           H  
ATOM   1846 1HB  TYR A 119      14.078  53.223  11.548  1.00  0.75           H  
ATOM   1847 2HB  TYR A 119      14.062  51.602  10.975  1.00  0.75           H  
ATOM   1848  HD1 TYR A 119      15.624  54.897  10.452  1.00  0.75           H  
ATOM   1849  HD2 TYR A 119      16.071  50.644  10.354  1.00  0.75           H  
ATOM   1850  HE1 TYR A 119      18.029  55.165  10.142  1.00  0.75           H  
ATOM   1851  HE2 TYR A 119      18.509  50.897  10.043  1.00  0.75           H  
ATOM   1852  HH  TYR A 119      20.010  54.170   9.895  1.00  0.75           H  
ATOM   1853  N   GLY A 120      13.726  53.035   7.276  1.00  0.73           N  
ATOM   1854  CA  GLY A 120      13.843  52.442   5.953  1.00  0.73           C  
ATOM   1855  C   GLY A 120      12.549  52.394   5.140  1.00  0.73           C  
ATOM   1856  O   GLY A 120      12.543  51.849   4.045  1.00  0.73           O  
ATOM   1857  H   GLY A 120      13.944  54.011   7.420  1.00  0.73           H  
ATOM   1858 1HA  GLY A 120      14.570  53.012   5.388  1.00  0.73           H  
ATOM   1859 2HA  GLY A 120      14.242  51.436   6.048  1.00  0.73           H  
ATOM   1860  N   TRP A 121      11.454  52.980   5.624  1.00  0.73           N  
ATOM   1861  CA  TRP A 121      10.181  52.968   4.877  1.00  0.73           C  
ATOM   1862  C   TRP A 121      10.333  53.515   3.465  1.00  0.73           C  
ATOM   1863  O   TRP A 121       9.608  53.129   2.556  1.00  0.73           O  
ATOM   1864  CB  TRP A 121       9.135  53.823   5.563  1.00  0.73           C  
ATOM   1865  CG  TRP A 121       9.445  55.290   5.535  1.00  0.73           C  
ATOM   1866  CD1 TRP A 121      10.117  55.993   6.441  1.00  0.73           C  
ATOM   1867  CD2 TRP A 121       9.064  56.223   4.530  1.00  0.73           C  
ATOM   1868  CE2 TRP A 121       9.536  57.466   4.930  1.00  0.73           C  
ATOM   1869  CE3 TRP A 121       8.378  56.108   3.355  1.00  0.73           C  
ATOM   1870  NE1 TRP A 121      10.167  57.308   6.087  1.00  0.73           N  
ATOM   1871  CZ2 TRP A 121       9.331  58.584   4.197  1.00  0.73           C  
ATOM   1872  CZ3 TRP A 121       8.175  57.220   2.610  1.00  0.73           C  
ATOM   1873  CH2 TRP A 121       8.636  58.433   3.023  1.00  0.73           C  
ATOM   1874  H   TRP A 121      11.475  53.389   6.556  1.00  0.73           H  
ATOM   1875  HA  TRP A 121       9.823  51.940   4.821  1.00  0.73           H  
ATOM   1876 1HB  TRP A 121       8.165  53.668   5.085  1.00  0.73           H  
ATOM   1877 2HB  TRP A 121       9.038  53.498   6.578  1.00  0.73           H  
ATOM   1878  HD1 TRP A 121      10.544  55.588   7.331  1.00  0.73           H  
ATOM   1879  HE1 TRP A 121      10.614  58.041   6.615  1.00  0.73           H  
ATOM   1880  HE3 TRP A 121       8.013  55.140   3.034  1.00  0.73           H  
ATOM   1881  HZ2 TRP A 121       9.695  59.560   4.514  1.00  0.73           H  
ATOM   1882  HZ3 TRP A 121       7.639  57.100   1.691  1.00  0.73           H  
ATOM   1883  HH2 TRP A 121       8.453  59.290   2.422  1.00  0.73           H  
ATOM   1884  N   ASN A 122      11.306  54.399   3.272  1.00  0.73           N  
ATOM   1885  CA  ASN A 122      11.571  55.027   1.994  1.00  0.73           C  
ATOM   1886  C   ASN A 122      12.100  54.029   0.971  1.00  0.73           C  
ATOM   1887  O   ASN A 122      12.144  54.311  -0.231  1.00  0.73           O  
ATOM   1888  CB  ASN A 122      12.541  56.172   2.181  1.00  0.73           C  
ATOM   1889  CG  ASN A 122      13.862  55.712   2.780  1.00  0.73           C  
ATOM   1890  ND2 ASN A 122      14.886  55.749   1.996  1.00  0.73           N  
ATOM   1891  OD1 ASN A 122      13.940  55.303   3.949  1.00  0.73           O  
ATOM   1892  H   ASN A 122      11.860  54.663   4.071  1.00  0.73           H  
ATOM   1893  HA  ASN A 122      10.634  55.424   1.603  1.00  0.73           H  
ATOM   1894 1HB  ASN A 122      12.730  56.660   1.235  1.00  0.73           H  
ATOM   1895 2HB  ASN A 122      12.096  56.915   2.846  1.00  0.73           H  
ATOM   1896 1HD2 ASN A 122      15.802  55.455   2.323  1.00  0.73           H  
ATOM   1897 2HD2 ASN A 122      14.787  56.085   1.065  1.00  0.73           H  
ATOM   1898  N   LEU A 123      12.504  52.859   1.447  1.00  0.73           N  
ATOM   1899  CA  LEU A 123      13.018  51.810   0.609  1.00  0.73           C  
ATOM   1900  C   LEU A 123      11.880  50.837   0.268  1.00  0.73           C  
ATOM   1901  O   LEU A 123      12.103  49.860  -0.441  1.00  0.73           O  
ATOM   1902  CB  LEU A 123      14.129  51.056   1.359  1.00  0.73           C  
ATOM   1903  CG  LEU A 123      15.305  51.918   1.872  1.00  0.73           C  
ATOM   1904  CD1 LEU A 123      16.283  51.023   2.603  1.00  0.73           C  
ATOM   1905  CD2 LEU A 123      15.947  52.661   0.739  1.00  0.73           C  
ATOM   1906  H   LEU A 123      12.442  52.670   2.441  1.00  0.73           H  
ATOM   1907  HA  LEU A 123      13.412  52.237  -0.309  1.00  0.73           H  
ATOM   1908 1HB  LEU A 123      13.685  50.554   2.215  1.00  0.73           H  
ATOM   1909 2HB  LEU A 123      14.546  50.297   0.698  1.00  0.73           H  
ATOM   1910  HG  LEU A 123      14.928  52.645   2.594  1.00  0.73           H  
ATOM   1911 1HD1 LEU A 123      17.106  51.623   2.986  1.00  0.73           H  
ATOM   1912 2HD1 LEU A 123      15.767  50.532   3.430  1.00  0.73           H  
ATOM   1913 3HD1 LEU A 123      16.681  50.272   1.919  1.00  0.73           H  
ATOM   1914 1HD2 LEU A 123      16.765  53.277   1.128  1.00  0.73           H  
ATOM   1915 2HD2 LEU A 123      16.335  51.960   0.013  1.00  0.73           H  
ATOM   1916 3HD2 LEU A 123      15.206  53.292   0.274  1.00  0.73           H  
ATOM   1917  N   VAL A 124      10.662  51.091   0.784  1.00  0.74           N  
ATOM   1918  CA  VAL A 124       9.529  50.189   0.578  1.00  0.74           C  
ATOM   1919  C   VAL A 124       8.505  50.707  -0.416  1.00  0.74           C  
ATOM   1920  O   VAL A 124       7.879  51.756  -0.205  1.00  0.74           O  
ATOM   1921  CB  VAL A 124       8.787  49.934   1.906  1.00  0.74           C  
ATOM   1922  CG1 VAL A 124       7.593  49.041   1.666  1.00  0.74           C  
ATOM   1923  CG2 VAL A 124       9.714  49.296   2.900  1.00  0.74           C  
ATOM   1924  H   VAL A 124      10.498  51.922   1.346  1.00  0.74           H  
ATOM   1925  HA  VAL A 124       9.910  49.245   0.209  1.00  0.74           H  
ATOM   1926  HB  VAL A 124       8.424  50.881   2.304  1.00  0.74           H  
ATOM   1927 1HG1 VAL A 124       7.063  48.869   2.605  1.00  0.74           H  
ATOM   1928 2HG1 VAL A 124       6.932  49.532   0.961  1.00  0.74           H  
ATOM   1929 3HG1 VAL A 124       7.928  48.093   1.252  1.00  0.74           H  
ATOM   1930 1HG2 VAL A 124       9.190  49.127   3.837  1.00  0.74           H  
ATOM   1931 2HG2 VAL A 124      10.068  48.350   2.518  1.00  0.74           H  
ATOM   1932 3HG2 VAL A 124      10.560  49.964   3.071  1.00  0.74           H  
ATOM   1933  N   HIS A 125       8.297  49.922  -1.469  1.00  0.76           N  
ATOM   1934  CA  HIS A 125       7.365  50.280  -2.523  1.00  0.76           C  
ATOM   1935  C   HIS A 125       6.323  49.179  -2.692  1.00  0.76           C  
ATOM   1936  O   HIS A 125       6.622  48.113  -3.241  1.00  0.76           O  
ATOM   1937  CB  HIS A 125       8.145  50.492  -3.817  1.00  0.76           C  
ATOM   1938  CG  HIS A 125       9.230  51.530  -3.628  1.00  0.76           C  
ATOM   1939  CD2 HIS A 125      10.573  51.381  -3.482  1.00  0.76           C  
ATOM   1940  ND1 HIS A 125       8.979  52.896  -3.540  1.00  0.76           N  
ATOM   1941  CE1 HIS A 125      10.123  53.531  -3.347  1.00  0.76           C  
ATOM   1942  NE2 HIS A 125      11.106  52.641  -3.313  1.00  0.76           N  
ATOM   1943  H   HIS A 125       8.865  49.076  -1.556  1.00  0.76           H  
ATOM   1944  HA  HIS A 125       6.846  51.204  -2.272  1.00  0.76           H  
ATOM   1945 1HB  HIS A 125       8.607  49.553  -4.129  1.00  0.76           H  
ATOM   1946 2HB  HIS A 125       7.472  50.822  -4.608  1.00  0.76           H  
ATOM   1947  HD1 HIS A 125       8.082  53.397  -3.587  1.00  0.76           H  
ATOM   1948  HD2 HIS A 125      11.224  50.501  -3.472  1.00  0.76           H  
ATOM   1949  HE1 HIS A 125      10.141  54.614  -3.241  1.00  0.76           H  
ATOM   1950  N   MET A 126       5.108  49.432  -2.203  1.00  0.77           N  
ATOM   1951  CA  MET A 126       4.055  48.425  -2.262  1.00  0.77           C  
ATOM   1952  C   MET A 126       3.022  48.701  -3.341  1.00  0.77           C  
ATOM   1953  O   MET A 126       2.727  49.858  -3.641  1.00  0.77           O  
ATOM   1954  CB  MET A 126       3.365  48.264  -0.915  1.00  0.77           C  
ATOM   1955  CG  MET A 126       4.259  47.685   0.159  1.00  0.77           C  
ATOM   1956  SD  MET A 126       3.408  47.369   1.710  1.00  0.77           S  
ATOM   1957  CE  MET A 126       3.228  48.989   2.394  1.00  0.77           C  
ATOM   1958  H   MET A 126       4.920  50.327  -1.777  1.00  0.77           H  
ATOM   1959  HA  MET A 126       4.524  47.485  -2.496  1.00  0.77           H  
ATOM   1960 1HB  MET A 126       2.991  49.226  -0.575  1.00  0.77           H  
ATOM   1961 2HB  MET A 126       2.508  47.595  -1.032  1.00  0.77           H  
ATOM   1962 1HG  MET A 126       4.683  46.747  -0.198  1.00  0.77           H  
ATOM   1963 2HG  MET A 126       5.066  48.366   0.347  1.00  0.77           H  
ATOM   1964 1HE  MET A 126       2.715  48.918   3.352  1.00  0.77           H  
ATOM   1965 2HE  MET A 126       4.211  49.432   2.536  1.00  0.77           H  
ATOM   1966 3HE  MET A 126       2.648  49.609   1.720  1.00  0.77           H  
ATOM   1967  N   LYS A 127       2.447  47.624  -3.879  1.00  0.79           N  
ATOM   1968  CA  LYS A 127       1.396  47.704  -4.894  1.00  0.79           C  
ATOM   1969  C   LYS A 127       0.171  46.830  -4.580  1.00  0.79           C  
ATOM   1970  O   LYS A 127       0.308  45.619  -4.380  1.00  0.79           O  
ATOM   1971  CB  LYS A 127       2.011  47.278  -6.230  1.00  0.79           C  
ATOM   1972  CG  LYS A 127       1.088  47.330  -7.437  1.00  0.79           C  
ATOM   1973  CD  LYS A 127       1.852  46.983  -8.723  1.00  0.79           C  
ATOM   1974  CE  LYS A 127       0.948  47.055  -9.941  1.00  0.79           C  
ATOM   1975  NZ  LYS A 127       1.678  46.771 -11.210  1.00  0.79           N1+
ATOM   1976  H   LYS A 127       2.812  46.713  -3.601  1.00  0.79           H  
ATOM   1977  HA  LYS A 127       1.058  48.740  -4.961  1.00  0.79           H  
ATOM   1978 1HB  LYS A 127       2.880  47.903  -6.443  1.00  0.79           H  
ATOM   1979 2HB  LYS A 127       2.367  46.257  -6.138  1.00  0.79           H  
ATOM   1980 1HG  LYS A 127       0.279  46.609  -7.305  1.00  0.79           H  
ATOM   1981 2HG  LYS A 127       0.656  48.325  -7.526  1.00  0.79           H  
ATOM   1982 1HD  LYS A 127       2.687  47.672  -8.854  1.00  0.79           H  
ATOM   1983 2HD  LYS A 127       2.246  45.970  -8.646  1.00  0.79           H  
ATOM   1984 1HE  LYS A 127       0.166  46.332  -9.828  1.00  0.79           H  
ATOM   1985 2HE  LYS A 127       0.506  48.048 -10.000  1.00  0.79           H  
ATOM   1986 1HZ  LYS A 127       1.030  46.825 -11.984  1.00  0.79           H  
ATOM   1987 2HZ  LYS A 127       2.413  47.449 -11.338  1.00  0.79           H  
ATOM   1988 3HZ  LYS A 127       2.075  45.846 -11.170  1.00  0.79           H  
ATOM   1989  N   SER A 128      -1.038  47.442  -4.559  1.00  0.79           N  
ATOM   1990  CA  SER A 128      -2.273  46.672  -4.312  1.00  0.79           C  
ATOM   1991  C   SER A 128      -2.925  46.161  -5.617  1.00  0.79           C  
ATOM   1992  O   SER A 128      -3.751  45.237  -5.641  1.00  0.79           O  
ATOM   1993  CB  SER A 128      -3.280  47.539  -3.602  1.00  0.79           C  
ATOM   1994  OG  SER A 128      -3.737  48.550  -4.450  1.00  0.79           O  
ATOM   1995  H   SER A 128      -1.115  48.463  -4.685  1.00  0.79           H  
ATOM   1996  HA  SER A 128      -2.028  45.820  -3.682  1.00  0.79           H  
ATOM   1997 1HB  SER A 128      -4.111  46.937  -3.259  1.00  0.79           H  
ATOM   1998 2HB  SER A 128      -2.828  47.989  -2.739  1.00  0.79           H  
ATOM   1999  HG  SER A 128      -2.992  49.170  -4.564  1.00  0.79           H  
ATOM   2000  N   GLY A 129      -2.586  46.796  -6.735  1.00  0.78           N  
ATOM   2001  CA  GLY A 129      -3.201  46.472  -8.029  1.00  0.78           C  
ATOM   2002  C   GLY A 129      -2.508  45.313  -8.731  1.00  0.78           C  
ATOM   2003  O   GLY A 129      -2.071  45.445  -9.876  1.00  0.78           O  
ATOM   2004  H   GLY A 129      -1.899  47.529  -6.677  1.00  0.78           H  
ATOM   2005 1HA  GLY A 129      -4.252  46.226  -7.874  1.00  0.78           H  
ATOM   2006 2HA  GLY A 129      -3.175  47.352  -8.668  1.00  0.78           H  
ATOM   2007  N   VAL A 130      -2.359  44.206  -8.024  1.00  0.76           N  
ATOM   2008  CA  VAL A 130      -1.592  43.083  -8.534  1.00  0.76           C  
ATOM   2009  C   VAL A 130      -2.050  41.718  -8.057  1.00  0.76           C  
ATOM   2010  O   VAL A 130      -2.233  41.492  -6.865  1.00  0.76           O  
ATOM   2011  CB  VAL A 130      -0.128  43.306  -8.106  1.00  0.76           C  
ATOM   2012  CG1 VAL A 130      -0.092  43.397  -6.610  1.00  0.76           C  
ATOM   2013  CG2 VAL A 130       0.792  42.168  -8.581  1.00  0.76           C  
ATOM   2014  H   VAL A 130      -2.792  44.184  -7.101  1.00  0.76           H  
ATOM   2015  HA  VAL A 130      -1.653  43.100  -9.623  1.00  0.76           H  
ATOM   2016  HB  VAL A 130       0.214  44.248  -8.512  1.00  0.76           H  
ATOM   2017 1HG1 VAL A 130       0.897  43.600  -6.274  1.00  0.76           H  
ATOM   2018 2HG1 VAL A 130      -0.741  44.205  -6.283  1.00  0.76           H  
ATOM   2019 3HG1 VAL A 130      -0.441  42.463  -6.179  1.00  0.76           H  
ATOM   2020 1HG2 VAL A 130       1.810  42.362  -8.257  1.00  0.76           H  
ATOM   2021 2HG2 VAL A 130       0.461  41.231  -8.156  1.00  0.76           H  
ATOM   2022 3HG2 VAL A 130       0.766  42.102  -9.668  1.00  0.76           H  
ATOM   2023  N   ASP A 131      -2.132  40.776  -8.985  1.00  0.74           N  
ATOM   2024  CA  ASP A 131      -2.340  39.393  -8.608  1.00  0.74           C  
ATOM   2025  C   ASP A 131      -0.993  38.742  -8.758  1.00  0.74           C  
ATOM   2026  O   ASP A 131      -0.519  38.514  -9.872  1.00  0.74           O  
ATOM   2027  CB  ASP A 131      -3.394  38.682  -9.446  1.00  0.74           C  
ATOM   2028  CG  ASP A 131      -3.663  37.222  -8.939  1.00  0.74           C  
ATOM   2029  OD1 ASP A 131      -2.786  36.612  -8.333  1.00  0.74           O  
ATOM   2030  OD2 ASP A 131      -4.790  36.765  -9.110  1.00  0.74           O1-
ATOM   2031  H   ASP A 131      -2.010  41.026  -9.956  1.00  0.74           H  
ATOM   2032  HA  ASP A 131      -2.637  39.338  -7.561  1.00  0.74           H  
ATOM   2033 1HB  ASP A 131      -4.322  39.250  -9.431  1.00  0.74           H  
ATOM   2034 2HB  ASP A 131      -3.061  38.632 -10.485  1.00  0.74           H  
ATOM   2035  N   VAL A 132      -0.360  38.467  -7.636  1.00  0.72           N  
ATOM   2036  CA  VAL A 132       1.003  37.982  -7.628  1.00  0.72           C  
ATOM   2037  C   VAL A 132       1.169  36.637  -8.313  1.00  0.72           C  
ATOM   2038  O   VAL A 132       2.248  36.326  -8.813  1.00  0.72           O  
ATOM   2039  CB  VAL A 132       1.503  37.916  -6.180  1.00  0.72           C  
ATOM   2040  CG1 VAL A 132       1.488  39.324  -5.604  1.00  0.72           C  
ATOM   2041  CG2 VAL A 132       0.632  36.985  -5.359  1.00  0.72           C  
ATOM   2042  H   VAL A 132      -0.835  38.640  -6.761  1.00  0.72           H  
ATOM   2043  HA  VAL A 132       1.616  38.712  -8.157  1.00  0.72           H  
ATOM   2044  HB  VAL A 132       2.533  37.560  -6.164  1.00  0.72           H  
ATOM   2045 1HG1 VAL A 132       1.863  39.312  -4.578  1.00  0.72           H  
ATOM   2046 2HG1 VAL A 132       2.127  39.940  -6.222  1.00  0.72           H  
ATOM   2047 3HG1 VAL A 132       0.471  39.725  -5.613  1.00  0.72           H  
ATOM   2048 1HG2 VAL A 132       1.009  36.975  -4.345  1.00  0.72           H  
ATOM   2049 2HG2 VAL A 132      -0.396  37.342  -5.364  1.00  0.72           H  
ATOM   2050 3HG2 VAL A 132       0.667  35.977  -5.770  1.00  0.72           H  
ATOM   2051  N   PHE A 133       0.090  35.871  -8.443  1.00  0.70           N  
ATOM   2052  CA  PHE A 133       0.197  34.562  -9.063  1.00  0.70           C  
ATOM   2053  C   PHE A 133       0.455  34.652 -10.556  1.00  0.70           C  
ATOM   2054  O   PHE A 133       0.866  33.669 -11.177  1.00  0.70           O  
ATOM   2055  CB  PHE A 133      -1.044  33.735  -8.823  1.00  0.70           C  
ATOM   2056  CG  PHE A 133      -1.179  33.209  -7.435  1.00  0.70           C  
ATOM   2057  CD1 PHE A 133      -2.161  33.686  -6.592  1.00  0.70           C  
ATOM   2058  CD2 PHE A 133      -0.330  32.225  -6.974  1.00  0.70           C  
ATOM   2059  CE1 PHE A 133      -2.304  33.173  -5.322  1.00  0.70           C  
ATOM   2060  CE2 PHE A 133      -0.474  31.717  -5.716  1.00  0.70           C  
ATOM   2061  CZ  PHE A 133      -1.461  32.180  -4.888  1.00  0.70           C  
ATOM   2062  H   PHE A 133      -0.833  36.196  -8.118  1.00  0.70           H  
ATOM   2063  HA  PHE A 133       1.039  34.042  -8.612  1.00  0.70           H  
ATOM   2064 1HB  PHE A 133      -1.927  34.342  -9.045  1.00  0.70           H  
ATOM   2065 2HB  PHE A 133      -1.047  32.896  -9.508  1.00  0.70           H  
ATOM   2066  HD1 PHE A 133      -2.834  34.474  -6.952  1.00  0.70           H  
ATOM   2067  HD2 PHE A 133       0.455  31.842  -7.630  1.00  0.70           H  
ATOM   2068  HE1 PHE A 133      -3.087  33.553  -4.666  1.00  0.70           H  
ATOM   2069  HE2 PHE A 133       0.182  30.945  -5.377  1.00  0.70           H  
ATOM   2070  HZ  PHE A 133      -1.570  31.767  -3.885  1.00  0.70           H  
ATOM   2071  N   HIS A 134       0.164  35.808 -11.143  1.00  0.70           N  
ATOM   2072  CA  HIS A 134       0.357  35.995 -12.565  1.00  0.70           C  
ATOM   2073  C   HIS A 134       1.461  37.007 -12.861  1.00  0.70           C  
ATOM   2074  O   HIS A 134       1.624  37.433 -14.004  1.00  0.70           O  
ATOM   2075  CB  HIS A 134      -0.956  36.431 -13.211  1.00  0.70           C  
ATOM   2076  CG  HIS A 134      -2.038  35.386 -13.122  1.00  0.70           C  
ATOM   2077  CD2 HIS A 134      -3.171  35.325 -12.377  1.00  0.70           C  
ATOM   2078  ND1 HIS A 134      -2.009  34.225 -13.870  1.00  0.70           N  
ATOM   2079  CE1 HIS A 134      -3.077  33.498 -13.597  1.00  0.70           C  
ATOM   2080  NE2 HIS A 134      -3.802  34.142 -12.700  1.00  0.70           N  
ATOM   2081  H   HIS A 134      -0.166  36.600 -10.588  1.00  0.70           H  
ATOM   2082  HA  HIS A 134       0.654  35.052 -13.020  1.00  0.70           H  
ATOM   2083 1HB  HIS A 134      -1.316  37.334 -12.710  1.00  0.70           H  
ATOM   2084 2HB  HIS A 134      -0.789  36.675 -14.258  1.00  0.70           H  
ATOM   2085  HD1 HIS A 134      -1.297  33.959 -14.522  1.00  0.70           H  
ATOM   2086  HD2 HIS A 134      -3.616  35.999 -11.645  1.00  0.70           H  
ATOM   2087  HE1 HIS A 134      -3.236  32.541 -14.092  1.00  0.70           H  
ATOM   2088  N   LYS A 135       2.215  37.409 -11.834  1.00  0.69           N  
ATOM   2089  CA  LYS A 135       3.309  38.347 -12.039  1.00  0.69           C  
ATOM   2090  C   LYS A 135       4.537  37.590 -12.547  1.00  0.69           C  
ATOM   2091  O   LYS A 135       4.927  36.616 -11.911  1.00  0.69           O  
ATOM   2092  CB  LYS A 135       3.650  39.086 -10.738  1.00  0.69           C  
ATOM   2093  CG  LYS A 135       4.824  40.052 -10.877  1.00  0.69           C  
ATOM   2094  CD  LYS A 135       5.099  40.861  -9.621  1.00  0.69           C  
ATOM   2095  CE  LYS A 135       6.498  41.490  -9.705  1.00  0.69           C  
ATOM   2096  NZ  LYS A 135       6.653  42.428 -10.857  1.00  0.69           N1+
ATOM   2097  H   LYS A 135       2.066  37.026 -10.898  1.00  0.69           H  
ATOM   2098  HA  LYS A 135       2.985  39.089 -12.758  1.00  0.69           H  
ATOM   2099 1HB  LYS A 135       2.776  39.650 -10.398  1.00  0.69           H  
ATOM   2100 2HB  LYS A 135       3.892  38.360  -9.958  1.00  0.69           H  
ATOM   2101 1HG  LYS A 135       5.711  39.478 -11.105  1.00  0.69           H  
ATOM   2102 2HG  LYS A 135       4.638  40.732 -11.705  1.00  0.69           H  
ATOM   2103 1HD  LYS A 135       4.356  41.653  -9.512  1.00  0.69           H  
ATOM   2104 2HD  LYS A 135       5.050  40.215  -8.743  1.00  0.69           H  
ATOM   2105 1HE  LYS A 135       6.696  42.017  -8.789  1.00  0.69           H  
ATOM   2106 2HE  LYS A 135       7.231  40.695  -9.815  1.00  0.69           H  
ATOM   2107 1HZ  LYS A 135       7.605  42.799 -10.853  1.00  0.69           H  
ATOM   2108 2HZ  LYS A 135       6.494  41.922 -11.717  1.00  0.69           H  
ATOM   2109 3HZ  LYS A 135       6.000  43.187 -10.794  1.00  0.69           H  
ATOM   2110  N   PRO A 136       5.157  37.960 -13.689  1.00  0.68           N  
ATOM   2111  CA  PRO A 136       6.372  37.340 -14.178  1.00  0.68           C  
ATOM   2112  C   PRO A 136       7.416  37.484 -13.100  1.00  0.68           C  
ATOM   2113  O   PRO A 136       7.498  38.539 -12.472  1.00  0.68           O  
ATOM   2114  CB  PRO A 136       6.717  38.195 -15.404  1.00  0.68           C  
ATOM   2115  CG  PRO A 136       5.379  38.743 -15.862  1.00  0.68           C  
ATOM   2116  CD  PRO A 136       4.593  38.987 -14.586  1.00  0.68           C  
ATOM   2117  HA  PRO A 136       6.196  36.286 -14.434  1.00  0.68           H  
ATOM   2118 1HB  PRO A 136       7.441  38.974 -15.125  1.00  0.68           H  
ATOM   2119 2HB  PRO A 136       7.204  37.564 -16.163  1.00  0.68           H  
ATOM   2120 1HG  PRO A 136       5.523  39.658 -16.454  1.00  0.68           H  
ATOM   2121 2HG  PRO A 136       4.876  38.017 -16.520  1.00  0.68           H  
ATOM   2122 1HD  PRO A 136       4.777  39.998 -14.193  1.00  0.68           H  
ATOM   2123 2HD  PRO A 136       3.538  38.804 -14.813  1.00  0.68           H  
ATOM   2124  N   ALA A 137       8.223  36.462 -12.868  1.00  0.67           N  
ATOM   2125  CA  ALA A 137       9.211  36.639 -11.820  1.00  0.67           C  
ATOM   2126  C   ALA A 137      10.234  37.694 -12.189  1.00  0.67           C  
ATOM   2127  O   ALA A 137      10.627  37.830 -13.350  1.00  0.67           O  
ATOM   2128  CB  ALA A 137       9.904  35.356 -11.510  1.00  0.67           C  
ATOM   2129  H   ALA A 137       8.163  35.577 -13.385  1.00  0.67           H  
ATOM   2130  HA  ALA A 137       8.693  36.978 -10.932  1.00  0.67           H  
ATOM   2131 1HB  ALA A 137      10.608  35.534 -10.714  1.00  0.67           H  
ATOM   2132 2HB  ALA A 137       9.169  34.613 -11.199  1.00  0.67           H  
ATOM   2133 3HB  ALA A 137      10.418  35.013 -12.390  1.00  0.67           H  
ATOM   2134  N   GLU A 138      10.680  38.412 -11.177  1.00  0.64           N  
ATOM   2135  CA  GLU A 138      11.719  39.416 -11.287  1.00  0.64           C  
ATOM   2136  C   GLU A 138      12.946  38.895 -10.535  1.00  0.64           C  
ATOM   2137  O   GLU A 138      12.784  38.276  -9.490  1.00  0.64           O  
ATOM   2138  CB  GLU A 138      11.203  40.736 -10.683  1.00  0.64           C  
ATOM   2139  CG  GLU A 138      12.141  41.921 -10.716  1.00  0.64           C  
ATOM   2140  CD  GLU A 138      11.498  43.206 -10.152  1.00  0.64           C  
ATOM   2141  OE1 GLU A 138      10.285  43.248 -10.058  1.00  0.64           O  
ATOM   2142  OE2 GLU A 138      12.234  44.125  -9.773  1.00  0.64           O1-
ATOM   2143  H   GLU A 138      10.276  38.243 -10.267  1.00  0.64           H  
ATOM   2144  HA  GLU A 138      11.937  39.574 -12.339  1.00  0.64           H  
ATOM   2145 1HB  GLU A 138      10.281  41.023 -11.185  1.00  0.64           H  
ATOM   2146 2HB  GLU A 138      10.964  40.584  -9.648  1.00  0.64           H  
ATOM   2147 1HG  GLU A 138      13.015  41.677 -10.129  1.00  0.64           H  
ATOM   2148 2HG  GLU A 138      12.461  42.094 -11.741  1.00  0.64           H  
ATOM   2149  N   PRO A 139      14.170  39.040 -11.028  1.00  0.62           N  
ATOM   2150  CA  PRO A 139      15.355  38.704 -10.269  1.00  0.62           C  
ATOM   2151  C   PRO A 139      15.355  39.497  -8.971  1.00  0.62           C  
ATOM   2152  O   PRO A 139      15.038  40.691  -8.969  1.00  0.62           O  
ATOM   2153  CB  PRO A 139      16.485  39.121 -11.200  1.00  0.62           C  
ATOM   2154  CG  PRO A 139      15.872  39.025 -12.598  1.00  0.62           C  
ATOM   2155  CD  PRO A 139      14.416  39.444 -12.422  1.00  0.62           C  
ATOM   2156  HA  PRO A 139      15.372  37.619 -10.070  1.00  0.62           H  
ATOM   2157 1HB  PRO A 139      16.835  40.128 -10.943  1.00  0.62           H  
ATOM   2158 2HB  PRO A 139      17.340  38.436 -11.065  1.00  0.62           H  
ATOM   2159 1HG  PRO A 139      16.419  39.676 -13.296  1.00  0.62           H  
ATOM   2160 2HG  PRO A 139      15.973  37.997 -12.979  1.00  0.62           H  
ATOM   2161 1HD  PRO A 139      14.288  40.528 -12.552  1.00  0.62           H  
ATOM   2162 2HD  PRO A 139      13.806  38.851 -13.124  1.00  0.62           H  
ATOM   2163  N   ALA A 140      15.774  38.864  -7.889  1.00  0.60           N  
ATOM   2164  CA  ALA A 140      15.842  39.480  -6.563  1.00  0.60           C  
ATOM   2165  C   ALA A 140      16.917  38.770  -5.798  1.00  0.60           C  
ATOM   2166  O   ALA A 140      17.385  37.730  -6.243  1.00  0.60           O  
ATOM   2167  CB  ALA A 140      14.509  39.401  -5.826  1.00  0.60           C  
ATOM   2168  H   ALA A 140      16.034  37.889  -7.977  1.00  0.60           H  
ATOM   2169  HA  ALA A 140      16.134  40.520  -6.671  1.00  0.60           H  
ATOM   2170 1HB  ALA A 140      14.598  39.863  -4.839  1.00  0.60           H  
ATOM   2171 2HB  ALA A 140      13.750  39.922  -6.406  1.00  0.60           H  
ATOM   2172 3HB  ALA A 140      14.224  38.363  -5.710  1.00  0.60           H  
ATOM   2173  N   ASP A 141      17.352  39.336  -4.686  1.00  0.58           N  
ATOM   2174  CA  ASP A 141      18.338  38.659  -3.868  1.00  0.58           C  
ATOM   2175  C   ASP A 141      17.617  37.813  -2.822  1.00  0.58           C  
ATOM   2176  O   ASP A 141      18.027  36.677  -2.529  1.00  0.58           O  
ATOM   2177  CB  ASP A 141      19.237  39.695  -3.214  1.00  0.58           C  
ATOM   2178  CG  ASP A 141      20.054  40.507  -4.240  1.00  0.58           C  
ATOM   2179  OD1 ASP A 141      20.783  39.903  -4.994  1.00  0.58           O  
ATOM   2180  OD2 ASP A 141      19.905  41.729  -4.290  1.00  0.58           O1-
ATOM   2181  H   ASP A 141      16.961  40.213  -4.349  1.00  0.58           H  
ATOM   2182  HA  ASP A 141      18.941  38.003  -4.498  1.00  0.58           H  
ATOM   2183 1HB  ASP A 141      18.616  40.381  -2.640  1.00  0.58           H  
ATOM   2184 2HB  ASP A 141      19.903  39.218  -2.526  1.00  0.58           H  
ATOM   2185  N   THR A 142      16.490  38.340  -2.334  1.00  0.58           N  
ATOM   2186  CA  THR A 142      15.680  37.642  -1.344  1.00  0.58           C  
ATOM   2187  C   THR A 142      14.203  37.640  -1.765  1.00  0.58           C  
ATOM   2188  O   THR A 142      13.684  38.696  -2.146  1.00  0.58           O  
ATOM   2189  CB  THR A 142      15.784  38.335   0.032  1.00  0.58           C  
ATOM   2190  CG2 THR A 142      14.952  37.595   1.095  1.00  0.58           C  
ATOM   2191  OG1 THR A 142      17.168  38.404   0.462  1.00  0.58           O  
ATOM   2192  H   THR A 142      16.220  39.280  -2.631  1.00  0.58           H  
ATOM   2193  HA  THR A 142      16.024  36.618  -1.264  1.00  0.58           H  
ATOM   2194  HB  THR A 142      15.406  39.322  -0.072  1.00  0.58           H  
ATOM   2195  HG1 THR A 142      17.504  37.513   0.602  1.00  0.58           H  
ATOM   2196 1HG2 THR A 142      15.021  38.115   2.046  1.00  0.58           H  
ATOM   2197 2HG2 THR A 142      13.912  37.562   0.785  1.00  0.58           H  
ATOM   2198 3HG2 THR A 142      15.323  36.579   1.210  1.00  0.58           H  
ATOM   2199  N   VAL A 143      13.538  36.481  -1.696  1.00  0.59           N  
ATOM   2200  CA  VAL A 143      12.097  36.439  -1.988  1.00  0.59           C  
ATOM   2201  C   VAL A 143      11.306  35.878  -0.827  1.00  0.59           C  
ATOM   2202  O   VAL A 143      11.511  34.748  -0.373  1.00  0.59           O  
ATOM   2203  CB  VAL A 143      11.777  35.659  -3.271  1.00  0.59           C  
ATOM   2204  CG1 VAL A 143      10.237  35.592  -3.510  1.00  0.59           C  
ATOM   2205  CG2 VAL A 143      12.438  36.381  -4.449  1.00  0.59           C  
ATOM   2206  H   VAL A 143      14.050  35.643  -1.412  1.00  0.59           H  
ATOM   2207  HA  VAL A 143      11.757  37.459  -2.153  1.00  0.59           H  
ATOM   2208  HB  VAL A 143      12.160  34.641  -3.185  1.00  0.59           H  
ATOM   2209 1HG1 VAL A 143      10.031  35.045  -4.429  1.00  0.59           H  
ATOM   2210 2HG1 VAL A 143       9.754  35.085  -2.673  1.00  0.59           H  
ATOM   2211 3HG1 VAL A 143       9.838  36.610  -3.595  1.00  0.59           H  
ATOM   2212 1HG2 VAL A 143      12.241  35.857  -5.357  1.00  0.59           H  
ATOM   2213 2HG2 VAL A 143      12.039  37.393  -4.520  1.00  0.59           H  
ATOM   2214 3HG2 VAL A 143      13.505  36.432  -4.292  1.00  0.59           H  
ATOM   2215  N   LEU A 144      10.377  36.681  -0.378  1.00  0.61           N  
ATOM   2216  CA  LEU A 144       9.541  36.335   0.731  1.00  0.61           C  
ATOM   2217  C   LEU A 144       8.119  36.144   0.206  1.00  0.61           C  
ATOM   2218  O   LEU A 144       7.712  36.822  -0.745  1.00  0.61           O  
ATOM   2219  CB  LEU A 144       9.610  37.468   1.743  1.00  0.61           C  
ATOM   2220  CG  LEU A 144      10.996  37.904   2.193  1.00  0.61           C  
ATOM   2221  CD1 LEU A 144      10.852  39.086   3.061  1.00  0.61           C  
ATOM   2222  CD2 LEU A 144      11.683  36.800   2.962  1.00  0.61           C  
ATOM   2223  H   LEU A 144      10.254  37.584  -0.831  1.00  0.61           H  
ATOM   2224  HA  LEU A 144       9.886  35.409   1.180  1.00  0.61           H  
ATOM   2225 1HB  LEU A 144       9.044  38.327   1.397  1.00  0.61           H  
ATOM   2226 2HB  LEU A 144       9.181  37.089   2.597  1.00  0.61           H  
ATOM   2227  HG  LEU A 144      11.593  38.179   1.323  1.00  0.61           H  
ATOM   2228 1HD1 LEU A 144      11.839  39.391   3.370  1.00  0.61           H  
ATOM   2229 2HD1 LEU A 144      10.365  39.897   2.514  1.00  0.61           H  
ATOM   2230 3HD1 LEU A 144      10.257  38.828   3.930  1.00  0.61           H  
ATOM   2231 1HD2 LEU A 144      12.667  37.139   3.285  1.00  0.61           H  
ATOM   2232 2HD2 LEU A 144      11.081  36.565   3.835  1.00  0.61           H  
ATOM   2233 3HD2 LEU A 144      11.791  35.917   2.332  1.00  0.61           H  
ATOM   2234  N   CYS A 145       7.348  35.261   0.823  1.00  0.65           N  
ATOM   2235  CA  CYS A 145       5.971  35.089   0.380  1.00  0.65           C  
ATOM   2236  C   CYS A 145       5.041  34.604   1.486  1.00  0.65           C  
ATOM   2237  O   CYS A 145       5.363  33.677   2.223  1.00  0.65           O  
ATOM   2238  CB  CYS A 145       5.922  34.099  -0.774  1.00  0.65           C  
ATOM   2239  SG  CYS A 145       4.322  33.899  -1.462  1.00  0.65           S  
ATOM   2240  H   CYS A 145       7.738  34.687   1.571  1.00  0.65           H  
ATOM   2241  HA  CYS A 145       5.602  36.052   0.027  1.00  0.65           H  
ATOM   2242 1HB  CYS A 145       6.604  34.410  -1.567  1.00  0.65           H  
ATOM   2243 2HB  CYS A 145       6.243  33.150  -0.419  1.00  0.65           H  
ATOM   2244  HG  CYS A 145       4.697  33.089  -2.448  1.00  0.65           H  
ATOM   2245  N   ASP A 146       3.873  35.229   1.584  1.00  0.71           N  
ATOM   2246  CA  ASP A 146       2.873  34.861   2.585  1.00  0.71           C  
ATOM   2247  C   ASP A 146       1.462  35.058   2.027  1.00  0.71           C  
ATOM   2248  O   ASP A 146       0.781  36.030   2.352  1.00  0.71           O  
ATOM   2249  CB  ASP A 146       3.087  35.726   3.858  1.00  0.71           C  
ATOM   2250  CG  ASP A 146       2.184  35.329   5.107  1.00  0.71           C  
ATOM   2251  OD1 ASP A 146       1.214  34.621   4.926  1.00  0.71           O  
ATOM   2252  OD2 ASP A 146       2.496  35.711   6.215  1.00  0.71           O1-
ATOM   2253  H   ASP A 146       3.672  35.985   0.944  1.00  0.71           H  
ATOM   2254  HA  ASP A 146       2.997  33.810   2.837  1.00  0.71           H  
ATOM   2255 1HB  ASP A 146       4.136  35.662   4.164  1.00  0.71           H  
ATOM   2256 2HB  ASP A 146       2.891  36.779   3.613  1.00  0.71           H  
ATOM   2257  N   ILE A 147       1.035  34.131   1.165  1.00  0.79           N  
ATOM   2258  CA  ILE A 147      -0.266  34.245   0.506  1.00  0.79           C  
ATOM   2259  C   ILE A 147      -1.042  32.921   0.619  1.00  0.79           C  
ATOM   2260  O   ILE A 147      -0.471  31.898   0.990  1.00  0.79           O  
ATOM   2261  CB  ILE A 147      -0.089  34.689  -0.962  1.00  0.79           C  
ATOM   2262  CG1 ILE A 147       0.611  33.700  -1.727  1.00  0.79           C  
ATOM   2263  CG2 ILE A 147       0.660  35.961  -1.054  1.00  0.79           C  
ATOM   2264  CD1 ILE A 147       0.748  34.101  -3.164  1.00  0.79           C  
ATOM   2265  H   ILE A 147       1.634  33.344   0.950  1.00  0.79           H  
ATOM   2266  HA  ILE A 147      -0.844  35.015   1.013  1.00  0.79           H  
ATOM   2267  HB  ILE A 147      -1.070  34.826  -1.408  1.00  0.79           H  
ATOM   2268 1HG1 ILE A 147       1.566  33.504  -1.296  1.00  0.79           H  
ATOM   2269 2HG1 ILE A 147       0.024  32.803  -1.676  1.00  0.79           H  
ATOM   2270 1HG2 ILE A 147       0.741  36.255  -2.093  1.00  0.79           H  
ATOM   2271 2HG2 ILE A 147       0.125  36.727  -0.502  1.00  0.79           H  
ATOM   2272 3HG2 ILE A 147       1.652  35.835  -0.647  1.00  0.79           H  
ATOM   2273 1HD1 ILE A 147       1.237  33.327  -3.729  1.00  0.79           H  
ATOM   2274 2HD1 ILE A 147      -0.228  34.290  -3.581  1.00  0.79           H  
ATOM   2275 3HD1 ILE A 147       1.341  35.005  -3.217  1.00  0.79           H  
ATOM   2276  N   GLY A 148      -2.338  32.932   0.282  1.00  0.90           N  
ATOM   2277  CA  GLY A 148      -3.167  31.711   0.312  1.00  0.90           C  
ATOM   2278  C   GLY A 148      -4.142  31.651   1.505  1.00  0.90           C  
ATOM   2279  O   GLY A 148      -5.013  30.776   1.569  1.00  0.90           O  
ATOM   2280  H   GLY A 148      -2.761  33.801  -0.012  1.00  0.90           H  
ATOM   2281 1HA  GLY A 148      -3.734  31.652  -0.617  1.00  0.90           H  
ATOM   2282 2HA  GLY A 148      -2.518  30.835   0.333  1.00  0.90           H  
ATOM   2283  N   GLU A 149      -3.996  32.600   2.425  1.00  1.03           N  
ATOM   2284  CA  GLU A 149      -4.844  32.752   3.615  1.00  1.03           C  
ATOM   2285  C   GLU A 149      -5.049  31.453   4.410  1.00  1.03           C  
ATOM   2286  O   GLU A 149      -4.078  30.852   4.867  1.00  1.03           O  
ATOM   2287  CB  GLU A 149      -6.191  33.337   3.178  1.00  1.03           C  
ATOM   2288  CG  GLU A 149      -6.072  34.706   2.518  1.00  1.03           C  
ATOM   2289  CD  GLU A 149      -7.392  35.290   2.106  1.00  1.03           C  
ATOM   2290  OE1 GLU A 149      -8.200  34.571   1.567  1.00  1.03           O  
ATOM   2291  OE2 GLU A 149      -7.588  36.457   2.317  1.00  1.03           O1-
ATOM   2292  H   GLU A 149      -3.245  33.259   2.291  1.00  1.03           H  
ATOM   2293  HA  GLU A 149      -4.363  33.472   4.278  1.00  1.03           H  
ATOM   2294 1HB  GLU A 149      -6.691  32.666   2.485  1.00  1.03           H  
ATOM   2295 2HB  GLU A 149      -6.837  33.469   4.047  1.00  1.03           H  
ATOM   2296 1HG  GLU A 149      -5.590  35.387   3.218  1.00  1.03           H  
ATOM   2297 2HG  GLU A 149      -5.431  34.618   1.642  1.00  1.03           H  
ATOM   2298  N   SER A 150      -6.314  31.059   4.610  1.00  1.16           N  
ATOM   2299  CA  SER A 150      -6.689  29.853   5.362  1.00  1.16           C  
ATOM   2300  C   SER A 150      -8.124  29.425   5.032  1.00  1.16           C  
ATOM   2301  O   SER A 150      -8.978  30.259   4.716  1.00  1.16           O  
ATOM   2302  CB  SER A 150      -6.504  30.054   6.861  1.00  1.16           C  
ATOM   2303  OG  SER A 150      -6.909  28.911   7.584  1.00  1.16           O  
ATOM   2304  H   SER A 150      -7.054  31.613   4.209  1.00  1.16           H  
ATOM   2305  HA  SER A 150      -6.032  29.040   5.054  1.00  1.16           H  
ATOM   2306 1HB  SER A 150      -5.451  30.253   7.065  1.00  1.16           H  
ATOM   2307 2HB  SER A 150      -7.072  30.920   7.191  1.00  1.16           H  
ATOM   2308  HG  SER A 150      -6.606  28.122   7.070  1.00  1.16           H  
ATOM   2309  N   ASN A 151      -8.368  28.119   5.081  1.00  1.25           N  
ATOM   2310  CA  ASN A 151      -9.665  27.507   4.788  1.00  1.25           C  
ATOM   2311  C   ASN A 151      -9.818  26.179   5.562  1.00  1.25           C  
ATOM   2312  O   ASN A 151      -9.005  25.283   5.396  1.00  1.25           O  
ATOM   2313  CB  ASN A 151      -9.832  27.265   3.297  1.00  1.25           C  
ATOM   2314  CG  ASN A 151     -11.248  26.801   2.903  1.00  1.25           C  
ATOM   2315  ND2 ASN A 151     -11.873  27.564   2.036  1.00  1.25           N  
ATOM   2316  OD1 ASN A 151     -11.780  25.777   3.368  1.00  1.25           O  
ATOM   2317  H   ASN A 151      -7.602  27.511   5.366  1.00  1.25           H  
ATOM   2318  HA  ASN A 151     -10.433  28.207   5.087  1.00  1.25           H  
ATOM   2319 1HB  ASN A 151      -9.596  28.179   2.749  1.00  1.25           H  
ATOM   2320 2HB  ASN A 151      -9.122  26.506   2.977  1.00  1.25           H  
ATOM   2321 1HD2 ASN A 151     -12.798  27.325   1.736  1.00  1.25           H  
ATOM   2322 2HD2 ASN A 151     -11.430  28.383   1.679  1.00  1.25           H  
ATOM   2323  N   PRO A 152     -10.857  25.972   6.390  1.00  1.27           N  
ATOM   2324  CA  PRO A 152     -11.064  24.744   7.160  1.00  1.27           C  
ATOM   2325  C   PRO A 152     -10.867  23.456   6.323  1.00  1.27           C  
ATOM   2326  O   PRO A 152     -10.499  22.409   6.880  1.00  1.27           O  
ATOM   2327  CB  PRO A 152     -12.524  24.903   7.602  1.00  1.27           C  
ATOM   2328  CG  PRO A 152     -12.714  26.406   7.720  1.00  1.27           C  
ATOM   2329  CD  PRO A 152     -11.902  26.997   6.585  1.00  1.27           C  
ATOM   2330  HA  PRO A 152     -10.400  24.745   8.029  1.00  1.27           H  
ATOM   2331 1HB  PRO A 152     -13.194  24.436   6.866  1.00  1.27           H  
ATOM   2332 2HB  PRO A 152     -12.680  24.374   8.558  1.00  1.27           H  
ATOM   2333 1HG  PRO A 152     -13.784  26.654   7.645  1.00  1.27           H  
ATOM   2334 2HG  PRO A 152     -12.377  26.750   8.708  1.00  1.27           H  
ATOM   2335 1HD  PRO A 152     -12.516  27.116   5.679  1.00  1.27           H  
ATOM   2336 2HD  PRO A 152     -11.472  27.947   6.940  1.00  1.27           H  
ATOM   2337  N   SER A 153     -11.131  23.501   5.012  1.00  1.23           N  
ATOM   2338  CA  SER A 153     -10.945  22.327   4.175  1.00  1.23           C  
ATOM   2339  C   SER A 153      -9.496  22.271   3.715  1.00  1.23           C  
ATOM   2340  O   SER A 153      -9.055  23.084   2.892  1.00  1.23           O  
ATOM   2341  CB  SER A 153     -11.859  22.366   2.978  1.00  1.23           C  
ATOM   2342  OG  SER A 153     -11.598  21.293   2.113  1.00  1.23           O  
ATOM   2343  H   SER A 153     -11.422  24.368   4.567  1.00  1.23           H  
ATOM   2344  HA  SER A 153     -11.161  21.434   4.764  1.00  1.23           H  
ATOM   2345 1HB  SER A 153     -12.895  22.327   3.312  1.00  1.23           H  
ATOM   2346 2HB  SER A 153     -11.722  23.305   2.450  1.00  1.23           H  
ATOM   2347  HG  SER A 153     -12.283  21.327   1.436  1.00  1.23           H  
ATOM   2348  N   CYS A 154      -8.772  21.258   4.187  1.00  1.14           N  
ATOM   2349  CA  CYS A 154      -7.350  21.148   3.881  1.00  1.14           C  
ATOM   2350  C   CYS A 154      -7.087  21.007   2.395  1.00  1.14           C  
ATOM   2351  O   CYS A 154      -6.024  21.379   1.921  1.00  1.14           O  
ATOM   2352  CB  CYS A 154      -6.733  19.935   4.559  1.00  1.14           C  
ATOM   2353  SG  CYS A 154      -7.366  18.367   3.953  1.00  1.14           S  
ATOM   2354  H   CYS A 154      -9.207  20.606   4.826  1.00  1.14           H  
ATOM   2355  HA  CYS A 154      -6.852  22.048   4.249  1.00  1.14           H  
ATOM   2356 1HB  CYS A 154      -5.662  19.950   4.369  1.00  1.14           H  
ATOM   2357 2HB  CYS A 154      -6.887  19.985   5.637  1.00  1.14           H  
ATOM   2358  HG  CYS A 154      -7.192  18.651   2.654  1.00  1.14           H  
ATOM   2359  N   GLU A 155      -8.057  20.493   1.644  1.00  1.02           N  
ATOM   2360  CA  GLU A 155      -7.886  20.327   0.205  1.00  1.02           C  
ATOM   2361  C   GLU A 155      -7.713  21.681  -0.487  1.00  1.02           C  
ATOM   2362  O   GLU A 155      -7.034  21.797  -1.513  1.00  1.02           O  
ATOM   2363  CB  GLU A 155      -9.071  19.570  -0.386  1.00  1.02           C  
ATOM   2364  CG  GLU A 155      -9.146  18.107   0.050  1.00  1.02           C  
ATOM   2365  CD  GLU A 155     -10.321  17.351  -0.536  1.00  1.02           C  
ATOM   2366  OE1 GLU A 155     -11.149  17.958  -1.174  1.00  1.02           O  
ATOM   2367  OE2 GLU A 155     -10.382  16.159  -0.340  1.00  1.02           O1-
ATOM   2368  H   GLU A 155      -8.926  20.219   2.084  1.00  1.02           H  
ATOM   2369  HA  GLU A 155      -6.982  19.739   0.032  1.00  1.02           H  
ATOM   2370 1HB  GLU A 155      -9.999  20.061  -0.086  1.00  1.02           H  
ATOM   2371 2HB  GLU A 155      -9.018  19.601  -1.473  1.00  1.02           H  
ATOM   2372 1HG  GLU A 155      -8.222  17.610  -0.245  1.00  1.02           H  
ATOM   2373 2HG  GLU A 155      -9.209  18.078   1.137  1.00  1.02           H  
ATOM   2374  N   VAL A 156      -8.360  22.712   0.059  1.00  0.91           N  
ATOM   2375  CA  VAL A 156      -8.284  24.038  -0.520  1.00  0.91           C  
ATOM   2376  C   VAL A 156      -6.946  24.623  -0.159  1.00  0.91           C  
ATOM   2377  O   VAL A 156      -6.239  25.179  -1.003  1.00  0.91           O  
ATOM   2378  CB  VAL A 156      -9.385  24.945   0.026  1.00  0.91           C  
ATOM   2379  CG1 VAL A 156      -9.189  26.358  -0.496  1.00  0.91           C  
ATOM   2380  CG2 VAL A 156     -10.738  24.385  -0.344  1.00  0.91           C  
ATOM   2381  H   VAL A 156      -8.871  22.590   0.932  1.00  0.91           H  
ATOM   2382  HA  VAL A 156      -8.369  23.964  -1.604  1.00  0.91           H  
ATOM   2383  HB  VAL A 156      -9.307  24.983   1.112  1.00  0.91           H  
ATOM   2384 1HG1 VAL A 156      -9.957  27.008  -0.090  1.00  0.91           H  
ATOM   2385 2HG1 VAL A 156      -8.209  26.714  -0.183  1.00  0.91           H  
ATOM   2386 3HG1 VAL A 156      -9.250  26.359  -1.583  1.00  0.91           H  
ATOM   2387 1HG2 VAL A 156     -11.519  25.024   0.066  1.00  0.91           H  
ATOM   2388 2HG2 VAL A 156     -10.831  24.340  -1.427  1.00  0.91           H  
ATOM   2389 3HG2 VAL A 156     -10.833  23.380   0.072  1.00  0.91           H  
ATOM   2390  N   GLU A 157      -6.583  24.477   1.112  1.00  0.82           N  
ATOM   2391  CA  GLU A 157      -5.311  25.010   1.567  1.00  0.82           C  
ATOM   2392  C   GLU A 157      -4.161  24.336   0.820  1.00  0.82           C  
ATOM   2393  O   GLU A 157      -3.193  24.993   0.427  1.00  0.82           O  
ATOM   2394  CB  GLU A 157      -5.159  24.828   3.075  1.00  0.82           C  
ATOM   2395  CG  GLU A 157      -6.077  25.719   3.931  1.00  0.82           C  
ATOM   2396  CD  GLU A 157      -5.901  25.589   5.489  1.00  0.82           C  
ATOM   2397  OE1 GLU A 157      -5.286  24.675   5.962  1.00  0.82           O  
ATOM   2398  OE2 GLU A 157      -6.381  26.477   6.180  1.00  0.82           O1-
ATOM   2399  H   GLU A 157      -7.215  23.992   1.755  1.00  0.82           H  
ATOM   2400  HA  GLU A 157      -5.282  26.078   1.346  1.00  0.82           H  
ATOM   2401 1HB  GLU A 157      -5.394  23.798   3.321  1.00  0.82           H  
ATOM   2402 2HB  GLU A 157      -4.136  24.999   3.344  1.00  0.82           H  
ATOM   2403 1HG  GLU A 157      -5.931  26.757   3.640  1.00  0.82           H  
ATOM   2404 2HG  GLU A 157      -7.097  25.448   3.675  1.00  0.82           H  
ATOM   2405  N   GLU A 158      -4.306  23.035   0.562  1.00  0.75           N  
ATOM   2406  CA  GLU A 158      -3.312  22.272  -0.165  1.00  0.75           C  
ATOM   2407  C   GLU A 158      -3.124  22.823  -1.567  1.00  0.75           C  
ATOM   2408  O   GLU A 158      -1.997  23.077  -2.009  1.00  0.75           O  
ATOM   2409  CB  GLU A 158      -3.734  20.803  -0.244  1.00  0.75           C  
ATOM   2410  CG  GLU A 158      -2.783  19.863  -0.989  1.00  0.75           C  
ATOM   2411  CD  GLU A 158      -3.260  18.401  -0.962  1.00  0.75           C  
ATOM   2412  OE1 GLU A 158      -4.252  18.125  -0.336  1.00  0.75           O  
ATOM   2413  OE2 GLU A 158      -2.621  17.572  -1.564  1.00  0.75           O1-
ATOM   2414  H   GLU A 158      -5.116  22.549   0.923  1.00  0.75           H  
ATOM   2415  HA  GLU A 158      -2.389  22.339   0.383  1.00  0.75           H  
ATOM   2416 1HB  GLU A 158      -3.866  20.422   0.763  1.00  0.75           H  
ATOM   2417 2HB  GLU A 158      -4.701  20.739  -0.734  1.00  0.75           H  
ATOM   2418 1HG  GLU A 158      -2.703  20.192  -2.023  1.00  0.75           H  
ATOM   2419 2HG  GLU A 158      -1.796  19.928  -0.539  1.00  0.75           H  
ATOM   2420  N   ALA A 159      -4.241  23.025  -2.271  1.00  0.71           N  
ATOM   2421  CA  ALA A 159      -4.199  23.555  -3.620  1.00  0.71           C  
ATOM   2422  C   ALA A 159      -3.586  24.947  -3.666  1.00  0.71           C  
ATOM   2423  O   ALA A 159      -2.800  25.258  -4.572  1.00  0.71           O  
ATOM   2424  CB  ALA A 159      -5.606  23.604  -4.185  1.00  0.71           C  
ATOM   2425  H   ALA A 159      -5.149  22.777  -1.870  1.00  0.71           H  
ATOM   2426  HA  ALA A 159      -3.583  22.892  -4.224  1.00  0.71           H  
ATOM   2427 1HB  ALA A 159      -5.580  23.977  -5.207  1.00  0.71           H  
ATOM   2428 2HB  ALA A 159      -6.037  22.603  -4.171  1.00  0.71           H  
ATOM   2429 3HB  ALA A 159      -6.216  24.267  -3.569  1.00  0.71           H  
ATOM   2430  N   ARG A 160      -3.925  25.787  -2.683  1.00  0.68           N  
ATOM   2431  CA  ARG A 160      -3.411  27.144  -2.693  1.00  0.68           C  
ATOM   2432  C   ARG A 160      -1.917  27.167  -2.441  1.00  0.68           C  
ATOM   2433  O   ARG A 160      -1.183  27.815  -3.187  1.00  0.68           O  
ATOM   2434  CB  ARG A 160      -4.119  27.998  -1.655  1.00  0.68           C  
ATOM   2435  CG  ARG A 160      -5.577  28.329  -1.968  1.00  0.68           C  
ATOM   2436  CD  ARG A 160      -6.186  29.125  -0.881  1.00  0.68           C  
ATOM   2437  NE  ARG A 160      -7.586  29.405  -1.114  1.00  0.68           N  
ATOM   2438  CZ  ARG A 160      -8.362  30.121  -0.280  1.00  0.68           C  
ATOM   2439  NH1 ARG A 160      -7.845  30.635   0.813  1.00  0.68           N1+
ATOM   2440  NH2 ARG A 160      -9.641  30.310  -0.565  1.00  0.68           N  
ATOM   2441  H   ARG A 160      -4.578  25.493  -1.955  1.00  0.68           H  
ATOM   2442  HA  ARG A 160      -3.601  27.573  -3.675  1.00  0.68           H  
ATOM   2443 1HB  ARG A 160      -4.113  27.467  -0.701  1.00  0.68           H  
ATOM   2444 2HB  ARG A 160      -3.578  28.932  -1.511  1.00  0.68           H  
ATOM   2445 1HG  ARG A 160      -5.628  28.909  -2.886  1.00  0.68           H  
ATOM   2446 2HG  ARG A 160      -6.147  27.412  -2.088  1.00  0.68           H  
ATOM   2447 1HD  ARG A 160      -6.096  28.586   0.065  1.00  0.68           H  
ATOM   2448 2HD  ARG A 160      -5.667  30.071  -0.807  1.00  0.68           H  
ATOM   2449  HE  ARG A 160      -8.010  29.026  -1.948  1.00  0.68           H  
ATOM   2450 1HH1 ARG A 160      -6.843  30.504   1.031  1.00  0.68           H  
ATOM   2451 2HH1 ARG A 160      -8.422  31.182   1.439  1.00  0.68           H  
ATOM   2452 1HH2 ARG A 160     -10.036  29.916  -1.408  1.00  0.68           H  
ATOM   2453 2HH2 ARG A 160     -10.217  30.855   0.062  1.00  0.68           H  
ATOM   2454  N   THR A 161      -1.451  26.400  -1.457  1.00  0.67           N  
ATOM   2455  CA  THR A 161      -0.029  26.348  -1.167  1.00  0.67           C  
ATOM   2456  C   THR A 161       0.767  25.807  -2.325  1.00  0.67           C  
ATOM   2457  O   THR A 161       1.835  26.330  -2.641  1.00  0.67           O  
ATOM   2458  CB  THR A 161       0.276  25.507   0.052  1.00  0.67           C  
ATOM   2459  CG2 THR A 161       1.739  25.334   0.213  1.00  0.67           C  
ATOM   2460  OG1 THR A 161      -0.274  26.094   1.226  1.00  0.67           O  
ATOM   2461  H   THR A 161      -2.095  25.856  -0.879  1.00  0.67           H  
ATOM   2462  HA  THR A 161       0.313  27.364  -0.966  1.00  0.67           H  
ATOM   2463  HB  THR A 161      -0.196  24.564  -0.090  1.00  0.67           H  
ATOM   2464  HG1 THR A 161      -0.573  25.359   1.823  1.00  0.67           H  
ATOM   2465 1HG2 THR A 161       1.879  24.720   1.063  1.00  0.67           H  
ATOM   2466 2HG2 THR A 161       2.155  24.852  -0.668  1.00  0.67           H  
ATOM   2467 3HG2 THR A 161       2.217  26.300   0.360  1.00  0.67           H  
ATOM   2468  N   ALA A 162       0.293  24.733  -2.949  1.00  0.66           N  
ATOM   2469  CA  ALA A 162       1.050  24.195  -4.058  1.00  0.66           C  
ATOM   2470  C   ALA A 162       1.181  25.254  -5.157  1.00  0.66           C  
ATOM   2471  O   ALA A 162       2.257  25.415  -5.736  1.00  0.66           O  
ATOM   2472  CB  ALA A 162       0.387  22.943  -4.580  1.00  0.66           C  
ATOM   2473  H   ALA A 162      -0.583  24.293  -2.658  1.00  0.66           H  
ATOM   2474  HA  ALA A 162       2.049  23.947  -3.705  1.00  0.66           H  
ATOM   2475 1HB  ALA A 162       0.974  22.540  -5.404  1.00  0.66           H  
ATOM   2476 2HB  ALA A 162       0.320  22.205  -3.776  1.00  0.66           H  
ATOM   2477 3HB  ALA A 162      -0.618  23.191  -4.928  1.00  0.66           H  
ATOM   2478  N   ARG A 163       0.108  26.027  -5.400  1.00  0.66           N  
ATOM   2479  CA  ARG A 163       0.156  27.075  -6.414  1.00  0.66           C  
ATOM   2480  C   ARG A 163       1.226  28.112  -6.052  1.00  0.66           C  
ATOM   2481  O   ARG A 163       1.985  28.573  -6.916  1.00  0.66           O  
ATOM   2482  CB  ARG A 163      -1.196  27.759  -6.545  1.00  0.66           C  
ATOM   2483  CG  ARG A 163      -1.301  28.732  -7.687  1.00  0.66           C  
ATOM   2484  CD  ARG A 163      -2.647  29.362  -7.752  1.00  0.66           C  
ATOM   2485  NE  ARG A 163      -2.754  30.288  -8.865  1.00  0.66           N  
ATOM   2486  CZ  ARG A 163      -3.759  31.166  -9.043  1.00  0.66           C  
ATOM   2487  NH1 ARG A 163      -4.733  31.244  -8.167  1.00  0.66           N1+
ATOM   2488  NH2 ARG A 163      -3.766  31.953 -10.098  1.00  0.66           N  
ATOM   2489  H   ARG A 163      -0.774  25.863  -4.908  1.00  0.66           H  
ATOM   2490  HA  ARG A 163       0.417  26.621  -7.371  1.00  0.66           H  
ATOM   2491 1HB  ARG A 163      -1.976  27.007  -6.658  1.00  0.66           H  
ATOM   2492 2HB  ARG A 163      -1.410  28.313  -5.635  1.00  0.66           H  
ATOM   2493 1HG  ARG A 163      -0.548  29.494  -7.579  1.00  0.66           H  
ATOM   2494 2HG  ARG A 163      -1.133  28.198  -8.622  1.00  0.66           H  
ATOM   2495 1HD  ARG A 163      -3.405  28.590  -7.872  1.00  0.66           H  
ATOM   2496 2HD  ARG A 163      -2.833  29.913  -6.829  1.00  0.66           H  
ATOM   2497  HE  ARG A 163      -2.024  30.264  -9.564  1.00  0.66           H  
ATOM   2498 1HH1 ARG A 163      -4.732  30.645  -7.354  1.00  0.66           H  
ATOM   2499 2HH1 ARG A 163      -5.480  31.909  -8.307  1.00  0.66           H  
ATOM   2500 1HH2 ARG A 163      -3.016  31.902 -10.775  1.00  0.66           H  
ATOM   2501 2HH2 ARG A 163      -4.521  32.617 -10.226  1.00  0.66           H  
ATOM   2502  N   VAL A 164       1.315  28.445  -4.758  1.00  0.66           N  
ATOM   2503  CA  VAL A 164       2.307  29.403  -4.282  1.00  0.66           C  
ATOM   2504  C   VAL A 164       3.696  28.861  -4.509  1.00  0.66           C  
ATOM   2505  O   VAL A 164       4.578  29.576  -4.977  1.00  0.66           O  
ATOM   2506  CB  VAL A 164       2.151  29.685  -2.780  1.00  0.66           C  
ATOM   2507  CG1 VAL A 164       3.308  30.539  -2.303  1.00  0.66           C  
ATOM   2508  CG2 VAL A 164       0.872  30.344  -2.529  1.00  0.66           C  
ATOM   2509  H   VAL A 164       0.646  28.041  -4.099  1.00  0.66           H  
ATOM   2510  HA  VAL A 164       2.205  30.333  -4.836  1.00  0.66           H  
ATOM   2511  HB  VAL A 164       2.192  28.750  -2.231  1.00  0.66           H  
ATOM   2512 1HG1 VAL A 164       3.206  30.725  -1.232  1.00  0.66           H  
ATOM   2513 2HG1 VAL A 164       4.249  30.020  -2.492  1.00  0.66           H  
ATOM   2514 3HG1 VAL A 164       3.295  31.475  -2.836  1.00  0.66           H  
ATOM   2515 1HG2 VAL A 164       0.762  30.539  -1.460  1.00  0.66           H  
ATOM   2516 2HG2 VAL A 164       0.858  31.246  -3.073  1.00  0.66           H  
ATOM   2517 3HG2 VAL A 164       0.075  29.728  -2.860  1.00  0.66           H  
ATOM   2518  N   LEU A 165       3.906  27.593  -4.191  1.00  0.66           N  
ATOM   2519  CA  LEU A 165       5.224  27.026  -4.369  1.00  0.66           C  
ATOM   2520  C   LEU A 165       5.639  27.047  -5.847  1.00  0.66           C  
ATOM   2521  O   LEU A 165       6.797  27.350  -6.145  1.00  0.66           O  
ATOM   2522  CB  LEU A 165       5.263  25.618  -3.767  1.00  0.66           C  
ATOM   2523  CG  LEU A 165       5.170  25.571  -2.205  1.00  0.66           C  
ATOM   2524  CD1 LEU A 165       5.055  24.115  -1.728  1.00  0.66           C  
ATOM   2525  CD2 LEU A 165       6.398  26.259  -1.605  1.00  0.66           C  
ATOM   2526  H   LEU A 165       3.145  27.033  -3.805  1.00  0.66           H  
ATOM   2527  HA  LEU A 165       5.931  27.639  -3.813  1.00  0.66           H  
ATOM   2528 1HB  LEU A 165       4.419  25.058  -4.165  1.00  0.66           H  
ATOM   2529 2HB  LEU A 165       6.171  25.130  -4.072  1.00  0.66           H  
ATOM   2530  HG  LEU A 165       4.273  26.104  -1.885  1.00  0.66           H  
ATOM   2531 1HD1 LEU A 165       4.977  24.099  -0.641  1.00  0.66           H  
ATOM   2532 2HD1 LEU A 165       4.167  23.657  -2.161  1.00  0.66           H  
ATOM   2533 3HD1 LEU A 165       5.939  23.558  -2.035  1.00  0.66           H  
ATOM   2534 1HD2 LEU A 165       6.332  26.253  -0.521  1.00  0.66           H  
ATOM   2535 2HD2 LEU A 165       7.302  25.738  -1.914  1.00  0.66           H  
ATOM   2536 3HD2 LEU A 165       6.436  27.282  -1.958  1.00  0.66           H  
ATOM   2537  N   ASP A 166       4.700  26.785  -6.780  1.00  0.67           N  
ATOM   2538  CA  ASP A 166       5.030  26.871  -8.212  1.00  0.67           C  
ATOM   2539  C   ASP A 166       5.429  28.303  -8.612  1.00  0.67           C  
ATOM   2540  O   ASP A 166       6.400  28.515  -9.352  1.00  0.67           O  
ATOM   2541  CB  ASP A 166       3.850  26.414  -9.092  1.00  0.67           C  
ATOM   2542  CG  ASP A 166       3.606  24.889  -9.147  1.00  0.67           C  
ATOM   2543  OD1 ASP A 166       4.480  24.129  -8.757  1.00  0.67           O  
ATOM   2544  OD2 ASP A 166       2.564  24.496  -9.607  1.00  0.67           O1-
ATOM   2545  H   ASP A 166       3.758  26.516  -6.482  1.00  0.67           H  
ATOM   2546  HA  ASP A 166       5.881  26.220  -8.407  1.00  0.67           H  
ATOM   2547 1HB  ASP A 166       2.937  26.887  -8.720  1.00  0.67           H  
ATOM   2548 2HB  ASP A 166       4.003  26.773 -10.108  1.00  0.67           H  
ATOM   2549  N   MET A 167       4.711  29.293  -8.068  1.00  0.67           N  
ATOM   2550  CA  MET A 167       5.030  30.692  -8.340  1.00  0.67           C  
ATOM   2551  C   MET A 167       6.451  30.985  -7.881  1.00  0.67           C  
ATOM   2552  O   MET A 167       7.287  31.503  -8.634  1.00  0.67           O  
ATOM   2553  CB  MET A 167       4.040  31.596  -7.581  1.00  0.67           C  
ATOM   2554  CG  MET A 167       4.284  33.091  -7.685  1.00  0.67           C  
ATOM   2555  SD  MET A 167       3.214  34.025  -6.561  1.00  0.67           S  
ATOM   2556  CE  MET A 167       3.897  33.481  -5.021  1.00  0.67           C  
ATOM   2557  H   MET A 167       3.911  29.063  -7.481  1.00  0.67           H  
ATOM   2558  HA  MET A 167       4.962  30.877  -9.408  1.00  0.67           H  
ATOM   2559 1HB  MET A 167       3.030  31.395  -7.932  1.00  0.67           H  
ATOM   2560 2HB  MET A 167       4.061  31.353  -6.532  1.00  0.67           H  
ATOM   2561 1HG  MET A 167       5.320  33.311  -7.436  1.00  0.67           H  
ATOM   2562 2HG  MET A 167       4.090  33.434  -8.706  1.00  0.67           H  
ATOM   2563 1HE  MET A 167       3.385  33.971  -4.216  1.00  0.67           H  
ATOM   2564 2HE  MET A 167       3.782  32.400  -4.938  1.00  0.67           H  
ATOM   2565 3HE  MET A 167       4.948  33.726  -4.976  1.00  0.67           H  
ATOM   2566  N   VAL A 168       6.745  30.589  -6.659  1.00  0.67           N  
ATOM   2567  CA  VAL A 168       8.039  30.820  -6.071  1.00  0.67           C  
ATOM   2568  C   VAL A 168       9.162  30.107  -6.798  1.00  0.67           C  
ATOM   2569  O   VAL A 168      10.239  30.683  -6.956  1.00  0.67           O  
ATOM   2570  CB  VAL A 168       8.043  30.421  -4.621  1.00  0.67           C  
ATOM   2571  CG1 VAL A 168       9.460  30.484  -4.106  1.00  0.67           C  
ATOM   2572  CG2 VAL A 168       7.092  31.349  -3.860  1.00  0.67           C  
ATOM   2573  H   VAL A 168       6.019  30.133  -6.101  1.00  0.67           H  
ATOM   2574  HA  VAL A 168       8.232  31.890  -6.112  1.00  0.67           H  
ATOM   2575  HB  VAL A 168       7.694  29.390  -4.533  1.00  0.67           H  
ATOM   2576 1HG1 VAL A 168       9.493  30.185  -3.101  1.00  0.67           H  
ATOM   2577 2HG1 VAL A 168      10.067  29.812  -4.695  1.00  0.67           H  
ATOM   2578 3HG1 VAL A 168       9.843  31.501  -4.196  1.00  0.67           H  
ATOM   2579 1HG2 VAL A 168       7.057  31.047  -2.841  1.00  0.67           H  
ATOM   2580 2HG2 VAL A 168       7.435  32.380  -3.942  1.00  0.67           H  
ATOM   2581 3HG2 VAL A 168       6.102  31.274  -4.278  1.00  0.67           H  
ATOM   2582  N   GLU A 169       8.947  28.860  -7.231  1.00  0.67           N  
ATOM   2583  CA  GLU A 169      10.017  28.166  -7.929  1.00  0.67           C  
ATOM   2584  C   GLU A 169      10.517  29.028  -9.088  1.00  0.67           C  
ATOM   2585  O   GLU A 169      11.727  29.130  -9.292  1.00  0.67           O  
ATOM   2586  CB  GLU A 169       9.584  26.791  -8.450  1.00  0.67           C  
ATOM   2587  CG  GLU A 169      10.765  25.993  -9.054  1.00  0.67           C  
ATOM   2588  CD  GLU A 169      10.440  24.569  -9.538  1.00  0.67           C  
ATOM   2589  OE1 GLU A 169       9.311  24.171  -9.465  1.00  0.67           O  
ATOM   2590  OE2 GLU A 169      11.352  23.875  -9.971  1.00  0.67           O1-
ATOM   2591  H   GLU A 169       8.055  28.398  -7.059  1.00  0.67           H  
ATOM   2592  HA  GLU A 169      10.842  28.017  -7.236  1.00  0.67           H  
ATOM   2593 1HB  GLU A 169       9.135  26.220  -7.640  1.00  0.67           H  
ATOM   2594 2HB  GLU A 169       8.821  26.917  -9.220  1.00  0.67           H  
ATOM   2595 1HG  GLU A 169      11.152  26.572  -9.880  1.00  0.67           H  
ATOM   2596 2HG  GLU A 169      11.536  25.939  -8.306  1.00  0.67           H  
ATOM   2597  N   GLU A 170       9.610  29.676  -9.837  1.00  0.67           N  
ATOM   2598  CA  GLU A 170      10.075  30.547 -10.925  1.00  0.67           C  
ATOM   2599  C   GLU A 170      11.015  31.646 -10.383  1.00  0.67           C  
ATOM   2600  O   GLU A 170      12.056  31.936 -10.976  1.00  0.67           O  
ATOM   2601  CB  GLU A 170       8.911  31.209 -11.664  1.00  0.67           C  
ATOM   2602  CG  GLU A 170       9.344  32.071 -12.862  1.00  0.67           C  
ATOM   2603  CD  GLU A 170       8.186  32.846 -13.507  1.00  0.67           C  
ATOM   2604  OE1 GLU A 170       7.059  32.487 -13.293  1.00  0.67           O  
ATOM   2605  OE2 GLU A 170       8.447  33.821 -14.195  1.00  0.67           O1-
ATOM   2606  H   GLU A 170       8.607  29.548  -9.647  1.00  0.67           H  
ATOM   2607  HA  GLU A 170      10.633  29.939 -11.635  1.00  0.67           H  
ATOM   2608 1HB  GLU A 170       8.221  30.444 -12.018  1.00  0.67           H  
ATOM   2609 2HB  GLU A 170       8.363  31.852 -10.975  1.00  0.67           H  
ATOM   2610 1HG  GLU A 170      10.117  32.747 -12.540  1.00  0.67           H  
ATOM   2611 2HG  GLU A 170       9.782  31.413 -13.610  1.00  0.67           H  
ATOM   2612  N   TRP A 171      10.656  32.244  -9.240  1.00  0.67           N  
ATOM   2613  CA  TRP A 171      11.479  33.313  -8.643  1.00  0.67           C  
ATOM   2614  C   TRP A 171      12.855  32.789  -8.223  1.00  0.67           C  
ATOM   2615  O   TRP A 171      13.885  33.471  -8.372  1.00  0.67           O  
ATOM   2616  CB  TRP A 171      10.754  33.904  -7.427  1.00  0.67           C  
ATOM   2617  CG  TRP A 171       9.622  34.849  -7.765  1.00  0.67           C  
ATOM   2618  CD1 TRP A 171       8.328  34.522  -7.984  1.00  0.67           C  
ATOM   2619  CD2 TRP A 171       9.678  36.283  -7.842  1.00  0.67           C  
ATOM   2620  CE2 TRP A 171       8.395  36.725  -8.166  1.00  0.67           C  
ATOM   2621  CE3 TRP A 171      10.681  37.206  -7.667  1.00  0.67           C  
ATOM   2622  NE1 TRP A 171       7.591  35.642  -8.252  1.00  0.67           N  
ATOM   2623  CZ2 TRP A 171       8.106  38.052  -8.337  1.00  0.67           C  
ATOM   2624  CZ3 TRP A 171      10.384  38.530  -7.817  1.00  0.67           C  
ATOM   2625  CH2 TRP A 171       9.132  38.946  -8.154  1.00  0.67           C  
ATOM   2626  H   TRP A 171       9.775  31.955  -8.801  1.00  0.67           H  
ATOM   2627  HA  TRP A 171      11.629  34.090  -9.383  1.00  0.67           H  
ATOM   2628 1HB  TRP A 171      10.359  33.112  -6.811  1.00  0.67           H  
ATOM   2629 2HB  TRP A 171      11.469  34.433  -6.831  1.00  0.67           H  
ATOM   2630  HD1 TRP A 171       7.948  33.538  -7.966  1.00  0.67           H  
ATOM   2631  HE1 TRP A 171       6.600  35.668  -8.467  1.00  0.67           H  
ATOM   2632  HE3 TRP A 171      11.693  36.895  -7.415  1.00  0.67           H  
ATOM   2633  HZ2 TRP A 171       7.103  38.395  -8.594  1.00  0.67           H  
ATOM   2634  HZ3 TRP A 171      11.194  39.245  -7.675  1.00  0.67           H  
ATOM   2635  HH2 TRP A 171       8.948  40.013  -8.270  1.00  0.67           H  
ATOM   2636  N   LEU A 172      12.877  31.565  -7.718  1.00  0.67           N  
ATOM   2637  CA  LEU A 172      14.131  30.964  -7.310  1.00  0.67           C  
ATOM   2638  C   LEU A 172      14.989  30.701  -8.562  1.00  0.67           C  
ATOM   2639  O   LEU A 172      16.192  30.976  -8.576  1.00  0.67           O  
ATOM   2640  CB  LEU A 172      13.838  29.697  -6.504  1.00  0.67           C  
ATOM   2641  CG  LEU A 172      13.144  29.966  -5.169  1.00  0.67           C  
ATOM   2642  CD1 LEU A 172      12.732  28.705  -4.524  1.00  0.67           C  
ATOM   2643  CD2 LEU A 172      14.057  30.687  -4.275  1.00  0.67           C  
ATOM   2644  H   LEU A 172      11.995  31.060  -7.607  1.00  0.67           H  
ATOM   2645  HA  LEU A 172      14.665  31.660  -6.670  1.00  0.67           H  
ATOM   2646 1HB  LEU A 172      13.219  29.026  -7.097  1.00  0.67           H  
ATOM   2647 2HB  LEU A 172      14.774  29.218  -6.285  1.00  0.67           H  
ATOM   2648  HG  LEU A 172      12.261  30.568  -5.354  1.00  0.67           H  
ATOM   2649 1HD1 LEU A 172      12.239  28.946  -3.588  1.00  0.67           H  
ATOM   2650 2HD1 LEU A 172      12.051  28.157  -5.169  1.00  0.67           H  
ATOM   2651 3HD1 LEU A 172      13.603  28.116  -4.324  1.00  0.67           H  
ATOM   2652 1HD2 LEU A 172      13.539  30.891  -3.348  1.00  0.67           H  
ATOM   2653 2HD2 LEU A 172      14.946  30.081  -4.081  1.00  0.67           H  
ATOM   2654 3HD2 LEU A 172      14.343  31.597  -4.730  1.00  0.67           H  
ATOM   2655  N   LYS A 173      14.348  30.274  -9.665  1.00  0.67           N  
ATOM   2656  CA  LYS A 173      15.048  30.036 -10.935  1.00  0.67           C  
ATOM   2657  C   LYS A 173      15.667  31.311 -11.511  1.00  0.67           C  
ATOM   2658  O   LYS A 173      16.689  31.252 -12.198  1.00  0.67           O  
ATOM   2659  CB  LYS A 173      14.139  29.407 -11.995  1.00  0.67           C  
ATOM   2660  CG  LYS A 173      13.762  27.950 -11.772  1.00  0.67           C  
ATOM   2661  CD  LYS A 173      12.858  27.458 -12.905  1.00  0.67           C  
ATOM   2662  CE  LYS A 173      12.526  25.982 -12.767  1.00  0.67           C  
ATOM   2663  NZ  LYS A 173      11.605  25.514 -13.837  1.00  0.67           N1+
ATOM   2664  H   LYS A 173      13.352  30.060  -9.606  1.00  0.67           H  
ATOM   2665  HA  LYS A 173      15.861  29.336 -10.741  1.00  0.67           H  
ATOM   2666 1HB  LYS A 173      13.214  29.973 -12.051  1.00  0.67           H  
ATOM   2667 2HB  LYS A 173      14.618  29.481 -12.968  1.00  0.67           H  
ATOM   2668 1HG  LYS A 173      14.660  27.338 -11.727  1.00  0.67           H  
ATOM   2669 2HG  LYS A 173      13.235  27.855 -10.827  1.00  0.67           H  
ATOM   2670 1HD  LYS A 173      11.929  28.031 -12.890  1.00  0.67           H  
ATOM   2671 2HD  LYS A 173      13.353  27.624 -13.860  1.00  0.67           H  
ATOM   2672 1HE  LYS A 173      13.449  25.405 -12.820  1.00  0.67           H  
ATOM   2673 2HE  LYS A 173      12.063  25.807 -11.809  1.00  0.67           H  
ATOM   2674 1HZ  LYS A 173      11.414  24.531 -13.703  1.00  0.67           H  
ATOM   2675 2HZ  LYS A 173      10.741  26.034 -13.784  1.00  0.67           H  
ATOM   2676 3HZ  LYS A 173      12.031  25.657 -14.740  1.00  0.67           H  
ATOM   2677  N   LYS A 174      15.087  32.472 -11.187  1.00  0.67           N  
ATOM   2678  CA  LYS A 174      15.607  33.749 -11.676  1.00  0.67           C  
ATOM   2679  C   LYS A 174      16.827  34.233 -10.896  1.00  0.67           C  
ATOM   2680  O   LYS A 174      17.409  35.263 -11.247  1.00  0.67           O  
ATOM   2681  CB  LYS A 174      14.560  34.861 -11.626  1.00  0.67           C  
ATOM   2682  CG  LYS A 174      13.360  34.697 -12.510  1.00  0.67           C  
ATOM   2683  CD  LYS A 174      13.726  34.702 -13.972  1.00  0.67           C  
ATOM   2684  CE  LYS A 174      12.477  34.627 -14.844  1.00  0.67           C  
ATOM   2685  NZ  LYS A 174      12.812  34.613 -16.302  1.00  0.67           N1+
ATOM   2686  H   LYS A 174      14.222  32.451 -10.644  1.00  0.67           H  
ATOM   2687  HA  LYS A 174      15.912  33.613 -12.712  1.00  0.67           H  
ATOM   2688 1HB  LYS A 174      14.189  34.951 -10.601  1.00  0.67           H  
ATOM   2689 2HB  LYS A 174      15.027  35.809 -11.880  1.00  0.67           H  
ATOM   2690 1HG  LYS A 174      12.838  33.786 -12.274  1.00  0.67           H  
ATOM   2691 2HG  LYS A 174      12.697  35.538 -12.328  1.00  0.67           H  
ATOM   2692 1HD  LYS A 174      14.272  35.617 -14.208  1.00  0.67           H  
ATOM   2693 2HD  LYS A 174      14.366  33.846 -14.188  1.00  0.67           H  
ATOM   2694 1HE  LYS A 174      11.921  33.720 -14.596  1.00  0.67           H  
ATOM   2695 2HE  LYS A 174      11.844  35.494 -14.633  1.00  0.67           H  
ATOM   2696 1HZ  LYS A 174      11.956  34.567 -16.837  1.00  0.67           H  
ATOM   2697 2HZ  LYS A 174      13.312  35.458 -16.538  1.00  0.67           H  
ATOM   2698 3HZ  LYS A 174      13.387  33.809 -16.512  1.00  0.67           H  
ATOM   2699  N   GLY A 175      17.222  33.507  -9.848  1.00  0.67           N  
ATOM   2700  CA  GLY A 175      18.402  33.884  -9.093  1.00  0.67           C  
ATOM   2701  C   GLY A 175      18.193  34.278  -7.638  1.00  0.67           C  
ATOM   2702  O   GLY A 175      19.154  34.703  -6.993  1.00  0.67           O  
ATOM   2703  H   GLY A 175      16.723  32.660  -9.576  1.00  0.67           H  
ATOM   2704 1HA  GLY A 175      19.098  33.045  -9.123  1.00  0.67           H  
ATOM   2705 2HA  GLY A 175      18.903  34.701  -9.607  1.00  0.67           H  
ATOM   2706  N   ALA A 176      16.980  34.173  -7.087  1.00  0.66           N  
ATOM   2707  CA  ALA A 176      16.882  34.535  -5.673  1.00  0.66           C  
ATOM   2708  C   ALA A 176      17.800  33.617  -4.890  1.00  0.66           C  
ATOM   2709  O   ALA A 176      17.903  32.426  -5.197  1.00  0.66           O  
ATOM   2710  CB  ALA A 176      15.461  34.460  -5.172  1.00  0.66           C  
ATOM   2711  H   ALA A 176      16.161  33.848  -7.604  1.00  0.66           H  
ATOM   2712  HA  ALA A 176      17.243  35.543  -5.541  1.00  0.66           H  
ATOM   2713 1HB  ALA A 176      15.429  34.739  -4.113  1.00  0.66           H  
ATOM   2714 2HB  ALA A 176      14.851  35.144  -5.756  1.00  0.66           H  
ATOM   2715 3HB  ALA A 176      15.104  33.483  -5.296  1.00  0.66           H  
ATOM   2716  N   THR A 177      18.469  34.177  -3.885  1.00  0.66           N  
ATOM   2717  CA  THR A 177      19.391  33.426  -3.062  1.00  0.66           C  
ATOM   2718  C   THR A 177      18.743  32.998  -1.764  1.00  0.66           C  
ATOM   2719  O   THR A 177      18.774  31.819  -1.403  1.00  0.66           O  
ATOM   2720  CB  THR A 177      20.630  34.279  -2.746  1.00  0.66           C  
ATOM   2721  CG2 THR A 177      21.589  33.497  -1.854  1.00  0.66           C  
ATOM   2722  OG1 THR A 177      21.295  34.641  -3.970  1.00  0.66           O  
ATOM   2723  H   THR A 177      18.338  35.161  -3.669  1.00  0.66           H  
ATOM   2724  HA  THR A 177      19.699  32.534  -3.606  1.00  0.66           H  
ATOM   2725  HB  THR A 177      20.313  35.182  -2.240  1.00  0.66           H  
ATOM   2726  HG1 THR A 177      20.712  35.191  -4.514  1.00  0.66           H  
ATOM   2727 1HG2 THR A 177      22.460  34.106  -1.630  1.00  0.66           H  
ATOM   2728 2HG2 THR A 177      21.085  33.230  -0.922  1.00  0.66           H  
ATOM   2729 3HG2 THR A 177      21.904  32.589  -2.366  1.00  0.66           H  
ATOM   2730  N   GLU A 178      18.151  33.962  -1.069  1.00  0.65           N  
ATOM   2731  CA  GLU A 178      17.510  33.658   0.195  1.00  0.65           C  
ATOM   2732  C   GLU A 178      16.005  33.683  -0.019  1.00  0.65           C  
ATOM   2733  O   GLU A 178      15.510  34.353  -0.934  1.00  0.65           O  
ATOM   2734  CB  GLU A 178      17.928  34.650   1.296  1.00  0.65           C  
ATOM   2735  CG  GLU A 178      19.452  34.722   1.604  1.00  0.65           C  
ATOM   2736  CD  GLU A 178      20.070  33.488   2.288  1.00  0.65           C  
ATOM   2737  OE1 GLU A 178      19.371  32.742   2.941  1.00  0.65           O  
ATOM   2738  OE2 GLU A 178      21.265  33.327   2.175  1.00  0.65           O1-
ATOM   2739  H   GLU A 178      18.139  34.911  -1.439  1.00  0.65           H  
ATOM   2740  HA  GLU A 178      17.795  32.656   0.503  1.00  0.65           H  
ATOM   2741 1HB  GLU A 178      17.615  35.646   1.010  1.00  0.65           H  
ATOM   2742 2HB  GLU A 178      17.409  34.402   2.225  1.00  0.65           H  
ATOM   2743 1HG  GLU A 178      19.973  34.878   0.665  1.00  0.65           H  
ATOM   2744 2HG  GLU A 178      19.632  35.599   2.227  1.00  0.65           H  
ATOM   2745  N   PHE A 179      15.282  32.967   0.813  1.00  0.65           N  
ATOM   2746  CA  PHE A 179      13.833  32.986   0.709  1.00  0.65           C  
ATOM   2747  C   PHE A 179      13.115  32.555   1.982  1.00  0.65           C  
ATOM   2748  O   PHE A 179      13.674  31.852   2.832  1.00  0.65           O  
ATOM   2749  CB  PHE A 179      13.334  32.104  -0.464  1.00  0.65           C  
ATOM   2750  CG  PHE A 179      13.756  30.665  -0.343  1.00  0.65           C  
ATOM   2751  CD1 PHE A 179      13.007  29.783   0.399  1.00  0.65           C  
ATOM   2752  CD2 PHE A 179      14.879  30.180  -1.006  1.00  0.65           C  
ATOM   2753  CE1 PHE A 179      13.382  28.478   0.519  1.00  0.65           C  
ATOM   2754  CE2 PHE A 179      15.243  28.850  -0.899  1.00  0.65           C  
ATOM   2755  CZ  PHE A 179      14.496  28.002  -0.129  1.00  0.65           C  
ATOM   2756  H   PHE A 179      15.763  32.432   1.533  1.00  0.65           H  
ATOM   2757  HA  PHE A 179      13.545  34.013   0.510  1.00  0.65           H  
ATOM   2758 1HB  PHE A 179      12.246  32.139  -0.506  1.00  0.65           H  
ATOM   2759 2HB  PHE A 179      13.706  32.499  -1.408  1.00  0.65           H  
ATOM   2760  HD1 PHE A 179      12.121  30.141   0.922  1.00  0.65           H  
ATOM   2761  HD2 PHE A 179      15.485  30.862  -1.613  1.00  0.65           H  
ATOM   2762  HE1 PHE A 179      12.793  27.820   1.137  1.00  0.65           H  
ATOM   2763  HE2 PHE A 179      16.130  28.488  -1.409  1.00  0.65           H  
ATOM   2764  HZ  PHE A 179      14.782  26.958  -0.026  1.00  0.65           H  
ATOM   2765  N   CYS A 180      11.837  32.924   2.053  1.00  0.64           N  
ATOM   2766  CA  CYS A 180      10.948  32.509   3.141  1.00  0.64           C  
ATOM   2767  C   CYS A 180       9.529  32.448   2.664  1.00  0.64           C  
ATOM   2768  O   CYS A 180       8.898  33.496   2.480  1.00  0.64           O  
ATOM   2769  CB  CYS A 180      10.974  33.503   4.264  1.00  0.64           C  
ATOM   2770  SG  CYS A 180       9.997  33.079   5.704  1.00  0.64           S  
ATOM   2771  H   CYS A 180      11.484  33.519   1.300  1.00  0.64           H  
ATOM   2772  HA  CYS A 180      11.252  31.530   3.490  1.00  0.64           H  
ATOM   2773 1HB  CYS A 180      11.973  33.673   4.544  1.00  0.64           H  
ATOM   2774 2HB  CYS A 180      10.576  34.421   3.895  1.00  0.64           H  
ATOM   2775  HG  CYS A 180      10.597  31.913   5.942  1.00  0.64           H  
ATOM   2776  N   ILE A 181       9.049  31.236   2.429  1.00  0.65           N  
ATOM   2777  CA  ILE A 181       7.741  31.053   1.843  1.00  0.65           C  
ATOM   2778  C   ILE A 181       6.789  30.425   2.843  1.00  0.65           C  
ATOM   2779  O   ILE A 181       7.082  29.369   3.402  1.00  0.65           O  
ATOM   2780  CB  ILE A 181       7.887  30.125   0.639  1.00  0.65           C  
ATOM   2781  CG1 ILE A 181       9.066  30.645  -0.236  1.00  0.65           C  
ATOM   2782  CG2 ILE A 181       6.587  30.007  -0.147  1.00  0.65           C  
ATOM   2783  CD1 ILE A 181       8.974  32.082  -0.786  1.00  0.65           C  
ATOM   2784  H   ILE A 181       9.636  30.427   2.633  1.00  0.65           H  
ATOM   2785  HA  ILE A 181       7.343  32.018   1.535  1.00  0.65           H  
ATOM   2786  HB  ILE A 181       8.159  29.149   0.989  1.00  0.65           H  
ATOM   2787 1HG1 ILE A 181       9.969  30.578   0.359  1.00  0.65           H  
ATOM   2788 2HG1 ILE A 181       9.162  29.965  -1.043  1.00  0.65           H  
ATOM   2789 1HG2 ILE A 181       6.734  29.337  -0.981  1.00  0.65           H  
ATOM   2790 2HG2 ILE A 181       5.801  29.614   0.499  1.00  0.65           H  
ATOM   2791 3HG2 ILE A 181       6.287  30.966  -0.517  1.00  0.65           H  
ATOM   2792 1HD1 ILE A 181       9.863  32.303  -1.376  1.00  0.65           H  
ATOM   2793 2HD1 ILE A 181       8.123  32.195  -1.395  1.00  0.65           H  
ATOM   2794 3HD1 ILE A 181       8.907  32.792   0.016  1.00  0.65           H  
ATOM   2795  N   LYS A 182       5.640  31.023   3.079  1.00  0.65           N  
ATOM   2796  CA  LYS A 182       4.739  30.356   4.001  1.00  0.65           C  
ATOM   2797  C   LYS A 182       4.128  29.159   3.293  1.00  0.65           C  
ATOM   2798  O   LYS A 182       3.685  29.264   2.147  1.00  0.65           O  
ATOM   2799  CB  LYS A 182       3.628  31.259   4.525  1.00  0.65           C  
ATOM   2800  CG  LYS A 182       2.831  30.598   5.662  1.00  0.65           C  
ATOM   2801  CD  LYS A 182       1.887  31.563   6.292  1.00  0.65           C  
ATOM   2802  CE  LYS A 182       0.625  31.734   5.467  1.00  0.65           C  
ATOM   2803  NZ  LYS A 182      -0.256  32.752   6.058  1.00  0.65           N1+
ATOM   2804  H   LYS A 182       5.421  31.919   2.652  1.00  0.65           H  
ATOM   2805  HA  LYS A 182       5.302  29.980   4.852  1.00  0.65           H  
ATOM   2806 1HB  LYS A 182       4.032  32.206   4.864  1.00  0.65           H  
ATOM   2807 2HB  LYS A 182       2.928  31.480   3.719  1.00  0.65           H  
ATOM   2808 1HG  LYS A 182       2.257  29.756   5.274  1.00  0.65           H  
ATOM   2809 2HG  LYS A 182       3.520  30.220   6.424  1.00  0.65           H  
ATOM   2810 1HD  LYS A 182       1.620  31.210   7.285  1.00  0.65           H  
ATOM   2811 2HD  LYS A 182       2.371  32.536   6.393  1.00  0.65           H  
ATOM   2812 1HE  LYS A 182       0.885  32.036   4.451  1.00  0.65           H  
ATOM   2813 2HE  LYS A 182       0.091  30.782   5.431  1.00  0.65           H  
ATOM   2814 1HZ  LYS A 182      -1.072  32.863   5.499  1.00  0.65           H  
ATOM   2815 2HZ  LYS A 182      -0.512  32.505   7.001  1.00  0.65           H  
ATOM   2816 3HZ  LYS A 182       0.270  33.630   6.043  1.00  0.65           H  
ATOM   2817  N   VAL A 183       4.099  28.035   3.985  1.00  0.67           N  
ATOM   2818  CA  VAL A 183       3.503  26.804   3.506  1.00  0.67           C  
ATOM   2819  C   VAL A 183       2.329  26.415   4.388  1.00  0.67           C  
ATOM   2820  O   VAL A 183       2.482  26.274   5.603  1.00  0.67           O  
ATOM   2821  CB  VAL A 183       4.545  25.681   3.571  1.00  0.67           C  
ATOM   2822  CG1 VAL A 183       3.950  24.384   3.149  1.00  0.67           C  
ATOM   2823  CG2 VAL A 183       5.743  26.036   2.690  1.00  0.67           C  
ATOM   2824  H   VAL A 183       4.525  28.018   4.906  1.00  0.67           H  
ATOM   2825  HA  VAL A 183       3.162  26.947   2.482  1.00  0.67           H  
ATOM   2826  HB  VAL A 183       4.867  25.566   4.607  1.00  0.67           H  
ATOM   2827 1HG1 VAL A 183       4.671  23.622   3.244  1.00  0.67           H  
ATOM   2828 2HG1 VAL A 183       3.096  24.145   3.779  1.00  0.67           H  
ATOM   2829 3HG1 VAL A 183       3.652  24.455   2.139  1.00  0.67           H  
ATOM   2830 1HG2 VAL A 183       6.479  25.250   2.749  1.00  0.67           H  
ATOM   2831 2HG2 VAL A 183       5.413  26.150   1.663  1.00  0.67           H  
ATOM   2832 3HG2 VAL A 183       6.184  26.970   3.035  1.00  0.67           H  
ATOM   2833  N   LEU A 184       1.147  26.237   3.803  1.00  0.70           N  
ATOM   2834  CA  LEU A 184       0.009  25.856   4.611  1.00  0.70           C  
ATOM   2835  C   LEU A 184      -0.405  24.447   4.239  1.00  0.70           C  
ATOM   2836  O   LEU A 184      -0.625  24.148   3.065  1.00  0.70           O  
ATOM   2837  CB  LEU A 184      -1.096  26.898   4.469  1.00  0.70           C  
ATOM   2838  CG  LEU A 184      -2.342  26.624   5.189  1.00  0.70           C  
ATOM   2839  CD1 LEU A 184      -2.072  26.550   6.639  1.00  0.70           C  
ATOM   2840  CD2 LEU A 184      -3.284  27.773   4.899  1.00  0.70           C  
ATOM   2841  H   LEU A 184       0.995  26.354   2.804  1.00  0.70           H  
ATOM   2842  HA  LEU A 184       0.303  25.843   5.659  1.00  0.70           H  
ATOM   2843 1HB  LEU A 184      -0.718  27.854   4.830  1.00  0.70           H  
ATOM   2844 2HB  LEU A 184      -1.349  27.006   3.417  1.00  0.70           H  
ATOM   2845  HG  LEU A 184      -2.761  25.683   4.886  1.00  0.70           H  
ATOM   2846 1HD1 LEU A 184      -3.007  26.357   7.156  1.00  0.70           H  
ATOM   2847 2HD1 LEU A 184      -1.385  25.749   6.836  1.00  0.70           H  
ATOM   2848 3HD1 LEU A 184      -1.642  27.487   6.967  1.00  0.70           H  
ATOM   2849 1HD2 LEU A 184      -4.201  27.641   5.430  1.00  0.70           H  
ATOM   2850 2HD2 LEU A 184      -2.823  28.702   5.227  1.00  0.70           H  
ATOM   2851 3HD2 LEU A 184      -3.486  27.831   3.830  1.00  0.70           H  
ATOM   2852  N   CYS A 185      -0.447  23.586   5.251  1.00  0.73           N  
ATOM   2853  CA  CYS A 185      -0.700  22.155   5.147  1.00  0.73           C  
ATOM   2854  C   CYS A 185       0.445  21.345   4.512  1.00  0.73           C  
ATOM   2855  O   CYS A 185       0.189  20.468   3.682  1.00  0.73           O  
ATOM   2856  CB  CYS A 185      -1.986  21.846   4.378  1.00  0.73           C  
ATOM   2857  SG  CYS A 185      -3.464  22.441   5.153  1.00  0.73           S  
ATOM   2858  H   CYS A 185      -0.263  23.947   6.190  1.00  0.73           H  
ATOM   2859  HA  CYS A 185      -0.850  21.801   6.157  1.00  0.73           H  
ATOM   2860 1HB  CYS A 185      -1.957  22.230   3.362  1.00  0.73           H  
ATOM   2861 2HB  CYS A 185      -2.084  20.777   4.292  1.00  0.73           H  
ATOM   2862  HG  CYS A 185      -3.338  23.727   4.825  1.00  0.73           H  
ATOM   2863  N   PRO A 186       1.699  21.493   5.006  1.00  0.77           N  
ATOM   2864  CA  PRO A 186       2.908  20.825   4.557  1.00  0.77           C  
ATOM   2865  C   PRO A 186       2.842  19.335   4.709  1.00  0.77           C  
ATOM   2866  O   PRO A 186       3.677  18.634   4.172  1.00  0.77           O  
ATOM   2867  CB  PRO A 186       3.985  21.383   5.470  1.00  0.77           C  
ATOM   2868  CG  PRO A 186       3.260  21.844   6.678  1.00  0.77           C  
ATOM   2869  CD  PRO A 186       1.942  22.358   6.168  1.00  0.77           C  
ATOM   2870  HA  PRO A 186       3.104  21.091   3.525  1.00  0.77           H  
ATOM   2871 1HB  PRO A 186       4.712  20.601   5.686  1.00  0.77           H  
ATOM   2872 2HB  PRO A 186       4.533  22.181   4.982  1.00  0.77           H  
ATOM   2873 1HG  PRO A 186       3.153  21.017   7.385  1.00  0.77           H  
ATOM   2874 2HG  PRO A 186       3.840  22.620   7.183  1.00  0.77           H  
ATOM   2875 1HD  PRO A 186       1.195  22.223   6.936  1.00  0.77           H  
ATOM   2876 2HD  PRO A 186       2.069  23.413   5.878  1.00  0.77           H  
ATOM   2877  N   TYR A 187       1.909  18.865   5.516  1.00  0.81           N  
ATOM   2878  CA  TYR A 187       1.692  17.457   5.754  1.00  0.81           C  
ATOM   2879  C   TYR A 187       1.073  16.696   4.598  1.00  0.81           C  
ATOM   2880  O   TYR A 187       1.166  15.469   4.565  1.00  0.81           O  
ATOM   2881  CB  TYR A 187       0.809  17.296   6.971  1.00  0.81           C  
ATOM   2882  CG  TYR A 187      -0.553  17.899   6.788  1.00  0.81           C  
ATOM   2883  CD1 TYR A 187      -1.531  17.203   6.142  1.00  0.81           C  
ATOM   2884  CD2 TYR A 187      -0.830  19.135   7.306  1.00  0.81           C  
ATOM   2885  CE1 TYR A 187      -2.777  17.750   5.996  1.00  0.81           C  
ATOM   2886  CE2 TYR A 187      -2.087  19.658   7.169  1.00  0.81           C  
ATOM   2887  CZ  TYR A 187      -3.042  18.958   6.507  1.00  0.81           C  
ATOM   2888  OH  TYR A 187      -4.266  19.475   6.341  1.00  0.81           O  
ATOM   2889  H   TYR A 187       1.284  19.512   5.965  1.00  0.81           H  
ATOM   2890  HA  TYR A 187       2.644  16.984   5.919  1.00  0.81           H  
ATOM   2891 1HB  TYR A 187       0.687  16.236   7.200  1.00  0.81           H  
ATOM   2892 2HB  TYR A 187       1.282  17.775   7.831  1.00  0.81           H  
ATOM   2893  HD1 TYR A 187      -1.315  16.217   5.732  1.00  0.81           H  
ATOM   2894  HD2 TYR A 187      -0.057  19.690   7.826  1.00  0.81           H  
ATOM   2895  HE1 TYR A 187      -3.554  17.210   5.467  1.00  0.81           H  
ATOM   2896  HE2 TYR A 187      -2.323  20.635   7.580  1.00  0.81           H  
ATOM   2897  HH  TYR A 187      -4.230  20.424   6.492  1.00  0.81           H  
ATOM   2898  N   THR A 188       0.433  17.381   3.657  1.00  0.84           N  
ATOM   2899  CA  THR A 188      -0.198  16.614   2.607  1.00  0.84           C  
ATOM   2900  C   THR A 188       0.897  16.056   1.724  1.00  0.84           C  
ATOM   2901  O   THR A 188       1.828  16.795   1.414  1.00  0.84           O  
ATOM   2902  CB  THR A 188      -1.079  17.500   1.740  1.00  0.84           C  
ATOM   2903  CG2 THR A 188      -2.152  18.137   2.584  1.00  0.84           C  
ATOM   2904  OG1 THR A 188      -0.248  18.538   1.160  1.00  0.84           O  
ATOM   2905  H   THR A 188       0.386  18.402   3.681  1.00  0.84           H  
ATOM   2906  HA  THR A 188      -0.800  15.839   3.066  1.00  0.84           H  
ATOM   2907  HB  THR A 188      -1.532  16.911   0.943  1.00  0.84           H  
ATOM   2908  HG1 THR A 188      -0.096  19.220   1.849  1.00  0.84           H  
ATOM   2909 1HG2 THR A 188      -2.768  18.781   1.973  1.00  0.84           H  
ATOM   2910 2HG2 THR A 188      -2.771  17.361   3.025  1.00  0.84           H  
ATOM   2911 3HG2 THR A 188      -1.684  18.718   3.364  1.00  0.84           H  
ATOM   2912  N   PRO A 189       0.787  14.829   1.202  1.00  0.87           N  
ATOM   2913  CA  PRO A 189       1.716  14.238   0.258  1.00  0.87           C  
ATOM   2914  C   PRO A 189       2.039  15.133  -0.933  1.00  0.87           C  
ATOM   2915  O   PRO A 189       3.160  15.112  -1.435  1.00  0.87           O  
ATOM   2916  CB  PRO A 189       0.971  12.977  -0.175  1.00  0.87           C  
ATOM   2917  CG  PRO A 189       0.140  12.607   1.030  1.00  0.87           C  
ATOM   2918  CD  PRO A 189      -0.310  13.927   1.615  1.00  0.87           C  
ATOM   2919  HA  PRO A 189       2.641  13.967   0.793  1.00  0.87           H  
ATOM   2920 1HB  PRO A 189       0.360  13.192  -1.065  1.00  0.87           H  
ATOM   2921 2HB  PRO A 189       1.685  12.190  -0.460  1.00  0.87           H  
ATOM   2922 1HG  PRO A 189      -0.700  11.959   0.735  1.00  0.87           H  
ATOM   2923 2HG  PRO A 189       0.753  12.024   1.738  1.00  0.87           H  
ATOM   2924 1HD  PRO A 189      -1.276  14.247   1.190  1.00  0.87           H  
ATOM   2925 2HD  PRO A 189      -0.336  13.804   2.709  1.00  0.87           H  
ATOM   2926  N   LYS A 190       1.074  15.950  -1.390  1.00  0.87           N  
ATOM   2927  CA  LYS A 190       1.348  16.808  -2.538  1.00  0.87           C  
ATOM   2928  C   LYS A 190       2.325  17.907  -2.161  1.00  0.87           C  
ATOM   2929  O   LYS A 190       3.287  18.171  -2.889  1.00  0.87           O  
ATOM   2930  CB  LYS A 190       0.068  17.427  -3.088  1.00  0.87           C  
ATOM   2931  CG  LYS A 190       0.266  18.266  -4.349  1.00  0.87           C  
ATOM   2932  CD  LYS A 190      -1.066  18.749  -4.914  1.00  0.87           C  
ATOM   2933  CE  LYS A 190      -0.866  19.539  -6.201  1.00  0.87           C  
ATOM   2934  NZ  LYS A 190      -2.155  20.008  -6.770  1.00  0.87           N1+
ATOM   2935  H   LYS A 190       0.157  15.972  -0.967  1.00  0.87           H  
ATOM   2936  HA  LYS A 190       1.810  16.206  -3.321  1.00  0.87           H  
ATOM   2937 1HB  LYS A 190      -0.670  16.651  -3.286  1.00  0.87           H  
ATOM   2938 2HB  LYS A 190      -0.355  18.091  -2.329  1.00  0.87           H  
ATOM   2939 1HG  LYS A 190       0.881  19.134  -4.108  1.00  0.87           H  
ATOM   2940 2HG  LYS A 190       0.781  17.672  -5.103  1.00  0.87           H  
ATOM   2941 1HD  LYS A 190      -1.708  17.890  -5.115  1.00  0.87           H  
ATOM   2942 2HD  LYS A 190      -1.562  19.383  -4.175  1.00  0.87           H  
ATOM   2943 1HE  LYS A 190      -0.238  20.398  -5.996  1.00  0.87           H  
ATOM   2944 2HE  LYS A 190      -0.369  18.905  -6.934  1.00  0.87           H  
ATOM   2945 1HZ  LYS A 190      -1.980  20.526  -7.620  1.00  0.87           H  
ATOM   2946 2HZ  LYS A 190      -2.744  19.212  -6.975  1.00  0.87           H  
ATOM   2947 3HZ  LYS A 190      -2.617  20.607  -6.099  1.00  0.87           H  
ATOM   2948  N   ILE A 191       2.087  18.564  -1.024  1.00  0.86           N  
ATOM   2949  CA  ILE A 191       2.988  19.621  -0.614  1.00  0.86           C  
ATOM   2950  C   ILE A 191       4.316  19.042  -0.189  1.00  0.86           C  
ATOM   2951  O   ILE A 191       5.361  19.611  -0.509  1.00  0.86           O  
ATOM   2952  CB  ILE A 191       2.385  20.523   0.444  1.00  0.86           C  
ATOM   2953  CG1 ILE A 191       1.262  21.275  -0.169  1.00  0.86           C  
ATOM   2954  CG2 ILE A 191       3.424  21.503   0.898  1.00  0.86           C  
ATOM   2955  CD1 ILE A 191       0.433  21.947   0.801  1.00  0.86           C  
ATOM   2956  H   ILE A 191       1.290  18.339  -0.412  1.00  0.86           H  
ATOM   2957  HA  ILE A 191       3.173  20.255  -1.478  1.00  0.86           H  
ATOM   2958  HB  ILE A 191       2.012  19.939   1.290  1.00  0.86           H  
ATOM   2959 1HG1 ILE A 191       1.679  22.028  -0.838  1.00  0.86           H  
ATOM   2960 2HG1 ILE A 191       0.638  20.596  -0.755  1.00  0.86           H  
ATOM   2961 1HG2 ILE A 191       2.983  22.170   1.621  1.00  0.86           H  
ATOM   2962 2HG2 ILE A 191       4.243  20.955   1.340  1.00  0.86           H  
ATOM   2963 3HG2 ILE A 191       3.781  22.078   0.053  1.00  0.86           H  
ATOM   2964 1HD1 ILE A 191      -0.310  22.464   0.271  1.00  0.86           H  
ATOM   2965 2HD1 ILE A 191      -0.025  21.229   1.447  1.00  0.86           H  
ATOM   2966 3HD1 ILE A 191       1.016  22.640   1.390  1.00  0.86           H  
ATOM   2967  N   ILE A 192       4.295  17.909   0.522  1.00  0.84           N  
ATOM   2968  CA  ILE A 192       5.543  17.314   0.959  1.00  0.84           C  
ATOM   2969  C   ILE A 192       6.429  17.014  -0.236  1.00  0.84           C  
ATOM   2970  O   ILE A 192       7.594  17.403  -0.242  1.00  0.84           O  
ATOM   2971  CB  ILE A 192       5.341  15.972   1.691  1.00  0.84           C  
ATOM   2972  CG1 ILE A 192       4.653  16.142   3.008  1.00  0.84           C  
ATOM   2973  CG2 ILE A 192       6.660  15.325   1.895  1.00  0.84           C  
ATOM   2974  CD1 ILE A 192       4.184  14.858   3.642  1.00  0.84           C  
ATOM   2975  H   ILE A 192       3.407  17.469   0.765  1.00  0.84           H  
ATOM   2976  HA  ILE A 192       6.052  18.016   1.618  1.00  0.84           H  
ATOM   2977  HB  ILE A 192       4.711  15.330   1.078  1.00  0.84           H  
ATOM   2978 1HG1 ILE A 192       5.329  16.652   3.697  1.00  0.84           H  
ATOM   2979 2HG1 ILE A 192       3.788  16.749   2.851  1.00  0.84           H  
ATOM   2980 1HG2 ILE A 192       6.497  14.385   2.375  1.00  0.84           H  
ATOM   2981 2HG2 ILE A 192       7.158  15.167   0.941  1.00  0.84           H  
ATOM   2982 3HG2 ILE A 192       7.267  15.963   2.522  1.00  0.84           H  
ATOM   2983 1HD1 ILE A 192       3.693  15.085   4.582  1.00  0.84           H  
ATOM   2984 2HD1 ILE A 192       3.481  14.359   2.982  1.00  0.84           H  
ATOM   2985 3HD1 ILE A 192       5.032  14.211   3.827  1.00  0.84           H  
ATOM   2986  N   GLU A 193       5.877  16.364  -1.274  1.00  0.81           N  
ATOM   2987  CA  GLU A 193       6.657  16.076  -2.473  1.00  0.81           C  
ATOM   2988  C   GLU A 193       7.173  17.345  -3.144  1.00  0.81           C  
ATOM   2989  O   GLU A 193       8.337  17.413  -3.552  1.00  0.81           O  
ATOM   2990  CB  GLU A 193       5.840  15.266  -3.485  1.00  0.81           C  
ATOM   2991  CG  GLU A 193       6.621  14.925  -4.765  1.00  0.81           C  
ATOM   2992  CD  GLU A 193       5.865  14.071  -5.775  1.00  0.81           C  
ATOM   2993  OE1 GLU A 193       4.760  13.670  -5.510  1.00  0.81           O  
ATOM   2994  OE2 GLU A 193       6.413  13.848  -6.839  1.00  0.81           O1-
ATOM   2995  H   GLU A 193       4.906  16.052  -1.237  1.00  0.81           H  
ATOM   2996  HA  GLU A 193       7.520  15.479  -2.178  1.00  0.81           H  
ATOM   2997 1HB  GLU A 193       5.515  14.333  -3.026  1.00  0.81           H  
ATOM   2998 2HB  GLU A 193       4.942  15.826  -3.760  1.00  0.81           H  
ATOM   2999 1HG  GLU A 193       6.904  15.863  -5.246  1.00  0.81           H  
ATOM   3000 2HG  GLU A 193       7.537  14.410  -4.481  1.00  0.81           H  
ATOM   3001  N   LYS A 194       6.332  18.380  -3.231  1.00  0.78           N  
ATOM   3002  CA  LYS A 194       6.774  19.602  -3.881  1.00  0.78           C  
ATOM   3003  C   LYS A 194       7.934  20.206  -3.108  1.00  0.78           C  
ATOM   3004  O   LYS A 194       8.962  20.561  -3.690  1.00  0.78           O  
ATOM   3005  CB  LYS A 194       5.630  20.614  -3.944  1.00  0.78           C  
ATOM   3006  CG  LYS A 194       5.973  21.919  -4.645  1.00  0.78           C  
ATOM   3007  CD  LYS A 194       6.194  21.702  -6.130  1.00  0.78           C  
ATOM   3008  CE  LYS A 194       6.412  23.012  -6.864  1.00  0.78           C  
ATOM   3009  NZ  LYS A 194       6.518  22.804  -8.341  1.00  0.78           N1+
ATOM   3010  H   LYS A 194       5.370  18.307  -2.893  1.00  0.78           H  
ATOM   3011  HA  LYS A 194       7.115  19.365  -4.888  1.00  0.78           H  
ATOM   3012 1HB  LYS A 194       4.772  20.163  -4.446  1.00  0.78           H  
ATOM   3013 2HB  LYS A 194       5.315  20.859  -2.928  1.00  0.78           H  
ATOM   3014 1HG  LYS A 194       5.156  22.626  -4.513  1.00  0.78           H  
ATOM   3015 2HG  LYS A 194       6.871  22.336  -4.201  1.00  0.78           H  
ATOM   3016 1HD  LYS A 194       7.065  21.064  -6.282  1.00  0.78           H  
ATOM   3017 2HD  LYS A 194       5.321  21.208  -6.557  1.00  0.78           H  
ATOM   3018 1HE  LYS A 194       5.577  23.679  -6.650  1.00  0.78           H  
ATOM   3019 2HE  LYS A 194       7.329  23.480  -6.515  1.00  0.78           H  
ATOM   3020 1HZ  LYS A 194       6.646  23.699  -8.807  1.00  0.78           H  
ATOM   3021 2HZ  LYS A 194       7.294  22.205  -8.558  1.00  0.78           H  
ATOM   3022 3HZ  LYS A 194       5.650  22.385  -8.679  1.00  0.78           H  
ATOM   3023  N   LEU A 195       7.797  20.278  -1.791  1.00  0.76           N  
ATOM   3024  CA  LEU A 195       8.853  20.827  -0.973  1.00  0.76           C  
ATOM   3025  C   LEU A 195      10.104  19.980  -0.975  1.00  0.76           C  
ATOM   3026  O   LEU A 195      11.197  20.531  -1.020  1.00  0.76           O  
ATOM   3027  CB  LEU A 195       8.358  21.047   0.434  1.00  0.76           C  
ATOM   3028  CG  LEU A 195       7.406  22.160   0.577  1.00  0.76           C  
ATOM   3029  CD1 LEU A 195       6.884  22.142   1.909  1.00  0.76           C  
ATOM   3030  CD2 LEU A 195       8.133  23.477   0.316  1.00  0.76           C  
ATOM   3031  H   LEU A 195       6.938  19.955  -1.351  1.00  0.76           H  
ATOM   3032  HA  LEU A 195       9.111  21.801  -1.380  1.00  0.76           H  
ATOM   3033 1HB  LEU A 195       7.836  20.144   0.733  1.00  0.76           H  
ATOM   3034 2HB  LEU A 195       9.206  21.224   1.091  1.00  0.76           H  
ATOM   3035  HG  LEU A 195       6.580  22.038  -0.123  1.00  0.76           H  
ATOM   3036 1HD1 LEU A 195       6.216  22.951   1.997  1.00  0.76           H  
ATOM   3037 2HD1 LEU A 195       6.372  21.204   2.097  1.00  0.76           H  
ATOM   3038 3HD1 LEU A 195       7.704  22.252   2.595  1.00  0.76           H  
ATOM   3039 1HD2 LEU A 195       7.444  24.306   0.436  1.00  0.76           H  
ATOM   3040 2HD2 LEU A 195       8.949  23.583   1.024  1.00  0.76           H  
ATOM   3041 3HD2 LEU A 195       8.531  23.483  -0.691  1.00  0.76           H  
ATOM   3042  N   GLU A 196       9.989  18.652  -0.956  1.00  0.74           N  
ATOM   3043  CA  GLU A 196      11.207  17.854  -0.979  1.00  0.74           C  
ATOM   3044  C   GLU A 196      12.002  18.175  -2.233  1.00  0.74           C  
ATOM   3045  O   GLU A 196      13.221  18.381  -2.183  1.00  0.74           O  
ATOM   3046  CB  GLU A 196      10.924  16.350  -0.942  1.00  0.74           C  
ATOM   3047  CG  GLU A 196      12.219  15.512  -0.998  1.00  0.74           C  
ATOM   3048  CD  GLU A 196      12.028  14.009  -0.954  1.00  0.74           C  
ATOM   3049  OE1 GLU A 196      10.929  13.550  -0.747  1.00  0.74           O  
ATOM   3050  OE2 GLU A 196      13.006  13.319  -1.173  1.00  0.74           O1-
ATOM   3051  H   GLU A 196       9.078  18.206  -0.900  1.00  0.74           H  
ATOM   3052  HA  GLU A 196      11.811  18.117  -0.109  1.00  0.74           H  
ATOM   3053 1HB  GLU A 196      10.384  16.101  -0.029  1.00  0.74           H  
ATOM   3054 2HB  GLU A 196      10.287  16.075  -1.786  1.00  0.74           H  
ATOM   3055 1HG  GLU A 196      12.740  15.766  -1.921  1.00  0.74           H  
ATOM   3056 2HG  GLU A 196      12.857  15.811  -0.168  1.00  0.74           H  
ATOM   3057  N   LYS A 197      11.310  18.244  -3.373  1.00  0.73           N  
ATOM   3058  CA  LYS A 197      11.998  18.538  -4.615  1.00  0.73           C  
ATOM   3059  C   LYS A 197      12.610  19.928  -4.574  1.00  0.73           C  
ATOM   3060  O   LYS A 197      13.765  20.117  -4.971  1.00  0.73           O  
ATOM   3061  CB  LYS A 197      11.028  18.415  -5.789  1.00  0.73           C  
ATOM   3062  CG  LYS A 197      10.625  16.976  -6.090  1.00  0.73           C  
ATOM   3063  CD  LYS A 197       9.626  16.885  -7.227  1.00  0.73           C  
ATOM   3064  CE  LYS A 197       9.273  15.436  -7.518  1.00  0.73           C  
ATOM   3065  NZ  LYS A 197       8.246  15.314  -8.583  1.00  0.73           N1+
ATOM   3066  H   LYS A 197      10.301  18.069  -3.376  1.00  0.73           H  
ATOM   3067  HA  LYS A 197      12.804  17.816  -4.745  1.00  0.73           H  
ATOM   3068 1HB  LYS A 197      10.116  18.978  -5.563  1.00  0.73           H  
ATOM   3069 2HB  LYS A 197      11.473  18.848  -6.682  1.00  0.73           H  
ATOM   3070 1HG  LYS A 197      11.508  16.396  -6.345  1.00  0.73           H  
ATOM   3071 2HG  LYS A 197      10.172  16.542  -5.195  1.00  0.73           H  
ATOM   3072 1HD  LYS A 197       8.713  17.420  -6.948  1.00  0.73           H  
ATOM   3073 2HD  LYS A 197      10.038  17.340  -8.125  1.00  0.73           H  
ATOM   3074 1HE  LYS A 197      10.171  14.908  -7.832  1.00  0.73           H  
ATOM   3075 2HE  LYS A 197       8.897  14.975  -6.609  1.00  0.73           H  
ATOM   3076 1HZ  LYS A 197       8.039  14.333  -8.740  1.00  0.73           H  
ATOM   3077 2HZ  LYS A 197       7.399  15.793  -8.292  1.00  0.73           H  
ATOM   3078 3HZ  LYS A 197       8.591  15.727  -9.434  1.00  0.73           H  
ATOM   3079  N   LEU A 198      11.875  20.895  -4.032  1.00  0.73           N  
ATOM   3080  CA  LEU A 198      12.402  22.239  -3.960  1.00  0.73           C  
ATOM   3081  C   LEU A 198      13.605  22.323  -3.018  1.00  0.73           C  
ATOM   3082  O   LEU A 198      14.553  23.044  -3.314  1.00  0.73           O  
ATOM   3083  CB  LEU A 198      11.321  23.214  -3.525  1.00  0.73           C  
ATOM   3084  CG  LEU A 198      10.182  23.460  -4.512  1.00  0.73           C  
ATOM   3085  CD1 LEU A 198       9.087  24.270  -3.841  1.00  0.73           C  
ATOM   3086  CD2 LEU A 198      10.717  24.201  -5.698  1.00  0.73           C  
ATOM   3087  H   LEU A 198      10.925  20.704  -3.711  1.00  0.73           H  
ATOM   3088  HA  LEU A 198      12.731  22.527  -4.955  1.00  0.73           H  
ATOM   3089 1HB  LEU A 198      10.920  22.916  -2.558  1.00  0.73           H  
ATOM   3090 2HB  LEU A 198      11.800  24.123  -3.442  1.00  0.73           H  
ATOM   3091  HG  LEU A 198       9.767  22.517  -4.841  1.00  0.73           H  
ATOM   3092 1HD1 LEU A 198       8.294  24.444  -4.550  1.00  0.73           H  
ATOM   3093 2HD1 LEU A 198       8.702  23.720  -2.992  1.00  0.73           H  
ATOM   3094 3HD1 LEU A 198       9.480  25.216  -3.512  1.00  0.73           H  
ATOM   3095 1HD2 LEU A 198       9.912  24.372  -6.406  1.00  0.73           H  
ATOM   3096 2HD2 LEU A 198      11.127  25.158  -5.377  1.00  0.73           H  
ATOM   3097 3HD2 LEU A 198      11.495  23.608  -6.173  1.00  0.73           H  
ATOM   3098  N   GLN A 199      13.598  21.582  -1.901  1.00  0.73           N  
ATOM   3099  CA  GLN A 199      14.740  21.614  -0.992  1.00  0.73           C  
ATOM   3100  C   GLN A 199      15.967  21.044  -1.688  1.00  0.73           C  
ATOM   3101  O   GLN A 199      17.061  21.607  -1.625  1.00  0.73           O  
ATOM   3102  CB  GLN A 199      14.511  20.774   0.274  1.00  0.73           C  
ATOM   3103  CG  GLN A 199      13.508  21.276   1.274  1.00  0.73           C  
ATOM   3104  CD  GLN A 199      13.429  20.302   2.447  1.00  0.73           C  
ATOM   3105  NE2 GLN A 199      14.397  20.420   3.372  1.00  0.73           N  
ATOM   3106  OE1 GLN A 199      12.545  19.456   2.508  1.00  0.73           O  
ATOM   3107  H   GLN A 199      12.790  21.009  -1.679  1.00  0.73           H  
ATOM   3108  HA  GLN A 199      14.941  22.646  -0.710  1.00  0.73           H  
ATOM   3109 1HB  GLN A 199      14.187  19.774  -0.025  1.00  0.73           H  
ATOM   3110 2HB  GLN A 199      15.458  20.663   0.802  1.00  0.73           H  
ATOM   3111 1HG  GLN A 199      13.821  22.236   1.641  1.00  0.73           H  
ATOM   3112 2HG  GLN A 199      12.532  21.354   0.819  1.00  0.73           H  
ATOM   3113 1HE2 GLN A 199      14.443  19.796   4.187  1.00  0.73           H  
ATOM   3114 2HE2 GLN A 199      15.110  21.146   3.247  1.00  0.73           H  
ATOM   3115  N   ARG A 200      15.783  19.964  -2.444  1.00  0.73           N  
ATOM   3116  CA  ARG A 200      16.911  19.377  -3.150  1.00  0.73           C  
ATOM   3117  C   ARG A 200      17.503  20.373  -4.155  1.00  0.73           C  
ATOM   3118  O   ARG A 200      18.719  20.422  -4.351  1.00  0.73           O  
ATOM   3119  CB  ARG A 200      16.487  18.080  -3.822  1.00  0.73           C  
ATOM   3120  CG  ARG A 200      16.236  16.921  -2.832  1.00  0.73           C  
ATOM   3121  CD  ARG A 200      15.792  15.669  -3.509  1.00  0.73           C  
ATOM   3122  NE  ARG A 200      15.515  14.587  -2.549  1.00  0.73           N  
ATOM   3123  CZ  ARG A 200      16.433  13.768  -2.017  1.00  0.73           C  
ATOM   3124  NH1 ARG A 200      17.712  13.878  -2.323  1.00  0.73           N1+
ATOM   3125  NH2 ARG A 200      16.015  12.851  -1.179  1.00  0.73           N  
ATOM   3126  H   ARG A 200      14.863  19.520  -2.497  1.00  0.73           H  
ATOM   3127  HA  ARG A 200      17.680  19.134  -2.419  1.00  0.73           H  
ATOM   3128 1HB  ARG A 200      15.561  18.248  -4.374  1.00  0.73           H  
ATOM   3129 2HB  ARG A 200      17.246  17.768  -4.535  1.00  0.73           H  
ATOM   3130 1HG  ARG A 200      17.156  16.706  -2.291  1.00  0.73           H  
ATOM   3131 2HG  ARG A 200      15.463  17.214  -2.122  1.00  0.73           H  
ATOM   3132 1HD  ARG A 200      14.871  15.875  -4.058  1.00  0.73           H  
ATOM   3133 2HD  ARG A 200      16.560  15.329  -4.199  1.00  0.73           H  
ATOM   3134  HE  ARG A 200      14.544  14.414  -2.243  1.00  0.73           H  
ATOM   3135 1HH1 ARG A 200      18.018  14.590  -2.970  1.00  0.73           H  
ATOM   3136 2HH1 ARG A 200      18.385  13.249  -1.908  1.00  0.73           H  
ATOM   3137 1HH2 ARG A 200      15.003  12.807  -0.980  1.00  0.73           H  
ATOM   3138 2HH2 ARG A 200      16.661  12.209  -0.750  1.00  0.73           H  
ATOM   3139  N   LYS A 201      16.635  21.177  -4.772  1.00  0.73           N  
ATOM   3140  CA  LYS A 201      17.039  22.202  -5.729  1.00  0.73           C  
ATOM   3141  C   LYS A 201      17.612  23.488  -5.106  1.00  0.73           C  
ATOM   3142  O   LYS A 201      18.530  24.088  -5.674  1.00  0.73           O  
ATOM   3143  CB  LYS A 201      15.835  22.601  -6.576  1.00  0.73           C  
ATOM   3144  CG  LYS A 201      15.334  21.567  -7.549  1.00  0.73           C  
ATOM   3145  CD  LYS A 201      14.064  22.068  -8.237  1.00  0.73           C  
ATOM   3146  CE  LYS A 201      13.535  21.072  -9.256  1.00  0.73           C  
ATOM   3147  NZ  LYS A 201      12.240  21.531  -9.862  1.00  0.73           N1+
ATOM   3148  H   LYS A 201      15.638  21.048  -4.591  1.00  0.73           H  
ATOM   3149  HA  LYS A 201      17.805  21.775  -6.373  1.00  0.73           H  
ATOM   3150 1HB  LYS A 201      15.008  22.838  -5.915  1.00  0.73           H  
ATOM   3151 2HB  LYS A 201      16.073  23.503  -7.134  1.00  0.73           H  
ATOM   3152 1HG  LYS A 201      16.099  21.373  -8.298  1.00  0.73           H  
ATOM   3153 2HG  LYS A 201      15.123  20.640  -7.020  1.00  0.73           H  
ATOM   3154 1HD  LYS A 201      13.293  22.236  -7.482  1.00  0.73           H  
ATOM   3155 2HD  LYS A 201      14.262  23.017  -8.736  1.00  0.73           H  
ATOM   3156 1HE  LYS A 201      14.273  20.958 -10.048  1.00  0.73           H  
ATOM   3157 2HE  LYS A 201      13.378  20.105  -8.774  1.00  0.73           H  
ATOM   3158 1HZ  LYS A 201      11.920  20.863 -10.538  1.00  0.73           H  
ATOM   3159 2HZ  LYS A 201      11.538  21.638  -9.147  1.00  0.73           H  
ATOM   3160 3HZ  LYS A 201      12.353  22.445 -10.319  1.00  0.73           H  
ATOM   3161  N   TYR A 202      17.054  23.936  -3.968  1.00  0.71           N  
ATOM   3162  CA  TYR A 202      17.431  25.241  -3.419  1.00  0.71           C  
ATOM   3163  C   TYR A 202      18.142  25.256  -2.047  1.00  0.71           C  
ATOM   3164  O   TYR A 202      18.619  26.309  -1.623  1.00  0.71           O  
ATOM   3165  CB  TYR A 202      16.183  26.127  -3.438  1.00  0.71           C  
ATOM   3166  CG  TYR A 202      15.652  26.227  -4.862  1.00  0.71           C  
ATOM   3167  CD1 TYR A 202      14.436  25.654  -5.203  1.00  0.71           C  
ATOM   3168  CD2 TYR A 202      16.416  26.847  -5.841  1.00  0.71           C  
ATOM   3169  CE1 TYR A 202      13.994  25.705  -6.507  1.00  0.71           C  
ATOM   3170  CE2 TYR A 202      15.968  26.889  -7.148  1.00  0.71           C  
ATOM   3171  CZ  TYR A 202      14.761  26.318  -7.478  1.00  0.71           C  
ATOM   3172  OH  TYR A 202      14.326  26.341  -8.779  1.00  0.71           O  
ATOM   3173  H   TYR A 202      16.312  23.401  -3.531  1.00  0.71           H  
ATOM   3174  HA  TYR A 202      18.135  25.689  -4.119  1.00  0.71           H  
ATOM   3175 1HB  TYR A 202      15.404  25.712  -2.794  1.00  0.71           H  
ATOM   3176 2HB  TYR A 202      16.427  27.118  -3.097  1.00  0.71           H  
ATOM   3177  HD1 TYR A 202      13.837  25.156  -4.446  1.00  0.71           H  
ATOM   3178  HD2 TYR A 202      17.377  27.291  -5.583  1.00  0.71           H  
ATOM   3179  HE1 TYR A 202      13.056  25.253  -6.777  1.00  0.71           H  
ATOM   3180  HE2 TYR A 202      16.574  27.369  -7.919  1.00  0.71           H  
ATOM   3181  HH  TYR A 202      13.416  26.023  -8.821  1.00  0.71           H  
ATOM   3182  N   GLY A 203      18.234  24.114  -1.356  1.00  0.70           N  
ATOM   3183  CA  GLY A 203      18.973  24.006  -0.088  1.00  0.70           C  
ATOM   3184  C   GLY A 203      18.299  24.405   1.237  1.00  0.70           C  
ATOM   3185  O   GLY A 203      18.973  24.411   2.264  1.00  0.70           O  
ATOM   3186  H   GLY A 203      17.799  23.267  -1.705  1.00  0.70           H  
ATOM   3187 1HA  GLY A 203      19.301  22.970   0.005  1.00  0.70           H  
ATOM   3188 2HA  GLY A 203      19.887  24.588  -0.187  1.00  0.70           H  
ATOM   3189  N   GLY A 204      17.010  24.744   1.227  1.00  0.68           N  
ATOM   3190  CA  GLY A 204      16.323  25.168   2.461  1.00  0.68           C  
ATOM   3191  C   GLY A 204      15.589  24.028   3.181  1.00  0.68           C  
ATOM   3192  O   GLY A 204      15.877  22.844   2.947  1.00  0.68           O  
ATOM   3193  H   GLY A 204      16.510  24.722   0.355  1.00  0.68           H  
ATOM   3194 1HA  GLY A 204      17.047  25.620   3.141  1.00  0.68           H  
ATOM   3195 2HA  GLY A 204      15.606  25.947   2.215  1.00  0.68           H  
ATOM   3196  N   GLY A 205      14.590  24.397   4.004  1.00  0.67           N  
ATOM   3197  CA  GLY A 205      13.785  23.429   4.773  1.00  0.67           C  
ATOM   3198  C   GLY A 205      12.648  24.063   5.578  1.00  0.67           C  
ATOM   3199  O   GLY A 205      12.479  25.281   5.577  1.00  0.67           O  
ATOM   3200  H   GLY A 205      14.465  25.398   4.136  1.00  0.67           H  
ATOM   3201 1HA  GLY A 205      13.349  22.716   4.086  1.00  0.67           H  
ATOM   3202 2HA  GLY A 205      14.439  22.869   5.442  1.00  0.67           H  
ATOM   3203  N   LEU A 206      11.832  23.232   6.243  1.00  0.67           N  
ATOM   3204  CA  LEU A 206      10.681  23.780   6.973  1.00  0.67           C  
ATOM   3205  C   LEU A 206      10.916  24.136   8.440  1.00  0.67           C  
ATOM   3206  O   LEU A 206      11.507  23.366   9.202  1.00  0.67           O  
ATOM   3207  CB  LEU A 206       9.473  22.838   6.890  1.00  0.67           C  
ATOM   3208  CG  LEU A 206       8.828  22.636   5.545  1.00  0.67           C  
ATOM   3209  CD1 LEU A 206       7.694  21.657   5.704  1.00  0.67           C  
ATOM   3210  CD2 LEU A 206       8.313  23.971   5.063  1.00  0.67           C  
ATOM   3211  H   LEU A 206      12.005  22.236   6.236  1.00  0.67           H  
ATOM   3212  HA  LEU A 206      10.394  24.686   6.464  1.00  0.67           H  
ATOM   3213 1HB  LEU A 206       9.746  21.864   7.290  1.00  0.67           H  
ATOM   3214 2HB  LEU A 206       8.707  23.254   7.502  1.00  0.67           H  
ATOM   3215  HG  LEU A 206       9.549  22.230   4.833  1.00  0.67           H  
ATOM   3216 1HD1 LEU A 206       7.201  21.489   4.758  1.00  0.67           H  
ATOM   3217 2HD1 LEU A 206       8.085  20.731   6.074  1.00  0.67           H  
ATOM   3218 3HD1 LEU A 206       6.977  22.052   6.414  1.00  0.67           H  
ATOM   3219 1HD2 LEU A 206       7.835  23.874   4.109  1.00  0.67           H  
ATOM   3220 2HD2 LEU A 206       7.599  24.376   5.780  1.00  0.67           H  
ATOM   3221 3HD2 LEU A 206       9.137  24.630   4.982  1.00  0.67           H  
ATOM   3222  N   VAL A 207      10.394  25.311   8.823  1.00  0.67           N  
ATOM   3223  CA  VAL A 207      10.489  25.857  10.176  1.00  0.67           C  
ATOM   3224  C   VAL A 207       9.144  26.303  10.782  1.00  0.67           C  
ATOM   3225  O   VAL A 207       8.394  27.066  10.168  1.00  0.67           O  
ATOM   3226  CB  VAL A 207      11.407  27.101  10.139  1.00  0.67           C  
ATOM   3227  CG1 VAL A 207      11.529  27.717  11.503  1.00  0.67           C  
ATOM   3228  CG2 VAL A 207      12.768  26.741   9.581  1.00  0.67           C  
ATOM   3229  H   VAL A 207       9.947  25.877   8.104  1.00  0.67           H  
ATOM   3230  HA  VAL A 207      10.930  25.095  10.820  1.00  0.67           H  
ATOM   3231  HB  VAL A 207      10.950  27.852   9.488  1.00  0.67           H  
ATOM   3232 1HG1 VAL A 207      12.157  28.597  11.425  1.00  0.67           H  
ATOM   3233 2HG1 VAL A 207      10.545  28.004  11.873  1.00  0.67           H  
ATOM   3234 3HG1 VAL A 207      11.981  27.005  12.192  1.00  0.67           H  
ATOM   3235 1HG2 VAL A 207      13.383  27.636   9.541  1.00  0.67           H  
ATOM   3236 2HG2 VAL A 207      13.245  25.999  10.218  1.00  0.67           H  
ATOM   3237 3HG2 VAL A 207      12.660  26.342   8.574  1.00  0.67           H  
ATOM   3238  N   ARG A 208       8.837  25.846  11.997  1.00  0.70           N  
ATOM   3239  CA  ARG A 208       7.624  26.300  12.692  1.00  0.70           C  
ATOM   3240  C   ARG A 208       7.982  27.470  13.609  1.00  0.70           C  
ATOM   3241  O   ARG A 208       8.908  27.373  14.415  1.00  0.70           O  
ATOM   3242  CB  ARG A 208       6.976  25.180  13.501  1.00  0.70           C  
ATOM   3243  CG  ARG A 208       5.712  25.560  14.338  1.00  0.70           C  
ATOM   3244  CD  ARG A 208       4.445  25.758  13.521  1.00  0.70           C  
ATOM   3245  NE  ARG A 208       3.284  26.010  14.407  1.00  0.70           N  
ATOM   3246  CZ  ARG A 208       1.996  26.223  14.011  1.00  0.70           C  
ATOM   3247  NH1 ARG A 208       1.651  26.212  12.763  1.00  0.70           N1+
ATOM   3248  NH2 ARG A 208       1.058  26.470  14.900  1.00  0.70           N  
ATOM   3249  H   ARG A 208       9.462  25.198  12.456  1.00  0.70           H  
ATOM   3250  HA  ARG A 208       6.899  26.646  11.954  1.00  0.70           H  
ATOM   3251 1HB  ARG A 208       6.672  24.385  12.825  1.00  0.70           H  
ATOM   3252 2HB  ARG A 208       7.709  24.757  14.186  1.00  0.70           H  
ATOM   3253 1HG  ARG A 208       5.517  24.766  15.058  1.00  0.70           H  
ATOM   3254 2HG  ARG A 208       5.903  26.489  14.879  1.00  0.70           H  
ATOM   3255 1HD  ARG A 208       4.567  26.625  12.868  1.00  0.70           H  
ATOM   3256 2HD  ARG A 208       4.236  24.882  12.913  1.00  0.70           H  
ATOM   3257  HE  ARG A 208       3.467  26.047  15.396  1.00  0.70           H  
ATOM   3258 1HH1 ARG A 208       2.350  26.062  12.023  1.00  0.70           H  
ATOM   3259 2HH1 ARG A 208       0.668  26.397  12.527  1.00  0.70           H  
ATOM   3260 1HH2 ARG A 208       1.286  26.512  15.880  1.00  0.70           H  
ATOM   3261 2HH2 ARG A 208       0.096  26.650  14.577  1.00  0.70           H  
ATOM   3262  N   VAL A 209       7.257  28.569  13.468  1.00  0.74           N  
ATOM   3263  CA  VAL A 209       7.492  29.772  14.255  1.00  0.74           C  
ATOM   3264  C   VAL A 209       6.555  29.753  15.487  1.00  0.74           C  
ATOM   3265  O   VAL A 209       5.365  29.496  15.321  1.00  0.74           O  
ATOM   3266  CB  VAL A 209       7.236  31.014  13.376  1.00  0.74           C  
ATOM   3267  CG1 VAL A 209       7.444  32.311  14.146  1.00  0.74           C  
ATOM   3268  CG2 VAL A 209       8.141  30.951  12.191  1.00  0.74           C  
ATOM   3269  H   VAL A 209       6.519  28.578  12.777  1.00  0.74           H  
ATOM   3270  HA  VAL A 209       8.538  29.788  14.528  1.00  0.74           H  
ATOM   3271  HB  VAL A 209       6.195  31.000  13.038  1.00  0.74           H  
ATOM   3272 1HG1 VAL A 209       7.246  33.147  13.488  1.00  0.74           H  
ATOM   3273 2HG1 VAL A 209       6.786  32.350  14.972  1.00  0.74           H  
ATOM   3274 3HG1 VAL A 209       8.464  32.369  14.496  1.00  0.74           H  
ATOM   3275 1HG2 VAL A 209       7.938  31.807  11.562  1.00  0.74           H  
ATOM   3276 2HG2 VAL A 209       9.165  30.967  12.506  1.00  0.74           H  
ATOM   3277 3HG2 VAL A 209       7.955  30.034  11.641  1.00  0.74           H  
ATOM   3278  N   PRO A 210       7.037  30.008  16.725  1.00  0.79           N  
ATOM   3279  CA  PRO A 210       6.279  30.045  17.985  1.00  0.79           C  
ATOM   3280  C   PRO A 210       5.075  30.987  17.980  1.00  0.79           C  
ATOM   3281  O   PRO A 210       4.147  30.831  18.778  1.00  0.79           O  
ATOM   3282  CB  PRO A 210       7.323  30.558  18.977  1.00  0.79           C  
ATOM   3283  CG  PRO A 210       8.630  30.124  18.413  1.00  0.79           C  
ATOM   3284  CD  PRO A 210       8.471  30.213  16.918  1.00  0.79           C  
ATOM   3285  HA  PRO A 210       5.963  29.022  18.242  1.00  0.79           H  
ATOM   3286 1HB  PRO A 210       7.240  31.656  19.073  1.00  0.79           H  
ATOM   3287 2HB  PRO A 210       7.129  30.140  19.975  1.00  0.79           H  
ATOM   3288 1HG  PRO A 210       9.428  30.774  18.791  1.00  0.79           H  
ATOM   3289 2HG  PRO A 210       8.871  29.104  18.747  1.00  0.79           H  
ATOM   3290 1HD  PRO A 210       8.780  31.194  16.552  1.00  0.79           H  
ATOM   3291 2HD  PRO A 210       9.055  29.383  16.500  1.00  0.79           H  
ATOM   3292  N   LEU A 211       5.105  31.965  17.086  1.00  0.86           N  
ATOM   3293  CA  LEU A 211       4.056  32.956  16.941  1.00  0.86           C  
ATOM   3294  C   LEU A 211       2.895  32.446  16.063  1.00  0.86           C  
ATOM   3295  O   LEU A 211       1.892  33.146  15.872  1.00  0.86           O  
ATOM   3296  CB  LEU A 211       4.673  34.221  16.338  1.00  0.86           C  
ATOM   3297  CG  LEU A 211       5.724  34.921  17.210  1.00  0.86           C  
ATOM   3298  CD1 LEU A 211       6.387  36.012  16.424  1.00  0.86           C  
ATOM   3299  CD2 LEU A 211       5.040  35.494  18.399  1.00  0.86           C  
ATOM   3300  H   LEU A 211       5.894  32.031  16.471  1.00  0.86           H  
ATOM   3301  HA  LEU A 211       3.668  33.187  17.927  1.00  0.86           H  
ATOM   3302 1HB  LEU A 211       5.144  33.954  15.419  1.00  0.86           H  
ATOM   3303 2HB  LEU A 211       3.879  34.939  16.126  1.00  0.86           H  
ATOM   3304  HG  LEU A 211       6.486  34.208  17.529  1.00  0.86           H  
ATOM   3305 1HD1 LEU A 211       7.127  36.517  17.046  1.00  0.86           H  
ATOM   3306 2HD1 LEU A 211       6.877  35.578  15.571  1.00  0.86           H  
ATOM   3307 3HD1 LEU A 211       5.637  36.724  16.095  1.00  0.86           H  
ATOM   3308 1HD2 LEU A 211       5.764  36.005  19.045  1.00  0.86           H  
ATOM   3309 2HD2 LEU A 211       4.293  36.184  18.077  1.00  0.86           H  
ATOM   3310 3HD2 LEU A 211       4.572  34.709  18.934  1.00  0.86           H  
ATOM   3311  N   SER A 212       3.009  31.236  15.511  1.00  0.94           N  
ATOM   3312  CA  SER A 212       1.911  30.692  14.717  1.00  0.94           C  
ATOM   3313  C   SER A 212       0.814  30.141  15.642  1.00  0.94           C  
ATOM   3314  O   SER A 212       1.089  29.686  16.752  1.00  0.94           O  
ATOM   3315  CB  SER A 212       2.419  29.627  13.774  1.00  0.94           C  
ATOM   3316  OG  SER A 212       3.277  30.169  12.805  1.00  0.94           O  
ATOM   3317  H   SER A 212       3.847  30.670  15.645  1.00  0.94           H  
ATOM   3318  HA  SER A 212       1.479  31.493  14.118  1.00  0.94           H  
ATOM   3319 1HB  SER A 212       2.961  28.890  14.352  1.00  0.94           H  
ATOM   3320 2HB  SER A 212       1.582  29.130  13.290  1.00  0.94           H  
ATOM   3321  HG  SER A 212       2.689  30.519  12.107  1.00  0.94           H  
ATOM   3322  N   ARG A 213      -0.430  30.161  15.173  1.00  0.99           N  
ATOM   3323  CA  ARG A 213      -1.579  29.670  15.948  1.00  0.99           C  
ATOM   3324  C   ARG A 213      -1.792  28.162  15.860  1.00  0.99           C  
ATOM   3325  O   ARG A 213      -1.427  27.530  14.862  1.00  0.99           O  
ATOM   3326  CB  ARG A 213      -2.843  30.373  15.495  1.00  0.99           C  
ATOM   3327  CG  ARG A 213      -2.903  31.862  15.809  1.00  0.99           C  
ATOM   3328  CD  ARG A 213      -4.127  32.474  15.238  1.00  0.99           C  
ATOM   3329  NE  ARG A 213      -4.262  33.878  15.579  1.00  0.99           N  
ATOM   3330  CZ  ARG A 213      -5.228  34.691  15.101  1.00  0.99           C  
ATOM   3331  NH1 ARG A 213      -6.125  34.228  14.258  1.00  0.99           N1+
ATOM   3332  NH2 ARG A 213      -5.273  35.953  15.480  1.00  0.99           N  
ATOM   3333  H   ARG A 213      -0.589  30.539  14.248  1.00  0.99           H  
ATOM   3334  HA  ARG A 213      -1.409  29.927  16.991  1.00  0.99           H  
ATOM   3335 1HB  ARG A 213      -2.964  30.254  14.418  1.00  0.99           H  
ATOM   3336 2HB  ARG A 213      -3.700  29.903  15.969  1.00  0.99           H  
ATOM   3337 1HG  ARG A 213      -2.921  32.002  16.892  1.00  0.99           H  
ATOM   3338 2HG  ARG A 213      -2.030  32.367  15.392  1.00  0.99           H  
ATOM   3339 1HD  ARG A 213      -4.096  32.390  14.151  1.00  0.99           H  
ATOM   3340 2HD  ARG A 213      -4.988  31.949  15.605  1.00  0.99           H  
ATOM   3341  HE  ARG A 213      -3.595  34.271  16.226  1.00  0.99           H  
ATOM   3342 1HH1 ARG A 213      -6.092  33.262  13.963  1.00  0.99           H  
ATOM   3343 2HH1 ARG A 213      -6.845  34.841  13.901  1.00  0.99           H  
ATOM   3344 1HH2 ARG A 213      -4.587  36.309  16.128  1.00  0.99           H  
ATOM   3345 2HH2 ARG A 213      -5.995  36.561  15.122  1.00  0.99           H  
ATOM   3346  N   ASN A 214      -2.525  27.592  16.827  1.00  1.01           N  
ATOM   3347  CA  ASN A 214      -2.791  26.145  16.831  1.00  1.01           C  
ATOM   3348  C   ASN A 214      -4.086  25.821  16.090  1.00  1.01           C  
ATOM   3349  O   ASN A 214      -4.755  24.830  16.373  1.00  1.01           O  
ATOM   3350  CB  ASN A 214      -2.942  25.591  18.227  1.00  1.01           C  
ATOM   3351  CG  ASN A 214      -1.762  25.653  19.087  1.00  1.01           C  
ATOM   3352  ND2 ASN A 214      -2.083  25.825  20.336  1.00  1.01           N  
ATOM   3353  OD1 ASN A 214      -0.594  25.538  18.675  1.00  1.01           O  
ATOM   3354  H   ASN A 214      -2.857  28.148  17.619  1.00  1.01           H  
ATOM   3355  HA  ASN A 214      -1.974  25.636  16.319  1.00  1.01           H  
ATOM   3356 1HB  ASN A 214      -3.726  26.120  18.722  1.00  1.01           H  
ATOM   3357 2HB  ASN A 214      -3.259  24.550  18.163  1.00  1.01           H  
ATOM   3358 1HD2 ASN A 214      -1.398  25.895  21.076  1.00  1.01           H  
ATOM   3359 2HD2 ASN A 214      -3.069  25.883  20.577  1.00  1.01           H  
ATOM   3360  N   SER A 215      -4.444  26.693  15.171  1.00  0.98           N  
ATOM   3361  CA  SER A 215      -5.586  26.532  14.298  1.00  0.98           C  
ATOM   3362  C   SER A 215      -5.140  26.315  12.871  1.00  0.98           C  
ATOM   3363  O   SER A 215      -5.924  25.891  12.014  1.00  0.98           O  
ATOM   3364  CB  SER A 215      -6.416  27.782  14.312  1.00  0.98           C  
ATOM   3365  OG  SER A 215      -5.658  28.892  13.855  1.00  0.98           O  
ATOM   3366  H   SER A 215      -3.853  27.496  15.039  1.00  0.98           H  
ATOM   3367  HA  SER A 215      -6.174  25.678  14.630  1.00  0.98           H  
ATOM   3368 1HB  SER A 215      -7.242  27.648  13.656  1.00  0.98           H  
ATOM   3369 2HB  SER A 215      -6.807  27.961  15.308  1.00  0.98           H  
ATOM   3370  HG  SER A 215      -5.339  28.677  12.935  1.00  0.98           H  
ATOM   3371  N   THR A 216      -3.888  26.666  12.602  1.00  0.92           N  
ATOM   3372  CA  THR A 216      -3.415  26.668  11.242  1.00  0.92           C  
ATOM   3373  C   THR A 216      -2.135  25.861  11.100  1.00  0.92           C  
ATOM   3374  O   THR A 216      -1.125  26.144  11.751  1.00  0.92           O  
ATOM   3375  CB  THR A 216      -3.235  28.134  10.849  1.00  0.92           C  
ATOM   3376  CG2 THR A 216      -2.789  28.266   9.452  1.00  0.92           C  
ATOM   3377  OG1 THR A 216      -4.510  28.801  11.019  1.00  0.92           O  
ATOM   3378  H   THR A 216      -3.249  26.950  13.345  1.00  0.92           H  
ATOM   3379  HA  THR A 216      -4.171  26.220  10.599  1.00  0.92           H  
ATOM   3380  HB  THR A 216      -2.493  28.593  11.508  1.00  0.92           H  
ATOM   3381  HG1 THR A 216      -5.144  28.439  10.381  1.00  0.92           H  
ATOM   3382 1HG2 THR A 216      -2.667  29.319   9.194  1.00  0.92           H  
ATOM   3383 2HG2 THR A 216      -1.842  27.754   9.343  1.00  0.92           H  
ATOM   3384 3HG2 THR A 216      -3.533  27.820   8.804  1.00  0.92           H  
ATOM   3385  N   HIS A 217      -2.138  24.856  10.224  1.00  0.84           N  
ATOM   3386  CA  HIS A 217      -0.946  24.022  10.127  1.00  0.84           C  
ATOM   3387  C   HIS A 217       0.040  24.699   9.196  1.00  0.84           C  
ATOM   3388  O   HIS A 217       0.212  24.285   8.044  1.00  0.84           O  
ATOM   3389  CB  HIS A 217      -1.242  22.616   9.590  1.00  0.84           C  
ATOM   3390  CG  HIS A 217      -0.168  21.603   9.961  1.00  0.84           C  
ATOM   3391  CD2 HIS A 217      -0.225  20.481  10.732  1.00  0.84           C  
ATOM   3392  ND1 HIS A 217       1.122  21.679   9.505  1.00  0.84           N  
ATOM   3393  CE1 HIS A 217       1.822  20.663   9.986  1.00  0.84           C  
ATOM   3394  NE2 HIS A 217       1.026  19.923  10.725  1.00  0.84           N  
ATOM   3395  H   HIS A 217      -2.956  24.660   9.667  1.00  0.84           H  
ATOM   3396  HA  HIS A 217      -0.474  23.922  11.106  1.00  0.84           H  
ATOM   3397 1HB  HIS A 217      -2.196  22.253   9.941  1.00  0.84           H  
ATOM   3398 2HB  HIS A 217      -1.299  22.658   8.506  1.00  0.84           H  
ATOM   3399  HD2 HIS A 217      -1.093  20.089  11.253  1.00  0.84           H  
ATOM   3400  HE1 HIS A 217       2.877  20.466   9.796  1.00  0.84           H  
ATOM   3401  HE2 HIS A 217       1.307  19.069  11.202  1.00  0.84           H  
ATOM   3402  N   GLU A 218       0.648  25.766   9.679  1.00  0.75           N  
ATOM   3403  CA  GLU A 218       1.573  26.509   8.853  1.00  0.75           C  
ATOM   3404  C   GLU A 218       3.012  26.312   9.300  1.00  0.75           C  
ATOM   3405  O   GLU A 218       3.321  26.192  10.494  1.00  0.75           O  
ATOM   3406  CB  GLU A 218       1.223  28.015   8.844  1.00  0.75           C  
ATOM   3407  CG  GLU A 218       1.264  28.730  10.197  1.00  0.75           C  
ATOM   3408  CD  GLU A 218       0.931  30.238  10.104  1.00  0.75           C  
ATOM   3409  OE1 GLU A 218       0.154  30.621   9.252  1.00  0.75           O  
ATOM   3410  OE2 GLU A 218       1.481  31.007  10.888  1.00  0.75           O1-
ATOM   3411  H   GLU A 218       0.415  26.047  10.626  1.00  0.75           H  
ATOM   3412  HA  GLU A 218       1.492  26.144   7.833  1.00  0.75           H  
ATOM   3413 1HB  GLU A 218       1.928  28.531   8.189  1.00  0.75           H  
ATOM   3414 2HB  GLU A 218       0.240  28.156   8.415  1.00  0.75           H  
ATOM   3415 1HG  GLU A 218       0.541  28.256  10.866  1.00  0.75           H  
ATOM   3416 2HG  GLU A 218       2.255  28.604  10.630  1.00  0.75           H  
ATOM   3417  N   MET A 219       3.894  26.319   8.316  1.00  0.69           N  
ATOM   3418  CA  MET A 219       5.336  26.279   8.510  1.00  0.69           C  
ATOM   3419  C   MET A 219       5.946  27.172   7.457  1.00  0.69           C  
ATOM   3420  O   MET A 219       5.296  27.446   6.451  1.00  0.69           O  
ATOM   3421  CB  MET A 219       5.898  24.858   8.412  1.00  0.69           C  
ATOM   3422  CG  MET A 219       5.369  23.854   9.447  1.00  0.69           C  
ATOM   3423  SD  MET A 219       6.181  22.241   9.326  1.00  0.69           S  
ATOM   3424  CE  MET A 219       7.741  22.613  10.120  1.00  0.69           C  
ATOM   3425  H   MET A 219       3.530  26.372   7.362  1.00  0.69           H  
ATOM   3426  HA  MET A 219       5.584  26.696   9.486  1.00  0.69           H  
ATOM   3427 1HB  MET A 219       5.689  24.459   7.421  1.00  0.69           H  
ATOM   3428 2HB  MET A 219       6.986  24.902   8.521  1.00  0.69           H  
ATOM   3429 1HG  MET A 219       5.535  24.253  10.447  1.00  0.69           H  
ATOM   3430 2HG  MET A 219       4.298  23.706   9.318  1.00  0.69           H  
ATOM   3431 1HE  MET A 219       8.371  21.725  10.122  1.00  0.69           H  
ATOM   3432 2HE  MET A 219       8.237  23.416   9.608  1.00  0.69           H  
ATOM   3433 3HE  MET A 219       7.559  22.926  11.137  1.00  0.69           H  
ATOM   3434  N   TYR A 220       7.158  27.641   7.664  1.00  0.65           N  
ATOM   3435  CA  TYR A 220       7.782  28.408   6.606  1.00  0.65           C  
ATOM   3436  C   TYR A 220       8.860  27.585   5.933  1.00  0.65           C  
ATOM   3437  O   TYR A 220       9.594  26.863   6.601  1.00  0.65           O  
ATOM   3438  CB  TYR A 220       8.334  29.712   7.174  1.00  0.65           C  
ATOM   3439  CG  TYR A 220       7.252  30.643   7.610  1.00  0.65           C  
ATOM   3440  CD1 TYR A 220       6.725  30.554   8.884  1.00  0.65           C  
ATOM   3441  CD2 TYR A 220       6.779  31.583   6.735  1.00  0.65           C  
ATOM   3442  CE1 TYR A 220       5.723  31.425   9.279  1.00  0.65           C  
ATOM   3443  CE2 TYR A 220       5.782  32.437   7.125  1.00  0.65           C  
ATOM   3444  CZ  TYR A 220       5.258  32.373   8.376  1.00  0.65           C  
ATOM   3445  OH  TYR A 220       4.265  33.248   8.734  1.00  0.65           O  
ATOM   3446  H   TYR A 220       7.655  27.445   8.532  1.00  0.65           H  
ATOM   3447  HA  TYR A 220       7.041  28.650   5.848  1.00  0.65           H  
ATOM   3448 1HB  TYR A 220       8.984  29.504   8.028  1.00  0.65           H  
ATOM   3449 2HB  TYR A 220       8.926  30.212   6.413  1.00  0.65           H  
ATOM   3450  HD1 TYR A 220       7.101  29.798   9.571  1.00  0.65           H  
ATOM   3451  HD2 TYR A 220       7.192  31.648   5.725  1.00  0.65           H  
ATOM   3452  HE1 TYR A 220       5.303  31.362  10.287  1.00  0.65           H  
ATOM   3453  HE2 TYR A 220       5.397  33.177   6.432  1.00  0.65           H  
ATOM   3454  HH  TYR A 220       3.983  33.759   7.960  1.00  0.65           H  
ATOM   3455  N   TRP A 221       8.974  27.706   4.617  1.00  0.64           N  
ATOM   3456  CA  TRP A 221      10.045  27.063   3.870  1.00  0.64           C  
ATOM   3457  C   TRP A 221      11.122  28.103   3.722  1.00  0.64           C  
ATOM   3458  O   TRP A 221      10.906  29.152   3.105  1.00  0.64           O  
ATOM   3459  CB  TRP A 221       9.542  26.563   2.526  1.00  0.64           C  
ATOM   3460  CG  TRP A 221      10.549  25.928   1.715  1.00  0.64           C  
ATOM   3461  CD1 TRP A 221      11.478  25.019   2.092  1.00  0.64           C  
ATOM   3462  CD2 TRP A 221      10.797  26.213   0.344  1.00  0.64           C  
ATOM   3463  CE2 TRP A 221      11.890  25.444  -0.035  1.00  0.64           C  
ATOM   3464  CE3 TRP A 221      10.200  27.071  -0.582  1.00  0.64           C  
ATOM   3465  NE1 TRP A 221      12.280  24.711   1.037  1.00  0.64           N  
ATOM   3466  CZ2 TRP A 221      12.408  25.511  -1.281  1.00  0.64           C  
ATOM   3467  CZ3 TRP A 221      10.721  27.140  -1.840  1.00  0.64           C  
ATOM   3468  CH2 TRP A 221      11.801  26.384  -2.177  1.00  0.64           C  
ATOM   3469  H   TRP A 221       8.307  28.289   4.120  1.00  0.64           H  
ATOM   3470  HA  TRP A 221      10.461  26.240   4.438  1.00  0.64           H  
ATOM   3471 1HB  TRP A 221       8.755  25.842   2.688  1.00  0.64           H  
ATOM   3472 2HB  TRP A 221       9.117  27.382   1.971  1.00  0.64           H  
ATOM   3473  HD1 TRP A 221      11.567  24.605   3.085  1.00  0.64           H  
ATOM   3474  HE1 TRP A 221      13.048  24.064   1.049  1.00  0.64           H  
ATOM   3475  HE3 TRP A 221       9.350  27.672  -0.299  1.00  0.64           H  
ATOM   3476  HZ2 TRP A 221      13.272  24.916  -1.583  1.00  0.64           H  
ATOM   3477  HZ3 TRP A 221      10.257  27.813  -2.562  1.00  0.64           H  
ATOM   3478  HH2 TRP A 221      12.199  26.449  -3.179  1.00  0.64           H  
ATOM   3479  N   VAL A 222      12.249  27.855   4.366  1.00  0.66           N  
ATOM   3480  CA  VAL A 222      13.276  28.864   4.462  1.00  0.66           C  
ATOM   3481  C   VAL A 222      14.670  28.419   4.022  1.00  0.66           C  
ATOM   3482  O   VAL A 222      15.124  27.312   4.326  1.00  0.66           O  
ATOM   3483  CB  VAL A 222      13.297  29.410   5.892  1.00  0.66           C  
ATOM   3484  CG1 VAL A 222      14.273  30.383   5.964  1.00  0.66           C  
ATOM   3485  CG2 VAL A 222      11.957  30.001   6.264  1.00  0.66           C  
ATOM   3486  H   VAL A 222      12.366  26.958   4.834  1.00  0.66           H  
ATOM   3487  HA  VAL A 222      12.987  29.687   3.814  1.00  0.66           H  
ATOM   3488  HB  VAL A 222      13.541  28.620   6.605  1.00  0.66           H  
ATOM   3489 1HG1 VAL A 222      14.262  30.799   6.922  1.00  0.66           H  
ATOM   3490 2HG1 VAL A 222      15.221  29.968   5.754  1.00  0.66           H  
ATOM   3491 3HG1 VAL A 222      14.028  31.137   5.239  1.00  0.66           H  
ATOM   3492 1HG2 VAL A 222      12.003  30.403   7.275  1.00  0.66           H  
ATOM   3493 2HG2 VAL A 222      11.729  30.780   5.575  1.00  0.66           H  
ATOM   3494 3HG2 VAL A 222      11.198  29.239   6.225  1.00  0.66           H  
ATOM   3495  N   SER A 223      15.350  29.289   3.279  1.00  0.69           N  
ATOM   3496  CA  SER A 223      16.688  29.007   2.757  1.00  0.69           C  
ATOM   3497  C   SER A 223      17.809  28.706   3.763  1.00  0.69           C  
ATOM   3498  O   SER A 223      18.725  27.960   3.427  1.00  0.69           O  
ATOM   3499  CB  SER A 223      17.090  30.158   1.882  1.00  0.69           C  
ATOM   3500  OG  SER A 223      17.089  31.371   2.594  1.00  0.69           O  
ATOM   3501  H   SER A 223      14.901  30.185   3.068  1.00  0.69           H  
ATOM   3502  HA  SER A 223      16.598  28.137   2.111  1.00  0.69           H  
ATOM   3503 1HB  SER A 223      18.074  29.985   1.447  1.00  0.69           H  
ATOM   3504 2HB  SER A 223      16.414  30.238   1.101  1.00  0.69           H  
ATOM   3505  HG  SER A 223      18.023  31.572   2.837  1.00  0.69           H  
ATOM   3506  N   GLY A 224      17.744  29.216   4.995  1.00  0.74           N  
ATOM   3507  CA  GLY A 224      18.778  28.919   5.978  1.00  0.74           C  
ATOM   3508  C   GLY A 224      18.433  27.689   6.818  1.00  0.74           C  
ATOM   3509  O   GLY A 224      19.138  27.366   7.776  1.00  0.74           O  
ATOM   3510  H   GLY A 224      17.021  29.870   5.274  1.00  0.74           H  
ATOM   3511 1HA  GLY A 224      19.723  28.754   5.462  1.00  0.74           H  
ATOM   3512 2HA  GLY A 224      18.925  29.781   6.625  1.00  0.74           H  
ATOM   3513  N   ALA A 225      17.322  27.029   6.496  1.00  0.79           N  
ATOM   3514  CA  ALA A 225      16.880  25.861   7.237  1.00  0.79           C  
ATOM   3515  C   ALA A 225      17.334  24.604   6.530  1.00  0.79           C  
ATOM   3516  O   ALA A 225      17.637  24.622   5.346  1.00  0.79           O  
ATOM   3517  CB  ALA A 225      15.387  25.864   7.387  1.00  0.79           C  
ATOM   3518  H   ALA A 225      16.763  27.315   5.691  1.00  0.79           H  
ATOM   3519  HA  ALA A 225      17.338  25.880   8.224  1.00  0.79           H  
ATOM   3520 1HB  ALA A 225      15.066  24.992   7.957  1.00  0.79           H  
ATOM   3521 2HB  ALA A 225      15.086  26.765   7.902  1.00  0.79           H  
ATOM   3522 3HB  ALA A 225      14.927  25.846   6.414  1.00  0.79           H  
ATOM   3523  N   ALA A 226      17.382  23.495   7.244  1.00  0.83           N  
ATOM   3524  CA  ALA A 226      17.749  22.240   6.605  1.00  0.83           C  
ATOM   3525  C   ALA A 226      17.199  21.075   7.402  1.00  0.83           C  
ATOM   3526  O   ALA A 226      16.878  21.222   8.581  1.00  0.83           O  
ATOM   3527  CB  ALA A 226      19.259  22.129   6.468  1.00  0.83           C  
ATOM   3528  H   ALA A 226      17.156  23.509   8.228  1.00  0.83           H  
ATOM   3529  HA  ALA A 226      17.298  22.215   5.610  1.00  0.83           H  
ATOM   3530 1HB  ALA A 226      19.510  21.194   5.972  1.00  0.83           H  
ATOM   3531 2HB  ALA A 226      19.634  22.965   5.872  1.00  0.83           H  
ATOM   3532 3HB  ALA A 226      19.717  22.151   7.454  1.00  0.83           H  
ATOM   3533  N   GLY A 227      17.108  19.915   6.766  1.00  0.86           N  
ATOM   3534  CA  GLY A 227      16.654  18.707   7.440  1.00  0.86           C  
ATOM   3535  C   GLY A 227      15.527  18.028   6.677  1.00  0.86           C  
ATOM   3536  O   GLY A 227      14.899  18.616   5.787  1.00  0.86           O  
ATOM   3537  H   GLY A 227      17.374  19.863   5.793  1.00  0.86           H  
ATOM   3538 1HA  GLY A 227      17.491  18.016   7.547  1.00  0.86           H  
ATOM   3539 2HA  GLY A 227      16.316  18.953   8.445  1.00  0.86           H  
ATOM   3540  N   ASN A 228      15.282  16.769   7.017  1.00  0.88           N  
ATOM   3541  CA  ASN A 228      14.250  15.987   6.354  1.00  0.88           C  
ATOM   3542  C   ASN A 228      12.846  16.488   6.630  1.00  0.88           C  
ATOM   3543  O   ASN A 228      12.438  16.627   7.788  1.00  0.88           O  
ATOM   3544  CB  ASN A 228      14.366  14.533   6.735  1.00  0.88           C  
ATOM   3545  CG  ASN A 228      13.379  13.697   6.013  1.00  0.88           C  
ATOM   3546  ND2 ASN A 228      13.791  13.098   4.920  1.00  0.88           N  
ATOM   3547  OD1 ASN A 228      12.220  13.584   6.448  1.00  0.88           O  
ATOM   3548  H   ASN A 228      15.830  16.343   7.751  1.00  0.88           H  
ATOM   3549  HA  ASN A 228      14.407  16.070   5.276  1.00  0.88           H  
ATOM   3550 1HB  ASN A 228      15.371  14.173   6.508  1.00  0.88           H  
ATOM   3551 2HB  ASN A 228      14.209  14.421   7.807  1.00  0.88           H  
ATOM   3552 1HD2 ASN A 228      13.164  12.520   4.396  1.00  0.88           H  
ATOM   3553 2HD2 ASN A 228      14.735  13.216   4.610  1.00  0.88           H  
ATOM   3554  N   ILE A 229      12.108  16.718   5.551  1.00  0.89           N  
ATOM   3555  CA  ILE A 229      10.739  17.205   5.589  1.00  0.89           C  
ATOM   3556  C   ILE A 229       9.714  16.309   6.261  1.00  0.89           C  
ATOM   3557  O   ILE A 229       8.731  16.803   6.808  1.00  0.89           O  
ATOM   3558  CB  ILE A 229      10.254  17.526   4.177  1.00  0.89           C  
ATOM   3559  CG1 ILE A 229       9.009  18.322   4.286  1.00  0.89           C  
ATOM   3560  CG2 ILE A 229      10.050  16.261   3.326  1.00  0.89           C  
ATOM   3561  CD1 ILE A 229       8.620  18.938   3.036  1.00  0.89           C  
ATOM   3562  H   ILE A 229      12.536  16.579   4.646  1.00  0.89           H  
ATOM   3563  HA  ILE A 229      10.754  18.146   6.137  1.00  0.89           H  
ATOM   3564  HB  ILE A 229      10.980  18.140   3.701  1.00  0.89           H  
ATOM   3565 1HG1 ILE A 229       8.198  17.674   4.621  1.00  0.89           H  
ATOM   3566 2HG1 ILE A 229       9.162  19.095   5.022  1.00  0.89           H  
ATOM   3567 1HG2 ILE A 229       9.721  16.552   2.326  1.00  0.89           H  
ATOM   3568 2HG2 ILE A 229      10.988  15.717   3.250  1.00  0.89           H  
ATOM   3569 3HG2 ILE A 229       9.300  15.627   3.771  1.00  0.89           H  
ATOM   3570 1HD1 ILE A 229       7.709  19.507   3.185  1.00  0.89           H  
ATOM   3571 2HD1 ILE A 229       9.425  19.596   2.714  1.00  0.89           H  
ATOM   3572 3HD1 ILE A 229       8.453  18.172   2.280  1.00  0.89           H  
ATOM   3573  N   ILE A 230       9.914  15.001   6.253  1.00  0.89           N  
ATOM   3574  CA  ILE A 230       8.914  14.155   6.860  1.00  0.89           C  
ATOM   3575  C   ILE A 230       9.053  14.328   8.345  1.00  0.89           C  
ATOM   3576  O   ILE A 230       8.061  14.481   9.065  1.00  0.89           O  
ATOM   3577  CB  ILE A 230       9.102  12.679   6.490  1.00  0.89           C  
ATOM   3578  CG1 ILE A 230       8.996  12.493   4.993  1.00  0.89           C  
ATOM   3579  CG2 ILE A 230       8.063  11.839   7.214  1.00  0.89           C  
ATOM   3580  CD1 ILE A 230       7.699  12.930   4.431  1.00  0.89           C  
ATOM   3581  H   ILE A 230      10.755  14.590   5.866  1.00  0.89           H  
ATOM   3582  HA  ILE A 230       7.922  14.485   6.554  1.00  0.89           H  
ATOM   3583  HB  ILE A 230      10.088  12.346   6.793  1.00  0.89           H  
ATOM   3584 1HG1 ILE A 230       9.792  13.062   4.512  1.00  0.89           H  
ATOM   3585 2HG1 ILE A 230       9.135  11.439   4.760  1.00  0.89           H  
ATOM   3586 1HG2 ILE A 230       8.203  10.789   6.962  1.00  0.89           H  
ATOM   3587 2HG2 ILE A 230       8.178  11.973   8.289  1.00  0.89           H  
ATOM   3588 3HG2 ILE A 230       7.064  12.155   6.913  1.00  0.89           H  
ATOM   3589 1HD1 ILE A 230       7.712  12.755   3.358  1.00  0.89           H  
ATOM   3590 2HD1 ILE A 230       6.890  12.357   4.883  1.00  0.89           H  
ATOM   3591 3HD1 ILE A 230       7.552  13.991   4.634  1.00  0.89           H  
ATOM   3592  N   HIS A 231      10.305  14.330   8.798  1.00  0.88           N  
ATOM   3593  CA  HIS A 231      10.586  14.507  10.210  1.00  0.88           C  
ATOM   3594  C   HIS A 231      10.113  15.880  10.686  1.00  0.88           C  
ATOM   3595  O   HIS A 231       9.376  15.970  11.664  1.00  0.88           O  
ATOM   3596  CB  HIS A 231      12.076  14.336  10.500  1.00  0.88           C  
ATOM   3597  CG  HIS A 231      12.454  14.421  11.956  1.00  0.88           C  
ATOM   3598  CD2 HIS A 231      13.079  15.392  12.663  1.00  0.88           C  
ATOM   3599  ND1 HIS A 231      12.196  13.400  12.854  1.00  0.88           N  
ATOM   3600  CE1 HIS A 231      12.651  13.742  14.047  1.00  0.88           C  
ATOM   3601  NE2 HIS A 231      13.193  14.943  13.959  1.00  0.88           N  
ATOM   3602  H   HIS A 231      11.069  14.201   8.126  1.00  0.88           H  
ATOM   3603  HA  HIS A 231      10.046  13.755  10.783  1.00  0.88           H  
ATOM   3604 1HB  HIS A 231      12.407  13.371  10.116  1.00  0.88           H  
ATOM   3605 2HB  HIS A 231      12.635  15.102   9.961  1.00  0.88           H  
ATOM   3606  HD2 HIS A 231      13.431  16.348  12.273  1.00  0.88           H  
ATOM   3607  HE1 HIS A 231      12.588  13.136  14.951  1.00  0.88           H  
ATOM   3608  HE2 HIS A 231      13.620  15.455  14.718  1.00  0.88           H  
ATOM   3609  N   ALA A 232      10.502  16.953   9.980  1.00  0.88           N  
ATOM   3610  CA  ALA A 232      10.138  18.305  10.409  1.00  0.88           C  
ATOM   3611  C   ALA A 232       8.632  18.493  10.516  1.00  0.88           C  
ATOM   3612  O   ALA A 232       8.123  19.075  11.488  1.00  0.88           O  
ATOM   3613  CB  ALA A 232      10.680  19.317   9.413  1.00  0.88           C  
ATOM   3614  H   ALA A 232      11.093  16.830   9.157  1.00  0.88           H  
ATOM   3615  HA  ALA A 232      10.578  18.478  11.391  1.00  0.88           H  
ATOM   3616 1HB  ALA A 232      10.436  20.329   9.739  1.00  0.88           H  
ATOM   3617 2HB  ALA A 232      11.763  19.210   9.339  1.00  0.88           H  
ATOM   3618 3HB  ALA A 232      10.232  19.134   8.436  1.00  0.88           H  
ATOM   3619  N   VAL A 233       7.898  17.951   9.553  1.00  0.88           N  
ATOM   3620  CA  VAL A 233       6.462  18.076   9.580  1.00  0.88           C  
ATOM   3621  C   VAL A 233       5.856  17.215  10.671  1.00  0.88           C  
ATOM   3622  O   VAL A 233       4.937  17.655  11.377  1.00  0.88           O  
ATOM   3623  CB  VAL A 233       5.878  17.714   8.227  1.00  0.88           C  
ATOM   3624  CG1 VAL A 233       4.400  17.685   8.309  1.00  0.88           C  
ATOM   3625  CG2 VAL A 233       6.305  18.743   7.206  1.00  0.88           C  
ATOM   3626  H   VAL A 233       8.330  17.470   8.760  1.00  0.88           H  
ATOM   3627  HA  VAL A 233       6.216  19.117   9.784  1.00  0.88           H  
ATOM   3628  HB  VAL A 233       6.233  16.720   7.932  1.00  0.88           H  
ATOM   3629 1HG1 VAL A 233       4.051  17.431   7.360  1.00  0.88           H  
ATOM   3630 2HG1 VAL A 233       4.083  16.939   9.039  1.00  0.88           H  
ATOM   3631 3HG1 VAL A 233       4.023  18.664   8.594  1.00  0.88           H  
ATOM   3632 1HG2 VAL A 233       5.893  18.484   6.227  1.00  0.88           H  
ATOM   3633 2HG2 VAL A 233       5.943  19.718   7.509  1.00  0.88           H  
ATOM   3634 3HG2 VAL A 233       7.383  18.765   7.149  1.00  0.88           H  
ATOM   3635  N   SER A 234       6.348  15.978  10.811  1.00  0.88           N  
ATOM   3636  CA  SER A 234       5.817  15.077  11.812  1.00  0.88           C  
ATOM   3637  C   SER A 234       6.034  15.630  13.208  1.00  0.88           C  
ATOM   3638  O   SER A 234       5.112  15.626  14.018  1.00  0.88           O  
ATOM   3639  CB  SER A 234       6.496  13.726  11.709  1.00  0.88           C  
ATOM   3640  OG  SER A 234       6.214  13.120  10.481  1.00  0.88           O  
ATOM   3641  H   SER A 234       7.098  15.640  10.206  1.00  0.88           H  
ATOM   3642  HA  SER A 234       4.748  14.959  11.642  1.00  0.88           H  
ATOM   3643 1HB  SER A 234       7.575  13.855  11.817  1.00  0.88           H  
ATOM   3644 2HB  SER A 234       6.159  13.089  12.524  1.00  0.88           H  
ATOM   3645  HG  SER A 234       6.667  13.688   9.816  1.00  0.88           H  
ATOM   3646  N   MET A 235       7.222  16.180  13.486  1.00  0.88           N  
ATOM   3647  CA  MET A 235       7.470  16.695  14.826  1.00  0.88           C  
ATOM   3648  C   MET A 235       6.585  17.894  15.091  1.00  0.88           C  
ATOM   3649  O   MET A 235       6.018  18.034  16.176  1.00  0.88           O  
ATOM   3650  CB  MET A 235       8.927  17.112  14.999  1.00  0.88           C  
ATOM   3651  CG  MET A 235       9.930  15.988  14.923  1.00  0.88           C  
ATOM   3652  SD  MET A 235       9.663  14.709  16.127  1.00  0.88           S  
ATOM   3653  CE  MET A 235       8.791  13.544  15.080  1.00  0.88           C  
ATOM   3654  H   MET A 235       7.962  16.187  12.786  1.00  0.88           H  
ATOM   3655  HA  MET A 235       7.225  15.921  15.554  1.00  0.88           H  
ATOM   3656 1HB  MET A 235       9.185  17.824  14.210  1.00  0.88           H  
ATOM   3657 2HB  MET A 235       9.052  17.620  15.954  1.00  0.88           H  
ATOM   3658 1HG  MET A 235       9.893  15.530  13.949  1.00  0.88           H  
ATOM   3659 2HG  MET A 235      10.928  16.393  15.064  1.00  0.88           H  
ATOM   3660 1HE  MET A 235       8.543  12.657  15.656  1.00  0.88           H  
ATOM   3661 2HE  MET A 235       7.880  14.002  14.714  1.00  0.88           H  
ATOM   3662 3HE  MET A 235       9.425  13.267  14.234  1.00  0.88           H  
ATOM   3663  N   THR A 236       6.390  18.730  14.073  1.00  0.88           N  
ATOM   3664  CA  THR A 236       5.541  19.889  14.236  1.00  0.88           C  
ATOM   3665  C   THR A 236       4.127  19.444  14.551  1.00  0.88           C  
ATOM   3666  O   THR A 236       3.487  19.966  15.469  1.00  0.88           O  
ATOM   3667  CB  THR A 236       5.562  20.745  12.965  1.00  0.88           C  
ATOM   3668  CG2 THR A 236       4.620  21.933  13.095  1.00  0.88           C  
ATOM   3669  OG1 THR A 236       6.902  21.195  12.743  1.00  0.88           O  
ATOM   3670  H   THR A 236       6.871  18.598  13.180  1.00  0.88           H  
ATOM   3671  HA  THR A 236       5.910  20.483  15.071  1.00  0.88           H  
ATOM   3672  HB  THR A 236       5.253  20.141  12.113  1.00  0.88           H  
ATOM   3673  HG1 THR A 236       7.453  20.429  12.446  1.00  0.88           H  
ATOM   3674 1HG2 THR A 236       4.653  22.522  12.183  1.00  0.88           H  
ATOM   3675 2HG2 THR A 236       3.606  21.570  13.253  1.00  0.88           H  
ATOM   3676 3HG2 THR A 236       4.920  22.545  13.938  1.00  0.88           H  
ATOM   3677  N   SER A 237       3.651  18.453  13.802  1.00  0.87           N  
ATOM   3678  CA  SER A 237       2.309  17.946  13.974  1.00  0.87           C  
ATOM   3679  C   SER A 237       2.153  17.321  15.358  1.00  0.87           C  
ATOM   3680  O   SER A 237       1.141  17.544  16.019  1.00  0.87           O  
ATOM   3681  CB  SER A 237       2.019  16.923  12.912  1.00  0.87           C  
ATOM   3682  OG  SER A 237       2.092  17.498  11.632  1.00  0.87           O  
ATOM   3683  H   SER A 237       4.233  18.061  13.062  1.00  0.87           H  
ATOM   3684  HA  SER A 237       1.606  18.774  13.881  1.00  0.87           H  
ATOM   3685 1HB  SER A 237       2.726  16.099  12.990  1.00  0.87           H  
ATOM   3686 2HB  SER A 237       1.023  16.521  13.074  1.00  0.87           H  
ATOM   3687  HG  SER A 237       3.044  17.750  11.526  1.00  0.87           H  
ATOM   3688  N   GLN A 238       3.169  16.581  15.832  1.00  0.87           N  
ATOM   3689  CA  GLN A 238       3.080  15.957  17.151  1.00  0.87           C  
ATOM   3690  C   GLN A 238       2.954  17.012  18.238  1.00  0.87           C  
ATOM   3691  O   GLN A 238       2.173  16.843  19.178  1.00  0.87           O  
ATOM   3692  CB  GLN A 238       4.304  15.084  17.458  1.00  0.87           C  
ATOM   3693  CG  GLN A 238       4.407  13.798  16.660  1.00  0.87           C  
ATOM   3694  CD  GLN A 238       5.658  13.012  16.972  1.00  0.87           C  
ATOM   3695  NE2 GLN A 238       5.679  11.753  16.546  1.00  0.87           N  
ATOM   3696  OE1 GLN A 238       6.603  13.520  17.581  1.00  0.87           O  
ATOM   3697  H   GLN A 238       3.990  16.418  15.252  1.00  0.87           H  
ATOM   3698  HA  GLN A 238       2.188  15.332  17.175  1.00  0.87           H  
ATOM   3699 1HB  GLN A 238       5.207  15.663  17.254  1.00  0.87           H  
ATOM   3700 2HB  GLN A 238       4.314  14.830  18.516  1.00  0.87           H  
ATOM   3701 1HG  GLN A 238       3.542  13.173  16.881  1.00  0.87           H  
ATOM   3702 2HG  GLN A 238       4.427  14.039  15.624  1.00  0.87           H  
ATOM   3703 1HE2 GLN A 238       6.479  11.178  16.718  1.00  0.87           H  
ATOM   3704 2HE2 GLN A 238       4.891  11.380  16.054  1.00  0.87           H  
ATOM   3705  N   VAL A 239       3.682  18.122  18.098  1.00  0.88           N  
ATOM   3706  CA  VAL A 239       3.582  19.193  19.078  1.00  0.88           C  
ATOM   3707  C   VAL A 239       2.196  19.797  19.068  1.00  0.88           C  
ATOM   3708  O   VAL A 239       1.588  19.994  20.125  1.00  0.88           O  
ATOM   3709  CB  VAL A 239       4.607  20.307  18.802  1.00  0.88           C  
ATOM   3710  CG1 VAL A 239       4.321  21.512  19.713  1.00  0.88           C  
ATOM   3711  CG2 VAL A 239       6.007  19.774  19.064  1.00  0.88           C  
ATOM   3712  H   VAL A 239       4.334  18.206  17.315  1.00  0.88           H  
ATOM   3713  HA  VAL A 239       3.777  18.777  20.065  1.00  0.88           H  
ATOM   3714  HB  VAL A 239       4.520  20.633  17.765  1.00  0.88           H  
ATOM   3715 1HG1 VAL A 239       5.045  22.300  19.510  1.00  0.88           H  
ATOM   3716 2HG1 VAL A 239       3.315  21.886  19.514  1.00  0.88           H  
ATOM   3717 3HG1 VAL A 239       4.397  21.210  20.757  1.00  0.88           H  
ATOM   3718 1HG2 VAL A 239       6.736  20.556  18.866  1.00  0.88           H  
ATOM   3719 2HG2 VAL A 239       6.085  19.457  20.102  1.00  0.88           H  
ATOM   3720 3HG2 VAL A 239       6.199  18.929  18.417  1.00  0.88           H  
ATOM   3721  N   LEU A 240       1.684  20.073  17.875  1.00  0.88           N  
ATOM   3722  CA  LEU A 240       0.377  20.681  17.763  1.00  0.88           C  
ATOM   3723  C   LEU A 240      -0.724  19.751  18.301  1.00  0.88           C  
ATOM   3724  O   LEU A 240      -1.662  20.208  18.970  1.00  0.88           O  
ATOM   3725  CB  LEU A 240       0.146  21.061  16.307  1.00  0.88           C  
ATOM   3726  CG  LEU A 240       1.050  22.163  15.786  1.00  0.88           C  
ATOM   3727  CD1 LEU A 240       0.839  22.340  14.264  1.00  0.88           C  
ATOM   3728  CD2 LEU A 240       0.756  23.424  16.555  1.00  0.88           C  
ATOM   3729  H   LEU A 240       2.231  19.883  17.032  1.00  0.88           H  
ATOM   3730  HA  LEU A 240       0.373  21.591  18.358  1.00  0.88           H  
ATOM   3731 1HB  LEU A 240       0.239  20.179  15.671  1.00  0.88           H  
ATOM   3732 2HB  LEU A 240      -0.808  21.442  16.238  1.00  0.88           H  
ATOM   3733  HG  LEU A 240       2.083  21.888  15.952  1.00  0.88           H  
ATOM   3734 1HD1 LEU A 240       1.499  23.123  13.891  1.00  0.88           H  
ATOM   3735 2HD1 LEU A 240       1.069  21.402  13.756  1.00  0.88           H  
ATOM   3736 3HD1 LEU A 240      -0.187  22.612  14.062  1.00  0.88           H  
ATOM   3737 1HD2 LEU A 240       1.411  24.200  16.215  1.00  0.88           H  
ATOM   3738 2HD2 LEU A 240      -0.281  23.719  16.400  1.00  0.88           H  
ATOM   3739 3HD2 LEU A 240       0.929  23.250  17.615  1.00  0.88           H  
ATOM   3740  N   MET A 241      -0.608  18.445  18.042  1.00  0.90           N  
ATOM   3741  CA  MET A 241      -1.581  17.496  18.570  1.00  0.90           C  
ATOM   3742  C   MET A 241      -1.452  17.442  20.080  1.00  0.90           C  
ATOM   3743  O   MET A 241      -2.459  17.489  20.793  1.00  0.90           O  
ATOM   3744  CB  MET A 241      -1.409  16.124  17.921  1.00  0.90           C  
ATOM   3745  CG  MET A 241      -1.792  16.114  16.433  1.00  0.90           C  
ATOM   3746  SD  MET A 241      -1.417  14.610  15.555  1.00  0.90           S  
ATOM   3747  CE  MET A 241      -2.622  13.511  16.236  1.00  0.90           C  
ATOM   3748  H   MET A 241       0.159  18.108  17.464  1.00  0.90           H  
ATOM   3749  HA  MET A 241      -2.580  17.856  18.354  1.00  0.90           H  
ATOM   3750 1HB  MET A 241      -0.364  15.819  18.000  1.00  0.90           H  
ATOM   3751 2HB  MET A 241      -2.015  15.385  18.447  1.00  0.90           H  
ATOM   3752 1HG  MET A 241      -2.861  16.272  16.354  1.00  0.90           H  
ATOM   3753 2HG  MET A 241      -1.286  16.936  15.934  1.00  0.90           H  
ATOM   3754 1HE  MET A 241      -2.523  12.529  15.770  1.00  0.90           H  
ATOM   3755 2HE  MET A 241      -2.468  13.423  17.312  1.00  0.90           H  
ATOM   3756 3HE  MET A 241      -3.609  13.909  16.049  1.00  0.90           H  
ATOM   3757  N   GLY A 242      -0.211  17.447  20.577  1.00  0.96           N  
ATOM   3758  CA  GLY A 242       0.010  17.421  22.006  1.00  0.96           C  
ATOM   3759  C   GLY A 242      -0.716  18.591  22.643  1.00  0.96           C  
ATOM   3760  O   GLY A 242      -1.396  18.417  23.650  1.00  0.96           O  
ATOM   3761  H   GLY A 242       0.598  17.419  19.959  1.00  0.96           H  
ATOM   3762 1HA  GLY A 242      -0.351  16.479  22.420  1.00  0.96           H  
ATOM   3763 2HA  GLY A 242       1.079  17.488  22.205  1.00  0.96           H  
ATOM   3764  N   ARG A 243      -0.664  19.766  22.005  1.00  1.06           N  
ATOM   3765  CA  ARG A 243      -1.358  20.937  22.525  1.00  1.06           C  
ATOM   3766  C   ARG A 243      -2.877  20.690  22.582  1.00  1.06           C  
ATOM   3767  O   ARG A 243      -3.550  21.057  23.550  1.00  1.06           O  
ATOM   3768  CB  ARG A 243      -1.007  22.172  21.710  1.00  1.06           C  
ATOM   3769  CG  ARG A 243       0.437  22.638  21.939  1.00  1.06           C  
ATOM   3770  CD  ARG A 243       0.810  23.781  21.100  1.00  1.06           C  
ATOM   3771  NE  ARG A 243       2.184  24.185  21.308  1.00  1.06           N  
ATOM   3772  CZ  ARG A 243       2.795  25.177  20.637  1.00  1.06           C  
ATOM   3773  NH1 ARG A 243       2.143  25.864  19.727  1.00  1.06           N1+
ATOM   3774  NH2 ARG A 243       4.063  25.462  20.892  1.00  1.06           N  
ATOM   3775  H   ARG A 243      -0.077  19.849  21.173  1.00  1.06           H  
ATOM   3776  HA  ARG A 243      -0.989  21.129  23.521  1.00  1.06           H  
ATOM   3777 1HB  ARG A 243      -1.132  21.976  20.652  1.00  1.06           H  
ATOM   3778 2HB  ARG A 243      -1.672  22.997  21.978  1.00  1.06           H  
ATOM   3779 1HG  ARG A 243       0.544  22.940  22.981  1.00  1.06           H  
ATOM   3780 2HG  ARG A 243       1.122  21.823  21.729  1.00  1.06           H  
ATOM   3781 1HD  ARG A 243       0.682  23.522  20.054  1.00  1.06           H  
ATOM   3782 2HD  ARG A 243       0.180  24.619  21.347  1.00  1.06           H  
ATOM   3783  HE  ARG A 243       2.721  23.683  22.000  1.00  1.06           H  
ATOM   3784 1HH1 ARG A 243       1.160  25.660  19.518  1.00  1.06           H  
ATOM   3785 2HH1 ARG A 243       2.605  26.607  19.231  1.00  1.06           H  
ATOM   3786 1HH2 ARG A 243       4.570  24.935  21.591  1.00  1.06           H  
ATOM   3787 2HH2 ARG A 243       4.521  26.206  20.391  1.00  1.06           H  
ATOM   3788  N   MET A 244      -3.418  19.965  21.606  1.00  1.24           N  
ATOM   3789  CA  MET A 244      -4.854  19.699  21.635  1.00  1.24           C  
ATOM   3790  C   MET A 244      -5.262  18.769  22.791  1.00  1.24           C  
ATOM   3791  O   MET A 244      -6.435  18.721  23.165  1.00  1.24           O  
ATOM   3792  CB  MET A 244      -5.380  19.156  20.311  1.00  1.24           C  
ATOM   3793  CG  MET A 244      -5.341  20.135  19.171  1.00  1.24           C  
ATOM   3794  SD  MET A 244      -6.156  19.496  17.704  1.00  1.24           S  
ATOM   3795  CE  MET A 244      -7.790  19.665  18.361  1.00  1.24           C  
ATOM   3796  H   MET A 244      -2.842  19.659  20.819  1.00  1.24           H  
ATOM   3797  HA  MET A 244      -5.347  20.644  21.795  1.00  1.24           H  
ATOM   3798 1HB  MET A 244      -4.788  18.288  20.022  1.00  1.24           H  
ATOM   3799 2HB  MET A 244      -6.410  18.830  20.441  1.00  1.24           H  
ATOM   3800 1HG  MET A 244      -5.825  21.071  19.462  1.00  1.24           H  
ATOM   3801 2HG  MET A 244      -4.301  20.350  18.926  1.00  1.24           H  
ATOM   3802 1HE  MET A 244      -8.523  19.383  17.626  1.00  1.24           H  
ATOM   3803 2HE  MET A 244      -7.902  19.048  19.251  1.00  1.24           H  
ATOM   3804 3HE  MET A 244      -7.925  20.691  18.627  1.00  1.24           H  
ATOM   3805  N   ASP A 245      -4.306  18.026  23.354  1.00  1.49           N  
ATOM   3806  CA  ASP A 245      -4.576  17.123  24.469  1.00  1.49           C  
ATOM   3807  C   ASP A 245      -4.140  17.679  25.841  1.00  1.49           C  
ATOM   3808  O   ASP A 245      -4.078  16.920  26.819  1.00  1.49           O  
ATOM   3809  CB  ASP A 245      -3.925  15.751  24.247  1.00  1.49           C  
ATOM   3810  CG  ASP A 245      -4.566  14.929  23.115  1.00  1.49           C  
ATOM   3811  OD1 ASP A 245      -5.785  14.921  23.016  1.00  1.49           O  
ATOM   3812  OD2 ASP A 245      -3.845  14.292  22.383  1.00  1.49           O1-
ATOM   3813  H   ASP A 245      -3.346  18.089  23.000  1.00  1.49           H  
ATOM   3814  HA  ASP A 245      -5.652  16.963  24.510  1.00  1.49           H  
ATOM   3815 1HB  ASP A 245      -2.868  15.905  23.999  1.00  1.49           H  
ATOM   3816 2HB  ASP A 245      -3.963  15.174  25.168  1.00  1.49           H  
ATOM   3817  N   LYS A 246      -3.942  19.006  25.950  1.00  1.78           N  
ATOM   3818  CA  LYS A 246      -3.502  19.639  27.213  1.00  1.78           C  
ATOM   3819  C   LYS A 246      -4.548  19.832  28.312  1.00  1.78           C  
ATOM   3820  O   LYS A 246      -4.319  20.579  29.271  1.00  1.78           O  
ATOM   3821  CB  LYS A 246      -2.823  20.974  26.952  1.00  1.78           C  
ATOM   3822  CG  LYS A 246      -1.538  20.843  26.215  1.00  1.78           C  
ATOM   3823  CD  LYS A 246      -0.462  20.139  27.042  1.00  1.78           C  
ATOM   3824  CE  LYS A 246       0.863  20.092  26.293  1.00  1.78           C  
ATOM   3825  NZ  LYS A 246       1.923  19.397  27.084  1.00  1.78           N1+
ATOM   3826  H   LYS A 246      -4.009  19.599  25.115  1.00  1.78           H  
ATOM   3827  HA  LYS A 246      -2.738  18.985  27.633  1.00  1.78           H  
ATOM   3828 1HB  LYS A 246      -3.479  21.608  26.343  1.00  1.78           H  
ATOM   3829 2HB  LYS A 246      -2.635  21.492  27.888  1.00  1.78           H  
ATOM   3830 1HG  LYS A 246      -1.742  20.220  25.366  1.00  1.78           H  
ATOM   3831 2HG  LYS A 246      -1.196  21.825  25.875  1.00  1.78           H  
ATOM   3832 1HD  LYS A 246      -0.322  20.666  27.986  1.00  1.78           H  
ATOM   3833 2HD  LYS A 246      -0.784  19.120  27.255  1.00  1.78           H  
ATOM   3834 1HE  LYS A 246       0.719  19.562  25.350  1.00  1.78           H  
ATOM   3835 2HE  LYS A 246       1.189  21.109  26.078  1.00  1.78           H  
ATOM   3836 1HZ  LYS A 246       2.784  19.383  26.557  1.00  1.78           H  
ATOM   3837 2HZ  LYS A 246       2.070  19.888  27.955  1.00  1.78           H  
ATOM   3838 3HZ  LYS A 246       1.630  18.450  27.276  1.00  1.78           H  
ATOM   3839  N   GLN A 247      -5.688  19.168  28.200  1.00  2.02           N  
ATOM   3840  CA  GLN A 247      -6.664  19.177  29.282  1.00  2.02           C  
ATOM   3841  C   GLN A 247      -7.100  20.586  29.677  1.00  2.02           C  
ATOM   3842  O   GLN A 247      -8.098  21.094  29.172  1.00  2.02           O  
ATOM   3843  CB  GLN A 247      -6.105  18.416  30.496  1.00  2.02           C  
ATOM   3844  CG  GLN A 247      -5.689  16.994  30.157  1.00  2.02           C  
ATOM   3845  CD  GLN A 247      -6.785  16.149  29.593  1.00  2.02           C  
ATOM   3846  NE2 GLN A 247      -6.557  15.701  28.357  1.00  2.02           N  
ATOM   3847  OE1 GLN A 247      -7.825  15.900  30.218  1.00  2.02           O  
ATOM   3848  H   GLN A 247      -5.841  18.596  27.381  1.00  2.02           H  
ATOM   3849  HA  GLN A 247      -7.551  18.646  28.937  1.00  2.02           H  
ATOM   3850 1HB  GLN A 247      -5.228  18.905  30.901  1.00  2.02           H  
ATOM   3851 2HB  GLN A 247      -6.858  18.383  31.288  1.00  2.02           H  
ATOM   3852 1HG  GLN A 247      -4.887  17.031  29.419  1.00  2.02           H  
ATOM   3853 2HG  GLN A 247      -5.329  16.514  31.064  1.00  2.02           H  
ATOM   3854 1HE2 GLN A 247      -7.234  15.132  27.891  1.00  2.02           H  
ATOM   3855 2HE2 GLN A 247      -5.683  15.958  27.872  1.00  2.02           H  
ATOM   3856  N   ASN A 248      -6.423  21.152  30.672  1.00  2.13           N  
ATOM   3857  CA  ASN A 248      -6.722  22.458  31.251  1.00  2.13           C  
ATOM   3858  C   ASN A 248      -6.591  23.593  30.235  1.00  2.13           C  
ATOM   3859  O   ASN A 248      -7.213  24.642  30.394  1.00  2.13           O  
ATOM   3860  CB  ASN A 248      -5.808  22.711  32.427  1.00  2.13           C  
ATOM   3861  CG  ASN A 248      -6.165  21.869  33.618  1.00  2.13           C  
ATOM   3862  ND2 ASN A 248      -5.231  21.716  34.520  1.00  2.13           N  
ATOM   3863  OD1 ASN A 248      -7.284  21.351  33.726  1.00  2.13           O  
ATOM   3864  H   ASN A 248      -5.585  20.677  30.967  1.00  2.13           H  
ATOM   3865  HA  ASN A 248      -7.756  22.452  31.596  1.00  2.13           H  
ATOM   3866 1HB  ASN A 248      -4.780  22.490  32.136  1.00  2.13           H  
ATOM   3867 2HB  ASN A 248      -5.853  23.764  32.703  1.00  2.13           H  
ATOM   3868 1HD2 ASN A 248      -5.408  21.165  35.336  1.00  2.13           H  
ATOM   3869 2HD2 ASN A 248      -4.339  22.151  34.394  1.00  2.13           H  
ATOM   3870  N   ARG A 249      -5.775  23.377  29.197  1.00  2.04           N  
ATOM   3871  CA  ARG A 249      -5.578  24.364  28.124  1.00  2.04           C  
ATOM   3872  C   ARG A 249      -4.980  25.702  28.564  1.00  2.04           C  
ATOM   3873  O   ARG A 249      -5.672  26.722  28.607  1.00  2.04           O  
ATOM   3874  CB  ARG A 249      -6.879  24.659  27.386  1.00  2.04           C  
ATOM   3875  CG  ARG A 249      -7.537  23.461  26.740  1.00  2.04           C  
ATOM   3876  CD  ARG A 249      -8.742  23.830  25.963  1.00  2.04           C  
ATOM   3877  NE  ARG A 249      -9.769  24.474  26.784  1.00  2.04           N  
ATOM   3878  CZ  ARG A 249     -10.663  23.835  27.563  1.00  2.04           C  
ATOM   3879  NH1 ARG A 249     -10.649  22.527  27.657  1.00  2.04           N1+
ATOM   3880  NH2 ARG A 249     -11.562  24.533  28.239  1.00  2.04           N  
ATOM   3881  H   ARG A 249      -5.291  22.480  29.157  1.00  2.04           H  
ATOM   3882  HA  ARG A 249      -4.894  23.915  27.405  1.00  2.04           H  
ATOM   3883 1HB  ARG A 249      -7.602  25.135  28.037  1.00  2.04           H  
ATOM   3884 2HB  ARG A 249      -6.662  25.366  26.580  1.00  2.04           H  
ATOM   3885 1HG  ARG A 249      -6.820  22.980  26.073  1.00  2.04           H  
ATOM   3886 2HG  ARG A 249      -7.837  22.768  27.497  1.00  2.04           H  
ATOM   3887 1HD  ARG A 249      -8.457  24.508  25.160  1.00  2.04           H  
ATOM   3888 2HD  ARG A 249      -9.180  22.938  25.539  1.00  2.04           H  
ATOM   3889  HE  ARG A 249      -9.822  25.479  26.752  1.00  2.04           H  
ATOM   3890 1HH1 ARG A 249      -9.951  21.989  27.159  1.00  2.04           H  
ATOM   3891 2HH1 ARG A 249     -11.316  22.056  28.246  1.00  2.04           H  
ATOM   3892 1HH2 ARG A 249     -11.575  25.542  28.171  1.00  2.04           H  
ATOM   3893 2HH2 ARG A 249     -12.228  24.057  28.827  1.00  2.04           H  
ATOM   3894  N   SER A 250      -3.709  25.693  28.945  1.00  1.80           N  
ATOM   3895  CA  SER A 250      -3.032  26.915  29.372  1.00  1.80           C  
ATOM   3896  C   SER A 250      -3.165  27.980  28.294  1.00  1.80           C  
ATOM   3897  O   SER A 250      -3.187  27.667  27.114  1.00  1.80           O  
ATOM   3898  CB  SER A 250      -1.561  26.664  29.619  1.00  1.80           C  
ATOM   3899  OG  SER A 250      -0.899  27.868  29.901  1.00  1.80           O  
ATOM   3900  H   SER A 250      -3.192  24.827  28.891  1.00  1.80           H  
ATOM   3901  HA  SER A 250      -3.501  27.279  30.286  1.00  1.80           H  
ATOM   3902 1HB  SER A 250      -1.438  25.970  30.447  1.00  1.80           H  
ATOM   3903 2HB  SER A 250      -1.122  26.204  28.731  1.00  1.80           H  
ATOM   3904  HG  SER A 250      -1.015  28.423  29.101  1.00  1.80           H  
ATOM   3905  N   GLY A 251      -3.284  29.239  28.686  1.00  1.50           N  
ATOM   3906  CA  GLY A 251      -3.431  30.290  27.687  1.00  1.50           C  
ATOM   3907  C   GLY A 251      -2.095  30.575  26.989  1.00  1.50           C  
ATOM   3908  O   GLY A 251      -1.136  29.816  27.153  1.00  1.50           O  
ATOM   3909  H   GLY A 251      -3.277  29.463  29.672  1.00  1.50           H  
ATOM   3910 1HA  GLY A 251      -4.176  29.983  26.951  1.00  1.50           H  
ATOM   3911 2HA  GLY A 251      -3.805  31.181  28.184  1.00  1.50           H  
ATOM   3912  N   PRO A 252      -2.036  31.604  26.138  1.00  1.24           N  
ATOM   3913  CA  PRO A 252      -0.882  32.015  25.360  1.00  1.24           C  
ATOM   3914  C   PRO A 252       0.174  32.720  26.189  1.00  1.24           C  
ATOM   3915  O   PRO A 252      -0.115  33.322  27.226  1.00  1.24           O  
ATOM   3916  CB  PRO A 252      -1.495  32.971  24.341  1.00  1.24           C  
ATOM   3917  CG  PRO A 252      -2.696  33.549  25.042  1.00  1.24           C  
ATOM   3918  CD  PRO A 252      -3.220  32.437  25.930  1.00  1.24           C  
ATOM   3919  HA  PRO A 252      -0.454  31.139  24.851  1.00  1.24           H  
ATOM   3920 1HB  PRO A 252      -0.749  33.739  24.065  1.00  1.24           H  
ATOM   3921 2HB  PRO A 252      -1.749  32.432  23.418  1.00  1.24           H  
ATOM   3922 1HG  PRO A 252      -2.401  34.425  25.605  1.00  1.24           H  
ATOM   3923 2HG  PRO A 252      -3.429  33.896  24.295  1.00  1.24           H  
ATOM   3924 1HD  PRO A 252      -3.570  32.886  26.861  1.00  1.24           H  
ATOM   3925 2HD  PRO A 252      -3.982  31.868  25.429  1.00  1.24           H  
ATOM   3926  N   ARG A 253       1.391  32.682  25.683  1.00  1.04           N  
ATOM   3927  CA  ARG A 253       2.507  33.450  26.206  1.00  1.04           C  
ATOM   3928  C   ARG A 253       2.535  34.769  25.460  1.00  1.04           C  
ATOM   3929  O   ARG A 253       1.977  34.840  24.372  1.00  1.04           O  
ATOM   3930  CB  ARG A 253       3.796  32.680  26.017  1.00  1.04           C  
ATOM   3931  CG  ARG A 253       3.902  31.414  26.856  1.00  1.04           C  
ATOM   3932  CD  ARG A 253       5.110  30.609  26.521  1.00  1.04           C  
ATOM   3933  NE  ARG A 253       4.958  29.904  25.252  1.00  1.04           N  
ATOM   3934  CZ  ARG A 253       5.963  29.387  24.525  1.00  1.04           C  
ATOM   3935  NH1 ARG A 253       7.216  29.526  24.919  1.00  1.04           N1+
ATOM   3936  NH2 ARG A 253       5.675  28.729  23.416  1.00  1.04           N  
ATOM   3937  H   ARG A 253       1.541  32.129  24.839  1.00  1.04           H  
ATOM   3938  HA  ARG A 253       2.351  33.640  27.268  1.00  1.04           H  
ATOM   3939 1HB  ARG A 253       3.858  32.370  24.985  1.00  1.04           H  
ATOM   3940 2HB  ARG A 253       4.655  33.319  26.226  1.00  1.04           H  
ATOM   3941 1HG  ARG A 253       3.935  31.675  27.914  1.00  1.04           H  
ATOM   3942 2HG  ARG A 253       3.024  30.793  26.662  1.00  1.04           H  
ATOM   3943 1HD  ARG A 253       5.975  31.266  26.445  1.00  1.04           H  
ATOM   3944 2HD  ARG A 253       5.281  29.870  27.304  1.00  1.04           H  
ATOM   3945  HE  ARG A 253       4.015  29.760  24.898  1.00  1.04           H  
ATOM   3946 1HH1 ARG A 253       7.426  30.029  25.770  1.00  1.04           H  
ATOM   3947 2HH1 ARG A 253       7.966  29.130  24.370  1.00  1.04           H  
ATOM   3948 1HH2 ARG A 253       4.678  28.611  23.148  1.00  1.04           H  
ATOM   3949 2HH2 ARG A 253       6.409  28.326  22.856  1.00  1.04           H  
ATOM   3950  N   TYR A 254       3.132  35.808  26.035  1.00  0.91           N  
ATOM   3951  CA  TYR A 254       3.223  37.084  25.323  1.00  0.91           C  
ATOM   3952  C   TYR A 254       4.637  37.550  25.082  1.00  0.91           C  
ATOM   3953  O   TYR A 254       5.545  37.274  25.870  1.00  0.91           O  
ATOM   3954  CB  TYR A 254       2.386  38.168  26.001  1.00  0.91           C  
ATOM   3955  CG  TYR A 254       0.937  37.895  25.820  1.00  0.91           C  
ATOM   3956  CD1 TYR A 254       0.242  37.061  26.681  1.00  0.91           C  
ATOM   3957  CD2 TYR A 254       0.305  38.463  24.732  1.00  0.91           C  
ATOM   3958  CE1 TYR A 254      -1.087  36.796  26.440  1.00  0.91           C  
ATOM   3959  CE2 TYR A 254      -1.013  38.200  24.493  1.00  0.91           C  
ATOM   3960  CZ  TYR A 254      -1.713  37.369  25.331  1.00  0.91           C  
ATOM   3961  OH  TYR A 254      -3.028  37.085  25.052  1.00  0.91           O  
ATOM   3962  H   TYR A 254       3.551  35.714  26.949  1.00  0.91           H  
ATOM   3963  HA  TYR A 254       2.782  36.943  24.343  1.00  0.91           H  
ATOM   3964 1HB  TYR A 254       2.607  38.214  27.065  1.00  0.91           H  
ATOM   3965 2HB  TYR A 254       2.613  39.147  25.562  1.00  0.91           H  
ATOM   3966  HD1 TYR A 254       0.744  36.604  27.534  1.00  0.91           H  
ATOM   3967  HD2 TYR A 254       0.869  39.113  24.052  1.00  0.91           H  
ATOM   3968  HE1 TYR A 254      -1.636  36.129  27.104  1.00  0.91           H  
ATOM   3969  HE2 TYR A 254      -1.504  38.637  23.622  1.00  0.91           H  
ATOM   3970  HH  TYR A 254      -3.133  37.016  24.071  1.00  0.91           H  
ATOM   3971  N   GLU A 255       4.792  38.287  23.993  1.00  0.83           N  
ATOM   3972  CA  GLU A 255       6.061  38.835  23.564  1.00  0.83           C  
ATOM   3973  C   GLU A 255       5.893  40.264  23.057  1.00  0.83           C  
ATOM   3974  O   GLU A 255       4.918  40.602  22.379  1.00  0.83           O  
ATOM   3975  CB  GLU A 255       6.645  37.923  22.480  1.00  0.83           C  
ATOM   3976  CG  GLU A 255       8.059  38.236  22.012  1.00  0.83           C  
ATOM   3977  CD  GLU A 255       8.565  37.192  21.033  1.00  0.83           C  
ATOM   3978  OE1 GLU A 255       7.830  36.296  20.734  1.00  0.83           O  
ATOM   3979  OE2 GLU A 255       9.677  37.295  20.570  1.00  0.83           O1-
ATOM   3980  H   GLU A 255       3.977  38.421  23.397  1.00  0.83           H  
ATOM   3981  HA  GLU A 255       6.741  38.852  24.417  1.00  0.83           H  
ATOM   3982 1HB  GLU A 255       6.656  36.906  22.855  1.00  0.83           H  
ATOM   3983 2HB  GLU A 255       5.988  37.941  21.605  1.00  0.83           H  
ATOM   3984 1HG  GLU A 255       8.069  39.214  21.526  1.00  0.83           H  
ATOM   3985 2HG  GLU A 255       8.719  38.281  22.876  1.00  0.83           H  
ATOM   3986  N   GLU A 256       6.844  41.108  23.416  1.00  0.79           N  
ATOM   3987  CA  GLU A 256       6.818  42.499  23.009  1.00  0.79           C  
ATOM   3988  C   GLU A 256       6.954  42.630  21.503  1.00  0.79           C  
ATOM   3989  O   GLU A 256       7.632  41.836  20.852  1.00  0.79           O  
ATOM   3990  CB  GLU A 256       7.935  43.282  23.693  1.00  0.79           C  
ATOM   3991  CG  GLU A 256       7.772  43.423  25.204  1.00  0.79           C  
ATOM   3992  CD  GLU A 256       8.856  44.264  25.851  1.00  0.79           C  
ATOM   3993  OE1 GLU A 256       9.631  44.857  25.138  1.00  0.79           O  
ATOM   3994  OE2 GLU A 256       8.903  44.308  27.058  1.00  0.79           O1-
ATOM   3995  H   GLU A 256       7.610  40.773  23.982  1.00  0.79           H  
ATOM   3996  HA  GLU A 256       5.855  42.926  23.304  1.00  0.79           H  
ATOM   3997 1HB  GLU A 256       8.889  42.788  23.505  1.00  0.79           H  
ATOM   3998 2HB  GLU A 256       7.993  44.281  23.262  1.00  0.79           H  
ATOM   3999 1HG  GLU A 256       6.801  43.877  25.410  1.00  0.79           H  
ATOM   4000 2HG  GLU A 256       7.775  42.429  25.650  1.00  0.79           H  
ATOM   4001  N   ASP A 257       6.321  43.646  20.956  1.00  0.76           N  
ATOM   4002  CA  ASP A 257       6.398  43.926  19.536  1.00  0.76           C  
ATOM   4003  C   ASP A 257       7.788  44.210  19.055  1.00  0.76           C  
ATOM   4004  O   ASP A 257       8.614  44.796  19.765  1.00  0.76           O  
ATOM   4005  CB  ASP A 257       5.532  45.111  19.176  1.00  0.76           C  
ATOM   4006  CG  ASP A 257       4.160  44.770  19.224  1.00  0.76           C  
ATOM   4007  OD1 ASP A 257       3.593  44.520  18.197  1.00  0.76           O  
ATOM   4008  OD2 ASP A 257       3.619  44.708  20.295  1.00  0.76           O1-
ATOM   4009  H   ASP A 257       5.775  44.253  21.550  1.00  0.76           H  
ATOM   4010  HA  ASP A 257       6.039  43.054  18.997  1.00  0.76           H  
ATOM   4011 1HB  ASP A 257       5.722  45.930  19.874  1.00  0.76           H  
ATOM   4012 2HB  ASP A 257       5.791  45.464  18.194  1.00  0.76           H  
ATOM   4013  N   VAL A 258       8.035  43.862  17.805  1.00  0.75           N  
ATOM   4014  CA  VAL A 258       9.320  44.170  17.234  1.00  0.75           C  
ATOM   4015  C   VAL A 258       9.360  45.615  16.894  1.00  0.75           C  
ATOM   4016  O   VAL A 258       9.127  46.002  15.753  1.00  0.75           O  
ATOM   4017  CB  VAL A 258       9.536  43.424  15.935  1.00  0.75           C  
ATOM   4018  CG1 VAL A 258      10.904  43.756  15.391  1.00  0.75           C  
ATOM   4019  CG2 VAL A 258       9.379  42.001  16.176  1.00  0.75           C  
ATOM   4020  H   VAL A 258       7.331  43.381  17.266  1.00  0.75           H  
ATOM   4021  HA  VAL A 258      10.106  43.934  17.951  1.00  0.75           H  
ATOM   4022  HB  VAL A 258       8.804  43.758  15.198  1.00  0.75           H  
ATOM   4023 1HG1 VAL A 258      11.054  43.245  14.448  1.00  0.75           H  
ATOM   4024 2HG1 VAL A 258      10.975  44.830  15.234  1.00  0.75           H  
ATOM   4025 3HG1 VAL A 258      11.668  43.449  16.103  1.00  0.75           H  
ATOM   4026 1HG2 VAL A 258       9.538  41.488  15.251  1.00  0.75           H  
ATOM   4027 2HG2 VAL A 258      10.113  41.693  16.912  1.00  0.75           H  
ATOM   4028 3HG2 VAL A 258       8.376  41.796  16.553  1.00  0.75           H  
ATOM   4029  N   ASN A 259       9.678  46.408  17.885  1.00  0.74           N  
ATOM   4030  CA  ASN A 259       9.711  47.825  17.684  1.00  0.74           C  
ATOM   4031  C   ASN A 259      10.734  48.097  16.613  1.00  0.74           C  
ATOM   4032  O   ASN A 259      11.799  47.471  16.566  1.00  0.74           O  
ATOM   4033  CB  ASN A 259       9.957  48.544  18.982  1.00  0.74           C  
ATOM   4034  CG  ASN A 259       8.738  48.406  19.910  1.00  0.74           C  
ATOM   4035  ND2 ASN A 259       8.991  48.412  21.197  1.00  0.74           N  
ATOM   4036  OD1 ASN A 259       7.576  48.278  19.456  1.00  0.74           O  
ATOM   4037  H   ASN A 259       9.823  45.990  18.802  1.00  0.74           H  
ATOM   4038  HA  ASN A 259       8.747  48.155  17.297  1.00  0.74           H  
ATOM   4039 1HB  ASN A 259      10.840  48.138  19.473  1.00  0.74           H  
ATOM   4040 2HB  ASN A 259      10.138  49.603  18.781  1.00  0.74           H  
ATOM   4041 1HD2 ASN A 259       8.246  48.312  21.857  1.00  0.74           H  
ATOM   4042 2HD2 ASN A 259       9.932  48.505  21.520  1.00  0.74           H  
ATOM   4043  N   LEU A 260      10.370  48.974  15.717  1.00  0.74           N  
ATOM   4044  CA  LEU A 260      11.202  49.323  14.590  1.00  0.74           C  
ATOM   4045  C   LEU A 260      11.738  50.711  14.865  1.00  0.74           C  
ATOM   4046  O   LEU A 260      11.145  51.459  15.635  1.00  0.74           O  
ATOM   4047  CB  LEU A 260      10.381  49.267  13.284  1.00  0.74           C  
ATOM   4048  CG  LEU A 260       9.659  47.901  12.982  1.00  0.74           C  
ATOM   4049  CD1 LEU A 260       8.855  48.022  11.688  1.00  0.74           C  
ATOM   4050  CD2 LEU A 260      10.670  46.760  12.891  1.00  0.74           C  
ATOM   4051  H   LEU A 260       9.493  49.460  15.874  1.00  0.74           H  
ATOM   4052  HA  LEU A 260      12.036  48.625  14.521  1.00  0.74           H  
ATOM   4053 1HB  LEU A 260       9.608  50.037  13.340  1.00  0.74           H  
ATOM   4054 2HB  LEU A 260      11.027  49.508  12.454  1.00  0.74           H  
ATOM   4055  HG  LEU A 260       8.960  47.685  13.794  1.00  0.74           H  
ATOM   4056 1HD1 LEU A 260       8.340  47.083  11.491  1.00  0.74           H  
ATOM   4057 2HD1 LEU A 260       8.123  48.826  11.787  1.00  0.74           H  
ATOM   4058 3HD1 LEU A 260       9.530  48.241  10.857  1.00  0.74           H  
ATOM   4059 1HD2 LEU A 260      10.137  45.828  12.708  1.00  0.74           H  
ATOM   4060 2HD2 LEU A 260      11.368  46.932  12.088  1.00  0.74           H  
ATOM   4061 3HD2 LEU A 260      11.214  46.690  13.831  1.00  0.74           H  
ATOM   4062  N   GLY A 261      12.843  51.094  14.268  1.00  0.73           N  
ATOM   4063  CA  GLY A 261      13.247  52.470  14.494  1.00  0.73           C  
ATOM   4064  C   GLY A 261      12.357  53.291  13.592  1.00  0.73           C  
ATOM   4065  O   GLY A 261      11.481  52.724  12.934  1.00  0.73           O  
ATOM   4066  H   GLY A 261      13.365  50.476  13.662  1.00  0.73           H  
ATOM   4067 1HA  GLY A 261      13.110  52.750  15.539  1.00  0.73           H  
ATOM   4068 2HA  GLY A 261      14.296  52.610  14.229  1.00  0.73           H  
ATOM   4069  N   SER A 262      12.593  54.589  13.488  1.00  0.73           N  
ATOM   4070  CA  SER A 262      11.759  55.400  12.613  1.00  0.73           C  
ATOM   4071  C   SER A 262      12.675  56.266  11.777  1.00  0.73           C  
ATOM   4072  O   SER A 262      13.891  56.102  11.825  1.00  0.73           O  
ATOM   4073  CB  SER A 262      10.729  56.213  13.389  1.00  0.73           C  
ATOM   4074  OG  SER A 262       9.796  56.785  12.512  1.00  0.73           O  
ATOM   4075  H   SER A 262      13.334  55.016  14.024  1.00  0.73           H  
ATOM   4076  HA  SER A 262      11.204  54.757  11.942  1.00  0.73           H  
ATOM   4077 1HB  SER A 262      10.206  55.551  14.082  1.00  0.73           H  
ATOM   4078 2HB  SER A 262      11.205  56.981  13.972  1.00  0.73           H  
ATOM   4079  HG  SER A 262       8.940  56.835  13.032  1.00  0.73           H  
ATOM   4080  N   GLY A 263      12.107  57.176  11.023  1.00  0.75           N  
ATOM   4081  CA  GLY A 263      12.923  57.972  10.117  1.00  0.75           C  
ATOM   4082  C   GLY A 263      13.244  57.155   8.863  1.00  0.75           C  
ATOM   4083  O   GLY A 263      12.438  56.333   8.447  1.00  0.75           O  
ATOM   4084  H   GLY A 263      11.102  57.278  11.098  1.00  0.75           H  
ATOM   4085 1HA  GLY A 263      12.380  58.876   9.835  1.00  0.75           H  
ATOM   4086 2HA  GLY A 263      13.842  58.277  10.614  1.00  0.75           H  
ATOM   4087  N   THR A 264      14.388  57.406   8.239  1.00  0.79           N  
ATOM   4088  CA  THR A 264      14.711  56.823   6.927  1.00  0.79           C  
ATOM   4089  C   THR A 264      16.020  56.053   6.842  1.00  0.79           C  
ATOM   4090  O   THR A 264      16.790  56.019   7.792  1.00  0.79           O  
ATOM   4091  CB  THR A 264      14.800  57.933   5.882  1.00  0.79           C  
ATOM   4092  CG2 THR A 264      13.486  58.694   5.741  1.00  0.79           C  
ATOM   4093  OG1 THR A 264      15.883  58.817   6.238  1.00  0.79           O  
ATOM   4094  H   THR A 264      15.041  58.051   8.659  1.00  0.79           H  
ATOM   4095  HA  THR A 264      13.905  56.143   6.648  1.00  0.79           H  
ATOM   4096  HB  THR A 264      15.033  57.483   4.940  1.00  0.79           H  
ATOM   4097  HG1 THR A 264      16.769  58.339   6.164  1.00  0.79           H  
ATOM   4098 1HG2 THR A 264      13.579  59.446   4.973  1.00  0.79           H  
ATOM   4099 2HG2 THR A 264      12.711  57.992   5.457  1.00  0.79           H  
ATOM   4100 3HG2 THR A 264      13.223  59.172   6.685  1.00  0.79           H  
ATOM   4101  N   ARG A 265      16.264  55.429   5.679  1.00  0.86           N  
ATOM   4102  CA  ARG A 265      17.557  54.791   5.405  1.00  0.86           C  
ATOM   4103  C   ARG A 265      18.167  55.111   4.047  1.00  0.86           C  
ATOM   4104  O   ARG A 265      17.482  55.236   3.027  1.00  0.86           O  
ATOM   4105  CB  ARG A 265      17.513  53.290   5.469  1.00  0.86           C  
ATOM   4106  CG  ARG A 265      17.389  52.668   6.787  1.00  0.86           C  
ATOM   4107  CD  ARG A 265      17.406  51.228   6.601  1.00  0.86           C  
ATOM   4108  NE  ARG A 265      18.680  50.807   6.084  1.00  0.86           N  
ATOM   4109  CZ  ARG A 265      18.835  49.784   5.244  1.00  0.86           C  
ATOM   4110  NH1 ARG A 265      17.818  49.088   4.868  1.00  0.86           N1+
ATOM   4111  NH2 ARG A 265      20.005  49.463   4.752  1.00  0.86           N  
ATOM   4112  H   ARG A 265      15.546  55.436   4.957  1.00  0.86           H  
ATOM   4113  HA  ARG A 265      18.260  55.137   6.165  1.00  0.86           H  
ATOM   4114 1HB  ARG A 265      16.707  52.934   4.861  1.00  0.86           H  
ATOM   4115 2HB  ARG A 265      18.431  52.901   5.024  1.00  0.86           H  
ATOM   4116 1HG  ARG A 265      18.256  52.955   7.363  1.00  0.86           H  
ATOM   4117 2HG  ARG A 265      16.486  52.976   7.292  1.00  0.86           H  
ATOM   4118 1HD  ARG A 265      17.196  50.687   7.517  1.00  0.86           H  
ATOM   4119 2HD  ARG A 265      16.667  50.992   5.856  1.00  0.86           H  
ATOM   4120  HE  ARG A 265      19.499  51.333   6.343  1.00  0.86           H  
ATOM   4121 1HH1 ARG A 265      16.874  49.278   5.227  1.00  0.86           H  
ATOM   4122 2HH1 ARG A 265      17.992  48.338   4.198  1.00  0.86           H  
ATOM   4123 1HH2 ARG A 265      20.838  49.972   5.001  1.00  0.86           H  
ATOM   4124 2HH2 ARG A 265      20.033  48.690   4.080  1.00  0.86           H  
ATOM   4125  N   SER A 266      19.489  55.179   4.054  1.00  0.97           N  
ATOM   4126  CA  SER A 266      20.324  55.391   2.883  1.00  0.97           C  
ATOM   4127  C   SER A 266      20.515  54.121   2.070  1.00  0.97           C  
ATOM   4128  O   SER A 266      20.163  53.032   2.525  1.00  0.97           O  
ATOM   4129  CB  SER A 266      21.677  55.904   3.329  1.00  0.97           C  
ATOM   4130  OG  SER A 266      22.378  54.919   4.048  1.00  0.97           O  
ATOM   4131  H   SER A 266      19.956  55.085   4.944  1.00  0.97           H  
ATOM   4132  HA  SER A 266      19.845  56.132   2.242  1.00  0.97           H  
ATOM   4133 1HB  SER A 266      22.257  56.215   2.461  1.00  0.97           H  
ATOM   4134 2HB  SER A 266      21.543  56.779   3.964  1.00  0.97           H  
ATOM   4135  HG  SER A 266      23.195  55.339   4.338  1.00  0.97           H  
ATOM   4136  N   VAL A 267      21.096  54.278   0.882  1.00  1.11           N  
ATOM   4137  CA  VAL A 267      21.432  53.178  -0.016  1.00  1.11           C  
ATOM   4138  C   VAL A 267      22.927  53.227  -0.338  1.00  1.11           C  
ATOM   4139  O   VAL A 267      23.586  54.236  -0.094  1.00  1.11           O  
ATOM   4140  CB  VAL A 267      20.594  53.239  -1.313  1.00  1.11           C  
ATOM   4141  CG1 VAL A 267      19.112  53.111  -0.985  1.00  1.11           C  
ATOM   4142  CG2 VAL A 267      20.870  54.559  -2.044  1.00  1.11           C  
ATOM   4143  H   VAL A 267      21.330  55.217   0.594  1.00  1.11           H  
ATOM   4144  HA  VAL A 267      21.215  52.233   0.484  1.00  1.11           H  
ATOM   4145  HB  VAL A 267      20.867  52.396  -1.952  1.00  1.11           H  
ATOM   4146 1HG1 VAL A 267      18.529  53.135  -1.905  1.00  1.11           H  
ATOM   4147 2HG1 VAL A 267      18.934  52.159  -0.469  1.00  1.11           H  
ATOM   4148 3HG1 VAL A 267      18.801  53.934  -0.342  1.00  1.11           H  
ATOM   4149 1HG2 VAL A 267      20.289  54.586  -2.958  1.00  1.11           H  
ATOM   4150 2HG2 VAL A 267      20.588  55.402  -1.408  1.00  1.11           H  
ATOM   4151 3HG2 VAL A 267      21.925  54.631  -2.285  1.00  1.11           H  
ATOM   4152  N   GLY A 268      23.450  52.146  -0.906  1.00  1.24           N  
ATOM   4153  CA  GLY A 268      24.870  51.994  -1.238  1.00  1.24           C  
ATOM   4154  C   GLY A 268      25.317  52.563  -2.589  1.00  1.24           C  
ATOM   4155  O   GLY A 268      26.395  52.222  -3.080  1.00  1.24           O  
ATOM   4156  H   GLY A 268      22.840  51.356  -1.083  1.00  1.24           H  
ATOM   4157 1HA  GLY A 268      25.461  52.460  -0.450  1.00  1.24           H  
ATOM   4158 2HA  GLY A 268      25.115  50.933  -1.210  1.00  1.24           H  
ATOM   4159  N   LYS A 269      24.495  53.393  -3.211  1.00  1.34           N  
ATOM   4160  CA  LYS A 269      24.847  53.949  -4.512  1.00  1.34           C  
ATOM   4161  C   LYS A 269      25.909  55.034  -4.340  1.00  1.34           C  
ATOM   4162  O   LYS A 269      25.916  55.746  -3.340  1.00  1.34           O  
ATOM   4163  CB  LYS A 269      23.606  54.506  -5.207  1.00  1.34           C  
ATOM   4164  CG  LYS A 269      22.523  53.457  -5.469  1.00  1.34           C  
ATOM   4165  CD  LYS A 269      22.990  52.407  -6.468  1.00  1.34           C  
ATOM   4166  CE  LYS A 269      21.866  51.437  -6.826  1.00  1.34           C  
ATOM   4167  NZ  LYS A 269      22.319  50.386  -7.783  1.00  1.34           N1+
ATOM   4168  H   LYS A 269      23.627  53.644  -2.763  1.00  1.34           H  
ATOM   4169  HA  LYS A 269      25.270  53.157  -5.132  1.00  1.34           H  
ATOM   4170 1HB  LYS A 269      23.173  55.298  -4.594  1.00  1.34           H  
ATOM   4171 2HB  LYS A 269      23.889  54.952  -6.160  1.00  1.34           H  
ATOM   4172 1HG  LYS A 269      22.257  52.966  -4.531  1.00  1.34           H  
ATOM   4173 2HG  LYS A 269      21.647  53.932  -5.868  1.00  1.34           H  
ATOM   4174 1HD  LYS A 269      23.340  52.898  -7.377  1.00  1.34           H  
ATOM   4175 2HD  LYS A 269      23.820  51.845  -6.037  1.00  1.34           H  
ATOM   4176 1HE  LYS A 269      21.507  50.955  -5.916  1.00  1.34           H  
ATOM   4177 2HE  LYS A 269      21.044  51.995  -7.278  1.00  1.34           H  
ATOM   4178 1HZ  LYS A 269      21.549  49.767  -7.994  1.00  1.34           H  
ATOM   4179 2HZ  LYS A 269      22.643  50.823  -8.635  1.00  1.34           H  
ATOM   4180 3HZ  LYS A 269      23.073  49.855  -7.370  1.00  1.34           H  
ATOM   4181  N   LEU A 270      26.809  55.157  -5.319  1.00  1.38           N  
ATOM   4182  CA  LEU A 270      27.879  56.158  -5.262  1.00  1.38           C  
ATOM   4183  C   LEU A 270      27.409  57.608  -5.259  1.00  1.38           C  
ATOM   4184  O   LEU A 270      27.791  58.382  -4.382  1.00  1.38           O  
ATOM   4185  CB  LEU A 270      28.809  55.980  -6.466  1.00  1.38           C  
ATOM   4186  CG  LEU A 270      29.930  57.013  -6.585  1.00  1.38           C  
ATOM   4187  CD1 LEU A 270      30.833  56.909  -5.376  1.00  1.38           C  
ATOM   4188  CD2 LEU A 270      30.693  56.778  -7.875  1.00  1.38           C  
ATOM   4189  H   LEU A 270      26.757  54.535  -6.111  1.00  1.38           H  
ATOM   4190  HA  LEU A 270      28.446  55.987  -4.347  1.00  1.38           H  
ATOM   4191 1HB  LEU A 270      29.268  54.996  -6.410  1.00  1.38           H  
ATOM   4192 2HB  LEU A 270      28.218  56.033  -7.378  1.00  1.38           H  
ATOM   4193  HG  LEU A 270      29.502  58.019  -6.598  1.00  1.38           H  
ATOM   4194 1HD1 LEU A 270      31.625  57.652  -5.451  1.00  1.38           H  
ATOM   4195 2HD1 LEU A 270      30.249  57.091  -4.473  1.00  1.38           H  
ATOM   4196 3HD1 LEU A 270      31.270  55.913  -5.332  1.00  1.38           H  
ATOM   4197 1HD2 LEU A 270      31.488  57.518  -7.965  1.00  1.38           H  
ATOM   4198 2HD2 LEU A 270      31.125  55.777  -7.867  1.00  1.38           H  
ATOM   4199 3HD2 LEU A 270      30.010  56.873  -8.721  1.00  1.38           H  
ATOM   4200  N   THR A 271      26.577  57.944  -6.248  1.00  1.33           N  
ATOM   4201  CA  THR A 271      26.045  59.287  -6.490  1.00  1.33           C  
ATOM   4202  C   THR A 271      27.148  60.298  -6.832  1.00  1.33           C  
ATOM   4203  O   THR A 271      28.098  60.505  -6.079  1.00  1.33           O  
ATOM   4204  CB  THR A 271      25.195  59.758  -5.300  1.00  1.33           C  
ATOM   4205  CG2 THR A 271      24.583  61.127  -5.596  1.00  1.33           C  
ATOM   4206  OG1 THR A 271      24.148  58.794  -5.113  1.00  1.33           O  
ATOM   4207  H   THR A 271      26.310  57.218  -6.892  1.00  1.33           H  
ATOM   4208  HA  THR A 271      25.382  59.236  -7.355  1.00  1.33           H  
ATOM   4209  HB  THR A 271      25.790  59.831  -4.396  1.00  1.33           H  
ATOM   4210  HG1 THR A 271      23.313  59.231  -4.853  1.00  1.33           H  
ATOM   4211 1HG2 THR A 271      23.955  61.437  -4.761  1.00  1.33           H  
ATOM   4212 2HG2 THR A 271      25.373  61.862  -5.751  1.00  1.33           H  
ATOM   4213 3HG2 THR A 271      23.979  61.054  -6.492  1.00  1.33           H  
ATOM   4214  N   GLU A 272      27.034  60.903  -8.007  1.00  1.25           N  
ATOM   4215  CA  GLU A 272      28.032  61.858  -8.472  1.00  1.25           C  
ATOM   4216  C   GLU A 272      28.162  63.056  -7.532  1.00  1.25           C  
ATOM   4217  O   GLU A 272      27.166  63.588  -7.038  1.00  1.25           O  
ATOM   4218  CB  GLU A 272      27.681  62.337  -9.888  1.00  1.25           C  
ATOM   4219  CG  GLU A 272      27.748  61.229 -10.986  1.00  1.25           C  
ATOM   4220  CD  GLU A 272      26.458  60.433 -11.159  1.00  1.25           C  
ATOM   4221  OE1 GLU A 272      25.545  60.656 -10.403  1.00  1.25           O  
ATOM   4222  OE2 GLU A 272      26.392  59.599 -12.042  1.00  1.25           O1-
ATOM   4223  H   GLU A 272      26.235  60.698  -8.584  1.00  1.25           H  
ATOM   4224  HA  GLU A 272      28.998  61.353  -8.506  1.00  1.25           H  
ATOM   4225 1HB  GLU A 272      26.672  62.749  -9.890  1.00  1.25           H  
ATOM   4226 2HB  GLU A 272      28.361  63.141 -10.176  1.00  1.25           H  
ATOM   4227 1HG  GLU A 272      27.996  61.698 -11.937  1.00  1.25           H  
ATOM   4228 2HG  GLU A 272      28.556  60.542 -10.734  1.00  1.25           H  
ATOM   4229  N   LYS A 273      29.398  63.480  -7.296  1.00  1.15           N  
ATOM   4230  CA  LYS A 273      29.670  64.620  -6.434  1.00  1.15           C  
ATOM   4231  C   LYS A 273      29.506  65.950  -7.192  1.00  1.15           C  
ATOM   4232  O   LYS A 273      30.079  66.086  -8.271  1.00  1.15           O  
ATOM   4233  CB  LYS A 273      31.091  64.512  -5.874  1.00  1.15           C  
ATOM   4234  CG  LYS A 273      31.475  65.595  -4.878  1.00  1.15           C  
ATOM   4235  CD  LYS A 273      32.874  65.377  -4.326  1.00  1.15           C  
ATOM   4236  CE  LYS A 273      33.248  66.474  -3.341  1.00  1.15           C  
ATOM   4237  NZ  LYS A 273      34.610  66.266  -2.768  1.00  1.15           N1+
ATOM   4238  H   LYS A 273      30.170  62.992  -7.727  1.00  1.15           H  
ATOM   4239  HA  LYS A 273      28.975  64.554  -5.608  1.00  1.15           H  
ATOM   4240 1HB  LYS A 273      31.214  63.547  -5.380  1.00  1.15           H  
ATOM   4241 2HB  LYS A 273      31.806  64.553  -6.694  1.00  1.15           H  
ATOM   4242 1HG  LYS A 273      31.431  66.572  -5.364  1.00  1.15           H  
ATOM   4243 2HG  LYS A 273      30.774  65.591  -4.049  1.00  1.15           H  
ATOM   4244 1HD  LYS A 273      32.922  64.410  -3.822  1.00  1.15           H  
ATOM   4245 2HD  LYS A 273      33.590  65.377  -5.147  1.00  1.15           H  
ATOM   4246 1HE  LYS A 273      33.220  67.437  -3.853  1.00  1.15           H  
ATOM   4247 2HE  LYS A 273      32.521  66.486  -2.529  1.00  1.15           H  
ATOM   4248 1HZ  LYS A 273      34.822  67.010  -2.120  1.00  1.15           H  
ATOM   4249 2HZ  LYS A 273      34.638  65.380  -2.283  1.00  1.15           H  
ATOM   4250 3HZ  LYS A 273      35.293  66.262  -3.512  1.00  1.15           H  
ATOM   4251  N   PRO A 274      28.729  66.927  -6.681  1.00  1.07           N  
ATOM   4252  CA  PRO A 274      28.518  68.241  -7.266  1.00  1.07           C  
ATOM   4253  C   PRO A 274      29.773  69.072  -7.108  1.00  1.07           C  
ATOM   4254  O   PRO A 274      30.540  68.854  -6.173  1.00  1.07           O  
ATOM   4255  CB  PRO A 274      27.371  68.803  -6.434  1.00  1.07           C  
ATOM   4256  CG  PRO A 274      27.516  68.116  -5.107  1.00  1.07           C  
ATOM   4257  CD  PRO A 274      28.003  66.727  -5.426  1.00  1.07           C  
ATOM   4258  HA  PRO A 274      28.241  68.135  -8.328  1.00  1.07           H  
ATOM   4259 1HB  PRO A 274      27.463  69.897  -6.371  1.00  1.07           H  
ATOM   4260 2HB  PRO A 274      26.412  68.589  -6.928  1.00  1.07           H  
ATOM   4261 1HG  PRO A 274      28.226  68.673  -4.482  1.00  1.07           H  
ATOM   4262 2HG  PRO A 274      26.568  68.099  -4.568  1.00  1.07           H  
ATOM   4263 1HD  PRO A 274      28.653  66.419  -4.607  1.00  1.07           H  
ATOM   4264 2HD  PRO A 274      27.158  66.040  -5.587  1.00  1.07           H  
ATOM   4265  N   ASP A 275      29.955  70.065  -7.963  1.00  1.02           N  
ATOM   4266  CA  ASP A 275      31.102  70.954  -7.833  1.00  1.02           C  
ATOM   4267  C   ASP A 275      30.849  72.044  -6.768  1.00  1.02           C  
ATOM   4268  O   ASP A 275      30.036  72.948  -6.998  1.00  1.02           O  
ATOM   4269  CB  ASP A 275      31.426  71.580  -9.191  1.00  1.02           C  
ATOM   4270  CG  ASP A 275      32.716  72.471  -9.249  1.00  1.02           C  
ATOM   4271  OD1 ASP A 275      33.170  73.031  -8.249  1.00  1.02           O  
ATOM   4272  OD2 ASP A 275      33.254  72.556 -10.337  1.00  1.02           O1-
ATOM   4273  H   ASP A 275      29.297  70.191  -8.725  1.00  1.02           H  
ATOM   4274  HA  ASP A 275      31.944  70.329  -7.567  1.00  1.02           H  
ATOM   4275 1HB  ASP A 275      31.529  70.782  -9.931  1.00  1.02           H  
ATOM   4276 2HB  ASP A 275      30.577  72.192  -9.506  1.00  1.02           H  
ATOM   4277  N   PRO A 276      31.572  72.034  -5.627  1.00  0.98           N  
ATOM   4278  CA  PRO A 276      31.371  72.903  -4.486  1.00  0.98           C  
ATOM   4279  C   PRO A 276      31.652  74.356  -4.818  1.00  0.98           C  
ATOM   4280  O   PRO A 276      31.193  75.252  -4.113  1.00  0.98           O  
ATOM   4281  CB  PRO A 276      32.370  72.370  -3.457  1.00  0.98           C  
ATOM   4282  CG  PRO A 276      33.454  71.721  -4.278  1.00  0.98           C  
ATOM   4283  CD  PRO A 276      32.750  71.145  -5.485  1.00  0.98           C  
ATOM   4284  HA  PRO A 276      30.346  72.781  -4.117  1.00  0.98           H  
ATOM   4285 1HB  PRO A 276      32.747  73.199  -2.839  1.00  0.98           H  
ATOM   4286 2HB  PRO A 276      31.868  71.666  -2.779  1.00  0.98           H  
ATOM   4287 1HG  PRO A 276      34.211  72.471  -4.556  1.00  0.98           H  
ATOM   4288 2HG  PRO A 276      33.971  70.955  -3.685  1.00  0.98           H  
ATOM   4289 1HD  PRO A 276      33.434  71.250  -6.345  1.00  0.98           H  
ATOM   4290 2HD  PRO A 276      32.449  70.105  -5.298  1.00  0.98           H  
ATOM   4291  N   ARG A 277      32.350  74.628  -5.923  1.00  0.95           N  
ATOM   4292  CA  ARG A 277      32.645  76.015  -6.242  1.00  0.95           C  
ATOM   4293  C   ARG A 277      31.412  76.698  -6.824  1.00  0.95           C  
ATOM   4294  O   ARG A 277      31.359  77.924  -6.928  1.00  0.95           O  
ATOM   4295  CB  ARG A 277      33.778  76.097  -7.236  1.00  0.95           C  
ATOM   4296  CG  ARG A 277      35.100  75.575  -6.720  1.00  0.95           C  
ATOM   4297  CD  ARG A 277      36.111  75.560  -7.791  1.00  0.95           C  
ATOM   4298  NE  ARG A 277      35.717  74.649  -8.845  1.00  0.95           N  
ATOM   4299  CZ  ARG A 277      36.377  74.470 -10.009  1.00  0.95           C  
ATOM   4300  NH1 ARG A 277      37.499  75.128 -10.259  1.00  0.95           N1+
ATOM   4301  NH2 ARG A 277      35.885  73.632 -10.899  1.00  0.95           N  
ATOM   4302  H   ARG A 277      32.691  73.898  -6.566  1.00  0.95           H  
ATOM   4303  HA  ARG A 277      32.938  76.530  -5.329  1.00  0.95           H  
ATOM   4304 1HB  ARG A 277      33.518  75.524  -8.127  1.00  0.95           H  
ATOM   4305 2HB  ARG A 277      33.922  77.131  -7.540  1.00  0.95           H  
ATOM   4306 1HG  ARG A 277      35.454  76.202  -5.904  1.00  0.95           H  
ATOM   4307 2HG  ARG A 277      34.959  74.550  -6.366  1.00  0.95           H  
ATOM   4308 1HD  ARG A 277      36.212  76.556  -8.217  1.00  0.95           H  
ATOM   4309 2HD  ARG A 277      37.068  75.231  -7.391  1.00  0.95           H  
ATOM   4310  HE  ARG A 277      34.840  74.103  -8.698  1.00  0.95           H  
ATOM   4311 1HH1 ARG A 277      37.872  75.771  -9.575  1.00  0.95           H  
ATOM   4312 2HH1 ARG A 277      37.981  74.986 -11.135  1.00  0.95           H  
ATOM   4313 1HH2 ARG A 277      34.989  73.146 -10.691  1.00  0.95           H  
ATOM   4314 2HH2 ARG A 277      36.351  73.481 -11.773  1.00  0.95           H  
ATOM   4315  N   LYS A 278      30.415  75.892  -7.201  1.00  0.92           N  
ATOM   4316  CA  LYS A 278      29.184  76.396  -7.774  1.00  0.92           C  
ATOM   4317  C   LYS A 278      28.031  76.298  -6.779  1.00  0.92           C  
ATOM   4318  O   LYS A 278      27.132  77.143  -6.804  1.00  0.92           O  
ATOM   4319  CB  LYS A 278      28.862  75.635  -9.051  1.00  0.92           C  
ATOM   4320  CG  LYS A 278      29.853  75.879 -10.183  1.00  0.92           C  
ATOM   4321  CD  LYS A 278      29.497  75.045 -11.386  1.00  0.92           C  
ATOM   4322  CE  LYS A 278      30.470  75.228 -12.533  1.00  0.92           C  
ATOM   4323  NZ  LYS A 278      30.301  76.536 -13.191  1.00  0.92           N1+
ATOM   4324  H   LYS A 278      30.512  74.884  -7.091  1.00  0.92           H  
ATOM   4325  HA  LYS A 278      29.321  77.448  -8.025  1.00  0.92           H  
ATOM   4326 1HB  LYS A 278      28.859  74.560  -8.840  1.00  0.92           H  
ATOM   4327 2HB  LYS A 278      27.865  75.897  -9.401  1.00  0.92           H  
ATOM   4328 1HG  LYS A 278      29.844  76.935 -10.459  1.00  0.92           H  
ATOM   4329 2HG  LYS A 278      30.857  75.609  -9.850  1.00  0.92           H  
ATOM   4330 1HD  LYS A 278      29.493  74.000 -11.096  1.00  0.92           H  
ATOM   4331 2HD  LYS A 278      28.498  75.320 -11.737  1.00  0.92           H  
ATOM   4332 1HE  LYS A 278      31.487  75.150 -12.151  1.00  0.92           H  
ATOM   4333 2HE  LYS A 278      30.304  74.441 -13.268  1.00  0.92           H  
ATOM   4334 1HZ  LYS A 278      30.948  76.626 -13.952  1.00  0.92           H  
ATOM   4335 2HZ  LYS A 278      29.340  76.593 -13.559  1.00  0.92           H  
ATOM   4336 3HZ  LYS A 278      30.446  77.282 -12.534  1.00  0.92           H  
ATOM   4337  N   VAL A 279      28.067  75.297  -5.879  1.00  0.88           N  
ATOM   4338  CA  VAL A 279      26.969  75.135  -4.908  1.00  0.88           C  
ATOM   4339  C   VAL A 279      27.336  75.439  -3.450  1.00  0.88           C  
ATOM   4340  O   VAL A 279      26.441  75.660  -2.627  1.00  0.88           O  
ATOM   4341  CB  VAL A 279      26.388  73.697  -4.943  1.00  0.88           C  
ATOM   4342  CG1 VAL A 279      25.808  73.381  -6.294  1.00  0.88           C  
ATOM   4343  CG2 VAL A 279      27.468  72.667  -4.615  1.00  0.88           C  
ATOM   4344  H   VAL A 279      28.826  74.616  -5.935  1.00  0.88           H  
ATOM   4345  HA  VAL A 279      26.170  75.815  -5.190  1.00  0.88           H  
ATOM   4346  HB  VAL A 279      25.593  73.627  -4.212  1.00  0.88           H  
ATOM   4347 1HG1 VAL A 279      25.395  72.372  -6.286  1.00  0.88           H  
ATOM   4348 2HG1 VAL A 279      25.024  74.077  -6.529  1.00  0.88           H  
ATOM   4349 3HG1 VAL A 279      26.598  73.443  -7.046  1.00  0.88           H  
ATOM   4350 1HG2 VAL A 279      27.034  71.667  -4.627  1.00  0.88           H  
ATOM   4351 2HG2 VAL A 279      28.248  72.728  -5.354  1.00  0.88           H  
ATOM   4352 3HG2 VAL A 279      27.885  72.859  -3.636  1.00  0.88           H  
ATOM   4353  N   GLY A 280      28.630  75.499  -3.121  1.00  0.84           N  
ATOM   4354  CA  GLY A 280      29.077  75.715  -1.752  1.00  0.84           C  
ATOM   4355  C   GLY A 280      28.603  77.015  -1.119  1.00  0.84           C  
ATOM   4356  O   GLY A 280      28.317  77.047   0.073  1.00  0.84           O  
ATOM   4357  H   GLY A 280      29.358  75.359  -3.810  1.00  0.84           H  
ATOM   4358 1HA  GLY A 280      28.748  74.877  -1.139  1.00  0.84           H  
ATOM   4359 2HA  GLY A 280      30.167  75.693  -1.738  1.00  0.84           H  
ATOM   4360  N   GLU A 281      28.501  78.102  -1.887  1.00  0.80           N  
ATOM   4361  CA  GLU A 281      28.053  79.363  -1.291  1.00  0.80           C  
ATOM   4362  C   GLU A 281      26.592  79.276  -0.871  1.00  0.80           C  
ATOM   4363  O   GLU A 281      26.181  79.800   0.168  1.00  0.80           O  
ATOM   4364  CB  GLU A 281      28.250  80.515  -2.273  1.00  0.80           C  
ATOM   4365  CG  GLU A 281      29.715  80.871  -2.540  1.00  0.80           C  
ATOM   4366  CD  GLU A 281      30.417  81.407  -1.312  1.00  0.80           C  
ATOM   4367  OE1 GLU A 281      29.910  82.340  -0.736  1.00  0.80           O  
ATOM   4368  OE2 GLU A 281      31.439  80.883  -0.944  1.00  0.80           O1-
ATOM   4369  H   GLU A 281      28.744  78.051  -2.867  1.00  0.80           H  
ATOM   4370  HA  GLU A 281      28.652  79.558  -0.401  1.00  0.80           H  
ATOM   4371 1HB  GLU A 281      27.778  80.267  -3.228  1.00  0.80           H  
ATOM   4372 2HB  GLU A 281      27.750  81.406  -1.889  1.00  0.80           H  
ATOM   4373 1HG  GLU A 281      30.237  79.979  -2.888  1.00  0.80           H  
ATOM   4374 2HG  GLU A 281      29.754  81.619  -3.335  1.00  0.80           H  
ATOM   4375  N   ARG A 282      25.802  78.581  -1.674  1.00  0.76           N  
ATOM   4376  CA  ARG A 282      24.385  78.443  -1.404  1.00  0.76           C  
ATOM   4377  C   ARG A 282      24.143  77.552  -0.210  1.00  0.76           C  
ATOM   4378  O   ARG A 282      23.373  77.877   0.700  1.00  0.76           O  
ATOM   4379  CB  ARG A 282      23.727  77.902  -2.645  1.00  0.76           C  
ATOM   4380  CG  ARG A 282      23.560  78.963  -3.665  1.00  0.76           C  
ATOM   4381  CD  ARG A 282      22.986  78.510  -4.870  1.00  0.76           C  
ATOM   4382  NE  ARG A 282      23.923  77.878  -5.755  1.00  0.76           N  
ATOM   4383  CZ  ARG A 282      23.622  76.944  -6.677  1.00  0.76           C  
ATOM   4384  NH1 ARG A 282      22.415  76.459  -6.836  1.00  0.76           N1+
ATOM   4385  NH2 ARG A 282      24.556  76.489  -7.454  1.00  0.76           N  
ATOM   4386  H   ARG A 282      26.198  78.146  -2.498  1.00  0.76           H  
ATOM   4387  HA  ARG A 282      23.975  79.433  -1.193  1.00  0.76           H  
ATOM   4388 1HB  ARG A 282      24.370  77.143  -3.085  1.00  0.76           H  
ATOM   4389 2HB  ARG A 282      22.787  77.425  -2.424  1.00  0.76           H  
ATOM   4390 1HG  ARG A 282      22.932  79.756  -3.271  1.00  0.76           H  
ATOM   4391 2HG  ARG A 282      24.539  79.368  -3.899  1.00  0.76           H  
ATOM   4392 1HD  ARG A 282      22.165  77.824  -4.675  1.00  0.76           H  
ATOM   4393 2HD  ARG A 282      22.631  79.389  -5.350  1.00  0.76           H  
ATOM   4394  HE  ARG A 282      24.889  78.187  -5.717  1.00  0.76           H  
ATOM   4395 1HH1 ARG A 282      21.612  76.790  -6.284  1.00  0.76           H  
ATOM   4396 2HH1 ARG A 282      22.294  75.724  -7.555  1.00  0.76           H  
ATOM   4397 1HH2 ARG A 282      25.504  76.847  -7.356  1.00  0.76           H  
ATOM   4398 2HH2 ARG A 282      24.298  75.770  -8.145  1.00  0.76           H  
ATOM   4399  N   ILE A 283      24.903  76.480  -0.167  1.00  0.74           N  
ATOM   4400  CA  ILE A 283      24.815  75.531   0.909  1.00  0.74           C  
ATOM   4401  C   ILE A 283      25.303  76.187   2.195  1.00  0.74           C  
ATOM   4402  O   ILE A 283      24.680  76.027   3.246  1.00  0.74           O  
ATOM   4403  CB  ILE A 283      25.598  74.296   0.533  1.00  0.74           C  
ATOM   4404  CG1 ILE A 283      24.887  73.633  -0.644  1.00  0.74           C  
ATOM   4405  CG2 ILE A 283      25.669  73.348   1.722  1.00  0.74           C  
ATOM   4406  CD1 ILE A 283      25.701  72.626  -1.305  1.00  0.74           C  
ATOM   4407  H   ILE A 283      25.536  76.284  -0.944  1.00  0.74           H  
ATOM   4408  HA  ILE A 283      23.777  75.245   1.040  1.00  0.74           H  
ATOM   4409  HB  ILE A 283      26.601  74.578   0.213  1.00  0.74           H  
ATOM   4410 1HG1 ILE A 283      23.978  73.157  -0.284  1.00  0.74           H  
ATOM   4411 2HG1 ILE A 283      24.615  74.391  -1.376  1.00  0.74           H  
ATOM   4412 1HG2 ILE A 283      26.227  72.460   1.437  1.00  0.74           H  
ATOM   4413 2HG2 ILE A 283      26.174  73.849   2.542  1.00  0.74           H  
ATOM   4414 3HG2 ILE A 283      24.662  73.065   2.031  1.00  0.74           H  
ATOM   4415 1HD1 ILE A 283      25.143  72.184  -2.128  1.00  0.74           H  
ATOM   4416 2HD1 ILE A 283      26.601  73.091  -1.682  1.00  0.74           H  
ATOM   4417 3HD1 ILE A 283      25.970  71.870  -0.595  1.00  0.74           H  
ATOM   4418  N   ARG A 284      26.417  76.930   2.116  1.00  0.72           N  
ATOM   4419  CA  ARG A 284      26.953  77.641   3.267  1.00  0.72           C  
ATOM   4420  C   ARG A 284      25.911  78.585   3.843  1.00  0.72           C  
ATOM   4421  O   ARG A 284      25.700  78.595   5.054  1.00  0.72           O  
ATOM   4422  CB  ARG A 284      28.217  78.420   2.898  1.00  0.72           C  
ATOM   4423  CG  ARG A 284      28.850  79.211   4.061  1.00  0.72           C  
ATOM   4424  CD  ARG A 284      30.169  79.878   3.697  1.00  0.72           C  
ATOM   4425  NE  ARG A 284      30.070  80.967   2.702  1.00  0.72           N  
ATOM   4426  CZ  ARG A 284      29.728  82.259   2.967  1.00  0.72           C  
ATOM   4427  NH1 ARG A 284      29.432  82.660   4.189  1.00  0.72           N1+
ATOM   4428  NH2 ARG A 284      29.704  83.142   1.982  1.00  0.72           N  
ATOM   4429  H   ARG A 284      26.915  77.010   1.235  1.00  0.72           H  
ATOM   4430  HA  ARG A 284      27.218  76.913   4.028  1.00  0.72           H  
ATOM   4431 1HB  ARG A 284      28.968  77.735   2.510  1.00  0.72           H  
ATOM   4432 2HB  ARG A 284      27.985  79.130   2.104  1.00  0.72           H  
ATOM   4433 1HG  ARG A 284      28.153  79.996   4.361  1.00  0.72           H  
ATOM   4434 2HG  ARG A 284      29.021  78.548   4.907  1.00  0.72           H  
ATOM   4435 1HD  ARG A 284      30.600  80.298   4.608  1.00  0.72           H  
ATOM   4436 2HD  ARG A 284      30.845  79.124   3.297  1.00  0.72           H  
ATOM   4437  HE  ARG A 284      30.292  80.741   1.731  1.00  0.72           H  
ATOM   4438 1HH1 ARG A 284      29.427  82.009   4.986  1.00  0.72           H  
ATOM   4439 2HH1 ARG A 284      29.182  83.620   4.358  1.00  0.72           H  
ATOM   4440 1HH2 ARG A 284      29.933  82.848   1.019  1.00  0.72           H  
ATOM   4441 2HH2 ARG A 284      29.461  84.098   2.166  1.00  0.72           H  
ATOM   4442  N   ARG A 285      25.224  79.352   2.995  1.00  0.72           N  
ATOM   4443  CA  ARG A 285      24.203  80.252   3.514  1.00  0.72           C  
ATOM   4444  C   ARG A 285      23.078  79.487   4.216  1.00  0.72           C  
ATOM   4445  O   ARG A 285      22.605  79.906   5.274  1.00  0.72           O  
ATOM   4446  CB  ARG A 285      23.644  81.126   2.408  1.00  0.72           C  
ATOM   4447  CG  ARG A 285      24.596  82.208   1.927  1.00  0.72           C  
ATOM   4448  CD  ARG A 285      24.058  82.939   0.765  1.00  0.72           C  
ATOM   4449  NE  ARG A 285      22.822  83.675   1.072  1.00  0.72           N  
ATOM   4450  CZ  ARG A 285      22.777  84.921   1.587  1.00  0.72           C  
ATOM   4451  NH1 ARG A 285      23.897  85.561   1.841  1.00  0.72           N1+
ATOM   4452  NH2 ARG A 285      21.617  85.508   1.839  1.00  0.72           N  
ATOM   4453  H   ARG A 285      25.429  79.337   1.993  1.00  0.72           H  
ATOM   4454  HA  ARG A 285      24.675  80.908   4.246  1.00  0.72           H  
ATOM   4455 1HB  ARG A 285      23.369  80.506   1.550  1.00  0.72           H  
ATOM   4456 2HB  ARG A 285      22.752  81.626   2.762  1.00  0.72           H  
ATOM   4457 1HG  ARG A 285      24.767  82.921   2.730  1.00  0.72           H  
ATOM   4458 2HG  ARG A 285      25.545  81.756   1.638  1.00  0.72           H  
ATOM   4459 1HD  ARG A 285      24.805  83.653   0.423  1.00  0.72           H  
ATOM   4460 2HD  ARG A 285      23.851  82.229  -0.032  1.00  0.72           H  
ATOM   4461  HE  ARG A 285      21.943  83.210   0.883  1.00  0.72           H  
ATOM   4462 1HH1 ARG A 285      24.785  85.119   1.647  1.00  0.72           H  
ATOM   4463 2HH1 ARG A 285      23.870  86.494   2.226  1.00  0.72           H  
ATOM   4464 1HH2 ARG A 285      20.748  85.026   1.650  1.00  0.72           H  
ATOM   4465 2HH2 ARG A 285      21.599  86.441   2.225  1.00  0.72           H  
ATOM   4466  N   LEU A 286      22.672  78.333   3.676  1.00  0.72           N  
ATOM   4467  CA  LEU A 286      21.635  77.554   4.353  1.00  0.72           C  
ATOM   4468  C   LEU A 286      22.157  77.064   5.709  1.00  0.72           C  
ATOM   4469  O   LEU A 286      21.450  77.097   6.723  1.00  0.72           O  
ATOM   4470  CB  LEU A 286      21.234  76.358   3.487  1.00  0.72           C  
ATOM   4471  CG  LEU A 286      20.504  76.678   2.190  1.00  0.72           C  
ATOM   4472  CD1 LEU A 286      20.418  75.422   1.412  1.00  0.72           C  
ATOM   4473  CD2 LEU A 286      19.121  77.234   2.487  1.00  0.72           C  
ATOM   4474  H   LEU A 286      23.064  78.014   2.787  1.00  0.72           H  
ATOM   4475  HA  LEU A 286      20.768  78.182   4.523  1.00  0.72           H  
ATOM   4476 1HB  LEU A 286      22.133  75.802   3.228  1.00  0.72           H  
ATOM   4477 2HB  LEU A 286      20.594  75.705   4.077  1.00  0.72           H  
ATOM   4478  HG  LEU A 286      21.075  77.406   1.616  1.00  0.72           H  
ATOM   4479 1HD1 LEU A 286      19.943  75.568   0.502  1.00  0.72           H  
ATOM   4480 2HD1 LEU A 286      21.419  75.069   1.228  1.00  0.72           H  
ATOM   4481 3HD1 LEU A 286      19.867  74.705   1.973  1.00  0.72           H  
ATOM   4482 1HD2 LEU A 286      18.605  77.456   1.554  1.00  0.72           H  
ATOM   4483 2HD2 LEU A 286      18.554  76.504   3.056  1.00  0.72           H  
ATOM   4484 3HD2 LEU A 286      19.216  78.133   3.062  1.00  0.72           H  
ATOM   4485  N   ARG A 287      23.425  76.653   5.744  1.00  0.72           N  
ATOM   4486  CA  ARG A 287      24.025  76.185   6.983  1.00  0.72           C  
ATOM   4487  C   ARG A 287      24.103  77.277   8.026  1.00  0.72           C  
ATOM   4488  O   ARG A 287      23.808  77.036   9.188  1.00  0.72           O  
ATOM   4489  CB  ARG A 287      25.427  75.652   6.740  1.00  0.72           C  
ATOM   4490  CG  ARG A 287      25.492  74.349   6.032  1.00  0.72           C  
ATOM   4491  CD  ARG A 287      26.854  73.937   5.675  1.00  0.72           C  
ATOM   4492  NE  ARG A 287      26.863  72.612   5.073  1.00  0.72           N  
ATOM   4493  CZ  ARG A 287      27.901  72.078   4.415  1.00  0.72           C  
ATOM   4494  NH1 ARG A 287      29.014  72.770   4.264  1.00  0.72           N1+
ATOM   4495  NH2 ARG A 287      27.802  70.859   3.919  1.00  0.72           N  
ATOM   4496  H   ARG A 287      23.974  76.636   4.884  1.00  0.72           H  
ATOM   4497  HA  ARG A 287      23.414  75.381   7.378  1.00  0.72           H  
ATOM   4498 1HB  ARG A 287      25.996  76.367   6.165  1.00  0.72           H  
ATOM   4499 2HB  ARG A 287      25.932  75.528   7.698  1.00  0.72           H  
ATOM   4500 1HG  ARG A 287      25.161  73.638   6.723  1.00  0.72           H  
ATOM   4501 2HG  ARG A 287      24.853  74.345   5.149  1.00  0.72           H  
ATOM   4502 1HD  ARG A 287      27.271  74.640   4.954  1.00  0.72           H  
ATOM   4503 2HD  ARG A 287      27.476  73.912   6.567  1.00  0.72           H  
ATOM   4504  HE  ARG A 287      26.024  72.043   5.163  1.00  0.72           H  
ATOM   4505 1HH1 ARG A 287      29.086  73.702   4.650  1.00  0.72           H  
ATOM   4506 2HH1 ARG A 287      29.795  72.367   3.769  1.00  0.72           H  
ATOM   4507 1HH2 ARG A 287      26.929  70.319   4.053  1.00  0.72           H  
ATOM   4508 2HH2 ARG A 287      28.574  70.449   3.418  1.00  0.72           H  
ATOM   4509  N   GLU A 288      24.461  78.489   7.615  1.00  0.73           N  
ATOM   4510  CA  GLU A 288      24.591  79.578   8.568  1.00  0.73           C  
ATOM   4511  C   GLU A 288      23.236  80.043   9.091  1.00  0.73           C  
ATOM   4512  O   GLU A 288      23.056  80.199  10.302  1.00  0.73           O  
ATOM   4513  CB  GLU A 288      25.363  80.736   7.928  1.00  0.73           C  
ATOM   4514  CG  GLU A 288      26.839  80.402   7.669  1.00  0.73           C  
ATOM   4515  CD  GLU A 288      27.598  81.465   6.920  1.00  0.73           C  
ATOM   4516  OE1 GLU A 288      27.028  82.480   6.595  1.00  0.73           O  
ATOM   4517  OE2 GLU A 288      28.762  81.242   6.639  1.00  0.73           O1-
ATOM   4518  H   GLU A 288      24.695  78.634   6.634  1.00  0.73           H  
ATOM   4519  HA  GLU A 288      25.177  79.218   9.412  1.00  0.73           H  
ATOM   4520 1HB  GLU A 288      24.900  80.994   6.973  1.00  0.73           H  
ATOM   4521 2HB  GLU A 288      25.314  81.613   8.572  1.00  0.73           H  
ATOM   4522 1HG  GLU A 288      27.327  80.237   8.628  1.00  0.73           H  
ATOM   4523 2HG  GLU A 288      26.890  79.470   7.112  1.00  0.73           H  
ATOM   4524  N   GLU A 289      22.247  80.155   8.199  1.00  0.74           N  
ATOM   4525  CA  GLU A 289      20.912  80.609   8.583  1.00  0.74           C  
ATOM   4526  C   GLU A 289      20.331  79.702   9.665  1.00  0.74           C  
ATOM   4527  O   GLU A 289      19.688  80.164  10.608  1.00  0.74           O  
ATOM   4528  CB  GLU A 289      19.974  80.589   7.369  1.00  0.74           C  
ATOM   4529  CG  GLU A 289      18.568  81.184   7.588  1.00  0.74           C  
ATOM   4530  CD  GLU A 289      18.550  82.691   7.651  1.00  0.74           C  
ATOM   4531  OE1 GLU A 289      19.511  83.296   7.259  1.00  0.74           O  
ATOM   4532  OE2 GLU A 289      17.548  83.246   8.025  1.00  0.74           O1-
ATOM   4533  H   GLU A 289      22.439  79.973   7.212  1.00  0.74           H  
ATOM   4534  HA  GLU A 289      20.986  81.624   8.977  1.00  0.74           H  
ATOM   4535 1HB  GLU A 289      20.437  81.154   6.560  1.00  0.74           H  
ATOM   4536 2HB  GLU A 289      19.869  79.569   7.011  1.00  0.74           H  
ATOM   4537 1HG  GLU A 289      17.893  80.839   6.828  1.00  0.74           H  
ATOM   4538 2HG  GLU A 289      18.197  80.798   8.536  1.00  0.74           H  
ATOM   4539  N   TYR A 290      20.581  78.402   9.524  1.00  0.75           N  
ATOM   4540  CA  TYR A 290      20.068  77.402  10.438  1.00  0.75           C  
ATOM   4541  C   TYR A 290      21.155  76.680  11.228  1.00  0.75           C  
ATOM   4542  O   TYR A 290      20.932  75.555  11.687  1.00  0.75           O  
ATOM   4543  CB  TYR A 290      19.238  76.419   9.634  1.00  0.75           C  
ATOM   4544  CG  TYR A 290      18.101  77.108   8.967  1.00  0.75           C  
ATOM   4545  CD1 TYR A 290      18.139  77.366   7.607  1.00  0.75           C  
ATOM   4546  CD2 TYR A 290      17.025  77.515   9.724  1.00  0.75           C  
ATOM   4547  CE1 TYR A 290      17.093  78.034   7.010  1.00  0.75           C  
ATOM   4548  CE2 TYR A 290      15.982  78.179   9.134  1.00  0.75           C  
ATOM   4549  CZ  TYR A 290      16.007  78.445   7.786  1.00  0.75           C  
ATOM   4550  OH  TYR A 290      14.954  79.120   7.204  1.00  0.75           O  
ATOM   4551  H   TYR A 290      21.113  78.081   8.711  1.00  0.75           H  
ATOM   4552  HA  TYR A 290      19.420  77.898  11.158  1.00  0.75           H  
ATOM   4553 1HB  TYR A 290      19.856  75.943   8.869  1.00  0.75           H  
ATOM   4554 2HB  TYR A 290      18.845  75.645  10.287  1.00  0.75           H  
ATOM   4555  HD1 TYR A 290      18.994  77.048   7.013  1.00  0.75           H  
ATOM   4556  HD2 TYR A 290      17.007  77.311  10.795  1.00  0.75           H  
ATOM   4557  HE1 TYR A 290      17.115  78.248   5.940  1.00  0.75           H  
ATOM   4558  HE2 TYR A 290      15.135  78.502   9.736  1.00  0.75           H  
ATOM   4559  HH  TYR A 290      15.192  79.375   6.295  1.00  0.75           H  
ATOM   4560  N   GLN A 291      22.311  77.316  11.445  1.00  0.76           N  
ATOM   4561  CA  GLN A 291      23.421  76.625  12.118  1.00  0.76           C  
ATOM   4562  C   GLN A 291      23.059  76.061  13.491  1.00  0.76           C  
ATOM   4563  O   GLN A 291      23.447  74.946  13.840  1.00  0.76           O  
ATOM   4564  CB  GLN A 291      24.623  77.562  12.284  1.00  0.76           C  
ATOM   4565  CG  GLN A 291      25.874  76.867  12.798  1.00  0.76           C  
ATOM   4566  CD  GLN A 291      26.440  75.848  11.783  1.00  0.76           C  
ATOM   4567  NE2 GLN A 291      26.578  74.595  12.216  1.00  0.76           N  
ATOM   4568  OE1 GLN A 291      26.746  76.188  10.633  1.00  0.76           O  
ATOM   4569  H   GLN A 291      22.457  78.261  11.080  1.00  0.76           H  
ATOM   4570  HA  GLN A 291      23.729  75.796  11.483  1.00  0.76           H  
ATOM   4571 1HB  GLN A 291      24.859  78.012  11.333  1.00  0.76           H  
ATOM   4572 2HB  GLN A 291      24.366  78.367  12.969  1.00  0.76           H  
ATOM   4573 1HG  GLN A 291      26.636  77.621  12.988  1.00  0.76           H  
ATOM   4574 2HG  GLN A 291      25.631  76.340  13.720  1.00  0.76           H  
ATOM   4575 1HE2 GLN A 291      26.936  73.891  11.602  1.00  0.76           H  
ATOM   4576 2HE2 GLN A 291      26.316  74.358  13.152  1.00  0.76           H  
ATOM   4577  N   GLN A 292      22.235  76.780  14.241  1.00  0.78           N  
ATOM   4578  CA  GLN A 292      21.856  76.372  15.596  1.00  0.78           C  
ATOM   4579  C   GLN A 292      21.055  75.067  15.643  1.00  0.78           C  
ATOM   4580  O   GLN A 292      20.941  74.443  16.700  1.00  0.78           O  
ATOM   4581  CB  GLN A 292      21.042  77.476  16.274  1.00  0.78           C  
ATOM   4582  CG  GLN A 292      21.836  78.735  16.595  1.00  0.78           C  
ATOM   4583  CD  GLN A 292      20.981  79.810  17.259  1.00  0.78           C  
ATOM   4584  NE2 GLN A 292      21.616  80.670  18.052  1.00  0.78           N  
ATOM   4585  OE1 GLN A 292      19.763  79.865  17.063  1.00  0.78           O  
ATOM   4586  H   GLN A 292      21.902  77.661  13.875  1.00  0.78           H  
ATOM   4587  HA  GLN A 292      22.770  76.217  16.167  1.00  0.78           H  
ATOM   4588 1HB  GLN A 292      20.212  77.757  15.626  1.00  0.78           H  
ATOM   4589 2HB  GLN A 292      20.617  77.096  17.201  1.00  0.78           H  
ATOM   4590 1HG  GLN A 292      22.650  78.475  17.272  1.00  0.78           H  
ATOM   4591 2HG  GLN A 292      22.239  79.142  15.667  1.00  0.78           H  
ATOM   4592 1HE2 GLN A 292      21.105  81.396  18.516  1.00  0.78           H  
ATOM   4593 2HE2 GLN A 292      22.604  80.593  18.186  1.00  0.78           H  
ATOM   4594  N   THR A 293      20.452  74.696  14.519  1.00  0.79           N  
ATOM   4595  CA  THR A 293      19.628  73.509  14.414  1.00  0.79           C  
ATOM   4596  C   THR A 293      20.152  72.530  13.360  1.00  0.79           C  
ATOM   4597  O   THR A 293      19.431  71.608  12.955  1.00  0.79           O  
ATOM   4598  CB  THR A 293      18.188  73.919  14.081  1.00  0.79           C  
ATOM   4599  CG2 THR A 293      17.584  74.751  15.201  1.00  0.79           C  
ATOM   4600  OG1 THR A 293      18.191  74.673  12.867  1.00  0.79           O  
ATOM   4601  H   THR A 293      20.605  75.229  13.664  1.00  0.79           H  
ATOM   4602  HA  THR A 293      19.634  72.997  15.375  1.00  0.79           H  
ATOM   4603  HB  THR A 293      17.589  73.021  13.935  1.00  0.79           H  
ATOM   4604  HG1 THR A 293      18.912  74.347  12.302  1.00  0.79           H  
ATOM   4605 1HG2 THR A 293      16.562  75.021  14.937  1.00  0.79           H  
ATOM   4606 2HG2 THR A 293      17.579  74.166  16.122  1.00  0.79           H  
ATOM   4607 3HG2 THR A 293      18.171  75.655  15.348  1.00  0.79           H  
ATOM   4608  N   TRP A 294      21.379  72.777  12.868  1.00  0.81           N  
ATOM   4609  CA  TRP A 294      21.980  71.993  11.783  1.00  0.81           C  
ATOM   4610  C   TRP A 294      22.681  70.709  12.254  1.00  0.81           C  
ATOM   4611  O   TRP A 294      23.390  70.702  13.263  1.00  0.81           O  
ATOM   4612  CB  TRP A 294      22.968  72.854  10.987  1.00  0.81           C  
ATOM   4613  CG  TRP A 294      23.423  72.238   9.709  1.00  0.81           C  
ATOM   4614  CD1 TRP A 294      24.473  71.393   9.516  1.00  0.81           C  
ATOM   4615  CD2 TRP A 294      22.840  72.457   8.404  1.00  0.81           C  
ATOM   4616  CE2 TRP A 294      23.588  71.717   7.497  1.00  0.81           C  
ATOM   4617  CE3 TRP A 294      21.763  73.226   7.938  1.00  0.81           C  
ATOM   4618  NE1 TRP A 294      24.578  71.069   8.190  1.00  0.81           N  
ATOM   4619  CZ2 TRP A 294      23.308  71.727   6.145  1.00  0.81           C  
ATOM   4620  CZ3 TRP A 294      21.495  73.229   6.579  1.00  0.81           C  
ATOM   4621  CH2 TRP A 294      22.266  72.493   5.717  1.00  0.81           C  
ATOM   4622  H   TRP A 294      21.934  73.538  13.262  1.00  0.81           H  
ATOM   4623  HA  TRP A 294      21.181  71.713  11.108  1.00  0.81           H  
ATOM   4624 1HB  TRP A 294      22.496  73.801  10.744  1.00  0.81           H  
ATOM   4625 2HB  TRP A 294      23.839  73.077  11.602  1.00  0.81           H  
ATOM   4626  HD1 TRP A 294      25.129  71.030  10.302  1.00  0.81           H  
ATOM   4627  HE1 TRP A 294      25.278  70.459   7.791  1.00  0.81           H  
ATOM   4628  HE3 TRP A 294      21.165  73.819   8.630  1.00  0.81           H  
ATOM   4629  HZ2 TRP A 294      23.897  71.165   5.425  1.00  0.81           H  
ATOM   4630  HZ3 TRP A 294      20.667  73.838   6.215  1.00  0.81           H  
ATOM   4631  HH2 TRP A 294      22.068  72.511   4.669  1.00  0.81           H  
ATOM   4632  N   THR A 295      22.490  69.633  11.489  1.00  0.84           N  
ATOM   4633  CA  THR A 295      23.095  68.322  11.731  1.00  0.84           C  
ATOM   4634  C   THR A 295      23.325  67.544  10.426  1.00  0.84           C  
ATOM   4635  O   THR A 295      22.651  67.796   9.425  1.00  0.84           O  
ATOM   4636  CB  THR A 295      22.180  67.489  12.638  1.00  0.84           C  
ATOM   4637  CG2 THR A 295      20.891  67.153  11.894  1.00  0.84           C  
ATOM   4638  OG1 THR A 295      22.844  66.273  13.011  1.00  0.84           O  
ATOM   4639  H   THR A 295      21.865  69.741  10.696  1.00  0.84           H  
ATOM   4640  HA  THR A 295      24.058  68.468  12.221  1.00  0.84           H  
ATOM   4641  HB  THR A 295      21.946  68.059  13.538  1.00  0.84           H  
ATOM   4642  HG1 THR A 295      22.965  65.723  12.228  1.00  0.84           H  
ATOM   4643 1HG2 THR A 295      20.239  66.563  12.536  1.00  0.84           H  
ATOM   4644 2HG2 THR A 295      20.382  68.079  11.609  1.00  0.84           H  
ATOM   4645 3HG2 THR A 295      21.131  66.581  10.998  1.00  0.84           H  
ATOM   4646  N   TYR A 296      24.277  66.598  10.416  1.00  0.87           N  
ATOM   4647  CA  TYR A 296      24.441  65.754   9.222  1.00  0.87           C  
ATOM   4648  C   TYR A 296      23.950  64.337   9.531  1.00  0.87           C  
ATOM   4649  O   TYR A 296      24.516  63.639  10.373  1.00  0.87           O  
ATOM   4650  CB  TYR A 296      25.889  65.737   8.734  1.00  0.87           C  
ATOM   4651  CG  TYR A 296      26.053  65.076   7.362  1.00  0.87           C  
ATOM   4652  CD1 TYR A 296      26.120  65.883   6.224  1.00  0.87           C  
ATOM   4653  CD2 TYR A 296      26.124  63.697   7.231  1.00  0.87           C  
ATOM   4654  CE1 TYR A 296      26.268  65.320   4.976  1.00  0.87           C  
ATOM   4655  CE2 TYR A 296      26.275  63.131   5.972  1.00  0.87           C  
ATOM   4656  CZ  TYR A 296      26.350  63.944   4.847  1.00  0.87           C  
ATOM   4657  OH  TYR A 296      26.507  63.388   3.587  1.00  0.87           O  
ATOM   4658  H   TYR A 296      24.846  66.440  11.239  1.00  0.87           H  
ATOM   4659  HA  TYR A 296      23.815  66.140   8.421  1.00  0.87           H  
ATOM   4660 1HB  TYR A 296      26.262  66.760   8.665  1.00  0.87           H  
ATOM   4661 2HB  TYR A 296      26.512  65.202   9.449  1.00  0.87           H  
ATOM   4662  HD1 TYR A 296      26.059  66.968   6.320  1.00  0.87           H  
ATOM   4663  HD2 TYR A 296      26.062  63.059   8.113  1.00  0.87           H  
ATOM   4664  HE1 TYR A 296      26.323  65.954   4.093  1.00  0.87           H  
ATOM   4665  HE2 TYR A 296      26.332  62.046   5.868  1.00  0.87           H  
ATOM   4666  HH  TYR A 296      26.325  64.066   2.905  1.00  0.87           H  
ATOM   4667  N   ASP A 297      22.848  63.955   8.898  1.00  0.89           N  
ATOM   4668  CA  ASP A 297      22.174  62.687   9.139  1.00  0.89           C  
ATOM   4669  C   ASP A 297      22.665  61.553   8.223  1.00  0.89           C  
ATOM   4670  O   ASP A 297      22.400  61.554   7.022  1.00  0.89           O  
ATOM   4671  CB  ASP A 297      20.665  62.861   8.979  1.00  0.89           C  
ATOM   4672  CG  ASP A 297      19.886  61.632   9.406  1.00  0.89           C  
ATOM   4673  OD1 ASP A 297      20.522  60.637   9.711  1.00  0.89           O  
ATOM   4674  OD2 ASP A 297      18.662  61.698   9.410  1.00  0.89           O1-
ATOM   4675  H   ASP A 297      22.440  64.577   8.209  1.00  0.89           H  
ATOM   4676  HA  ASP A 297      22.372  62.394  10.171  1.00  0.89           H  
ATOM   4677 1HB  ASP A 297      20.333  63.721   9.566  1.00  0.89           H  
ATOM   4678 2HB  ASP A 297      20.439  63.077   7.931  1.00  0.89           H  
ATOM   4679  N   HIS A 298      23.318  60.551   8.789  1.00  0.91           N  
ATOM   4680  CA  HIS A 298      23.880  59.465   7.988  1.00  0.91           C  
ATOM   4681  C   HIS A 298      22.837  58.391   7.618  1.00  0.91           C  
ATOM   4682  O   HIS A 298      23.174  57.365   7.027  1.00  0.91           O  
ATOM   4683  CB  HIS A 298      25.043  58.814   8.741  1.00  0.91           C  
ATOM   4684  CG  HIS A 298      26.248  59.703   8.870  1.00  0.91           C  
ATOM   4685  CD2 HIS A 298      26.764  60.357   9.936  1.00  0.91           C  
ATOM   4686  ND1 HIS A 298      27.062  60.014   7.800  1.00  0.91           N  
ATOM   4687  CE1 HIS A 298      28.031  60.816   8.207  1.00  0.91           C  
ATOM   4688  NE2 HIS A 298      27.872  61.039   9.497  1.00  0.91           N  
ATOM   4689  H   HIS A 298      23.464  60.570   9.789  1.00  0.91           H  
ATOM   4690  HA  HIS A 298      24.273  59.876   7.058  1.00  0.91           H  
ATOM   4691 1HB  HIS A 298      24.712  58.540   9.744  1.00  0.91           H  
ATOM   4692 2HB  HIS A 298      25.343  57.897   8.234  1.00  0.91           H  
ATOM   4693  HD2 HIS A 298      26.373  60.346  10.953  1.00  0.91           H  
ATOM   4694  HE1 HIS A 298      28.822  61.227   7.582  1.00  0.91           H  
ATOM   4695  HE2 HIS A 298      28.463  61.618  10.075  1.00  0.91           H  
ATOM   4696  N   ASN A 299      21.560  58.654   7.934  1.00  0.91           N  
ATOM   4697  CA  ASN A 299      20.444  57.772   7.603  1.00  0.91           C  
ATOM   4698  C   ASN A 299      19.645  58.381   6.428  1.00  0.91           C  
ATOM   4699  O   ASN A 299      18.520  57.971   6.107  1.00  0.91           O  
ATOM   4700  CB  ASN A 299      19.572  57.633   8.822  1.00  0.91           C  
ATOM   4701  CG  ASN A 299      20.304  57.027   9.979  1.00  0.91           C  
ATOM   4702  ND2 ASN A 299      20.715  57.922  10.833  1.00  0.91           N  
ATOM   4703  OD1 ASN A 299      20.532  55.812  10.135  1.00  0.91           O  
ATOM   4704  H   ASN A 299      21.336  59.505   8.464  1.00  0.91           H  
ATOM   4705  HA  ASN A 299      20.823  56.799   7.292  1.00  0.91           H  
ATOM   4706 1HB  ASN A 299      19.183  58.609   9.110  1.00  0.91           H  
ATOM   4707 2HB  ASN A 299      18.742  57.015   8.593  1.00  0.91           H  
ATOM   4708 1HD2 ASN A 299      21.224  57.653  11.649  1.00  0.91           H  
ATOM   4709 2HD2 ASN A 299      20.521  58.910  10.634  1.00  0.91           H  
ATOM   4710  N   ASN A 300      20.258  59.356   5.768  1.00  0.89           N  
ATOM   4711  CA  ASN A 300      19.670  60.074   4.649  1.00  0.89           C  
ATOM   4712  C   ASN A 300      19.225  59.188   3.465  1.00  0.89           C  
ATOM   4713  O   ASN A 300      20.046  58.462   2.918  1.00  0.89           O  
ATOM   4714  CB  ASN A 300      20.670  61.066   4.169  1.00  0.89           C  
ATOM   4715  CG  ASN A 300      20.141  61.830   3.197  1.00  0.89           C  
ATOM   4716  ND2 ASN A 300      19.533  62.892   3.599  1.00  0.89           N  
ATOM   4717  OD1 ASN A 300      20.216  61.468   2.016  1.00  0.89           O  
ATOM   4718  H   ASN A 300      21.166  59.682   6.102  1.00  0.89           H  
ATOM   4719  HA  ASN A 300      18.827  60.620   5.051  1.00  0.89           H  
ATOM   4720 1HB  ASN A 300      20.973  61.710   4.991  1.00  0.89           H  
ATOM   4721 2HB  ASN A 300      21.557  60.561   3.792  1.00  0.89           H  
ATOM   4722 1HD2 ASN A 300      19.093  63.487   2.939  1.00  0.89           H  
ATOM   4723 2HD2 ASN A 300      19.484  63.096   4.579  1.00  0.89           H  
ATOM   4724  N   PRO A 301      17.960  59.299   2.987  1.00  0.87           N  
ATOM   4725  CA  PRO A 301      17.335  58.497   1.948  1.00  0.87           C  
ATOM   4726  C   PRO A 301      17.621  58.849   0.505  1.00  0.87           C  
ATOM   4727  O   PRO A 301      17.067  58.207  -0.391  1.00  0.87           O  
ATOM   4728  CB  PRO A 301      15.862  58.798   2.169  1.00  0.87           C  
ATOM   4729  CG  PRO A 301      15.840  60.188   2.620  1.00  0.87           C  
ATOM   4730  CD  PRO A 301      17.052  60.339   3.494  1.00  0.87           C  
ATOM   4731  HA  PRO A 301      17.556  57.442   2.131  1.00  0.87           H  
ATOM   4732 1HB  PRO A 301      15.296  58.642   1.239  1.00  0.87           H  
ATOM   4733 2HB  PRO A 301      15.462  58.139   2.906  1.00  0.87           H  
ATOM   4734 1HG  PRO A 301      15.868  60.865   1.754  1.00  0.87           H  
ATOM   4735 2HG  PRO A 301      14.904  60.378   3.134  1.00  0.87           H  
ATOM   4736 1HD  PRO A 301      17.432  61.338   3.339  1.00  0.87           H  
ATOM   4737 2HD  PRO A 301      16.789  60.152   4.516  1.00  0.87           H  
ATOM   4738  N   TYR A 302      18.382  59.894   0.239  1.00  0.84           N  
ATOM   4739  CA  TYR A 302      18.409  60.312  -1.151  1.00  0.84           C  
ATOM   4740  C   TYR A 302      19.332  59.403  -1.946  1.00  0.84           C  
ATOM   4741  O   TYR A 302      20.279  58.830  -1.401  1.00  0.84           O  
ATOM   4742  CB  TYR A 302      18.784  61.782  -1.252  1.00  0.84           C  
ATOM   4743  CG  TYR A 302      17.773  62.626  -0.502  1.00  0.84           C  
ATOM   4744  CD1 TYR A 302      16.469  62.750  -0.890  1.00  0.84           C  
ATOM   4745  CD2 TYR A 302      18.175  63.242   0.605  1.00  0.84           C  
ATOM   4746  CE1 TYR A 302      15.588  63.474  -0.122  1.00  0.84           C  
ATOM   4747  CE2 TYR A 302      17.318  63.947   1.360  1.00  0.84           C  
ATOM   4748  CZ  TYR A 302      16.038  64.060   1.020  1.00  0.84           C  
ATOM   4749  OH  TYR A 302      15.202  64.744   1.825  1.00  0.84           O  
ATOM   4750  H   TYR A 302      18.912  60.404   0.947  1.00  0.84           H  
ATOM   4751  HA  TYR A 302      17.406  60.207  -1.568  1.00  0.84           H  
ATOM   4752 1HB  TYR A 302      19.779  61.954  -0.831  1.00  0.84           H  
ATOM   4753 2HB  TYR A 302      18.797  62.092  -2.296  1.00  0.84           H  
ATOM   4754  HD1 TYR A 302      16.129  62.269  -1.770  1.00  0.84           H  
ATOM   4755  HD2 TYR A 302      19.198  63.174   0.893  1.00  0.84           H  
ATOM   4756  HE1 TYR A 302      14.543  63.560  -0.409  1.00  0.84           H  
ATOM   4757  HE2 TYR A 302      17.672  64.420   2.247  1.00  0.84           H  
ATOM   4758  HH  TYR A 302      15.635  64.878   2.702  1.00  0.84           H  
ATOM   4759  N   ARG A 303      19.034  59.241  -3.229  1.00  0.80           N  
ATOM   4760  CA  ARG A 303      19.849  58.402  -4.103  1.00  0.80           C  
ATOM   4761  C   ARG A 303      20.460  59.210  -5.241  1.00  0.80           C  
ATOM   4762  O   ARG A 303      21.666  59.446  -5.238  1.00  0.80           O  
ATOM   4763  CB  ARG A 303      19.020  57.232  -4.623  1.00  0.80           C  
ATOM   4764  CG  ARG A 303      19.737  56.271  -5.537  1.00  0.80           C  
ATOM   4765  CD  ARG A 303      18.862  55.107  -5.909  1.00  0.80           C  
ATOM   4766  NE  ARG A 303      17.674  55.520  -6.650  1.00  0.80           N  
ATOM   4767  CZ  ARG A 303      16.651  54.703  -6.979  1.00  0.80           C  
ATOM   4768  NH1 ARG A 303      16.686  53.427  -6.653  1.00  0.80           N1+
ATOM   4769  NH2 ARG A 303      15.612  55.188  -7.630  1.00  0.80           N  
ATOM   4770  H   ARG A 303      18.232  59.741  -3.600  1.00  0.80           H  
ATOM   4771  HA  ARG A 303      20.665  57.986  -3.513  1.00  0.80           H  
ATOM   4772 1HB  ARG A 303      18.640  56.659  -3.778  1.00  0.80           H  
ATOM   4773 2HB  ARG A 303      18.157  57.614  -5.167  1.00  0.80           H  
ATOM   4774 1HG  ARG A 303      20.028  56.787  -6.453  1.00  0.80           H  
ATOM   4775 2HG  ARG A 303      20.625  55.905  -5.033  1.00  0.80           H  
ATOM   4776 1HD  ARG A 303      19.421  54.414  -6.532  1.00  0.80           H  
ATOM   4777 2HD  ARG A 303      18.540  54.597  -5.002  1.00  0.80           H  
ATOM   4778  HE  ARG A 303      17.601  56.497  -6.922  1.00  0.80           H  
ATOM   4779 1HH1 ARG A 303      17.482  53.053  -6.157  1.00  0.80           H  
ATOM   4780 2HH1 ARG A 303      15.919  52.815  -6.905  1.00  0.80           H  
ATOM   4781 1HH2 ARG A 303      15.585  56.173  -7.869  1.00  0.80           H  
ATOM   4782 2HH2 ARG A 303      14.842  54.589  -7.881  1.00  0.80           H  
ATOM   4783  N   THR A 304      19.664  59.701  -6.189  1.00  0.76           N  
ATOM   4784  CA  THR A 304      20.254  60.537  -7.225  1.00  0.76           C  
ATOM   4785  C   THR A 304      20.841  61.830  -6.667  1.00  0.76           C  
ATOM   4786  O   THR A 304      21.896  62.270  -7.119  1.00  0.76           O  
ATOM   4787  CB  THR A 304      19.254  60.829  -8.335  1.00  0.76           C  
ATOM   4788  CG2 THR A 304      19.796  61.751  -9.342  1.00  0.76           C  
ATOM   4789  OG1 THR A 304      18.895  59.602  -8.955  1.00  0.76           O  
ATOM   4790  H   THR A 304      18.665  59.504  -6.240  1.00  0.76           H  
ATOM   4791  HA  THR A 304      21.076  59.980  -7.675  1.00  0.76           H  
ATOM   4792  HB  THR A 304      18.380  61.279  -7.909  1.00  0.76           H  
ATOM   4793  HG1 THR A 304      18.297  59.116  -8.367  1.00  0.76           H  
ATOM   4794 1HG2 THR A 304      19.046  61.938 -10.110  1.00  0.76           H  
ATOM   4795 2HG2 THR A 304      20.041  62.675  -8.851  1.00  0.76           H  
ATOM   4796 3HG2 THR A 304      20.682  61.317  -9.794  1.00  0.76           H  
ATOM   4797  N   TRP A 305      20.159  62.466  -5.716  1.00  0.73           N  
ATOM   4798  CA  TRP A 305      20.668  63.735  -5.190  1.00  0.73           C  
ATOM   4799  C   TRP A 305      21.743  63.569  -4.107  1.00  0.73           C  
ATOM   4800  O   TRP A 305      21.703  62.642  -3.298  1.00  0.73           O  
ATOM   4801  CB  TRP A 305      19.510  64.488  -4.631  1.00  0.73           C  
ATOM   4802  CG  TRP A 305      18.591  64.911  -5.640  1.00  0.73           C  
ATOM   4803  CD1 TRP A 305      17.808  64.101  -6.349  1.00  0.73           C  
ATOM   4804  CD2 TRP A 305      18.267  66.227  -6.035  1.00  0.73           C  
ATOM   4805  CE2 TRP A 305      17.275  66.120  -6.977  1.00  0.73           C  
ATOM   4806  CE3 TRP A 305      18.719  67.457  -5.664  1.00  0.73           C  
ATOM   4807  NE1 TRP A 305      17.031  64.798  -7.168  1.00  0.73           N  
ATOM   4808  CZ2 TRP A 305      16.700  67.219  -7.545  1.00  0.73           C  
ATOM   4809  CZ3 TRP A 305      18.183  68.561  -6.255  1.00  0.73           C  
ATOM   4810  CH2 TRP A 305      17.184  68.442  -7.172  1.00  0.73           C  
ATOM   4811  H   TRP A 305      19.263  62.090  -5.363  1.00  0.73           H  
ATOM   4812  HA  TRP A 305      21.102  64.301  -6.015  1.00  0.73           H  
ATOM   4813 1HB  TRP A 305      18.978  63.877  -3.908  1.00  0.73           H  
ATOM   4814 2HB  TRP A 305      19.883  65.368  -4.129  1.00  0.73           H  
ATOM   4815  HD1 TRP A 305      17.818  63.041  -6.266  1.00  0.73           H  
ATOM   4816  HE1 TRP A 305      16.340  64.368  -7.814  1.00  0.73           H  
ATOM   4817  HE3 TRP A 305      19.498  67.540  -4.923  1.00  0.73           H  
ATOM   4818  HZ2 TRP A 305      15.901  67.135  -8.286  1.00  0.73           H  
ATOM   4819  HZ3 TRP A 305      18.573  69.531  -5.960  1.00  0.73           H  
ATOM   4820  HH2 TRP A 305      16.764  69.318  -7.615  1.00  0.73           H  
ATOM   4821  N   ASN A 306      22.703  64.493  -4.088  1.00  0.70           N  
ATOM   4822  CA  ASN A 306      23.804  64.493  -3.121  1.00  0.70           C  
ATOM   4823  C   ASN A 306      23.455  65.276  -1.850  1.00  0.70           C  
ATOM   4824  O   ASN A 306      23.016  66.416  -1.931  1.00  0.70           O  
ATOM   4825  CB  ASN A 306      25.063  65.006  -3.796  1.00  0.70           C  
ATOM   4826  CG  ASN A 306      26.295  64.868  -2.949  1.00  0.70           C  
ATOM   4827  ND2 ASN A 306      27.018  63.795  -3.168  1.00  0.70           N  
ATOM   4828  OD1 ASN A 306      26.596  65.702  -2.097  1.00  0.70           O  
ATOM   4829  H   ASN A 306      22.667  65.244  -4.776  1.00  0.70           H  
ATOM   4830  HA  ASN A 306      23.988  63.461  -2.819  1.00  0.70           H  
ATOM   4831 1HB  ASN A 306      25.220  64.457  -4.730  1.00  0.70           H  
ATOM   4832 2HB  ASN A 306      24.928  66.058  -4.057  1.00  0.70           H  
ATOM   4833 1HD2 ASN A 306      27.848  63.633  -2.636  1.00  0.70           H  
ATOM   4834 2HD2 ASN A 306      26.728  63.128  -3.859  1.00  0.70           H  
ATOM   4835  N   TYR A 307      23.579  64.635  -0.682  1.00  0.68           N  
ATOM   4836  CA  TYR A 307      23.220  65.244   0.615  1.00  0.68           C  
ATOM   4837  C   TYR A 307      24.328  66.021   1.332  1.00  0.68           C  
ATOM   4838  O   TYR A 307      25.433  65.508   1.537  1.00  0.68           O  
ATOM   4839  CB  TYR A 307      22.642  64.163   1.512  1.00  0.68           C  
ATOM   4840  CG  TYR A 307      22.322  64.580   2.923  1.00  0.68           C  
ATOM   4841  CD1 TYR A 307      21.290  65.456   3.196  1.00  0.68           C  
ATOM   4842  CD2 TYR A 307      23.032  64.016   3.957  1.00  0.68           C  
ATOM   4843  CE1 TYR A 307      20.990  65.753   4.495  1.00  0.68           C  
ATOM   4844  CE2 TYR A 307      22.736  64.316   5.253  1.00  0.68           C  
ATOM   4845  CZ  TYR A 307      21.723  65.171   5.532  1.00  0.68           C  
ATOM   4846  OH  TYR A 307      21.422  65.459   6.835  1.00  0.68           O  
ATOM   4847  H   TYR A 307      23.940  63.692  -0.688  1.00  0.68           H  
ATOM   4848  HA  TYR A 307      22.445  65.974   0.425  1.00  0.68           H  
ATOM   4849 1HB  TYR A 307      21.725  63.779   1.059  1.00  0.68           H  
ATOM   4850 2HB  TYR A 307      23.344  63.332   1.563  1.00  0.68           H  
ATOM   4851  HD1 TYR A 307      20.712  65.901   2.397  1.00  0.68           H  
ATOM   4852  HD2 TYR A 307      23.830  63.313   3.738  1.00  0.68           H  
ATOM   4853  HE1 TYR A 307      20.174  66.436   4.715  1.00  0.68           H  
ATOM   4854  HE2 TYR A 307      23.303  63.856   6.060  1.00  0.68           H  
ATOM   4855  HH  TYR A 307      20.592  65.954   6.868  1.00  0.68           H  
ATOM   4856  N   HIS A 308      23.992  67.261   1.739  1.00  0.66           N  
ATOM   4857  CA  HIS A 308      24.930  68.186   2.374  1.00  0.66           C  
ATOM   4858  C   HIS A 308      24.662  68.544   3.849  1.00  0.66           C  
ATOM   4859  O   HIS A 308      25.394  69.357   4.434  1.00  0.66           O  
ATOM   4860  CB  HIS A 308      24.884  69.484   1.590  1.00  0.66           C  
ATOM   4861  CG  HIS A 308      25.257  69.323   0.182  1.00  0.66           C  
ATOM   4862  CD2 HIS A 308      24.511  69.403  -0.936  1.00  0.66           C  
ATOM   4863  ND1 HIS A 308      26.544  69.042  -0.228  1.00  0.66           N  
ATOM   4864  CE1 HIS A 308      26.565  68.956  -1.545  1.00  0.66           C  
ATOM   4865  NE2 HIS A 308      25.342  69.175  -1.992  1.00  0.66           N  
ATOM   4866  H   HIS A 308      23.051  67.609   1.550  1.00  0.66           H  
ATOM   4867  HA  HIS A 308      25.931  67.765   2.309  1.00  0.66           H  
ATOM   4868 1HB  HIS A 308      23.876  69.898   1.636  1.00  0.66           H  
ATOM   4869 2HB  HIS A 308      25.554  70.202   2.044  1.00  0.66           H  
ATOM   4870  HD2 HIS A 308      23.446  69.614  -0.989  1.00  0.66           H  
ATOM   4871  HE1 HIS A 308      27.437  68.740  -2.154  1.00  0.66           H  
ATOM   4872  HE2 HIS A 308      25.032  69.179  -2.958  1.00  0.66           H  
ATOM   4873  N   GLY A 309      23.643  67.949   4.452  1.00  0.66           N  
ATOM   4874  CA  GLY A 309      23.269  68.246   5.843  1.00  0.66           C  
ATOM   4875  C   GLY A 309      21.803  68.685   5.947  1.00  0.66           C  
ATOM   4876  O   GLY A 309      21.149  68.881   4.919  1.00  0.66           O  
ATOM   4877  H   GLY A 309      23.097  67.276   3.931  1.00  0.66           H  
ATOM   4878 1HA  GLY A 309      23.419  67.355   6.449  1.00  0.66           H  
ATOM   4879 2HA  GLY A 309      23.925  69.000   6.258  1.00  0.66           H  
ATOM   4880  N   SER A 310      21.302  68.821   7.183  1.00  0.67           N  
ATOM   4881  CA  SER A 310      19.890  69.110   7.449  1.00  0.67           C  
ATOM   4882  C   SER A 310      19.611  69.914   8.709  1.00  0.67           C  
ATOM   4883  O   SER A 310      20.471  70.051   9.575  1.00  0.67           O  
ATOM   4884  CB  SER A 310      19.170  67.790   7.622  1.00  0.67           C  
ATOM   4885  OG  SER A 310      19.634  67.115   8.761  1.00  0.67           O  
ATOM   4886  H   SER A 310      21.910  68.650   7.979  1.00  0.67           H  
ATOM   4887  HA  SER A 310      19.497  69.660   6.595  1.00  0.67           H  
ATOM   4888 1HB  SER A 310      18.101  67.942   7.710  1.00  0.67           H  
ATOM   4889 2HB  SER A 310      19.332  67.197   6.753  1.00  0.67           H  
ATOM   4890  HG  SER A 310      20.582  67.319   8.826  1.00  0.67           H  
ATOM   4891  N   TYR A 311      18.372  70.405   8.850  1.00  0.71           N  
ATOM   4892  CA  TYR A 311      18.036  71.067  10.110  1.00  0.71           C  
ATOM   4893  C   TYR A 311      16.587  70.848  10.566  1.00  0.71           C  
ATOM   4894  O   TYR A 311      15.692  70.613   9.759  1.00  0.71           O  
ATOM   4895  CB  TYR A 311      18.302  72.556  10.000  1.00  0.71           C  
ATOM   4896  CG  TYR A 311      17.406  73.296   9.099  1.00  0.71           C  
ATOM   4897  CD1 TYR A 311      16.276  73.839   9.643  1.00  0.71           C  
ATOM   4898  CD2 TYR A 311      17.691  73.464   7.772  1.00  0.71           C  
ATOM   4899  CE1 TYR A 311      15.398  74.538   8.892  1.00  0.71           C  
ATOM   4900  CE2 TYR A 311      16.818  74.182   7.000  1.00  0.71           C  
ATOM   4901  CZ  TYR A 311      15.659  74.718   7.567  1.00  0.71           C  
ATOM   4902  OH  TYR A 311      14.764  75.435   6.815  1.00  0.71           O  
ATOM   4903  H   TYR A 311      17.705  70.286   8.089  1.00  0.71           H  
ATOM   4904  HA  TYR A 311      18.677  70.650  10.882  1.00  0.71           H  
ATOM   4905 1HB  TYR A 311      18.212  72.993  10.981  1.00  0.71           H  
ATOM   4906 2HB  TYR A 311      19.325  72.718   9.674  1.00  0.71           H  
ATOM   4907  HD1 TYR A 311      16.092  73.701  10.696  1.00  0.71           H  
ATOM   4908  HD2 TYR A 311      18.596  73.038   7.340  1.00  0.71           H  
ATOM   4909  HE1 TYR A 311      14.501  74.958   9.348  1.00  0.71           H  
ATOM   4910  HE2 TYR A 311      17.035  74.324   5.961  1.00  0.71           H  
ATOM   4911  HH  TYR A 311      14.138  75.878   7.410  1.00  0.71           H  
ATOM   4912  N   GLU A 312      16.345  70.960  11.873  1.00  0.77           N  
ATOM   4913  CA  GLU A 312      14.973  70.768  12.412  1.00  0.77           C  
ATOM   4914  C   GLU A 312      13.966  71.829  11.920  1.00  0.77           C  
ATOM   4915  O   GLU A 312      14.259  73.023  11.959  1.00  0.77           O  
ATOM   4916  CB  GLU A 312      15.003  70.696  13.936  1.00  0.77           C  
ATOM   4917  CG  GLU A 312      13.667  70.348  14.573  1.00  0.77           C  
ATOM   4918  CD  GLU A 312      13.747  70.163  16.068  1.00  0.77           C  
ATOM   4919  OE1 GLU A 312      14.828  70.246  16.605  1.00  0.77           O  
ATOM   4920  OE2 GLU A 312      12.726  69.930  16.673  1.00  0.77           O1-
ATOM   4921  H   GLU A 312      17.139  71.168  12.486  1.00  0.77           H  
ATOM   4922  HA  GLU A 312      14.609  69.802  12.062  1.00  0.77           H  
ATOM   4923 1HB  GLU A 312      15.726  69.942  14.249  1.00  0.77           H  
ATOM   4924 2HB  GLU A 312      15.332  71.654  14.340  1.00  0.77           H  
ATOM   4925 1HG  GLU A 312      12.955  71.144  14.359  1.00  0.77           H  
ATOM   4926 2HG  GLU A 312      13.292  69.429  14.113  1.00  0.77           H  
ATOM   4927  N   VAL A 313      12.763  71.392  11.513  1.00  0.85           N  
ATOM   4928  CA  VAL A 313      11.740  72.304  10.974  1.00  0.85           C  
ATOM   4929  C   VAL A 313      10.309  71.816  11.245  1.00  0.85           C  
ATOM   4930  O   VAL A 313      10.061  70.624  11.341  1.00  0.85           O  
ATOM   4931  CB  VAL A 313      11.905  72.373   9.455  1.00  0.85           C  
ATOM   4932  CG1 VAL A 313      11.479  71.036   8.910  1.00  0.85           C  
ATOM   4933  CG2 VAL A 313      11.130  73.524   8.813  1.00  0.85           C  
ATOM   4934  H   VAL A 313      12.576  70.393  11.536  1.00  0.85           H  
ATOM   4935  HA  VAL A 313      11.878  73.289  11.419  1.00  0.85           H  
ATOM   4936  HB  VAL A 313      12.964  72.500   9.241  1.00  0.85           H  
ATOM   4937 1HG1 VAL A 313      11.607  70.976   7.860  1.00  0.85           H  
ATOM   4938 2HG1 VAL A 313      12.062  70.280   9.382  1.00  0.85           H
[truncated: 768,945 more chars]
