# Supplementary material for: Integrative proteome-wide structural analysis and high-throughput docking identify broad-spectrum antiviral scaffolds against Zika, Yellow Fever, West Nile, Saint Louis encephalitis, and Usutu viruses
Source: Front Cell Infect Microbiol. 2026 Apr 30;16:1723132. doi: 10.3389/fcimb.2026.1723132 (PMC13171538; doi:10.3389/fcimb.2026.1723132)
Supplement: Supplementary file 4 [file DataSheet4.zip › USUV/USU_E/Mol_probity_Files/Clash_log_USU_E.txt]

Using electron cloud x-H distances and vdW radii

Using input model H/D atoms...

Bad Clashes >= 0.4 Angstrom:
 A 155  TYR  CD1  A 155  TYR  N   :0.543
 A 375  GLU  OE2  A 405  LYS  NZ  :0.532
 A   1  PHE  N    A  42  ASP  OD2 :0.513
 A  61  TYR  CD1  A  61  TYR  N   :0.472
 A 155  TYR  HD1  A 155  TYR  N   :0.463
 A  98  ASP  OD1  A 110  LYS  NZ  :0.461
 A 206  VAL  O    A 206  VAL HG13 :0.449
 A 371  LEU  C    A 371  LEU HD23 :0.439
 A 144  HIS  C    A 144  HIS  CD2 :0.430
 A 480  ILE  HA   A 480  ILE HD12 :0.406
clashscore = 1.34
clashscore (B factor cutoff = 40) = 1.342642
