# Supplementary material for: Integrative proteome-wide structural analysis and high-throughput docking identify broad-spectrum antiviral scaffolds against Zika, Yellow Fever, West Nile, Saint Louis encephalitis, and Usutu viruses
Source: Front Cell Infect Microbiol. 2026 Apr 30;16:1723132. doi: 10.3389/fcimb.2026.1723132 (PMC13171538; doi:10.3389/fcimb.2026.1723132)
Supplement: Supplementary file 4 [file DataSheet4.zip › USUV/USU_E/Mol_probity_Files/USU_E_1FH.pdb]

USER  MOD reduce.3.7.201124 H: found=0, std=0, add=3705, rem=0, adj=114
USER  MOD -----------------------------------------------------------------
USER  MOD scores for adjustable sidechains, with "set" totals for H,N and Q
USER  MOD "o" means original, "f" means flipped, "180deg" is methyl default
USER  MOD "!" flags a clash with an overlap of 0.40A or greater
USER  MOD flip categories: "K"=keep, "C"=clashes, "X"=uncertain, "F"=flip
USER  MOD Set 1.1: A 457 SER OG  :   rot  180:sc=   0.432
USER  MOD Set 1.2: A 460 THR OG1 :   rot   76:sc=   0.359
USER  MOD Set 2.1: A 415 GLN     :      amide:sc=   0.112  K(o=-1.4,f=-1.9)
USER  MOD Set 2.2: A 497 ASN     :      amide:sc=   -1.47  K(o=-1.4,f=-2.7)
USER  MOD Set 3.1: A 183 TYR OH  :   rot  -86:sc=    1.27
USER  MOD Set 3.2: A 360 TYR OH  :   rot  -30:sc=   0.901
USER  MOD Set 4.1: A 344 SER OG  :   rot -141:sc=    1.03
USER  MOD Set 4.2: A 346 SER OG  :   rot  180:sc=    0.71
USER  MOD Set 5.1: A 317 THR OG1 :   rot -144:sc=    1.15
USER  MOD Set 5.2: A 319 HIS     :     no HD1:sc=    0.46  K(o=3.5,f=-0.48!)
USER  MOD Set 5.3: A 321 THR OG1 :   rot  160:sc=    1.91
USER  MOD Set 6.1: A  70 THR OG1 :   rot  -87:sc=   0.518
USER  MOD Set 6.2: A 115 THR OG1 :   rot  113:sc=   0.763
USER  MOD Set 6.3: A 250 GLN     :      amide:sc=    1.48  K(o=2.8,f=1.3)
USER  MOD Set 7.1: A 231 SER OG  :   rot   53:sc=   0.134
USER  MOD Set 7.2: A 232 ASN     :      amide:sc=   0.639  K(o=0.77,f=-3.2!)
USER  MOD Set 8.1: A 205 SER OG  :   rot  -65:sc=    1.35
USER  MOD Set 8.2: A 210 HIS     :     no HD1:sc=   0.648  K(o=2,f=-4.8!)
USER  MOD Set 9.1: A 177 THR OG1 :   rot  -77:sc=    0.41
USER  MOD Set 9.2: A 187 SER OG  :   rot  180:sc=   0.374
USER  MOD Set10.1: A 170 THR OG1 :   rot  -66:sc=   0.702
USER  MOD Set10.2: A 173 SER OG  :   rot   67:sc=    1.03
USER  MOD Set11.1: A 154 ASN     :      amide:sc=  -0.591  K(o=-0.59,f=-7.2!)
USER  MOD Set11.2: A 157 SER OG  :   rot  180:sc=       0
USER  MOD Set12.1: A 149 SER OG  :   rot  -66:sc=    1.46
USER  MOD Set12.2: A 312 LYS NZ  :NH3+   -175:sc=    1.71   (180deg=0.864)
USER  MOD Set13.1: A  90 TYR OH  :   rot  162:sc=    1.07
USER  MOD Set13.2: A 118 ASN     :      amide:sc=  -0.497  K(o=0.57,f=-1.8!)
USER  MOD Set14.1: A  69 SER OG  :   rot -172:sc=   0.366
USER  MOD Set14.2: A  82 ASN     :      amide:sc=   0.157  K(o=0.52,f=-4.8!)
USER  MOD Set15.1: A  73 ASN     :      amide:sc=  -0.173  K(o=0.69,f=-0.52)
USER  MOD Set15.2: A  77 THR OG1 :   rot  -53:sc=   0.866
USER  MOD Set16.1: A   2 ASN     :      amide:sc=   0.115  K(o=0.36,f=-2.6!)
USER  MOD Set16.2: A 155 TYR OH  :   rot  130:sc=   0.243
USER  MOD Set17.1: A   1 PHE N   :NH3+   -145:sc=   0.608!  (180deg=-1.24!)
USER  MOD Set17.2: A 144 HIS     :     no HD1:sc=   -1.92! C(o=-1.3!,f=-4.6!)
USER  MOD Single : A   7 SER OG  :   rot  180:sc=       0
USER  MOD Single : A   8 ASN     :      amide:sc=-0.00594  X(o=-0.0059,f=-0.36)
USER  MOD Single : A  16 SER OG  :   rot  180:sc=       0
USER  MOD Single : A  19 THR OG1 :   rot  180:sc=       0
USER  MOD Single : A  29 SER OG  :   rot  -61:sc=    1.52
USER  MOD Single : A  32 THR OG1 :   rot  -63:sc=    2.41
USER  MOD Single : A  36 LYS NZ  :NH3+    172:sc=       1   (180deg=0.969)
USER  MOD Single : A  38 LYS NZ  :NH3+   -137:sc=    1.29   (180deg=0.798)
USER  MOD Single : A  40 THR OG1 :   rot -159:sc=     1.2
USER  MOD Single : A  44 LYS NZ  :NH3+    170:sc=   0.828   (180deg=0.728)
USER  MOD Single : A  48 THR OG1 :   rot  -98:sc=   0.914
USER  MOD Single : A  51 THR OG1 :   rot  180:sc=   0.234
USER  MOD Single : A  52 ASN     :      amide:sc= -0.0019  X(o=-0.0019,f=-0.42)
USER  MOD Single : A  58 SER OG  :   rot -104:sc=   0.135
USER  MOD Single : A  59 TYR OH  :   rot   68:sc=   0.538
USER  MOD Single : A  61 TYR OH  :   rot  120:sc=       0
USER  MOD Single : A  64 THR OG1 :   rot  180:sc=       0
USER  MOD Single : A  66 SER OG  :   rot  180:sc=   0.376
USER  MOD Single : A  72 SER OG  :   rot  180:sc=       0
USER  MOD Single : A  76 THR OG1 :   rot  180:sc=       0
USER  MOD Single : A  81 HIS     :     no HD1:sc=  -0.198  X(o=-0.2,f=0)
USER  MOD Single : A  84 LYS NZ  :NH3+    173:sc=   0.928   (180deg=0.898)
USER  MOD Single : A  89 THR OG1 :   rot  180:sc=       0
USER  MOD Single : A  93 LYS NZ  :NH3+    178:sc=    1.09   (180deg=1.09)
USER  MOD Single : A  94 SER OG  :   rot  180:sc=       0
USER  MOD Single : A  97 THR OG1 :   rot  100:sc=       0
USER  MOD Single : A 103 ASN     :      amide:sc=   0.656  K(o=0.66,f=-0.38)
USER  MOD Single : A 110 LYS NZ  :NH3+    148:sc=   0.611   (180deg=0.249!)
USER  MOD Single : A 112 SER OG  :   rot  150:sc=   0.343
USER  MOD Single : A 120 THR OG1 :   rot  180:sc=       0
USER  MOD Single : A 122 SER OG  :   rot  180:sc=       0
USER  MOD Single : A 124 LYS NZ  :NH3+    180:sc=       0   (180deg=0)
USER  MOD Single : A 131 GLN     :      amide:sc=       0  X(o=0,f=0)
USER  MOD Single : A 134 ASN     :      amide:sc=  -0.465  X(o=-0.46,f=-0.91)
USER  MOD Single : A 136 LYS NZ  :NH3+    180:sc=       0   (180deg=0)
USER  MOD Single : A 137 TYR OH  :   rot   94:sc=   0.769
USER  MOD Single : A 146 SER OG  :   rot  143:sc=    1.24
USER  MOD Single : A 147 THR OG1 :   rot  121:sc=    1.94
USER  MOD Single : A 148 SER OG  :   rot   45:sc=   0.985
USER  MOD Single : A 151 THR OG1 :   rot  -43:sc=   0.908
USER  MOD Single : A 152 HIS     :     no HE2:sc=    1.19  K(o=1.2,f=-3.7!)
USER  MOD Single : A 156 SER OG  :   rot  180:sc=       0
USER  MOD Single : A 158 GLN     :      amide:sc=   0.281  K(o=0.28,f=-1.9!)
USER  MOD Single : A 162 SER OG  :   rot  180:sc=       0
USER  MOD Single : A 163 GLN     :      amide:sc=   0.349  K(o=0.35,f=-2!)
USER  MOD Single : A 168 THR OG1 :   rot  180:sc=       0
USER  MOD Single : A 172 ASN     :      amide:sc= -0.0147  K(o=-0.015,f=-0.65)
USER  MOD Single : A 179 LYS NZ  :NH3+   -178:sc=   0.825   (180deg=0.819)
USER  MOD Single : A 194 ASN     :      amide:sc= -0.0885  K(o=-0.089,f=-1.2!)
USER  MOD Single : A 197 ASN     :      amide:sc=  -0.016  K(o=-0.016,f=-1.1)
USER  MOD Single : A 198 THR OG1 :   rot  180:sc=       0
USER  MOD Single : A 201 TYR OH  :   rot  180:sc=       0
USER  MOD Single : A 202 TYR OH  :   rot   74:sc=   0.617
USER  MOD Single : A 208 THR OG1 :   rot  180:sc=       0
USER  MOD Single : A 209 LYS NZ  :NH3+    180:sc=       0   (180deg=0)
USER  MOD Single : A 214 HIS     :     no HD1:sc=   0.557  K(o=0.56,f=-4.3!)
USER  MOD Single : A 219 ASN     :      amide:sc= -0.0196  K(o=-0.02,f=-1.1)
USER  MOD Single : A 226 THR OG1 :   rot   96:sc=   0.302
USER  MOD Single : A 227 SER OG  :   rot  180:sc=       0
USER  MOD Single : A 230 SER OG  :   rot  120:sc=   0.381
USER  MOD Single : A 235 ASN     :      amide:sc=       0  K(o=0,f=-0.51)
USER  MOD Single : A 246 HIS     :     no HD1:sc=       0  X(o=0,f=0)
USER  MOD Single : A 248 THR OG1 :   rot  180:sc=   0.648
USER  MOD Single : A 249 LYS NZ  :NH3+    180:sc=       0   (180deg=0)
USER  MOD Single : A 251 SER OG  :   rot  180:sc=       0
USER  MOD Single : A 257 SER OG  :   rot  180:sc=  0.0932
USER  MOD Single : A 258 GLN     :      amide:sc=  0.0215  X(o=0.021,f=-0.16)
USER  MOD Single : A 263 HIS     :     no HD1:sc=  -0.111  K(o=-0.11,f=-1)
USER  MOD Single : A 264 GLN     :      amide:sc=-0.00872  K(o=-0.0087,f=-0.71)
USER  MOD Single : A 273 SER OG  :   rot  180:sc=       0
USER  MOD Single : A 275 SER OG  :   rot  180:sc=       0
USER  MOD Single : A 277 SER OG  :   rot  141:sc=     1.1
USER  MOD Single : A 279 LYS NZ  :NH3+   -166:sc=    1.43   (180deg=1.27)
USER  MOD Single : A 281 THR OG1 :   rot  -99:sc=   0.044
USER  MOD Single : A 282 SER OG  :   rot  180:sc=   0.561
USER  MOD Single : A 284 HIS     :     no HE2:sc=   -1.05  K(o=-1.1,f=-3.8!)
USER  MOD Single : A 286 LYS NZ  :NH3+    165:sc=    1.15   (180deg=1.02)
USER  MOD Single : A 290 LYS NZ  :NH3+    123:sc=    1.12   (180deg=-0.655!)
USER  MOD Single : A 293 LYS NZ  :NH3+   -165:sc=   0.927   (180deg=0.729)
USER  MOD Single : A 295 THR OG1 :   rot   64:sc=   0.538
USER  MOD Single : A 297 LYS NZ  :NH3+    174:sc=    1.08   (180deg=1.06)
USER  MOD Single : A 299 THR OG1 :   rot  -73:sc=    1.15
USER  MOD Single : A 300 THR OG1 :   rot  180:sc=       0
USER  MOD Single : A 301 TYR OH  :   rot  180:sc=       0
USER  MOD Single : A 305 THR OG1 :   rot  180:sc=       0
USER  MOD Single : A 307 LYS NZ  :NH3+    180:sc=       0   (180deg=0)
USER  MOD Single : A 309 SER OG  :   rot  180:sc=       0
USER  MOD Single : A 313 ASN     :      amide:sc= -0.0234  K(o=-0.023,f=-0.94)
USER  MOD Single : A 327 GLN     :      amide:sc=   0.158  X(o=0.16,f=-0.022)
USER  MOD Single : A 328 TYR OH  :   rot  165:sc=   0.399
USER  MOD Single : A 329 THR OG1 :   rot  180:sc=       0
USER  MOD Single : A 331 SER OG  :   rot  180:sc=       0
USER  MOD Single : A 336 LYS NZ  :NH3+    180:sc=       0   (180deg=0)
USER  MOD Single : A 340 SER OG  :   rot  180:sc= -0.0324
USER  MOD Single : A 349 THR OG1 :   rot   83:sc=   0.723
USER  MOD Single : A 356 THR OG1 :   rot  130:sc=   0.814
USER  MOD Single : A 358 ASN     :      amide:sc= -0.0575  K(o=-0.057,f=-5.2!)
USER  MOD Single : A 363 SER OG  :   rot  180:sc=       0
USER  MOD Single : A 364 SER OG  :   rot   61:sc=   0.125
USER  MOD Single : A 367 ASN     :      amide:sc=       0  X(o=0,f=0)
USER  MOD Single : A 369 LYS NZ  :NH3+    180:sc=       0   (180deg=0)
USER  MOD Single : A 381 SER OG  :   rot  140:sc=       0
USER  MOD Single : A 382 TYR OH  :   rot  180:sc=       0
USER  MOD Single : A 390 LYS NZ  :NH3+    180:sc=       0   (180deg=0)
USER  MOD Single : A 391 GLN     :      amide:sc=   0.406  K(o=0.41,f=-0.46)
USER  MOD Single : A 393 ASN     :      amide:sc=  -0.095  K(o=-0.095,f=-2.1)
USER  MOD Single : A 394 HIS     :     no HD1:sc=   -0.17  X(o=-0.17,f=-0.032)
USER  MOD Single : A 395 HIS     :     no HD1:sc= -0.0121  X(o=-0.012,f=-0.36)
USER  MOD Single : A 397 HIS     :     no HE2:sc=   0.742  K(o=0.74,f=-2.4!)
USER  MOD Single : A 398 LYS NZ  :NH3+   -107:sc=    1.72   (180deg=-0.0446!)
USER  MOD Single : A 401 SER OG  :   rot  180:sc=   0.214
USER  MOD Single : A 402 SER OG  :   rot  180:sc=       0
USER  MOD Single : A 405 LYS NZ  :NH3+    157:sc=   -2.72!  (180deg=-2.75!)
USER  MOD Single : A 409 THR OG1 :   rot   75:sc=       1
USER  MOD Single : A 410 THR OG1 :   rot   73:sc=   0.985
USER  MOD Single : A 412 LYS NZ  :NH3+    178:sc=   0.685   (180deg=0.682)
USER  MOD Single : A 423 THR OG1 :   rot  180:sc=       0
USER  MOD Single : A 429 SER OG  :   rot  -48:sc=   0.298
USER  MOD Single : A 435 ASN     :      amide:sc=   0.603  K(o=0.6,f=-0.31)
USER  MOD Single : A 436 SER OG  :   rot  180:sc=       0
USER  MOD Single : A 439 LYS NZ  :NH3+    163:sc=    1.33   (180deg=1.18)
USER  MOD Single : A 442 HIS     :     no HD1:sc= -0.0944  K(o=-0.094,f=-4.3!)
USER  MOD Single : A 443 GLN     :      amide:sc=   0.307  K(o=0.31,f=-0.59)
USER  MOD Single : A 451 THR OG1 :   rot   82:sc=    1.01
USER  MOD Single : A 461 GLN     :      amide:sc=   0.112  X(o=0.11,f=-0.16)
USER  MOD Single : A 474 ASN     :      amide:sc=   0.938  K(o=0.94,f=-0.022)
USER  MOD Single : A 479 SER OG  :   rot  -57:sc=    0.97
USER  MOD Single : A 487 THR OG1 :   rot   75:sc=   0.964
USER  MOD Single : A 496 THR OG1 :   rot  -13:sc=   0.263
USER  MOD Single : A 499 HIS     :     no HD1:sc=   0.727  K(o=0.73,f=-2.3!)
USER  MOD -----------------------------------------------------------------
ATOM      1  N   PHE A   1       1.520  -0.296   1.501  1.00  1.20           N
ATOM      2  CA  PHE A   1       2.839  -0.321   0.880  1.00  1.20           C
ATOM      3  C   PHE A   1       3.436   1.045   0.483  1.00  1.20           C
ATOM      4  O   PHE A   1       4.547   1.384   0.885  1.00  1.20           O
ATOM      5  CB  PHE A   1       2.805  -1.278  -0.299  1.00  1.20           C
ATOM      6  CG  PHE A   1       4.032  -1.366  -1.047  1.00  1.20           C
ATOM      7  CD1 PHE A   1       5.130  -2.008  -0.527  1.00  1.20           C
ATOM      8  CD2 PHE A   1       4.092  -0.869  -2.307  1.00  1.20           C
ATOM      9  CE1 PHE A   1       6.274  -2.113  -1.268  1.00  1.20           C
ATOM     10  CE2 PHE A   1       5.222  -0.993  -3.031  1.00  1.20           C
ATOM     11  CZ  PHE A   1       6.298  -1.598  -2.510  1.00  1.20           C
ATOM      0  H1  PHE A   1       1.468  -0.939   2.114  1.00  1.20           H   new
ATOM      0  H2  PHE A   1       1.389   0.494   1.889  1.00  1.20           H   new
ATOM      0  H3  PHE A   1       0.897  -0.427   0.880  1.00  1.20           H   new
ATOM      0  HA  PHE A   1       3.450  -0.629   1.567  1.00  1.20           H   new
ATOM      0  HB2 PHE A   1       2.576  -2.163   0.026  1.00  1.20           H   new
ATOM      0  HB3 PHE A   1       2.095  -1.004  -0.900  1.00  1.20           H   new
ATOM      0  HD1 PHE A   1       5.095  -2.371   0.329  1.00  1.20           H   new
ATOM      0  HD2 PHE A   1       3.351  -0.441  -2.673  1.00  1.20           H   new
ATOM      0  HE1 PHE A   1       7.025  -2.535  -0.918  1.00  1.20           H   new
ATOM      0  HE2 PHE A   1       5.255  -0.657  -3.897  1.00  1.20           H   new
ATOM      0  HZ  PHE A   1       7.075  -1.663  -3.016  1.00  1.20           H   new
ATOM     23  N   ASN A   2       2.740   1.882  -0.269  1.00  1.17           N
ATOM     24  CA  ASN A   2       3.428   3.127  -0.657  1.00  1.17           C
ATOM     25  C   ASN A   2       3.608   4.103   0.502  1.00  1.17           C
ATOM     26  O   ASN A   2       4.434   5.015   0.449  1.00  1.17           O
ATOM     27  CB  ASN A   2       2.698   3.858  -1.756  1.00  1.17           C
ATOM     28  CG  ASN A   2       1.374   4.363  -1.343  1.00  1.17           C
ATOM     29  ND2 ASN A   2       1.155   5.658  -1.431  1.00  1.17           N
ATOM     30  OD1 ASN A   2       0.534   3.572  -0.936  1.00  1.17           O
ATOM      0  H   ASN A   2       1.935   1.775  -0.552  1.00  1.17           H   new
ATOM      0  HA  ASN A   2       4.300   2.834  -0.965  1.00  1.17           H   new
ATOM      0  HB2 ASN A   2       3.242   4.603  -2.057  1.00  1.17           H   new
ATOM      0  HB3 ASN A   2       2.588   3.263  -2.514  1.00  1.17           H   new
ATOM      0 HD21 ASN A   2       0.394   5.982  -1.197  1.00  1.17           H   new
ATOM      0 HD22 ASN A   2       1.773   6.180  -1.723  1.00  1.17           H   new
ATOM     37  N   CYS A   3       2.853   3.893   1.560  1.00  1.17           N
ATOM     38  CA  CYS A   3       2.846   4.791   2.703  1.00  1.17           C
ATOM     39  C   CYS A   3       3.755   4.324   3.826  1.00  1.17           C
ATOM     40  O   CYS A   3       3.756   4.916   4.916  1.00  1.17           O
ATOM     41  CB  CYS A   3       1.427   4.942   3.200  1.00  1.17           C
ATOM     42  SG  CYS A   3       0.344   5.692   1.984  1.00  1.17           S
ATOM      0  H   CYS A   3       2.324   3.220   1.640  1.00  1.17           H   new
ATOM      0  HA  CYS A   3       3.194   5.648   2.410  1.00  1.17           H   new
ATOM      0  HB2 CYS A   3       1.079   4.070   3.443  1.00  1.17           H   new
ATOM      0  HB3 CYS A   3       1.426   5.483   4.005  1.00  1.17           H   new
ATOM     47  N   LEU A   4       4.574   3.313   3.591  1.00  1.18           N
ATOM     48  CA  LEU A   4       5.455   2.766   4.623  1.00  1.18           C
ATOM     49  C   LEU A   4       6.460   3.776   5.154  1.00  1.18           C
ATOM     50  O   LEU A   4       6.847   3.732   6.320  1.00  1.18           O
ATOM     51  CB  LEU A   4       6.223   1.632   4.018  1.00  1.18           C
ATOM     52  CG  LEU A   4       5.404   0.504   3.645  1.00  1.18           C
ATOM     53  CD1 LEU A   4       6.220  -0.376   2.846  1.00  1.18           C
ATOM     54  CD2 LEU A   4       4.897  -0.184   4.817  1.00  1.18           C
ATOM      0  H   LEU A   4       4.639   2.920   2.829  1.00  1.18           H   new
ATOM      0  HA  LEU A   4       4.896   2.491   5.367  1.00  1.18           H   new
ATOM      0  HB2 LEU A   4       6.692   1.954   3.232  1.00  1.18           H   new
ATOM      0  HB3 LEU A   4       6.897   1.336   4.650  1.00  1.18           H   new
ATOM      0  HG  LEU A   4       4.631   0.803   3.140  1.00  1.18           H   new
ATOM      0 HD11 LEU A   4       5.697  -1.148   2.578  1.00  1.18           H   new
ATOM      0 HD12 LEU A   4       6.528   0.096   2.056  1.00  1.18           H   new
ATOM      0 HD13 LEU A   4       6.985  -0.669   3.366  1.00  1.18           H   new
ATOM      0 HD21 LEU A   4       4.351  -0.936   4.540  1.00  1.18           H   new
ATOM      0 HD22 LEU A   4       5.640  -0.504   5.351  1.00  1.18           H   new
ATOM      0 HD23 LEU A   4       4.360   0.428   5.345  1.00  1.18           H   new
ATOM     66  N   GLY A   5       6.913   4.661   4.276  1.00  1.20           N
ATOM     67  CA  GLY A   5       7.898   5.675   4.615  1.00  1.20           C
ATOM     68  C   GLY A   5       7.267   7.004   5.038  1.00  1.20           C
ATOM     69  O   GLY A   5       7.970   8.008   5.161  1.00  1.20           O
ATOM      0  H   GLY A   5       6.653   4.689   3.457  1.00  1.20           H   new
ATOM      0  HA2 GLY A   5       8.459   5.346   5.334  1.00  1.20           H   new
ATOM      0  HA3 GLY A   5       8.476   5.826   3.851  1.00  1.20           H   new
ATOM     73  N   MET A   6       5.943   7.038   5.218  1.00  1.22           N
ATOM     74  CA  MET A   6       5.277   8.295   5.535  1.00  1.22           C
ATOM     75  C   MET A   6       4.859   8.471   6.981  1.00  1.22           C
ATOM     76  O   MET A   6       4.331   7.560   7.615  1.00  1.22           O
ATOM     77  CB  MET A   6       4.020   8.418   4.699  1.00  1.22           C
ATOM     78  CG  MET A   6       4.230   8.571   3.230  1.00  1.22           C
ATOM     79  SD  MET A   6       2.670   8.589   2.365  1.00  1.22           S
ATOM     80  CE  MET A   6       1.906  10.009   3.085  1.00  1.22           C
ATOM      0  H   MET A   6       5.424   6.355   5.161  1.00  1.22           H   new
ATOM      0  HA  MET A   6       5.941   8.976   5.346  1.00  1.22           H   new
ATOM      0  HB2 MET A   6       3.473   7.631   4.850  1.00  1.22           H   new
ATOM      0  HB3 MET A   6       3.513   9.181   5.018  1.00  1.22           H   new
ATOM      0  HG2 MET A   6       4.713   9.393   3.052  1.00  1.22           H   new
ATOM      0  HG3 MET A   6       4.779   7.843   2.900  1.00  1.22           H   new
ATOM      0  HE1 MET A   6       1.028  10.137   2.694  1.00  1.22           H   new
ATOM      0  HE2 MET A   6       1.817   9.879   4.042  1.00  1.22           H   new
ATOM      0  HE3 MET A   6       2.453  10.792   2.915  1.00  1.22           H   new
ATOM     90  N   SER A   7       5.018   9.694   7.466  1.00  1.22           N
ATOM     91  CA  SER A   7       4.496  10.097   8.760  1.00  1.22           C
ATOM     92  C   SER A   7       3.035  10.443   8.528  1.00  1.22           C
ATOM     93  O   SER A   7       2.610  10.503   7.378  1.00  1.22           O
ATOM     94  CB  SER A   7       5.276  11.272   9.314  1.00  1.22           C
ATOM     95  OG  SER A   7       5.085  12.417   8.532  1.00  1.22           O
ATOM      0  H   SER A   7       5.436  10.319   7.048  1.00  1.22           H   new
ATOM      0  HA  SER A   7       4.581   9.391   9.420  1.00  1.22           H   new
ATOM      0  HB2 SER A   7       4.996  11.449  10.226  1.00  1.22           H   new
ATOM      0  HB3 SER A   7       6.220  11.052   9.345  1.00  1.22           H   new
ATOM      0  HG  SER A   7       5.524  13.055   8.857  1.00  1.22           H   new
ATOM    101  N   ASN A   8       2.267  10.663   9.589  1.00  1.20           N
ATOM    102  CA  ASN A   8       0.845  11.004   9.453  1.00  1.20           C
ATOM    103  C   ASN A   8       0.053   9.965   8.650  1.00  1.20           C
ATOM    104  O   ASN A   8      -0.810  10.321   7.832  1.00  1.20           O
ATOM    105  CB  ASN A   8       0.662  12.377   8.827  1.00  1.20           C
ATOM    106  CG  ASN A   8       1.223  13.486   9.679  1.00  1.20           C
ATOM    107  ND2 ASN A   8       1.827  14.458   9.041  1.00  1.20           N
ATOM    108  OD1 ASN A   8       1.110  13.463  10.911  1.00  1.20           O
ATOM      0  H   ASN A   8       2.546  10.621  10.401  1.00  1.20           H   new
ATOM      0  HA  ASN A   8       0.490  11.011  10.356  1.00  1.20           H   new
ATOM      0  HB2 ASN A   8       1.094  12.392   7.958  1.00  1.20           H   new
ATOM      0  HB3 ASN A   8      -0.283  12.536   8.677  1.00  1.20           H   new
ATOM      0 HD21 ASN A   8       2.165  15.116   9.480  1.00  1.20           H   new
ATOM      0 HD22 ASN A   8       1.885  14.438   8.183  1.00  1.20           H   new
ATOM    115  N   ARG A   9       0.358   8.691   8.898  1.00  1.17           N
ATOM    116  CA  ARG A   9      -0.385   7.610   8.285  1.00  1.17           C
ATOM    117  C   ARG A   9      -1.463   7.147   9.258  1.00  1.17           C
ATOM    118  O   ARG A   9      -1.171   6.824  10.417  1.00  1.17           O
ATOM    119  CB  ARG A   9       0.505   6.443   7.921  1.00  1.17           C
ATOM    120  CG  ARG A   9      -0.227   5.324   7.226  1.00  1.17           C
ATOM    121  CD  ARG A   9       0.678   4.265   6.874  1.00  1.17           C
ATOM    122  NE  ARG A   9       0.018   3.183   6.191  1.00  1.17           N
ATOM    123  CZ  ARG A   9       0.600   2.034   5.870  1.00  1.17           C
ATOM    124  NH1 ARG A   9       1.827   1.819   6.147  1.00  1.17           N1+
ATOM    125  NH2 ARG A   9      -0.081   1.105   5.267  1.00  1.17           N
ATOM      0  H   ARG A   9       0.993   8.439   9.420  1.00  1.17           H   new
ATOM      0  HA  ARG A   9      -0.780   7.939   7.463  1.00  1.17           H   new
ATOM      0  HB2 ARG A   9       1.221   6.758   7.347  1.00  1.17           H   new
ATOM      0  HB3 ARG A   9       0.919   6.097   8.727  1.00  1.17           H   new
ATOM      0  HG2 ARG A   9      -0.925   4.980   7.805  1.00  1.17           H   new
ATOM      0  HG3 ARG A   9      -0.662   5.663   6.428  1.00  1.17           H   new
ATOM      0  HD2 ARG A   9       1.382   4.619   6.309  1.00  1.17           H   new
ATOM      0  HD3 ARG A   9       1.103   3.926   7.677  1.00  1.17           H   new
ATOM      0  HE  ARG A   9      -0.808   3.288   5.977  1.00  1.17           H   new
ATOM      0 HH11 ARG A   9       2.290   2.423   6.548  1.00  1.17           H   new
ATOM      0 HH12 ARG A   9       2.191   1.070   5.933  1.00  1.17           H   new
ATOM      0 HH21 ARG A   9      -0.909   1.235   5.076  1.00  1.17           H   new
ATOM      0 HH22 ARG A   9       0.297   0.361   5.059  1.00  1.17           H   new
ATOM    139  N   ASP A  10      -2.701   7.137   8.790  1.00  1.16           N
ATOM    140  CA  ASP A  10      -3.839   6.730   9.595  1.00  1.16           C
ATOM    141  C   ASP A  10      -4.328   5.363   9.159  1.00  1.16           C
ATOM    142  O   ASP A  10      -4.212   5.009   7.984  1.00  1.16           O
ATOM    143  CB  ASP A  10      -4.971   7.747   9.475  1.00  1.16           C
ATOM    144  CG  ASP A  10      -4.590   9.134  10.021  1.00  1.16           C
ATOM    145  OD1 ASP A  10      -3.960   9.191  11.070  1.00  1.16           O
ATOM    146  OD2 ASP A  10      -4.937  10.126   9.414  1.00  1.16           O1-
ATOM      0  H   ASP A  10      -2.906   7.369   7.988  1.00  1.16           H   new
ATOM      0  HA  ASP A  10      -3.557   6.685  10.522  1.00  1.16           H   new
ATOM      0  HB2 ASP A  10      -5.227   7.830   8.543  1.00  1.16           H   new
ATOM      0  HB3 ASP A  10      -5.747   7.418   9.954  1.00  1.16           H   new
ATOM    151  N   PHE A  11      -4.906   4.621  10.090  1.00  1.22           N
ATOM    152  CA  PHE A  11      -5.446   3.311   9.775  1.00  1.22           C
ATOM    153  C   PHE A  11      -6.937   3.266  10.037  1.00  1.22           C
ATOM    154  O   PHE A  11      -7.427   3.826  11.020  1.00  1.22           O
ATOM    155  CB  PHE A  11      -4.703   2.259  10.587  1.00  1.22           C
ATOM    156  CG  PHE A  11      -3.261   2.140  10.187  1.00  1.22           C
ATOM    157  CD1 PHE A  11      -2.308   2.996  10.724  1.00  1.22           C
ATOM    158  CD2 PHE A  11      -2.849   1.184   9.281  1.00  1.22           C
ATOM    159  CE1 PHE A  11      -0.992   2.901  10.357  1.00  1.22           C
ATOM    160  CE2 PHE A  11      -1.535   1.092   8.918  1.00  1.22           C
ATOM    161  CZ  PHE A  11      -0.608   1.939   9.447  1.00  1.22           C
ATOM      0  H   PHE A  11      -4.996   4.858  10.912  1.00  1.22           H   new
ATOM      0  HA  PHE A  11      -5.319   3.125   8.831  1.00  1.22           H   new
ATOM      0  HB2 PHE A  11      -4.757   2.484  11.529  1.00  1.22           H   new
ATOM      0  HB3 PHE A  11      -5.139   1.400  10.475  1.00  1.22           H   new
ATOM      0  HD1 PHE A  11      -2.567   3.642  11.341  1.00  1.22           H   new
ATOM      0  HD2 PHE A  11      -3.471   0.598   8.915  1.00  1.22           H   new
ATOM      0  HE1 PHE A  11      -0.362   3.481  10.719  1.00  1.22           H   new
ATOM      0  HE2 PHE A  11      -1.271   0.445   8.304  1.00  1.22           H   new
ATOM      0  HZ  PHE A  11       0.284   1.868   9.194  1.00  1.22           H   new
ATOM    171  N   LEU A  12      -7.644   2.584   9.154  1.00  1.36           N
ATOM    172  CA  LEU A  12      -9.087   2.482   9.205  1.00  1.36           C
ATOM    173  C   LEU A  12      -9.614   1.108   8.827  1.00  1.36           C
ATOM    174  O   LEU A  12      -9.239   0.568   7.790  1.00  1.36           O
ATOM    175  CB  LEU A  12      -9.628   3.540   8.244  1.00  1.36           C
ATOM    176  CG  LEU A  12     -11.068   3.630   8.049  1.00  1.36           C
ATOM    177  CD1 LEU A  12     -11.696   3.991   9.345  1.00  1.36           C
ATOM    178  CD2 LEU A  12     -11.325   4.730   6.995  1.00  1.36           C
ATOM      0  H   LEU A  12      -7.291   2.159   8.495  1.00  1.36           H   new
ATOM      0  HA  LEU A  12      -9.383   2.624  10.118  1.00  1.36           H   new
ATOM      0  HB2 LEU A  12      -9.317   4.405   8.553  1.00  1.36           H   new
ATOM      0  HB3 LEU A  12      -9.222   3.386   7.377  1.00  1.36           H   new
ATOM      0  HG  LEU A  12     -11.444   2.790   7.744  1.00  1.36           H   new
ATOM      0 HD11 LEU A  12     -12.657   4.055   9.232  1.00  1.36           H   new
ATOM      0 HD12 LEU A  12     -11.493   3.309  10.004  1.00  1.36           H   new
ATOM      0 HD13 LEU A  12     -11.349   4.845   9.646  1.00  1.36           H   new
ATOM      0 HD21 LEU A  12     -12.279   4.815   6.842  1.00  1.36           H   new
ATOM      0 HD22 LEU A  12     -10.973   5.575   7.316  1.00  1.36           H   new
ATOM      0 HD23 LEU A  12     -10.885   4.492   6.164  1.00  1.36           H   new
ATOM    190  N   GLU A  13     -10.457   0.531   9.667  1.00  1.58           N
ATOM    191  CA  GLU A  13     -11.052  -0.741   9.303  1.00  1.58           C
ATOM    192  C   GLU A  13     -12.475  -0.494   8.805  1.00  1.58           C
ATOM    193  O   GLU A  13     -13.202   0.323   9.379  1.00  1.58           O
ATOM    194  CB  GLU A  13     -11.045  -1.705  10.494  1.00  1.58           C
ATOM    195  CG  GLU A  13      -9.645  -2.132  10.963  1.00  1.58           C
ATOM    196  CD  GLU A  13      -9.675  -3.069  12.160  1.00  1.58           C
ATOM    197  OE1 GLU A  13     -10.741  -3.318  12.671  1.00  1.58           O
ATOM    198  OE2 GLU A  13      -8.630  -3.531  12.559  1.00  1.58           O1-
ATOM      0  H   GLU A  13     -10.693   0.848  10.431  1.00  1.58           H   new
ATOM      0  HA  GLU A  13     -10.532  -1.153   8.596  1.00  1.58           H   new
ATOM      0  HB2 GLU A  13     -11.508  -1.287  11.236  1.00  1.58           H   new
ATOM      0  HB3 GLU A  13     -11.549  -2.499  10.256  1.00  1.58           H   new
ATOM      0  HG2 GLU A  13      -9.184  -2.568  10.230  1.00  1.58           H   new
ATOM      0  HG3 GLU A  13      -9.131  -1.341  11.191  1.00  1.58           H   new
ATOM    205  N   GLY A  14     -12.879  -1.215   7.766  1.00  1.84           N
ATOM    206  CA  GLY A  14     -14.244  -1.125   7.267  1.00  1.84           C
ATOM    207  C   GLY A  14     -15.061  -2.244   7.883  1.00  1.84           C
ATOM    208  O   GLY A  14     -14.536  -3.018   8.689  1.00  1.84           O
ATOM      0  H   GLY A  14     -12.376  -1.764   7.335  1.00  1.84           H   new
ATOM      0  HA2 GLY A  14     -14.629  -0.264   7.493  1.00  1.84           H   new
ATOM      0  HA3 GLY A  14     -14.254  -1.195   6.300  1.00  1.84           H   new
ATOM    212  N   VAL A  15     -16.328  -2.354   7.491  1.00  2.04           N
ATOM    213  CA  VAL A  15     -17.176  -3.402   8.041  1.00  2.04           C
ATOM    214  C   VAL A  15     -17.916  -4.166   6.939  1.00  2.04           C
ATOM    215  O   VAL A  15     -18.280  -3.611   5.888  1.00  2.04           O
ATOM    216  CB  VAL A  15     -18.198  -2.801   9.040  1.00  2.04           C
ATOM    217  CG1 VAL A  15     -17.489  -2.125  10.223  1.00  2.04           C
ATOM    218  CG2 VAL A  15     -19.066  -1.815   8.331  1.00  2.04           C
ATOM      0  H   VAL A  15     -16.709  -1.840   6.917  1.00  2.04           H   new
ATOM      0  HA  VAL A  15     -16.600  -4.028   8.507  1.00  2.04           H   new
ATOM      0  HB  VAL A  15     -18.743  -3.522   9.393  1.00  2.04           H   new
ATOM      0 HG11 VAL A  15     -18.151  -1.759  10.831  1.00  2.04           H   new
ATOM      0 HG12 VAL A  15     -16.947  -2.778  10.692  1.00  2.04           H   new
ATOM      0 HG13 VAL A  15     -16.921  -1.410   9.895  1.00  2.04           H   new
ATOM      0 HG21 VAL A  15     -19.706  -1.439   8.956  1.00  2.04           H   new
ATOM      0 HG22 VAL A  15     -18.516  -1.105   7.964  1.00  2.04           H   new
ATOM      0 HG23 VAL A  15     -19.541  -2.260   7.612  1.00  2.04           H   new
ATOM    228  N   SER A  16     -18.221  -5.430   7.229  1.00  2.09           N
ATOM    229  CA  SER A  16     -18.947  -6.295   6.299  1.00  2.09           C
ATOM    230  C   SER A  16     -20.369  -5.826   6.022  1.00  2.09           C
ATOM    231  O   SER A  16     -20.960  -6.177   5.003  1.00  2.09           O
ATOM    232  CB  SER A  16     -18.986  -7.705   6.849  1.00  2.09           C
ATOM    233  OG  SER A  16     -19.764  -7.763   8.012  1.00  2.09           O
ATOM      0  H   SER A  16     -18.013  -5.811   7.971  1.00  2.09           H   new
ATOM      0  HA  SER A  16     -18.469  -6.262   5.456  1.00  2.09           H   new
ATOM      0  HB2 SER A  16     -19.349  -8.307   6.181  1.00  2.09           H   new
ATOM      0  HB3 SER A  16     -18.085  -8.006   7.042  1.00  2.09           H   new
ATOM      0  HG  SER A  16     -19.776  -8.551   8.302  1.00  2.09           H   new
ATOM    239  N   GLY A  17     -20.913  -5.011   6.917  1.00  1.96           N
ATOM    240  CA  GLY A  17     -22.261  -4.497   6.752  1.00  1.96           C
ATOM    241  C   GLY A  17     -22.308  -3.242   5.879  1.00  1.96           C
ATOM    242  O   GLY A  17     -23.388  -2.713   5.616  1.00  1.96           O
ATOM      0  H   GLY A  17     -20.514  -4.743   7.630  1.00  1.96           H   new
ATOM      0  HA2 GLY A  17     -22.819  -5.184   6.356  1.00  1.96           H   new
ATOM      0  HA3 GLY A  17     -22.636  -4.295   7.624  1.00  1.96           H   new
ATOM    246  N   ALA A  18     -21.142  -2.744   5.451  1.00  1.70           N
ATOM    247  CA  ALA A  18     -21.111  -1.535   4.644  1.00  1.70           C
ATOM    248  C   ALA A  18     -20.578  -1.752   3.245  1.00  1.70           C
ATOM    249  O   ALA A  18     -21.108  -1.171   2.307  1.00  1.70           O
ATOM    250  CB  ALA A  18     -20.252  -0.468   5.297  1.00  1.70           C
ATOM      0  H   ALA A  18     -20.372  -3.090   5.617  1.00  1.70           H   new
ATOM      0  HA  ALA A  18     -22.037  -1.254   4.581  1.00  1.70           H   new
ATOM      0  HB1 ALA A  18     -20.246   0.327   4.742  1.00  1.70           H   new
ATOM      0  HB2 ALA A  18     -20.614  -0.250   6.170  1.00  1.70           H   new
ATOM      0  HB3 ALA A  18     -19.346  -0.798   5.397  1.00  1.70           H   new
ATOM    256  N   THR A  19     -19.490  -2.529   3.088  1.00  1.42           N
ATOM    257  CA  THR A  19     -18.756  -2.654   1.793  1.00  1.42           C
ATOM    258  C   THR A  19     -17.978  -1.363   1.446  1.00  1.42           C
ATOM    259  O   THR A  19     -16.815  -1.409   1.031  1.00  1.42           O
ATOM    260  CB  THR A  19     -19.647  -3.029   0.581  1.00  1.42           C
ATOM    261  CG2 THR A  19     -18.783  -3.094  -0.664  1.00  1.42           C
ATOM    262  OG1 THR A  19     -20.267  -4.307   0.798  1.00  1.42           O
ATOM      0  H   THR A  19     -19.152  -3.000   3.724  1.00  1.42           H   new
ATOM      0  HA  THR A  19     -18.143  -3.390   1.945  1.00  1.42           H   new
ATOM      0  HB  THR A  19     -20.339  -2.358   0.472  1.00  1.42           H   new
ATOM      0  HG1 THR A  19     -20.748  -4.501   0.137  1.00  1.42           H   new
ATOM      0 HG21 THR A  19     -19.333  -3.328  -1.428  1.00  1.42           H   new
ATOM      0 HG22 THR A  19     -18.370  -2.230  -0.817  1.00  1.42           H   new
ATOM      0 HG23 THR A  19     -18.093  -3.765  -0.545  1.00  1.42           H   new
ATOM    270  N   TRP A  20     -18.642  -0.222   1.579  1.00  1.19           N
ATOM    271  CA  TRP A  20     -18.019   1.066   1.394  1.00  1.19           C
ATOM    272  C   TRP A  20     -17.375   1.541   2.694  1.00  1.19           C
ATOM    273  O   TRP A  20     -17.825   1.188   3.787  1.00  1.19           O
ATOM    274  CB  TRP A  20     -19.049   2.115   0.963  1.00  1.19           C
ATOM    275  CG  TRP A  20     -20.211   2.280   1.930  1.00  1.19           C
ATOM    276  CD1 TRP A  20     -21.433   1.690   1.848  1.00  1.19           C
ATOM    277  CD2 TRP A  20     -20.234   3.068   3.143  1.00  1.19           C
ATOM    278  CE2 TRP A  20     -21.492   2.893   3.726  1.00  1.19           C
ATOM    279  CE3 TRP A  20     -19.310   3.883   3.770  1.00  1.19           C
ATOM    280  NE1 TRP A  20     -22.213   2.056   2.924  1.00  1.19           N
ATOM    281  CZ2 TRP A  20     -21.836   3.504   4.921  1.00  1.19           C
ATOM    282  CZ3 TRP A  20     -19.643   4.488   4.957  1.00  1.19           C
ATOM    283  CH2 TRP A  20     -20.871   4.308   5.529  1.00  1.19           C
ATOM      0  H   TRP A  20     -19.477  -0.180   1.782  1.00  1.19           H   new
ATOM      0  HA  TRP A  20     -17.345   0.964   0.704  1.00  1.19           H   new
ATOM      0  HB2 TRP A  20     -18.602   2.970   0.861  1.00  1.19           H   new
ATOM      0  HB3 TRP A  20     -19.398   1.872   0.091  1.00  1.19           H   new
ATOM      0  HD1 TRP A  20     -21.704   1.121   1.164  1.00  1.19           H   new
ATOM      0  HE1 TRP A  20     -23.021   1.799   3.067  1.00  1.19           H   new
ATOM      0  HE3 TRP A  20     -18.472   4.020   3.392  1.00  1.19           H   new
ATOM      0  HZ2 TRP A  20     -22.676   3.383   5.302  1.00  1.19           H   new
ATOM      0  HZ3 TRP A  20     -19.019   5.032   5.381  1.00  1.19           H   new
ATOM      0  HH2 TRP A  20     -21.067   4.728   6.336  1.00  1.19           H   new
ATOM    294  N   VAL A  21     -16.365   2.391   2.566  1.00  1.03           N
ATOM    295  CA  VAL A  21     -15.723   3.028   3.712  1.00  1.03           C
ATOM    296  C   VAL A  21     -15.541   4.522   3.456  1.00  1.03           C
ATOM    297  O   VAL A  21     -15.185   4.917   2.345  1.00  1.03           O
ATOM    298  CB  VAL A  21     -14.345   2.389   3.929  1.00  1.03           C
ATOM    299  CG1 VAL A  21     -13.528   2.615   2.694  1.00  1.03           C
ATOM    300  CG2 VAL A  21     -13.645   2.994   5.127  1.00  1.03           C
ATOM      0  H   VAL A  21     -16.029   2.617   1.807  1.00  1.03           H   new
ATOM      0  HA  VAL A  21     -16.281   2.906   4.496  1.00  1.03           H   new
ATOM      0  HB  VAL A  21     -14.453   1.440   4.100  1.00  1.03           H   new
ATOM      0 HG11 VAL A  21     -12.650   2.218   2.809  1.00  1.03           H   new
ATOM      0 HG12 VAL A  21     -13.970   2.206   1.934  1.00  1.03           H   new
ATOM      0 HG13 VAL A  21     -13.434   3.568   2.538  1.00  1.03           H   new
ATOM      0 HG21 VAL A  21     -12.778   2.574   5.242  1.00  1.03           H   new
ATOM      0 HG22 VAL A  21     -13.526   3.946   4.986  1.00  1.03           H   new
ATOM      0 HG23 VAL A  21     -14.182   2.850   5.922  1.00  1.03           H   new
ATOM    310  N   ASP A  22     -15.756   5.364   4.468  1.00  0.94           N
ATOM    311  CA  ASP A  22     -15.515   6.796   4.255  1.00  0.94           C
ATOM    312  C   ASP A  22     -14.107   7.237   4.690  1.00  0.94           C
ATOM    313  O   ASP A  22     -13.680   7.071   5.834  1.00  0.94           O
ATOM    314  CB  ASP A  22     -16.586   7.647   4.912  1.00  0.94           C
ATOM    315  CG  ASP A  22     -18.012   7.559   4.182  1.00  0.94           C
ATOM    316  OD1 ASP A  22     -18.036   7.073   3.079  1.00  0.94           O
ATOM    317  OD2 ASP A  22     -19.047   7.963   4.730  1.00  0.94           O1-
ATOM      0  H   ASP A  22     -16.029   5.142   5.253  1.00  0.94           H   new
ATOM      0  HA  ASP A  22     -15.566   6.939   3.297  1.00  0.94           H   new
ATOM      0  HB2 ASP A  22     -16.686   7.371   5.836  1.00  0.94           H   new
ATOM      0  HB3 ASP A  22     -16.293   8.572   4.923  1.00  0.94           H   new
ATOM    322  N   VAL A  23     -13.384   7.791   3.734  1.00  0.90           N
ATOM    323  CA  VAL A  23     -12.008   8.222   3.878  1.00  0.90           C
ATOM    324  C   VAL A  23     -11.897   9.747   3.850  1.00  0.90           C
ATOM    325  O   VAL A  23     -12.389  10.416   2.941  1.00  0.90           O
ATOM    326  CB  VAL A  23     -11.200   7.586   2.730  1.00  0.90           C
ATOM    327  CG1 VAL A  23      -9.770   8.006   2.747  1.00  0.90           C
ATOM    328  CG2 VAL A  23     -11.303   6.061   2.840  1.00  0.90           C
ATOM      0  H   VAL A  23     -13.697   7.933   2.946  1.00  0.90           H   new
ATOM      0  HA  VAL A  23     -11.657   7.936   4.736  1.00  0.90           H   new
ATOM      0  HB  VAL A  23     -11.574   7.892   1.889  1.00  0.90           H   new
ATOM      0 HG11 VAL A  23      -9.300   7.584   2.011  1.00  0.90           H   new
ATOM      0 HG12 VAL A  23      -9.715   8.970   2.656  1.00  0.90           H   new
ATOM      0 HG13 VAL A  23      -9.364   7.737   3.586  1.00  0.90           H   new
ATOM      0 HG21 VAL A  23     -10.798   5.650   2.122  1.00  0.90           H   new
ATOM      0 HG22 VAL A  23     -10.944   5.773   3.694  1.00  0.90           H   new
ATOM      0 HG23 VAL A  23     -12.233   5.794   2.775  1.00  0.90           H   new
ATOM    338  N   VAL A  24     -11.275  10.301   4.877  1.00  0.90           N
ATOM    339  CA  VAL A  24     -11.110  11.747   4.999  1.00  0.90           C
ATOM    340  C   VAL A  24      -9.632  12.093   4.783  1.00  0.90           C
ATOM    341  O   VAL A  24      -8.809  11.957   5.693  1.00  0.90           O
ATOM    342  CB  VAL A  24     -11.672  12.126   6.376  1.00  0.90           C
ATOM    343  CG1 VAL A  24     -11.554  13.511   6.642  1.00  0.90           C
ATOM    344  CG2 VAL A  24     -13.135  11.726   6.406  1.00  0.90           C
ATOM      0  H   VAL A  24     -10.934   9.852   5.527  1.00  0.90           H   new
ATOM      0  HA  VAL A  24     -11.591  12.261   4.331  1.00  0.90           H   new
ATOM      0  HB  VAL A  24     -11.162  11.663   7.059  1.00  0.90           H   new
ATOM      0 HG11 VAL A  24     -11.920  13.705   7.519  1.00  0.90           H   new
ATOM      0 HG12 VAL A  24     -10.619  13.767   6.619  1.00  0.90           H   new
ATOM      0 HG13 VAL A  24     -12.042  14.012   5.970  1.00  0.90           H   new
ATOM      0 HG21 VAL A  24     -13.516  11.955   7.268  1.00  0.90           H   new
ATOM      0 HG22 VAL A  24     -13.614  12.197   5.706  1.00  0.90           H   new
ATOM      0 HG23 VAL A  24     -13.212  10.770   6.263  1.00  0.90           H   new
ATOM    354  N   LEU A  25      -9.310  12.532   3.555  1.00  0.92           N
ATOM    355  CA  LEU A  25      -7.932  12.627   3.058  1.00  0.92           C
ATOM    356  C   LEU A  25      -7.376  14.064   2.891  1.00  0.92           C
ATOM    357  O   LEU A  25      -8.050  14.951   2.362  1.00  0.92           O
ATOM    358  CB  LEU A  25      -7.942  11.894   1.709  1.00  0.92           C
ATOM    359  CG  LEU A  25      -6.654  11.605   1.029  1.00  0.92           C
ATOM    360  CD1 LEU A  25      -5.877  10.541   1.812  1.00  0.92           C
ATOM    361  CD2 LEU A  25      -6.982  11.136  -0.383  1.00  0.92           C
ATOM      0  H   LEU A  25      -9.898  12.786   2.981  1.00  0.92           H   new
ATOM      0  HA  LEU A  25      -7.336  12.236   3.716  1.00  0.92           H   new
ATOM      0  HB2 LEU A  25      -8.398  11.048   1.840  1.00  0.92           H   new
ATOM      0  HB3 LEU A  25      -8.484  12.417   1.097  1.00  0.92           H   new
ATOM      0  HG  LEU A  25      -6.091  12.394   0.988  1.00  0.92           H   new
ATOM      0 HD11 LEU A  25      -5.037  10.357   1.363  1.00  0.92           H   new
ATOM      0 HD12 LEU A  25      -5.699  10.865   2.709  1.00  0.92           H   new
ATOM      0 HD13 LEU A  25      -6.402   9.727   1.861  1.00  0.92           H   new
ATOM      0 HD21 LEU A  25      -6.160  10.938  -0.858  1.00  0.92           H   new
ATOM      0 HD22 LEU A  25      -7.530  10.337  -0.340  1.00  0.92           H   new
ATOM      0 HD23 LEU A  25      -7.465  11.834  -0.852  1.00  0.92           H   new
ATOM    373  N   GLU A  26      -6.137  14.302   3.350  1.00  0.95           N
ATOM    374  CA  GLU A  26      -5.456  15.618   3.276  1.00  0.95           C
ATOM    375  C   GLU A  26      -4.170  15.478   2.453  1.00  0.95           C
ATOM    376  O   GLU A  26      -3.601  14.384   2.443  1.00  0.95           O
ATOM    377  CB  GLU A  26      -5.170  16.147   4.693  1.00  0.95           C
ATOM    378  CG  GLU A  26      -4.519  17.539   4.751  1.00  0.95           C
ATOM    379  CD  GLU A  26      -4.329  18.048   6.161  1.00  0.95           C
ATOM    380  OE1 GLU A  26      -4.724  17.365   7.078  1.00  0.95           O
ATOM    381  OE2 GLU A  26      -3.791  19.124   6.321  1.00  0.95           O1-
ATOM      0  H   GLU A  26      -5.656  13.693   3.721  1.00  0.95           H   new
ATOM      0  HA  GLU A  26      -6.031  16.263   2.835  1.00  0.95           H   new
ATOM      0  HB2 GLU A  26      -6.004  16.175   5.187  1.00  0.95           H   new
ATOM      0  HB3 GLU A  26      -4.591  15.515   5.148  1.00  0.95           H   new
ATOM      0  HG2 GLU A  26      -3.658  17.506   4.306  1.00  0.95           H   new
ATOM      0  HG3 GLU A  26      -5.069  18.168   4.258  1.00  0.95           H   new
ATOM    388  N   GLY A  27      -3.741  16.516   1.711  1.00  0.96           N
ATOM    389  CA  GLY A  27      -2.535  16.398   0.886  1.00  0.96           C
ATOM    390  C   GLY A  27      -1.360  15.841   1.674  1.00  0.96           C
ATOM    391  O   GLY A  27      -1.069  16.292   2.781  1.00  0.96           O
ATOM      0  H   GLY A  27      -4.130  17.282   1.675  1.00  0.96           H   new
ATOM      0  HA2 GLY A  27      -2.718  15.821   0.128  1.00  0.96           H   new
ATOM      0  HA3 GLY A  27      -2.301  17.269   0.530  1.00  0.96           H   new
ATOM    395  N   ASP A  28      -0.712  14.818   1.095  1.00  0.97           N
ATOM    396  CA  ASP A  28       0.424  14.105   1.694  1.00  0.97           C
ATOM    397  C   ASP A  28       0.117  13.302   2.959  1.00  0.97           C
ATOM    398  O   ASP A  28       1.042  12.807   3.600  1.00  0.97           O
ATOM    399  CB  ASP A  28       1.638  15.010   1.933  1.00  0.97           C
ATOM    400  CG  ASP A  28       2.409  15.369   0.626  1.00  0.97           C
ATOM    401  OD1 ASP A  28       2.637  14.479  -0.205  1.00  0.97           O
ATOM    402  OD2 ASP A  28       2.760  16.509   0.469  1.00  0.97           O1-
ATOM      0  H   ASP A  28      -0.930  14.513   0.321  1.00  0.97           H   new
ATOM      0  HA  ASP A  28       0.640  13.451   1.011  1.00  0.97           H   new
ATOM      0  HB2 ASP A  28       1.343  15.829   2.362  1.00  0.97           H   new
ATOM      0  HB3 ASP A  28       2.245  14.570   2.548  1.00  0.97           H   new
ATOM    407  N   SER A  29      -1.154  13.152   3.319  1.00  0.95           N
ATOM    408  CA  SER A  29      -1.534  12.250   4.397  1.00  0.95           C
ATOM    409  C   SER A  29      -1.713  10.892   3.763  1.00  0.95           C
ATOM    410  O   SER A  29      -1.804  10.797   2.539  1.00  0.95           O
ATOM    411  CB  SER A  29      -2.852  12.644   5.035  1.00  0.95           C
ATOM    412  OG  SER A  29      -3.924  12.421   4.128  1.00  0.95           O
ATOM      0  H   SER A  29      -1.812  13.565   2.950  1.00  0.95           H   new
ATOM      0  HA  SER A  29      -0.854  12.269   5.089  1.00  0.95           H   new
ATOM      0  HB2 SER A  29      -2.993  12.130   5.845  1.00  0.95           H   new
ATOM      0  HB3 SER A  29      -2.827  13.579   5.293  1.00  0.95           H   new
ATOM      0  HG  SER A  29      -3.813  12.893   3.442  1.00  0.95           H   new
ATOM    418  N   CYS A  30      -1.830   9.853   4.566  1.00  0.94           N
ATOM    419  CA  CYS A  30      -2.150   8.557   3.977  1.00  0.94           C
ATOM    420  C   CYS A  30      -3.074   7.757   4.835  1.00  0.94           C
ATOM    421  O   CYS A  30      -2.894   7.695   6.049  1.00  0.94           O
ATOM    422  CB  CYS A  30      -0.927   7.725   3.712  1.00  0.94           C
ATOM    423  SG  CYS A  30      -1.331   6.131   3.027  1.00  0.94           S
ATOM      0  H   CYS A  30      -1.734   9.866   5.421  1.00  0.94           H   new
ATOM      0  HA  CYS A  30      -2.585   8.768   3.136  1.00  0.94           H   new
ATOM      0  HB2 CYS A  30      -0.342   8.199   3.100  1.00  0.94           H   new
ATOM      0  HB3 CYS A  30      -0.435   7.604   4.539  1.00  0.94           H   new
ATOM    428  N   ILE A  31      -4.082   7.174   4.202  1.00  0.94           N
ATOM    429  CA  ILE A  31      -5.046   6.362   4.910  1.00  0.94           C
ATOM    430  C   ILE A  31      -5.047   4.925   4.439  1.00  0.94           C
ATOM    431  O   ILE A  31      -5.194   4.645   3.247  1.00  0.94           O
ATOM    432  CB  ILE A  31      -6.437   6.965   4.764  1.00  0.94           C
ATOM    433  CG1 ILE A  31      -6.388   8.370   5.364  1.00  0.94           C
ATOM    434  CG2 ILE A  31      -7.479   6.053   5.497  1.00  0.94           C
ATOM    435  CD1 ILE A  31      -7.541   9.221   5.095  1.00  0.94           C
ATOM      0  H   ILE A  31      -4.223   7.239   3.356  1.00  0.94           H   new
ATOM      0  HA  ILE A  31      -4.788   6.354   5.845  1.00  0.94           H   new
ATOM      0  HB  ILE A  31      -6.709   7.022   3.835  1.00  0.94           H   new
ATOM      0 HG12 ILE A  31      -6.286   8.288   6.325  1.00  0.94           H   new
ATOM      0 HG13 ILE A  31      -5.594   8.817   5.031  1.00  0.94           H   new
ATOM      0 HG21 ILE A  31      -8.366   6.436   5.405  1.00  0.94           H   new
ATOM      0 HG22 ILE A  31      -7.467   5.167   5.103  1.00  0.94           H   new
ATOM      0 HG23 ILE A  31      -7.250   5.991   6.438  1.00  0.94           H   new
ATOM      0 HD11 ILE A  31      -7.411  10.085   5.517  1.00  0.94           H   new
ATOM      0 HD12 ILE A  31      -7.639   9.341   4.137  1.00  0.94           H   new
ATOM      0 HD13 ILE A  31      -8.341   8.804   5.451  1.00  0.94           H   new
ATOM    447  N   THR A  32      -4.885   4.020   5.388  1.00  0.99           N
ATOM    448  CA  THR A  32      -4.885   2.602   5.097  1.00  0.99           C
ATOM    449  C   THR A  32      -6.188   1.941   5.490  1.00  0.99           C
ATOM    450  O   THR A  32      -6.596   2.003   6.651  1.00  0.99           O
ATOM    451  CB  THR A  32      -3.706   1.934   5.789  1.00  0.99           C
ATOM    452  CG2 THR A  32      -3.746   0.478   5.605  1.00  0.99           C
ATOM    453  OG1 THR A  32      -2.509   2.471   5.250  1.00  0.99           O
ATOM      0  H   THR A  32      -4.772   4.211   6.219  1.00  0.99           H   new
ATOM      0  HA  THR A  32      -4.795   2.493   4.137  1.00  0.99           H   new
ATOM      0  HB  THR A  32      -3.748   2.107   6.743  1.00  0.99           H   new
ATOM      0  HG1 THR A  32      -2.459   2.281   4.433  1.00  0.99           H   new
ATOM      0 HG21 THR A  32      -2.987   0.074   6.053  1.00  0.99           H   new
ATOM      0 HG22 THR A  32      -4.568   0.127   5.982  1.00  0.99           H   new
ATOM      0 HG23 THR A  32      -3.710   0.270   4.658  1.00  0.99           H   new
ATOM    461  N   ILE A  33      -6.839   1.314   4.512  1.00  1.07           N
ATOM    462  CA  ILE A  33      -8.124   0.682   4.729  1.00  1.07           C
ATOM    463  C   ILE A  33      -8.022  -0.831   4.729  1.00  1.07           C
ATOM    464  O   ILE A  33      -7.501  -1.449   3.794  1.00  1.07           O
ATOM    465  CB  ILE A  33      -9.173   1.090   3.693  1.00  1.07           C
ATOM    466  CG1 ILE A  33      -9.381   2.615   3.720  1.00  1.07           C
ATOM    467  CG2 ILE A  33     -10.487   0.345   4.015  1.00  1.07           C
ATOM    468  CD1 ILE A  33      -8.447   3.344   2.770  1.00  1.07           C
ATOM      0  H   ILE A  33      -6.543   1.247   3.707  1.00  1.07           H   new
ATOM      0  HA  ILE A  33      -8.408   0.993   5.603  1.00  1.07           H   new
ATOM      0  HB  ILE A  33      -8.876   0.851   2.801  1.00  1.07           H   new
ATOM      0 HG12 ILE A  33     -10.300   2.818   3.485  1.00  1.07           H   new
ATOM      0 HG13 ILE A  33      -9.240   2.942   4.622  1.00  1.07           H   new
ATOM      0 HG21 ILE A  33     -11.166   0.591   3.367  1.00  1.07           H   new
ATOM      0 HG22 ILE A  33     -10.335  -0.612   3.975  1.00  1.07           H   new
ATOM      0 HG23 ILE A  33     -10.787   0.587   4.905  1.00  1.07           H   new
ATOM      0 HD11 ILE A  33      -8.614   4.298   2.821  1.00  1.07           H   new
ATOM      0 HD12 ILE A  33      -7.527   3.163   3.018  1.00  1.07           H   new
ATOM      0 HD13 ILE A  33      -8.603   3.037   1.863  1.00  1.07           H   new
ATOM    480  N   MET A  34      -8.511  -1.428   5.800  1.00  1.19           N
ATOM    481  CA  MET A  34      -8.463  -2.868   5.974  1.00  1.19           C
ATOM    482  C   MET A  34      -9.868  -3.428   6.178  1.00  1.19           C
ATOM    483  O   MET A  34     -10.746  -2.751   6.709  1.00  1.19           O
ATOM    484  CB  MET A  34      -7.569  -3.153   7.170  1.00  1.19           C
ATOM    485  CG  MET A  34      -6.136  -2.696   6.971  1.00  1.19           C
ATOM    486  SD  MET A  34      -5.262  -2.515   8.475  1.00  1.19           S
ATOM    487  CE  MET A  34      -6.094  -1.011   8.988  1.00  1.19           C
ATOM      0  H   MET A  34      -8.883  -1.008   6.452  1.00  1.19           H   new
ATOM      0  HA  MET A  34      -8.102  -3.300   5.184  1.00  1.19           H   new
ATOM      0  HB2 MET A  34      -7.936  -2.713   7.953  1.00  1.19           H   new
ATOM      0  HB3 MET A  34      -7.576  -4.106   7.351  1.00  1.19           H   new
ATOM      0  HG2 MET A  34      -5.673  -3.336   6.408  1.00  1.19           H   new
ATOM      0  HG3 MET A  34      -6.134  -1.849   6.498  1.00  1.19           H   new
ATOM      0  HE1 MET A  34      -5.742  -0.722   9.844  1.00  1.19           H   new
ATOM      0  HE2 MET A  34      -5.945  -0.317   8.327  1.00  1.19           H   new
ATOM      0  HE3 MET A  34      -7.046  -1.179   9.070  1.00  1.19           H   new
ATOM    497  N   ALA A  35     -10.097  -4.654   5.733  1.00  1.29           N
ATOM    498  CA  ALA A  35     -11.384  -5.303   5.971  1.00  1.29           C
ATOM    499  C   ALA A  35     -11.227  -6.807   5.826  1.00  1.29           C
ATOM    500  O   ALA A  35     -10.358  -7.286   5.096  1.00  1.29           O
ATOM    501  CB  ALA A  35     -12.453  -4.770   5.022  1.00  1.29           C
ATOM      0  H   ALA A  35      -9.528  -5.127   5.294  1.00  1.29           H   new
ATOM      0  HA  ALA A  35     -11.675  -5.101   6.874  1.00  1.29           H   new
ATOM      0  HB1 ALA A  35     -13.296  -5.216   5.200  1.00  1.29           H   new
ATOM      0  HB2 ALA A  35     -12.558  -3.815   5.156  1.00  1.29           H   new
ATOM      0  HB3 ALA A  35     -12.186  -4.940   4.105  1.00  1.29           H   new
ATOM    507  N   LYS A  36     -12.068  -7.563   6.512  1.00  1.34           N
ATOM    508  CA  LYS A  36     -11.995  -9.008   6.381  1.00  1.34           C
ATOM    509  C   LYS A  36     -12.150  -9.466   4.935  1.00  1.34           C
ATOM    510  O   LYS A  36     -13.082  -9.055   4.241  1.00  1.34           O
ATOM    511  CB  LYS A  36     -13.042  -9.679   7.269  1.00  1.34           C
ATOM    512  CG  LYS A  36     -12.994 -11.206   7.233  1.00  1.34           C
ATOM    513  CD  LYS A  36     -13.970 -11.857   8.207  1.00  1.34           C
ATOM    514  CE  LYS A  36     -13.838 -13.394   8.178  1.00  1.34           C
ATOM    515  NZ  LYS A  36     -14.422 -14.008   6.926  1.00  1.34           N1+
ATOM      0  H   LYS A  36     -12.675  -7.270   7.046  1.00  1.34           H   new
ATOM      0  HA  LYS A  36     -11.110  -9.278   6.674  1.00  1.34           H   new
ATOM      0  HB2 LYS A  36     -12.917  -9.381   8.184  1.00  1.34           H   new
ATOM      0  HB3 LYS A  36     -13.924  -9.385   6.993  1.00  1.34           H   new
ATOM      0  HG2 LYS A  36     -13.192 -11.510   6.333  1.00  1.34           H   new
ATOM      0  HG3 LYS A  36     -12.093 -11.501   7.440  1.00  1.34           H   new
ATOM      0  HD2 LYS A  36     -13.801 -11.531   9.105  1.00  1.34           H   new
ATOM      0  HD3 LYS A  36     -14.878 -11.603   7.979  1.00  1.34           H   new
ATOM      0  HE2 LYS A  36     -12.901 -13.635   8.245  1.00  1.34           H   new
ATOM      0  HE3 LYS A  36     -14.283 -13.768   8.955  1.00  1.34           H   new
ATOM      0  HZ1 LYS A  36     -14.221 -14.875   6.899  1.00  1.34           H   new
ATOM      0  HZ2 LYS A  36     -15.306 -13.909   6.931  1.00  1.34           H   new
ATOM      0  HZ3 LYS A  36     -14.082 -13.603   6.210  1.00  1.34           H   new
ATOM    529  N   ASP A  37     -11.206 -10.309   4.499  1.00  1.30           N
ATOM    530  CA  ASP A  37     -11.143 -10.912   3.161  1.00  1.30           C
ATOM    531  C   ASP A  37     -10.906  -9.923   2.011  1.00  1.30           C
ATOM    532  O   ASP A  37     -11.025 -10.294   0.840  1.00  1.30           O
ATOM    533  CB  ASP A  37     -12.402 -11.738   2.892  1.00  1.30           C
ATOM    534  CG  ASP A  37     -12.551 -12.899   3.898  1.00  1.30           C
ATOM    535  OD1 ASP A  37     -11.585 -13.561   4.177  1.00  1.30           O
ATOM    536  OD2 ASP A  37     -13.637 -13.074   4.423  1.00  1.30           O1-
ATOM      0  H   ASP A  37     -10.553 -10.556   5.001  1.00  1.30           H   new
ATOM      0  HA  ASP A  37     -10.357 -11.480   3.177  1.00  1.30           H   new
ATOM      0  HB2 ASP A  37     -13.182 -11.164   2.942  1.00  1.30           H   new
ATOM      0  HB3 ASP A  37     -12.369 -12.094   1.990  1.00  1.30           H   new
ATOM    541  N   LYS A  38     -10.552  -8.678   2.328  1.00  1.20           N
ATOM    542  CA  LYS A  38     -10.213  -7.700   1.304  1.00  1.20           C
ATOM    543  C   LYS A  38      -8.738  -7.358   1.467  1.00  1.20           C
ATOM    544  O   LYS A  38      -8.209  -7.520   2.559  1.00  1.20           O
ATOM    545  CB  LYS A  38     -11.074  -6.441   1.436  1.00  1.20           C
ATOM    546  CG  LYS A  38     -12.568  -6.659   1.346  1.00  1.20           C
ATOM    547  CD  LYS A  38     -12.943  -7.213  -0.015  1.00  1.20           C
ATOM    548  CE  LYS A  38     -14.453  -7.267  -0.227  1.00  1.20           C
ATOM    549  NZ  LYS A  38     -14.802  -8.043  -1.448  1.00  1.20           N1+
ATOM      0  H   LYS A  38     -10.503  -8.382   3.134  1.00  1.20           H   new
ATOM      0  HA  LYS A  38     -10.383  -8.069   0.423  1.00  1.20           H   new
ATOM      0  HB2 LYS A  38     -10.875  -6.020   2.287  1.00  1.20           H   new
ATOM      0  HB3 LYS A  38     -10.812  -5.815   0.743  1.00  1.20           H   new
ATOM      0  HG2 LYS A  38     -12.853  -7.273   2.041  1.00  1.20           H   new
ATOM      0  HG3 LYS A  38     -13.032  -5.821   1.499  1.00  1.20           H   new
ATOM      0  HD2 LYS A  38     -12.542  -6.664  -0.706  1.00  1.20           H   new
ATOM      0  HD3 LYS A  38     -12.574  -8.105  -0.111  1.00  1.20           H   new
ATOM      0  HE2 LYS A  38     -14.876  -7.671   0.547  1.00  1.20           H   new
ATOM      0  HE3 LYS A  38     -14.803  -6.366  -0.303  1.00  1.20           H   new
ATOM      0  HZ1 LYS A  38     -15.441  -7.617  -1.898  1.00  1.20           H   new
ATOM      0  HZ2 LYS A  38     -14.081  -8.126  -1.963  1.00  1.20           H   new
ATOM      0  HZ3 LYS A  38     -15.093  -8.851  -1.214  1.00  1.20           H   new
ATOM    563  N   PRO A  39      -8.030  -6.933   0.419  1.00  1.06           N
ATOM    564  CA  PRO A  39      -6.661  -6.480   0.470  1.00  1.06           C
ATOM    565  C   PRO A  39      -6.575  -5.169   1.192  1.00  1.06           C
ATOM    566  O   PRO A  39      -7.537  -4.399   1.214  1.00  1.06           O
ATOM    567  CB  PRO A  39      -6.277  -6.406  -0.994  1.00  1.06           C
ATOM    568  CG  PRO A  39      -7.541  -6.190  -1.709  1.00  1.06           C
ATOM    569  CD  PRO A  39      -8.598  -6.933  -0.902  1.00  1.06           C
ATOM      0  HA  PRO A  39      -6.057  -7.057   0.962  1.00  1.06           H   new
ATOM      0  HB2 PRO A  39      -5.653  -5.681  -1.157  1.00  1.06           H   new
ATOM      0  HB3 PRO A  39      -5.844  -7.224  -1.285  1.00  1.06           H   new
ATOM      0  HG2 PRO A  39      -7.750  -5.245  -1.771  1.00  1.06           H   new
ATOM      0  HG3 PRO A  39      -7.491  -6.530  -2.616  1.00  1.06           H   new
ATOM      0  HD2 PRO A  39      -9.456  -6.482  -0.927  1.00  1.06           H   new
ATOM      0  HD3 PRO A  39      -8.741  -7.833  -1.235  1.00  1.06           H   new
ATOM    577  N   THR A  40      -5.418  -4.901   1.765  1.00  0.92           N
ATOM    578  CA  THR A  40      -5.213  -3.631   2.424  1.00  0.92           C
ATOM    579  C   THR A  40      -4.935  -2.569   1.380  1.00  0.92           C
ATOM    580  O   THR A  40      -4.043  -2.732   0.530  1.00  0.92           O
ATOM    581  CB  THR A  40      -4.085  -3.720   3.454  1.00  0.92           C
ATOM    582  CG2 THR A  40      -3.855  -2.407   4.078  1.00  0.92           C
ATOM    583  OG1 THR A  40      -4.434  -4.703   4.457  1.00  0.92           O
ATOM      0  H   THR A  40      -4.745  -5.436   1.784  1.00  0.92           H   new
ATOM      0  HA  THR A  40      -6.016  -3.388   2.911  1.00  0.92           H   new
ATOM      0  HB  THR A  40      -3.265  -3.990   3.011  1.00  0.92           H   new
ATOM      0  HG1 THR A  40      -3.985  -4.564   5.153  1.00  0.92           H   new
ATOM      0 HG21 THR A  40      -3.138  -2.478   4.728  1.00  0.92           H   new
ATOM      0 HG22 THR A  40      -3.609  -1.763   3.396  1.00  0.92           H   new
ATOM      0 HG23 THR A  40      -4.666  -2.113   4.522  1.00  0.92           H   new
ATOM    591  N   ILE A  41      -5.721  -1.496   1.433  1.00  0.82           N
ATOM    592  CA  ILE A  41      -5.624  -0.423   0.458  1.00  0.82           C
ATOM    593  C   ILE A  41      -5.048   0.856   1.046  1.00  0.82           C
ATOM    594  O   ILE A  41      -5.532   1.341   2.065  1.00  0.82           O
ATOM    595  CB  ILE A  41      -7.020  -0.091  -0.110  1.00  0.82           C
ATOM    596  CG1 ILE A  41      -7.696  -1.325  -0.644  1.00  0.82           C
ATOM    597  CG2 ILE A  41      -6.892   0.921  -1.191  1.00  0.82           C
ATOM    598  CD1 ILE A  41      -6.936  -1.936  -1.673  1.00  0.82           C
ATOM      0  H   ILE A  41      -6.323  -1.373   2.035  1.00  0.82           H   new
ATOM      0  HA  ILE A  41      -5.027  -0.743  -0.236  1.00  0.82           H   new
ATOM      0  HB  ILE A  41      -7.565   0.266   0.609  1.00  0.82           H   new
ATOM      0 HG12 ILE A  41      -7.831  -1.958   0.078  1.00  0.82           H   new
ATOM      0 HG13 ILE A  41      -8.574  -1.092  -0.985  1.00  0.82           H   new
ATOM      0 HG21 ILE A  41      -7.770   1.128  -1.546  1.00  0.82           H   new
ATOM      0 HG22 ILE A  41      -6.490   1.728  -0.833  1.00  0.82           H   new
ATOM      0 HG23 ILE A  41      -6.332   0.568  -1.900  1.00  0.82           H   new
ATOM      0 HD11 ILE A  41      -7.400  -2.726  -1.993  1.00  0.82           H   new
ATOM      0 HD12 ILE A  41      -6.821  -1.310  -2.405  1.00  0.82           H   new
ATOM      0 HD13 ILE A  41      -6.067  -2.191  -1.326  1.00  0.82           H   new
ATOM    610  N   ASP A  42      -4.019   1.400   0.412  1.00  0.77           N
ATOM    611  CA  ASP A  42      -3.433   2.668   0.832  1.00  0.77           C
ATOM    612  C   ASP A  42      -3.897   3.787  -0.084  1.00  0.77           C
ATOM    613  O   ASP A  42      -3.684   3.724  -1.301  1.00  0.77           O
ATOM    614  CB  ASP A  42      -1.907   2.646   0.821  1.00  0.77           C
ATOM    615  CG  ASP A  42      -1.212   1.846   1.913  1.00  0.77           C
ATOM    616  OD1 ASP A  42      -1.831   1.502   2.899  1.00  0.77           O
ATOM    617  OD2 ASP A  42      -0.025   1.568   1.730  1.00  0.77           O1-
ATOM      0  H   ASP A  42      -3.639   1.046  -0.274  1.00  0.77           H   new
ATOM      0  HA  ASP A  42      -3.730   2.817   1.743  1.00  0.77           H   new
ATOM      0  HB2 ASP A  42      -1.618   2.297  -0.037  1.00  0.77           H   new
ATOM      0  HB3 ASP A  42      -1.593   3.562   0.875  1.00  0.77           H   new
ATOM    622  N   ILE A  43      -4.546   4.795   0.480  1.00  0.74           N
ATOM    623  CA  ILE A  43      -5.009   5.917  -0.316  1.00  0.74           C
ATOM    624  C   ILE A  43      -4.257   7.189   0.080  1.00  0.74           C
ATOM    625  O   ILE A  43      -4.187   7.560   1.259  1.00  0.74           O
ATOM    626  CB  ILE A  43      -6.535   6.094  -0.236  1.00  0.74           C
ATOM    627  CG1 ILE A  43      -7.200   4.819  -0.759  1.00  0.74           C
ATOM    628  CG2 ILE A  43      -6.957   7.271  -1.057  1.00  0.74           C
ATOM    629  CD1 ILE A  43      -8.690   4.788  -0.662  1.00  0.74           C
ATOM      0  H   ILE A  43      -4.727   4.848   1.319  1.00  0.74           H   new
ATOM      0  HA  ILE A  43      -4.812   5.729  -1.247  1.00  0.74           H   new
ATOM      0  HB  ILE A  43      -6.803   6.251   0.683  1.00  0.74           H   new
ATOM      0 HG12 ILE A  43      -6.949   4.699  -1.688  1.00  0.74           H   new
ATOM      0 HG13 ILE A  43      -6.843   4.062  -0.269  1.00  0.74           H   new
ATOM      0 HG21 ILE A  43      -7.920   7.376  -1.002  1.00  0.74           H   new
ATOM      0 HG22 ILE A  43      -6.525   8.072  -0.721  1.00  0.74           H   new
ATOM      0 HG23 ILE A  43      -6.700   7.130  -1.982  1.00  0.74           H   new
ATOM      0 HD11 ILE A  43      -9.020   3.947  -1.015  1.00  0.74           H   new
ATOM      0 HD12 ILE A  43      -8.956   4.875   0.267  1.00  0.74           H   new
ATOM      0 HD13 ILE A  43      -9.063   5.522  -1.175  1.00  0.74           H   new
ATOM    641  N   LYS A  44      -3.649   7.832  -0.916  1.00  0.74           N
ATOM    642  CA  LYS A  44      -2.843   9.028  -0.681  1.00  0.74           C
ATOM    643  C   LYS A  44      -3.173  10.168  -1.618  1.00  0.74           C
ATOM    644  O   LYS A  44      -3.185  10.010  -2.842  1.00  0.74           O
ATOM    645  CB  LYS A  44      -1.350   8.722  -0.845  1.00  0.74           C
ATOM    646  CG  LYS A  44      -0.421   9.948  -0.606  1.00  0.74           C
ATOM    647  CD  LYS A  44       1.054   9.642  -0.833  1.00  0.74           C
ATOM    648  CE  LYS A  44       1.935  10.857  -0.423  1.00  0.74           C
ATOM    649  NZ  LYS A  44       1.740  12.041  -1.303  1.00  0.74           N1+
ATOM      0  H   LYS A  44      -3.692   7.589  -1.740  1.00  0.74           H   new
ATOM      0  HA  LYS A  44      -3.052   9.298   0.227  1.00  0.74           H   new
ATOM      0  HB2 LYS A  44      -1.104   8.017  -0.226  1.00  0.74           H   new
ATOM      0  HB3 LYS A  44      -1.196   8.381  -1.740  1.00  0.74           H   new
ATOM      0  HG2 LYS A  44      -0.690  10.669  -1.197  1.00  0.74           H   new
ATOM      0  HG3 LYS A  44      -0.543  10.265   0.303  1.00  0.74           H   new
ATOM      0  HD2 LYS A  44       1.311   8.861  -0.317  1.00  0.74           H   new
ATOM      0  HD3 LYS A  44       1.205   9.427  -1.767  1.00  0.74           H   new
ATOM      0  HE2 LYS A  44       1.731  11.104   0.493  1.00  0.74           H   new
ATOM      0  HE3 LYS A  44       2.869  10.595  -0.444  1.00  0.74           H   new
ATOM      0  HZ1 LYS A  44       2.149  12.747  -0.947  1.00  0.74           H   new
ATOM      0  HZ2 LYS A  44       2.084  11.874  -2.107  1.00  0.74           H   new
ATOM      0  HZ3 LYS A  44       0.870  12.212  -1.383  1.00  0.74           H   new
ATOM    663  N   MET A  45      -3.413  11.345  -1.064  1.00  0.75           N
ATOM    664  CA  MET A  45      -3.640  12.480  -1.943  1.00  0.75           C
ATOM    665  C   MET A  45      -2.288  12.906  -2.494  1.00  0.75           C
ATOM    666  O   MET A  45      -1.357  13.239  -1.738  1.00  0.75           O
ATOM    667  CB  MET A  45      -4.348  13.607  -1.211  1.00  0.75           C
ATOM    668  CG  MET A  45      -4.705  14.800  -2.042  1.00  0.75           C
ATOM    669  SD  MET A  45      -5.557  16.039  -1.056  1.00  0.75           S
ATOM    670  CE  MET A  45      -7.049  15.199  -0.685  1.00  0.75           C
ATOM      0  H   MET A  45      -3.448  11.506  -0.220  1.00  0.75           H   new
ATOM      0  HA  MET A  45      -4.226  12.236  -2.676  1.00  0.75           H   new
ATOM      0  HB2 MET A  45      -5.161  13.254  -0.817  1.00  0.75           H   new
ATOM      0  HB3 MET A  45      -3.782  13.901  -0.480  1.00  0.75           H   new
ATOM      0  HG2 MET A  45      -3.901  15.184  -2.426  1.00  0.75           H   new
ATOM      0  HG3 MET A  45      -5.269  14.526  -2.782  1.00  0.75           H   new
ATOM      0  HE1 MET A  45      -7.616  15.770  -0.143  1.00  0.75           H   new
ATOM      0  HE2 MET A  45      -7.509  14.976  -1.510  1.00  0.75           H   new
ATOM      0  HE3 MET A  45      -6.849  14.385  -0.197  1.00  0.75           H   new
ATOM    680  N   MET A  46      -2.169  12.861  -3.814  1.00  0.77           N
ATOM    681  CA  MET A  46      -0.917  13.147  -4.494  1.00  0.77           C
ATOM    682  C   MET A  46      -0.787  14.614  -4.824  1.00  0.77           C
ATOM    683  O   MET A  46       0.286  15.202  -4.679  1.00  0.77           O
ATOM    684  CB  MET A  46      -0.832  12.297  -5.759  1.00  0.77           C
ATOM    685  CG  MET A  46      -0.673  10.805  -5.511  1.00  0.77           C
ATOM    686  SD  MET A  46      -0.775   9.838  -7.030  1.00  0.77           S
ATOM    687  CE  MET A  46       0.672  10.428  -7.897  1.00  0.77           C
ATOM      0  H   MET A  46      -2.817  12.662  -4.343  1.00  0.77           H   new
ATOM      0  HA  MET A  46      -0.182  12.924  -3.902  1.00  0.77           H   new
ATOM      0  HB2 MET A  46      -1.634  12.442  -6.286  1.00  0.77           H   new
ATOM      0  HB3 MET A  46      -0.083  12.606  -6.292  1.00  0.77           H   new
ATOM      0  HG2 MET A  46       0.182  10.641  -5.083  1.00  0.77           H   new
ATOM      0  HG3 MET A  46      -1.361  10.507  -4.895  1.00  0.77           H   new
ATOM      0  HE1 MET A  46       0.742   9.979  -8.754  1.00  0.77           H   new
ATOM      0  HE2 MET A  46       0.597  11.385  -8.039  1.00  0.77           H   new
ATOM      0  HE3 MET A  46       1.464  10.241  -7.369  1.00  0.77           H   new
ATOM    697  N   GLU A  47      -1.883  15.210  -5.268  1.00  0.79           N
ATOM    698  CA  GLU A  47      -1.836  16.614  -5.627  1.00  0.79           C
ATOM    699  C   GLU A  47      -3.193  17.297  -5.575  1.00  0.79           C
ATOM    700  O   GLU A  47      -4.196  16.770  -6.057  1.00  0.79           O
ATOM    701  CB  GLU A  47      -1.223  16.770  -7.024  1.00  0.79           C
ATOM    702  CG  GLU A  47      -1.019  18.200  -7.485  1.00  0.79           C
ATOM    703  CD  GLU A  47      -0.308  18.286  -8.812  1.00  0.79           C
ATOM    704  OE1 GLU A  47      -0.919  18.048  -9.819  1.00  0.79           O
ATOM    705  OE2 GLU A  47       0.869  18.587  -8.819  1.00  0.79           O1-
ATOM      0  H   GLU A  47      -2.647  14.829  -5.367  1.00  0.79           H   new
ATOM      0  HA  GLU A  47      -1.282  17.054  -4.963  1.00  0.79           H   new
ATOM      0  HB2 GLU A  47      -0.366  16.316  -7.038  1.00  0.79           H   new
ATOM      0  HB3 GLU A  47      -1.794  16.318  -7.664  1.00  0.79           H   new
ATOM      0  HG2 GLU A  47      -1.881  18.640  -7.555  1.00  0.79           H   new
ATOM      0  HG3 GLU A  47      -0.508  18.682  -6.816  1.00  0.79           H   new
ATOM    712  N   THR A  48      -3.211  18.503  -5.038  1.00  0.81           N
ATOM    713  CA  THR A  48      -4.418  19.308  -5.065  1.00  0.81           C
ATOM    714  C   THR A  48      -4.087  20.526  -5.888  1.00  0.81           C
ATOM    715  O   THR A  48      -3.110  21.226  -5.598  1.00  0.81           O
ATOM    716  CB  THR A  48      -4.868  19.735  -3.678  1.00  0.81           C
ATOM    717  CG2 THR A  48      -6.140  20.571  -3.805  1.00  0.81           C
ATOM    718  OG1 THR A  48      -5.113  18.582  -2.890  1.00  0.81           O
ATOM      0  H   THR A  48      -2.537  18.874  -4.654  1.00  0.81           H   new
ATOM      0  HA  THR A  48      -5.149  18.791  -5.438  1.00  0.81           H   new
ATOM      0  HB  THR A  48      -4.179  20.267  -3.250  1.00  0.81           H   new
ATOM      0  HG1 THR A  48      -5.935  18.411  -2.892  1.00  0.81           H   new
ATOM      0 HG21 THR A  48      -6.435  20.848  -2.923  1.00  0.81           H   new
ATOM      0 HG22 THR A  48      -5.959  21.355  -4.346  1.00  0.81           H   new
ATOM      0 HG23 THR A  48      -6.835  20.041  -4.226  1.00  0.81           H   new
ATOM    726  N   GLU A  49      -4.875  20.778  -6.919  1.00  0.84           N
ATOM    727  CA  GLU A  49      -4.529  21.872  -7.797  1.00  0.84           C
ATOM    728  C   GLU A  49      -5.708  22.687  -8.266  1.00  0.84           C
ATOM    729  O   GLU A  49      -6.755  22.159  -8.648  1.00  0.84           O
ATOM    730  CB  GLU A  49      -3.755  21.307  -9.005  1.00  0.84           C
ATOM    731  CG  GLU A  49      -3.220  22.330 -10.022  1.00  0.84           C
ATOM    732  CD  GLU A  49      -2.328  21.699 -11.111  1.00  0.84           C
ATOM    733  OE1 GLU A  49      -2.814  20.926 -11.902  1.00  0.84           O
ATOM    734  OE2 GLU A  49      -1.146  22.013 -11.144  1.00  0.84           O1-
ATOM      0  H   GLU A  49      -5.589  20.344  -7.122  1.00  0.84           H   new
ATOM      0  HA  GLU A  49      -3.982  22.487  -7.284  1.00  0.84           H   new
ATOM      0  HB2 GLU A  49      -3.004  20.792  -8.670  1.00  0.84           H   new
ATOM      0  HB3 GLU A  49      -4.336  20.688  -9.475  1.00  0.84           H   new
ATOM      0  HG2 GLU A  49      -3.969  22.778 -10.446  1.00  0.84           H   new
ATOM      0  HG3 GLU A  49      -2.713  23.010  -9.551  1.00  0.84           H   new
ATOM    741  N   ALA A  50      -5.538  23.998  -8.220  1.00  0.86           N
ATOM    742  CA  ALA A  50      -6.550  24.871  -8.759  1.00  0.86           C
ATOM    743  C   ALA A  50      -6.021  25.351 -10.104  1.00  0.86           C
ATOM    744  O   ALA A  50      -4.818  25.575 -10.265  1.00  0.86           O
ATOM    745  CB  ALA A  50      -6.916  25.973  -7.798  1.00  0.86           C
ATOM      0  H   ALA A  50      -4.852  24.394  -7.885  1.00  0.86           H   new
ATOM      0  HA  ALA A  50      -7.393  24.411  -8.893  1.00  0.86           H   new
ATOM      0  HB1 ALA A  50      -7.597  26.537  -8.196  1.00  0.86           H   new
ATOM      0  HB2 ALA A  50      -7.257  25.586  -6.976  1.00  0.86           H   new
ATOM      0  HB3 ALA A  50      -6.130  26.506  -7.602  1.00  0.86           H   new
ATOM    751  N   THR A  51      -6.896  25.502 -11.081  1.00  0.88           N
ATOM    752  CA  THR A  51      -6.413  25.814 -12.416  1.00  0.88           C
ATOM    753  C   THR A  51      -6.866  27.167 -12.963  1.00  0.88           C
ATOM    754  O   THR A  51      -6.164  28.170 -12.824  1.00  0.88           O
ATOM    755  CB  THR A  51      -6.858  24.681 -13.355  1.00  0.88           C
ATOM    756  CG2 THR A  51      -6.229  23.344 -12.888  1.00  0.88           C
ATOM    757  OG1 THR A  51      -8.280  24.575 -13.291  1.00  0.88           O
ATOM      0  H   THR A  51      -7.749  25.431 -11.000  1.00  0.88           H   new
ATOM      0  HA  THR A  51      -5.447  25.884 -12.363  1.00  0.88           H   new
ATOM      0  HB  THR A  51      -6.573  24.871 -14.262  1.00  0.88           H   new
ATOM      0  HG1 THR A  51      -8.539  23.960 -13.801  1.00  0.88           H   new
ATOM      0 HG21 THR A  51      -6.510  22.629 -13.481  1.00  0.88           H   new
ATOM      0 HG22 THR A  51      -5.262  23.417 -12.906  1.00  0.88           H   new
ATOM      0 HG23 THR A  51      -6.521  23.147 -11.984  1.00  0.88           H   new
ATOM    765  N   ASN A  52      -8.042  27.222 -13.572  1.00  0.89           N
ATOM    766  CA  ASN A  52      -8.494  28.450 -14.230  1.00  0.89           C
ATOM    767  C   ASN A  52      -9.022  29.514 -13.265  1.00  0.89           C
ATOM    768  O   ASN A  52     -10.207  29.849 -13.260  1.00  0.89           O
ATOM    769  CB  ASN A  52      -9.522  28.120 -15.288  1.00  0.89           C
ATOM    770  CG  ASN A  52      -8.923  27.338 -16.429  1.00  0.89           C
ATOM    771  ND2 ASN A  52      -9.637  26.347 -16.898  1.00  0.89           N
ATOM    772  OD1 ASN A  52      -7.808  27.629 -16.882  1.00  0.89           O
ATOM      0  H   ASN A  52      -8.595  26.565 -13.618  1.00  0.89           H   new
ATOM      0  HA  ASN A  52      -7.711  28.845 -14.645  1.00  0.89           H   new
ATOM      0  HB2 ASN A  52     -10.243  27.608 -14.889  1.00  0.89           H   new
ATOM      0  HB3 ASN A  52      -9.911  28.941 -15.628  1.00  0.89           H   new
ATOM      0 HD21 ASN A  52      -9.335  25.869 -17.546  1.00  0.89           H   new
ATOM      0 HD22 ASN A  52     -10.408  26.174 -16.558  1.00  0.89           H   new
ATOM    779  N   LEU A  53      -8.102  30.068 -12.484  1.00  0.88           N
ATOM    780  CA  LEU A  53      -8.400  31.081 -11.479  1.00  0.88           C
ATOM    781  C   LEU A  53      -8.780  32.409 -12.103  1.00  0.88           C
ATOM    782  O   LEU A  53      -8.271  32.779 -13.165  1.00  0.88           O
ATOM    783  CB  LEU A  53      -7.213  31.339 -10.558  1.00  0.88           C
ATOM    784  CG  LEU A  53      -7.106  30.448  -9.359  1.00  0.88           C
ATOM    785  CD1 LEU A  53      -6.719  29.069  -9.805  1.00  0.88           C
ATOM    786  CD2 LEU A  53      -6.119  31.049  -8.372  1.00  0.88           C
ATOM      0  H   LEU A  53      -7.268  29.861 -12.524  1.00  0.88           H   new
ATOM      0  HA  LEU A  53      -9.146  30.724 -10.973  1.00  0.88           H   new
ATOM      0  HB2 LEU A  53      -6.398  31.252 -11.077  1.00  0.88           H   new
ATOM      0  HB3 LEU A  53      -7.257  32.259 -10.253  1.00  0.88           H   new
ATOM      0  HG  LEU A  53      -7.958  30.375  -8.902  1.00  0.88           H   new
ATOM      0 HD11 LEU A  53      -6.648  28.487  -9.032  1.00  0.88           H   new
ATOM      0 HD12 LEU A  53      -7.394  28.723 -10.409  1.00  0.88           H   new
ATOM      0 HD13 LEU A  53      -5.864  29.105 -10.262  1.00  0.88           H   new
ATOM      0 HD21 LEU A  53      -6.048  30.474  -7.594  1.00  0.88           H   new
ATOM      0 HD22 LEU A  53      -5.249  31.131  -8.793  1.00  0.88           H   new
ATOM      0 HD23 LEU A  53      -6.429  31.926  -8.097  1.00  0.88           H   new
ATOM    798  N   ALA A  54      -9.693  33.115 -11.449  1.00  0.86           N
ATOM    799  CA  ALA A  54     -10.113  34.430 -11.916  1.00  0.86           C
ATOM    800  C   ALA A  54      -9.417  35.497 -11.102  1.00  0.86           C
ATOM    801  O   ALA A  54      -9.085  35.260  -9.944  1.00  0.86           O
ATOM    802  CB  ALA A  54     -11.618  34.594 -11.801  1.00  0.86           C
ATOM      0  H   ALA A  54     -10.083  32.850 -10.730  1.00  0.86           H   new
ATOM      0  HA  ALA A  54      -9.870  34.519 -12.851  1.00  0.86           H   new
ATOM      0  HB1 ALA A  54     -11.873  35.475 -12.117  1.00  0.86           H   new
ATOM      0  HB2 ALA A  54     -12.059  33.918 -12.339  1.00  0.86           H   new
ATOM      0  HB3 ALA A  54     -11.885  34.494 -10.874  1.00  0.86           H   new
ATOM    808  N   GLU A  55      -9.202  36.675 -11.669  1.00  0.82           N
ATOM    809  CA  GLU A  55      -8.649  37.746 -10.848  1.00  0.82           C
ATOM    810  C   GLU A  55      -9.812  38.246 -10.007  1.00  0.82           C
ATOM    811  O   GLU A  55     -10.784  37.495 -10.062  1.00  0.82           O
ATOM    812  CB  GLU A  55      -7.956  38.794 -11.725  1.00  0.82           C
ATOM    813  CG  GLU A  55      -6.705  38.237 -12.439  1.00  0.82           C
ATOM    814  CD  GLU A  55      -6.025  39.184 -13.404  1.00  0.82           C
ATOM    815  OE1 GLU A  55      -6.641  40.142 -13.805  1.00  0.82           O
ATOM    816  OE2 GLU A  55      -4.859  38.965 -13.712  1.00  0.82           O1-
ATOM      0  H   GLU A  55      -9.360  36.873 -12.491  1.00  0.82           H   new
ATOM      0  HA  GLU A  55      -7.939  37.460 -10.251  1.00  0.82           H   new
ATOM      0  HB2 GLU A  55      -8.583  39.122 -12.388  1.00  0.82           H   new
ATOM      0  HB3 GLU A  55      -7.701  39.552 -11.176  1.00  0.82           H   new
ATOM      0  HG2 GLU A  55      -6.060  37.970 -11.765  1.00  0.82           H   new
ATOM      0  HG3 GLU A  55      -6.959  37.435 -12.923  1.00  0.82           H   new
ATOM    823  N   VAL A  56      -9.426  38.731  -8.819  1.00  0.78           N
ATOM    824  CA  VAL A  56     -10.352  39.704  -8.248  1.00  0.78           C
ATOM    825  C   VAL A  56      -9.812  41.070  -7.872  1.00  0.78           C
ATOM    826  O   VAL A  56     -10.560  42.048  -7.951  1.00  0.78           O
ATOM    827  CB  VAL A  56     -11.033  39.112  -6.972  1.00  0.78           C
ATOM    828  CG1 VAL A  56     -11.914  37.920  -7.306  1.00  0.78           C
ATOM    829  CG2 VAL A  56      -9.972  38.613  -5.968  1.00  0.78           C
ATOM      0  H   VAL A  56      -8.716  38.537  -8.374  1.00  0.78           H   new
ATOM      0  HA  VAL A  56     -10.961  39.863  -8.986  1.00  0.78           H   new
ATOM      0  HB  VAL A  56     -11.567  39.828  -6.593  1.00  0.78           H   new
ATOM      0 HG11 VAL A  56     -12.319  37.579  -6.493  1.00  0.78           H   new
ATOM      0 HG12 VAL A  56     -12.610  38.195  -7.923  1.00  0.78           H   new
ATOM      0 HG13 VAL A  56     -11.376  37.224  -7.715  1.00  0.78           H   new
ATOM      0 HG21 VAL A  56     -10.413  38.250  -5.184  1.00  0.78           H   new
ATOM      0 HG22 VAL A  56      -9.432  37.922  -6.384  1.00  0.78           H   new
ATOM      0 HG23 VAL A  56      -9.403  39.353  -5.704  1.00  0.78           H   new
ATOM    839  N   ARG A  57      -8.561  41.167  -7.434  1.00  0.73           N
ATOM    840  CA  ARG A  57      -8.085  42.489  -6.998  1.00  0.73           C
ATOM    841  C   ARG A  57      -6.576  42.612  -6.855  1.00  0.73           C
ATOM    842  O   ARG A  57      -5.897  41.711  -6.348  1.00  0.73           O
ATOM    843  CB  ARG A  57      -8.775  42.880  -5.688  1.00  0.73           C
ATOM    844  CG  ARG A  57      -8.381  44.186  -5.071  1.00  0.73           C
ATOM    845  CD  ARG A  57      -9.131  44.423  -3.791  1.00  0.73           C
ATOM    846  NE  ARG A  57     -10.523  44.664  -3.984  1.00  0.73           N
ATOM    847  CZ  ARG A  57     -11.382  44.963  -2.990  1.00  0.73           C
ATOM    848  NH1 ARG A  57     -10.963  45.059  -1.734  1.00  0.73           N1+
ATOM    849  NH2 ARG A  57     -12.657  45.168  -3.276  1.00  0.73           N
ATOM      0  H   ARG A  57      -7.994  40.522  -7.380  1.00  0.73           H   new
ATOM      0  HA  ARG A  57      -8.323  43.103  -7.711  1.00  0.73           H   new
ATOM      0  HB2 ARG A  57      -9.732  42.899  -5.846  1.00  0.73           H   new
ATOM      0  HB3 ARG A  57      -8.608  42.178  -5.039  1.00  0.73           H   new
ATOM      0  HG2 ARG A  57      -7.427  44.191  -4.897  1.00  0.73           H   new
ATOM      0  HG3 ARG A  57      -8.559  44.909  -5.693  1.00  0.73           H   new
ATOM      0  HD2 ARG A  57      -9.021  43.652  -3.212  1.00  0.73           H   new
ATOM      0  HD3 ARG A  57      -8.739  45.182  -3.331  1.00  0.73           H   new
ATOM      0  HE  ARG A  57     -10.834  44.616  -4.785  1.00  0.73           H   new
ATOM      0 HH11 ARG A  57     -10.134  44.930  -1.546  1.00  0.73           H   new
ATOM      0 HH12 ARG A  57     -11.521  45.250  -1.108  1.00  0.73           H   new
ATOM      0 HH21 ARG A  57     -12.930  45.110  -4.089  1.00  0.73           H   new
ATOM      0 HH22 ARG A  57     -13.213  45.359  -2.648  1.00  0.73           H   new
ATOM    863  N   SER A  58      -6.045  43.754  -7.279  1.00  0.70           N
ATOM    864  CA  SER A  58      -4.627  44.038  -7.118  1.00  0.70           C
ATOM    865  C   SER A  58      -4.389  45.009  -5.965  1.00  0.70           C
ATOM    866  O   SER A  58      -5.080  46.015  -5.857  1.00  0.70           O
ATOM    867  CB  SER A  58      -4.067  44.616  -8.401  1.00  0.70           C
ATOM    868  OG  SER A  58      -2.725  44.972  -8.234  1.00  0.70           O
ATOM      0  H   SER A  58      -6.492  44.379  -7.664  1.00  0.70           H   new
ATOM      0  HA  SER A  58      -4.173  43.206  -6.913  1.00  0.70           H   new
ATOM      0  HB2 SER A  58      -4.148  43.967  -9.117  1.00  0.70           H   new
ATOM      0  HB3 SER A  58      -4.583  45.394  -8.664  1.00  0.70           H   new
ATOM      0  HG  SER A  58      -2.664  45.806  -8.158  1.00  0.70           H   new
ATOM    874  N   TYR A  59      -3.405  44.709  -5.116  1.00  0.68           N
ATOM    875  CA  TYR A  59      -3.012  45.599  -4.015  1.00  0.68           C
ATOM    876  C   TYR A  59      -1.642  46.199  -4.236  1.00  0.68           C
ATOM    877  O   TYR A  59      -0.780  45.551  -4.830  1.00  0.68           O
ATOM    878  CB  TYR A  59      -3.052  44.891  -2.669  1.00  0.68           C
ATOM    879  CG  TYR A  59      -4.407  44.787  -2.093  1.00  0.68           C
ATOM    880  CD1 TYR A  59      -5.273  43.771  -2.391  1.00  0.68           C
ATOM    881  CD2 TYR A  59      -4.775  45.771  -1.221  1.00  0.68           C
ATOM    882  CE1 TYR A  59      -6.522  43.777  -1.793  1.00  0.68           C
ATOM    883  CE2 TYR A  59      -6.001  45.768  -0.637  1.00  0.68           C
ATOM    884  CZ  TYR A  59      -6.879  44.781  -0.925  1.00  0.68           C
ATOM    885  OH  TYR A  59      -8.126  44.788  -0.347  1.00  0.68           O
ATOM      0  H   TYR A  59      -2.945  43.984  -5.160  1.00  0.68           H   new
ATOM      0  HA  TYR A  59      -3.664  46.317  -4.003  1.00  0.68           H   new
ATOM      0  HB2 TYR A  59      -2.683  44.000  -2.770  1.00  0.68           H   new
ATOM      0  HB3 TYR A  59      -2.480  45.366  -2.046  1.00  0.68           H   new
ATOM      0  HD1 TYR A  59      -5.029  43.094  -2.980  1.00  0.68           H   new
ATOM      0  HD2 TYR A  59      -4.176  46.455  -1.024  1.00  0.68           H   new
ATOM      0  HE1 TYR A  59      -7.125  43.095  -1.981  1.00  0.68           H   new
ATOM      0  HE2 TYR A  59      -6.236  46.442  -0.041  1.00  0.68           H   new
ATOM      0  HH  TYR A  59      -8.193  44.141   0.184  1.00  0.68           H   new
ATOM    895  N   CYS A  60      -1.425  47.412  -3.749  1.00  0.67           N
ATOM    896  CA  CYS A  60      -0.109  48.042  -3.886  1.00  0.67           C
ATOM    897  C   CYS A  60       0.644  48.037  -2.562  1.00  0.67           C
ATOM    898  O   CYS A  60       0.078  48.315  -1.513  1.00  0.67           O
ATOM    899  CB  CYS A  60      -0.195  49.462  -4.404  1.00  0.67           C
ATOM    900  SG  CYS A  60       1.409  50.175  -4.771  1.00  0.67           S
ATOM      0  H   CYS A  60      -2.014  47.886  -3.340  1.00  0.67           H   new
ATOM      0  HA  CYS A  60       0.375  47.512  -4.538  1.00  0.67           H   new
ATOM      0  HB2 CYS A  60      -0.740  49.475  -5.206  1.00  0.67           H   new
ATOM      0  HB3 CYS A  60      -0.645  50.014  -3.746  1.00  0.67           H   new
ATOM    905  N   TYR A  61       1.923  47.686  -2.634  1.00  0.66           N
ATOM    906  CA  TYR A  61       2.800  47.631  -1.473  1.00  0.66           C
ATOM    907  C   TYR A  61       3.885  48.684  -1.534  1.00  0.66           C
ATOM    908  O   TYR A  61       4.235  49.277  -0.513  1.00  0.66           O
ATOM    909  CB  TYR A  61       3.370  46.232  -1.394  1.00  0.66           C
ATOM    910  CG  TYR A  61       2.256  45.345  -1.219  1.00  0.66           C
ATOM    911  CD1 TYR A  61       1.606  44.916  -2.309  1.00  0.66           C
ATOM    912  CD2 TYR A  61       1.821  45.007   0.016  1.00  0.66           C
ATOM    913  CE1 TYR A  61       0.507  44.172  -2.176  1.00  0.66           C
ATOM    914  CE2 TYR A  61       0.717  44.241   0.135  1.00  0.66           C
ATOM    915  CZ  TYR A  61       0.051  43.820  -0.949  1.00  0.66           C
ATOM    916  OH  TYR A  61      -1.078  43.048  -0.817  1.00  0.66           O
ATOM      0  H   TYR A  61       2.311  47.470  -3.371  1.00  0.66           H   new
ATOM      0  HA  TYR A  61       2.296  47.827  -0.668  1.00  0.66           H   new
ATOM      0  HB2 TYR A  61       3.861  46.014  -2.201  1.00  0.66           H   new
ATOM      0  HB3 TYR A  61       3.992  46.154  -0.654  1.00  0.66           H   new
ATOM      0  HD1 TYR A  61       1.920  45.136  -3.156  1.00  0.66           H   new
ATOM      0  HD2 TYR A  61       2.277  45.299   0.773  1.00  0.66           H   new
ATOM      0  HE1 TYR A  61       0.048  43.891  -2.934  1.00  0.66           H   new
ATOM      0  HE2 TYR A  61       0.414  44.002   0.981  1.00  0.66           H   new
ATOM      0  HH  TYR A  61      -0.885  42.335  -0.416  1.00  0.66           H   new
ATOM    926  N   LEU A  62       4.443  48.883  -2.724  1.00  0.66           N
ATOM    927  CA  LEU A  62       5.503  49.869  -2.925  1.00  0.66           C
ATOM    928  C   LEU A  62       5.130  50.835  -4.006  1.00  0.66           C
ATOM    929  O   LEU A  62       5.041  50.450  -5.176  1.00  0.66           O
ATOM    930  CB  LEU A  62       6.811  49.200  -3.338  1.00  0.66           C
ATOM    931  CG  LEU A  62       7.996  50.108  -3.715  1.00  0.66           C
ATOM    932  CD1 LEU A  62       8.424  50.955  -2.558  1.00  0.66           C
ATOM    933  CD2 LEU A  62       9.123  49.210  -4.202  1.00  0.66           C
ATOM      0  H   LEU A  62       4.220  48.453  -3.435  1.00  0.66           H   new
ATOM      0  HA  LEU A  62       5.619  50.331  -2.080  1.00  0.66           H   new
ATOM      0  HB2 LEU A  62       7.095  48.627  -2.609  1.00  0.66           H   new
ATOM      0  HB3 LEU A  62       6.624  48.624  -4.096  1.00  0.66           H   new
ATOM      0  HG  LEU A  62       7.737  50.726  -4.417  1.00  0.66           H   new
ATOM      0 HD11 LEU A  62       9.170  51.515  -2.825  1.00  0.66           H   new
ATOM      0 HD12 LEU A  62       7.684  51.516  -2.276  1.00  0.66           H   new
ATOM      0 HD13 LEU A  62       8.696  50.384  -1.822  1.00  0.66           H   new
ATOM      0 HD21 LEU A  62       9.887  49.754  -4.448  1.00  0.66           H   new
ATOM      0 HD22 LEU A  62       9.377  48.597  -3.494  1.00  0.66           H   new
ATOM      0 HD23 LEU A  62       8.824  48.705  -4.974  1.00  0.66           H   new
ATOM    945  N   ALA A  63       4.966  52.088  -3.625  1.00  0.67           N
ATOM    946  CA  ALA A  63       4.578  53.117  -4.564  1.00  0.67           C
ATOM    947  C   ALA A  63       5.667  54.159  -4.687  1.00  0.67           C
ATOM    948  O   ALA A  63       6.436  54.392  -3.754  1.00  0.67           O
ATOM    949  CB  ALA A  63       3.275  53.756  -4.146  1.00  0.67           C
ATOM      0  H   ALA A  63       5.076  52.364  -2.818  1.00  0.67           H   new
ATOM      0  HA  ALA A  63       4.449  52.705  -5.433  1.00  0.67           H   new
ATOM      0  HB1 ALA A  63       3.031  54.442  -4.786  1.00  0.67           H   new
ATOM      0  HB2 ALA A  63       2.579  53.081  -4.115  1.00  0.67           H   new
ATOM      0  HB3 ALA A  63       3.377  54.155  -3.268  1.00  0.67           H   new
ATOM    955  N   THR A  64       5.709  54.795  -5.837  1.00  0.67           N
ATOM    956  CA  THR A  64       6.628  55.872  -6.104  1.00  0.67           C
ATOM    957  C   THR A  64       5.883  57.164  -6.386  1.00  0.67           C
ATOM    958  O   THR A  64       4.874  57.188  -7.102  1.00  0.67           O
ATOM    959  CB  THR A  64       7.568  55.511  -7.272  1.00  0.67           C
ATOM    960  CG2 THR A  64       8.509  56.675  -7.605  1.00  0.67           C
ATOM    961  OG1 THR A  64       8.338  54.354  -6.915  1.00  0.67           O
ATOM      0  H   THR A  64       5.192  54.608  -6.499  1.00  0.67           H   new
ATOM      0  HA  THR A  64       7.171  56.008  -5.312  1.00  0.67           H   new
ATOM      0  HB  THR A  64       7.030  55.325  -8.057  1.00  0.67           H   new
ATOM      0  HG1 THR A  64       8.851  54.152  -7.549  1.00  0.67           H   new
ATOM      0 HG21 THR A  64       9.088  56.423  -8.341  1.00  0.67           H   new
ATOM      0 HG22 THR A  64       7.986  57.452  -7.857  1.00  0.67           H   new
ATOM      0 HG23 THR A  64       9.049  56.888  -6.828  1.00  0.67           H   new
ATOM    969  N   VAL A  65       6.371  58.238  -5.784  1.00  0.67           N
ATOM    970  CA  VAL A  65       5.814  59.562  -5.993  1.00  0.67           C
ATOM    971  C   VAL A  65       6.584  60.268  -7.096  1.00  0.67           C
ATOM    972  O   VAL A  65       7.805  60.401  -6.999  1.00  0.67           O
ATOM    973  CB  VAL A  65       5.942  60.380  -4.706  1.00  0.67           C
ATOM    974  CG1 VAL A  65       5.451  61.726  -4.911  1.00  0.67           C
ATOM    975  CG2 VAL A  65       5.187  59.764  -3.654  1.00  0.67           C
ATOM      0  H   VAL A  65       7.037  58.218  -5.241  1.00  0.67           H   new
ATOM      0  HA  VAL A  65       4.880  59.478  -6.241  1.00  0.67           H   new
ATOM      0  HB  VAL A  65       6.880  60.414  -4.460  1.00  0.67           H   new
ATOM      0 HG11 VAL A  65       5.539  62.231  -4.088  1.00  0.67           H   new
ATOM      0 HG12 VAL A  65       5.967  62.156  -5.610  1.00  0.67           H   new
ATOM      0 HG13 VAL A  65       4.517  61.694  -5.172  1.00  0.67           H   new
ATOM      0 HG21 VAL A  65       5.274  60.289  -2.843  1.00  0.67           H   new
ATOM      0 HG22 VAL A  65       4.253  59.718  -3.910  1.00  0.67           H   new
ATOM      0 HG23 VAL A  65       5.523  58.868  -3.496  1.00  0.67           H   new
ATOM    985  N   SER A  66       5.889  60.702  -8.148  1.00  0.66           N
ATOM    986  CA  SER A  66       6.575  61.379  -9.249  1.00  0.66           C
ATOM    987  C   SER A  66       6.125  62.848  -9.400  1.00  0.66           C
ATOM    988  O   SER A  66       6.699  63.767  -8.810  1.00  0.66           O
ATOM    989  CB  SER A  66       6.396  60.591 -10.548  1.00  0.66           C
ATOM    990  OG  SER A  66       5.051  60.531 -10.922  1.00  0.66           O
ATOM      0  H   SER A  66       5.039  60.617  -8.243  1.00  0.66           H   new
ATOM      0  HA  SER A  66       7.522  61.407  -9.039  1.00  0.66           H   new
ATOM      0  HB2 SER A  66       6.913  61.007 -11.256  1.00  0.66           H   new
ATOM      0  HB3 SER A  66       6.743  59.692 -10.434  1.00  0.66           H   new
ATOM      0  HG  SER A  66       4.978  60.096 -11.637  1.00  0.66           H   new
ATOM    996  N   ASP A  67       5.073  63.065 -10.175  1.00  0.66           N
ATOM    997  CA  ASP A  67       4.573  64.405 -10.473  1.00  0.66           C
ATOM    998  C   ASP A  67       3.830  65.029  -9.296  1.00  0.66           C
ATOM    999  O   ASP A  67       2.608  64.899  -9.191  1.00  0.66           O
ATOM   1000  CB  ASP A  67       3.647  64.354 -11.707  1.00  0.66           C
ATOM   1001  CG  ASP A  67       3.106  65.718 -12.247  1.00  0.66           C
ATOM   1002  OD1 ASP A  67       3.636  66.748 -11.938  1.00  0.66           O
ATOM   1003  OD2 ASP A  67       2.099  65.684 -12.961  1.00  0.66           O1-
ATOM      0  H   ASP A  67       4.622  62.435 -10.548  1.00  0.66           H   new
ATOM      0  HA  ASP A  67       5.344  64.965 -10.655  1.00  0.66           H   new
ATOM      0  HB2 ASP A  67       4.127  63.915 -12.426  1.00  0.66           H   new
ATOM      0  HB3 ASP A  67       2.886  63.793 -11.490  1.00  0.66           H   new
ATOM   1008  N   VAL A  68       4.597  65.661  -8.401  1.00  0.66           N
ATOM   1009  CA  VAL A  68       4.065  66.361  -7.227  1.00  0.66           C
ATOM   1010  C   VAL A  68       3.848  67.833  -7.562  1.00  0.66           C
ATOM   1011  O   VAL A  68       4.733  68.489  -8.117  1.00  0.66           O
ATOM   1012  CB  VAL A  68       4.998  66.262  -6.013  1.00  0.66           C
ATOM   1013  CG1 VAL A  68       4.427  67.054  -4.826  1.00  0.66           C
ATOM   1014  CG2 VAL A  68       5.133  64.846  -5.650  1.00  0.66           C
ATOM      0  H   VAL A  68       5.454  65.695  -8.461  1.00  0.66           H   new
ATOM      0  HA  VAL A  68       3.226  65.932  -6.995  1.00  0.66           H   new
ATOM      0  HB  VAL A  68       5.864  66.637  -6.236  1.00  0.66           H   new
ATOM      0 HG11 VAL A  68       5.028  66.981  -4.068  1.00  0.66           H   new
ATOM      0 HG12 VAL A  68       4.333  67.987  -5.074  1.00  0.66           H   new
ATOM      0 HG13 VAL A  68       3.559  66.695  -4.585  1.00  0.66           H   new
ATOM      0 HG21 VAL A  68       5.721  64.763  -4.883  1.00  0.66           H   new
ATOM      0 HG22 VAL A  68       4.261  64.484  -5.429  1.00  0.66           H   new
ATOM      0 HG23 VAL A  68       5.507  64.354  -6.398  1.00  0.66           H   new
ATOM   1024  N   SER A  69       2.672  68.347  -7.225  1.00  0.65           N
ATOM   1025  CA  SER A  69       2.325  69.728  -7.538  1.00  0.65           C
ATOM   1026  C   SER A  69       1.483  70.405  -6.463  1.00  0.65           C
ATOM   1027  O   SER A  69       0.488  69.849  -5.991  1.00  0.65           O
ATOM   1028  CB  SER A  69       1.585  69.742  -8.856  1.00  0.65           C
ATOM   1029  OG  SER A  69       1.122  71.012  -9.176  1.00  0.65           O
ATOM      0  H   SER A  69       2.057  67.910  -6.812  1.00  0.65           H   new
ATOM      0  HA  SER A  69       3.150  70.235  -7.587  1.00  0.65           H   new
ATOM      0  HB2 SER A  69       2.173  69.425  -9.560  1.00  0.65           H   new
ATOM      0  HB3 SER A  69       0.837  69.126  -8.813  1.00  0.65           H   new
ATOM      0  HG  SER A  69       0.626  70.968  -9.853  1.00  0.65           H   new
ATOM   1035  N   THR A  70       1.871  71.631  -6.100  1.00  0.65           N
ATOM   1036  CA  THR A  70       1.153  72.384  -5.071  1.00  0.65           C
ATOM   1037  C   THR A  70       0.642  73.753  -5.530  1.00  0.65           C
ATOM   1038  O   THR A  70       1.377  74.542  -6.135  1.00  0.65           O
ATOM   1039  CB  THR A  70       2.050  72.576  -3.827  1.00  0.65           C
ATOM   1040  CG2 THR A  70       1.315  73.328  -2.763  1.00  0.65           C
ATOM   1041  OG1 THR A  70       2.419  71.304  -3.303  1.00  0.65           O
ATOM      0  H   THR A  70       2.546  72.043  -6.438  1.00  0.65           H   new
ATOM      0  HA  THR A  70       0.371  71.850  -4.861  1.00  0.65           H   new
ATOM      0  HB  THR A  70       2.838  73.075  -4.093  1.00  0.65           H   new
ATOM      0  HG1 THR A  70       1.830  71.041  -2.764  1.00  0.65           H   new
ATOM      0 HG21 THR A  70       1.890  73.440  -1.990  1.00  0.65           H   new
ATOM      0 HG22 THR A  70       1.056  74.199  -3.102  1.00  0.65           H   new
ATOM      0 HG23 THR A  70       0.522  72.833  -2.506  1.00  0.65           H   new
ATOM   1049  N   VAL A  71      -0.620  74.021  -5.186  1.00  0.65           N
ATOM   1050  CA  VAL A  71      -1.324  75.282  -5.414  1.00  0.65           C
ATOM   1051  C   VAL A  71      -1.696  75.916  -4.086  1.00  0.65           C
ATOM   1052  O   VAL A  71      -2.160  75.242  -3.163  1.00  0.65           O
ATOM   1053  CB  VAL A  71      -2.580  75.089  -6.291  1.00  0.65           C
ATOM   1054  CG1 VAL A  71      -3.398  76.385  -6.390  1.00  0.65           C
ATOM   1055  CG2 VAL A  71      -2.142  74.686  -7.684  1.00  0.65           C
ATOM      0  H   VAL A  71      -1.114  73.438  -4.791  1.00  0.65           H   new
ATOM      0  HA  VAL A  71      -0.725  75.874  -5.895  1.00  0.65           H   new
ATOM      0  HB  VAL A  71      -3.135  74.404  -5.886  1.00  0.65           H   new
ATOM      0 HG11 VAL A  71      -4.179  76.234  -6.946  1.00  0.65           H   new
ATOM      0 HG12 VAL A  71      -3.681  76.658  -5.503  1.00  0.65           H   new
ATOM      0 HG13 VAL A  71      -2.852  77.083  -6.784  1.00  0.65           H   new
ATOM      0 HG21 VAL A  71      -2.923  74.561  -8.246  1.00  0.65           H   new
ATOM      0 HG22 VAL A  71      -1.581  75.382  -8.061  1.00  0.65           H   new
ATOM      0 HG23 VAL A  71      -1.641  73.856  -7.639  1.00  0.65           H   new
ATOM   1065  N   SER A  72      -1.483  77.216  -3.976  1.00  0.66           N
ATOM   1066  CA  SER A  72      -1.804  77.900  -2.738  1.00  0.66           C
ATOM   1067  C   SER A  72      -2.549  79.190  -2.994  1.00  0.66           C
ATOM   1068  O   SER A  72      -2.408  79.803  -4.057  1.00  0.66           O
ATOM   1069  CB  SER A  72      -0.530  78.207  -1.988  1.00  0.66           C
ATOM   1070  OG  SER A  72       0.271  79.089  -2.724  1.00  0.66           O
ATOM      0  H   SER A  72      -1.158  77.715  -4.597  1.00  0.66           H   new
ATOM      0  HA  SER A  72      -2.374  77.317  -2.213  1.00  0.66           H   new
ATOM      0  HB2 SER A  72      -0.742  78.597  -1.125  1.00  0.66           H   new
ATOM      0  HB3 SER A  72      -0.043  77.386  -1.816  1.00  0.66           H   new
ATOM      0  HG  SER A  72       0.975  79.253  -2.296  1.00  0.66           H   new
ATOM   1076  N   ASN A  73      -3.287  79.626  -1.979  1.00  0.67           N
ATOM   1077  CA  ASN A  73      -4.055  80.858  -2.031  1.00  0.67           C
ATOM   1078  C   ASN A  73      -3.969  81.739  -0.788  1.00  0.67           C
ATOM   1079  O   ASN A  73      -3.786  81.282   0.342  1.00  0.67           O
ATOM   1080  CB  ASN A  73      -5.504  80.529  -2.365  1.00  0.67           C
ATOM   1081  CG  ASN A  73      -5.709  80.262  -3.829  1.00  0.67           C
ATOM   1082  ND2 ASN A  73      -6.104  81.303  -4.506  1.00  0.67           N
ATOM   1083  OD1 ASN A  73      -5.534  79.162  -4.360  1.00  0.67           O
ATOM      0  H   ASN A  73      -3.355  79.207  -1.231  1.00  0.67           H   new
ATOM      0  HA  ASN A  73      -3.650  81.396  -2.729  1.00  0.67           H   new
ATOM      0  HB2 ASN A  73      -5.782  79.752  -1.855  1.00  0.67           H   new
ATOM      0  HB3 ASN A  73      -6.072  81.266  -2.091  1.00  0.67           H   new
ATOM      0 HD21 ASN A  73      -6.251  81.236  -5.351  1.00  0.67           H   new
ATOM      0 HD22 ASN A  73      -6.217  82.057  -4.108  1.00  0.67           H   new
ATOM   1090  N   CYS A  74      -4.111  83.032  -1.032  1.00  0.69           N
ATOM   1091  CA  CYS A  74      -4.116  84.062  -0.010  1.00  0.69           C
ATOM   1092  C   CYS A  74      -5.458  84.064   0.720  1.00  0.69           C
ATOM   1093  O   CYS A  74      -6.474  83.719   0.113  1.00  0.69           O
ATOM   1094  CB  CYS A  74      -3.820  85.426  -0.635  1.00  0.69           C
ATOM   1095  SG  CYS A  74      -2.160  85.548  -1.343  1.00  0.69           S
ATOM      0  H   CYS A  74      -4.211  83.345  -1.827  1.00  0.69           H   new
ATOM      0  HA  CYS A  74      -3.420  83.875   0.639  1.00  0.69           H   new
ATOM      0  HB2 CYS A  74      -4.474  85.605  -1.329  1.00  0.69           H   new
ATOM      0  HB3 CYS A  74      -3.927  86.114   0.040  1.00  0.69           H   new
ATOM   1100  N   PRO A  75      -5.510  84.461   2.011  1.00  0.71           N
ATOM   1101  CA  PRO A  75      -6.651  84.343   2.923  1.00  0.71           C
ATOM   1102  C   PRO A  75      -8.035  84.752   2.390  1.00  0.71           C
ATOM   1103  O   PRO A  75      -9.045  84.213   2.847  1.00  0.71           O
ATOM   1104  CB  PRO A  75      -6.241  85.302   4.047  1.00  0.71           C
ATOM   1105  CG  PRO A  75      -4.736  85.293   4.050  1.00  0.71           C
ATOM   1106  CD  PRO A  75      -4.355  85.216   2.625  1.00  0.71           C
ATOM      0  HA  PRO A  75      -6.791  83.410   3.149  1.00  0.71           H   new
ATOM      0  HB2 PRO A  75      -6.585  86.195   3.888  1.00  0.71           H   new
ATOM      0  HB3 PRO A  75      -6.594  85.010   4.902  1.00  0.71           H   new
ATOM      0  HG2 PRO A  75      -4.380  86.094   4.467  1.00  0.71           H   new
ATOM      0  HG3 PRO A  75      -4.390  84.536   4.548  1.00  0.71           H   new
ATOM      0  HD2 PRO A  75      -4.251  86.097   2.232  1.00  0.71           H   new
ATOM      0  HD3 PRO A  75      -3.514  84.749   2.502  1.00  0.71           H   new
ATOM   1114  N   THR A  76      -8.106  85.695   1.454  1.00  0.73           N
ATOM   1115  CA  THR A  76      -9.400  86.143   0.936  1.00  0.73           C
ATOM   1116  C   THR A  76      -9.597  85.892  -0.562  1.00  0.73           C
ATOM   1117  O   THR A  76     -10.465  86.507  -1.182  1.00  0.73           O
ATOM   1118  CB  THR A  76      -9.626  87.629   1.245  1.00  0.73           C
ATOM   1119  CG2 THR A  76      -9.692  87.835   2.749  1.00  0.73           C
ATOM   1120  OG1 THR A  76      -8.561  88.410   0.685  1.00  0.73           O
ATOM      0  H   THR A  76      -7.424  86.087   1.107  1.00  0.73           H   new
ATOM      0  HA  THR A  76     -10.061  85.601   1.395  1.00  0.73           H   new
ATOM      0  HB  THR A  76     -10.465  87.915   0.850  1.00  0.73           H   new
ATOM      0  HG1 THR A  76      -8.690  89.222   0.855  1.00  0.73           H   new
ATOM      0 HG21 THR A  76      -9.835  88.775   2.941  1.00  0.73           H   new
ATOM      0 HG22 THR A  76     -10.425  87.316   3.115  1.00  0.73           H   new
ATOM      0 HG23 THR A  76      -8.858  87.546   3.152  1.00  0.73           H   new
ATOM   1128  N   THR A  77      -8.802  84.990  -1.145  1.00  0.73           N
ATOM   1129  CA  THR A  77      -8.908  84.704  -2.578  1.00  0.73           C
ATOM   1130  C   THR A  77      -9.581  83.363  -2.906  1.00  0.73           C
ATOM   1131  O   THR A  77      -9.623  82.961  -4.070  1.00  0.73           O
ATOM   1132  CB  THR A  77      -7.533  84.753  -3.260  1.00  0.73           C
ATOM   1133  CG2 THR A  77      -6.911  86.122  -3.038  1.00  0.73           C
ATOM   1134  OG1 THR A  77      -6.660  83.753  -2.706  1.00  0.73           O
ATOM      0  H   THR A  77      -8.200  84.536  -0.732  1.00  0.73           H   new
ATOM      0  HA  THR A  77      -9.482  85.404  -2.925  1.00  0.73           H   new
ATOM      0  HB  THR A  77      -7.650  84.584  -4.208  1.00  0.73           H   new
ATOM      0  HG1 THR A  77      -6.640  83.830  -1.870  1.00  0.73           H   new
ATOM      0 HG21 THR A  77      -6.042  86.156  -3.468  1.00  0.73           H   new
ATOM      0 HG22 THR A  77      -7.486  86.804  -3.418  1.00  0.73           H   new
ATOM      0 HG23 THR A  77      -6.807  86.280  -2.087  1.00  0.73           H   new
ATOM   1142  N   GLY A  78     -10.105  82.673  -1.893  1.00  0.72           N
ATOM   1143  CA  GLY A  78     -10.765  81.385  -2.101  1.00  0.72           C
ATOM   1144  C   GLY A  78      -9.884  80.188  -1.760  1.00  0.72           C
ATOM   1145  O   GLY A  78      -8.753  80.335  -1.299  1.00  0.72           O
ATOM      0  H   GLY A  78     -10.088  82.935  -1.074  1.00  0.72           H   new
ATOM      0  HA2 GLY A  78     -11.569  81.350  -1.559  1.00  0.72           H   new
ATOM      0  HA3 GLY A  78     -11.044  81.319  -3.028  1.00  0.72           H   new
ATOM   1149  N   GLU A  79     -10.445  78.995  -1.934  1.00  0.70           N
ATOM   1150  CA  GLU A  79      -9.759  77.749  -1.601  1.00  0.70           C
ATOM   1151  C   GLU A  79      -8.793  77.363  -2.712  1.00  0.70           C
ATOM   1152  O   GLU A  79      -9.050  77.653  -3.882  1.00  0.70           O
ATOM   1153  CB  GLU A  79     -10.786  76.635  -1.377  1.00  0.70           C
ATOM   1154  CG  GLU A  79     -11.705  76.865  -0.169  1.00  0.70           C
ATOM   1155  CD  GLU A  79     -12.698  75.742   0.068  1.00  0.70           C
ATOM   1156  OE1 GLU A  79     -12.647  74.762  -0.636  1.00  0.70           O
ATOM   1157  OE2 GLU A  79     -13.505  75.873   0.959  1.00  0.70           O1-
ATOM      0  H   GLU A  79     -11.237  78.885  -2.250  1.00  0.70           H   new
ATOM      0  HA  GLU A  79      -9.251  77.878  -0.785  1.00  0.70           H   new
ATOM      0  HB2 GLU A  79     -11.332  76.546  -2.174  1.00  0.70           H   new
ATOM      0  HB3 GLU A  79     -10.317  75.794  -1.259  1.00  0.70           H   new
ATOM      0  HG2 GLU A  79     -11.159  76.976   0.625  1.00  0.70           H   new
ATOM      0  HG3 GLU A  79     -12.192  77.694  -0.297  1.00  0.70           H   new
ATOM   1164  N   ALA A  80      -7.685  76.716  -2.362  1.00  0.68           N
ATOM   1165  CA  ALA A  80      -6.756  76.255  -3.382  1.00  0.68           C
ATOM   1166  C   ALA A  80      -7.375  75.126  -4.176  1.00  0.68           C
ATOM   1167  O   ALA A  80      -8.096  74.295  -3.624  1.00  0.68           O
ATOM   1168  CB  ALA A  80      -5.446  75.823  -2.756  1.00  0.68           C
ATOM      0  H   ALA A  80      -7.457  76.537  -1.552  1.00  0.68           H   new
ATOM      0  HA  ALA A  80      -6.568  76.989  -3.988  1.00  0.68           H   new
ATOM      0  HB1 ALA A  80      -4.840  75.519  -3.450  1.00  0.68           H   new
ATOM      0  HB2 ALA A  80      -5.049  76.573  -2.286  1.00  0.68           H   new
ATOM      0  HB3 ALA A  80      -5.609  75.100  -2.131  1.00  0.68           H   new
ATOM   1174  N   HIS A  81      -7.069  75.074  -5.466  1.00  0.65           N
ATOM   1175  CA  HIS A  81      -7.514  73.979  -6.314  1.00  0.65           C
ATOM   1176  C   HIS A  81      -6.484  73.672  -7.378  1.00  0.65           C
ATOM   1177  O   HIS A  81      -6.218  74.492  -8.260  1.00  0.65           O
ATOM   1178  CB  HIS A  81      -8.865  74.298  -6.980  1.00  0.65           C
ATOM   1179  CG  HIS A  81      -9.453  73.155  -7.817  1.00  0.65           C
ATOM   1180  CD2 HIS A  81      -9.107  71.842  -7.937  1.00  0.65           C
ATOM   1181  ND1 HIS A  81     -10.538  73.336  -8.655  1.00  0.65           N
ATOM   1182  CE1 HIS A  81     -10.831  72.193  -9.251  1.00  0.65           C
ATOM   1183  NE2 HIS A  81      -9.984  71.271  -8.837  1.00  0.65           N
ATOM      0  H   HIS A  81      -6.600  75.669  -5.872  1.00  0.65           H   new
ATOM      0  HA  HIS A  81      -7.627  73.201  -5.746  1.00  0.65           H   new
ATOM      0  HB2 HIS A  81      -9.503  74.539  -6.290  1.00  0.65           H   new
ATOM      0  HB3 HIS A  81      -8.756  75.076  -7.549  1.00  0.65           H   new
ATOM      0  HD2 HIS A  81      -8.411  71.412  -7.495  1.00  0.65           H   new
ATOM      0  HE1 HIS A  81     -11.520  72.061  -9.861  1.00  0.65           H   new
ATOM      0  HE2 HIS A  81      -9.979  70.448  -9.087  1.00  0.65           H   new
ATOM   1191  N   ASN A  82      -5.903  72.493  -7.280  1.00  0.63           N
ATOM   1192  CA  ASN A  82      -4.911  72.032  -8.229  1.00  0.63           C
ATOM   1193  C   ASN A  82      -5.597  71.182  -9.296  1.00  0.63           C
ATOM   1194  O   ASN A  82      -6.044  70.093  -8.963  1.00  0.63           O
ATOM   1195  CB  ASN A  82      -3.845  71.219  -7.557  1.00  0.63           C
ATOM   1196  CG  ASN A  82      -2.725  70.887  -8.488  1.00  0.63           C
ATOM   1197  ND2 ASN A  82      -1.561  71.088  -7.969  1.00  0.63           N
ATOM   1198  OD1 ASN A  82      -2.868  70.489  -9.665  1.00  0.63           O
ATOM      0  H   ASN A  82      -6.075  71.930  -6.653  1.00  0.63           H   new
ATOM      0  HA  ASN A  82      -4.490  72.808  -8.631  1.00  0.63           H   new
ATOM      0  HB2 ASN A  82      -3.497  71.709  -6.796  1.00  0.63           H   new
ATOM      0  HB3 ASN A  82      -4.233  70.399  -7.213  1.00  0.63           H   new
ATOM      0 HD21 ASN A  82      -0.852  70.948  -8.435  1.00  0.63           H   new
ATOM      0 HD22 ASN A  82      -1.494  71.362  -7.157  1.00  0.63           H   new
ATOM   1205  N   PRO A  83      -5.667  71.597 -10.577  1.00  0.64           N
ATOM   1206  CA  PRO A  83      -6.346  70.911 -11.676  1.00  0.64           C
ATOM   1207  C   PRO A  83      -6.018  69.418 -11.791  1.00  0.64           C
ATOM   1208  O   PRO A  83      -6.833  68.636 -12.281  1.00  0.64           O
ATOM   1209  CB  PRO A  83      -5.818  71.664 -12.902  1.00  0.64           C
ATOM   1210  CG  PRO A  83      -5.531  73.052 -12.398  1.00  0.64           C
ATOM   1211  CD  PRO A  83      -5.007  72.859 -10.995  1.00  0.64           C
ATOM      0  HA  PRO A  83      -7.309  70.924 -11.560  1.00  0.64           H   new
ATOM      0  HB2 PRO A  83      -5.018  71.245 -13.256  1.00  0.64           H   new
ATOM      0  HB3 PRO A  83      -6.473  71.677 -13.618  1.00  0.64           H   new
ATOM      0  HG2 PRO A  83      -4.878  73.501 -12.958  1.00  0.64           H   new
ATOM      0  HG3 PRO A  83      -6.332  73.599 -12.401  1.00  0.64           H   new
ATOM      0  HD2 PRO A  83      -4.040  72.784 -10.978  1.00  0.64           H   new
ATOM      0  HD3 PRO A  83      -5.244  73.600 -10.416  1.00  0.64           H   new
ATOM   1219  N   LYS A  84      -4.832  68.999 -11.332  1.00  0.66           N
ATOM   1220  CA  LYS A  84      -4.412  67.593 -11.408  1.00  0.66           C
ATOM   1221  C   LYS A  84      -5.314  66.718 -10.540  1.00  0.66           C
ATOM   1222  O   LYS A  84      -5.422  65.513 -10.733  1.00  0.66           O
ATOM   1223  CB  LYS A  84      -2.959  67.463 -10.999  1.00  0.66           C
ATOM   1224  CG  LYS A  84      -1.993  68.093 -12.003  1.00  0.66           C
ATOM   1225  CD  LYS A  84      -0.556  68.021 -11.523  1.00  0.66           C
ATOM   1226  CE  LYS A  84       0.405  68.749 -12.477  1.00  0.66           C
ATOM   1227  NZ  LYS A  84       0.666  67.985 -13.728  1.00  0.66           N1+
ATOM      0  H   LYS A  84      -4.251  69.520 -10.970  1.00  0.66           H   new
ATOM      0  HA  LYS A  84      -4.497  67.286 -12.324  1.00  0.66           H   new
ATOM      0  HB2 LYS A  84      -2.834  67.881 -10.133  1.00  0.66           H   new
ATOM      0  HB3 LYS A  84      -2.741  66.524 -10.895  1.00  0.66           H   new
ATOM      0  HG2 LYS A  84      -2.072  67.639 -12.857  1.00  0.66           H   new
ATOM      0  HG3 LYS A  84      -2.239  69.020 -12.151  1.00  0.66           H   new
ATOM      0  HD2 LYS A  84      -0.491  68.413 -10.638  1.00  0.66           H   new
ATOM      0  HD3 LYS A  84      -0.289  67.092 -11.442  1.00  0.66           H   new
ATOM      0  HE2 LYS A  84       0.034  69.616 -12.704  1.00  0.66           H   new
ATOM      0  HE3 LYS A  84       1.246  68.911 -12.021  1.00  0.66           H   new
ATOM      0  HZ1 LYS A  84       1.142  68.486 -14.289  1.00  0.66           H   new
ATOM      0  HZ2 LYS A  84       1.120  67.244 -13.535  1.00  0.66           H   new
ATOM      0  HZ3 LYS A  84      -0.108  67.767 -14.110  1.00  0.66           H   new
ATOM   1241  N   ARG A  85      -6.011  67.347  -9.605  1.00  0.69           N
ATOM   1242  CA  ARG A  85      -6.969  66.716  -8.716  1.00  0.69           C
ATOM   1243  C   ARG A  85      -8.092  66.054  -9.494  1.00  0.69           C
ATOM   1244  O   ARG A  85      -8.749  65.137  -9.001  1.00  0.69           O
ATOM   1245  CB  ARG A  85      -7.503  67.754  -7.751  1.00  0.69           C
ATOM   1246  CG  ARG A  85      -8.394  67.278  -6.658  1.00  0.69           C
ATOM   1247  CD  ARG A  85      -8.561  68.372  -5.688  1.00  0.69           C
ATOM   1248  NE  ARG A  85      -9.497  68.071  -4.639  1.00  0.69           N
ATOM   1249  CZ  ARG A  85      -9.727  68.894  -3.607  1.00  0.69           C
ATOM   1250  NH1 ARG A  85      -9.053  70.026  -3.522  1.00  0.69           N1+
ATOM   1251  NH2 ARG A  85     -10.620  68.572  -2.681  1.00  0.69           N
ATOM      0  H   ARG A  85      -5.934  68.192  -9.466  1.00  0.69           H   new
ATOM      0  HA  ARG A  85      -6.525  66.014  -8.215  1.00  0.69           H   new
ATOM      0  HB2 ARG A  85      -6.746  68.204  -7.346  1.00  0.69           H   new
ATOM      0  HB3 ARG A  85      -7.987  68.420  -8.264  1.00  0.69           H   new
ATOM      0  HG2 ARG A  85      -9.255  67.010  -7.016  1.00  0.69           H   new
ATOM      0  HG3 ARG A  85      -8.011  66.499  -6.226  1.00  0.69           H   new
ATOM      0  HD2 ARG A  85      -7.699  68.579  -5.293  1.00  0.69           H   new
ATOM      0  HD3 ARG A  85      -8.857  69.168  -6.157  1.00  0.69           H   new
ATOM      0  HE  ARG A  85      -9.929  67.328  -4.676  1.00  0.69           H   new
ATOM      0 HH11 ARG A  85      -8.474  70.228  -4.125  1.00  0.69           H   new
ATOM      0 HH12 ARG A  85      -9.193  70.561  -2.864  1.00  0.69           H   new
ATOM      0 HH21 ARG A  85     -11.054  67.832  -2.741  1.00  0.69           H   new
ATOM      0 HH22 ARG A  85     -10.765  69.103  -2.020  1.00  0.69           H   new
ATOM   1265  N   ALA A  86      -8.343  66.544 -10.707  1.00  0.73           N
ATOM   1266  CA  ALA A  86      -9.382  66.012 -11.561  1.00  0.73           C
ATOM   1267  C   ALA A  86      -8.933  64.735 -12.284  1.00  0.73           C
ATOM   1268  O   ALA A  86      -9.732  64.125 -12.995  1.00  0.73           O
ATOM   1269  CB  ALA A  86      -9.781  67.055 -12.583  1.00  0.73           C
ATOM      0  H   ALA A  86      -7.907  67.200 -11.053  1.00  0.73           H   new
ATOM      0  HA  ALA A  86     -10.139  65.785 -10.998  1.00  0.73           H   new
ATOM      0  HB1 ALA A  86     -10.478  66.698 -13.155  1.00  0.73           H   new
ATOM      0  HB2 ALA A  86     -10.111  67.845 -12.127  1.00  0.73           H   new
ATOM      0  HB3 ALA A  86      -9.010  67.292 -13.122  1.00  0.73           H   new
ATOM   1275  N   GLU A  87      -7.657  64.345 -12.141  1.00  0.76           N
ATOM   1276  CA  GLU A  87      -7.153  63.152 -12.809  1.00  0.76           C
ATOM   1277  C   GLU A  87      -7.097  61.946 -11.858  1.00  0.76           C
ATOM   1278  O   GLU A  87      -6.646  62.033 -10.712  1.00  0.76           O
ATOM   1279  CB  GLU A  87      -5.786  63.441 -13.439  1.00  0.76           C
ATOM   1280  CG  GLU A  87      -5.842  64.485 -14.568  1.00  0.76           C
ATOM   1281  CD  GLU A  87      -4.515  64.739 -15.271  1.00  0.76           C
ATOM   1282  OE1 GLU A  87      -3.547  64.116 -14.932  1.00  0.76           O
ATOM   1283  OE2 GLU A  87      -4.487  65.572 -16.148  1.00  0.76           O1-
ATOM      0  H   GLU A  87      -7.076  64.760 -11.662  1.00  0.76           H   new
ATOM      0  HA  GLU A  87      -7.772  62.915 -13.517  1.00  0.76           H   new
ATOM      0  HB2 GLU A  87      -5.179  63.752 -12.750  1.00  0.76           H   new
ATOM      0  HB3 GLU A  87      -5.418  62.615 -13.789  1.00  0.76           H   new
ATOM      0  HG2 GLU A  87      -6.492  64.195 -15.227  1.00  0.76           H   new
ATOM      0  HG3 GLU A  87      -6.164  65.323 -14.201  1.00  0.76           H   new
ATOM   1290  N   ASP A  88      -7.471  60.790 -12.395  1.00  0.78           N
ATOM   1291  CA  ASP A  88      -7.568  59.518 -11.672  1.00  0.78           C
ATOM   1292  C   ASP A  88      -6.300  58.956 -11.028  1.00  0.78           C
ATOM   1293  O   ASP A  88      -6.391  58.094 -10.156  1.00  0.78           O
ATOM   1294  CB  ASP A  88      -8.123  58.446 -12.594  1.00  0.78           C
ATOM   1295  CG  ASP A  88      -9.631  58.605 -12.911  1.00  0.78           C
ATOM   1296  OD1 ASP A  88     -10.277  59.391 -12.265  1.00  0.78           O
ATOM   1297  OD2 ASP A  88     -10.122  57.900 -13.775  1.00  0.78           O1-
ATOM      0  H   ASP A  88      -7.685  60.718 -13.225  1.00  0.78           H   new
ATOM      0  HA  ASP A  88      -8.149  59.743 -10.928  1.00  0.78           H   new
ATOM      0  HB2 ASP A  88      -7.624  58.458 -13.426  1.00  0.78           H   new
ATOM      0  HB3 ASP A  88      -7.977  57.577 -12.189  1.00  0.78           H   new
ATOM   1302  N   THR A  89      -5.129  59.383 -11.471  1.00  0.77           N
ATOM   1303  CA  THR A  89      -3.894  58.841 -10.911  1.00  0.77           C
ATOM   1304  C   THR A  89      -3.276  59.711  -9.813  1.00  0.77           C
ATOM   1305  O   THR A  89      -2.187  59.400  -9.317  1.00  0.77           O
ATOM   1306  CB  THR A  89      -2.874  58.562 -12.025  1.00  0.77           C
ATOM   1307  CG2 THR A  89      -3.429  57.533 -12.982  1.00  0.77           C
ATOM   1308  OG1 THR A  89      -2.591  59.762 -12.737  1.00  0.77           O
ATOM      0  H   THR A  89      -5.023  59.976 -12.085  1.00  0.77           H   new
ATOM      0  HA  THR A  89      -4.138  58.007 -10.480  1.00  0.77           H   new
ATOM      0  HB  THR A  89      -2.057  58.225 -11.625  1.00  0.77           H   new
ATOM      0  HG1 THR A  89      -2.032  59.603 -13.343  1.00  0.77           H   new
ATOM      0 HG21 THR A  89      -2.781  57.360 -13.683  1.00  0.77           H   new
ATOM      0 HG22 THR A  89      -3.612  56.710 -12.502  1.00  0.77           H   new
ATOM      0 HG23 THR A  89      -4.250  57.867 -13.376  1.00  0.77           H   new
ATOM   1316  N   TYR A  90      -3.955  60.804  -9.443  1.00  0.74           N
ATOM   1317  CA  TYR A  90      -3.420  61.704  -8.426  1.00  0.74           C
ATOM   1318  C   TYR A  90      -4.065  61.579  -7.061  1.00  0.74           C
ATOM   1319  O   TYR A  90      -5.286  61.472  -6.925  1.00  0.74           O
ATOM   1320  CB  TYR A  90      -3.538  63.131  -8.921  1.00  0.74           C
ATOM   1321  CG  TYR A  90      -2.583  63.386 -10.003  1.00  0.74           C
ATOM   1322  CD1 TYR A  90      -2.892  62.947 -11.254  1.00  0.74           C
ATOM   1323  CD2 TYR A  90      -1.400  64.054  -9.760  1.00  0.74           C
ATOM   1324  CE1 TYR A  90      -2.023  63.127 -12.279  1.00  0.74           C
ATOM   1325  CE2 TYR A  90      -0.513  64.252 -10.789  1.00  0.74           C
ATOM   1326  CZ  TYR A  90      -0.821  63.772 -12.060  1.00  0.74           C
ATOM   1327  OH  TYR A  90       0.073  63.879 -13.122  1.00  0.74           O
ATOM      0  H   TYR A  90      -4.717  61.036  -9.767  1.00  0.74           H   new
ATOM      0  HA  TYR A  90      -2.494  61.446  -8.296  1.00  0.74           H   new
ATOM      0  HB2 TYR A  90      -4.441  63.295  -9.235  1.00  0.74           H   new
ATOM      0  HB3 TYR A  90      -3.376  63.746  -8.189  1.00  0.74           H   new
ATOM      0  HD1 TYR A  90      -3.704  62.521 -11.407  1.00  0.74           H   new
ATOM      0  HD2 TYR A  90      -1.205  64.367  -8.906  1.00  0.74           H   new
ATOM      0  HE1 TYR A  90      -2.236  62.816 -13.129  1.00  0.74           H   new
ATOM      0  HE2 TYR A  90       0.287  64.703 -10.639  1.00  0.74           H   new
ATOM      0  HH  TYR A  90       0.637  64.479 -12.955  1.00  0.74           H   new
ATOM   1337  N   VAL A  91      -3.231  61.671  -6.042  1.00  0.71           N
ATOM   1338  CA  VAL A  91      -3.681  61.669  -4.668  1.00  0.71           C
ATOM   1339  C   VAL A  91      -3.588  63.095  -4.213  1.00  0.71           C
ATOM   1340  O   VAL A  91      -2.548  63.713  -4.407  1.00  0.71           O
ATOM   1341  CB  VAL A  91      -2.757  60.825  -3.797  1.00  0.71           C
ATOM   1342  CG1 VAL A  91      -3.260  60.800  -2.348  1.00  0.71           C
ATOM   1343  CG2 VAL A  91      -2.647  59.522  -4.370  1.00  0.71           C
ATOM      0  H   VAL A  91      -2.378  61.737  -6.131  1.00  0.71           H   new
ATOM      0  HA  VAL A  91      -4.577  61.304  -4.599  1.00  0.71           H   new
ATOM      0  HB  VAL A  91      -1.869  61.214  -3.768  1.00  0.71           H   new
ATOM      0 HG11 VAL A  91      -2.663  60.260  -1.807  1.00  0.71           H   new
ATOM      0 HG12 VAL A  91      -3.284  61.704  -1.998  1.00  0.71           H   new
ATOM      0 HG13 VAL A  91      -4.152  60.420  -2.321  1.00  0.71           H   new
ATOM      0 HG21 VAL A  91      -2.061  58.976  -3.823  1.00  0.71           H   new
ATOM      0 HG22 VAL A  91      -3.525  59.111  -4.411  1.00  0.71           H   new
ATOM      0 HG23 VAL A  91      -2.281  59.592  -5.265  1.00  0.71           H   new
ATOM   1353  N   CYS A  92      -4.666  63.655  -3.689  1.00  0.69           N
ATOM   1354  CA  CYS A  92      -4.585  65.059  -3.304  1.00  0.69           C
ATOM   1355  C   CYS A  92      -5.047  65.297  -1.884  1.00  0.69           C
ATOM   1356  O   CYS A  92      -6.041  64.725  -1.430  1.00  0.69           O
ATOM   1357  CB  CYS A  92      -5.412  65.907  -4.263  1.00  0.69           C
ATOM   1358  SG  CYS A  92      -4.888  65.754  -5.996  1.00  0.69           S
ATOM      0  H   CYS A  92      -5.421  63.266  -3.551  1.00  0.69           H   new
ATOM      0  HA  CYS A  92      -3.651  65.316  -3.351  1.00  0.69           H   new
ATOM      0  HB2 CYS A  92      -6.344  65.650  -4.190  1.00  0.69           H   new
ATOM      0  HB3 CYS A  92      -5.353  66.837  -3.995  1.00  0.69           H   new
ATOM   1363  N   LYS A  93      -4.300  66.151  -1.192  1.00  0.67           N
ATOM   1364  CA  LYS A  93      -4.593  66.551   0.174  1.00  0.67           C
ATOM   1365  C   LYS A  93      -4.627  68.053   0.319  1.00  0.67           C
ATOM   1366  O   LYS A  93      -3.976  68.783  -0.432  1.00  0.67           O
ATOM   1367  CB  LYS A  93      -3.595  65.956   1.150  1.00  0.67           C
ATOM   1368  CG  LYS A  93      -3.600  64.424   1.167  1.00  0.67           C
ATOM   1369  CD  LYS A  93      -4.903  63.914   1.733  1.00  0.67           C
ATOM   1370  CE  LYS A  93      -4.962  62.398   1.803  1.00  0.67           C
ATOM   1371  NZ  LYS A  93      -6.289  61.953   2.299  1.00  0.67           N1+
ATOM      0  H   LYS A  93      -3.593  66.521  -1.513  1.00  0.67           H   new
ATOM      0  HA  LYS A  93      -5.474  66.206   0.385  1.00  0.67           H   new
ATOM      0  HB2 LYS A  93      -2.705  66.267   0.922  1.00  0.67           H   new
ATOM      0  HB3 LYS A  93      -3.790  66.283   2.042  1.00  0.67           H   new
ATOM      0  HG2 LYS A  93      -3.475  64.083   0.267  1.00  0.67           H   new
ATOM      0  HG3 LYS A  93      -2.858  64.097   1.700  1.00  0.67           H   new
ATOM      0  HD2 LYS A  93      -5.029  64.280   2.622  1.00  0.67           H   new
ATOM      0  HD3 LYS A  93      -5.636  64.237   1.187  1.00  0.67           H   new
ATOM      0  HE2 LYS A  93      -4.796  62.021   0.925  1.00  0.67           H   new
ATOM      0  HE3 LYS A  93      -4.264  62.068   2.390  1.00  0.67           H   new
ATOM      0  HZ1 LYS A  93      -6.320  61.064   2.308  1.00  0.67           H   new
ATOM      0  HZ2 LYS A  93      -6.417  62.262   3.124  1.00  0.67           H   new
ATOM      0  HZ3 LYS A  93      -6.927  62.266   1.763  1.00  0.67           H   new
ATOM   1385  N   SER A  94      -5.350  68.527   1.320  1.00  0.68           N
ATOM   1386  CA  SER A  94      -5.424  69.960   1.506  1.00  0.68           C
ATOM   1387  C   SER A  94      -5.451  70.366   2.963  1.00  0.68           C
ATOM   1388  O   SER A  94      -5.754  69.561   3.849  1.00  0.68           O
ATOM   1389  CB  SER A  94      -6.671  70.487   0.815  1.00  0.68           C
ATOM   1390  OG  SER A  94      -7.829  69.990   1.430  1.00  0.68           O
ATOM      0  H   SER A  94      -5.792  68.053   1.885  1.00  0.68           H   new
ATOM      0  HA  SER A  94      -4.621  70.343   1.119  1.00  0.68           H   new
ATOM      0  HB2 SER A  94      -6.676  71.457   0.843  1.00  0.68           H   new
ATOM      0  HB3 SER A  94      -6.661  70.230  -0.120  1.00  0.68           H   new
ATOM      0  HG  SER A  94      -8.507  70.292   1.037  1.00  0.68           H   new
ATOM   1396  N   GLY A  95      -5.154  71.637   3.193  1.00  0.69           N
ATOM   1397  CA  GLY A  95      -5.182  72.205   4.534  1.00  0.69           C
ATOM   1398  C   GLY A  95      -4.872  73.692   4.524  1.00  0.69           C
ATOM   1399  O   GLY A  95      -4.780  74.310   3.460  1.00  0.69           O
ATOM      0  H   GLY A  95      -4.931  72.195   2.578  1.00  0.69           H   new
ATOM      0  HA2 GLY A  95      -6.056  72.060   4.929  1.00  0.69           H   new
ATOM      0  HA3 GLY A  95      -4.538  71.744   5.094  1.00  0.69           H   new
ATOM   1403  N   VAL A  96      -4.756  74.265   5.715  1.00  0.72           N
ATOM   1404  CA  VAL A  96      -4.525  75.695   5.884  1.00  0.72           C
ATOM   1405  C   VAL A  96      -3.244  76.022   6.646  1.00  0.72           C
ATOM   1406  O   VAL A  96      -2.953  75.430   7.688  1.00  0.72           O
ATOM   1407  CB  VAL A  96      -5.746  76.327   6.568  1.00  0.72           C
ATOM   1408  CG1 VAL A  96      -5.498  77.776   6.862  1.00  0.72           C
ATOM   1409  CG2 VAL A  96      -6.952  76.202   5.637  1.00  0.72           C
ATOM      0  H   VAL A  96      -4.810  73.831   6.456  1.00  0.72           H   new
ATOM      0  HA  VAL A  96      -4.403  76.074   4.999  1.00  0.72           H   new
ATOM      0  HB  VAL A  96      -5.913  75.866   7.405  1.00  0.72           H   new
ATOM      0 HG11 VAL A  96      -6.279  78.157   7.293  1.00  0.72           H   new
ATOM      0 HG12 VAL A  96      -4.731  77.860   7.450  1.00  0.72           H   new
ATOM      0 HG13 VAL A  96      -5.323  78.249   6.033  1.00  0.72           H   new
ATOM      0 HG21 VAL A  96      -7.730  76.599   6.060  1.00  0.72           H   new
ATOM      0 HG22 VAL A  96      -6.767  76.663   4.804  1.00  0.72           H   new
ATOM      0 HG23 VAL A  96      -7.125  75.265   5.456  1.00  0.72           H   new
ATOM   1419  N   THR A  97      -2.475  76.958   6.090  1.00  0.75           N
ATOM   1420  CA  THR A  97      -1.205  77.400   6.651  1.00  0.75           C
ATOM   1421  C   THR A  97      -1.098  78.900   6.794  1.00  0.75           C
ATOM   1422  O   THR A  97      -1.814  79.667   6.155  1.00  0.75           O
ATOM   1423  CB  THR A  97      -0.043  76.941   5.772  1.00  0.75           C
ATOM   1424  CG2 THR A  97       0.012  75.469   5.696  1.00  0.75           C
ATOM   1425  OG1 THR A  97      -0.196  77.511   4.461  1.00  0.75           O
ATOM      0  H   THR A  97      -2.685  77.361   5.360  1.00  0.75           H   new
ATOM      0  HA  THR A  97      -1.164  77.003   7.535  1.00  0.75           H   new
ATOM      0  HB  THR A  97       0.792  77.244   6.162  1.00  0.75           H   new
ATOM      0  HG1 THR A  97       0.303  78.183   4.387  1.00  0.75           H   new
ATOM      0 HG21 THR A  97       0.756  75.201   5.134  1.00  0.75           H   new
ATOM      0 HG22 THR A  97       0.132  75.103   6.586  1.00  0.75           H   new
ATOM      0 HG23 THR A  97      -0.816  75.133   5.318  1.00  0.75           H   new
ATOM   1433  N   ASP A  98      -0.165  79.351   7.614  1.00  0.79           N
ATOM   1434  CA  ASP A  98       0.052  80.784   7.701  1.00  0.79           C
ATOM   1435  C   ASP A  98       0.486  81.311   6.338  1.00  0.79           C
ATOM   1436  O   ASP A  98       1.318  80.680   5.685  1.00  0.79           O
ATOM   1437  CB  ASP A  98       1.131  81.104   8.732  1.00  0.79           C
ATOM   1438  CG  ASP A  98       0.705  80.818  10.201  1.00  0.79           C
ATOM   1439  OD1 ASP A  98      -0.468  80.553  10.448  1.00  0.79           O
ATOM   1440  OD2 ASP A  98       1.547  80.867  11.057  1.00  0.79           O1-
ATOM      0  H   ASP A  98       0.338  78.865   8.114  1.00  0.79           H   new
ATOM      0  HA  ASP A  98      -0.776  81.208   7.975  1.00  0.79           H   new
ATOM      0  HB2 ASP A  98       1.925  80.585   8.528  1.00  0.79           H   new
ATOM      0  HB3 ASP A  98       1.375  82.039   8.652  1.00  0.79           H   new
ATOM   1445  N   ARG A  99      -0.021  82.472   5.929  1.00  0.82           N
ATOM   1446  CA  ARG A  99       0.428  83.089   4.684  1.00  0.82           C
ATOM   1447  C   ARG A  99       1.215  84.338   5.039  1.00  0.82           C
ATOM   1448  O   ARG A  99       2.310  84.570   4.527  1.00  0.82           O
ATOM   1449  CB  ARG A  99      -0.747  83.457   3.776  1.00  0.82           C
ATOM   1450  CG  ARG A  99      -1.589  82.268   3.282  1.00  0.82           C
ATOM   1451  CD  ARG A  99      -0.853  81.396   2.347  1.00  0.82           C
ATOM   1452  NE  ARG A  99      -0.577  82.040   1.071  1.00  0.82           N
ATOM   1453  CZ  ARG A  99       0.526  81.794   0.352  1.00  0.82           C
ATOM   1454  NH1 ARG A  99       1.388  80.963   0.845  1.00  0.82           N1+
ATOM   1455  NH2 ARG A  99       0.744  82.383  -0.808  1.00  0.82           N
ATOM      0  H   ARG A  99      -0.622  82.916   6.355  1.00  0.82           H   new
ATOM      0  HA  ARG A  99       0.979  82.456   4.197  1.00  0.82           H   new
ATOM      0  HB2 ARG A  99      -1.327  84.070   4.254  1.00  0.82           H   new
ATOM      0  HB3 ARG A  99      -0.404  83.935   3.005  1.00  0.82           H   new
ATOM      0  HG2 ARG A  99      -1.880  81.744   4.045  1.00  0.82           H   new
ATOM      0  HG3 ARG A  99      -2.388  82.602   2.845  1.00  0.82           H   new
ATOM      0  HD2 ARG A  99      -0.016  81.125   2.755  1.00  0.82           H   new
ATOM      0  HD3 ARG A  99      -1.367  80.588   2.192  1.00  0.82           H   new
ATOM      0  HE  ARG A  99      -1.149  82.605   0.765  1.00  0.82           H   new
ATOM      0 HH11 ARG A  99       1.241  80.592   1.607  1.00  0.82           H   new
ATOM      0 HH12 ARG A  99       2.108  80.782   0.410  1.00  0.82           H   new
ATOM      0 HH21 ARG A  99       0.170  82.942  -1.121  1.00  0.82           H   new
ATOM      0 HH22 ARG A  99       1.460  82.208  -1.251  1.00  0.82           H   new
ATOM   1469  N   GLY A 100       0.699  85.117   5.982  1.00  0.85           N
ATOM   1470  CA  GLY A 100       1.417  86.313   6.409  1.00  0.85           C
ATOM   1471  C   GLY A 100       1.691  87.264   5.247  1.00  0.85           C
ATOM   1472  O   GLY A 100       0.795  87.604   4.482  1.00  0.85           O
ATOM      0  H   GLY A 100      -0.050  84.976   6.381  1.00  0.85           H   new
ATOM      0  HA2 GLY A 100       0.900  86.774   7.088  1.00  0.85           H   new
ATOM      0  HA3 GLY A 100       2.257  86.055   6.819  1.00  0.85           H   new
ATOM   1476  N   TRP A 101       2.947  87.658   5.095  1.00  0.86           N
ATOM   1477  CA  TRP A 101       3.329  88.583   4.039  1.00  0.86           C
ATOM   1478  C   TRP A 101       4.678  88.214   3.445  1.00  0.86           C
ATOM   1479  O   TRP A 101       5.583  87.780   4.156  1.00  0.86           O
ATOM   1480  CB  TRP A 101       3.381  89.992   4.602  1.00  0.86           C
ATOM   1481  CG  TRP A 101       3.712  91.056   3.632  1.00  0.86           C
ATOM   1482  CD1 TRP A 101       2.829  91.771   2.905  1.00  0.86           C
ATOM   1483  CD2 TRP A 101       5.028  91.543   3.267  1.00  0.86           C
ATOM   1484  CE2 TRP A 101       4.841  92.542   2.315  1.00  0.86           C
ATOM   1485  CE3 TRP A 101       6.331  91.209   3.666  1.00  0.86           C
ATOM   1486  NE1 TRP A 101       3.494  92.674   2.104  1.00  0.86           N
ATOM   1487  CZ2 TRP A 101       5.906  93.223   1.746  1.00  0.86           C
ATOM   1488  CZ3 TRP A 101       7.400  91.890   3.095  1.00  0.86           C
ATOM   1489  CH2 TRP A 101       7.192  92.871   2.159  1.00  0.86           C
ATOM      0  H   TRP A 101       3.597  87.400   5.596  1.00  0.86           H   new
ATOM      0  HA  TRP A 101       2.668  88.533   3.331  1.00  0.86           H   new
ATOM      0  HB2 TRP A 101       2.520  90.196   5.000  1.00  0.86           H   new
ATOM      0  HB3 TRP A 101       4.036  90.013   5.317  1.00  0.86           H   new
ATOM      0  HD1 TRP A 101       1.905  91.669   2.939  1.00  0.86           H   new
ATOM      0  HE1 TRP A 101       3.124  93.229   1.561  1.00  0.86           H   new
ATOM      0  HE3 TRP A 101       6.477  90.545   4.300  1.00  0.86           H   new
ATOM      0  HZ2 TRP A 101       5.769  93.890   1.112  1.00  0.86           H   new
ATOM      0  HZ3 TRP A 101       8.268  91.678   3.351  1.00  0.86           H   new
ATOM      0  HH2 TRP A 101       7.924  93.311   1.791  1.00  0.86           H   new
ATOM   1500  N   GLY A 102       4.807  88.395   2.128  1.00  0.86           N
ATOM   1501  CA  GLY A 102       6.061  88.112   1.422  1.00  0.86           C
ATOM   1502  C   GLY A 102       6.092  86.716   0.779  1.00  0.86           C
ATOM   1503  O   GLY A 102       7.004  86.388   0.024  1.00  0.86           O
ATOM      0  H   GLY A 102       4.175  88.683   1.622  1.00  0.86           H   new
ATOM      0  HA2 GLY A 102       6.196  88.782   0.734  1.00  0.86           H   new
ATOM      0  HA3 GLY A 102       6.801  88.192   2.044  1.00  0.86           H   new
ATOM   1507  N   ASN A 103       5.047  85.927   1.024  1.00  0.84           N
ATOM   1508  CA  ASN A 103       4.878  84.564   0.493  1.00  0.84           C
ATOM   1509  C   ASN A 103       4.006  84.571  -0.761  1.00  0.84           C
ATOM   1510  O   ASN A 103       3.426  83.557  -1.152  1.00  0.84           O
ATOM   1511  CB  ASN A 103       4.278  83.649   1.551  1.00  0.84           C
ATOM   1512  CG  ASN A 103       5.255  83.311   2.654  1.00  0.84           C
ATOM   1513  ND2 ASN A 103       4.796  83.357   3.870  1.00  0.84           N
ATOM   1514  OD1 ASN A 103       6.432  83.016   2.396  1.00  0.84           O
ATOM      0  H   ASN A 103       4.391  86.175   1.521  1.00  0.84           H   new
ATOM      0  HA  ASN A 103       5.754  84.225   0.251  1.00  0.84           H   new
ATOM      0  HB2 ASN A 103       3.496  84.075   1.936  1.00  0.84           H   new
ATOM      0  HB3 ASN A 103       3.975  82.829   1.130  1.00  0.84           H   new
ATOM      0 HD21 ASN A 103       5.315  83.179   4.532  1.00  0.84           H   new
ATOM      0 HD22 ASN A 103       3.974  83.565   4.012  1.00  0.84           H   new
ATOM   1521  N   GLY A 104       3.932  85.739  -1.390  1.00  0.83           N
ATOM   1522  CA  GLY A 104       3.117  85.985  -2.571  1.00  0.83           C
ATOM   1523  C   GLY A 104       1.862  86.768  -2.202  1.00  0.83           C
ATOM   1524  O   GLY A 104       1.157  87.272  -3.076  1.00  0.83           O
ATOM      0  H   GLY A 104       4.370  86.432  -1.131  1.00  0.83           H   new
ATOM      0  HA2 GLY A 104       3.631  86.479  -3.228  1.00  0.83           H   new
ATOM      0  HA3 GLY A 104       2.869  85.141  -2.981  1.00  0.83           H   new
ATOM   1528  N   CYS A 105       1.605  86.890  -0.902  1.00  0.81           N
ATOM   1529  CA  CYS A 105       0.448  87.631  -0.428  1.00  0.81           C
ATOM   1530  C   CYS A 105       0.818  89.004   0.103  1.00  0.81           C
ATOM   1531  O   CYS A 105       1.895  89.208   0.680  1.00  0.81           O
ATOM   1532  CB  CYS A 105      -0.254  86.869   0.697  1.00  0.81           C
ATOM   1533  SG  CYS A 105      -0.872  85.252   0.216  1.00  0.81           S
ATOM      0  H   CYS A 105       2.091  86.549  -0.280  1.00  0.81           H   new
ATOM      0  HA  CYS A 105      -0.138  87.735  -1.194  1.00  0.81           H   new
ATOM      0  HB2 CYS A 105       0.365  86.761   1.436  1.00  0.81           H   new
ATOM      0  HB3 CYS A 105      -0.995  87.404   1.023  1.00  0.81           H   new
ATOM   1538  N   GLY A 106      -0.120  89.940  -0.063  1.00  0.79           N
ATOM   1539  CA  GLY A 106      -0.024  91.288   0.493  1.00  0.79           C
ATOM   1540  C   GLY A 106      -0.978  91.440   1.680  1.00  0.79           C
ATOM   1541  O   GLY A 106      -1.178  92.536   2.203  1.00  0.79           O
ATOM      0  H   GLY A 106      -0.842  89.804  -0.510  1.00  0.79           H   new
ATOM      0  HA2 GLY A 106       0.887  91.464   0.777  1.00  0.79           H   new
ATOM      0  HA3 GLY A 106      -0.240  91.943  -0.190  1.00  0.79           H   new
ATOM   1545  N   LEU A 107      -1.588  90.324   2.063  1.00  0.77           N
ATOM   1546  CA  LEU A 107      -2.586  90.244   3.119  1.00  0.77           C
ATOM   1547  C   LEU A 107      -2.208  89.233   4.173  1.00  0.77           C
ATOM   1548  O   LEU A 107      -2.030  88.055   3.866  1.00  0.77           O
ATOM   1549  CB  LEU A 107      -3.941  89.828   2.540  1.00  0.77           C
ATOM   1550  CG  LEU A 107      -5.046  89.588   3.574  1.00  0.77           C
ATOM   1551  CD1 LEU A 107      -5.374  90.884   4.289  1.00  0.77           C
ATOM   1552  CD2 LEU A 107      -6.253  89.028   2.889  1.00  0.77           C
ATOM      0  H   LEU A 107      -1.424  89.562   1.699  1.00  0.77           H   new
ATOM      0  HA  LEU A 107      -2.637  91.125   3.522  1.00  0.77           H   new
ATOM      0  HB2 LEU A 107      -4.238  90.516   1.924  1.00  0.77           H   new
ATOM      0  HB3 LEU A 107      -3.820  89.016   2.023  1.00  0.77           H   new
ATOM      0  HG  LEU A 107      -4.743  88.948   4.237  1.00  0.77           H   new
ATOM      0 HD11 LEU A 107      -6.074  90.726   4.942  1.00  0.77           H   new
ATOM      0 HD12 LEU A 107      -4.581  91.215   4.739  1.00  0.77           H   new
ATOM      0 HD13 LEU A 107      -5.677  91.542   3.644  1.00  0.77           H   new
ATOM      0 HD21 LEU A 107      -6.954  88.875   3.542  1.00  0.77           H   new
ATOM      0 HD22 LEU A 107      -6.566  89.656   2.220  1.00  0.77           H   new
ATOM      0 HD23 LEU A 107      -6.022  88.189   2.461  1.00  0.77           H   new
ATOM   1564  N   PHE A 108      -2.139  89.686   5.415  1.00  0.75           N
ATOM   1565  CA  PHE A 108      -1.750  88.820   6.512  1.00  0.75           C
ATOM   1566  C   PHE A 108      -2.910  87.941   6.931  1.00  0.75           C
ATOM   1567  O   PHE A 108      -4.062  88.373   6.933  1.00  0.75           O
ATOM   1568  CB  PHE A 108      -1.300  89.655   7.703  1.00  0.75           C
ATOM   1569  CG  PHE A 108       0.033  90.343   7.544  1.00  0.75           C
ATOM   1570  CD1 PHE A 108       0.112  91.588   6.939  1.00  0.75           C
ATOM   1571  CD2 PHE A 108       1.196  89.774   8.044  1.00  0.75           C
ATOM   1572  CE1 PHE A 108       1.322  92.247   6.828  1.00  0.75           C
ATOM   1573  CE2 PHE A 108       2.407  90.429   7.940  1.00  0.75           C
ATOM   1574  CZ  PHE A 108       2.470  91.671   7.333  1.00  0.75           C
ATOM      0  H   PHE A 108      -2.315  90.496   5.644  1.00  0.75           H   new
ATOM      0  HA  PHE A 108      -1.017  88.260   6.212  1.00  0.75           H   new
ATOM      0  HB2 PHE A 108      -1.975  90.328   7.880  1.00  0.75           H   new
ATOM      0  HB3 PHE A 108      -1.260  89.081   8.484  1.00  0.75           H   new
ATOM      0  HD1 PHE A 108      -0.659  91.985   6.603  1.00  0.75           H   new
ATOM      0  HD2 PHE A 108       1.159  88.940   8.455  1.00  0.75           H   new
ATOM      0  HE1 PHE A 108       1.362  93.078   6.413  1.00  0.75           H   new
ATOM      0  HE2 PHE A 108       3.179  90.036   8.277  1.00  0.75           H   new
ATOM      0  HZ  PHE A 108       3.284  92.116   7.266  1.00  0.75           H   new
ATOM   1584  N   GLY A 109      -2.593  86.711   7.304  1.00  0.72           N
ATOM   1585  CA  GLY A 109      -3.597  85.757   7.747  1.00  0.72           C
ATOM   1586  C   GLY A 109      -3.176  84.351   7.362  1.00  0.72           C
ATOM   1587  O   GLY A 109      -2.001  84.115   7.041  1.00  0.72           O
ATOM      0  H   GLY A 109      -1.789  86.405   7.308  1.00  0.72           H   new
ATOM      0  HA2 GLY A 109      -3.711  85.818   8.708  1.00  0.72           H   new
ATOM      0  HA3 GLY A 109      -4.455  85.968   7.346  1.00  0.72           H   new
ATOM   1591  N   LYS A 110      -4.125  83.419   7.430  1.00  0.69           N
ATOM   1592  CA  LYS A 110      -3.894  82.016   7.088  1.00  0.69           C
ATOM   1593  C   LYS A 110      -4.585  81.718   5.763  1.00  0.69           C
ATOM   1594  O   LYS A 110      -5.552  82.397   5.421  1.00  0.69           O
ATOM   1595  CB  LYS A 110      -4.438  81.086   8.169  1.00  0.69           C
ATOM   1596  CG  LYS A 110      -3.796  81.227   9.540  1.00  0.69           C
ATOM   1597  CD  LYS A 110      -4.356  80.191  10.516  1.00  0.69           C
ATOM   1598  CE  LYS A 110      -3.809  80.391  11.936  1.00  0.69           C
ATOM   1599  NZ  LYS A 110      -2.332  80.184  12.008  1.00  0.69           N1+
ATOM      0  H   LYS A 110      -4.931  83.586   7.679  1.00  0.69           H   new
ATOM      0  HA  LYS A 110      -2.939  81.864   7.016  1.00  0.69           H   new
ATOM      0  HB2 LYS A 110      -5.391  81.242   8.258  1.00  0.69           H   new
ATOM      0  HB3 LYS A 110      -4.328  80.170   7.870  1.00  0.69           H   new
ATOM      0  HG2 LYS A 110      -2.835  81.118   9.464  1.00  0.69           H   new
ATOM      0  HG3 LYS A 110      -3.954  82.120   9.885  1.00  0.69           H   new
ATOM      0  HD2 LYS A 110      -5.324  80.251  10.531  1.00  0.69           H   new
ATOM      0  HD3 LYS A 110      -4.132  79.300  10.206  1.00  0.69           H   new
ATOM      0  HE2 LYS A 110      -4.023  81.287  12.240  1.00  0.69           H   new
ATOM      0  HE3 LYS A 110      -4.250  79.774  12.540  1.00  0.69           H   new
ATOM      0  HZ1 LYS A 110      -1.988  80.715  12.634  1.00  0.69           H   new
ATOM      0  HZ2 LYS A 110      -2.161  79.335  12.213  1.00  0.69           H   new
ATOM      0  HZ3 LYS A 110      -1.966  80.379  11.220  1.00  0.69           H   new
ATOM   1613  N   GLY A 111      -4.163  80.676   5.058  1.00  0.66           N
ATOM   1614  CA  GLY A 111      -4.834  80.348   3.806  1.00  0.66           C
ATOM   1615  C   GLY A 111      -4.586  78.927   3.310  1.00  0.66           C
ATOM   1616  O   GLY A 111      -3.750  78.179   3.825  1.00  0.66           O
ATOM      0  H   GLY A 111      -3.511  80.160   5.277  1.00  0.66           H   new
ATOM      0  HA2 GLY A 111      -5.789  80.477   3.920  1.00  0.66           H   new
ATOM      0  HA3 GLY A 111      -4.543  80.972   3.123  1.00  0.66           H   new
ATOM   1620  N   SER A 112      -5.366  78.564   2.308  1.00  0.63           N
ATOM   1621  CA  SER A 112      -5.416  77.221   1.751  1.00  0.63           C
ATOM   1622  C   SER A 112      -4.304  76.769   0.798  1.00  0.63           C
ATOM   1623  O   SER A 112      -3.855  77.515  -0.080  1.00  0.63           O
ATOM   1624  CB  SER A 112      -6.758  77.091   1.085  1.00  0.63           C
ATOM   1625  OG  SER A 112      -6.875  75.899   0.388  1.00  0.63           O
ATOM      0  H   SER A 112      -5.902  79.112   1.917  1.00  0.63           H   new
ATOM      0  HA  SER A 112      -5.270  76.624   2.502  1.00  0.63           H   new
ATOM      0  HB2 SER A 112      -7.458  77.144   1.755  1.00  0.63           H   new
ATOM      0  HB3 SER A 112      -6.891  77.835   0.477  1.00  0.63           H   new
ATOM      0  HG  SER A 112      -7.679  75.654   0.384  1.00  0.63           H   new
ATOM   1631  N   ILE A 113      -3.905  75.503   0.986  1.00  0.60           N
ATOM   1632  CA  ILE A 113      -2.959  74.768   0.138  1.00  0.60           C
ATOM   1633  C   ILE A 113      -3.554  73.426  -0.348  1.00  0.60           C
ATOM   1634  O   ILE A 113      -4.166  72.693   0.437  1.00  0.60           O
ATOM   1635  CB  ILE A 113      -1.611  74.512   0.849  1.00  0.60           C
ATOM   1636  CG1 ILE A 113      -0.928  75.810   1.207  1.00  0.60           C
ATOM   1637  CG2 ILE A 113      -0.698  73.718  -0.037  1.00  0.60           C
ATOM   1638  CD1 ILE A 113       0.307  75.591   2.003  1.00  0.60           C
ATOM      0  H   ILE A 113      -4.194  75.029   1.643  1.00  0.60           H   new
ATOM      0  HA  ILE A 113      -2.792  75.335  -0.631  1.00  0.60           H   new
ATOM      0  HB  ILE A 113      -1.800  74.017   1.661  1.00  0.60           H   new
ATOM      0 HG12 ILE A 113      -0.707  76.292   0.395  1.00  0.60           H   new
ATOM      0 HG13 ILE A 113      -1.541  76.368   1.710  1.00  0.60           H   new
ATOM      0 HG21 ILE A 113       0.144  73.564   0.420  1.00  0.60           H   new
ATOM      0 HG22 ILE A 113      -1.111  72.866  -0.248  1.00  0.60           H   new
ATOM      0 HG23 ILE A 113      -0.535  74.209  -0.857  1.00  0.60           H   new
ATOM      0 HD11 ILE A 113       0.714  76.447   2.211  1.00  0.60           H   new
ATOM      0 HD12 ILE A 113       0.084  75.130   2.827  1.00  0.60           H   new
ATOM      0 HD13 ILE A 113       0.931  75.053   1.491  1.00  0.60           H   new
ATOM   1650  N   ASP A 114      -3.401  73.134  -1.653  1.00  0.59           N
ATOM   1651  CA  ASP A 114      -3.873  71.888  -2.294  1.00  0.59           C
ATOM   1652  C   ASP A 114      -2.699  71.185  -2.993  1.00  0.59           C
ATOM   1653  O   ASP A 114      -2.131  71.729  -3.952  1.00  0.59           O
ATOM   1654  CB  ASP A 114      -4.986  72.151  -3.331  1.00  0.59           C
ATOM   1655  CG  ASP A 114      -5.663  70.855  -3.964  1.00  0.59           C
ATOM   1656  OD1 ASP A 114      -5.434  69.780  -3.480  1.00  0.59           O
ATOM   1657  OD2 ASP A 114      -6.414  70.990  -4.937  1.00  0.59           O1-
ATOM      0  H   ASP A 114      -3.011  73.668  -2.203  1.00  0.59           H   new
ATOM      0  HA  ASP A 114      -4.239  71.326  -1.593  1.00  0.59           H   new
ATOM      0  HB2 ASP A 114      -5.678  72.684  -2.909  1.00  0.59           H   new
ATOM      0  HB3 ASP A 114      -4.615  72.686  -4.050  1.00  0.59           H   new
ATOM   1662  N   THR A 115      -2.277  70.036  -2.455  1.00  0.59           N
ATOM   1663  CA  THR A 115      -1.129  69.320  -3.009  1.00  0.59           C
ATOM   1664  C   THR A 115      -1.504  67.982  -3.585  1.00  0.59           C
ATOM   1665  O   THR A 115      -2.132  67.157  -2.921  1.00  0.59           O
ATOM   1666  CB  THR A 115      -0.046  69.075  -1.957  1.00  0.59           C
ATOM   1667  CG2 THR A 115       1.157  68.310  -2.550  1.00  0.59           C
ATOM   1668  OG1 THR A 115       0.391  70.325  -1.472  1.00  0.59           O
ATOM      0  H   THR A 115      -2.641  69.658  -1.773  1.00  0.59           H   new
ATOM      0  HA  THR A 115      -0.793  69.896  -3.713  1.00  0.59           H   new
ATOM      0  HB  THR A 115      -0.420  68.535  -1.243  1.00  0.59           H   new
ATOM      0  HG1 THR A 115       0.164  70.408  -0.667  1.00  0.59           H   new
ATOM      0 HG21 THR A 115       1.824  68.171  -1.860  1.00  0.59           H   new
ATOM      0 HG22 THR A 115       0.859  67.451  -2.889  1.00  0.59           H   new
ATOM      0 HG23 THR A 115       1.544  68.827  -3.274  1.00  0.59           H   new
ATOM   1676  N   CYS A 116      -1.093  67.760  -4.822  1.00  0.60           N
ATOM   1677  CA  CYS A 116      -1.371  66.515  -5.493  1.00  0.60           C
ATOM   1678  C   CYS A 116      -0.127  65.732  -5.816  1.00  0.60           C
ATOM   1679  O   CYS A 116       0.949  66.298  -6.020  1.00  0.60           O
ATOM   1680  CB  CYS A 116      -2.167  66.756  -6.759  1.00  0.60           C
ATOM   1681  SG  CYS A 116      -3.807  67.418  -6.463  1.00  0.60           S
ATOM      0  H   CYS A 116      -0.647  68.327  -5.291  1.00  0.60           H   new
ATOM      0  HA  CYS A 116      -1.894  65.983  -4.874  1.00  0.60           H   new
ATOM      0  HB2 CYS A 116      -1.677  67.370  -7.328  1.00  0.60           H   new
ATOM      0  HB3 CYS A 116      -2.247  65.921  -7.245  1.00  0.60           H   new
ATOM   1686  N   ALA A 117      -0.275  64.421  -5.926  1.00  0.63           N
ATOM   1687  CA  ALA A 117       0.852  63.617  -6.349  1.00  0.63           C
ATOM   1688  C   ALA A 117       0.452  62.435  -7.204  1.00  0.63           C
ATOM   1689  O   ALA A 117      -0.474  61.686  -6.885  1.00  0.63           O
ATOM   1690  CB  ALA A 117       1.588  63.114  -5.136  1.00  0.63           C
ATOM      0  H   ALA A 117      -1.001  63.988  -5.765  1.00  0.63           H   new
ATOM      0  HA  ALA A 117       1.417  64.188  -6.892  1.00  0.63           H   new
ATOM      0  HB1 ALA A 117       2.344  62.575  -5.416  1.00  0.63           H   new
ATOM      0  HB2 ALA A 117       1.905  63.868  -4.614  1.00  0.63           H   new
ATOM      0  HB3 ALA A 117       0.990  62.575  -4.595  1.00  0.63           H   new
ATOM   1696  N   ASN A 118       1.219  62.234  -8.273  1.00  0.66           N
ATOM   1697  CA  ASN A 118       1.015  61.108  -9.183  1.00  0.66           C
ATOM   1698  C   ASN A 118       1.593  59.833  -8.595  1.00  0.66           C
ATOM   1699  O   ASN A 118       2.800  59.732  -8.317  1.00  0.66           O
ATOM   1700  CB  ASN A 118       1.601  61.388 -10.545  1.00  0.66           C
ATOM   1701  CG  ASN A 118       1.317  60.350 -11.603  1.00  0.66           C
ATOM   1702  ND2 ASN A 118       0.971  60.811 -12.800  1.00  0.66           N
ATOM   1703  OD1 ASN A 118       1.404  59.144 -11.360  1.00  0.66           O
ATOM      0  H   ASN A 118       1.873  62.747  -8.492  1.00  0.66           H   new
ATOM      0  HA  ASN A 118       0.059  60.986  -9.296  1.00  0.66           H   new
ATOM      0  HB2 ASN A 118       1.264  62.243 -10.855  1.00  0.66           H   new
ATOM      0  HB3 ASN A 118       2.562  61.479 -10.453  1.00  0.66           H   new
ATOM      0 HD21 ASN A 118       0.798  60.262 -13.439  1.00  0.66           H   new
ATOM      0 HD22 ASN A 118       0.920  61.659 -12.936  1.00  0.66           H   new
ATOM   1710  N   PHE A 119       0.682  58.894  -8.346  1.00  0.69           N
ATOM   1711  CA  PHE A 119       0.943  57.608  -7.712  1.00  0.69           C
ATOM   1712  C   PHE A 119       1.229  56.485  -8.695  1.00  0.69           C
ATOM   1713  O   PHE A 119       0.332  56.051  -9.423  1.00  0.69           O
ATOM   1714  CB  PHE A 119      -0.322  57.215  -6.950  1.00  0.69           C
ATOM   1715  CG  PHE A 119      -0.340  55.889  -6.197  1.00  0.69           C
ATOM   1716  CD1 PHE A 119       0.109  55.801  -4.927  1.00  0.69           C
ATOM   1717  CD2 PHE A 119      -0.838  54.730  -6.797  1.00  0.69           C
ATOM   1718  CE1 PHE A 119       0.064  54.622  -4.233  1.00  0.69           C
ATOM   1719  CE2 PHE A 119      -0.873  53.529  -6.105  1.00  0.69           C
ATOM   1720  CZ  PHE A 119      -0.429  53.479  -4.823  1.00  0.69           C
ATOM      0  H   PHE A 119      -0.146  58.997  -8.554  1.00  0.69           H   new
ATOM      0  HA  PHE A 119       1.728  57.717  -7.153  1.00  0.69           H   new
ATOM      0  HB2 PHE A 119      -0.511  57.919  -6.310  1.00  0.69           H   new
ATOM      0  HB3 PHE A 119      -1.056  57.203  -7.584  1.00  0.69           H   new
ATOM      0  HD1 PHE A 119       0.457  56.558  -4.514  1.00  0.69           H   new
ATOM      0  HD2 PHE A 119      -1.150  54.764  -7.672  1.00  0.69           H   new
ATOM      0  HE1 PHE A 119       0.369  54.592  -3.355  1.00  0.69           H   new
ATOM      0  HE2 PHE A 119      -1.199  52.762  -6.517  1.00  0.69           H   new
ATOM      0  HZ  PHE A 119      -0.457  52.680  -4.347  1.00  0.69           H   new
ATOM   1730  N   THR A 120       2.455  55.967  -8.674  1.00  0.72           N
ATOM   1731  CA  THR A 120       2.800  54.846  -9.536  1.00  0.72           C
ATOM   1732  C   THR A 120       3.139  53.649  -8.669  1.00  0.72           C
ATOM   1733  O   THR A 120       4.007  53.721  -7.800  1.00  0.72           O
ATOM   1734  CB  THR A 120       3.984  55.158 -10.469  1.00  0.72           C
ATOM   1735  CG2 THR A 120       4.333  53.930 -11.301  1.00  0.72           C
ATOM   1736  OG1 THR A 120       3.654  56.253 -11.336  1.00  0.72           O
ATOM      0  H   THR A 120       3.094  56.248  -8.172  1.00  0.72           H   new
ATOM      0  HA  THR A 120       2.034  54.660 -10.101  1.00  0.72           H   new
ATOM      0  HB  THR A 120       4.751  55.402  -9.927  1.00  0.72           H   new
ATOM      0  HG1 THR A 120       4.305  56.418 -11.840  1.00  0.72           H   new
ATOM      0 HG21 THR A 120       5.079  54.136 -11.885  1.00  0.72           H   new
ATOM      0 HG22 THR A 120       4.576  53.198 -10.712  1.00  0.72           H   new
ATOM      0 HG23 THR A 120       3.566  53.673 -11.836  1.00  0.72           H   new
ATOM   1744  N   CYS A 121       2.460  52.536  -8.874  1.00  0.74           N
ATOM   1745  CA  CYS A 121       2.747  51.396  -8.016  1.00  0.74           C
ATOM   1746  C   CYS A 121       3.827  50.506  -8.625  1.00  0.74           C
ATOM   1747  O   CYS A 121       3.677  50.038  -9.754  1.00  0.74           O
ATOM   1748  CB  CYS A 121       1.509  50.577  -7.748  1.00  0.74           C
ATOM   1749  SG  CYS A 121       1.821  49.292  -6.564  1.00  0.74           S
ATOM      0  H   CYS A 121       1.856  52.417  -9.474  1.00  0.74           H   new
ATOM      0  HA  CYS A 121       3.069  51.752  -7.173  1.00  0.74           H   new
ATOM      0  HB2 CYS A 121       0.802  51.155  -7.421  1.00  0.74           H   new
ATOM      0  HB3 CYS A 121       1.194  50.185  -8.577  1.00  0.74           H   new
ATOM   1754  N   SER A 122       4.932  50.331  -7.902  1.00  0.74           N
ATOM   1755  CA  SER A 122       6.063  49.520  -8.353  1.00  0.74           C
ATOM   1756  C   SER A 122       5.864  48.044  -7.984  1.00  0.74           C
ATOM   1757  O   SER A 122       6.031  47.157  -8.824  1.00  0.74           O
ATOM   1758  CB  SER A 122       7.354  50.046  -7.767  1.00  0.74           C
ATOM   1759  OG  SER A 122       8.444  49.251  -8.156  1.00  0.74           O
ATOM      0  H   SER A 122       5.048  50.684  -7.126  1.00  0.74           H   new
ATOM      0  HA  SER A 122       6.114  49.582  -9.320  1.00  0.74           H   new
ATOM      0  HB2 SER A 122       7.496  50.960  -8.058  1.00  0.74           H   new
ATOM      0  HB3 SER A 122       7.291  50.063  -6.799  1.00  0.74           H   new
ATOM      0  HG  SER A 122       9.150  49.560  -7.822  1.00  0.74           H   new
ATOM   1765  N   LEU A 123       5.538  47.787  -6.712  1.00  0.74           N
ATOM   1766  CA  LEU A 123       5.284  46.413  -6.253  1.00  0.74           C
ATOM   1767  C   LEU A 123       3.843  46.245  -5.874  1.00  0.74           C
ATOM   1768  O   LEU A 123       3.333  46.947  -4.988  1.00  0.74           O
ATOM   1769  CB  LEU A 123       6.108  45.975  -5.039  1.00  0.74           C
ATOM   1770  CG  LEU A 123       5.758  44.552  -4.471  1.00  0.74           C
ATOM   1771  CD1 LEU A 123       6.103  43.459  -5.478  1.00  0.74           C
ATOM   1772  CD2 LEU A 123       6.492  44.350  -3.176  1.00  0.74           C
ATOM      0  H   LEU A 123       5.459  48.389  -6.103  1.00  0.74           H   new
ATOM      0  HA  LEU A 123       5.542  45.861  -7.008  1.00  0.74           H   new
ATOM      0  HB2 LEU A 123       7.047  45.989  -5.282  1.00  0.74           H   new
ATOM      0  HB3 LEU A 123       5.988  46.628  -4.332  1.00  0.74           H   new
ATOM      0  HG  LEU A 123       4.803  44.496  -4.309  1.00  0.74           H   new
ATOM      0 HD11 LEU A 123       5.878  42.592  -5.105  1.00  0.74           H   new
ATOM      0 HD12 LEU A 123       5.598  43.600  -6.294  1.00  0.74           H   new
ATOM      0 HD13 LEU A 123       7.052  43.489  -5.676  1.00  0.74           H   new
ATOM      0 HD21 LEU A 123       6.282  43.473  -2.818  1.00  0.74           H   new
ATOM      0 HD22 LEU A 123       7.447  44.414  -3.332  1.00  0.74           H   new
ATOM      0 HD23 LEU A 123       6.222  45.032  -2.541  1.00  0.74           H   new
ATOM   1784  N   LYS A 124       3.220  45.272  -6.515  1.00  0.73           N
ATOM   1785  CA  LYS A 124       1.831  44.959  -6.308  1.00  0.73           C
ATOM   1786  C   LYS A 124       1.654  43.472  -6.078  1.00  0.73           C
ATOM   1787  O   LYS A 124       2.511  42.668  -6.453  1.00  0.73           O
ATOM   1788  CB  LYS A 124       0.998  45.396  -7.516  1.00  0.73           C
ATOM   1789  CG  LYS A 124       1.344  44.676  -8.812  1.00  0.73           C
ATOM   1790  CD  LYS A 124       0.524  45.205  -9.992  1.00  0.73           C
ATOM   1791  CE  LYS A 124       0.828  44.420 -11.277  1.00  0.73           C
ATOM   1792  NZ  LYS A 124       0.059  44.936 -12.453  1.00  0.73           N1+
ATOM      0  H   LYS A 124       3.606  44.767  -7.094  1.00  0.73           H   new
ATOM      0  HA  LYS A 124       1.525  45.440  -5.523  1.00  0.73           H   new
ATOM      0  HB2 LYS A 124       0.060  45.250  -7.318  1.00  0.73           H   new
ATOM      0  HB3 LYS A 124       1.115  46.350  -7.648  1.00  0.73           H   new
ATOM      0  HG2 LYS A 124       2.289  44.785  -9.000  1.00  0.73           H   new
ATOM      0  HG3 LYS A 124       1.183  43.725  -8.707  1.00  0.73           H   new
ATOM      0  HD2 LYS A 124      -0.422  45.140  -9.787  1.00  0.73           H   new
ATOM      0  HD3 LYS A 124       0.721  46.145 -10.130  1.00  0.73           H   new
ATOM      0  HE2 LYS A 124       1.778  44.470 -11.467  1.00  0.73           H   new
ATOM      0  HE3 LYS A 124       0.615  43.484 -11.140  1.00  0.73           H   new
ATOM      0  HZ1 LYS A 124       0.263  44.456 -13.175  1.00  0.73           H   new
ATOM      0  HZ2 LYS A 124      -0.813  44.870 -12.290  1.00  0.73           H   new
ATOM      0  HZ3 LYS A 124       0.270  45.789 -12.595  1.00  0.73           H   new
ATOM   1806  N   ALA A 125       0.535  43.117  -5.473  1.00  0.72           N
ATOM   1807  CA  ALA A 125       0.176  41.725  -5.263  1.00  0.72           C
ATOM   1808  C   ALA A 125      -1.179  41.490  -5.844  1.00  0.72           C
ATOM   1809  O   ALA A 125      -2.001  42.409  -5.892  1.00  0.72           O
ATOM   1810  CB  ALA A 125       0.127  41.334  -3.792  1.00  0.72           C
ATOM      0  H   ALA A 125      -0.042  43.678  -5.170  1.00  0.72           H   new
ATOM      0  HA  ALA A 125       0.861  41.187  -5.690  1.00  0.72           H   new
ATOM      0  HB1 ALA A 125      -0.117  40.398  -3.714  1.00  0.72           H   new
ATOM      0  HB2 ALA A 125       0.998  41.476  -3.390  1.00  0.72           H   new
ATOM      0  HB3 ALA A 125      -0.532  41.879  -3.334  1.00  0.72           H   new
ATOM   1816  N   MET A 126      -1.447  40.278  -6.279  1.00  0.74           N
ATOM   1817  CA  MET A 126      -2.792  40.053  -6.776  1.00  0.74           C
ATOM   1818  C   MET A 126      -3.496  38.917  -6.115  1.00  0.74           C
ATOM   1819  O   MET A 126      -2.900  37.872  -5.854  1.00  0.74           O
ATOM   1820  CB  MET A 126      -2.786  39.845  -8.283  1.00  0.74           C
ATOM   1821  CG  MET A 126      -2.329  41.068  -9.039  1.00  0.74           C
ATOM   1822  SD  MET A 126      -2.560  40.948 -10.781  1.00  0.74           S
ATOM   1823  CE  MET A 126      -4.358  40.996 -10.808  1.00  0.74           C
ATOM      0  H   MET A 126      -0.908  39.608  -6.298  1.00  0.74           H   new
ATOM      0  HA  MET A 126      -3.288  40.857  -6.555  1.00  0.74           H   new
ATOM      0  HB2 MET A 126      -2.205  39.099  -8.500  1.00  0.74           H   new
ATOM      0  HB3 MET A 126      -3.679  39.603  -8.576  1.00  0.74           H   new
ATOM      0  HG2 MET A 126      -2.812  41.842  -8.709  1.00  0.74           H   new
ATOM      0  HG3 MET A 126      -1.389  41.220  -8.855  1.00  0.74           H   new
ATOM      0  HE1 MET A 126      -4.670  40.938 -11.725  1.00  0.74           H   new
ATOM      0  HE2 MET A 126      -4.710  40.248 -10.300  1.00  0.74           H   new
ATOM      0  HE3 MET A 126      -4.666  41.827 -10.414  1.00  0.74           H   new
ATOM   1833  N   GLY A 127      -4.777  39.136  -5.836  1.00  0.76           N
ATOM   1834  CA  GLY A 127      -5.621  38.084  -5.330  1.00  0.76           C
ATOM   1835  C   GLY A 127      -6.418  37.490  -6.470  1.00  0.76           C
ATOM   1836  O   GLY A 127      -7.080  38.223  -7.224  1.00  0.76           O
ATOM      0  H   GLY A 127      -5.171  39.894  -5.936  1.00  0.76           H   new
ATOM      0  HA2 GLY A 127      -5.082  37.398  -4.907  1.00  0.76           H   new
ATOM      0  HA3 GLY A 127      -6.219  38.433  -4.651  1.00  0.76           H   new
ATOM   1840  N   ARG A 128      -6.430  36.169  -6.551  1.00  0.80           N
ATOM   1841  CA  ARG A 128      -7.176  35.491  -7.590  1.00  0.80           C
ATOM   1842  C   ARG A 128      -8.134  34.478  -6.992  1.00  0.80           C
ATOM   1843  O   ARG A 128      -7.763  33.688  -6.128  1.00  0.80           O
ATOM   1844  CB  ARG A 128      -6.212  34.842  -8.569  1.00  0.80           C
ATOM   1845  CG  ARG A 128      -5.366  35.829  -9.355  1.00  0.80           C
ATOM   1846  CD  ARG A 128      -4.586  35.198 -10.418  1.00  0.80           C
ATOM   1847  NE  ARG A 128      -3.993  36.208 -11.276  1.00  0.80           N
ATOM   1848  CZ  ARG A 128      -2.796  36.789 -11.122  1.00  0.80           C
ATOM   1849  NH1 ARG A 128      -1.990  36.452 -10.132  1.00  0.80           N1+
ATOM   1850  NH2 ARG A 128      -2.443  37.716 -11.991  1.00  0.80           N
ATOM      0  H   ARG A 128      -6.011  35.647  -6.011  1.00  0.80           H   new
ATOM      0  HA  ARG A 128      -7.712  36.139  -8.074  1.00  0.80           H   new
ATOM      0  HB2 ARG A 128      -5.624  34.244  -8.081  1.00  0.80           H   new
ATOM      0  HB3 ARG A 128      -6.717  34.297  -9.192  1.00  0.80           H   new
ATOM      0  HG2 ARG A 128      -5.944  36.505  -9.743  1.00  0.80           H   new
ATOM      0  HG3 ARG A 128      -4.764  36.286  -8.747  1.00  0.80           H   new
ATOM      0  HD2 ARG A 128      -3.890  34.644 -10.031  1.00  0.80           H   new
ATOM      0  HD3 ARG A 128      -5.156  34.613 -10.942  1.00  0.80           H   new
ATOM      0  HE  ARG A 128      -4.459  36.459 -11.954  1.00  0.80           H   new
ATOM      0 HH11 ARG A 128      -2.230  35.848  -9.569  1.00  0.80           H   new
ATOM      0 HH12 ARG A 128      -1.225  36.837 -10.050  1.00  0.80           H   new
ATOM      0 HH21 ARG A 128      -2.976  37.930 -12.631  1.00  0.80           H   new
ATOM      0 HH22 ARG A 128      -1.680  38.106 -11.917  1.00  0.80           H   new
ATOM   1864  N   MET A 129      -9.379  34.516  -7.418  1.00  0.84           N
ATOM   1865  CA  MET A 129     -10.398  33.650  -6.846  1.00  0.84           C
ATOM   1866  C   MET A 129     -10.359  32.233  -7.350  1.00  0.84           C
ATOM   1867  O   MET A 129     -10.246  31.980  -8.557  1.00  0.84           O
ATOM   1868  CB  MET A 129     -11.796  34.204  -7.090  1.00  0.84           C
ATOM   1869  CG  MET A 129     -12.905  33.361  -6.480  1.00  0.84           C
ATOM   1870  SD  MET A 129     -14.530  34.032  -6.720  1.00  0.84           S
ATOM   1871  CE  MET A 129     -15.430  32.753  -5.873  1.00  0.84           C
ATOM      0  H   MET A 129      -9.661  35.038  -8.041  1.00  0.84           H   new
ATOM      0  HA  MET A 129     -10.194  33.632  -5.898  1.00  0.84           H   new
ATOM      0  HB2 MET A 129     -11.847  35.102  -6.727  1.00  0.84           H   new
ATOM      0  HB3 MET A 129     -11.944  34.276  -8.046  1.00  0.84           H   new
ATOM      0  HG2 MET A 129     -12.872  32.471  -6.864  1.00  0.84           H   new
ATOM      0  HG3 MET A 129     -12.741  33.265  -5.529  1.00  0.84           H   new
ATOM      0  HE1 MET A 129     -16.379  32.953  -5.899  1.00  0.84           H   new
ATOM      0  HE2 MET A 129     -15.267  31.901  -6.307  1.00  0.84           H   new
ATOM      0  HE3 MET A 129     -15.135  32.707  -4.950  1.00  0.84           H   new
ATOM   1881  N   ILE A 130     -10.530  31.296  -6.428  1.00  0.87           N
ATOM   1882  CA  ILE A 130     -10.672  29.919  -6.841  1.00  0.87           C
ATOM   1883  C   ILE A 130     -12.135  29.521  -6.739  1.00  0.87           C
ATOM   1884  O   ILE A 130     -12.759  29.685  -5.701  1.00  0.87           O
ATOM   1885  CB  ILE A 130      -9.850  28.934  -5.987  1.00  0.87           C
ATOM   1886  CG1 ILE A 130      -8.378  29.198  -6.048  1.00  0.87           C
ATOM   1887  CG2 ILE A 130     -10.083  27.551  -6.504  1.00  0.87           C
ATOM   1888  CD1 ILE A 130      -7.600  28.373  -5.055  1.00  0.87           C
ATOM      0  H   ILE A 130     -10.566  31.435  -5.580  1.00  0.87           H   new
ATOM      0  HA  ILE A 130     -10.340  29.867  -7.751  1.00  0.87           H   new
ATOM      0  HB  ILE A 130     -10.138  29.041  -5.067  1.00  0.87           H   new
ATOM      0 HG12 ILE A 130      -8.056  29.009  -6.943  1.00  0.87           H   new
ATOM      0 HG13 ILE A 130      -8.214  30.139  -5.880  1.00  0.87           H   new
ATOM      0 HG21 ILE A 130      -9.572  26.918  -5.976  1.00  0.87           H   new
ATOM      0 HG22 ILE A 130     -11.027  27.336  -6.441  1.00  0.87           H   new
ATOM      0 HG23 ILE A 130      -9.802  27.500  -7.431  1.00  0.87           H   new
ATOM      0 HD11 ILE A 130      -6.655  28.579  -5.133  1.00  0.87           H   new
ATOM      0 HD12 ILE A 130      -7.902  28.578  -4.156  1.00  0.87           H   new
ATOM      0 HD13 ILE A 130      -7.741  27.431  -5.236  1.00  0.87           H   new
ATOM   1900  N   GLN A 131     -12.706  29.053  -7.834  1.00  0.88           N
ATOM   1901  CA  GLN A 131     -14.069  28.556  -7.789  1.00  0.88           C
ATOM   1902  C   GLN A 131     -13.921  27.048  -7.625  1.00  0.88           C
ATOM   1903  O   GLN A 131     -12.969  26.498  -8.166  1.00  0.88           O
ATOM   1904  CB  GLN A 131     -14.842  28.937  -9.053  1.00  0.88           C
ATOM   1905  CG  GLN A 131     -15.054  30.432  -9.191  1.00  0.88           C
ATOM   1906  CD  GLN A 131     -15.781  30.819 -10.457  1.00  0.88           C
ATOM   1907  NE2 GLN A 131     -16.976  31.383 -10.304  1.00  0.88           N
ATOM   1908  OE1 GLN A 131     -15.281  30.611 -11.566  1.00  0.88           O
ATOM      0  H   GLN A 131     -12.328  29.014  -8.605  1.00  0.88           H   new
ATOM      0  HA  GLN A 131     -14.583  28.942  -7.063  1.00  0.88           H   new
ATOM      0  HB2 GLN A 131     -14.362  28.611  -9.830  1.00  0.88           H   new
ATOM      0  HB3 GLN A 131     -15.704  28.493  -9.045  1.00  0.88           H   new
ATOM      0  HG2 GLN A 131     -15.557  30.753  -8.426  1.00  0.88           H   new
ATOM      0  HG3 GLN A 131     -14.193  30.877  -9.171  1.00  0.88           H   new
ATOM      0 HE21 GLN A 131     -17.293  31.512  -9.515  1.00  0.88           H   new
ATOM      0 HE22 GLN A 131     -17.432  31.618 -10.994  1.00  0.88           H   new
ATOM   1917  N   PRO A 132     -14.834  26.330  -6.958  1.00  0.87           N
ATOM   1918  CA  PRO A 132     -14.800  24.878  -6.807  1.00  0.87           C
ATOM   1919  C   PRO A 132     -14.579  24.132  -8.115  1.00  0.87           C
ATOM   1920  O   PRO A 132     -13.874  23.123  -8.150  1.00  0.87           O
ATOM   1921  CB  PRO A 132     -16.220  24.596  -6.316  1.00  0.87           C
ATOM   1922  CG  PRO A 132     -16.593  25.826  -5.525  1.00  0.87           C
ATOM   1923  CD  PRO A 132     -15.963  26.983  -6.287  1.00  0.87           C
ATOM      0  HA  PRO A 132     -14.075  24.591  -6.230  1.00  0.87           H   new
ATOM      0  HB2 PRO A 132     -16.829  24.454  -7.057  1.00  0.87           H   new
ATOM      0  HB3 PRO A 132     -16.252  23.798  -5.765  1.00  0.87           H   new
ATOM      0  HG2 PRO A 132     -17.556  25.927  -5.464  1.00  0.87           H   new
ATOM      0  HG3 PRO A 132     -16.255  25.777  -4.617  1.00  0.87           H   new
ATOM      0  HD2 PRO A 132     -16.581  27.380  -6.920  1.00  0.87           H   new
ATOM      0  HD3 PRO A 132     -15.671  27.692  -5.693  1.00  0.87           H   new
ATOM   1931  N   GLU A 133     -15.126  24.663  -9.200  1.00  0.84           N
ATOM   1932  CA  GLU A 133     -15.051  24.044 -10.517  1.00  0.84           C
ATOM   1933  C   GLU A 133     -13.633  24.000 -11.061  1.00  0.84           C
ATOM   1934  O   GLU A 133     -13.329  23.217 -11.963  1.00  0.84           O
ATOM   1935  CB  GLU A 133     -15.971  24.785 -11.483  1.00  0.84           C
ATOM   1936  CG  GLU A 133     -17.457  24.654 -11.149  1.00  0.84           C
ATOM   1937  CD  GLU A 133     -18.357  25.417 -12.102  1.00  0.84           C
ATOM   1938  OE1 GLU A 133     -17.847  26.082 -12.972  1.00  0.84           O
ATOM   1939  OE2 GLU A 133     -19.553  25.335 -11.951  1.00  0.84           O1-
ATOM      0  H   GLU A 133     -15.559  25.406  -9.192  1.00  0.84           H   new
ATOM      0  HA  GLU A 133     -15.342  23.123 -10.426  1.00  0.84           H   new
ATOM      0  HB2 GLU A 133     -15.731  25.725 -11.487  1.00  0.84           H   new
ATOM      0  HB3 GLU A 133     -15.820  24.450 -12.381  1.00  0.84           H   new
ATOM      0  HG2 GLU A 133     -17.703  23.716 -11.163  1.00  0.84           H   new
ATOM      0  HG3 GLU A 133     -17.608  24.974 -10.246  1.00  0.84           H   new
ATOM   1946  N   ASN A 134     -12.772  24.862 -10.533  1.00  0.81           N
ATOM   1947  CA  ASN A 134     -11.407  24.952 -10.982  1.00  0.81           C
ATOM   1948  C   ASN A 134     -10.471  24.134 -10.123  1.00  0.81           C
ATOM   1949  O   ASN A 134      -9.257  24.216 -10.324  1.00  0.81           O
ATOM   1950  CB  ASN A 134     -10.950  26.391 -10.971  1.00  0.81           C
ATOM   1951  CG  ASN A 134     -11.659  27.198 -11.987  1.00  0.81           C
ATOM   1952  ND2 ASN A 134     -11.926  28.428 -11.667  1.00  0.81           N
ATOM   1953  OD1 ASN A 134     -11.956  26.706 -13.083  1.00  0.81           O
ATOM      0  H   ASN A 134     -12.972  25.410  -9.901  1.00  0.81           H   new
ATOM      0  HA  ASN A 134     -11.381  24.597 -11.884  1.00  0.81           H   new
ATOM      0  HB2 ASN A 134     -11.101  26.772 -10.092  1.00  0.81           H   new
ATOM      0  HB3 ASN A 134      -9.995  26.429 -11.136  1.00  0.81           H   new
ATOM      0 HD21 ASN A 134     -12.327  28.941 -12.229  1.00  0.81           H   new
ATOM      0 HD22 ASN A 134     -11.702  28.729 -10.893  1.00  0.81           H   new
ATOM   1960  N   VAL A 135     -11.015  23.348  -9.177  1.00  0.78           N
ATOM   1961  CA  VAL A 135     -10.179  22.560  -8.278  1.00  0.78           C
ATOM   1962  C   VAL A 135     -10.256  21.077  -8.561  1.00  0.78           C
ATOM   1963  O   VAL A 135     -11.340  20.496  -8.665  1.00  0.78           O
ATOM   1964  CB  VAL A 135     -10.583  22.779  -6.807  1.00  0.78           C
ATOM   1965  CG1 VAL A 135      -9.694  21.915  -5.863  1.00  0.78           C
ATOM   1966  CG2 VAL A 135     -10.456  24.235  -6.482  1.00  0.78           C
ATOM      0  H   VAL A 135     -11.861  23.263  -9.047  1.00  0.78           H   new
ATOM      0  HA  VAL A 135      -9.272  22.866  -8.433  1.00  0.78           H   new
ATOM      0  HB  VAL A 135     -11.503  22.502  -6.675  1.00  0.78           H   new
ATOM      0 HG11 VAL A 135      -9.960  22.064  -4.942  1.00  0.78           H   new
ATOM      0 HG12 VAL A 135      -9.804  20.977  -6.084  1.00  0.78           H   new
ATOM      0 HG13 VAL A 135      -8.764  22.166  -5.975  1.00  0.78           H   new
ATOM      0 HG21 VAL A 135     -10.708  24.384  -5.557  1.00  0.78           H   new
ATOM      0 HG22 VAL A 135      -9.538  24.518  -6.616  1.00  0.78           H   new
ATOM      0 HG23 VAL A 135     -11.040  24.748  -7.062  1.00  0.78           H   new
ATOM   1976  N   LYS A 136      -9.086  20.464  -8.651  1.00  0.76           N
ATOM   1977  CA  LYS A 136      -9.007  19.041  -8.875  1.00  0.76           C
ATOM   1978  C   LYS A 136      -8.116  18.375  -7.852  1.00  0.76           C
ATOM   1979  O   LYS A 136      -7.128  18.947  -7.376  1.00  0.76           O
ATOM   1980  CB  LYS A 136      -8.463  18.755 -10.274  1.00  0.76           C
ATOM   1981  CG  LYS A 136      -7.065  19.217 -10.525  1.00  0.76           C
ATOM   1982  CD  LYS A 136      -6.640  18.901 -11.950  1.00  0.76           C
ATOM   1983  CE  LYS A 136      -5.226  19.355 -12.192  1.00  0.76           C
ATOM   1984  NZ  LYS A 136      -4.754  19.047 -13.569  1.00  0.76           N1+
ATOM      0  H   LYS A 136      -8.326  20.860  -8.584  1.00  0.76           H   new
ATOM      0  HA  LYS A 136      -9.903  18.680  -8.791  1.00  0.76           H   new
ATOM      0  HB2 LYS A 136      -8.505  17.799 -10.431  1.00  0.76           H   new
ATOM      0  HB3 LYS A 136      -9.048  19.175 -10.924  1.00  0.76           H   new
ATOM      0  HG2 LYS A 136      -7.003  20.172 -10.369  1.00  0.76           H   new
ATOM      0  HG3 LYS A 136      -6.461  18.787  -9.900  1.00  0.76           H   new
ATOM      0  HD2 LYS A 136      -6.711  17.947 -12.110  1.00  0.76           H   new
ATOM      0  HD3 LYS A 136      -7.238  19.339 -12.576  1.00  0.76           H   new
ATOM      0  HE2 LYS A 136      -5.166  20.311 -12.040  1.00  0.76           H   new
ATOM      0  HE3 LYS A 136      -4.638  18.928 -11.549  1.00  0.76           H   new
ATOM      0  HZ1 LYS A 136      -3.917  19.332 -13.667  1.00  0.76           H   new
ATOM      0  HZ2 LYS A 136      -4.785  18.168 -13.704  1.00  0.76           H   new
ATOM      0  HZ3 LYS A 136      -5.277  19.457 -14.161  1.00  0.76           H   new
ATOM   1998  N   TYR A 137      -8.444  17.132  -7.551  1.00  0.74           N
ATOM   1999  CA  TYR A 137      -7.634  16.335  -6.659  1.00  0.74           C
ATOM   2000  C   TYR A 137      -7.157  15.052  -7.300  1.00  0.74           C
ATOM   2001  O   TYR A 137      -7.964  14.265  -7.803  1.00  0.74           O
ATOM   2002  CB  TYR A 137      -8.440  15.979  -5.423  1.00  0.74           C
ATOM   2003  CG  TYR A 137      -8.790  17.109  -4.493  1.00  0.74           C
ATOM   2004  CD1 TYR A 137      -9.867  17.936  -4.703  1.00  0.74           C
ATOM   2005  CD2 TYR A 137      -8.025  17.267  -3.395  1.00  0.74           C
ATOM   2006  CE1 TYR A 137     -10.149  18.932  -3.762  1.00  0.74           C
ATOM   2007  CE2 TYR A 137      -8.292  18.231  -2.469  1.00  0.74           C
ATOM   2008  CZ  TYR A 137      -9.348  19.065  -2.637  1.00  0.74           C
ATOM   2009  OH  TYR A 137      -9.610  20.038  -1.684  1.00  0.74           O
ATOM      0  H   TYR A 137      -9.140  16.730  -7.857  1.00  0.74           H   new
ATOM      0  HA  TYR A 137      -6.856  16.868  -6.431  1.00  0.74           H   new
ATOM      0  HB2 TYR A 137      -9.265  15.558  -5.711  1.00  0.74           H   new
ATOM      0  HB3 TYR A 137      -7.944  15.315  -4.919  1.00  0.74           H   new
ATOM      0  HD1 TYR A 137     -10.400  17.835  -5.459  1.00  0.74           H   new
ATOM      0  HD2 TYR A 137      -7.296  16.704  -3.266  1.00  0.74           H   new
ATOM      0  HE1 TYR A 137     -10.871  19.503  -3.890  1.00  0.74           H   new
ATOM      0  HE2 TYR A 137      -7.748  18.317  -1.720  1.00  0.74           H   new
ATOM      0  HH  TYR A 137     -10.089  19.713  -1.076  1.00  0.74           H   new
ATOM   2019  N   GLU A 138      -5.849  14.822  -7.243  1.00  0.74           N
ATOM   2020  CA  GLU A 138      -5.270  13.588  -7.750  1.00  0.74           C
ATOM   2021  C   GLU A 138      -4.917  12.712  -6.575  1.00  0.74           C
ATOM   2022  O   GLU A 138      -4.182  13.124  -5.665  1.00  0.74           O
ATOM   2023  CB  GLU A 138      -4.041  13.816  -8.620  1.00  0.74           C
ATOM   2024  CG  GLU A 138      -3.447  12.504  -9.181  1.00  0.74           C
ATOM   2025  CD  GLU A 138      -2.261  12.703 -10.094  1.00  0.74           C
ATOM   2026  OE1 GLU A 138      -1.937  13.824 -10.389  1.00  0.74           O
ATOM   2027  OE2 GLU A 138      -1.685  11.724 -10.502  1.00  0.74           O1-
ATOM      0  H   GLU A 138      -5.278  15.373  -6.912  1.00  0.74           H   new
ATOM      0  HA  GLU A 138      -5.928  13.161  -8.320  1.00  0.74           H   new
ATOM      0  HB2 GLU A 138      -4.277  14.400  -9.358  1.00  0.74           H   new
ATOM      0  HB3 GLU A 138      -3.363  14.276  -8.100  1.00  0.74           H   new
ATOM      0  HG2 GLU A 138      -3.180  11.938  -8.439  1.00  0.74           H   new
ATOM      0  HG3 GLU A 138      -4.140  12.028  -9.666  1.00  0.74           H   new
ATOM   2034  N   VAL A 139      -5.479  11.523  -6.582  1.00  0.74           N
ATOM   2035  CA  VAL A 139      -5.303  10.590  -5.494  1.00  0.74           C
ATOM   2036  C   VAL A 139      -4.813   9.233  -5.983  1.00  0.74           C
ATOM   2037  O   VAL A 139      -5.281   8.708  -7.001  1.00  0.74           O
ATOM   2038  CB  VAL A 139      -6.630  10.436  -4.755  1.00  0.74           C
ATOM   2039  CG1 VAL A 139      -6.482   9.447  -3.637  1.00  0.74           C
ATOM   2040  CG2 VAL A 139      -7.115  11.796  -4.202  1.00  0.74           C
ATOM      0  H   VAL A 139      -5.976  11.232  -7.221  1.00  0.74           H   new
ATOM      0  HA  VAL A 139      -4.625  10.940  -4.896  1.00  0.74           H   new
ATOM      0  HB  VAL A 139      -7.294  10.110  -5.383  1.00  0.74           H   new
ATOM      0 HG11 VAL A 139      -7.328   9.354  -3.172  1.00  0.74           H   new
ATOM      0 HG12 VAL A 139      -6.216   8.587  -3.999  1.00  0.74           H   new
ATOM      0 HG13 VAL A 139      -5.805   9.759  -3.016  1.00  0.74           H   new
ATOM      0 HG21 VAL A 139      -7.958  11.675  -3.737  1.00  0.74           H   new
ATOM      0 HG22 VAL A 139      -6.454  12.149  -3.586  1.00  0.74           H   new
ATOM      0 HG23 VAL A 139      -7.237  12.419  -4.936  1.00  0.74           H   new
ATOM   2050  N   GLY A 140      -3.808   8.690  -5.312  1.00  0.76           N
ATOM   2051  CA  GLY A 140      -3.314   7.378  -5.687  1.00  0.76           C
ATOM   2052  C   GLY A 140      -3.905   6.303  -4.791  1.00  0.76           C
ATOM   2053  O   GLY A 140      -4.086   6.521  -3.587  1.00  0.76           O
ATOM      0  H   GLY A 140      -3.405   9.058  -4.648  1.00  0.76           H   new
ATOM      0  HA2 GLY A 140      -3.541   7.195  -6.612  1.00  0.76           H   new
ATOM      0  HA3 GLY A 140      -2.346   7.362  -5.624  1.00  0.76           H   new
ATOM   2057  N   ILE A 141      -4.135   5.121  -5.358  1.00  0.79           N
ATOM   2058  CA  ILE A 141      -4.613   3.980  -4.592  1.00  0.79           C
ATOM   2059  C   ILE A 141      -3.625   2.832  -4.794  1.00  0.79           C
ATOM   2060  O   ILE A 141      -3.357   2.423  -5.927  1.00  0.79           O
ATOM   2061  CB  ILE A 141      -5.988   3.469  -5.057  1.00  0.79           C
ATOM   2062  CG1 ILE A 141      -7.064   4.510  -5.016  1.00  0.79           C
ATOM   2063  CG2 ILE A 141      -6.402   2.387  -4.138  1.00  0.79           C
ATOM   2064  CD1 ILE A 141      -8.359   3.976  -5.615  1.00  0.79           C
ATOM      0  H   ILE A 141      -4.018   4.961  -6.195  1.00  0.79           H   new
ATOM      0  HA  ILE A 141      -4.691   4.267  -3.669  1.00  0.79           H   new
ATOM      0  HB  ILE A 141      -5.886   3.183  -5.978  1.00  0.79           H   new
ATOM      0 HG12 ILE A 141      -7.217   4.786  -4.099  1.00  0.79           H   new
ATOM      0 HG13 ILE A 141      -6.777   5.297  -5.505  1.00  0.79           H   new
ATOM      0 HG21 ILE A 141      -7.269   2.046  -4.409  1.00  0.79           H   new
ATOM      0 HG22 ILE A 141      -5.749   1.670  -4.167  1.00  0.79           H   new
ATOM      0 HG23 ILE A 141      -6.460   2.734  -3.234  1.00  0.79           H   new
ATOM      0 HD11 ILE A 141      -9.041   4.665  -5.578  1.00  0.79           H   new
ATOM      0 HD12 ILE A 141      -8.207   3.720  -6.538  1.00  0.79           H   new
ATOM      0 HD13 ILE A 141      -8.654   3.202  -5.110  1.00  0.79           H   new
ATOM   2076  N   PHE A 142      -3.081   2.286  -3.717  1.00  0.83           N
ATOM   2077  CA  PHE A 142      -2.122   1.198  -3.881  1.00  0.83           C
ATOM   2078  C   PHE A 142      -2.542  -0.011  -3.058  1.00  0.83           C
ATOM   2079  O   PHE A 142      -3.103   0.139  -1.972  1.00  0.83           O
ATOM   2080  CB  PHE A 142      -0.742   1.705  -3.466  1.00  0.83           C
ATOM   2081  CG  PHE A 142      -0.311   2.914  -4.304  1.00  0.83           C
ATOM   2082  CD1 PHE A 142      -0.713   4.191  -3.937  1.00  0.83           C
ATOM   2083  CD2 PHE A 142       0.461   2.780  -5.433  1.00  0.83           C
ATOM   2084  CE1 PHE A 142      -0.368   5.279  -4.694  1.00  0.83           C
ATOM   2085  CE2 PHE A 142       0.805   3.864  -6.205  1.00  0.83           C
ATOM   2086  CZ  PHE A 142       0.378   5.113  -5.838  1.00  0.83           C
ATOM      0  H   PHE A 142      -3.244   2.519  -2.905  1.00  0.83           H   new
ATOM      0  HA  PHE A 142      -2.092   0.915  -4.808  1.00  0.83           H   new
ATOM      0  HB2 PHE A 142      -0.755   1.949  -2.527  1.00  0.83           H   new
ATOM      0  HB3 PHE A 142      -0.091   0.993  -3.565  1.00  0.83           H   new
ATOM      0  HD1 PHE A 142      -1.223   4.309  -3.168  1.00  0.83           H   new
ATOM      0  HD2 PHE A 142       0.758   1.934  -5.681  1.00  0.83           H   new
ATOM      0  HE1 PHE A 142      -0.638   6.130  -4.435  1.00  0.83           H   new
ATOM      0  HE2 PHE A 142       1.323   3.751  -6.969  1.00  0.83           H   new
ATOM      0  HZ  PHE A 142       0.593   5.850  -6.363  1.00  0.83           H   new
ATOM   2096  N   ILE A 143      -2.238  -1.213  -3.541  1.00  0.88           N
ATOM   2097  CA  ILE A 143      -2.568  -2.408  -2.777  1.00  0.88           C
ATOM   2098  C   ILE A 143      -1.354  -3.076  -2.177  1.00  0.88           C
ATOM   2099  O   ILE A 143      -0.355  -3.339  -2.855  1.00  0.88           O
ATOM   2100  CB  ILE A 143      -3.343  -3.427  -3.599  1.00  0.88           C
ATOM   2101  CG1 ILE A 143      -4.551  -2.810  -4.037  1.00  0.88           C
ATOM   2102  CG2 ILE A 143      -3.666  -4.570  -2.741  1.00  0.88           C
ATOM   2103  CD1 ILE A 143      -5.359  -3.600  -4.947  1.00  0.88           C
ATOM      0  H   ILE A 143      -1.848  -1.356  -4.294  1.00  0.88           H   new
ATOM      0  HA  ILE A 143      -3.132  -2.092  -2.054  1.00  0.88           H   new
ATOM      0  HB  ILE A 143      -2.823  -3.727  -4.361  1.00  0.88           H   new
ATOM      0 HG12 ILE A 143      -5.087  -2.593  -3.258  1.00  0.88           H   new
ATOM      0 HG13 ILE A 143      -4.329  -1.971  -4.471  1.00  0.88           H   new
ATOM      0 HG21 ILE A 143      -4.161  -5.229  -3.252  1.00  0.88           H   new
ATOM      0 HG22 ILE A 143      -2.846  -4.968  -2.409  1.00  0.88           H   new
ATOM      0 HG23 ILE A 143      -4.205  -4.271  -1.992  1.00  0.88           H   new
ATOM      0 HD11 ILE A 143      -6.155  -3.102  -5.189  1.00  0.88           H   new
ATOM      0 HD12 ILE A 143      -4.847  -3.798  -5.747  1.00  0.88           H   new
ATOM      0 HD13 ILE A 143      -5.616  -4.430  -4.515  1.00  0.88           H   new
ATOM   2115  N   HIS A 144      -1.417  -3.341  -0.879  1.00  0.95           N
ATOM   2116  CA  HIS A 144      -0.263  -3.926  -0.226  1.00  0.95           C
ATOM   2117  C   HIS A 144      -0.123  -5.435  -0.478  1.00  0.95           C
ATOM   2118  O   HIS A 144      -0.391  -6.270   0.405  1.00  0.95           O
ATOM   2119  CB  HIS A 144      -0.345  -3.695   1.264  1.00  0.95           C
ATOM   2120  CG  HIS A 144       0.916  -3.982   1.901  1.00  0.95           C
ATOM   2121  CD2 HIS A 144       1.692  -5.082   1.827  1.00  0.95           C
ATOM   2122  ND1 HIS A 144       1.589  -3.073   2.689  1.00  0.95           N
ATOM   2123  CE1 HIS A 144       2.712  -3.640   3.113  1.00  0.95           C
ATOM   2124  NE2 HIS A 144       2.784  -4.862   2.588  1.00  0.95           N
ATOM      0  H   HIS A 144      -2.097  -3.194  -0.374  1.00  0.95           H   new
ATOM      0  HA  HIS A 144       0.515  -3.490  -0.607  1.00  0.95           H   new
ATOM      0  HB2 HIS A 144      -0.598  -2.775   1.439  1.00  0.95           H   new
ATOM      0  HB3 HIS A 144      -1.039  -4.257   1.644  1.00  0.95           H   new
ATOM      0  HD2 HIS A 144       1.508  -5.853   1.340  1.00  0.95           H   new
ATOM      0  HE1 HIS A 144       3.340  -3.251   3.679  1.00  0.95           H   new
ATOM      0  HE2 HIS A 144       3.425  -5.422   2.714  1.00  0.95           H   new
ATOM   2132  N   GLY A 145       0.356  -5.752  -1.682  1.00  1.02           N
ATOM   2133  CA  GLY A 145       0.532  -7.119  -2.171  1.00  1.02           C
ATOM   2134  C   GLY A 145       1.995  -7.529  -2.335  1.00  1.02           C
ATOM   2135  O   GLY A 145       2.885  -7.087  -1.597  1.00  1.02           O
ATOM      0  H   GLY A 145       0.595  -5.157  -2.255  1.00  1.02           H   new
ATOM      0  HA2 GLY A 145       0.100  -7.732  -1.556  1.00  1.02           H   new
ATOM      0  HA3 GLY A 145       0.081  -7.209  -3.025  1.00  1.02           H   new
ATOM   2139  N   SER A 146       2.254  -8.377  -3.330  1.00  1.10           N
ATOM   2140  CA  SER A 146       3.594  -8.914  -3.565  1.00  1.10           C
ATOM   2141  C   SER A 146       4.511  -7.886  -4.187  1.00  1.10           C
ATOM   2142  O   SER A 146       4.713  -7.855  -5.406  1.00  1.10           O
ATOM   2143  CB  SER A 146       3.551 -10.115  -4.460  1.00  1.10           C
ATOM   2144  OG  SER A 146       4.854 -10.595  -4.701  1.00  1.10           O
ATOM      0  H   SER A 146       1.660  -8.656  -3.886  1.00  1.10           H   new
ATOM      0  HA  SER A 146       3.941  -9.166  -2.695  1.00  1.10           H   new
ATOM      0  HB2 SER A 146       3.014 -10.811  -4.051  1.00  1.10           H   new
ATOM      0  HB3 SER A 146       3.124  -9.885  -5.300  1.00  1.10           H   new
ATOM      0  HG  SER A 146       4.844 -11.435  -4.724  1.00  1.10           H   new
ATOM   2150  N   THR A 147       5.004  -7.005  -3.338  1.00  1.17           N
ATOM   2151  CA  THR A 147       5.848  -5.897  -3.737  1.00  1.17           C
ATOM   2152  C   THR A 147       7.161  -5.825  -2.934  1.00  1.17           C
ATOM   2153  O   THR A 147       7.218  -6.260  -1.782  1.00  1.17           O
ATOM   2154  CB  THR A 147       5.038  -4.614  -3.563  1.00  1.17           C
ATOM   2155  CG2 THR A 147       3.786  -4.592  -4.427  1.00  1.17           C
ATOM   2156  OG1 THR A 147       4.648  -4.513  -2.189  1.00  1.17           O
ATOM      0  H   THR A 147       4.854  -7.035  -2.492  1.00  1.17           H   new
ATOM      0  HA  THR A 147       6.113  -6.021  -4.662  1.00  1.17           H   new
ATOM      0  HB  THR A 147       5.595  -3.869  -3.837  1.00  1.17           H   new
ATOM      0  HG1 THR A 147       4.954  -3.802  -1.862  1.00  1.17           H   new
ATOM      0 HG21 THR A 147       3.307  -3.761  -4.282  1.00  1.17           H   new
ATOM      0 HG22 THR A 147       4.036  -4.662  -5.362  1.00  1.17           H   new
ATOM      0 HG23 THR A 147       3.215  -5.339  -4.189  1.00  1.17           H   new
ATOM   2164  N   SER A 148       8.203  -5.231  -3.536  1.00  1.23           N
ATOM   2165  CA  SER A 148       9.508  -5.004  -2.878  1.00  1.23           C
ATOM   2166  C   SER A 148       9.634  -3.647  -2.214  1.00  1.23           C
ATOM   2167  O   SER A 148       9.188  -2.635  -2.755  1.00  1.23           O
ATOM   2168  CB  SER A 148      10.651  -5.126  -3.862  1.00  1.23           C
ATOM   2169  OG  SER A 148      11.881  -4.707  -3.268  1.00  1.23           O
ATOM      0  H   SER A 148       8.174  -4.945  -4.346  1.00  1.23           H   new
ATOM      0  HA  SER A 148       9.554  -5.691  -2.195  1.00  1.23           H   new
ATOM      0  HB2 SER A 148      10.729  -6.045  -4.161  1.00  1.23           H   new
ATOM      0  HB3 SER A 148      10.466  -4.587  -4.647  1.00  1.23           H   new
ATOM      0  HG  SER A 148      11.950  -5.042  -2.501  1.00  1.23           H   new
ATOM   2175  N   SER A 149      10.375  -3.592  -1.115  1.00  1.29           N
ATOM   2176  CA  SER A 149      10.627  -2.338  -0.416  1.00  1.29           C
ATOM   2177  C   SER A 149      11.345  -1.311  -1.273  1.00  1.29           C
ATOM   2178  O   SER A 149      11.165  -0.107  -1.078  1.00  1.29           O
ATOM   2179  CB  SER A 149      11.497  -2.593   0.807  1.00  1.29           C
ATOM   2180  OG  SER A 149      12.759  -3.043   0.414  1.00  1.29           O
ATOM      0  H   SER A 149      10.746  -4.279  -0.753  1.00  1.29           H   new
ATOM      0  HA  SER A 149       9.755  -1.987  -0.175  1.00  1.29           H   new
ATOM      0  HB2 SER A 149      11.584  -1.778   1.326  1.00  1.29           H   new
ATOM      0  HB3 SER A 149      11.075  -3.252   1.381  1.00  1.29           H   new
ATOM      0  HG  SER A 149      12.688  -3.798   0.053  1.00  1.29           H   new
ATOM   2186  N   ASP A 150      12.064  -1.753  -2.304  1.00  1.34           N
ATOM   2187  CA  ASP A 150      12.837  -0.822  -3.117  1.00  1.34           C
ATOM   2188  C   ASP A 150      11.962  -0.067  -4.105  1.00  1.34           C
ATOM   2189  O   ASP A 150      12.426   0.849  -4.785  1.00  1.34           O
ATOM   2190  CB  ASP A 150      13.967  -1.548  -3.850  1.00  1.34           C
ATOM   2191  CG  ASP A 150      15.110  -2.028  -2.889  1.00  1.34           C
ATOM   2192  OD1 ASP A 150      15.284  -1.446  -1.818  1.00  1.34           O
ATOM   2193  OD2 ASP A 150      15.799  -2.950  -3.239  1.00  1.34           O1-
ATOM      0  H   ASP A 150      12.116  -2.577  -2.545  1.00  1.34           H   new
ATOM      0  HA  ASP A 150      13.225  -0.170  -2.513  1.00  1.34           H   new
ATOM      0  HB2 ASP A 150      13.602  -2.315  -4.319  1.00  1.34           H   new
ATOM      0  HB3 ASP A 150      14.342  -0.957  -4.522  1.00  1.34           H   new
ATOM   2198  N   THR A 151      10.691  -0.449  -4.183  1.00  1.37           N
ATOM   2199  CA  THR A 151       9.759   0.181  -5.083  1.00  1.37           C
ATOM   2200  C   THR A 151       8.675   0.954  -4.334  1.00  1.37           C
ATOM   2201  O   THR A 151       7.794   1.529  -4.974  1.00  1.37           O
ATOM   2202  CB  THR A 151       9.095  -0.875  -5.991  1.00  1.37           C
ATOM   2203  CG2 THR A 151      10.166  -1.629  -6.750  1.00  1.37           C
ATOM   2204  OG1 THR A 151       8.351  -1.812  -5.202  1.00  1.37           O
ATOM      0  H   THR A 151      10.352  -1.083  -3.711  1.00  1.37           H   new
ATOM      0  HA  THR A 151      10.263   0.811  -5.622  1.00  1.37           H   new
ATOM      0  HB  THR A 151       8.497  -0.423  -6.607  1.00  1.37           H   new
ATOM      0  HG1 THR A 151       8.799  -2.026  -4.524  1.00  1.37           H   new
ATOM      0 HG21 THR A 151       9.751  -2.294  -7.322  1.00  1.37           H   new
ATOM      0 HG22 THR A 151      10.675  -1.008  -7.294  1.00  1.37           H   new
ATOM      0 HG23 THR A 151      10.759  -2.069  -6.121  1.00  1.37           H   new
ATOM   2212  N   HIS A 152       8.703   0.983  -2.988  1.00  1.39           N
ATOM   2213  CA  HIS A 152       7.553   1.574  -2.285  1.00  1.39           C
ATOM   2214  C   HIS A 152       7.359   3.067  -2.553  1.00  1.39           C
ATOM   2215  O   HIS A 152       6.234   3.573  -2.511  1.00  1.39           O
ATOM   2216  CB  HIS A 152       7.611   1.289  -0.769  1.00  1.39           C
ATOM   2217  CG  HIS A 152       8.521   2.151   0.045  1.00  1.39           C
ATOM   2218  CD2 HIS A 152       8.236   3.192   0.868  1.00  1.39           C
ATOM   2219  ND1 HIS A 152       9.886   1.978   0.097  1.00  1.39           N
ATOM   2220  CE1 HIS A 152      10.409   2.882   0.915  1.00  1.39           C
ATOM   2221  NE2 HIS A 152       9.427   3.634   1.401  1.00  1.39           N
ATOM      0  H   HIS A 152       9.338   0.685  -2.491  1.00  1.39           H   new
ATOM      0  HA  HIS A 152       6.772   1.134  -2.656  1.00  1.39           H   new
ATOM      0  HB2 HIS A 152       6.714   1.374  -0.411  1.00  1.39           H   new
ATOM      0  HB3 HIS A 152       7.879   0.365  -0.645  1.00  1.39           H   new
ATOM      0  HD1 HIS A 152      10.329   1.379  -0.333  1.00  1.39           H   new
ATOM      0  HD2 HIS A 152       7.392   3.542   1.040  1.00  1.39           H   new
ATOM      0  HE1 HIS A 152      11.313   2.974   1.115  1.00  1.39           H   new
ATOM   2229  N   GLY A 153       8.433   3.767  -2.899  1.00  1.40           N
ATOM   2230  CA  GLY A 153       8.340   5.186  -3.200  1.00  1.40           C
ATOM   2231  C   GLY A 153       8.177   5.464  -4.699  1.00  1.40           C
ATOM   2232  O   GLY A 153       8.152   6.624  -5.113  1.00  1.40           O
ATOM      0  H   GLY A 153       9.225   3.437  -2.965  1.00  1.40           H   new
ATOM      0  HA2 GLY A 153       7.587   5.566  -2.721  1.00  1.40           H   new
ATOM      0  HA3 GLY A 153       9.137   5.634  -2.877  1.00  1.40           H   new
ATOM   2236  N   ASN A 154       8.103   4.410  -5.519  1.00  1.39           N
ATOM   2237  CA  ASN A 154       8.005   4.579  -6.965  1.00  1.39           C
ATOM   2238  C   ASN A 154       6.629   4.186  -7.484  1.00  1.39           C
ATOM   2239  O   ASN A 154       6.375   3.029  -7.845  1.00  1.39           O
ATOM   2240  CB  ASN A 154       9.113   3.805  -7.642  1.00  1.39           C
ATOM   2241  CG  ASN A 154       9.134   3.971  -9.136  1.00  1.39           C
ATOM   2242  ND2 ASN A 154      10.313   3.944  -9.714  1.00  1.39           N
ATOM   2243  OD1 ASN A 154       8.082   4.134  -9.772  1.00  1.39           O
ATOM      0  H   ASN A 154       8.108   3.592  -5.254  1.00  1.39           H   new
ATOM      0  HA  ASN A 154       8.115   5.519  -7.179  1.00  1.39           H   new
ATOM      0  HB2 ASN A 154       9.966   4.092  -7.280  1.00  1.39           H   new
ATOM      0  HB3 ASN A 154       9.017   2.863  -7.430  1.00  1.39           H   new
ATOM      0 HD21 ASN A 154      10.376   4.042 -10.566  1.00  1.39           H   new
ATOM      0 HD22 ASN A 154      11.022   3.829  -9.240  1.00  1.39           H   new
ATOM   2250  N   TYR A 155       5.746   5.175  -7.563  1.00  1.37           N
ATOM   2251  CA  TYR A 155       4.361   4.928  -7.930  1.00  1.37           C
ATOM   2252  C   TYR A 155       4.243   4.346  -9.325  1.00  1.37           C
ATOM   2253  O   TYR A 155       3.427   3.458  -9.548  1.00  1.37           O
ATOM   2254  CB  TYR A 155       3.549   6.209  -7.791  1.00  1.37           C
ATOM   2255  CG  TYR A 155       3.459   6.616  -6.348  1.00  1.37           C
ATOM   2256  CD1 TYR A 155       4.208   5.925  -5.412  1.00  1.37           C
ATOM   2257  CD2 TYR A 155       2.649   7.656  -5.950  1.00  1.37           C
ATOM   2258  CE1 TYR A 155       4.158   6.265  -4.113  1.00  1.37           C
ATOM   2259  CE2 TYR A 155       2.583   7.998  -4.619  1.00  1.37           C
ATOM   2260  CZ  TYR A 155       3.346   7.297  -3.703  1.00  1.37           C
ATOM   2261  OH  TYR A 155       3.290   7.601  -2.376  1.00  1.37           O
ATOM      0  H   TYR A 155       5.932   6.000  -7.407  1.00  1.37           H   new
ATOM      0  HA  TYR A 155       4.000   4.265  -7.321  1.00  1.37           H   new
ATOM      0  HB2 TYR A 155       3.961   6.918  -8.308  1.00  1.37           H   new
ATOM      0  HB3 TYR A 155       2.659   6.076  -8.152  1.00  1.37           H   new
ATOM      0  HD1 TYR A 155       4.750   5.220  -5.684  1.00  1.37           H   new
ATOM      0  HD2 TYR A 155       2.149   8.125  -6.578  1.00  1.37           H   new
ATOM      0  HE1 TYR A 155       4.672   5.803  -3.491  1.00  1.37           H   new
ATOM      0  HE2 TYR A 155       2.032   8.692  -4.339  1.00  1.37           H   new
ATOM      0  HH  TYR A 155       3.408   8.426  -2.272  1.00  1.37           H   new
ATOM   2271  N   SER A 156       5.068   4.816 -10.263  1.00  1.34           N
ATOM   2272  CA  SER A 156       4.971   4.328 -11.634  1.00  1.34           C
ATOM   2273  C   SER A 156       5.210   2.823 -11.702  1.00  1.34           C
ATOM   2274  O   SER A 156       4.499   2.116 -12.421  1.00  1.34           O
ATOM   2275  CB  SER A 156       5.954   5.058 -12.529  1.00  1.34           C
ATOM   2276  OG  SER A 156       5.624   6.419 -12.652  1.00  1.34           O
ATOM      0  H   SER A 156       5.679   5.406 -10.128  1.00  1.34           H   new
ATOM      0  HA  SER A 156       4.071   4.504 -11.949  1.00  1.34           H   new
ATOM      0  HB2 SER A 156       6.849   4.972 -12.166  1.00  1.34           H   new
ATOM      0  HB3 SER A 156       5.963   4.645 -13.407  1.00  1.34           H   new
ATOM      0  HG  SER A 156       6.183   6.799 -13.150  1.00  1.34           H   new
ATOM   2282  N   SER A 157       6.181   2.318 -10.935  1.00  1.32           N
ATOM   2283  CA  SER A 157       6.445   0.882 -10.924  1.00  1.32           C
ATOM   2284  C   SER A 157       5.257   0.120 -10.346  1.00  1.32           C
ATOM   2285  O   SER A 157       4.882  -0.936 -10.861  1.00  1.32           O
ATOM   2286  CB  SER A 157       7.695   0.563 -10.128  1.00  1.32           C
ATOM   2287  OG  SER A 157       8.841   1.072 -10.754  1.00  1.32           O
ATOM      0  H   SER A 157       6.690   2.785 -10.422  1.00  1.32           H   new
ATOM      0  HA  SER A 157       6.583   0.602 -11.842  1.00  1.32           H   new
ATOM      0  HB2 SER A 157       7.618   0.937  -9.237  1.00  1.32           H   new
ATOM      0  HB3 SER A 157       7.779  -0.398 -10.026  1.00  1.32           H   new
ATOM      0  HG  SER A 157       9.518   0.884 -10.294  1.00  1.32           H   new
ATOM   2293  N   GLN A 158       4.655   0.666  -9.286  1.00  1.30           N
ATOM   2294  CA  GLN A 158       3.519   0.020  -8.628  1.00  1.30           C
ATOM   2295  C   GLN A 158       2.316  -0.054  -9.567  1.00  1.30           C
ATOM   2296  O   GLN A 158       1.583  -1.057  -9.613  1.00  1.30           O
ATOM   2297  CB  GLN A 158       3.170   0.800  -7.365  1.00  1.30           C
ATOM   2298  CG  GLN A 158       4.236   0.695  -6.331  1.00  1.30           C
ATOM   2299  CD  GLN A 158       4.017   1.531  -5.097  1.00  1.30           C
ATOM   2300  NE2 GLN A 158       5.001   2.363  -4.813  1.00  1.30           N
ATOM   2301  OE1 GLN A 158       3.010   1.390  -4.398  1.00  1.30           O
ATOM      0  H   GLN A 158       4.892   1.413  -8.932  1.00  1.30           H   new
ATOM      0  HA  GLN A 158       3.760  -0.889  -8.391  1.00  1.30           H   new
ATOM      0  HB2 GLN A 158       3.030   1.733  -7.591  1.00  1.30           H   new
ATOM      0  HB3 GLN A 158       2.334   0.468  -7.001  1.00  1.30           H   new
ATOM      0  HG2 GLN A 158       4.318  -0.234  -6.065  1.00  1.30           H   new
ATOM      0  HG3 GLN A 158       5.082   0.951  -6.732  1.00  1.30           H   new
ATOM      0 HE21 GLN A 158       5.680   2.420  -5.337  1.00  1.30           H   new
ATOM      0 HE22 GLN A 158       4.963   2.848  -4.104  1.00  1.30           H   new
ATOM   2310  N   LEU A 159       2.141   1.008 -10.348  1.00  1.27           N
ATOM   2311  CA  LEU A 159       1.079   1.081 -11.330  1.00  1.27           C
ATOM   2312  C   LEU A 159       1.380   0.072 -12.445  1.00  1.27           C
ATOM   2313  O   LEU A 159       0.509  -0.692 -12.863  1.00  1.27           O
ATOM   2314  CB  LEU A 159       1.018   2.529 -11.842  1.00  1.27           C
ATOM   2315  CG  LEU A 159       0.563   3.539 -10.758  1.00  1.27           C
ATOM   2316  CD1 LEU A 159       0.774   4.947 -11.224  1.00  1.27           C
ATOM   2317  CD2 LEU A 159      -0.837   3.310 -10.461  1.00  1.27           C
ATOM      0  H   LEU A 159       2.641   1.707 -10.319  1.00  1.27           H   new
ATOM      0  HA  LEU A 159       0.213   0.853 -10.958  1.00  1.27           H   new
ATOM      0  HB2 LEU A 159       1.894   2.787 -12.170  1.00  1.27           H   new
ATOM      0  HB3 LEU A 159       0.408   2.575 -12.595  1.00  1.27           H   new
ATOM      0  HG  LEU A 159       1.092   3.409  -9.956  1.00  1.27           H   new
ATOM      0 HD11 LEU A 159       0.484   5.563 -10.534  1.00  1.27           H   new
ATOM      0 HD12 LEU A 159       1.716   5.089 -11.409  1.00  1.27           H   new
ATOM      0 HD13 LEU A 159       0.259   5.101 -12.032  1.00  1.27           H   new
ATOM      0 HD21 LEU A 159      -1.131   3.938  -9.783  1.00  1.27           H   new
ATOM      0 HD22 LEU A 159      -1.363   3.434 -11.266  1.00  1.27           H   new
ATOM      0 HD23 LEU A 159      -0.955   2.404 -10.135  1.00  1.27           H   new
ATOM   2329  N   GLY A 160       2.653   0.002 -12.855  1.00  1.23           N
ATOM   2330  CA  GLY A 160       3.137  -0.925 -13.880  1.00  1.23           C
ATOM   2331  C   GLY A 160       2.927  -2.385 -13.484  1.00  1.23           C
ATOM   2332  O   GLY A 160       2.638  -3.238 -14.325  1.00  1.23           O
ATOM      0  H   GLY A 160       3.272   0.506 -12.535  1.00  1.23           H   new
ATOM      0  HA2 GLY A 160       2.677  -0.749 -14.716  1.00  1.23           H   new
ATOM      0  HA3 GLY A 160       4.081  -0.767 -14.037  1.00  1.23           H   new
ATOM   2336  N   ALA A 161       3.008  -2.651 -12.178  1.00  1.15           N
ATOM   2337  CA  ALA A 161       2.831  -3.978 -11.599  1.00  1.15           C
ATOM   2338  C   ALA A 161       1.365  -4.368 -11.501  1.00  1.15           C
ATOM   2339  O   ALA A 161       1.045  -5.484 -11.089  1.00  1.15           O
ATOM   2340  CB  ALA A 161       3.432  -4.024 -10.202  1.00  1.15           C
ATOM      0  H   ALA A 161       3.172  -2.045 -11.591  1.00  1.15           H   new
ATOM      0  HA  ALA A 161       3.281  -4.604 -12.188  1.00  1.15           H   new
ATOM      0  HB1 ALA A 161       3.309  -4.910  -9.826  1.00  1.15           H   new
ATOM      0  HB2 ALA A 161       4.380  -3.822 -10.250  1.00  1.15           H   new
ATOM      0  HB3 ALA A 161       2.991  -3.370  -9.638  1.00  1.15           H   new
ATOM   2346  N   SER A 162       0.472  -3.439 -11.841  1.00  1.06           N
ATOM   2347  CA  SER A 162      -0.962  -3.621 -11.758  1.00  1.06           C
ATOM   2348  C   SER A 162      -1.427  -4.024 -10.361  1.00  1.06           C
ATOM   2349  O   SER A 162      -2.318  -4.859 -10.220  1.00  1.06           O
ATOM   2350  CB  SER A 162      -1.422  -4.646 -12.782  1.00  1.06           C
ATOM   2351  OG  SER A 162      -1.131  -4.228 -14.091  1.00  1.06           O
ATOM      0  H   SER A 162       0.699  -2.663 -12.135  1.00  1.06           H   new
ATOM      0  HA  SER A 162      -1.367  -2.762 -11.953  1.00  1.06           H   new
ATOM      0  HB2 SER A 162      -0.989  -5.496 -12.608  1.00  1.06           H   new
ATOM      0  HB3 SER A 162      -2.377  -4.790 -12.691  1.00  1.06           H   new
ATOM      0  HG  SER A 162      -1.393  -4.811 -14.636  1.00  1.06           H   new
ATOM   2357  N   GLN A 163      -0.828  -3.415  -9.328  1.00  0.97           N
ATOM   2358  CA  GLN A 163      -1.238  -3.644  -7.940  1.00  0.97           C
ATOM   2359  C   GLN A 163      -1.625  -2.300  -7.361  1.00  0.97           C
ATOM   2360  O   GLN A 163      -1.567  -2.087  -6.148  1.00  0.97           O
ATOM   2361  CB  GLN A 163      -0.124  -4.283  -7.090  1.00  0.97           C
ATOM   2362  CG  GLN A 163       0.326  -5.690  -7.570  1.00  0.97           C
ATOM   2363  CD  GLN A 163       1.351  -6.400  -6.626  1.00  0.97           C
ATOM   2364  NE2 GLN A 163       2.589  -6.579  -7.090  1.00  0.97           N
ATOM   2365  OE1 GLN A 163       1.006  -6.783  -5.502  1.00  0.97           O
ATOM      0  H   GLN A 163      -0.176  -2.861  -9.415  1.00  0.97           H   new
ATOM      0  HA  GLN A 163      -1.980  -4.269  -7.927  1.00  0.97           H   new
ATOM      0  HB2 GLN A 163       0.646  -3.693  -7.089  1.00  0.97           H   new
ATOM      0  HB3 GLN A 163      -0.431  -4.350  -6.172  1.00  0.97           H   new
ATOM      0  HG2 GLN A 163      -0.458  -6.254  -7.661  1.00  0.97           H   new
ATOM      0  HG3 GLN A 163       0.720  -5.608  -8.453  1.00  0.97           H   new
ATOM      0 HE21 GLN A 163       2.798  -6.301  -7.877  1.00  0.97           H   new
ATOM      0 HE22 GLN A 163       3.178  -6.972  -6.603  1.00  0.97           H   new
ATOM   2374  N   ALA A 164      -1.933  -1.379  -8.266  1.00  0.88           N
ATOM   2375  CA  ALA A 164      -2.223   0.006  -7.950  1.00  0.88           C
ATOM   2376  C   ALA A 164      -2.975   0.697  -9.080  1.00  0.88           C
ATOM   2377  O   ALA A 164      -3.027   0.198 -10.206  1.00  0.88           O
ATOM   2378  CB  ALA A 164      -0.936   0.746  -7.677  1.00  0.88           C
ATOM      0  H   ALA A 164      -1.980  -1.552  -9.107  1.00  0.88           H   new
ATOM      0  HA  ALA A 164      -2.788   0.017  -7.162  1.00  0.88           H   new
ATOM      0  HB1 ALA A 164      -1.133   1.672  -7.466  1.00  0.88           H   new
ATOM      0  HB2 ALA A 164      -0.479   0.334  -6.927  1.00  0.88           H   new
ATOM      0  HB3 ALA A 164      -0.368   0.708  -8.462  1.00  0.88           H   new
ATOM   2384  N   GLY A 165      -3.498   1.880  -8.780  1.00  0.81           N
ATOM   2385  CA  GLY A 165      -4.142   2.712  -9.787  1.00  0.81           C
ATOM   2386  C   GLY A 165      -4.325   4.135  -9.261  1.00  0.81           C
ATOM   2387  O   GLY A 165      -4.026   4.417  -8.103  1.00  0.81           O
ATOM      0  H   GLY A 165      -3.490   2.221  -7.991  1.00  0.81           H   new
ATOM      0  HA2 GLY A 165      -3.606   2.726 -10.595  1.00  0.81           H   new
ATOM      0  HA3 GLY A 165      -5.004   2.335 -10.024  1.00  0.81           H   new
ATOM   2391  N   ARG A 166      -4.764   5.047 -10.120  1.00  0.77           N
ATOM   2392  CA  ARG A 166      -4.920   6.450  -9.717  1.00  0.77           C
ATOM   2393  C   ARG A 166      -6.240   7.042 -10.180  1.00  0.77           C
ATOM   2394  O   ARG A 166      -6.850   6.547 -11.133  1.00  0.77           O
ATOM   2395  CB  ARG A 166      -3.779   7.321 -10.268  1.00  0.77           C
ATOM   2396  CG  ARG A 166      -2.377   6.993  -9.781  1.00  0.77           C
ATOM   2397  CD  ARG A 166      -1.373   7.968 -10.292  1.00  0.77           C
ATOM   2398  NE  ARG A 166      -1.168   7.848 -11.732  1.00  0.77           N
ATOM   2399  CZ  ARG A 166      -0.420   8.691 -12.466  1.00  0.77           C
ATOM   2400  NH1 ARG A 166       0.179   9.703 -11.888  1.00  0.77           N1+
ATOM   2401  NH2 ARG A 166      -0.288   8.502 -13.769  1.00  0.77           N
ATOM      0  H   ARG A 166      -4.977   4.881 -10.936  1.00  0.77           H   new
ATOM      0  HA  ARG A 166      -4.899   6.449  -8.747  1.00  0.77           H   new
ATOM      0  HB2 ARG A 166      -3.787   7.255 -11.236  1.00  0.77           H   new
ATOM      0  HB3 ARG A 166      -3.969   8.246 -10.045  1.00  0.77           H   new
ATOM      0  HG2 ARG A 166      -2.363   6.992  -8.811  1.00  0.77           H   new
ATOM      0  HG3 ARG A 166      -2.135   6.099 -10.069  1.00  0.77           H   new
ATOM      0  HD2 ARG A 166      -1.665   8.869 -10.083  1.00  0.77           H   new
ATOM      0  HD3 ARG A 166      -0.529   7.830  -9.835  1.00  0.77           H   new
ATOM      0  HE  ARG A 166      -1.551   7.194 -12.139  1.00  0.77           H   new
ATOM      0 HH11 ARG A 166       0.093   9.827 -11.041  1.00  0.77           H   new
ATOM      0 HH12 ARG A 166       0.658  10.243 -12.355  1.00  0.77           H   new
ATOM      0 HH21 ARG A 166      -0.681   7.838 -14.149  1.00  0.77           H   new
ATOM      0 HH22 ARG A 166       0.191   9.043 -14.236  1.00  0.77           H   new
ATOM   2415  N   PHE A 167      -6.655   8.133  -9.536  1.00  0.75           N
ATOM   2416  CA  PHE A 167      -7.833   8.849  -9.996  1.00  0.75           C
ATOM   2417  C   PHE A 167      -7.756  10.359  -9.833  1.00  0.75           C
ATOM   2418  O   PHE A 167      -7.035  10.874  -8.976  1.00  0.75           O
ATOM   2419  CB  PHE A 167      -9.076   8.351  -9.264  1.00  0.75           C
ATOM   2420  CG  PHE A 167      -9.195   8.528  -7.744  1.00  0.75           C
ATOM   2421  CD1 PHE A 167      -9.795   9.660  -7.226  1.00  0.75           C
ATOM   2422  CD2 PHE A 167      -8.776   7.552  -6.850  1.00  0.75           C
ATOM   2423  CE1 PHE A 167      -9.983   9.823  -5.863  1.00  0.75           C
ATOM   2424  CE2 PHE A 167      -8.964   7.716  -5.484  1.00  0.75           C
ATOM   2425  CZ  PHE A 167      -9.577   8.850  -4.999  1.00  0.75           C
ATOM      0  H   PHE A 167      -6.273   8.467  -8.842  1.00  0.75           H   new
ATOM      0  HA  PHE A 167      -7.882   8.666 -10.947  1.00  0.75           H   new
ATOM      0  HB2 PHE A 167      -9.842   8.789  -9.666  1.00  0.75           H   new
ATOM      0  HB3 PHE A 167      -9.161   7.403  -9.451  1.00  0.75           H   new
ATOM      0  HD1 PHE A 167     -10.080  10.329  -7.806  1.00  0.75           H   new
ATOM      0  HD2 PHE A 167      -8.365   6.781  -7.169  1.00  0.75           H   new
ATOM      0  HE1 PHE A 167     -10.386  10.596  -5.538  1.00  0.75           H   new
ATOM      0  HE2 PHE A 167      -8.675   7.058  -4.894  1.00  0.75           H   new
ATOM      0  HZ  PHE A 167      -9.714   8.952  -4.085  1.00  0.75           H   new
ATOM   2435  N   THR A 168      -8.539  11.073 -10.647  1.00  0.76           N
ATOM   2436  CA  THR A 168      -8.644  12.518 -10.502  1.00  0.76           C
ATOM   2437  C   THR A 168     -10.097  12.921 -10.364  1.00  0.76           C
ATOM   2438  O   THR A 168     -10.906  12.597 -11.234  1.00  0.76           O
ATOM   2439  CB  THR A 168      -8.045  13.287 -11.700  1.00  0.76           C
ATOM   2440  CG2 THR A 168      -8.155  14.813 -11.442  1.00  0.76           C
ATOM   2441  OG1 THR A 168      -6.664  12.938 -11.854  1.00  0.76           O
ATOM      0  H   THR A 168      -9.012  10.739 -11.283  1.00  0.76           H   new
ATOM      0  HA  THR A 168      -8.138  12.749  -9.708  1.00  0.76           H   new
ATOM      0  HB  THR A 168      -8.533  13.053 -12.505  1.00  0.76           H   new
ATOM      0  HG1 THR A 168      -6.340  13.356 -12.507  1.00  0.76           H   new
ATOM      0 HG21 THR A 168      -7.779  15.296 -12.194  1.00  0.76           H   new
ATOM      0 HG22 THR A 168      -9.088  15.057 -11.335  1.00  0.76           H   new
ATOM      0 HG23 THR A 168      -7.667  15.041 -10.635  1.00  0.76           H   new
ATOM   2449  N   ILE A 169     -10.399  13.646  -9.295  1.00  0.77           N
ATOM   2450  CA  ILE A 169     -11.747  14.132  -9.023  1.00  0.77           C
ATOM   2451  C   ILE A 169     -11.920  15.632  -8.945  1.00  0.77           C
ATOM   2452  O   ILE A 169     -11.112  16.362  -8.358  1.00  0.77           O
ATOM   2453  CB  ILE A 169     -12.391  13.438  -7.804  1.00  0.77           C
ATOM   2454  CG1 ILE A 169     -12.694  11.965  -8.207  1.00  0.77           C
ATOM   2455  CG2 ILE A 169     -13.631  14.198  -7.340  1.00  0.77           C
ATOM   2456  CD1 ILE A 169     -13.173  11.060  -7.116  1.00  0.77           C
ATOM      0  H   ILE A 169      -9.821  13.873  -8.700  1.00  0.77           H   new
ATOM      0  HA  ILE A 169     -12.228  13.876  -9.825  1.00  0.77           H   new
ATOM      0  HB  ILE A 169     -11.789  13.437  -7.044  1.00  0.77           H   new
ATOM      0 HG12 ILE A 169     -13.363  11.974  -8.910  1.00  0.77           H   new
ATOM      0 HG13 ILE A 169     -11.888  11.582  -8.587  1.00  0.77           H   new
ATOM      0 HG21 ILE A 169     -14.020  13.746  -6.575  1.00  0.77           H   new
ATOM      0 HG22 ILE A 169     -13.382  15.102  -7.090  1.00  0.77           H   new
ATOM      0 HG23 ILE A 169     -14.280  14.230  -8.060  1.00  0.77           H   new
ATOM      0 HD11 ILE A 169     -13.330  10.173  -7.476  1.00  0.77           H   new
ATOM      0 HD12 ILE A 169     -12.501  11.011  -6.418  1.00  0.77           H   new
ATOM      0 HD13 ILE A 169     -13.999  11.408  -6.745  1.00  0.77           H   new
ATOM   2468  N   THR A 170     -12.983  16.077  -9.615  1.00  0.79           N
ATOM   2469  CA  THR A 170     -13.372  17.483  -9.665  1.00  0.79           C
ATOM   2470  C   THR A 170     -14.876  17.497  -9.417  1.00  0.79           C
ATOM   2471  O   THR A 170     -15.523  16.478  -9.613  1.00  0.79           O
ATOM   2472  CB  THR A 170     -13.125  18.096 -11.057  1.00  0.79           C
ATOM   2473  CG2 THR A 170     -11.771  17.669 -11.557  1.00  0.79           C
ATOM   2474  OG1 THR A 170     -14.125  17.598 -11.978  1.00  0.79           O
ATOM      0  H   THR A 170     -13.506  15.560 -10.060  1.00  0.79           H   new
ATOM      0  HA  THR A 170     -12.859  17.992  -9.018  1.00  0.79           H   new
ATOM      0  HB  THR A 170     -13.171  19.063 -10.996  1.00  0.79           H   new
ATOM      0  HG1 THR A 170     -14.016  16.773 -12.092  1.00  0.79           H   new
ATOM      0 HG21 THR A 170     -11.613  18.054 -12.433  1.00  0.79           H   new
ATOM      0 HG22 THR A 170     -11.087  17.976 -10.942  1.00  0.79           H   new
ATOM      0 HG23 THR A 170     -11.739  16.701 -11.619  1.00  0.79           H   new
ATOM   2482  N   PRO A 171     -15.520  18.630  -9.140  1.00  0.79           N
ATOM   2483  CA  PRO A 171     -16.965  18.738  -9.035  1.00  0.79           C
ATOM   2484  C   PRO A 171     -17.728  18.274 -10.288  1.00  0.79           C
ATOM   2485  O   PRO A 171     -18.927  18.005 -10.205  1.00  0.79           O
ATOM   2486  CB  PRO A 171     -17.169  20.231  -8.799  1.00  0.79           C
ATOM   2487  CG  PRO A 171     -15.909  20.698  -8.172  1.00  0.79           C
ATOM   2488  CD  PRO A 171     -14.804  19.891  -8.835  1.00  0.79           C
ATOM      0  HA  PRO A 171     -17.313  18.162  -8.336  1.00  0.79           H   new
ATOM      0  HB2 PRO A 171     -17.341  20.698  -9.632  1.00  0.79           H   new
ATOM      0  HB3 PRO A 171     -17.930  20.394  -8.220  1.00  0.79           H   new
ATOM      0  HG2 PRO A 171     -15.780  21.649  -8.313  1.00  0.79           H   new
ATOM      0  HG3 PRO A 171     -15.921  20.552  -7.213  1.00  0.79           H   new
ATOM      0  HD2 PRO A 171     -14.463  20.322  -9.634  1.00  0.79           H   new
ATOM      0  HD3 PRO A 171     -14.047  19.750  -8.244  1.00  0.79           H   new
ATOM   2496  N   ASN A 172     -17.068  18.224 -11.464  1.00  0.79           N
ATOM   2497  CA  ASN A 172     -17.757  17.806 -12.681  1.00  0.79           C
ATOM   2498  C   ASN A 172     -17.497  16.331 -12.991  1.00  0.79           C
ATOM   2499  O   ASN A 172     -17.992  15.788 -13.980  1.00  0.79           O
ATOM   2500  CB  ASN A 172     -17.332  18.673 -13.847  1.00  0.79           C
ATOM   2501  CG  ASN A 172     -17.826  20.089 -13.734  1.00  0.79           C
ATOM   2502  ND2 ASN A 172     -17.030  21.028 -14.180  1.00  0.79           N
ATOM   2503  OD1 ASN A 172     -18.940  20.329 -13.256  1.00  0.79           O
ATOM      0  H   ASN A 172     -16.238  18.426 -11.567  1.00  0.79           H   new
ATOM      0  HA  ASN A 172     -18.710  17.915 -12.537  1.00  0.79           H   new
ATOM      0  HB2 ASN A 172     -16.364  18.677 -13.905  1.00  0.79           H   new
ATOM      0  HB3 ASN A 172     -17.664  18.284 -14.671  1.00  0.79           H   new
ATOM      0 HD21 ASN A 172     -17.276  21.851 -14.147  1.00  0.79           H   new
ATOM      0 HD22 ASN A 172     -16.261  20.821 -14.506  1.00  0.79           H   new
ATOM   2510  N   SER A 173     -16.702  15.700 -12.137  1.00  0.79           N
ATOM   2511  CA  SER A 173     -16.350  14.298 -12.226  1.00  0.79           C
ATOM   2512  C   SER A 173     -16.135  13.787 -10.808  1.00  0.79           C
ATOM   2513  O   SER A 173     -14.989  13.551 -10.429  1.00  0.79           O
ATOM   2514  CB  SER A 173     -15.101  14.076 -13.057  1.00  0.79           C
ATOM   2515  OG  SER A 173     -14.006  14.806 -12.558  1.00  0.79           O
ATOM      0  H   SER A 173     -16.340  16.096 -11.464  1.00  0.79           H   new
ATOM      0  HA  SER A 173     -17.066  13.816 -12.668  1.00  0.79           H   new
ATOM      0  HB2 SER A 173     -14.883  13.131 -13.067  1.00  0.79           H   new
ATOM      0  HB3 SER A 173     -15.273  14.337 -13.975  1.00  0.79           H   new
ATOM      0  HG  SER A 173     -13.787  14.504 -11.805  1.00  0.79           H   new
ATOM   2521  N   PRO A 174     -17.204  13.702  -9.981  1.00  0.79           N
ATOM   2522  CA  PRO A 174     -17.185  13.335  -8.573  1.00  0.79           C
ATOM   2523  C   PRO A 174     -16.829  11.882  -8.333  1.00  0.79           C
ATOM   2524  O   PRO A 174     -16.534  11.489  -7.207  1.00  0.79           O
ATOM   2525  CB  PRO A 174     -18.616  13.606  -8.125  1.00  0.79           C
ATOM   2526  CG  PRO A 174     -19.451  13.468  -9.378  1.00  0.79           C
ATOM   2527  CD  PRO A 174     -18.573  13.999 -10.488  1.00  0.79           C
ATOM      0  HA  PRO A 174     -16.509  13.833  -8.088  1.00  0.79           H   new
ATOM      0  HB2 PRO A 174     -18.897  12.974  -7.445  1.00  0.79           H   new
ATOM      0  HB3 PRO A 174     -18.702  14.493  -7.741  1.00  0.79           H   new
ATOM      0  HG2 PRO A 174     -19.698  12.543  -9.536  1.00  0.79           H   new
ATOM      0  HG3 PRO A 174     -20.276  13.974  -9.309  1.00  0.79           H   new
ATOM      0  HD2 PRO A 174     -18.750  13.556 -11.333  1.00  0.79           H   new
ATOM      0  HD3 PRO A 174     -18.707  14.949 -10.632  1.00  0.79           H   new
ATOM   2535  N   ALA A 175     -16.886  11.045  -9.366  1.00  0.79           N
ATOM   2536  CA  ALA A 175     -16.603   9.649  -9.107  1.00  0.79           C
ATOM   2537  C   ALA A 175     -15.817   9.005 -10.218  1.00  0.79           C
ATOM   2538  O   ALA A 175     -16.087   9.218 -11.403  1.00  0.79           O
ATOM   2539  CB  ALA A 175     -17.897   8.893  -8.907  1.00  0.79           C
ATOM      0  H   ALA A 175     -17.076  11.253 -10.178  1.00  0.79           H   new
ATOM      0  HA  ALA A 175     -16.061   9.612  -8.303  1.00  0.79           H   new
ATOM      0  HB1 ALA A 175     -17.703   7.959  -8.734  1.00  0.79           H   new
ATOM      0  HB2 ALA A 175     -18.378   9.268  -8.153  1.00  0.79           H   new
ATOM      0  HB3 ALA A 175     -18.442   8.967  -9.706  1.00  0.79           H   new
ATOM   2545  N   ILE A 176     -14.831   8.217  -9.798  1.00  0.81           N
ATOM   2546  CA  ILE A 176     -13.931   7.496 -10.683  1.00  0.81           C
ATOM   2547  C   ILE A 176     -13.805   6.015 -10.318  1.00  0.81           C
ATOM   2548  O   ILE A 176     -13.680   5.677  -9.137  1.00  0.81           O
ATOM   2549  CB  ILE A 176     -12.526   8.128 -10.637  1.00  0.81           C
ATOM   2550  CG1 ILE A 176     -12.572   9.623 -11.017  1.00  0.81           C
ATOM   2551  CG2 ILE A 176     -11.578   7.382 -11.604  1.00  0.81           C
ATOM   2552  CD1 ILE A 176     -12.938   9.901 -12.433  1.00  0.81           C
ATOM      0  H   ILE A 176     -14.665   8.085  -8.965  1.00  0.81           H   new
ATOM      0  HA  ILE A 176     -14.311   7.559 -11.573  1.00  0.81           H   new
ATOM      0  HB  ILE A 176     -12.195   8.051  -9.728  1.00  0.81           H   new
ATOM      0 HG12 ILE A 176     -13.209  10.070 -10.438  1.00  0.81           H   new
ATOM      0 HG13 ILE A 176     -11.703  10.015 -10.839  1.00  0.81           H   new
ATOM      0 HG21 ILE A 176     -10.697   7.786 -11.569  1.00  0.81           H   new
ATOM      0 HG22 ILE A 176     -11.517   6.450 -11.343  1.00  0.81           H   new
ATOM      0 HG23 ILE A 176     -11.925   7.442 -12.508  1.00  0.81           H   new
ATOM      0 HD11 ILE A 176     -12.943  10.859 -12.584  1.00  0.81           H   new
ATOM      0 HD12 ILE A 176     -12.290   9.484 -13.023  1.00  0.81           H   new
ATOM      0 HD13 ILE A 176     -13.820   9.541 -12.616  1.00  0.81           H   new
ATOM   2564  N   THR A 177     -13.805   5.134 -11.314  1.00  0.84           N
ATOM   2565  CA  THR A 177     -13.531   3.724 -11.036  1.00  0.84           C
ATOM   2566  C   THR A 177     -12.094   3.424 -11.425  1.00  0.84           C
ATOM   2567  O   THR A 177     -11.655   3.771 -12.524  1.00  0.84           O
ATOM   2568  CB  THR A 177     -14.495   2.761 -11.741  1.00  0.84           C
ATOM   2569  CG2 THR A 177     -14.097   1.307 -11.435  1.00  0.84           C
ATOM   2570  OG1 THR A 177     -15.841   2.996 -11.277  1.00  0.84           O
ATOM      0  H   THR A 177     -13.957   5.323 -12.139  1.00  0.84           H   new
ATOM      0  HA  THR A 177     -13.668   3.579 -10.087  1.00  0.84           H   new
ATOM      0  HB  THR A 177     -14.450   2.912 -12.698  1.00  0.84           H   new
ATOM      0  HG1 THR A 177     -15.939   2.653 -10.516  1.00  0.84           H   new
ATOM      0 HG21 THR A 177     -14.709   0.703 -11.883  1.00  0.84           H   new
ATOM      0 HG22 THR A 177     -13.194   1.145 -11.751  1.00  0.84           H   new
ATOM      0 HG23 THR A 177     -14.136   1.155 -10.478  1.00  0.84           H   new
ATOM   2578  N   VAL A 178     -11.363   2.810 -10.501  1.00  0.90           N
ATOM   2579  CA  VAL A 178      -9.964   2.499 -10.703  1.00  0.90           C
ATOM   2580  C   VAL A 178      -9.724   0.996 -10.769  1.00  0.90           C
ATOM   2581  O   VAL A 178     -10.074   0.243  -9.853  1.00  0.90           O
ATOM   2582  CB  VAL A 178      -9.147   3.086  -9.536  1.00  0.90           C
ATOM   2583  CG1 VAL A 178      -7.704   2.781  -9.704  1.00  0.90           C
ATOM   2584  CG2 VAL A 178      -9.373   4.577  -9.465  1.00  0.90           C
ATOM      0  H   VAL A 178     -11.671   2.563  -9.737  1.00  0.90           H   new
ATOM      0  HA  VAL A 178      -9.688   2.886 -11.549  1.00  0.90           H   new
ATOM      0  HB  VAL A 178      -9.442   2.681  -8.705  1.00  0.90           H   new
ATOM      0 HG11 VAL A 178      -7.205   3.157  -8.962  1.00  0.90           H   new
ATOM      0 HG12 VAL A 178      -7.577   1.820  -9.725  1.00  0.90           H   new
ATOM      0 HG13 VAL A 178      -7.386   3.167 -10.535  1.00  0.90           H   new
ATOM      0 HG21 VAL A 178      -8.859   4.948  -8.731  1.00  0.90           H   new
ATOM      0 HG22 VAL A 178      -9.090   4.987 -10.297  1.00  0.90           H   new
ATOM      0 HG23 VAL A 178     -10.316   4.755  -9.322  1.00  0.90           H   new
ATOM   2594  N   LYS A 179      -9.126   0.540 -11.863  1.00  0.96           N
ATOM   2595  CA  LYS A 179      -8.849  -0.884 -11.966  1.00  0.96           C
ATOM   2596  C   LYS A 179      -7.579  -1.163 -11.190  1.00  0.96           C
ATOM   2597  O   LYS A 179      -6.591  -0.449 -11.343  1.00  0.96           O
ATOM   2598  CB  LYS A 179      -8.722  -1.318 -13.427  1.00  0.96           C
ATOM   2599  CG  LYS A 179     -10.021  -1.181 -14.233  1.00  0.96           C
ATOM   2600  CD  LYS A 179      -9.862  -1.678 -15.664  1.00  0.96           C
ATOM   2601  CE  LYS A 179     -11.168  -1.529 -16.449  1.00  0.96           C
ATOM   2602  NZ  LYS A 179     -12.243  -2.443 -15.936  1.00  0.96           N1+
ATOM      0  H   LYS A 179      -8.880   1.019 -12.534  1.00  0.96           H   new
ATOM      0  HA  LYS A 179      -9.583  -1.397 -11.593  1.00  0.96           H   new
ATOM      0  HB2 LYS A 179      -8.030  -0.788 -13.853  1.00  0.96           H   new
ATOM      0  HB3 LYS A 179      -8.430  -2.243 -13.456  1.00  0.96           H   new
ATOM      0  HG2 LYS A 179     -10.727  -1.682 -13.794  1.00  0.96           H   new
ATOM      0  HG3 LYS A 179     -10.297  -0.251 -14.244  1.00  0.96           H   new
ATOM      0  HD2 LYS A 179      -9.157  -1.179 -16.106  1.00  0.96           H   new
ATOM      0  HD3 LYS A 179      -9.590  -2.609 -15.658  1.00  0.96           H   new
ATOM      0  HE2 LYS A 179     -11.473  -0.610 -16.395  1.00  0.96           H   new
ATOM      0  HE3 LYS A 179     -11.004  -1.718 -17.386  1.00  0.96           H   new
ATOM      0  HZ1 LYS A 179     -12.975  -2.349 -16.434  1.00  0.96           H   new
ATOM      0  HZ2 LYS A 179     -11.961  -3.286 -15.979  1.00  0.96           H   new
ATOM      0  HZ3 LYS A 179     -12.431  -2.236 -15.091  1.00  0.96           H   new
ATOM   2616  N   MET A 180      -7.610  -2.195 -10.359  1.00  1.02           N
ATOM   2617  CA  MET A 180      -6.481  -2.556  -9.516  1.00  1.02           C
ATOM   2618  C   MET A 180      -5.858  -3.863 -10.002  1.00  1.02           C
ATOM   2619  O   MET A 180      -5.396  -4.697  -9.212  1.00  1.02           O
ATOM   2620  CB  MET A 180      -6.942  -2.687  -8.087  1.00  1.02           C
ATOM   2621  CG  MET A 180      -7.670  -1.447  -7.524  1.00  1.02           C
ATOM   2622  SD  MET A 180      -6.719   0.079  -7.514  1.00  1.02           S
ATOM   2623  CE  MET A 180      -5.548  -0.264  -6.286  1.00  1.02           C
ATOM      0  H   MET A 180      -8.293  -2.710 -10.268  1.00  1.02           H   new
ATOM      0  HA  MET A 180      -5.806  -1.861  -9.566  1.00  1.02           H   new
ATOM      0  HB2 MET A 180      -7.535  -3.452  -8.021  1.00  1.02           H   new
ATOM      0  HB3 MET A 180      -6.172  -2.876  -7.528  1.00  1.02           H   new
ATOM      0  HG2 MET A 180      -8.476  -1.303  -8.043  1.00  1.02           H   new
ATOM      0  HG3 MET A 180      -7.949  -1.641  -6.615  1.00  1.02           H   new
ATOM      0  HE1 MET A 180      -4.958   0.499  -6.179  1.00  1.02           H   new
ATOM      0  HE2 MET A 180      -6.001  -0.442  -5.447  1.00  1.02           H   new
ATOM      0  HE3 MET A 180      -5.028  -1.041  -6.543  1.00  1.02           H   new
ATOM   2633  N   GLY A 181      -5.934  -4.074 -11.307  1.00  1.05           N
ATOM   2634  CA  GLY A 181      -5.408  -5.273 -11.935  1.00  1.05           C
ATOM   2635  C   GLY A 181      -6.083  -6.546 -11.452  1.00  1.05           C
ATOM   2636  O   GLY A 181      -7.312  -6.673 -11.464  1.00  1.05           O
ATOM      0  H   GLY A 181      -6.295  -3.521 -11.857  1.00  1.05           H   new
ATOM      0  HA2 GLY A 181      -5.515  -5.201 -12.896  1.00  1.05           H   new
ATOM      0  HA3 GLY A 181      -4.456  -5.332 -11.760  1.00  1.05           H   new
ATOM   2640  N   ASP A 182      -5.263  -7.482 -10.999  1.00  1.04           N
ATOM   2641  CA  ASP A 182      -5.715  -8.785 -10.528  1.00  1.04           C
ATOM   2642  C   ASP A 182      -6.619  -8.728  -9.302  1.00  1.04           C
ATOM   2643  O   ASP A 182      -7.297  -9.707  -8.990  1.00  1.04           O
ATOM   2644  CB  ASP A 182      -4.539  -9.685 -10.197  1.00  1.04           C
ATOM   2645  CG  ASP A 182      -3.746 -10.126 -11.410  1.00  1.04           C
ATOM   2646  OD1 ASP A 182      -4.191  -9.921 -12.512  1.00  1.04           O
ATOM   2647  OD2 ASP A 182      -2.690 -10.709 -11.212  1.00  1.04           O1-
ATOM      0  H   ASP A 182      -4.411  -7.377 -10.955  1.00  1.04           H   new
ATOM      0  HA  ASP A 182      -6.234  -9.142 -11.266  1.00  1.04           H   new
ATOM      0  HB2 ASP A 182      -3.947  -9.218  -9.586  1.00  1.04           H   new
ATOM      0  HB3 ASP A 182      -4.865 -10.471  -9.731  1.00  1.04           H   new
ATOM   2652  N   TYR A 183      -6.617  -7.608  -8.584  1.00  1.01           N
ATOM   2653  CA  TYR A 183      -7.427  -7.514  -7.382  1.00  1.01           C
ATOM   2654  C   TYR A 183      -8.841  -7.017  -7.662  1.00  1.01           C
ATOM   2655  O   TYR A 183      -9.648  -6.926  -6.740  1.00  1.01           O
ATOM   2656  CB  TYR A 183      -6.783  -6.554  -6.392  1.00  1.01           C
ATOM   2657  CG  TYR A 183      -5.518  -6.995  -5.747  1.00  1.01           C
ATOM   2658  CD1 TYR A 183      -4.300  -6.591  -6.259  1.00  1.01           C
ATOM   2659  CD2 TYR A 183      -5.576  -7.741  -4.590  1.00  1.01           C
ATOM   2660  CE1 TYR A 183      -3.156  -6.940  -5.602  1.00  1.01           C
ATOM   2661  CE2 TYR A 183      -4.448  -8.087  -3.944  1.00  1.01           C
ATOM   2662  CZ  TYR A 183      -3.247  -7.685  -4.440  1.00  1.01           C
ATOM   2663  OH  TYR A 183      -2.144  -8.005  -3.775  1.00  1.01           O
ATOM      0  H   TYR A 183      -6.161  -6.904  -8.774  1.00  1.01           H   new
ATOM      0  HA  TYR A 183      -7.481  -8.412  -7.019  1.00  1.01           H   new
ATOM      0  HB2 TYR A 183      -6.611  -5.718  -6.852  1.00  1.01           H   new
ATOM      0  HB3 TYR A 183      -7.428  -6.365  -5.692  1.00  1.01           H   new
ATOM      0  HD1 TYR A 183      -4.260  -6.088  -7.040  1.00  1.01           H   new
ATOM      0  HD2 TYR A 183      -6.401  -8.007  -4.253  1.00  1.01           H   new
ATOM      0  HE1 TYR A 183      -2.326  -6.680  -5.931  1.00  1.01           H   new
ATOM      0  HE2 TYR A 183      -4.489  -8.596  -3.167  1.00  1.01           H   new
ATOM      0  HH  TYR A 183      -1.819  -8.711  -4.094  1.00  1.01           H   new
ATOM   2673  N   GLY A 184      -9.186  -6.750  -8.922  1.00  0.95           N
ATOM   2674  CA  GLY A 184     -10.531  -6.251  -9.196  1.00  0.95           C
ATOM   2675  C   GLY A 184     -10.539  -4.733  -9.273  1.00  0.95           C
ATOM   2676  O   GLY A 184      -9.583  -4.137  -9.771  1.00  0.95           O
ATOM      0  H   GLY A 184      -8.677  -6.847  -9.608  1.00  0.95           H   new
ATOM      0  HA2 GLY A 184     -10.854  -6.623 -10.031  1.00  0.95           H   new
ATOM      0  HA3 GLY A 184     -11.138  -6.547  -8.500  1.00  0.95           H   new
ATOM   2680  N   GLU A 185     -11.646  -4.113  -8.873  1.00  0.89           N
ATOM   2681  CA  GLU A 185     -11.785  -2.668  -9.047  1.00  0.89           C
ATOM   2682  C   GLU A 185     -12.228  -1.982  -7.761  1.00  0.89           C
ATOM   2683  O   GLU A 185     -12.968  -2.565  -6.964  1.00  0.89           O
ATOM   2684  CB  GLU A 185     -12.825  -2.367 -10.131  1.00  0.89           C
ATOM   2685  CG  GLU A 185     -12.523  -2.971 -11.495  1.00  0.89           C
ATOM   2686  CD  GLU A 185     -13.553  -2.630 -12.549  1.00  0.89           C
ATOM   2687  OE1 GLU A 185     -14.568  -2.046 -12.214  1.00  0.89           O
ATOM   2688  OE2 GLU A 185     -13.344  -2.994 -13.696  1.00  0.89           O1-
ATOM      0  H   GLU A 185     -12.319  -4.502  -8.504  1.00  0.89           H   new
ATOM      0  HA  GLU A 185     -10.913  -2.328  -9.302  1.00  0.89           H   new
ATOM      0  HB2 GLU A 185     -13.688  -2.693  -9.832  1.00  0.89           H   new
ATOM      0  HB3 GLU A 185     -12.903  -1.405 -10.228  1.00  0.89           H   new
ATOM      0  HG2 GLU A 185     -11.653  -2.662 -11.792  1.00  0.89           H   new
ATOM      0  HG3 GLU A 185     -12.467  -3.935 -11.408  1.00  0.89           H   new
ATOM   2695  N   ILE A 186     -11.798  -0.735  -7.595  1.00  0.84           N
ATOM   2696  CA  ILE A 186     -12.231   0.114  -6.489  1.00  0.84           C
ATOM   2697  C   ILE A 186     -12.905   1.358  -7.034  1.00  0.84           C
ATOM   2698  O   ILE A 186     -12.357   2.026  -7.917  1.00  0.84           O
ATOM   2699  CB  ILE A 186     -11.061   0.526  -5.564  1.00  0.84           C
ATOM   2700  CG1 ILE A 186     -10.442  -0.688  -4.943  1.00  0.84           C
ATOM   2701  CG2 ILE A 186     -11.545   1.463  -4.485  1.00  0.84           C
ATOM   2702  CD1 ILE A 186      -9.190  -0.400  -4.180  1.00  0.84           C
ATOM      0  H   ILE A 186     -11.240  -0.354  -8.127  1.00  0.84           H   new
ATOM      0  HA  ILE A 186     -12.855  -0.404  -5.957  1.00  0.84           H   new
ATOM      0  HB  ILE A 186     -10.394   0.984  -6.099  1.00  0.84           H   new
ATOM      0 HG12 ILE A 186     -11.087  -1.101  -4.347  1.00  0.84           H   new
ATOM      0 HG13 ILE A 186     -10.245  -1.333  -5.640  1.00  0.84           H   new
ATOM      0 HG21 ILE A 186     -10.801   1.712  -3.914  1.00  0.84           H   new
ATOM      0 HG22 ILE A 186     -11.920   2.260  -4.892  1.00  0.84           H   new
ATOM      0 HG23 ILE A 186     -12.226   1.021  -3.954  1.00  0.84           H   new
ATOM      0 HD11 ILE A 186      -8.842  -1.224  -3.805  1.00  0.84           H   new
ATOM      0 HD12 ILE A 186      -8.530  -0.012  -4.776  1.00  0.84           H   new
ATOM      0 HD13 ILE A 186      -9.384   0.224  -3.463  1.00  0.84           H   new
ATOM   2714  N   SER A 187     -14.099   1.667  -6.544  1.00  0.81           N
ATOM   2715  CA  SER A 187     -14.738   2.886  -7.035  1.00  0.81           C
ATOM   2716  C   SER A 187     -14.681   3.938  -5.967  1.00  0.81           C
ATOM   2717  O   SER A 187     -14.891   3.651  -4.788  1.00  0.81           O
ATOM   2718  CB  SER A 187     -16.175   2.664  -7.472  1.00  0.81           C
ATOM   2719  OG  SER A 187     -16.257   1.820  -8.603  1.00  0.81           O
ATOM      0  H   SER A 187     -14.538   1.215  -5.959  1.00  0.81           H   new
ATOM      0  HA  SER A 187     -14.250   3.175  -7.822  1.00  0.81           H   new
ATOM      0  HB2 SER A 187     -16.679   2.274  -6.740  1.00  0.81           H   new
ATOM      0  HB3 SER A 187     -16.586   3.518  -7.676  1.00  0.81           H   new
ATOM      0  HG  SER A 187     -17.062   1.717  -8.818  1.00  0.81           H   new
ATOM   2725  N   VAL A 188     -14.386   5.161  -6.373  1.00  0.81           N
ATOM   2726  CA  VAL A 188     -14.311   6.216  -5.396  1.00  0.81           C
ATOM   2727  C   VAL A 188     -15.204   7.398  -5.739  1.00  0.81           C
ATOM   2728  O   VAL A 188     -15.139   7.944  -6.842  1.00  0.81           O
ATOM   2729  CB  VAL A 188     -12.869   6.698  -5.238  1.00  0.81           C
ATOM   2730  CG1 VAL A 188     -12.895   7.722  -4.243  1.00  0.81           C
ATOM   2731  CG2 VAL A 188     -11.964   5.549  -4.847  1.00  0.81           C
ATOM      0  H   VAL A 188     -14.231   5.393  -7.187  1.00  0.81           H   new
ATOM      0  HA  VAL A 188     -14.628   5.840  -4.560  1.00  0.81           H   new
ATOM      0  HB  VAL A 188     -12.513   7.047  -6.070  1.00  0.81           H   new
ATOM      0 HG11 VAL A 188     -11.997   8.063  -4.105  1.00  0.81           H   new
ATOM      0 HG12 VAL A 188     -13.473   8.444  -4.536  1.00  0.81           H   new
ATOM      0 HG13 VAL A 188     -13.233   7.356  -3.411  1.00  0.81           H   new
ATOM      0 HG21 VAL A 188     -11.054   5.872  -4.751  1.00  0.81           H   new
ATOM      0 HG22 VAL A 188     -12.264   5.173  -4.005  1.00  0.81           H   new
ATOM      0 HG23 VAL A 188     -11.993   4.865  -5.534  1.00  0.81           H   new
ATOM   2741  N   GLU A 189     -16.034   7.796  -4.775  1.00  0.83           N
ATOM   2742  CA  GLU A 189     -16.946   8.925  -4.930  1.00  0.83           C
ATOM   2743  C   GLU A 189     -16.524  10.026  -3.961  1.00  0.83           C
ATOM   2744  O   GLU A 189     -16.595   9.826  -2.748  1.00  0.83           O
ATOM   2745  CB  GLU A 189     -18.382   8.476  -4.613  1.00  0.83           C
ATOM   2746  CG  GLU A 189     -18.918   7.353  -5.516  1.00  0.83           C
ATOM   2747  CD  GLU A 189     -20.316   6.888  -5.164  1.00  0.83           C
ATOM   2748  OE1 GLU A 189     -20.899   7.410  -4.248  1.00  0.83           O
ATOM   2749  OE2 GLU A 189     -20.790   5.957  -5.805  1.00  0.83           O1-
ATOM      0  H   GLU A 189     -16.083   7.414  -4.006  1.00  0.83           H   new
ATOM      0  HA  GLU A 189     -16.915   9.256  -5.841  1.00  0.83           H   new
ATOM      0  HB2 GLU A 189     -18.418   8.178  -3.691  1.00  0.83           H   new
ATOM      0  HB3 GLU A 189     -18.971   9.243  -4.687  1.00  0.83           H   new
ATOM      0  HG2 GLU A 189     -18.912   7.661  -6.436  1.00  0.83           H   new
ATOM      0  HG3 GLU A 189     -18.314   6.596  -5.467  1.00  0.83           H   new
ATOM   2756  N   CYS A 190     -16.029  11.159  -4.457  1.00  0.89           N
ATOM   2757  CA  CYS A 190     -15.531  12.161  -3.517  1.00  0.89           C
ATOM   2758  C   CYS A 190     -16.192  13.507  -3.683  1.00  0.89           C
ATOM   2759  O   CYS A 190     -16.619  13.882  -4.783  1.00  0.89           O
ATOM   2760  CB  CYS A 190     -14.028  12.375  -3.670  1.00  0.89           C
ATOM   2761  SG  CYS A 190     -13.006  10.922  -3.563  1.00  0.89           S
ATOM      0  H   CYS A 190     -15.973  11.361  -5.291  1.00  0.89           H   new
ATOM      0  HA  CYS A 190     -15.743  11.805  -2.640  1.00  0.89           H   new
ATOM      0  HB2 CYS A 190     -13.867  12.797  -4.528  1.00  0.89           H   new
ATOM      0  HB3 CYS A 190     -13.739  13.001  -2.987  1.00  0.89           H   new
ATOM   2766  N   GLU A 191     -16.226  14.255  -2.586  1.00  0.98           N
ATOM   2767  CA  GLU A 191     -16.688  15.626  -2.583  1.00  0.98           C
ATOM   2768  C   GLU A 191     -15.562  16.625  -2.248  1.00  0.98           C
ATOM   2769  O   GLU A 191     -15.220  16.792  -1.066  1.00  0.98           O
ATOM   2770  CB  GLU A 191     -17.841  15.821  -1.624  1.00  0.98           C
ATOM   2771  CG  GLU A 191     -18.287  17.282  -1.525  1.00  0.98           C
ATOM   2772  CD  GLU A 191     -18.749  17.908  -2.814  1.00  0.98           C
ATOM   2773  OE1 GLU A 191     -19.815  17.587  -3.300  1.00  0.98           O
ATOM   2774  OE2 GLU A 191     -18.013  18.734  -3.324  1.00  0.98           O1-
ATOM      0  H   GLU A 191     -15.976  13.971  -1.813  1.00  0.98           H   new
ATOM      0  HA  GLU A 191     -16.993  15.808  -3.486  1.00  0.98           H   new
ATOM      0  HB2 GLU A 191     -18.591  15.277  -1.911  1.00  0.98           H   new
ATOM      0  HB3 GLU A 191     -17.582  15.506  -0.744  1.00  0.98           H   new
ATOM      0  HG2 GLU A 191     -19.008  17.341  -0.879  1.00  0.98           H   new
ATOM      0  HG3 GLU A 191     -17.549  17.806  -1.175  1.00  0.98           H   new
ATOM   2781  N   PRO A 192     -14.963  17.295  -3.260  1.00  1.09           N
ATOM   2782  CA  PRO A 192     -13.846  18.223  -3.148  1.00  1.09           C
ATOM   2783  C   PRO A 192     -14.179  19.494  -2.391  1.00  1.09           C
ATOM   2784  O   PRO A 192     -13.278  20.165  -1.885  1.00  1.09           O
ATOM   2785  CB  PRO A 192     -13.506  18.500  -4.619  1.00  1.09           C
ATOM   2786  CG  PRO A 192     -14.765  18.239  -5.375  1.00  1.09           C
ATOM   2787  CD  PRO A 192     -15.449  17.131  -4.657  1.00  1.09           C
ATOM      0  HA  PRO A 192     -13.111  17.856  -2.633  1.00  1.09           H   new
ATOM      0  HB2 PRO A 192     -13.208  19.415  -4.742  1.00  1.09           H   new
ATOM      0  HB3 PRO A 192     -12.788  17.924  -4.926  1.00  1.09           H   new
ATOM      0  HG2 PRO A 192     -15.324  19.031  -5.404  1.00  1.09           H   new
ATOM      0  HG3 PRO A 192     -14.574  17.993  -6.294  1.00  1.09           H   new
ATOM      0  HD2 PRO A 192     -16.414  17.207  -4.714  1.00  1.09           H   new
ATOM      0  HD3 PRO A 192     -15.211  16.264  -5.022  1.00  1.09           H   new
ATOM   2795  N   ARG A 193     -15.468  19.831  -2.281  1.00  1.22           N
ATOM   2796  CA  ARG A 193     -15.843  21.053  -1.593  1.00  1.22           C
ATOM   2797  C   ARG A 193     -15.922  20.905  -0.084  1.00  1.22           C
ATOM   2798  O   ARG A 193     -15.842  21.895   0.638  1.00  1.22           O
ATOM   2799  CB  ARG A 193     -17.177  21.558  -2.114  1.00  1.22           C
ATOM   2800  CG  ARG A 193     -17.146  22.008  -3.566  1.00  1.22           C
ATOM   2801  CD  ARG A 193     -18.507  22.327  -4.119  1.00  1.22           C
ATOM   2802  NE  ARG A 193     -19.336  21.132  -4.227  1.00  1.22           N
ATOM   2803  CZ  ARG A 193     -20.625  21.106  -4.634  1.00  1.22           C
ATOM   2804  NH1 ARG A 193     -21.235  22.225  -4.987  1.00  1.22           N1+
ATOM   2805  NH2 ARG A 193     -21.275  19.949  -4.676  1.00  1.22           N
ATOM      0  H   ARG A 193     -16.124  19.371  -2.594  1.00  1.22           H   new
ATOM      0  HA  ARG A 193     -15.136  21.691  -1.779  1.00  1.22           H   new
ATOM      0  HB2 ARG A 193     -17.838  20.855  -2.017  1.00  1.22           H   new
ATOM      0  HB3 ARG A 193     -17.469  22.300  -1.562  1.00  1.22           H   new
ATOM      0  HG2 ARG A 193     -16.581  22.792  -3.643  1.00  1.22           H   new
ATOM      0  HG3 ARG A 193     -16.740  21.312  -4.105  1.00  1.22           H   new
ATOM      0  HD2 ARG A 193     -18.946  22.975  -3.546  1.00  1.22           H   new
ATOM      0  HD3 ARG A 193     -18.414  22.737  -4.993  1.00  1.22           H   new
ATOM      0  HE  ARG A 193     -18.975  20.381  -4.014  1.00  1.22           H   new
ATOM      0 HH11 ARG A 193     -20.812  22.973  -4.958  1.00  1.22           H   new
ATOM      0 HH12 ARG A 193     -22.055  22.205  -5.245  1.00  1.22           H   new
ATOM      0 HH21 ARG A 193     -20.876  19.223  -4.445  1.00  1.22           H   new
ATOM      0 HH22 ARG A 193     -22.095  19.926  -4.934  1.00  1.22           H   new
ATOM   2819  N   ASN A 194     -16.034  19.684   0.432  1.00  1.34           N
ATOM   2820  CA  ASN A 194     -16.194  19.574   1.877  1.00  1.34           C
ATOM   2821  C   ASN A 194     -14.934  19.987   2.600  1.00  1.34           C
ATOM   2822  O   ASN A 194     -14.972  20.417   3.749  1.00  1.34           O
ATOM   2823  CB  ASN A 194     -16.614  18.187   2.290  1.00  1.34           C
ATOM   2824  CG  ASN A 194     -18.046  17.921   1.983  1.00  1.34           C
ATOM   2825  ND2 ASN A 194     -18.375  16.677   1.823  1.00  1.34           N
ATOM   2826  OD1 ASN A 194     -18.868  18.843   1.885  1.00  1.34           O
ATOM      0  H   ASN A 194     -16.021  18.945  -0.008  1.00  1.34           H   new
ATOM      0  HA  ASN A 194     -16.904  20.184   2.131  1.00  1.34           H   new
ATOM      0  HB2 ASN A 194     -16.060  17.534   1.835  1.00  1.34           H   new
ATOM      0  HB3 ASN A 194     -16.462  18.074   3.241  1.00  1.34           H   new
ATOM      0 HD21 ASN A 194     -19.189  16.467   1.642  1.00  1.34           H   new
ATOM      0 HD22 ASN A 194     -17.779  16.062   1.898  1.00  1.34           H   new
ATOM   2833  N   GLY A 195     -13.810  19.847   1.926  1.00  1.42           N
ATOM   2834  CA  GLY A 195     -12.539  20.145   2.529  1.00  1.42           C
ATOM   2835  C   GLY A 195     -12.107  21.605   2.489  1.00  1.42           C
ATOM   2836  O   GLY A 195     -11.061  21.951   3.042  1.00  1.42           O
ATOM      0  H   GLY A 195     -13.766  19.578   1.110  1.00  1.42           H   new
ATOM      0  HA2 GLY A 195     -12.566  19.859   3.456  1.00  1.42           H   new
ATOM      0  HA3 GLY A 195     -11.859  19.613   2.088  1.00  1.42           H   new
ATOM   2840  N   LEU A 196     -12.860  22.458   1.813  1.00  1.45           N
ATOM   2841  CA  LEU A 196     -12.479  23.859   1.733  1.00  1.45           C
ATOM   2842  C   LEU A 196     -13.650  24.664   1.228  1.00  1.45           C
ATOM   2843  O   LEU A 196     -14.133  24.403   0.123  1.00  1.45           O
ATOM   2844  CB  LEU A 196     -11.296  24.073   0.758  1.00  1.45           C
ATOM   2845  CG  LEU A 196     -10.778  25.552   0.620  1.00  1.45           C
ATOM   2846  CD1 LEU A 196     -10.131  25.965   1.915  1.00  1.45           C
ATOM   2847  CD2 LEU A 196      -9.804  25.679  -0.549  1.00  1.45           C
ATOM      0  H   LEU A 196     -13.585  22.251   1.399  1.00  1.45           H   new
ATOM      0  HA  LEU A 196     -12.211  24.143   2.621  1.00  1.45           H   new
ATOM      0  HB2 LEU A 196     -10.557  23.515   1.047  1.00  1.45           H   new
ATOM      0  HB3 LEU A 196     -11.562  23.759  -0.120  1.00  1.45           H   new
ATOM      0  HG  LEU A 196     -11.526  26.142   0.435  1.00  1.45           H   new
ATOM      0 HD11 LEU A 196      -9.808  26.877   1.839  1.00  1.45           H   new
ATOM      0 HD12 LEU A 196     -10.781  25.911   2.633  1.00  1.45           H   new
ATOM      0 HD13 LEU A 196      -9.387  25.374   2.108  1.00  1.45           H   new
ATOM      0 HD21 LEU A 196      -9.497  26.597  -0.617  1.00  1.45           H   new
ATOM      0 HD22 LEU A 196      -9.044  25.094  -0.402  1.00  1.45           H   new
ATOM      0 HD23 LEU A 196     -10.251  25.427  -1.372  1.00  1.45           H   new
ATOM   2859  N   ASN A 197     -14.052  25.720   1.929  1.00  1.41           N
ATOM   2860  CA  ASN A 197     -15.151  26.534   1.407  1.00  1.41           C
ATOM   2861  C   ASN A 197     -14.580  27.434   0.329  1.00  1.41           C
ATOM   2862  O   ASN A 197     -14.474  28.637   0.505  1.00  1.41           O
ATOM   2863  CB  ASN A 197     -15.796  27.352   2.506  1.00  1.41           C
ATOM   2864  CG  ASN A 197     -17.064  28.041   2.057  1.00  1.41           C
ATOM   2865  ND2 ASN A 197     -17.537  28.968   2.858  1.00  1.41           N
ATOM   2866  OD1 ASN A 197     -17.619  27.734   0.994  1.00  1.41           O
ATOM      0  H   ASN A 197     -13.719  25.977   2.679  1.00  1.41           H   new
ATOM      0  HA  ASN A 197     -15.844  25.963   1.040  1.00  1.41           H   new
ATOM      0  HB2 ASN A 197     -15.996  26.774   3.259  1.00  1.41           H   new
ATOM      0  HB3 ASN A 197     -15.165  28.018   2.820  1.00  1.41           H   new
ATOM      0 HD21 ASN A 197     -18.259  29.387   2.651  1.00  1.41           H   new
ATOM      0 HD22 ASN A 197     -17.125  29.156   3.589  1.00  1.41           H   new
ATOM   2873  N   THR A 198     -14.247  26.818  -0.792  1.00  1.32           N
ATOM   2874  CA  THR A 198     -13.454  27.357  -1.876  1.00  1.32           C
ATOM   2875  C   THR A 198     -13.862  28.733  -2.353  1.00  1.32           C
ATOM   2876  O   THR A 198     -12.996  29.573  -2.552  1.00  1.32           O
ATOM   2877  CB  THR A 198     -13.420  26.339  -3.022  1.00  1.32           C
ATOM   2878  CG2 THR A 198     -12.613  26.837  -4.137  1.00  1.32           C
ATOM   2879  OG1 THR A 198     -12.854  25.106  -2.548  1.00  1.32           O
ATOM      0  H   THR A 198     -14.499  26.011  -0.949  1.00  1.32           H   new
ATOM      0  HA  THR A 198     -12.561  27.499  -1.524  1.00  1.32           H   new
ATOM      0  HB  THR A 198     -14.328  26.195  -3.332  1.00  1.32           H   new
ATOM      0  HG1 THR A 198     -12.836  24.547  -3.174  1.00  1.32           H   new
ATOM      0 HG21 THR A 198     -12.605  26.179  -4.850  1.00  1.32           H   new
ATOM      0 HG22 THR A 198     -12.993  27.666  -4.467  1.00  1.32           H   new
ATOM      0 HG23 THR A 198     -11.705  26.996  -3.834  1.00  1.32           H   new
ATOM   2887  N   GLU A 199     -15.153  29.013  -2.492  1.00  1.21           N
ATOM   2888  CA  GLU A 199     -15.561  30.341  -2.968  1.00  1.21           C
ATOM   2889  C   GLU A 199     -15.145  31.457  -1.994  1.00  1.21           C
ATOM   2890  O   GLU A 199     -15.104  32.641  -2.348  1.00  1.21           O
ATOM   2891  CB  GLU A 199     -17.071  30.413  -3.222  1.00  1.21           C
ATOM   2892  CG  GLU A 199     -17.531  29.594  -4.415  1.00  1.21           C
ATOM   2893  CD  GLU A 199     -19.001  29.710  -4.709  1.00  1.21           C
ATOM   2894  OE1 GLU A 199     -19.716  30.252  -3.903  1.00  1.21           O
ATOM   2895  OE2 GLU A 199     -19.403  29.277  -5.766  1.00  1.21           O1-
ATOM      0  H   GLU A 199     -15.797  28.468  -2.323  1.00  1.21           H   new
ATOM      0  HA  GLU A 199     -15.097  30.481  -3.808  1.00  1.21           H   new
ATOM      0  HB2 GLU A 199     -17.539  30.106  -2.430  1.00  1.21           H   new
ATOM      0  HB3 GLU A 199     -17.324  31.339  -3.359  1.00  1.21           H   new
ATOM      0  HG2 GLU A 199     -17.031  29.873  -5.198  1.00  1.21           H   new
ATOM      0  HG3 GLU A 199     -17.315  28.662  -4.258  1.00  1.21           H   new
ATOM   2902  N   ALA A 200     -14.911  31.097  -0.732  1.00  1.08           N
ATOM   2903  CA  ALA A 200     -14.510  32.043   0.288  1.00  1.08           C
ATOM   2904  C   ALA A 200     -13.005  32.270   0.289  1.00  1.08           C
ATOM   2905  O   ALA A 200     -12.528  33.061   1.097  1.00  1.08           O
ATOM   2906  CB  ALA A 200     -14.935  31.574   1.660  1.00  1.08           C
ATOM      0  H   ALA A 200     -14.983  30.288  -0.449  1.00  1.08           H   new
ATOM      0  HA  ALA A 200     -14.953  32.880   0.078  1.00  1.08           H   new
ATOM      0  HB1 ALA A 200     -14.656  32.223   2.325  1.00  1.08           H   new
ATOM      0  HB2 ALA A 200     -15.900  31.480   1.686  1.00  1.08           H   new
ATOM      0  HB3 ALA A 200     -14.522  30.717   1.852  1.00  1.08           H   new
ATOM   2912  N   TYR A 201     -12.260  31.582  -0.587  1.00  0.98           N
ATOM   2913  CA  TYR A 201     -10.801  31.693  -0.634  1.00  0.98           C
ATOM   2914  C   TYR A 201     -10.247  32.157  -1.974  1.00  0.98           C
ATOM   2915  O   TYR A 201     -10.844  31.960  -3.044  1.00  0.98           O
ATOM   2916  CB  TYR A 201     -10.144  30.366  -0.278  1.00  0.98           C
ATOM   2917  CG  TYR A 201     -10.377  29.936   1.112  1.00  0.98           C
ATOM   2918  CD1 TYR A 201     -11.534  29.299   1.420  1.00  0.98           C
ATOM   2919  CD2 TYR A 201      -9.424  30.168   2.076  1.00  0.98           C
ATOM   2920  CE1 TYR A 201     -11.786  28.885   2.703  1.00  0.98           C
ATOM   2921  CE2 TYR A 201      -9.646  29.759   3.366  1.00  0.98           C
ATOM   2922  CZ  TYR A 201     -10.833  29.116   3.687  1.00  0.98           C
ATOM   2923  OH  TYR A 201     -11.065  28.699   4.980  1.00  0.98           O
ATOM      0  H   TYR A 201     -12.589  31.040  -1.168  1.00  0.98           H   new
ATOM      0  HA  TYR A 201     -10.587  32.377   0.020  1.00  0.98           H   new
ATOM      0  HB2 TYR A 201     -10.475  29.680  -0.879  1.00  0.98           H   new
ATOM      0  HB3 TYR A 201      -9.188  30.438  -0.429  1.00  0.98           H   new
ATOM      0  HD1 TYR A 201     -12.163  29.141   0.754  1.00  0.98           H   new
ATOM      0  HD2 TYR A 201      -8.631  30.601   1.854  1.00  0.98           H   new
ATOM      0  HE1 TYR A 201     -12.584  28.455   2.911  1.00  0.98           H   new
ATOM      0  HE2 TYR A 201      -9.005  29.912   4.022  1.00  0.98           H   new
ATOM      0  HH  TYR A 201     -10.408  28.903   5.462  1.00  0.98           H   new
ATOM   2933  N   TYR A 202      -9.069  32.749  -1.896  1.00  0.89           N
ATOM   2934  CA  TYR A 202      -8.406  33.227  -3.084  1.00  0.89           C
ATOM   2935  C   TYR A 202      -6.904  32.997  -2.898  1.00  0.89           C
ATOM   2936  O   TYR A 202      -6.441  32.737  -1.778  1.00  0.89           O
ATOM   2937  CB  TYR A 202      -8.716  34.724  -3.243  1.00  0.89           C
ATOM   2938  CG  TYR A 202      -7.987  35.511  -2.325  1.00  0.89           C
ATOM   2939  CD1 TYR A 202      -6.859  36.075  -2.788  1.00  0.89           C
ATOM   2940  CD2 TYR A 202      -8.346  35.621  -1.042  1.00  0.89           C
ATOM   2941  CE1 TYR A 202      -6.058  36.767  -1.994  1.00  0.89           C
ATOM   2942  CE2 TYR A 202      -7.549  36.300  -0.221  1.00  0.89           C
ATOM   2943  CZ  TYR A 202      -6.376  36.879  -0.698  1.00  0.89           C
ATOM   2944  OH  TYR A 202      -5.528  37.543   0.148  1.00  0.89           O
ATOM      0  H   TYR A 202      -8.639  32.882  -1.163  1.00  0.89           H   new
ATOM      0  HA  TYR A 202      -8.708  32.762  -3.880  1.00  0.89           H   new
ATOM      0  HB2 TYR A 202      -8.505  35.004  -4.148  1.00  0.89           H   new
ATOM      0  HB3 TYR A 202      -9.666  34.873  -3.114  1.00  0.89           H   new
ATOM      0  HD1 TYR A 202      -6.636  35.977  -3.686  1.00  0.89           H   new
ATOM      0  HD2 TYR A 202      -9.132  35.233  -0.731  1.00  0.89           H   new
ATOM      0  HE1 TYR A 202      -5.289  37.168  -2.330  1.00  0.89           H   new
ATOM      0  HE2 TYR A 202      -7.777  36.388   0.676  1.00  0.89           H   new
ATOM      0  HH  TYR A 202      -5.583  38.369   0.008  1.00  0.89           H   new
ATOM   2954  N   ILE A 203      -6.148  33.082  -3.979  1.00  0.84           N
ATOM   2955  CA  ILE A 203      -4.705  32.951  -3.898  1.00  0.84           C
ATOM   2956  C   ILE A 203      -4.053  34.304  -4.035  1.00  0.84           C
ATOM   2957  O   ILE A 203      -4.383  35.044  -4.961  1.00  0.84           O
ATOM   2958  CB  ILE A 203      -4.151  32.032  -5.008  1.00  0.84           C
ATOM   2959  CG1 ILE A 203      -4.791  30.723  -4.941  1.00  0.84           C
ATOM   2960  CG2 ILE A 203      -2.623  31.856  -4.846  1.00  0.84           C
ATOM   2961  CD1 ILE A 203      -4.535  30.053  -3.670  1.00  0.84           C
ATOM      0  H   ILE A 203      -6.452  33.216  -4.772  1.00  0.84           H   new
ATOM      0  HA  ILE A 203      -4.502  32.560  -3.034  1.00  0.84           H   new
ATOM      0  HB  ILE A 203      -4.339  32.443  -5.866  1.00  0.84           H   new
ATOM      0 HG12 ILE A 203      -5.748  30.825  -5.065  1.00  0.84           H   new
ATOM      0 HG13 ILE A 203      -4.468  30.169  -5.669  1.00  0.84           H   new
ATOM      0 HG21 ILE A 203      -2.287  31.277  -5.548  1.00  0.84           H   new
ATOM      0 HG22 ILE A 203      -2.189  32.722  -4.906  1.00  0.84           H   new
ATOM      0 HG23 ILE A 203      -2.433  31.459  -3.982  1.00  0.84           H   new
ATOM      0 HD11 ILE A 203      -4.976  29.189  -3.665  1.00  0.84           H   new
ATOM      0 HD12 ILE A 203      -3.580  29.929  -3.556  1.00  0.84           H   new
ATOM      0 HD13 ILE A 203      -4.879  30.595  -2.943  1.00  0.84           H   new
ATOM   2973  N   MET A 204      -3.163  34.649  -3.109  1.00  0.82           N
ATOM   2974  CA  MET A 204      -2.450  35.913  -3.220  1.00  0.82           C
ATOM   2975  C   MET A 204      -1.056  35.673  -3.734  1.00  0.82           C
ATOM   2976  O   MET A 204      -0.360  34.790  -3.237  1.00  0.82           O
ATOM   2977  CB  MET A 204      -2.344  36.699  -1.904  1.00  0.82           C
ATOM   2978  CG  MET A 204      -1.530  38.011  -2.090  1.00  0.82           C
ATOM   2979  SD  MET A 204      -1.444  39.058  -0.660  1.00  0.82           S
ATOM   2980  CE  MET A 204      -2.946  39.960  -0.807  1.00  0.82           C
ATOM      0  H   MET A 204      -2.961  34.174  -2.421  1.00  0.82           H   new
ATOM      0  HA  MET A 204      -2.975  36.450  -3.834  1.00  0.82           H   new
ATOM      0  HB2 MET A 204      -3.233  36.911  -1.580  1.00  0.82           H   new
ATOM      0  HB3 MET A 204      -1.920  36.147  -1.229  1.00  0.82           H   new
ATOM      0  HG2 MET A 204      -0.627  37.779  -2.358  1.00  0.82           H   new
ATOM      0  HG3 MET A 204      -1.921  38.516  -2.820  1.00  0.82           H   new
ATOM      0  HE1 MET A 204      -3.023  40.583  -0.068  1.00  0.82           H   new
ATOM      0  HE2 MET A 204      -2.949  40.450  -1.644  1.00  0.82           H   new
ATOM      0  HE3 MET A 204      -3.696  39.345  -0.790  1.00  0.82           H   new
ATOM   2990  N   SER A 205      -0.646  36.486  -4.698  1.00  0.82           N
ATOM   2991  CA  SER A 205       0.700  36.446  -5.248  1.00  0.82           C
ATOM   2992  C   SER A 205       1.435  37.752  -4.980  1.00  0.82           C
ATOM   2993  O   SER A 205       0.975  38.798  -5.431  1.00  0.82           O
ATOM   2994  CB  SER A 205       0.631  36.260  -6.748  1.00  0.82           C
ATOM   2995  OG  SER A 205       0.048  35.045  -7.103  1.00  0.82           O
ATOM      0  H   SER A 205      -1.149  37.085  -5.056  1.00  0.82           H   new
ATOM      0  HA  SER A 205       1.171  35.710  -4.826  1.00  0.82           H   new
ATOM      0  HB2 SER A 205       0.122  36.987  -7.139  1.00  0.82           H   new
ATOM      0  HB3 SER A 205       1.526  36.308  -7.119  1.00  0.82           H   new
ATOM      0  HG  SER A 205       0.534  34.413  -6.839  1.00  0.82           H   new
ATOM   3001  N   VAL A 206       2.564  37.695  -4.264  1.00  0.83           N
ATOM   3002  CA  VAL A 206       3.368  38.891  -3.948  1.00  0.83           C
ATOM   3003  C   VAL A 206       4.839  38.521  -4.009  1.00  0.83           C
ATOM   3004  O   VAL A 206       5.227  37.479  -3.476  1.00  0.83           O
ATOM   3005  CB  VAL A 206       3.068  39.414  -2.522  1.00  0.83           C
ATOM   3006  CG1 VAL A 206       3.405  38.320  -1.516  1.00  0.83           C
ATOM   3007  CG2 VAL A 206       3.884  40.733  -2.255  1.00  0.83           C
ATOM      0  H   VAL A 206       2.887  36.964  -3.947  1.00  0.83           H   new
ATOM      0  HA  VAL A 206       3.146  39.582  -4.591  1.00  0.83           H   new
ATOM      0  HB  VAL A 206       2.128  39.633  -2.430  1.00  0.83           H   new
ATOM      0 HG11 VAL A 206       3.221  38.638  -0.618  1.00  0.83           H   new
ATOM      0 HG12 VAL A 206       2.865  37.535  -1.698  1.00  0.83           H   new
ATOM      0 HG13 VAL A 206       4.344  38.090  -1.590  1.00  0.83           H   new
ATOM      0 HG21 VAL A 206       3.693  41.057  -1.361  1.00  0.83           H   new
ATOM      0 HG22 VAL A 206       4.833  40.549  -2.336  1.00  0.83           H   new
ATOM      0 HG23 VAL A 206       3.630  41.408  -2.904  1.00  0.83           H   new
ATOM   3017  N   GLY A 207       5.678  39.369  -4.592  1.00  0.85           N
ATOM   3018  CA  GLY A 207       7.085  39.019  -4.610  1.00  0.85           C
ATOM   3019  C   GLY A 207       7.209  37.688  -5.340  1.00  0.85           C
ATOM   3020  O   GLY A 207       6.778  37.564  -6.487  1.00  0.85           O
ATOM      0  H   GLY A 207       5.466  40.115  -4.964  1.00  0.85           H   new
ATOM      0  HA2 GLY A 207       7.603  39.705  -5.059  1.00  0.85           H   new
ATOM      0  HA3 GLY A 207       7.432  38.948  -3.707  1.00  0.85           H   new
ATOM   3024  N   THR A 208       7.806  36.707  -4.672  1.00  0.86           N
ATOM   3025  CA  THR A 208       7.998  35.375  -5.232  1.00  0.86           C
ATOM   3026  C   THR A 208       7.271  34.312  -4.399  1.00  0.86           C
ATOM   3027  O   THR A 208       7.576  33.121  -4.494  1.00  0.86           O
ATOM   3028  CB  THR A 208       9.488  35.033  -5.323  1.00  0.86           C
ATOM   3029  CG2 THR A 208      10.193  36.013  -6.251  1.00  0.86           C
ATOM   3030  OG1 THR A 208      10.075  35.108  -4.020  1.00  0.86           O
ATOM      0  H   THR A 208       8.114  36.797  -3.874  1.00  0.86           H   new
ATOM      0  HA  THR A 208       7.620  35.378  -6.125  1.00  0.86           H   new
ATOM      0  HB  THR A 208       9.585  34.135  -5.675  1.00  0.86           H   new
ATOM      0  HG1 THR A 208      10.892  34.919  -4.069  1.00  0.86           H   new
ATOM      0 HG21 THR A 208      11.135  35.789  -6.303  1.00  0.86           H   new
ATOM      0 HG22 THR A 208       9.800  35.961  -7.136  1.00  0.86           H   new
ATOM      0 HG23 THR A 208      10.094  36.914  -5.906  1.00  0.86           H   new
ATOM   3038  N   LYS A 209       6.340  34.755  -3.553  1.00  0.88           N
ATOM   3039  CA  LYS A 209       5.590  33.856  -2.676  1.00  0.88           C
ATOM   3040  C   LYS A 209       4.095  33.872  -2.967  1.00  0.88           C
ATOM   3041  O   LYS A 209       3.540  34.881  -3.417  1.00  0.88           O
ATOM   3042  CB  LYS A 209       5.829  34.225  -1.212  1.00  0.88           C
ATOM   3043  CG  LYS A 209       7.269  34.023  -0.744  1.00  0.88           C
ATOM   3044  CD  LYS A 209       7.439  34.334   0.743  1.00  0.88           C
ATOM   3045  CE  LYS A 209       8.889  34.113   1.194  1.00  0.88           C
ATOM   3046  NZ  LYS A 209       9.078  34.403   2.646  1.00  0.88           N1+
ATOM      0  H   LYS A 209       6.126  35.584  -3.472  1.00  0.88           H   new
ATOM      0  HA  LYS A 209       5.914  32.958  -2.849  1.00  0.88           H   new
ATOM      0  HB2 LYS A 209       5.583  35.154  -1.078  1.00  0.88           H   new
ATOM      0  HB3 LYS A 209       5.240  33.693  -0.654  1.00  0.88           H   new
ATOM      0  HG2 LYS A 209       7.538  33.107  -0.914  1.00  0.88           H   new
ATOM      0  HG3 LYS A 209       7.859  34.593  -1.262  1.00  0.88           H   new
ATOM      0  HD2 LYS A 209       7.180  35.253   0.915  1.00  0.88           H   new
ATOM      0  HD3 LYS A 209       6.846  33.770   1.264  1.00  0.88           H   new
ATOM      0  HE2 LYS A 209       9.146  33.195   1.013  1.00  0.88           H   new
ATOM      0  HE3 LYS A 209       9.478  34.681   0.673  1.00  0.88           H   new
ATOM      0  HZ1 LYS A 209       9.928  34.264   2.869  1.00  0.88           H   new
ATOM      0  HZ2 LYS A 209       8.864  35.251   2.810  1.00  0.88           H   new
ATOM      0  HZ3 LYS A 209       8.555  33.867   3.127  1.00  0.88           H   new
ATOM   3060  N   HIS A 210       3.429  32.748  -2.700  1.00  0.89           N
ATOM   3061  CA  HIS A 210       1.998  32.699  -2.946  1.00  0.89           C
ATOM   3062  C   HIS A 210       1.292  32.073  -1.748  1.00  0.89           C
ATOM   3063  O   HIS A 210       1.852  31.202  -1.069  1.00  0.89           O
ATOM   3064  CB  HIS A 210       1.710  31.892  -4.206  1.00  0.89           C
ATOM   3065  CG  HIS A 210       2.488  32.337  -5.396  1.00  0.89           C
ATOM   3066  CD2 HIS A 210       3.684  31.910  -5.863  1.00  0.89           C
ATOM   3067  ND1 HIS A 210       2.067  33.321  -6.261  1.00  0.89           N
ATOM   3068  CE1 HIS A 210       2.977  33.475  -7.215  1.00  0.89           C
ATOM   3069  NE2 HIS A 210       3.961  32.631  -6.992  1.00  0.89           N
ATOM      0  H   HIS A 210       3.777  32.027  -2.386  1.00  0.89           H   new
ATOM      0  HA  HIS A 210       1.666  33.602  -3.073  1.00  0.89           H   new
ATOM      0  HB2 HIS A 210       1.905  30.958  -4.033  1.00  0.89           H   new
ATOM      0  HB3 HIS A 210       0.763  31.951  -4.408  1.00  0.89           H   new
ATOM      0  HD2 HIS A 210       4.219  31.249  -5.486  1.00  0.89           H   new
ATOM      0  HE1 HIS A 210       2.927  34.078  -7.922  1.00  0.89           H   new
ATOM      0  HE2 HIS A 210       4.665  32.546  -7.478  1.00  0.89           H   new
ATOM   3077  N   PHE A 211       0.083  32.558  -1.459  1.00  0.91           N
ATOM   3078  CA  PHE A 211      -0.660  32.087  -0.290  1.00  0.91           C
ATOM   3079  C   PHE A 211      -2.144  31.786  -0.539  1.00  0.91           C
ATOM   3080  O   PHE A 211      -2.799  32.492  -1.302  1.00  0.91           O
ATOM   3081  CB  PHE A 211      -0.575  33.197   0.753  1.00  0.91           C
ATOM   3082  CG  PHE A 211       0.801  33.565   1.122  1.00  0.91           C
ATOM   3083  CD1 PHE A 211       1.491  34.509   0.352  1.00  0.91           C
ATOM   3084  CD2 PHE A 211       1.419  33.015   2.219  1.00  0.91           C
ATOM   3085  CE1 PHE A 211       2.769  34.880   0.681  1.00  0.91           C
ATOM   3086  CE2 PHE A 211       2.699  33.390   2.554  1.00  0.91           C
ATOM   3087  CZ  PHE A 211       3.377  34.326   1.782  1.00  0.91           C
ATOM      0  H   PHE A 211      -0.322  33.157  -1.925  1.00  0.91           H   new
ATOM      0  HA  PHE A 211      -0.262  31.246  -0.016  1.00  0.91           H   new
ATOM      0  HB2 PHE A 211      -1.031  33.983   0.413  1.00  0.91           H   new
ATOM      0  HB3 PHE A 211      -1.050  32.916   1.551  1.00  0.91           H   new
ATOM      0  HD1 PHE A 211       1.078  34.888  -0.390  1.00  0.91           H   new
ATOM      0  HD2 PHE A 211       0.970  32.387   2.737  1.00  0.91           H   new
ATOM      0  HE1 PHE A 211       3.223  35.504   0.161  1.00  0.91           H   new
ATOM      0  HE2 PHE A 211       3.112  33.016   3.299  1.00  0.91           H   new
ATOM      0  HZ  PHE A 211       4.243  34.578   2.011  1.00  0.91           H   new
ATOM   3097  N   LEU A 212      -2.699  30.809   0.193  1.00  0.94           N
ATOM   3098  CA  LEU A 212      -4.146  30.560   0.202  1.00  0.94           C
ATOM   3099  C   LEU A 212      -4.693  31.303   1.406  1.00  0.94           C
ATOM   3100  O   LEU A 212      -4.315  31.043   2.562  1.00  0.94           O
ATOM   3101  CB  LEU A 212      -4.473  29.065   0.284  1.00  0.94           C
ATOM   3102  CG  LEU A 212      -5.977  28.649   0.347  1.00  0.94           C
ATOM   3103  CD1 LEU A 212      -6.682  29.024  -0.946  1.00  0.94           C
ATOM   3104  CD2 LEU A 212      -6.071  27.148   0.597  1.00  0.94           C
ATOM      0  H   LEU A 212      -2.248  30.276   0.695  1.00  0.94           H   new
ATOM      0  HA  LEU A 212      -4.550  30.870  -0.624  1.00  0.94           H   new
ATOM      0  HB2 LEU A 212      -4.076  28.631  -0.487  1.00  0.94           H   new
ATOM      0  HB3 LEU A 212      -4.032  28.706   1.070  1.00  0.94           H   new
ATOM      0  HG  LEU A 212      -6.414  29.120   1.074  1.00  0.94           H   new
ATOM      0 HD11 LEU A 212      -7.614  28.761  -0.895  1.00  0.94           H   new
ATOM      0 HD12 LEU A 212      -6.624  29.983  -1.080  1.00  0.94           H   new
ATOM      0 HD13 LEU A 212      -6.258  28.568  -1.690  1.00  0.94           H   new
ATOM      0 HD21 LEU A 212      -7.004  26.884   0.637  1.00  0.94           H   new
ATOM      0 HD22 LEU A 212      -5.631  26.671  -0.124  1.00  0.94           H   new
ATOM      0 HD23 LEU A 212      -5.638  26.932   1.438  1.00  0.94           H   new
ATOM   3116  N   VAL A 213      -5.527  32.289   1.109  1.00  0.99           N
ATOM   3117  CA  VAL A 213      -6.017  33.236   2.091  1.00  0.99           C
ATOM   3118  C   VAL A 213      -7.538  33.401   2.015  1.00  0.99           C
ATOM   3119  O   VAL A 213      -8.133  33.321   0.939  1.00  0.99           O
ATOM   3120  CB  VAL A 213      -5.334  34.586   1.841  1.00  0.99           C
ATOM   3121  CG1 VAL A 213      -5.737  35.581   2.850  1.00  0.99           C
ATOM   3122  CG2 VAL A 213      -3.854  34.447   1.810  1.00  0.99           C
ATOM      0  H   VAL A 213      -5.828  32.427   0.315  1.00  0.99           H   new
ATOM      0  HA  VAL A 213      -5.808  32.903   2.978  1.00  0.99           H   new
ATOM      0  HB  VAL A 213      -5.625  34.900   0.971  1.00  0.99           H   new
ATOM      0 HG11 VAL A 213      -5.292  36.424   2.669  1.00  0.99           H   new
ATOM      0 HG12 VAL A 213      -6.698  35.709   2.813  1.00  0.99           H   new
ATOM      0 HG13 VAL A 213      -5.487  35.266   3.733  1.00  0.99           H   new
ATOM      0 HG21 VAL A 213      -3.451  35.315   1.651  1.00  0.99           H   new
ATOM      0 HG22 VAL A 213      -3.544  34.098   2.660  1.00  0.99           H   new
ATOM      0 HG23 VAL A 213      -3.601  33.838   1.099  1.00  0.99           H   new
ATOM   3132  N   HIS A 214      -8.195  33.508   3.162  1.00  1.04           N
ATOM   3133  CA  HIS A 214      -9.640  33.726   3.165  1.00  1.04           C
ATOM   3134  C   HIS A 214      -9.946  35.120   2.581  1.00  1.04           C
ATOM   3135  O   HIS A 214      -9.254  36.102   2.875  1.00  1.04           O
ATOM   3136  CB  HIS A 214     -10.195  33.586   4.581  1.00  1.04           C
ATOM   3137  CG  HIS A 214     -11.689  33.442   4.667  1.00  1.04           C
ATOM   3138  CD2 HIS A 214     -12.447  32.345   4.910  1.00  1.04           C
ATOM   3139  ND1 HIS A 214     -12.568  34.498   4.525  1.00  1.04           N
ATOM   3140  CE1 HIS A 214     -13.812  34.040   4.672  1.00  1.04           C
ATOM   3141  NE2 HIS A 214     -13.754  32.743   4.911  1.00  1.04           N
ATOM      0  H   HIS A 214      -7.832  33.459   3.940  1.00  1.04           H   new
ATOM      0  HA  HIS A 214     -10.072  33.056   2.613  1.00  1.04           H   new
ATOM      0  HB2 HIS A 214      -9.785  32.813   5.000  1.00  1.04           H   new
ATOM      0  HB3 HIS A 214      -9.928  34.363   5.097  1.00  1.04           H   new
ATOM      0  HD2 HIS A 214     -12.135  31.480   5.050  1.00  1.04           H   new
ATOM      0  HE1 HIS A 214     -14.589  34.548   4.616  1.00  1.04           H   new
ATOM      0  HE2 HIS A 214     -14.431  32.230   5.046  1.00  1.04           H   new
ATOM   3149  N   ARG A 215     -11.002  35.222   1.794  1.00  1.08           N
ATOM   3150  CA  ARG A 215     -11.394  36.485   1.183  1.00  1.08           C
ATOM   3151  C   ARG A 215     -11.724  37.595   2.187  1.00  1.08           C
ATOM   3152  O   ARG A 215     -11.499  38.763   1.880  1.00  1.08           O
ATOM   3153  CB  ARG A 215     -12.547  36.261   0.211  1.00  1.08           C
ATOM   3154  CG  ARG A 215     -12.114  35.508  -1.057  1.00  1.08           C
ATOM   3155  CD  ARG A 215     -13.224  35.192  -1.995  1.00  1.08           C
ATOM   3156  NE  ARG A 215     -13.729  36.368  -2.681  1.00  1.08           N
ATOM   3157  CZ  ARG A 215     -14.848  36.394  -3.430  1.00  1.08           C
ATOM   3158  NH1 ARG A 215     -15.583  35.309  -3.577  1.00  1.08           N1+
ATOM   3159  NH2 ARG A 215     -15.210  37.521  -4.024  1.00  1.08           N
ATOM      0  H   ARG A 215     -11.515  34.561   1.596  1.00  1.08           H   new
ATOM      0  HA  ARG A 215     -10.617  36.806   0.699  1.00  1.08           H   new
ATOM      0  HB2 ARG A 215     -13.248  35.761   0.657  1.00  1.08           H   new
ATOM      0  HB3 ARG A 215     -12.925  37.118  -0.039  1.00  1.08           H   new
ATOM      0  HG2 ARG A 215     -11.451  36.040  -1.525  1.00  1.08           H   new
ATOM      0  HG3 ARG A 215     -11.681  34.680  -0.796  1.00  1.08           H   new
ATOM      0  HD2 ARG A 215     -12.915  34.547  -2.651  1.00  1.08           H   new
ATOM      0  HD3 ARG A 215     -13.948  34.773  -1.504  1.00  1.08           H   new
ATOM      0  HE  ARG A 215     -13.282  37.099  -2.604  1.00  1.08           H   new
ATOM      0 HH11 ARG A 215     -15.349  34.576  -3.193  1.00  1.08           H   new
ATOM      0 HH12 ARG A 215     -16.296  35.334  -4.057  1.00  1.08           H   new
ATOM      0 HH21 ARG A 215     -14.732  38.229  -3.930  1.00  1.08           H   new
ATOM      0 HH22 ARG A 215     -15.923  37.544  -4.504  1.00  1.08           H   new
ATOM   3173  N   GLU A 216     -12.255  37.284   3.376  1.00  1.11           N
ATOM   3174  CA  GLU A 216     -12.537  38.383   4.313  1.00  1.11           C
ATOM   3175  C   GLU A 216     -11.246  39.090   4.744  1.00  1.11           C
ATOM   3176  O   GLU A 216     -11.208  40.315   4.866  1.00  1.11           O
ATOM   3177  CB  GLU A 216     -13.343  37.915   5.526  1.00  1.11           C
ATOM   3178  CG  GLU A 216     -14.814  37.586   5.209  1.00  1.11           C
ATOM   3179  CD  GLU A 216     -15.600  37.061   6.398  1.00  1.11           C
ATOM   3180  OE1 GLU A 216     -15.020  36.864   7.440  1.00  1.11           O
ATOM   3181  OE2 GLU A 216     -16.784  36.855   6.253  1.00  1.11           O1-
ATOM      0  H   GLU A 216     -12.450  36.492   3.649  1.00  1.11           H   new
ATOM      0  HA  GLU A 216     -13.087  39.026   3.838  1.00  1.11           H   new
ATOM      0  HB2 GLU A 216     -12.918  37.128   5.901  1.00  1.11           H   new
ATOM      0  HB3 GLU A 216     -13.315  38.605   6.208  1.00  1.11           H   new
ATOM      0  HG2 GLU A 216     -15.249  38.385   4.873  1.00  1.11           H   new
ATOM      0  HG3 GLU A 216     -14.842  36.927   4.498  1.00  1.11           H   new
ATOM   3188  N   TRP A 217     -10.163  38.325   4.905  1.00  1.10           N
ATOM   3189  CA  TRP A 217      -8.868  38.882   5.301  1.00  1.10           C
ATOM   3190  C   TRP A 217      -8.476  39.930   4.276  1.00  1.10           C
ATOM   3191  O   TRP A 217      -8.027  41.030   4.600  1.00  1.10           O
ATOM   3192  CB  TRP A 217      -7.808  37.771   5.274  1.00  1.10           C
ATOM   3193  CG  TRP A 217      -6.383  38.155   5.591  1.00  1.10           C
ATOM   3194  CD1 TRP A 217      -5.736  38.106   6.789  1.00  1.10           C
ATOM   3195  CD2 TRP A 217      -5.421  38.676   4.644  1.00  1.10           C
ATOM   3196  CE2 TRP A 217      -4.253  38.888   5.321  1.00  1.10           C
ATOM   3197  CE3 TRP A 217      -5.466  38.960   3.295  1.00  1.10           C
ATOM   3198  NE1 TRP A 217      -4.442  38.524   6.633  1.00  1.10           N
ATOM   3199  CZ2 TRP A 217      -3.150  39.378   4.678  1.00  1.10           C
ATOM   3200  CZ3 TRP A 217      -4.386  39.452   2.675  1.00  1.10           C
ATOM   3201  CH2 TRP A 217      -3.269  39.658   3.343  1.00  1.10           C
ATOM      0  H   TRP A 217     -10.159  37.473   4.788  1.00  1.10           H   new
ATOM      0  HA  TRP A 217      -8.927  39.264   6.191  1.00  1.10           H   new
ATOM      0  HB2 TRP A 217      -8.079  37.084   5.903  1.00  1.10           H   new
ATOM      0  HB3 TRP A 217      -7.820  37.368   4.392  1.00  1.10           H   new
ATOM      0  HD1 TRP A 217      -6.116  37.830   7.592  1.00  1.10           H   new
ATOM      0  HE1 TRP A 217      -3.846  38.554   7.253  1.00  1.10           H   new
ATOM      0  HE3 TRP A 217      -6.248  38.809   2.815  1.00  1.10           H   new
ATOM      0  HZ2 TRP A 217      -2.349  39.516   5.130  1.00  1.10           H   new
ATOM      0  HZ3 TRP A 217      -4.424  39.650   1.767  1.00  1.10           H   new
ATOM      0  HH2 TRP A 217      -2.535  40.006   2.891  1.00  1.10           H   new
ATOM   3212  N   PHE A 218      -8.651  39.550   3.020  1.00  1.07           N
ATOM   3213  CA  PHE A 218      -8.308  40.353   1.857  1.00  1.07           C
ATOM   3214  C   PHE A 218      -9.169  41.584   1.749  1.00  1.07           C
ATOM   3215  O   PHE A 218      -8.667  42.693   1.589  1.00  1.07           O
ATOM   3216  CB  PHE A 218      -8.419  39.438   0.670  1.00  1.07           C
ATOM   3217  CG  PHE A 218      -8.053  39.899  -0.665  1.00  1.07           C
ATOM   3218  CD1 PHE A 218      -6.732  40.106  -1.002  1.00  1.07           C
ATOM   3219  CD2 PHE A 218      -9.017  40.016  -1.627  1.00  1.07           C
ATOM   3220  CE1 PHE A 218      -6.378  40.422  -2.282  1.00  1.07           C
ATOM   3221  CE2 PHE A 218      -8.679  40.338  -2.896  1.00  1.07           C
ATOM   3222  CZ  PHE A 218      -7.347  40.537  -3.231  1.00  1.07           C
ATOM      0  H   PHE A 218      -8.987  38.786   2.813  1.00  1.07           H   new
ATOM      0  HA  PHE A 218      -7.406  40.705   1.920  1.00  1.07           H   new
ATOM      0  HB2 PHE A 218      -7.876  38.657   0.861  1.00  1.07           H   new
ATOM      0  HB3 PHE A 218      -9.341  39.139   0.626  1.00  1.07           H   new
ATOM      0  HD1 PHE A 218      -6.074  40.029  -0.349  1.00  1.07           H   new
ATOM      0  HD2 PHE A 218      -9.909  39.873  -1.408  1.00  1.07           H   new
ATOM      0  HE1 PHE A 218      -5.485  40.557  -2.503  1.00  1.07           H   new
ATOM      0  HE2 PHE A 218      -9.340  40.426  -3.545  1.00  1.07           H   new
ATOM      0  HZ  PHE A 218      -7.116  40.750  -4.106  1.00  1.07           H   new
ATOM   3232  N   ASN A 219     -10.468  41.408   1.906  1.00  1.02           N
ATOM   3233  CA  ASN A 219     -11.397  42.514   1.796  1.00  1.02           C
ATOM   3234  C   ASN A 219     -11.093  43.597   2.843  1.00  1.02           C
ATOM   3235  O   ASN A 219     -11.291  44.787   2.588  1.00  1.02           O
ATOM   3236  CB  ASN A 219     -12.805  41.991   1.928  1.00  1.02           C
ATOM   3237  CG  ASN A 219     -13.241  41.200   0.705  1.00  1.02           C
ATOM   3238  ND2 ASN A 219     -14.260  40.396   0.873  1.00  1.02           N
ATOM   3239  OD1 ASN A 219     -12.657  41.313  -0.383  1.00  1.02           O
ATOM      0  H   ASN A 219     -10.834  40.649   2.078  1.00  1.02           H   new
ATOM      0  HA  ASN A 219     -11.299  42.932   0.926  1.00  1.02           H   new
ATOM      0  HB2 ASN A 219     -12.866  41.427   2.715  1.00  1.02           H   new
ATOM      0  HB3 ASN A 219     -13.413  42.734   2.064  1.00  1.02           H   new
ATOM      0 HD21 ASN A 219     -14.547  39.922   0.215  1.00  1.02           H   new
ATOM      0 HD22 ASN A 219     -14.643  40.341   1.641  1.00  1.02           H   new
ATOM   3246  N   ASP A 220     -10.552  43.182   3.995  1.00  0.95           N
ATOM   3247  CA  ASP A 220     -10.175  44.090   5.074  1.00  0.95           C
ATOM   3248  C   ASP A 220      -8.732  44.627   4.989  1.00  0.95           C
ATOM   3249  O   ASP A 220      -8.286  45.344   5.890  1.00  0.95           O
ATOM   3250  CB  ASP A 220     -10.384  43.419   6.432  1.00  0.95           C
ATOM   3251  CG  ASP A 220     -11.870  43.246   6.806  1.00  0.95           C
ATOM   3252  OD1 ASP A 220     -12.686  43.991   6.306  1.00  0.95           O
ATOM   3253  OD2 ASP A 220     -12.167  42.398   7.613  1.00  0.95           O1-
ATOM      0  H   ASP A 220     -10.394  42.355   4.169  1.00  0.95           H   new
ATOM      0  HA  ASP A 220     -10.758  44.858   4.973  1.00  0.95           H   new
ATOM      0  HB2 ASP A 220      -9.956  42.549   6.425  1.00  0.95           H   new
ATOM      0  HB3 ASP A 220      -9.944  43.946   7.117  1.00  0.95           H   new
ATOM   3258  N   LEU A 221      -7.993  44.295   3.926  1.00  0.88           N
ATOM   3259  CA  LEU A 221      -6.629  44.797   3.775  1.00  0.88           C
ATOM   3260  C   LEU A 221      -6.741  46.253   3.297  1.00  0.88           C
ATOM   3261  O   LEU A 221      -7.394  46.533   2.292  1.00  0.88           O
ATOM   3262  CB  LEU A 221      -5.841  43.902   2.783  1.00  0.88           C
ATOM   3263  CG  LEU A 221      -4.349  44.226   2.531  1.00  0.88           C
ATOM   3264  CD1 LEU A 221      -3.560  44.026   3.817  1.00  0.88           C
ATOM   3265  CD2 LEU A 221      -3.811  43.288   1.448  1.00  0.88           C
ATOM      0  H   LEU A 221      -8.262  43.785   3.288  1.00  0.88           H   new
ATOM      0  HA  LEU A 221      -6.137  44.770   4.611  1.00  0.88           H   new
ATOM      0  HB2 LEU A 221      -5.896  42.987   3.102  1.00  0.88           H   new
ATOM      0  HB3 LEU A 221      -6.299  43.933   1.929  1.00  0.88           H   new
ATOM      0  HG  LEU A 221      -4.258  45.147   2.241  1.00  0.88           H   new
ATOM      0 HD11 LEU A 221      -2.625  44.229   3.658  1.00  0.88           H   new
ATOM      0 HD12 LEU A 221      -3.906  44.616   4.505  1.00  0.88           H   new
ATOM      0 HD13 LEU A 221      -3.645  43.105   4.109  1.00  0.88           H   new
ATOM      0 HD21 LEU A 221      -2.875  43.485   1.284  1.00  0.88           H   new
ATOM      0 HD22 LEU A 221      -3.900  42.368   1.743  1.00  0.88           H   new
ATOM      0 HD23 LEU A 221      -4.316  43.415   0.629  1.00  0.88           H   new
ATOM   3277  N   ALA A 222      -6.153  47.189   4.061  1.00  0.82           N
ATOM   3278  CA  ALA A 222      -6.278  48.635   3.790  1.00  0.82           C
ATOM   3279  C   ALA A 222      -5.363  49.178   2.704  1.00  0.82           C
ATOM   3280  O   ALA A 222      -5.511  50.322   2.292  1.00  0.82           O
ATOM   3281  CB  ALA A 222      -5.991  49.429   5.056  1.00  0.82           C
ATOM      0  H   ALA A 222      -5.672  47.004   4.749  1.00  0.82           H   new
ATOM      0  HA  ALA A 222      -7.190  48.740   3.476  1.00  0.82           H   new
ATOM      0  HB1 ALA A 222      -6.075  50.377   4.870  1.00  0.82           H   new
ATOM      0  HB2 ALA A 222      -6.625  49.178   5.746  1.00  0.82           H   new
ATOM      0  HB3 ALA A 222      -5.090  49.239   5.360  1.00  0.82           H   new
ATOM   3287  N   LEU A 223      -4.428  48.381   2.245  1.00  0.78           N
ATOM   3288  CA  LEU A 223      -3.461  48.853   1.271  1.00  0.78           C
ATOM   3289  C   LEU A 223      -4.191  49.256  -0.004  1.00  0.78           C
ATOM   3290  O   LEU A 223      -5.287  48.756  -0.235  1.00  0.78           O
ATOM   3291  CB  LEU A 223      -2.414  47.776   1.061  1.00  0.78           C
ATOM   3292  CG  LEU A 223      -1.569  47.537   2.264  1.00  0.78           C
ATOM   3293  CD1 LEU A 223      -0.708  46.407   2.016  1.00  0.78           C
ATOM   3294  CD2 LEU A 223      -0.753  48.765   2.528  1.00  0.78           C
ATOM      0  H   LEU A 223      -4.331  47.560   2.481  1.00  0.78           H   new
ATOM      0  HA  LEU A 223      -2.994  49.644   1.583  1.00  0.78           H   new
ATOM      0  HB2 LEU A 223      -2.855  46.948   0.813  1.00  0.78           H   new
ATOM      0  HB3 LEU A 223      -1.844  48.028   0.317  1.00  0.78           H   new
ATOM      0  HG  LEU A 223      -2.122  47.347   3.038  1.00  0.78           H   new
ATOM      0 HD11 LEU A 223      -0.154  46.245   2.796  1.00  0.78           H   new
ATOM      0 HD12 LEU A 223      -1.248  45.622   1.835  1.00  0.78           H   new
ATOM      0 HD13 LEU A 223      -0.142  46.593   1.251  1.00  0.78           H   new
ATOM      0 HD21 LEU A 223      -0.197  48.623   3.310  1.00  0.78           H   new
ATOM      0 HD22 LEU A 223      -0.189  48.950   1.761  1.00  0.78           H   new
ATOM      0 HD23 LEU A 223      -1.343  49.519   2.684  1.00  0.78           H   new
ATOM   3306  N   PRO A 224      -3.666  50.182  -0.825  1.00  0.76           N
ATOM   3307  CA  PRO A 224      -4.335  50.676  -2.004  1.00  0.76           C
ATOM   3308  C   PRO A 224      -4.680  49.542  -2.936  1.00  0.76           C
ATOM   3309  O   PRO A 224      -3.922  48.577  -3.050  1.00  0.76           O
ATOM   3310  CB  PRO A 224      -3.297  51.594  -2.642  1.00  0.76           C
ATOM   3311  CG  PRO A 224      -2.407  52.008  -1.519  1.00  0.76           C
ATOM   3312  CD  PRO A 224      -2.338  50.783  -0.601  1.00  0.76           C
ATOM      0  HA  PRO A 224      -5.171  51.126  -1.804  1.00  0.76           H   new
ATOM      0  HB2 PRO A 224      -2.798  51.133  -3.334  1.00  0.76           H   new
ATOM      0  HB3 PRO A 224      -3.717  52.362  -3.059  1.00  0.76           H   new
ATOM      0  HG2 PRO A 224      -1.526  52.256  -1.841  1.00  0.76           H   new
ATOM      0  HG3 PRO A 224      -2.766  52.778  -1.051  1.00  0.76           H   new
ATOM      0  HD2 PRO A 224      -1.618  50.182  -0.847  1.00  0.76           H   new
ATOM      0  HD3 PRO A 224      -2.199  51.028   0.327  1.00  0.76           H   new
ATOM   3320  N   TRP A 225      -5.809  49.652  -3.635  1.00  0.77           N
ATOM   3321  CA  TRP A 225      -6.176  48.552  -4.535  1.00  0.77           C
ATOM   3322  C   TRP A 225      -6.942  48.897  -5.809  1.00  0.77           C
ATOM   3323  O   TRP A 225      -7.630  49.911  -5.891  1.00  0.77           O
ATOM   3324  CB  TRP A 225      -6.981  47.519  -3.776  1.00  0.77           C
ATOM   3325  CG  TRP A 225      -8.233  48.047  -3.191  1.00  0.77           C
ATOM   3326  CD1 TRP A 225      -8.396  48.533  -1.935  1.00  0.77           C
ATOM   3327  CD2 TRP A 225      -9.523  48.157  -3.835  1.00  0.77           C
ATOM   3328  CE2 TRP A 225     -10.398  48.709  -2.902  1.00  0.77           C
ATOM   3329  CE3 TRP A 225      -9.996  47.837  -5.111  1.00  0.77           C
ATOM   3330  NE1 TRP A 225      -9.697  48.932  -1.748  1.00  0.77           N
ATOM   3331  CZ2 TRP A 225     -11.726  48.948  -3.199  1.00  0.77           C
ATOM   3332  CZ3 TRP A 225     -11.321  48.079  -5.414  1.00  0.77           C
ATOM   3333  CH2 TRP A 225     -12.168  48.621  -4.482  1.00  0.77           C
ATOM      0  H   TRP A 225      -6.353  50.317  -3.609  1.00  0.77           H   new
ATOM      0  HA  TRP A 225      -5.314  48.230  -4.843  1.00  0.77           H   new
ATOM      0  HB2 TRP A 225      -7.197  46.787  -4.374  1.00  0.77           H   new
ATOM      0  HB3 TRP A 225      -6.432  47.152  -3.066  1.00  0.77           H   new
ATOM      0  HD1 TRP A 225      -7.725  48.588  -1.294  1.00  0.77           H   new
ATOM      0  HE1 TRP A 225     -10.018  49.267  -1.024  1.00  0.77           H   new
ATOM      0  HE3 TRP A 225      -9.427  47.467  -5.746  1.00  0.77           H   new
ATOM      0  HZ2 TRP A 225     -12.304  49.313  -2.568  1.00  0.77           H   new
ATOM      0  HZ3 TRP A 225     -11.643  47.872  -6.261  1.00  0.77           H   new
ATOM      0  HH2 TRP A 225     -13.057  48.774  -4.710  1.00  0.77           H   new
ATOM   3344  N   THR A 226      -6.837  48.009  -6.797  1.00  0.82           N
ATOM   3345  CA  THR A 226      -7.535  48.149  -8.073  1.00  0.82           C
ATOM   3346  C   THR A 226      -8.234  46.864  -8.543  1.00  0.82           C
ATOM   3347  O   THR A 226      -7.669  45.768  -8.486  1.00  0.82           O
ATOM   3348  CB  THR A 226      -6.540  48.644  -9.138  1.00  0.82           C
ATOM   3349  CG2 THR A 226      -7.160  48.824 -10.434  1.00  0.82           C
ATOM   3350  OG1 THR A 226      -6.039  49.871  -8.748  1.00  0.82           O
ATOM      0  H   THR A 226      -6.353  47.300  -6.744  1.00  0.82           H   new
ATOM      0  HA  THR A 226      -8.245  48.797  -7.941  1.00  0.82           H   new
ATOM      0  HB  THR A 226      -5.846  47.971  -9.215  1.00  0.82           H   new
ATOM      0  HG1 THR A 226      -5.304  49.762  -8.356  1.00  0.82           H   new
ATOM      0 HG21 THR A 226      -6.497  49.135 -11.070  1.00  0.82           H   new
ATOM      0 HG22 THR A 226      -7.527  47.979 -10.738  1.00  0.82           H   new
ATOM      0 HG23 THR A 226      -7.873  49.478 -10.364  1.00  0.82           H   new
ATOM   3358  N   SER A 227      -9.477  46.984  -9.000  1.00  0.90           N
ATOM   3359  CA  SER A 227     -10.172  45.824  -9.560  1.00  0.90           C
ATOM   3360  C   SER A 227      -9.567  45.556 -10.952  1.00  0.90           C
ATOM   3361  O   SER A 227      -9.213  46.512 -11.622  1.00  0.90           O
ATOM   3362  CB  SER A 227     -11.657  46.104  -9.677  1.00  0.90           C
ATOM   3363  OG  SER A 227     -12.230  46.308  -8.424  1.00  0.90           O
ATOM      0  H   SER A 227      -9.931  47.714  -8.997  1.00  0.90           H   new
ATOM      0  HA  SER A 227     -10.064  45.051  -8.985  1.00  0.90           H   new
ATOM      0  HB2 SER A 227     -11.799  46.887 -10.232  1.00  0.90           H   new
ATOM      0  HB3 SER A 227     -12.095  45.360 -10.119  1.00  0.90           H   new
ATOM      0  HG  SER A 227     -13.051  46.463  -8.513  1.00  0.90           H   new
ATOM   3369  N   PRO A 228      -9.514  44.323 -11.472  1.00  0.99           N
ATOM   3370  CA  PRO A 228      -9.012  43.980 -12.806  1.00  0.99           C
ATOM   3371  C   PRO A 228      -9.704  44.740 -13.945  1.00  0.99           C
ATOM   3372  O   PRO A 228      -9.151  44.894 -15.031  1.00  0.99           O
ATOM   3373  CB  PRO A 228      -9.325  42.485 -12.877  1.00  0.99           C
ATOM   3374  CG  PRO A 228      -9.337  42.043 -11.447  1.00  0.99           C
ATOM   3375  CD  PRO A 228      -9.904  43.187 -10.680  1.00  0.99           C
ATOM      0  HA  PRO A 228      -8.077  44.213 -12.919  1.00  0.99           H   new
ATOM      0  HB2 PRO A 228     -10.180  42.322 -13.305  1.00  0.99           H   new
ATOM      0  HB3 PRO A 228      -8.655  42.007 -13.390  1.00  0.99           H   new
ATOM      0  HG2 PRO A 228      -9.876  41.245 -11.333  1.00  0.99           H   new
ATOM      0  HG3 PRO A 228      -8.442  41.827 -11.141  1.00  0.99           H   new
ATOM      0  HD2 PRO A 228     -10.868  43.121 -10.595  1.00  0.99           H   new
ATOM      0  HD3 PRO A 228      -9.542  43.233  -9.781  1.00  0.99           H   new
ATOM   3383  N   ALA A 229     -10.921  45.210 -13.685  1.00  1.06           N
ATOM   3384  CA  ALA A 229     -11.737  45.955 -14.635  1.00  1.06           C
ATOM   3385  C   ALA A 229     -11.416  47.461 -14.660  1.00  1.06           C
ATOM   3386  O   ALA A 229     -12.063  48.214 -15.392  1.00  1.06           O
ATOM   3387  CB  ALA A 229     -13.201  45.763 -14.291  1.00  1.06           C
ATOM      0  H   ALA A 229     -11.306  45.099 -12.924  1.00  1.06           H   new
ATOM      0  HA  ALA A 229     -11.535  45.607 -15.518  1.00  1.06           H   new
ATOM      0  HB1 ALA A 229     -13.749  46.257 -14.921  1.00  1.06           H   new
ATOM      0  HB2 ALA A 229     -13.424  44.820 -14.339  1.00  1.06           H   new
ATOM      0  HB3 ALA A 229     -13.368  46.089 -13.393  1.00  1.06           H   new
ATOM   3393  N   SER A 230     -10.456  47.908 -13.846  1.00  1.08           N
ATOM   3394  CA  SER A 230     -10.154  49.330 -13.707  1.00  1.08           C
ATOM   3395  C   SER A 230      -8.664  49.657 -13.645  1.00  1.08           C
ATOM   3396  O   SER A 230      -7.839  48.842 -13.252  1.00  1.08           O
ATOM   3397  CB  SER A 230     -10.807  49.843 -12.439  1.00  1.08           C
ATOM   3398  OG  SER A 230     -10.554  51.212 -12.221  1.00  1.08           O
ATOM      0  H   SER A 230      -9.965  47.395 -13.361  1.00  1.08           H   new
ATOM      0  HA  SER A 230     -10.499  49.760 -14.505  1.00  1.08           H   new
ATOM      0  HB2 SER A 230     -11.765  49.698 -12.490  1.00  1.08           H   new
ATOM      0  HB3 SER A 230     -10.482  49.332 -11.681  1.00  1.08           H   new
ATOM      0  HG  SER A 230     -11.281  51.632 -12.202  1.00  1.08           H   new
ATOM   3404  N   SER A 231      -8.321  50.862 -14.083  1.00  1.05           N
ATOM   3405  CA  SER A 231      -6.963  51.391 -13.976  1.00  1.05           C
ATOM   3406  C   SER A 231      -6.720  52.196 -12.695  1.00  1.05           C
ATOM   3407  O   SER A 231      -5.608  52.674 -12.460  1.00  1.05           O
ATOM   3408  CB  SER A 231      -6.675  52.293 -15.159  1.00  1.05           C
ATOM   3409  OG  SER A 231      -7.525  53.432 -15.158  1.00  1.05           O
ATOM      0  H   SER A 231      -8.875  51.404 -14.456  1.00  1.05           H   new
ATOM      0  HA  SER A 231      -6.374  50.621 -13.958  1.00  1.05           H   new
ATOM      0  HB2 SER A 231      -5.748  52.578 -15.133  1.00  1.05           H   new
ATOM      0  HB3 SER A 231      -6.796  51.797 -15.984  1.00  1.05           H   new
ATOM      0  HG  SER A 231      -7.478  53.816 -14.413  1.00  1.05           H   new
ATOM   3415  N   ASN A 232      -7.775  52.410 -11.909  1.00  0.97           N
ATOM   3416  CA  ASN A 232      -7.696  53.317 -10.766  1.00  0.97           C
ATOM   3417  C   ASN A 232      -7.431  52.670  -9.399  1.00  0.97           C
ATOM   3418  O   ASN A 232      -8.084  51.705  -8.988  1.00  0.97           O
ATOM   3419  CB  ASN A 232      -8.957  54.141 -10.747  1.00  0.97           C
ATOM   3420  CG  ASN A 232      -9.073  54.900 -12.032  1.00  0.97           C
ATOM   3421  ND2 ASN A 232     -10.212  55.502 -12.268  1.00  0.97           N
ATOM   3422  OD1 ASN A 232      -8.093  54.947 -12.809  1.00  0.97           O
ATOM      0  H   ASN A 232      -8.543  52.040 -12.021  1.00  0.97           H   new
ATOM      0  HA  ASN A 232      -6.905  53.862 -10.899  1.00  0.97           H   new
ATOM      0  HB2 ASN A 232      -9.729  53.566 -10.628  1.00  0.97           H   new
ATOM      0  HB3 ASN A 232      -8.943  54.756  -9.997  1.00  0.97           H   new
ATOM      0 HD21 ASN A 232     -10.315  55.960 -12.989  1.00  0.97           H   new
ATOM      0 HD22 ASN A 232     -10.857  55.440 -11.702  1.00  0.97           H   new
ATOM   3429  N   TRP A 233      -6.458  53.205  -8.677  1.00  0.88           N
ATOM   3430  CA  TRP A 233      -6.159  52.705  -7.337  1.00  0.88           C
ATOM   3431  C   TRP A 233      -7.058  53.376  -6.296  1.00  0.88           C
ATOM   3432  O   TRP A 233      -7.191  54.597  -6.282  1.00  0.88           O
ATOM   3433  CB  TRP A 233      -4.685  52.953  -7.025  1.00  0.88           C
ATOM   3434  CG  TRP A 233      -3.706  52.116  -7.826  1.00  0.88           C
ATOM   3435  CD1 TRP A 233      -3.035  52.516  -8.942  1.00  0.88           C
ATOM   3436  CD2 TRP A 233      -3.261  50.763  -7.563  1.00  0.88           C
ATOM   3437  CE2 TRP A 233      -2.348  50.427  -8.563  1.00  0.88           C
ATOM   3438  CE3 TRP A 233      -3.557  49.846  -6.595  1.00  0.88           C
ATOM   3439  NE1 TRP A 233      -2.221  51.505  -9.394  1.00  0.88           N
ATOM   3440  CZ2 TRP A 233      -1.730  49.182  -8.607  1.00  0.88           C
ATOM   3441  CZ3 TRP A 233      -2.956  48.602  -6.640  1.00  0.88           C
ATOM   3442  CH2 TRP A 233      -2.064  48.273  -7.615  1.00  0.88           C
ATOM      0  H   TRP A 233      -5.959  53.855  -8.939  1.00  0.88           H   new
ATOM      0  HA  TRP A 233      -6.334  51.752  -7.304  1.00  0.88           H   new
ATOM      0  HB2 TRP A 233      -4.490  53.890  -7.180  1.00  0.88           H   new
ATOM      0  HB3 TRP A 233      -4.536  52.785  -6.081  1.00  0.88           H   new
ATOM      0  HD1 TRP A 233      -3.116  53.352  -9.340  1.00  0.88           H   new
ATOM      0  HE1 TRP A 233      -1.714  51.544 -10.087  1.00  0.88           H   new
ATOM      0  HE3 TRP A 233      -4.155  50.056  -5.914  1.00  0.88           H   new
ATOM      0  HZ2 TRP A 233      -1.118  48.968  -9.274  1.00  0.88           H   new
ATOM      0  HZ3 TRP A 233      -3.166  47.973  -5.988  1.00  0.88           H   new
ATOM      0  HH2 TRP A 233      -1.674  47.429  -7.615  1.00  0.88           H   new
ATOM   3453  N   ARG A 234      -7.652  52.581  -5.418  1.00  0.80           N
ATOM   3454  CA  ARG A 234      -8.492  53.048  -4.325  1.00  0.80           C
ATOM   3455  C   ARG A 234      -7.624  53.141  -3.094  1.00  0.80           C
ATOM   3456  O   ARG A 234      -6.680  52.373  -2.979  1.00  0.80           O
ATOM   3457  CB  ARG A 234      -9.631  52.074  -4.064  1.00  0.80           C
ATOM   3458  CG  ARG A 234     -10.873  52.236  -4.934  1.00  0.80           C
ATOM   3459  CD  ARG A 234     -10.652  51.833  -6.362  1.00  0.80           C
ATOM   3460  NE  ARG A 234     -11.915  51.814  -7.099  1.00  0.80           N
ATOM   3461  CZ  ARG A 234     -12.050  51.655  -8.435  1.00  0.80           C
ATOM   3462  NH1 ARG A 234     -10.989  51.501  -9.208  1.00  0.80           N1+
ATOM   3463  NH2 ARG A 234     -13.265  51.664  -8.965  1.00  0.80           N
ATOM      0  H   ARG A 234      -7.575  51.725  -5.443  1.00  0.80           H   new
ATOM      0  HA  ARG A 234      -8.878  53.909  -4.551  1.00  0.80           H   new
ATOM      0  HB2 ARG A 234      -9.293  51.172  -4.181  1.00  0.80           H   new
ATOM      0  HB3 ARG A 234      -9.897  52.159  -3.135  1.00  0.80           H   new
ATOM      0  HG2 ARG A 234     -11.593  51.703  -4.562  1.00  0.80           H   new
ATOM      0  HG3 ARG A 234     -11.161  53.162  -4.906  1.00  0.80           H   new
ATOM      0  HD2 ARG A 234     -10.035  52.451  -6.785  1.00  0.80           H   new
ATOM      0  HD3 ARG A 234     -10.241  50.955  -6.395  1.00  0.80           H   new
ATOM      0  HE  ARG A 234     -12.637  51.913  -6.642  1.00  0.80           H   new
ATOM      0 HH11 ARG A 234     -10.202  51.501  -8.862  1.00  0.80           H   new
ATOM      0 HH12 ARG A 234     -11.086  51.401 -10.057  1.00  0.80           H   new
ATOM      0 HH21 ARG A 234     -13.953  51.770  -8.461  1.00  0.80           H   new
ATOM      0 HH22 ARG A 234     -13.365  51.564  -9.813  1.00  0.80           H   new
ATOM   3477  N   ASN A 235      -7.943  54.032  -2.156  1.00  0.74           N
ATOM   3478  CA  ASN A 235      -7.177  54.156  -0.901  1.00  0.74           C
ATOM   3479  C   ASN A 235      -5.672  54.410  -1.121  1.00  0.74           C
ATOM   3480  O   ASN A 235      -4.833  53.937  -0.361  1.00  0.74           O
ATOM   3481  CB  ASN A 235      -7.358  52.915  -0.027  1.00  0.74           C
ATOM   3482  CG  ASN A 235      -8.760  52.703   0.439  1.00  0.74           C
ATOM   3483  ND2 ASN A 235      -9.115  51.461   0.636  1.00  0.74           N
ATOM   3484  OD1 ASN A 235      -9.524  53.653   0.641  1.00  0.74           O
ATOM      0  H   ASN A 235      -8.603  54.580  -2.222  1.00  0.74           H   new
ATOM      0  HA  ASN A 235      -7.538  54.936  -0.451  1.00  0.74           H   new
ATOM      0  HB2 ASN A 235      -7.071  52.134  -0.526  1.00  0.74           H   new
ATOM      0  HB3 ASN A 235      -6.777  52.987   0.746  1.00  0.74           H   new
ATOM      0 HD21 ASN A 235      -9.907  51.280   0.917  1.00  0.74           H   new
ATOM      0 HD22 ASN A 235      -8.556  50.825   0.485  1.00  0.74           H   new
ATOM   3491  N   ARG A 236      -5.338  55.238  -2.111  1.00  0.70           N
ATOM   3492  CA  ARG A 236      -3.953  55.589  -2.463  1.00  0.70           C
ATOM   3493  C   ARG A 236      -3.208  56.276  -1.311  1.00  0.70           C
ATOM   3494  O   ARG A 236      -1.987  56.119  -1.135  1.00  0.70           O
ATOM   3495  CB  ARG A 236      -3.966  56.502  -3.662  1.00  0.70           C
ATOM   3496  CG  ARG A 236      -4.401  55.859  -4.947  1.00  0.70           C
ATOM   3497  CD  ARG A 236      -4.144  56.696  -6.212  1.00  0.70           C
ATOM   3498  NE  ARG A 236      -4.935  57.935  -6.340  1.00  0.70           N
ATOM   3499  CZ  ARG A 236      -6.187  58.025  -6.855  1.00  0.70           C
ATOM   3500  NH1 ARG A 236      -6.848  56.968  -7.226  1.00  0.70           N1+
ATOM   3501  NH2 ARG A 236      -6.766  59.195  -7.001  1.00  0.70           N
ATOM      0  H   ARG A 236      -5.922  55.623  -2.611  1.00  0.70           H   new
ATOM      0  HA  ARG A 236      -3.483  54.764  -2.660  1.00  0.70           H   new
ATOM      0  HB2 ARG A 236      -4.555  57.250  -3.475  1.00  0.70           H   new
ATOM      0  HB3 ARG A 236      -3.075  56.866  -3.784  1.00  0.70           H   new
ATOM      0  HG2 ARG A 236      -3.943  55.009  -5.039  1.00  0.70           H   new
ATOM      0  HG3 ARG A 236      -5.350  55.665  -4.891  1.00  0.70           H   new
ATOM      0  HD2 ARG A 236      -3.203  56.930  -6.238  1.00  0.70           H   new
ATOM      0  HD3 ARG A 236      -4.319  56.140  -6.987  1.00  0.70           H   new
ATOM      0  HE  ARG A 236      -4.571  58.664  -6.064  1.00  0.70           H   new
ATOM      0 HH11 ARG A 236      -6.492  56.189  -7.147  1.00  0.70           H   new
ATOM      0 HH12 ARG A 236      -7.641  57.048  -7.550  1.00  0.70           H   new
ATOM      0 HH21 ARG A 236      -6.351  59.912  -6.769  1.00  0.70           H   new
ATOM      0 HH22 ARG A 236      -7.560  59.244  -7.328  1.00  0.70           H   new
ATOM   3515  N   GLU A 237      -3.983  57.000  -0.502  1.00  0.69           N
ATOM   3516  CA  GLU A 237      -3.529  57.756   0.662  1.00  0.69           C
ATOM   3517  C   GLU A 237      -2.837  56.872   1.703  1.00  0.69           C
ATOM   3518  O   GLU A 237      -2.094  57.365   2.549  1.00  0.69           O
ATOM   3519  CB  GLU A 237      -4.729  58.455   1.307  1.00  0.69           C
ATOM   3520  CG  GLU A 237      -5.747  57.473   1.938  1.00  0.69           C
ATOM   3521  CD  GLU A 237      -6.975  58.132   2.532  1.00  0.69           C
ATOM   3522  OE1 GLU A 237      -7.031  59.344   2.589  1.00  0.69           O
ATOM   3523  OE2 GLU A 237      -7.868  57.422   2.926  1.00  0.69           O1-
ATOM      0  H   GLU A 237      -4.832  57.065  -0.626  1.00  0.69           H   new
ATOM      0  HA  GLU A 237      -2.877  58.404   0.353  1.00  0.69           H   new
ATOM      0  HB2 GLU A 237      -4.410  59.064   1.991  1.00  0.69           H   new
ATOM      0  HB3 GLU A 237      -5.180  58.992   0.637  1.00  0.69           H   new
ATOM      0  HG2 GLU A 237      -6.030  56.840   1.260  1.00  0.69           H   new
ATOM      0  HG3 GLU A 237      -5.300  56.964   2.632  1.00  0.69           H   new
ATOM   3530  N   ILE A 238      -3.094  55.569   1.658  1.00  0.68           N
ATOM   3531  CA  ILE A 238      -2.488  54.636   2.586  1.00  0.68           C
ATOM   3532  C   ILE A 238      -0.972  54.550   2.380  1.00  0.68           C
ATOM   3533  O   ILE A 238      -0.236  54.317   3.339  1.00  0.68           O
ATOM   3534  CB  ILE A 238      -3.186  53.279   2.513  1.00  0.68           C
ATOM   3535  CG1 ILE A 238      -4.637  53.481   2.967  1.00  0.68           C
ATOM   3536  CG2 ILE A 238      -2.478  52.252   3.358  1.00  0.68           C
ATOM   3537  CD1 ILE A 238      -4.781  54.010   4.367  1.00  0.68           C
ATOM      0  H   ILE A 238      -3.625  55.206   1.087  1.00  0.68           H   new
ATOM      0  HA  ILE A 238      -2.613  54.966   3.490  1.00  0.68           H   new
ATOM      0  HB  ILE A 238      -3.167  52.939   1.605  1.00  0.68           H   new
ATOM      0 HG12 ILE A 238      -5.074  54.094   2.355  1.00  0.68           H   new
ATOM      0 HG13 ILE A 238      -5.105  52.634   2.903  1.00  0.68           H   new
ATOM      0 HG21 ILE A 238      -2.942  51.403   3.292  1.00  0.68           H   new
ATOM      0 HG22 ILE A 238      -1.566  52.147   3.044  1.00  0.68           H   new
ATOM      0 HG23 ILE A 238      -2.469  52.544   4.283  1.00  0.68           H   new
ATOM      0 HD11 ILE A 238      -5.722  54.110   4.580  1.00  0.68           H   new
ATOM      0 HD12 ILE A 238      -4.373  53.390   4.991  1.00  0.68           H   new
ATOM      0 HD13 ILE A 238      -4.341  54.872   4.434  1.00  0.68           H   new
ATOM   3549  N   LEU A 239      -0.504  54.648   1.128  1.00  0.68           N
ATOM   3550  CA  LEU A 239       0.934  54.606   0.876  1.00  0.68           C
ATOM   3551  C   LEU A 239       1.575  55.989   0.740  1.00  0.68           C
ATOM   3552  O   LEU A 239       2.777  56.120   0.956  1.00  0.68           O
ATOM   3553  CB  LEU A 239       1.286  53.780  -0.355  1.00  0.68           C
ATOM   3554  CG  LEU A 239       0.988  52.311  -0.295  1.00  0.68           C
ATOM   3555  CD1 LEU A 239       1.362  51.667  -1.605  1.00  0.68           C
ATOM   3556  CD2 LEU A 239       1.753  51.682   0.792  1.00  0.68           C
ATOM      0  H   LEU A 239      -0.995  54.737   0.427  1.00  0.68           H   new
ATOM      0  HA  LEU A 239       1.300  54.180   1.667  1.00  0.68           H   new
ATOM      0  HB2 LEU A 239       0.812  54.153  -1.115  1.00  0.68           H   new
ATOM      0  HB3 LEU A 239       2.234  53.889  -0.531  1.00  0.68           H   new
ATOM      0  HG  LEU A 239       0.040  52.189  -0.128  1.00  0.68           H   new
ATOM      0 HD11 LEU A 239       1.169  50.717  -1.566  1.00  0.68           H   new
ATOM      0 HD12 LEU A 239       0.849  52.071  -2.322  1.00  0.68           H   new
ATOM      0 HD13 LEU A 239       2.309  51.798  -1.771  1.00  0.68           H   new
ATOM      0 HD21 LEU A 239       1.553  50.733   0.822  1.00  0.68           H   new
ATOM      0 HD22 LEU A 239       2.702  51.807   0.635  1.00  0.68           H   new
ATOM      0 HD23 LEU A 239       1.509  52.090   1.638  1.00  0.68           H   new
ATOM   3568  N   LEU A 240       0.836  57.019   0.307  1.00  0.69           N
ATOM   3569  CA  LEU A 240       1.520  58.321   0.164  1.00  0.69           C
ATOM   3570  C   LEU A 240       1.260  59.276   1.324  1.00  0.69           C
ATOM   3571  O   LEU A 240       0.139  59.747   1.511  1.00  0.69           O
ATOM   3572  CB  LEU A 240       1.139  59.064  -1.105  1.00  0.69           C
ATOM   3573  CG  LEU A 240       1.315  58.335  -2.406  1.00  0.69           C
ATOM   3574  CD1 LEU A 240       1.104  59.369  -3.554  1.00  0.69           C
ATOM   3575  CD2 LEU A 240       2.664  57.623  -2.437  1.00  0.69           C
ATOM      0  H   LEU A 240       0.001  56.998   0.103  1.00  0.69           H   new
ATOM      0  HA  LEU A 240       2.457  58.073   0.141  1.00  0.69           H   new
ATOM      0  HB2 LEU A 240       0.208  59.327  -1.031  1.00  0.69           H   new
ATOM      0  HB3 LEU A 240       1.662  59.880  -1.144  1.00  0.69           H   new
ATOM      0  HG  LEU A 240       0.660  57.628  -2.520  1.00  0.69           H   new
ATOM      0 HD11 LEU A 240       1.211  58.928  -4.411  1.00  0.69           H   new
ATOM      0 HD12 LEU A 240       0.211  59.743  -3.493  1.00  0.69           H   new
ATOM      0 HD13 LEU A 240       1.758  60.081  -3.473  1.00  0.69           H   new
ATOM      0 HD21 LEU A 240       2.765  57.157  -3.282  1.00  0.69           H   new
ATOM      0 HD22 LEU A 240       3.376  58.274  -2.341  1.00  0.69           H   new
ATOM      0 HD23 LEU A 240       2.710  56.984  -1.708  1.00  0.69           H   new
ATOM   3587  N   GLU A 241       2.290  59.587   2.099  1.00  0.71           N
ATOM   3588  CA  GLU A 241       2.079  60.479   3.223  1.00  0.71           C
ATOM   3589  C   GLU A 241       2.306  61.922   2.817  1.00  0.71           C
ATOM   3590  O   GLU A 241       3.329  62.274   2.231  1.00  0.71           O
ATOM   3591  CB  GLU A 241       2.984  60.124   4.408  1.00  0.71           C
ATOM   3592  CG  GLU A 241       2.772  61.000   5.664  1.00  0.71           C
ATOM   3593  CD  GLU A 241       3.661  60.629   6.851  1.00  0.71           C
ATOM   3594  OE1 GLU A 241       4.519  59.798   6.702  1.00  0.71           O
ATOM   3595  OE2 GLU A 241       3.463  61.182   7.908  1.00  0.71           O1-
ATOM      0  H   GLU A 241       3.095  59.302   1.995  1.00  0.71           H   new
ATOM      0  HA  GLU A 241       1.157  60.370   3.504  1.00  0.71           H   new
ATOM      0  HB2 GLU A 241       2.835  59.196   4.647  1.00  0.71           H   new
ATOM      0  HB3 GLU A 241       3.909  60.200   4.127  1.00  0.71           H   new
ATOM      0  HG2 GLU A 241       2.935  61.927   5.429  1.00  0.71           H   new
ATOM      0  HG3 GLU A 241       1.843  60.935   5.937  1.00  0.71           H   new
ATOM   3602  N   PHE A 242       1.344  62.757   3.135  1.00  0.75           N
ATOM   3603  CA  PHE A 242       1.444  64.183   2.889  1.00  0.75           C
ATOM   3604  C   PHE A 242       1.863  64.815   4.194  1.00  0.75           C
ATOM   3605  O   PHE A 242       1.214  64.627   5.225  1.00  0.75           O
ATOM   3606  CB  PHE A 242       0.122  64.707   2.364  1.00  0.75           C
ATOM   3607  CG  PHE A 242      -0.150  64.267   0.926  1.00  0.75           C
ATOM   3608  CD1 PHE A 242      -0.434  62.941   0.625  1.00  0.75           C
ATOM   3609  CD2 PHE A 242      -0.191  65.192  -0.112  1.00  0.75           C
ATOM   3610  CE1 PHE A 242      -0.693  62.547  -0.665  1.00  0.75           C
ATOM   3611  CE2 PHE A 242      -0.469  64.788  -1.408  1.00  0.75           C
ATOM   3612  CZ  PHE A 242      -0.707  63.472  -1.683  1.00  0.75           C
ATOM      0  H   PHE A 242       0.606  62.515   3.503  1.00  0.75           H   new
ATOM      0  HA  PHE A 242       2.100  64.399   2.208  1.00  0.75           H   new
ATOM      0  HB2 PHE A 242      -0.597  64.395   2.936  1.00  0.75           H   new
ATOM      0  HB3 PHE A 242       0.120  65.676   2.409  1.00  0.75           H   new
ATOM      0  HD1 PHE A 242      -0.449  62.310   1.308  1.00  0.75           H   new
ATOM      0  HD2 PHE A 242      -0.030  66.091   0.066  1.00  0.75           H   new
ATOM      0  HE1 PHE A 242      -0.860  61.651  -0.851  1.00  0.75           H   new
ATOM      0  HE2 PHE A 242      -0.494  65.416  -2.093  1.00  0.75           H   new
ATOM      0  HZ  PHE A 242      -0.878  63.202  -2.556  1.00  0.75           H   new
ATOM   3622  N   GLU A 243       2.983  65.506   4.159  1.00  0.79           N
ATOM   3623  CA  GLU A 243       3.560  66.066   5.367  1.00  0.79           C
ATOM   3624  C   GLU A 243       2.806  67.307   5.782  1.00  0.79           C
ATOM   3625  O   GLU A 243       2.047  67.873   4.992  1.00  0.79           O
ATOM   3626  CB  GLU A 243       5.047  66.364   5.164  1.00  0.79           C
ATOM   3627  CG  GLU A 243       5.905  65.107   4.920  1.00  0.79           C
ATOM   3628  CD  GLU A 243       7.394  65.388   4.803  1.00  0.79           C
ATOM   3629  OE1 GLU A 243       7.760  66.530   4.647  1.00  0.79           O
ATOM   3630  OE2 GLU A 243       8.159  64.457   4.890  1.00  0.79           O1-
ATOM      0  H   GLU A 243       3.430  65.665   3.442  1.00  0.79           H   new
ATOM      0  HA  GLU A 243       3.482  65.414   6.081  1.00  0.79           H   new
ATOM      0  HB2 GLU A 243       5.148  66.966   4.410  1.00  0.79           H   new
ATOM      0  HB3 GLU A 243       5.385  66.829   5.945  1.00  0.79           H   new
ATOM      0  HG2 GLU A 243       5.759  64.481   5.647  1.00  0.79           H   new
ATOM      0  HG3 GLU A 243       5.602  64.673   4.107  1.00  0.79           H   new
ATOM   3637  N   GLU A 244       2.962  67.715   7.037  1.00  0.83           N
ATOM   3638  CA  GLU A 244       2.289  68.925   7.468  1.00  0.83           C
ATOM   3639  C   GLU A 244       2.684  70.023   6.485  1.00  0.83           C
ATOM   3640  O   GLU A 244       3.876  70.188   6.227  1.00  0.83           O
ATOM   3641  CB  GLU A 244       2.723  69.307   8.886  1.00  0.83           C
ATOM   3642  CG  GLU A 244       1.992  70.502   9.485  1.00  0.83           C
ATOM   3643  CD  GLU A 244       2.431  70.818  10.894  1.00  0.83           C
ATOM   3644  OE1 GLU A 244       3.344  70.185  11.368  1.00  0.83           O
ATOM   3645  OE2 GLU A 244       1.842  71.682  11.502  1.00  0.83           O1-
ATOM      0  H   GLU A 244       3.437  67.319   7.634  1.00  0.83           H   new
ATOM      0  HA  GLU A 244       1.328  68.796   7.483  1.00  0.83           H   new
ATOM      0  HB2 GLU A 244       2.592  68.541   9.467  1.00  0.83           H   new
ATOM      0  HB3 GLU A 244       3.674  69.498   8.878  1.00  0.83           H   new
ATOM      0  HG2 GLU A 244       2.140  71.279   8.924  1.00  0.83           H   new
ATOM      0  HG3 GLU A 244       1.038  70.326   9.481  1.00  0.83           H   new
ATOM   3652  N   PRO A 245       1.734  70.765   5.900  1.00  0.86           N
ATOM   3653  CA  PRO A 245       2.006  71.798   4.938  1.00  0.86           C
ATOM   3654  C   PRO A 245       2.711  72.951   5.606  1.00  0.86           C
ATOM   3655  O   PRO A 245       2.477  73.247   6.780  1.00  0.86           O
ATOM   3656  CB  PRO A 245       0.611  72.158   4.424  1.00  0.86           C
ATOM   3657  CG  PRO A 245      -0.332  71.784   5.546  1.00  0.86           C
ATOM   3658  CD  PRO A 245       0.305  70.575   6.207  1.00  0.86           C
ATOM      0  HA  PRO A 245       2.596  71.536   4.215  1.00  0.86           H   new
ATOM      0  HB2 PRO A 245       0.548  73.103   4.213  1.00  0.86           H   new
ATOM      0  HB3 PRO A 245       0.400  71.671   3.612  1.00  0.86           H   new
ATOM      0  HG2 PRO A 245      -0.436  72.514   6.176  1.00  0.86           H   new
ATOM      0  HG3 PRO A 245      -1.216  71.574   5.207  1.00  0.86           H   new
ATOM      0  HD2 PRO A 245       0.140  70.556   7.163  1.00  0.86           H   new
ATOM      0  HD3 PRO A 245      -0.036  69.743   5.844  1.00  0.86           H   new
ATOM   3666  N   HIS A 246       3.528  73.632   4.834  1.00  0.88           N
ATOM   3667  CA  HIS A 246       4.280  74.785   5.273  1.00  0.88           C
ATOM   3668  C   HIS A 246       3.724  75.963   4.525  1.00  0.88           C
ATOM   3669  O   HIS A 246       2.861  75.781   3.673  1.00  0.88           O
ATOM   3670  CB  HIS A 246       5.757  74.576   4.953  1.00  0.88           C
ATOM   3671  CG  HIS A 246       6.309  73.365   5.632  1.00  0.88           C
ATOM   3672  CD2 HIS A 246       6.673  72.160   5.136  1.00  0.88           C
ATOM   3673  ND1 HIS A 246       6.513  73.299   6.994  1.00  0.88           N
ATOM   3674  CE1 HIS A 246       6.983  72.103   7.306  1.00  0.88           C
ATOM   3675  NE2 HIS A 246       7.093  71.395   6.198  1.00  0.88           N
ATOM      0  H   HIS A 246       3.666  73.430   4.010  1.00  0.88           H   new
ATOM      0  HA  HIS A 246       4.207  74.928   6.230  1.00  0.88           H   new
ATOM      0  HB2 HIS A 246       5.870  74.488   3.994  1.00  0.88           H   new
ATOM      0  HB3 HIS A 246       6.261  75.358   5.228  1.00  0.88           H   new
ATOM      0  HD2 HIS A 246       6.644  71.898   4.244  1.00  0.88           H   new
ATOM      0  HE1 HIS A 246       7.199  71.810   8.162  1.00  0.88           H   new
ATOM      0  HE2 HIS A 246       7.381  70.586   6.148  1.00  0.88           H   new
ATOM   3683  N   ALA A 247       4.136  77.178   4.842  1.00  0.89           N
ATOM   3684  CA  ALA A 247       3.595  78.250   4.027  1.00  0.89           C
ATOM   3685  C   ALA A 247       3.905  77.917   2.567  1.00  0.89           C
ATOM   3686  O   ALA A 247       5.017  77.495   2.242  1.00  0.89           O
ATOM   3687  CB  ALA A 247       4.189  79.595   4.416  1.00  0.89           C
ATOM      0  H   ALA A 247       4.682  77.395   5.470  1.00  0.89           H   new
ATOM      0  HA  ALA A 247       2.637  78.321   4.163  1.00  0.89           H   new
ATOM      0  HB1 ALA A 247       3.810  80.290   3.856  1.00  0.89           H   new
ATOM      0  HB2 ALA A 247       3.985  79.782   5.346  1.00  0.89           H   new
ATOM      0  HB3 ALA A 247       5.151  79.571   4.295  1.00  0.89           H   new
ATOM   3693  N   THR A 248       2.912  78.090   1.703  1.00  0.87           N
ATOM   3694  CA  THR A 248       2.977  77.879   0.249  1.00  0.87           C
ATOM   3695  C   THR A 248       3.152  76.419  -0.232  1.00  0.87           C
ATOM   3696  O   THR A 248       2.383  75.956  -1.074  1.00  0.87           O
ATOM   3697  CB  THR A 248       4.117  78.719  -0.374  1.00  0.87           C
ATOM   3698  CG2 THR A 248       4.091  78.548  -1.873  1.00  0.87           C
ATOM   3699  OG1 THR A 248       3.918  80.108  -0.081  1.00  0.87           O
ATOM      0  H   THR A 248       2.133  78.349   1.959  1.00  0.87           H   new
ATOM      0  HA  THR A 248       2.098  78.160  -0.051  1.00  0.87           H   new
ATOM      0  HB  THR A 248       4.965  78.422  -0.007  1.00  0.87           H   new
ATOM      0  HG1 THR A 248       4.541  80.558  -0.421  1.00  0.87           H   new
ATOM      0 HG21 THR A 248       4.804  79.072  -2.271  1.00  0.87           H   new
ATOM      0 HG22 THR A 248       4.216  77.612  -2.094  1.00  0.87           H   new
ATOM      0 HG23 THR A 248       3.236  78.850  -2.219  1.00  0.87           H   new
ATOM   3707  N   LYS A 249       4.182  75.719   0.259  1.00  0.84           N
ATOM   3708  CA  LYS A 249       4.503  74.358  -0.208  1.00  0.84           C
ATOM   3709  C   LYS A 249       4.247  73.187   0.751  1.00  0.84           C
ATOM   3710  O   LYS A 249       4.157  73.339   1.972  1.00  0.84           O
ATOM   3711  CB  LYS A 249       5.950  74.278  -0.678  1.00  0.84           C
ATOM   3712  CG  LYS A 249       6.313  75.260  -1.800  1.00  0.84           C
ATOM   3713  CD  LYS A 249       5.471  74.999  -3.072  1.00  0.84           C
ATOM   3714  CE  LYS A 249       5.910  75.890  -4.246  1.00  0.84           C
ATOM   3715  NZ  LYS A 249       4.988  75.764  -5.422  1.00  0.84           N1+
ATOM      0  H   LYS A 249       4.712  76.015   0.868  1.00  0.84           H   new
ATOM      0  HA  LYS A 249       3.862  74.236  -0.926  1.00  0.84           H   new
ATOM      0  HB2 LYS A 249       6.533  74.441   0.080  1.00  0.84           H   new
ATOM      0  HB3 LYS A 249       6.129  73.375  -0.984  1.00  0.84           H   new
ATOM      0  HG2 LYS A 249       6.169  76.170  -1.495  1.00  0.84           H   new
ATOM      0  HG3 LYS A 249       7.256  75.178  -2.012  1.00  0.84           H   new
ATOM      0  HD2 LYS A 249       5.552  74.067  -3.327  1.00  0.84           H   new
ATOM      0  HD3 LYS A 249       4.534  75.160  -2.878  1.00  0.84           H   new
ATOM      0  HE2 LYS A 249       5.938  76.815  -3.956  1.00  0.84           H   new
ATOM      0  HE3 LYS A 249       6.810  75.649  -4.515  1.00  0.84           H   new
ATOM      0  HZ1 LYS A 249       5.272  76.292  -6.080  1.00  0.84           H   new
ATOM      0  HZ2 LYS A 249       4.978  74.919  -5.703  1.00  0.84           H   new
ATOM      0  HZ3 LYS A 249       4.166  76.006  -5.182  1.00  0.84           H   new
ATOM   3729  N   GLN A 250       4.175  71.989   0.164  1.00  0.80           N
ATOM   3730  CA  GLN A 250       3.975  70.738   0.892  1.00  0.80           C
ATOM   3731  C   GLN A 250       4.666  69.561   0.187  1.00  0.80           C
ATOM   3732  O   GLN A 250       4.629  69.451  -1.039  1.00  0.80           O
ATOM   3733  CB  GLN A 250       2.484  70.485   1.017  1.00  0.80           C
ATOM   3734  CG  GLN A 250       2.074  69.268   1.789  1.00  0.80           C
ATOM   3735  CD  GLN A 250       0.568  69.201   1.929  1.00  0.80           C
ATOM   3736  NE2 GLN A 250       0.121  68.550   2.989  1.00  0.80           N
ATOM   3737  OE1 GLN A 250      -0.193  69.742   1.096  1.00  0.80           O
ATOM      0  H   GLN A 250       4.243  71.882  -0.687  1.00  0.80           H   new
ATOM      0  HA  GLN A 250       4.374  70.815   1.773  1.00  0.80           H   new
ATOM      0  HB2 GLN A 250       2.079  71.261   1.435  1.00  0.80           H   new
ATOM      0  HB3 GLN A 250       2.112  70.417   0.124  1.00  0.80           H   new
ATOM      0  HG2 GLN A 250       2.397  68.471   1.340  1.00  0.80           H   new
ATOM      0  HG3 GLN A 250       2.484  69.284   2.668  1.00  0.80           H   new
ATOM      0 HE21 GLN A 250       0.676  68.191   3.539  1.00  0.80           H   new
ATOM      0 HE22 GLN A 250      -0.725  68.485   3.129  1.00  0.80           H   new
ATOM   3746  N   SER A 251       5.296  68.687   0.971  1.00  0.77           N
ATOM   3747  CA  SER A 251       5.984  67.503   0.451  1.00  0.77           C
ATOM   3748  C   SER A 251       5.131  66.236   0.533  1.00  0.77           C
ATOM   3749  O   SER A 251       4.240  66.139   1.386  1.00  0.77           O
ATOM   3750  CB  SER A 251       7.262  67.278   1.228  1.00  0.77           C
ATOM   3751  OG  SER A 251       8.165  68.331   1.047  1.00  0.77           O
ATOM      0  H   SER A 251       5.337  68.764   1.827  1.00  0.77           H   new
ATOM      0  HA  SER A 251       6.169  67.674  -0.486  1.00  0.77           H   new
ATOM      0  HB2 SER A 251       7.056  67.185   2.171  1.00  0.77           H   new
ATOM      0  HB3 SER A 251       7.672  66.446   0.944  1.00  0.77           H   new
ATOM      0  HG  SER A 251       8.863  68.181   1.490  1.00  0.77           H   new
ATOM   3757  N   VAL A 252       5.401  65.283  -0.376  1.00  0.76           N
ATOM   3758  CA  VAL A 252       4.703  63.994  -0.390  1.00  0.76           C
ATOM   3759  C   VAL A 252       5.716  62.845  -0.398  1.00  0.76           C
ATOM   3760  O   VAL A 252       6.631  62.832  -1.226  1.00  0.76           O
ATOM   3761  CB  VAL A 252       3.807  63.884  -1.625  1.00  0.76           C
ATOM   3762  CG1 VAL A 252       3.052  62.551  -1.586  1.00  0.76           C
ATOM   3763  CG2 VAL A 252       2.915  65.075  -1.683  1.00  0.76           C
ATOM      0  H   VAL A 252       5.991  65.370  -0.996  1.00  0.76           H   new
ATOM      0  HA  VAL A 252       4.155  63.937   0.408  1.00  0.76           H   new
ATOM      0  HB  VAL A 252       4.328  63.882  -2.443  1.00  0.76           H   new
ATOM      0 HG11 VAL A 252       2.483  62.478  -2.368  1.00  0.76           H   new
ATOM      0 HG12 VAL A 252       3.688  61.819  -1.580  1.00  0.76           H   new
ATOM      0 HG13 VAL A 252       2.507  62.511  -0.785  1.00  0.76           H   new
ATOM      0 HG21 VAL A 252       2.343  65.013  -2.464  1.00  0.76           H   new
ATOM      0 HG22 VAL A 252       2.367  65.109  -0.883  1.00  0.76           H   new
ATOM      0 HG23 VAL A 252       3.453  65.880  -1.740  1.00  0.76           H   new
ATOM   3773  N   VAL A 253       5.570  61.902   0.534  1.00  0.75           N
ATOM   3774  CA  VAL A 253       6.508  60.789   0.658  1.00  0.75           C
ATOM   3775  C   VAL A 253       5.879  59.391   0.621  1.00  0.75           C
ATOM   3776  O   VAL A 253       4.985  59.074   1.406  1.00  0.75           O
ATOM   3777  CB  VAL A 253       7.265  60.949   1.995  1.00  0.75           C
ATOM   3778  CG1 VAL A 253       8.229  59.794   2.201  1.00  0.75           C
ATOM   3779  CG2 VAL A 253       8.015  62.296   2.006  1.00  0.75           C
ATOM      0  H   VAL A 253       4.929  61.890   1.107  1.00  0.75           H   new
ATOM      0  HA  VAL A 253       7.086  60.836  -0.120  1.00  0.75           H   new
ATOM      0  HB  VAL A 253       6.627  60.939   2.726  1.00  0.75           H   new
ATOM      0 HG11 VAL A 253       8.696  59.908   3.043  1.00  0.75           H   new
ATOM      0 HG12 VAL A 253       7.735  58.959   2.216  1.00  0.75           H   new
ATOM      0 HG13 VAL A 253       8.872  59.776   1.475  1.00  0.75           H   new
ATOM      0 HG21 VAL A 253       8.490  62.395   2.846  1.00  0.75           H   new
ATOM      0 HG22 VAL A 253       8.649  62.320   1.272  1.00  0.75           H   new
ATOM      0 HG23 VAL A 253       7.379  63.022   1.907  1.00  0.75           H   new
ATOM   3789  N   ALA A 254       6.341  58.532  -0.287  1.00  0.76           N
ATOM   3790  CA  ALA A 254       5.818  57.165  -0.290  1.00  0.76           C
ATOM   3791  C   ALA A 254       6.298  56.443   0.965  1.00  0.76           C
ATOM   3792  O   ALA A 254       7.488  56.477   1.288  1.00  0.76           O
ATOM   3793  CB  ALA A 254       6.251  56.415  -1.522  1.00  0.76           C
ATOM      0  H   ALA A 254       6.932  58.709  -0.886  1.00  0.76           H   new
ATOM      0  HA  ALA A 254       4.849  57.203  -0.297  1.00  0.76           H   new
ATOM      0  HB1 ALA A 254       5.891  55.515  -1.496  1.00  0.76           H   new
ATOM      0  HB2 ALA A 254       5.922  56.872  -2.312  1.00  0.76           H   new
ATOM      0  HB3 ALA A 254       7.220  56.374  -1.552  1.00  0.76           H   new
ATOM   3799  N   LEU A 255       5.432  55.665   1.597  1.00  0.77           N
ATOM   3800  CA  LEU A 255       5.797  54.975   2.825  1.00  0.77           C
ATOM   3801  C   LEU A 255       6.496  53.635   2.651  1.00  0.77           C
ATOM   3802  O   LEU A 255       6.017  52.582   3.091  1.00  0.77           O
ATOM   3803  CB  LEU A 255       4.543  54.830   3.666  1.00  0.77           C
ATOM   3804  CG  LEU A 255       3.941  56.170   4.052  1.00  0.77           C
ATOM   3805  CD1 LEU A 255       2.664  55.947   4.837  1.00  0.77           C
ATOM   3806  CD2 LEU A 255       4.997  56.937   4.834  1.00  0.77           C
ATOM      0  H   LEU A 255       4.627  55.523   1.331  1.00  0.77           H   new
ATOM      0  HA  LEU A 255       6.468  55.521   3.264  1.00  0.77           H   new
ATOM      0  HB2 LEU A 255       3.886  54.314   3.174  1.00  0.77           H   new
ATOM      0  HB3 LEU A 255       4.753  54.330   4.470  1.00  0.77           H   new
ATOM      0  HG  LEU A 255       3.693  56.695   3.275  1.00  0.77           H   new
ATOM      0 HD11 LEU A 255       2.281  56.804   5.083  1.00  0.77           H   new
ATOM      0 HD12 LEU A 255       2.031  55.455   4.292  1.00  0.77           H   new
ATOM      0 HD13 LEU A 255       2.862  55.440   5.640  1.00  0.77           H   new
ATOM      0 HD21 LEU A 255       4.642  57.801   5.096  1.00  0.77           H   new
ATOM      0 HD22 LEU A 255       5.242  56.434   5.627  1.00  0.77           H   new
ATOM      0 HD23 LEU A 255       5.782  57.065   4.278  1.00  0.77           H   new
ATOM   3818  N   GLY A 256       7.660  53.699   2.016  1.00  0.80           N
ATOM   3819  CA  GLY A 256       8.515  52.536   1.805  1.00  0.80           C
ATOM   3820  C   GLY A 256       7.755  51.415   1.124  1.00  0.80           C
ATOM   3821  O   GLY A 256       7.063  51.632   0.132  1.00  0.80           O
ATOM      0  H   GLY A 256       7.980  54.428   1.691  1.00  0.80           H   new
ATOM      0  HA2 GLY A 256       9.280  52.787   1.264  1.00  0.80           H   new
ATOM      0  HA3 GLY A 256       8.860  52.226   2.657  1.00  0.80           H   new
ATOM   3825  N   SER A 257       7.860  50.222   1.697  1.00  0.82           N
ATOM   3826  CA  SER A 257       7.181  49.048   1.173  1.00  0.82           C
ATOM   3827  C   SER A 257       6.433  48.333   2.256  1.00  0.82           C
ATOM   3828  O   SER A 257       6.997  47.923   3.273  1.00  0.82           O
ATOM   3829  CB  SER A 257       8.129  48.053   0.553  1.00  0.82           C
ATOM   3830  OG  SER A 257       7.430  46.873   0.182  1.00  0.82           O
ATOM      0  H   SER A 257       8.329  50.072   2.402  1.00  0.82           H   new
ATOM      0  HA  SER A 257       6.577  49.382   0.492  1.00  0.82           H   new
ATOM      0  HB2 SER A 257       8.554  48.444  -0.227  1.00  0.82           H   new
ATOM      0  HB3 SER A 257       8.835  47.834   1.181  1.00  0.82           H   new
ATOM      0  HG  SER A 257       7.966  46.326  -0.163  1.00  0.82           H   new
ATOM   3836  N   GLN A 258       5.168  48.103   1.988  1.00  0.85           N
ATOM   3837  CA  GLN A 258       4.300  47.443   2.926  1.00  0.85           C
ATOM   3838  C   GLN A 258       4.345  45.928   2.771  1.00  0.85           C
ATOM   3839  O   GLN A 258       3.578  45.219   3.426  1.00  0.85           O
ATOM   3840  CB  GLN A 258       2.893  48.011   2.793  1.00  0.85           C
ATOM   3841  CG  GLN A 258       2.858  49.508   3.122  1.00  0.85           C
ATOM   3842  CD  GLN A 258       3.283  49.818   4.540  1.00  0.85           C
ATOM   3843  NE2 GLN A 258       4.215  50.769   4.731  1.00  0.85           N
ATOM   3844  OE1 GLN A 258       2.757  49.200   5.475  1.00  0.85           O
ATOM      0  H   GLN A 258       4.787  48.328   1.251  1.00  0.85           H   new
ATOM      0  HA  GLN A 258       4.612  47.617   3.828  1.00  0.85           H   new
ATOM      0  HB2 GLN A 258       2.570  47.869   1.889  1.00  0.85           H   new
ATOM      0  HB3 GLN A 258       2.293  47.534   3.387  1.00  0.85           H   new
ATOM      0  HG2 GLN A 258       3.438  49.982   2.506  1.00  0.85           H   new
ATOM      0  HG3 GLN A 258       1.959  49.843   2.980  1.00  0.85           H   new
ATOM      0 HE21 GLN A 258       4.558  51.177   4.056  1.00  0.85           H   new
ATOM      0 HE22 GLN A 258       4.468  50.969   5.528  1.00  0.85           H   new
ATOM   3853  N   GLU A 259       5.251  45.423   1.912  1.00  0.89           N
ATOM   3854  CA  GLU A 259       5.382  43.982   1.727  1.00  0.89           C
ATOM   3855  C   GLU A 259       5.685  43.294   3.064  1.00  0.89           C
ATOM   3856  O   GLU A 259       5.178  42.213   3.350  1.00  0.89           O
ATOM   3857  CB  GLU A 259       6.486  43.644   0.717  1.00  0.89           C
ATOM   3858  CG  GLU A 259       6.590  42.168   0.452  1.00  0.89           C
ATOM   3859  CD  GLU A 259       7.624  41.723  -0.559  1.00  0.89           C
ATOM   3860  OE1 GLU A 259       8.355  42.542  -1.064  1.00  0.89           O
ATOM   3861  OE2 GLU A 259       7.702  40.524  -0.778  1.00  0.89           O1-
ATOM      0  H   GLU A 259       5.788  45.898   1.437  1.00  0.89           H   new
ATOM      0  HA  GLU A 259       4.537  43.656   1.380  1.00  0.89           H   new
ATOM      0  HB2 GLU A 259       6.311  44.108  -0.117  1.00  0.89           H   new
ATOM      0  HB3 GLU A 259       7.336  43.971   1.050  1.00  0.89           H   new
ATOM      0  HG2 GLU A 259       6.780  41.723   1.293  1.00  0.89           H   new
ATOM      0  HG3 GLU A 259       5.722  41.853   0.154  1.00  0.89           H   new
ATOM   3868  N   GLY A 260       6.505  43.922   3.903  1.00  0.94           N
ATOM   3869  CA  GLY A 260       6.834  43.339   5.200  1.00  0.94           C
ATOM   3870  C   GLY A 260       5.558  43.105   6.011  1.00  0.94           C
ATOM   3871  O   GLY A 260       5.299  41.990   6.479  1.00  0.94           O
ATOM      0  H   GLY A 260       6.878  44.680   3.742  1.00  0.94           H   new
ATOM      0  HA2 GLY A 260       7.305  42.500   5.075  1.00  0.94           H   new
ATOM      0  HA3 GLY A 260       7.431  43.930   5.686  1.00  0.94           H   new
ATOM   3875  N   ALA A 261       4.760  44.171   6.162  1.00  0.99           N
ATOM   3876  CA  ALA A 261       3.511  44.117   6.909  1.00  0.99           C
ATOM   3877  C   ALA A 261       2.563  43.091   6.301  1.00  0.99           C
ATOM   3878  O   ALA A 261       1.862  42.378   7.025  1.00  0.99           O
ATOM   3879  CB  ALA A 261       2.854  45.489   6.925  1.00  0.99           C
ATOM      0  H   ALA A 261       4.935  44.945   5.830  1.00  0.99           H   new
ATOM      0  HA  ALA A 261       3.710  43.849   7.820  1.00  0.99           H   new
ATOM      0  HB1 ALA A 261       2.023  45.444   7.424  1.00  0.99           H   new
ATOM      0  HB2 ALA A 261       3.450  46.128   7.346  1.00  0.99           H   new
ATOM      0  HB3 ALA A 261       2.669  45.770   6.015  1.00  0.99           H   new
ATOM   3885  N   LEU A 262       2.567  42.983   4.971  1.00  1.06           N
ATOM   3886  CA  LEU A 262       1.733  42.007   4.295  1.00  1.06           C
ATOM   3887  C   LEU A 262       2.066  40.606   4.745  1.00  1.06           C
ATOM   3888  O   LEU A 262       1.178  39.834   5.106  1.00  1.06           O
ATOM   3889  CB  LEU A 262       1.963  42.018   2.802  1.00  1.06           C
ATOM   3890  CG  LEU A 262       1.216  40.967   2.095  1.00  1.06           C
ATOM   3891  CD1 LEU A 262      -0.233  41.222   2.215  1.00  1.06           C
ATOM   3892  CD2 LEU A 262       1.711  40.848   0.696  1.00  1.06           C
ATOM      0  H   LEU A 262       3.047  43.468   4.448  1.00  1.06           H   new
ATOM      0  HA  LEU A 262       0.818  42.247   4.511  1.00  1.06           H   new
ATOM      0  HB2 LEU A 262       1.707  42.884   2.447  1.00  1.06           H   new
ATOM      0  HB3 LEU A 262       2.910  41.908   2.625  1.00  1.06           H   new
ATOM      0  HG  LEU A 262       1.368  40.099   2.501  1.00  1.06           H   new
ATOM      0 HD11 LEU A 262      -0.724  40.528   1.748  1.00  1.06           H   new
ATOM      0 HD12 LEU A 262      -0.485  41.222   3.152  1.00  1.06           H   new
ATOM      0 HD13 LEU A 262      -0.443  42.085   1.824  1.00  1.06           H   new
ATOM      0 HD21 LEU A 262       1.215  40.154   0.235  1.00  1.06           H   new
ATOM      0 HD22 LEU A 262       1.587  41.693   0.236  1.00  1.06           H   new
ATOM      0 HD23 LEU A 262       2.654  40.620   0.704  1.00  1.06           H   new
ATOM   3904  N   HIS A 263       3.350  40.273   4.733  1.00  1.13           N
ATOM   3905  CA  HIS A 263       3.746  38.929   5.095  1.00  1.13           C
ATOM   3906  C   HIS A 263       3.380  38.644   6.539  1.00  1.13           C
ATOM   3907  O   HIS A 263       2.984  37.528   6.868  1.00  1.13           O
ATOM   3908  CB  HIS A 263       5.231  38.704   4.840  1.00  1.13           C
ATOM   3909  CG  HIS A 263       5.563  38.615   3.388  1.00  1.13           C
ATOM   3910  CD2 HIS A 263       6.347  39.382   2.630  1.00  1.13           C
ATOM   3911  ND1 HIS A 263       5.060  37.632   2.558  1.00  1.13           N
ATOM   3912  CE1 HIS A 263       5.518  37.826   1.331  1.00  1.13           C
ATOM   3913  NE2 HIS A 263       6.304  38.885   1.345  1.00  1.13           N
ATOM      0  H   HIS A 263       3.994  40.802   4.522  1.00  1.13           H   new
ATOM      0  HA  HIS A 263       3.262  38.305   4.532  1.00  1.13           H   new
ATOM      0  HB2 HIS A 263       5.737  39.429   5.239  1.00  1.13           H   new
ATOM      0  HB3 HIS A 263       5.510  37.887   5.282  1.00  1.13           H   new
ATOM      0  HD2 HIS A 263       6.835  40.120   2.917  1.00  1.13           H   new
ATOM      0  HE1 HIS A 263       5.319  37.305   0.587  1.00  1.13           H   new
ATOM      0  HE2 HIS A 263       6.720  39.211   0.666  1.00  1.13           H   new
ATOM   3921  N   GLN A 264       3.488  39.649   7.412  1.00  1.19           N
ATOM   3922  CA  GLN A 264       3.100  39.435   8.799  1.00  1.19           C
ATOM   3923  C   GLN A 264       1.590  39.150   8.871  1.00  1.19           C
ATOM   3924  O   GLN A 264       1.145  38.218   9.543  1.00  1.19           O
ATOM   3925  CB  GLN A 264       3.426  40.684   9.618  1.00  1.19           C
ATOM   3926  CG  GLN A 264       4.907  40.948   9.782  1.00  1.19           C
ATOM   3927  CD  GLN A 264       5.202  42.277  10.460  1.00  1.19           C
ATOM   3928  NE2 GLN A 264       6.426  42.416  10.956  1.00  1.19           N
ATOM   3929  OE1 GLN A 264       4.351  43.171  10.539  1.00  1.19           O
ATOM      0  H   GLN A 264       3.775  40.438   7.225  1.00  1.19           H   new
ATOM      0  HA  GLN A 264       3.588  38.678   9.159  1.00  1.19           H   new
ATOM      0  HB2 GLN A 264       3.016  41.453   9.193  1.00  1.19           H   new
ATOM      0  HB3 GLN A 264       3.024  40.597  10.496  1.00  1.19           H   new
ATOM      0  HG2 GLN A 264       5.303  40.231  10.301  1.00  1.19           H   new
ATOM      0  HG3 GLN A 264       5.331  40.934   8.910  1.00  1.19           H   new
ATOM      0 HE21 GLN A 264       6.994  41.775  10.884  1.00  1.19           H   new
ATOM      0 HE22 GLN A 264       6.650  43.147  11.349  1.00  1.19           H   new
ATOM   3938  N   ALA A 265       0.805  39.917   8.108  1.00  1.25           N
ATOM   3939  CA  ALA A 265      -0.647  39.769   8.042  1.00  1.25           C
ATOM   3940  C   ALA A 265      -1.040  38.379   7.511  1.00  1.25           C
ATOM   3941  O   ALA A 265      -2.053  37.805   7.922  1.00  1.25           O
ATOM   3942  CB  ALA A 265      -1.228  40.884   7.185  1.00  1.25           C
ATOM      0  H   ALA A 265       1.109  40.547   7.608  1.00  1.25           H   new
ATOM      0  HA  ALA A 265      -1.016  39.841   8.936  1.00  1.25           H   new
ATOM      0  HB1 ALA A 265      -2.192  40.788   7.139  1.00  1.25           H   new
ATOM      0  HB2 ALA A 265      -1.007  41.743   7.578  1.00  1.25           H   new
ATOM      0  HB3 ALA A 265      -0.856  40.833   6.291  1.00  1.25           H   new
ATOM   3948  N   LEU A 266      -0.213  37.845   6.610  1.00  1.28           N
ATOM   3949  CA  LEU A 266      -0.373  36.541   5.971  1.00  1.28           C
ATOM   3950  C   LEU A 266       0.174  35.382   6.804  1.00  1.28           C
ATOM   3951  O   LEU A 266       0.161  34.240   6.350  1.00  1.28           O
ATOM   3952  CB  LEU A 266       0.329  36.515   4.607  1.00  1.28           C
ATOM   3953  CG  LEU A 266      -0.245  37.372   3.503  1.00  1.28           C
ATOM   3954  CD1 LEU A 266       0.690  37.362   2.363  1.00  1.28           C
ATOM   3955  CD2 LEU A 266      -1.530  36.769   3.058  1.00  1.28           C
ATOM      0  H   LEU A 266       0.493  38.257   6.342  1.00  1.28           H   new
ATOM      0  HA  LEU A 266      -1.330  36.419   5.874  1.00  1.28           H   new
ATOM      0  HB2 LEU A 266       1.252  36.781   4.742  1.00  1.28           H   new
ATOM      0  HB3 LEU A 266       0.341  35.596   4.296  1.00  1.28           H   new
ATOM      0  HG  LEU A 266      -0.384  38.278   3.819  1.00  1.28           H   new
ATOM      0 HD11 LEU A 266       0.333  37.909   1.646  1.00  1.28           H   new
ATOM      0 HD12 LEU A 266       1.547  37.718   2.644  1.00  1.28           H   new
ATOM      0 HD13 LEU A 266       0.806  36.452   2.047  1.00  1.28           H   new
ATOM      0 HD21 LEU A 266      -1.912  37.308   2.348  1.00  1.28           H   new
ATOM      0 HD22 LEU A 266      -1.370  35.870   2.730  1.00  1.28           H   new
ATOM      0 HD23 LEU A 266      -2.147  36.735   3.805  1.00  1.28           H   new
ATOM   3967  N   ALA A 267       0.628  35.640   8.031  1.00  1.28           N
ATOM   3968  CA  ALA A 267       1.184  34.590   8.886  1.00  1.28           C
ATOM   3969  C   ALA A 267       0.187  33.448   9.123  1.00  1.28           C
ATOM   3970  O   ALA A 267       0.588  32.317   9.400  1.00  1.28           O
ATOM   3971  CB  ALA A 267       1.617  35.183  10.216  1.00  1.28           C
ATOM      0  H   ALA A 267       0.623  36.422   8.389  1.00  1.28           H   new
ATOM      0  HA  ALA A 267       1.952  34.215   8.426  1.00  1.28           H   new
ATOM      0  HB1 ALA A 267       1.984  34.483  10.778  1.00  1.28           H   new
ATOM      0  HB2 ALA A 267       2.292  35.862  10.063  1.00  1.28           H   new
ATOM      0  HB3 ALA A 267       0.851  35.583  10.657  1.00  1.28           H   new
ATOM   3977  N   GLY A 268      -1.114  33.745   9.060  1.00  1.23           N
ATOM   3978  CA  GLY A 268      -2.142  32.730   9.270  1.00  1.23           C
ATOM   3979  C   GLY A 268      -2.522  31.967   7.986  1.00  1.23           C
ATOM   3980  O   GLY A 268      -3.420  31.123   8.012  1.00  1.23           O
ATOM      0  H   GLY A 268      -1.420  34.532   8.896  1.00  1.23           H   new
ATOM      0  HA2 GLY A 268      -1.830  32.096   9.934  1.00  1.23           H   new
ATOM      0  HA3 GLY A 268      -2.936  33.154   9.633  1.00  1.23           H   new
ATOM   3984  N   ALA A 269      -1.874  32.292   6.867  1.00  1.16           N
ATOM   3985  CA  ALA A 269      -2.165  31.700   5.559  1.00  1.16           C
ATOM   3986  C   ALA A 269      -1.433  30.383   5.301  1.00  1.16           C
ATOM   3987  O   ALA A 269      -0.431  30.061   5.944  1.00  1.16           O
ATOM   3988  CB  ALA A 269      -1.814  32.669   4.467  1.00  1.16           C
ATOM      0  H   ALA A 269      -1.241  32.874   6.846  1.00  1.16           H   new
ATOM      0  HA  ALA A 269      -3.115  31.504   5.562  1.00  1.16           H   new
ATOM      0  HB1 ALA A 269      -2.009  32.270   3.605  1.00  1.16           H   new
ATOM      0  HB2 ALA A 269      -2.336  33.480   4.573  1.00  1.16           H   new
ATOM      0  HB3 ALA A 269      -0.870  32.884   4.516  1.00  1.16           H   new
ATOM   3994  N   VAL A 270      -1.933  29.630   4.323  1.00  1.08           N
ATOM   3995  CA  VAL A 270      -1.296  28.383   3.891  1.00  1.08           C
ATOM   3996  C   VAL A 270      -0.450  28.657   2.640  1.00  1.08           C
ATOM   3997  O   VAL A 270      -0.947  29.285   1.712  1.00  1.08           O
ATOM   3998  CB  VAL A 270      -2.369  27.323   3.584  1.00  1.08           C
ATOM   3999  CG1 VAL A 270      -1.742  26.040   3.055  1.00  1.08           C
ATOM   4000  CG2 VAL A 270      -3.154  27.050   4.839  1.00  1.08           C
ATOM      0  H   VAL A 270      -2.650  29.826   3.891  1.00  1.08           H   new
ATOM      0  HA  VAL A 270      -0.725  28.048   4.599  1.00  1.08           H   new
ATOM      0  HB  VAL A 270      -2.961  27.661   2.893  1.00  1.08           H   new
ATOM      0 HG11 VAL A 270      -2.439  25.391   2.870  1.00  1.08           H   new
ATOM      0 HG12 VAL A 270      -1.254  26.231   2.239  1.00  1.08           H   new
ATOM      0 HG13 VAL A 270      -1.133  25.680   3.719  1.00  1.08           H   new
ATOM      0 HG21 VAL A 270      -3.834  26.383   4.657  1.00  1.08           H   new
ATOM      0 HG22 VAL A 270      -2.557  26.723   5.530  1.00  1.08           H   new
ATOM      0 HG23 VAL A 270      -3.578  27.869   5.140  1.00  1.08           H   new
ATOM   4010  N   PRO A 271       0.835  28.278   2.573  1.00  1.01           N
ATOM   4011  CA  PRO A 271       1.680  28.549   1.424  1.00  1.01           C
ATOM   4012  C   PRO A 271       1.190  27.789   0.202  1.00  1.01           C
ATOM   4013  O   PRO A 271       0.637  26.693   0.310  1.00  1.01           O
ATOM   4014  CB  PRO A 271       3.058  28.077   1.890  1.00  1.01           C
ATOM   4015  CG  PRO A 271       2.770  27.061   2.993  1.00  1.01           C
ATOM   4016  CD  PRO A 271       1.492  27.543   3.662  1.00  1.01           C
ATOM      0  HA  PRO A 271       1.683  29.480   1.151  1.00  1.01           H   new
ATOM      0  HB2 PRO A 271       3.557  27.674   1.162  1.00  1.01           H   new
ATOM      0  HB3 PRO A 271       3.590  28.817   2.223  1.00  1.01           H   new
ATOM      0  HG2 PRO A 271       2.658  26.170   2.627  1.00  1.01           H   new
ATOM      0  HG3 PRO A 271       3.502  27.017   3.628  1.00  1.01           H   new
ATOM      0  HD2 PRO A 271       0.949  26.805   3.981  1.00  1.01           H   new
ATOM      0  HD3 PRO A 271       1.675  28.112   4.426  1.00  1.01           H   new
ATOM   4024  N   VAL A 272       1.396  28.402  -0.952  1.00  0.96           N
ATOM   4025  CA  VAL A 272       1.002  27.898  -2.261  1.00  0.96           C
ATOM   4026  C   VAL A 272       2.115  27.992  -3.315  1.00  0.96           C
ATOM   4027  O   VAL A 272       2.922  28.923  -3.289  1.00  0.96           O
ATOM   4028  CB  VAL A 272      -0.246  28.674  -2.723  1.00  0.96           C
ATOM   4029  CG1 VAL A 272      -0.643  28.291  -4.079  1.00  0.96           C
ATOM   4030  CG2 VAL A 272      -1.382  28.416  -1.756  1.00  0.96           C
ATOM      0  H   VAL A 272       1.791  29.165  -0.998  1.00  0.96           H   new
ATOM      0  HA  VAL A 272       0.810  26.952  -2.170  1.00  0.96           H   new
ATOM      0  HB  VAL A 272      -0.032  29.620  -2.735  1.00  0.96           H   new
ATOM      0 HG11 VAL A 272      -1.429  28.795  -4.341  1.00  0.96           H   new
ATOM      0 HG12 VAL A 272       0.082  28.481  -4.695  1.00  0.96           H   new
ATOM      0 HG13 VAL A 272      -0.845  27.343  -4.101  1.00  0.96           H   new
ATOM      0 HG21 VAL A 272      -2.170  28.903  -2.044  1.00  0.96           H   new
ATOM      0 HG22 VAL A 272      -1.580  27.467  -1.735  1.00  0.96           H   new
ATOM      0 HG23 VAL A 272      -1.126  28.712  -0.869  1.00  0.96           H   new
ATOM   4040  N   SER A 273       2.232  26.988  -4.187  1.00  0.94           N
ATOM   4041  CA  SER A 273       3.172  27.102  -5.306  1.00  0.94           C
ATOM   4042  C   SER A 273       2.357  27.452  -6.559  1.00  0.94           C
ATOM   4043  O   SER A 273       1.554  26.646  -7.024  1.00  0.94           O
ATOM   4044  CB  SER A 273       3.953  25.818  -5.495  1.00  0.94           C
ATOM   4045  OG  SER A 273       4.791  25.896  -6.617  1.00  0.94           O
ATOM      0  H   SER A 273       1.790  26.251  -4.152  1.00  0.94           H   new
ATOM      0  HA  SER A 273       3.826  27.796  -5.129  1.00  0.94           H   new
ATOM      0  HB2 SER A 273       4.484  25.640  -4.703  1.00  0.94           H   new
ATOM      0  HB3 SER A 273       3.338  25.075  -5.598  1.00  0.94           H   new
ATOM      0  HG  SER A 273       5.214  25.175  -6.701  1.00  0.94           H   new
ATOM   4051  N   PHE A 274       2.508  28.673  -7.070  1.00  0.94           N
ATOM   4052  CA  PHE A 274       1.666  29.125  -8.185  1.00  0.94           C
ATOM   4053  C   PHE A 274       2.454  29.621  -9.394  1.00  0.94           C
ATOM   4054  O   PHE A 274       3.192  30.607  -9.329  1.00  0.94           O
ATOM   4055  CB  PHE A 274       0.673  30.168  -7.657  1.00  0.94           C
ATOM   4056  CG  PHE A 274      -0.365  30.757  -8.584  1.00  0.94           C
ATOM   4057  CD1 PHE A 274      -0.742  30.177  -9.776  1.00  0.94           C
ATOM   4058  CD2 PHE A 274      -1.039  31.889  -8.175  1.00  0.94           C
ATOM   4059  CE1 PHE A 274      -1.750  30.712 -10.551  1.00  0.94           C
ATOM   4060  CE2 PHE A 274      -2.048  32.429  -8.929  1.00  0.94           C
ATOM   4061  CZ  PHE A 274      -2.409  31.839 -10.129  1.00  0.94           C
ATOM      0  H   PHE A 274       3.082  29.250  -6.793  1.00  0.94           H   new
ATOM      0  HA  PHE A 274       1.180  28.359  -8.527  1.00  0.94           H   new
ATOM      0  HB2 PHE A 274       0.200  29.765  -6.912  1.00  0.94           H   new
ATOM      0  HB3 PHE A 274       1.192  30.905  -7.298  1.00  0.94           H   new
ATOM      0  HD1 PHE A 274      -0.307  29.407 -10.064  1.00  0.94           H   new
ATOM      0  HD2 PHE A 274      -0.804  32.294  -7.371  1.00  0.94           H   new
ATOM      0  HE1 PHE A 274      -1.982  30.310 -11.357  1.00  0.94           H   new
ATOM      0  HE2 PHE A 274      -2.491  33.192  -8.635  1.00  0.94           H   new
ATOM      0  HZ  PHE A 274      -3.092  32.204 -10.644  1.00  0.94           H   new
ATOM   4071  N   SER A 275       2.329  28.868 -10.481  1.00  0.94           N
ATOM   4072  CA  SER A 275       2.979  29.149 -11.751  1.00  0.94           C
ATOM   4073  C   SER A 275       2.081  28.551 -12.813  1.00  0.94           C
ATOM   4074  O   SER A 275       2.054  27.336 -13.011  1.00  0.94           O
ATOM   4075  CB  SER A 275       4.363  28.531 -11.800  1.00  0.94           C
ATOM   4076  OG  SER A 275       5.003  28.814 -13.014  1.00  0.94           O
ATOM      0  H   SER A 275       1.847  28.156 -10.498  1.00  0.94           H   new
ATOM      0  HA  SER A 275       3.101  30.102 -11.885  1.00  0.94           H   new
ATOM      0  HB2 SER A 275       4.897  28.869 -11.064  1.00  0.94           H   new
ATOM      0  HB3 SER A 275       4.295  27.570 -11.684  1.00  0.94           H   new
ATOM      0  HG  SER A 275       5.766  28.463 -13.017  1.00  0.94           H   new
ATOM   4082  N   GLY A 276       1.283  29.390 -13.462  1.00  0.94           N
ATOM   4083  CA  GLY A 276       0.276  28.906 -14.409  1.00  0.94           C
ATOM   4084  C   GLY A 276      -0.916  28.329 -13.636  1.00  0.94           C
ATOM   4085  O   GLY A 276      -2.016  28.882 -13.650  1.00  0.94           O
ATOM      0  H   GLY A 276       1.306  30.245 -13.371  1.00  0.94           H   new
ATOM      0  HA2 GLY A 276      -0.018  29.631 -14.982  1.00  0.94           H   new
ATOM      0  HA3 GLY A 276       0.660  28.227 -14.985  1.00  0.94           H   new
ATOM   4089  N   SER A 277      -0.660  27.224 -12.939  1.00  0.94           N
ATOM   4090  CA  SER A 277      -1.624  26.541 -12.083  1.00  0.94           C
ATOM   4091  C   SER A 277      -1.236  26.720 -10.616  1.00  0.94           C
ATOM   4092  O   SER A 277      -0.084  27.052 -10.301  1.00  0.94           O
ATOM   4093  CB  SER A 277      -1.691  25.077 -12.424  1.00  0.94           C
ATOM   4094  OG  SER A 277      -0.473  24.447 -12.147  1.00  0.94           O
ATOM      0  H   SER A 277       0.109  26.838 -12.953  1.00  0.94           H   new
ATOM      0  HA  SER A 277      -2.500  26.931 -12.231  1.00  0.94           H   new
ATOM      0  HB2 SER A 277      -2.401  24.654 -11.916  1.00  0.94           H   new
ATOM      0  HB3 SER A 277      -1.910  24.969 -13.363  1.00  0.94           H   new
ATOM      0  HG  SER A 277      -0.618  23.688 -11.817  1.00  0.94           H   new
ATOM   4100  N   VAL A 278      -2.190  26.472  -9.722  1.00  0.96           N
ATOM   4101  CA  VAL A 278      -2.003  26.620  -8.283  1.00  0.96           C
ATOM   4102  C   VAL A 278      -1.896  25.319  -7.521  1.00  0.96           C
ATOM   4103  O   VAL A 278      -2.892  24.617  -7.351  1.00  0.96           O
ATOM   4104  CB  VAL A 278      -3.254  27.277  -7.721  1.00  0.96           C
ATOM   4105  CG1 VAL A 278      -3.163  27.424  -6.302  1.00  0.96           C
ATOM   4106  CG2 VAL A 278      -3.479  28.567  -8.308  1.00  0.96           C
ATOM      0  H   VAL A 278      -2.979  26.208  -9.940  1.00  0.96           H   new
ATOM      0  HA  VAL A 278      -1.177  27.118  -8.177  1.00  0.96           H   new
ATOM      0  HB  VAL A 278      -3.999  26.695  -7.940  1.00  0.96           H   new
ATOM      0 HG11 VAL A 278      -3.971  27.844  -5.968  1.00  0.96           H   new
ATOM      0 HG12 VAL A 278      -3.060  26.551  -5.892  1.00  0.96           H   new
ATOM      0 HG13 VAL A 278      -2.397  27.977  -6.082  1.00  0.96           H   new
ATOM      0 HG21 VAL A 278      -4.282  28.959  -7.930  1.00  0.96           H   new
ATOM      0 HG22 VAL A 278      -2.721  29.143  -8.124  1.00  0.96           H   new
ATOM      0 HG23 VAL A 278      -3.587  28.472  -9.267  1.00  0.96           H   new
ATOM   4116  N   LYS A 279      -0.729  25.016  -6.984  1.00  0.98           N
ATOM   4117  CA  LYS A 279      -0.593  23.772  -6.252  1.00  0.98           C
ATOM   4118  C   LYS A 279      -0.731  24.072  -4.764  1.00  0.98           C
ATOM   4119  O   LYS A 279       0.052  24.839  -4.184  1.00  0.98           O
ATOM   4120  CB  LYS A 279       0.726  23.095  -6.585  1.00  0.98           C
ATOM   4121  CG  LYS A 279       0.863  22.667  -8.070  1.00  0.98           C
ATOM   4122  CD  LYS A 279       2.168  21.914  -8.299  1.00  0.98           C
ATOM   4123  CE  LYS A 279       2.478  21.647  -9.790  1.00  0.98           C
ATOM   4124  NZ  LYS A 279       1.438  20.810 -10.476  1.00  0.98           N1+
ATOM      0  H   LYS A 279      -0.020  25.501  -7.029  1.00  0.98           H   new
ATOM      0  HA  LYS A 279      -1.291  23.150  -6.510  1.00  0.98           H   new
ATOM      0  HB2 LYS A 279       1.453  23.698  -6.364  1.00  0.98           H   new
ATOM      0  HB3 LYS A 279       0.827  22.311  -6.022  1.00  0.98           H   new
ATOM      0  HG2 LYS A 279       0.113  22.105  -8.319  1.00  0.98           H   new
ATOM      0  HG3 LYS A 279       0.833  23.451  -8.641  1.00  0.98           H   new
ATOM      0  HD2 LYS A 279       2.898  22.422  -7.911  1.00  0.98           H   new
ATOM      0  HD3 LYS A 279       2.130  21.067  -7.828  1.00  0.98           H   new
ATOM      0  HE2 LYS A 279       2.558  22.495 -10.254  1.00  0.98           H   new
ATOM      0  HE3 LYS A 279       3.338  21.204  -9.860  1.00  0.98           H   new
ATOM      0  HZ1 LYS A 279       1.756  20.520 -11.255  1.00  0.98           H   new
ATOM      0  HZ2 LYS A 279       1.231  20.113  -9.962  1.00  0.98           H   new
ATOM      0  HZ3 LYS A 279       0.709  21.300 -10.618  1.00  0.98           H   new
ATOM   4138  N   LEU A 280      -1.757  23.507  -4.148  1.00  1.02           N
ATOM   4139  CA  LEU A 280      -2.029  23.797  -2.749  1.00  1.02           C
ATOM   4140  C   LEU A 280      -1.249  22.793  -1.904  1.00  1.02           C
ATOM   4141  O   LEU A 280      -1.099  21.642  -2.312  1.00  1.02           O
ATOM   4142  CB  LEU A 280      -3.555  23.735  -2.492  1.00  1.02           C
ATOM   4143  CG  LEU A 280      -4.423  24.744  -3.355  1.00  1.02           C
ATOM   4144  CD1 LEU A 280      -5.918  24.561  -3.055  1.00  1.02           C
ATOM   4145  CD2 LEU A 280      -3.998  26.161  -3.063  1.00  1.02           C
ATOM      0  H   LEU A 280      -2.305  22.957  -4.518  1.00  1.02           H   new
ATOM      0  HA  LEU A 280      -1.742  24.692  -2.507  1.00  1.02           H   new
ATOM      0  HB2 LEU A 280      -3.862  22.832  -2.669  1.00  1.02           H   new
ATOM      0  HB3 LEU A 280      -3.718  23.911  -1.552  1.00  1.02           H   new
ATOM      0  HG  LEU A 280      -4.277  24.558  -4.296  1.00  1.02           H   new
ATOM      0 HD11 LEU A 280      -6.434  25.184  -3.590  1.00  1.02           H   new
ATOM      0 HD12 LEU A 280      -6.183  23.653  -3.271  1.00  1.02           H   new
ATOM      0 HD13 LEU A 280      -6.082  24.730  -2.114  1.00  1.02           H   new
ATOM      0 HD21 LEU A 280      -4.531  26.775  -3.593  1.00  1.02           H   new
ATOM      0 HD22 LEU A 280      -4.128  26.350  -2.121  1.00  1.02           H   new
ATOM      0 HD23 LEU A 280      -3.061  26.271  -3.288  1.00  1.02           H   new
ATOM   4157  N   THR A 281      -0.757  23.205  -0.732  1.00  1.06           N
ATOM   4158  CA  THR A 281       0.002  22.271   0.111  1.00  1.06           C
ATOM   4159  C   THR A 281      -0.874  21.459   1.061  1.00  1.06           C
ATOM   4160  O   THR A 281      -0.409  20.496   1.670  1.00  1.06           O
ATOM   4161  CB  THR A 281       1.057  23.016   0.944  1.00  1.06           C
ATOM   4162  CG2 THR A 281       1.991  23.799   0.034  1.00  1.06           C
ATOM   4163  OG1 THR A 281       0.408  23.920   1.837  1.00  1.06           O
ATOM      0  H   THR A 281      -0.847  23.998  -0.412  1.00  1.06           H   new
ATOM      0  HA  THR A 281       0.425  21.655  -0.508  1.00  1.06           H   new
ATOM      0  HB  THR A 281       1.573  22.367   1.447  1.00  1.06           H   new
ATOM      0  HG1 THR A 281       0.421  24.694   1.511  1.00  1.06           H   new
ATOM      0 HG21 THR A 281       2.651  24.264   0.571  1.00  1.06           H   new
ATOM      0 HG22 THR A 281       2.439  23.189  -0.572  1.00  1.06           H   new
ATOM      0 HG23 THR A 281       1.479  24.444  -0.478  1.00  1.06           H   new
ATOM   4171  N   SER A 282      -2.128  21.868   1.210  1.00  1.08           N
ATOM   4172  CA  SER A 282      -3.055  21.182   2.103  1.00  1.08           C
ATOM   4173  C   SER A 282      -4.176  20.506   1.292  1.00  1.08           C
ATOM   4174  O   SER A 282      -4.055  19.353   0.863  1.00  1.08           O
ATOM   4175  CB  SER A 282      -3.608  22.164   3.153  1.00  1.08           C
ATOM   4176  OG  SER A 282      -4.372  23.193   2.573  1.00  1.08           O
ATOM      0  H   SER A 282      -2.464  22.545   0.800  1.00  1.08           H   new
ATOM      0  HA  SER A 282      -2.583  20.482   2.581  1.00  1.08           H   new
ATOM      0  HB2 SER A 282      -4.155  21.678   3.790  1.00  1.08           H   new
ATOM      0  HB3 SER A 282      -2.871  22.552   3.649  1.00  1.08           H   new
ATOM      0  HG  SER A 282      -4.656  23.705   3.175  1.00  1.08           H   new
ATOM   4182  N   GLY A 283      -5.274  21.229   1.097  1.00  1.08           N
ATOM   4183  CA  GLY A 283      -6.412  20.708   0.361  1.00  1.08           C
ATOM   4184  C   GLY A 283      -7.093  19.709   1.261  1.00  1.08           C
ATOM   4185  O   GLY A 283      -6.531  19.329   2.287  1.00  1.08           O
ATOM      0  H   GLY A 283      -5.377  22.032   1.388  1.00  1.08           H   new
ATOM      0  HA2 GLY A 283      -7.021  21.423   0.118  1.00  1.08           H   new
ATOM      0  HA3 GLY A 283      -6.124  20.287  -0.464  1.00  1.08           H   new
ATOM   4189  N   HIS A 284      -8.277  19.267   0.899  1.00  1.04           N
ATOM   4190  CA  HIS A 284      -8.908  18.213   1.674  1.00  1.04           C
ATOM   4191  C   HIS A 284     -10.054  17.610   0.874  1.00  1.04           C
ATOM   4192  O   HIS A 284     -10.781  18.320   0.175  1.00  1.04           O
ATOM   4193  CB  HIS A 284      -9.312  18.683   3.083  1.00  1.04           C
ATOM   4194  CG  HIS A 284      -9.777  17.614   3.885  1.00  1.04           C
ATOM   4195  CD2 HIS A 284     -10.990  17.293   4.366  1.00  1.04           C
ATOM   4196  ND1 HIS A 284      -8.930  16.666   4.331  1.00  1.04           N
ATOM   4197  CE1 HIS A 284      -9.569  15.807   5.028  1.00  1.04           C
ATOM   4198  NE2 HIS A 284     -10.835  16.165   5.074  1.00  1.04           N
ATOM      0  H   HIS A 284      -8.728  19.552   0.225  1.00  1.04           H   new
ATOM      0  HA  HIS A 284      -8.262  17.507   1.834  1.00  1.04           H   new
ATOM      0  HB2 HIS A 284      -8.551  19.102   3.514  1.00  1.04           H   new
ATOM      0  HB3 HIS A 284     -10.005  19.358   3.012  1.00  1.04           H   new
ATOM      0  HD1 HIS A 284      -8.085  16.643   4.170  1.00  1.04           H   new
ATOM      0  HD2 HIS A 284     -11.782  17.762   4.234  1.00  1.04           H   new
ATOM      0  HE1 HIS A 284      -9.202  15.055   5.434  1.00  1.04           H   new
ATOM   4206  N   LEU A 285     -10.191  16.296   0.946  1.00  0.97           N
ATOM   4207  CA  LEU A 285     -11.192  15.614   0.152  1.00  0.97           C
ATOM   4208  C   LEU A 285     -11.916  14.507   0.925  1.00  0.97           C
ATOM   4209  O   LEU A 285     -11.285  13.647   1.553  1.00  0.97           O
ATOM   4210  CB  LEU A 285     -10.450  15.019  -1.045  1.00  0.97           C
ATOM   4211  CG  LEU A 285     -11.206  14.304  -2.075  1.00  0.97           C
ATOM   4212  CD1 LEU A 285     -12.054  15.272  -2.777  1.00  0.97           C
ATOM   4213  CD2 LEU A 285     -10.228  13.619  -3.012  1.00  0.97           C
ATOM      0  H   LEU A 285      -9.715  15.784   1.447  1.00  0.97           H   new
ATOM      0  HA  LEU A 285     -11.882  16.242  -0.113  1.00  0.97           H   new
ATOM      0  HB2 LEU A 285      -9.975  15.743  -1.482  1.00  0.97           H   new
ATOM      0  HB3 LEU A 285      -9.780  14.409  -0.699  1.00  0.97           H   new
ATOM      0  HG  LEU A 285     -11.777  13.621  -1.690  1.00  0.97           H   new
ATOM      0 HD11 LEU A 285     -12.564  14.817  -3.465  1.00  0.97           H   new
ATOM      0 HD12 LEU A 285     -12.662  15.687  -2.146  1.00  0.97           H   new
ATOM      0 HD13 LEU A 285     -11.498  15.954  -3.185  1.00  0.97           H   new
ATOM      0 HD21 LEU A 285     -10.718  13.142  -3.699  1.00  0.97           H   new
ATOM      0 HD22 LEU A 285      -9.656  14.284  -3.426  1.00  0.97           H   new
ATOM      0 HD23 LEU A 285      -9.683  12.993  -2.510  1.00  0.97           H   new
ATOM   4225  N   LYS A 286     -13.252  14.531   0.894  1.00  0.91           N
ATOM   4226  CA  LYS A 286     -14.012  13.451   1.531  1.00  0.91           C
ATOM   4227  C   LYS A 286     -14.410  12.407   0.502  1.00  0.91           C
ATOM   4228  O   LYS A 286     -15.099  12.734  -0.465  1.00  0.91           O
ATOM   4229  CB  LYS A 286     -15.259  13.978   2.226  1.00  0.91           C
ATOM   4230  CG  LYS A 286     -16.121  12.885   2.853  1.00  0.91           C
ATOM   4231  CD  LYS A 286     -17.362  13.472   3.502  1.00  0.91           C
ATOM   4232  CE  LYS A 286     -18.327  12.405   3.959  1.00  0.91           C
ATOM   4233  NZ  LYS A 286     -19.491  13.004   4.661  1.00  0.91           N1+
ATOM      0  H   LYS A 286     -13.726  15.144   0.521  1.00  0.91           H   new
ATOM      0  HA  LYS A 286     -13.437  13.047   2.200  1.00  0.91           H   new
ATOM      0  HB2 LYS A 286     -14.994  14.606   2.917  1.00  0.91           H   new
ATOM      0  HB3 LYS A 286     -15.793  14.472   1.584  1.00  0.91           H   new
ATOM      0  HG2 LYS A 286     -16.381  12.244   2.173  1.00  0.91           H   new
ATOM      0  HG3 LYS A 286     -15.604  12.402   3.516  1.00  0.91           H   new
ATOM      0  HD2 LYS A 286     -17.101  14.016   4.261  1.00  0.91           H   new
ATOM      0  HD3 LYS A 286     -17.807  14.060   2.872  1.00  0.91           H   new
ATOM      0  HE2 LYS A 286     -18.635  11.894   3.194  1.00  0.91           H   new
ATOM      0  HE3 LYS A 286     -17.872  11.785   4.551  1.00  0.91           H   new
ATOM      0  HZ1 LYS A 286     -20.141  12.399   4.728  1.00  0.91           H   new
ATOM      0  HZ2 LYS A 286     -19.244  13.266   5.475  1.00  0.91           H   new
ATOM      0  HZ3 LYS A 286     -19.786  13.706   4.201  1.00  0.91           H   new
ATOM   4247  N   CYS A 287     -13.991  11.154   0.707  1.00  0.87           N
ATOM   4248  CA  CYS A 287     -14.271  10.105  -0.266  1.00  0.87           C
ATOM   4249  C   CYS A 287     -14.947   8.858   0.267  1.00  0.87           C
ATOM   4250  O   CYS A 287     -14.551   8.306   1.286  1.00  0.87           O
ATOM   4251  CB  CYS A 287     -12.969   9.637  -0.885  1.00  0.87           C
ATOM   4252  SG  CYS A 287     -12.090  10.866  -1.756  1.00  0.87           S
ATOM      0  H   CYS A 287     -13.548  10.897   1.398  1.00  0.87           H   new
ATOM      0  HA  CYS A 287     -14.887  10.524  -0.887  1.00  0.87           H   new
ATOM      0  HB2 CYS A 287     -12.399   9.286  -0.183  1.00  0.87           H   new
ATOM      0  HB3 CYS A 287     -13.159   8.903  -1.490  1.00  0.87           H   new
ATOM   4257  N   ARG A 288     -15.921   8.356  -0.471  1.00  0.87           N
ATOM   4258  CA  ARG A 288     -16.507   7.072  -0.134  1.00  0.87           C
ATOM   4259  C   ARG A 288     -15.883   6.060  -1.071  1.00  0.87           C
ATOM   4260  O   ARG A 288     -15.940   6.208  -2.295  1.00  0.87           O
ATOM   4261  CB  ARG A 288     -18.017   7.072  -0.245  1.00  0.87           C
ATOM   4262  CG  ARG A 288     -18.641   5.724   0.057  1.00  0.87           C
ATOM   4263  CD  ARG A 288     -20.109   5.805   0.311  1.00  0.87           C
ATOM   4264  NE  ARG A 288     -20.376   6.440   1.587  1.00  0.87           N
ATOM   4265  CZ  ARG A 288     -21.590   6.623   2.137  1.00  0.87           C
ATOM   4266  NH1 ARG A 288     -22.681   6.211   1.513  1.00  0.87           N1+
ATOM   4267  NH2 ARG A 288     -21.676   7.219   3.314  1.00  0.87           N
ATOM      0  H   ARG A 288     -16.255   8.738  -1.165  1.00  0.87           H   new
ATOM      0  HA  ARG A 288     -16.325   6.855   0.794  1.00  0.87           H   new
ATOM      0  HB2 ARG A 288     -18.380   7.733   0.365  1.00  0.87           H   new
ATOM      0  HB3 ARG A 288     -18.269   7.344  -1.141  1.00  0.87           H   new
ATOM      0  HG2 ARG A 288     -18.479   5.124  -0.688  1.00  0.87           H   new
ATOM      0  HG3 ARG A 288     -18.205   5.338   0.832  1.00  0.87           H   new
ATOM      0  HD2 ARG A 288     -20.538   6.306  -0.400  1.00  0.87           H   new
ATOM      0  HD3 ARG A 288     -20.493   4.914   0.302  1.00  0.87           H   new
ATOM      0  HE  ARG A 288     -19.698   6.725   2.032  1.00  0.87           H   new
ATOM      0 HH11 ARG A 288     -22.618   5.822   0.749  1.00  0.87           H   new
ATOM      0 HH12 ARG A 288     -23.453   6.332   1.872  1.00  0.87           H   new
ATOM      0 HH21 ARG A 288     -20.963   7.483   3.716  1.00  0.87           H   new
ATOM      0 HH22 ARG A 288     -22.445   7.343   3.678  1.00  0.87           H   new
ATOM   4281  N   VAL A 289     -15.224   5.067  -0.501  1.00  0.89           N
ATOM   4282  CA  VAL A 289     -14.508   4.110  -1.311  1.00  0.89           C
ATOM   4283  C   VAL A 289     -15.222   2.772  -1.273  1.00  0.89           C
ATOM   4284  O   VAL A 289     -15.487   2.230  -0.201  1.00  0.89           O
ATOM   4285  CB  VAL A 289     -13.073   3.983  -0.784  1.00  0.89           C
ATOM   4286  CG1 VAL A 289     -12.330   3.021  -1.616  1.00  0.89           C
ATOM   4287  CG2 VAL A 289     -12.428   5.371  -0.742  1.00  0.89           C
ATOM      0  H   VAL A 289     -15.180   4.932   0.347  1.00  0.89           H   new
ATOM      0  HA  VAL A 289     -14.477   4.409  -2.233  1.00  0.89           H   new
ATOM      0  HB  VAL A 289     -13.063   3.637   0.122  1.00  0.89           H   new
ATOM      0 HG11 VAL A 289     -11.422   2.939  -1.284  1.00  0.89           H   new
ATOM      0 HG12 VAL A 289     -12.767   2.156  -1.578  1.00  0.89           H   new
ATOM      0 HG13 VAL A 289     -12.311   3.334  -2.534  1.00  0.89           H   new
ATOM      0 HG21 VAL A 289     -11.520   5.296  -0.409  1.00  0.89           H   new
ATOM      0 HG22 VAL A 289     -12.414   5.749  -1.635  1.00  0.89           H   new
ATOM      0 HG23 VAL A 289     -12.940   5.949  -0.155  1.00  0.89           H   new
ATOM   4297  N   LYS A 290     -15.600   2.277  -2.444  1.00  0.93           N
ATOM   4298  CA  LYS A 290     -16.349   1.039  -2.552  1.00  0.93           C
ATOM   4299  C   LYS A 290     -15.430  -0.111  -2.896  1.00  0.93           C
ATOM   4300  O   LYS A 290     -14.793  -0.134  -3.954  1.00  0.93           O
ATOM   4301  CB  LYS A 290     -17.450   1.194  -3.594  1.00  0.93           C
ATOM   4302  CG  LYS A 290     -18.493   2.236  -3.210  1.00  0.93           C
ATOM   4303  CD  LYS A 290     -19.550   2.428  -4.283  1.00  0.93           C
ATOM   4304  CE  LYS A 290     -20.553   3.491  -3.857  1.00  0.93           C
ATOM   4305  NZ  LYS A 290     -21.544   3.790  -4.923  1.00  0.93           N1+
ATOM      0  H   LYS A 290     -15.428   2.652  -3.199  1.00  0.93           H   new
ATOM      0  HA  LYS A 290     -16.760   0.840  -1.696  1.00  0.93           H   new
ATOM      0  HB2 LYS A 290     -17.052   1.441  -4.443  1.00  0.93           H   new
ATOM      0  HB3 LYS A 290     -17.888   0.338  -3.724  1.00  0.93           H   new
ATOM      0  HG2 LYS A 290     -18.922   1.969  -2.382  1.00  0.93           H   new
ATOM      0  HG3 LYS A 290     -18.052   3.083  -3.040  1.00  0.93           H   new
ATOM      0  HD2 LYS A 290     -19.129   2.688  -5.117  1.00  0.93           H   new
ATOM      0  HD3 LYS A 290     -20.009   1.589  -4.447  1.00  0.93           H   new
ATOM      0  HE2 LYS A 290     -21.018   3.193  -3.060  1.00  0.93           H   new
ATOM      0  HE3 LYS A 290     -20.079   4.304  -3.621  1.00  0.93           H   new
ATOM      0  HZ1 LYS A 290     -22.366   3.656  -4.610  1.00  0.93           H   new
ATOM      0  HZ2 LYS A 290     -21.459   4.638  -5.178  1.00  0.93           H   new
ATOM      0  HZ3 LYS A 290     -21.401   3.255  -5.620  1.00  0.93           H   new
ATOM   4319  N   MET A 291     -15.389  -1.099  -2.011  1.00  0.99           N
ATOM   4320  CA  MET A 291     -14.498  -2.234  -2.162  1.00  0.99           C
ATOM   4321  C   MET A 291     -15.253  -3.469  -2.680  1.00  0.99           C
ATOM   4322  O   MET A 291     -14.769  -4.592  -2.605  1.00  0.99           O
ATOM   4323  CB  MET A 291     -13.862  -2.523  -0.805  1.00  0.99           C
ATOM   4324  CG  MET A 291     -13.107  -1.326  -0.131  1.00  0.99           C
ATOM   4325  SD  MET A 291     -11.731  -0.637  -1.089  1.00  0.99           S
ATOM   4326  CE  MET A 291     -10.917   0.399   0.136  1.00  0.99           C
ATOM      0  H   MET A 291     -15.879  -1.128  -1.305  1.00  0.99           H   new
ATOM      0  HA  MET A 291     -13.812  -2.025  -2.815  1.00  0.99           H   new
ATOM      0  HB2 MET A 291     -14.557  -2.826  -0.200  1.00  0.99           H   new
ATOM      0  HB3 MET A 291     -13.238  -3.258  -0.910  1.00  0.99           H   new
ATOM      0  HG2 MET A 291     -13.746  -0.618   0.044  1.00  0.99           H   new
ATOM      0  HG3 MET A 291     -12.767  -1.620   0.729  1.00  0.99           H   new
ATOM      0  HE1 MET A 291     -10.147   0.831  -0.266  1.00  0.99           H   new
ATOM      0  HE2 MET A 291     -11.537   1.074   0.453  1.00  0.99           H   new
ATOM      0  HE3 MET A 291     -10.627  -0.149   0.882  1.00  0.99           H   new
ATOM   4336  N   GLU A 292     -16.442  -3.256  -3.226  1.00  1.05           N
ATOM   4337  CA  GLU A 292     -17.344  -4.331  -3.653  1.00  1.05           C
ATOM   4338  C   GLU A 292     -16.740  -5.467  -4.491  1.00  1.05           C
ATOM   4339  O   GLU A 292     -16.915  -6.637  -4.150  1.00  1.05           O
ATOM   4340  CB  GLU A 292     -18.489  -3.700  -4.450  1.00  1.05           C
ATOM   4341  CG  GLU A 292     -19.559  -4.671  -4.909  1.00  1.05           C
ATOM   4342  CD  GLU A 292     -20.684  -3.995  -5.661  1.00  1.05           C
ATOM   4343  OE1 GLU A 292     -20.631  -2.798  -5.828  1.00  1.05           O
ATOM   4344  OE2 GLU A 292     -21.595  -4.679  -6.066  1.00  1.05           O1-
ATOM      0  H   GLU A 292     -16.759  -2.468  -3.364  1.00  1.05           H   new
ATOM      0  HA  GLU A 292     -17.621  -4.762  -2.829  1.00  1.05           H   new
ATOM      0  HB2 GLU A 292     -18.905  -3.014  -3.905  1.00  1.05           H   new
ATOM      0  HB3 GLU A 292     -18.118  -3.257  -5.229  1.00  1.05           H   new
ATOM      0  HG2 GLU A 292     -19.155  -5.345  -5.478  1.00  1.05           H   new
ATOM      0  HG3 GLU A 292     -19.923  -5.132  -4.137  1.00  1.05           H   new
ATOM   4351  N   LYS A 293     -16.026  -5.150  -5.567  1.00  1.09           N
ATOM   4352  CA  LYS A 293     -15.462  -6.208  -6.412  1.00  1.09           C
ATOM   4353  C   LYS A 293     -14.024  -6.541  -6.021  1.00  1.09           C
ATOM   4354  O   LYS A 293     -13.379  -7.436  -6.600  1.00  1.09           O
ATOM   4355  CB  LYS A 293     -15.542  -5.817  -7.885  1.00  1.09           C
ATOM   4356  CG  LYS A 293     -16.983  -5.656  -8.402  1.00  1.09           C
ATOM   4357  CD  LYS A 293     -17.034  -5.508  -9.926  1.00  1.09           C
ATOM   4358  CE  LYS A 293     -16.387  -4.215 -10.369  1.00  1.09           C
ATOM   4359  NZ  LYS A 293     -16.609  -3.915 -11.810  1.00  1.09           N1+
ATOM      0  H   LYS A 293     -15.857  -4.347  -5.824  1.00  1.09           H   new
ATOM      0  HA  LYS A 293     -15.993  -7.007  -6.272  1.00  1.09           H   new
ATOM      0  HB2 LYS A 293     -15.064  -4.983  -8.017  1.00  1.09           H   new
ATOM      0  HB3 LYS A 293     -15.089  -6.491  -8.416  1.00  1.09           H   new
ATOM      0  HG2 LYS A 293     -17.509  -6.426  -8.135  1.00  1.09           H   new
ATOM      0  HG3 LYS A 293     -17.389  -4.878  -7.989  1.00  1.09           H   new
ATOM      0  HD2 LYS A 293     -16.582  -6.259 -10.342  1.00  1.09           H   new
ATOM      0  HD3 LYS A 293     -17.956  -5.531 -10.226  1.00  1.09           H   new
ATOM      0  HE2 LYS A 293     -16.737  -3.485  -9.835  1.00  1.09           H   new
ATOM      0  HE3 LYS A 293     -15.434  -4.261 -10.197  1.00  1.09           H   new
ATOM      0  HZ1 LYS A 293     -16.043  -3.280 -12.072  1.00  1.09           H   new
ATOM      0  HZ2 LYS A 293     -16.471  -4.651 -12.291  1.00  1.09           H   new
ATOM      0  HZ3 LYS A 293     -17.445  -3.635 -11.930  1.00  1.09           H   new
ATOM   4373  N   LEU A 294     -13.506  -5.787  -5.063  1.00  1.13           N
ATOM   4374  CA  LEU A 294     -12.137  -5.949  -4.646  1.00  1.13           C
ATOM   4375  C   LEU A 294     -12.008  -7.351  -4.085  1.00  1.13           C
ATOM   4376  O   LEU A 294     -12.825  -7.782  -3.256  1.00  1.13           O
ATOM   4377  CB  LEU A 294     -11.784  -4.873  -3.636  1.00  1.13           C
ATOM   4378  CG  LEU A 294     -10.395  -4.792  -3.199  1.00  1.13           C
ATOM   4379  CD1 LEU A 294      -9.487  -4.359  -4.352  1.00  1.13           C
ATOM   4380  CD2 LEU A 294     -10.354  -3.819  -2.046  1.00  1.13           C
ATOM      0  H   LEU A 294     -13.939  -5.174  -4.643  1.00  1.13           H   new
ATOM      0  HA  LEU A 294     -11.513  -5.847  -5.382  1.00  1.13           H   new
ATOM      0  HB2 LEU A 294     -12.030  -4.014  -4.015  1.00  1.13           H   new
ATOM      0  HB3 LEU A 294     -12.338  -5.006  -2.851  1.00  1.13           H   new
ATOM      0  HG  LEU A 294     -10.065  -5.658  -2.912  1.00  1.13           H   new
ATOM      0 HD11 LEU A 294      -8.569  -4.311  -4.041  1.00  1.13           H   new
ATOM      0 HD12 LEU A 294      -9.550  -5.004  -5.074  1.00  1.13           H   new
ATOM      0 HD13 LEU A 294      -9.765  -3.487  -4.673  1.00  1.13           H   new
ATOM      0 HD21 LEU A 294      -9.443  -3.736  -1.724  1.00  1.13           H   new
ATOM      0 HD22 LEU A 294     -10.672  -2.952  -2.343  1.00  1.13           H   new
ATOM      0 HD23 LEU A 294     -10.921  -4.143  -1.329  1.00  1.13           H   new
ATOM   4392  N   THR A 295     -11.021  -8.072  -4.582  1.00  1.15           N
ATOM   4393  CA  THR A 295     -10.818  -9.463  -4.256  1.00  1.15           C
ATOM   4394  C   THR A 295      -9.446  -9.727  -3.644  1.00  1.15           C
ATOM   4395  O   THR A 295      -8.427  -9.278  -4.162  1.00  1.15           O
ATOM   4396  CB  THR A 295     -11.018 -10.265  -5.550  1.00  1.15           C
ATOM   4397  CG2 THR A 295     -10.791 -11.753  -5.305  1.00  1.15           C
ATOM   4398  OG1 THR A 295     -12.381 -10.039  -6.050  1.00  1.15           O
ATOM      0  H   THR A 295     -10.438  -7.757  -5.131  1.00  1.15           H   new
ATOM      0  HA  THR A 295     -11.456  -9.736  -3.578  1.00  1.15           H   new
ATOM      0  HB  THR A 295     -10.373  -9.967  -6.210  1.00  1.15           H   new
ATOM      0  HG1 THR A 295     -12.473  -9.231  -6.259  1.00  1.15           H   new
ATOM      0 HG21 THR A 295     -10.922 -12.241  -6.133  1.00  1.15           H   new
ATOM      0 HG22 THR A 295      -9.886 -11.894  -4.986  1.00  1.15           H   new
ATOM      0 HG23 THR A 295     -11.421 -12.071  -4.640  1.00  1.15           H   new
ATOM   4406  N   LEU A 296      -9.390 -10.474  -2.552  1.00  1.15           N
ATOM   4407  CA  LEU A 296      -8.092 -10.691  -1.935  1.00  1.15           C
ATOM   4408  C   LEU A 296      -7.278 -11.793  -2.588  1.00  1.15           C
ATOM   4409  O   LEU A 296      -7.356 -12.981  -2.232  1.00  1.15           O
ATOM   4410  CB  LEU A 296      -8.262 -10.920  -0.435  1.00  1.15           C
ATOM   4411  CG  LEU A 296      -7.000 -11.065   0.369  1.00  1.15           C
ATOM   4412  CD1 LEU A 296      -6.197  -9.918   0.137  1.00  1.15           C
ATOM   4413  CD2 LEU A 296      -7.375 -11.105   1.853  1.00  1.15           C
ATOM      0  H   LEU A 296     -10.060 -10.850  -2.166  1.00  1.15           H   new
ATOM      0  HA  LEU A 296      -7.572  -9.884  -2.077  1.00  1.15           H   new
ATOM      0  HB2 LEU A 296      -8.771 -10.179  -0.071  1.00  1.15           H   new
ATOM      0  HB3 LEU A 296      -8.796 -11.720  -0.309  1.00  1.15           H   new
ATOM      0  HG  LEU A 296      -6.523 -11.872   0.120  1.00  1.15           H   new
ATOM      0 HD11 LEU A 296      -5.375  -9.990   0.647  1.00  1.15           H   new
ATOM      0 HD12 LEU A 296      -5.986  -9.856  -0.808  1.00  1.15           H   new
ATOM      0 HD13 LEU A 296      -6.680  -9.123   0.413  1.00  1.15           H   new
ATOM      0 HD21 LEU A 296      -6.571 -11.198   2.388  1.00  1.15           H   new
ATOM      0 HD22 LEU A 296      -7.830 -10.283   2.094  1.00  1.15           H   new
ATOM      0 HD23 LEU A 296      -7.962 -11.859   2.018  1.00  1.15           H   new
ATOM   4425  N   LYS A 297      -6.479 -11.353  -3.553  1.00  1.15           N
ATOM   4426  CA  LYS A 297      -5.613 -12.236  -4.311  1.00  1.15           C
ATOM   4427  C   LYS A 297      -4.745 -13.002  -3.340  1.00  1.15           C
ATOM   4428  O   LYS A 297      -4.246 -12.436  -2.363  1.00  1.15           O
ATOM   4429  CB  LYS A 297      -4.735 -11.491  -5.324  1.00  1.15           C
ATOM   4430  CG  LYS A 297      -3.867 -12.437  -6.189  1.00  1.15           C
ATOM   4431  CD  LYS A 297      -3.081 -11.696  -7.260  1.00  1.15           C
ATOM   4432  CE  LYS A 297      -2.205 -12.654  -8.081  1.00  1.15           C
ATOM   4433  NZ  LYS A 297      -1.381 -11.938  -9.110  1.00  1.15           N1+
ATOM      0  H   LYS A 297      -6.426 -10.527  -3.786  1.00  1.15           H   new
ATOM      0  HA  LYS A 297      -6.175 -12.836  -4.826  1.00  1.15           H   new
ATOM      0  HB2 LYS A 297      -5.301 -10.959  -5.905  1.00  1.15           H   new
ATOM      0  HB3 LYS A 297      -4.156 -10.874  -4.850  1.00  1.15           H   new
ATOM      0  HG2 LYS A 297      -3.251 -12.919  -5.616  1.00  1.15           H   new
ATOM      0  HG3 LYS A 297      -4.438 -13.098  -6.611  1.00  1.15           H   new
ATOM      0  HD2 LYS A 297      -3.695 -11.231  -7.850  1.00  1.15           H   new
ATOM      0  HD3 LYS A 297      -2.522 -11.021  -6.844  1.00  1.15           H   new
ATOM      0  HE2 LYS A 297      -1.618 -13.143  -7.484  1.00  1.15           H   new
ATOM      0  HE3 LYS A 297      -2.770 -13.308  -8.521  1.00  1.15           H   new
ATOM      0  HZ1 LYS A 297      -0.828 -12.515  -9.501  1.00  1.15           H   new
ATOM      0  HZ2 LYS A 297      -1.917 -11.579  -9.723  1.00  1.15           H   new
ATOM      0  HZ3 LYS A 297      -0.908 -11.294  -8.717  1.00  1.15           H   new
ATOM   4447  N   GLY A 298      -4.618 -14.299  -3.594  1.00  1.14           N
ATOM   4448  CA  GLY A 298      -3.824 -15.195  -2.773  1.00  1.14           C
ATOM   4449  C   GLY A 298      -4.678 -16.060  -1.843  1.00  1.14           C
ATOM   4450  O   GLY A 298      -4.243 -17.125  -1.420  1.00  1.14           O
ATOM      0  H   GLY A 298      -4.998 -14.687  -4.260  1.00  1.14           H   new
ATOM      0  HA2 GLY A 298      -3.295 -15.770  -3.348  1.00  1.14           H   new
ATOM      0  HA3 GLY A 298      -3.201 -14.674  -2.242  1.00  1.14           H   new
ATOM   4454  N   THR A 299      -5.948 -15.707  -1.633  1.00  1.11           N
ATOM   4455  CA  THR A 299      -6.800 -16.518  -0.746  1.00  1.11           C
ATOM   4456  C   THR A 299      -7.437 -17.705  -1.456  1.00  1.11           C
ATOM   4457  O   THR A 299      -8.286 -18.403  -0.899  1.00  1.11           O
ATOM   4458  CB  THR A 299      -7.875 -15.675  -0.058  1.00  1.11           C
ATOM   4459  CG2 THR A 299      -7.209 -14.675   0.813  1.00  1.11           C
ATOM   4460  OG1 THR A 299      -8.689 -15.011  -1.036  1.00  1.11           O
ATOM      0  H   THR A 299      -6.331 -15.021  -1.982  1.00  1.11           H   new
ATOM      0  HA  THR A 299      -6.204 -16.872  -0.067  1.00  1.11           H   new
ATOM      0  HB  THR A 299      -8.448 -16.248   0.475  1.00  1.11           H   new
ATOM      0  HG1 THR A 299      -8.251 -14.387  -1.389  1.00  1.11           H   new
ATOM      0 HG21 THR A 299      -7.881 -14.133   1.256  1.00  1.11           H   new
ATOM      0 HG22 THR A 299      -6.672 -15.132   1.479  1.00  1.11           H   new
ATOM      0 HG23 THR A 299      -6.638 -14.105   0.274  1.00  1.11           H   new
ATOM   4468  N   THR A 300      -7.012 -17.917  -2.692  1.00  1.06           N
ATOM   4469  CA  THR A 300      -7.428 -19.027  -3.520  1.00  1.06           C
ATOM   4470  C   THR A 300      -6.239 -19.977  -3.708  1.00  1.06           C
ATOM   4471  O   THR A 300      -6.313 -20.948  -4.461  1.00  1.06           O
ATOM   4472  CB  THR A 300      -7.963 -18.529  -4.869  1.00  1.06           C
ATOM   4473  CG2 THR A 300      -9.135 -17.594  -4.630  1.00  1.06           C
ATOM   4474  OG1 THR A 300      -6.939 -17.814  -5.565  1.00  1.06           O
ATOM      0  H   THR A 300      -6.451 -17.396  -3.084  1.00  1.06           H   new
ATOM      0  HA  THR A 300      -8.151 -19.506  -3.085  1.00  1.06           H   new
ATOM      0  HB  THR A 300      -8.245 -19.291  -5.399  1.00  1.06           H   new
ATOM      0  HG1 THR A 300      -7.237 -17.545  -6.303  1.00  1.06           H   new
ATOM      0 HG21 THR A 300      -9.475 -17.277  -5.481  1.00  1.06           H   new
ATOM      0 HG22 THR A 300      -9.837 -18.069  -4.158  1.00  1.06           H   new
ATOM      0 HG23 THR A 300      -8.842 -16.838  -4.098  1.00  1.06           H   new
ATOM   4482  N   TYR A 301      -5.136 -19.672  -3.012  1.00  1.00           N
ATOM   4483  CA  TYR A 301      -3.901 -20.442  -3.057  1.00  1.00           C
ATOM   4484  C   TYR A 301      -3.613 -21.062  -1.695  1.00  1.00           C
ATOM   4485  O   TYR A 301      -4.202 -20.672  -0.687  1.00  1.00           O
ATOM   4486  CB  TYR A 301      -2.737 -19.564  -3.513  1.00  1.00           C
ATOM   4487  CG  TYR A 301      -2.857 -19.121  -4.950  1.00  1.00           C
ATOM   4488  CD1 TYR A 301      -3.624 -18.026  -5.286  1.00  1.00           C
ATOM   4489  CD2 TYR A 301      -2.186 -19.822  -5.934  1.00  1.00           C
ATOM   4490  CE1 TYR A 301      -3.720 -17.624  -6.600  1.00  1.00           C
ATOM   4491  CE2 TYR A 301      -2.279 -19.429  -7.252  1.00  1.00           C
ATOM   4492  CZ  TYR A 301      -3.041 -18.333  -7.587  1.00  1.00           C
ATOM   4493  OH  TYR A 301      -3.134 -17.937  -8.900  1.00  1.00           O
ATOM      0  H   TYR A 301      -5.092 -18.991  -2.488  1.00  1.00           H   new
ATOM      0  HA  TYR A 301      -4.007 -21.159  -3.702  1.00  1.00           H   new
ATOM      0  HB2 TYR A 301      -2.686 -18.781  -2.942  1.00  1.00           H   new
ATOM      0  HB3 TYR A 301      -1.907 -20.052  -3.399  1.00  1.00           H   new
ATOM      0  HD1 TYR A 301      -4.078 -17.557  -4.623  1.00  1.00           H   new
ATOM      0  HD2 TYR A 301      -1.670 -20.561  -5.706  1.00  1.00           H   new
ATOM      0  HE1 TYR A 301      -4.235 -16.884  -6.826  1.00  1.00           H   new
ATOM      0  HE2 TYR A 301      -1.828 -19.903  -7.913  1.00  1.00           H   new
ATOM      0  HH  TYR A 301      -2.676 -18.451  -9.381  1.00  1.00           H   new
ATOM   4503  N   GLY A 302      -2.743 -22.063  -1.665  1.00  0.95           N
ATOM   4504  CA  GLY A 302      -2.391 -22.681  -0.396  1.00  0.95           C
ATOM   4505  C   GLY A 302      -1.308 -21.882   0.314  1.00  0.95           C
ATOM   4506  O   GLY A 302      -0.958 -20.772  -0.106  1.00  0.95           O
ATOM      0  H   GLY A 302      -2.351 -22.394  -2.355  1.00  0.95           H   new
ATOM      0  HA2 GLY A 302      -3.178 -22.740   0.169  1.00  0.95           H   new
ATOM      0  HA3 GLY A 302      -2.082 -23.588  -0.548  1.00  0.95           H   new
ATOM   4510  N   MET A 303      -0.768 -22.455   1.376  1.00  0.90           N
ATOM   4511  CA  MET A 303       0.259 -21.769   2.140  1.00  0.90           C
ATOM   4512  C   MET A 303       1.615 -22.071   1.549  1.00  0.90           C
ATOM   4513  O   MET A 303       1.835 -23.152   1.007  1.00  0.90           O
ATOM   4514  CB  MET A 303       0.237 -22.199   3.597  1.00  0.90           C
ATOM   4515  CG  MET A 303      -1.099 -21.989   4.293  1.00  0.90           C
ATOM   4516  SD  MET A 303      -1.635 -20.279   4.277  1.00  0.90           S
ATOM   4517  CE  MET A 303      -0.422 -19.518   5.303  1.00  0.90           C
ATOM      0  H   MET A 303      -0.980 -23.235   1.670  1.00  0.90           H   new
ATOM      0  HA  MET A 303       0.083 -20.816   2.099  1.00  0.90           H   new
ATOM      0  HB2 MET A 303       0.473 -23.138   3.649  1.00  0.90           H   new
ATOM      0  HB3 MET A 303       0.921 -21.708   4.078  1.00  0.90           H   new
ATOM      0  HG2 MET A 303      -1.773 -22.538   3.862  1.00  0.90           H   new
ATOM      0  HG3 MET A 303      -1.031 -22.293   5.212  1.00  0.90           H   new
ATOM      0  HE1 MET A 303      -0.607 -18.569   5.374  1.00  0.90           H   new
ATOM      0  HE2 MET A 303      -0.447 -19.919   6.186  1.00  0.90           H   new
ATOM      0  HE3 MET A 303       0.458 -19.647   4.915  1.00  0.90           H   new
ATOM   4527  N   CYS A 304       2.526 -21.122   1.669  1.00  0.85           N
ATOM   4528  CA  CYS A 304       3.896 -21.340   1.235  1.00  0.85           C
ATOM   4529  C   CYS A 304       4.556 -22.415   2.082  1.00  0.85           C
ATOM   4530  O   CYS A 304       4.281 -22.524   3.283  1.00  0.85           O
ATOM   4531  CB  CYS A 304       4.691 -20.042   1.357  1.00  0.85           C
ATOM   4532  SG  CYS A 304       4.113 -18.695   0.279  1.00  0.85           S
ATOM      0  H   CYS A 304       2.373 -20.343   1.999  1.00  0.85           H   new
ATOM      0  HA  CYS A 304       3.884 -21.629   0.309  1.00  0.85           H   new
ATOM      0  HB2 CYS A 304       4.656 -19.741   2.278  1.00  0.85           H   new
ATOM      0  HB3 CYS A 304       5.621 -20.226   1.154  1.00  0.85           H   new
ATOM   4537  N   THR A 305       5.387 -23.248   1.451  1.00  0.82           N
ATOM   4538  CA  THR A 305       6.030 -24.357   2.166  1.00  0.82           C
ATOM   4539  C   THR A 305       7.546 -24.377   2.034  1.00  0.82           C
ATOM   4540  O   THR A 305       8.238 -25.049   2.803  1.00  0.82           O
ATOM   4541  CB  THR A 305       5.481 -25.732   1.709  1.00  0.82           C
ATOM   4542  CG2 THR A 305       3.974 -25.804   1.907  1.00  0.82           C
ATOM   4543  OG1 THR A 305       5.786 -25.954   0.319  1.00  0.82           O
ATOM      0  H   THR A 305       5.591 -23.190   0.618  1.00  0.82           H   new
ATOM      0  HA  THR A 305       5.811 -24.201   3.098  1.00  0.82           H   new
ATOM      0  HB  THR A 305       5.905 -26.417   2.249  1.00  0.82           H   new
ATOM      0  HG1 THR A 305       5.486 -26.702   0.082  1.00  0.82           H   new
ATOM      0 HG21 THR A 305       3.650 -26.671   1.616  1.00  0.82           H   new
ATOM      0 HG22 THR A 305       3.765 -25.680   2.846  1.00  0.82           H   new
ATOM      0 HG23 THR A 305       3.545 -25.107   1.386  1.00  0.82           H   new
ATOM   4551  N   GLU A 306       8.073 -23.688   1.036  1.00  0.79           N
ATOM   4552  CA  GLU A 306       9.507 -23.714   0.814  1.00  0.79           C
ATOM   4553  C   GLU A 306      10.169 -22.664   1.705  1.00  0.79           C
ATOM   4554  O   GLU A 306       9.497 -21.800   2.269  1.00  0.79           O
ATOM   4555  CB  GLU A 306       9.815 -23.602  -0.684  1.00  0.79           C
ATOM   4556  CG  GLU A 306       9.258 -24.838  -1.471  1.00  0.79           C
ATOM   4557  CD  GLU A 306       9.456 -24.858  -2.987  1.00  0.79           C
ATOM   4558  OE1 GLU A 306       9.786 -25.895  -3.498  1.00  0.79           O
ATOM   4559  OE2 GLU A 306       9.214 -23.857  -3.634  1.00  0.79           O1-
ATOM      0  H   GLU A 306       7.625 -23.205   0.483  1.00  0.79           H   new
ATOM      0  HA  GLU A 306       9.894 -24.564   1.077  1.00  0.79           H   new
ATOM      0  HB2 GLU A 306       9.424 -22.788  -1.037  1.00  0.79           H   new
ATOM      0  HB3 GLU A 306      10.774 -23.537  -0.816  1.00  0.79           H   new
ATOM      0  HG2 GLU A 306       9.670 -25.636  -1.105  1.00  0.79           H   new
ATOM      0  HG3 GLU A 306       8.307 -24.902  -1.293  1.00  0.79           H   new
ATOM   4566  N   LYS A 307      11.462 -22.804   1.927  1.00  0.77           N
ATOM   4567  CA  LYS A 307      12.191 -21.909   2.815  1.00  0.77           C
ATOM   4568  C   LYS A 307      12.188 -20.430   2.431  1.00  0.77           C
ATOM   4569  O   LYS A 307      12.411 -20.061   1.275  1.00  0.77           O
ATOM   4570  CB  LYS A 307      13.637 -22.376   2.952  1.00  0.77           C
ATOM   4571  CG  LYS A 307      14.457 -21.577   3.960  1.00  0.77           C
ATOM   4572  CD  LYS A 307      15.848 -22.141   4.130  1.00  0.77           C
ATOM   4573  CE  LYS A 307      16.651 -21.311   5.119  1.00  0.77           C
ATOM   4574  NZ  LYS A 307      18.032 -21.847   5.297  1.00  0.77           N1+
ATOM      0  H   LYS A 307      11.945 -23.419   1.569  1.00  0.77           H   new
ATOM      0  HA  LYS A 307      11.707 -21.960   3.654  1.00  0.77           H   new
ATOM      0  HB2 LYS A 307      13.642 -23.310   3.214  1.00  0.77           H   new
ATOM      0  HB3 LYS A 307      14.068 -22.322   2.084  1.00  0.77           H   new
ATOM      0  HG2 LYS A 307      14.516 -20.654   3.668  1.00  0.77           H   new
ATOM      0  HG3 LYS A 307      14.002 -21.575   4.817  1.00  0.77           H   new
ATOM      0  HD2 LYS A 307      15.794 -23.058   4.441  1.00  0.77           H   new
ATOM      0  HD3 LYS A 307      16.301 -22.158   3.273  1.00  0.77           H   new
ATOM      0  HE2 LYS A 307      16.697 -20.393   4.809  1.00  0.77           H   new
ATOM      0  HE3 LYS A 307      16.196 -21.298   5.975  1.00  0.77           H   new
ATOM      0  HZ1 LYS A 307      18.474 -21.341   5.880  1.00  0.77           H   new
ATOM      0  HZ2 LYS A 307      17.990 -22.682   5.602  1.00  0.77           H   new
ATOM      0  HZ3 LYS A 307      18.457 -21.839   4.515  1.00  0.77           H   new
ATOM   4588  N   PHE A 308      11.966 -19.596   3.436  1.00  0.76           N
ATOM   4589  CA  PHE A 308      12.035 -18.152   3.296  1.00  0.76           C
ATOM   4590  C   PHE A 308      13.337 -17.646   3.835  1.00  0.76           C
ATOM   4591  O   PHE A 308      13.967 -18.275   4.681  1.00  0.76           O
ATOM   4592  CB  PHE A 308      10.925 -17.416   4.043  1.00  0.76           C
ATOM   4593  CG  PHE A 308       9.640 -17.545   3.439  1.00  0.76           C
ATOM   4594  CD1 PHE A 308       8.838 -18.622   3.712  1.00  0.76           C
ATOM   4595  CD2 PHE A 308       9.212 -16.564   2.570  1.00  0.76           C
ATOM   4596  CE1 PHE A 308       7.625 -18.730   3.119  1.00  0.76           C
ATOM   4597  CE2 PHE A 308       8.006 -16.664   1.974  1.00  0.76           C
ATOM   4598  CZ  PHE A 308       7.216 -17.756   2.246  1.00  0.76           C
ATOM      0  H   PHE A 308      11.768 -19.858   4.231  1.00  0.76           H   new
ATOM      0  HA  PHE A 308      11.939 -17.977   2.347  1.00  0.76           H   new
ATOM      0  HB2 PHE A 308      10.881 -17.752   4.952  1.00  0.76           H   new
ATOM      0  HB3 PHE A 308      11.154 -16.475   4.099  1.00  0.76           H   new
ATOM      0  HD1 PHE A 308       9.126 -19.279   4.304  1.00  0.76           H   new
ATOM      0  HD2 PHE A 308       9.757 -15.831   2.394  1.00  0.76           H   new
ATOM      0  HE1 PHE A 308       7.075 -19.458   3.302  1.00  0.76           H   new
ATOM      0  HE2 PHE A 308       7.713 -16.004   1.388  1.00  0.76           H   new
ATOM      0  HZ  PHE A 308       6.388 -17.835   1.830  1.00  0.76           H   new
ATOM   4608  N   SER A 309      13.719 -16.487   3.370  1.00  0.75           N
ATOM   4609  CA  SER A 309      14.871 -15.820   3.921  1.00  0.75           C
ATOM   4610  C   SER A 309      14.544 -14.361   4.057  1.00  0.75           C
ATOM   4611  O   SER A 309      13.822 -13.787   3.242  1.00  0.75           O
ATOM   4612  CB  SER A 309      16.071 -16.003   3.023  1.00  0.75           C
ATOM   4613  OG  SER A 309      17.189 -15.317   3.528  1.00  0.75           O
ATOM      0  H   SER A 309      13.326 -16.064   2.733  1.00  0.75           H   new
ATOM      0  HA  SER A 309      15.089 -16.199   4.787  1.00  0.75           H   new
ATOM      0  HB2 SER A 309      16.277 -16.947   2.941  1.00  0.75           H   new
ATOM      0  HB3 SER A 309      15.865 -15.680   2.132  1.00  0.75           H   new
ATOM      0  HG  SER A 309      17.844 -15.433   3.015  1.00  0.75           H   new
ATOM   4619  N   PHE A 310      15.025 -13.733   5.106  1.00  0.75           N
ATOM   4620  CA  PHE A 310      14.769 -12.316   5.157  1.00  0.75           C
ATOM   4621  C   PHE A 310      15.648 -11.680   4.104  1.00  0.75           C
ATOM   4622  O   PHE A 310      16.791 -12.105   3.923  1.00  0.75           O
ATOM   4623  CB  PHE A 310      15.058 -11.738   6.544  1.00  0.75           C
ATOM   4624  CG  PHE A 310      14.025 -12.100   7.592  1.00  0.75           C
ATOM   4625  CD1 PHE A 310      13.087 -13.096   7.373  1.00  0.75           C
ATOM   4626  CD2 PHE A 310      13.969 -11.404   8.781  1.00  0.75           C
ATOM   4627  CE1 PHE A 310      12.132 -13.393   8.323  1.00  0.75           C
ATOM   4628  CE2 PHE A 310      13.005 -11.691   9.730  1.00  0.75           C
ATOM   4629  CZ  PHE A 310      12.084 -12.691   9.505  1.00  0.75           C
ATOM      0  H   PHE A 310      15.471 -14.077   5.756  1.00  0.75           H   new
ATOM      0  HA  PHE A 310      13.832 -12.133   4.984  1.00  0.75           H   new
ATOM      0  HB2 PHE A 310      15.928 -12.050   6.839  1.00  0.75           H   new
ATOM      0  HB3 PHE A 310      15.112 -10.772   6.477  1.00  0.75           H   new
ATOM      0  HD1 PHE A 310      13.101 -13.571   6.574  1.00  0.75           H   new
ATOM      0  HD2 PHE A 310      14.589 -10.731   8.947  1.00  0.75           H   new
ATOM      0  HE1 PHE A 310      11.517 -14.072   8.163  1.00  0.75           H   new
ATOM      0  HE2 PHE A 310      12.978 -11.207  10.524  1.00  0.75           H   new
ATOM      0  HZ  PHE A 310      11.438 -12.889  10.144  1.00  0.75           H   new
ATOM   4639  N   ALA A 311      15.125 -10.682   3.407  1.00  0.76           N
ATOM   4640  CA  ALA A 311      15.918  -9.910   2.465  1.00  0.76           C
ATOM   4641  C   ALA A 311      16.510  -8.751   3.245  1.00  0.76           C
ATOM   4642  O   ALA A 311      17.684  -8.400   3.097  1.00  0.76           O
ATOM   4643  CB  ALA A 311      15.065  -9.434   1.301  1.00  0.76           C
ATOM      0  H   ALA A 311      14.304 -10.434   3.466  1.00  0.76           H   new
ATOM      0  HA  ALA A 311      16.624 -10.448   2.075  1.00  0.76           H   new
ATOM      0  HB1 ALA A 311      15.613  -8.922   0.686  1.00  0.76           H   new
ATOM      0  HB2 ALA A 311      14.691 -10.200   0.839  1.00  0.76           H   new
ATOM      0  HB3 ALA A 311      14.345  -8.875   1.634  1.00  0.76           H   new
ATOM   4649  N   LYS A 312      15.664  -8.190   4.110  1.00  0.78           N
ATOM   4650  CA  LYS A 312      16.014  -7.073   4.974  1.00  0.78           C
ATOM   4651  C   LYS A 312      15.482  -7.357   6.376  1.00  0.78           C
ATOM   4652  O   LYS A 312      14.450  -8.009   6.533  1.00  0.78           O
ATOM   4653  CB  LYS A 312      15.449  -5.754   4.435  1.00  0.78           C
ATOM   4654  CG  LYS A 312      15.992  -5.347   3.048  1.00  0.78           C
ATOM   4655  CD  LYS A 312      15.462  -3.988   2.601  1.00  0.78           C
ATOM   4656  CE  LYS A 312      15.987  -3.608   1.203  1.00  0.78           C
ATOM   4657  NZ  LYS A 312      15.457  -2.291   0.755  1.00  0.78           N1+
ATOM      0  H   LYS A 312      14.853  -8.458   4.210  1.00  0.78           H   new
ATOM      0  HA  LYS A 312      16.979  -6.979   5.001  1.00  0.78           H   new
ATOM      0  HB2 LYS A 312      14.483  -5.826   4.384  1.00  0.78           H   new
ATOM      0  HB3 LYS A 312      15.648  -5.047   5.068  1.00  0.78           H   new
ATOM      0  HG2 LYS A 312      16.961  -5.322   3.076  1.00  0.78           H   new
ATOM      0  HG3 LYS A 312      15.745  -6.020   2.395  1.00  0.78           H   new
ATOM      0  HD2 LYS A 312      14.492  -4.006   2.590  1.00  0.78           H   new
ATOM      0  HD3 LYS A 312      15.726  -3.310   3.242  1.00  0.78           H   new
ATOM      0  HE2 LYS A 312      16.956  -3.579   1.218  1.00  0.78           H   new
ATOM      0  HE3 LYS A 312      15.734  -4.293   0.565  1.00  0.78           H   new
ATOM      0  HZ1 LYS A 312      15.719  -2.134  -0.081  1.00  0.78           H   new
ATOM      0  HZ2 LYS A 312      14.568  -2.301   0.790  1.00  0.78           H   new
ATOM      0  HZ3 LYS A 312      15.767  -1.649   1.288  1.00  0.78           H   new
ATOM   4671  N   ASN A 313      16.165  -6.861   7.395  1.00  0.81           N
ATOM   4672  CA  ASN A 313      15.692  -7.056   8.757  1.00  0.81           C
ATOM   4673  C   ASN A 313      14.453  -6.181   8.981  1.00  0.81           C
ATOM   4674  O   ASN A 313      14.342  -5.140   8.335  1.00  0.81           O
ATOM   4675  CB  ASN A 313      16.786  -6.727   9.754  1.00  0.81           C
ATOM   4676  CG  ASN A 313      17.912  -7.712   9.701  1.00  0.81           C
ATOM   4677  ND2 ASN A 313      19.094  -7.258  10.019  1.00  0.81           N
ATOM   4678  OD1 ASN A 313      17.719  -8.887   9.370  1.00  0.81           O
ATOM      0  H   ASN A 313      16.896  -6.414   7.323  1.00  0.81           H   new
ATOM      0  HA  ASN A 313      15.451  -7.986   8.891  1.00  0.81           H   new
ATOM      0  HB2 ASN A 313      17.128  -5.837   9.575  1.00  0.81           H   new
ATOM      0  HB3 ASN A 313      16.412  -6.713  10.649  1.00  0.81           H   new
ATOM      0 HD21 ASN A 313      19.775  -7.783  10.003  1.00  0.81           H   new
ATOM      0 HD22 ASN A 313      19.192  -6.434  10.245  1.00  0.81           H   new
ATOM   4685  N   PRO A 314      13.510  -6.564   9.862  1.00  0.84           N
ATOM   4686  CA  PRO A 314      12.354  -5.769  10.217  1.00  0.84           C
ATOM   4687  C   PRO A 314      12.797  -4.382  10.681  1.00  0.84           C
ATOM   4688  O   PRO A 314      13.739  -4.265  11.467  1.00  0.84           O
ATOM   4689  CB  PRO A 314      11.750  -6.580  11.373  1.00  0.84           C
ATOM   4690  CG  PRO A 314      12.141  -7.987  11.086  1.00  0.84           C
ATOM   4691  CD  PRO A 314      13.549  -7.884  10.504  1.00  0.84           C
ATOM      0  HA  PRO A 314      11.730  -5.617   9.490  1.00  0.84           H   new
ATOM      0  HB2 PRO A 314      12.096  -6.285  12.230  1.00  0.84           H   new
ATOM      0  HB3 PRO A 314      10.786  -6.481  11.407  1.00  0.84           H   new
ATOM      0  HG2 PRO A 314      12.131  -8.527  11.892  1.00  0.84           H   new
ATOM      0  HG3 PRO A 314      11.529  -8.402  10.458  1.00  0.84           H   new
ATOM      0  HD2 PRO A 314      14.232  -7.935  11.191  1.00  0.84           H   new
ATOM      0  HD3 PRO A 314      13.733  -8.593   9.868  1.00  0.84           H   new
ATOM   4699  N   ALA A 315      12.084  -3.340  10.250  1.00  0.89           N
ATOM   4700  CA  ALA A 315      12.450  -1.980  10.645  1.00  0.89           C
ATOM   4701  C   ALA A 315      11.252  -1.178  11.138  1.00  0.89           C
ATOM   4702  O   ALA A 315      10.141  -1.320  10.638  1.00  0.89           O
ATOM   4703  CB  ALA A 315      13.085  -1.265   9.469  1.00  0.89           C
ATOM      0  H   ALA A 315      11.396  -3.397   9.737  1.00  0.89           H   new
ATOM      0  HA  ALA A 315      13.079  -2.050  11.380  1.00  0.89           H   new
ATOM      0  HB1 ALA A 315      13.328  -0.363   9.731  1.00  0.89           H   new
ATOM      0  HB2 ALA A 315      13.880  -1.745   9.189  1.00  0.89           H   new
ATOM      0  HB3 ALA A 315      12.454  -1.229   8.733  1.00  0.89           H   new
ATOM   4709  N   ASP A 316      11.503  -0.330  12.135  1.00  0.93           N
ATOM   4710  CA  ASP A 316      10.494   0.512  12.792  1.00  0.93           C
ATOM   4711  C   ASP A 316      10.111   1.740  11.959  1.00  0.93           C
ATOM   4712  O   ASP A 316      10.983   2.515  11.553  1.00  0.93           O
ATOM   4713  CB  ASP A 316      11.031   0.915  14.176  1.00  0.93           C
ATOM   4714  CG  ASP A 316      10.053   1.660  15.100  1.00  0.93           C
ATOM   4715  OD1 ASP A 316       9.071   1.079  15.502  1.00  0.93           O
ATOM   4716  OD2 ASP A 316      10.339   2.782  15.452  1.00  0.93           O1-
ATOM      0  H   ASP A 316      12.292  -0.223  12.461  1.00  0.93           H   new
ATOM      0  HA  ASP A 316       9.675   0.001  12.887  1.00  0.93           H   new
ATOM      0  HB2 ASP A 316      11.328   0.112  14.632  1.00  0.93           H   new
ATOM      0  HB3 ASP A 316      11.813   1.474  14.047  1.00  0.93           H   new
ATOM   4721  N   THR A 317       8.810   1.886  11.680  1.00  0.97           N
ATOM   4722  CA  THR A 317       8.293   2.991  10.868  1.00  0.97           C
ATOM   4723  C   THR A 317       7.980   4.217  11.715  1.00  0.97           C
ATOM   4724  O   THR A 317       7.814   4.146  12.936  1.00  0.97           O
ATOM   4725  CB  THR A 317       6.973   2.658  10.171  1.00  0.97           C
ATOM   4726  CG2 THR A 317       7.081   1.352   9.427  1.00  0.97           C
ATOM   4727  OG1 THR A 317       5.921   2.577  11.173  1.00  0.97           O
ATOM      0  H   THR A 317       8.203   1.344  11.958  1.00  0.97           H   new
ATOM      0  HA  THR A 317       8.999   3.155  10.223  1.00  0.97           H   new
ATOM      0  HB  THR A 317       6.764   3.354   9.528  1.00  0.97           H   new
ATOM      0  HG1 THR A 317       5.374   1.977  10.957  1.00  0.97           H   new
ATOM      0 HG21 THR A 317       6.236   1.157   8.992  1.00  0.97           H   new
ATOM      0 HG22 THR A 317       7.781   1.417   8.759  1.00  0.97           H   new
ATOM      0 HG23 THR A 317       7.295   0.641  10.051  1.00  0.97           H   new
ATOM   4735  N   GLY A 318       7.681   5.313  11.026  1.00  0.99           N
ATOM   4736  CA  GLY A 318       7.315   6.580  11.651  1.00  0.99           C
ATOM   4737  C   GLY A 318       5.899   6.585  12.237  1.00  0.99           C
ATOM   4738  O   GLY A 318       5.433   7.621  12.718  1.00  0.99           O
ATOM      0  H   GLY A 318       7.685   5.342  10.167  1.00  0.99           H   new
[truncated: 222,236 more chars]
