# Supplementary material for: Integrative proteome-wide structural analysis and high-throughput docking identify broad-spectrum antiviral scaffolds against Zika, Yellow Fever, West Nile, Saint Louis encephalitis, and Usutu viruses
Source: Front Cell Infect Microbiol. 2026 Apr 30;16:1723132. doi: 10.3389/fcimb.2026.1723132 (PMC13171538; doi:10.3389/fcimb.2026.1723132)
Supplement: Supplementary file 4 [file DataSheet4.zip › USUV/USU_E/USU_E.pdb]

ATOM      1  N   PHE A   1       1.520  -0.296   1.501  1.00  1.20           N  
ATOM      2  CA  PHE A   1       2.839  -0.321   0.880  1.00  1.20           C  
ATOM      3  C   PHE A   1       3.436   1.045   0.483  1.00  1.20           C  
ATOM      4  O   PHE A   1       4.547   1.384   0.885  1.00  1.20           O  
ATOM      5  CB  PHE A   1       2.805  -1.278  -0.299  1.00  1.20           C  
ATOM      6  CG  PHE A   1       4.032  -1.366  -1.047  1.00  1.20           C  
ATOM      7  CD1 PHE A   1       5.130  -2.008  -0.527  1.00  1.20           C  
ATOM      8  CD2 PHE A   1       4.092  -0.869  -2.307  1.00  1.20           C  
ATOM      9  CE1 PHE A   1       6.274  -2.113  -1.268  1.00  1.20           C  
ATOM     10  CE2 PHE A   1       5.222  -0.993  -3.031  1.00  1.20           C  
ATOM     11  CZ  PHE A   1       6.298  -1.598  -2.510  1.00  1.20           C  
ATOM     12 1H   PHE A   1       1.437  -1.122   2.090  1.00  1.20           H  
ATOM     13 2H   PHE A   1       1.332   0.534   2.042  1.00  1.20           H  
ATOM     14 3H   PHE A   1       0.810  -0.333   0.786  1.00  1.20           H  
ATOM     15  HA  PHE A   1       3.510  -0.766   1.608  1.00  1.20           H  
ATOM     16 1HB  PHE A   1       2.573  -2.270   0.063  1.00  1.20           H  
ATOM     17 2HB  PHE A   1       2.010  -0.984  -0.983  1.00  1.20           H  
ATOM     18  HD1 PHE A   1       5.072  -2.422   0.463  1.00  1.20           H  
ATOM     19  HD2 PHE A   1       3.216  -0.381  -2.727  1.00  1.20           H  
ATOM     20  HE1 PHE A   1       7.151  -2.615  -0.884  1.00  1.20           H  
ATOM     21  HE2 PHE A   1       5.285  -0.611  -4.028  1.00  1.20           H  
ATOM     22  HZ  PHE A   1       7.168  -1.673  -3.107  1.00  1.20           H  
ATOM     23  N   ASN A   2       2.740   1.882  -0.269  1.00  1.17           N  
ATOM     24  CA  ASN A   2       3.428   3.127  -0.657  1.00  1.17           C  
ATOM     25  C   ASN A   2       3.608   4.103   0.502  1.00  1.17           C  
ATOM     26  O   ASN A   2       4.434   5.015   0.449  1.00  1.17           O  
ATOM     27  CB  ASN A   2       2.698   3.858  -1.756  1.00  1.17           C  
ATOM     28  CG  ASN A   2       1.374   4.363  -1.343  1.00  1.17           C  
ATOM     29  ND2 ASN A   2       1.155   5.658  -1.431  1.00  1.17           N  
ATOM     30  OD1 ASN A   2       0.534   3.572  -0.936  1.00  1.17           O  
ATOM     31  H   ASN A   2       1.808   1.681  -0.599  1.00  1.17           H  
ATOM     32  HA  ASN A   2       4.422   2.865  -1.018  1.00  1.17           H  
ATOM     33 1HB  ASN A   2       3.290   4.691  -2.048  1.00  1.17           H  
ATOM     34 2HB  ASN A   2       2.583   3.214  -2.624  1.00  1.17           H  
ATOM     35 1HD2 ASN A   2       0.262   6.035  -1.178  1.00  1.17           H  
ATOM     36 2HD2 ASN A   2       1.877   6.275  -1.756  1.00  1.17           H  
ATOM     37  N   CYS A   3       2.853   3.893   1.560  1.00  1.17           N  
ATOM     38  CA  CYS A   3       2.846   4.791   2.703  1.00  1.17           C  
ATOM     39  C   CYS A   3       3.755   4.324   3.826  1.00  1.17           C  
ATOM     40  O   CYS A   3       3.756   4.916   4.916  1.00  1.17           O  
ATOM     41  CB  CYS A   3       1.427   4.942   3.200  1.00  1.17           C  
ATOM     42  SG  CYS A   3       0.344   5.692   1.984  1.00  1.17           S  
ATOM     43  H   CYS A   3       2.204   3.114   1.550  1.00  1.17           H  
ATOM     44  HA  CYS A   3       3.198   5.762   2.358  1.00  1.17           H  
ATOM     45 1HB  CYS A   3       1.020   3.962   3.460  1.00  1.17           H  
ATOM     46 2HB  CYS A   3       1.416   5.560   4.094  1.00  1.17           H  
ATOM     47  N   LEU A   4       4.574   3.313   3.591  1.00  1.18           N  
ATOM     48  CA  LEU A   4       5.455   2.766   4.623  1.00  1.18           C  
ATOM     49  C   LEU A   4       6.460   3.776   5.154  1.00  1.18           C  
ATOM     50  O   LEU A   4       6.847   3.732   6.320  1.00  1.18           O  
ATOM     51  CB  LEU A   4       6.223   1.632   4.018  1.00  1.18           C  
ATOM     52  CG  LEU A   4       5.404   0.504   3.645  1.00  1.18           C  
ATOM     53  CD1 LEU A   4       6.220  -0.376   2.846  1.00  1.18           C  
ATOM     54  CD2 LEU A   4       4.897  -0.184   4.817  1.00  1.18           C  
ATOM     55  H   LEU A   4       4.565   2.865   2.668  1.00  1.18           H  
ATOM     56  HA  LEU A   4       4.840   2.409   5.449  1.00  1.18           H  
ATOM     57 1HB  LEU A   4       6.731   1.985   3.124  1.00  1.18           H  
ATOM     58 2HB  LEU A   4       6.971   1.288   4.729  1.00  1.18           H  
ATOM     59  HG  LEU A   4       4.576   0.845   3.096  1.00  1.18           H  
ATOM     60 1HD1 LEU A   4       5.630  -1.197   2.540  1.00  1.18           H  
ATOM     61 2HD1 LEU A   4       6.586   0.152   1.966  1.00  1.18           H  
ATOM     62 3HD1 LEU A   4       7.052  -0.700   3.451  1.00  1.18           H  
ATOM     63 1HD2 LEU A   4       4.280  -1.029   4.517  1.00  1.18           H  
ATOM     64 2HD2 LEU A   4       5.698  -0.528   5.377  1.00  1.18           H  
ATOM     65 3HD2 LEU A   4       4.307   0.502   5.411  1.00  1.18           H  
ATOM     66  N   GLY A   5       6.913   4.661   4.276  1.00  1.20           N  
ATOM     67  CA  GLY A   5       7.898   5.675   4.615  1.00  1.20           C  
ATOM     68  C   GLY A   5       7.267   7.004   5.038  1.00  1.20           C  
ATOM     69  O   GLY A   5       7.970   8.008   5.161  1.00  1.20           O  
ATOM     70  H   GLY A   5       6.549   4.631   3.336  1.00  1.20           H  
ATOM     71 1HA  GLY A   5       8.536   5.304   5.416  1.00  1.20           H  
ATOM     72 2HA  GLY A   5       8.543   5.840   3.752  1.00  1.20           H  
ATOM     73  N   MET A   6       5.943   7.038   5.218  1.00  1.22           N  
ATOM     74  CA  MET A   6       5.277   8.295   5.535  1.00  1.22           C  
ATOM     75  C   MET A   6       4.859   8.471   6.981  1.00  1.22           C  
ATOM     76  O   MET A   6       4.331   7.560   7.615  1.00  1.22           O  
ATOM     77  CB  MET A   6       4.020   8.418   4.699  1.00  1.22           C  
ATOM     78  CG  MET A   6       4.230   8.571   3.230  1.00  1.22           C  
ATOM     79  SD  MET A   6       2.670   8.589   2.365  1.00  1.22           S  
ATOM     80  CE  MET A   6       1.906  10.009   3.085  1.00  1.22           C  
ATOM     81  H   MET A   6       5.376   6.194   5.133  1.00  1.22           H  
ATOM     82  HA  MET A   6       5.953   9.113   5.289  1.00  1.22           H  
ATOM     83 1HB  MET A   6       3.400   7.533   4.852  1.00  1.22           H  
ATOM     84 2HB  MET A   6       3.442   9.280   5.050  1.00  1.22           H  
ATOM     85 1HG  MET A   6       4.758   9.502   3.028  1.00  1.22           H  
ATOM     86 2HG  MET A   6       4.828   7.741   2.852  1.00  1.22           H  
ATOM     87 1HE  MET A   6       0.928  10.169   2.644  1.00  1.22           H  
ATOM     88 2HE  MET A   6       1.795   9.863   4.163  1.00  1.22           H  
ATOM     89 3HE  MET A   6       2.528  10.884   2.905  1.00  1.22           H  
ATOM     90  N   SER A   7       5.018   9.694   7.466  1.00  1.22           N  
ATOM     91  CA  SER A   7       4.496  10.097   8.760  1.00  1.22           C  
ATOM     92  C   SER A   7       3.035  10.443   8.528  1.00  1.22           C  
ATOM     93  O   SER A   7       2.610  10.503   7.378  1.00  1.22           O  
ATOM     94  CB  SER A   7       5.276  11.272   9.314  1.00  1.22           C  
ATOM     95  OG  SER A   7       5.085  12.417   8.532  1.00  1.22           O  
ATOM     96  H   SER A   7       5.497  10.379   6.900  1.00  1.22           H  
ATOM     97  HA  SER A   7       4.557   9.259   9.458  1.00  1.22           H  
ATOM     98 1HB  SER A   7       4.955  11.469  10.336  1.00  1.22           H  
ATOM     99 2HB  SER A   7       6.333  11.019   9.346  1.00  1.22           H  
ATOM    100  HG  SER A   7       4.148  12.621   8.589  1.00  1.22           H  
ATOM    101  N   ASN A   8       2.267  10.663   9.589  1.00  1.20           N  
ATOM    102  CA  ASN A   8       0.845  11.004   9.453  1.00  1.20           C  
ATOM    103  C   ASN A   8       0.053   9.965   8.650  1.00  1.20           C  
ATOM    104  O   ASN A   8      -0.810  10.321   7.832  1.00  1.20           O  
ATOM    105  CB  ASN A   8       0.662  12.377   8.827  1.00  1.20           C  
ATOM    106  CG  ASN A   8       1.223  13.486   9.679  1.00  1.20           C  
ATOM    107  ND2 ASN A   8       1.827  14.458   9.041  1.00  1.20           N  
ATOM    108  OD1 ASN A   8       1.110  13.463  10.911  1.00  1.20           O  
ATOM    109  H   ASN A   8       2.673  10.595  10.512  1.00  1.20           H  
ATOM    110  HA  ASN A   8       0.404  11.027  10.452  1.00  1.20           H  
ATOM    111 1HB  ASN A   8       1.126  12.419   7.842  1.00  1.20           H  
ATOM    112 2HB  ASN A   8      -0.404  12.558   8.681  1.00  1.20           H  
ATOM    113 1HD2 ASN A   8       2.218  15.225   9.552  1.00  1.20           H  
ATOM    114 2HD2 ASN A   8       1.891  14.437   8.041  1.00  1.20           H  
ATOM    115  N   ARG A   9       0.358   8.691   8.898  1.00  1.17           N  
ATOM    116  CA  ARG A   9      -0.385   7.610   8.285  1.00  1.17           C  
ATOM    117  C   ARG A   9      -1.463   7.147   9.258  1.00  1.17           C  
ATOM    118  O   ARG A   9      -1.171   6.824  10.417  1.00  1.17           O  
ATOM    119  CB  ARG A   9       0.505   6.443   7.921  1.00  1.17           C  
ATOM    120  CG  ARG A   9      -0.227   5.324   7.226  1.00  1.17           C  
ATOM    121  CD  ARG A   9       0.678   4.265   6.874  1.00  1.17           C  
ATOM    122  NE  ARG A   9       0.018   3.183   6.191  1.00  1.17           N  
ATOM    123  CZ  ARG A   9       0.600   2.034   5.870  1.00  1.17           C  
ATOM    124  NH1 ARG A   9       1.827   1.819   6.147  1.00  1.17           N1+
ATOM    125  NH2 ARG A   9      -0.081   1.105   5.267  1.00  1.17           N  
ATOM    126  H   ARG A   9       1.107   8.479   9.540  1.00  1.17           H  
ATOM    127  HA  ARG A   9      -0.859   7.977   7.379  1.00  1.17           H  
ATOM    128 1HB  ARG A   9       1.316   6.780   7.264  1.00  1.17           H  
ATOM    129 2HB  ARG A   9       0.966   6.033   8.820  1.00  1.17           H  
ATOM    130 1HG  ARG A   9      -0.996   4.916   7.887  1.00  1.17           H  
ATOM    131 2HG  ARG A   9      -0.698   5.699   6.316  1.00  1.17           H  
ATOM    132 1HD  ARG A   9       1.475   4.643   6.246  1.00  1.17           H  
ATOM    133 2HD  ARG A   9       1.099   3.873   7.779  1.00  1.17           H  
ATOM    134  HE  ARG A   9      -0.966   3.261   5.955  1.00  1.17           H  
ATOM    135 1HH1 ARG A   9       2.379   2.514   6.618  1.00  1.17           H  
ATOM    136 2HH1 ARG A   9       2.214   0.906   5.909  1.00  1.17           H  
ATOM    137 1HH2 ARG A   9      -1.042   1.295   5.017  1.00  1.17           H  
ATOM    138 2HH2 ARG A   9       0.355   0.227   5.030  1.00  1.17           H  
ATOM    139  N   ASP A  10      -2.701   7.137   8.790  1.00  1.16           N  
ATOM    140  CA  ASP A  10      -3.839   6.730   9.595  1.00  1.16           C  
ATOM    141  C   ASP A  10      -4.328   5.363   9.159  1.00  1.16           C  
ATOM    142  O   ASP A  10      -4.212   5.009   7.984  1.00  1.16           O  
ATOM    143  CB  ASP A  10      -4.971   7.747   9.475  1.00  1.16           C  
ATOM    144  CG  ASP A  10      -4.590   9.134  10.021  1.00  1.16           C  
ATOM    145  OD1 ASP A  10      -3.960   9.191  11.070  1.00  1.16           O  
ATOM    146  OD2 ASP A  10      -4.937  10.126   9.414  1.00  1.16           O1-
ATOM    147  H   ASP A  10      -2.850   7.418   7.825  1.00  1.16           H  
ATOM    148  HA  ASP A  10      -3.533   6.668  10.637  1.00  1.16           H  
ATOM    149 1HB  ASP A  10      -5.276   7.829   8.437  1.00  1.16           H  
ATOM    150 2HB  ASP A  10      -5.816   7.391  10.043  1.00  1.16           H  
ATOM    151  N   PHE A  11      -4.906   4.621  10.090  1.00  1.22           N  
ATOM    152  CA  PHE A  11      -5.446   3.311   9.775  1.00  1.22           C  
ATOM    153  C   PHE A  11      -6.937   3.266  10.037  1.00  1.22           C  
ATOM    154  O   PHE A  11      -7.427   3.826  11.020  1.00  1.22           O  
ATOM    155  CB  PHE A  11      -4.703   2.259  10.587  1.00  1.22           C  
ATOM    156  CG  PHE A  11      -3.261   2.140  10.187  1.00  1.22           C  
ATOM    157  CD1 PHE A  11      -2.308   2.996  10.724  1.00  1.22           C  
ATOM    158  CD2 PHE A  11      -2.849   1.184   9.281  1.00  1.22           C  
ATOM    159  CE1 PHE A  11      -0.992   2.901  10.357  1.00  1.22           C  
ATOM    160  CE2 PHE A  11      -1.535   1.092   8.918  1.00  1.22           C  
ATOM    161  CZ  PHE A  11      -0.608   1.939   9.447  1.00  1.22           C  
ATOM    162  H   PHE A  11      -4.967   4.967  11.038  1.00  1.22           H  
ATOM    163  HA  PHE A  11      -5.285   3.106   8.716  1.00  1.22           H  
ATOM    164 1HB  PHE A  11      -4.746   2.515  11.642  1.00  1.22           H  
ATOM    165 2HB  PHE A  11      -5.177   1.316  10.466  1.00  1.22           H  
ATOM    166  HD1 PHE A  11      -2.616   3.755  11.440  1.00  1.22           H  
ATOM    167  HD2 PHE A  11      -3.583   0.505   8.849  1.00  1.22           H  
ATOM    168  HE1 PHE A  11      -0.264   3.590  10.786  1.00  1.22           H  
ATOM    169  HE2 PHE A  11      -1.225   0.355   8.205  1.00  1.22           H  
ATOM    170  HZ  PHE A  11       0.429   1.847   9.139  1.00  1.22           H  
ATOM    171  N   LEU A  12      -7.644   2.584   9.154  1.00  1.36           N  
ATOM    172  CA  LEU A  12      -9.087   2.482   9.205  1.00  1.36           C  
ATOM    173  C   LEU A  12      -9.614   1.108   8.827  1.00  1.36           C  
ATOM    174  O   LEU A  12      -9.239   0.568   7.790  1.00  1.36           O  
ATOM    175  CB  LEU A  12      -9.628   3.540   8.244  1.00  1.36           C  
ATOM    176  CG  LEU A  12     -11.068   3.630   8.049  1.00  1.36           C  
ATOM    177  CD1 LEU A  12     -11.696   3.991   9.345  1.00  1.36           C  
ATOM    178  CD2 LEU A  12     -11.325   4.730   6.995  1.00  1.36           C  
ATOM    179  H   LEU A  12      -7.163   2.171   8.362  1.00  1.36           H  
ATOM    180  HA  LEU A  12      -9.413   2.709  10.219  1.00  1.36           H  
ATOM    181 1HB  LEU A  12      -9.306   4.486   8.587  1.00  1.36           H  
ATOM    182 2HB  LEU A  12      -9.172   3.370   7.267  1.00  1.36           H  
ATOM    183  HG  LEU A  12     -11.472   2.671   7.718  1.00  1.36           H  
ATOM    184 1HD1 LEU A  12     -12.727   4.050   9.216  1.00  1.36           H  
ATOM    185 2HD1 LEU A  12     -11.481   3.221  10.080  1.00  1.36           H  
ATOM    186 3HD1 LEU A  12     -11.313   4.940   9.689  1.00  1.36           H  
ATOM    187 1HD2 LEU A  12     -12.383   4.857   6.837  1.00  1.36           H  
ATOM    188 2HD2 LEU A  12     -10.912   5.675   7.350  1.00  1.36           H  
ATOM    189 3HD2 LEU A  12     -10.847   4.457   6.058  1.00  1.36           H  
ATOM    190  N   GLU A  13     -10.457   0.531   9.667  1.00  1.58           N  
ATOM    191  CA  GLU A  13     -11.052  -0.741   9.303  1.00  1.58           C  
ATOM    192  C   GLU A  13     -12.475  -0.494   8.805  1.00  1.58           C  
ATOM    193  O   GLU A  13     -13.202   0.323   9.379  1.00  1.58           O  
ATOM    194  CB  GLU A  13     -11.045  -1.705  10.494  1.00  1.58           C  
ATOM    195  CG  GLU A  13      -9.645  -2.132  10.963  1.00  1.58           C  
ATOM    196  CD  GLU A  13      -9.675  -3.069  12.160  1.00  1.58           C  
ATOM    197  OE1 GLU A  13     -10.741  -3.318  12.671  1.00  1.58           O  
ATOM    198  OE2 GLU A  13      -8.630  -3.531  12.559  1.00  1.58           O1-
ATOM    199  H   GLU A  13     -10.715   0.989  10.529  1.00  1.58           H  
ATOM    200  HA  GLU A  13     -10.474  -1.186   8.500  1.00  1.58           H  
ATOM    201 1HB  GLU A  13     -11.559  -1.246  11.338  1.00  1.58           H  
ATOM    202 2HB  GLU A  13     -11.597  -2.607  10.225  1.00  1.58           H  
ATOM    203 1HG  GLU A  13      -9.148  -2.641  10.139  1.00  1.58           H  
ATOM    204 2HG  GLU A  13      -9.063  -1.245  11.206  1.00  1.58           H  
ATOM    205  N   GLY A  14     -12.879  -1.215   7.766  1.00  1.84           N  
ATOM    206  CA  GLY A  14     -14.244  -1.125   7.267  1.00  1.84           C  
ATOM    207  C   GLY A  14     -15.061  -2.244   7.883  1.00  1.84           C  
ATOM    208  O   GLY A  14     -14.536  -3.018   8.689  1.00  1.84           O  
ATOM    209  H   GLY A  14     -12.212  -1.849   7.332  1.00  1.84           H  
ATOM    210 1HA  GLY A  14     -14.676  -0.158   7.522  1.00  1.84           H  
ATOM    211 2HA  GLY A  14     -14.248  -1.213   6.181  1.00  1.84           H  
ATOM    212  N   VAL A  15     -16.328  -2.354   7.491  1.00  2.04           N  
ATOM    213  CA  VAL A  15     -17.176  -3.402   8.041  1.00  2.04           C  
ATOM    214  C   VAL A  15     -17.916  -4.166   6.939  1.00  2.04           C  
ATOM    215  O   VAL A  15     -18.280  -3.611   5.888  1.00  2.04           O  
ATOM    216  CB  VAL A  15     -18.198  -2.801   9.040  1.00  2.04           C  
ATOM    217  CG1 VAL A  15     -17.489  -2.125  10.223  1.00  2.04           C  
ATOM    218  CG2 VAL A  15     -19.066  -1.815   8.331  1.00  2.04           C  
ATOM    219  H   VAL A  15     -16.705  -1.698   6.822  1.00  2.04           H  
ATOM    220  HA  VAL A  15     -16.547  -4.109   8.583  1.00  2.04           H  
ATOM    221  HB  VAL A  15     -18.808  -3.606   9.443  1.00  2.04           H  
ATOM    222 1HG1 VAL A  15     -18.232  -1.731  10.917  1.00  2.04           H  
ATOM    223 2HG1 VAL A  15     -16.863  -2.857  10.738  1.00  2.04           H  
ATOM    224 3HG1 VAL A  15     -16.865  -1.306   9.871  1.00  2.04           H  
ATOM    225 1HG2 VAL A  15     -19.803  -1.406   9.022  1.00  2.04           H  
ATOM    226 2HG2 VAL A  15     -18.455  -1.005   7.931  1.00  2.04           H  
ATOM    227 3HG2 VAL A  15     -19.566  -2.318   7.532  1.00  2.04           H  
ATOM    228  N   SER A  16     -18.221  -5.430   7.229  1.00  2.09           N  
ATOM    229  CA  SER A  16     -18.947  -6.295   6.299  1.00  2.09           C  
ATOM    230  C   SER A  16     -20.369  -5.826   6.022  1.00  2.09           C  
ATOM    231  O   SER A  16     -20.960  -6.177   5.003  1.00  2.09           O  
ATOM    232  CB  SER A  16     -18.986  -7.705   6.849  1.00  2.09           C  
ATOM    233  OG  SER A  16     -19.764  -7.763   8.012  1.00  2.09           O  
ATOM    234  H   SER A  16     -17.909  -5.817   8.109  1.00  2.09           H  
ATOM    235  HA  SER A  16     -18.403  -6.305   5.353  1.00  2.09           H  
ATOM    236 1HB  SER A  16     -19.401  -8.374   6.096  1.00  2.09           H  
ATOM    237 2HB  SER A  16     -17.973  -8.041   7.065  1.00  2.09           H  
ATOM    238  HG  SER A  16     -20.656  -7.524   7.742  1.00  2.09           H  
ATOM    239  N   GLY A  17     -20.913  -5.011   6.917  1.00  1.96           N  
ATOM    240  CA  GLY A  17     -22.261  -4.497   6.752  1.00  1.96           C  
ATOM    241  C   GLY A  17     -22.308  -3.242   5.879  1.00  1.96           C  
ATOM    242  O   GLY A  17     -23.388  -2.713   5.616  1.00  1.96           O  
ATOM    243  H   GLY A  17     -20.375  -4.753   7.730  1.00  1.96           H  
ATOM    244 1HA  GLY A  17     -22.893  -5.270   6.314  1.00  1.96           H  
ATOM    245 2HA  GLY A  17     -22.677  -4.267   7.732  1.00  1.96           H  
ATOM    246  N   ALA A  18     -21.142  -2.744   5.451  1.00  1.70           N  
ATOM    247  CA  ALA A  18     -21.111  -1.535   4.644  1.00  1.70           C  
ATOM    248  C   ALA A  18     -20.578  -1.752   3.245  1.00  1.70           C  
ATOM    249  O   ALA A  18     -21.108  -1.171   2.307  1.00  1.70           O  
ATOM    250  CB  ALA A  18     -20.252  -0.468   5.297  1.00  1.70           C  
ATOM    251  H   ALA A  18     -20.266  -3.204   5.679  1.00  1.70           H  
ATOM    252  HA  ALA A  18     -22.127  -1.158   4.558  1.00  1.70           H  
ATOM    253 1HB  ALA A  18     -20.269   0.432   4.694  1.00  1.70           H  
ATOM    254 2HB  ALA A  18     -20.634  -0.242   6.289  1.00  1.70           H  
ATOM    255 3HB  ALA A  18     -19.226  -0.825   5.372  1.00  1.70           H  
ATOM    256  N   THR A  19     -19.490  -2.529   3.088  1.00  1.42           N  
ATOM    257  CA  THR A  19     -18.756  -2.654   1.793  1.00  1.42           C  
ATOM    258  C   THR A  19     -17.978  -1.363   1.446  1.00  1.42           C  
ATOM    259  O   THR A  19     -16.815  -1.409   1.031  1.00  1.42           O  
ATOM    260  CB  THR A  19     -19.647  -3.029   0.581  1.00  1.42           C  
ATOM    261  CG2 THR A  19     -18.783  -3.094  -0.664  1.00  1.42           C  
ATOM    262  OG1 THR A  19     -20.267  -4.307   0.798  1.00  1.42           O  
ATOM    263  H   THR A  19     -19.118  -3.004   3.912  1.00  1.42           H  
ATOM    264  HA  THR A  19     -18.021  -3.451   1.905  1.00  1.42           H  
ATOM    265  HB  THR A  19     -20.409  -2.286   0.401  1.00  1.42           H  
ATOM    266  HG1 THR A  19     -20.925  -4.236   1.496  1.00  1.42           H  
ATOM    267 1HG2 THR A  19     -19.408  -3.361  -1.512  1.00  1.42           H  
ATOM    268 2HG2 THR A  19     -18.321  -2.123  -0.842  1.00  1.42           H  
ATOM    269 3HG2 THR A  19     -18.008  -3.845  -0.525  1.00  1.42           H  
ATOM    270  N   TRP A  20     -18.642  -0.222   1.579  1.00  1.19           N  
ATOM    271  CA  TRP A  20     -18.019   1.066   1.394  1.00  1.19           C  
ATOM    272  C   TRP A  20     -17.375   1.541   2.694  1.00  1.19           C  
ATOM    273  O   TRP A  20     -17.825   1.188   3.787  1.00  1.19           O  
ATOM    274  CB  TRP A  20     -19.049   2.115   0.963  1.00  1.19           C  
ATOM    275  CG  TRP A  20     -20.211   2.280   1.930  1.00  1.19           C  
ATOM    276  CD1 TRP A  20     -21.433   1.690   1.848  1.00  1.19           C  
ATOM    277  CD2 TRP A  20     -20.234   3.068   3.143  1.00  1.19           C  
ATOM    278  CE2 TRP A  20     -21.492   2.893   3.726  1.00  1.19           C  
ATOM    279  CE3 TRP A  20     -19.310   3.883   3.770  1.00  1.19           C  
ATOM    280  NE1 TRP A  20     -22.213   2.056   2.924  1.00  1.19           N  
ATOM    281  CZ2 TRP A  20     -21.836   3.504   4.921  1.00  1.19           C  
ATOM    282  CZ3 TRP A  20     -19.643   4.488   4.957  1.00  1.19           C  
ATOM    283  CH2 TRP A  20     -20.871   4.308   5.529  1.00  1.19           C  
ATOM    284  H   TRP A  20     -19.617  -0.277   1.837  1.00  1.19           H  
ATOM    285  HA  TRP A  20     -17.255   0.969   0.639  1.00  1.19           H  
ATOM    286 1HB  TRP A  20     -18.545   3.054   0.867  1.00  1.19           H  
ATOM    287 2HB  TRP A  20     -19.449   1.854  -0.008  1.00  1.19           H  
ATOM    288  HD1 TRP A  20     -21.748   1.017   1.054  1.00  1.19           H  
ATOM    289  HE1 TRP A  20     -23.159   1.742   3.092  1.00  1.19           H  
ATOM    290  HE3 TRP A  20     -18.340   4.045   3.332  1.00  1.19           H  
ATOM    291  HZ2 TRP A  20     -22.812   3.366   5.384  1.00  1.19           H  
ATOM    292  HZ3 TRP A  20     -18.894   5.112   5.420  1.00  1.19           H  
ATOM    293  HH2 TRP A  20     -21.095   4.811   6.480  1.00  1.19           H  
ATOM    294  N   VAL A  21     -16.365   2.391   2.566  1.00  1.03           N  
ATOM    295  CA  VAL A  21     -15.723   3.028   3.712  1.00  1.03           C  
ATOM    296  C   VAL A  21     -15.541   4.522   3.456  1.00  1.03           C  
ATOM    297  O   VAL A  21     -15.185   4.917   2.345  1.00  1.03           O  
ATOM    298  CB  VAL A  21     -14.345   2.389   3.929  1.00  1.03           C  
ATOM    299  CG1 VAL A  21     -13.528   2.615   2.694  1.00  1.03           C  
ATOM    300  CG2 VAL A  21     -13.645   2.994   5.127  1.00  1.03           C  
ATOM    301  H   VAL A  21     -16.022   2.574   1.624  1.00  1.03           H  
ATOM    302  HA  VAL A  21     -16.346   2.887   4.598  1.00  1.03           H  
ATOM    303  HB  VAL A  21     -14.462   1.313   4.074  1.00  1.03           H  
ATOM    304 1HG1 VAL A  21     -12.569   2.182   2.799  1.00  1.03           H  
ATOM    305 2HG1 VAL A  21     -14.033   2.163   1.844  1.00  1.03           H  
ATOM    306 3HG1 VAL A  21     -13.420   3.681   2.536  1.00  1.03           H  
ATOM    307 1HG2 VAL A  21     -12.669   2.525   5.249  1.00  1.03           H  
ATOM    308 2HG2 VAL A  21     -13.510   4.057   4.966  1.00  1.03           H  
ATOM    309 3HG2 VAL A  21     -14.239   2.831   6.027  1.00  1.03           H  
ATOM    310  N   ASP A  22     -15.756   5.364   4.468  1.00  0.94           N  
ATOM    311  CA  ASP A  22     -15.515   6.796   4.255  1.00  0.94           C  
ATOM    312  C   ASP A  22     -14.107   7.237   4.690  1.00  0.94           C  
ATOM    313  O   ASP A  22     -13.680   7.071   5.834  1.00  0.94           O  
ATOM    314  CB  ASP A  22     -16.586   7.647   4.912  1.00  0.94           C  
ATOM    315  CG  ASP A  22     -18.012   7.559   4.182  1.00  0.94           C  
ATOM    316  OD1 ASP A  22     -18.036   7.073   3.079  1.00  0.94           O  
ATOM    317  OD2 ASP A  22     -19.047   7.963   4.730  1.00  0.94           O1-
ATOM    318  H   ASP A  22     -16.077   5.030   5.383  1.00  0.94           H  
ATOM    319  HA  ASP A  22     -15.589   6.994   3.189  1.00  0.94           H  
ATOM    320 1HB  ASP A  22     -16.646   7.291   5.899  1.00  0.94           H  
ATOM    321 2HB  ASP A  22     -16.255   8.687   4.956  1.00  0.94           H  
ATOM    322  N   VAL A  23     -13.384   7.791   3.734  1.00  0.90           N  
ATOM    323  CA  VAL A  23     -12.008   8.222   3.878  1.00  0.90           C  
ATOM    324  C   VAL A  23     -11.897   9.747   3.850  1.00  0.90           C  
ATOM    325  O   VAL A  23     -12.389  10.416   2.941  1.00  0.90           O  
ATOM    326  CB  VAL A  23     -11.200   7.586   2.730  1.00  0.90           C  
ATOM    327  CG1 VAL A  23      -9.770   8.006   2.747  1.00  0.90           C  
ATOM    328  CG2 VAL A  23     -11.303   6.061   2.840  1.00  0.90           C  
ATOM    329  H   VAL A  23     -13.817   7.910   2.829  1.00  0.90           H  
ATOM    330  HA  VAL A  23     -11.627   7.856   4.833  1.00  0.90           H  
ATOM    331  HB  VAL A  23     -11.628   7.909   1.782  1.00  0.90           H  
ATOM    332 1HG1 VAL A  23      -9.234   7.543   1.916  1.00  0.90           H  
ATOM    333 2HG1 VAL A  23      -9.713   9.089   2.660  1.00  0.90           H  
ATOM    334 3HG1 VAL A  23      -9.343   7.686   3.667  1.00  0.90           H  
ATOM    335 1HG2 VAL A  23     -10.761   5.605   2.019  1.00  0.90           H  
ATOM    336 2HG2 VAL A  23     -10.880   5.726   3.786  1.00  0.90           H  
ATOM    337 3HG2 VAL A  23     -12.349   5.768   2.786  1.00  0.90           H  
ATOM    338  N   VAL A  24     -11.275  10.301   4.877  1.00  0.90           N  
ATOM    339  CA  VAL A  24     -11.110  11.747   4.999  1.00  0.90           C  
ATOM    340  C   VAL A  24      -9.632  12.093   4.783  1.00  0.90           C  
ATOM    341  O   VAL A  24      -8.809  11.957   5.693  1.00  0.90           O  
ATOM    342  CB  VAL A  24     -11.672  12.126   6.376  1.00  0.90           C  
ATOM    343  CG1 VAL A  24     -11.554  13.511   6.642  1.00  0.90           C  
ATOM    344  CG2 VAL A  24     -13.135  11.726   6.406  1.00  0.90           C  
ATOM    345  H   VAL A  24     -10.902   9.698   5.595  1.00  0.90           H  
ATOM    346  HA  VAL A  24     -11.702  12.245   4.229  1.00  0.90           H  
ATOM    347  HB  VAL A  24     -11.143  11.586   7.144  1.00  0.90           H  
ATOM    348 1HG1 VAL A  24     -11.982  13.733   7.601  1.00  0.90           H  
ATOM    349 2HG1 VAL A  24     -10.522  13.778   6.638  1.00  0.90           H  
ATOM    350 3HG1 VAL A  24     -12.083  14.037   5.870  1.00  0.90           H  
ATOM    351 1HG2 VAL A  24     -13.539  11.973   7.379  1.00  0.90           H  
ATOM    352 2HG2 VAL A  24     -13.678  12.274   5.635  1.00  0.90           H  
ATOM    353 3HG2 VAL A  24     -13.246  10.656   6.235  1.00  0.90           H  
ATOM    354  N   LEU A  25      -9.310  12.532   3.555  1.00  0.92           N  
ATOM    355  CA  LEU A  25      -7.932  12.627   3.058  1.00  0.92           C  
ATOM    356  C   LEU A  25      -7.376  14.064   2.891  1.00  0.92           C  
ATOM    357  O   LEU A  25      -8.050  14.951   2.362  1.00  0.92           O  
ATOM    358  CB  LEU A  25      -7.942  11.894   1.709  1.00  0.92           C  
ATOM    359  CG  LEU A  25      -6.654  11.605   1.029  1.00  0.92           C  
ATOM    360  CD1 LEU A  25      -5.877  10.541   1.812  1.00  0.92           C  
ATOM    361  CD2 LEU A  25      -6.982  11.136  -0.383  1.00  0.92           C  
ATOM    362  H   LEU A  25     -10.064  12.741   2.893  1.00  0.92           H  
ATOM    363  HA  LEU A  25      -7.287  12.094   3.757  1.00  0.92           H  
ATOM    364 1HB  LEU A  25      -8.442  10.942   1.850  1.00  0.92           H  
ATOM    365 2HB  LEU A  25      -8.549  12.484   1.017  1.00  0.92           H  
ATOM    366  HG  LEU A  25      -6.040  12.488   1.019  1.00  0.92           H  
ATOM    367 1HD1 LEU A  25      -4.936  10.332   1.319  1.00  0.92           H  
ATOM    368 2HD1 LEU A  25      -5.675  10.902   2.820  1.00  0.92           H  
ATOM    369 3HD1 LEU A  25      -6.460   9.622   1.867  1.00  0.92           H  
ATOM    370 1HD2 LEU A  25      -6.078  10.910  -0.912  1.00  0.92           H  
ATOM    371 2HD2 LEU A  25      -7.601  10.245  -0.334  1.00  0.92           H  
ATOM    372 3HD2 LEU A  25      -7.526  11.921  -0.911  1.00  0.92           H  
ATOM    373  N   GLU A  26      -6.137  14.302   3.350  1.00  0.95           N  
ATOM    374  CA  GLU A  26      -5.456  15.618   3.276  1.00  0.95           C  
ATOM    375  C   GLU A  26      -4.170  15.478   2.453  1.00  0.95           C  
ATOM    376  O   GLU A  26      -3.601  14.384   2.443  1.00  0.95           O  
ATOM    377  CB  GLU A  26      -5.170  16.147   4.693  1.00  0.95           C  
ATOM    378  CG  GLU A  26      -4.519  17.539   4.751  1.00  0.95           C  
ATOM    379  CD  GLU A  26      -4.329  18.048   6.161  1.00  0.95           C  
ATOM    380  OE1 GLU A  26      -4.724  17.365   7.078  1.00  0.95           O  
ATOM    381  OE2 GLU A  26      -3.791  19.124   6.321  1.00  0.95           O1-
ATOM    382  H   GLU A  26      -5.602  13.543   3.773  1.00  0.95           H  
ATOM    383  HA  GLU A  26      -6.107  16.330   2.762  1.00  0.95           H  
ATOM    384 1HB  GLU A  26      -6.102  16.195   5.258  1.00  0.95           H  
ATOM    385 2HB  GLU A  26      -4.515  15.452   5.210  1.00  0.95           H  
ATOM    386 1HG  GLU A  26      -3.539  17.494   4.273  1.00  0.95           H  
ATOM    387 2HG  GLU A  26      -5.134  18.240   4.189  1.00  0.95           H  
ATOM    388  N   GLY A  27      -3.741  16.516   1.711  1.00  0.96           N  
ATOM    389  CA  GLY A  27      -2.535  16.398   0.886  1.00  0.96           C  
ATOM    390  C   GLY A  27      -1.360  15.841   1.674  1.00  0.96           C  
ATOM    391  O   GLY A  27      -1.069  16.292   2.781  1.00  0.96           O  
ATOM    392  H   GLY A  27      -4.213  17.423   1.703  1.00  0.96           H  
ATOM    393 1HA  GLY A  27      -2.726  15.777   0.019  1.00  0.96           H  
ATOM    394 2HA  GLY A  27      -2.277  17.386   0.507  1.00  0.96           H  
ATOM    395  N   ASP A  28      -0.712  14.818   1.095  1.00  0.97           N  
ATOM    396  CA  ASP A  28       0.424  14.105   1.694  1.00  0.97           C  
ATOM    397  C   ASP A  28       0.117  13.302   2.959  1.00  0.97           C  
ATOM    398  O   ASP A  28       1.042  12.807   3.600  1.00  0.97           O  
ATOM    399  CB  ASP A  28       1.638  15.010   1.933  1.00  0.97           C  
ATOM    400  CG  ASP A  28       2.409  15.369   0.626  1.00  0.97           C  
ATOM    401  OD1 ASP A  28       2.637  14.479  -0.205  1.00  0.97           O  
ATOM    402  OD2 ASP A  28       2.760  16.509   0.469  1.00  0.97           O1-
ATOM    403  H   ASP A  28      -1.031  14.488   0.184  1.00  0.97           H  
ATOM    404  HA  ASP A  28       0.744  13.377   0.956  1.00  0.97           H  
ATOM    405 1HB  ASP A  28       1.331  15.934   2.422  1.00  0.97           H  
ATOM    406 2HB  ASP A  28       2.326  14.507   2.614  1.00  0.97           H  
ATOM    407  N   SER A  29      -1.154  13.152   3.319  1.00  0.95           N  
ATOM    408  CA  SER A  29      -1.534  12.250   4.397  1.00  0.95           C  
ATOM    409  C   SER A  29      -1.713  10.892   3.763  1.00  0.95           C  
ATOM    410  O   SER A  29      -1.804  10.797   2.539  1.00  0.95           O  
ATOM    411  CB  SER A  29      -2.852  12.644   5.035  1.00  0.95           C  
ATOM    412  OG  SER A  29      -3.924  12.421   4.128  1.00  0.95           O  
ATOM    413  H   SER A  29      -1.894  13.639   2.814  1.00  0.95           H  
ATOM    414  HA  SER A  29      -0.742  12.202   5.147  1.00  0.95           H  
ATOM    415 1HB  SER A  29      -3.008  12.065   5.945  1.00  0.95           H  
ATOM    416 2HB  SER A  29      -2.817  13.697   5.308  1.00  0.95           H  
ATOM    417  HG  SER A  29      -3.707  12.965   3.340  1.00  0.95           H  
ATOM    418  N   CYS A  30      -1.830   9.853   4.566  1.00  0.94           N  
ATOM    419  CA  CYS A  30      -2.150   8.557   3.977  1.00  0.94           C  
ATOM    420  C   CYS A  30      -3.074   7.757   4.835  1.00  0.94           C  
ATOM    421  O   CYS A  30      -2.894   7.695   6.049  1.00  0.94           O  
ATOM    422  CB  CYS A  30      -0.927   7.725   3.712  1.00  0.94           C  
ATOM    423  SG  CYS A  30      -1.331   6.131   3.027  1.00  0.94           S  
ATOM    424  H   CYS A  30      -1.693   9.963   5.577  1.00  0.94           H  
ATOM    425  HA  CYS A  30      -2.649   8.726   3.022  1.00  0.94           H  
ATOM    426 1HB  CYS A  30      -0.314   8.237   2.993  1.00  0.94           H  
ATOM    427 2HB  CYS A  30      -0.345   7.588   4.622  1.00  0.94           H  
ATOM    428  N   ILE A  31      -4.082   7.174   4.202  1.00  0.94           N  
ATOM    429  CA  ILE A  31      -5.046   6.362   4.910  1.00  0.94           C  
ATOM    430  C   ILE A  31      -5.047   4.925   4.439  1.00  0.94           C  
ATOM    431  O   ILE A  31      -5.194   4.645   3.247  1.00  0.94           O  
ATOM    432  CB  ILE A  31      -6.437   6.965   4.764  1.00  0.94           C  
ATOM    433  CG1 ILE A  31      -6.388   8.370   5.364  1.00  0.94           C  
ATOM    434  CG2 ILE A  31      -7.479   6.053   5.497  1.00  0.94           C  
ATOM    435  CD1 ILE A  31      -7.541   9.221   5.095  1.00  0.94           C  
ATOM    436  H   ILE A  31      -4.160   7.290   3.189  1.00  0.94           H  
ATOM    437  HA  ILE A  31      -4.788   6.366   5.966  1.00  0.94           H  
ATOM    438  HB  ILE A  31      -6.697   7.061   3.708  1.00  0.94           H  
ATOM    439 1HG1 ILE A  31      -6.273   8.274   6.432  1.00  0.94           H  
ATOM    440 2HG1 ILE A  31      -5.528   8.896   4.971  1.00  0.94           H  
ATOM    441 1HG2 ILE A  31      -8.472   6.478   5.422  1.00  0.94           H  
ATOM    442 2HG2 ILE A  31      -7.483   5.063   5.048  1.00  0.94           H  
ATOM    443 3HG2 ILE A  31      -7.205   5.959   6.548  1.00  0.94           H  
ATOM    444 1HD1 ILE A  31      -7.345  10.158   5.581  1.00  0.94           H  
ATOM    445 2HD1 ILE A  31      -7.640   9.374   4.030  1.00  0.94           H  
ATOM    446 3HD1 ILE A  31      -8.447   8.789   5.484  1.00  0.94           H  
ATOM    447  N   THR A  32      -4.885   4.020   5.388  1.00  0.99           N  
ATOM    448  CA  THR A  32      -4.885   2.602   5.097  1.00  0.99           C  
ATOM    449  C   THR A  32      -6.188   1.941   5.490  1.00  0.99           C  
ATOM    450  O   THR A  32      -6.596   2.003   6.651  1.00  0.99           O  
ATOM    451  CB  THR A  32      -3.706   1.934   5.789  1.00  0.99           C  
ATOM    452  CG2 THR A  32      -3.746   0.478   5.605  1.00  0.99           C  
ATOM    453  OG1 THR A  32      -2.509   2.471   5.250  1.00  0.99           O  
ATOM    454  H   THR A  32      -4.738   4.333   6.347  1.00  0.99           H  
ATOM    455  HA  THR A  32      -4.751   2.473   4.029  1.00  0.99           H  
ATOM    456  HB  THR A  32      -3.744   2.169   6.842  1.00  0.99           H  
ATOM    457  HG1 THR A  32      -2.489   2.306   4.279  1.00  0.99           H  
ATOM    458 1HG2 THR A  32      -2.896   0.013   6.096  1.00  0.99           H  
ATOM    459 2HG2 THR A  32      -4.667   0.084   6.018  1.00  0.99           H  
ATOM    460 3HG2 THR A  32      -3.705   0.292   4.535  1.00  0.99           H  
ATOM    461  N   ILE A  33      -6.839   1.314   4.512  1.00  1.07           N  
ATOM    462  CA  ILE A  33      -8.124   0.682   4.729  1.00  1.07           C  
ATOM    463  C   ILE A  33      -8.022  -0.831   4.729  1.00  1.07           C  
ATOM    464  O   ILE A  33      -7.501  -1.449   3.794  1.00  1.07           O  
ATOM    465  CB  ILE A  33      -9.173   1.090   3.693  1.00  1.07           C  
ATOM    466  CG1 ILE A  33      -9.381   2.615   3.720  1.00  1.07           C  
ATOM    467  CG2 ILE A  33     -10.487   0.345   4.015  1.00  1.07           C  
ATOM    468  CD1 ILE A  33      -8.447   3.344   2.770  1.00  1.07           C  
ATOM    469  H   ILE A  33      -6.422   1.300   3.588  1.00  1.07           H  
ATOM    470  HA  ILE A  33      -8.491   1.005   5.687  1.00  1.07           H  
ATOM    471  HB  ILE A  33      -8.831   0.819   2.699  1.00  1.07           H  
ATOM    472 1HG1 ILE A  33     -10.405   2.849   3.451  1.00  1.07           H  
ATOM    473 2HG1 ILE A  33      -9.197   2.978   4.732  1.00  1.07           H  
ATOM    474 1HG2 ILE A  33     -11.231   0.598   3.299  1.00  1.07           H  
ATOM    475 2HG2 ILE A  33     -10.326  -0.728   3.976  1.00  1.07           H  
ATOM    476 3HG2 ILE A  33     -10.830   0.623   5.017  1.00  1.07           H  
ATOM    477 1HD1 ILE A  33      -8.617   4.417   2.826  1.00  1.07           H  
ATOM    478 2HD1 ILE A  33      -7.411   3.134   3.033  1.00  1.07           H  
ATOM    479 3HD1 ILE A  33      -8.631   2.996   1.758  1.00  1.07           H  
ATOM    480  N   MET A  34      -8.511  -1.428   5.800  1.00  1.19           N  
ATOM    481  CA  MET A  34      -8.463  -2.868   5.974  1.00  1.19           C  
ATOM    482  C   MET A  34      -9.868  -3.428   6.178  1.00  1.19           C  
ATOM    483  O   MET A  34     -10.746  -2.751   6.709  1.00  1.19           O  
ATOM    484  CB  MET A  34      -7.569  -3.153   7.170  1.00  1.19           C  
ATOM    485  CG  MET A  34      -6.136  -2.696   6.971  1.00  1.19           C  
ATOM    486  SD  MET A  34      -5.262  -2.515   8.475  1.00  1.19           S  
ATOM    487  CE  MET A  34      -6.094  -1.011   8.988  1.00  1.19           C  
ATOM    488  H   MET A  34      -8.904  -0.835   6.534  1.00  1.19           H  
ATOM    489  HA  MET A  34      -8.042  -3.324   5.079  1.00  1.19           H  
ATOM    490 1HB  MET A  34      -7.965  -2.645   8.047  1.00  1.19           H  
ATOM    491 2HB  MET A  34      -7.562  -4.223   7.379  1.00  1.19           H  
ATOM    492 1HG  MET A  34      -5.615  -3.426   6.362  1.00  1.19           H  
ATOM    493 2HG  MET A  34      -6.116  -1.748   6.468  1.00  1.19           H  
ATOM    494 1HE  MET A  34      -5.718  -0.721   9.954  1.00  1.19           H  
ATOM    495 2HE  MET A  34      -5.922  -0.216   8.258  1.00  1.19           H  
ATOM    496 3HE  MET A  34      -7.169  -1.195   9.066  1.00  1.19           H  
ATOM    497  N   ALA A  35     -10.097  -4.654   5.733  1.00  1.29           N  
ATOM    498  CA  ALA A  35     -11.384  -5.303   5.971  1.00  1.29           C  
ATOM    499  C   ALA A  35     -11.227  -6.807   5.826  1.00  1.29           C  
ATOM    500  O   ALA A  35     -10.358  -7.286   5.096  1.00  1.29           O  
ATOM    501  CB  ALA A  35     -12.453  -4.770   5.022  1.00  1.29           C  
ATOM    502  H   ALA A  35      -9.359  -5.161   5.260  1.00  1.29           H  
ATOM    503  HA  ALA A  35     -11.692  -5.096   6.996  1.00  1.29           H  
ATOM    504 1HB  ALA A  35     -13.401  -5.265   5.237  1.00  1.29           H  
ATOM    505 2HB  ALA A  35     -12.571  -3.697   5.161  1.00  1.29           H  
ATOM    506 3HB  ALA A  35     -12.172  -4.969   4.001  1.00  1.29           H  
ATOM    507  N   LYS A  36     -12.068  -7.563   6.512  1.00  1.34           N  
ATOM    508  CA  LYS A  36     -11.995  -9.008   6.381  1.00  1.34           C  
ATOM    509  C   LYS A  36     -12.150  -9.466   4.935  1.00  1.34           C  
ATOM    510  O   LYS A  36     -13.082  -9.055   4.241  1.00  1.34           O  
ATOM    511  CB  LYS A  36     -13.042  -9.679   7.269  1.00  1.34           C  
ATOM    512  CG  LYS A  36     -12.994 -11.206   7.233  1.00  1.34           C  
ATOM    513  CD  LYS A  36     -13.970 -11.857   8.207  1.00  1.34           C  
ATOM    514  CE  LYS A  36     -13.838 -13.394   8.178  1.00  1.34           C  
ATOM    515  NZ  LYS A  36     -14.422 -14.008   6.926  1.00  1.34           N1+
ATOM    516  H   LYS A  36     -12.761  -7.139   7.115  1.00  1.34           H  
ATOM    517  HA  LYS A  36     -11.010  -9.329   6.721  1.00  1.34           H  
ATOM    518 1HB  LYS A  36     -12.909  -9.360   8.303  1.00  1.34           H  
ATOM    519 2HB  LYS A  36     -14.038  -9.371   6.952  1.00  1.34           H  
ATOM    520 1HG  LYS A  36     -13.262 -11.527   6.239  1.00  1.34           H  
ATOM    521 2HG  LYS A  36     -11.984 -11.554   7.440  1.00  1.34           H  
ATOM    522 1HD  LYS A  36     -13.775 -11.498   9.217  1.00  1.34           H  
ATOM    523 2HD  LYS A  36     -14.988 -11.587   7.931  1.00  1.34           H  
ATOM    524 1HE  LYS A  36     -12.782 -13.653   8.231  1.00  1.34           H  
ATOM    525 2HE  LYS A  36     -14.348 -13.810   9.045  1.00  1.34           H  
ATOM    526 1HZ  LYS A  36     -14.306 -15.004   6.951  1.00  1.34           H  
ATOM    527 2HZ  LYS A  36     -15.398 -13.788   6.866  1.00  1.34           H  
ATOM    528 3HZ  LYS A  36     -13.962 -13.650   6.070  1.00  1.34           H  
ATOM    529  N   ASP A  37     -11.206 -10.309   4.499  1.00  1.30           N  
ATOM    530  CA  ASP A  37     -11.143 -10.912   3.161  1.00  1.30           C  
ATOM    531  C   ASP A  37     -10.906  -9.923   2.011  1.00  1.30           C  
ATOM    532  O   ASP A  37     -11.025 -10.294   0.840  1.00  1.30           O  
ATOM    533  CB  ASP A  37     -12.402 -11.738   2.892  1.00  1.30           C  
ATOM    534  CG  ASP A  37     -12.551 -12.899   3.898  1.00  1.30           C  
ATOM    535  OD1 ASP A  37     -11.585 -13.561   4.177  1.00  1.30           O  
ATOM    536  OD2 ASP A  37     -13.637 -13.074   4.423  1.00  1.30           O1-
ATOM    537  H   ASP A  37     -10.473 -10.550   5.148  1.00  1.30           H  
ATOM    538  HA  ASP A  37     -10.302 -11.605   3.160  1.00  1.30           H  
ATOM    539 1HB  ASP A  37     -13.289 -11.109   2.935  1.00  1.30           H  
ATOM    540 2HB  ASP A  37     -12.353 -12.154   1.885  1.00  1.30           H  
ATOM    541  N   LYS A  38     -10.552  -8.678   2.328  1.00  1.20           N  
ATOM    542  CA  LYS A  38     -10.213  -7.700   1.304  1.00  1.20           C  
ATOM    543  C   LYS A  38      -8.738  -7.358   1.467  1.00  1.20           C  
ATOM    544  O   LYS A  38      -8.209  -7.520   2.559  1.00  1.20           O  
ATOM    545  CB  LYS A  38     -11.074  -6.441   1.436  1.00  1.20           C  
ATOM    546  CG  LYS A  38     -12.568  -6.659   1.346  1.00  1.20           C  
ATOM    547  CD  LYS A  38     -12.943  -7.213  -0.015  1.00  1.20           C  
ATOM    548  CE  LYS A  38     -14.453  -7.267  -0.227  1.00  1.20           C  
ATOM    549  NZ  LYS A  38     -14.802  -8.043  -1.448  1.00  1.20           N1+
ATOM    550  H   LYS A  38     -10.499  -8.393   3.309  1.00  1.20           H  
ATOM    551  HA  LYS A  38     -10.385  -8.147   0.327  1.00  1.20           H  
ATOM    552 1HB  LYS A  38     -10.876  -5.999   2.407  1.00  1.20           H  
ATOM    553 2HB  LYS A  38     -10.807  -5.698   0.700  1.00  1.20           H  
ATOM    554 1HG  LYS A  38     -12.879  -7.362   2.124  1.00  1.20           H  
ATOM    555 2HG  LYS A  38     -13.089  -5.715   1.500  1.00  1.20           H  
ATOM    556 1HD  LYS A  38     -12.510  -6.585  -0.797  1.00  1.20           H  
ATOM    557 2HD  LYS A  38     -12.538  -8.219  -0.129  1.00  1.20           H  
ATOM    558 1HE  LYS A  38     -14.941  -7.713   0.638  1.00  1.20           H  
ATOM    559 2HE  LYS A  38     -14.815  -6.244  -0.354  1.00  1.20           H  
ATOM    560 1HZ  LYS A  38     -15.802  -8.043  -1.586  1.00  1.20           H  
ATOM    561 2HZ  LYS A  38     -14.325  -7.633  -2.270  1.00  1.20           H  
ATOM    562 3HZ  LYS A  38     -14.479  -8.985  -1.348  1.00  1.20           H  
ATOM    563  N   PRO A  39      -8.030  -6.933   0.419  1.00  1.06           N  
ATOM    564  CA  PRO A  39      -6.661  -6.480   0.470  1.00  1.06           C  
ATOM    565  C   PRO A  39      -6.575  -5.169   1.192  1.00  1.06           C  
ATOM    566  O   PRO A  39      -7.537  -4.399   1.214  1.00  1.06           O  
ATOM    567  CB  PRO A  39      -6.277  -6.406  -0.994  1.00  1.06           C  
ATOM    568  CG  PRO A  39      -7.541  -6.190  -1.709  1.00  1.06           C  
ATOM    569  CD  PRO A  39      -8.598  -6.933  -0.902  1.00  1.06           C  
ATOM    570  HA  PRO A  39      -6.030  -7.207   0.980  1.00  1.06           H  
ATOM    571 1HB  PRO A  39      -5.606  -5.591  -1.110  1.00  1.06           H  
ATOM    572 2HB  PRO A  39      -5.748  -7.310  -1.299  1.00  1.06           H  
ATOM    573 1HG  PRO A  39      -7.703  -5.129  -1.767  1.00  1.06           H  
ATOM    574 2HG  PRO A  39      -7.474  -6.550  -2.740  1.00  1.06           H  
ATOM    575 1HD  PRO A  39      -9.511  -6.386  -0.911  1.00  1.06           H  
ATOM    576 2HD  PRO A  39      -8.730  -7.944  -1.276  1.00  1.06           H  
ATOM    577  N   THR A  40      -5.418  -4.901   1.765  1.00  0.92           N  
ATOM    578  CA  THR A  40      -5.213  -3.631   2.424  1.00  0.92           C  
ATOM    579  C   THR A  40      -4.935  -2.569   1.380  1.00  0.92           C  
ATOM    580  O   THR A  40      -4.043  -2.732   0.530  1.00  0.92           O  
ATOM    581  CB  THR A  40      -4.085  -3.720   3.454  1.00  0.92           C  
ATOM    582  CG2 THR A  40      -3.855  -2.407   4.078  1.00  0.92           C  
ATOM    583  OG1 THR A  40      -4.434  -4.703   4.457  1.00  0.92           O  
ATOM    584  H   THR A  40      -4.669  -5.575   1.724  1.00  0.92           H  
ATOM    585  HA  THR A  40      -6.127  -3.357   2.949  1.00  0.92           H  
ATOM    586  HB  THR A  40      -3.170  -4.036   2.965  1.00  0.92           H  
ATOM    587  HG1 THR A  40      -3.877  -4.588   5.287  1.00  0.92           H  
ATOM    588 1HG2 THR A  40      -3.056  -2.487   4.810  1.00  0.92           H  
ATOM    589 2HG2 THR A  40      -3.576  -1.688   3.307  1.00  0.92           H  
ATOM    590 3HG2 THR A  40      -4.763  -2.078   4.559  1.00  0.92           H  
ATOM    591  N   ILE A  41      -5.721  -1.496   1.433  1.00  0.82           N  
ATOM    592  CA  ILE A  41      -5.624  -0.423   0.458  1.00  0.82           C  
ATOM    593  C   ILE A  41      -5.048   0.856   1.046  1.00  0.82           C  
ATOM    594  O   ILE A  41      -5.532   1.341   2.065  1.00  0.82           O  
ATOM    595  CB  ILE A  41      -7.020  -0.091  -0.110  1.00  0.82           C  
ATOM    596  CG1 ILE A  41      -7.696  -1.325  -0.644  1.00  0.82           C  
ATOM    597  CG2 ILE A  41      -6.892   0.921  -1.191  1.00  0.82           C  
ATOM    598  CD1 ILE A  41      -6.936  -1.936  -1.673  1.00  0.82           C  
ATOM    599  H   ILE A  41      -6.422  -1.446   2.180  1.00  0.82           H  
ATOM    600  HA  ILE A  41      -4.973  -0.745  -0.356  1.00  0.82           H  
ATOM    601  HB  ILE A  41      -7.646   0.307   0.685  1.00  0.82           H  
ATOM    602 1HG1 ILE A  41      -7.845  -2.047   0.163  1.00  0.82           H  
ATOM    603 2HG1 ILE A  41      -8.663  -1.062  -1.051  1.00  0.82           H  
ATOM    604 1HG2 ILE A  41      -7.873   1.168  -1.590  1.00  0.82           H  
ATOM    605 2HG2 ILE A  41      -6.429   1.814  -0.801  1.00  0.82           H  
ATOM    606 3HG2 ILE A  41      -6.267   0.503  -1.980  1.00  0.82           H  
ATOM    607 1HD1 ILE A  41      -7.425  -2.811  -2.054  1.00  0.82           H  
ATOM    608 2HD1 ILE A  41      -6.796  -1.222  -2.484  1.00  0.82           H  
ATOM    609 3HD1 ILE A  41      -5.977  -2.216  -1.263  1.00  0.82           H  
ATOM    610  N   ASP A  42      -4.019   1.400   0.412  1.00  0.77           N  
ATOM    611  CA  ASP A  42      -3.433   2.668   0.832  1.00  0.77           C  
ATOM    612  C   ASP A  42      -3.897   3.787  -0.084  1.00  0.77           C  
ATOM    613  O   ASP A  42      -3.684   3.724  -1.301  1.00  0.77           O  
ATOM    614  CB  ASP A  42      -1.907   2.646   0.821  1.00  0.77           C  
ATOM    615  CG  ASP A  42      -1.212   1.846   1.913  1.00  0.77           C  
ATOM    616  OD1 ASP A  42      -1.831   1.502   2.899  1.00  0.77           O  
ATOM    617  OD2 ASP A  42      -0.025   1.568   1.730  1.00  0.77           O1-
ATOM    618  H   ASP A  42      -3.654   0.935  -0.420  1.00  0.77           H  
ATOM    619  HA  ASP A  42      -3.769   2.901   1.842  1.00  0.77           H  
ATOM    620 1HB  ASP A  42      -1.582   2.244  -0.138  1.00  0.77           H  
ATOM    621 2HB  ASP A  42      -1.547   3.667   0.866  1.00  0.77           H  
ATOM    622  N   ILE A  43      -4.546   4.795   0.480  1.00  0.74           N  
ATOM    623  CA  ILE A  43      -5.009   5.917  -0.316  1.00  0.74           C  
ATOM    624  C   ILE A  43      -4.257   7.189   0.080  1.00  0.74           C  
ATOM    625  O   ILE A  43      -4.187   7.560   1.259  1.00  0.74           O  
ATOM    626  CB  ILE A  43      -6.535   6.094  -0.236  1.00  0.74           C  
ATOM    627  CG1 ILE A  43      -7.200   4.819  -0.759  1.00  0.74           C  
ATOM    628  CG2 ILE A  43      -6.957   7.271  -1.057  1.00  0.74           C  
ATOM    629  CD1 ILE A  43      -8.690   4.788  -0.662  1.00  0.74           C  
ATOM    630  H   ILE A  43      -4.726   4.780   1.483  1.00  0.74           H  
ATOM    631  HA  ILE A  43      -4.782   5.716  -1.360  1.00  0.74           H  
ATOM    632  HB  ILE A  43      -6.835   6.236   0.808  1.00  0.74           H  
ATOM    633 1HG1 ILE A  43      -6.905   4.681  -1.782  1.00  0.74           H  
ATOM    634 2HG1 ILE A  43      -6.821   3.988  -0.176  1.00  0.74           H  
ATOM    635 1HG2 ILE A  43      -8.037   7.396  -1.009  1.00  0.74           H  
ATOM    636 2HG2 ILE A  43      -6.470   8.165  -0.682  1.00  0.74           H  
ATOM    637 3HG2 ILE A  43      -6.652   7.089  -2.087  1.00  0.74           H  
ATOM    638 1HD1 ILE A  43      -9.059   3.835  -1.044  1.00  0.74           H  
ATOM    639 2HD1 ILE A  43      -8.992   4.908   0.371  1.00  0.74           H  
ATOM    640 3HD1 ILE A  43      -9.108   5.601  -1.255  1.00  0.74           H  
ATOM    641  N   LYS A  44      -3.649   7.832  -0.916  1.00  0.74           N  
ATOM    642  CA  LYS A  44      -2.843   9.028  -0.681  1.00  0.74           C  
ATOM    643  C   LYS A  44      -3.173  10.168  -1.618  1.00  0.74           C  
ATOM    644  O   LYS A  44      -3.185  10.010  -2.842  1.00  0.74           O  
ATOM    645  CB  LYS A  44      -1.350   8.722  -0.845  1.00  0.74           C  
ATOM    646  CG  LYS A  44      -0.421   9.948  -0.606  1.00  0.74           C  
ATOM    647  CD  LYS A  44       1.054   9.642  -0.833  1.00  0.74           C  
ATOM    648  CE  LYS A  44       1.935  10.857  -0.423  1.00  0.74           C  
ATOM    649  NZ  LYS A  44       1.740  12.041  -1.303  1.00  0.74           N1+
ATOM    650  H   LYS A  44      -3.753   7.466  -1.865  1.00  0.74           H  
ATOM    651  HA  LYS A  44      -3.017   9.372   0.337  1.00  0.74           H  
ATOM    652 1HB  LYS A  44      -1.059   7.943  -0.130  1.00  0.74           H  
ATOM    653 2HB  LYS A  44      -1.158   8.339  -1.847  1.00  0.74           H  
ATOM    654 1HG  LYS A  44      -0.691  10.746  -1.287  1.00  0.74           H  
ATOM    655 2HG  LYS A  44      -0.551  10.312   0.411  1.00  0.74           H  
ATOM    656 1HD  LYS A  44       1.335   8.761  -0.260  1.00  0.74           H  
ATOM    657 2HD  LYS A  44       1.220   9.433  -1.887  1.00  0.74           H  
ATOM    658 1HE  LYS A  44       1.662  11.149   0.575  1.00  0.74           H  
ATOM    659 2HE  LYS A  44       2.985  10.571  -0.436  1.00  0.74           H  
ATOM    660 1HZ  LYS A  44       2.306  12.844  -0.965  1.00  0.74           H  
ATOM    661 2HZ  LYS A  44       1.993  11.826  -2.249  1.00  0.74           H  
ATOM    662 3HZ  LYS A  44       0.760  12.313  -1.266  1.00  0.74           H  
ATOM    663  N   MET A  45      -3.413  11.345  -1.064  1.00  0.75           N  
ATOM    664  CA  MET A  45      -3.640  12.480  -1.943  1.00  0.75           C  
ATOM    665  C   MET A  45      -2.288  12.906  -2.494  1.00  0.75           C  
ATOM    666  O   MET A  45      -1.357  13.239  -1.738  1.00  0.75           O  
ATOM    667  CB  MET A  45      -4.348  13.607  -1.211  1.00  0.75           C  
ATOM    668  CG  MET A  45      -4.705  14.800  -2.042  1.00  0.75           C  
ATOM    669  SD  MET A  45      -5.557  16.039  -1.056  1.00  0.75           S  
ATOM    670  CE  MET A  45      -7.049  15.199  -0.685  1.00  0.75           C  
ATOM    671  H   MET A  45      -3.420  11.450  -0.055  1.00  0.75           H  
ATOM    672  HA  MET A  45      -4.252  12.169  -2.782  1.00  0.75           H  
ATOM    673 1HB  MET A  45      -5.283  13.255  -0.879  1.00  0.75           H  
ATOM    674 2HB  MET A  45      -3.788  13.887  -0.330  1.00  0.75           H  
ATOM    675 1HG  MET A  45      -3.805  15.247  -2.471  1.00  0.75           H  
ATOM    676 2HG  MET A  45      -5.357  14.494  -2.863  1.00  0.75           H  
ATOM    677 1HE  MET A  45      -7.676  15.844  -0.092  1.00  0.75           H  
ATOM    678 2HE  MET A  45      -7.554  14.934  -1.606  1.00  0.75           H  
ATOM    679 3HE  MET A  45      -6.830  14.306  -0.130  1.00  0.75           H  
ATOM    680  N   MET A  46      -2.169  12.861  -3.814  1.00  0.77           N  
ATOM    681  CA  MET A  46      -0.917  13.147  -4.494  1.00  0.77           C  
ATOM    682  C   MET A  46      -0.787  14.614  -4.824  1.00  0.77           C  
ATOM    683  O   MET A  46       0.286  15.202  -4.679  1.00  0.77           O  
ATOM    684  CB  MET A  46      -0.832  12.297  -5.759  1.00  0.77           C  
ATOM    685  CG  MET A  46      -0.673  10.805  -5.511  1.00  0.77           C  
ATOM    686  SD  MET A  46      -0.775   9.838  -7.030  1.00  0.77           S  
ATOM    687  CE  MET A  46       0.672  10.428  -7.897  1.00  0.77           C  
ATOM    688  H   MET A  46      -2.981  12.626  -4.379  1.00  0.77           H  
ATOM    689  HA  MET A  46      -0.095  12.883  -3.834  1.00  0.77           H  
ATOM    690 1HB  MET A  46      -1.737  12.441  -6.348  1.00  0.77           H  
ATOM    691 2HB  MET A  46       0.004  12.636  -6.369  1.00  0.77           H  
ATOM    692 1HG  MET A  46       0.287  10.612  -5.041  1.00  0.77           H  
ATOM    693 2HG  MET A  46      -1.459  10.469  -4.833  1.00  0.77           H  
ATOM    694 1HE  MET A  46       0.759   9.918  -8.851  1.00  0.77           H  
ATOM    695 2HE  MET A  46       0.569  11.502  -8.073  1.00  0.77           H  
ATOM    696 3HE  MET A  46       1.560  10.248  -7.304  1.00  0.77           H  
ATOM    697  N   GLU A  47      -1.883  15.210  -5.268  1.00  0.79           N  
ATOM    698  CA  GLU A  47      -1.836  16.614  -5.627  1.00  0.79           C  
ATOM    699  C   GLU A  47      -3.193  17.297  -5.575  1.00  0.79           C  
ATOM    700  O   GLU A  47      -4.196  16.770  -6.057  1.00  0.79           O  
ATOM    701  CB  GLU A  47      -1.223  16.770  -7.024  1.00  0.79           C  
ATOM    702  CG  GLU A  47      -1.019  18.200  -7.485  1.00  0.79           C  
ATOM    703  CD  GLU A  47      -0.308  18.286  -8.812  1.00  0.79           C  
ATOM    704  OE1 GLU A  47      -0.919  18.048  -9.819  1.00  0.79           O  
ATOM    705  OE2 GLU A  47       0.869  18.587  -8.819  1.00  0.79           O1-
ATOM    706  H   GLU A  47      -2.737  14.663  -5.371  1.00  0.79           H  
ATOM    707  HA  GLU A  47      -1.187  17.122  -4.912  1.00  0.79           H  
ATOM    708 1HB  GLU A  47      -0.254  16.273  -7.056  1.00  0.79           H  
ATOM    709 2HB  GLU A  47      -1.862  16.275  -7.754  1.00  0.79           H  
ATOM    710 1HG  GLU A  47      -1.991  18.682  -7.587  1.00  0.79           H  
ATOM    711 2HG  GLU A  47      -0.453  18.746  -6.730  1.00  0.79           H  
ATOM    712  N   THR A  48      -3.211  18.503  -5.038  1.00  0.81           N  
ATOM    713  CA  THR A  48      -4.418  19.308  -5.065  1.00  0.81           C  
ATOM    714  C   THR A  48      -4.087  20.526  -5.888  1.00  0.81           C  
ATOM    715  O   THR A  48      -3.110  21.226  -5.598  1.00  0.81           O  
ATOM    716  CB  THR A  48      -4.868  19.735  -3.678  1.00  0.81           C  
ATOM    717  CG2 THR A  48      -6.140  20.571  -3.805  1.00  0.81           C  
ATOM    718  OG1 THR A  48      -5.113  18.582  -2.890  1.00  0.81           O  
ATOM    719  H   THR A  48      -2.364  18.881  -4.632  1.00  0.81           H  
ATOM    720  HA  THR A  48      -5.225  18.764  -5.557  1.00  0.81           H  
ATOM    721  HB  THR A  48      -4.084  20.323  -3.200  1.00  0.81           H  
ATOM    722  HG1 THR A  48      -5.134  18.833  -1.958  1.00  0.81           H  
ATOM    723 1HG2 THR A  48      -6.481  20.881  -2.824  1.00  0.81           H  
ATOM    724 2HG2 THR A  48      -5.930  21.449  -4.408  1.00  0.81           H  
ATOM    725 3HG2 THR A  48      -6.915  19.983  -4.293  1.00  0.81           H  
ATOM    726  N   GLU A  49      -4.875  20.778  -6.919  1.00  0.84           N  
ATOM    727  CA  GLU A  49      -4.529  21.872  -7.797  1.00  0.84           C  
ATOM    728  C   GLU A  49      -5.708  22.687  -8.266  1.00  0.84           C  
ATOM    729  O   GLU A  49      -6.755  22.159  -8.648  1.00  0.84           O  
ATOM    730  CB  GLU A  49      -3.755  21.307  -9.005  1.00  0.84           C  
ATOM    731  CG  GLU A  49      -3.220  22.330 -10.022  1.00  0.84           C  
ATOM    732  CD  GLU A  49      -2.328  21.699 -11.111  1.00  0.84           C  
ATOM    733  OE1 GLU A  49      -2.814  20.926 -11.902  1.00  0.84           O  
ATOM    734  OE2 GLU A  49      -1.146  22.013 -11.144  1.00  0.84           O1-
ATOM    735  H   GLU A  49      -5.682  20.181  -7.105  1.00  0.84           H  
ATOM    736  HA  GLU A  49      -3.872  22.532  -7.250  1.00  0.84           H  
ATOM    737 1HB  GLU A  49      -2.897  20.740  -8.641  1.00  0.84           H  
ATOM    738 2HB  GLU A  49      -4.394  20.612  -9.536  1.00  0.84           H  
ATOM    739 1HG  GLU A  49      -4.066  22.821 -10.503  1.00  0.84           H  
ATOM    740 2HG  GLU A  49      -2.652  23.092  -9.494  1.00  0.84           H  
ATOM    741  N   ALA A  50      -5.538  23.998  -8.220  1.00  0.86           N  
ATOM    742  CA  ALA A  50      -6.550  24.871  -8.759  1.00  0.86           C  
ATOM    743  C   ALA A  50      -6.021  25.351 -10.104  1.00  0.86           C  
ATOM    744  O   ALA A  50      -4.818  25.575 -10.265  1.00  0.86           O  
ATOM    745  CB  ALA A  50      -6.916  25.973  -7.798  1.00  0.86           C  
ATOM    746  H   ALA A  50      -4.658  24.368  -7.862  1.00  0.86           H  
ATOM    747  HA  ALA A  50      -7.435  24.290  -8.934  1.00  0.86           H  
ATOM    748 1HB  ALA A  50      -7.699  26.567  -8.248  1.00  0.86           H  
ATOM    749 2HB  ALA A  50      -7.284  25.528  -6.881  1.00  0.86           H  
ATOM    750 3HB  ALA A  50      -6.099  26.594  -7.565  1.00  0.86           H  
ATOM    751  N   THR A  51      -6.896  25.502 -11.081  1.00  0.88           N  
ATOM    752  CA  THR A  51      -6.413  25.814 -12.416  1.00  0.88           C  
ATOM    753  C   THR A  51      -6.866  27.167 -12.963  1.00  0.88           C  
ATOM    754  O   THR A  51      -6.164  28.170 -12.824  1.00  0.88           O  
ATOM    755  CB  THR A  51      -6.858  24.681 -13.355  1.00  0.88           C  
ATOM    756  CG2 THR A  51      -6.229  23.344 -12.888  1.00  0.88           C  
ATOM    757  OG1 THR A  51      -8.280  24.575 -13.291  1.00  0.88           O  
ATOM    758  H   THR A  51      -7.879  25.299 -10.907  1.00  0.88           H  
ATOM    759  HA  THR A  51      -5.325  25.821 -12.397  1.00  0.88           H  
ATOM    760  HB  THR A  51      -6.553  24.907 -14.377  1.00  0.88           H  
ATOM    761  HG1 THR A  51      -8.538  24.287 -12.388  1.00  0.88           H  
ATOM    762 1HG2 THR A  51      -6.553  22.541 -13.544  1.00  0.88           H  
ATOM    763 2HG2 THR A  51      -5.139  23.419 -12.917  1.00  0.88           H  
ATOM    764 3HG2 THR A  51      -6.546  23.119 -11.866  1.00  0.88           H  
ATOM    765  N   ASN A  52      -8.042  27.222 -13.572  1.00  0.89           N  
ATOM    766  CA  ASN A  52      -8.494  28.450 -14.230  1.00  0.89           C  
ATOM    767  C   ASN A  52      -9.022  29.514 -13.265  1.00  0.89           C  
ATOM    768  O   ASN A  52     -10.207  29.849 -13.260  1.00  0.89           O  
ATOM    769  CB  ASN A  52      -9.522  28.120 -15.288  1.00  0.89           C  
ATOM    770  CG  ASN A  52      -8.923  27.338 -16.429  1.00  0.89           C  
ATOM    771  ND2 ASN A  52      -9.637  26.347 -16.898  1.00  0.89           N  
ATOM    772  OD1 ASN A  52      -7.808  27.629 -16.882  1.00  0.89           O  
ATOM    773  H   ASN A  52      -8.583  26.366 -13.618  1.00  0.89           H  
ATOM    774  HA  ASN A  52      -7.636  28.895 -14.733  1.00  0.89           H  
ATOM    775 1HB  ASN A  52     -10.324  27.537 -14.852  1.00  0.89           H  
ATOM    776 2HB  ASN A  52      -9.959  29.041 -15.675  1.00  0.89           H  
ATOM    777 1HD2 ASN A  52      -9.286  25.790 -17.651  1.00  0.89           H  
ATOM    778 2HD2 ASN A  52     -10.532  26.142 -16.503  1.00  0.89           H  
ATOM    779  N   LEU A  53      -8.102  30.068 -12.484  1.00  0.88           N  
ATOM    780  CA  LEU A  53      -8.400  31.081 -11.479  1.00  0.88           C  
ATOM    781  C   LEU A  53      -8.780  32.409 -12.103  1.00  0.88           C  
ATOM    782  O   LEU A  53      -8.271  32.779 -13.165  1.00  0.88           O  
ATOM    783  CB  LEU A  53      -7.213  31.339 -10.558  1.00  0.88           C  
ATOM    784  CG  LEU A  53      -7.106  30.448  -9.359  1.00  0.88           C  
ATOM    785  CD1 LEU A  53      -6.719  29.069  -9.805  1.00  0.88           C  
ATOM    786  CD2 LEU A  53      -6.119  31.049  -8.372  1.00  0.88           C  
ATOM    787  H   LEU A  53      -7.154  29.707 -12.583  1.00  0.88           H  
ATOM    788  HA  LEU A  53      -9.238  30.738 -10.875  1.00  0.88           H  
ATOM    789 1HB  LEU A  53      -6.294  31.256 -11.130  1.00  0.88           H  
ATOM    790 2HB  LEU A  53      -7.310  32.345 -10.198  1.00  0.88           H  
ATOM    791  HG  LEU A  53      -8.078  30.379  -8.878  1.00  0.88           H  
ATOM    792 1HD1 LEU A  53      -6.648  28.441  -8.955  1.00  0.88           H  
ATOM    793 2HD1 LEU A  53      -7.471  28.681 -10.487  1.00  0.88           H  
ATOM    794 3HD1 LEU A  53      -5.754  29.102 -10.311  1.00  0.88           H  
ATOM    795 1HD2 LEU A  53      -6.062  30.415  -7.506  1.00  0.88           H  
ATOM    796 2HD2 LEU A  53      -5.138  31.133  -8.833  1.00  0.88           H  
ATOM    797 3HD2 LEU A  53      -6.469  32.023  -8.071  1.00  0.88           H  
ATOM    798  N   ALA A  54      -9.693  33.115 -11.449  1.00  0.86           N  
ATOM    799  CA  ALA A  54     -10.113  34.430 -11.916  1.00  0.86           C  
ATOM    800  C   ALA A  54      -9.417  35.497 -11.102  1.00  0.86           C  
ATOM    801  O   ALA A  54      -9.085  35.260  -9.944  1.00  0.86           O  
ATOM    802  CB  ALA A  54     -11.618  34.594 -11.801  1.00  0.86           C  
ATOM    803  H   ALA A  54     -10.059  32.748 -10.567  1.00  0.86           H  
ATOM    804  HA  ALA A  54      -9.814  34.543 -12.958  1.00  0.86           H  
ATOM    805 1HB  ALA A  54     -11.899  35.584 -12.159  1.00  0.86           H  
ATOM    806 2HB  ALA A  54     -12.113  33.831 -12.398  1.00  0.86           H  
ATOM    807 3HB  ALA A  54     -11.912  34.489 -10.757  1.00  0.86           H  
ATOM    808  N   GLU A  55      -9.202  36.675 -11.669  1.00  0.82           N  
ATOM    809  CA  GLU A  55      -8.649  37.746 -10.848  1.00  0.82           C  
ATOM    810  C   GLU A  55      -9.812  38.246 -10.007  1.00  0.82           C  
ATOM    811  O   GLU A  55     -10.784  37.495 -10.062  1.00  0.82           O  
ATOM    812  CB  GLU A  55      -7.956  38.794 -11.725  1.00  0.82           C  
ATOM    813  CG  GLU A  55      -6.705  38.237 -12.439  1.00  0.82           C  
ATOM    814  CD  GLU A  55      -6.025  39.184 -13.404  1.00  0.82           C  
ATOM    815  OE1 GLU A  55      -6.641  40.142 -13.805  1.00  0.82           O  
ATOM    816  OE2 GLU A  55      -4.859  38.965 -13.712  1.00  0.82           O1-
ATOM    817  H   GLU A  55      -9.448  36.838 -12.636  1.00  0.82           H  
ATOM    818  HA  GLU A  55      -7.917  37.346 -10.167  1.00  0.82           H  
ATOM    819 1HB  GLU A  55      -8.648  39.185 -12.467  1.00  0.82           H  
ATOM    820 2HB  GLU A  55      -7.627  39.616 -11.095  1.00  0.82           H  
ATOM    821 1HG  GLU A  55      -5.991  37.999 -11.670  1.00  0.82           H  
ATOM    822 2HG  GLU A  55      -6.965  37.313 -12.954  1.00  0.82           H  
ATOM    823  N   VAL A  56      -9.426  38.731  -8.819  1.00  0.78           N  
ATOM    824  CA  VAL A  56     -10.352  39.704  -8.248  1.00  0.78           C  
ATOM    825  C   VAL A  56      -9.812  41.070  -7.872  1.00  0.78           C  
ATOM    826  O   VAL A  56     -10.560  42.048  -7.951  1.00  0.78           O  
ATOM    827  CB  VAL A  56     -11.033  39.112  -6.972  1.00  0.78           C  
ATOM    828  CG1 VAL A  56     -11.914  37.920  -7.306  1.00  0.78           C  
ATOM    829  CG2 VAL A  56      -9.972  38.613  -5.968  1.00  0.78           C  
ATOM    830  H   VAL A  56      -9.110  38.059  -8.132  1.00  0.78           H  
ATOM    831  HA  VAL A  56     -11.136  39.861  -8.988  1.00  0.78           H  
ATOM    832  HB  VAL A  56     -11.648  39.889  -6.522  1.00  0.78           H  
ATOM    833 1HG1 VAL A  56     -12.379  37.550  -6.394  1.00  0.78           H  
ATOM    834 2HG1 VAL A  56     -12.686  38.217  -8.013  1.00  0.78           H  
ATOM    835 3HG1 VAL A  56     -11.308  37.137  -7.739  1.00  0.78           H  
ATOM    836 1HG2 VAL A  56     -10.469  38.215  -5.085  1.00  0.78           H  
ATOM    837 2HG2 VAL A  56      -9.391  37.825  -6.433  1.00  0.78           H  
ATOM    838 3HG2 VAL A  56      -9.319  39.412  -5.673  1.00  0.78           H  
ATOM    839  N   ARG A  57      -8.561  41.167  -7.434  1.00  0.73           N  
ATOM    840  CA  ARG A  57      -8.085  42.489  -6.998  1.00  0.73           C  
ATOM    841  C   ARG A  57      -6.576  42.612  -6.855  1.00  0.73           C  
ATOM    842  O   ARG A  57      -5.897  41.711  -6.348  1.00  0.73           O  
ATOM    843  CB  ARG A  57      -8.775  42.880  -5.688  1.00  0.73           C  
ATOM    844  CG  ARG A  57      -8.381  44.186  -5.071  1.00  0.73           C  
ATOM    845  CD  ARG A  57      -9.131  44.423  -3.791  1.00  0.73           C  
ATOM    846  NE  ARG A  57     -10.523  44.664  -3.984  1.00  0.73           N  
ATOM    847  CZ  ARG A  57     -11.382  44.963  -2.990  1.00  0.73           C  
ATOM    848  NH1 ARG A  57     -10.963  45.059  -1.734  1.00  0.73           N1+
ATOM    849  NH2 ARG A  57     -12.657  45.168  -3.276  1.00  0.73           N  
ATOM    850  H   ARG A  57      -7.977  40.329  -7.392  1.00  0.73           H  
ATOM    851  HA  ARG A  57      -8.391  43.216  -7.742  1.00  0.73           H  
ATOM    852 1HB  ARG A  57      -9.845  42.955  -5.840  1.00  0.73           H  
ATOM    853 2HB  ARG A  57      -8.628  42.134  -4.979  1.00  0.73           H  
ATOM    854 1HG  ARG A  57      -7.318  44.183  -4.837  1.00  0.73           H  
ATOM    855 2HG  ARG A  57      -8.598  45.001  -5.766  1.00  0.73           H  
ATOM    856 1HD  ARG A  57      -9.050  43.533  -3.179  1.00  0.73           H  
ATOM    857 2HD  ARG A  57      -8.717  45.255  -3.252  1.00  0.73           H  
ATOM    858  HE  ARG A  57     -10.888  44.609  -4.925  1.00  0.73           H  
ATOM    859 1HH1 ARG A  57      -9.973  44.912  -1.480  1.00  0.73           H  
ATOM    860 2HH1 ARG A  57     -11.621  45.286  -1.004  1.00  0.73           H  
ATOM    861 1HH2 ARG A  57     -12.977  45.099  -4.233  1.00  0.73           H  
ATOM    862 2HH2 ARG A  57     -13.308  45.397  -2.542  1.00  0.73           H  
ATOM    863  N   SER A  58      -6.045  43.754  -7.279  1.00  0.70           N  
ATOM    864  CA  SER A  58      -4.627  44.038  -7.118  1.00  0.70           C  
ATOM    865  C   SER A  58      -4.389  45.009  -5.965  1.00  0.70           C  
ATOM    866  O   SER A  58      -5.080  46.015  -5.857  1.00  0.70           O  
ATOM    867  CB  SER A  58      -4.067  44.616  -8.401  1.00  0.70           C  
ATOM    868  OG  SER A  58      -2.725  44.972  -8.234  1.00  0.70           O  
ATOM    869  H   SER A  58      -6.641  44.456  -7.717  1.00  0.70           H  
ATOM    870  HA  SER A  58      -4.110  43.111  -6.899  1.00  0.70           H  
ATOM    871 1HB  SER A  58      -4.157  43.890  -9.196  1.00  0.70           H  
ATOM    872 2HB  SER A  58      -4.649  45.494  -8.693  1.00  0.70           H  
ATOM    873  HG  SER A  58      -2.356  44.323  -7.613  1.00  0.70           H  
ATOM    874  N   TYR A  59      -3.405  44.709  -5.116  1.00  0.68           N  
ATOM    875  CA  TYR A  59      -3.012  45.599  -4.015  1.00  0.68           C  
ATOM    876  C   TYR A  59      -1.642  46.199  -4.236  1.00  0.68           C  
ATOM    877  O   TYR A  59      -0.780  45.551  -4.830  1.00  0.68           O  
ATOM    878  CB  TYR A  59      -3.052  44.891  -2.669  1.00  0.68           C  
ATOM    879  CG  TYR A  59      -4.407  44.787  -2.093  1.00  0.68           C  
ATOM    880  CD1 TYR A  59      -5.273  43.771  -2.391  1.00  0.68           C  
ATOM    881  CD2 TYR A  59      -4.775  45.771  -1.221  1.00  0.68           C  
ATOM    882  CE1 TYR A  59      -6.522  43.777  -1.793  1.00  0.68           C  
ATOM    883  CE2 TYR A  59      -6.001  45.768  -0.637  1.00  0.68           C  
ATOM    884  CZ  TYR A  59      -6.879  44.781  -0.925  1.00  0.68           C  
ATOM    885  OH  TYR A  59      -8.126  44.788  -0.347  1.00  0.68           O  
ATOM    886  H   TYR A  59      -2.898  43.846  -5.259  1.00  0.68           H  
ATOM    887  HA  TYR A  59      -3.721  46.412  -3.971  1.00  0.68           H  
ATOM    888 1HB  TYR A  59      -2.648  43.883  -2.779  1.00  0.68           H  
ATOM    889 2HB  TYR A  59      -2.421  45.429  -1.961  1.00  0.68           H  
ATOM    890  HD1 TYR A  59      -4.989  42.978  -3.084  1.00  0.68           H  
ATOM    891  HD2 TYR A  59      -4.078  46.567  -1.007  1.00  0.68           H  
ATOM    892  HE1 TYR A  59      -7.226  42.999  -2.001  1.00  0.68           H  
ATOM    893  HE2 TYR A  59      -6.289  46.561   0.048  1.00  0.68           H  
ATOM    894  HH  TYR A  59      -8.145  45.461   0.363  1.00  0.68           H  
ATOM    895  N   CYS A  60      -1.425  47.412  -3.749  1.00  0.67           N  
ATOM    896  CA  CYS A  60      -0.109  48.042  -3.886  1.00  0.67           C  
ATOM    897  C   CYS A  60       0.644  48.037  -2.562  1.00  0.67           C  
ATOM    898  O   CYS A  60       0.078  48.315  -1.513  1.00  0.67           O  
ATOM    899  CB  CYS A  60      -0.195  49.462  -4.404  1.00  0.67           C  
ATOM    900  SG  CYS A  60       1.409  50.175  -4.771  1.00  0.67           S  
ATOM    901  H   CYS A  60      -2.185  47.924  -3.298  1.00  0.67           H  
ATOM    902  HA  CYS A  60       0.467  47.449  -4.605  1.00  0.67           H  
ATOM    903 1HB  CYS A  60      -0.794  49.505  -5.299  1.00  0.67           H  
ATOM    904 2HB  CYS A  60      -0.678  50.088  -3.656  1.00  0.67           H  
ATOM    905  N   TYR A  61       1.923  47.686  -2.634  1.00  0.66           N  
ATOM    906  CA  TYR A  61       2.800  47.631  -1.473  1.00  0.66           C  
ATOM    907  C   TYR A  61       3.885  48.684  -1.534  1.00  0.66           C  
ATOM    908  O   TYR A  61       4.235  49.277  -0.513  1.00  0.66           O  
ATOM    909  CB  TYR A  61       3.370  46.232  -1.394  1.00  0.66           C  
ATOM    910  CG  TYR A  61       2.256  45.345  -1.219  1.00  0.66           C  
ATOM    911  CD1 TYR A  61       1.606  44.916  -2.309  1.00  0.66           C  
ATOM    912  CD2 TYR A  61       1.821  45.007   0.016  1.00  0.66           C  
ATOM    913  CE1 TYR A  61       0.507  44.172  -2.176  1.00  0.66           C  
ATOM    914  CE2 TYR A  61       0.717  44.241   0.135  1.00  0.66           C  
ATOM    915  CZ  TYR A  61       0.051  43.820  -0.949  1.00  0.66           C  
ATOM    916  OH  TYR A  61      -1.078  43.048  -0.817  1.00  0.66           O  
ATOM    917  H   TYR A  61       2.307  47.455  -3.547  1.00  0.66           H  
ATOM    918  HA  TYR A  61       2.203  47.819  -0.582  1.00  0.66           H  
ATOM    919 1HB  TYR A  61       3.892  45.979  -2.315  1.00  0.66           H  
ATOM    920 2HB  TYR A  61       4.051  46.134  -0.556  1.00  0.66           H  
ATOM    921  HD1 TYR A  61       1.952  45.207  -3.292  1.00  0.66           H  
ATOM    922  HD2 TYR A  61       2.329  45.361   0.906  1.00  0.66           H  
ATOM    923  HE1 TYR A  61      -0.010  43.881  -3.049  1.00  0.66           H  
ATOM    924  HE2 TYR A  61       0.358  43.988   1.108  1.00  0.66           H  
ATOM    925  HH  TYR A  61      -1.259  42.905   0.112  1.00  0.66           H  
ATOM    926  N   LEU A  62       4.443  48.883  -2.724  1.00  0.66           N  
ATOM    927  CA  LEU A  62       5.503  49.869  -2.925  1.00  0.66           C  
ATOM    928  C   LEU A  62       5.130  50.835  -4.006  1.00  0.66           C  
ATOM    929  O   LEU A  62       5.041  50.450  -5.176  1.00  0.66           O  
ATOM    930  CB  LEU A  62       6.811  49.200  -3.338  1.00  0.66           C  
ATOM    931  CG  LEU A  62       7.996  50.108  -3.715  1.00  0.66           C  
ATOM    932  CD1 LEU A  62       8.424  50.955  -2.558  1.00  0.66           C  
ATOM    933  CD2 LEU A  62       9.123  49.210  -4.202  1.00  0.66           C  
ATOM    934  H   LEU A  62       4.107  48.337  -3.517  1.00  0.66           H  
ATOM    935  HA  LEU A  62       5.654  50.426  -1.998  1.00  0.66           H  
ATOM    936 1HB  LEU A  62       7.131  48.522  -2.550  1.00  0.66           H  
ATOM    937 2HB  LEU A  62       6.616  48.643  -4.216  1.00  0.66           H  
ATOM    938  HG  LEU A  62       7.697  50.786  -4.513  1.00  0.66           H  
ATOM    939 1HD1 LEU A  62       9.257  51.588  -2.855  1.00  0.66           H  
ATOM    940 2HD1 LEU A  62       7.588  51.582  -2.256  1.00  0.66           H  
ATOM    941 3HD1 LEU A  62       8.726  50.331  -1.733  1.00  0.66           H  
ATOM    942 1HD2 LEU A  62       9.975  49.824  -4.497  1.00  0.66           H  
ATOM    943 2HD2 LEU A  62       9.420  48.537  -3.398  1.00  0.66           H  
ATOM    944 3HD2 LEU A  62       8.783  48.625  -5.059  1.00  0.66           H  
ATOM    945  N   ALA A  63       4.966  52.088  -3.625  1.00  0.67           N  
ATOM    946  CA  ALA A  63       4.578  53.117  -4.564  1.00  0.67           C  
ATOM    947  C   ALA A  63       5.667  54.159  -4.687  1.00  0.67           C  
ATOM    948  O   ALA A  63       6.436  54.392  -3.754  1.00  0.67           O  
ATOM    949  CB  ALA A  63       3.275  53.756  -4.146  1.00  0.67           C  
ATOM    950  H   ALA A  63       5.084  52.321  -2.647  1.00  0.67           H  
ATOM    951  HA  ALA A  63       4.450  52.663  -5.538  1.00  0.67           H  
ATOM    952 1HB  ALA A  63       3.000  54.510  -4.885  1.00  0.67           H  
ATOM    953 2HB  ALA A  63       2.510  52.992  -4.102  1.00  0.67           H  
ATOM    954 3HB  ALA A  63       3.383  54.226  -3.169  1.00  0.67           H  
ATOM    955  N   THR A  64       5.709  54.795  -5.837  1.00  0.67           N  
ATOM    956  CA  THR A  64       6.628  55.872  -6.104  1.00  0.67           C  
ATOM    957  C   THR A  64       5.883  57.164  -6.386  1.00  0.67           C  
ATOM    958  O   THR A  64       4.874  57.188  -7.102  1.00  0.67           O  
ATOM    959  CB  THR A  64       7.568  55.511  -7.272  1.00  0.67           C  
ATOM    960  CG2 THR A  64       8.509  56.675  -7.605  1.00  0.67           C  
ATOM    961  OG1 THR A  64       8.338  54.354  -6.915  1.00  0.67           O  
ATOM    962  H   THR A  64       5.066  54.512  -6.569  1.00  0.67           H  
ATOM    963  HA  THR A  64       7.242  56.031  -5.219  1.00  0.67           H  
ATOM    964  HB  THR A  64       6.970  55.275  -8.153  1.00  0.67           H  
ATOM    965  HG1 THR A  64       8.707  54.479  -6.035  1.00  0.67           H  
ATOM    966 1HG2 THR A  64       9.159  56.387  -8.429  1.00  0.67           H  
ATOM    967 2HG2 THR A  64       7.933  57.552  -7.896  1.00  0.67           H  
ATOM    968 3HG2 THR A  64       9.115  56.916  -6.733  1.00  0.67           H  
ATOM    969  N   VAL A  65       6.371  58.238  -5.784  1.00  0.67           N  
ATOM    970  CA  VAL A  65       5.814  59.562  -5.993  1.00  0.67           C  
ATOM    971  C   VAL A  65       6.584  60.268  -7.096  1.00  0.67           C  
ATOM    972  O   VAL A  65       7.805  60.401  -6.999  1.00  0.67           O  
ATOM    973  CB  VAL A  65       5.942  60.380  -4.706  1.00  0.67           C  
ATOM    974  CG1 VAL A  65       5.451  61.726  -4.911  1.00  0.67           C  
ATOM    975  CG2 VAL A  65       5.187  59.764  -3.654  1.00  0.67           C  
ATOM    976  H   VAL A  65       7.179  58.134  -5.187  1.00  0.67           H  
ATOM    977  HA  VAL A  65       4.763  59.473  -6.281  1.00  0.67           H  
ATOM    978  HB  VAL A  65       6.993  60.439  -4.424  1.00  0.67           H  
ATOM    979 1HG1 VAL A  65       5.559  62.299  -3.991  1.00  0.67           H  
ATOM    980 2HG1 VAL A  65       6.035  62.181  -5.702  1.00  0.67           H  
ATOM    981 3HG1 VAL A  65       4.420  61.678  -5.196  1.00  0.67           H  
ATOM    982 1HG2 VAL A  65       5.288  60.345  -2.737  1.00  0.67           H  
ATOM    983 2HG2 VAL A  65       4.149  59.736  -3.964  1.00  0.67           H  
ATOM    984 3HG2 VAL A  65       5.553  58.773  -3.498  1.00  0.67           H  
ATOM    985  N   SER A  66       5.889  60.702  -8.148  1.00  0.66           N  
ATOM    986  CA  SER A  66       6.575  61.379  -9.249  1.00  0.66           C  
ATOM    987  C   SER A  66       6.125  62.848  -9.400  1.00  0.66           C  
ATOM    988  O   SER A  66       6.699  63.767  -8.810  1.00  0.66           O  
ATOM    989  CB  SER A  66       6.396  60.591 -10.548  1.00  0.66           C  
ATOM    990  OG  SER A  66       5.051  60.531 -10.922  1.00  0.66           O  
ATOM    991  H   SER A  66       4.878  60.535  -8.187  1.00  0.66           H  
ATOM    992  HA  SER A  66       7.644  61.390  -9.029  1.00  0.66           H  
ATOM    993 1HB  SER A  66       6.976  61.065 -11.341  1.00  0.66           H  
ATOM    994 2HB  SER A  66       6.784  59.582 -10.415  1.00  0.66           H  
ATOM    995  HG  SER A  66       4.596  60.059 -10.201  1.00  0.66           H  
ATOM    996  N   ASP A  67       5.073  63.065 -10.175  1.00  0.66           N  
ATOM    997  CA  ASP A  67       4.573  64.405 -10.473  1.00  0.66           C  
ATOM    998  C   ASP A  67       3.830  65.029  -9.296  1.00  0.66           C  
ATOM    999  O   ASP A  67       2.608  64.899  -9.191  1.00  0.66           O  
ATOM   1000  CB  ASP A  67       3.647  64.354 -11.707  1.00  0.66           C  
ATOM   1001  CG  ASP A  67       3.106  65.718 -12.247  1.00  0.66           C  
ATOM   1002  OD1 ASP A  67       3.636  66.748 -11.938  1.00  0.66           O  
ATOM   1003  OD2 ASP A  67       2.099  65.684 -12.961  1.00  0.66           O1-
ATOM   1004  H   ASP A  67       4.657  62.259 -10.609  1.00  0.66           H  
ATOM   1005  HA  ASP A  67       5.426  65.042 -10.707  1.00  0.66           H  
ATOM   1006 1HB  ASP A  67       4.174  63.850 -12.520  1.00  0.66           H  
ATOM   1007 2HB  ASP A  67       2.802  63.755 -11.477  1.00  0.66           H  
ATOM   1008  N   VAL A  68       4.597  65.661  -8.401  1.00  0.66           N  
ATOM   1009  CA  VAL A  68       4.065  66.361  -7.227  1.00  0.66           C  
ATOM   1010  C   VAL A  68       3.848  67.833  -7.562  1.00  0.66           C  
ATOM   1011  O   VAL A  68       4.733  68.489  -8.117  1.00  0.66           O  
ATOM   1012  CB  VAL A  68       4.998  66.262  -6.013  1.00  0.66           C  
ATOM   1013  CG1 VAL A  68       4.427  67.054  -4.826  1.00  0.66           C  
ATOM   1014  CG2 VAL A  68       5.133  64.846  -5.650  1.00  0.66           C  
ATOM   1015  H   VAL A  68       5.601  65.615  -8.560  1.00  0.66           H  
ATOM   1016  HA  VAL A  68       3.115  65.917  -6.963  1.00  0.66           H  
ATOM   1017  HB  VAL A  68       5.972  66.680  -6.265  1.00  0.66           H  
ATOM   1018 1HG1 VAL A  68       5.096  66.964  -3.972  1.00  0.66           H  
ATOM   1019 2HG1 VAL A  68       4.326  68.106  -5.087  1.00  0.66           H  
ATOM   1020 3HG1 VAL A  68       3.446  66.650  -4.562  1.00  0.66           H  
ATOM   1021 1HG2 VAL A  68       5.798  64.747  -4.793  1.00  0.66           H  
ATOM   1022 2HG2 VAL A  68       4.158  64.451  -5.402  1.00  0.66           H  
ATOM   1023 3HG2 VAL A  68       5.545  64.306  -6.500  1.00  0.66           H  
ATOM   1024  N   SER A  69       2.672  68.347  -7.225  1.00  0.65           N  
ATOM   1025  CA  SER A  69       2.325  69.728  -7.538  1.00  0.65           C  
ATOM   1026  C   SER A  69       1.483  70.405  -6.463  1.00  0.65           C  
ATOM   1027  O   SER A  69       0.488  69.849  -5.991  1.00  0.65           O  
ATOM   1028  CB  SER A  69       1.585  69.742  -8.856  1.00  0.65           C  
ATOM   1029  OG  SER A  69       1.122  71.012  -9.176  1.00  0.65           O  
ATOM   1030  H   SER A  69       2.000  67.739  -6.760  1.00  0.65           H  
ATOM   1031  HA  SER A  69       3.251  70.293  -7.646  1.00  0.65           H  
ATOM   1032 1HB  SER A  69       2.250  69.383  -9.643  1.00  0.65           H  
ATOM   1033 2HB  SER A  69       0.754  69.051  -8.789  1.00  0.65           H  
ATOM   1034  HG  SER A  69       1.862  71.609  -9.032  1.00  0.65           H  
ATOM   1035  N   THR A  70       1.871  71.631  -6.100  1.00  0.65           N  
ATOM   1036  CA  THR A  70       1.153  72.384  -5.071  1.00  0.65           C  
ATOM   1037  C   THR A  70       0.642  73.753  -5.530  1.00  0.65           C  
ATOM   1038  O   THR A  70       1.377  74.542  -6.135  1.00  0.65           O  
ATOM   1039  CB  THR A  70       2.050  72.576  -3.827  1.00  0.65           C  
ATOM   1040  CG2 THR A  70       1.315  73.328  -2.763  1.00  0.65           C  
ATOM   1041  OG1 THR A  70       2.419  71.304  -3.303  1.00  0.65           O  
ATOM   1042  H   THR A  70       2.687  72.035  -6.533  1.00  0.65           H  
ATOM   1043  HA  THR A  70       0.285  71.806  -4.768  1.00  0.65           H  
ATOM   1044  HB  THR A  70       2.950  73.117  -4.102  1.00  0.65           H  
ATOM   1045  HG1 THR A  70       1.701  70.974  -2.709  1.00  0.65           H  
ATOM   1046 1HG2 THR A  70       1.937  73.431  -1.891  1.00  0.65           H  
ATOM   1047 2HG2 THR A  70       1.032  74.317  -3.114  1.00  0.65           H  
ATOM   1048 3HG2 THR A  70       0.422  72.764  -2.503  1.00  0.65           H  
ATOM   1049  N   VAL A  71      -0.620  74.021  -5.186  1.00  0.65           N  
ATOM   1050  CA  VAL A  71      -1.324  75.282  -5.414  1.00  0.65           C  
ATOM   1051  C   VAL A  71      -1.696  75.916  -4.086  1.00  0.65           C  
ATOM   1052  O   VAL A  71      -2.160  75.242  -3.163  1.00  0.65           O  
ATOM   1053  CB  VAL A  71      -2.580  75.089  -6.291  1.00  0.65           C  
ATOM   1054  CG1 VAL A  71      -3.398  76.385  -6.390  1.00  0.65           C  
ATOM   1055  CG2 VAL A  71      -2.142  74.686  -7.684  1.00  0.65           C  
ATOM   1056  H   VAL A  71      -1.134  73.276  -4.715  1.00  0.65           H  
ATOM   1057  HA  VAL A  71      -0.653  75.962  -5.940  1.00  0.65           H  
ATOM   1058  HB  VAL A  71      -3.215  74.314  -5.855  1.00  0.65           H  
ATOM   1059 1HG1 VAL A  71      -4.269  76.214  -7.025  1.00  0.65           H  
ATOM   1060 2HG1 VAL A  71      -3.734  76.697  -5.402  1.00  0.65           H  
ATOM   1061 3HG1 VAL A  71      -2.784  77.171  -6.824  1.00  0.65           H  
ATOM   1062 1HG2 VAL A  71      -3.011  74.549  -8.310  1.00  0.65           H  
ATOM   1063 2HG2 VAL A  71      -1.516  75.472  -8.105  1.00  0.65           H  
ATOM   1064 3HG2 VAL A  71      -1.576  73.769  -7.637  1.00  0.65           H  
ATOM   1065  N   SER A  72      -1.483  77.216  -3.976  1.00  0.66           N  
ATOM   1066  CA  SER A  72      -1.804  77.900  -2.738  1.00  0.66           C  
ATOM   1067  C   SER A  72      -2.549  79.190  -2.994  1.00  0.66           C  
ATOM   1068  O   SER A  72      -2.408  79.803  -4.057  1.00  0.66           O  
ATOM   1069  CB  SER A  72      -0.530  78.207  -1.988  1.00  0.66           C  
ATOM   1070  OG  SER A  72       0.271  79.089  -2.724  1.00  0.66           O  
ATOM   1071  H   SER A  72      -1.099  77.731  -4.756  1.00  0.66           H  
ATOM   1072  HA  SER A  72      -2.438  77.258  -2.132  1.00  0.66           H  
ATOM   1073 1HB  SER A  72      -0.770  78.643  -1.018  1.00  0.66           H  
ATOM   1074 2HB  SER A  72       0.019  77.279  -1.807  1.00  0.66           H  
ATOM   1075  HG  SER A  72      -0.257  79.882  -2.837  1.00  0.66           H  
ATOM   1076  N   ASN A  73      -3.287  79.626  -1.979  1.00  0.67           N  
ATOM   1077  CA  ASN A  73      -4.055  80.858  -2.031  1.00  0.67           C  
ATOM   1078  C   ASN A  73      -3.969  81.739  -0.788  1.00  0.67           C  
ATOM   1079  O   ASN A  73      -3.786  81.282   0.342  1.00  0.67           O  
ATOM   1080  CB  ASN A  73      -5.504  80.529  -2.365  1.00  0.67           C  
ATOM   1081  CG  ASN A  73      -5.709  80.262  -3.829  1.00  0.67           C  
ATOM   1082  ND2 ASN A  73      -6.104  81.303  -4.506  1.00  0.67           N  
ATOM   1083  OD1 ASN A  73      -5.534  79.162  -4.360  1.00  0.67           O  
ATOM   1084  H   ASN A  73      -3.365  79.029  -1.154  1.00  0.67           H  
ATOM   1085  HA  ASN A  73      -3.663  81.458  -2.851  1.00  0.67           H  
ATOM   1086 1HB  ASN A  73      -5.812  79.636  -1.810  1.00  0.67           H  
ATOM   1087 2HB  ASN A  73      -6.159  81.339  -2.048  1.00  0.67           H  
ATOM   1088 1HD2 ASN A  73      -6.277  81.232  -5.486  1.00  0.67           H  
ATOM   1089 2HD2 ASN A  73      -6.244  82.180  -4.014  1.00  0.67           H  
ATOM   1090  N   CYS A  74      -4.111  83.032  -1.032  1.00  0.69           N  
ATOM   1091  CA  CYS A  74      -4.116  84.062  -0.010  1.00  0.69           C  
ATOM   1092  C   CYS A  74      -5.458  84.064   0.720  1.00  0.69           C  
ATOM   1093  O   CYS A  74      -6.474  83.719   0.113  1.00  0.69           O  
ATOM   1094  CB  CYS A  74      -3.820  85.426  -0.635  1.00  0.69           C  
ATOM   1095  SG  CYS A  74      -2.160  85.548  -1.343  1.00  0.69           S  
ATOM   1096  H   CYS A  74      -4.236  83.309  -1.998  1.00  0.69           H  
ATOM   1097  HA  CYS A  74      -3.327  83.829   0.697  1.00  0.69           H  
ATOM   1098 1HB  CYS A  74      -4.530  85.609  -1.432  1.00  0.69           H  
ATOM   1099 2HB  CYS A  74      -3.938  86.221   0.088  1.00  0.69           H  
ATOM   1100  N   PRO A  75      -5.510  84.461   2.011  1.00  0.71           N  
ATOM   1101  CA  PRO A  75      -6.651  84.343   2.923  1.00  0.71           C  
ATOM   1102  C   PRO A  75      -8.035  84.752   2.390  1.00  0.71           C  
ATOM   1103  O   PRO A  75      -9.045  84.213   2.847  1.00  0.71           O  
ATOM   1104  CB  PRO A  75      -6.241  85.302   4.047  1.00  0.71           C  
ATOM   1105  CG  PRO A  75      -4.736  85.293   4.050  1.00  0.71           C  
ATOM   1106  CD  PRO A  75      -4.355  85.216   2.625  1.00  0.71           C  
ATOM   1107  HA  PRO A  75      -6.685  83.313   3.301  1.00  0.71           H  
ATOM   1108 1HB  PRO A  75      -6.669  86.291   3.881  1.00  0.71           H  
ATOM   1109 2HB  PRO A  75      -6.654  84.937   5.002  1.00  0.71           H  
ATOM   1110 1HG  PRO A  75      -4.348  86.209   4.536  1.00  0.71           H  
ATOM   1111 2HG  PRO A  75      -4.351  84.450   4.623  1.00  0.71           H  
ATOM   1112 1HD  PRO A  75      -4.285  86.235   2.240  1.00  0.71           H  
ATOM   1113 2HD  PRO A  75      -3.415  84.696   2.581  1.00  0.71           H  
ATOM   1114  N   THR A  76      -8.106  85.695   1.454  1.00  0.73           N  
ATOM   1115  CA  THR A  76      -9.400  86.143   0.936  1.00  0.73           C  
ATOM   1116  C   THR A  76      -9.597  85.892  -0.562  1.00  0.73           C  
ATOM   1117  O   THR A  76     -10.465  86.507  -1.182  1.00  0.73           O  
ATOM   1118  CB  THR A  76      -9.626  87.629   1.245  1.00  0.73           C  
ATOM   1119  CG2 THR A  76      -9.692  87.835   2.749  1.00  0.73           C  
ATOM   1120  OG1 THR A  76      -8.561  88.410   0.685  1.00  0.73           O  
ATOM   1121  H   THR A  76      -7.264  86.114   1.090  1.00  0.73           H  
ATOM   1122  HA  THR A  76     -10.181  85.588   1.455  1.00  0.73           H  
ATOM   1123  HB  THR A  76     -10.567  87.956   0.802  1.00  0.73           H  
ATOM   1124  HG1 THR A  76      -8.645  88.417  -0.273  1.00  0.73           H  
ATOM   1125 1HG2 THR A  76      -9.855  88.889   2.968  1.00  0.73           H  
ATOM   1126 2HG2 THR A  76     -10.514  87.246   3.157  1.00  0.73           H  
ATOM   1127 3HG2 THR A  76      -8.771  87.510   3.200  1.00  0.73           H  
ATOM   1128  N   THR A  77      -8.802  84.990  -1.145  1.00  0.73           N  
ATOM   1129  CA  THR A  77      -8.908  84.704  -2.578  1.00  0.73           C  
ATOM   1130  C   THR A  77      -9.581  83.363  -2.906  1.00  0.73           C  
ATOM   1131  O   THR A  77      -9.623  82.961  -4.070  1.00  0.73           O  
ATOM   1132  CB  THR A  77      -7.533  84.753  -3.260  1.00  0.73           C  
ATOM   1133  CG2 THR A  77      -6.911  86.122  -3.038  1.00  0.73           C  
ATOM   1134  OG1 THR A  77      -6.660  83.753  -2.706  1.00  0.73           O  
ATOM   1135  H   THR A  77      -8.094  84.507  -0.589  1.00  0.73           H  
ATOM   1136  HA  THR A  77      -9.517  85.486  -3.030  1.00  0.73           H  
ATOM   1137  HB  THR A  77      -7.646  84.573  -4.326  1.00  0.73           H  
ATOM   1138  HG1 THR A  77      -6.700  83.787  -1.713  1.00  0.73           H  
ATOM   1139 1HG2 THR A  77      -5.937  86.162  -3.523  1.00  0.73           H  
ATOM   1140 2HG2 THR A  77      -7.563  86.887  -3.461  1.00  0.73           H  
ATOM   1141 3HG2 THR A  77      -6.795  86.296  -1.969  1.00  0.73           H  
ATOM   1142  N   GLY A  78     -10.105  82.673  -1.893  1.00  0.72           N  
ATOM   1143  CA  GLY A  78     -10.765  81.385  -2.101  1.00  0.72           C  
ATOM   1144  C   GLY A  78      -9.884  80.188  -1.760  1.00  0.72           C  
ATOM   1145  O   GLY A  78      -8.753  80.335  -1.299  1.00  0.72           O  
ATOM   1146  H   GLY A  78     -10.042  83.058  -0.962  1.00  0.72           H  
ATOM   1147 1HA  GLY A  78     -11.671  81.347  -1.496  1.00  0.72           H  
ATOM   1148 2HA  GLY A  78     -11.083  81.309  -3.140  1.00  0.72           H  
ATOM   1149  N   GLU A  79     -10.445  78.995  -1.934  1.00  0.70           N  
ATOM   1150  CA  GLU A  79      -9.759  77.749  -1.601  1.00  0.70           C  
ATOM   1151  C   GLU A  79      -8.793  77.363  -2.712  1.00  0.70           C  
ATOM   1152  O   GLU A  79      -9.050  77.653  -3.882  1.00  0.70           O  
ATOM   1153  CB  GLU A  79     -10.786  76.635  -1.377  1.00  0.70           C  
ATOM   1154  CG  GLU A  79     -11.705  76.865  -0.169  1.00  0.70           C  
ATOM   1155  CD  GLU A  79     -12.698  75.742   0.068  1.00  0.70           C  
ATOM   1156  OE1 GLU A  79     -12.647  74.762  -0.636  1.00  0.70           O  
ATOM   1157  OE2 GLU A  79     -13.505  75.873   0.959  1.00  0.70           O1-
ATOM   1158  H   GLU A  79     -11.377  78.949  -2.319  1.00  0.70           H  
ATOM   1159  HA  GLU A  79      -9.188  77.895  -0.686  1.00  0.70           H  
ATOM   1160 1HB  GLU A  79     -11.414  76.536  -2.262  1.00  0.70           H  
ATOM   1161 2HB  GLU A  79     -10.267  75.685  -1.236  1.00  0.70           H  
ATOM   1162 1HG  GLU A  79     -11.085  76.980   0.721  1.00  0.70           H  
ATOM   1163 2HG  GLU A  79     -12.249  77.797  -0.318  1.00  0.70           H  
ATOM   1164  N   ALA A  80      -7.685  76.716  -2.362  1.00  0.68           N  
ATOM   1165  CA  ALA A  80      -6.756  76.255  -3.382  1.00  0.68           C  
ATOM   1166  C   ALA A  80      -7.375  75.126  -4.176  1.00  0.68           C  
ATOM   1167  O   ALA A  80      -8.096  74.295  -3.624  1.00  0.68           O  
ATOM   1168  CB  ALA A  80      -5.446  75.823  -2.756  1.00  0.68           C  
ATOM   1169  H   ALA A  80      -7.492  76.499  -1.389  1.00  0.68           H  
ATOM   1170  HA  ALA A  80      -6.572  77.067  -4.072  1.00  0.68           H  
ATOM   1171 1HB  ALA A  80      -4.762  75.494  -3.530  1.00  0.68           H  
ATOM   1172 2HB  ALA A  80      -5.008  76.661  -2.219  1.00  0.68           H  
ATOM   1173 3HB  ALA A  80      -5.627  75.010  -2.063  1.00  0.68           H  
ATOM   1174  N   HIS A  81      -7.069  75.074  -5.466  1.00  0.65           N  
ATOM   1175  CA  HIS A  81      -7.514  73.979  -6.314  1.00  0.65           C  
ATOM   1176  C   HIS A  81      -6.484  73.672  -7.378  1.00  0.65           C  
ATOM   1177  O   HIS A  81      -6.218  74.492  -8.260  1.00  0.65           O  
ATOM   1178  CB  HIS A  81      -8.865  74.298  -6.980  1.00  0.65           C  
ATOM   1179  CG  HIS A  81      -9.453  73.155  -7.817  1.00  0.65           C  
ATOM   1180  CD2 HIS A  81      -9.107  71.842  -7.937  1.00  0.65           C  
ATOM   1181  ND1 HIS A  81     -10.538  73.336  -8.655  1.00  0.65           N  
ATOM   1182  CE1 HIS A  81     -10.831  72.193  -9.251  1.00  0.65           C  
ATOM   1183  NE2 HIS A  81      -9.984  71.271  -8.837  1.00  0.65           N  
ATOM   1184  H   HIS A  81      -6.496  75.801  -5.864  1.00  0.65           H  
ATOM   1185  HA  HIS A  81      -7.636  73.077  -5.714  1.00  0.65           H  
ATOM   1186 1HB  HIS A  81      -9.589  74.559  -6.206  1.00  0.65           H  
ATOM   1187 2HB  HIS A  81      -8.751  75.166  -7.625  1.00  0.65           H  
ATOM   1188  HD1 HIS A  81     -11.036  74.192  -8.801  1.00  0.65           H  
ATOM   1189  HD2 HIS A  81      -8.327  71.234  -7.482  1.00  0.65           H  
ATOM   1190  HE1 HIS A  81     -11.662  72.133  -9.955  1.00  0.65           H  
ATOM   1191  N   ASN A  82      -5.903  72.493  -7.280  1.00  0.63           N  
ATOM   1192  CA  ASN A  82      -4.911  72.032  -8.229  1.00  0.63           C  
ATOM   1193  C   ASN A  82      -5.597  71.182  -9.296  1.00  0.63           C  
ATOM   1194  O   ASN A  82      -6.044  70.093  -8.963  1.00  0.63           O  
ATOM   1195  CB  ASN A  82      -3.845  71.219  -7.557  1.00  0.63           C  
ATOM   1196  CG  ASN A  82      -2.725  70.887  -8.488  1.00  0.63           C  
ATOM   1197  ND2 ASN A  82      -1.561  71.088  -7.969  1.00  0.63           N  
ATOM   1198  OD1 ASN A  82      -2.868  70.489  -9.665  1.00  0.63           O  
ATOM   1199  H   ASN A  82      -6.157  71.898  -6.484  1.00  0.63           H  
ATOM   1200  HA  ASN A  82      -4.436  72.889  -8.674  1.00  0.63           H  
ATOM   1201 1HB  ASN A  82      -3.447  71.766  -6.696  1.00  0.63           H  
ATOM   1202 2HB  ASN A  82      -4.281  70.298  -7.176  1.00  0.63           H  
ATOM   1203 1HD2 ASN A  82      -0.725  70.950  -8.508  1.00  0.63           H  
ATOM   1204 2HD2 ASN A  82      -1.494  71.419  -7.024  1.00  0.63           H  
ATOM   1205  N   PRO A  83      -5.667  71.597 -10.577  1.00  0.64           N  
ATOM   1206  CA  PRO A  83      -6.346  70.911 -11.676  1.00  0.64           C  
ATOM   1207  C   PRO A  83      -6.018  69.418 -11.791  1.00  0.64           C  
ATOM   1208  O   PRO A  83      -6.833  68.636 -12.281  1.00  0.64           O  
ATOM   1209  CB  PRO A  83      -5.818  71.664 -12.902  1.00  0.64           C  
ATOM   1210  CG  PRO A  83      -5.531  73.052 -12.398  1.00  0.64           C  
ATOM   1211  CD  PRO A  83      -5.007  72.859 -10.995  1.00  0.64           C  
ATOM   1212  HA  PRO A  83      -7.431  71.057 -11.562  1.00  0.64           H  
ATOM   1213 1HB  PRO A  83      -4.922  71.157 -13.294  1.00  0.64           H  
ATOM   1214 2HB  PRO A  83      -6.571  71.647 -13.705  1.00  0.64           H  
ATOM   1215 1HG  PRO A  83      -4.801  73.551 -13.051  1.00  0.64           H  
ATOM   1216 2HG  PRO A  83      -6.448  73.658 -12.423  1.00  0.64           H  
ATOM   1217 1HD  PRO A  83      -3.910  72.753 -10.985  1.00  0.64           H  
ATOM   1218 2HD  PRO A  83      -5.359  73.715 -10.412  1.00  0.64           H  
ATOM   1219  N   LYS A  84      -4.832  68.999 -11.332  1.00  0.66           N  
ATOM   1220  CA  LYS A  84      -4.412  67.593 -11.408  1.00  0.66           C  
ATOM   1221  C   LYS A  84      -5.314  66.718 -10.540  1.00  0.66           C  
ATOM   1222  O   LYS A  84      -5.422  65.513 -10.733  1.00  0.66           O  
ATOM   1223  CB  LYS A  84      -2.959  67.463 -10.999  1.00  0.66           C  
ATOM   1224  CG  LYS A  84      -1.993  68.093 -12.003  1.00  0.66           C  
ATOM   1225  CD  LYS A  84      -0.556  68.021 -11.523  1.00  0.66           C  
ATOM   1226  CE  LYS A  84       0.405  68.749 -12.477  1.00  0.66           C  
ATOM   1227  NZ  LYS A  84       0.666  67.985 -13.728  1.00  0.66           N1+
ATOM   1228  H   LYS A  84      -4.192  69.657 -10.887  1.00  0.66           H  
ATOM   1229  HA  LYS A  84      -4.510  67.253 -12.441  1.00  0.66           H  
ATOM   1230 1HB  LYS A  84      -2.808  67.919 -10.020  1.00  0.66           H  
ATOM   1231 2HB  LYS A  84      -2.707  66.413 -10.909  1.00  0.66           H  
ATOM   1232 1HG  LYS A  84      -2.076  67.569 -12.957  1.00  0.66           H  
ATOM   1233 2HG  LYS A  84      -2.268  69.139 -12.149  1.00  0.66           H  
ATOM   1234 1HD  LYS A  84      -0.505  68.471 -10.546  1.00  0.66           H  
ATOM   1235 2HD  LYS A  84      -0.238  66.990 -11.447  1.00  0.66           H  
ATOM   1236 1HE  LYS A  84      -0.038  69.708 -12.737  1.00  0.66           H  
ATOM   1237 2HE  LYS A  84       1.355  68.922 -11.970  1.00  0.66           H  
ATOM   1238 1HZ  LYS A  84       1.295  68.503 -14.314  1.00  0.66           H  
ATOM   1239 2HZ  LYS A  84       1.119  67.091 -13.472  1.00  0.66           H  
ATOM   1240 3HZ  LYS A  84      -0.189  67.804 -14.225  1.00  0.66           H  
ATOM   1241  N   ARG A  85      -6.011  67.347  -9.605  1.00  0.69           N  
ATOM   1242  CA  ARG A  85      -6.969  66.716  -8.716  1.00  0.69           C  
ATOM   1243  C   ARG A  85      -8.092  66.054  -9.494  1.00  0.69           C  
ATOM   1244  O   ARG A  85      -8.749  65.137  -9.001  1.00  0.69           O  
ATOM   1245  CB  ARG A  85      -7.503  67.754  -7.751  1.00  0.69           C  
ATOM   1246  CG  ARG A  85      -8.394  67.278  -6.658  1.00  0.69           C  
ATOM   1247  CD  ARG A  85      -8.561  68.372  -5.688  1.00  0.69           C  
ATOM   1248  NE  ARG A  85      -9.497  68.071  -4.639  1.00  0.69           N  
ATOM   1249  CZ  ARG A  85      -9.727  68.894  -3.607  1.00  0.69           C  
ATOM   1250  NH1 ARG A  85      -9.053  70.026  -3.522  1.00  0.69           N1+
ATOM   1251  NH2 ARG A  85     -10.620  68.572  -2.681  1.00  0.69           N  
ATOM   1252  H   ARG A  85      -5.891  68.350  -9.495  1.00  0.69           H  
ATOM   1253  HA  ARG A  85      -6.467  65.934  -8.171  1.00  0.69           H  
ATOM   1254 1HB  ARG A  85      -6.667  68.266  -7.276  1.00  0.69           H  
ATOM   1255 2HB  ARG A  85      -8.056  68.509  -8.313  1.00  0.69           H  
ATOM   1256 1HG  ARG A  85      -9.368  67.007  -7.062  1.00  0.69           H  
ATOM   1257 2HG  ARG A  85      -7.946  66.427  -6.157  1.00  0.69           H  
ATOM   1258 1HD  ARG A  85      -7.591  68.594  -5.227  1.00  0.69           H  
ATOM   1259 2HD  ARG A  85      -8.911  69.260  -6.209  1.00  0.69           H  
ATOM   1260  HE  ARG A  85     -10.020  67.208  -4.692  1.00  0.69           H  
ATOM   1261 1HH1 ARG A  85      -8.336  70.276  -4.235  1.00  0.69           H  
ATOM   1262 2HH1 ARG A  85      -9.213  70.651  -2.749  1.00  0.69           H  
ATOM   1263 1HH2 ARG A  85     -11.133  67.703  -2.750  1.00  0.69           H  
ATOM   1264 2HH2 ARG A  85     -10.786  69.195  -1.904  1.00  0.69           H  
ATOM   1265  N   ALA A  86      -8.343  66.544 -10.707  1.00  0.73           N  
ATOM   1266  CA  ALA A  86      -9.382  66.012 -11.561  1.00  0.73           C  
ATOM   1267  C   ALA A  86      -8.933  64.735 -12.284  1.00  0.73           C  
ATOM   1268  O   ALA A  86      -9.732  64.125 -12.995  1.00  0.73           O  
ATOM   1269  CB  ALA A  86      -9.781  67.055 -12.583  1.00  0.73           C  
ATOM   1270  H   ALA A  86      -7.770  67.301 -11.080  1.00  0.73           H  
ATOM   1271  HA  ALA A  86     -10.242  65.766 -10.939  1.00  0.73           H  
ATOM   1272 1HB  ALA A  86     -10.581  66.663 -13.209  1.00  0.73           H  
ATOM   1273 2HB  ALA A  86     -10.123  67.954 -12.072  1.00  0.73           H  
ATOM   1274 3HB  ALA A  86      -8.916  67.296 -13.204  1.00  0.73           H  
ATOM   1275  N   GLU A  87      -7.657  64.345 -12.141  1.00  0.76           N  
ATOM   1276  CA  GLU A  87      -7.153  63.152 -12.809  1.00  0.76           C  
ATOM   1277  C   GLU A  87      -7.097  61.946 -11.858  1.00  0.76           C  
ATOM   1278  O   GLU A  87      -6.646  62.033 -10.712  1.00  0.76           O  
ATOM   1279  CB  GLU A  87      -5.786  63.441 -13.439  1.00  0.76           C  
ATOM   1280  CG  GLU A  87      -5.842  64.485 -14.568  1.00  0.76           C  
ATOM   1281  CD  GLU A  87      -4.515  64.739 -15.271  1.00  0.76           C  
ATOM   1282  OE1 GLU A  87      -3.547  64.116 -14.932  1.00  0.76           O  
ATOM   1283  OE2 GLU A  87      -4.487  65.572 -16.148  1.00  0.76           O1-
ATOM   1284  H   GLU A  87      -7.017  64.870 -11.550  1.00  0.76           H  
ATOM   1285  HA  GLU A  87      -7.840  62.900 -13.618  1.00  0.76           H  
ATOM   1286 1HB  GLU A  87      -5.129  63.842 -12.685  1.00  0.76           H  
ATOM   1287 2HB  GLU A  87      -5.343  62.520 -13.820  1.00  0.76           H  
ATOM   1288 1HG  GLU A  87      -6.575  64.159 -15.305  1.00  0.76           H  
ATOM   1289 2HG  GLU A  87      -6.198  65.426 -14.139  1.00  0.76           H  
ATOM   1290  N   ASP A  88      -7.471  60.790 -12.395  1.00  0.78           N  
ATOM   1291  CA  ASP A  88      -7.568  59.518 -11.672  1.00  0.78           C  
ATOM   1292  C   ASP A  88      -6.300  58.956 -11.028  1.00  0.78           C  
ATOM   1293  O   ASP A  88      -6.391  58.094 -10.156  1.00  0.78           O  
ATOM   1294  CB  ASP A  88      -8.123  58.446 -12.594  1.00  0.78           C  
ATOM   1295  CG  ASP A  88      -9.631  58.605 -12.911  1.00  0.78           C  
ATOM   1296  OD1 ASP A  88     -10.277  59.391 -12.265  1.00  0.78           O  
ATOM   1297  OD2 ASP A  88     -10.122  57.900 -13.775  1.00  0.78           O1-
ATOM   1298  H   ASP A  88      -7.775  60.806 -13.359  1.00  0.78           H  
ATOM   1299  HA  ASP A  88      -8.291  59.668 -10.870  1.00  0.78           H  
ATOM   1300 1HB  ASP A  88      -7.568  58.449 -13.530  1.00  0.78           H  
ATOM   1301 2HB  ASP A  88      -7.958  57.482 -12.135  1.00  0.78           H  
ATOM   1302  N   THR A  89      -5.129  59.383 -11.471  1.00  0.77           N  
ATOM   1303  CA  THR A  89      -3.894  58.841 -10.911  1.00  0.77           C  
ATOM   1304  C   THR A  89      -3.276  59.711  -9.813  1.00  0.77           C  
ATOM   1305  O   THR A  89      -2.187  59.400  -9.317  1.00  0.77           O  
ATOM   1306  CB  THR A  89      -2.874  58.562 -12.025  1.00  0.77           C  
ATOM   1307  CG2 THR A  89      -3.429  57.533 -12.982  1.00  0.77           C  
ATOM   1308  OG1 THR A  89      -2.591  59.762 -12.737  1.00  0.77           O  
ATOM   1309  H   THR A  89      -5.093  60.097 -12.184  1.00  0.77           H  
ATOM   1310  HA  THR A  89      -4.128  57.879 -10.456  1.00  0.77           H  
ATOM   1311  HB  THR A  89      -1.949  58.186 -11.582  1.00  0.77           H  
ATOM   1312  HG1 THR A  89      -2.271  60.433 -12.127  1.00  0.77           H  
ATOM   1313 1HG2 THR A  89      -2.698  57.336 -13.766  1.00  0.77           H  
ATOM   1314 2HG2 THR A  89      -3.638  56.610 -12.438  1.00  0.77           H  
ATOM   1315 3HG2 THR A  89      -4.349  57.907 -13.428  1.00  0.77           H  
ATOM   1316  N   TYR A  90      -3.955  60.804  -9.443  1.00  0.74           N  
ATOM   1317  CA  TYR A  90      -3.420  61.704  -8.426  1.00  0.74           C  
ATOM   1318  C   TYR A  90      -4.065  61.579  -7.061  1.00  0.74           C  
ATOM   1319  O   TYR A  90      -5.286  61.472  -6.925  1.00  0.74           O  
ATOM   1320  CB  TYR A  90      -3.538  63.131  -8.921  1.00  0.74           C  
ATOM   1321  CG  TYR A  90      -2.583  63.386 -10.003  1.00  0.74           C  
ATOM   1322  CD1 TYR A  90      -2.892  62.947 -11.254  1.00  0.74           C  
ATOM   1323  CD2 TYR A  90      -1.400  64.054  -9.760  1.00  0.74           C  
ATOM   1324  CE1 TYR A  90      -2.023  63.127 -12.279  1.00  0.74           C  
ATOM   1325  CE2 TYR A  90      -0.513  64.252 -10.789  1.00  0.74           C  
ATOM   1326  CZ  TYR A  90      -0.821  63.772 -12.060  1.00  0.74           C  
ATOM   1327  OH  TYR A  90       0.073  63.879 -13.122  1.00  0.74           O  
ATOM   1328  H   TYR A  90      -4.855  61.028  -9.877  1.00  0.74           H  
ATOM   1329  HA  TYR A  90      -2.369  61.476  -8.308  1.00  0.74           H  
ATOM   1330 1HB  TYR A  90      -4.551  63.322  -9.293  1.00  0.74           H  
ATOM   1331 2HB  TYR A  90      -3.340  63.822  -8.107  1.00  0.74           H  
ATOM   1332  HD1 TYR A  90      -3.835  62.425 -11.423  1.00  0.74           H  
ATOM   1333  HD2 TYR A  90      -1.162  64.404  -8.761  1.00  0.74           H  
ATOM   1334  HE1 TYR A  90      -2.272  62.746 -13.272  1.00  0.74           H  
ATOM   1335  HE2 TYR A  90       0.440  64.760 -10.606  1.00  0.74           H  
ATOM   1336  HH  TYR A  90       0.834  64.465 -12.890  1.00  0.74           H  
ATOM   1337  N   VAL A  91      -3.231  61.671  -6.042  1.00  0.71           N  
ATOM   1338  CA  VAL A  91      -3.681  61.669  -4.668  1.00  0.71           C  
ATOM   1339  C   VAL A  91      -3.588  63.095  -4.213  1.00  0.71           C  
ATOM   1340  O   VAL A  91      -2.548  63.713  -4.407  1.00  0.71           O  
ATOM   1341  CB  VAL A  91      -2.757  60.825  -3.797  1.00  0.71           C  
ATOM   1342  CG1 VAL A  91      -3.260  60.800  -2.348  1.00  0.71           C  
ATOM   1343  CG2 VAL A  91      -2.647  59.522  -4.370  1.00  0.71           C  
ATOM   1344  H   VAL A  91      -2.234  61.728  -6.242  1.00  0.71           H  
ATOM   1345  HA  VAL A  91      -4.711  61.319  -4.605  1.00  0.71           H  
ATOM   1346  HB  VAL A  91      -1.773  61.283  -3.781  1.00  0.71           H  
ATOM   1347 1HG1 VAL A  91      -2.580  60.207  -1.739  1.00  0.71           H  
ATOM   1348 2HG1 VAL A  91      -3.313  61.815  -1.953  1.00  0.71           H  
ATOM   1349 3HG1 VAL A  91      -4.252  60.351  -2.318  1.00  0.71           H  
ATOM   1350 1HG2 VAL A  91      -1.979  58.913  -3.768  1.00  0.71           H  
ATOM   1351 2HG2 VAL A  91      -3.620  59.117  -4.373  1.00  0.71           H  
ATOM   1352 3HG2 VAL A  91      -2.262  59.596  -5.389  1.00  0.71           H  
ATOM   1353  N   CYS A  92      -4.666  63.655  -3.689  1.00  0.69           N  
ATOM   1354  CA  CYS A  92      -4.585  65.059  -3.304  1.00  0.69           C  
ATOM   1355  C   CYS A  92      -5.047  65.297  -1.884  1.00  0.69           C  
ATOM   1356  O   CYS A  92      -6.041  64.725  -1.430  1.00  0.69           O  
ATOM   1357  CB  CYS A  92      -5.412  65.907  -4.263  1.00  0.69           C  
ATOM   1358  SG  CYS A  92      -4.888  65.754  -5.996  1.00  0.69           S  
ATOM   1359  H   CYS A  92      -5.517  63.136  -3.546  1.00  0.69           H  
ATOM   1360  HA  CYS A  92      -3.553  65.369  -3.378  1.00  0.69           H  
ATOM   1361 1HB  CYS A  92      -6.458  65.620  -4.194  1.00  0.69           H  
ATOM   1362 2HB  CYS A  92      -5.337  66.959  -3.973  1.00  0.69           H  
ATOM   1363  N   LYS A  93      -4.300  66.151  -1.192  1.00  0.67           N  
ATOM   1364  CA  LYS A  93      -4.593  66.551   0.174  1.00  0.67           C  
ATOM   1365  C   LYS A  93      -4.627  68.053   0.319  1.00  0.67           C  
ATOM   1366  O   LYS A  93      -3.976  68.783  -0.432  1.00  0.67           O  
ATOM   1367  CB  LYS A  93      -3.595  65.956   1.150  1.00  0.67           C  
ATOM   1368  CG  LYS A  93      -3.600  64.424   1.167  1.00  0.67           C  
ATOM   1369  CD  LYS A  93      -4.903  63.914   1.733  1.00  0.67           C  
ATOM   1370  CE  LYS A  93      -4.962  62.398   1.803  1.00  0.67           C  
ATOM   1371  NZ  LYS A  93      -6.289  61.953   2.299  1.00  0.67           N1+
ATOM   1372  H   LYS A  93      -3.491  66.552  -1.670  1.00  0.67           H  
ATOM   1373  HA  LYS A  93      -5.584  66.178   0.435  1.00  0.67           H  
ATOM   1374 1HB  LYS A  93      -2.599  66.304   0.900  1.00  0.67           H  
ATOM   1375 2HB  LYS A  93      -3.817  66.305   2.157  1.00  0.67           H  
ATOM   1376 1HG  LYS A  93      -3.441  64.023   0.166  1.00  0.67           H  
ATOM   1377 2HG  LYS A  93      -2.815  64.068   1.811  1.00  0.67           H  
ATOM   1378 1HD  LYS A  93      -5.032  64.311   2.739  1.00  0.67           H  
ATOM   1379 2HD  LYS A  93      -5.727  64.267   1.117  1.00  0.67           H  
ATOM   1380 1HE  LYS A  93      -4.795  61.981   0.809  1.00  0.67           H  
ATOM   1381 2HE  LYS A  93      -4.188  62.026   2.476  1.00  0.67           H  
ATOM   1382 1HZ  LYS A  93      -6.346  60.937   2.345  1.00  0.67           H  
ATOM   1383 2HZ  LYS A  93      -6.451  62.322   3.218  1.00  0.67           H  
ATOM   1384 3HZ  LYS A  93      -7.008  62.281   1.678  1.00  0.67           H  
ATOM   1385  N   SER A  94      -5.350  68.527   1.320  1.00  0.68           N  
ATOM   1386  CA  SER A  94      -5.424  69.960   1.506  1.00  0.68           C  
ATOM   1387  C   SER A  94      -5.451  70.366   2.963  1.00  0.68           C  
ATOM   1388  O   SER A  94      -5.754  69.561   3.849  1.00  0.68           O  
ATOM   1389  CB  SER A  94      -6.671  70.487   0.815  1.00  0.68           C  
ATOM   1390  OG  SER A  94      -7.829  69.990   1.430  1.00  0.68           O  
ATOM   1391  H   SER A  94      -5.863  67.906   1.930  1.00  0.68           H  
ATOM   1392  HA  SER A  94      -4.544  70.407   1.052  1.00  0.68           H  
ATOM   1393 1HB  SER A  94      -6.671  71.577   0.848  1.00  0.68           H  
ATOM   1394 2HB  SER A  94      -6.652  70.193  -0.238  1.00  0.68           H  
ATOM   1395  HG  SER A  94      -7.805  70.321   2.334  1.00  0.68           H  
ATOM   1396  N   GLY A  95      -5.154  71.637   3.193  1.00  0.69           N  
ATOM   1397  CA  GLY A  95      -5.182  72.205   4.534  1.00  0.69           C  
ATOM   1398  C   GLY A  95      -4.872  73.692   4.524  1.00  0.69           C  
ATOM   1399  O   GLY A  95      -4.780  74.310   3.460  1.00  0.69           O  
ATOM   1400  H   GLY A  95      -4.881  72.205   2.388  1.00  0.69           H  
ATOM   1401 1HA  GLY A  95      -6.164  72.038   4.977  1.00  0.69           H  
ATOM   1402 2HA  GLY A  95      -4.459  71.685   5.162  1.00  0.69           H  
ATOM   1403  N   VAL A  96      -4.756  74.265   5.715  1.00  0.72           N  
ATOM   1404  CA  VAL A  96      -4.525  75.695   5.884  1.00  0.72           C  
ATOM   1405  C   VAL A  96      -3.244  76.022   6.646  1.00  0.72           C  
ATOM   1406  O   VAL A  96      -2.953  75.430   7.688  1.00  0.72           O  
ATOM   1407  CB  VAL A  96      -5.746  76.327   6.568  1.00  0.72           C  
ATOM   1408  CG1 VAL A  96      -5.498  77.776   6.862  1.00  0.72           C  
ATOM   1409  CG2 VAL A  96      -6.952  76.202   5.637  1.00  0.72           C  
ATOM   1410  H   VAL A  96      -4.837  73.688   6.540  1.00  0.72           H  
ATOM   1411  HA  VAL A  96      -4.443  76.132   4.895  1.00  0.72           H  
ATOM   1412  HB  VAL A  96      -5.939  75.817   7.510  1.00  0.72           H  
ATOM   1413 1HG1 VAL A  96      -6.368  78.214   7.345  1.00  0.72           H  
ATOM   1414 2HG1 VAL A  96      -4.641  77.857   7.520  1.00  0.72           H  
ATOM   1415 3HG1 VAL A  96      -5.302  78.297   5.949  1.00  0.72           H  
ATOM   1416 1HG2 VAL A  96      -7.822  76.648   6.114  1.00  0.72           H  
ATOM   1417 2HG2 VAL A  96      -6.740  76.726   4.706  1.00  0.72           H  
ATOM   1418 3HG2 VAL A  96      -7.157  75.158   5.425  1.00  0.72           H  
ATOM   1419  N   THR A  97      -2.475  76.958   6.090  1.00  0.75           N  
ATOM   1420  CA  THR A  97      -1.205  77.400   6.651  1.00  0.75           C  
ATOM   1421  C   THR A  97      -1.098  78.900   6.794  1.00  0.75           C  
ATOM   1422  O   THR A  97      -1.814  79.667   6.155  1.00  0.75           O  
ATOM   1423  CB  THR A  97      -0.043  76.941   5.772  1.00  0.75           C  
ATOM   1424  CG2 THR A  97       0.012  75.469   5.696  1.00  0.75           C  
ATOM   1425  OG1 THR A  97      -0.196  77.511   4.461  1.00  0.75           O  
ATOM   1426  H   THR A  97      -2.812  77.389   5.230  1.00  0.75           H  
ATOM   1427  HA  THR A  97      -1.093  76.961   7.642  1.00  0.75           H  
ATOM   1428  HB  THR A  97       0.894  77.300   6.199  1.00  0.75           H  
ATOM   1429  HG1 THR A  97      -1.133  77.508   4.211  1.00  0.75           H  
ATOM   1430 1HG2 THR A  97       0.852  75.198   5.088  1.00  0.75           H  
ATOM   1431 2HG2 THR A  97       0.141  75.052   6.694  1.00  0.75           H  
ATOM   1432 3HG2 THR A  97      -0.904  75.081   5.257  1.00  0.75           H  
ATOM   1433  N   ASP A  98      -0.165  79.351   7.614  1.00  0.79           N  
ATOM   1434  CA  ASP A  98       0.052  80.784   7.701  1.00  0.79           C  
ATOM   1435  C   ASP A  98       0.486  81.311   6.338  1.00  0.79           C  
ATOM   1436  O   ASP A  98       1.318  80.680   5.685  1.00  0.79           O  
ATOM   1437  CB  ASP A  98       1.131  81.104   8.732  1.00  0.79           C  
ATOM   1438  CG  ASP A  98       0.705  80.818  10.201  1.00  0.79           C  
ATOM   1439  OD1 ASP A  98      -0.468  80.553  10.448  1.00  0.79           O  
ATOM   1440  OD2 ASP A  98       1.547  80.867  11.057  1.00  0.79           O1-
ATOM   1441  H   ASP A  98       0.407  78.708   8.144  1.00  0.79           H  
ATOM   1442  HA  ASP A  98      -0.873  81.275   7.986  1.00  0.79           H  
ATOM   1443 1HB  ASP A  98       2.028  80.525   8.506  1.00  0.79           H  
ATOM   1444 2HB  ASP A  98       1.399  82.159   8.644  1.00  0.79           H  
ATOM   1445  N   ARG A  99      -0.021  82.472   5.929  1.00  0.82           N  
ATOM   1446  CA  ARG A  99       0.428  83.089   4.684  1.00  0.82           C  
ATOM   1447  C   ARG A  99       1.215  84.338   5.039  1.00  0.82           C  
ATOM   1448  O   ARG A  99       2.310  84.570   4.527  1.00  0.82           O  
ATOM   1449  CB  ARG A  99      -0.747  83.457   3.776  1.00  0.82           C  
ATOM   1450  CG  ARG A  99      -1.589  82.268   3.282  1.00  0.82           C  
ATOM   1451  CD  ARG A  99      -0.853  81.396   2.347  1.00  0.82           C  
ATOM   1452  NE  ARG A  99      -0.577  82.040   1.071  1.00  0.82           N  
ATOM   1453  CZ  ARG A  99       0.526  81.794   0.352  1.00  0.82           C  
ATOM   1454  NH1 ARG A  99       1.388  80.963   0.845  1.00  0.82           N1+
ATOM   1455  NH2 ARG A  99       0.744  82.383  -0.808  1.00  0.82           N  
ATOM   1456  H   ARG A  99      -0.736  82.936   6.478  1.00  0.82           H  
ATOM   1457  HA  ARG A  99       1.081  82.399   4.152  1.00  0.82           H  
ATOM   1458 1HB  ARG A  99      -1.418  84.137   4.305  1.00  0.82           H  
ATOM   1459 2HB  ARG A  99      -0.377  83.986   2.902  1.00  0.82           H  
ATOM   1460 1HG  ARG A  99      -1.845  81.662   4.141  1.00  0.82           H  
ATOM   1461 2HG  ARG A  99      -2.498  82.605   2.795  1.00  0.82           H  
ATOM   1462 1HD  ARG A  99       0.094  81.102   2.800  1.00  0.82           H  
ATOM   1463 2HD  ARG A  99      -1.454  80.503   2.149  1.00  0.82           H  
ATOM   1464  HE  ARG A  99      -1.257  82.693   0.699  1.00  0.82           H  
ATOM   1465 1HH1 ARG A  99       1.191  80.553   1.740  1.00  0.82           H  
ATOM   1466 2HH1 ARG A  99       2.252  80.747   0.355  1.00  0.82           H  
ATOM   1467 1HH2 ARG A  99       0.074  83.046  -1.176  1.00  0.82           H  
ATOM   1468 2HH2 ARG A  99       1.602  82.191  -1.325  1.00  0.82           H  
ATOM   1469  N   GLY A 100       0.699  85.117   5.982  1.00  0.85           N  
ATOM   1470  CA  GLY A 100       1.417  86.313   6.409  1.00  0.85           C  
ATOM   1471  C   GLY A 100       1.691  87.264   5.247  1.00  0.85           C  
ATOM   1472  O   GLY A 100       0.795  87.604   4.482  1.00  0.85           O  
ATOM   1473  H   GLY A 100      -0.203  84.877   6.387  1.00  0.85           H  
ATOM   1474 1HA  GLY A 100       0.839  86.822   7.178  1.00  0.85           H  
ATOM   1475 2HA  GLY A 100       2.359  86.019   6.870  1.00  0.85           H  
ATOM   1476  N   TRP A 101       2.947  87.658   5.095  1.00  0.86           N  
ATOM   1477  CA  TRP A 101       3.329  88.583   4.039  1.00  0.86           C  
ATOM   1478  C   TRP A 101       4.678  88.214   3.445  1.00  0.86           C  
ATOM   1479  O   TRP A 101       5.583  87.780   4.156  1.00  0.86           O  
ATOM   1480  CB  TRP A 101       3.381  89.992   4.602  1.00  0.86           C  
ATOM   1481  CG  TRP A 101       3.712  91.056   3.632  1.00  0.86           C  
ATOM   1482  CD1 TRP A 101       2.829  91.771   2.905  1.00  0.86           C  
ATOM   1483  CD2 TRP A 101       5.028  91.543   3.267  1.00  0.86           C  
ATOM   1484  CE2 TRP A 101       4.841  92.542   2.315  1.00  0.86           C  
ATOM   1485  CE3 TRP A 101       6.331  91.209   3.666  1.00  0.86           C  
ATOM   1486  NE1 TRP A 101       3.494  92.674   2.104  1.00  0.86           N  
ATOM   1487  CZ2 TRP A 101       5.906  93.223   1.746  1.00  0.86           C  
ATOM   1488  CZ3 TRP A 101       7.400  91.890   3.095  1.00  0.86           C  
ATOM   1489  CH2 TRP A 101       7.192  92.871   2.159  1.00  0.86           C  
ATOM   1490  H   TRP A 101       3.651  87.323   5.734  1.00  0.86           H  
ATOM   1491  HA  TRP A 101       2.581  88.545   3.249  1.00  0.86           H  
ATOM   1492 1HB  TRP A 101       2.396  90.219   4.989  1.00  0.86           H  
ATOM   1493 2HB  TRP A 101       4.091  90.034   5.419  1.00  0.86           H  
ATOM   1494  HD1 TRP A 101       1.751  91.644   2.954  1.00  0.86           H  
ATOM   1495  HE1 TRP A 101       3.063  93.325   1.465  1.00  0.86           H  
ATOM   1496  HE3 TRP A 101       6.499  90.427   4.407  1.00  0.86           H  
ATOM   1497  HZ2 TRP A 101       5.762  94.005   1.001  1.00  0.86           H  
ATOM   1498  HZ3 TRP A 101       8.411  91.624   3.409  1.00  0.86           H  
ATOM   1499  HH2 TRP A 101       8.052  93.389   1.731  1.00  0.86           H  
ATOM   1500  N   GLY A 102       4.807  88.395   2.128  1.00  0.86           N  
ATOM   1501  CA  GLY A 102       6.061  88.112   1.422  1.00  0.86           C  
ATOM   1502  C   GLY A 102       6.092  86.716   0.779  1.00  0.86           C  
ATOM   1503  O   GLY A 102       7.004  86.388   0.024  1.00  0.86           O  
ATOM   1504  H   GLY A 102       4.001  88.752   1.609  1.00  0.86           H  
ATOM   1505 1HA  GLY A 102       6.200  88.871   0.647  1.00  0.86           H  
ATOM   1506 2HA  GLY A 102       6.893  88.211   2.116  1.00  0.86           H  
ATOM   1507  N   ASN A 103       5.047  85.927   1.024  1.00  0.84           N  
ATOM   1508  CA  ASN A 103       4.878  84.564   0.493  1.00  0.84           C  
ATOM   1509  C   ASN A 103       4.006  84.571  -0.761  1.00  0.84           C  
ATOM   1510  O   ASN A 103       3.426  83.557  -1.152  1.00  0.84           O  
ATOM   1511  CB  ASN A 103       4.278  83.649   1.551  1.00  0.84           C  
ATOM   1512  CG  ASN A 103       5.255  83.311   2.654  1.00  0.84           C  
ATOM   1513  ND2 ASN A 103       4.796  83.357   3.870  1.00  0.84           N  
ATOM   1514  OD1 ASN A 103       6.432  83.016   2.396  1.00  0.84           O  
ATOM   1515  H   ASN A 103       4.346  86.281   1.659  1.00  0.84           H  
ATOM   1516  HA  ASN A 103       5.857  84.175   0.207  1.00  0.84           H  
ATOM   1517 1HB  ASN A 103       3.409  84.142   1.998  1.00  0.84           H  
ATOM   1518 2HB  ASN A 103       3.922  82.725   1.088  1.00  0.84           H  
ATOM   1519 1HD2 ASN A 103       5.392  83.150   4.644  1.00  0.84           H  
ATOM   1520 2HD2 ASN A 103       3.832  83.628   4.037  1.00  0.84           H  
ATOM   1521  N   GLY A 104       3.932  85.739  -1.390  1.00  0.83           N  
ATOM   1522  CA  GLY A 104       3.117  85.985  -2.571  1.00  0.83           C  
ATOM   1523  C   GLY A 104       1.862  86.768  -2.202  1.00  0.83           C  
ATOM   1524  O   GLY A 104       1.157  87.272  -3.076  1.00  0.83           O  
ATOM   1525  H   GLY A 104       4.479  86.502  -1.021  1.00  0.83           H  
ATOM   1526 1HA  GLY A 104       3.698  86.544  -3.304  1.00  0.83           H  
ATOM   1527 2HA  GLY A 104       2.839  85.038  -3.031  1.00  0.83           H  
ATOM   1528  N   CYS A 105       1.605  86.890  -0.902  1.00  0.81           N  
ATOM   1529  CA  CYS A 105       0.448  87.631  -0.428  1.00  0.81           C  
ATOM   1530  C   CYS A 105       0.818  89.004   0.103  1.00  0.81           C  
ATOM   1531  O   CYS A 105       1.895  89.208   0.680  1.00  0.81           O  
ATOM   1532  CB  CYS A 105      -0.254  86.869   0.697  1.00  0.81           C  
ATOM   1533  SG  CYS A 105      -0.872  85.252   0.216  1.00  0.81           S  
ATOM   1534  H   CYS A 105       2.218  86.438  -0.243  1.00  0.81           H  
ATOM   1535  HA  CYS A 105      -0.243  87.767  -1.258  1.00  0.81           H  
ATOM   1536 1HB  CYS A 105       0.434  86.732   1.536  1.00  0.81           H  
ATOM   1537 2HB  CYS A 105      -1.097  87.453   1.068  1.00  0.81           H  
ATOM   1538  N   GLY A 106      -0.120  89.940  -0.063  1.00  0.79           N  
ATOM   1539  CA  GLY A 106      -0.024  91.288   0.493  1.00  0.79           C  
ATOM   1540  C   GLY A 106      -0.978  91.440   1.680  1.00  0.79           C  
ATOM   1541  O   GLY A 106      -1.178  92.536   2.203  1.00  0.79           O  
ATOM   1542  H   GLY A 106      -0.946  89.694  -0.589  1.00  0.79           H  
ATOM   1543 1HA  GLY A 106       0.998  91.485   0.799  1.00  0.79           H  
ATOM   1544 2HA  GLY A 106      -0.269  92.016  -0.274  1.00  0.79           H  
ATOM   1545  N   LEU A 107      -1.588  90.324   2.063  1.00  0.77           N  
ATOM   1546  CA  LEU A 107      -2.586  90.244   3.119  1.00  0.77           C  
ATOM   1547  C   LEU A 107      -2.208  89.233   4.173  1.00  0.77           C  
ATOM   1548  O   LEU A 107      -2.030  88.055   3.866  1.00  0.77           O  
ATOM   1549  CB  LEU A 107      -3.941  89.828   2.540  1.00  0.77           C  
ATOM   1550  CG  LEU A 107      -5.046  89.588   3.574  1.00  0.77           C  
ATOM   1551  CD1 LEU A 107      -5.374  90.884   4.289  1.00  0.77           C  
ATOM   1552  CD2 LEU A 107      -6.253  89.028   2.889  1.00  0.77           C  
ATOM   1553  H   LEU A 107      -1.332  89.473   1.591  1.00  0.77           H  
ATOM   1554  HA  LEU A 107      -2.675  91.219   3.594  1.00  0.77           H  
ATOM   1555 1HB  LEU A 107      -4.285  90.606   1.860  1.00  0.77           H  
ATOM   1556 2HB  LEU A 107      -3.811  88.905   1.973  1.00  0.77           H  
ATOM   1557  HG  LEU A 107      -4.694  88.873   4.323  1.00  0.77           H  
ATOM   1558 1HD1 LEU A 107      -6.151  90.698   5.033  1.00  0.77           H  
ATOM   1559 2HD1 LEU A 107      -4.485  91.263   4.786  1.00  0.77           H  
ATOM   1560 3HD1 LEU A 107      -5.728  91.618   3.569  1.00  0.77           H  
ATOM   1561 1HD2 LEU A 107      -7.017  88.858   3.636  1.00  0.77           H  
ATOM   1562 2HD2 LEU A 107      -6.622  89.735   2.146  1.00  0.77           H  
ATOM   1563 3HD2 LEU A 107      -6.002  88.093   2.400  1.00  0.77           H  
ATOM   1564  N   PHE A 108      -2.139  89.686   5.415  1.00  0.75           N  
ATOM   1565  CA  PHE A 108      -1.750  88.820   6.512  1.00  0.75           C  
ATOM   1566  C   PHE A 108      -2.910  87.941   6.931  1.00  0.75           C  
ATOM   1567  O   PHE A 108      -4.062  88.373   6.933  1.00  0.75           O  
ATOM   1568  CB  PHE A 108      -1.300  89.655   7.703  1.00  0.75           C  
ATOM   1569  CG  PHE A 108       0.033  90.343   7.544  1.00  0.75           C  
ATOM   1570  CD1 PHE A 108       0.112  91.588   6.939  1.00  0.75           C  
ATOM   1571  CD2 PHE A 108       1.196  89.774   8.044  1.00  0.75           C  
ATOM   1572  CE1 PHE A 108       1.322  92.247   6.828  1.00  0.75           C  
ATOM   1573  CE2 PHE A 108       2.407  90.429   7.940  1.00  0.75           C  
ATOM   1574  CZ  PHE A 108       2.470  91.671   7.333  1.00  0.75           C  
ATOM   1575  H   PHE A 108      -2.326  90.661   5.593  1.00  0.75           H  
ATOM   1576  HA  PHE A 108      -0.937  88.183   6.180  1.00  0.75           H  
ATOM   1577 1HB  PHE A 108      -2.049  90.417   7.908  1.00  0.75           H  
ATOM   1578 2HB  PHE A 108      -1.245  89.016   8.581  1.00  0.75           H  
ATOM   1579  HD1 PHE A 108      -0.796  92.048   6.548  1.00  0.75           H  
ATOM   1580  HD2 PHE A 108       1.144  88.804   8.532  1.00  0.75           H  
ATOM   1581  HE1 PHE A 108       1.368  93.223   6.346  1.00  0.75           H  
ATOM   1582  HE2 PHE A 108       3.313  89.973   8.338  1.00  0.75           H  
ATOM   1583  HZ  PHE A 108       3.423  92.190   7.247  1.00  0.75           H  
ATOM   1584  N   GLY A 109      -2.593  86.711   7.304  1.00  0.72           N  
ATOM   1585  CA  GLY A 109      -3.597  85.757   7.747  1.00  0.72           C  
ATOM   1586  C   GLY A 109      -3.176  84.351   7.362  1.00  0.72           C  
ATOM   1587  O   GLY A 109      -2.001  84.115   7.041  1.00  0.72           O  
ATOM   1588  H   GLY A 109      -1.626  86.436   7.272  1.00  0.72           H  
ATOM   1589 1HA  GLY A 109      -3.723  85.826   8.827  1.00  0.72           H  
ATOM   1590 2HA  GLY A 109      -4.558  85.994   7.288  1.00  0.72           H  
ATOM   1591  N   LYS A 110      -4.125  83.419   7.430  1.00  0.69           N  
ATOM   1592  CA  LYS A 110      -3.894  82.016   7.088  1.00  0.69           C  
ATOM   1593  C   LYS A 110      -4.585  81.718   5.763  1.00  0.69           C  
ATOM   1594  O   LYS A 110      -5.552  82.397   5.421  1.00  0.69           O  
ATOM   1595  CB  LYS A 110      -4.438  81.086   8.169  1.00  0.69           C  
ATOM   1596  CG  LYS A 110      -3.796  81.227   9.540  1.00  0.69           C  
ATOM   1597  CD  LYS A 110      -4.356  80.191  10.516  1.00  0.69           C  
ATOM   1598  CE  LYS A 110      -3.809  80.391  11.936  1.00  0.69           C  
ATOM   1599  NZ  LYS A 110      -2.332  80.184  12.008  1.00  0.69           N1+
ATOM   1600  H   LYS A 110      -5.054  83.700   7.716  1.00  0.69           H  
ATOM   1601  HA  LYS A 110      -2.831  81.842   6.959  1.00  0.69           H  
ATOM   1602 1HB  LYS A 110      -5.514  81.217   8.268  1.00  0.69           H  
ATOM   1603 2HB  LYS A 110      -4.258  80.075   7.860  1.00  0.69           H  
ATOM   1604 1HG  LYS A 110      -2.722  81.073   9.453  1.00  0.69           H  
ATOM   1605 2HG  LYS A 110      -3.973  82.224   9.931  1.00  0.69           H  
ATOM   1606 1HD  LYS A 110      -5.443  80.261  10.540  1.00  0.69           H  
ATOM   1607 2HD  LYS A 110      -4.081  79.190  10.171  1.00  0.69           H  
ATOM   1608 1HE  LYS A 110      -4.040  81.402  12.265  1.00  0.69           H  
ATOM   1609 2HE  LYS A 110      -4.296  79.681  12.602  1.00  0.69           H  
ATOM   1610 1HZ  LYS A 110      -2.000  80.322  12.943  1.00  0.69           H  
ATOM   1611 2HZ  LYS A 110      -2.082  79.260  11.709  1.00  0.69           H  
ATOM   1612 3HZ  LYS A 110      -1.834  80.844  11.389  1.00  0.69           H  
ATOM   1613  N   GLY A 111      -4.163  80.676   5.058  1.00  0.66           N  
ATOM   1614  CA  GLY A 111      -4.834  80.348   3.806  1.00  0.66           C  
ATOM   1615  C   GLY A 111      -4.586  78.927   3.310  1.00  0.66           C  
ATOM   1616  O   GLY A 111      -3.750  78.179   3.825  1.00  0.66           O  
ATOM   1617  H   GLY A 111      -3.360  80.145   5.378  1.00  0.66           H  
ATOM   1618 1HA  GLY A 111      -5.905  80.500   3.930  1.00  0.66           H  
ATOM   1619 2HA  GLY A 111      -4.514  81.053   3.037  1.00  0.66           H  
ATOM   1620  N   SER A 112      -5.366  78.564   2.308  1.00  0.63           N  
ATOM   1621  CA  SER A 112      -5.416  77.221   1.751  1.00  0.63           C  
ATOM   1622  C   SER A 112      -4.304  76.769   0.798  1.00  0.63           C  
ATOM   1623  O   SER A 112      -3.855  77.515  -0.080  1.00  0.63           O  
ATOM   1624  CB  SER A 112      -6.758  77.091   1.085  1.00  0.63           C  
ATOM   1625  OG  SER A 112      -6.875  75.899   0.388  1.00  0.63           O  
ATOM   1626  H   SER A 112      -5.987  79.263   1.920  1.00  0.63           H  
ATOM   1627  HA  SER A 112      -5.406  76.532   2.594  1.00  0.63           H  
ATOM   1628 1HB  SER A 112      -7.538  77.144   1.843  1.00  0.63           H  
ATOM   1629 2HB  SER A 112      -6.907  77.932   0.404  1.00  0.63           H  
ATOM   1630  HG  SER A 112      -6.550  75.213   0.991  1.00  0.63           H  
ATOM   1631  N   ILE A 113      -3.905  75.503   0.986  1.00  0.60           N  
ATOM   1632  CA  ILE A 113      -2.959  74.768   0.138  1.00  0.60           C  
ATOM   1633  C   ILE A 113      -3.554  73.426  -0.348  1.00  0.60           C  
ATOM   1634  O   ILE A 113      -4.166  72.693   0.437  1.00  0.60           O  
ATOM   1635  CB  ILE A 113      -1.611  74.512   0.849  1.00  0.60           C  
ATOM   1636  CG1 ILE A 113      -0.928  75.810   1.207  1.00  0.60           C  
ATOM   1637  CG2 ILE A 113      -0.698  73.718  -0.037  1.00  0.60           C  
ATOM   1638  CD1 ILE A 113       0.307  75.591   2.003  1.00  0.60           C  
ATOM   1639  H   ILE A 113      -4.297  75.013   1.787  1.00  0.60           H  
ATOM   1640  HA  ILE A 113      -2.750  75.371  -0.738  1.00  0.60           H  
ATOM   1641  HB  ILE A 113      -1.787  73.965   1.779  1.00  0.60           H  
ATOM   1642 1HG1 ILE A 113      -0.668  76.343   0.304  1.00  0.60           H  
ATOM   1643 2HG1 ILE A 113      -1.602  76.424   1.798  1.00  0.60           H  
ATOM   1644 1HG2 ILE A 113       0.254  73.542   0.465  1.00  0.60           H  
ATOM   1645 2HG2 ILE A 113      -1.143  72.758  -0.290  1.00  0.60           H  
ATOM   1646 3HG2 ILE A 113      -0.533  74.298  -0.942  1.00  0.60           H  
ATOM   1647 1HD1 ILE A 113       0.756  76.540   2.249  1.00  0.60           H  
ATOM   1648 2HD1 ILE A 113       0.053  75.077   2.903  1.00  0.60           H  
ATOM   1649 3HD1 ILE A 113       1.022  74.994   1.437  1.00  0.60           H  
ATOM   1650  N   ASP A 114      -3.401  73.134  -1.653  1.00  0.59           N  
ATOM   1651  CA  ASP A 114      -3.873  71.888  -2.294  1.00  0.59           C  
ATOM   1652  C   ASP A 114      -2.699  71.185  -2.993  1.00  0.59           C  
ATOM   1653  O   ASP A 114      -2.131  71.729  -3.952  1.00  0.59           O  
ATOM   1654  CB  ASP A 114      -4.986  72.151  -3.331  1.00  0.59           C  
ATOM   1655  CG  ASP A 114      -5.663  70.855  -3.964  1.00  0.59           C  
ATOM   1656  OD1 ASP A 114      -5.434  69.780  -3.480  1.00  0.59           O  
ATOM   1657  OD2 ASP A 114      -6.414  70.990  -4.937  1.00  0.59           O1-
ATOM   1658  H   ASP A 114      -2.910  73.816  -2.230  1.00  0.59           H  
ATOM   1659  HA  ASP A 114      -4.259  71.220  -1.524  1.00  0.59           H  
ATOM   1660 1HB  ASP A 114      -5.779  72.728  -2.856  1.00  0.59           H  
ATOM   1661 2HB  ASP A 114      -4.584  72.766  -4.140  1.00  0.59           H  
ATOM   1662  N   THR A 115      -2.277  70.036  -2.455  1.00  0.59           N  
ATOM   1663  CA  THR A 115      -1.129  69.320  -3.009  1.00  0.59           C  
ATOM   1664  C   THR A 115      -1.504  67.982  -3.585  1.00  0.59           C  
ATOM   1665  O   THR A 115      -2.132  67.157  -2.921  1.00  0.59           O  
ATOM   1666  CB  THR A 115      -0.046  69.075  -1.957  1.00  0.59           C  
ATOM   1667  CG2 THR A 115       1.157  68.310  -2.550  1.00  0.59           C  
ATOM   1668  OG1 THR A 115       0.391  70.325  -1.472  1.00  0.59           O  
ATOM   1669  H   THR A 115      -2.805  69.636  -1.677  1.00  0.59           H  
ATOM   1670  HA  THR A 115      -0.704  69.913  -3.811  1.00  0.59           H  
ATOM   1671  HB  THR A 115      -0.461  68.495  -1.135  1.00  0.59           H  
ATOM   1672  HG1 THR A 115       0.049  70.405  -0.548  1.00  0.59           H  
ATOM   1673 1HG2 THR A 115       1.911  68.169  -1.773  1.00  0.59           H  
ATOM   1674 2HG2 THR A 115       0.841  67.340  -2.921  1.00  0.59           H  
ATOM   1675 3HG2 THR A 115       1.587  68.876  -3.372  1.00  0.59           H  
ATOM   1676  N   CYS A 116      -1.093  67.760  -4.822  1.00  0.60           N  
ATOM   1677  CA  CYS A 116      -1.371  66.515  -5.493  1.00  0.60           C  
ATOM   1678  C   CYS A 116      -0.127  65.732  -5.816  1.00  0.60           C  
ATOM   1679  O   CYS A 116       0.949  66.298  -6.020  1.00  0.60           O  
ATOM   1680  CB  CYS A 116      -2.167  66.756  -6.759  1.00  0.60           C  
ATOM   1681  SG  CYS A 116      -3.807  67.418  -6.463  1.00  0.60           S  
ATOM   1682  H   CYS A 116      -0.574  68.491  -5.304  1.00  0.60           H  
ATOM   1683  HA  CYS A 116      -1.976  65.920  -4.837  1.00  0.60           H  
ATOM   1684 1HB  CYS A 116      -1.627  67.450  -7.410  1.00  0.60           H  
ATOM   1685 2HB  CYS A 116      -2.275  65.824  -7.295  1.00  0.60           H  
ATOM   1686  N   ALA A 117      -0.275  64.421  -5.926  1.00  0.63           N  
ATOM   1687  CA  ALA A 117       0.852  63.617  -6.349  1.00  0.63           C  
ATOM   1688  C   ALA A 117       0.452  62.435  -7.204  1.00  0.63           C  
ATOM   1689  O   ALA A 117      -0.474  61.686  -6.885  1.00  0.63           O  
ATOM   1690  CB  ALA A 117       1.588  63.114  -5.136  1.00  0.63           C  
ATOM   1691  H   ALA A 117      -1.168  64.002  -5.671  1.00  0.63           H  
ATOM   1692  HA  ALA A 117       1.511  64.242  -6.945  1.00  0.63           H  
ATOM   1693 1HB  ALA A 117       2.433  62.545  -5.463  1.00  0.63           H  
ATOM   1694 2HB  ALA A 117       1.915  63.957  -4.543  1.00  0.63           H  
ATOM   1695 3HB  ALA A 117       0.927  62.482  -4.544  1.00  0.63           H  
ATOM   1696  N   ASN A 118       1.219  62.234  -8.273  1.00  0.66           N  
ATOM   1697  CA  ASN A 118       1.015  61.108  -9.183  1.00  0.66           C  
ATOM   1698  C   ASN A 118       1.593  59.833  -8.595  1.00  0.66           C  
ATOM   1699  O   ASN A 118       2.800  59.732  -8.317  1.00  0.66           O  
ATOM   1700  CB  ASN A 118       1.601  61.388 -10.545  1.00  0.66           C  
ATOM   1701  CG  ASN A 118       1.317  60.350 -11.603  1.00  0.66           C  
ATOM   1702  ND2 ASN A 118       0.971  60.811 -12.800  1.00  0.66           N  
ATOM   1703  OD1 ASN A 118       1.404  59.144 -11.360  1.00  0.66           O  
ATOM   1704  H   ASN A 118       1.924  62.939  -8.497  1.00  0.66           H  
ATOM   1705  HA  ASN A 118      -0.057  60.950  -9.304  1.00  0.66           H  
ATOM   1706 1HB  ASN A 118       1.239  62.304 -10.894  1.00  0.66           H  
ATOM   1707 2HB  ASN A 118       2.669  61.489 -10.442  1.00  0.66           H  
ATOM   1708 1HD2 ASN A 118       0.766  60.170 -13.540  1.00  0.66           H  
ATOM   1709 2HD2 ASN A 118       0.893  61.818 -12.976  1.00  0.66           H  
ATOM   1710  N   PHE A 119       0.682  58.894  -8.346  1.00  0.69           N  
ATOM   1711  CA  PHE A 119       0.943  57.608  -7.712  1.00  0.69           C  
ATOM   1712  C   PHE A 119       1.229  56.485  -8.695  1.00  0.69           C  
ATOM   1713  O   PHE A 119       0.332  56.051  -9.423  1.00  0.69           O  
ATOM   1714  CB  PHE A 119      -0.322  57.215  -6.950  1.00  0.69           C  
ATOM   1715  CG  PHE A 119      -0.340  55.889  -6.197  1.00  0.69           C  
ATOM   1716  CD1 PHE A 119       0.109  55.801  -4.927  1.00  0.69           C  
ATOM   1717  CD2 PHE A 119      -0.838  54.730  -6.797  1.00  0.69           C  
ATOM   1718  CE1 PHE A 119       0.064  54.622  -4.233  1.00  0.69           C  
ATOM   1719  CE2 PHE A 119      -0.873  53.529  -6.105  1.00  0.69           C  
ATOM   1720  CZ  PHE A 119      -0.429  53.479  -4.823  1.00  0.69           C  
ATOM   1721  H   PHE A 119      -0.281  59.094  -8.629  1.00  0.69           H  
ATOM   1722  HA  PHE A 119       1.794  57.716  -7.035  1.00  0.69           H  
ATOM   1723 1HB  PHE A 119      -0.545  57.999  -6.232  1.00  0.69           H  
ATOM   1724 2HB  PHE A 119      -1.150  57.206  -7.661  1.00  0.69           H  
ATOM   1725  HD1 PHE A 119       0.494  56.677  -4.468  1.00  0.69           H  
ATOM   1726  HD2 PHE A 119      -1.199  54.782  -7.823  1.00  0.69           H  
ATOM   1727  HE1 PHE A 119       0.426  54.601  -3.224  1.00  0.69           H  
ATOM   1728  HE2 PHE A 119      -1.254  52.630  -6.575  1.00  0.69           H  
ATOM   1729  HZ  PHE A 119      -0.461  52.542  -4.277  1.00  0.69           H  
ATOM   1730  N   THR A 120       2.455  55.967  -8.674  1.00  0.72           N  
ATOM   1731  CA  THR A 120       2.800  54.846  -9.536  1.00  0.72           C  
ATOM   1732  C   THR A 120       3.139  53.649  -8.669  1.00  0.72           C  
ATOM   1733  O   THR A 120       4.007  53.721  -7.800  1.00  0.72           O  
ATOM   1734  CB  THR A 120       3.984  55.158 -10.469  1.00  0.72           C  
ATOM   1735  CG2 THR A 120       4.333  53.930 -11.301  1.00  0.72           C  
ATOM   1736  OG1 THR A 120       3.654  56.253 -11.336  1.00  0.72           O  
ATOM   1737  H   THR A 120       3.175  56.373  -8.072  1.00  0.72           H  
ATOM   1738  HA  THR A 120       1.938  54.588 -10.151  1.00  0.72           H  
ATOM   1739  HB  THR A 120       4.851  55.440  -9.865  1.00  0.72           H  
ATOM   1740  HG1 THR A 120       3.559  57.058 -10.816  1.00  0.72           H  
ATOM   1741 1HG2 THR A 120       5.175  54.158 -11.951  1.00  0.72           H  
ATOM   1742 2HG2 THR A 120       4.600  53.103 -10.640  1.00  0.72           H  
ATOM   1743 3HG2 THR A 120       3.473  53.645 -11.906  1.00  0.72           H  
ATOM   1744  N   CYS A 121       2.460  52.536  -8.874  1.00  0.74           N  
ATOM   1745  CA  CYS A 121       2.747  51.396  -8.016  1.00  0.74           C  
ATOM   1746  C   CYS A 121       3.827  50.506  -8.625  1.00  0.74           C  
ATOM   1747  O   CYS A 121       3.677  50.038  -9.754  1.00  0.74           O  
ATOM   1748  CB  CYS A 121       1.509  50.577  -7.748  1.00  0.74           C  
ATOM   1749  SG  CYS A 121       1.821  49.292  -6.564  1.00  0.74           S  
ATOM   1750  H   CYS A 121       1.756  52.487  -9.596  1.00  0.74           H  
ATOM   1751  HA  CYS A 121       3.102  51.759  -7.058  1.00  0.74           H  
ATOM   1752 1HB  CYS A 121       0.712  51.216  -7.373  1.00  0.74           H  
ATOM   1753 2HB  CYS A 121       1.166  50.113  -8.668  1.00  0.74           H  
ATOM   1754  N   SER A 122       4.932  50.331  -7.902  1.00  0.74           N  
ATOM   1755  CA  SER A 122       6.063  49.520  -8.353  1.00  0.74           C  
ATOM   1756  C   SER A 122       5.864  48.044  -7.984  1.00  0.74           C  
ATOM   1757  O   SER A 122       6.031  47.157  -8.824  1.00  0.74           O  
ATOM   1758  CB  SER A 122       7.354  50.046  -7.767  1.00  0.74           C  
ATOM   1759  OG  SER A 122       8.444  49.251  -8.156  1.00  0.74           O  
ATOM   1760  H   SER A 122       4.971  50.737  -6.972  1.00  0.74           H  
ATOM   1761  HA  SER A 122       6.125  49.593  -9.438  1.00  0.74           H  
ATOM   1762 1HB  SER A 122       7.511  51.076  -8.090  1.00  0.74           H  
ATOM   1763 2HB  SER A 122       7.273  50.055  -6.691  1.00  0.74           H  
ATOM   1764  HG  SER A 122       8.248  48.368  -7.834  1.00  0.74           H  
ATOM   1765  N   LEU A 123       5.538  47.787  -6.712  1.00  0.74           N  
ATOM   1766  CA  LEU A 123       5.284  46.413  -6.253  1.00  0.74           C  
ATOM   1767  C   LEU A 123       3.843  46.245  -5.874  1.00  0.74           C  
ATOM   1768  O   LEU A 123       3.333  46.947  -4.988  1.00  0.74           O  
ATOM   1769  CB  LEU A 123       6.108  45.975  -5.039  1.00  0.74           C  
ATOM   1770  CG  LEU A 123       5.758  44.552  -4.471  1.00  0.74           C  
ATOM   1771  CD1 LEU A 123       6.103  43.459  -5.478  1.00  0.74           C  
ATOM   1772  CD2 LEU A 123       6.492  44.350  -3.176  1.00  0.74           C  
ATOM   1773  H   LEU A 123       5.418  48.578  -6.081  1.00  0.74           H  
ATOM   1774  HA  LEU A 123       5.496  45.728  -7.071  1.00  0.74           H  
ATOM   1775 1HB  LEU A 123       7.169  46.019  -5.277  1.00  0.74           H  
ATOM   1776 2HB  LEU A 123       5.898  46.640  -4.231  1.00  0.74           H  
ATOM   1777  HG  LEU A 123       4.686  44.495  -4.277  1.00  0.74           H  
ATOM   1778 1HD1 LEU A 123       5.838  42.491  -5.058  1.00  0.74           H  
ATOM   1779 2HD1 LEU A 123       5.544  43.617  -6.398  1.00  0.74           H  
ATOM   1780 3HD1 LEU A 123       7.168  43.484  -5.691  1.00  0.74           H  
ATOM   1781 1HD2 LEU A 123       6.236  43.373  -2.760  1.00  0.74           H  
ATOM   1782 2HD2 LEU A 123       7.568  44.394  -3.347  1.00  0.74           H  
ATOM   1783 3HD2 LEU A 123       6.210  45.127  -2.468  1.00  0.74           H  
ATOM   1784  N   LYS A 124       3.220  45.272  -6.515  1.00  0.73           N  
ATOM   1785  CA  LYS A 124       1.831  44.959  -6.308  1.00  0.73           C  
ATOM   1786  C   LYS A 124       1.654  43.472  -6.078  1.00  0.73           C  
ATOM   1787  O   LYS A 124       2.511  42.668  -6.453  1.00  0.73           O  
ATOM   1788  CB  LYS A 124       0.998  45.396  -7.516  1.00  0.73           C  
ATOM   1789  CG  LYS A 124       1.344  44.676  -8.812  1.00  0.73           C  
ATOM   1790  CD  LYS A 124       0.524  45.205  -9.992  1.00  0.73           C  
ATOM   1791  CE  LYS A 124       0.828  44.420 -11.277  1.00  0.73           C  
ATOM   1792  NZ  LYS A 124       0.059  44.936 -12.453  1.00  0.73           N1+
ATOM   1793  H   LYS A 124       3.735  44.746  -7.206  1.00  0.73           H  
ATOM   1794  HA  LYS A 124       1.489  45.487  -5.430  1.00  0.73           H  
ATOM   1795 1HB  LYS A 124      -0.054  45.209  -7.307  1.00  0.73           H  
ATOM   1796 2HB  LYS A 124       1.112  46.468  -7.672  1.00  0.73           H  
ATOM   1797 1HG  LYS A 124       2.407  44.802  -9.024  1.00  0.73           H  
ATOM   1798 2HG  LYS A 124       1.135  43.611  -8.690  1.00  0.73           H  
ATOM   1799 1HD  LYS A 124      -0.539  45.109  -9.760  1.00  0.73           H  
ATOM   1800 2HD  LYS A 124       0.749  46.260 -10.151  1.00  0.73           H  
ATOM   1801 1HE  LYS A 124       1.892  44.492 -11.493  1.00  0.73           H  
ATOM   1802 2HE  LYS A 124       0.567  43.371 -11.121  1.00  0.73           H  
ATOM   1803 1HZ  LYS A 124       0.289  44.390 -13.271  1.00  0.73           H  
ATOM   1804 2HZ  LYS A 124      -0.933  44.861 -12.268  1.00  0.73           H  
ATOM   1805 3HZ  LYS A 124       0.298  45.903 -12.616  1.00  0.73           H  
ATOM   1806  N   ALA A 125       0.535  43.117  -5.473  1.00  0.72           N  
ATOM   1807  CA  ALA A 125       0.176  41.725  -5.263  1.00  0.72           C  
ATOM   1808  C   ALA A 125      -1.179  41.490  -5.844  1.00  0.72           C  
ATOM   1809  O   ALA A 125      -2.001  42.409  -5.892  1.00  0.72           O  
ATOM   1810  CB  ALA A 125       0.127  41.334  -3.792  1.00  0.72           C  
ATOM   1811  H   ALA A 125      -0.092  43.861  -5.177  1.00  0.72           H  
ATOM   1812  HA  ALA A 125       0.907  41.116  -5.789  1.00  0.72           H  
ATOM   1813 1HB  ALA A 125      -0.132  40.281  -3.711  1.00  0.72           H  
ATOM   1814 2HB  ALA A 125       1.091  41.505  -3.344  1.00  0.72           H  
ATOM   1815 3HB  ALA A 125      -0.625  41.901  -3.279  1.00  0.72           H  
ATOM   1816  N   MET A 126      -1.447  40.278  -6.279  1.00  0.74           N  
ATOM   1817  CA  MET A 126      -2.792  40.053  -6.776  1.00  0.74           C  
ATOM   1818  C   MET A 126      -3.496  38.917  -6.115  1.00  0.74           C  
ATOM   1819  O   MET A 126      -2.900  37.872  -5.854  1.00  0.74           O  
ATOM   1820  CB  MET A 126      -2.786  39.845  -8.283  1.00  0.74           C  
ATOM   1821  CG  MET A 126      -2.329  41.068  -9.039  1.00  0.74           C  
ATOM   1822  SD  MET A 126      -2.560  40.948 -10.781  1.00  0.74           S  
ATOM   1823  CE  MET A 126      -4.358  40.996 -10.808  1.00  0.74           C  
ATOM   1824  H   MET A 126      -0.727  39.554  -6.226  1.00  0.74           H  
ATOM   1825  HA  MET A 126      -3.394  40.932  -6.569  1.00  0.74           H  
ATOM   1826 1HB  MET A 126      -2.126  39.018  -8.534  1.00  0.74           H  
ATOM   1827 2HB  MET A 126      -3.794  39.582  -8.618  1.00  0.74           H  
ATOM   1828 1HG  MET A 126      -2.872  41.923  -8.677  1.00  0.74           H  
ATOM   1829 2HG  MET A 126      -1.269  41.232  -8.849  1.00  0.74           H  
ATOM   1830 1HE  MET A 126      -4.700  40.958 -11.834  1.00  0.74           H  
ATOM   1831 2HE  MET A 126      -4.760  40.143 -10.257  1.00  0.74           H  
ATOM   1832 3HE  MET A 126      -4.711  41.915 -10.352  1.00  0.74           H  
ATOM   1833  N   GLY A 127      -4.777  39.136  -5.836  1.00  0.76           N  
ATOM   1834  CA  GLY A 127      -5.621  38.084  -5.330  1.00  0.76           C  
ATOM   1835  C   GLY A 127      -6.418  37.490  -6.470  1.00  0.76           C  
ATOM   1836  O   GLY A 127      -7.080  38.223  -7.224  1.00  0.76           O  
ATOM   1837  H   GLY A 127      -5.182  40.050  -6.027  1.00  0.76           H  
ATOM   1838 1HA  GLY A 127      -5.008  37.327  -4.865  1.00  0.76           H  
ATOM   1839 2HA  GLY A 127      -6.292  38.466  -4.574  1.00  0.76           H  
ATOM   1840  N   ARG A 128      -6.430  36.169  -6.551  1.00  0.80           N  
ATOM   1841  CA  ARG A 128      -7.176  35.491  -7.590  1.00  0.80           C  
ATOM   1842  C   ARG A 128      -8.134  34.478  -6.992  1.00  0.80           C  
ATOM   1843  O   ARG A 128      -7.763  33.688  -6.128  1.00  0.80           O  
ATOM   1844  CB  ARG A 128      -6.212  34.842  -8.569  1.00  0.80           C  
ATOM   1845  CG  ARG A 128      -5.366  35.829  -9.355  1.00  0.80           C  
ATOM   1846  CD  ARG A 128      -4.586  35.198 -10.418  1.00  0.80           C  
ATOM   1847  NE  ARG A 128      -3.993  36.208 -11.276  1.00  0.80           N  
ATOM   1848  CZ  ARG A 128      -2.796  36.789 -11.122  1.00  0.80           C  
ATOM   1849  NH1 ARG A 128      -1.990  36.452 -10.132  1.00  0.80           N1+
ATOM   1850  NH2 ARG A 128      -2.443  37.716 -11.991  1.00  0.80           N  
ATOM   1851  H   ARG A 128      -5.843  35.636  -5.912  1.00  0.80           H  
ATOM   1852  HA  ARG A 128      -7.763  36.226  -8.129  1.00  0.80           H  
ATOM   1853 1HB  ARG A 128      -5.537  34.175  -8.038  1.00  0.80           H  
ATOM   1854 2HB  ARG A 128      -6.771  34.267  -9.283  1.00  0.80           H  
ATOM   1855 1HG  ARG A 128      -5.977  36.574  -9.794  1.00  0.80           H  
ATOM   1856 2HG  ARG A 128      -4.662  36.310  -8.675  1.00  0.80           H  
ATOM   1857 1HD  ARG A 128      -3.793  34.610  -9.989  1.00  0.80           H  
ATOM   1858 2HD  ARG A 128      -5.236  34.563 -11.024  1.00  0.80           H  
ATOM   1859  HE  ARG A 128      -4.557  36.534 -12.062  1.00  0.80           H  
ATOM   1860 1HH1 ARG A 128      -2.274  35.751  -9.460  1.00  0.80           H  
ATOM   1861 2HH1 ARG A 128      -1.092  36.903 -10.036  1.00  0.80           H  
ATOM   1862 1HH2 ARG A 128      -3.109  37.996 -12.738  1.00  0.80           H  
ATOM   1863 2HH2 ARG A 128      -1.547  38.174 -11.911  1.00  0.80           H  
ATOM   1864  N   MET A 129      -9.379  34.516  -7.418  1.00  0.84           N  
ATOM   1865  CA  MET A 129     -10.398  33.650  -6.846  1.00  0.84           C  
ATOM   1866  C   MET A 129     -10.359  32.233  -7.350  1.00  0.84           C  
ATOM   1867  O   MET A 129     -10.246  31.980  -8.557  1.00  0.84           O  
ATOM   1868  CB  MET A 129     -11.796  34.204  -7.090  1.00  0.84           C  
ATOM   1869  CG  MET A 129     -12.905  33.361  -6.480  1.00  0.84           C  
ATOM   1870  SD  MET A 129     -14.530  34.032  -6.720  1.00  0.84           S  
ATOM   1871  CE  MET A 129     -15.430  32.753  -5.873  1.00  0.84           C  
ATOM   1872  H   MET A 129      -9.607  35.141  -8.185  1.00  0.84           H  
ATOM   1873  HA  MET A 129     -10.239  33.611  -5.768  1.00  0.84           H  
ATOM   1874 1HB  MET A 129     -11.870  35.175  -6.634  1.00  0.84           H  
ATOM   1875 2HB  MET A 129     -11.970  34.322  -8.162  1.00  0.84           H  
ATOM   1876 1HG  MET A 129     -12.901  32.376  -6.928  1.00  0.84           H  
ATOM   1877 2HG  MET A 129     -12.735  33.240  -5.404  1.00  0.84           H  
ATOM   1878 1HE  MET A 129     -16.497  32.965  -5.900  1.00  0.84           H  
ATOM   1879 2HE  MET A 129     -15.234  31.794  -6.339  1.00  0.84           H  
ATOM   1880 3HE  MET A 129     -15.094  32.718  -4.846  1.00  0.84           H  
ATOM   1881  N   ILE A 130     -10.530  31.296  -6.428  1.00  0.87           N  
ATOM   1882  CA  ILE A 130     -10.672  29.919  -6.841  1.00  0.87           C  
ATOM   1883  C   ILE A 130     -12.135  29.521  -6.739  1.00  0.87           C  
ATOM   1884  O   ILE A 130     -12.759  29.685  -5.701  1.00  0.87           O  
ATOM   1885  CB  ILE A 130      -9.850  28.934  -5.987  1.00  0.87           C  
ATOM   1886  CG1 ILE A 130      -8.378  29.198  -6.048  1.00  0.87           C  
ATOM   1887  CG2 ILE A 130     -10.083  27.551  -6.504  1.00  0.87           C  
ATOM   1888  CD1 ILE A 130      -7.600  28.373  -5.055  1.00  0.87           C  
ATOM   1889  H   ILE A 130     -10.593  31.545  -5.433  1.00  0.87           H  
ATOM   1890  HA  ILE A 130     -10.360  29.819  -7.879  1.00  0.87           H  
ATOM   1891  HB  ILE A 130     -10.166  29.001  -4.943  1.00  0.87           H  
ATOM   1892 1HG1 ILE A 130      -8.033  28.935  -7.030  1.00  0.87           H  
ATOM   1893 2HG1 ILE A 130      -8.178  30.258  -5.873  1.00  0.87           H  
ATOM   1894 1HG2 ILE A 130      -9.516  26.855  -5.898  1.00  0.87           H  
ATOM   1895 2HG2 ILE A 130     -11.127  27.307  -6.451  1.00  0.87           H  
ATOM   1896 3HG2 ILE A 130      -9.759  27.489  -7.539  1.00  0.87           H  
ATOM   1897 1HD1 ILE A 130      -6.559  28.569  -5.179  1.00  0.87           H  
ATOM   1898 2HD1 ILE A 130      -7.910  28.625  -4.038  1.00  0.87           H  
ATOM   1899 3HD1 ILE A 130      -7.780  27.318  -5.235  1.00  0.87           H  
ATOM   1900  N   GLN A 131     -12.706  29.053  -7.834  1.00  0.88           N  
ATOM   1901  CA  GLN A 131     -14.069  28.556  -7.789  1.00  0.88           C  
ATOM   1902  C   GLN A 131     -13.921  27.048  -7.625  1.00  0.88           C  
ATOM   1903  O   GLN A 131     -12.969  26.498  -8.166  1.00  0.88           O  
ATOM   1904  CB  GLN A 131     -14.842  28.937  -9.053  1.00  0.88           C  
ATOM   1905  CG  GLN A 131     -15.054  30.432  -9.191  1.00  0.88           C  
ATOM   1906  CD  GLN A 131     -15.781  30.819 -10.457  1.00  0.88           C  
ATOM   1907  NE2 GLN A 131     -16.976  31.383 -10.304  1.00  0.88           N  
ATOM   1908  OE1 GLN A 131     -15.281  30.611 -11.566  1.00  0.88           O  
ATOM   1909  H   GLN A 131     -12.170  28.995  -8.685  1.00  0.88           H  
ATOM   1910  HA  GLN A 131     -14.573  28.992  -6.932  1.00  0.88           H  
ATOM   1911 1HB  GLN A 131     -14.309  28.584  -9.936  1.00  0.88           H  
ATOM   1912 2HB  GLN A 131     -15.819  28.458  -9.050  1.00  0.88           H  
ATOM   1913 1HG  GLN A 131     -15.660  30.763  -8.354  1.00  0.88           H  
ATOM   1914 2HG  GLN A 131     -14.087  30.936  -9.176  1.00  0.88           H  
ATOM   1915 1HE2 GLN A 131     -17.506  31.659 -11.108  1.00  0.88           H  
ATOM   1916 2HE2 GLN A 131     -17.351  31.529  -9.388  1.00  0.88           H  
ATOM   1917  N   PRO A 132     -14.834  26.330  -6.958  1.00  0.87           N  
ATOM   1918  CA  PRO A 132     -14.800  24.878  -6.807  1.00  0.87           C  
ATOM   1919  C   PRO A 132     -14.579  24.132  -8.115  1.00  0.87           C  
ATOM   1920  O   PRO A 132     -13.874  23.123  -8.150  1.00  0.87           O  
ATOM   1921  CB  PRO A 132     -16.220  24.596  -6.316  1.00  0.87           C  
ATOM   1922  CG  PRO A 132     -16.593  25.826  -5.525  1.00  0.87           C  
ATOM   1923  CD  PRO A 132     -15.963  26.983  -6.287  1.00  0.87           C  
ATOM   1924  HA  PRO A 132     -14.048  24.598  -6.063  1.00  0.87           H  
ATOM   1925 1HB  PRO A 132     -16.890  24.414  -7.168  1.00  0.87           H  
ATOM   1926 2HB  PRO A 132     -16.208  23.684  -5.733  1.00  0.87           H  
ATOM   1927 1HG  PRO A 132     -17.692  25.923  -5.479  1.00  0.87           H  
ATOM   1928 2HG  PRO A 132     -16.256  25.741  -4.500  1.00  0.87           H  
ATOM   1929 1HD  PRO A 132     -16.668  27.426  -7.005  1.00  0.87           H  
ATOM   1930 2HD  PRO A 132     -15.597  27.706  -5.550  1.00  0.87           H  
ATOM   1931  N   GLU A 133     -15.126  24.663  -9.200  1.00  0.84           N  
ATOM   1932  CA  GLU A 133     -15.051  24.044 -10.517  1.00  0.84           C  
ATOM   1933  C   GLU A 133     -13.633  24.000 -11.061  1.00  0.84           C  
ATOM   1934  O   GLU A 133     -13.329  23.217 -11.963  1.00  0.84           O  
ATOM   1935  CB  GLU A 133     -15.971  24.785 -11.483  1.00  0.84           C  
ATOM   1936  CG  GLU A 133     -17.457  24.654 -11.149  1.00  0.84           C  
ATOM   1937  CD  GLU A 133     -18.357  25.417 -12.102  1.00  0.84           C  
ATOM   1938  OE1 GLU A 133     -17.847  26.082 -12.972  1.00  0.84           O  
ATOM   1939  OE2 GLU A 133     -19.553  25.335 -11.951  1.00  0.84           O1-
ATOM   1940  H   GLU A 133     -15.661  25.514  -9.113  1.00  0.84           H  
ATOM   1941  HA  GLU A 133     -15.406  23.016 -10.429  1.00  0.84           H  
ATOM   1942 1HB  GLU A 133     -15.713  25.847 -11.484  1.00  0.84           H  
ATOM   1943 2HB  GLU A 133     -15.815  24.409 -12.495  1.00  0.84           H  
ATOM   1944 1HG  GLU A 133     -17.728  23.597 -11.177  1.00  0.84           H  
ATOM   1945 2HG  GLU A 133     -17.618  25.014 -10.131  1.00  0.84           H  
ATOM   1946  N   ASN A 134     -12.772  24.862 -10.533  1.00  0.81           N  
ATOM   1947  CA  ASN A 134     -11.407  24.952 -10.982  1.00  0.81           C  
ATOM   1948  C   ASN A 134     -10.471  24.134 -10.123  1.00  0.81           C  
ATOM   1949  O   ASN A 134      -9.257  24.216 -10.324  1.00  0.81           O  
ATOM   1950  CB  ASN A 134     -10.950  26.391 -10.971  1.00  0.81           C  
ATOM   1951  CG  ASN A 134     -11.659  27.198 -11.987  1.00  0.81           C  
ATOM   1952  ND2 ASN A 134     -11.926  28.428 -11.667  1.00  0.81           N  
ATOM   1953  OD1 ASN A 134     -11.956  26.706 -13.083  1.00  0.81           O  
ATOM   1954  H   ASN A 134     -13.060  25.462  -9.766  1.00  0.81           H  
ATOM   1955  HA  ASN A 134     -11.347  24.563 -11.998  1.00  0.81           H  
ATOM   1956 1HB  ASN A 134     -11.128  26.827  -9.987  1.00  0.81           H  
ATOM   1957 2HB  ASN A 134      -9.880  26.444 -11.165  1.00  0.81           H  
ATOM   1958 1HD2 ASN A 134     -12.383  29.029 -12.328  1.00  0.81           H  
ATOM   1959 2HD2 ASN A 134     -11.647  28.784 -10.786  1.00  0.81           H  
ATOM   1960  N   VAL A 135     -11.015  23.348  -9.177  1.00  0.78           N  
ATOM   1961  CA  VAL A 135     -10.179  22.560  -8.278  1.00  0.78           C  
ATOM   1962  C   VAL A 135     -10.256  21.077  -8.561  1.00  0.78           C  
ATOM   1963  O   VAL A 135     -11.340  20.496  -8.665  1.00  0.78           O  
ATOM   1964  CB  VAL A 135     -10.583  22.779  -6.807  1.00  0.78           C  
ATOM   1965  CG1 VAL A 135      -9.694  21.915  -5.863  1.00  0.78           C  
ATOM   1966  CG2 VAL A 135     -10.456  24.235  -6.482  1.00  0.78           C  
ATOM   1967  H   VAL A 135     -12.027  23.308  -9.052  1.00  0.78           H  
ATOM   1968  HA  VAL A 135      -9.148  22.876  -8.399  1.00  0.78           H  
ATOM   1969  HB  VAL A 135     -11.621  22.467  -6.667  1.00  0.78           H  
ATOM   1970 1HG1 VAL A 135      -9.997  22.076  -4.829  1.00  0.78           H  
ATOM   1971 2HG1 VAL A 135      -9.810  20.861  -6.105  1.00  0.78           H  
ATOM   1972 3HG1 VAL A 135      -8.646  22.199  -5.984  1.00  0.78           H  
ATOM   1973 1HG2 VAL A 135     -10.752  24.408  -5.448  1.00  0.78           H  
ATOM   1974 2HG2 VAL A 135      -9.428  24.538  -6.624  1.00  0.78           H  
ATOM   1975 3HG2 VAL A 135     -11.106  24.809  -7.146  1.00  0.78           H  
ATOM   1976  N   LYS A 136      -9.086  20.464  -8.651  1.00  0.76           N  
ATOM   1977  CA  LYS A 136      -9.007  19.041  -8.875  1.00  0.76           C  
ATOM   1978  C   LYS A 136      -8.116  18.375  -7.852  1.00  0.76           C  
ATOM   1979  O   LYS A 136      -7.128  18.947  -7.376  1.00  0.76           O  
ATOM   1980  CB  LYS A 136      -8.463  18.755 -10.274  1.00  0.76           C  
ATOM   1981  CG  LYS A 136      -7.065  19.217 -10.525  1.00  0.76           C  
ATOM   1982  CD  LYS A 136      -6.640  18.901 -11.950  1.00  0.76           C  
ATOM   1983  CE  LYS A 136      -5.226  19.355 -12.192  1.00  0.76           C  
ATOM   1984  NZ  LYS A 136      -4.754  19.047 -13.569  1.00  0.76           N1+
ATOM   1985  H   LYS A 136      -8.232  21.014  -8.580  1.00  0.76           H  
ATOM   1986  HA  LYS A 136     -10.003  18.611  -8.777  1.00  0.76           H  
ATOM   1987 1HB  LYS A 136      -8.506  17.684 -10.464  1.00  0.76           H  
ATOM   1988 2HB  LYS A 136      -9.091  19.248 -11.012  1.00  0.76           H  
ATOM   1989 1HG  LYS A 136      -7.004  20.296 -10.372  1.00  0.76           H  
ATOM   1990 2HG  LYS A 136      -6.384  18.729  -9.826  1.00  0.76           H  
ATOM   1991 1HD  LYS A 136      -6.710  17.828 -12.125  1.00  0.76           H  
ATOM   1992 2HD  LYS A 136      -7.299  19.415 -12.648  1.00  0.76           H  
ATOM   1993 1HE  LYS A 136      -5.184  20.431 -12.036  1.00  0.76           H  
ATOM   1994 2HE  LYS A 136      -4.563  18.869 -11.474  1.00  0.76           H  
ATOM   1995 1HZ  LYS A 136      -3.795  19.386 -13.667  1.00  0.76           H  
ATOM   1996 2HZ  LYS A 136      -4.778  18.050 -13.721  1.00  0.76           H  
ATOM   1997 3HZ  LYS A 136      -5.346  19.506 -14.242  1.00  0.76           H  
ATOM   1998  N   TYR A 137      -8.444  17.132  -7.551  1.00  0.74           N  
ATOM   1999  CA  TYR A 137      -7.634  16.335  -6.659  1.00  0.74           C  
ATOM   2000  C   TYR A 137      -7.157  15.052  -7.300  1.00  0.74           C  
ATOM   2001  O   TYR A 137      -7.964  14.265  -7.803  1.00  0.74           O  
ATOM   2002  CB  TYR A 137      -8.440  15.979  -5.423  1.00  0.74           C  
ATOM   2003  CG  TYR A 137      -8.790  17.109  -4.493  1.00  0.74           C  
ATOM   2004  CD1 TYR A 137      -9.867  17.936  -4.703  1.00  0.74           C  
ATOM   2005  CD2 TYR A 137      -8.025  17.267  -3.395  1.00  0.74           C  
ATOM   2006  CE1 TYR A 137     -10.149  18.932  -3.762  1.00  0.74           C  
ATOM   2007  CE2 TYR A 137      -8.292  18.231  -2.469  1.00  0.74           C  
ATOM   2008  CZ  TYR A 137      -9.348  19.065  -2.637  1.00  0.74           C  
ATOM   2009  OH  TYR A 137      -9.610  20.038  -1.684  1.00  0.74           O  
ATOM   2010  H   TYR A 137      -9.304  16.742  -7.937  1.00  0.74           H  
ATOM   2011  HA  TYR A 137      -6.755  16.907  -6.371  1.00  0.74           H  
ATOM   2012 1HB  TYR A 137      -9.372  15.499  -5.735  1.00  0.74           H  
ATOM   2013 2HB  TYR A 137      -7.876  15.244  -4.849  1.00  0.74           H  
ATOM   2014  HD1 TYR A 137     -10.490  17.809  -5.592  1.00  0.74           H  
ATOM   2015  HD2 TYR A 137      -7.187  16.604  -3.262  1.00  0.74           H  
ATOM   2016  HE1 TYR A 137     -10.992  19.598  -3.903  1.00  0.74           H  
ATOM   2017  HE2 TYR A 137      -7.652  18.324  -1.597  1.00  0.74           H  
ATOM   2018  HH  TYR A 137     -10.579  20.115  -1.561  1.00  0.74           H  
ATOM   2019  N   GLU A 138      -5.849  14.822  -7.243  1.00  0.74           N  
ATOM   2020  CA  GLU A 138      -5.270  13.588  -7.750  1.00  0.74           C  
ATOM   2021  C   GLU A 138      -4.917  12.712  -6.575  1.00  0.74           C  
ATOM   2022  O   GLU A 138      -4.182  13.124  -5.665  1.00  0.74           O  
ATOM   2023  CB  GLU A 138      -4.041  13.816  -8.620  1.00  0.74           C  
ATOM   2024  CG  GLU A 138      -3.447  12.504  -9.181  1.00  0.74           C  
ATOM   2025  CD  GLU A 138      -2.261  12.703 -10.094  1.00  0.74           C  
ATOM   2026  OE1 GLU A 138      -1.937  13.824 -10.389  1.00  0.74           O  
ATOM   2027  OE2 GLU A 138      -1.685  11.724 -10.502  1.00  0.74           O1-
ATOM   2028  H   GLU A 138      -5.240  15.521  -6.824  1.00  0.74           H  
ATOM   2029  HA  GLU A 138      -6.013  13.066  -8.348  1.00  0.74           H  
ATOM   2030 1HB  GLU A 138      -4.295  14.470  -9.455  1.00  0.74           H  
ATOM   2031 2HB  GLU A 138      -3.268  14.313  -8.032  1.00  0.74           H  
ATOM   2032 1HG  GLU A 138      -3.137  11.878  -8.344  1.00  0.74           H  
ATOM   2033 2HG  GLU A 138      -4.233  11.968  -9.718  1.00  0.74           H  
ATOM   2034  N   VAL A 139      -5.479  11.523  -6.582  1.00  0.74           N  
ATOM   2035  CA  VAL A 139      -5.303  10.590  -5.494  1.00  0.74           C  
ATOM   2036  C   VAL A 139      -4.813   9.233  -5.983  1.00  0.74           C  
ATOM   2037  O   VAL A 139      -5.281   8.708  -7.001  1.00  0.74           O  
ATOM   2038  CB  VAL A 139      -6.630  10.436  -4.755  1.00  0.74           C  
ATOM   2039  CG1 VAL A 139      -6.482   9.447  -3.637  1.00  0.74           C  
ATOM   2040  CG2 VAL A 139      -7.115  11.796  -4.202  1.00  0.74           C  
ATOM   2041  H   VAL A 139      -6.062  11.260  -7.379  1.00  0.74           H  
ATOM   2042  HA  VAL A 139      -4.562  10.989  -4.806  1.00  0.74           H  
ATOM   2043  HB  VAL A 139      -7.325  10.070  -5.441  1.00  0.74           H  
ATOM   2044 1HG1 VAL A 139      -7.430   9.331  -3.133  1.00  0.74           H  
ATOM   2045 2HG1 VAL A 139      -6.165   8.485  -4.033  1.00  0.74           H  
ATOM   2046 3HG1 VAL A 139      -5.747   9.805  -2.937  1.00  0.74           H  
ATOM   2047 1HG2 VAL A 139      -8.063  11.647  -3.702  1.00  0.74           H  
ATOM   2048 2HG2 VAL A 139      -6.398  12.186  -3.499  1.00  0.74           H  
ATOM   2049 3HG2 VAL A 139      -7.251  12.509  -5.014  1.00  0.74           H  
ATOM   2050  N   GLY A 140      -3.808   8.690  -5.312  1.00  0.76           N  
ATOM   2051  CA  GLY A 140      -3.314   7.378  -5.687  1.00  0.76           C  
ATOM   2052  C   GLY A 140      -3.905   6.303  -4.791  1.00  0.76           C  
ATOM   2053  O   GLY A 140      -4.086   6.521  -3.587  1.00  0.76           O  
ATOM   2054  H   GLY A 140      -3.437   9.167  -4.491  1.00  0.76           H  
ATOM   2055 1HA  GLY A 140      -3.571   7.169  -6.720  1.00  0.76           H  
ATOM   2056 2HA  GLY A 140      -2.231   7.369  -5.622  1.00  0.76           H  
ATOM   2057  N   ILE A 141      -4.135   5.121  -5.358  1.00  0.79           N  
ATOM   2058  CA  ILE A 141      -4.613   3.980  -4.592  1.00  0.79           C  
ATOM   2059  C   ILE A 141      -3.625   2.832  -4.794  1.00  0.79           C  
ATOM   2060  O   ILE A 141      -3.357   2.423  -5.927  1.00  0.79           O  
ATOM   2061  CB  ILE A 141      -5.988   3.469  -5.057  1.00  0.79           C  
ATOM   2062  CG1 ILE A 141      -7.064   4.510  -5.016  1.00  0.79           C  
ATOM   2063  CG2 ILE A 141      -6.402   2.387  -4.138  1.00  0.79           C  
ATOM   2064  CD1 ILE A 141      -8.359   3.976  -5.615  1.00  0.79           C  
ATOM   2065  H   ILE A 141      -3.981   4.997  -6.355  1.00  0.79           H  
ATOM   2066  HA  ILE A 141      -4.655   4.235  -3.536  1.00  0.79           H  
ATOM   2067  HB  ILE A 141      -5.915   3.090  -6.080  1.00  0.79           H  
ATOM   2068 1HG1 ILE A 141      -7.243   4.819  -3.997  1.00  0.79           H  
ATOM   2069 2HG1 ILE A 141      -6.745   5.380  -5.591  1.00  0.79           H  
ATOM   2070 1HG2 ILE A 141      -7.360   2.003  -4.444  1.00  0.79           H  
ATOM   2071 2HG2 ILE A 141      -5.675   1.593  -4.137  1.00  0.79           H  
ATOM   2072 3HG2 ILE A 141      -6.474   2.809  -3.149  1.00  0.79           H  
ATOM   2073 1HD1 ILE A 141      -9.125   4.733  -5.593  1.00  0.79           H  
ATOM   2074 2HD1 ILE A 141      -8.182   3.678  -6.642  1.00  0.79           H  
ATOM   2075 3HD1 ILE A 141      -8.695   3.112  -5.045  1.00  0.79           H  
ATOM   2076  N   PHE A 142      -3.081   2.286  -3.717  1.00  0.83           N  
ATOM   2077  CA  PHE A 142      -2.122   1.198  -3.881  1.00  0.83           C  
ATOM   2078  C   PHE A 142      -2.542  -0.011  -3.058  1.00  0.83           C  
ATOM   2079  O   PHE A 142      -3.103   0.139  -1.972  1.00  0.83           O  
ATOM   2080  CB  PHE A 142      -0.742   1.705  -3.466  1.00  0.83           C  
ATOM   2081  CG  PHE A 142      -0.311   2.914  -4.304  1.00  0.83           C  
ATOM   2082  CD1 PHE A 142      -0.713   4.191  -3.937  1.00  0.83           C  
ATOM   2083  CD2 PHE A 142       0.461   2.780  -5.433  1.00  0.83           C  
ATOM   2084  CE1 PHE A 142      -0.368   5.279  -4.694  1.00  0.83           C  
ATOM   2085  CE2 PHE A 142       0.805   3.864  -6.205  1.00  0.83           C  
ATOM   2086  CZ  PHE A 142       0.378   5.113  -5.838  1.00  0.83           C  
ATOM   2087  H   PHE A 142      -3.305   2.659  -2.796  1.00  0.83           H  
ATOM   2088  HA  PHE A 142      -2.090   0.898  -4.926  1.00  0.83           H  
ATOM   2089 1HB  PHE A 142      -0.761   1.990  -2.426  1.00  0.83           H  
ATOM   2090 2HB  PHE A 142       0.003   0.916  -3.588  1.00  0.83           H  
ATOM   2091  HD1 PHE A 142      -1.323   4.323  -3.032  1.00  0.83           H  
ATOM   2092  HD2 PHE A 142       0.792   1.790  -5.717  1.00  0.83           H  
ATOM   2093  HE1 PHE A 142      -0.697   6.269  -4.387  1.00  0.83           H  
ATOM   2094  HE2 PHE A 142       1.407   3.726  -7.107  1.00  0.83           H  
ATOM   2095  HZ  PHE A 142       0.631   5.968  -6.446  1.00  0.83           H  
ATOM   2096  N   ILE A 143      -2.238  -1.213  -3.541  1.00  0.88           N  
ATOM   2097  CA  ILE A 143      -2.568  -2.408  -2.777  1.00  0.88           C  
ATOM   2098  C   ILE A 143      -1.354  -3.076  -2.177  1.00  0.88           C  
ATOM   2099  O   ILE A 143      -0.355  -3.339  -2.855  1.00  0.88           O  
ATOM   2100  CB  ILE A 143      -3.343  -3.427  -3.599  1.00  0.88           C  
ATOM   2101  CG1 ILE A 143      -4.551  -2.810  -4.037  1.00  0.88           C  
ATOM   2102  CG2 ILE A 143      -3.666  -4.570  -2.741  1.00  0.88           C  
ATOM   2103  CD1 ILE A 143      -5.359  -3.600  -4.947  1.00  0.88           C  
ATOM   2104  H   ILE A 143      -1.807  -1.324  -4.459  1.00  0.88           H  
ATOM   2105  HA  ILE A 143      -3.217  -2.118  -1.953  1.00  0.88           H  
ATOM   2106  HB  ILE A 143      -2.777  -3.747  -4.475  1.00  0.88           H  
ATOM   2107 1HG1 ILE A 143      -5.092  -2.606  -3.217  1.00  0.88           H  
ATOM   2108 2HG1 ILE A 143      -4.287  -1.886  -4.507  1.00  0.88           H  
ATOM   2109 1HG2 ILE A 143      -4.264  -5.270  -3.292  1.00  0.88           H  
ATOM   2110 2HG2 ILE A 143      -2.760  -5.058  -2.398  1.00  0.88           H  
ATOM   2111 3HG2 ILE A 143      -4.219  -4.184  -1.895  1.00  0.88           H  
ATOM   2112 1HD1 ILE A 143      -6.257  -3.049  -5.199  1.00  0.88           H  
ATOM   2113 2HD1 ILE A 143      -4.783  -3.814  -5.846  1.00  0.88           H  
ATOM   2114 3HD1 ILE A 143      -5.637  -4.520  -4.453  1.00  0.88           H  
ATOM   2115  N   HIS A 144      -1.417  -3.341  -0.879  1.00  0.95           N  
ATOM   2116  CA  HIS A 144      -0.263  -3.926  -0.226  1.00  0.95           C  
ATOM   2117  C   HIS A 144      -0.123  -5.435  -0.478  1.00  0.95           C  
ATOM   2118  O   HIS A 144      -0.391  -6.270   0.405  1.00  0.95           O  
ATOM   2119  CB  HIS A 144      -0.345  -3.695   1.264  1.00  0.95           C  
ATOM   2120  CG  HIS A 144       0.916  -3.982   1.901  1.00  0.95           C  
ATOM   2121  CD2 HIS A 144       1.692  -5.082   1.827  1.00  0.95           C  
ATOM   2122  ND1 HIS A 144       1.589  -3.073   2.689  1.00  0.95           N  
ATOM   2123  CE1 HIS A 144       2.712  -3.640   3.113  1.00  0.95           C  
ATOM   2124  NE2 HIS A 144       2.784  -4.862   2.588  1.00  0.95           N  
ATOM   2125  H   HIS A 144      -2.272  -3.129  -0.357  1.00  0.95           H  
ATOM   2126  HA  HIS A 144       0.639  -3.452  -0.602  1.00  0.95           H  
ATOM   2127 1HB  HIS A 144      -0.634  -2.663   1.470  1.00  0.95           H  
ATOM   2128 2HB  HIS A 144      -1.107  -4.345   1.694  1.00  0.95           H  
ATOM   2129  HD2 HIS A 144       1.478  -5.993   1.263  1.00  0.95           H  
ATOM   2130  HE1 HIS A 144       3.436  -3.175   3.762  1.00  0.95           H  
ATOM   2131  HE2 HIS A 144       3.510  -5.591   2.677  1.00  0.95           H  
ATOM   2132  N   GLY A 145       0.356  -5.752  -1.682  1.00  1.02           N  
ATOM   2133  CA  GLY A 145       0.532  -7.119  -2.171  1.00  1.02           C  
ATOM   2134  C   GLY A 145       1.995  -7.529  -2.335  1.00  1.02           C  
ATOM   2135  O   GLY A 145       2.885  -7.087  -1.597  1.00  1.02           O  
ATOM   2136  H   GLY A 145       0.530  -4.967  -2.311  1.00  1.02           H  
ATOM   2137 1HA  GLY A 145       0.027  -7.813  -1.500  1.00  1.02           H  
ATOM   2138 2HA  GLY A 145       0.045  -7.199  -3.138  1.00  1.02           H  
ATOM   2139  N   SER A 146       2.254  -8.377  -3.330  1.00  1.10           N  
ATOM   2140  CA  SER A 146       3.594  -8.914  -3.565  1.00  1.10           C  
ATOM   2141  C   SER A 146       4.511  -7.886  -4.187  1.00  1.10           C  
ATOM   2142  O   SER A 146       4.713  -7.855  -5.406  1.00  1.10           O  
ATOM   2143  CB  SER A 146       3.551 -10.115  -4.460  1.00  1.10           C  
ATOM   2144  OG  SER A 146       4.854 -10.595  -4.701  1.00  1.10           O  
ATOM   2145  H   SER A 146       1.494  -8.666  -3.935  1.00  1.10           H  
ATOM   2146  HA  SER A 146       4.014  -9.215  -2.607  1.00  1.10           H  
ATOM   2147 1HB  SER A 146       2.955 -10.894  -3.992  1.00  1.10           H  
ATOM   2148 2HB  SER A 146       3.072  -9.852  -5.398  1.00  1.10           H  
ATOM   2149  HG  SER A 146       4.773 -11.526  -4.984  1.00  1.10           H  
ATOM   2150  N   THR A 147       5.004  -7.005  -3.338  1.00  1.17           N  
ATOM   2151  CA  THR A 147       5.848  -5.897  -3.737  1.00  1.17           C  
ATOM   2152  C   THR A 147       7.161  -5.825  -2.934  1.00  1.17           C  
ATOM   2153  O   THR A 147       7.218  -6.260  -1.782  1.00  1.17           O  
ATOM   2154  CB  THR A 147       5.038  -4.614  -3.563  1.00  1.17           C  
ATOM   2155  CG2 THR A 147       3.786  -4.592  -4.427  1.00  1.17           C  
ATOM   2156  OG1 THR A 147       4.648  -4.513  -2.189  1.00  1.17           O  
ATOM   2157  H   THR A 147       4.704  -7.102  -2.372  1.00  1.17           H  
ATOM   2158  HA  THR A 147       6.102  -6.017  -4.789  1.00  1.17           H  
ATOM   2159  HB  THR A 147       5.658  -3.789  -3.837  1.00  1.17           H  
ATOM   2160  HG1 THR A 147       4.122  -5.297  -1.931  1.00  1.17           H  
ATOM   2161 1HG2 THR A 147       3.251  -3.656  -4.267  1.00  1.17           H  
ATOM   2162 2HG2 THR A 147       4.069  -4.674  -5.474  1.00  1.17           H  
ATOM   2163 3HG2 THR A 147       3.137  -5.418  -4.162  1.00  1.17           H  
ATOM   2164  N   SER A 148       8.203  -5.231  -3.536  1.00  1.23           N  
ATOM   2165  CA  SER A 148       9.508  -5.004  -2.878  1.00  1.23           C  
ATOM   2166  C   SER A 148       9.634  -3.647  -2.214  1.00  1.23           C  
ATOM   2167  O   SER A 148       9.188  -2.635  -2.755  1.00  1.23           O  
ATOM   2168  CB  SER A 148      10.651  -5.126  -3.862  1.00  1.23           C  
ATOM   2169  OG  SER A 148      11.881  -4.707  -3.268  1.00  1.23           O  
ATOM   2170  H   SER A 148       8.083  -4.916  -4.489  1.00  1.23           H  
ATOM   2171  HA  SER A 148       9.637  -5.767  -2.106  1.00  1.23           H  
ATOM   2172 1HB  SER A 148      10.737  -6.162  -4.184  1.00  1.23           H  
ATOM   2173 2HB  SER A 148      10.442  -4.520  -4.744  1.00  1.23           H  
ATOM   2174  HG  SER A 148      11.964  -5.178  -2.407  1.00  1.23           H  
ATOM   2175  N   SER A 149      10.375  -3.592  -1.115  1.00  1.29           N  
ATOM   2176  CA  SER A 149      10.627  -2.338  -0.416  1.00  1.29           C  
ATOM   2177  C   SER A 149      11.345  -1.311  -1.273  1.00  1.29           C  
ATOM   2178  O   SER A 149      11.165  -0.107  -1.078  1.00  1.29           O  
ATOM   2179  CB  SER A 149      11.497  -2.593   0.807  1.00  1.29           C  
ATOM   2180  OG  SER A 149      12.759  -3.043   0.414  1.00  1.29           O  
ATOM   2181  H   SER A 149      10.776  -4.451  -0.744  1.00  1.29           H  
ATOM   2182  HA  SER A 149       9.670  -1.915  -0.111  1.00  1.29           H  
ATOM   2183 1HB  SER A 149      11.596  -1.677   1.388  1.00  1.29           H  
ATOM   2184 2HB  SER A 149      11.062  -3.344   1.443  1.00  1.29           H  
ATOM   2185  HG  SER A 149      12.608  -3.921  -0.008  1.00  1.29           H  
ATOM   2186  N   ASP A 150      12.064  -1.753  -2.304  1.00  1.34           N  
ATOM   2187  CA  ASP A 150      12.837  -0.822  -3.117  1.00  1.34           C  
ATOM   2188  C   ASP A 150      11.962  -0.067  -4.105  1.00  1.34           C  
ATOM   2189  O   ASP A 150      12.426   0.849  -4.785  1.00  1.34           O  
ATOM   2190  CB  ASP A 150      13.967  -1.548  -3.850  1.00  1.34           C  
ATOM   2191  CG  ASP A 150      15.110  -2.028  -2.889  1.00  1.34           C  
ATOM   2192  OD1 ASP A 150      15.284  -1.446  -1.818  1.00  1.34           O  
ATOM   2193  OD2 ASP A 150      15.799  -2.950  -3.239  1.00  1.34           O1-
ATOM   2194  H   ASP A 150      12.106  -2.756  -2.502  1.00  1.34           H  
ATOM   2195  HA  ASP A 150      13.292  -0.090  -2.451  1.00  1.34           H  
ATOM   2196 1HB  ASP A 150      13.557  -2.421  -4.363  1.00  1.34           H  
ATOM   2197 2HB  ASP A 150      14.393  -0.891  -4.606  1.00  1.34           H  
ATOM   2198  N   THR A 151      10.691  -0.449  -4.183  1.00  1.37           N  
ATOM   2199  CA  THR A 151       9.759   0.181  -5.083  1.00  1.37           C  
ATOM   2200  C   THR A 151       8.675   0.954  -4.334  1.00  1.37           C  
ATOM   2201  O   THR A 151       7.794   1.529  -4.974  1.00  1.37           O  
ATOM   2202  CB  THR A 151       9.095  -0.875  -5.991  1.00  1.37           C  
ATOM   2203  CG2 THR A 151      10.166  -1.629  -6.750  1.00  1.37           C  
ATOM   2204  OG1 THR A 151       8.351  -1.812  -5.202  1.00  1.37           O  
ATOM   2205  H   THR A 151      10.345  -1.210  -3.599  1.00  1.37           H  
ATOM   2206  HA  THR A 151      10.303   0.887  -5.711  1.00  1.37           H  
ATOM   2207  HB  THR A 151       8.425  -0.384  -6.697  1.00  1.37           H  
ATOM   2208  HG1 THR A 151       8.799  -1.945  -4.335  1.00  1.37           H  
ATOM   2209 1HG2 THR A 151       9.696  -2.372  -7.392  1.00  1.37           H  
ATOM   2210 2HG2 THR A 151      10.739  -0.930  -7.358  1.00  1.37           H  
ATOM   2211 3HG2 THR A 151      10.829  -2.128  -6.043  1.00  1.37           H  
ATOM   2212  N   HIS A 152       8.703   0.983  -2.988  1.00  1.39           N  
ATOM   2213  CA  HIS A 152       7.553   1.574  -2.285  1.00  1.39           C  
ATOM   2214  C   HIS A 152       7.359   3.067  -2.553  1.00  1.39           C  
ATOM   2215  O   HIS A 152       6.234   3.573  -2.511  1.00  1.39           O  
ATOM   2216  CB  HIS A 152       7.611   1.289  -0.769  1.00  1.39           C  
ATOM   2217  CG  HIS A 152       8.521   2.151   0.045  1.00  1.39           C  
ATOM   2218  CD2 HIS A 152       8.236   3.192   0.868  1.00  1.39           C  
ATOM   2219  ND1 HIS A 152       9.886   1.978   0.097  1.00  1.39           N  
ATOM   2220  CE1 HIS A 152      10.409   2.882   0.915  1.00  1.39           C  
ATOM   2221  NE2 HIS A 152       9.427   3.634   1.401  1.00  1.39           N  
ATOM   2222  H   HIS A 152       9.478   0.571  -2.462  1.00  1.39           H  
ATOM   2223  HA  HIS A 152       6.652   1.121  -2.645  1.00  1.39           H  
ATOM   2224 1HB  HIS A 152       6.620   1.370  -0.361  1.00  1.39           H  
ATOM   2225 2HB  HIS A 152       7.934   0.259  -0.621  1.00  1.39           H  
ATOM   2226  HD1 HIS A 152      10.428   1.266  -0.390  1.00  1.39           H  
ATOM   2227  HD2 HIS A 152       7.293   3.673   1.142  1.00  1.39           H  
ATOM   2228  HE1 HIS A 152      11.484   2.909   1.087  1.00  1.39           H  
ATOM   2229  N   GLY A 153       8.433   3.767  -2.899  1.00  1.40           N  
ATOM   2230  CA  GLY A 153       8.340   5.186  -3.200  1.00  1.40           C  
ATOM   2231  C   GLY A 153       8.177   5.464  -4.699  1.00  1.40           C  
ATOM   2232  O   GLY A 153       8.152   6.624  -5.113  1.00  1.40           O  
ATOM   2233  H   GLY A 153       9.330   3.306  -2.928  1.00  1.40           H  
ATOM   2234 1HA  GLY A 153       7.498   5.614  -2.655  1.00  1.40           H  
ATOM   2235 2HA  GLY A 153       9.236   5.687  -2.833  1.00  1.40           H  
ATOM   2236  N   ASN A 154       8.103   4.410  -5.519  1.00  1.39           N  
ATOM   2237  CA  ASN A 154       8.005   4.579  -6.965  1.00  1.39           C  
ATOM   2238  C   ASN A 154       6.629   4.186  -7.484  1.00  1.39           C  
ATOM   2239  O   ASN A 154       6.375   3.029  -7.845  1.00  1.39           O  
ATOM   2240  CB  ASN A 154       9.113   3.805  -7.642  1.00  1.39           C  
ATOM   2241  CG  ASN A 154       9.134   3.971  -9.136  1.00  1.39           C  
ATOM   2242  ND2 ASN A 154      10.313   3.944  -9.714  1.00  1.39           N  
ATOM   2243  OD1 ASN A 154       8.082   4.134  -9.772  1.00  1.39           O  
ATOM   2244  H   ASN A 154       8.093   3.466  -5.142  1.00  1.39           H  
ATOM   2245  HA  ASN A 154       8.141   5.635  -7.199  1.00  1.39           H  
ATOM   2246 1HB  ASN A 154      10.075   4.122  -7.240  1.00  1.39           H  
ATOM   2247 2HB  ASN A 154       8.997   2.742  -7.408  1.00  1.39           H  
ATOM   2248 1HD2 ASN A 154      10.391   4.056 -10.706  1.00  1.39           H  
ATOM   2249 2HD2 ASN A 154      11.138   3.816  -9.162  1.00  1.39           H  
ATOM   2250  N   TYR A 155       5.746   5.175  -7.563  1.00  1.37           N  
ATOM   2251  CA  TYR A 155       4.361   4.928  -7.930  1.00  1.37           C  
ATOM   2252  C   TYR A 155       4.243   4.346  -9.325  1.00  1.37           C  
ATOM   2253  O   TYR A 155       3.427   3.458  -9.548  1.00  1.37           O  
ATOM   2254  CB  TYR A 155       3.549   6.209  -7.791  1.00  1.37           C  
ATOM   2255  CG  TYR A 155       3.459   6.616  -6.348  1.00  1.37           C  
ATOM   2256  CD1 TYR A 155       4.208   5.925  -5.412  1.00  1.37           C  
ATOM   2257  CD2 TYR A 155       2.649   7.656  -5.950  1.00  1.37           C  
ATOM   2258  CE1 TYR A 155       4.158   6.265  -4.113  1.00  1.37           C  
ATOM   2259  CE2 TYR A 155       2.583   7.998  -4.619  1.00  1.37           C  
ATOM   2260  CZ  TYR A 155       3.346   7.297  -3.703  1.00  1.37           C  
ATOM   2261  OH  TYR A 155       3.290   7.601  -2.376  1.00  1.37           O  
ATOM   2262  H   TYR A 155       6.036   6.107  -7.292  1.00  1.37           H  
ATOM   2263  HA  TYR A 155       3.954   4.194  -7.233  1.00  1.37           H  
ATOM   2264 1HB  TYR A 155       4.014   7.017  -8.356  1.00  1.37           H  
ATOM   2265 2HB  TYR A 155       2.540   6.059  -8.180  1.00  1.37           H  
ATOM   2266  HD1 TYR A 155       4.842   5.106  -5.706  1.00  1.37           H  
ATOM   2267  HD2 TYR A 155       2.062   8.184  -6.683  1.00  1.37           H  
ATOM   2268  HE1 TYR A 155       4.760   5.710  -3.389  1.00  1.37           H  
ATOM   2269  HE2 TYR A 155       1.935   8.811  -4.296  1.00  1.37           H  
ATOM   2270  HH  TYR A 155       3.983   7.116  -1.906  1.00  1.37           H  
ATOM   2271  N   SER A 156       5.068   4.816 -10.263  1.00  1.34           N  
ATOM   2272  CA  SER A 156       4.971   4.328 -11.634  1.00  1.34           C  
ATOM   2273  C   SER A 156       5.210   2.823 -11.702  1.00  1.34           C  
ATOM   2274  O   SER A 156       4.499   2.116 -12.421  1.00  1.34           O  
ATOM   2275  CB  SER A 156       5.954   5.058 -12.529  1.00  1.34           C  
ATOM   2276  OG  SER A 156       5.624   6.419 -12.652  1.00  1.34           O  
ATOM   2277  H   SER A 156       5.750   5.519 -10.023  1.00  1.34           H  
ATOM   2278  HA  SER A 156       3.968   4.527 -12.001  1.00  1.34           H  
ATOM   2279 1HB  SER A 156       6.957   4.960 -12.116  1.00  1.34           H  
ATOM   2280 2HB  SER A 156       5.963   4.593 -13.513  1.00  1.34           H  
ATOM   2281  HG  SER A 156       6.282   6.798 -13.244  1.00  1.34           H  
ATOM   2282  N   SER A 157       6.181   2.318 -10.935  1.00  1.32           N  
ATOM   2283  CA  SER A 157       6.445   0.882 -10.924  1.00  1.32           C  
ATOM   2284  C   SER A 157       5.257   0.120 -10.346  1.00  1.32           C  
ATOM   2285  O   SER A 157       4.882  -0.936 -10.861  1.00  1.32           O  
ATOM   2286  CB  SER A 157       7.695   0.563 -10.128  1.00  1.32           C  
ATOM   2287  OG  SER A 157       8.841   1.072 -10.754  1.00  1.32           O  
ATOM   2288  H   SER A 157       6.746   2.945 -10.362  1.00  1.32           H  
ATOM   2289  HA  SER A 157       6.597   0.552 -11.950  1.00  1.32           H  
ATOM   2290 1HB  SER A 157       7.604   0.997  -9.127  1.00  1.32           H  
ATOM   2291 2HB  SER A 157       7.789  -0.514 -10.005  1.00  1.32           H  
ATOM   2292  HG  SER A 157       8.703   2.021 -10.820  1.00  1.32           H  
ATOM   2293  N   GLN A 158       4.655   0.666  -9.286  1.00  1.30           N  
ATOM   2294  CA  GLN A 158       3.519   0.020  -8.628  1.00  1.30           C  
ATOM   2295  C   GLN A 158       2.316  -0.054  -9.567  1.00  1.30           C  
ATOM   2296  O   GLN A 158       1.583  -1.057  -9.613  1.00  1.30           O  
ATOM   2297  CB  GLN A 158       3.170   0.800  -7.365  1.00  1.30           C  
ATOM   2298  CG  GLN A 158       4.236   0.695  -6.331  1.00  1.30           C  
ATOM   2299  CD  GLN A 158       4.017   1.531  -5.097  1.00  1.30           C  
ATOM   2300  NE2 GLN A 158       5.001   2.363  -4.813  1.00  1.30           N  
ATOM   2301  OE1 GLN A 158       3.010   1.390  -4.398  1.00  1.30           O  
ATOM   2302  H   GLN A 158       5.028   1.542  -8.907  1.00  1.30           H  
ATOM   2303  HA  GLN A 158       3.807  -0.994  -8.356  1.00  1.30           H  
ATOM   2304 1HB  GLN A 158       3.018   1.847  -7.607  1.00  1.30           H  
ATOM   2305 2HB  GLN A 158       2.246   0.416  -6.949  1.00  1.30           H  
ATOM   2306 1HG  GLN A 158       4.306  -0.347  -6.038  1.00  1.30           H  
ATOM   2307 2HG  GLN A 158       5.182   1.015  -6.775  1.00  1.30           H  
ATOM   2308 1HE2 GLN A 158       5.014   2.926  -3.966  1.00  1.30           H  
ATOM   2309 2HE2 GLN A 158       5.805   2.397  -5.429  1.00  1.30           H  
ATOM   2310  N   LEU A 159       2.141   1.008 -10.348  1.00  1.27           N  
ATOM   2311  CA  LEU A 159       1.079   1.081 -11.330  1.00  1.27           C  
ATOM   2312  C   LEU A 159       1.380   0.072 -12.445  1.00  1.27           C  
ATOM   2313  O   LEU A 159       0.509  -0.692 -12.863  1.00  1.27           O  
ATOM   2314  CB  LEU A 159       1.018   2.529 -11.842  1.00  1.27           C  
ATOM   2315  CG  LEU A 159       0.563   3.539 -10.758  1.00  1.27           C  
ATOM   2316  CD1 LEU A 159       0.774   4.947 -11.224  1.00  1.27           C  
ATOM   2317  CD2 LEU A 159      -0.837   3.310 -10.461  1.00  1.27           C  
ATOM   2318  H   LEU A 159       2.763   1.809 -10.236  1.00  1.27           H  
ATOM   2319  HA  LEU A 159       0.132   0.820 -10.863  1.00  1.27           H  
ATOM   2320 1HB  LEU A 159       2.006   2.823 -12.185  1.00  1.27           H  
ATOM   2321 2HB  LEU A 159       0.324   2.582 -12.676  1.00  1.27           H  
ATOM   2322  HG  LEU A 159       1.128   3.377  -9.860  1.00  1.27           H  
ATOM   2323 1HD1 LEU A 159       0.454   5.623 -10.443  1.00  1.27           H  
ATOM   2324 2HD1 LEU A 159       1.824   5.115 -11.430  1.00  1.27           H  
ATOM   2325 3HD1 LEU A 159       0.195   5.123 -12.126  1.00  1.27           H  
ATOM   2326 1HD2 LEU A 159      -1.168   3.986  -9.675  1.00  1.27           H  
ATOM   2327 2HD2 LEU A 159      -1.422   3.473 -11.360  1.00  1.27           H  
ATOM   2328 3HD2 LEU A 159      -0.951   2.300 -10.135  1.00  1.27           H  
ATOM   2329  N   GLY A 160       2.653   0.002 -12.855  1.00  1.23           N  
ATOM   2330  CA  GLY A 160       3.137  -0.925 -13.880  1.00  1.23           C  
ATOM   2331  C   GLY A 160       2.927  -2.385 -13.484  1.00  1.23           C  
ATOM   2332  O   GLY A 160       2.638  -3.238 -14.325  1.00  1.23           O  
ATOM   2333  H   GLY A 160       3.327   0.660 -12.472  1.00  1.23           H  
ATOM   2334 1HA  GLY A 160       2.632  -0.720 -14.823  1.00  1.23           H  
ATOM   2335 2HA  GLY A 160       4.199  -0.743 -14.039  1.00  1.23           H  
ATOM   2336  N   ALA A 161       3.008  -2.651 -12.178  1.00  1.15           N  
ATOM   2337  CA  ALA A 161       2.831  -3.978 -11.599  1.00  1.15           C  
ATOM   2338  C   ALA A 161       1.365  -4.368 -11.501  1.00  1.15           C  
ATOM   2339  O   ALA A 161       1.045  -5.484 -11.089  1.00  1.15           O  
ATOM   2340  CB  ALA A 161       3.432  -4.024 -10.202  1.00  1.15           C  
ATOM   2341  H   ALA A 161       3.284  -1.890 -11.557  1.00  1.15           H  
ATOM   2342  HA  ALA A 161       3.337  -4.696 -12.242  1.00  1.15           H  
ATOM   2343 1HB  ALA A 161       3.317  -5.022  -9.791  1.00  1.15           H  
ATOM   2344 2HB  ALA A 161       4.490  -3.768 -10.254  1.00  1.15           H  
ATOM   2345 3HB  ALA A 161       2.917  -3.306  -9.569  1.00  1.15           H  
ATOM   2346  N   SER A 162       0.472  -3.439 -11.841  1.00  1.06           N  
ATOM   2347  CA  SER A 162      -0.962  -3.621 -11.758  1.00  1.06           C  
ATOM   2348  C   SER A 162      -1.427  -4.024 -10.361  1.00  1.06           C  
ATOM   2349  O   SER A 162      -2.318  -4.859 -10.220  1.00  1.06           O  
ATOM   2350  CB  SER A 162      -1.422  -4.646 -12.782  1.00  1.06           C  
ATOM   2351  OG  SER A 162      -1.131  -4.228 -14.091  1.00  1.06           O  
ATOM   2352  H   SER A 162       0.786  -2.535 -12.190  1.00  1.06           H  
ATOM   2353  HA  SER A 162      -1.429  -2.666 -12.005  1.00  1.06           H  
ATOM   2354 1HB  SER A 162      -0.954  -5.607 -12.589  1.00  1.06           H  
ATOM   2355 2HB  SER A 162      -2.476  -4.782 -12.689  1.00  1.06           H  
ATOM   2356  HG  SER A 162      -0.180  -4.065 -14.122  1.00  1.06           H  
ATOM   2357  N   GLN A 163      -0.828  -3.415  -9.328  1.00  0.97           N  
ATOM   2358  CA  GLN A 163      -1.238  -3.644  -7.940  1.00  0.97           C  
ATOM   2359  C   GLN A 163      -1.625  -2.300  -7.361  1.00  0.97           C  
ATOM   2360  O   GLN A 163      -1.567  -2.087  -6.148  1.00  0.97           O  
ATOM   2361  CB  GLN A 163      -0.124  -4.283  -7.090  1.00  0.97           C  
ATOM   2362  CG  GLN A 163       0.326  -5.690  -7.570  1.00  0.97           C  
ATOM   2363  CD  GLN A 163       1.351  -6.400  -6.626  1.00  0.97           C  
ATOM   2364  NE2 GLN A 163       2.589  -6.579  -7.090  1.00  0.97           N  
ATOM   2365  OE1 GLN A 163       1.006  -6.783  -5.502  1.00  0.97           O  
ATOM   2366  H   GLN A 163      -0.074  -2.744  -9.508  1.00  0.97           H  
ATOM   2367  HA  GLN A 163      -2.117  -4.290  -7.922  1.00  0.97           H  
ATOM   2368 1HB  GLN A 163       0.752  -3.631  -7.098  1.00  0.97           H  
ATOM   2369 2HB  GLN A 163      -0.461  -4.367  -6.053  1.00  0.97           H  
ATOM   2370 1HG  GLN A 163      -0.551  -6.325  -7.670  1.00  0.97           H  
ATOM   2371 2HG  GLN A 163       0.801  -5.576  -8.542  1.00  0.97           H  
ATOM   2372 1HE2 GLN A 163       3.301  -7.049  -6.516  1.00  0.97           H  
ATOM   2373 2HE2 GLN A 163       2.838  -6.263  -8.001  1.00  0.97           H  
ATOM   2374  N   ALA A 164      -1.933  -1.379  -8.266  1.00  0.88           N  
ATOM   2375  CA  ALA A 164      -2.223   0.006  -7.950  1.00  0.88           C  
ATOM   2376  C   ALA A 164      -2.975   0.697  -9.080  1.00  0.88           C  
ATOM   2377  O   ALA A 164      -3.027   0.198 -10.206  1.00  0.88           O  
ATOM   2378  CB  ALA A 164      -0.936   0.746  -7.677  1.00  0.88           C  
ATOM   2379  H   ALA A 164      -1.970  -1.667  -9.233  1.00  0.88           H  
ATOM   2380  HA  ALA A 164      -2.842   0.033  -7.059  1.00  0.88           H  
ATOM   2381 1HB  ALA A 164      -1.180   1.774  -7.423  1.00  0.88           H  
ATOM   2382 2HB  ALA A 164      -0.423   0.266  -6.852  1.00  0.88           H  
ATOM   2383 3HB  ALA A 164      -0.305   0.730  -8.545  1.00  0.88           H  
ATOM   2384  N   GLY A 165      -3.498   1.880  -8.780  1.00  0.81           N  
ATOM   2385  CA  GLY A 165      -4.142   2.712  -9.787  1.00  0.81           C  
ATOM   2386  C   GLY A 165      -4.325   4.135  -9.261  1.00  0.81           C  
ATOM   2387  O   GLY A 165      -4.026   4.417  -8.103  1.00  0.81           O  
ATOM   2388  H   GLY A 165      -3.450   2.206  -7.814  1.00  0.81           H  
ATOM   2389 1HA  GLY A 165      -3.551   2.721 -10.698  1.00  0.81           H  
ATOM   2390 2HA  GLY A 165      -5.096   2.273 -10.049  1.00  0.81           H  
ATOM   2391  N   ARG A 166      -4.764   5.047 -10.120  1.00  0.77           N  
ATOM   2392  CA  ARG A 166      -4.920   6.450  -9.717  1.00  0.77           C  
ATOM   2393  C   ARG A 166      -6.240   7.042 -10.180  1.00  0.77           C  
ATOM   2394  O   ARG A 166      -6.850   6.547 -11.133  1.00  0.77           O  
ATOM   2395  CB  ARG A 166      -3.779   7.321 -10.268  1.00  0.77           C  
ATOM   2396  CG  ARG A 166      -2.377   6.993  -9.781  1.00  0.77           C  
ATOM   2397  CD  ARG A 166      -1.373   7.968 -10.292  1.00  0.77           C  
ATOM   2398  NE  ARG A 166      -1.168   7.848 -11.732  1.00  0.77           N  
ATOM   2399  CZ  ARG A 166      -0.420   8.691 -12.466  1.00  0.77           C  
ATOM   2400  NH1 ARG A 166       0.179   9.703 -11.888  1.00  0.77           N1+
ATOM   2401  NH2 ARG A 166      -0.288   8.502 -13.769  1.00  0.77           N  
ATOM   2402  H   ARG A 166      -4.995   4.772 -11.065  1.00  0.77           H  
ATOM   2403  HA  ARG A 166      -4.899   6.504  -8.627  1.00  0.77           H  
ATOM   2404 1HB  ARG A 166      -3.772   7.267 -11.354  1.00  0.77           H  
ATOM   2405 2HB  ARG A 166      -3.971   8.364  -9.996  1.00  0.77           H  
ATOM   2406 1HG  ARG A 166      -2.345   7.001  -8.698  1.00  0.77           H  
ATOM   2407 2HG  ARG A 166      -2.101   6.018 -10.144  1.00  0.77           H  
ATOM   2408 1HD  ARG A 166      -1.721   8.985 -10.082  1.00  0.77           H  
ATOM   2409 2HD  ARG A 166      -0.419   7.807  -9.794  1.00  0.77           H  
ATOM   2410  HE  ARG A 166      -1.617   7.083 -12.211  1.00  0.77           H  
ATOM   2411 1HH1 ARG A 166       0.073   9.848 -10.888  1.00  0.77           H  
ATOM   2412 2HH1 ARG A 166       0.733  10.346 -12.431  1.00  0.77           H  
ATOM   2413 1HH2 ARG A 166      -0.750   7.723 -14.218  1.00  0.77           H  
ATOM   2414 2HH2 ARG A 166       0.273   9.139 -14.315  1.00  0.77           H  
ATOM   2415  N   PHE A 167      -6.655   8.133  -9.536  1.00  0.75           N  
ATOM   2416  CA  PHE A 167      -7.833   8.849  -9.996  1.00  0.75           C  
ATOM   2417  C   PHE A 167      -7.756  10.359  -9.833  1.00  0.75           C  
ATOM   2418  O   PHE A 167      -7.035  10.874  -8.976  1.00  0.75           O  
ATOM   2419  CB  PHE A 167      -9.076   8.351  -9.264  1.00  0.75           C  
ATOM   2420  CG  PHE A 167      -9.195   8.528  -7.744  1.00  0.75           C  
ATOM   2421  CD1 PHE A 167      -9.795   9.660  -7.226  1.00  0.75           C  
ATOM   2422  CD2 PHE A 167      -8.776   7.552  -6.850  1.00  0.75           C  
ATOM   2423  CE1 PHE A 167      -9.983   9.823  -5.863  1.00  0.75           C  
ATOM   2424  CE2 PHE A 167      -8.964   7.716  -5.484  1.00  0.75           C  
ATOM   2425  CZ  PHE A 167      -9.577   8.850  -4.999  1.00  0.75           C  
ATOM   2426  H   PHE A 167      -6.143   8.462  -8.718  1.00  0.75           H  
ATOM   2427  HA  PHE A 167      -7.960   8.640 -11.057  1.00  0.75           H  
ATOM   2428 1HB  PHE A 167      -9.904   8.885  -9.679  1.00  0.75           H  
ATOM   2429 2HB  PHE A 167      -9.226   7.317  -9.494  1.00  0.75           H  
ATOM   2430  HD1 PHE A 167     -10.118  10.426  -7.913  1.00  0.75           H  
ATOM   2431  HD2 PHE A 167      -8.302   6.651  -7.228  1.00  0.75           H  
ATOM   2432  HE1 PHE A 167     -10.452  10.726  -5.474  1.00  0.75           H  
ATOM   2433  HE2 PHE A 167      -8.632   6.951  -4.787  1.00  0.75           H  
ATOM   2434  HZ  PHE A 167      -9.729   8.981  -3.925  1.00  0.75           H  
ATOM   2435  N   THR A 168      -8.539  11.073 -10.647  1.00  0.76           N  
ATOM   2436  CA  THR A 168      -8.644  12.518 -10.502  1.00  0.76           C  
ATOM   2437  C   THR A 168     -10.097  12.921 -10.364  1.00  0.76           C  
ATOM   2438  O   THR A 168     -10.906  12.597 -11.234  1.00  0.76           O  
ATOM   2439  CB  THR A 168      -8.045  13.287 -11.700  1.00  0.76           C  
ATOM   2440  CG2 THR A 168      -8.155  14.813 -11.442  1.00  0.76           C  
ATOM   2441  OG1 THR A 168      -6.664  12.938 -11.854  1.00  0.76           O  
ATOM   2442  H   THR A 168      -9.084  10.604 -11.357  1.00  0.76           H  
ATOM   2443  HA  THR A 168      -8.119  12.814  -9.605  1.00  0.76           H  
ATOM   2444  HB  THR A 168      -8.584  13.032 -12.610  1.00  0.76           H  
ATOM   2445  HG1 THR A 168      -6.206  13.053 -11.013  1.00  0.76           H  
ATOM   2446 1HG2 THR A 168      -7.728  15.353 -12.282  1.00  0.76           H  
ATOM   2447 2HG2 THR A 168      -9.201  15.095 -11.327  1.00  0.76           H  
ATOM   2448 3HG2 THR A 168      -7.610  15.069 -10.530  1.00  0.76           H  
ATOM   2449  N   ILE A 169     -10.399  13.646  -9.295  1.00  0.77           N  
ATOM   2450  CA  ILE A 169     -11.747  14.132  -9.023  1.00  0.77           C  
ATOM   2451  C   ILE A 169     -11.920  15.632  -8.945  1.00  0.77           C  
ATOM   2452  O   ILE A 169     -11.112  16.362  -8.358  1.00  0.77           O  
ATOM   2453  CB  ILE A 169     -12.391  13.438  -7.804  1.00  0.77           C  
ATOM   2454  CG1 ILE A 169     -12.694  11.965  -8.207  1.00  0.77           C  
ATOM   2455  CG2 ILE A 169     -13.631  14.198  -7.340  1.00  0.77           C  
ATOM   2456  CD1 ILE A 169     -13.173  11.060  -7.116  1.00  0.77           C  
ATOM   2457  H   ILE A 169      -9.641  13.867  -8.649  1.00  0.77           H  
ATOM   2458  HA  ILE A 169     -12.367  13.813  -9.863  1.00  0.77           H  
ATOM   2459  HB  ILE A 169     -11.672  13.397  -6.983  1.00  0.77           H  
ATOM   2460 1HG1 ILE A 169     -13.470  11.991  -8.976  1.00  0.77           H  
ATOM   2461 2HG1 ILE A 169     -11.812  11.541  -8.636  1.00  0.77           H  
ATOM   2462 1HG2 ILE A 169     -14.092  13.710  -6.516  1.00  0.77           H  
ATOM   2463 2HG2 ILE A 169     -13.360  15.212  -7.049  1.00  0.77           H  
ATOM   2464 3HG2 ILE A 169     -14.328  14.232  -8.151  1.00  0.77           H  
ATOM   2465 1HD1 ILE A 169     -13.363  10.064  -7.522  1.00  0.77           H  
ATOM   2466 2HD1 ILE A 169     -12.438  11.000  -6.363  1.00  0.77           H  
ATOM   2467 3HD1 ILE A 169     -14.085  11.453  -6.693  1.00  0.77           H  
ATOM   2468  N   THR A 170     -12.983  16.077  -9.615  1.00  0.79           N  
ATOM   2469  CA  THR A 170     -13.372  17.483  -9.665  1.00  0.79           C  
ATOM   2470  C   THR A 170     -14.876  17.497  -9.417  1.00  0.79           C  
ATOM   2471  O   THR A 170     -15.523  16.478  -9.613  1.00  0.79           O  
ATOM   2472  CB  THR A 170     -13.125  18.096 -11.057  1.00  0.79           C  
ATOM   2473  CG2 THR A 170     -11.771  17.669 -11.557  1.00  0.79           C  
ATOM   2474  OG1 THR A 170     -14.125  17.598 -11.978  1.00  0.79           O  
ATOM   2475  H   THR A 170     -13.563  15.364 -10.070  1.00  0.79           H  
ATOM   2476  HA  THR A 170     -12.843  18.032  -8.891  1.00  0.79           H  
ATOM   2477  HB  THR A 170     -13.150  19.178 -11.014  1.00  0.79           H  
ATOM   2478  HG1 THR A 170     -13.917  16.693 -12.158  1.00  0.79           H  
ATOM   2479 1HG2 THR A 170     -11.590  18.091 -12.546  1.00  0.79           H  
ATOM   2480 2HG2 THR A 170     -11.040  18.023 -10.873  1.00  0.79           H  
ATOM   2481 3HG2 THR A 170     -11.724  16.582 -11.620  1.00  0.79           H  
ATOM   2482  N   PRO A 171     -15.520  18.630  -9.140  1.00  0.79           N  
ATOM   2483  CA  PRO A 171     -16.965  18.738  -9.035  1.00  0.79           C  
ATOM   2484  C   PRO A 171     -17.728  18.274 -10.288  1.00  0.79           C  
ATOM   2485  O   PRO A 171     -18.927  18.005 -10.205  1.00  0.79           O  
ATOM   2486  CB  PRO A 171     -17.169  20.231  -8.799  1.00  0.79           C  
ATOM   2487  CG  PRO A 171     -15.909  20.698  -8.172  1.00  0.79           C  
ATOM   2488  CD  PRO A 171     -14.804  19.891  -8.835  1.00  0.79           C  
ATOM   2489  HA  PRO A 171     -17.296  18.161  -8.156  1.00  0.79           H  
ATOM   2490 1HB  PRO A 171     -17.367  20.731  -9.765  1.00  0.79           H  
ATOM   2491 2HB  PRO A 171     -18.052  20.397  -8.169  1.00  0.79           H  
ATOM   2492 1HG  PRO A 171     -15.833  21.750  -8.357  1.00  0.79           H  
ATOM   2493 2HG  PRO A 171     -15.953  20.581  -7.088  1.00  0.79           H  
ATOM   2494 1HD  PRO A 171     -14.485  20.414  -9.743  1.00  0.79           H  
ATOM   2495 2HD  PRO A 171     -13.978  19.751  -8.125  1.00  0.79           H  
ATOM   2496  N   ASN A 172     -17.068  18.224 -11.464  1.00  0.79           N  
ATOM   2497  CA  ASN A 172     -17.757  17.806 -12.681  1.00  0.79           C  
ATOM   2498  C   ASN A 172     -17.497  16.331 -12.991  1.00  0.79           C  
ATOM   2499  O   ASN A 172     -17.992  15.788 -13.980  1.00  0.79           O  
ATOM   2500  CB  ASN A 172     -17.332  18.673 -13.847  1.00  0.79           C  
ATOM   2501  CG  ASN A 172     -17.826  20.089 -13.734  1.00  0.79           C  
ATOM   2502  ND2 ASN A 172     -17.030  21.028 -14.180  1.00  0.79           N  
ATOM   2503  OD1 ASN A 172     -18.940  20.329 -13.256  1.00  0.79           O  
ATOM   2504  H   ASN A 172     -16.065  18.387 -11.532  1.00  0.79           H  
ATOM   2505  HA  ASN A 172     -18.831  17.921 -12.534  1.00  0.79           H  
ATOM   2506 1HB  ASN A 172     -16.241  18.684 -13.901  1.00  0.79           H  
ATOM   2507 2HB  ASN A 172     -17.703  18.241 -14.774  1.00  0.79           H  
ATOM   2508 1HD2 ASN A 172     -17.318  21.987 -14.150  1.00  0.79           H  
ATOM   2509 2HD2 ASN A 172     -16.139  20.787 -14.567  1.00  0.79           H  
ATOM   2510  N   SER A 173     -16.702  15.700 -12.137  1.00  0.79           N  
ATOM   2511  CA  SER A 173     -16.350  14.298 -12.226  1.00  0.79           C  
ATOM   2512  C   SER A 173     -16.135  13.787 -10.808  1.00  0.79           C  
ATOM   2513  O   SER A 173     -14.989  13.551 -10.429  1.00  0.79           O  
ATOM   2514  CB  SER A 173     -15.101  14.076 -13.057  1.00  0.79           C  
ATOM   2515  OG  SER A 173     -14.006  14.806 -12.558  1.00  0.79           O  
ATOM   2516  H   SER A 173     -16.341  16.213 -11.338  1.00  0.79           H  
ATOM   2517  HA  SER A 173     -17.156  13.749 -12.706  1.00  0.79           H  
ATOM   2518 1HB  SER A 173     -14.863  13.010 -13.066  1.00  0.79           H  
ATOM   2519 2HB  SER A 173     -15.304  14.370 -14.087  1.00  0.79           H  
ATOM   2520  HG  SER A 173     -14.268  15.707 -12.620  1.00  0.79           H  
ATOM   2521  N   PRO A 174     -17.204  13.702  -9.981  1.00  0.79           N  
ATOM   2522  CA  PRO A 174     -17.185  13.335  -8.573  1.00  0.79           C  
ATOM   2523  C   PRO A 174     -16.829  11.882  -8.333  1.00  0.79           C  
ATOM   2524  O   PRO A 174     -16.534  11.489  -7.207  1.00  0.79           O  
ATOM   2525  CB  PRO A 174     -18.616  13.606  -8.125  1.00  0.79           C  
ATOM   2526  CG  PRO A 174     -19.451  13.468  -9.378  1.00  0.79           C  
ATOM   2527  CD  PRO A 174     -18.573  13.999 -10.488  1.00  0.79           C  
ATOM   2528  HA  PRO A 174     -16.507  14.003  -8.031  1.00  0.79           H  
ATOM   2529 1HB  PRO A 174     -18.901  12.886  -7.341  1.00  0.79           H  
ATOM   2530 2HB  PRO A 174     -18.678  14.608  -7.675  1.00  0.79           H  
ATOM   2531 1HG  PRO A 174     -19.737  12.415  -9.530  1.00  0.79           H  
ATOM   2532 2HG  PRO A 174     -20.389  14.038  -9.270  1.00  0.79           H  
ATOM   2533 1HD  PRO A 174     -18.808  13.456 -11.403  1.00  0.79           H  
ATOM   2534 2HD  PRO A 174     -18.737  15.084 -10.584  1.00  0.79           H  
ATOM   2535  N   ALA A 175     -16.886  11.045  -9.366  1.00  0.79           N  
ATOM   2536  CA  ALA A 175     -16.603   9.649  -9.107  1.00  0.79           C  
ATOM   2537  C   ALA A 175     -15.817   9.005 -10.218  1.00  0.79           C  
ATOM   2538  O   ALA A 175     -16.087   9.218 -11.403  1.00  0.79           O  
ATOM   2539  CB  ALA A 175     -17.897   8.893  -8.907  1.00  0.79           C  
ATOM   2540  H   ALA A 175     -17.113  11.356 -10.295  1.00  0.79           H  
ATOM   2541  HA  ALA A 175     -16.004   9.597  -8.211  1.00  0.79           H  
ATOM   2542 1HB  ALA A 175     -17.671   7.849  -8.676  1.00  0.79           H  
ATOM   2543 2HB  ALA A 175     -18.450   9.341  -8.085  1.00  0.79           H  
ATOM   2544 3HB  ALA A 175     -18.494   8.945  -9.815  1.00  0.79           H  
ATOM   2545  N   ILE A 176     -14.831   8.217  -9.798  1.00  0.81           N  
ATOM   2546  CA  ILE A 176     -13.931   7.496 -10.683  1.00  0.81           C  
ATOM   2547  C   ILE A 176     -13.805   6.015 -10.318  1.00  0.81           C  
ATOM   2548  O   ILE A 176     -13.680   5.677  -9.137  1.00  0.81           O  
ATOM   2549  CB  ILE A 176     -12.526   8.128 -10.637  1.00  0.81           C  
ATOM   2550  CG1 ILE A 176     -12.572   9.623 -11.017  1.00  0.81           C  
ATOM   2551  CG2 ILE A 176     -11.578   7.382 -11.604  1.00  0.81           C  
ATOM   2552  CD1 ILE A 176     -12.938   9.901 -12.433  1.00  0.81           C  
ATOM   2553  H   ILE A 176     -14.726   8.113  -8.787  1.00  0.81           H  
ATOM   2554  HA  ILE A 176     -14.319   7.565 -11.698  1.00  0.81           H  
ATOM   2555  HB  ILE A 176     -12.138   8.066  -9.621  1.00  0.81           H  
ATOM   2556 1HG1 ILE A 176     -13.287  10.121 -10.385  1.00  0.81           H  
ATOM   2557 2HG1 ILE A 176     -11.597  10.063 -10.835  1.00  0.81           H  
ATOM   2558 1HG2 ILE A 176     -10.597   7.820 -11.584  1.00  0.81           H  
ATOM   2559 2HG2 ILE A 176     -11.493   6.341 -11.325  1.00  0.81           H  
ATOM   2560 3HG2 ILE A 176     -11.970   7.452 -12.617  1.00  0.81           H  
ATOM   2561 1HD1 ILE A 176     -12.939  10.983 -12.590  1.00  0.81           H  
ATOM   2562 2HD1 ILE A 176     -12.208   9.437 -13.093  1.00  0.81           H  
ATOM   2563 3HD1 ILE A 176     -13.923   9.504 -12.649  1.00  0.81           H  
ATOM   2564  N   THR A 177     -13.805   5.134 -11.314  1.00  0.84           N  
ATOM   2565  CA  THR A 177     -13.531   3.724 -11.036  1.00  0.84           C  
ATOM   2566  C   THR A 177     -12.094   3.424 -11.425  1.00  0.84           C  
ATOM   2567  O   THR A 177     -11.655   3.771 -12.524  1.00  0.84           O  
ATOM   2568  CB  THR A 177     -14.495   2.761 -11.741  1.00  0.84           C  
ATOM   2569  CG2 THR A 177     -14.097   1.307 -11.435  1.00  0.84           C  
ATOM   2570  OG1 THR A 177     -15.841   2.996 -11.277  1.00  0.84           O  
ATOM   2571  H   THR A 177     -13.946   5.449 -12.265  1.00  0.84           H  
ATOM   2572  HA  THR A 177     -13.615   3.547  -9.971  1.00  0.84           H  
ATOM   2573  HB  THR A 177     -14.455   2.933 -12.817  1.00  0.84           H  
ATOM   2574  HG1 THR A 177     -16.002   2.472 -10.501  1.00  0.84           H  
ATOM   2575 1HG2 THR A 177     -14.786   0.624 -11.933  1.00  0.84           H  
ATOM   2576 2HG2 THR A 177     -13.087   1.109 -11.790  1.00  0.84           H  
ATOM   2577 3HG2 THR A 177     -14.137   1.133 -10.357  1.00  0.84           H  
ATOM   2578  N   VAL A 178     -11.363   2.810 -10.501  1.00  0.90           N  
ATOM   2579  CA  VAL A 178      -9.964   2.499 -10.703  1.00  0.90           C  
ATOM   2580  C   VAL A 178      -9.724   0.996 -10.769  1.00  0.90           C  
ATOM   2581  O   VAL A 178     -10.074   0.243  -9.853  1.00  0.90           O  
ATOM   2582  CB  VAL A 178      -9.147   3.086  -9.536  1.00  0.90           C  
ATOM   2583  CG1 VAL A 178      -7.704   2.781  -9.704  1.00  0.90           C  
ATOM   2584  CG2 VAL A 178      -9.373   4.577  -9.465  1.00  0.90           C  
ATOM   2585  H   VAL A 178     -11.792   2.559  -9.613  1.00  0.90           H  
ATOM   2586  HA  VAL A 178      -9.634   2.952 -11.636  1.00  0.90           H  
ATOM   2587  HB  VAL A 178      -9.475   2.619  -8.603  1.00  0.90           H  
ATOM   2588 1HG1 VAL A 178      -7.146   3.189  -8.860  1.00  0.90           H  
ATOM   2589 2HG1 VAL A 178      -7.563   1.709  -9.752  1.00  0.90           H  
ATOM   2590 3HG1 VAL A 178      -7.351   3.234 -10.629  1.00  0.90           H  
ATOM   2591 1HG2 VAL A 178      -8.807   4.979  -8.643  1.00  0.90           H  
ATOM   2592 2HG2 VAL A 178      -9.043   5.038 -10.398  1.00  0.90           H  
ATOM   2593 3HG2 VAL A 178     -10.435   4.787  -9.312  1.00  0.90           H  
ATOM   2594  N   LYS A 179      -9.126   0.540 -11.863  1.00  0.96           N  
ATOM   2595  CA  LYS A 179      -8.849  -0.884 -11.966  1.00  0.96           C  
ATOM   2596  C   LYS A 179      -7.579  -1.163 -11.190  1.00  0.96           C  
ATOM   2597  O   LYS A 179      -6.591  -0.449 -11.343  1.00  0.96           O  
ATOM   2598  CB  LYS A 179      -8.722  -1.318 -13.427  1.00  0.96           C  
ATOM   2599  CG  LYS A 179     -10.021  -1.181 -14.233  1.00  0.96           C  
ATOM   2600  CD  LYS A 179      -9.862  -1.678 -15.664  1.00  0.96           C  
ATOM   2601  CE  LYS A 179     -11.168  -1.529 -16.449  1.00  0.96           C  
ATOM   2602  NZ  LYS A 179     -12.243  -2.443 -15.936  1.00  0.96           N1+
ATOM   2603  H   LYS A 179      -8.864   1.176 -12.604  1.00  0.96           H  
ATOM   2604  HA  LYS A 179      -9.656  -1.446 -11.500  1.00  0.96           H  
ATOM   2605 1HB  LYS A 179      -7.949  -0.726 -13.918  1.00  0.96           H  
ATOM   2606 2HB  LYS A 179      -8.414  -2.363 -13.466  1.00  0.96           H  
ATOM   2607 1HG  LYS A 179     -10.807  -1.760 -13.763  1.00  0.96           H  
ATOM   2608 2HG  LYS A 179     -10.333  -0.137 -14.249  1.00  0.96           H  
ATOM   2609 1HD  LYS A 179      -9.076  -1.111 -16.164  1.00  0.96           H  
ATOM   2610 2HD  LYS A 179      -9.578  -2.730 -15.652  1.00  0.96           H  
ATOM   2611 1HE  LYS A 179     -11.514  -0.500 -16.365  1.00  0.96           H  
ATOM   2612 2HE  LYS A 179     -10.982  -1.756 -17.497  1.00  0.96           H  
ATOM   2613 1HZ  LYS A 179     -13.086  -2.318 -16.466  1.00  0.96           H  
ATOM   2614 2HZ  LYS A 179     -11.948  -3.401 -16.009  1.00  0.96           H  
ATOM   2615 3HZ  LYS A 179     -12.453  -2.251 -14.944  1.00  0.96           H  
ATOM   2616  N   MET A 180      -7.610  -2.195 -10.359  1.00  1.02           N  
ATOM   2617  CA  MET A 180      -6.481  -2.556  -9.516  1.00  1.02           C  
ATOM   2618  C   MET A 180      -5.858  -3.863 -10.002  1.00  1.02           C  
ATOM   2619  O   MET A 180      -5.396  -4.697  -9.212  1.00  1.02           O  
ATOM   2620  CB  MET A 180      -6.942  -2.687  -8.087  1.00  1.02           C  
ATOM   2621  CG  MET A 180      -7.670  -1.447  -7.524  1.00  1.02           C  
ATOM   2622  SD  MET A 180      -6.719   0.079  -7.514  1.00  1.02           S  
ATOM   2623  CE  MET A 180      -5.548  -0.264  -6.286  1.00  1.02           C  
ATOM   2624  H   MET A 180      -8.454  -2.760 -10.276  1.00  1.02           H  
ATOM   2625  HA  MET A 180      -5.724  -1.774  -9.582  1.00  1.02           H  
ATOM   2626 1HB  MET A 180      -7.608  -3.546  -7.991  1.00  1.02           H  
ATOM   2627 2HB  MET A 180      -6.079  -2.869  -7.489  1.00  1.02           H  
ATOM   2628 1HG  MET A 180      -8.585  -1.276  -8.095  1.00  1.02           H  
ATOM   2629 2HG  MET A 180      -7.953  -1.675  -6.508  1.00  1.02           H  
ATOM   2630 1HE  MET A 180      -4.905   0.581  -6.163  1.00  1.02           H  
ATOM   2631 2HE  MET A 180      -6.056  -0.475  -5.347  1.00  1.02           H  
ATOM   2632 3HE  MET A 180      -4.961  -1.125  -6.592  1.00  1.02           H  
ATOM   2633  N   GLY A 181      -5.934  -4.074 -11.307  1.00  1.05           N  
ATOM   2634  CA  GLY A 181      -5.408  -5.273 -11.935  1.00  1.05           C  
ATOM   2635  C   GLY A 181      -6.083  -6.546 -11.452  1.00  1.05           C  
ATOM   2636  O   GLY A 181      -7.312  -6.673 -11.464  1.00  1.05           O  
ATOM   2637  H   GLY A 181      -6.341  -3.348 -11.879  1.00  1.05           H  
ATOM   2638 1HA  GLY A 181      -5.502  -5.192 -13.018  1.00  1.05           H  
ATOM   2639 2HA  GLY A 181      -4.349  -5.342 -11.712  1.00  1.05           H  
ATOM   2640  N   ASP A 182      -5.263  -7.482 -10.999  1.00  1.04           N  
ATOM   2641  CA  ASP A 182      -5.715  -8.785 -10.528  1.00  1.04           C  
ATOM   2642  C   ASP A 182      -6.619  -8.728  -9.302  1.00  1.04           C  
ATOM   2643  O   ASP A 182      -7.297  -9.707  -8.990  1.00  1.04           O  
ATOM   2644  CB  ASP A 182      -4.539  -9.685 -10.197  1.00  1.04           C  
ATOM   2645  CG  ASP A 182      -3.746 -10.126 -11.410  1.00  1.04           C  
ATOM   2646  OD1 ASP A 182      -4.191  -9.921 -12.512  1.00  1.04           O  
ATOM   2647  OD2 ASP A 182      -2.690 -10.709 -11.212  1.00  1.04           O1-
ATOM   2648  H   ASP A 182      -4.272  -7.278 -10.993  1.00  1.04           H  
ATOM   2649  HA  ASP A 182      -6.282  -9.250 -11.333  1.00  1.04           H  
ATOM   2650 1HB  ASP A 182      -3.877  -9.173  -9.495  1.00  1.04           H  
ATOM   2651 2HB  ASP A 182      -4.927 -10.572  -9.709  1.00  1.04           H  
ATOM   2652  N   TYR A 183      -6.617  -7.608  -8.584  1.00  1.01           N  
ATOM   2653  CA  TYR A 183      -7.427  -7.514  -7.382  1.00  1.01           C  
ATOM   2654  C   TYR A 183      -8.841  -7.017  -7.662  1.00  1.01           C  
ATOM   2655  O   TYR A 183      -9.648  -6.926  -6.740  1.00  1.01           O  
ATOM   2656  CB  TYR A 183      -6.783  -6.554  -6.392  1.00  1.01           C  
ATOM   2657  CG  TYR A 183      -5.518  -6.995  -5.747  1.00  1.01           C  
ATOM   2658  CD1 TYR A 183      -4.300  -6.591  -6.259  1.00  1.01           C  
ATOM   2659  CD2 TYR A 183      -5.576  -7.741  -4.590  1.00  1.01           C  
ATOM   2660  CE1 TYR A 183      -3.156  -6.940  -5.602  1.00  1.01           C  
ATOM   2661  CE2 TYR A 183      -4.448  -8.087  -3.944  1.00  1.01           C  
ATOM   2662  CZ  TYR A 183      -3.247  -7.685  -4.440  1.00  1.01           C  
ATOM   2663  OH  TYR A 183      -2.144  -8.005  -3.775  1.00  1.01           O  
ATOM   2664  H   TYR A 183      -6.066  -6.794  -8.877  1.00  1.01           H  
ATOM   2665  HA  TYR A 183      -7.501  -8.505  -6.928  1.00  1.01           H  
ATOM   2666 1HB  TYR A 183      -6.583  -5.614  -6.905  1.00  1.01           H  
ATOM   2667 2HB  TYR A 183      -7.494  -6.340  -5.601  1.00  1.01           H  
ATOM   2668  HD1 TYR A 183      -4.256  -5.983  -7.171  1.00  1.01           H  
ATOM   2669  HD2 TYR A 183      -6.518  -8.033  -4.191  1.00  1.01           H  
ATOM   2670  HE1 TYR A 183      -2.184  -6.618  -5.980  1.00  1.01           H  
ATOM   2671  HE2 TYR A 183      -4.497  -8.669  -3.019  1.00  1.01           H  
ATOM   2672  HH  TYR A 183      -2.392  -8.335  -2.903  1.00  1.01           H  
ATOM   2673  N   GLY A 184      -9.186  -6.750  -8.922  1.00  0.95           N  
ATOM   2674  CA  GLY A 184     -10.531  -6.251  -9.196  1.00  0.95           C  
ATOM   2675  C   GLY A 184     -10.539  -4.733  -9.273  1.00  0.95           C  
ATOM   2676  O   GLY A 184      -9.583  -4.137  -9.771  1.00  0.95           O  
ATOM   2677  H   GLY A 184      -8.513  -6.852  -9.688  1.00  0.95           H  
ATOM   2678 1HA  GLY A 184     -10.884  -6.667 -10.141  1.00  0.95           H  
ATOM   2679 2HA  GLY A 184     -11.219  -6.588  -8.421  1.00  0.95           H  
ATOM   2680  N   GLU A 185     -11.646  -4.113  -8.873  1.00  0.89           N  
ATOM   2681  CA  GLU A 185     -11.785  -2.668  -9.047  1.00  0.89           C  
ATOM   2682  C   GLU A 185     -12.228  -1.982  -7.761  1.00  0.89           C  
ATOM   2683  O   GLU A 185     -12.968  -2.565  -6.964  1.00  0.89           O  
ATOM   2684  CB  GLU A 185     -12.825  -2.367 -10.131  1.00  0.89           C  
ATOM   2685  CG  GLU A 185     -12.523  -2.971 -11.495  1.00  0.89           C  
ATOM   2686  CD  GLU A 185     -13.553  -2.630 -12.549  1.00  0.89           C  
ATOM   2687  OE1 GLU A 185     -14.568  -2.046 -12.214  1.00  0.89           O  
ATOM   2688  OE2 GLU A 185     -13.344  -2.994 -13.696  1.00  0.89           O1-
ATOM   2689  H   GLU A 185     -12.395  -4.647  -8.457  1.00  0.89           H  
ATOM   2690  HA  GLU A 185     -10.823  -2.246  -9.338  1.00  0.89           H  
ATOM   2691 1HB  GLU A 185     -13.797  -2.692  -9.800  1.00  0.89           H  
ATOM   2692 2HB  GLU A 185     -12.878  -1.287 -10.267  1.00  0.89           H  
ATOM   2693 1HG  GLU A 185     -11.557  -2.635 -11.814  1.00  0.89           H  
ATOM   2694 2HG  GLU A 185     -12.478  -4.052 -11.397  1.00  0.89           H  
ATOM   2695  N   ILE A 186     -11.798  -0.735  -7.595  1.00  0.84           N  
ATOM   2696  CA  ILE A 186     -12.231   0.114  -6.489  1.00  0.84           C  
ATOM   2697  C   ILE A 186     -12.905   1.358  -7.034  1.00  0.84           C  
ATOM   2698  O   ILE A 186     -12.357   2.026  -7.917  1.00  0.84           O  
ATOM   2699  CB  ILE A 186     -11.061   0.526  -5.564  1.00  0.84           C  
ATOM   2700  CG1 ILE A 186     -10.442  -0.688  -4.943  1.00  0.84           C  
ATOM   2701  CG2 ILE A 186     -11.545   1.463  -4.485  1.00  0.84           C  
ATOM   2702  CD1 ILE A 186      -9.190  -0.400  -4.180  1.00  0.84           C  
ATOM   2703  H   ILE A 186     -11.168  -0.345  -8.299  1.00  0.84           H  
ATOM   2704  HA  ILE A 186     -12.961  -0.429  -5.888  1.00  0.84           H  
ATOM   2705  HB  ILE A 186     -10.289   1.023  -6.157  1.00  0.84           H  
ATOM   2706 1HG1 ILE A 186     -11.168  -1.145  -4.269  1.00  0.84           H  
ATOM   2707 2HG1 ILE A 186     -10.212  -1.392  -5.729  1.00  0.84           H  
ATOM   2708 1HG2 ILE A 186     -10.710   1.744  -3.847  1.00  0.84           H  
ATOM   2709 2HG2 ILE A 186     -11.971   2.354  -4.935  1.00  0.84           H  
ATOM   2710 3HG2 ILE A 186     -12.311   0.958  -3.890  1.00  0.84           H  
ATOM   2711 1HD1 ILE A 186      -8.807  -1.323  -3.770  1.00  0.84           H  
ATOM   2712 2HD1 ILE A 186      -8.456   0.035  -4.842  1.00  0.84           H  
ATOM   2713 3HD1 ILE A 186      -9.406   0.295  -3.371  1.00  0.84           H  
ATOM   2714  N   SER A 187     -14.099   1.667  -6.544  1.00  0.81           N  
ATOM   2715  CA  SER A 187     -14.738   2.886  -7.035  1.00  0.81           C  
ATOM   2716  C   SER A 187     -14.681   3.938  -5.967  1.00  0.81           C  
ATOM   2717  O   SER A 187     -14.891   3.651  -4.788  1.00  0.81           O  
ATOM   2718  CB  SER A 187     -16.175   2.664  -7.472  1.00  0.81           C  
ATOM   2719  OG  SER A 187     -16.257   1.820  -8.603  1.00  0.81           O  
ATOM   2720  H   SER A 187     -14.510   1.087  -5.805  1.00  0.81           H  
ATOM   2721  HA  SER A 187     -14.184   3.264  -7.886  1.00  0.81           H  
ATOM   2722 1HB  SER A 187     -16.734   2.231  -6.656  1.00  0.81           H  
ATOM   2723 2HB  SER A 187     -16.633   3.628  -7.700  1.00  0.81           H  
ATOM   2724  HG  SER A 187     -16.053   2.373  -9.349  1.00  0.81           H  
ATOM   2725  N   VAL A 188     -14.386   5.161  -6.373  1.00  0.81           N  
ATOM   2726  CA  VAL A 188     -14.311   6.216  -5.396  1.00  0.81           C  
ATOM   2727  C   VAL A 188     -15.204   7.398  -5.739  1.00  0.81           C  
ATOM   2728  O   VAL A 188     -15.139   7.944  -6.842  1.00  0.81           O  
ATOM   2729  CB  VAL A 188     -12.869   6.698  -5.238  1.00  0.81           C  
ATOM   2730  CG1 VAL A 188     -12.895   7.722  -4.243  1.00  0.81           C  
ATOM   2731  CG2 VAL A 188     -11.964   5.549  -4.847  1.00  0.81           C  
ATOM   2732  H   VAL A 188     -14.195   5.349  -7.357  1.00  0.81           H  
ATOM   2733  HA  VAL A 188     -14.639   5.825  -4.437  1.00  0.81           H  
ATOM   2734  HB  VAL A 188     -12.509   7.145  -6.170  1.00  0.81           H  
ATOM   2735 1HG1 VAL A 188     -11.932   8.119  -4.073  1.00  0.81           H  
ATOM   2736 2HG1 VAL A 188     -13.546   8.484  -4.603  1.00  0.81           H  
ATOM   2737 3HG1 VAL A 188     -13.280   7.311  -3.317  1.00  0.81           H  
ATOM   2738 1HG2 VAL A 188     -10.964   5.910  -4.705  1.00  0.81           H  
ATOM   2739 2HG2 VAL A 188     -12.326   5.131  -3.938  1.00  0.81           H  
ATOM   2740 3HG2 VAL A 188     -11.963   4.788  -5.626  1.00  0.81           H  
ATOM   2741  N   GLU A 189     -16.034   7.796  -4.775  1.00  0.83           N  
ATOM   2742  CA  GLU A 189     -16.946   8.925  -4.930  1.00  0.83           C  
ATOM   2743  C   GLU A 189     -16.524  10.026  -3.961  1.00  0.83           C  
ATOM   2744  O   GLU A 189     -16.595   9.826  -2.748  1.00  0.83           O  
ATOM   2745  CB  GLU A 189     -18.382   8.476  -4.613  1.00  0.83           C  
ATOM   2746  CG  GLU A 189     -18.918   7.353  -5.516  1.00  0.83           C  
ATOM   2747  CD  GLU A 189     -20.316   6.888  -5.164  1.00  0.83           C  
ATOM   2748  OE1 GLU A 189     -20.899   7.410  -4.248  1.00  0.83           O  
ATOM   2749  OE2 GLU A 189     -20.790   5.957  -5.805  1.00  0.83           O1-
ATOM   2750  H   GLU A 189     -16.031   7.283  -3.893  1.00  0.83           H  
ATOM   2751  HA  GLU A 189     -16.885   9.310  -5.945  1.00  0.83           H  
ATOM   2752 1HB  GLU A 189     -18.429   8.124  -3.585  1.00  0.83           H  
ATOM   2753 2HB  GLU A 189     -19.057   9.329  -4.701  1.00  0.83           H  
ATOM   2754 1HG  GLU A 189     -18.922   7.688  -6.533  1.00  0.83           H  
ATOM   2755 2HG  GLU A 189     -18.233   6.507  -5.446  1.00  0.83           H  
ATOM   2756  N   CYS A 190     -16.029  11.159  -4.457  1.00  0.89           N  
ATOM   2757  CA  CYS A 190     -15.531  12.161  -3.517  1.00  0.89           C  
ATOM   2758  C   CYS A 190     -16.192  13.507  -3.683  1.00  0.89           C  
ATOM   2759  O   CYS A 190     -16.619  13.882  -4.783  1.00  0.89           O  
ATOM   2760  CB  CYS A 190     -14.028  12.375  -3.670  1.00  0.89           C  
ATOM   2761  SG  CYS A 190     -13.006  10.922  -3.563  1.00  0.89           S  
ATOM   2762  H   CYS A 190     -16.022  11.336  -5.456  1.00  0.89           H  
ATOM   2763  HA  CYS A 190     -15.737  11.810  -2.514  1.00  0.89           H  
ATOM   2764 1HB  CYS A 190     -13.817  12.863  -4.598  1.00  0.89           H  
ATOM   2765 2HB  CYS A 190     -13.720  13.038  -2.881  1.00  0.89           H  
ATOM   2766  N   GLU A 191     -16.226  14.255  -2.586  1.00  0.98           N  
ATOM   2767  CA  GLU A 191     -16.688  15.626  -2.583  1.00  0.98           C  
ATOM   2768  C   GLU A 191     -15.562  16.625  -2.248  1.00  0.98           C  
ATOM   2769  O   GLU A 191     -15.220  16.792  -1.066  1.00  0.98           O  
ATOM   2770  CB  GLU A 191     -17.841  15.821  -1.624  1.00  0.98           C  
ATOM   2771  CG  GLU A 191     -18.287  17.282  -1.525  1.00  0.98           C  
ATOM   2772  CD  GLU A 191     -18.749  17.908  -2.814  1.00  0.98           C  
ATOM   2773  OE1 GLU A 191     -19.815  17.587  -3.300  1.00  0.98           O  
ATOM   2774  OE2 GLU A 191     -18.013  18.734  -3.324  1.00  0.98           O1-
ATOM   2775  H   GLU A 191     -15.877  13.832  -1.723  1.00  0.98           H  
ATOM   2776  HA  GLU A 191     -17.106  15.807  -3.558  1.00  0.98           H  
ATOM   2777 1HB  GLU A 191     -18.695  15.222  -1.945  1.00  0.98           H  
ATOM   2778 2HB  GLU A 191     -17.548  15.475  -0.633  1.00  0.98           H  
ATOM   2779 1HG  GLU A 191     -19.104  17.348  -0.816  1.00  0.98           H  
ATOM   2780 2HG  GLU A 191     -17.464  17.863  -1.138  1.00  0.98           H  
ATOM   2781  N   PRO A 192     -14.963  17.295  -3.260  1.00  1.09           N  
ATOM   2782  CA  PRO A 192     -13.846  18.223  -3.148  1.00  1.09           C  
ATOM   2783  C   PRO A 192     -14.179  19.494  -2.391  1.00  1.09           C  
ATOM   2784  O   PRO A 192     -13.278  20.165  -1.885  1.00  1.09           O  
ATOM   2785  CB  PRO A 192     -13.506  18.500  -4.619  1.00  1.09           C  
ATOM   2786  CG  PRO A 192     -14.765  18.239  -5.375  1.00  1.09           C  
ATOM   2787  CD  PRO A 192     -15.449  17.131  -4.657  1.00  1.09           C  
ATOM   2788  HA  PRO A 192     -13.001  17.750  -2.653  1.00  1.09           H  
ATOM   2789 1HB  PRO A 192     -13.153  19.535  -4.740  1.00  1.09           H  
ATOM   2790 2HB  PRO A 192     -12.703  17.839  -4.947  1.00  1.09           H  
ATOM   2791 1HG  PRO A 192     -15.375  19.146  -5.402  1.00  1.09           H  
ATOM   2792 2HG  PRO A 192     -14.535  17.971  -6.411  1.00  1.09           H  
ATOM   2793 1HD  PRO A 192     -16.514  17.365  -4.760  1.00  1.09           H  
ATOM   2794 2HD  PRO A 192     -15.184  16.140  -5.063  1.00  1.09           H  
ATOM   2795  N   ARG A 193     -15.468  19.831  -2.281  1.00  1.22           N  
ATOM   2796  CA  ARG A 193     -15.843  21.053  -1.593  1.00  1.22           C  
ATOM   2797  C   ARG A 193     -15.922  20.905  -0.084  1.00  1.22           C  
ATOM   2798  O   ARG A 193     -15.842  21.895   0.638  1.00  1.22           O  
ATOM   2799  CB  ARG A 193     -17.177  21.558  -2.114  1.00  1.22           C  
ATOM   2800  CG  ARG A 193     -17.146  22.008  -3.566  1.00  1.22           C  
ATOM   2801  CD  ARG A 193     -18.507  22.327  -4.119  1.00  1.22           C  
ATOM   2802  NE  ARG A 193     -19.336  21.132  -4.227  1.00  1.22           N  
ATOM   2803  CZ  ARG A 193     -20.625  21.106  -4.634  1.00  1.22           C  
ATOM   2804  NH1 ARG A 193     -21.235  22.225  -4.987  1.00  1.22           N1+
ATOM   2805  NH2 ARG A 193     -21.275  19.949  -4.676  1.00  1.22           N  
ATOM   2806  H   ARG A 193     -16.224  19.271  -2.689  1.00  1.22           H  
ATOM   2807  HA  ARG A 193     -15.089  21.808  -1.816  1.00  1.22           H  
ATOM   2808 1HB  ARG A 193     -17.927  20.780  -2.014  1.00  1.22           H  
ATOM   2809 2HB  ARG A 193     -17.503  22.401  -1.511  1.00  1.22           H  
ATOM   2810 1HG  ARG A 193     -16.529  22.898  -3.627  1.00  1.22           H  
ATOM   2811 2HG  ARG A 193     -16.708  21.214  -4.177  1.00  1.22           H  
ATOM   2812 1HD  ARG A 193     -19.010  23.032  -3.461  1.00  1.22           H  
ATOM   2813 2HD  ARG A 193     -18.410  22.760  -5.110  1.00  1.22           H  
ATOM   2814  HE  ARG A 193     -18.904  20.233  -3.969  1.00  1.22           H  
ATOM   2815 1HH1 ARG A 193     -20.739  23.104  -4.954  1.00  1.22           H  
ATOM   2816 2HH1 ARG A 193     -22.199  22.201  -5.290  1.00  1.22           H  
ATOM   2817 1HH2 ARG A 193     -20.794  19.077  -4.383  1.00  1.22           H  
ATOM   2818 2HH2 ARG A 193     -22.233  19.916  -4.977  1.00  1.22           H  
ATOM   2819  N   ASN A 194     -16.034  19.684   0.432  1.00  1.34           N  
ATOM   2820  CA  ASN A 194     -16.194  19.574   1.877  1.00  1.34           C  
ATOM   2821  C   ASN A 194     -14.934  19.987   2.600  1.00  1.34           C  
ATOM   2822  O   ASN A 194     -14.972  20.417   3.749  1.00  1.34           O  
ATOM   2823  CB  ASN A 194     -16.614  18.187   2.290  1.00  1.34           C  
ATOM   2824  CG  ASN A 194     -18.046  17.921   1.983  1.00  1.34           C  
ATOM   2825  ND2 ASN A 194     -18.375  16.677   1.823  1.00  1.34           N  
ATOM   2826  OD1 ASN A 194     -18.868  18.843   1.885  1.00  1.34           O  
ATOM   2827  H   ASN A 194     -16.008  18.847  -0.154  1.00  1.34           H  
ATOM   2828  HA  ASN A 194     -16.979  20.265   2.187  1.00  1.34           H  
ATOM   2829 1HB  ASN A 194     -16.001  17.448   1.764  1.00  1.34           H  
ATOM   2830 2HB  ASN A 194     -16.446  18.052   3.360  1.00  1.34           H  
ATOM   2831 1HD2 ASN A 194     -19.319  16.435   1.603  1.00  1.34           H  
ATOM   2832 2HD2 ASN A 194     -17.677  15.968   1.901  1.00  1.34           H  
ATOM   2833  N   GLY A 195     -13.810  19.847   1.926  1.00  1.42           N  
ATOM   2834  CA  GLY A 195     -12.539  20.145   2.529  1.00  1.42           C  
ATOM   2835  C   GLY A 195     -12.107  21.605   2.489  1.00  1.42           C  
ATOM   2836  O   GLY A 195     -11.061  21.951   3.042  1.00  1.42           O  
ATOM   2837  H   GLY A 195     -13.839  19.516   0.971  1.00  1.42           H  
ATOM   2838 1HA  GLY A 195     -12.546  19.805   3.561  1.00  1.42           H  
ATOM   2839 2HA  GLY A 195     -11.813  19.557   1.997  1.00  1.42           H  
ATOM   2840  N   LEU A 196     -12.860  22.458   1.813  1.00  1.45           N  
ATOM   2841  CA  LEU A 196     -12.479  23.859   1.733  1.00  1.45           C  
ATOM   2842  C   LEU A 196     -13.650  24.664   1.228  1.00  1.45           C  
ATOM   2843  O   LEU A 196     -14.133  24.403   0.123  1.00  1.45           O  
ATOM   2844  CB  LEU A 196     -11.296  24.073   0.758  1.00  1.45           C  
ATOM   2845  CG  LEU A 196     -10.778  25.552   0.620  1.00  1.45           C  
ATOM   2846  CD1 LEU A 196     -10.131  25.965   1.915  1.00  1.45           C  
ATOM   2847  CD2 LEU A 196      -9.804  25.679  -0.549  1.00  1.45           C  
ATOM   2848  H   LEU A 196     -13.736  22.151   1.384  1.00  1.45           H  
ATOM   2849  HA  LEU A 196     -12.208  24.212   2.729  1.00  1.45           H  
ATOM   2850 1HB  LEU A 196     -10.454  23.465   1.084  1.00  1.45           H  
ATOM   2851 2HB  LEU A 196     -11.599  23.732  -0.231  1.00  1.45           H  
ATOM   2852  HG  LEU A 196     -11.619  26.214   0.447  1.00  1.45           H  
ATOM   2853 1HD1 LEU A 196      -9.782  26.983   1.831  1.00  1.45           H  
ATOM   2854 2HD1 LEU A 196     -10.854  25.889   2.727  1.00  1.45           H  
ATOM   2855 3HD1 LEU A 196      -9.286  25.314   2.122  1.00  1.45           H  
ATOM   2856 1HD2 LEU A 196      -9.466  26.715  -0.628  1.00  1.45           H  
ATOM   2857 2HD2 LEU A 196      -8.947  25.028  -0.382  1.00  1.45           H  
ATOM   2858 3HD2 LEU A 196     -10.306  25.391  -1.474  1.00  1.45           H  
ATOM   2859  N   ASN A 197     -14.052  25.720   1.929  1.00  1.41           N  
ATOM   2860  CA  ASN A 197     -15.151  26.534   1.407  1.00  1.41           C  
ATOM   2861  C   ASN A 197     -14.580  27.434   0.329  1.00  1.41           C  
ATOM   2862  O   ASN A 197     -14.474  28.637   0.505  1.00  1.41           O  
ATOM   2863  CB  ASN A 197     -15.796  27.352   2.506  1.00  1.41           C  
ATOM   2864  CG  ASN A 197     -17.064  28.041   2.057  1.00  1.41           C  
ATOM   2865  ND2 ASN A 197     -17.537  28.968   2.858  1.00  1.41           N  
ATOM   2866  OD1 ASN A 197     -17.619  27.734   0.994  1.00  1.41           O  
ATOM   2867  H   ASN A 197     -13.627  25.933   2.820  1.00  1.41           H  
ATOM   2868  HA  ASN A 197     -15.898  25.884   0.950  1.00  1.41           H  
ATOM   2869 1HB  ASN A 197     -16.025  26.706   3.353  1.00  1.41           H  
ATOM   2870 2HB  ASN A 197     -15.095  28.110   2.852  1.00  1.41           H  
ATOM   2871 1HD2 ASN A 197     -18.378  29.456   2.617  1.00  1.41           H  
ATOM   2872 2HD2 ASN A 197     -17.062  29.182   3.710  1.00  1.41           H  
ATOM   2873  N   THR A 198     -14.247  26.818  -0.792  1.00  1.32           N  
ATOM   2874  CA  THR A 198     -13.454  27.357  -1.876  1.00  1.32           C  
ATOM   2875  C   THR A 198     -13.862  28.733  -2.353  1.00  1.32           C  
ATOM   2876  O   THR A 198     -12.996  29.573  -2.552  1.00  1.32           O  
ATOM   2877  CB  THR A 198     -13.420  26.339  -3.022  1.00  1.32           C  
ATOM   2878  CG2 THR A 198     -12.613  26.837  -4.137  1.00  1.32           C  
ATOM   2879  OG1 THR A 198     -12.854  25.106  -2.548  1.00  1.32           O  
ATOM   2880  H   THR A 198     -14.477  25.832  -0.825  1.00  1.32           H  
ATOM   2881  HA  THR A 198     -12.430  27.446  -1.512  1.00  1.32           H  
ATOM   2882  HB  THR A 198     -14.417  26.156  -3.359  1.00  1.32           H  
ATOM   2883  HG1 THR A 198     -13.350  24.796  -1.758  1.00  1.32           H  
ATOM   2884 1HG2 THR A 198     -12.600  26.109  -4.938  1.00  1.32           H  
ATOM   2885 2HG2 THR A 198     -13.056  27.740  -4.478  1.00  1.32           H  
ATOM   2886 3HG2 THR A 198     -11.595  27.025  -3.800  1.00  1.32           H  
ATOM   2887  N   GLU A 199     -15.153  29.013  -2.492  1.00  1.21           N  
ATOM   2888  CA  GLU A 199     -15.561  30.341  -2.968  1.00  1.21           C  
ATOM   2889  C   GLU A 199     -15.145  31.457  -1.994  1.00  1.21           C  
ATOM   2890  O   GLU A 199     -15.104  32.641  -2.348  1.00  1.21           O  
ATOM   2891  CB  GLU A 199     -17.071  30.413  -3.222  1.00  1.21           C  
ATOM   2892  CG  GLU A 199     -17.531  29.594  -4.415  1.00  1.21           C  
ATOM   2893  CD  GLU A 199     -19.001  29.710  -4.709  1.00  1.21           C  
ATOM   2894  OE1 GLU A 199     -19.716  30.252  -3.903  1.00  1.21           O  
ATOM   2895  OE2 GLU A 199     -19.403  29.277  -5.766  1.00  1.21           O1-
ATOM   2896  H   GLU A 199     -15.841  28.304  -2.287  1.00  1.21           H  
ATOM   2897  HA  GLU A 199     -15.052  30.519  -3.916  1.00  1.21           H  
ATOM   2898 1HB  GLU A 199     -17.607  30.063  -2.339  1.00  1.21           H  
ATOM   2899 2HB  GLU A 199     -17.361  31.450  -3.396  1.00  1.21           H  
ATOM   2900 1HG  GLU A 199     -16.960  29.890  -5.296  1.00  1.21           H  
ATOM   2901 2HG  GLU A 199     -17.308  28.556  -4.197  1.00  1.21           H  
ATOM   2902  N   ALA A 200     -14.911  31.097  -0.732  1.00  1.08           N  
ATOM   2903  CA  ALA A 200     -14.510  32.043   0.288  1.00  1.08           C  
ATOM   2904  C   ALA A 200     -13.005  32.270   0.289  1.00  1.08           C  
ATOM   2905  O   ALA A 200     -12.528  33.061   1.097  1.00  1.08           O  
ATOM   2906  CB  ALA A 200     -14.935  31.574   1.660  1.00  1.08           C  
ATOM   2907  H   ALA A 200     -14.945  30.116  -0.470  1.00  1.08           H  
ATOM   2908  HA  ALA A 200     -15.001  32.990   0.077  1.00  1.08           H  
ATOM   2909 1HB  ALA A 200     -14.650  32.320   2.381  1.00  1.08           H  
ATOM   2910 2HB  ALA A 200     -16.012  31.436   1.680  1.00  1.08           H  
ATOM   2911 3HB  ALA A 200     -14.445  30.635   1.898  1.00  1.08           H  
ATOM   2912  N   TYR A 201     -12.260  31.582  -0.587  1.00  0.98           N  
ATOM   2913  CA  TYR A 201     -10.801  31.693  -0.634  1.00  0.98           C  
ATOM   2914  C   TYR A 201     -10.247  32.157  -1.974  1.00  0.98           C  
ATOM   2915  O   TYR A 201     -10.844  31.960  -3.044  1.00  0.98           O  
ATOM   2916  CB  TYR A 201     -10.144  30.366  -0.278  1.00  0.98           C  
ATOM   2917  CG  TYR A 201     -10.377  29.936   1.112  1.00  0.98           C  
ATOM   2918  CD1 TYR A 201     -11.534  29.299   1.420  1.00  0.98           C  
ATOM   2919  CD2 TYR A 201      -9.424  30.168   2.076  1.00  0.98           C  
ATOM   2920  CE1 TYR A 201     -11.786  28.885   2.703  1.00  0.98           C  
ATOM   2921  CE2 TYR A 201      -9.646  29.759   3.366  1.00  0.98           C  
ATOM   2922  CZ  TYR A 201     -10.833  29.116   3.687  1.00  0.98           C  
ATOM   2923  OH  TYR A 201     -11.065  28.699   4.980  1.00  0.98           O  
ATOM   2924  H   TYR A 201     -12.706  30.941  -1.245  1.00  0.98           H  
ATOM   2925  HA  TYR A 201     -10.493  32.431   0.105  1.00  0.98           H  
ATOM   2926 1HB  TYR A 201     -10.504  29.580  -0.948  1.00  0.98           H  
ATOM   2927 2HB  TYR A 201      -9.082  30.471  -0.420  1.00  0.98           H  
ATOM   2928  HD1 TYR A 201     -12.244  29.129   0.635  1.00  0.98           H  
ATOM   2929  HD2 TYR A 201      -8.496  30.674   1.810  1.00  0.98           H  
ATOM   2930  HE1 TYR A 201     -12.718  28.378   2.938  1.00  0.98           H  
ATOM   2931  HE2 TYR A 201      -8.891  29.942   4.132  1.00  0.98           H  
ATOM   2932  HH  TYR A 201     -10.290  28.884   5.520  1.00  0.98           H  
ATOM   2933  N   TYR A 202      -9.069  32.749  -1.896  1.00  0.89           N  
ATOM   2934  CA  TYR A 202      -8.406  33.227  -3.084  1.00  0.89           C  
ATOM   2935  C   TYR A 202      -6.904  32.997  -2.898  1.00  0.89           C  
ATOM   2936  O   TYR A 202      -6.441  32.737  -1.778  1.00  0.89           O  
ATOM   2937  CB  TYR A 202      -8.716  34.724  -3.243  1.00  0.89           C  
ATOM   2938  CG  TYR A 202      -7.987  35.511  -2.325  1.00  0.89           C  
ATOM   2939  CD1 TYR A 202      -6.859  36.075  -2.788  1.00  0.89           C  
ATOM   2940  CD2 TYR A 202      -8.346  35.621  -1.042  1.00  0.89           C  
ATOM   2941  CE1 TYR A 202      -6.058  36.767  -1.994  1.00  0.89           C  
ATOM   2942  CE2 TYR A 202      -7.549  36.300  -0.221  1.00  0.89           C  
ATOM   2943  CZ  TYR A 202      -6.376  36.879  -0.698  1.00  0.89           C  
ATOM   2944  OH  TYR A 202      -5.528  37.543   0.148  1.00  0.89           O  
ATOM   2945  H   TYR A 202      -8.643  32.896  -0.977  1.00  0.89           H  
ATOM   2946  HA  TYR A 202      -8.738  32.661  -3.955  1.00  0.89           H  
ATOM   2947 1HB  TYR A 202      -8.471  35.063  -4.235  1.00  0.89           H  
ATOM   2948 2HB  TYR A 202      -9.776  34.897  -3.090  1.00  0.89           H  
ATOM   2949  HD1 TYR A 202      -6.607  35.946  -3.825  1.00  0.89           H  
ATOM   2950  HD2 TYR A 202      -9.242  35.140  -0.667  1.00  0.89           H  
ATOM   2951  HE1 TYR A 202      -5.166  37.204  -2.401  1.00  0.89           H  
ATOM   2952  HE2 TYR A 202      -7.811  36.375   0.828  1.00  0.89           H  
ATOM   2953  HH  TYR A 202      -5.883  37.508   1.037  1.00  0.89           H  
ATOM   2954  N   ILE A 203      -6.148  33.082  -3.979  1.00  0.84           N  
ATOM   2955  CA  ILE A 203      -4.705  32.951  -3.898  1.00  0.84           C  
ATOM   2956  C   ILE A 203      -4.053  34.304  -4.035  1.00  0.84           C  
ATOM   2957  O   ILE A 203      -4.383  35.044  -4.961  1.00  0.84           O  
ATOM   2958  CB  ILE A 203      -4.151  32.032  -5.008  1.00  0.84           C  
ATOM   2959  CG1 ILE A 203      -4.791  30.723  -4.941  1.00  0.84           C  
ATOM   2960  CG2 ILE A 203      -2.623  31.856  -4.846  1.00  0.84           C  
ATOM   2961  CD1 ILE A 203      -4.535  30.053  -3.670  1.00  0.84           C  
ATOM   2962  H   ILE A 203      -6.594  33.270  -4.867  1.00  0.84           H  
ATOM   2963  HA  ILE A 203      -4.453  32.531  -2.935  1.00  0.84           H  
ATOM   2964  HB  ILE A 203      -4.369  32.462  -5.985  1.00  0.84           H  
ATOM   2965 1HG1 ILE A 203      -5.860  30.847  -5.066  1.00  0.84           H  
ATOM   2966 2HG1 ILE A 203      -4.414  30.113  -5.744  1.00  0.84           H  
ATOM   2967 1HG2 ILE A 203      -2.253  31.201  -5.627  1.00  0.84           H  
ATOM   2968 2HG2 ILE A 203      -2.127  32.826  -4.920  1.00  0.84           H  
ATOM   2969 3HG2 ILE A 203      -2.408  31.417  -3.870  1.00  0.84           H  
ATOM   2970 1HD1 ILE A 203      -5.005  29.095  -3.646  1.00  0.84           H  
ATOM   2971 2HD1 ILE A 203      -3.478  29.936  -3.560  1.00  0.84           H  
ATOM   2972 3HD1 ILE A 203      -4.918  30.664  -2.874  1.00  0.84           H  
ATOM   2973  N   MET A 204      -3.163  34.649  -3.109  1.00  0.82           N  
ATOM   2974  CA  MET A 204      -2.450  35.913  -3.220  1.00  0.82           C  
ATOM   2975  C   MET A 204      -1.056  35.673  -3.734  1.00  0.82           C  
ATOM   2976  O   MET A 204      -0.360  34.790  -3.237  1.00  0.82           O  
ATOM   2977  CB  MET A 204      -2.344  36.699  -1.904  1.00  0.82           C  
ATOM   2978  CG  MET A 204      -1.530  38.011  -2.090  1.00  0.82           C  
ATOM   2979  SD  MET A 204      -1.444  39.058  -0.660  1.00  0.82           S  
ATOM   2980  CE  MET A 204      -2.946  39.960  -0.807  1.00  0.82           C  
ATOM   2981  H   MET A 204      -2.967  33.995  -2.355  1.00  0.82           H  
ATOM   2982  HA  MET A 204      -2.963  36.535  -3.935  1.00  0.82           H  
ATOM   2983 1HB  MET A 204      -3.298  36.934  -1.491  1.00  0.82           H  
ATOM   2984 2HB  MET A 204      -1.817  36.089  -1.167  1.00  0.82           H  
ATOM   2985 1HG  MET A 204      -0.505  37.767  -2.366  1.00  0.82           H  
ATOM   2986 2HG  MET A 204      -1.973  38.584  -2.911  1.00  0.82           H  
ATOM   2987 1HE  MET A 204      -3.031  40.659   0.018  1.00  0.82           H  
ATOM   2988 2HE  MET A 204      -2.940  40.513  -1.748  1.00  0.82           H  
ATOM   2989 3HE  MET A 204      -3.780  39.265  -0.795  1.00  0.82           H  
ATOM   2990  N   SER A 205      -0.646  36.486  -4.698  1.00  0.82           N  
ATOM   2991  CA  SER A 205       0.700  36.446  -5.248  1.00  0.82           C  
ATOM   2992  C   SER A 205       1.435  37.752  -4.980  1.00  0.82           C  
ATOM   2993  O   SER A 205       0.975  38.798  -5.431  1.00  0.82           O  
ATOM   2994  CB  SER A 205       0.631  36.260  -6.748  1.00  0.82           C  
ATOM   2995  OG  SER A 205       0.048  35.045  -7.103  1.00  0.82           O  
ATOM   2996  H   SER A 205      -1.326  37.142  -5.081  1.00  0.82           H  
ATOM   2997  HA  SER A 205       1.255  35.627  -4.788  1.00  0.82           H  
ATOM   2998 1HB  SER A 205       0.054  37.076  -7.182  1.00  0.82           H  
ATOM   2999 2HB  SER A 205       1.636  36.316  -7.160  1.00  0.82           H  
ATOM   3000  HG  SER A 205       0.646  34.362  -6.744  1.00  0.82           H  
ATOM   3001  N   VAL A 206       2.564  37.695  -4.264  1.00  0.83           N  
ATOM   3002  CA  VAL A 206       3.368  38.891  -3.948  1.00  0.83           C  
ATOM   3003  C   VAL A 206       4.839  38.521  -4.009  1.00  0.83           C  
ATOM   3004  O   VAL A 206       5.227  37.479  -3.476  1.00  0.83           O  
ATOM   3005  CB  VAL A 206       3.068  39.414  -2.522  1.00  0.83           C  
ATOM   3006  CG1 VAL A 206       3.405  38.320  -1.516  1.00  0.83           C  
ATOM   3007  CG2 VAL A 206       3.884  40.733  -2.255  1.00  0.83           C  
ATOM   3008  H   VAL A 206       2.888  36.780  -3.938  1.00  0.83           H  
ATOM   3009  HA  VAL A 206       3.161  39.673  -4.680  1.00  0.83           H  
ATOM   3010  HB  VAL A 206       2.010  39.617  -2.429  1.00  0.83           H  
ATOM   3011 1HG1 VAL A 206       3.188  38.654  -0.509  1.00  0.83           H  
ATOM   3012 2HG1 VAL A 206       2.814  37.428  -1.736  1.00  0.83           H  
ATOM   3013 3HG1 VAL A 206       4.464  38.084  -1.598  1.00  0.83           H  
ATOM   3014 1HG2 VAL A 206       3.676  41.110  -1.274  1.00  0.83           H  
ATOM   3015 2HG2 VAL A 206       4.953  40.540  -2.325  1.00  0.83           H  
ATOM   3016 3HG2 VAL A 206       3.607  41.490  -2.991  1.00  0.83           H  
ATOM   3017  N   GLY A 207       5.678  39.369  -4.592  1.00  0.85           N  
ATOM   3018  CA  GLY A 207       7.085  39.019  -4.610  1.00  0.85           C  
ATOM   3019  C   GLY A 207       7.209  37.688  -5.340  1.00  0.85           C  
ATOM   3020  O   GLY A 207       6.778  37.564  -6.487  1.00  0.85           O  
ATOM   3021  H   GLY A 207       5.344  40.223  -5.016  1.00  0.85           H  
ATOM   3022 1HA  GLY A 207       7.660  39.791  -5.122  1.00  0.85           H  
ATOM   3023 2HA  GLY A 207       7.465  38.937  -3.590  1.00  0.85           H  
ATOM   3024  N   THR A 208       7.806  36.707  -4.672  1.00  0.86           N  
ATOM   3025  CA  THR A 208       7.998  35.375  -5.232  1.00  0.86           C  
ATOM   3026  C   THR A 208       7.271  34.312  -4.399  1.00  0.86           C  
ATOM   3027  O   THR A 208       7.576  33.121  -4.494  1.00  0.86           O  
ATOM   3028  CB  THR A 208       9.488  35.033  -5.323  1.00  0.86           C  
ATOM   3029  CG2 THR A 208      10.193  36.013  -6.251  1.00  0.86           C  
ATOM   3030  OG1 THR A 208      10.075  35.108  -4.020  1.00  0.86           O  
ATOM   3031  H   THR A 208       8.128  36.891  -3.733  1.00  0.86           H  
ATOM   3032  HA  THR A 208       7.576  35.355  -6.236  1.00  0.86           H  
ATOM   3033  HB  THR A 208       9.603  34.021  -5.710  1.00  0.86           H  
ATOM   3034  HG1 THR A 208       9.641  34.473  -3.442  1.00  0.86           H  
ATOM   3035 1HG2 THR A 208      11.250  35.760  -6.310  1.00  0.86           H  
ATOM   3036 2HG2 THR A 208       9.748  35.955  -7.245  1.00  0.86           H  
ATOM   3037 3HG2 THR A 208      10.086  37.025  -5.866  1.00  0.86           H  
ATOM   3038  N   LYS A 209       6.340  34.755  -3.553  1.00  0.88           N  
ATOM   3039  CA  LYS A 209       5.590  33.856  -2.676  1.00  0.88           C  
ATOM   3040  C   LYS A 209       4.095  33.872  -2.967  1.00  0.88           C  
ATOM   3041  O   LYS A 209       3.540  34.881  -3.417  1.00  0.88           O  
ATOM   3042  CB  LYS A 209       5.829  34.225  -1.212  1.00  0.88           C  
ATOM   3043  CG  LYS A 209       7.269  34.023  -0.744  1.00  0.88           C  
ATOM   3044  CD  LYS A 209       7.439  34.334   0.743  1.00  0.88           C  
ATOM   3045  CE  LYS A 209       8.889  34.113   1.194  1.00  0.88           C  
ATOM   3046  NZ  LYS A 209       9.078  34.403   2.646  1.00  0.88           N1+
ATOM   3047  H   LYS A 209       6.120  35.752  -3.540  1.00  0.88           H  
ATOM   3048  HA  LYS A 209       5.942  32.838  -2.841  1.00  0.88           H  
ATOM   3049 1HB  LYS A 209       5.565  35.271  -1.059  1.00  0.88           H  
ATOM   3050 2HB  LYS A 209       5.180  33.623  -0.580  1.00  0.88           H  
ATOM   3051 1HG  LYS A 209       7.568  32.990  -0.932  1.00  0.88           H  
ATOM   3052 2HG  LYS A 209       7.924  34.679  -1.314  1.00  0.88           H  
ATOM   3053 1HD  LYS A 209       7.165  35.370   0.934  1.00  0.88           H  
ATOM   3054 2HD  LYS A 209       6.783  33.691   1.330  1.00  0.88           H  
ATOM   3055 1HE  LYS A 209       9.167  33.078   1.003  1.00  0.88           H  
ATOM   3056 2HE  LYS A 209       9.545  34.767   0.616  1.00  0.88           H  
ATOM   3057 1HZ  LYS A 209      10.043  34.245   2.899  1.00  0.88           H  
ATOM   3058 2HZ  LYS A 209       8.835  35.367   2.833  1.00  0.88           H  
ATOM   3059 3HZ  LYS A 209       8.484  33.797   3.191  1.00  0.88           H  
ATOM   3060  N   HIS A 210       3.429  32.748  -2.700  1.00  0.89           N  
ATOM   3061  CA  HIS A 210       1.998  32.699  -2.946  1.00  0.89           C  
ATOM   3062  C   HIS A 210       1.292  32.073  -1.748  1.00  0.89           C  
ATOM   3063  O   HIS A 210       1.852  31.202  -1.069  1.00  0.89           O  
ATOM   3064  CB  HIS A 210       1.710  31.892  -4.206  1.00  0.89           C  
ATOM   3065  CG  HIS A 210       2.488  32.337  -5.396  1.00  0.89           C  
ATOM   3066  CD2 HIS A 210       3.684  31.910  -5.863  1.00  0.89           C  
ATOM   3067  ND1 HIS A 210       2.067  33.321  -6.261  1.00  0.89           N  
ATOM   3068  CE1 HIS A 210       2.977  33.475  -7.215  1.00  0.89           C  
ATOM   3069  NE2 HIS A 210       3.961  32.631  -6.992  1.00  0.89           N  
ATOM   3070  H   HIS A 210       3.910  31.936  -2.340  1.00  0.89           H  
ATOM   3071  HA  HIS A 210       1.626  33.701  -3.078  1.00  0.89           H  
ATOM   3072 1HB  HIS A 210       1.905  30.866  -4.043  1.00  0.89           H  
ATOM   3073 2HB  HIS A 210       0.647  31.981  -4.445  1.00  0.89           H  
ATOM   3074  HD2 HIS A 210       4.307  31.132  -5.420  1.00  0.89           H  
ATOM   3075  HE1 HIS A 210       2.920  34.177  -8.045  1.00  0.89           H  
ATOM   3076  HE2 HIS A 210       4.789  32.525  -7.565  1.00  0.89           H  
ATOM   3077  N   PHE A 211       0.083  32.558  -1.459  1.00  0.91           N  
ATOM   3078  CA  PHE A 211      -0.660  32.087  -0.290  1.00  0.91           C  
ATOM   3079  C   PHE A 211      -2.144  31.786  -0.539  1.00  0.91           C  
ATOM   3080  O   PHE A 211      -2.799  32.492  -1.302  1.00  0.91           O  
ATOM   3081  CB  PHE A 211      -0.575  33.197   0.753  1.00  0.91           C  
ATOM   3082  CG  PHE A 211       0.801  33.565   1.122  1.00  0.91           C  
ATOM   3083  CD1 PHE A 211       1.491  34.509   0.352  1.00  0.91           C  
ATOM   3084  CD2 PHE A 211       1.419  33.015   2.219  1.00  0.91           C  
ATOM   3085  CE1 PHE A 211       2.769  34.880   0.681  1.00  0.91           C  
ATOM   3086  CE2 PHE A 211       2.699  33.390   2.554  1.00  0.91           C  
ATOM   3087  CZ  PHE A 211       3.377  34.326   1.782  1.00  0.91           C  
ATOM   3088  H   PHE A 211      -0.291  33.293  -2.058  1.00  0.91           H  
ATOM   3089  HA  PHE A 211      -0.184  31.179   0.083  1.00  0.91           H  
ATOM   3090 1HB  PHE A 211      -1.077  34.087   0.383  1.00  0.91           H  
ATOM   3091 2HB  PHE A 211      -1.086  32.883   1.640  1.00  0.91           H  
ATOM   3092  HD1 PHE A 211       1.000  34.954  -0.522  1.00  0.91           H  
ATOM   3093  HD2 PHE A 211       0.884  32.280   2.826  1.00  0.91           H  
ATOM   3094  HE1 PHE A 211       3.295  35.615   0.074  1.00  0.91           H  
ATOM   3095  HE2 PHE A 211       3.180  32.952   3.427  1.00  0.91           H  
ATOM   3096  HZ  PHE A 211       4.389  34.624   2.051  1.00  0.91           H  
ATOM   3097  N   LEU A 212      -2.699  30.809   0.193  1.00  0.94           N  
ATOM   3098  CA  LEU A 212      -4.146  30.560   0.202  1.00  0.94           C  
ATOM   3099  C   LEU A 212      -4.693  31.303   1.406  1.00  0.94           C  
ATOM   3100  O   LEU A 212      -4.315  31.043   2.562  1.00  0.94           O  
ATOM   3101  CB  LEU A 212      -4.473  29.065   0.284  1.00  0.94           C  
ATOM   3102  CG  LEU A 212      -5.977  28.649   0.347  1.00  0.94           C  
ATOM   3103  CD1 LEU A 212      -6.682  29.024  -0.946  1.00  0.94           C  
ATOM   3104  CD2 LEU A 212      -6.071  27.148   0.597  1.00  0.94           C  
ATOM   3105  H   LEU A 212      -2.102  30.236   0.779  1.00  0.94           H  
ATOM   3106  HA  LEU A 212      -4.598  30.981  -0.691  1.00  0.94           H  
ATOM   3107 1HB  LEU A 212      -4.060  28.581  -0.591  1.00  0.94           H  
ATOM   3108 2HB  LEU A 212      -3.982  28.663   1.142  1.00  0.94           H  
ATOM   3109  HG  LEU A 212      -6.468  29.185   1.161  1.00  0.94           H  
ATOM   3110 1HD1 LEU A 212      -7.722  28.727  -0.883  1.00  0.94           H  
ATOM   3111 2HD1 LEU A 212      -6.615  30.103  -1.105  1.00  0.94           H  
ATOM   3112 3HD1 LEU A 212      -6.217  28.503  -1.770  1.00  0.94           H  
ATOM   3113 1HD2 LEU A 212      -7.120  26.856   0.654  1.00  0.94           H  
ATOM   3114 2HD2 LEU A 212      -5.592  26.611  -0.211  1.00  0.94           H  
ATOM   3115 3HD2 LEU A 212      -5.574  26.907   1.537  1.00  0.94           H  
ATOM   3116  N   VAL A 213      -5.527  32.289   1.109  1.00  0.99           N  
ATOM   3117  CA  VAL A 213      -6.017  33.236   2.091  1.00  0.99           C  
ATOM   3118  C   VAL A 213      -7.538  33.401   2.015  1.00  0.99           C  
ATOM   3119  O   VAL A 213      -8.133  33.321   0.939  1.00  0.99           O  
ATOM   3120  CB  VAL A 213      -5.334  34.586   1.841  1.00  0.99           C  
ATOM   3121  CG1 VAL A 213      -5.737  35.581   2.850  1.00  0.99           C  
ATOM   3122  CG2 VAL A 213      -3.854  34.447   1.810  1.00  0.99           C  
ATOM   3123  H   VAL A 213      -5.804  32.418   0.132  1.00  0.99           H  
ATOM   3124  HA  VAL A 213      -5.751  32.878   3.084  1.00  0.99           H  
ATOM   3125  HB  VAL A 213      -5.628  34.920   0.900  1.00  0.99           H  
ATOM   3126 1HG1 VAL A 213      -5.245  36.480   2.603  1.00  0.99           H  
ATOM   3127 2HG1 VAL A 213      -6.797  35.732   2.840  1.00  0.99           H  
ATOM   3128 3HG1 VAL A 213      -5.424  35.255   3.839  1.00  0.99           H  
ATOM   3129 1HG2 VAL A 213      -3.427  35.410   1.585  1.00  0.99           H  
ATOM   3130 2HG2 VAL A 213      -3.514  34.104   2.762  1.00  0.99           H  
ATOM   3131 3HG2 VAL A 213      -3.565  33.754   1.040  1.00  0.99           H  
ATOM   3132  N   HIS A 214      -8.195  33.508   3.162  1.00  1.04           N  
ATOM   3133  CA  HIS A 214      -9.640  33.726   3.165  1.00  1.04           C  
ATOM   3134  C   HIS A 214      -9.946  35.120   2.581  1.00  1.04           C  
ATOM   3135  O   HIS A 214      -9.254  36.102   2.875  1.00  1.04           O  
ATOM   3136  CB  HIS A 214     -10.195  33.586   4.581  1.00  1.04           C  
ATOM   3137  CG  HIS A 214     -11.689  33.442   4.667  1.00  1.04           C  
ATOM   3138  CD2 HIS A 214     -12.447  32.345   4.910  1.00  1.04           C  
ATOM   3139  ND1 HIS A 214     -12.568  34.498   4.525  1.00  1.04           N  
ATOM   3140  CE1 HIS A 214     -13.812  34.040   4.672  1.00  1.04           C  
ATOM   3141  NE2 HIS A 214     -13.754  32.743   4.911  1.00  1.04           N  
ATOM   3142  H   HIS A 214      -7.683  33.501   4.034  1.00  1.04           H  
ATOM   3143  HA  HIS A 214     -10.135  32.989   2.533  1.00  1.04           H  
ATOM   3144 1HB  HIS A 214      -9.748  32.710   5.053  1.00  1.04           H  
ATOM   3145 2HB  HIS A 214      -9.902  34.456   5.168  1.00  1.04           H  
ATOM   3146  HD2 HIS A 214     -12.083  31.336   5.081  1.00  1.04           H  
ATOM   3147  HE1 HIS A 214     -14.728  34.619   4.618  1.00  1.04           H  
ATOM   3148  HE2 HIS A 214     -14.547  32.135   5.071  1.00  1.04           H  
ATOM   3149  N   ARG A 215     -11.002  35.222   1.794  1.00  1.08           N  
ATOM   3150  CA  ARG A 215     -11.394  36.485   1.183  1.00  1.08           C  
ATOM   3151  C   ARG A 215     -11.724  37.595   2.187  1.00  1.08           C  
ATOM   3152  O   ARG A 215     -11.499  38.763   1.880  1.00  1.08           O  
ATOM   3153  CB  ARG A 215     -12.547  36.261   0.211  1.00  1.08           C  
ATOM   3154  CG  ARG A 215     -12.114  35.508  -1.057  1.00  1.08           C  
ATOM   3155  CD  ARG A 215     -13.224  35.192  -1.995  1.00  1.08           C  
ATOM   3156  NE  ARG A 215     -13.729  36.368  -2.681  1.00  1.08           N  
ATOM   3157  CZ  ARG A 215     -14.848  36.394  -3.430  1.00  1.08           C  
ATOM   3158  NH1 ARG A 215     -15.583  35.309  -3.577  1.00  1.08           N1+
ATOM   3159  NH2 ARG A 215     -15.210  37.521  -4.024  1.00  1.08           N  
ATOM   3160  H   ARG A 215     -11.540  34.391   1.592  1.00  1.08           H  
ATOM   3161  HA  ARG A 215     -10.553  36.831   0.585  1.00  1.08           H  
ATOM   3162 1HB  ARG A 215     -13.330  35.678   0.699  1.00  1.08           H  
ATOM   3163 2HB  ARG A 215     -12.977  37.219  -0.087  1.00  1.08           H  
ATOM   3164 1HG  ARG A 215     -11.405  36.134  -1.594  1.00  1.08           H  
ATOM   3165 2HG  ARG A 215     -11.626  34.590  -0.779  1.00  1.08           H  
ATOM   3166 1HD  ARG A 215     -12.880  34.472  -2.742  1.00  1.08           H  
ATOM   3167 2HD  ARG A 215     -14.043  34.758  -1.432  1.00  1.08           H  
ATOM   3168  HE  ARG A 215     -13.199  37.224  -2.597  1.00  1.08           H  
ATOM   3169 1HH1 ARG A 215     -15.314  34.415  -3.123  1.00  1.08           H  
ATOM   3170 2HH1 ARG A 215     -16.416  35.340  -4.142  1.00  1.08           H  
ATOM   3171 1HH2 ARG A 215     -14.648  38.355  -3.912  1.00  1.08           H  
ATOM   3172 2HH2 ARG A 215     -16.047  37.546  -4.588  1.00  1.08           H  
ATOM   3173  N   GLU A 216     -12.255  37.284   3.376  1.00  1.11           N  
ATOM   3174  CA  GLU A 216     -12.537  38.383   4.313  1.00  1.11           C  
ATOM   3175  C   GLU A 216     -11.246  39.090   4.744  1.00  1.11           C  
ATOM   3176  O   GLU A 216     -11.208  40.315   4.866  1.00  1.11           O  
ATOM   3177  CB  GLU A 216     -13.343  37.915   5.526  1.00  1.11           C  
ATOM   3178  CG  GLU A 216     -14.814  37.586   5.209  1.00  1.11           C  
ATOM   3179  CD  GLU A 216     -15.600  37.061   6.398  1.00  1.11           C  
ATOM   3180  OE1 GLU A 216     -15.020  36.864   7.440  1.00  1.11           O  
ATOM   3181  OE2 GLU A 216     -16.784  36.855   6.253  1.00  1.11           O1-
ATOM   3182  H   GLU A 216     -12.426  36.313   3.647  1.00  1.11           H  
ATOM   3183  HA  GLU A 216     -13.152  39.114   3.792  1.00  1.11           H  
ATOM   3184 1HB  GLU A 216     -12.879  37.023   5.945  1.00  1.11           H  
ATOM   3185 2HB  GLU A 216     -13.326  38.687   6.296  1.00  1.11           H  
ATOM   3186 1HG  GLU A 216     -15.293  38.502   4.866  1.00  1.11           H  
ATOM   3187 2HG  GLU A 216     -14.851  36.880   4.390  1.00  1.11           H  
ATOM   3188  N   TRP A 217     -10.163  38.325   4.905  1.00  1.10           N  
ATOM   3189  CA  TRP A 217      -8.868  38.882   5.301  1.00  1.10           C  
ATOM   3190  C   TRP A 217      -8.476  39.930   4.276  1.00  1.10           C  
ATOM   3191  O   TRP A 217      -8.027  41.030   4.600  1.00  1.10           O  
ATOM   3192  CB  TRP A 217      -7.808  37.771   5.274  1.00  1.10           C  
ATOM   3193  CG  TRP A 217      -6.383  38.155   5.591  1.00  1.10           C  
ATOM   3194  CD1 TRP A 217      -5.736  38.106   6.789  1.00  1.10           C  
ATOM   3195  CD2 TRP A 217      -5.421  38.676   4.644  1.00  1.10           C  
ATOM   3196  CE2 TRP A 217      -4.253  38.888   5.321  1.00  1.10           C  
ATOM   3197  CE3 TRP A 217      -5.466  38.960   3.295  1.00  1.10           C  
ATOM   3198  NE1 TRP A 217      -4.442  38.524   6.633  1.00  1.10           N  
ATOM   3199  CZ2 TRP A 217      -3.150  39.378   4.678  1.00  1.10           C  
ATOM   3200  CZ3 TRP A 217      -4.386  39.452   2.675  1.00  1.10           C  
ATOM   3201  CH2 TRP A 217      -3.269  39.658   3.343  1.00  1.10           C  
ATOM   3202  H   TRP A 217     -10.244  37.327   4.753  1.00  1.10           H  
ATOM   3203  HA  TRP A 217      -8.949  39.337   6.287  1.00  1.10           H  
ATOM   3204 1HB  TRP A 217      -8.104  36.975   5.955  1.00  1.10           H  
ATOM   3205 2HB  TRP A 217      -7.787  37.347   4.290  1.00  1.10           H  
ATOM   3206  HD1 TRP A 217      -6.168  37.759   7.724  1.00  1.10           H  
ATOM   3207  HE1 TRP A 217      -3.731  38.544   7.372  1.00  1.10           H  
ATOM   3208  HE3 TRP A 217      -6.340  38.776   2.744  1.00  1.10           H  
ATOM   3209  HZ2 TRP A 217      -2.224  39.540   5.162  1.00  1.10           H  
ATOM   3210  HZ3 TRP A 217      -4.458  39.666   1.616  1.00  1.10           H  
ATOM   3211  HH2 TRP A 217      -2.451  40.031   2.822  1.00  1.10           H  
ATOM   3212  N   PHE A 218      -8.651  39.550   3.020  1.00  1.07           N  
ATOM   3213  CA  PHE A 218      -8.308  40.353   1.857  1.00  1.07           C  
ATOM   3214  C   PHE A 218      -9.169  41.584   1.749  1.00  1.07           C  
ATOM   3215  O   PHE A 218      -8.667  42.693   1.589  1.00  1.07           O  
ATOM   3216  CB  PHE A 218      -8.419  39.438   0.670  1.00  1.07           C  
ATOM   3217  CG  PHE A 218      -8.053  39.899  -0.665  1.00  1.07           C  
ATOM   3218  CD1 PHE A 218      -6.732  40.106  -1.002  1.00  1.07           C  
ATOM   3219  CD2 PHE A 218      -9.017  40.016  -1.627  1.00  1.07           C  
ATOM   3220  CE1 PHE A 218      -6.378  40.422  -2.282  1.00  1.07           C  
ATOM   3221  CE2 PHE A 218      -8.679  40.338  -2.896  1.00  1.07           C  
ATOM   3222  CZ  PHE A 218      -7.347  40.537  -3.231  1.00  1.07           C  
ATOM   3223  H   PHE A 218      -9.030  38.609   2.872  1.00  1.07           H  
ATOM   3224  HA  PHE A 218      -7.277  40.687   1.950  1.00  1.07           H  
ATOM   3225 1HB  PHE A 218      -7.826  38.616   0.901  1.00  1.07           H  
ATOM   3226 2HB  PHE A 218      -9.434  39.081   0.608  1.00  1.07           H  
ATOM   3227  HD1 PHE A 218      -5.973  39.995  -0.236  1.00  1.07           H  
ATOM   3228  HD2 PHE A 218     -10.063  39.834  -1.363  1.00  1.07           H  
ATOM   3229  HE1 PHE A 218      -5.330  40.575  -2.543  1.00  1.07           H  
ATOM   3230  HE2 PHE A 218      -9.462  40.424  -3.645  1.00  1.07           H  
ATOM   3231  HZ  PHE A 218      -7.064  40.781  -4.252  1.00  1.07           H  
ATOM   3232  N   ASN A 219     -10.468  41.408   1.906  1.00  1.02           N  
ATOM   3233  CA  ASN A 219     -11.397  42.514   1.796  1.00  1.02           C  
ATOM   3234  C   ASN A 219     -11.093  43.597   2.843  1.00  1.02           C  
ATOM   3235  O   ASN A 219     -11.291  44.787   2.588  1.00  1.02           O  
ATOM   3236  CB  ASN A 219     -12.805  41.991   1.928  1.00  1.02           C  
ATOM   3237  CG  ASN A 219     -13.241  41.200   0.705  1.00  1.02           C  
ATOM   3238  ND2 ASN A 219     -14.260  40.396   0.873  1.00  1.02           N  
ATOM   3239  OD1 ASN A 219     -12.657  41.313  -0.383  1.00  1.02           O  
ATOM   3240  H   ASN A 219     -10.829  40.470   2.064  1.00  1.02           H  
ATOM   3241  HA  ASN A 219     -11.279  42.965   0.812  1.00  1.02           H  
ATOM   3242 1HB  ASN A 219     -12.859  41.341   2.803  1.00  1.02           H  
ATOM   3243 2HB  ASN A 219     -13.490  42.819   2.090  1.00  1.02           H  
ATOM   3244 1HD2 ASN A 219     -14.596  39.848   0.110  1.00  1.02           H  
ATOM   3245 2HD2 ASN A 219     -14.702  40.333   1.767  1.00  1.02           H  
ATOM   3246  N   ASP A 220     -10.552  43.182   3.995  1.00  0.95           N  
ATOM   3247  CA  ASP A 220     -10.175  44.090   5.074  1.00  0.95           C  
ATOM   3248  C   ASP A 220      -8.732  44.627   4.989  1.00  0.95           C  
ATOM   3249  O   ASP A 220      -8.286  45.344   5.890  1.00  0.95           O  
ATOM   3250  CB  ASP A 220     -10.384  43.419   6.432  1.00  0.95           C  
ATOM   3251  CG  ASP A 220     -11.870  43.246   6.806  1.00  0.95           C  
ATOM   3252  OD1 ASP A 220     -12.686  43.991   6.306  1.00  0.95           O  
ATOM   3253  OD2 ASP A 220     -12.167  42.398   7.613  1.00  0.95           O1-
ATOM   3254  H   ASP A 220     -10.443  42.178   4.151  1.00  0.95           H  
ATOM   3255  HA  ASP A 220     -10.841  44.949   5.025  1.00  0.95           H  
ATOM   3256 1HB  ASP A 220      -9.918  42.427   6.407  1.00  0.95           H  
ATOM   3257 2HB  ASP A 220      -9.887  43.998   7.206  1.00  0.95           H  
ATOM   3258  N   LEU A 221      -7.993  44.295   3.926  1.00  0.88           N  
ATOM   3259  CA  LEU A 221      -6.629  44.797   3.775  1.00  0.88           C  
ATOM   3260  C   LEU A 221      -6.741  46.253   3.297  1.00  0.88           C  
ATOM   3261  O   LEU A 221      -7.394  46.533   2.292  1.00  0.88           O  
ATOM   3262  CB  LEU A 221      -5.841  43.902   2.783  1.00  0.88           C  
ATOM   3263  CG  LEU A 221      -4.349  44.226   2.531  1.00  0.88           C  
ATOM   3264  CD1 LEU A 221      -3.560  44.026   3.817  1.00  0.88           C  
ATOM   3265  CD2 LEU A 221      -3.811  43.288   1.448  1.00  0.88           C  
ATOM   3266  H   LEU A 221      -8.376  43.697   3.194  1.00  0.88           H  
ATOM   3267  HA  LEU A 221      -6.131  44.777   4.743  1.00  0.88           H  
ATOM   3268 1HB  LEU A 221      -5.898  42.872   3.147  1.00  0.88           H  
ATOM   3269 2HB  LEU A 221      -6.350  43.932   1.825  1.00  0.88           H  
ATOM   3270  HG  LEU A 221      -4.247  45.257   2.211  1.00  0.88           H  
ATOM   3271 1HD1 LEU A 221      -2.509  44.251   3.638  1.00  0.88           H  
ATOM   3272 2HD1 LEU A 221      -3.948  44.692   4.586  1.00  0.88           H  
ATOM   3273 3HD1 LEU A 221      -3.660  42.988   4.148  1.00  0.88           H  
ATOM   3274 1HD2 LEU A 221      -2.765  43.507   1.269  1.00  0.88           H  
ATOM   3275 2HD2 LEU A 221      -3.916  42.262   1.782  1.00  0.88           H  
ATOM   3276 3HD2 LEU A 221      -4.370  43.421   0.534  1.00  0.88           H  
ATOM   3277  N   ALA A 222      -6.153  47.189   4.061  1.00  0.82           N  
ATOM   3278  CA  ALA A 222      -6.278  48.635   3.790  1.00  0.82           C  
ATOM   3279  C   ALA A 222      -5.363  49.178   2.704  1.00  0.82           C  
ATOM   3280  O   ALA A 222      -5.511  50.322   2.292  1.00  0.82           O  
ATOM   3281  CB  ALA A 222      -5.991  49.429   5.056  1.00  0.82           C  
ATOM   3282  H   ALA A 222      -5.634  46.888   4.875  1.00  0.82           H  
ATOM   3283  HA  ALA A 222      -7.308  48.818   3.479  1.00  0.82           H  
ATOM   3284 1HB  ALA A 222      -6.136  50.492   4.857  1.00  0.82           H  
ATOM   3285 2HB  ALA A 222      -6.668  49.108   5.847  1.00  0.82           H  
ATOM   3286 3HB  ALA A 222      -4.960  49.256   5.365  1.00  0.82           H  
ATOM   3287  N   LEU A 223      -4.428  48.381   2.245  1.00  0.78           N  
ATOM   3288  CA  LEU A 223      -3.461  48.853   1.271  1.00  0.78           C  
ATOM   3289  C   LEU A 223      -4.191  49.256  -0.004  1.00  0.78           C  
ATOM   3290  O   LEU A 223      -5.287  48.756  -0.235  1.00  0.78           O  
ATOM   3291  CB  LEU A 223      -2.414  47.776   1.061  1.00  0.78           C  
ATOM   3292  CG  LEU A 223      -1.569  47.537   2.264  1.00  0.78           C  
ATOM   3293  CD1 LEU A 223      -0.708  46.407   2.016  1.00  0.78           C  
ATOM   3294  CD2 LEU A 223      -0.753  48.765   2.528  1.00  0.78           C  
ATOM   3295  H   LEU A 223      -4.374  47.437   2.594  1.00  0.78           H  
ATOM   3296  HA  LEU A 223      -2.969  49.708   1.701  1.00  0.78           H  
ATOM   3297 1HB  LEU A 223      -2.907  46.842   0.839  1.00  0.78           H  
ATOM   3298 2HB  LEU A 223      -1.766  48.031   0.229  1.00  0.78           H  
ATOM   3299  HG  LEU A 223      -2.199  47.313   3.124  1.00  0.78           H  
ATOM   3300 1HD1 LEU A 223      -0.072  46.213   2.880  1.00  0.78           H  
ATOM   3301 2HD1 LEU A 223      -1.319  45.534   1.806  1.00  0.78           H  
ATOM   3302 3HD1 LEU A 223      -0.100  46.659   1.156  1.00  0.78           H  
ATOM   3303 1HD2 LEU A 223      -0.127  48.596   3.403  1.00  0.78           H  
ATOM   3304 2HD2 LEU A 223      -0.124  48.973   1.657  1.00  0.78           H  
ATOM   3305 3HD2 LEU A 223      -1.408  49.601   2.708  1.00  0.78           H  
ATOM   3306  N   PRO A 224      -3.666  50.182  -0.825  1.00  0.76           N  
ATOM   3307  CA  PRO A 224      -4.335  50.676  -2.004  1.00  0.76           C  
ATOM   3308  C   PRO A 224      -4.680  49.542  -2.936  1.00  0.76           C  
ATOM   3309  O   PRO A 224      -3.922  48.577  -3.050  1.00  0.76           O  
ATOM   3310  CB  PRO A 224      -3.297  51.594  -2.642  1.00  0.76           C  
ATOM   3311  CG  PRO A 224      -2.407  52.008  -1.519  1.00  0.76           C  
ATOM   3312  CD  PRO A 224      -2.338  50.783  -0.601  1.00  0.76           C  
ATOM   3313  HA  PRO A 224      -5.223  51.212  -1.677  1.00  0.76           H  
ATOM   3314 1HB  PRO A 224      -2.779  51.075  -3.449  1.00  0.76           H  
ATOM   3315 2HB  PRO A 224      -3.825  52.438  -3.107  1.00  0.76           H  
ATOM   3316 1HG  PRO A 224      -1.453  52.300  -1.942  1.00  0.76           H  
ATOM   3317 2HG  PRO A 224      -2.792  52.887  -1.009  1.00  0.76           H  
ATOM   3318 1HD  PRO A 224      -1.543  50.104  -0.922  1.00  0.76           H  
ATOM   3319 2HD  PRO A 224      -2.189  51.140   0.410  1.00  0.76           H  
ATOM   3320  N   TRP A 225      -5.809  49.652  -3.635  1.00  0.77           N  
ATOM   3321  CA  TRP A 225      -6.176  48.552  -4.535  1.00  0.77           C  
ATOM   3322  C   TRP A 225      -6.942  48.897  -5.809  1.00  0.77           C  
ATOM   3323  O   TRP A 225      -7.630  49.911  -5.891  1.00  0.77           O  
ATOM   3324  CB  TRP A 225      -6.981  47.519  -3.776  1.00  0.77           C  
ATOM   3325  CG  TRP A 225      -8.233  48.047  -3.191  1.00  0.77           C  
ATOM   3326  CD1 TRP A 225      -8.396  48.533  -1.935  1.00  0.77           C  
ATOM   3327  CD2 TRP A 225      -9.523  48.157  -3.835  1.00  0.77           C  
ATOM   3328  CE2 TRP A 225     -10.398  48.709  -2.902  1.00  0.77           C  
ATOM   3329  CE3 TRP A 225      -9.996  47.837  -5.111  1.00  0.77           C  
ATOM   3330  NE1 TRP A 225      -9.697  48.932  -1.748  1.00  0.77           N  
ATOM   3331  CZ2 TRP A 225     -11.726  48.948  -3.199  1.00  0.77           C  
ATOM   3332  CZ3 TRP A 225     -11.321  48.079  -5.414  1.00  0.77           C  
ATOM   3333  CH2 TRP A 225     -12.168  48.621  -4.482  1.00  0.77           C  
ATOM   3334  H   TRP A 225      -6.372  50.492  -3.520  1.00  0.77           H  
ATOM   3335  HA  TRP A 225      -5.252  48.088  -4.838  1.00  0.77           H  
ATOM   3336 1HB  TRP A 225      -7.221  46.717  -4.447  1.00  0.77           H  
ATOM   3337 2HB  TRP A 225      -6.378  47.121  -3.004  1.00  0.77           H  
ATOM   3338  HD1 TRP A 225      -7.605  48.594  -1.182  1.00  0.77           H  
ATOM   3339  HE1 TRP A 225     -10.071  49.324  -0.897  1.00  0.77           H  
ATOM   3340  HE3 TRP A 225      -9.332  47.403  -5.845  1.00  0.77           H  
ATOM   3341  HZ2 TRP A 225     -12.412  49.380  -2.472  1.00  0.77           H  
ATOM   3342  HZ3 TRP A 225     -11.674  47.825  -6.414  1.00  0.77           H  
ATOM   3343  HH2 TRP A 225     -13.209  48.800  -4.751  1.00  0.77           H  
ATOM   3344  N   THR A 226      -6.837  48.009  -6.797  1.00  0.82           N  
ATOM   3345  CA  THR A 226      -7.535  48.149  -8.073  1.00  0.82           C  
ATOM   3346  C   THR A 226      -8.234  46.864  -8.543  1.00  0.82           C  
ATOM   3347  O   THR A 226      -7.669  45.768  -8.486  1.00  0.82           O  
ATOM   3348  CB  THR A 226      -6.540  48.644  -9.138  1.00  0.82           C  
ATOM   3349  CG2 THR A 226      -7.160  48.824 -10.434  1.00  0.82           C  
ATOM   3350  OG1 THR A 226      -6.039  49.871  -8.748  1.00  0.82           O  
ATOM   3351  H   THR A 226      -6.235  47.204  -6.638  1.00  0.82           H  
ATOM   3352  HA  THR A 226      -8.303  48.916  -7.958  1.00  0.82           H  
ATOM   3353  HB  THR A 226      -5.717  47.936  -9.221  1.00  0.82           H  
ATOM   3354  HG1 THR A 226      -6.795  50.509  -8.731  1.00  0.82           H  
ATOM   3355 1HG2 THR A 226      -6.414  49.194 -11.134  1.00  0.82           H  
ATOM   3356 2HG2 THR A 226      -7.530  47.893 -10.778  1.00  0.82           H  
ATOM   3357 3HG2 THR A 226      -7.976  49.540 -10.369  1.00  0.82           H  
ATOM   3358  N   SER A 227      -9.477  46.984  -9.000  1.00  0.90           N  
ATOM   3359  CA  SER A 227     -10.172  45.824  -9.560  1.00  0.90           C  
ATOM   3360  C   SER A 227      -9.567  45.556 -10.952  1.00  0.90           C  
ATOM   3361  O   SER A 227      -9.213  46.512 -11.622  1.00  0.90           O  
ATOM   3362  CB  SER A 227     -11.657  46.104  -9.677  1.00  0.90           C  
ATOM   3363  OG  SER A 227     -12.230  46.308  -8.424  1.00  0.90           O  
ATOM   3364  H   SER A 227      -9.920  47.894  -8.997  1.00  0.90           H  
ATOM   3365  HA  SER A 227     -10.029  44.987  -8.884  1.00  0.90           H  
ATOM   3366 1HB  SER A 227     -11.810  46.990 -10.298  1.00  0.90           H  
ATOM   3367 2HB  SER A 227     -12.152  45.272 -10.173  1.00  0.90           H  
ATOM   3368  HG  SER A 227     -12.179  45.462  -7.972  1.00  0.90           H  
ATOM   3369  N   PRO A 228      -9.514  44.323 -11.472  1.00  0.99           N  
ATOM   3370  CA  PRO A 228      -9.012  43.980 -12.806  1.00  0.99           C  
ATOM   3371  C   PRO A 228      -9.704  44.740 -13.945  1.00  0.99           C  
ATOM   3372  O   PRO A 228      -9.151  44.894 -15.031  1.00  0.99           O  
ATOM   3373  CB  PRO A 228      -9.325  42.485 -12.877  1.00  0.99           C  
ATOM   3374  CG  PRO A 228      -9.337  42.043 -11.447  1.00  0.99           C  
ATOM   3375  CD  PRO A 228      -9.904  43.187 -10.680  1.00  0.99           C  
ATOM   3376  HA  PRO A 228      -7.926  44.155 -12.831  1.00  0.99           H  
ATOM   3377 1HB  PRO A 228     -10.284  42.323 -13.389  1.00  0.99           H  
ATOM   3378 2HB  PRO A 228      -8.549  41.963 -13.475  1.00  0.99           H  
ATOM   3379 1HG  PRO A 228      -9.929  41.125 -11.330  1.00  0.99           H  
ATOM   3380 2HG  PRO A 228      -8.315  41.811 -11.124  1.00  0.99           H  
ATOM   3381 1HD  PRO A 228     -10.993  43.114 -10.559  1.00  0.99           H  
ATOM   3382 2HD  PRO A 228      -9.375  43.198  -9.753  1.00  0.99           H  
ATOM   3383  N   ALA A 229     -10.921  45.210 -13.685  1.00  1.06           N  
ATOM   3384  CA  ALA A 229     -11.737  45.955 -14.635  1.00  1.06           C  
ATOM   3385  C   ALA A 229     -11.416  47.461 -14.660  1.00  1.06           C  
ATOM   3386  O   ALA A 229     -12.063  48.214 -15.392  1.00  1.06           O  
ATOM   3387  CB  ALA A 229     -13.201  45.763 -14.291  1.00  1.06           C  
ATOM   3388  H   ALA A 229     -11.316  45.045 -12.775  1.00  1.06           H  
ATOM   3389  HA  ALA A 229     -11.542  45.554 -15.630  1.00  1.06           H  
ATOM   3390 1HB  ALA A 229     -13.819  46.286 -15.020  1.00  1.06           H  
ATOM   3391 2HB  ALA A 229     -13.441  44.700 -14.306  1.00  1.06           H  
ATOM   3392 3HB  ALA A 229     -13.390  46.166 -13.297  1.00  1.06           H  
ATOM   3393  N   SER A 230     -10.456  47.908 -13.846  1.00  1.08           N  
ATOM   3394  CA  SER A 230     -10.154  49.330 -13.707  1.00  1.08           C  
ATOM   3395  C   SER A 230      -8.664  49.657 -13.645  1.00  1.08           C  
ATOM   3396  O   SER A 230      -7.839  48.842 -13.252  1.00  1.08           O  
ATOM   3397  CB  SER A 230     -10.807  49.843 -12.439  1.00  1.08           C  
ATOM   3398  OG  SER A 230     -10.554  51.212 -12.221  1.00  1.08           O  
ATOM   3399  H   SER A 230      -9.938  47.248 -13.268  1.00  1.08           H  
ATOM   3400  HA  SER A 230     -10.576  49.853 -14.566  1.00  1.08           H  
ATOM   3401 1HB  SER A 230     -11.881  49.673 -12.491  1.00  1.08           H  
ATOM   3402 2HB  SER A 230     -10.429  49.264 -11.591  1.00  1.08           H  
ATOM   3403  HG  SER A 230     -11.069  51.678 -12.896  1.00  1.08           H  
ATOM   3404  N   SER A 231      -8.321  50.862 -14.083  1.00  1.05           N  
ATOM   3405  CA  SER A 231      -6.963  51.391 -13.976  1.00  1.05           C  
ATOM   3406  C   SER A 231      -6.720  52.196 -12.695  1.00  1.05           C  
ATOM   3407  O   SER A 231      -5.608  52.674 -12.460  1.00  1.05           O  
ATOM   3408  CB  SER A 231      -6.675  52.293 -15.159  1.00  1.05           C  
ATOM   3409  OG  SER A 231      -7.525  53.432 -15.158  1.00  1.05           O  
ATOM   3410  H   SER A 231      -9.041  51.462 -14.456  1.00  1.05           H  
ATOM   3411  HA  SER A 231      -6.268  50.550 -13.987  1.00  1.05           H  
ATOM   3412 1HB  SER A 231      -5.636  52.615 -15.111  1.00  1.05           H  
ATOM   3413 2HB  SER A 231      -6.805  51.738 -16.084  1.00  1.05           H  
ATOM   3414  HG  SER A 231      -7.504  53.828 -14.254  1.00  1.05           H  
ATOM   3415  N   ASN A 232      -7.775  52.410 -11.909  1.00  0.97           N  
ATOM   3416  CA  ASN A 232      -7.696  53.317 -10.766  1.00  0.97           C  
ATOM   3417  C   ASN A 232      -7.431  52.670  -9.399  1.00  0.97           C  
ATOM   3418  O   ASN A 232      -8.084  51.705  -8.988  1.00  0.97           O  
ATOM   3419  CB  ASN A 232      -8.957  54.141 -10.747  1.00  0.97           C  
ATOM   3420  CG  ASN A 232      -9.073  54.900 -12.032  1.00  0.97           C  
ATOM   3421  ND2 ASN A 232     -10.212  55.502 -12.268  1.00  0.97           N  
ATOM   3422  OD1 ASN A 232      -8.093  54.947 -12.809  1.00  0.97           O  
ATOM   3423  H   ASN A 232      -8.660  51.954 -12.118  1.00  0.97           H  
ATOM   3424  HA  ASN A 232      -6.861  53.996 -10.943  1.00  0.97           H  
ATOM   3425 1HB  ASN A 232      -9.826  53.506 -10.641  1.00  0.97           H  
ATOM   3426 2HB  ASN A 232      -8.941  54.839  -9.908  1.00  0.97           H  
ATOM   3427 1HD2 ASN A 232     -10.325  56.085 -13.102  1.00  0.97           H  
ATOM   3428 2HD2 ASN A 232     -10.957  55.448 -11.607  1.00  0.97           H  
ATOM   3429  N   TRP A 233      -6.458  53.205  -8.677  1.00  0.88           N  
ATOM   3430  CA  TRP A 233      -6.159  52.705  -7.337  1.00  0.88           C  
ATOM   3431  C   TRP A 233      -7.058  53.376  -6.296  1.00  0.88           C  
ATOM   3432  O   TRP A 233      -7.191  54.597  -6.282  1.00  0.88           O  
ATOM   3433  CB  TRP A 233      -4.685  52.953  -7.025  1.00  0.88           C  
ATOM   3434  CG  TRP A 233      -3.706  52.116  -7.826  1.00  0.88           C  
ATOM   3435  CD1 TRP A 233      -3.035  52.516  -8.942  1.00  0.88           C  
ATOM   3436  CD2 TRP A 233      -3.261  50.763  -7.563  1.00  0.88           C  
ATOM   3437  CE2 TRP A 233      -2.348  50.427  -8.563  1.00  0.88           C  
ATOM   3438  CE3 TRP A 233      -3.557  49.846  -6.595  1.00  0.88           C  
ATOM   3439  NE1 TRP A 233      -2.221  51.505  -9.394  1.00  0.88           N  
ATOM   3440  CZ2 TRP A 233      -1.730  49.182  -8.607  1.00  0.88           C  
ATOM   3441  CZ3 TRP A 233      -2.956  48.602  -6.640  1.00  0.88           C  
ATOM   3442  CH2 TRP A 233      -2.064  48.273  -7.615  1.00  0.88           C  
ATOM   3443  H   TRP A 233      -5.924  53.973  -9.061  1.00  0.88           H  
ATOM   3444  HA  TRP A 233      -6.355  51.646  -7.282  1.00  0.88           H  
ATOM   3445 1HB  TRP A 233      -4.453  53.965  -7.228  1.00  0.88           H  
ATOM   3446 2HB  TRP A 233      -4.509  52.772  -5.964  1.00  0.88           H  
ATOM   3447  HD1 TRP A 233      -3.132  53.491  -9.412  1.00  0.88           H  
ATOM   3448  HE1 TRP A 233      -1.631  51.556 -10.208  1.00  0.88           H  
ATOM   3449  HE3 TRP A 233      -4.257  50.105  -5.822  1.00  0.88           H  
ATOM   3450  HZ2 TRP A 233      -1.016  48.913  -9.384  1.00  0.88           H  
ATOM   3451  HZ3 TRP A 233      -3.214  47.893  -5.872  1.00  0.88           H  
ATOM   3452  HH2 TRP A 233      -1.607  47.280  -7.610  1.00  0.88           H  
ATOM   3453  N   ARG A 234      -7.652  52.581  -5.418  1.00  0.80           N  
ATOM   3454  CA  ARG A 234      -8.492  53.048  -4.325  1.00  0.80           C  
ATOM   3455  C   ARG A 234      -7.624  53.141  -3.094  1.00  0.80           C  
ATOM   3456  O   ARG A 234      -6.680  52.373  -2.979  1.00  0.80           O  
ATOM   3457  CB  ARG A 234      -9.631  52.074  -4.064  1.00  0.80           C  
ATOM   3458  CG  ARG A 234     -10.873  52.236  -4.934  1.00  0.80           C  
ATOM   3459  CD  ARG A 234     -10.652  51.833  -6.362  1.00  0.80           C  
ATOM   3460  NE  ARG A 234     -11.915  51.814  -7.099  1.00  0.80           N  
ATOM   3461  CZ  ARG A 234     -12.050  51.655  -8.435  1.00  0.80           C  
ATOM   3462  NH1 ARG A 234     -10.989  51.501  -9.208  1.00  0.80           N1+
ATOM   3463  NH2 ARG A 234     -13.265  51.664  -8.965  1.00  0.80           N  
ATOM   3464  H   ARG A 234      -7.533  51.586  -5.521  1.00  0.80           H  
ATOM   3465  HA  ARG A 234      -8.892  54.033  -4.567  1.00  0.80           H  
ATOM   3466 1HB  ARG A 234      -9.264  51.068  -4.222  1.00  0.80           H  
ATOM   3467 2HB  ARG A 234      -9.942  52.144  -3.022  1.00  0.80           H  
ATOM   3468 1HG  ARG A 234     -11.673  51.622  -4.532  1.00  0.80           H  
ATOM   3469 2HG  ARG A 234     -11.180  53.279  -4.923  1.00  0.80           H  
ATOM   3470 1HD  ARG A 234      -9.982  52.538  -6.851  1.00  0.80           H  
ATOM   3471 2HD  ARG A 234     -10.212  50.832  -6.401  1.00  0.80           H  
ATOM   3472  HE  ARG A 234     -12.762  51.930  -6.560  1.00  0.80           H  
ATOM   3473 1HH1 ARG A 234     -10.040  51.494  -8.816  1.00  0.80           H  
ATOM   3474 2HH1 ARG A 234     -11.074  51.399 -10.217  1.00  0.80           H  
ATOM   3475 1HH2 ARG A 234     -14.073  51.787  -8.369  1.00  0.80           H  
ATOM   3476 2HH2 ARG A 234     -13.392  51.557  -9.959  1.00  0.80           H  
ATOM   3477  N   ASN A 235      -7.943  54.032  -2.156  1.00  0.74           N  
ATOM   3478  CA  ASN A 235      -7.177  54.156  -0.901  1.00  0.74           C  
ATOM   3479  C   ASN A 235      -5.672  54.410  -1.121  1.00  0.74           C  
ATOM   3480  O   ASN A 235      -4.833  53.937  -0.361  1.00  0.74           O  
ATOM   3481  CB  ASN A 235      -7.358  52.915  -0.027  1.00  0.74           C  
ATOM   3482  CG  ASN A 235      -8.760  52.703   0.439  1.00  0.74           C  
ATOM   3483  ND2 ASN A 235      -9.115  51.461   0.636  1.00  0.74           N  
ATOM   3484  OD1 ASN A 235      -9.524  53.653   0.641  1.00  0.74           O  
ATOM   3485  H   ASN A 235      -8.737  54.639  -2.308  1.00  0.74           H  
ATOM   3486  HA  ASN A 235      -7.565  55.017  -0.352  1.00  0.74           H  
ATOM   3487 1HB  ASN A 235      -7.049  52.024  -0.560  1.00  0.74           H  
ATOM   3488 2HB  ASN A 235      -6.713  52.994   0.843  1.00  0.74           H  
ATOM   3489 1HD2 ASN A 235     -10.036  51.250   0.962  1.00  0.74           H  
ATOM   3490 2HD2 ASN A 235      -8.453  50.723   0.474  1.00  0.74           H  
ATOM   3491  N   ARG A 236      -5.338  55.238  -2.111  1.00  0.70           N  
ATOM   3492  CA  ARG A 236      -3.953  55.589  -2.463  1.00  0.70           C  
ATOM   3493  C   ARG A 236      -3.208  56.276  -1.311  1.00  0.70           C  
ATOM   3494  O   ARG A 236      -1.987  56.119  -1.135  1.00  0.70           O  
ATOM   3495  CB  ARG A 236      -3.966  56.502  -3.662  1.00  0.70           C  
ATOM   3496  CG  ARG A 236      -4.401  55.859  -4.947  1.00  0.70           C  
ATOM   3497  CD  ARG A 236      -4.144  56.696  -6.212  1.00  0.70           C  
ATOM   3498  NE  ARG A 236      -4.935  57.935  -6.340  1.00  0.70           N  
ATOM   3499  CZ  ARG A 236      -6.187  58.025  -6.855  1.00  0.70           C  
ATOM   3500  NH1 ARG A 236      -6.848  56.968  -7.226  1.00  0.70           N1+
ATOM   3501  NH2 ARG A 236      -6.766  59.195  -7.001  1.00  0.70           N  
ATOM   3502  H   ARG A 236      -6.085  55.607  -2.683  1.00  0.70           H  
ATOM   3503  HA  ARG A 236      -3.420  54.678  -2.727  1.00  0.70           H  
ATOM   3504 1HB  ARG A 236      -4.616  57.348  -3.463  1.00  0.70           H  
ATOM   3505 2HB  ARG A 236      -2.961  56.853  -3.824  1.00  0.70           H  
ATOM   3506 1HG  ARG A 236      -3.849  54.931  -5.046  1.00  0.70           H  
ATOM   3507 2HG  ARG A 236      -5.459  55.644  -4.883  1.00  0.70           H  
ATOM   3508 1HD  ARG A 236      -3.107  56.983  -6.206  1.00  0.70           H  
ATOM   3509 2HD  ARG A 236      -4.333  56.111  -7.090  1.00  0.70           H  
ATOM   3510  HE  ARG A 236      -4.485  58.800  -6.087  1.00  0.70           H  
ATOM   3511 1HH1 ARG A 236      -6.469  56.034  -7.107  1.00  0.70           H  
ATOM   3512 2HH1 ARG A 236      -7.770  57.070  -7.605  1.00  0.70           H  
ATOM   3513 1HH2 ARG A 236      -6.268  60.052  -6.762  1.00  0.70           H  
ATOM   3514 2HH2 ARG A 236      -7.689  59.250  -7.397  1.00  0.70           H  
ATOM   3515  N   GLU A 237      -3.983  57.000  -0.502  1.00  0.69           N  
ATOM   3516  CA  GLU A 237      -3.529  57.756   0.662  1.00  0.69           C  
ATOM   3517  C   GLU A 237      -2.837  56.872   1.703  1.00  0.69           C  
ATOM   3518  O   GLU A 237      -2.094  57.365   2.549  1.00  0.69           O  
ATOM   3519  CB  GLU A 237      -4.729  58.455   1.307  1.00  0.69           C  
ATOM   3520  CG  GLU A 237      -5.747  57.473   1.938  1.00  0.69           C  
ATOM   3521  CD  GLU A 237      -6.975  58.132   2.532  1.00  0.69           C  
ATOM   3522  OE1 GLU A 237      -7.031  59.344   2.589  1.00  0.69           O  
ATOM   3523  OE2 GLU A 237      -7.868  57.422   2.926  1.00  0.69           O1-
ATOM   3524  H   GLU A 237      -4.963  57.042  -0.732  1.00  0.69           H  
ATOM   3525  HA  GLU A 237      -2.814  58.511   0.328  1.00  0.69           H  
ATOM   3526 1HB  GLU A 237      -4.377  59.129   2.088  1.00  0.69           H  
ATOM   3527 2HB  GLU A 237      -5.247  59.054   0.560  1.00  0.69           H  
ATOM   3528 1HG  GLU A 237      -6.059  56.758   1.177  1.00  0.69           H  
ATOM   3529 2HG  GLU A 237      -5.247  56.919   2.728  1.00  0.69           H  
ATOM   3530  N   ILE A 238      -3.094  55.569   1.658  1.00  0.68           N  
ATOM   3531  CA  ILE A 238      -2.488  54.636   2.586  1.00  0.68           C  
ATOM   3532  C   ILE A 238      -0.972  54.550   2.380  1.00  0.68           C  
ATOM   3533  O   ILE A 238      -0.236  54.317   3.339  1.00  0.68           O  
ATOM   3534  CB  ILE A 238      -3.186  53.279   2.513  1.00  0.68           C  
ATOM   3535  CG1 ILE A 238      -4.637  53.481   2.967  1.00  0.68           C  
ATOM   3536  CG2 ILE A 238      -2.478  52.252   3.358  1.00  0.68           C  
ATOM   3537  CD1 ILE A 238      -4.781  54.010   4.367  1.00  0.68           C  
ATOM   3538  H   ILE A 238      -3.718  55.193   0.945  1.00  0.68           H  
ATOM   3539  HA  ILE A 238      -2.654  55.015   3.592  1.00  0.68           H  
ATOM   3540  HB  ILE A 238      -3.225  52.946   1.482  1.00  0.68           H  
ATOM   3541 1HG1 ILE A 238      -5.115  54.183   2.283  1.00  0.68           H  
ATOM   3542 2HG1 ILE A 238      -5.156  52.546   2.913  1.00  0.68           H  
ATOM   3543 1HG2 ILE A 238      -3.013  51.314   3.295  1.00  0.68           H  
ATOM   3544 2HG2 ILE A 238      -1.457  52.124   2.990  1.00  0.68           H  
ATOM   3545 3HG2 ILE A 238      -2.453  52.585   4.392  1.00  0.68           H  
ATOM   3546 1HD1 ILE A 238      -5.841  54.127   4.598  1.00  0.68           H  
ATOM   3547 2HD1 ILE A 238      -4.328  53.312   5.070  1.00  0.68           H  
ATOM   3548 3HD1 ILE A 238      -4.285  54.978   4.441  1.00  0.68           H  
ATOM   3549  N   LEU A 239      -0.504  54.648   1.128  1.00  0.68           N  
ATOM   3550  CA  LEU A 239       0.934  54.606   0.876  1.00  0.68           C  
ATOM   3551  C   LEU A 239       1.575  55.989   0.740  1.00  0.68           C  
ATOM   3552  O   LEU A 239       2.777  56.120   0.956  1.00  0.68           O  
ATOM   3553  CB  LEU A 239       1.286  53.780  -0.355  1.00  0.68           C  
ATOM   3554  CG  LEU A 239       0.988  52.311  -0.295  1.00  0.68           C  
ATOM   3555  CD1 LEU A 239       1.362  51.667  -1.605  1.00  0.68           C  
ATOM   3556  CD2 LEU A 239       1.753  51.682   0.792  1.00  0.68           C  
ATOM   3557  H   LEU A 239      -1.143  54.857   0.363  1.00  0.68           H  
ATOM   3558  HA  LEU A 239       1.404  54.116   1.727  1.00  0.68           H  
ATOM   3559 1HB  LEU A 239       0.725  54.185  -1.172  1.00  0.68           H  
ATOM   3560 2HB  LEU A 239       2.346  53.898  -0.573  1.00  0.68           H  
ATOM   3561  HG  LEU A 239      -0.044  52.176  -0.115  1.00  0.68           H  
ATOM   3562 1HD1 LEU A 239       1.136  50.616  -1.555  1.00  0.68           H  
ATOM   3563 2HD1 LEU A 239       0.809  52.115  -2.410  1.00  0.68           H  
ATOM   3564 3HD1 LEU A 239       2.427  51.797  -1.785  1.00  0.68           H  
ATOM   3565 1HD2 LEU A 239       1.519  50.618   0.803  1.00  0.68           H  
ATOM   3566 2HD2 LEU A 239       2.824  51.815   0.611  1.00  0.68           H  
ATOM   3567 3HD2 LEU A 239       1.484  52.135   1.748  1.00  0.68           H  
ATOM   3568  N   LEU A 240       0.836  57.019   0.307  1.00  0.69           N  
ATOM   3569  CA  LEU A 240       1.520  58.321   0.164  1.00  0.69           C  
ATOM   3570  C   LEU A 240       1.260  59.276   1.324  1.00  0.69           C  
ATOM   3571  O   LEU A 240       0.139  59.747   1.511  1.00  0.69           O  
ATOM   3572  CB  LEU A 240       1.139  59.064  -1.105  1.00  0.69           C  
ATOM   3573  CG  LEU A 240       1.315  58.335  -2.406  1.00  0.69           C  
ATOM   3574  CD1 LEU A 240       1.104  59.369  -3.554  1.00  0.69           C  
ATOM   3575  CD2 LEU A 240       2.664  57.623  -2.437  1.00  0.69           C  
ATOM   3576  H   LEU A 240      -0.151  56.896   0.082  1.00  0.69           H  
ATOM   3577  HA  LEU A 240       2.592  58.148   0.128  1.00  0.69           H  
ATOM   3578 1HB  LEU A 240       0.088  59.336  -1.033  1.00  0.69           H  
ATOM   3579 2HB  LEU A 240       1.724  59.977  -1.152  1.00  0.69           H  
ATOM   3580  HG  LEU A 240       0.528  57.589  -2.499  1.00  0.69           H  
ATOM   3581 1HD1 LEU A 240       1.188  58.886  -4.523  1.00  0.69           H  
ATOM   3582 2HD1 LEU A 240       0.130  59.815  -3.458  1.00  0.69           H  
ATOM   3583 3HD1 LEU A 240       1.858  60.149  -3.483  1.00  0.69           H  
ATOM   3584 1HD2 LEU A 240       2.787  57.095  -3.385  1.00  0.69           H  
ATOM   3585 2HD2 LEU A 240       3.435  58.336  -2.313  1.00  0.69           H  
ATOM   3586 3HD2 LEU A 240       2.720  56.913  -1.628  1.00  0.69           H  
ATOM   3587  N   GLU A 241       2.290  59.587   2.099  1.00  0.71           N  
ATOM   3588  CA  GLU A 241       2.079  60.479   3.223  1.00  0.71           C  
ATOM   3589  C   GLU A 241       2.306  61.922   2.817  1.00  0.71           C  
ATOM   3590  O   GLU A 241       3.329  62.274   2.231  1.00  0.71           O  
ATOM   3591  CB  GLU A 241       2.984  60.124   4.408  1.00  0.71           C  
ATOM   3592  CG  GLU A 241       2.772  61.000   5.664  1.00  0.71           C  
ATOM   3593  CD  GLU A 241       3.661  60.629   6.851  1.00  0.71           C  
ATOM   3594  OE1 GLU A 241       4.519  59.798   6.702  1.00  0.71           O  
ATOM   3595  OE2 GLU A 241       3.463  61.182   7.908  1.00  0.71           O1-
ATOM   3596  H   GLU A 241       3.218  59.214   1.910  1.00  0.71           H  
ATOM   3597  HA  GLU A 241       1.045  60.379   3.553  1.00  0.71           H  
ATOM   3598 1HB  GLU A 241       2.780  59.109   4.695  1.00  0.71           H  
ATOM   3599 2HB  GLU A 241       4.032  60.184   4.104  1.00  0.71           H  
ATOM   3600 1HG  GLU A 241       2.980  62.039   5.400  1.00  0.71           H  
ATOM   3601 2HG  GLU A 241       1.728  60.938   5.962  1.00  0.71           H  
ATOM   3602  N   PHE A 242       1.344  62.757   3.135  1.00  0.75           N  
ATOM   3603  CA  PHE A 242       1.444  64.183   2.889  1.00  0.75           C  
ATOM   3604  C   PHE A 242       1.863  64.815   4.194  1.00  0.75           C  
ATOM   3605  O   PHE A 242       1.214  64.627   5.225  1.00  0.75           O  
ATOM   3606  CB  PHE A 242       0.122  64.707   2.364  1.00  0.75           C  
ATOM   3607  CG  PHE A 242      -0.150  64.267   0.926  1.00  0.75           C  
ATOM   3608  CD1 PHE A 242      -0.434  62.941   0.625  1.00  0.75           C  
ATOM   3609  CD2 PHE A 242      -0.191  65.192  -0.112  1.00  0.75           C  
ATOM   3610  CE1 PHE A 242      -0.693  62.547  -0.665  1.00  0.75           C  
ATOM   3611  CE2 PHE A 242      -0.469  64.788  -1.408  1.00  0.75           C  
ATOM   3612  CZ  PHE A 242      -0.707  63.472  -1.683  1.00  0.75           C  
ATOM   3613  H   PHE A 242       0.516  62.392   3.586  1.00  0.75           H  
ATOM   3614  HA  PHE A 242       2.218  64.376   2.146  1.00  0.75           H  
ATOM   3615 1HB  PHE A 242      -0.690  64.360   2.997  1.00  0.75           H  
ATOM   3616 2HB  PHE A 242       0.128  65.792   2.393  1.00  0.75           H  
ATOM   3617  HD1 PHE A 242      -0.432  62.200   1.424  1.00  0.75           H  
ATOM   3618  HD2 PHE A 242       0.002  66.247   0.102  1.00  0.75           H  
ATOM   3619  HE1 PHE A 242      -0.886  61.502  -0.870  1.00  0.75           H  
ATOM   3620  HE2 PHE A 242      -0.490  65.512  -2.214  1.00  0.75           H  
ATOM   3621  HZ  PHE A 242      -0.909  63.165  -2.702  1.00  0.75           H  
ATOM   3622  N   GLU A 243       2.983  65.506   4.159  1.00  0.79           N  
ATOM   3623  CA  GLU A 243       3.560  66.066   5.367  1.00  0.79           C  
ATOM   3624  C   GLU A 243       2.806  67.307   5.782  1.00  0.79           C  
ATOM   3625  O   GLU A 243       2.047  67.873   4.992  1.00  0.79           O  
ATOM   3626  CB  GLU A 243       5.047  66.364   5.164  1.00  0.79           C  
ATOM   3627  CG  GLU A 243       5.905  65.107   4.920  1.00  0.79           C  
ATOM   3628  CD  GLU A 243       7.394  65.388   4.803  1.00  0.79           C  
ATOM   3629  OE1 GLU A 243       7.760  66.530   4.647  1.00  0.79           O  
ATOM   3630  OE2 GLU A 243       8.159  64.457   4.890  1.00  0.79           O1-
ATOM   3631  H   GLU A 243       3.454  65.641   3.262  1.00  0.79           H  
ATOM   3632  HA  GLU A 243       3.467  65.330   6.166  1.00  0.79           H  
ATOM   3633 1HB  GLU A 243       5.166  67.021   4.299  1.00  0.79           H  
ATOM   3634 2HB  GLU A 243       5.441  66.891   6.033  1.00  0.79           H  
ATOM   3635 1HG  GLU A 243       5.739  64.403   5.736  1.00  0.79           H  
ATOM   3636 2HG  GLU A 243       5.561  64.631   3.996  1.00  0.79           H  
ATOM   3637  N   GLU A 244       2.962  67.715   7.037  1.00  0.83           N  
ATOM   3638  CA  GLU A 244       2.289  68.925   7.468  1.00  0.83           C  
ATOM   3639  C   GLU A 244       2.684  70.023   6.485  1.00  0.83           C  
ATOM   3640  O   GLU A 244       3.876  70.188   6.227  1.00  0.83           O  
ATOM   3641  CB  GLU A 244       2.723  69.307   8.886  1.00  0.83           C  
ATOM   3642  CG  GLU A 244       1.992  70.502   9.485  1.00  0.83           C  
ATOM   3643  CD  GLU A 244       2.431  70.818  10.894  1.00  0.83           C  
ATOM   3644  OE1 GLU A 244       3.344  70.185  11.368  1.00  0.83           O  
ATOM   3645  OE2 GLU A 244       1.842  71.682  11.502  1.00  0.83           O1-
ATOM   3646  H   GLU A 244       3.565  67.205   7.668  1.00  0.83           H  
ATOM   3647  HA  GLU A 244       1.222  68.736   7.456  1.00  0.83           H  
ATOM   3648 1HB  GLU A 244       2.578  68.457   9.551  1.00  0.83           H  
ATOM   3649 2HB  GLU A 244       3.788  69.542   8.881  1.00  0.83           H  
ATOM   3650 1HG  GLU A 244       2.166  71.377   8.853  1.00  0.83           H  
ATOM   3651 2HG  GLU A 244       0.926  70.295   9.489  1.00  0.83           H  
ATOM   3652  N   PRO A 245       1.734  70.765   5.900  1.00  0.86           N  
ATOM   3653  CA  PRO A 245       2.006  71.798   4.938  1.00  0.86           C  
ATOM   3654  C   PRO A 245       2.711  72.951   5.606  1.00  0.86           C  
ATOM   3655  O   PRO A 245       2.477  73.247   6.780  1.00  0.86           O  
ATOM   3656  CB  PRO A 245       0.611  72.158   4.424  1.00  0.86           C  
ATOM   3657  CG  PRO A 245      -0.332  71.784   5.546  1.00  0.86           C  
ATOM   3658  CD  PRO A 245       0.305  70.575   6.207  1.00  0.86           C  
ATOM   3659  HA  PRO A 245       2.631  71.386   4.133  1.00  0.86           H  
ATOM   3660 1HB  PRO A 245       0.585  73.199   4.150  1.00  0.86           H  
ATOM   3661 2HB  PRO A 245       0.403  71.603   3.504  1.00  0.86           H  
ATOM   3662 1HG  PRO A 245      -0.451  72.625   6.240  1.00  0.86           H  
ATOM   3663 2HG  PRO A 245      -1.332  71.567   5.139  1.00  0.86           H  
ATOM   3664 1HD  PRO A 245       0.111  70.629   7.281  1.00  0.86           H  
ATOM   3665 2HD  PRO A 245      -0.061  69.640   5.753  1.00  0.86           H  
ATOM   3666  N   HIS A 246       3.528  73.632   4.834  1.00  0.88           N  
ATOM   3667  CA  HIS A 246       4.280  74.785   5.273  1.00  0.88           C  
ATOM   3668  C   HIS A 246       3.724  75.963   4.525  1.00  0.88           C  
ATOM   3669  O   HIS A 246       2.861  75.781   3.673  1.00  0.88           O  
ATOM   3670  CB  HIS A 246       5.757  74.576   4.953  1.00  0.88           C  
ATOM   3671  CG  HIS A 246       6.309  73.365   5.632  1.00  0.88           C  
ATOM   3672  CD2 HIS A 246       6.673  72.160   5.136  1.00  0.88           C  
ATOM   3673  ND1 HIS A 246       6.513  73.299   6.994  1.00  0.88           N  
ATOM   3674  CE1 HIS A 246       6.983  72.103   7.306  1.00  0.88           C  
ATOM   3675  NE2 HIS A 246       7.093  71.395   6.198  1.00  0.88           N  
ATOM   3676  H   HIS A 246       3.668  73.346   3.864  1.00  0.88           H  
ATOM   3677  HA  HIS A 246       4.156  74.950   6.340  1.00  0.88           H  
ATOM   3678 1HB  HIS A 246       5.880  74.458   3.873  1.00  0.88           H  
ATOM   3679 2HB  HIS A 246       6.333  75.446   5.260  1.00  0.88           H  
ATOM   3680  HD2 HIS A 246       6.633  71.853   4.089  1.00  0.88           H  
ATOM   3681  HE1 HIS A 246       7.235  71.759   8.308  1.00  0.88           H  
ATOM   3682  HE2 HIS A 246       7.423  70.441   6.137  1.00  0.88           H  
ATOM   3683  N   ALA A 247       4.136  77.178   4.842  1.00  0.89           N  
ATOM   3684  CA  ALA A 247       3.595  78.250   4.027  1.00  0.89           C  
ATOM   3685  C   ALA A 247       3.905  77.917   2.567  1.00  0.89           C  
ATOM   3686  O   ALA A 247       5.017  77.495   2.242  1.00  0.89           O  
ATOM   3687  CB  ALA A 247       4.189  79.595   4.416  1.00  0.89           C  
ATOM   3688  H   ALA A 247       4.809  77.348   5.575  1.00  0.89           H  
ATOM   3689  HA  ALA A 247       2.511  78.284   4.157  1.00  0.89           H  
ATOM   3690 1HB  ALA A 247       3.760  80.373   3.782  1.00  0.89           H  
ATOM   3691 2HB  ALA A 247       3.950  79.808   5.458  1.00  0.89           H  
ATOM   3692 3HB  ALA A 247       5.268  79.574   4.284  1.00  0.89           H  
ATOM   3693  N   THR A 248       2.912  78.090   1.703  1.00  0.87           N  
ATOM   3694  CA  THR A 248       2.977  77.879   0.249  1.00  0.87           C  
ATOM   3695  C   THR A 248       3.152  76.419  -0.232  1.00  0.87           C  
ATOM   3696  O   THR A 248       2.383  75.956  -1.074  1.00  0.87           O  
ATOM   3697  CB  THR A 248       4.117  78.719  -0.374  1.00  0.87           C  
ATOM   3698  CG2 THR A 248       4.091  78.548  -1.873  1.00  0.87           C  
ATOM   3699  OG1 THR A 248       3.918  80.108  -0.081  1.00  0.87           O  
ATOM   3700  H   THR A 248       2.030  78.386   2.091  1.00  0.87           H  
ATOM   3701  HA  THR A 248       2.037  78.235  -0.172  1.00  0.87           H  
ATOM   3702  HB  THR A 248       5.083  78.395  -0.000  1.00  0.87           H  
ATOM   3703  HG1 THR A 248       4.638  80.622  -0.471  1.00  0.87           H  
ATOM   3704 1HG2 THR A 248       4.887  79.140  -2.320  1.00  0.87           H  
ATOM   3705 2HG2 THR A 248       4.231  77.511  -2.115  1.00  0.87           H  
ATOM   3706 3HG2 THR A 248       3.128  78.880  -2.259  1.00  0.87           H  
ATOM   3707  N   LYS A 249       4.182  75.719   0.259  1.00  0.84           N  
ATOM   3708  CA  LYS A 249       4.503  74.358  -0.208  1.00  0.84           C  
ATOM   3709  C   LYS A 249       4.247  73.187   0.751  1.00  0.84           C  
ATOM   3710  O   LYS A 249       4.157  73.339   1.972  1.00  0.84           O  
ATOM   3711  CB  LYS A 249       5.950  74.278  -0.678  1.00  0.84           C  
ATOM   3712  CG  LYS A 249       6.313  75.260  -1.800  1.00  0.84           C  
ATOM   3713  CD  LYS A 249       5.471  74.999  -3.072  1.00  0.84           C  
ATOM   3714  CE  LYS A 249       5.910  75.890  -4.246  1.00  0.84           C  
ATOM   3715  NZ  LYS A 249       4.988  75.764  -5.422  1.00  0.84           N1+
ATOM   3716  H   LYS A 249       4.752  76.177   0.969  1.00  0.84           H  
ATOM   3717  HA  LYS A 249       3.889  74.175  -1.084  1.00  0.84           H  
ATOM   3718 1HB  LYS A 249       6.613  74.477   0.166  1.00  0.84           H  
ATOM   3719 2HB  LYS A 249       6.164  73.270  -1.031  1.00  0.84           H  
ATOM   3720 1HG  LYS A 249       6.157  76.278  -1.454  1.00  0.84           H  
ATOM   3721 2HG  LYS A 249       7.366  75.143  -2.049  1.00  0.84           H  
ATOM   3722 1HD  LYS A 249       5.574  73.954  -3.365  1.00  0.84           H  
ATOM   3723 2HD  LYS A 249       4.418  75.187  -2.860  1.00  0.84           H  
ATOM   3724 1HE  LYS A 249       5.931  76.929  -3.924  1.00  0.84           H  
ATOM   3725 2HE  LYS A 249       6.912  75.595  -4.553  1.00  0.84           H  
ATOM   3726 1HZ  LYS A 249       5.310  76.357  -6.173  1.00  0.84           H  
ATOM   3727 2HZ  LYS A 249       4.962  74.805  -5.739  1.00  0.84           H  
ATOM   3728 3HZ  LYS A 249       4.057  76.053  -5.140  1.00  0.84           H  
ATOM   3729  N   GLN A 250       4.175  71.989   0.164  1.00  0.80           N  
ATOM   3730  CA  GLN A 250       3.975  70.738   0.892  1.00  0.80           C  
ATOM   3731  C   GLN A 250       4.666  69.561   0.187  1.00  0.80           C  
ATOM   3732  O   GLN A 250       4.629  69.451  -1.039  1.00  0.80           O  
ATOM   3733  CB  GLN A 250       2.484  70.485   1.017  1.00  0.80           C  
ATOM   3734  CG  GLN A 250       2.074  69.268   1.789  1.00  0.80           C  
ATOM   3735  CD  GLN A 250       0.568  69.201   1.929  1.00  0.80           C  
ATOM   3736  NE2 GLN A 250       0.121  68.550   2.989  1.00  0.80           N  
ATOM   3737  OE1 GLN A 250      -0.193  69.742   1.096  1.00  0.80           O  
ATOM   3738  H   GLN A 250       4.251  71.941  -0.845  1.00  0.80           H  
ATOM   3739  HA  GLN A 250       4.410  70.838   1.889  1.00  0.80           H  
ATOM   3740 1HB  GLN A 250       1.995  71.358   1.454  1.00  0.80           H  
ATOM   3741 2HB  GLN A 250       2.116  70.366   0.040  1.00  0.80           H  
ATOM   3742 1HG  GLN A 250       2.410  68.371   1.261  1.00  0.80           H  
ATOM   3743 2HG  GLN A 250       2.513  69.300   2.788  1.00  0.80           H  
ATOM   3744 1HE2 GLN A 250      -0.860  68.466   3.157  1.00  0.80           H  
ATOM   3745 2HE2 GLN A 250       0.799  68.145   3.651  1.00  0.80           H  
ATOM   3746  N   SER A 251       5.296  68.687   0.971  1.00  0.77           N  
ATOM   3747  CA  SER A 251       5.984  67.503   0.451  1.00  0.77           C  
ATOM   3748  C   SER A 251       5.131  66.236   0.533  1.00  0.77           C  
ATOM   3749  O   SER A 251       4.240  66.139   1.386  1.00  0.77           O  
ATOM   3750  CB  SER A 251       7.262  67.278   1.228  1.00  0.77           C  
ATOM   3751  OG  SER A 251       8.165  68.331   1.047  1.00  0.77           O  
ATOM   3752  H   SER A 251       5.298  68.844   1.970  1.00  0.77           H  
ATOM   3753  HA  SER A 251       6.231  67.681  -0.597  1.00  0.77           H  
ATOM   3754 1HB  SER A 251       7.023  67.180   2.287  1.00  0.77           H  
ATOM   3755 2HB  SER A 251       7.719  66.340   0.914  1.00  0.77           H  
ATOM   3756  HG  SER A 251       8.943  68.094   1.564  1.00  0.77           H  
ATOM   3757  N   VAL A 252       5.401  65.283  -0.376  1.00  0.76           N  
ATOM   3758  CA  VAL A 252       4.703  63.994  -0.390  1.00  0.76           C  
ATOM   3759  C   VAL A 252       5.716  62.845  -0.398  1.00  0.76           C  
ATOM   3760  O   VAL A 252       6.631  62.832  -1.226  1.00  0.76           O  
ATOM   3761  CB  VAL A 252       3.807  63.884  -1.625  1.00  0.76           C  
ATOM   3762  CG1 VAL A 252       3.052  62.551  -1.586  1.00  0.76           C  
ATOM   3763  CG2 VAL A 252       2.915  65.075  -1.683  1.00  0.76           C  
ATOM   3764  H   VAL A 252       6.127  65.451  -1.059  1.00  0.76           H  
ATOM   3765  HA  VAL A 252       4.086  63.915   0.504  1.00  0.76           H  
ATOM   3766  HB  VAL A 252       4.419  63.862  -2.522  1.00  0.76           H  
ATOM   3767 1HG1 VAL A 252       2.429  62.456  -2.462  1.00  0.76           H  
ATOM   3768 2HG1 VAL A 252       3.756  61.730  -1.560  1.00  0.76           H  
ATOM   3769 3HG1 VAL A 252       2.425  62.515  -0.691  1.00  0.76           H  
ATOM   3770 1HG2 VAL A 252       2.268  65.020  -2.548  1.00  0.76           H  
ATOM   3771 2HG2 VAL A 252       2.339  65.092  -0.788  1.00  0.76           H  
ATOM   3772 3HG2 VAL A 252       3.504  65.985  -1.745  1.00  0.76           H  
ATOM   3773  N   VAL A 253       5.570  61.902   0.534  1.00  0.75           N  
ATOM   3774  CA  VAL A 253       6.508  60.789   0.658  1.00  0.75           C  
ATOM   3775  C   VAL A 253       5.879  59.391   0.621  1.00  0.75           C  
ATOM   3776  O   VAL A 253       4.985  59.074   1.406  1.00  0.75           O  
ATOM   3777  CB  VAL A 253       7.265  60.949   1.995  1.00  0.75           C  
ATOM   3778  CG1 VAL A 253       8.229  59.794   2.201  1.00  0.75           C  
ATOM   3779  CG2 VAL A 253       8.015  62.296   2.006  1.00  0.75           C  
ATOM   3780  H   VAL A 253       4.789  61.972   1.184  1.00  0.75           H  
ATOM   3781  HA  VAL A 253       7.223  60.859  -0.162  1.00  0.75           H  
ATOM   3782  HB  VAL A 253       6.546  60.928   2.818  1.00  0.75           H  
ATOM   3783 1HG1 VAL A 253       8.743  59.916   3.154  1.00  0.75           H  
ATOM   3784 2HG1 VAL A 253       7.680  58.857   2.210  1.00  0.75           H  
ATOM   3785 3HG1 VAL A 253       8.960  59.777   1.394  1.00  0.75           H  
ATOM   3786 1HG2 VAL A 253       8.537  62.411   2.958  1.00  0.75           H  
ATOM   3787 2HG2 VAL A 253       8.736  62.316   1.189  1.00  0.75           H  
ATOM   3788 3HG2 VAL A 253       7.314  63.120   1.892  1.00  0.75           H  
ATOM   3789  N   ALA A 254       6.341  58.532  -0.287  1.00  0.76           N  
ATOM   3790  CA  ALA A 254       5.818  57.165  -0.290  1.00  0.76           C  
ATOM   3791  C   ALA A 254       6.298  56.443   0.965  1.00  0.76           C  
ATOM   3792  O   ALA A 254       7.488  56.477   1.288  1.00  0.76           O  
ATOM   3793  CB  ALA A 254       6.251  56.415  -1.522  1.00  0.76           C  
ATOM   3794  H   ALA A 254       7.057  58.814  -0.942  1.00  0.76           H  
ATOM   3795  HA  ALA A 254       4.734  57.207  -0.262  1.00  0.76           H  
ATOM   3796 1HB  ALA A 254       5.836  55.407  -1.479  1.00  0.76           H  
ATOM   3797 2HB  ALA A 254       5.893  56.900  -2.409  1.00  0.76           H  
ATOM   3798 3HB  ALA A 254       7.336  56.354  -1.558  1.00  0.76           H  
ATOM   3799  N   LEU A 255       5.432  55.665   1.597  1.00  0.77           N  
ATOM   3800  CA  LEU A 255       5.797  54.975   2.825  1.00  0.77           C  
ATOM   3801  C   LEU A 255       6.496  53.635   2.651  1.00  0.77           C  
ATOM   3802  O   LEU A 255       6.017  52.582   3.091  1.00  0.77           O  
ATOM   3803  CB  LEU A 255       4.543  54.830   3.666  1.00  0.77           C  
ATOM   3804  CG  LEU A 255       3.941  56.170   4.052  1.00  0.77           C  
ATOM   3805  CD1 LEU A 255       2.664  55.947   4.837  1.00  0.77           C  
ATOM   3806  CD2 LEU A 255       4.997  56.937   4.834  1.00  0.77           C  
ATOM   3807  H   LEU A 255       4.469  55.633   1.281  1.00  0.77           H  
ATOM   3808  HA  LEU A 255       6.481  55.625   3.366  1.00  0.77           H  
ATOM   3809 1HB  LEU A 255       3.796  54.277   3.094  1.00  0.77           H  
ATOM   3810 2HB  LEU A 255       4.778  54.281   4.576  1.00  0.77           H  
ATOM   3811  HG  LEU A 255       3.684  56.740   3.160  1.00  0.77           H  
ATOM   3812 1HD1 LEU A 255       2.227  56.902   5.113  1.00  0.77           H  
ATOM   3813 2HD1 LEU A 255       1.956  55.393   4.218  1.00  0.77           H  
ATOM   3814 3HD1 LEU A 255       2.885  55.378   5.736  1.00  0.77           H  
ATOM   3815 1HD2 LEU A 255       4.624  57.898   5.126  1.00  0.77           H  
ATOM   3816 2HD2 LEU A 255       5.267  56.376   5.725  1.00  0.77           H  
ATOM   3817 3HD2 LEU A 255       5.881  57.076   4.210  1.00  0.77           H  
ATOM   3818  N   GLY A 256       7.660  53.699   2.016  1.00  0.80           N  
ATOM   3819  CA  GLY A 256       8.515  52.536   1.805  1.00  0.80           C  
ATOM   3820  C   GLY A 256       7.755  51.415   1.124  1.00  0.80           C  
ATOM   3821  O   GLY A 256       7.063  51.632   0.132  1.00  0.80           O  
ATOM   3822  H   GLY A 256       7.946  54.624   1.693  1.00  0.80           H  
ATOM   3823 1HA  GLY A 256       9.372  52.822   1.197  1.00  0.80           H  
ATOM   3824 2HA  GLY A 256       8.899  52.192   2.764  1.00  0.80           H  
ATOM   3825  N   SER A 257       7.860  50.222   1.697  1.00  0.82           N  
ATOM   3826  CA  SER A 257       7.181  49.048   1.173  1.00  0.82           C  
ATOM   3827  C   SER A 257       6.433  48.333   2.256  1.00  0.82           C  
ATOM   3828  O   SER A 257       6.997  47.923   3.273  1.00  0.82           O  
ATOM   3829  CB  SER A 257       8.129  48.053   0.553  1.00  0.82           C  
ATOM   3830  OG  SER A 257       7.430  46.873   0.182  1.00  0.82           O  
ATOM   3831  H   SER A 257       8.430  50.129   2.523  1.00  0.82           H  
ATOM   3832  HA  SER A 257       6.469  49.371   0.418  1.00  0.82           H  
ATOM   3833 1HB  SER A 257       8.588  48.492  -0.325  1.00  0.82           H  
ATOM   3834 2HB  SER A 257       8.923  47.809   1.253  1.00  0.82           H  
ATOM   3835  HG  SER A 257       8.025  46.397  -0.411  1.00  0.82           H  
ATOM   3836  N   GLN A 258       5.168  48.103   1.988  1.00  0.85           N  
ATOM   3837  CA  GLN A 258       4.300  47.443   2.926  1.00  0.85           C  
ATOM   3838  C   GLN A 258       4.345  45.928   2.771  1.00  0.85           C  
ATOM   3839  O   GLN A 258       3.578  45.219   3.426  1.00  0.85           O  
ATOM   3840  CB  GLN A 258       2.893  48.011   2.793  1.00  0.85           C  
ATOM   3841  CG  GLN A 258       2.858  49.508   3.122  1.00  0.85           C  
ATOM   3842  CD  GLN A 258       3.283  49.818   4.540  1.00  0.85           C  
ATOM   3843  NE2 GLN A 258       4.215  50.769   4.731  1.00  0.85           N  
ATOM   3844  OE1 GLN A 258       2.757  49.200   5.475  1.00  0.85           O  
ATOM   3845  H   GLN A 258       4.786  48.465   1.113  1.00  0.85           H  
ATOM   3846  HA  GLN A 258       4.650  47.679   3.930  1.00  0.85           H  
ATOM   3847 1HB  GLN A 258       2.532  47.877   1.774  1.00  0.85           H  
ATOM   3848 2HB  GLN A 258       2.213  47.486   3.461  1.00  0.85           H  
ATOM   3849 1HG  GLN A 258       3.539  50.028   2.443  1.00  0.85           H  
ATOM   3850 2HG  GLN A 258       1.855  49.881   3.006  1.00  0.85           H  
ATOM   3851 1HE2 GLN A 258       4.511  50.993   5.658  1.00  0.85           H  
ATOM   3852 2HE2 GLN A 258       4.651  51.274   3.949  1.00  0.85           H  
ATOM   3853  N   GLU A 259       5.251  45.423   1.912  1.00  0.89           N  
ATOM   3854  CA  GLU A 259       5.382  43.982   1.727  1.00  0.89           C  
ATOM   3855  C   GLU A 259       5.685  43.294   3.064  1.00  0.89           C  
ATOM   3856  O   GLU A 259       5.178  42.213   3.350  1.00  0.89           O  
ATOM   3857  CB  GLU A 259       6.486  43.644   0.717  1.00  0.89           C  
ATOM   3858  CG  GLU A 259       6.590  42.168   0.452  1.00  0.89           C  
ATOM   3859  CD  GLU A 259       7.624  41.723  -0.559  1.00  0.89           C  
ATOM   3860  OE1 GLU A 259       8.355  42.542  -1.064  1.00  0.89           O  
ATOM   3861  OE2 GLU A 259       7.702  40.524  -0.778  1.00  0.89           O1-
ATOM   3862  H   GLU A 259       5.877  46.045   1.392  1.00  0.89           H  
ATOM   3863  HA  GLU A 259       4.437  43.592   1.347  1.00  0.89           H  
ATOM   3864 1HB  GLU A 259       6.281  44.151  -0.219  1.00  0.89           H  
ATOM   3865 2HB  GLU A 259       7.446  44.004   1.086  1.00  0.89           H  
ATOM   3866 1HG  GLU A 259       6.851  41.744   1.384  1.00  0.89           H  
ATOM   3867 2HG  GLU A 259       5.609  41.786   0.171  1.00  0.89           H  
ATOM   3868  N   GLY A 260       6.505  43.922   3.903  1.00  0.94           N  
ATOM   3869  CA  GLY A 260       6.834  43.339   5.200  1.00  0.94           C  
ATOM   3870  C   GLY A 260       5.558  43.105   6.011  1.00  0.94           C  
ATOM   3871  O   GLY A 260       5.299  41.990   6.479  1.00  0.94           O  
ATOM   3872  H   GLY A 260       6.901  44.813   3.633  1.00  0.94           H  
ATOM   3873 1HA  GLY A 260       7.360  42.397   5.054  1.00  0.94           H  
ATOM   3874 2HA  GLY A 260       7.502  44.009   5.741  1.00  0.94           H  
ATOM   3875  N   ALA A 261       4.760  44.171   6.162  1.00  0.99           N  
ATOM   3876  CA  ALA A 261       3.511  44.117   6.909  1.00  0.99           C  
ATOM   3877  C   ALA A 261       2.563  43.091   6.301  1.00  0.99           C  
ATOM   3878  O   ALA A 261       1.862  42.378   7.025  1.00  0.99           O  
ATOM   3879  CB  ALA A 261       2.854  45.489   6.925  1.00  0.99           C  
ATOM   3880  H   ALA A 261       5.033  45.043   5.732  1.00  0.99           H  
ATOM   3881  HA  ALA A 261       3.733  43.815   7.931  1.00  0.99           H  
ATOM   3882 1HB  ALA A 261       1.932  45.446   7.501  1.00  0.99           H  
ATOM   3883 2HB  ALA A 261       3.530  46.213   7.378  1.00  0.99           H  
ATOM   3884 3HB  ALA A 261       2.629  45.797   5.900  1.00  0.99           H  
ATOM   3885  N   LEU A 262       2.567  42.983   4.971  1.00  1.06           N  
ATOM   3886  CA  LEU A 262       1.733  42.007   4.295  1.00  1.06           C  
ATOM   3887  C   LEU A 262       2.066  40.606   4.745  1.00  1.06           C  
ATOM   3888  O   LEU A 262       1.178  39.834   5.106  1.00  1.06           O  
ATOM   3889  CB  LEU A 262       1.963  42.018   2.802  1.00  1.06           C  
ATOM   3890  CG  LEU A 262       1.216  40.967   2.095  1.00  1.06           C  
ATOM   3891  CD1 LEU A 262      -0.233  41.222   2.215  1.00  1.06           C  
ATOM   3892  CD2 LEU A 262       1.711  40.848   0.696  1.00  1.06           C  
ATOM   3893  H   LEU A 262       3.143  43.614   4.415  1.00  1.06           H  
ATOM   3894  HA  LEU A 262       0.691  42.218   4.519  1.00  1.06           H  
ATOM   3895 1HB  LEU A 262       1.717  42.984   2.424  1.00  1.06           H  
ATOM   3896 2HB  LEU A 262       2.996  41.833   2.602  1.00  1.06           H  
ATOM   3897  HG  LEU A 262       1.405  40.035   2.589  1.00  1.06           H  
ATOM   3898 1HD1 LEU A 262      -0.735  40.420   1.727  1.00  1.06           H  
ATOM   3899 2HD1 LEU A 262      -0.508  41.254   3.270  1.00  1.06           H  
ATOM   3900 3HD1 LEU A 262      -0.506  42.140   1.756  1.00  1.06           H  
ATOM   3901 1HD2 LEU A 262       1.192  40.041   0.195  1.00  1.06           H  
ATOM   3902 2HD2 LEU A 262       1.565  41.739   0.155  1.00  1.06           H  
ATOM   3903 3HD2 LEU A 262       2.774  40.625   0.744  1.00  1.06           H  
ATOM   3904  N   HIS A 263       3.350  40.273   4.733  1.00  1.13           N  
ATOM   3905  CA  HIS A 263       3.746  38.929   5.095  1.00  1.13           C  
ATOM   3906  C   HIS A 263       3.380  38.644   6.539  1.00  1.13           C  
ATOM   3907  O   HIS A 263       2.984  37.528   6.868  1.00  1.13           O  
ATOM   3908  CB  HIS A 263       5.231  38.704   4.840  1.00  1.13           C  
ATOM   3909  CG  HIS A 263       5.563  38.615   3.388  1.00  1.13           C  
ATOM   3910  CD2 HIS A 263       6.347  39.382   2.630  1.00  1.13           C  
ATOM   3911  ND1 HIS A 263       5.060  37.632   2.558  1.00  1.13           N  
ATOM   3912  CE1 HIS A 263       5.518  37.826   1.331  1.00  1.13           C  
ATOM   3913  NE2 HIS A 263       6.304  38.885   1.345  1.00  1.13           N  
ATOM   3914  H   HIS A 263       4.048  40.960   4.436  1.00  1.13           H  
ATOM   3915  HA  HIS A 263       3.208  38.220   4.475  1.00  1.13           H  
ATOM   3916 1HB  HIS A 263       5.800  39.535   5.270  1.00  1.13           H  
ATOM   3917 2HB  HIS A 263       5.556  37.789   5.329  1.00  1.13           H  
ATOM   3918  HD2 HIS A 263       6.902  40.247   2.983  1.00  1.13           H  
ATOM   3919  HE1 HIS A 263       5.289  37.216   0.466  1.00  1.13           H  
ATOM   3920  HE2 HIS A 263       6.814  39.303   0.535  1.00  1.13           H  
ATOM   3921  N   GLN A 264       3.488  39.649   7.412  1.00  1.19           N  
ATOM   3922  CA  GLN A 264       3.100  39.435   8.799  1.00  1.19           C  
ATOM   3923  C   GLN A 264       1.590  39.150   8.871  1.00  1.19           C  
ATOM   3924  O   GLN A 264       1.145  38.218   9.543  1.00  1.19           O  
ATOM   3925  CB  GLN A 264       3.426  40.684   9.618  1.00  1.19           C  
ATOM   3926  CG  GLN A 264       4.907  40.948   9.782  1.00  1.19           C  
ATOM   3927  CD  GLN A 264       5.202  42.277  10.460  1.00  1.19           C  
ATOM   3928  NE2 GLN A 264       6.426  42.416  10.956  1.00  1.19           N  
ATOM   3929  OE1 GLN A 264       4.351  43.171  10.539  1.00  1.19           O  
ATOM   3930  H   GLN A 264       3.856  40.553   7.105  1.00  1.19           H  
ATOM   3931  HA  GLN A 264       3.641  38.576   9.192  1.00  1.19           H  
ATOM   3932 1HB  GLN A 264       2.984  41.555   9.145  1.00  1.19           H  
ATOM   3933 2HB  GLN A 264       2.984  40.594  10.609  1.00  1.19           H  
ATOM   3934 1HG  GLN A 264       5.341  40.153  10.383  1.00  1.19           H  
ATOM   3935 2HG  GLN A 264       5.365  40.960   8.795  1.00  1.19           H  
ATOM   3936 1HE2 GLN A 264       6.688  43.265  11.413  1.00  1.19           H  
ATOM   3937 2HE2 GLN A 264       7.085  41.669  10.868  1.00  1.19           H  
ATOM   3938  N   ALA A 265       0.805  39.917   8.108  1.00  1.25           N  
ATOM   3939  CA  ALA A 265      -0.647  39.769   8.042  1.00  1.25           C  
ATOM   3940  C   ALA A 265      -1.040  38.379   7.511  1.00  1.25           C  
ATOM   3941  O   ALA A 265      -2.053  37.805   7.922  1.00  1.25           O  
ATOM   3942  CB  ALA A 265      -1.228  40.884   7.185  1.00  1.25           C  
ATOM   3943  H   ALA A 265       1.233  40.670   7.571  1.00  1.25           H  
ATOM   3944  HA  ALA A 265      -1.044  39.863   9.051  1.00  1.25           H  
ATOM   3945 1HB  ALA A 265      -2.313  40.807   7.163  1.00  1.25           H  
ATOM   3946 2HB  ALA A 265      -0.942  41.844   7.611  1.00  1.25           H  
ATOM   3947 3HB  ALA A 265      -0.830  40.818   6.184  1.00  1.25           H  
ATOM   3948  N   LEU A 266      -0.213  37.845   6.610  1.00  1.28           N  
ATOM   3949  CA  LEU A 266      -0.373  36.541   5.971  1.00  1.28           C  
ATOM   3950  C   LEU A 266       0.174  35.382   6.804  1.00  1.28           C  
ATOM   3951  O   LEU A 266       0.161  34.240   6.350  1.00  1.28           O  
ATOM   3952  CB  LEU A 266       0.329  36.515   4.607  1.00  1.28           C  
ATOM   3953  CG  LEU A 266      -0.245  37.372   3.503  1.00  1.28           C  
ATOM   3954  CD1 LEU A 266       0.690  37.362   2.363  1.00  1.28           C  
ATOM   3955  CD2 LEU A 266      -1.530  36.769   3.058  1.00  1.28           C  
ATOM   3956  H   LEU A 266       0.577  38.415   6.311  1.00  1.28           H  
ATOM   3957  HA  LEU A 266      -1.438  36.377   5.811  1.00  1.28           H  
ATOM   3958 1HB  LEU A 266       1.354  36.830   4.756  1.00  1.28           H  
ATOM   3959 2HB  LEU A 266       0.344  35.486   4.247  1.00  1.28           H  
ATOM   3960  HG  LEU A 266      -0.393  38.389   3.842  1.00  1.28           H  
ATOM   3961 1HD1 LEU A 266       0.292  37.945   1.546  1.00  1.28           H  
ATOM   3962 2HD1 LEU A 266       1.651  37.766   2.666  1.00  1.28           H  
ATOM   3963 3HD1 LEU A 266       0.806  36.363   2.066  1.00  1.28           H  
ATOM   3964 1HD2 LEU A 266      -1.941  37.357   2.239  1.00  1.28           H  
ATOM   3965 2HD2 LEU A 266      -1.336  35.755   2.716  1.00  1.28           H  
ATOM   3966 3HD2 LEU A 266      -2.240  36.744   3.885  1.00  1.28           H  
ATOM   3967  N   ALA A 267       0.628  35.640   8.031  1.00  1.28           N  
ATOM   3968  CA  ALA A 267       1.184  34.590   8.886  1.00  1.28           C  
ATOM   3969  C   ALA A 267       0.187  33.448   9.123  1.00  1.28           C  
ATOM   3970  O   ALA A 267       0.588  32.317   9.400  1.00  1.28           O  
ATOM   3971  CB  ALA A 267       1.617  35.183  10.216  1.00  1.28           C  
ATOM   3972  H   ALA A 267       0.635  36.595   8.391  1.00  1.28           H  
ATOM   3973  HA  ALA A 267       2.057  34.175   8.383  1.00  1.28           H  
ATOM   3974 1HB  ALA A 267       2.062  34.408  10.840  1.00  1.28           H  
ATOM   3975 2HB  ALA A 267       2.350  35.971  10.033  1.00  1.28           H  
ATOM   3976 3HB  ALA A 267       0.752  35.607  10.724  1.00  1.28           H  
ATOM   3977  N   GLY A 268      -1.114  33.745   9.060  1.00  1.23           N  
ATOM   3978  CA  GLY A 268      -2.142  32.730   9.270  1.00  1.23           C  
ATOM   3979  C   GLY A 268      -2.522  31.967   7.986  1.00  1.23           C  
ATOM   3980  O   GLY A 268      -3.420  31.123   8.012  1.00  1.23           O  
ATOM   3981  H   GLY A 268      -1.385  34.692   8.832  1.00  1.23           H  
ATOM   3982 1HA  GLY A 268      -1.793  32.024  10.011  1.00  1.23           H  
ATOM   3983 2HA  GLY A 268      -3.030  33.207   9.682  1.00  1.23           H  
ATOM   3984  N   ALA A 269      -1.874  32.292   6.867  1.00  1.16           N  
ATOM   3985  CA  ALA A 269      -2.165  31.700   5.559  1.00  1.16           C  
ATOM   3986  C   ALA A 269      -1.433  30.383   5.301  1.00  1.16           C  
ATOM   3987  O   ALA A 269      -0.431  30.061   5.944  1.00  1.16           O  
ATOM   3988  CB  ALA A 269      -1.814  32.669   4.467  1.00  1.16           C  
ATOM   3989  H   ALA A 269      -1.130  32.986   6.905  1.00  1.16           H  
ATOM   3990  HA  ALA A 269      -3.237  31.502   5.517  1.00  1.16           H  
ATOM   3991 1HB  ALA A 269      -2.089  32.227   3.517  1.00  1.16           H  
ATOM   3992 2HB  ALA A 269      -2.356  33.594   4.622  1.00  1.16           H  
ATOM   3993 3HB  ALA A 269      -0.749  32.869   4.487  1.00  1.16           H  
ATOM   3994  N   VAL A 270      -1.933  29.630   4.323  1.00  1.08           N  
ATOM   3995  CA  VAL A 270      -1.296  28.383   3.891  1.00  1.08           C  
ATOM   3996  C   VAL A 270      -0.450  28.657   2.640  1.00  1.08           C  
ATOM   3997  O   VAL A 270      -0.947  29.285   1.712  1.00  1.08           O  
ATOM   3998  CB  VAL A 270      -2.369  27.323   3.584  1.00  1.08           C  
ATOM   3999  CG1 VAL A 270      -1.742  26.040   3.055  1.00  1.08           C  
ATOM   4000  CG2 VAL A 270      -3.154  27.050   4.839  1.00  1.08           C  
ATOM   4001  H   VAL A 270      -2.773  29.957   3.833  1.00  1.08           H  
ATOM   4002  HA  VAL A 270      -0.681  28.019   4.711  1.00  1.08           H  
ATOM   4003  HB  VAL A 270      -3.022  27.698   2.828  1.00  1.08           H  
ATOM   4004 1HG1 VAL A 270      -2.521  25.318   2.835  1.00  1.08           H  
ATOM   4005 2HG1 VAL A 270      -1.180  26.251   2.145  1.00  1.08           H  
ATOM   4006 3HG1 VAL A 270      -1.074  25.620   3.805  1.00  1.08           H  
ATOM   4007 1HG2 VAL A 270      -3.928  26.315   4.631  1.00  1.08           H  
ATOM   4008 2HG2 VAL A 270      -2.481  26.663   5.610  1.00  1.08           H  
ATOM   4009 3HG2 VAL A 270      -3.614  27.974   5.190  1.00  1.08           H  
ATOM   4010  N   PRO A 271       0.835  28.278   2.573  1.00  1.01           N  
ATOM   4011  CA  PRO A 271       1.680  28.549   1.424  1.00  1.01           C  
ATOM   4012  C   PRO A 271       1.190  27.789   0.202  1.00  1.01           C  
ATOM   4013  O   PRO A 271       0.637  26.693   0.310  1.00  1.01           O  
ATOM   4014  CB  PRO A 271       3.058  28.077   1.890  1.00  1.01           C  
ATOM   4015  CG  PRO A 271       2.770  27.061   2.993  1.00  1.01           C  
ATOM   4016  CD  PRO A 271       1.492  27.543   3.662  1.00  1.01           C  
ATOM   4017  HA  PRO A 271       1.688  29.633   1.224  1.00  1.01           H  
ATOM   4018 1HB  PRO A 271       3.602  27.640   1.037  1.00  1.01           H  
ATOM   4019 2HB  PRO A 271       3.649  28.937   2.238  1.00  1.01           H  
ATOM   4020 1HG  PRO A 271       2.649  26.056   2.559  1.00  1.01           H  
ATOM   4021 2HG  PRO A 271       3.616  27.002   3.692  1.00  1.01           H  
ATOM   4022 1HD  PRO A 271       0.925  26.660   3.962  1.00  1.01           H  
ATOM   4023 2HD  PRO A 271       1.706  28.213   4.510  1.00  1.01           H  
ATOM   4024  N   VAL A 272       1.396  28.402  -0.952  1.00  0.96           N  
ATOM   4025  CA  VAL A 272       1.002  27.898  -2.261  1.00  0.96           C  
ATOM   4026  C   VAL A 272       2.115  27.992  -3.315  1.00  0.96           C  
ATOM   4027  O   VAL A 272       2.922  28.923  -3.289  1.00  0.96           O  
ATOM   4028  CB  VAL A 272      -0.246  28.674  -2.723  1.00  0.96           C  
ATOM   4029  CG1 VAL A 272      -0.643  28.291  -4.079  1.00  0.96           C  
ATOM   4030  CG2 VAL A 272      -1.382  28.416  -1.756  1.00  0.96           C  
ATOM   4031  H   VAL A 272       1.819  29.328  -0.925  1.00  0.96           H  
ATOM   4032  HA  VAL A 272       0.726  26.847  -2.151  1.00  0.96           H  
ATOM   4033  HB  VAL A 272      -0.023  29.731  -2.738  1.00  0.96           H  
ATOM   4034 1HG1 VAL A 272      -1.507  28.878  -4.329  1.00  0.96           H  
ATOM   4035 2HG1 VAL A 272       0.150  28.504  -4.777  1.00  0.96           H  
ATOM   4036 3HG1 VAL A 272      -0.883  27.234  -4.112  1.00  0.96           H  
ATOM   4037 1HG2 VAL A 272      -2.242  28.959  -2.066  1.00  0.96           H  
ATOM   4038 2HG2 VAL A 272      -1.607  27.358  -1.736  1.00  0.96           H  
ATOM   4039 3HG2 VAL A 272      -1.113  28.734  -0.768  1.00  0.96           H  
ATOM   4040  N   SER A 273       2.232  26.988  -4.187  1.00  0.94           N  
ATOM   4041  CA  SER A 273       3.172  27.102  -5.306  1.00  0.94           C  
ATOM   4042  C   SER A 273       2.357  27.452  -6.559  1.00  0.94           C  
ATOM   4043  O   SER A 273       1.554  26.646  -7.024  1.00  0.94           O  
ATOM   4044  CB  SER A 273       3.953  25.818  -5.495  1.00  0.94           C  
ATOM   4045  OG  SER A 273       4.791  25.896  -6.617  1.00  0.94           O  
ATOM   4046  H   SER A 273       1.589  26.196  -4.140  1.00  0.94           H  
ATOM   4047  HA  SER A 273       3.873  27.914  -5.110  1.00  0.94           H  
ATOM   4048 1HB  SER A 273       4.552  25.630  -4.605  1.00  0.94           H  
ATOM   4049 2HB  SER A 273       3.272  24.989  -5.604  1.00  0.94           H  
ATOM   4050  HG  SER A 273       5.369  26.648  -6.464  1.00  0.94           H  
ATOM   4051  N   PHE A 274       2.508  28.673  -7.070  1.00  0.94           N  
ATOM   4052  CA  PHE A 274       1.666  29.125  -8.185  1.00  0.94           C  
ATOM   4053  C   PHE A 274       2.454  29.621  -9.394  1.00  0.94           C  
ATOM   4054  O   PHE A 274       3.192  30.607  -9.329  1.00  0.94           O  
ATOM   4055  CB  PHE A 274       0.673  30.168  -7.657  1.00  0.94           C  
ATOM   4056  CG  PHE A 274      -0.365  30.757  -8.584  1.00  0.94           C  
ATOM   4057  CD1 PHE A 274      -0.742  30.177  -9.776  1.00  0.94           C  
ATOM   4058  CD2 PHE A 274      -1.039  31.889  -8.175  1.00  0.94           C  
ATOM   4059  CE1 PHE A 274      -1.750  30.712 -10.551  1.00  0.94           C  
ATOM   4060  CE2 PHE A 274      -2.048  32.429  -8.929  1.00  0.94           C  
ATOM   4061  CZ  PHE A 274      -2.409  31.839 -10.129  1.00  0.94           C  
ATOM   4062  H   PHE A 274       3.192  29.301  -6.672  1.00  0.94           H  
ATOM   4063  HA  PHE A 274       1.078  28.276  -8.522  1.00  0.94           H  
ATOM   4064 1HB  PHE A 274       0.142  29.741  -6.813  1.00  0.94           H  
ATOM   4065 2HB  PHE A 274       1.227  30.973  -7.284  1.00  0.94           H  
ATOM   4066  HD1 PHE A 274      -0.245  29.304 -10.100  1.00  0.94           H  
ATOM   4067  HD2 PHE A 274      -0.766  32.354  -7.226  1.00  0.94           H  
ATOM   4068  HE1 PHE A 274      -2.027  30.234 -11.491  1.00  0.94           H  
ATOM   4069  HE2 PHE A 274      -2.557  33.316  -8.568  1.00  0.94           H  
ATOM   4070  HZ  PHE A 274      -3.211  32.258 -10.734  1.00  0.94           H  
ATOM   4071  N   SER A 275       2.329  28.868 -10.481  1.00  0.94           N  
ATOM   4072  CA  SER A 275       2.979  29.149 -11.751  1.00  0.94           C  
ATOM   4073  C   SER A 275       2.081  28.551 -12.813  1.00  0.94           C  
ATOM   4074  O   SER A 275       2.054  27.336 -13.011  1.00  0.94           O  
ATOM   4075  CB  SER A 275       4.363  28.531 -11.800  1.00  0.94           C  
ATOM   4076  OG  SER A 275       5.003  28.814 -13.014  1.00  0.94           O  
ATOM   4077  H   SER A 275       1.680  28.078 -10.436  1.00  0.94           H  
ATOM   4078  HA  SER A 275       3.045  30.228 -11.901  1.00  0.94           H  
ATOM   4079 1HB  SER A 275       4.962  28.917 -10.973  1.00  0.94           H  
ATOM   4080 2HB  SER A 275       4.282  27.453 -11.669  1.00  0.94           H  
ATOM   4081  HG  SER A 275       5.047  29.772 -13.071  1.00  0.94           H  
ATOM   4082  N   GLY A 276       1.283  29.390 -13.462  1.00  0.94           N  
ATOM   4083  CA  GLY A 276       0.276  28.906 -14.409  1.00  0.94           C  
ATOM   4084  C   GLY A 276      -0.916  28.329 -13.636  1.00  0.94           C  
ATOM   4085  O   GLY A 276      -2.016  28.882 -13.650  1.00  0.94           O  
ATOM   4086  H   GLY A 276       1.357  30.379 -13.274  1.00  0.94           H  
ATOM   4087 1HA  GLY A 276      -0.052  29.725 -15.052  1.00  0.94           H  
ATOM   4088 2HA  GLY A 276       0.712  28.138 -15.047  1.00  0.94           H  
ATOM   4089  N   SER A 277      -0.660  27.224 -12.939  1.00  0.94           N  
ATOM   4090  CA  SER A 277      -1.624  26.541 -12.083  1.00  0.94           C  
ATOM   4091  C   SER A 277      -1.236  26.720 -10.616  1.00  0.94           C  
ATOM   4092  O   SER A 277      -0.084  27.052 -10.301  1.00  0.94           O  
ATOM   4093  CB  SER A 277      -1.691  25.077 -12.424  1.00  0.94           C  
ATOM   4094  OG  SER A 277      -0.473  24.447 -12.147  1.00  0.94           O  
ATOM   4095  H   SER A 277       0.287  26.860 -13.013  1.00  0.94           H  
ATOM   4096  HA  SER A 277      -2.612  26.984 -12.233  1.00  0.94           H  
ATOM   4097 1HB  SER A 277      -2.481  24.621 -11.830  1.00  0.94           H  
ATOM   4098 2HB  SER A 277      -1.949  24.942 -13.470  1.00  0.94           H  
ATOM   4099  HG  SER A 277      -0.708  23.536 -11.903  1.00  0.94           H  
ATOM   4100  N   VAL A 278      -2.190  26.472  -9.722  1.00  0.96           N  
ATOM   4101  CA  VAL A 278      -2.003  26.620  -8.283  1.00  0.96           C  
ATOM   4102  C   VAL A 278      -1.896  25.319  -7.521  1.00  0.96           C  
ATOM   4103  O   VAL A 278      -2.892  24.617  -7.351  1.00  0.96           O  
ATOM   4104  CB  VAL A 278      -3.254  27.277  -7.721  1.00  0.96           C  
ATOM   4105  CG1 VAL A 278      -3.163  27.424  -6.302  1.00  0.96           C  
ATOM   4106  CG2 VAL A 278      -3.479  28.567  -8.308  1.00  0.96           C  
ATOM   4107  H   VAL A 278      -3.108  26.180 -10.046  1.00  0.96           H  
ATOM   4108  HA  VAL A 278      -1.112  27.223  -8.100  1.00  0.96           H  
ATOM   4109  HB  VAL A 278      -4.056  26.639  -7.941  1.00  0.96           H  
ATOM   4110 1HG1 VAL A 278      -4.077  27.858  -5.919  1.00  0.96           H  
ATOM   4111 2HG1 VAL A 278      -2.996  26.456  -5.839  1.00  0.96           H  
ATOM   4112 3HG1 VAL A 278      -2.343  28.069  -6.125  1.00  0.96           H  
ATOM   4113 1HG2 VAL A 278      -4.378  28.958  -7.898  1.00  0.96           H  
ATOM   4114 2HG2 VAL A 278      -2.662  29.211  -8.062  1.00  0.96           H  
ATOM   4115 3HG2 VAL A 278      -3.574  28.469  -9.389  1.00  0.96           H  
ATOM   4116  N   LYS A 279      -0.729  25.016  -6.984  1.00  0.98           N  
ATOM   4117  CA  LYS A 279      -0.593  23.772  -6.252  1.00  0.98           C  
ATOM   4118  C   LYS A 279      -0.731  24.072  -4.764  1.00  0.98           C  
ATOM   4119  O   LYS A 279       0.052  24.839  -4.184  1.00  0.98           O  
ATOM   4120  CB  LYS A 279       0.726  23.095  -6.585  1.00  0.98           C  
ATOM   4121  CG  LYS A 279       0.863  22.667  -8.070  1.00  0.98           C  
ATOM   4122  CD  LYS A 279       2.168  21.914  -8.299  1.00  0.98           C  
ATOM   4123  CE  LYS A 279       2.478  21.647  -9.790  1.00  0.98           C  
ATOM   4124  NZ  LYS A 279       1.438  20.810 -10.476  1.00  0.98           N1+
ATOM   4125  H   LYS A 279       0.077  25.623  -7.107  1.00  0.98           H  
ATOM   4126  HA  LYS A 279      -1.401  23.095  -6.536  1.00  0.98           H  
ATOM   4127 1HB  LYS A 279       1.537  23.771  -6.368  1.00  0.98           H  
ATOM   4128 2HB  LYS A 279       0.850  22.212  -5.960  1.00  0.98           H  
ATOM   4129 1HG  LYS A 279       0.022  22.018  -8.348  1.00  0.98           H  
ATOM   4130 2HG  LYS A 279       0.841  23.550  -8.711  1.00  0.98           H  
ATOM   4131 1HD  LYS A 279       2.991  22.482  -7.863  1.00  0.98           H  
ATOM   4132 2HD  LYS A 279       2.108  20.947  -7.792  1.00  0.98           H  
ATOM   4133 1HE  LYS A 279       2.583  22.592 -10.322  1.00  0.98           H  
ATOM   4134 2HE  LYS A 279       3.426  21.112  -9.831  1.00  0.98           H  
ATOM   4135 1HZ  LYS A 279       1.709  20.635 -11.424  1.00  0.98           H  
ATOM   4136 2HZ  LYS A 279       1.335  19.913  -9.980  1.00  0.98           H  
ATOM   4137 3HZ  LYS A 279       0.516  21.279 -10.496  1.00  0.98           H  
ATOM   4138  N   LEU A 280      -1.757  23.507  -4.148  1.00  1.02           N  
ATOM   4139  CA  LEU A 280      -2.029  23.797  -2.749  1.00  1.02           C  
ATOM   4140  C   LEU A 280      -1.249  22.793  -1.904  1.00  1.02           C  
ATOM   4141  O   LEU A 280      -1.099  21.642  -2.312  1.00  1.02           O  
ATOM   4142  CB  LEU A 280      -3.555  23.735  -2.492  1.00  1.02           C  
ATOM   4143  CG  LEU A 280      -4.423  24.744  -3.355  1.00  1.02           C  
ATOM   4144  CD1 LEU A 280      -5.918  24.561  -3.055  1.00  1.02           C  
ATOM   4145  CD2 LEU A 280      -3.998  26.161  -3.063  1.00  1.02           C  
ATOM   4146  H   LEU A 280      -2.346  22.850  -4.666  1.00  1.02           H  
ATOM   4147  HA  LEU A 280      -1.673  24.799  -2.516  1.00  1.02           H  
ATOM   4148 1HB  LEU A 280      -3.899  22.729  -2.718  1.00  1.02           H  
ATOM   4149 2HB  LEU A 280      -3.744  23.938  -1.439  1.00  1.02           H  
ATOM   4150  HG  LEU A 280      -4.266  24.532  -4.420  1.00  1.02           H  
ATOM   4151 1HD1 LEU A 280      -6.499  25.254  -3.669  1.00  1.02           H  
ATOM   4152 2HD1 LEU A 280      -6.216  23.544  -3.283  1.00  1.02           H  
ATOM   4153 3HD1 LEU A 280      -6.106  24.765  -2.001  1.00  1.02           H  
ATOM   4154 1HD2 LEU A 280      -4.588  26.836  -3.668  1.00  1.02           H  
ATOM   4155 2HD2 LEU A 280      -4.149  26.387  -2.016  1.00  1.02           H  
ATOM   4156 3HD2 LEU A 280      -2.950  26.272  -3.308  1.00  1.02           H  
ATOM   4157  N   THR A 281      -0.757  23.205  -0.732  1.00  1.06           N  
ATOM   4158  CA  THR A 281       0.002  22.271   0.111  1.00  1.06           C  
ATOM   4159  C   THR A 281      -0.874  21.459   1.061  1.00  1.06           C  
ATOM   4160  O   THR A 281      -0.409  20.496   1.670  1.00  1.06           O  
ATOM   4161  CB  THR A 281       1.057  23.016   0.944  1.00  1.06           C  
ATOM   4162  CG2 THR A 281       1.991  23.799   0.034  1.00  1.06           C  
ATOM   4163  OG1 THR A 281       0.408  23.920   1.837  1.00  1.06           O  
ATOM   4164  H   THR A 281      -0.878  24.167  -0.434  1.00  1.06           H  
ATOM   4165  HA  THR A 281       0.522  21.571  -0.543  1.00  1.06           H  
ATOM   4166  HB  THR A 281       1.638  22.302   1.526  1.00  1.06           H  
ATOM   4167  HG1 THR A 281       0.075  23.435   2.604  1.00  1.06           H  
ATOM   4168 1HG2 THR A 281       2.727  24.330   0.638  1.00  1.06           H  
ATOM   4169 2HG2 THR A 281       2.497  23.115  -0.643  1.00  1.06           H  
ATOM   4170 3HG2 THR A 281       1.414  24.515  -0.545  1.00  1.06           H  
ATOM   4171  N   SER A 282      -2.128  21.868   1.210  1.00  1.08           N  
ATOM   4172  CA  SER A 282      -3.055  21.182   2.103  1.00  1.08           C  
ATOM   4173  C   SER A 282      -4.176  20.506   1.292  1.00  1.08           C  
ATOM   4174  O   SER A 282      -4.055  19.353   0.863  1.00  1.08           O  
ATOM   4175  CB  SER A 282      -3.608  22.164   3.153  1.00  1.08           C  
ATOM   4176  OG  SER A 282      -4.372  23.193   2.573  1.00  1.08           O  
ATOM   4177  H   SER A 282      -2.436  22.666   0.677  1.00  1.08           H  
ATOM   4178  HA  SER A 282      -2.514  20.399   2.637  1.00  1.08           H  
ATOM   4179 1HB  SER A 282      -4.221  21.611   3.870  1.00  1.08           H  
ATOM   4180 2HB  SER A 282      -2.774  22.599   3.707  1.00  1.08           H  
ATOM   4181  HG  SER A 282      -4.529  23.831   3.283  1.00  1.08           H  
ATOM   4182  N   GLY A 283      -5.274  21.229   1.097  1.00  1.08           N  
ATOM   4183  CA  GLY A 283      -6.412  20.708   0.361  1.00  1.08           C  
ATOM   4184  C   GLY A 283      -7.093  19.709   1.261  1.00  1.08           C  
ATOM   4185  O   GLY A 283      -6.531  19.329   2.287  1.00  1.08           O  
ATOM   4186  H   GLY A 283      -5.294  22.159   1.478  1.00  1.08           H  
ATOM   4187 1HA  GLY A 283      -7.098  21.514   0.099  1.00  1.08           H  
ATOM   4188 2HA  GLY A 283      -6.081  20.228  -0.556  1.00  1.08           H  
ATOM   4189  N   HIS A 284      -8.277  19.267   0.899  1.00  1.04           N  
ATOM   4190  CA  HIS A 284      -8.908  18.213   1.674  1.00  1.04           C  
ATOM   4191  C   HIS A 284     -10.054  17.610   0.874  1.00  1.04           C  
ATOM   4192  O   HIS A 284     -10.781  18.320   0.175  1.00  1.04           O  
ATOM   4193  CB  HIS A 284      -9.312  18.683   3.083  1.00  1.04           C  
ATOM   4194  CG  HIS A 284      -9.777  17.614   3.885  1.00  1.04           C  
ATOM   4195  CD2 HIS A 284     -10.990  17.293   4.366  1.00  1.04           C  
ATOM   4196  ND1 HIS A 284      -8.930  16.666   4.331  1.00  1.04           N  
ATOM   4197  CE1 HIS A 284      -9.569  15.807   5.028  1.00  1.04           C  
ATOM   4198  NE2 HIS A 284     -10.835  16.165   5.074  1.00  1.04           N  
ATOM   4199  H   HIS A 284      -8.725  19.615   0.053  1.00  1.04           H  
ATOM   4200  HA  HIS A 284      -8.186  17.412   1.824  1.00  1.04           H  
ATOM   4201 1HB  HIS A 284      -8.449  19.066   3.607  1.00  1.04           H  
ATOM   4202 2HB  HIS A 284      -9.997  19.468   3.059  1.00  1.04           H  
ATOM   4203  HD1 HIS A 284      -7.939  16.641   4.158  1.00  1.04           H  
ATOM   4204  HD2 HIS A 284     -11.977  17.739   4.293  1.00  1.04           H  
ATOM   4205  HE1 HIS A 284      -9.023  14.978   5.464  1.00  1.04           H  
ATOM   4206  N   LEU A 285     -10.191  16.296   0.946  1.00  0.97           N  
ATOM   4207  CA  LEU A 285     -11.192  15.614   0.152  1.00  0.97           C  
ATOM   4208  C   LEU A 285     -11.916  14.507   0.925  1.00  0.97           C  
ATOM   4209  O   LEU A 285     -11.285  13.647   1.553  1.00  0.97           O  
ATOM   4210  CB  LEU A 285     -10.450  15.019  -1.045  1.00  0.97           C  
ATOM   4211  CG  LEU A 285     -11.206  14.304  -2.075  1.00  0.97           C  
ATOM   4212  CD1 LEU A 285     -12.054  15.272  -2.777  1.00  0.97           C  
ATOM   4213  CD2 LEU A 285     -10.228  13.619  -3.012  1.00  0.97           C  
ATOM   4214  H   LEU A 285      -9.556  15.762   1.540  1.00  0.97           H  
ATOM   4215  HA  LEU A 285     -11.928  16.342  -0.186  1.00  0.97           H  
ATOM   4216 1HB  LEU A 285      -9.917  15.822  -1.543  1.00  0.97           H  
ATOM   4217 2HB  LEU A 285      -9.723  14.310  -0.656  1.00  0.97           H  
ATOM   4218  HG  LEU A 285     -11.849  13.590  -1.618  1.00  0.97           H  
ATOM   4219 1HD1 LEU A 285     -12.632  14.810  -3.555  1.00  0.97           H  
ATOM   4220 2HD1 LEU A 285     -12.715  15.700  -2.038  1.00  0.97           H  
ATOM   4221 3HD1 LEU A 285     -11.430  16.034  -3.220  1.00  0.97           H  
ATOM   4222 1HD2 LEU A 285     -10.768  13.086  -3.796  1.00  0.97           H  
ATOM   4223 2HD2 LEU A 285      -9.591  14.356  -3.454  1.00  0.97           H  
ATOM   4224 3HD2 LEU A 285      -9.628  12.914  -2.441  1.00  0.97           H  
ATOM   4225  N   LYS A 286     -13.252  14.531   0.894  1.00  0.91           N  
ATOM   4226  CA  LYS A 286     -14.012  13.451   1.531  1.00  0.91           C  
ATOM   4227  C   LYS A 286     -14.410  12.407   0.502  1.00  0.91           C  
ATOM   4228  O   LYS A 286     -15.099  12.734  -0.465  1.00  0.91           O  
ATOM   4229  CB  LYS A 286     -15.259  13.978   2.226  1.00  0.91           C  
ATOM   4230  CG  LYS A 286     -16.121  12.885   2.853  1.00  0.91           C  
ATOM   4231  CD  LYS A 286     -17.362  13.472   3.502  1.00  0.91           C  
ATOM   4232  CE  LYS A 286     -18.327  12.405   3.959  1.00  0.91           C  
ATOM   4233  NZ  LYS A 286     -19.491  13.004   4.661  1.00  0.91           N1+
ATOM   4234  H   LYS A 286     -13.752  15.269   0.386  1.00  0.91           H  
ATOM   4235  HA  LYS A 286     -13.381  12.961   2.275  1.00  0.91           H  
ATOM   4236 1HB  LYS A 286     -14.969  14.669   3.018  1.00  0.91           H  
ATOM   4237 2HB  LYS A 286     -15.871  14.536   1.511  1.00  0.91           H  
ATOM   4238 1HG  LYS A 286     -16.418  12.168   2.088  1.00  0.91           H  
ATOM   4239 2HG  LYS A 286     -15.534  12.359   3.613  1.00  0.91           H  
ATOM   4240 1HD  LYS A 286     -17.086  14.064   4.370  1.00  0.91           H  
ATOM   4241 2HD  LYS A 286     -17.877  14.111   2.797  1.00  0.91           H  
ATOM   4242 1HE  LYS A 286     -18.687  11.849   3.095  1.00  0.91           H  
ATOM   4243 2HE  LYS A 286     -17.817  11.720   4.624  1.00  0.91           H  
ATOM   4244 1HZ  LYS A 286     -20.115  12.278   4.969  1.00  0.91           H  
ATOM   4245 2HZ  LYS A 286     -19.130  13.507   5.482  1.00  0.91           H  
ATOM   4246 3HZ  LYS A 286     -19.977  13.636   4.065  1.00  0.91           H  
ATOM   4247  N   CYS A 287     -13.991  11.154   0.707  1.00  0.87           N  
ATOM   4248  CA  CYS A 287     -14.271  10.105  -0.266  1.00  0.87           C  
ATOM   4249  C   CYS A 287     -14.947   8.858   0.267  1.00  0.87           C  
ATOM   4250  O   CYS A 287     -14.551   8.306   1.286  1.00  0.87           O  
ATOM   4251  CB  CYS A 287     -12.969   9.637  -0.885  1.00  0.87           C  
ATOM   4252  SG  CYS A 287     -12.090  10.866  -1.756  1.00  0.87           S  
ATOM   4253  H   CYS A 287     -13.435  10.931   1.529  1.00  0.87           H  
ATOM   4254  HA  CYS A 287     -14.905  10.512  -1.029  1.00  0.87           H  
ATOM   4255 1HB  CYS A 287     -12.321   9.261  -0.096  1.00  0.87           H  
ATOM   4256 2HB  CYS A 287     -13.171   8.817  -1.551  1.00  0.87           H  
ATOM   4257  N   ARG A 288     -15.921   8.356  -0.471  1.00  0.87           N  
ATOM   4258  CA  ARG A 288     -16.507   7.072  -0.134  1.00  0.87           C  
ATOM   4259  C   ARG A 288     -15.883   6.060  -1.071  1.00  0.87           C  
ATOM   4260  O   ARG A 288     -15.940   6.208  -2.295  1.00  0.87           O  
ATOM   4261  CB  ARG A 288     -18.017   7.072  -0.245  1.00  0.87           C  
ATOM   4262  CG  ARG A 288     -18.641   5.724   0.057  1.00  0.87           C  
ATOM   4263  CD  ARG A 288     -20.109   5.805   0.311  1.00  0.87           C  
ATOM   4264  NE  ARG A 288     -20.376   6.440   1.587  1.00  0.87           N  
ATOM   4265  CZ  ARG A 288     -21.590   6.623   2.137  1.00  0.87           C  
ATOM   4266  NH1 ARG A 288     -22.681   6.211   1.513  1.00  0.87           N1+
ATOM   4267  NH2 ARG A 288     -21.676   7.219   3.314  1.00  0.87           N  
ATOM   4268  H   ARG A 288     -16.243   8.862  -1.289  1.00  0.87           H  
ATOM   4269  HA  ARG A 288     -16.253   6.809   0.889  1.00  0.87           H  
ATOM   4270 1HB  ARG A 288     -18.430   7.791   0.464  1.00  0.87           H  
ATOM   4271 2HB  ARG A 288     -18.320   7.375  -1.247  1.00  0.87           H  
ATOM   4272 1HG  ARG A 288     -18.456   5.037  -0.770  1.00  0.87           H  
ATOM   4273 2HG  ARG A 288     -18.165   5.341   0.968  1.00  0.87           H  
ATOM   4274 1HD  ARG A 288     -20.582   6.396  -0.472  1.00  0.87           H  
ATOM   4275 2HD  ARG A 288     -20.543   4.809   0.327  1.00  0.87           H  
ATOM   4276  HE  ARG A 288     -19.555   6.770   2.131  1.00  0.87           H  
ATOM   4277 1HH1 ARG A 288     -22.606   5.753   0.617  1.00  0.87           H  
ATOM   4278 2HH1 ARG A 288     -23.587   6.350   1.935  1.00  0.87           H  
ATOM   4279 1HH2 ARG A 288     -20.804   7.533   3.791  1.00  0.87           H  
ATOM   4280 2HH2 ARG A 288     -22.569   7.366   3.747  1.00  0.87           H  
ATOM   4281  N   VAL A 289     -15.224   5.067  -0.501  1.00  0.89           N  
ATOM   4282  CA  VAL A 289     -14.508   4.110  -1.311  1.00  0.89           C  
ATOM   4283  C   VAL A 289     -15.222   2.772  -1.273  1.00  0.89           C  
ATOM   4284  O   VAL A 289     -15.487   2.230  -0.201  1.00  0.89           O  
ATOM   4285  CB  VAL A 289     -13.073   3.983  -0.784  1.00  0.89           C  
ATOM   4286  CG1 VAL A 289     -12.330   3.021  -1.616  1.00  0.89           C  
ATOM   4287  CG2 VAL A 289     -12.428   5.371  -0.742  1.00  0.89           C  
ATOM   4288  H   VAL A 289     -15.203   4.994   0.515  1.00  0.89           H  
ATOM   4289  HA  VAL A 289     -14.473   4.458  -2.341  1.00  0.89           H  
ATOM   4290  HB  VAL A 289     -13.093   3.588   0.201  1.00  0.89           H  
ATOM   4291 1HG1 VAL A 289     -11.322   2.913  -1.244  1.00  0.89           H  
ATOM   4292 2HG1 VAL A 289     -12.839   2.064  -1.593  1.00  0.89           H  
ATOM   4293 3HG1 VAL A 289     -12.303   3.381  -2.621  1.00  0.89           H  
ATOM   4294 1HG2 VAL A 289     -11.430   5.290  -0.353  1.00  0.89           H  
ATOM   4295 2HG2 VAL A 289     -12.396   5.791  -1.732  1.00  0.89           H  
ATOM   4296 3HG2 VAL A 289     -13.012   6.027  -0.089  1.00  0.89           H  
ATOM   4297  N   LYS A 290     -15.600   2.277  -2.444  1.00  0.93           N  
ATOM   4298  CA  LYS A 290     -16.349   1.039  -2.552  1.00  0.93           C  
ATOM   4299  C   LYS A 290     -15.430  -0.111  -2.896  1.00  0.93           C  
ATOM   4300  O   LYS A 290     -14.793  -0.134  -3.954  1.00  0.93           O  
ATOM   4301  CB  LYS A 290     -17.450   1.194  -3.594  1.00  0.93           C  
ATOM   4302  CG  LYS A 290     -18.493   2.236  -3.210  1.00  0.93           C  
ATOM   4303  CD  LYS A 290     -19.550   2.428  -4.283  1.00  0.93           C  
ATOM   4304  CE  LYS A 290     -20.553   3.491  -3.857  1.00  0.93           C  
ATOM   4305  NZ  LYS A 290     -21.544   3.790  -4.923  1.00  0.93           N1+
ATOM   4306  H   LYS A 290     -15.352   2.779  -3.290  1.00  0.93           H  
ATOM   4307  HA  LYS A 290     -16.811   0.819  -1.593  1.00  0.93           H  
ATOM   4308 1HB  LYS A 290     -17.007   1.490  -4.533  1.00  0.93           H  
ATOM   4309 2HB  LYS A 290     -17.955   0.240  -3.746  1.00  0.93           H  
ATOM   4310 1HG  LYS A 290     -18.977   1.933  -2.292  1.00  0.93           H  
ATOM   4311 2HG  LYS A 290     -17.996   3.196  -3.039  1.00  0.93           H  
ATOM   4312 1HD  LYS A 290     -19.073   2.748  -5.211  1.00  0.93           H  
ATOM   4313 2HD  LYS A 290     -20.075   1.489  -4.463  1.00  0.93           H  
ATOM   4314 1HE  LYS A 290     -21.082   3.150  -2.970  1.00  0.93           H  
ATOM   4315 2HE  LYS A 290     -20.011   4.406  -3.614  1.00  0.93           H  
ATOM   4316 1HZ  LYS A 290     -22.170   4.517  -4.603  1.00  0.93           H  
ATOM   4317 2HZ  LYS A 290     -21.055   4.141  -5.758  1.00  0.93           H  
ATOM   4318 3HZ  LYS A 290     -22.065   2.970  -5.159  1.00  0.93           H  
ATOM   4319  N   MET A 291     -15.389  -1.099  -2.011  1.00  0.99           N  
ATOM   4320  CA  MET A 291     -14.498  -2.234  -2.162  1.00  0.99           C  
ATOM   4321  C   MET A 291     -15.253  -3.469  -2.680  1.00  0.99           C  
ATOM   4322  O   MET A 291     -14.769  -4.592  -2.605  1.00  0.99           O  
ATOM   4323  CB  MET A 291     -13.862  -2.523  -0.805  1.00  0.99           C  
ATOM   4324  CG  MET A 291     -13.107  -1.326  -0.131  1.00  0.99           C  
ATOM   4325  SD  MET A 291     -11.731  -0.637  -1.089  1.00  0.99           S  
ATOM   4326  CE  MET A 291     -10.917   0.399   0.136  1.00  0.99           C  
ATOM   4327  H   MET A 291     -15.943  -1.051  -1.150  1.00  0.99           H  
ATOM   4328  HA  MET A 291     -13.721  -1.982  -2.885  1.00  0.99           H  
ATOM   4329 1HB  MET A 291     -14.648  -2.831  -0.111  1.00  0.99           H  
ATOM   4330 2HB  MET A 291     -13.176  -3.355  -0.897  1.00  0.99           H  
ATOM   4331 1HG  MET A 291     -13.825  -0.521   0.065  1.00  0.99           H  
ATOM   4332 2HG  MET A 291     -12.716  -1.658   0.830  1.00  0.99           H  
ATOM   4333 1HE  MET A 291     -10.065   0.901  -0.313  1.00  0.99           H  
ATOM   4334 2HE  MET A 291     -11.618   1.141   0.516  1.00  0.99           H  
ATOM   4335 3HE  MET A 291     -10.572  -0.225   0.961  1.00  0.99           H  
ATOM   4336  N   GLU A 292     -16.442  -3.256  -3.226  1.00  1.05           N  
ATOM   4337  CA  GLU A 292     -17.344  -4.331  -3.653  1.00  1.05           C  
ATOM   4338  C   GLU A 292     -16.740  -5.467  -4.491  1.00  1.05           C  
ATOM   4339  O   GLU A 292     -16.915  -6.637  -4.150  1.00  1.05           O  
ATOM   4340  CB  GLU A 292     -18.489  -3.700  -4.450  1.00  1.05           C  
ATOM   4341  CG  GLU A 292     -19.559  -4.671  -4.909  1.00  1.05           C  
ATOM   4342  CD  GLU A 292     -20.684  -3.995  -5.661  1.00  1.05           C  
ATOM   4343  OE1 GLU A 292     -20.631  -2.798  -5.828  1.00  1.05           O  
ATOM   4344  OE2 GLU A 292     -21.595  -4.679  -6.066  1.00  1.05           O1-
ATOM   4345  H   GLU A 292     -16.751  -2.300  -3.307  1.00  1.05           H  
ATOM   4346  HA  GLU A 292     -17.757  -4.789  -2.756  1.00  1.05           H  
ATOM   4347 1HB  GLU A 292     -18.965  -2.922  -3.856  1.00  1.05           H  
ATOM   4348 2HB  GLU A 292     -18.081  -3.220  -5.340  1.00  1.05           H  
ATOM   4349 1HG  GLU A 292     -19.101  -5.419  -5.558  1.00  1.05           H  
ATOM   4350 2HG  GLU A 292     -19.964  -5.183  -4.037  1.00  1.05           H  
ATOM   4351  N   LYS A 293     -16.026  -5.150  -5.567  1.00  1.09           N  
ATOM   4352  CA  LYS A 293     -15.462  -6.208  -6.412  1.00  1.09           C  
ATOM   4353  C   LYS A 293     -14.024  -6.541  -6.021  1.00  1.09           C  
ATOM   4354  O   LYS A 293     -13.379  -7.436  -6.600  1.00  1.09           O  
ATOM   4355  CB  LYS A 293     -15.542  -5.817  -7.885  1.00  1.09           C  
ATOM   4356  CG  LYS A 293     -16.983  -5.656  -8.402  1.00  1.09           C  
ATOM   4357  CD  LYS A 293     -17.034  -5.508  -9.926  1.00  1.09           C  
ATOM   4358  CE  LYS A 293     -16.387  -4.215 -10.369  1.00  1.09           C  
ATOM   4359  NZ  LYS A 293     -16.609  -3.915 -11.810  1.00  1.09           N1+
ATOM   4360  H   LYS A 293     -15.888  -4.178  -5.809  1.00  1.09           H  
ATOM   4361  HA  LYS A 293     -16.057  -7.112  -6.273  1.00  1.09           H  
ATOM   4362 1HB  LYS A 293     -15.015  -4.870  -8.038  1.00  1.09           H  
ATOM   4363 2HB  LYS A 293     -15.047  -6.574  -8.490  1.00  1.09           H  
ATOM   4364 1HG  LYS A 293     -17.575  -6.524  -8.106  1.00  1.09           H  
ATOM   4365 2HG  LYS A 293     -17.431  -4.769  -7.945  1.00  1.09           H  
ATOM   4366 1HD  LYS A 293     -16.508  -6.343 -10.391  1.00  1.09           H  
ATOM   4367 2HD  LYS A 293     -18.070  -5.520 -10.264  1.00  1.09           H  
ATOM   4368 1HE  LYS A 293     -16.777  -3.392  -9.772  1.00  1.09           H  
ATOM   4369 2HE  LYS A 293     -15.322  -4.300 -10.198  1.00  1.09           H  
ATOM   4370 1HZ  LYS A 293     -16.116  -3.038 -12.032  1.00  1.09           H  
ATOM   4371 2HZ  LYS A 293     -16.226  -4.655 -12.375  1.00  1.09           H  
ATOM   4372 3HZ  LYS A 293     -17.587  -3.813 -12.003  1.00  1.09           H  
ATOM   4373  N   LEU A 294     -13.506  -5.787  -5.063  1.00  1.13           N  
ATOM   4374  CA  LEU A 294     -12.137  -5.949  -4.646  1.00  1.13           C  
ATOM   4375  C   LEU A 294     -12.008  -7.351  -4.085  1.00  1.13           C  
ATOM   4376  O   LEU A 294     -12.825  -7.782  -3.256  1.00  1.13           O  
ATOM   4377  CB  LEU A 294     -11.784  -4.873  -3.636  1.00  1.13           C  
ATOM   4378  CG  LEU A 294     -10.395  -4.792  -3.199  1.00  1.13           C  
ATOM   4379  CD1 LEU A 294      -9.487  -4.359  -4.352  1.00  1.13           C  
ATOM   4380  CD2 LEU A 294     -10.354  -3.819  -2.046  1.00  1.13           C  
ATOM   4381  H   LEU A 294     -14.085  -5.118  -4.565  1.00  1.13           H  
ATOM   4382  HA  LEU A 294     -11.486  -5.846  -5.512  1.00  1.13           H  
ATOM   4383 1HB  LEU A 294     -12.058  -3.903  -4.059  1.00  1.13           H  
ATOM   4384 2HB  LEU A 294     -12.379  -5.034  -2.750  1.00  1.13           H  
ATOM   4385  HG  LEU A 294     -10.076  -5.758  -2.899  1.00  1.13           H  
ATOM   4386 1HD1 LEU A 294      -8.454  -4.308  -4.014  1.00  1.13           H  
ATOM   4387 2HD1 LEU A 294      -9.566  -5.074  -5.155  1.00  1.13           H  
ATOM   4388 3HD1 LEU A 294      -9.794  -3.401  -4.705  1.00  1.13           H  
ATOM   4389 1HD2 LEU A 294      -9.376  -3.717  -1.653  1.00  1.13           H  
ATOM   4390 2HD2 LEU A 294     -10.691  -2.869  -2.413  1.00  1.13           H  
ATOM   4391 3HD2 LEU A 294     -11.009  -4.163  -1.254  1.00  1.13           H  
ATOM   4392  N   THR A 295     -11.021  -8.072  -4.582  1.00  1.15           N  
ATOM   4393  CA  THR A 295     -10.818  -9.463  -4.256  1.00  1.15           C  
ATOM   4394  C   THR A 295      -9.446  -9.727  -3.644  1.00  1.15           C  
ATOM   4395  O   THR A 295      -8.427  -9.278  -4.162  1.00  1.15           O  
ATOM   4396  CB  THR A 295     -11.018 -10.265  -5.550  1.00  1.15           C  
ATOM   4397  CG2 THR A 295     -10.791 -11.753  -5.305  1.00  1.15           C  
ATOM   4398  OG1 THR A 295     -12.381 -10.039  -6.050  1.00  1.15           O  
ATOM   4399  H   THR A 295     -10.405  -7.638  -5.265  1.00  1.15           H  
ATOM   4400  HA  THR A 295     -11.575  -9.765  -3.533  1.00  1.15           H  
ATOM   4401  HB  THR A 295     -10.308  -9.911  -6.302  1.00  1.15           H  
ATOM   4402  HG1 THR A 295     -12.560  -9.058  -6.231  1.00  1.15           H  
ATOM   4403 1HG2 THR A 295     -10.935 -12.299  -6.236  1.00  1.15           H  
ATOM   4404 2HG2 THR A 295      -9.773 -11.913  -4.947  1.00  1.15           H  
ATOM   4405 3HG2 THR A 295     -11.498 -12.112  -4.559  1.00  1.15           H  
ATOM   4406  N   LEU A 296      -9.390 -10.474  -2.552  1.00  1.15           N  
ATOM   4407  CA  LEU A 296      -8.092 -10.691  -1.935  1.00  1.15           C  
ATOM   4408  C   LEU A 296      -7.278 -11.793  -2.588  1.00  1.15           C  
ATOM   4409  O   LEU A 296      -7.356 -12.981  -2.232  1.00  1.15           O  
ATOM   4410  CB  LEU A 296      -8.262 -10.920  -0.435  1.00  1.15           C  
ATOM   4411  CG  LEU A 296      -7.000 -11.065   0.369  1.00  1.15           C  
ATOM   4412  CD1 LEU A 296      -6.197  -9.918   0.137  1.00  1.15           C  
ATOM   4413  CD2 LEU A 296      -7.375 -11.105   1.853  1.00  1.15           C  
ATOM   4414  H   LEU A 296     -10.230 -10.858  -2.139  1.00  1.15           H  
ATOM   4415  HA  LEU A 296      -7.517  -9.774  -2.044  1.00  1.15           H  
ATOM   4416 1HB  LEU A 296      -8.776 -10.070  -0.035  1.00  1.15           H  
ATOM   4417 2HB  LEU A 296      -8.877 -11.806  -0.272  1.00  1.15           H  
ATOM   4418  HG  LEU A 296      -6.447 -11.930   0.076  1.00  1.15           H  
ATOM   4419 1HD1 LEU A 296      -5.306  -9.937   0.718  1.00  1.15           H  
ATOM   4420 2HD1 LEU A 296      -5.944  -9.851  -0.921  1.00  1.15           H  
ATOM   4421 3HD1 LEU A 296      -6.777  -9.135   0.421  1.00  1.15           H  
ATOM   4422 1HD2 LEU A 296      -6.485 -11.172   2.465  1.00  1.15           H  
ATOM   4423 2HD2 LEU A 296      -7.911 -10.193   2.110  1.00  1.15           H  
ATOM   4424 3HD2 LEU A 296      -8.010 -11.953   2.052  1.00  1.15           H  
ATOM   4425  N   LYS A 297      -6.479 -11.353  -3.553  1.00  1.15           N  
ATOM   4426  CA  LYS A 297      -5.613 -12.236  -4.311  1.00  1.15           C  
ATOM   4427  C   LYS A 297      -4.745 -13.002  -3.340  1.00  1.15           C  
ATOM   4428  O   LYS A 297      -4.246 -12.436  -2.363  1.00  1.15           O  
ATOM   4429  CB  LYS A 297      -4.735 -11.491  -5.324  1.00  1.15           C  
ATOM   4430  CG  LYS A 297      -3.867 -12.437  -6.189  1.00  1.15           C  
ATOM   4431  CD  LYS A 297      -3.081 -11.696  -7.260  1.00  1.15           C  
ATOM   4432  CE  LYS A 297      -2.205 -12.654  -8.081  1.00  1.15           C  
ATOM   4433  NZ  LYS A 297      -1.381 -11.938  -9.110  1.00  1.15           N1+
ATOM   4434  H   LYS A 297      -6.553 -10.363  -3.788  1.00  1.15           H  
ATOM   4435  HA  LYS A 297      -6.230 -12.953  -4.854  1.00  1.15           H  
ATOM   4436 1HB  LYS A 297      -5.357 -10.879  -5.984  1.00  1.15           H  
ATOM   4437 2HB  LYS A 297      -4.055 -10.827  -4.797  1.00  1.15           H  
ATOM   4438 1HG  LYS A 297      -3.151 -12.954  -5.550  1.00  1.15           H  
ATOM   4439 2HG  LYS A 297      -4.505 -13.178  -6.665  1.00  1.15           H  
ATOM   4440 1HD  LYS A 297      -3.776 -11.211  -7.913  1.00  1.15           H  
ATOM   4441 2HD  LYS A 297      -2.462 -10.941  -6.818  1.00  1.15           H  
ATOM   4442 1HE  LYS A 297      -1.538 -13.189  -7.407  1.00  1.15           H  
ATOM   4443 2HE  LYS A 297      -2.846 -13.374  -8.589  1.00  1.15           H  
ATOM   4444 1HZ  LYS A 297      -0.827 -12.600  -9.623  1.00  1.15           H  
ATOM   4445 2HZ  LYS A 297      -1.976 -11.437  -9.779  1.00  1.15           H  
ATOM   4446 3HZ  LYS A 297      -0.774 -11.277  -8.660  1.00  1.15           H  
ATOM   4447  N   GLY A 298      -4.618 -14.299  -3.594  1.00  1.14           N  
ATOM   4448  CA  GLY A 298      -3.824 -15.195  -2.773  1.00  1.14           C  
ATOM   4449  C   GLY A 298      -4.678 -16.060  -1.843  1.00  1.14           C  
ATOM   4450  O   GLY A 298      -4.243 -17.125  -1.420  1.00  1.14           O  
ATOM   4451  H   GLY A 298      -5.083 -14.672  -4.408  1.00  1.14           H  
ATOM   4452 1HA  GLY A 298      -3.218 -15.828  -3.415  1.00  1.14           H  
ATOM   4453 2HA  GLY A 298      -3.117 -14.614  -2.194  1.00  1.14           H  
ATOM   4454  N   THR A 299      -5.948 -15.707  -1.633  1.00  1.11           N  
ATOM   4455  CA  THR A 299      -6.800 -16.518  -0.746  1.00  1.11           C  
ATOM   4456  C   THR A 299      -7.437 -17.705  -1.456  1.00  1.11           C  
ATOM   4457  O   THR A 299      -8.286 -18.403  -0.899  1.00  1.11           O  
ATOM   4458  CB  THR A 299      -7.875 -15.675  -0.058  1.00  1.11           C  
ATOM   4459  CG2 THR A 299      -7.209 -14.675   0.813  1.00  1.11           C  
ATOM   4460  OG1 THR A 299      -8.689 -15.011  -1.036  1.00  1.11           O  
ATOM   4461  H   THR A 299      -6.317 -14.827  -2.011  1.00  1.11           H  
ATOM   4462  HA  THR A 299      -6.167 -16.921   0.045  1.00  1.11           H  
ATOM   4463  HB  THR A 299      -8.512 -16.314   0.549  1.00  1.11           H  
ATOM   4464  HG1 THR A 299      -8.136 -14.378  -1.548  1.00  1.11           H  
ATOM   4465 1HG2 THR A 299      -7.967 -14.077   1.301  1.00  1.11           H  
ATOM   4466 2HG2 THR A 299      -6.599 -15.181   1.561  1.00  1.11           H  
ATOM   4467 3HG2 THR A 299      -6.578 -14.061   0.196  1.00  1.11           H  
ATOM   4468  N   THR A 300      -7.012 -17.917  -2.692  1.00  1.06           N  
ATOM   4469  CA  THR A 300      -7.428 -19.027  -3.520  1.00  1.06           C  
ATOM   4470  C   THR A 300      -6.239 -19.977  -3.708  1.00  1.06           C  
ATOM   4471  O   THR A 300      -6.313 -20.948  -4.461  1.00  1.06           O  
ATOM   4472  CB  THR A 300      -7.963 -18.529  -4.869  1.00  1.06           C  
ATOM   4473  CG2 THR A 300      -9.135 -17.594  -4.630  1.00  1.06           C  
ATOM   4474  OG1 THR A 300      -6.939 -17.814  -5.565  1.00  1.06           O  
ATOM   4475  H   THR A 300      -6.339 -17.268  -3.063  1.00  1.06           H  
ATOM   4476  HA  THR A 300      -8.223 -19.573  -3.011  1.00  1.06           H  
ATOM   4477  HB  THR A 300      -8.286 -19.377  -5.472  1.00  1.06           H  
ATOM   4478  HG1 THR A 300      -6.205 -18.413  -5.748  1.00  1.06           H  
ATOM   4479 1HG2 THR A 300      -9.519 -17.238  -5.585  1.00  1.06           H  
ATOM   4480 2HG2 THR A 300      -9.921 -18.130  -4.098  1.00  1.06           H  
ATOM   4481 3HG2 THR A 300      -8.808 -16.743  -4.031  1.00  1.06           H  
ATOM   4482  N   TYR A 301      -5.136 -19.672  -3.012  1.00  1.00           N  
ATOM   4483  CA  TYR A 301      -3.901 -20.442  -3.057  1.00  1.00           C  
ATOM   4484  C   TYR A 301      -3.613 -21.062  -1.695  1.00  1.00           C  
ATOM   4485  O   TYR A 301      -4.202 -20.672  -0.687  1.00  1.00           O  
ATOM   4486  CB  TYR A 301      -2.737 -19.564  -3.513  1.00  1.00           C  
ATOM   4487  CG  TYR A 301      -2.857 -19.121  -4.950  1.00  1.00           C  
ATOM   4488  CD1 TYR A 301      -3.624 -18.026  -5.286  1.00  1.00           C  
ATOM   4489  CD2 TYR A 301      -2.186 -19.822  -5.934  1.00  1.00           C  
ATOM   4490  CE1 TYR A 301      -3.720 -17.624  -6.600  1.00  1.00           C  
ATOM   4491  CE2 TYR A 301      -2.279 -19.429  -7.252  1.00  1.00           C  
ATOM   4492  CZ  TYR A 301      -3.041 -18.333  -7.587  1.00  1.00           C  
ATOM   4493  OH  TYR A 301      -3.134 -17.937  -8.900  1.00  1.00           O  
ATOM   4494  H   TYR A 301      -5.127 -18.853  -2.406  1.00  1.00           H  
ATOM   4495  HA  TYR A 301      -4.020 -21.255  -3.772  1.00  1.00           H  
ATOM   4496 1HB  TYR A 301      -2.672 -18.677  -2.882  1.00  1.00           H  
ATOM   4497 2HB  TYR A 301      -1.802 -20.113  -3.404  1.00  1.00           H  
ATOM   4498  HD1 TYR A 301      -4.156 -17.487  -4.516  1.00  1.00           H  
ATOM   4499  HD2 TYR A 301      -1.577 -20.687  -5.666  1.00  1.00           H  
ATOM   4500  HE1 TYR A 301      -4.330 -16.757  -6.863  1.00  1.00           H  
ATOM   4501  HE2 TYR A 301      -1.745 -19.983  -8.024  1.00  1.00           H  
ATOM   4502  HH  TYR A 301      -3.749 -17.203  -8.969  1.00  1.00           H  
ATOM   4503  N   GLY A 302      -2.743 -22.063  -1.665  1.00  0.95           N  
ATOM   4504  CA  GLY A 302      -2.391 -22.681  -0.396  1.00  0.95           C  
ATOM   4505  C   GLY A 302      -1.308 -21.882   0.314  1.00  0.95           C  
ATOM   4506  O   GLY A 302      -0.958 -20.772  -0.106  1.00  0.95           O  
ATOM   4507  H   GLY A 302      -2.304 -22.377  -2.520  1.00  0.95           H  
ATOM   4508 1HA  GLY A 302      -3.275 -22.749   0.238  1.00  0.95           H  
ATOM   4509 2HA  GLY A 302      -2.040 -23.698  -0.570  1.00  0.95           H  
ATOM   4510  N   MET A 303      -0.768 -22.455   1.376  1.00  0.90           N  
ATOM   4511  CA  MET A 303       0.259 -21.769   2.140  1.00  0.90           C  
ATOM   4512  C   MET A 303       1.615 -22.071   1.549  1.00  0.90           C  
ATOM   4513  O   MET A 303       1.835 -23.152   1.007  1.00  0.90           O  
ATOM   4514  CB  MET A 303       0.237 -22.199   3.597  1.00  0.90           C  
ATOM   4515  CG  MET A 303      -1.099 -21.989   4.293  1.00  0.90           C  
ATOM   4516  SD  MET A 303      -1.635 -20.279   4.277  1.00  0.90           S  
ATOM   4517  CE  MET A 303      -0.422 -19.518   5.303  1.00  0.90           C  
ATOM   4518  H   MET A 303      -1.083 -23.369   1.667  1.00  0.90           H  
ATOM   4519  HA  MET A 303       0.098 -20.693   2.081  1.00  0.90           H  
ATOM   4520 1HB  MET A 303       0.493 -23.254   3.664  1.00  0.90           H  
ATOM   4521 2HB  MET A 303       1.002 -21.643   4.148  1.00  0.90           H  
ATOM   4522 1HG  MET A 303      -1.864 -22.593   3.806  1.00  0.90           H  
ATOM   4523 2HG  MET A 303      -1.020 -22.311   5.330  1.00  0.90           H  
ATOM   4524 1HE  MET A 303      -0.625 -18.459   5.399  1.00  0.90           H  
ATOM   4525 2HE  MET A 303      -0.454 -19.978   6.278  1.00  0.90           H  
ATOM   4526 3HE  MET A 303       0.560 -19.660   4.856  1.00  0.90           H  
ATOM   4527  N   CYS A 304       2.526 -21.122   1.669  1.00  0.85           N  
ATOM   4528  CA  CYS A 304       3.896 -21.340   1.235  1.00  0.85           C  
ATOM   4529  C   CYS A 304       4.556 -22.415   2.082  1.00  0.85           C  
ATOM   4530  O   CYS A 304       4.281 -22.524   3.283  1.00  0.85           O  
ATOM   4531  CB  CYS A 304       4.691 -20.042   1.357  1.00  0.85           C  
ATOM   4532  SG  CYS A 304       4.113 -18.695   0.279  1.00  0.85           S  
ATOM   4533  H   CYS A 304       2.255 -20.236   2.064  1.00  0.85           H  
ATOM   4534  HA  CYS A 304       3.898 -21.664   0.201  1.00  0.85           H  
ATOM   4535 1HB  CYS A 304       4.638 -19.693   2.385  1.00  0.85           H  
ATOM   4536 2HB  CYS A 304       5.719 -20.233   1.139  1.00  0.85           H  
ATOM   4537  N   THR A 305       5.387 -23.248   1.451  1.00  0.82           N  
ATOM   4538  CA  THR A 305       6.030 -24.357   2.166  1.00  0.82           C  
ATOM   4539  C   THR A 305       7.546 -24.377   2.034  1.00  0.82           C  
ATOM   4540  O   THR A 305       8.238 -25.049   2.803  1.00  0.82           O  
ATOM   4541  CB  THR A 305       5.481 -25.732   1.709  1.00  0.82           C  
ATOM   4542  CG2 THR A 305       3.974 -25.804   1.907  1.00  0.82           C  
ATOM   4543  OG1 THR A 305       5.786 -25.954   0.319  1.00  0.82           O  
ATOM   4544  H   THR A 305       5.611 -23.061   0.478  1.00  0.82           H  
ATOM   4545  HA  THR A 305       5.802 -24.250   3.226  1.00  0.82           H  
ATOM   4546  HB  THR A 305       5.955 -26.512   2.302  1.00  0.82           H  
ATOM   4547  HG1 THR A 305       5.192 -25.431  -0.241  1.00  0.82           H  
ATOM   4548 1HG2 THR A 305       3.611 -26.781   1.593  1.00  0.82           H  
ATOM   4549 2HG2 THR A 305       3.734 -25.646   2.959  1.00  0.82           H  
ATOM   4550 3HG2 THR A 305       3.494 -25.036   1.309  1.00  0.82           H  
ATOM   4551  N   GLU A 306       8.073 -23.688   1.036  1.00  0.79           N  
ATOM   4552  CA  GLU A 306       9.507 -23.714   0.814  1.00  0.79           C  
ATOM   4553  C   GLU A 306      10.169 -22.664   1.705  1.00  0.79           C  
ATOM   4554  O   GLU A 306       9.497 -21.800   2.269  1.00  0.79           O  
ATOM   4555  CB  GLU A 306       9.815 -23.602  -0.684  1.00  0.79           C  
ATOM   4556  CG  GLU A 306       9.258 -24.838  -1.471  1.00  0.79           C  
ATOM   4557  CD  GLU A 306       9.456 -24.858  -2.987  1.00  0.79           C  
ATOM   4558  OE1 GLU A 306       9.786 -25.895  -3.498  1.00  0.79           O  
ATOM   4559  OE2 GLU A 306       9.214 -23.857  -3.634  1.00  0.79           O1-
ATOM   4560  H   GLU A 306       7.488 -23.157   0.403  1.00  0.79           H  
ATOM   4561  HA  GLU A 306       9.885 -24.684   1.130  1.00  0.79           H  
ATOM   4562 1HB  GLU A 306       9.418 -22.698  -1.103  1.00  0.79           H  
ATOM   4563 2HB  GLU A 306      10.890 -23.586  -0.826  1.00  0.79           H  
ATOM   4564 1HG  GLU A 306       9.722 -25.730  -1.057  1.00  0.79           H  
ATOM   4565 2HG  GLU A 306       8.188 -24.902  -1.265  1.00  0.79           H  
ATOM   4566  N   LYS A 307      11.462 -22.804   1.927  1.00  0.77           N  
ATOM   4567  CA  LYS A 307      12.191 -21.909   2.815  1.00  0.77           C  
ATOM   4568  C   LYS A 307      12.188 -20.430   2.431  1.00  0.77           C  
ATOM   4569  O   LYS A 307      12.411 -20.061   1.275  1.00  0.77           O  
ATOM   4570  CB  LYS A 307      13.637 -22.376   2.952  1.00  0.77           C  
ATOM   4571  CG  LYS A 307      14.457 -21.577   3.960  1.00  0.77           C  
ATOM   4572  CD  LYS A 307      15.848 -22.141   4.130  1.00  0.77           C  
ATOM   4573  CE  LYS A 307      16.651 -21.311   5.119  1.00  0.77           C  
ATOM   4574  NZ  LYS A 307      18.032 -21.847   5.297  1.00  0.77           N1+
ATOM   4575  H   LYS A 307      11.963 -23.539   1.450  1.00  0.77           H  
ATOM   4576  HA  LYS A 307      11.725 -21.979   3.800  1.00  0.77           H  
ATOM   4577 1HB  LYS A 307      13.656 -23.423   3.255  1.00  0.77           H  
ATOM   4578 2HB  LYS A 307      14.135 -22.298   1.985  1.00  0.77           H  
ATOM   4579 1HG  LYS A 307      14.557 -20.552   3.611  1.00  0.77           H  
ATOM   4580 2HG  LYS A 307      13.948 -21.562   4.927  1.00  0.77           H  
ATOM   4581 1HD  LYS A 307      15.781 -23.167   4.492  1.00  0.77           H  
ATOM   4582 2HD  LYS A 307      16.359 -22.142   3.168  1.00  0.77           H  
ATOM   4583 1HE  LYS A 307      16.708 -20.283   4.756  1.00  0.77           H  
ATOM   4584 2HE  LYS A 307      16.141 -21.316   6.083  1.00  0.77           H  
ATOM   4585 1HZ  LYS A 307      18.533 -21.271   5.959  1.00  0.77           H  
ATOM   4586 2HZ  LYS A 307      17.985 -22.795   5.643  1.00  0.77           H  
ATOM   4587 3HZ  LYS A 307      18.515 -21.837   4.410  1.00  0.77           H  
ATOM   4588  N   PHE A 308      11.966 -19.596   3.436  1.00  0.76           N  
ATOM   4589  CA  PHE A 308      12.035 -18.152   3.296  1.00  0.76           C  
ATOM   4590  C   PHE A 308      13.337 -17.646   3.835  1.00  0.76           C  
ATOM   4591  O   PHE A 308      13.967 -18.275   4.681  1.00  0.76           O  
ATOM   4592  CB  PHE A 308      10.925 -17.416   4.043  1.00  0.76           C  
ATOM   4593  CG  PHE A 308       9.640 -17.545   3.439  1.00  0.76           C  
ATOM   4594  CD1 PHE A 308       8.838 -18.622   3.712  1.00  0.76           C  
ATOM   4595  CD2 PHE A 308       9.212 -16.564   2.570  1.00  0.76           C  
ATOM   4596  CE1 PHE A 308       7.625 -18.730   3.119  1.00  0.76           C  
ATOM   4597  CE2 PHE A 308       8.006 -16.664   1.974  1.00  0.76           C  
ATOM   4598  CZ  PHE A 308       7.216 -17.756   2.246  1.00  0.76           C  
ATOM   4599  H   PHE A 308      11.757 -19.986   4.345  1.00  0.76           H  
ATOM   4600  HA  PHE A 308      11.977 -17.896   2.238  1.00  0.76           H  
ATOM   4601 1HB  PHE A 308      10.862 -17.792   5.067  1.00  0.76           H  
ATOM   4602 2HB  PHE A 308      11.169 -16.354   4.099  1.00  0.76           H  
ATOM   4603  HD1 PHE A 308       9.188 -19.393   4.401  1.00  0.76           H  
ATOM   4604  HD2 PHE A 308       9.867 -15.713   2.364  1.00  0.76           H  
ATOM   4605  HE1 PHE A 308       6.992 -19.591   3.331  1.00  0.76           H  
ATOM   4606  HE2 PHE A 308       7.669 -15.895   1.281  1.00  0.76           H  
ATOM   4607  HZ  PHE A 308       6.275 -17.846   1.772  1.00  0.76           H  
ATOM   4608  N   SER A 309      13.719 -16.487   3.370  1.00  0.75           N  
ATOM   4609  CA  SER A 309      14.871 -15.820   3.921  1.00  0.75           C  
ATOM   4610  C   SER A 309      14.544 -14.361   4.057  1.00  0.75           C  
ATOM   4611  O   SER A 309      13.822 -13.787   3.242  1.00  0.75           O  
ATOM   4612  CB  SER A 309      16.071 -16.003   3.023  1.00  0.75           C  
ATOM   4613  OG  SER A 309      17.189 -15.317   3.528  1.00  0.75           O  
ATOM   4614  H   SER A 309      13.196 -16.069   2.600  1.00  0.75           H  
ATOM   4615  HA  SER A 309      15.087 -16.223   4.911  1.00  0.75           H  
ATOM   4616 1HB  SER A 309      16.298 -17.065   2.937  1.00  0.75           H  
ATOM   4617 2HB  SER A 309      15.835 -15.633   2.023  1.00  0.75           H  
ATOM   4618  HG  SER A 309      16.937 -14.373   3.574  1.00  0.75           H  
ATOM   4619  N   PHE A 310      15.025 -13.733   5.106  1.00  0.75           N  
ATOM   4620  CA  PHE A 310      14.769 -12.316   5.157  1.00  0.75           C  
ATOM   4621  C   PHE A 310      15.648 -11.680   4.104  1.00  0.75           C  
ATOM   4622  O   PHE A 310      16.791 -12.105   3.923  1.00  0.75           O  
ATOM   4623  CB  PHE A 310      15.058 -11.738   6.544  1.00  0.75           C  
ATOM   4624  CG  PHE A 310      14.025 -12.100   7.592  1.00  0.75           C  
ATOM   4625  CD1 PHE A 310      13.087 -13.096   7.373  1.00  0.75           C  
ATOM   4626  CD2 PHE A 310      13.969 -11.404   8.781  1.00  0.75           C  
ATOM   4627  CE1 PHE A 310      12.132 -13.393   8.323  1.00  0.75           C  
ATOM   4628  CE2 PHE A 310      13.005 -11.691   9.730  1.00  0.75           C  
ATOM   4629  CZ  PHE A 310      12.084 -12.691   9.505  1.00  0.75           C  
ATOM   4630  H   PHE A 310      15.582 -14.209   5.804  1.00  0.75           H  
ATOM   4631  HA  PHE A 310      13.729 -12.117   4.907  1.00  0.75           H  
ATOM   4632 1HB  PHE A 310      16.031 -12.085   6.891  1.00  0.75           H  
ATOM   4633 2HB  PHE A 310      15.107 -10.650   6.474  1.00  0.75           H  
ATOM   4634  HD1 PHE A 310      13.105 -13.651   6.442  1.00  0.75           H  
ATOM   4635  HD2 PHE A 310      14.695 -10.610   8.960  1.00  0.75           H  
ATOM   4636  HE1 PHE A 310      11.417 -14.180   8.127  1.00  0.75           H  
ATOM   4637  HE2 PHE A 310      12.975 -11.119  10.647  1.00  0.75           H  
ATOM   4638  HZ  PHE A 310      11.323 -12.921  10.253  1.00  0.75           H  
ATOM   4639  N   ALA A 311      15.125 -10.682   3.407  1.00  0.76           N  
ATOM   4640  CA  ALA A 311      15.918  -9.910   2.465  1.00  0.76           C  
ATOM   4641  C   ALA A 311      16.510  -8.751   3.245  1.00  0.76           C  
ATOM   4642  O   ALA A 311      17.684  -8.400   3.097  1.00  0.76           O  
ATOM   4643  CB  ALA A 311      15.065  -9.434   1.301  1.00  0.76           C  
ATOM   4644  H   ALA A 311      14.161 -10.414   3.564  1.00  0.76           H  
ATOM   4645  HA  ALA A 311      16.730 -10.532   2.090  1.00  0.76           H  
ATOM   4646 1HB  ALA A 311      15.670  -8.848   0.614  1.00  0.76           H  
ATOM   4647 2HB  ALA A 311      14.644 -10.291   0.777  1.00  0.76           H  
ATOM   4648 3HB  ALA A 311      14.265  -8.818   1.682  1.00  0.76           H  
ATOM   4649  N   LYS A 312      15.664  -8.190   4.110  1.00  0.78           N  
ATOM   4650  CA  LYS A 312      16.014  -7.073   4.974  1.00  0.78           C  
ATOM   4651  C   LYS A 312      15.482  -7.357   6.376  1.00  0.78           C  
ATOM   4652  O   LYS A 312      14.450  -8.009   6.533  1.00  0.78           O  
ATOM   4653  CB  LYS A 312      15.449  -5.754   4.435  1.00  0.78           C  
ATOM   4654  CG  LYS A 312      15.992  -5.347   3.048  1.00  0.78           C  
ATOM   4655  CD  LYS A 312      15.462  -3.988   2.601  1.00  0.78           C  
ATOM   4656  CE  LYS A 312      15.987  -3.608   1.203  1.00  0.78           C  
ATOM   4657  NZ  LYS A 312      15.457  -2.291   0.755  1.00  0.78           N1+
ATOM   4658  H   LYS A 312      14.713  -8.556   4.138  1.00  0.78           H  
ATOM   4659  HA  LYS A 312      17.100  -6.996   5.037  1.00  0.78           H  
ATOM   4660 1HB  LYS A 312      14.367  -5.829   4.360  1.00  0.78           H  
ATOM   4661 2HB  LYS A 312      15.670  -4.949   5.138  1.00  0.78           H  
ATOM   4662 1HG  LYS A 312      17.082  -5.329   3.067  1.00  0.78           H  
ATOM   4663 2HG  LYS A 312      15.672  -6.085   2.307  1.00  0.78           H  
ATOM   4664 1HD  LYS A 312      14.369  -4.026   2.556  1.00  0.78           H  
ATOM   4665 2HD  LYS A 312      15.756  -3.222   3.315  1.00  0.78           H  
ATOM   4666 1HE  LYS A 312      17.072  -3.571   1.213  1.00  0.78           H  
ATOM   4667 2HE  LYS A 312      15.662  -4.371   0.489  1.00  0.78           H  
ATOM   4668 1HZ  LYS A 312      15.773  -2.059  -0.199  1.00  0.78           H  
ATOM   4669 2HZ  LYS A 312      14.441  -2.360   0.730  1.00  0.78           H  
ATOM   4670 3HZ  LYS A 312      15.732  -1.561   1.377  1.00  0.78           H  
ATOM   4671  N   ASN A 313      16.165  -6.861   7.395  1.00  0.81           N  
ATOM   4672  CA  ASN A 313      15.692  -7.056   8.757  1.00  0.81           C  
ATOM   4673  C   ASN A 313      14.453  -6.181   8.981  1.00  0.81           C  
ATOM   4674  O   ASN A 313      14.342  -5.140   8.335  1.00  0.81           O  
ATOM   4675  CB  ASN A 313      16.786  -6.727   9.754  1.00  0.81           C  
ATOM   4676  CG  ASN A 313      17.912  -7.712   9.701  1.00  0.81           C  
ATOM   4677  ND2 ASN A 313      19.094  -7.258  10.019  1.00  0.81           N  
ATOM   4678  OD1 ASN A 313      17.719  -8.887   9.370  1.00  0.81           O  
ATOM   4679  H   ASN A 313      17.015  -6.342   7.226  1.00  0.81           H  
ATOM   4680  HA  ASN A 313      15.440  -8.103   8.865  1.00  0.81           H  
ATOM   4681 1HB  ASN A 313      17.178  -5.731   9.546  1.00  0.81           H  
ATOM   4682 2HB  ASN A 313      16.377  -6.709  10.763  1.00  0.81           H  
ATOM   4683 1HD2 ASN A 313      19.886  -7.869  10.000  1.00  0.81           H  
ATOM   4684 2HD2 ASN A 313      19.209  -6.299  10.279  1.00  0.81           H  
ATOM   4685  N   PRO A 314      13.510  -6.564   9.862  1.00  0.84           N  
ATOM   4686  CA  PRO A 314      12.354  -5.769  10.217  1.00  0.84           C  
ATOM   4687  C   PRO A 314      12.797  -4.382  10.681  1.00  0.84           C  
ATOM   4688  O   PRO A 314      13.739  -4.265  11.467  1.00  0.84           O  
ATOM   4689  CB  PRO A 314      11.750  -6.580  11.373  1.00  0.84           C  
ATOM   4690  CG  PRO A 314      12.141  -7.987  11.086  1.00  0.84           C  
ATOM   4691  CD  PRO A 314      13.549  -7.884  10.504  1.00  0.84           C  
ATOM   4692  HA  PRO A 314      11.677  -5.728   9.374  1.00  0.84           H  
ATOM   4693 1HB  PRO A 314      12.102  -6.206  12.329  1.00  0.84           H  
ATOM   4694 2HB  PRO A 314      10.673  -6.483  11.360  1.00  0.84           H  
ATOM   4695 1HG  PRO A 314      12.088  -8.584  11.997  1.00  0.84           H  
ATOM   4696 2HG  PRO A 314      11.417  -8.429  10.405  1.00  0.84           H  
ATOM   4697 1HD  PRO A 314      14.321  -7.916  11.268  1.00  0.84           H  
ATOM   4698 2HD  PRO A 314      13.650  -8.677   9.777  1.00  0.84           H  
ATOM   4699  N   ALA A 315      12.084  -3.340  10.250  1.00  0.89           N  
ATOM   4700  CA  ALA A 315      12.450  -1.980  10.645  1.00  0.89           C  
ATOM   4701  C   ALA A 315      11.252  -1.178  11.138  1.00  0.89           C  
ATOM   4702  O   ALA A 315      10.141  -1.320  10.638  1.00  0.89           O  
ATOM   4703  CB  ALA A 315      13.085  -1.265   9.469  1.00  0.89           C  
ATOM   4704  H   ALA A 315      11.347  -3.507   9.570  1.00  0.89           H  
ATOM   4705  HA  ALA A 315      13.168  -2.043  11.457  1.00  0.89           H  
ATOM   4706 1HB  ALA A 315      13.386  -0.263   9.772  1.00  0.89           H  
ATOM   4707 2HB  ALA A 315      13.962  -1.828   9.139  1.00  0.89           H  
ATOM   4708 3HB  ALA A 315      12.365  -1.201   8.654  1.00  0.89           H  
ATOM   4709  N   ASP A 316      11.503  -0.330  12.135  1.00  0.93           N  
ATOM   4710  CA  ASP A 316      10.494   0.512  12.792  1.00  0.93           C  
ATOM   4711  C   ASP A 316      10.111   1.740  11.959  1.00  0.93           C  
ATOM   4712  O   ASP A 316      10.983   2.515  11.553  1.00  0.93           O  
ATOM   4713  CB  ASP A 316      11.031   0.915  14.176  1.00  0.93           C  
ATOM   4714  CG  ASP A 316      10.053   1.660  15.100  1.00  0.93           C  
ATOM   4715  OD1 ASP A 316       9.071   1.079  15.502  1.00  0.93           O  
ATOM   4716  OD2 ASP A 316      10.339   2.782  15.452  1.00  0.93           O1-
ATOM   4717  H   ASP A 316      12.453  -0.270  12.474  1.00  0.93           H  
ATOM   4718  HA  ASP A 316       9.593  -0.086  12.935  1.00  0.93           H  
ATOM   4719 1HB  ASP A 316      11.370   0.029  14.701  1.00  0.93           H  
ATOM   4720 2HB  ASP A 316      11.904   1.551  14.036  1.00  0.93           H  
ATOM   4721  N   THR A 317       8.810   1.886  11.680  1.00  0.97           N  
ATOM   4722  CA  THR A 317       8.293   2.991  10.868  1.00  0.97           C  
ATOM   4723  C   THR A 317       7.980   4.217  11.715  1.00  0.97           C  
ATOM   4724  O   THR A 317       7.814   4.146  12.936  1.00  0.97           O  
ATOM   4725  CB  THR A 317       6.973   2.658  10.171  1.00  0.97           C  
ATOM   4726  CG2 THR A 317       7.081   1.352   9.427  1.00  0.97           C  
ATOM   4727  OG1 THR A 317       5.921   2.577  11.173  1.00  0.97           O  
ATOM   4728  H   THR A 317       8.158   1.191  12.048  1.00  0.97           H  
ATOM   4729  HA  THR A 317       9.043   3.261  10.123  1.00  0.97           H  
ATOM   4730  HB  THR A 317       6.726   3.441   9.458  1.00  0.97           H  
ATOM   4731  HG1 THR A 317       5.244   1.921  10.866  1.00  0.97           H  
ATOM   4732 1HG2 THR A 317       6.133   1.132   8.936  1.00  0.97           H  
ATOM   4733 2HG2 THR A 317       7.866   1.430   8.677  1.00  0.97           H  
ATOM   4734 3HG2 THR A 317       7.323   0.553  10.119  1.00  0.97           H  
ATOM   4735  N   GLY A 318       7.681   5.313  11.026  1.00  0.99           N  
ATOM   4736  CA  GLY A 318       7.315   6.580  11.651  1.00  0.99           C  
ATOM   4737  C   GLY A 318       5.899   6.585  12.237  1.00  0.99           C  
ATOM   4738  O   GLY A 318       5.433   7.621  12.718  1.00  0.99           O  
ATOM   4739  H   GLY A 318       7.770   5.287  10.021  1.00  0.99           H  
ATOM   4740 1HA  GLY A 318       8.032   6.805  12.441  1.00  0.99           H  
ATOM   4741 2HA  GLY A 318       7.398   7.376  10.913  1.00  0.99           H  
ATOM   4742  N   HIS A 319       5.205   5.442  12.178  1.00  0.99           N  
ATOM   4743  CA  HIS A 319       3.871   5.334  12.726  1.00  0.99           C  
ATOM   4744  C   HIS A 319       3.709   4.122  13.643  1.00  0.99           C  
ATOM   4745  O   HIS A 319       2.590   3.697  13.933  1.00  0.99           O  
ATOM   4746  CB  HIS A 319       2.841   5.356  11.596  1.00  0.99           C  
ATOM   4747  CG  HIS A 319       3.096   4.387  10.499  1.00  0.99           C  
ATOM   4748  CD2 HIS A 319       2.634   3.156  10.281  1.00  0.99           C  
ATOM   4749  ND1 HIS A 319       3.932   4.675   9.444  1.00  0.99           N  
ATOM   4750  CE1 HIS A 319       3.972   3.648   8.620  1.00  0.99           C  
ATOM   4751  NE2 HIS A 319       3.194   2.702   9.104  1.00  0.99           N  
ATOM   4752  H   HIS A 319       5.609   4.598  11.773  1.00  0.99           H  
ATOM   4753  HA  HIS A 319       3.674   6.211  13.344  1.00  0.99           H  
ATOM   4754 1HB  HIS A 319       1.852   5.146  12.005  1.00  0.99           H  
ATOM   4755 2HB  HIS A 319       2.806   6.353  11.158  1.00  0.99           H  
ATOM   4756  HD2 HIS A 319       1.950   2.628  10.912  1.00  0.99           H  
ATOM   4757  HE1 HIS A 319       4.553   3.591   7.701  1.00  0.99           H  
ATOM   4758  HE2 HIS A 319       3.026   1.772   8.679  1.00  1.10           H  
ATOM   4759  N   GLY A 320       4.830   3.615  14.169  1.00  0.96           N  
ATOM   4760  CA  GLY A 320       4.781   2.535  15.155  1.00  0.96           C  
ATOM   4761  C   GLY A 320       4.553   1.119  14.621  1.00  0.96           C  
ATOM   4762  O   GLY A 320       4.082   0.250  15.366  1.00  0.96           O  
ATOM   4763  H   GLY A 320       5.745   3.968  13.871  1.00  0.96           H  
ATOM   4764 1HA  GLY A 320       5.724   2.544  15.709  1.00  0.96           H  
ATOM   4765 2HA  GLY A 320       4.005   2.766  15.882  1.00  0.96           H  
ATOM   4766  N   THR A 321       4.834   0.882  13.347  1.00  0.91           N  
ATOM   4767  CA  THR A 321       4.657  -0.436  12.744  1.00  0.91           C  
ATOM   4768  C   THR A 321       6.019  -0.953  12.350  1.00  0.91           C  
ATOM   4769  O   THR A 321       7.009  -0.234  12.493  1.00  0.91           O  
ATOM   4770  CB  THR A 321       3.695  -0.410  11.534  1.00  0.91           C  
ATOM   4771  CG2 THR A 321       2.307   0.038  11.962  1.00  0.91           C  
ATOM   4772  OG1 THR A 321       4.218   0.438  10.515  1.00  0.91           O  
ATOM   4773  H   THR A 321       5.221   1.621  12.774  1.00  0.91           H  
ATOM   4774  HA  THR A 321       4.240  -1.122  13.481  1.00  0.91           H  
ATOM   4775  HB  THR A 321       3.620  -1.403  11.118  1.00  0.91           H  
ATOM   4776  HG1 THR A 321       3.787   0.194   9.674  1.00  0.91           H  
ATOM   4777 1HG2 THR A 321       1.641   0.037  11.097  1.00  0.91           H  
ATOM   4778 2HG2 THR A 321       1.927  -0.651  12.715  1.00  0.91           H  
ATOM   4779 3HG2 THR A 321       2.359   1.031  12.389  1.00  0.91           H  
ATOM   4780  N   VAL A 322       6.089  -2.205  11.922  1.00  0.86           N  
ATOM   4781  CA  VAL A 322       7.368  -2.750  11.515  1.00  0.86           C  
ATOM   4782  C   VAL A 322       7.278  -3.302  10.098  1.00  0.86           C  
ATOM   4783  O   VAL A 322       6.300  -3.958   9.721  1.00  0.86           O  
ATOM   4784  CB  VAL A 322       7.809  -3.847  12.488  1.00  0.86           C  
ATOM   4785  CG1 VAL A 322       6.849  -4.912  12.448  1.00  0.86           C  
ATOM   4786  CG2 VAL A 322       9.166  -4.367  12.137  1.00  0.86           C  
ATOM   4787  H   VAL A 322       5.239  -2.760  11.856  1.00  0.86           H  
ATOM   4788  HA  VAL A 322       8.101  -1.955  11.541  1.00  0.86           H  
ATOM   4789  HB  VAL A 322       7.822  -3.441  13.499  1.00  0.86           H  
ATOM   4790 1HG1 VAL A 322       7.125  -5.692  13.139  1.00  0.86           H  
ATOM   4791 2HG1 VAL A 322       5.892  -4.516  12.699  1.00  0.86           H  
ATOM   4792 3HG1 VAL A 322       6.830  -5.298  11.448  1.00  0.86           H  
ATOM   4793 1HG2 VAL A 322       9.442  -5.137  12.852  1.00  0.86           H  
ATOM   4794 2HG2 VAL A 322       9.153  -4.786  11.140  1.00  0.86           H  
ATOM   4795 3HG2 VAL A 322       9.885  -3.562  12.178  1.00  0.86           H  
ATOM   4796  N   VAL A 323       8.316  -3.043   9.321  1.00  0.82           N  
ATOM   4797  CA  VAL A 323       8.365  -3.483   7.940  1.00  0.82           C  
ATOM   4798  C   VAL A 323       9.467  -4.480   7.671  1.00  0.82           C  
ATOM   4799  O   VAL A 323      10.624  -4.239   8.000  1.00  0.82           O  
ATOM   4800  CB  VAL A 323       8.549  -2.268   7.042  1.00  0.82           C  
ATOM   4801  CG1 VAL A 323       8.655  -2.687   5.634  1.00  0.82           C  
ATOM   4802  CG2 VAL A 323       7.398  -1.378   7.241  1.00  0.82           C  
ATOM   4803  H   VAL A 323       9.075  -2.486   9.708  1.00  0.82           H  
ATOM   4804  HA  VAL A 323       7.412  -3.953   7.695  1.00  0.82           H  
ATOM   4805  HB  VAL A 323       9.469  -1.745   7.315  1.00  0.82           H  
ATOM   4806 1HG1 VAL A 323       8.771  -1.807   5.007  1.00  0.82           H  
ATOM   4807 2HG1 VAL A 323       9.509  -3.347   5.497  1.00  0.82           H  
ATOM   4808 3HG1 VAL A 323       7.759  -3.211   5.382  1.00  0.82           H  
ATOM   4809 1HG2 VAL A 323       7.523  -0.495   6.625  1.00  0.82           H  
ATOM   4810 2HG2 VAL A 323       6.484  -1.909   6.973  1.00  0.82           H  
ATOM   4811 3HG2 VAL A 323       7.350  -1.091   8.273  1.00  0.82           H  
ATOM   4812  N   LEU A 324       9.084  -5.602   7.076  1.00  0.78           N  
ATOM   4813  CA  LEU A 324       9.961  -6.717   6.745  1.00  0.78           C  
ATOM   4814  C   LEU A 324       9.912  -7.136   5.285  1.00  0.78           C  
ATOM   4815  O   LEU A 324       8.835  -7.325   4.729  1.00  0.78           O  
ATOM   4816  CB  LEU A 324       9.550  -7.893   7.627  1.00  0.78           C  
ATOM   4817  CG  LEU A 324      10.071  -9.277   7.276  1.00  0.78           C  
ATOM   4818  CD1 LEU A 324      11.560  -9.347   7.374  1.00  0.78           C  
ATOM   4819  CD2 LEU A 324       9.413 -10.265   8.250  1.00  0.78           C  
ATOM   4820  H   LEU A 324       8.091  -5.705   6.854  1.00  0.78           H  
ATOM   4821  HA  LEU A 324      10.985  -6.428   6.981  1.00  0.78           H  
ATOM   4822 1HB  LEU A 324       9.852  -7.677   8.648  1.00  0.78           H  
ATOM   4823 2HB  LEU A 324       8.465  -7.949   7.601  1.00  0.78           H  
ATOM   4824  HG  LEU A 324       9.796  -9.519   6.253  1.00  0.78           H  
ATOM   4825 1HD1 LEU A 324      11.872 -10.344   7.111  1.00  0.78           H  
ATOM   4826 2HD1 LEU A 324      12.018  -8.648   6.694  1.00  0.78           H  
ATOM   4827 3HD1 LEU A 324      11.872  -9.123   8.357  1.00  0.78           H  
ATOM   4828 1HD2 LEU A 324       9.738 -11.262   8.049  1.00  0.78           H  
ATOM   4829 2HD2 LEU A 324       9.698 -10.004   9.267  1.00  0.78           H  
ATOM   4830 3HD2 LEU A 324       8.327 -10.213   8.147  1.00  0.78           H  
ATOM   4831  N   GLU A 325      11.069  -7.254   4.643  1.00  0.77           N  
ATOM   4832  CA  GLU A 325      11.066  -7.743   3.269  1.00  0.77           C  
ATOM   4833  C   GLU A 325      11.579  -9.179   3.249  1.00  0.77           C  
ATOM   4834  O   GLU A 325      12.684  -9.457   3.732  1.00  0.77           O  
ATOM   4835  CB  GLU A 325      11.902  -6.863   2.342  1.00  0.77           C  
ATOM   4836  CG  GLU A 325      11.841  -7.285   0.877  1.00  0.77           C  
ATOM   4837  CD  GLU A 325      12.691  -6.444  -0.009  1.00  0.77           C  
ATOM   4838  OE1 GLU A 325      13.881  -6.649  -0.059  1.00  0.77           O  
ATOM   4839  OE2 GLU A 325      12.156  -5.558  -0.638  1.00  0.77           O1-
ATOM   4840  H   GLU A 325      11.940  -7.053   5.123  1.00  0.77           H  
ATOM   4841  HA  GLU A 325      10.046  -7.756   2.893  1.00  0.77           H  
ATOM   4842 1HB  GLU A 325      11.559  -5.830   2.412  1.00  0.77           H  
ATOM   4843 2HB  GLU A 325      12.944  -6.888   2.656  1.00  0.77           H  
ATOM   4844 1HG  GLU A 325      12.139  -8.329   0.780  1.00  0.77           H  
ATOM   4845 2HG  GLU A 325      10.801  -7.212   0.543  1.00  0.77           H  
ATOM   4846  N   LEU A 326      10.760 -10.077   2.711  1.00  0.78           N  
ATOM   4847  CA  LEU A 326      11.053 -11.505   2.608  1.00  0.78           C  
ATOM   4848  C   LEU A 326      11.351 -11.951   1.202  1.00  0.78           C  
ATOM   4849  O   LEU A 326      10.795 -11.404   0.252  1.00  0.78           O  
ATOM   4850  CB  LEU A 326       9.853 -12.311   3.068  1.00  0.78           C  
ATOM   4851  CG  LEU A 326       9.437 -12.085   4.414  1.00  0.78           C  
ATOM   4852  CD1 LEU A 326       8.195 -12.837   4.649  1.00  0.78           C  
ATOM   4853  CD2 LEU A 326      10.538 -12.538   5.279  1.00  0.78           C  
ATOM   4854  H   LEU A 326       9.863  -9.748   2.351  1.00  0.78           H  
ATOM   4855  HA  LEU A 326      11.916 -11.733   3.232  1.00  0.78           H  
ATOM   4856 1HB  LEU A 326       9.010 -12.076   2.416  1.00  0.78           H  
ATOM   4857 2HB  LEU A 326      10.087 -13.370   2.963  1.00  0.78           H  
ATOM   4858  HG  LEU A 326       9.234 -11.030   4.589  1.00  0.78           H  
ATOM   4859 1HD1 LEU A 326       7.879 -12.699   5.680  1.00  0.78           H  
ATOM   4860 2HD1 LEU A 326       7.425 -12.471   3.974  1.00  0.78           H  
ATOM   4861 3HD1 LEU A 326       8.368 -13.876   4.447  1.00  0.78           H  
ATOM   4862 1HD2 LEU A 326      10.277 -12.400   6.287  1.00  0.78           H  
ATOM   4863 2HD2 LEU A 326      10.737 -13.595   5.096  1.00  0.78           H  
ATOM   4864 3HD2 LEU A 326      11.424 -11.956   5.058  1.00  0.78           H  
ATOM   4865  N   GLN A 327      12.160 -13.000   1.071  1.00  0.80           N  
ATOM   4866  CA  GLN A 327      12.390 -13.616  -0.229  1.00  0.80           C  
ATOM   4867  C   GLN A 327      12.027 -15.113  -0.158  1.00  0.80           C  
ATOM   4868  O   GLN A 327      12.374 -15.804   0.808  1.00  0.80           O  
ATOM   4869  CB  GLN A 327      13.833 -13.369  -0.662  1.00  0.80           C  
ATOM   4870  CG  GLN A 327      14.177 -13.809  -2.053  1.00  0.80           C  
ATOM   4871  CD  GLN A 327      15.555 -13.305  -2.445  1.00  0.80           C  
ATOM   4872  NE2 GLN A 327      15.653 -12.636  -3.597  1.00  0.80           N  
ATOM   4873  OE1 GLN A 327      16.527 -13.493  -1.704  1.00  0.80           O  
ATOM   4874  H   GLN A 327      12.639 -13.372   1.887  1.00  0.80           H  
ATOM   4875  HA  GLN A 327      11.737 -13.147  -0.954  1.00  0.80           H  
ATOM   4876 1HB  GLN A 327      14.047 -12.306  -0.596  1.00  0.80           H  
ATOM   4877 2HB  GLN A 327      14.505 -13.878   0.031  1.00  0.80           H  
ATOM   4878 1HG  GLN A 327      14.165 -14.903  -2.117  1.00  0.80           H  
ATOM   4879 2HG  GLN A 327      13.445 -13.387  -2.741  1.00  0.80           H  
ATOM   4880 1HE2 GLN A 327      16.541 -12.286  -3.896  1.00  0.80           H  
ATOM   4881 2HE2 GLN A 327      14.822 -12.502  -4.188  1.00  0.80           H  
ATOM   4882  N   TYR A 328      11.264 -15.602  -1.145  1.00  0.86           N  
ATOM   4883  CA  TYR A 328      10.822 -17.013  -1.139  1.00  0.86           C  
ATOM   4884  C   TYR A 328      11.654 -17.912  -2.031  1.00  0.86           C  
ATOM   4885  O   TYR A 328      11.554 -17.834  -3.250  1.00  0.86           O  
ATOM   4886  CB  TYR A 328       9.347 -17.098  -1.539  1.00  0.86           C  
ATOM   4887  CG  TYR A 328       8.676 -18.508  -1.477  1.00  0.86           C  
ATOM   4888  CD1 TYR A 328       8.641 -19.191  -0.296  1.00  0.86           C  
ATOM   4889  CD2 TYR A 328       8.021 -19.052  -2.584  1.00  0.86           C  
ATOM   4890  CE1 TYR A 328       7.973 -20.382  -0.183  1.00  0.86           C  
ATOM   4891  CE2 TYR A 328       7.341 -20.268  -2.469  1.00  0.86           C  
ATOM   4892  CZ  TYR A 328       7.308 -20.933  -1.257  1.00  0.86           C  
ATOM   4893  OH  TYR A 328       6.612 -22.165  -1.116  1.00  0.86           O  
ATOM   4894  H   TYR A 328      11.006 -14.978  -1.916  1.00  0.86           H  
ATOM   4895  HA  TYR A 328      10.916 -17.396  -0.122  1.00  0.86           H  
ATOM   4896 1HB  TYR A 328       8.773 -16.431  -0.901  1.00  0.86           H  
ATOM   4897 2HB  TYR A 328       9.238 -16.725  -2.559  1.00  0.86           H  
ATOM   4898  HD1 TYR A 328       9.147 -18.784   0.571  1.00  0.86           H  
ATOM   4899  HD2 TYR A 328       8.025 -18.524  -3.536  1.00  0.86           H  
ATOM   4900  HE1 TYR A 328       7.960 -20.884   0.766  1.00  0.86           H  
ATOM   4901  HE2 TYR A 328       6.825 -20.679  -3.330  1.00  0.86           H  
ATOM   4902  HH  TYR A 328       6.240 -22.410  -1.977  1.00  0.86           H  
ATOM   4903  N   THR A 329      12.457 -18.786  -1.427  1.00  0.94           N  
ATOM   4904  CA  THR A 329      13.346 -19.643  -2.196  1.00  0.94           C  
ATOM   4905  C   THR A 329      12.626 -20.921  -2.559  1.00  0.94           C  
ATOM   4906  O   THR A 329      12.063 -21.572  -1.691  1.00  0.94           O  
ATOM   4907  CB  THR A 329      14.636 -19.950  -1.424  1.00  0.94           C  
ATOM   4908  CG2 THR A 329      15.533 -20.849  -2.264  1.00  0.94           C  
ATOM   4909  OG1 THR A 329      15.327 -18.724  -1.158  1.00  0.94           O  
ATOM   4910  H   THR A 329      12.464 -18.875  -0.409  1.00  0.94           H  
ATOM   4911  HA  THR A 329      13.619 -19.142  -3.113  1.00  0.94           H  
ATOM   4912  HB  THR A 329      14.395 -20.443  -0.480  1.00  0.94           H  
ATOM   4913  HG1 THR A 329      15.358 -18.198  -1.968  1.00  0.94           H  
ATOM   4914 1HG2 THR A 329      16.451 -21.056  -1.718  1.00  0.94           H  
ATOM   4915 2HG2 THR A 329      15.020 -21.785  -2.474  1.00  0.94           H  
ATOM   4916 3HG2 THR A 329      15.770 -20.346  -3.200  1.00  0.94           H  
ATOM   4917  N   GLY A 330      12.629 -21.281  -3.834  1.00  1.05           N  
ATOM   4918  CA  GLY A 330      11.899 -22.461  -4.249  1.00  1.05           C  
ATOM   4919  C   GLY A 330      11.423 -22.347  -5.689  1.00  1.05           C  
ATOM   4920  O   GLY A 330      12.042 -21.665  -6.501  1.00  1.05           O  
ATOM   4921  H   GLY A 330      13.121 -20.722  -4.510  1.00  1.05           H  
ATOM   4922 1HA  GLY A 330      12.515 -23.349  -4.124  1.00  1.05           H  
ATOM   4923 2HA  GLY A 330      11.048 -22.565  -3.593  1.00  1.05           H  
ATOM   4924  N   SER A 331      10.376 -23.083  -6.029  1.00  1.14           N  
ATOM   4925  CA  SER A 331       9.837 -23.067  -7.380  1.00  1.14           C  
ATOM   4926  C   SER A 331       8.337 -23.207  -7.291  1.00  1.14           C  
ATOM   4927  O   SER A 331       7.630 -23.206  -8.299  1.00  1.14           O  
ATOM   4928  CB  SER A 331      10.439 -24.157  -8.229  1.00  1.14           C  
ATOM   4929  OG  SER A 331      10.133 -25.419  -7.717  1.00  1.14           O  
ATOM   4930  H   SER A 331       9.889 -23.611  -5.300  1.00  1.14           H  
ATOM   4931  HA  SER A 331      10.060 -22.102  -7.841  1.00  1.14           H  
ATOM   4932 1HB  SER A 331      10.050 -24.072  -9.244  1.00  1.14           H  
ATOM   4933 2HB  SER A 331      11.519 -24.029  -8.281  1.00  1.14           H  
ATOM   4934  HG  SER A 331       9.196 -25.392  -7.496  1.00  1.14           H  
ATOM   4935  N   ASP A 332       7.868 -23.327  -6.057  1.00  1.20           N  
ATOM   4936  CA  ASP A 332       6.444 -23.371  -5.738  1.00  1.20           C  
ATOM   4937  C   ASP A 332       5.899 -21.949  -5.733  1.00  1.20           C  
ATOM   4938  O   ASP A 332       6.663 -20.988  -5.803  1.00  1.20           O
[truncated: 203,322 more chars]
