# Supplementary material for: Integrative proteome-wide structural analysis and high-throughput docking identify broad-spectrum antiviral scaffolds against Zika, Yellow Fever, West Nile, Saint Louis encephalitis, and Usutu viruses
Source: Front Cell Infect Microbiol. 2026 Apr 30;16:1723132. doi: 10.3389/fcimb.2026.1723132 (PMC13171538; doi:10.3389/fcimb.2026.1723132)
Supplement: Supplementary file 4 [file DataSheet4.zip › USUV/USU_M/Mol_probity_Files/Clash_log_USU_M.txt]

Using electron cloud x-H distances and vdW radii

Using input model H/D atoms...

Bad Clashes >= 0.4 Angstrom:
 A   9  GLU  OE2  A  24  LYS  NZ  :0.467
 A  21  ASP  OD1  A  22  SER  N   :0.435
 A  71  ALA  N    A  72  PRO  HD2 :0.428
 A  20  LEU  O    A  24  LYS  HB3 :0.411
clashscore = 3.36
clashscore (B factor cutoff = 40) = 3.361345
