# Supplementary material for: Integrative proteome-wide structural analysis and high-throughput docking identify broad-spectrum antiviral scaffolds against Zika, Yellow Fever, West Nile, Saint Louis encephalitis, and Usutu viruses
Source: Front Cell Infect Microbiol. 2026 Apr 30;16:1723132. doi: 10.3389/fcimb.2026.1723132 (PMC13171538; doi:10.3389/fcimb.2026.1723132)
Supplement: Supplementary file 4 [file DataSheet4.zip › USUV/USU_M/Mol_probity_Files/USU_M_1FH.pdb]

USER  MOD reduce.3.7.201124 H: found=0, std=0, add=604, rem=0, adj=14
USER  MOD -----------------------------------------------------------------
USER  MOD scores for adjustable sidechains, with "set" totals for H,N and Q
USER  MOD "o" means original, "f" means flipped, "180deg" is methyl default
USER  MOD "!" flags a clash with an overlap of 0.40A or greater
USER  MOD flip categories: "K"=keep, "C"=clashes, "X"=uncertain, "F"=flip
USER  MOD Set 1.1: A  55 SER OG  :   rot  -29:sc=   0.895
USER  MOD Set 1.2: A  59 GLN     :      amide:sc=    2.06  K(o=3,f=-6.1!)
USER  MOD Set 2.1: A   5 GLN     :      amide:sc=   0.982  K(o=2,f=0.78)
USER  MOD Set 2.2: A  10 SER OG  :   rot  -25:sc=    1.05
USER  MOD Single : A   1 SER N   :NH3+    180:sc=       0   (180deg=0)
USER  MOD Single : A   1 SER OG  :   rot  180:sc=       0
USER  MOD Single : A   6 THR OG1 :   rot  180:sc=   0.098
USER  MOD Single : A   7 HIS     :     no HD1:sc=0.000868  X(o=0.00087,f=-0.31)
USER  MOD Single : A  14 ASN     :      amide:sc=       0  X(o=0,f=0)
USER  MOD Single : A  15 LYS NZ  :NH3+    180:sc=       0   (180deg=0)
USER  MOD Single : A  16 LYS NZ  :NH3+    151:sc=   0.895   (180deg=0.0691!)
USER  MOD Single : A  22 SER OG  :   rot  -59:sc=   0.204
USER  MOD Single : A  23 THR OG1 :   rot  101:sc=   0.931
USER  MOD Single : A  24 LYS NZ  :NH3+    -96:sc=   -2.01!  (180deg=-2.1!)
USER  MOD Single : A  26 SER OG  :   rot   84:sc=   0.936
USER  MOD Single : A  28 TYR OH  :   rot -160:sc=    1.33
USER  MOD Single : A  31 LYS NZ  :NH3+    180:sc=       0   (180deg=0)
USER  MOD Single : A  32 THR OG1 :   rot   69:sc=   0.455
USER  MOD Single : A  34 ASN     :      amide:sc= -0.0106  K(o=-0.011,f=-1.1)
USER  MOD Single : A  39 ASN     :      amide:sc=       0  X(o=0,f=0)
USER  MOD Single : A  42 TYR OH  :   rot  180:sc=       0
USER  MOD Single : A  56 ASN     :      amide:sc=   0.354  K(o=0.35,f=-4.9!)
USER  MOD Single : A  57 ASN     :      amide:sc= -0.0301  K(o=-0.03,f=-1.3!)
USER  MOD Single : A  74 TYR OH  :   rot  180:sc=       0
USER  MOD Single : A  75 SER OG  :   rot  -24:sc=    1.18
USER  MOD -----------------------------------------------------------------
ATOM      1  N   SER A   1       0.156  -0.050   2.291  1.00  7.26           N
ATOM      2  CA  SER A   1       1.547  -0.156   1.873  1.00  7.26           C
ATOM      3  C   SER A   1       1.894   0.952   0.890  1.00  7.26           C
ATOM      4  O   SER A   1       1.445   0.940  -0.257  1.00  7.26           O
ATOM      5  CB  SER A   1       1.803  -1.513   1.247  1.00  7.26           C
ATOM      6  OG  SER A   1       3.123  -1.617   0.791  1.00  7.26           O
ATOM      0  H1  SER A   1      -0.032  -0.704   2.865  1.00  7.26           H   new
ATOM      0  H2  SER A   1       0.023   0.737   2.684  1.00  7.26           H   new
ATOM      0  H3  SER A   1      -0.374  -0.119   1.579  1.00  7.26           H   new
ATOM      0  HA  SER A   1       2.113  -0.061   2.655  1.00  7.26           H   new
ATOM      0  HB2 SER A   1       1.626  -2.211   1.897  1.00  7.26           H   new
ATOM      0  HB3 SER A   1       1.190  -1.652   0.508  1.00  7.26           H   new
ATOM      0  HG  SER A   1       3.243  -2.375   0.450  1.00  7.26           H   new
ATOM     14  N   ILE A   2       2.677   1.921   1.353  1.00  6.77           N
ATOM     15  CA  ILE A   2       3.077   3.059   0.527  1.00  6.77           C
ATOM     16  C   ILE A   2       4.566   3.049   0.219  1.00  6.77           C
ATOM     17  O   ILE A   2       5.395   3.032   1.128  1.00  6.77           O
ATOM     18  CB  ILE A   2       2.725   4.384   1.229  1.00  6.77           C
ATOM     19  CG1 ILE A   2       1.210   4.473   1.444  1.00  6.77           C
ATOM     20  CG2 ILE A   2       3.246   5.569   0.430  1.00  6.77           C
ATOM     21  CD1 ILE A   2       0.791   5.628   2.314  1.00  6.77           C
ATOM      0  H   ILE A   2       2.992   1.939   2.153  1.00  6.77           H   new
ATOM      0  HA  ILE A   2       2.590   2.982  -0.308  1.00  6.77           H   new
ATOM      0  HB  ILE A   2       3.156   4.408   2.098  1.00  6.77           H   new
ATOM      0 HG12 ILE A   2       0.773   4.552   0.582  1.00  6.77           H   new
ATOM      0 HG13 ILE A   2       0.899   3.646   1.845  1.00  6.77           H   new
ATOM      0 HG21 ILE A   2       3.016   6.393   0.886  1.00  6.77           H   new
ATOM      0 HG22 ILE A   2       4.210   5.505   0.347  1.00  6.77           H   new
ATOM      0 HG23 ILE A   2       2.845   5.566  -0.453  1.00  6.77           H   new
ATOM      0 HD11 ILE A   2      -0.174   5.628   2.410  1.00  6.77           H   new
ATOM      0 HD12 ILE A   2       1.202   5.541   3.188  1.00  6.77           H   new
ATOM      0 HD13 ILE A   2       1.074   6.461   1.905  1.00  6.77           H   new
ATOM     33  N   ALA A   3       4.911   3.046  -1.065  1.00  6.22           N
ATOM     34  CA  ALA A   3       6.316   3.073  -1.439  1.00  6.22           C
ATOM     35  C   ALA A   3       6.847   4.482  -1.276  1.00  6.22           C
ATOM     36  O   ALA A   3       6.169   5.445  -1.638  1.00  6.22           O
ATOM     37  CB  ALA A   3       6.506   2.607  -2.870  1.00  6.22           C
ATOM      0  H   ALA A   3       4.357   3.029  -1.723  1.00  6.22           H   new
ATOM      0  HA  ALA A   3       6.806   2.468  -0.860  1.00  6.22           H   new
ATOM      0  HB1 ALA A   3       7.449   2.633  -3.097  1.00  6.22           H   new
ATOM      0  HB2 ALA A   3       6.177   1.699  -2.961  1.00  6.22           H   new
ATOM      0  HB3 ALA A   3       6.014   3.190  -3.469  1.00  6.22           H   new
ATOM     43  N   VAL A   4       8.081   4.598  -0.808  1.00  5.67           N
ATOM     44  CA  VAL A   4       8.725   5.893  -0.670  1.00  5.67           C
ATOM     45  C   VAL A   4      10.041   5.906  -1.431  1.00  5.67           C
ATOM     46  O   VAL A   4      10.857   4.996  -1.279  1.00  5.67           O
ATOM     47  CB  VAL A   4       8.955   6.217   0.818  1.00  5.67           C
ATOM     48  CG1 VAL A   4       9.665   7.560   0.957  1.00  5.67           C
ATOM     49  CG2 VAL A   4       7.599   6.232   1.548  1.00  5.67           C
ATOM      0  H   VAL A   4       8.566   3.932  -0.563  1.00  5.67           H   new
ATOM      0  HA  VAL A   4       8.146   6.574  -1.046  1.00  5.67           H   new
ATOM      0  HB  VAL A   4       9.519   5.537   1.219  1.00  5.67           H   new
ATOM      0 HG11 VAL A   4       9.806   7.756   1.896  1.00  5.67           H   new
ATOM      0 HG12 VAL A   4      10.521   7.522   0.503  1.00  5.67           H   new
ATOM      0 HG13 VAL A   4       9.120   8.257   0.560  1.00  5.67           H   new
ATOM      0 HG21 VAL A   4       7.739   6.436   2.486  1.00  5.67           H   new
ATOM      0 HG22 VAL A   4       7.026   6.907   1.153  1.00  5.67           H   new
ATOM      0 HG23 VAL A   4       7.177   5.362   1.466  1.00  5.67           H   new
ATOM     59  N   GLN A   5      10.236   6.924  -2.262  1.00  5.19           N
ATOM     60  CA  GLN A   5      11.454   7.043  -3.052  1.00  5.19           C
ATOM     61  C   GLN A   5      12.344   8.191  -2.589  1.00  5.19           C
ATOM     62  O   GLN A   5      11.877   9.306  -2.361  1.00  5.19           O
ATOM     63  CB  GLN A   5      11.112   7.226  -4.541  1.00  5.19           C
ATOM     64  CG  GLN A   5      12.338   7.303  -5.457  1.00  5.19           C
ATOM     65  CD  GLN A   5      12.006   7.391  -6.954  1.00  5.19           C
ATOM     66  NE2 GLN A   5      12.546   6.436  -7.716  1.00  5.19           N
ATOM     67  OE1 GLN A   5      11.294   8.305  -7.425  1.00  5.19           O
ATOM      0  H   GLN A   5       9.670   7.560  -2.383  1.00  5.19           H   new
ATOM      0  HA  GLN A   5      11.949   6.219  -2.925  1.00  5.19           H   new
ATOM      0  HB2 GLN A   5      10.551   6.488  -4.828  1.00  5.19           H   new
ATOM      0  HB3 GLN A   5      10.590   8.037  -4.646  1.00  5.19           H   new
ATOM      0  HG2 GLN A   5      12.866   8.077  -5.208  1.00  5.19           H   new
ATOM      0  HG3 GLN A   5      12.892   6.521  -5.305  1.00  5.19           H   new
ATOM      0 HE21 GLN A   5      13.031   5.823  -7.358  1.00  5.19           H   new
ATOM      0 HE22 GLN A   5      12.409   6.435  -8.565  1.00  5.19           H   new
ATOM     76  N   THR A   6      13.632   7.900  -2.449  1.00  4.81           N
ATOM     77  CA  THR A   6      14.646   8.898  -2.123  1.00  4.81           C
ATOM     78  C   THR A   6      14.735   9.989  -3.168  1.00  4.81           C
ATOM     79  O   THR A   6      14.678   9.716  -4.372  1.00  4.81           O
ATOM     80  CB  THR A   6      16.042   8.284  -1.997  1.00  4.81           C
ATOM     81  CG2 THR A   6      16.404   7.606  -3.273  1.00  4.81           C
ATOM     82  OG1 THR A   6      16.999   9.335  -1.721  1.00  4.81           O
ATOM      0  H   THR A   6      13.947   7.105  -2.542  1.00  4.81           H   new
ATOM      0  HA  THR A   6      14.363   9.270  -1.273  1.00  4.81           H   new
ATOM      0  HB  THR A   6      16.050   7.636  -1.275  1.00  4.81           H   new
ATOM      0  HG1 THR A   6      17.767   9.003  -1.649  1.00  4.81           H   new
ATOM      0 HG21 THR A   6      17.289   7.217  -3.193  1.00  4.81           H   new
ATOM      0 HG22 THR A   6      15.759   6.906  -3.462  1.00  4.81           H   new
ATOM      0 HG23 THR A   6      16.400   8.253  -3.996  1.00  4.81           H   new
ATOM     90  N   HIS A   7      15.001  11.209  -2.729  1.00  4.55           N
ATOM     91  CA  HIS A   7      15.197  12.305  -3.666  1.00  4.55           C
ATOM     92  C   HIS A   7      16.348  12.022  -4.641  1.00  4.55           C
ATOM     93  O   HIS A   7      16.363  12.543  -5.757  1.00  4.55           O
ATOM     94  CB  HIS A   7      15.477  13.601  -2.907  1.00  4.55           C
ATOM     95  CG  HIS A   7      16.779  13.589  -2.158  1.00  4.55           C
ATOM     96  CD2 HIS A   7      17.979  14.153  -2.440  1.00  4.55           C
ATOM     97  ND1 HIS A   7      16.935  12.936  -0.948  1.00  4.55           N
ATOM     98  CE1 HIS A   7      18.178  13.099  -0.522  1.00  4.55           C
ATOM     99  NE2 HIS A   7      18.830  13.834  -1.407  1.00  4.55           N
ATOM      0  H   HIS A   7      15.072  11.424  -1.899  1.00  4.55           H   new
ATOM      0  HA  HIS A   7      14.381  12.396  -4.182  1.00  4.55           H   new
ATOM      0  HB2 HIS A   7      15.480  14.340  -3.535  1.00  4.55           H   new
ATOM      0  HB3 HIS A   7      14.754  13.763  -2.281  1.00  4.55           H   new
ATOM      0  HD2 HIS A   7      18.188  14.660  -3.191  1.00  4.55           H   new
ATOM      0  HE1 HIS A   7      18.532  12.755   0.266  1.00  4.55           H   new
ATOM      0  HE2 HIS A   7      19.654  14.074  -1.347  1.00  4.55           H   new
ATOM    107  N   GLY A   8      17.291  11.146  -4.250  1.00  4.42           N
ATOM    108  CA  GLY A   8      18.429  10.802  -5.102  1.00  4.42           C
ATOM    109  C   GLY A   8      18.001  10.112  -6.407  1.00  4.42           C
ATOM    110  O   GLY A   8      18.772  10.039  -7.366  1.00  4.42           O
ATOM      0  H   GLY A   8      17.283  10.742  -3.491  1.00  4.42           H   new
ATOM      0  HA2 GLY A   8      18.926  11.608  -5.314  1.00  4.42           H   new
ATOM      0  HA3 GLY A   8      19.030  10.218  -4.613  1.00  4.42           H   new
ATOM    114  N   GLU A   9      16.780   9.579  -6.425  1.00  4.45           N
ATOM    115  CA  GLU A   9      16.225   8.902  -7.579  1.00  4.45           C
ATOM    116  C   GLU A   9      15.104   9.732  -8.205  1.00  4.45           C
ATOM    117  O   GLU A   9      14.997   9.826  -9.431  1.00  4.45           O
ATOM    118  CB  GLU A   9      15.679   7.543  -7.146  1.00  4.45           C
ATOM    119  CG  GLU A   9      16.707   6.527  -6.672  1.00  4.45           C
ATOM    120  CD  GLU A   9      16.075   5.214  -6.150  1.00  4.45           C
ATOM    121  OE1 GLU A   9      14.932   4.896  -6.475  1.00  4.45           O
ATOM    122  OE2 GLU A   9      16.754   4.546  -5.380  1.00  4.45           O1-
ATOM      0  H   GLU A   9      16.246   9.605  -5.751  1.00  4.45           H   new
ATOM      0  HA  GLU A   9      16.924   8.783  -8.241  1.00  4.45           H   new
ATOM      0  HB2 GLU A   9      15.039   7.685  -6.431  1.00  4.45           H   new
ATOM      0  HB3 GLU A   9      15.191   7.159  -7.891  1.00  4.45           H   new
ATOM      0  HG2 GLU A   9      17.309   6.320  -7.404  1.00  4.45           H   new
ATOM      0  HG3 GLU A   9      17.243   6.923  -5.967  1.00  4.45           H   new
ATOM    129  N   SER A  10      14.294  10.390  -7.365  1.00  4.61           N
ATOM    130  CA  SER A  10      13.164  11.177  -7.868  1.00  4.61           C
ATOM    131  C   SER A  10      13.652  12.354  -8.710  1.00  4.61           C
ATOM    132  O   SER A  10      13.016  12.746  -9.696  1.00  4.61           O
ATOM    133  CB  SER A  10      12.288  11.687  -6.741  1.00  4.61           C
ATOM    134  OG  SER A  10      11.648  10.635  -6.060  1.00  4.61           O
ATOM      0  H   SER A  10      14.382  10.393  -6.510  1.00  4.61           H   new
ATOM      0  HA  SER A  10      12.632  10.585  -8.423  1.00  4.61           H   new
ATOM      0  HB2 SER A  10      12.828  12.196  -6.116  1.00  4.61           H   new
ATOM      0  HB3 SER A  10      11.621  12.294  -7.099  1.00  4.61           H   new
ATOM      0  HG  SER A  10      11.576   9.973  -6.571  1.00  4.61           H   new
ATOM    140  N   MET A  11      14.826  12.891  -8.345  1.00  4.94           N
ATOM    141  CA  MET A  11      15.440  14.031  -9.014  1.00  4.94           C
ATOM    142  C   MET A  11      15.654  13.834 -10.510  1.00  4.94           C
ATOM    143  O   MET A  11      15.751  14.825 -11.240  1.00  4.94           O
ATOM    144  CB  MET A  11      16.801  14.328  -8.384  1.00  4.94           C
ATOM    145  CG  MET A  11      17.847  13.243  -8.672  1.00  4.94           C
ATOM    146  SD  MET A  11      19.458  13.542  -7.932  1.00  4.94           S
ATOM    147  CE  MET A  11      20.089  14.807  -9.016  1.00  4.94           C
ATOM      0  H   MET A  11      15.291  12.591  -7.687  1.00  4.94           H   new
ATOM      0  HA  MET A  11      14.816  14.765  -8.901  1.00  4.94           H   new
ATOM      0  HB2 MET A  11      17.126  15.179  -8.716  1.00  4.94           H   new
ATOM      0  HB3 MET A  11      16.694  14.420  -7.424  1.00  4.94           H   new
ATOM      0  HG2 MET A  11      17.510  12.392  -8.351  1.00  4.94           H   new
ATOM      0  HG3 MET A  11      17.955  13.162  -9.632  1.00  4.94           H   new
ATOM      0  HE1 MET A  11      20.976  15.069  -8.725  1.00  4.94           H   new
ATOM      0  HE2 MET A  11      20.134  14.464  -9.922  1.00  4.94           H   new
ATOM      0  HE3 MET A  11      19.500  15.578  -8.992  1.00  4.94           H   new
ATOM    157  N   LEU A  12      15.625  12.585 -11.005  1.00  5.48           N
ATOM    158  CA  LEU A  12      15.819  12.344 -12.433  1.00  5.48           C
ATOM    159  C   LEU A  12      14.756  13.033 -13.278  1.00  5.48           C
ATOM    160  O   LEU A  12      14.956  13.273 -14.468  1.00  5.48           O
ATOM    161  CB  LEU A  12      15.789  10.849 -12.740  1.00  5.48           C
ATOM    162  CG  LEU A  12      17.130  10.136 -12.715  1.00  5.48           C
ATOM    163  CD1 LEU A  12      17.809  10.322 -11.348  1.00  5.48           C
ATOM    164  CD2 LEU A  12      16.909   8.689 -13.048  1.00  5.48           C
ATOM      0  H   LEU A  12      15.496  11.878 -10.533  1.00  5.48           H   new
ATOM      0  HA  LEU A  12      16.687  12.713 -12.659  1.00  5.48           H   new
ATOM      0  HB2 LEU A  12      15.202  10.417 -12.100  1.00  5.48           H   new
ATOM      0  HB3 LEU A  12      15.393  10.725 -13.617  1.00  5.48           H   new
ATOM      0  HG  LEU A  12      17.729  10.516 -13.377  1.00  5.48           H   new
ATOM      0 HD11 LEU A  12      18.663   9.862 -11.346  1.00  5.48           H   new
ATOM      0 HD12 LEU A  12      17.950  11.267 -11.183  1.00  5.48           H   new
ATOM      0 HD13 LEU A  12      17.242   9.954 -10.652  1.00  5.48           H   new
ATOM      0 HD21 LEU A  12      17.758   8.221 -13.036  1.00  5.48           H   new
ATOM      0 HD22 LEU A  12      16.313   8.293 -12.393  1.00  5.48           H   new
ATOM      0 HD23 LEU A  12      16.513   8.617 -13.931  1.00  5.48           H   new
ATOM    176  N   ALA A  13      13.616  13.354 -12.672  1.00  6.14           N
ATOM    177  CA  ALA A  13      12.542  14.037 -13.364  1.00  6.14           C
ATOM    178  C   ALA A  13      12.985  15.395 -13.927  1.00  6.14           C
ATOM    179  O   ALA A  13      12.443  15.848 -14.936  1.00  6.14           O
ATOM    180  CB  ALA A  13      11.377  14.241 -12.416  1.00  6.14           C
ATOM      0  H   ALA A  13      13.449  13.179 -11.847  1.00  6.14           H   new
ATOM      0  HA  ALA A  13      12.276  13.480 -14.113  1.00  6.14           H   new
ATOM      0  HB1 ALA A  13      10.658  14.698 -12.880  1.00  6.14           H   new
ATOM      0  HB2 ALA A  13      11.061  13.380 -12.101  1.00  6.14           H   new
ATOM      0  HB3 ALA A  13      11.665  14.776 -11.660  1.00  6.14           H   new
ATOM    186  N   ASN A  14      13.906  16.080 -13.227  1.00  6.74           N
ATOM    187  CA  ASN A  14      14.338  17.419 -13.633  1.00  6.74           C
ATOM    188  C   ASN A  14      15.862  17.645 -13.723  1.00  6.74           C
ATOM    189  O   ASN A  14      16.304  18.629 -14.321  1.00  6.74           O
ATOM    190  CB  ASN A  14      13.749  18.440 -12.675  1.00  6.74           C
ATOM    191  CG  ASN A  14      12.235  18.494 -12.713  1.00  6.74           C
ATOM    192  ND2 ASN A  14      11.603  17.917 -11.719  1.00  6.74           N
ATOM    193  OD1 ASN A  14      11.642  19.060 -13.637  1.00  6.74           O
ATOM      0  H   ASN A  14      14.289  15.783 -12.516  1.00  6.74           H   new
ATOM      0  HA  ASN A  14      14.012  17.521 -14.541  1.00  6.74           H   new
ATOM      0  HB2 ASN A  14      14.036  18.231 -11.772  1.00  6.74           H   new
ATOM      0  HB3 ASN A  14      14.103  19.317 -12.889  1.00  6.74           H   new
ATOM      0 HD21 ASN A  14      10.743  17.924 -11.694  1.00  6.74           H   new
ATOM      0 HD22 ASN A  14      12.048  17.532 -11.092  1.00  6.74           H   new
ATOM    200  N   LYS A  15      16.661  16.779 -13.098  1.00  7.13           N
ATOM    201  CA  LYS A  15      18.107  16.994 -12.976  1.00  7.13           C
ATOM    202  C   LYS A  15      18.969  15.914 -13.626  1.00  7.13           C
ATOM    203  O   LYS A  15      18.475  14.895 -14.103  1.00  7.13           O
ATOM    204  CB  LYS A  15      18.487  17.131 -11.503  1.00  7.13           C
ATOM    205  CG  LYS A  15      17.880  18.352 -10.813  1.00  7.13           C
ATOM    206  CD  LYS A  15      18.346  18.483  -9.364  1.00  7.13           C
ATOM    207  CE  LYS A  15      17.747  19.718  -8.700  1.00  7.13           C
ATOM    208  NZ  LYS A  15      18.196  19.864  -7.286  1.00  7.13           N1+
ATOM      0  H   LYS A  15      16.382  16.052 -12.733  1.00  7.13           H   new
ATOM      0  HA  LYS A  15      18.292  17.812 -13.464  1.00  7.13           H   new
ATOM      0  HB2 LYS A  15      18.206  16.332 -11.031  1.00  7.13           H   new
ATOM      0  HB3 LYS A  15      19.453  17.178 -11.431  1.00  7.13           H   new
ATOM      0  HG2 LYS A  15      18.122  19.153 -11.303  1.00  7.13           H   new
ATOM      0  HG3 LYS A  15      16.912  18.287 -10.836  1.00  7.13           H   new
ATOM      0  HD2 LYS A  15      18.091  17.690  -8.867  1.00  7.13           H   new
ATOM      0  HD3 LYS A  15      19.314  18.536  -9.337  1.00  7.13           H   new
ATOM      0  HE2 LYS A  15      17.999  20.509  -9.202  1.00  7.13           H   new
ATOM      0  HE3 LYS A  15      16.779  19.662  -8.727  1.00  7.13           H   new
ATOM      0  HZ1 LYS A  15      17.828  20.593  -6.931  1.00  7.13           H   new
ATOM      0  HZ2 LYS A  15      17.946  19.149  -6.819  1.00  7.13           H   new
ATOM      0  HZ3 LYS A  15      19.083  19.938  -7.262  1.00  7.13           H   new
ATOM    222  N   LYS A  16      20.281  16.147 -13.643  1.00  7.18           N
ATOM    223  CA  LYS A  16      21.221  15.166 -14.176  1.00  7.18           C
ATOM    224  C   LYS A  16      20.986  13.837 -13.478  1.00  7.18           C
ATOM    225  O   LYS A  16      20.879  13.777 -12.250  1.00  7.18           O
ATOM    226  CB  LYS A  16      22.670  15.621 -13.987  1.00  7.18           C
ATOM    227  CG  LYS A  16      23.717  14.667 -14.594  1.00  7.18           C
ATOM    228  CD  LYS A  16      23.676  14.707 -16.124  1.00  7.18           C
ATOM    229  CE  LYS A  16      24.676  13.733 -16.755  1.00  7.18           C
ATOM    230  NZ  LYS A  16      24.272  12.300 -16.553  1.00  7.18           N1+
ATOM      0  H   LYS A  16      20.646  16.868 -13.350  1.00  7.18           H   new
ATOM      0  HA  LYS A  16      21.072  15.071 -15.130  1.00  7.18           H   new
ATOM      0  HB2 LYS A  16      22.777  16.499 -14.386  1.00  7.18           H   new
ATOM      0  HB3 LYS A  16      22.847  15.717 -13.038  1.00  7.18           H   new
ATOM      0  HG2 LYS A  16      24.602  14.914 -14.284  1.00  7.18           H   new
ATOM      0  HG3 LYS A  16      23.551  13.762 -14.286  1.00  7.18           H   new
ATOM      0  HD2 LYS A  16      22.781  14.491 -16.428  1.00  7.18           H   new
ATOM      0  HD3 LYS A  16      23.869  15.608 -16.428  1.00  7.18           H   new
ATOM      0  HE2 LYS A  16      24.749  13.916 -17.705  1.00  7.18           H   new
ATOM      0  HE3 LYS A  16      25.554  13.878 -16.369  1.00  7.18           H   new
ATOM      0  HZ1 LYS A  16      24.579  11.807 -17.227  1.00  7.18           H   new
ATOM      0  HZ2 LYS A  16      24.613  12.000 -15.788  1.00  7.18           H   new
ATOM      0  HZ3 LYS A  16      23.384  12.243 -16.524  1.00  7.18           H   new
ATOM    244  N   ASP A  17      20.936  12.758 -14.248  1.00  6.89           N
ATOM    245  CA  ASP A  17      20.601  11.441 -13.717  1.00  6.89           C
ATOM    246  C   ASP A  17      21.677  10.743 -12.893  1.00  6.89           C
ATOM    247  O   ASP A  17      22.166   9.675 -13.254  1.00  6.89           O
ATOM    248  CB  ASP A  17      20.203  10.519 -14.877  1.00  6.89           C
ATOM    249  CG  ASP A  17      21.309  10.338 -15.955  1.00  6.89           C
ATOM    250  OD1 ASP A  17      22.059  11.281 -16.220  1.00  6.89           O
ATOM    251  OD2 ASP A  17      21.389   9.271 -16.511  1.00  6.89           O1-
ATOM      0  H   ASP A  17      21.095  12.767 -15.093  1.00  6.89           H   new
ATOM      0  HA  ASP A  17      19.876  11.609 -13.095  1.00  6.89           H   new
ATOM      0  HB2 ASP A  17      19.969   9.648 -14.519  1.00  6.89           H   new
ATOM      0  HB3 ASP A  17      19.407  10.875 -15.301  1.00  6.89           H   new
ATOM    256  N   ALA A  18      22.016  11.348 -11.755  1.00  6.34           N
ATOM    257  CA  ALA A  18      23.014  10.806 -10.837  1.00  6.34           C
ATOM    258  C   ALA A  18      22.590   9.421 -10.351  1.00  6.34           C
ATOM    259  O   ALA A  18      23.422   8.510 -10.220  1.00  6.34           O
ATOM    260  CB  ALA A  18      23.189  11.749  -9.656  1.00  6.34           C
ATOM      0  H   ALA A  18      21.670  12.090 -11.493  1.00  6.34           H   new
ATOM      0  HA  ALA A  18      23.860  10.721 -11.303  1.00  6.34           H   new
ATOM      0  HB1 ALA A  18      23.852  11.387  -9.048  1.00  6.34           H   new
ATOM      0  HB2 ALA A  18      23.483  12.616  -9.975  1.00  6.34           H   new
ATOM      0  HB3 ALA A  18      22.343  11.846  -9.191  1.00  6.34           H   new
ATOM    266  N   TRP A  19      21.278   9.276 -10.148  1.00  5.69           N
ATOM    267  CA  TRP A  19      20.622   8.051  -9.721  1.00  5.69           C
ATOM    268  C   TRP A  19      21.378   7.390  -8.575  1.00  5.69           C
ATOM    269  O   TRP A  19      21.316   7.836  -7.433  1.00  5.69           O
ATOM    270  CB  TRP A  19      20.485   7.130 -10.958  1.00  5.69           C
ATOM    271  CG  TRP A  19      19.746   5.808 -10.765  1.00  5.69           C
ATOM    272  CD1 TRP A  19      20.276   4.544 -10.790  1.00  5.69           C
ATOM    273  CD2 TRP A  19      18.335   5.635 -10.548  1.00  5.69           C
ATOM    274  CE2 TRP A  19      18.097   4.264 -10.451  1.00  5.69           C
ATOM    275  CE3 TRP A  19      17.281   6.508 -10.438  1.00  5.69           C
ATOM    276  NE1 TRP A  19      19.294   3.615 -10.596  1.00  5.69           N
ATOM    277  CZ2 TRP A  19      16.826   3.757 -10.248  1.00  5.69           C
ATOM    278  CZ3 TRP A  19      16.011   6.012 -10.250  1.00  5.69           C
ATOM    279  CH2 TRP A  19      15.784   4.672 -10.152  1.00  5.69           C
ATOM      0  H   TRP A  19      20.725   9.924 -10.263  1.00  5.69           H   new
ATOM      0  HA  TRP A  19      19.738   8.242  -9.370  1.00  5.69           H   new
ATOM      0  HB2 TRP A  19      20.032   7.629 -11.655  1.00  5.69           H   new
ATOM      0  HB3 TRP A  19      21.376   6.931 -11.285  1.00  5.69           H   new
ATOM      0  HD1 TRP A  19      21.176   4.347 -10.920  1.00  5.69           H   new
ATOM      0  HE1 TRP A  19      19.408   2.763 -10.569  1.00  5.69           H   new
ATOM      0  HE3 TRP A  19      17.424   7.425 -10.490  1.00  5.69           H   new
ATOM      0  HZ2 TRP A  19      16.675   2.842 -10.179  1.00  5.69           H   new
ATOM      0  HZ3 TRP A  19      15.295   6.602 -10.189  1.00  5.69           H   new
ATOM      0  HH2 TRP A  19      14.917   4.364 -10.019  1.00  5.69           H   new
ATOM    290  N   LEU A  20      22.078   6.313  -8.878  1.00  5.05           N
ATOM    291  CA  LEU A  20      22.793   5.540  -7.883  1.00  5.05           C
ATOM    292  C   LEU A  20      24.010   6.305  -7.355  1.00  5.05           C
ATOM    293  O   LEU A  20      24.259   6.367  -6.148  1.00  5.05           O
ATOM    294  CB  LEU A  20      23.244   4.214  -8.531  1.00  5.05           C
ATOM    295  CG  LEU A  20      23.984   3.220  -7.655  1.00  5.05           C
ATOM    296  CD1 LEU A  20      23.095   2.783  -6.521  1.00  5.05           C
ATOM    297  CD2 LEU A  20      24.417   2.032  -8.501  1.00  5.05           C
ATOM      0  H   LEU A  20      22.152   6.006  -9.678  1.00  5.05           H   new
ATOM      0  HA  LEU A  20      22.206   5.368  -7.130  1.00  5.05           H   new
ATOM      0  HB2 LEU A  20      22.457   3.772  -8.886  1.00  5.05           H   new
ATOM      0  HB3 LEU A  20      23.813   4.429  -9.286  1.00  5.05           H   new
ATOM      0  HG  LEU A  20      24.775   3.635  -7.276  1.00  5.05           H   new
ATOM      0 HD11 LEU A  20      23.571   2.148  -5.963  1.00  5.05           H   new
ATOM      0 HD12 LEU A  20      22.844   3.555  -5.990  1.00  5.05           H   new
ATOM      0 HD13 LEU A  20      22.296   2.364  -6.878  1.00  5.05           H   new
ATOM      0 HD21 LEU A  20      24.891   1.394  -7.945  1.00  5.05           H   new
ATOM      0 HD22 LEU A  20      23.635   1.607  -8.886  1.00  5.05           H   new
ATOM      0 HD23 LEU A  20      25.002   2.337  -9.212  1.00  5.05           H   new
ATOM    309  N   ASP A  21      24.764   6.887  -8.280  1.00  4.49           N
ATOM    310  CA  ASP A  21      26.058   7.475  -7.979  1.00  4.49           C
ATOM    311  C   ASP A  21      26.968   6.466  -7.271  1.00  4.49           C
ATOM    312  O   ASP A  21      26.550   5.430  -6.747  1.00  4.49           O
ATOM    313  CB  ASP A  21      25.908   8.737  -7.093  1.00  4.49           C
ATOM    314  CG  ASP A  21      27.248   9.582  -6.852  1.00  4.49           C
ATOM    315  OD1 ASP A  21      28.280   9.294  -7.448  1.00  4.49           O
ATOM    316  OD2 ASP A  21      27.217  10.433  -6.000  1.00  4.49           O1-
ATOM      0  H   ASP A  21      24.535   6.951  -9.107  1.00  4.49           H   new
ATOM      0  HA  ASP A  21      26.460   7.729  -8.824  1.00  4.49           H   new
ATOM      0  HB2 ASP A  21      25.247   9.320  -7.498  1.00  4.49           H   new
ATOM      0  HB3 ASP A  21      25.557   8.466  -6.230  1.00  4.49           H   new
ATOM    321  N   SER A  22      28.239   6.798  -7.236  1.00  4.04           N
ATOM    322  CA  SER A  22      29.210   6.035  -6.495  1.00  4.04           C
ATOM    323  C   SER A  22      28.916   6.146  -4.998  1.00  4.04           C
ATOM    324  O   SER A  22      29.248   5.246  -4.218  1.00  4.04           O
ATOM    325  CB  SER A  22      30.578   6.584  -6.824  1.00  4.04           C
ATOM    326  OG  SER A  22      30.687   7.927  -6.395  1.00  4.04           O
ATOM      0  H   SER A  22      28.565   7.480  -7.646  1.00  4.04           H   new
ATOM      0  HA  SER A  22      29.172   5.096  -6.735  1.00  4.04           H   new
ATOM      0  HB2 SER A  22      31.261   6.045  -6.395  1.00  4.04           H   new
ATOM      0  HB3 SER A  22      30.733   6.530  -7.780  1.00  4.04           H   new
ATOM      0  HG  SER A  22      30.094   8.390  -6.769  1.00  4.04           H   new
ATOM    332  N   THR A  23      28.233   7.231  -4.611  1.00  3.66           N
ATOM    333  CA  THR A  23      27.877   7.493  -3.230  1.00  3.66           C
ATOM    334  C   THR A  23      26.891   6.471  -2.679  1.00  3.66           C
ATOM    335  O   THR A  23      27.115   5.921  -1.597  1.00  3.66           O
ATOM    336  CB  THR A  23      27.249   8.891  -3.070  1.00  3.66           C
ATOM    337  CG2 THR A  23      26.862   9.108  -1.626  1.00  3.66           C
ATOM    338  OG1 THR A  23      28.181   9.908  -3.472  1.00  3.66           O
ATOM      0  H   THR A  23      27.964   7.838  -5.158  1.00  3.66           H   new
ATOM      0  HA  THR A  23      28.707   7.436  -2.731  1.00  3.66           H   new
ATOM      0  HB  THR A  23      26.461   8.946  -3.633  1.00  3.66           H   new
ATOM      0  HG1 THR A  23      27.989  10.175  -4.245  1.00  3.66           H   new
ATOM      0 HG21 THR A  23      26.467   9.988  -1.525  1.00  3.66           H   new
ATOM      0 HG22 THR A  23      26.219   8.433  -1.358  1.00  3.66           H   new
ATOM      0 HG23 THR A  23      27.651   9.043  -1.066  1.00  3.66           H   new
ATOM    346  N   LYS A  24      25.804   6.178  -3.407  1.00  3.30           N
ATOM    347  CA  LYS A  24      24.839   5.241  -2.856  1.00  3.30           C
ATOM    348  C   LYS A  24      25.372   3.847  -3.029  1.00  3.30           C
ATOM    349  O   LYS A  24      25.183   2.999  -2.158  1.00  3.30           O
ATOM    350  CB  LYS A  24      23.473   5.355  -3.506  1.00  3.30           C
ATOM    351  CG  LYS A  24      22.380   4.469  -2.923  1.00  3.30           C
ATOM    352  CD  LYS A  24      21.037   4.755  -3.609  1.00  3.30           C
ATOM    353  CE  LYS A  24      19.932   3.833  -3.124  1.00  3.30           C
ATOM    354  NZ  LYS A  24      18.666   4.071  -3.870  1.00  3.30           N1+
ATOM      0  H   LYS A  24      25.619   6.497  -4.184  1.00  3.30           H   new
ATOM      0  HA  LYS A  24      24.719   5.453  -1.917  1.00  3.30           H   new
ATOM      0  HB2 LYS A  24      23.182   6.278  -3.446  1.00  3.30           H   new
ATOM      0  HB3 LYS A  24      23.565   5.147  -4.449  1.00  3.30           H   new
ATOM      0  HG2 LYS A  24      22.616   3.535  -3.038  1.00  3.30           H   new
ATOM      0  HG3 LYS A  24      22.303   4.626  -1.969  1.00  3.30           H   new
ATOM      0  HD2 LYS A  24      20.782   5.676  -3.444  1.00  3.30           H   new
ATOM      0  HD3 LYS A  24      21.139   4.657  -4.569  1.00  3.30           H   new
ATOM      0  HE2 LYS A  24      20.207   2.909  -3.234  1.00  3.30           H   new
ATOM      0  HE3 LYS A  24      19.783   3.973  -2.176  1.00  3.30           H   new
ATOM      0  HZ1 LYS A  24      18.147   4.625  -3.406  1.00  3.30           H   new
ATOM      0  HZ2 LYS A  24      18.851   4.432  -4.662  1.00  3.30           H   new
ATOM      0  HZ3 LYS A  24      18.241   3.298  -3.989  1.00  3.30           H   new
ATOM    368  N   ALA A  25      26.041   3.582  -4.156  1.00  2.96           N
ATOM    369  CA  ALA A  25      26.555   2.241  -4.357  1.00  2.96           C
ATOM    370  C   ALA A  25      27.512   1.860  -3.229  1.00  2.96           C
ATOM    371  O   ALA A  25      27.431   0.754  -2.683  1.00  2.96           O
ATOM    372  CB  ALA A  25      27.286   2.161  -5.683  1.00  2.96           C
ATOM      0  H   ALA A  25      26.199   4.144  -4.788  1.00  2.96           H   new
ATOM      0  HA  ALA A  25      25.807   1.623  -4.360  1.00  2.96           H   new
ATOM      0  HB1 ALA A  25      27.627   1.262  -5.811  1.00  2.96           H   new
ATOM      0  HB2 ALA A  25      26.675   2.380  -6.404  1.00  2.96           H   new
ATOM      0  HB3 ALA A  25      28.025   2.790  -5.684  1.00  2.96           H   new
ATOM    378  N   SER A  26      28.374   2.804  -2.827  1.00  2.66           N
ATOM    379  CA  SER A  26      29.320   2.534  -1.766  1.00  2.66           C
ATOM    380  C   SER A  26      28.613   2.368  -0.438  1.00  2.66           C
ATOM    381  O   SER A  26      28.890   1.421   0.298  1.00  2.66           O
ATOM    382  CB  SER A  26      30.308   3.677  -1.648  1.00  2.66           C
ATOM    383  OG  SER A  26      31.086   3.797  -2.805  1.00  2.66           O
ATOM      0  H   SER A  26      28.418   3.596  -3.159  1.00  2.66           H   new
ATOM      0  HA  SER A  26      29.784   1.711  -1.986  1.00  2.66           H   new
ATOM      0  HB2 SER A  26      29.830   4.506  -1.490  1.00  2.66           H   new
ATOM      0  HB3 SER A  26      30.884   3.531  -0.882  1.00  2.66           H   new
ATOM      0  HG  SER A  26      30.668   4.246  -3.379  1.00  2.66           H   new
ATOM    389  N   ARG A  27      27.663   3.254  -0.134  1.00  2.40           N
ATOM    390  CA  ARG A  27      26.980   3.171   1.143  1.00  2.40           C
ATOM    391  C   ARG A  27      26.165   1.900   1.282  1.00  2.40           C
ATOM    392  O   ARG A  27      26.167   1.268   2.339  1.00  2.40           O
ATOM    393  CB  ARG A  27      26.104   4.392   1.340  1.00  2.40           C
ATOM    394  CG  ARG A  27      26.884   5.677   1.601  1.00  2.40           C
ATOM    395  CD  ARG A  27      25.998   6.861   1.660  1.00  2.40           C
ATOM    396  NE  ARG A  27      26.747   8.084   1.903  1.00  2.40           N
ATOM    397  CZ  ARG A  27      26.227   9.326   1.858  1.00  2.40           C
ATOM    398  NH1 ARG A  27      24.953   9.500   1.580  1.00  2.40           N1+
ATOM    399  NH2 ARG A  27      27.000  10.372   2.092  1.00  2.40           N
ATOM      0  H   ARG A  27      27.407   3.896  -0.646  1.00  2.40           H   new
ATOM      0  HA  ARG A  27      27.658   3.145   1.836  1.00  2.40           H   new
ATOM      0  HB2 ARG A  27      25.552   4.514   0.552  1.00  2.40           H   new
ATOM      0  HB3 ARG A  27      25.504   4.232   2.085  1.00  2.40           H   new
ATOM      0  HG2 ARG A  27      27.370   5.596   2.437  1.00  2.40           H   new
ATOM      0  HG3 ARG A  27      27.543   5.802   0.901  1.00  2.40           H   new
ATOM      0  HD2 ARG A  27      25.509   6.941   0.826  1.00  2.40           H   new
ATOM      0  HD3 ARG A  27      25.341   6.739   2.363  1.00  2.40           H   new
ATOM      0  HE  ARG A  27      27.583   8.009   2.089  1.00  2.40           H   new
ATOM      0 HH11 ARG A  27      24.450   8.820   1.426  1.00  2.40           H   new
ATOM      0 HH12 ARG A  27      24.624  10.294   1.552  1.00  2.40           H   new
ATOM      0 HH21 ARG A  27      27.833  10.259   2.273  1.00  2.40           H   new
ATOM      0 HH22 ARG A  27      26.670  11.166   2.064  1.00  2.40           H   new
ATOM    413  N   TYR A  28      25.503   1.475   0.209  1.00  2.15           N
ATOM    414  CA  TYR A  28      24.706   0.266   0.291  1.00  2.15           C
ATOM    415  C   TYR A  28      25.612  -0.902   0.636  1.00  2.15           C
ATOM    416  O   TYR A  28      25.315  -1.709   1.531  1.00  2.15           O
ATOM    417  CB  TYR A  28      23.996  -0.032  -1.023  1.00  2.15           C
ATOM    418  CG  TYR A  28      23.063  -1.200  -0.896  1.00  2.15           C
ATOM    419  CD1 TYR A  28      21.822  -0.953  -0.343  1.00  2.15           C
ATOM    420  CD2 TYR A  28      23.419  -2.499  -1.279  1.00  2.15           C
ATOM    421  CE1 TYR A  28      20.924  -1.961  -0.170  1.00  2.15           C
ATOM    422  CE2 TYR A  28      22.496  -3.536  -1.094  1.00  2.15           C
ATOM    423  CZ  TYR A  28      21.247  -3.247  -0.538  1.00  2.15           C
ATOM    424  OH  TYR A  28      20.311  -4.220  -0.329  1.00  2.15           O
ATOM      0  H   TYR A  28      25.504   1.865  -0.558  1.00  2.15           H   new
ATOM      0  HA  TYR A  28      24.032   0.396   0.977  1.00  2.15           H   new
ATOM      0  HB2 TYR A  28      23.498   0.751  -1.307  1.00  2.15           H   new
ATOM      0  HB3 TYR A  28      24.653  -0.216  -1.712  1.00  2.15           H   new
ATOM      0  HD1 TYR A  28      21.597  -0.088  -0.086  1.00  2.15           H   new
ATOM      0  HD2 TYR A  28      24.254  -2.670  -1.650  1.00  2.15           H   new
ATOM      0  HE1 TYR A  28      20.089  -1.780   0.198  1.00  2.15           H   new
ATOM      0  HE2 TYR A  28      22.712  -4.407  -1.338  1.00  2.15           H   new
ATOM      0  HH  TYR A  28      20.685  -4.972  -0.326  1.00  2.15           H   new
ATOM    434  N   LEU A  29      26.727  -1.007  -0.089  1.00  1.93           N
ATOM    435  CA  LEU A  29      27.639  -2.106   0.127  1.00  1.93           C
ATOM    436  C   LEU A  29      28.268  -2.061   1.515  1.00  1.93           C
ATOM    437  O   LEU A  29      28.385  -3.100   2.166  1.00  1.93           O
ATOM    438  CB  LEU A  29      28.696  -2.087  -0.969  1.00  1.93           C
ATOM    439  CG  LEU A  29      28.137  -2.428  -2.362  1.00  1.93           C
ATOM    440  CD1 LEU A  29      29.218  -2.213  -3.406  1.00  1.93           C
ATOM    441  CD2 LEU A  29      27.612  -3.869  -2.359  1.00  1.93           C
ATOM      0  H   LEU A  29      26.964  -0.453  -0.703  1.00  1.93           H   new
ATOM      0  HA  LEU A  29      27.145  -2.940   0.084  1.00  1.93           H   new
ATOM      0  HB2 LEU A  29      29.106  -1.208  -0.998  1.00  1.93           H   new
ATOM      0  HB3 LEU A  29      29.396  -2.720  -0.745  1.00  1.93           H   new
ATOM      0  HG  LEU A  29      27.395  -1.844  -2.584  1.00  1.93           H   new
ATOM      0 HD11 LEU A  29      28.867  -2.428  -4.284  1.00  1.93           H   new
ATOM      0 HD12 LEU A  29      29.504  -1.286  -3.390  1.00  1.93           H   new
ATOM      0 HD13 LEU A  29      29.975  -2.788  -3.212  1.00  1.93           H   new
ATOM      0 HD21 LEU A  29      27.259  -4.087  -3.236  1.00  1.93           H   new
ATOM      0 HD22 LEU A  29      28.336  -4.477  -2.142  1.00  1.93           H   new
ATOM      0 HD23 LEU A  29      26.908  -3.956  -1.697  1.00  1.93           H   new
ATOM    453  N   MET A  30      28.616  -0.871   2.016  1.00  1.73           N
ATOM    454  CA  MET A  30      29.206  -0.796   3.351  1.00  1.73           C
ATOM    455  C   MET A  30      28.194  -1.213   4.407  1.00  1.73           C
ATOM    456  O   MET A  30      28.535  -1.919   5.357  1.00  1.73           O
ATOM    457  CB  MET A  30      29.730   0.609   3.632  1.00  1.73           C
ATOM    458  CG  MET A  30      30.984   0.983   2.836  1.00  1.73           C
ATOM    459  SD  MET A  30      31.706   2.556   3.341  1.00  1.73           S
ATOM    460  CE  MET A  30      30.495   3.708   2.699  1.00  1.73           C
ATOM      0  H   MET A  30      28.522  -0.118   1.611  1.00  1.73           H   new
ATOM      0  HA  MET A  30      29.955  -1.411   3.387  1.00  1.73           H   new
ATOM      0  HB2 MET A  30      29.030   1.250   3.433  1.00  1.73           H   new
ATOM      0  HB3 MET A  30      29.925   0.687   4.579  1.00  1.73           H   new
ATOM      0  HG2 MET A  30      31.646   0.282   2.940  1.00  1.73           H   new
ATOM      0  HG3 MET A  30      30.760   1.025   1.893  1.00  1.73           H   new
ATOM      0  HE1 MET A  30      30.769   4.615   2.907  1.00  1.73           H   new
ATOM      0  HE2 MET A  30      30.427   3.604   1.737  1.00  1.73           H   new
ATOM      0  HE3 MET A  30      29.632   3.530   3.105  1.00  1.73           H   new
ATOM    470  N   LYS A  31      26.928  -0.831   4.229  1.00  1.55           N
ATOM    471  CA  LYS A  31      25.906  -1.235   5.181  1.00  1.55           C
ATOM    472  C   LYS A  31      25.720  -2.746   5.139  1.00  1.55           C
ATOM    473  O   LYS A  31      25.571  -3.388   6.184  1.00  1.55           O
ATOM    474  CB  LYS A  31      24.583  -0.523   4.900  1.00  1.55           C
ATOM    475  CG  LYS A  31      24.586   0.968   5.241  1.00  1.55           C
ATOM    476  CD  LYS A  31      23.255   1.618   4.899  1.00  1.55           C
ATOM    477  CE  LYS A  31      23.265   3.104   5.227  1.00  1.55           C
ATOM    478  NZ  LYS A  31      21.971   3.759   4.881  1.00  1.55           N1+
ATOM      0  H   LYS A  31      26.649  -0.347   3.575  1.00  1.55           H   new
ATOM      0  HA  LYS A  31      26.198  -0.980   6.070  1.00  1.55           H   new
ATOM      0  HB2 LYS A  31      24.364  -0.629   3.961  1.00  1.55           H   new
ATOM      0  HB3 LYS A  31      23.879  -0.958   5.406  1.00  1.55           H   new
ATOM      0  HG2 LYS A  31      24.772   1.085   6.186  1.00  1.55           H   new
ATOM      0  HG3 LYS A  31      25.299   1.411   4.755  1.00  1.55           H   new
ATOM      0  HD2 LYS A  31      23.065   1.494   3.956  1.00  1.55           H   new
ATOM      0  HD3 LYS A  31      22.543   1.181   5.392  1.00  1.55           H   new
ATOM      0  HE2 LYS A  31      23.446   3.225   6.172  1.00  1.55           H   new
ATOM      0  HE3 LYS A  31      23.986   3.537   4.743  1.00  1.55           H   new
ATOM      0  HZ1 LYS A  31      22.012   4.624   5.085  1.00  1.55           H   new
ATOM      0  HZ2 LYS A  31      21.815   3.667   4.010  1.00  1.55           H   new
ATOM      0  HZ3 LYS A  31      21.312   3.377   5.341  1.00  1.55           H   new
ATOM    492  N   THR A  32      25.783  -3.327   3.935  1.00  1.40           N
ATOM    493  CA  THR A  32      25.631  -4.763   3.787  1.00  1.40           C
ATOM    494  C   THR A  32      26.771  -5.476   4.502  1.00  1.40           C
ATOM    495  O   THR A  32      26.536  -6.421   5.260  1.00  1.40           O
ATOM    496  CB  THR A  32      25.631  -5.176   2.305  1.00  1.40           C
ATOM    497  CG2 THR A  32      25.474  -6.707   2.192  1.00  1.40           C
ATOM    498  OG1 THR A  32      24.543  -4.528   1.626  1.00  1.40           O
ATOM      0  H   THR A  32      25.913  -2.902   3.199  1.00  1.40           H   new
ATOM      0  HA  THR A  32      24.780  -5.015   4.178  1.00  1.40           H   new
ATOM      0  HB  THR A  32      26.470  -4.910   1.897  1.00  1.40           H   new
ATOM      0  HG1 THR A  32      24.694  -3.703   1.577  1.00  1.40           H   new
ATOM      0 HG21 THR A  32      25.474  -6.964   1.257  1.00  1.40           H   new
ATOM      0 HG22 THR A  32      26.212  -7.143   2.647  1.00  1.40           H   new
ATOM      0 HG23 THR A  32      24.637  -6.978   2.601  1.00  1.40           H   new
ATOM    506  N   GLU A  33      28.010  -5.013   4.291  1.00  1.28           N
ATOM    507  CA  GLU A  33      29.140  -5.638   4.960  1.00  1.28           C
ATOM    508  C   GLU A  33      29.047  -5.475   6.471  1.00  1.28           C
ATOM    509  O   GLU A  33      29.324  -6.416   7.210  1.00  1.28           O
ATOM    510  CB  GLU A  33      30.480  -5.089   4.450  1.00  1.28           C
ATOM    511  CG  GLU A  33      30.849  -5.526   3.020  1.00  1.28           C
ATOM    512  CD  GLU A  33      32.201  -4.991   2.549  1.00  1.28           C
ATOM    513  OE1 GLU A  33      32.791  -4.198   3.249  1.00  1.28           O
ATOM    514  OE2 GLU A  33      32.641  -5.393   1.493  1.00  1.28           O1-
ATOM      0  H   GLU A  33      28.207  -4.353   3.776  1.00  1.28           H   new
ATOM      0  HA  GLU A  33      29.103  -6.584   4.748  1.00  1.28           H   new
ATOM      0  HB2 GLU A  33      30.453  -4.120   4.483  1.00  1.28           H   new
ATOM      0  HB3 GLU A  33      31.184  -5.373   5.054  1.00  1.28           H   new
ATOM      0  HG2 GLU A  33      30.860  -6.495   2.978  1.00  1.28           H   new
ATOM      0  HG3 GLU A  33      30.159  -5.224   2.409  1.00  1.28           H   new
ATOM    521  N   ASN A  34      28.610  -4.304   6.949  1.00  1.20           N
ATOM    522  CA  ASN A  34      28.505  -4.101   8.390  1.00  1.20           C
ATOM    523  C   ASN A  34      27.490  -5.070   8.973  1.00  1.20           C
ATOM    524  O   ASN A  34      27.720  -5.676  10.022  1.00  1.20           O
ATOM    525  CB  ASN A  34      28.112  -2.670   8.693  1.00  1.20           C
ATOM    526  CG  ASN A  34      29.231  -1.691   8.447  1.00  1.20           C
ATOM    527  ND2 ASN A  34      28.875  -0.442   8.277  1.00  1.20           N
ATOM    528  OD1 ASN A  34      30.414  -2.055   8.406  1.00  1.20           O
ATOM      0  H   ASN A  34      28.376  -3.632   6.466  1.00  1.20           H   new
ATOM      0  HA  ASN A  34      29.369  -4.271   8.798  1.00  1.20           H   new
ATOM      0  HB2 ASN A  34      27.349  -2.426   8.146  1.00  1.20           H   new
ATOM      0  HB3 ASN A  34      27.830  -2.606   9.619  1.00  1.20           H   new
ATOM      0 HD21 ASN A  34      29.472   0.159   8.131  1.00  1.20           H   new
ATOM      0 HD22 ASN A  34      28.044  -0.223   8.312  1.00  1.20           H   new
ATOM    535  N   TRP A  35      26.392  -5.275   8.251  1.00  1.15           N
ATOM    536  CA  TRP A  35      25.355  -6.204   8.656  1.00  1.15           C
ATOM    537  C   TRP A  35      25.920  -7.620   8.743  1.00  1.15           C
ATOM    538  O   TRP A  35      25.725  -8.296   9.756  1.00  1.15           O
ATOM    539  CB  TRP A  35      24.171  -6.089   7.692  1.00  1.15           C
ATOM    540  CG  TRP A  35      23.059  -7.050   7.895  1.00  1.15           C
ATOM    541  CD1 TRP A  35      22.004  -6.971   8.754  1.00  1.15           C
ATOM    542  CD2 TRP A  35      22.871  -8.245   7.137  1.00  1.15           C
ATOM    543  CE2 TRP A  35      21.709  -8.844   7.594  1.00  1.15           C
ATOM    544  CE3 TRP A  35      23.582  -8.832   6.115  1.00  1.15           C
ATOM    545  NE1 TRP A  35      21.187  -8.057   8.586  1.00  1.15           N
ATOM    546  CZ2 TRP A  35      21.254 -10.010   7.063  1.00  1.15           C
ATOM    547  CZ3 TRP A  35      23.142 -10.007   5.587  1.00  1.15           C
ATOM    548  CH2 TRP A  35      22.013 -10.584   6.053  1.00  1.15           C
ATOM      0  H   TRP A  35      26.231  -4.874   7.508  1.00  1.15           H   new
ATOM      0  HA  TRP A  35      25.030  -5.984   9.543  1.00  1.15           H   new
ATOM      0  HB2 TRP A  35      23.812  -5.190   7.757  1.00  1.15           H   new
ATOM      0  HB3 TRP A  35      24.504  -6.196   6.787  1.00  1.15           H   new
ATOM      0  HD1 TRP A  35      21.860  -6.283   9.363  1.00  1.15           H   new
ATOM      0  HE1 TRP A  35      20.467  -8.218   9.029  1.00  1.15           H   new
ATOM      0  HE3 TRP A  35      24.355  -8.430   5.789  1.00  1.15           H   new
ATOM      0  HZ2 TRP A  35      20.468 -10.406   7.364  1.00  1.15           H   new
ATOM      0  HZ3 TRP A  35      23.621 -10.415   4.902  1.00  1.15           H   new
ATOM      0  HH2 TRP A  35      21.735 -11.392   5.685  1.00  1.15           H   new
ATOM    559  N   ILE A  36      26.672  -8.046   7.724  1.00  1.13           N
ATOM    560  CA  ILE A  36      27.260  -9.385   7.717  1.00  1.13           C
ATOM    561  C   ILE A  36      28.236  -9.560   8.876  1.00  1.13           C
ATOM    562  O   ILE A  36      28.250 -10.584   9.545  1.00  1.13           O
ATOM    563  CB  ILE A  36      28.020  -9.685   6.413  1.00  1.13           C
ATOM    564  CG1 ILE A  36      27.059  -9.769   5.243  1.00  1.13           C
ATOM    565  CG2 ILE A  36      28.766 -11.004   6.565  1.00  1.13           C
ATOM    566  CD1 ILE A  36      27.727  -9.788   3.908  1.00  1.13           C
ATOM      0  H   ILE A  36      26.852  -7.574   7.028  1.00  1.13           H   new
ATOM      0  HA  ILE A  36      26.516 -10.001   7.801  1.00  1.13           H   new
ATOM      0  HB  ILE A  36      28.650  -8.968   6.240  1.00  1.13           H   new
ATOM      0 HG12 ILE A  36      26.520 -10.570   5.336  1.00  1.13           H   new
ATOM      0 HG13 ILE A  36      26.452  -9.013   5.280  1.00  1.13           H   new
ATOM      0 HG21 ILE A  36      29.248 -11.200   5.746  1.00  1.13           H   new
ATOM      0 HG22 ILE A  36      29.394 -10.938   7.301  1.00  1.13           H   new
ATOM      0 HG23 ILE A  36      28.132 -11.716   6.745  1.00  1.13           H   new
ATOM      0 HD11 ILE A  36      27.055  -9.842   3.210  1.00  1.13           H   new
ATOM      0 HD12 ILE A  36      28.246  -8.976   3.794  1.00  1.13           H   new
ATOM      0 HD13 ILE A  36      28.315 -10.558   3.851  1.00  1.13           H   new
ATOM    578  N   ILE A  37      29.070  -8.559   9.118  1.00  1.12           N
ATOM    579  CA  ILE A  37      30.035  -8.619  10.209  1.00  1.12           C
ATOM    580  C   ILE A  37      29.338  -8.746  11.561  1.00  1.12           C
ATOM    581  O   ILE A  37      29.737  -9.547  12.406  1.00  1.12           O
ATOM    582  CB  ILE A  37      30.928  -7.368  10.193  1.00  1.12           C
ATOM    583  CG1 ILE A  37      31.830  -7.395   8.948  1.00  1.12           C
ATOM    584  CG2 ILE A  37      31.751  -7.283  11.468  1.00  1.12           C
ATOM    585  CD1 ILE A  37      32.503  -6.074   8.666  1.00  1.12           C
ATOM      0  H   ILE A  37      29.094  -7.831   8.660  1.00  1.12           H   new
ATOM      0  HA  ILE A  37      30.584  -9.408  10.079  1.00  1.12           H   new
ATOM      0  HB  ILE A  37      30.369  -6.576  10.153  1.00  1.12           H   new
ATOM      0 HG12 ILE A  37      32.509  -8.078   9.064  1.00  1.12           H   new
ATOM      0 HG13 ILE A  37      31.299  -7.651   8.178  1.00  1.12           H   new
ATOM      0 HG21 ILE A  37      32.308  -6.489  11.442  1.00  1.12           H   new
ATOM      0 HG22 ILE A  37      31.158  -7.236  12.234  1.00  1.12           H   new
ATOM      0 HG23 ILE A  37      32.313  -8.070  11.543  1.00  1.12           H   new
ATOM      0 HD11 ILE A  37      33.055  -6.155   7.873  1.00  1.12           H   new
ATOM      0 HD12 ILE A  37      31.829  -5.391   8.522  1.00  1.12           H   new
ATOM      0 HD13 ILE A  37      33.058  -5.825   9.422  1.00  1.12           H   new
ATOM    597  N   ARG A  38      28.297  -7.939  11.767  1.00  1.13           N
ATOM    598  CA  ARG A  38      27.514  -7.951  12.996  1.00  1.13           C
ATOM    599  C   ARG A  38      26.695  -9.236  13.176  1.00  1.13           C
ATOM    600  O   ARG A  38      26.513  -9.710  14.301  1.00  1.13           O
ATOM    601  CB  ARG A  38      26.593  -6.747  12.997  1.00  1.13           C
ATOM    602  CG  ARG A  38      27.319  -5.413  13.168  1.00  1.13           C
ATOM    603  CD  ARG A  38      26.418  -4.255  12.957  1.00  1.13           C
ATOM    604  NE  ARG A  38      27.130  -2.989  13.084  1.00  1.13           N
ATOM    605  CZ  ARG A  38      26.644  -1.793  12.699  1.00  1.13           C
ATOM    606  NH1 ARG A  38      25.448  -1.711  12.159  1.00  1.13           N1+
ATOM    607  NH2 ARG A  38      27.371  -0.702  12.862  1.00  1.13           N
ATOM      0  H   ARG A  38      28.025  -7.364  11.189  1.00  1.13           H   new
ATOM      0  HA  ARG A  38      28.134  -7.915  13.741  1.00  1.13           H   new
ATOM      0  HB2 ARG A  38      26.096  -6.730  12.164  1.00  1.13           H   new
ATOM      0  HB3 ARG A  38      25.945  -6.847  13.712  1.00  1.13           H   new
ATOM      0  HG2 ARG A  38      27.701  -5.366  14.059  1.00  1.13           H   new
ATOM      0  HG3 ARG A  38      28.057  -5.365  12.540  1.00  1.13           H   new
ATOM      0  HD2 ARG A  38      26.016  -4.314  12.076  1.00  1.13           H   new
ATOM      0  HD3 ARG A  38      25.694  -4.286  13.602  1.00  1.13           H   new
ATOM      0  HE  ARG A  38      27.917  -3.007  13.430  1.00  1.13           H   new
ATOM      0 HH11 ARG A  38      24.975  -2.421  12.051  1.00  1.13           H   new
ATOM      0 HH12 ARG A  38      25.138  -0.947  11.914  1.00  1.13           H   new
ATOM      0 HH21 ARG A  38      28.154  -0.756  13.214  1.00  1.13           H   new
ATOM      0 HH22 ARG A  38      27.061   0.062  12.616  1.00  1.13           H   new
ATOM    621  N   ASN A  39      26.213  -9.803  12.067  1.00  1.13           N
ATOM    622  CA  ASN A  39      25.381 -10.996  12.080  1.00  1.13           C
ATOM    623  C   ASN A  39      25.877 -12.067  11.084  1.00  1.13           C
ATOM    624  O   ASN A  39      25.139 -12.423  10.159  1.00  1.13           O
ATOM    625  CB  ASN A  39      23.951 -10.621  11.738  1.00  1.13           C
ATOM    626  CG  ASN A  39      23.341  -9.640  12.686  1.00  1.13           C
ATOM    627  ND2 ASN A  39      23.318  -8.392  12.291  1.00  1.13           N
ATOM    628  OD1 ASN A  39      22.886 -10.004  13.777  1.00  1.13           O
ATOM      0  H   ASN A  39      26.365  -9.497  11.278  1.00  1.13           H   new
ATOM      0  HA  ASN A  39      25.431 -11.375  12.971  1.00  1.13           H   new
ATOM      0  HB2 ASN A  39      23.928 -10.249  10.842  1.00  1.13           H   new
ATOM      0  HB3 ASN A  39      23.409 -11.425  11.725  1.00  1.13           H   new
ATOM      0 HD21 ASN A  39      22.976  -7.787  12.798  1.00  1.13           H   new
ATOM      0 HD22 ASN A  39      23.644  -8.177  11.525  1.00  1.13           H   new
ATOM    635  N   PRO A  40      27.066 -12.678  11.297  1.00  1.10           N
ATOM    636  CA  PRO A  40      27.757 -13.580  10.374  1.00  1.10           C
ATOM    637  C   PRO A  40      26.973 -14.851  10.091  1.00  1.10           C
ATOM    638  O   PRO A  40      27.180 -15.505   9.062  1.00  1.10           O
ATOM    639  CB  PRO A  40      29.065 -13.880  11.108  1.00  1.10           C
ATOM    640  CG  PRO A  40      28.756 -13.641  12.569  1.00  1.10           C
ATOM    641  CD  PRO A  40      27.772 -12.497  12.579  1.00  1.10           C
ATOM      0  HA  PRO A  40      27.883 -13.185   9.497  1.00  1.10           H   new
ATOM      0  HB2 PRO A  40      29.353 -14.794  10.954  1.00  1.10           H   new
ATOM      0  HB3 PRO A  40      29.781 -13.302  10.801  1.00  1.10           H   new
ATOM      0  HG2 PRO A  40      28.378 -14.433  12.982  1.00  1.10           H   new
ATOM      0  HG3 PRO A  40      29.559 -13.418  13.066  1.00  1.10           H   new
ATOM      0  HD2 PRO A  40      27.167 -12.547  13.335  1.00  1.10           H   new
ATOM      0  HD3 PRO A  40      28.218 -11.637  12.628  1.00  1.10           H   new
ATOM    649  N   GLY A  41      26.027 -15.174  10.973  1.00  1.06           N
ATOM    650  CA  GLY A  41      25.181 -16.343  10.805  1.00  1.06           C
ATOM    651  C   GLY A  41      24.439 -16.273   9.473  1.00  1.06           C
ATOM    652  O   GLY A  41      24.122 -17.302   8.875  1.00  1.06           O
ATOM      0  H   GLY A  41      25.862 -14.719  11.684  1.00  1.06           H   new
ATOM      0  HA2 GLY A  41      25.721 -17.148  10.840  1.00  1.06           H   new
ATOM      0  HA3 GLY A  41      24.544 -16.397  11.535  1.00  1.06           H   new
ATOM    656  N   TYR A  42      24.174 -15.061   8.977  1.00  1.00           N
ATOM    657  CA  TYR A  42      23.473 -14.954   7.713  1.00  1.00           C
ATOM    658  C   TYR A  42      24.357 -15.365   6.551  1.00  1.00           C
ATOM    659  O   TYR A  42      23.852 -15.791   5.516  1.00  1.00           O
ATOM    660  CB  TYR A  42      22.955 -13.548   7.484  1.00  1.00           C
ATOM    661  CG  TYR A  42      21.757 -13.191   8.311  1.00  1.00           C
ATOM    662  CD1 TYR A  42      21.889 -12.290   9.331  1.00  1.00           C
ATOM    663  CD2 TYR A  42      20.525 -13.755   8.036  1.00  1.00           C
ATOM    664  CE1 TYR A  42      20.801 -11.931  10.097  1.00  1.00           C
ATOM    665  CE2 TYR A  42      19.427 -13.405   8.797  1.00  1.00           C
ATOM    666  CZ  TYR A  42      19.563 -12.493   9.826  1.00  1.00           C
ATOM    667  OH  TYR A  42      18.470 -12.140  10.584  1.00  1.00           O
ATOM      0  H   TYR A  42      24.387 -14.315   9.349  1.00  1.00           H   new
ATOM      0  HA  TYR A  42      22.718 -15.561   7.760  1.00  1.00           H   new
ATOM      0  HB2 TYR A  42      23.667 -12.917   7.675  1.00  1.00           H   new
ATOM      0  HB3 TYR A  42      22.730 -13.446   6.546  1.00  1.00           H   new
ATOM      0  HD1 TYR A  42      22.721 -11.916   9.510  1.00  1.00           H   new
ATOM      0  HD2 TYR A  42      20.436 -14.367   7.342  1.00  1.00           H   new
ATOM      0  HE1 TYR A  42      20.896 -11.317  10.789  1.00  1.00           H   new
ATOM      0  HE2 TYR A  42      18.597 -13.783   8.617  1.00  1.00           H   new
ATOM      0  HH  TYR A  42      17.793 -12.554  10.309  1.00  1.00           H   new
ATOM    677  N   ALA A  43      25.678 -15.209   6.680  1.00  0.93           N
ATOM    678  CA  ALA A  43      26.563 -15.622   5.602  1.00  0.93           C
ATOM    679  C   ALA A  43      26.564 -17.131   5.574  1.00  0.93           C
ATOM    680  O   ALA A  43      26.485 -17.753   4.520  1.00  0.93           O
ATOM    681  CB  ALA A  43      27.950 -15.053   5.785  1.00  0.93           C
ATOM      0  H   ALA A  43      26.069 -14.874   7.369  1.00  0.93           H   new
ATOM      0  HA  ALA A  43      26.249 -15.280   4.750  1.00  0.93           H   new
ATOM      0  HB1 ALA A  43      28.518 -15.343   5.054  1.00  0.93           H   new
ATOM      0  HB2 ALA A  43      27.904 -14.084   5.793  1.00  0.93           H   new
ATOM      0  HB3 ALA A  43      28.320 -15.366   6.625  1.00  0.93           H   new
ATOM    687  N   PHE A  44      26.585 -17.732   6.761  1.00  0.87           N
ATOM    688  CA  PHE A  44      26.561 -19.186   6.863  1.00  0.87           C
ATOM    689  C   PHE A  44      25.318 -19.729   6.176  1.00  0.87           C
ATOM    690  O   PHE A  44      25.400 -20.607   5.307  1.00  0.87           O
ATOM    691  CB  PHE A  44      26.607 -19.604   8.331  1.00  0.87           C
ATOM    692  CG  PHE A  44      26.455 -21.062   8.606  1.00  0.87           C
ATOM    693  CD1 PHE A  44      27.501 -21.947   8.397  1.00  0.87           C
ATOM    694  CD2 PHE A  44      25.267 -21.546   9.124  1.00  0.87           C
ATOM    695  CE1 PHE A  44      27.357 -23.289   8.690  1.00  0.87           C
ATOM    696  CE2 PHE A  44      25.120 -22.879   9.424  1.00  0.87           C
ATOM    697  CZ  PHE A  44      26.170 -23.755   9.207  1.00  0.87           C
ATOM      0  H   PHE A  44      26.613 -17.318   7.514  1.00  0.87           H   new
ATOM      0  HA  PHE A  44      27.340 -19.556   6.419  1.00  0.87           H   new
ATOM      0  HB2 PHE A  44      27.452 -19.310   8.705  1.00  0.87           H   new
ATOM      0  HB3 PHE A  44      25.906 -19.130   8.805  1.00  0.87           H   new
ATOM      0  HD1 PHE A  44      28.308 -21.634   8.056  1.00  0.87           H   new
ATOM      0  HD2 PHE A  44      24.559 -20.962   9.271  1.00  0.87           H   new
ATOM      0  HE1 PHE A  44      28.061 -23.877   8.538  1.00  0.87           H   new
ATOM      0  HE2 PHE A  44      24.317 -23.192   9.772  1.00  0.87           H   new
ATOM      0  HZ  PHE A  44      26.073 -24.657   9.410  1.00  0.87           H   new
ATOM    707  N   VAL A  45      24.168 -19.172   6.540  1.00  0.81           N
ATOM    708  CA  VAL A  45      22.918 -19.598   5.951  1.00  0.81           C
ATOM    709  C   VAL A  45      22.862 -19.303   4.458  1.00  0.81           C
ATOM    710  O   VAL A  45      22.410 -20.146   3.687  1.00  0.81           O
ATOM    711  CB  VAL A  45      21.733 -18.960   6.672  1.00  0.81           C
ATOM    712  CG1 VAL A  45      20.454 -19.263   5.914  1.00  0.81           C
ATOM    713  CG2 VAL A  45      21.671 -19.514   8.093  1.00  0.81           C
ATOM      0  H   VAL A  45      24.096 -18.547   7.126  1.00  0.81           H   new
ATOM      0  HA  VAL A  45      22.863 -20.561   6.058  1.00  0.81           H   new
ATOM      0  HB  VAL A  45      21.839 -17.997   6.712  1.00  0.81           H   new
ATOM      0 HG11 VAL A  45      19.702 -18.857   6.373  1.00  0.81           H   new
ATOM      0 HG12 VAL A  45      20.517 -18.903   5.016  1.00  0.81           H   new
ATOM      0 HG13 VAL A  45      20.324 -20.223   5.868  1.00  0.81           H   new
ATOM      0 HG21 VAL A  45      20.921 -19.116   8.563  1.00  0.81           H   new
ATOM      0 HG22 VAL A  45      21.558 -20.477   8.060  1.00  0.81           H   new
ATOM      0 HG23 VAL A  45      22.494 -19.301   8.560  1.00  0.81           H   new
ATOM    723  N   ALA A  46      23.310 -18.113   4.030  1.00  0.77           N
ATOM    724  CA  ALA A  46      23.280 -17.780   2.610  1.00  0.77           C
ATOM    725  C   ALA A  46      24.083 -18.782   1.805  1.00  0.77           C
ATOM    726  O   ALA A  46      23.652 -19.190   0.725  1.00  0.77           O
ATOM    727  CB  ALA A  46      23.840 -16.395   2.378  1.00  0.77           C
ATOM      0  H   ALA A  46      23.629 -17.499   4.541  1.00  0.77           H   new
ATOM      0  HA  ALA A  46      22.355 -17.807   2.320  1.00  0.77           H   new
ATOM      0  HB1 ALA A  46      23.813 -16.189   1.430  1.00  0.77           H   new
ATOM      0  HB2 ALA A  46      23.309 -15.745   2.865  1.00  0.77           H   new
ATOM      0  HB3 ALA A  46      24.758 -16.360   2.690  1.00  0.77           H   new
ATOM    733  N   VAL A  47      25.218 -19.229   2.348  1.00  0.73           N
ATOM    734  CA  VAL A  47      26.034 -20.226   1.678  1.00  0.73           C
ATOM    735  C   VAL A  47      25.301 -21.542   1.552  1.00  0.73           C
ATOM    736  O   VAL A  47      25.233 -22.112   0.458  1.00  0.73           O
ATOM    737  CB  VAL A  47      27.370 -20.411   2.392  1.00  0.73           C
ATOM    738  CG1 VAL A  47      28.074 -21.588   1.827  1.00  0.73           C
ATOM    739  CG2 VAL A  47      28.223 -19.166   2.166  1.00  0.73           C
ATOM      0  H   VAL A  47      25.528 -18.963   3.105  1.00  0.73           H   new
ATOM      0  HA  VAL A  47      26.216 -19.903   0.782  1.00  0.73           H   new
ATOM      0  HB  VAL A  47      27.220 -20.548   3.340  1.00  0.73           H   new
ATOM      0 HG11 VAL A  47      28.923 -21.706   2.281  1.00  0.73           H   new
ATOM      0 HG12 VAL A  47      27.529 -22.381   1.950  1.00  0.73           H   new
ATOM      0 HG13 VAL A  47      28.231 -21.448   0.880  1.00  0.73           H   new
ATOM      0 HG21 VAL A  47      29.076 -19.272   2.616  1.00  0.73           H   new
ATOM      0 HG22 VAL A  47      28.372 -19.044   1.215  1.00  0.73           H   new
ATOM      0 HG23 VAL A  47      27.764 -18.390   2.523  1.00  0.73           H   new
ATOM    749  N   LEU A  48      24.677 -21.990   2.637  1.00  0.72           N
ATOM    750  CA  LEU A  48      23.952 -23.244   2.577  1.00  0.72           C
ATOM    751  C   LEU A  48      22.790 -23.148   1.590  1.00  0.72           C
ATOM    752  O   LEU A  48      22.552 -24.069   0.800  1.00  0.72           O
ATOM    753  CB  LEU A  48      23.406 -23.578   3.962  1.00  0.72           C
ATOM    754  CG  LEU A  48      24.447 -23.903   5.014  1.00  0.72           C
ATOM    755  CD1 LEU A  48      23.761 -24.043   6.338  1.00  0.72           C
ATOM    756  CD2 LEU A  48      25.180 -25.154   4.634  1.00  0.72           C
ATOM      0  H   LEU A  48      24.663 -21.591   3.399  1.00  0.72           H   new
ATOM      0  HA  LEU A  48      24.559 -23.940   2.280  1.00  0.72           H   new
ATOM      0  HB2 LEU A  48      22.878 -22.827   4.274  1.00  0.72           H   new
ATOM      0  HB3 LEU A  48      22.804 -24.334   3.881  1.00  0.72           H   new
ATOM      0  HG  LEU A  48      25.102 -23.190   5.078  1.00  0.72           H   new
ATOM      0 HD11 LEU A  48      24.417 -24.251   7.022  1.00  0.72           H   new
ATOM      0 HD12 LEU A  48      23.315 -23.211   6.561  1.00  0.72           H   new
ATOM      0 HD13 LEU A  48      23.107 -24.757   6.290  1.00  0.72           H   new
ATOM      0 HD21 LEU A  48      25.845 -25.358   5.310  1.00  0.72           H   new
ATOM      0 HD22 LEU A  48      24.552 -25.890   4.567  1.00  0.72           H   new
ATOM      0 HD23 LEU A  48      25.619 -25.025   3.778  1.00  0.72           H   new
ATOM    768  N   LEU A  49      22.088 -22.014   1.590  1.00  0.72           N
ATOM    769  CA  LEU A  49      20.976 -21.853   0.675  1.00  0.72           C
ATOM    770  C   LEU A  49      21.458 -21.818  -0.754  1.00  0.72           C
ATOM    771  O   LEU A  49      20.885 -22.483  -1.611  1.00  0.72           O
ATOM    772  CB  LEU A  49      20.222 -20.564   0.968  1.00  0.72           C
ATOM    773  CG  LEU A  49      19.425 -20.506   2.248  1.00  0.72           C
ATOM    774  CD1 LEU A  49      18.939 -19.079   2.452  1.00  0.72           C
ATOM    775  CD2 LEU A  49      18.269 -21.464   2.155  1.00  0.72           C
ATOM      0  H   LEU A  49      22.240 -21.342   2.104  1.00  0.72           H   new
ATOM      0  HA  LEU A  49      20.385 -22.612   0.798  1.00  0.72           H   new
ATOM      0  HB2 LEU A  49      20.864 -19.837   0.980  1.00  0.72           H   new
ATOM      0  HB3 LEU A  49      19.617 -20.395   0.229  1.00  0.72           H   new
ATOM      0  HG  LEU A  49      19.972 -20.763   3.007  1.00  0.72           H   new
ATOM      0 HD11 LEU A  49      18.424 -19.026   3.272  1.00  0.72           H   new
ATOM      0 HD12 LEU A  49      19.702 -18.482   2.510  1.00  0.72           H   new
ATOM      0 HD13 LEU A  49      18.381 -18.817   1.703  1.00  0.72           H   new
ATOM      0 HD21 LEU A  49      17.754 -21.430   2.976  1.00  0.72           H   new
ATOM      0 HD22 LEU A  49      17.702 -21.216   1.408  1.00  0.72           H   new
ATOM      0 HD23 LEU A  49      18.604 -22.364   2.021  1.00  0.72           H   new
ATOM    787  N   GLY A  50      22.549 -21.100  -1.011  1.00  0.77           N
ATOM    788  CA  GLY A  50      23.062 -20.998  -2.361  1.00  0.77           C
ATOM    789  C   GLY A  50      23.427 -22.368  -2.892  1.00  0.77           C
ATOM    790  O   GLY A  50      23.152 -22.681  -4.055  1.00  0.77           O
ATOM      0  H   GLY A  50      23.000 -20.669  -0.418  1.00  0.77           H   new
ATOM      0  HA2 GLY A  50      22.397 -20.589  -2.936  1.00  0.77           H   new
ATOM      0  HA3 GLY A  50      23.842 -20.421  -2.374  1.00  0.77           H   new
ATOM    794  N   TRP A  51      24.010 -23.210  -2.028  1.00  0.94           N
ATOM    795  CA  TRP A  51      24.391 -24.556  -2.423  1.00  0.94           C
ATOM    796  C   TRP A  51      23.173 -25.399  -2.781  1.00  0.94           C
ATOM    797  O   TRP A  51      23.187 -26.139  -3.764  1.00  0.94           O
ATOM    798  CB  TRP A  51      25.161 -25.251  -1.301  1.00  0.94           C
ATOM    799  CG  TRP A  51      26.551 -24.744  -1.095  1.00  0.94           C
ATOM    800  CD1 TRP A  51      27.299 -24.016  -1.964  1.00  0.94           C
ATOM    801  CD2 TRP A  51      27.380 -24.955   0.068  1.00  0.94           C
ATOM    802  CE2 TRP A  51      28.602 -24.333  -0.184  1.00  0.94           C
ATOM    803  CE3 TRP A  51      27.187 -25.619   1.279  1.00  0.94           C
ATOM    804  NE1 TRP A  51      28.535 -23.760  -1.426  1.00  0.94           N
ATOM    805  CZ2 TRP A  51      29.638 -24.352   0.737  1.00  0.94           C
ATOM    806  CZ3 TRP A  51      28.219 -25.636   2.205  1.00  0.94           C
ATOM    807  CH2 TRP A  51      29.414 -25.021   1.941  1.00  0.94           C
ATOM      0  H   TRP A  51      24.190 -23.013  -1.210  1.00  0.94           H   new
ATOM      0  HA  TRP A  51      24.957 -24.473  -3.206  1.00  0.94           H   new
ATOM      0  HB2 TRP A  51      24.666 -25.149  -0.473  1.00  0.94           H   new
ATOM      0  HB3 TRP A  51      25.201 -26.201  -1.492  1.00  0.94           H   new
ATOM      0  HD1 TRP A  51      27.015 -23.732  -2.803  1.00  0.94           H   new
ATOM      0  HE1 TRP A  51      29.164 -23.313  -1.806  1.00  0.94           H   new
ATOM      0  HE3 TRP A  51      26.380 -26.043   1.462  1.00  0.94           H   new
ATOM      0  HZ2 TRP A  51      30.450 -23.935   0.559  1.00  0.94           H   new
ATOM      0  HZ3 TRP A  51      28.098 -26.072   3.018  1.00  0.94           H   new
ATOM      0  HH2 TRP A  51      30.091 -25.050   2.578  1.00  0.94           H   new
ATOM    818  N   MET A  52      22.113 -25.284  -1.980  1.00  1.34           N
ATOM    819  CA  MET A  52      20.879 -26.028  -2.216  1.00  1.34           C
ATOM    820  C   MET A  52      20.091 -25.528  -3.439  1.00  1.34           C
ATOM    821  O   MET A  52      19.411 -26.311  -4.106  1.00  1.34           O
ATOM    822  CB  MET A  52      20.031 -25.997  -0.948  1.00  1.34           C
ATOM    823  CG  MET A  52      20.622 -26.834   0.198  1.00  1.34           C
ATOM    824  SD  MET A  52      19.537 -26.965   1.626  1.00  1.34           S
ATOM    825  CE  MET A  52      19.757 -25.336   2.318  1.00  1.34           C
ATOM      0  H   MET A  52      22.091 -24.774  -1.288  1.00  1.34           H   new
ATOM      0  HA  MET A  52      21.118 -26.944  -2.428  1.00  1.34           H   new
ATOM      0  HB2 MET A  52      19.935 -25.078  -0.653  1.00  1.34           H   new
ATOM      0  HB3 MET A  52      19.141 -26.324  -1.153  1.00  1.34           H   new
ATOM      0  HG2 MET A  52      20.821 -27.725  -0.131  1.00  1.34           H   new
ATOM      0  HG3 MET A  52      21.464 -26.440   0.476  1.00  1.34           H   new
ATOM      0  HE1 MET A  52      19.218 -25.249   3.120  1.00  1.34           H   new
ATOM      0  HE2 MET A  52      20.692 -25.202   2.541  1.00  1.34           H   new
ATOM      0  HE3 MET A  52      19.481 -24.669   1.670  1.00  1.34           H   new
ATOM    835  N   LEU A  53      20.176 -24.226  -3.721  1.00  2.16           N
ATOM    836  CA  LEU A  53      19.452 -23.605  -4.829  1.00  2.16           C
ATOM    837  C   LEU A  53      20.106 -23.797  -6.204  1.00  2.16           C
ATOM    838  O   LEU A  53      19.409 -24.023  -7.196  1.00  2.16           O
ATOM    839  CB  LEU A  53      19.346 -22.097  -4.569  1.00  2.16           C
ATOM    840  CG  LEU A  53      18.485 -21.625  -3.391  1.00  2.16           C
ATOM    841  CD1 LEU A  53      18.743 -20.118  -3.168  1.00  2.16           C
ATOM    842  CD2 LEU A  53      17.035 -21.887  -3.705  1.00  2.16           C
ATOM      0  H   LEU A  53      20.659 -23.676  -3.270  1.00  2.16           H   new
ATOM      0  HA  LEU A  53      18.588 -24.044  -4.861  1.00  2.16           H   new
ATOM      0  HB2 LEU A  53      20.244 -21.755  -4.436  1.00  2.16           H   new
ATOM      0  HB3 LEU A  53      19.001 -21.681  -5.374  1.00  2.16           H   new
ATOM      0  HG  LEU A  53      18.713 -22.106  -2.580  1.00  2.16           H   new
ATOM      0 HD11 LEU A  53      18.205 -19.804  -2.425  1.00  2.16           H   new
ATOM      0 HD12 LEU A  53      19.682 -19.976  -2.969  1.00  2.16           H   new
ATOM      0 HD13 LEU A  53      18.505 -19.627  -3.970  1.00  2.16           H   new
ATOM      0 HD21 LEU A  53      16.484 -21.591  -2.963  1.00  2.16           H   new
ATOM      0 HD22 LEU A  53      16.785 -21.402  -4.507  1.00  2.16           H   new
ATOM      0 HD23 LEU A  53      16.901 -22.837  -3.847  1.00  2.16           H   new
ATOM    854  N   GLY A  54      21.432 -23.667  -6.287  1.00  3.65           N
ATOM    855  CA  GLY A  54      22.112 -23.767  -7.583  1.00  3.65           C
ATOM    856  C   GLY A  54      22.559 -25.183  -7.920  1.00  3.65           C
ATOM    857  O   GLY A  54      22.773 -26.011  -7.033  1.00  3.65           O
ATOM      0  H   GLY A  54      21.950 -23.523  -5.616  1.00  3.65           H   new
ATOM      0  HA2 GLY A  54      21.517 -23.448  -8.279  1.00  3.65           H   new
ATOM      0  HA3 GLY A  54      22.886 -23.182  -7.581  1.00  3.65           H   new
ATOM    861  N   SER A  55      22.772 -25.449  -9.213  1.00  5.59           N
ATOM    862  CA  SER A  55      23.294 -26.738  -9.645  1.00  5.59           C
ATOM    863  C   SER A  55      24.748 -26.601 -10.095  1.00  5.59           C
ATOM    864  O   SER A  55      25.540 -27.537  -9.961  1.00  5.59           O
ATOM    865  CB  SER A  55      22.435 -27.283 -10.775  1.00  5.59           C
ATOM    866  OG  SER A  55      22.488 -26.461 -11.925  1.00  5.59           O
ATOM      0  H   SER A  55      22.619 -24.893  -9.851  1.00  5.59           H   new
ATOM      0  HA  SER A  55      23.266 -27.358  -8.900  1.00  5.59           H   new
ATOM      0  HB2 SER A  55      22.733 -28.177 -11.004  1.00  5.59           H   new
ATOM      0  HB3 SER A  55      21.516 -27.358 -10.474  1.00  5.59           H   new
ATOM      0  HG  SER A  55      22.626 -25.665 -11.695  1.00  5.59           H   new
ATOM    872  N   ASN A  56      25.100 -25.421 -10.611  1.00  6.95           N
ATOM    873  CA  ASN A  56      26.467 -25.149 -11.048  1.00  6.95           C
ATOM    874  C   ASN A  56      27.150 -24.278 -10.018  1.00  6.95           C
ATOM    875  O   ASN A  56      26.482 -23.535  -9.297  1.00  6.95           O
ATOM    876  CB  ASN A  56      26.502 -24.463 -12.404  1.00  6.95           C
ATOM    877  CG  ASN A  56      27.895 -24.436 -13.013  1.00  6.95           C
ATOM    878  ND2 ASN A  56      28.198 -25.452 -13.783  1.00  6.95           N
ATOM    879  OD1 ASN A  56      28.701 -23.506 -12.796  1.00  6.95           O
ATOM      0  H   ASN A  56      24.557 -24.763 -10.716  1.00  6.95           H   new
ATOM      0  HA  ASN A  56      26.931 -25.996 -11.137  1.00  6.95           H   new
ATOM      0  HB2 ASN A  56      25.897 -24.920 -13.009  1.00  6.95           H   new
ATOM      0  HB3 ASN A  56      26.176 -23.554 -12.311  1.00  6.95           H   new
ATOM      0 HD21 ASN A  56      28.972 -25.493 -14.157  1.00  6.95           H   new
ATOM      0 HD22 ASN A  56      27.623 -26.078 -13.915  1.00  6.95           H   new
ATOM    886  N   ASN A  57      28.477 -24.280  -9.998  1.00  6.62           N
ATOM    887  CA  ASN A  57      29.183 -23.411  -9.070  1.00  6.62           C
ATOM    888  C   ASN A  57      28.881 -21.943  -9.349  1.00  6.62           C
ATOM    889  O   ASN A  57      28.763 -21.138  -8.426  1.00  6.62           O
ATOM    890  CB  ASN A  57      30.667 -23.674  -9.137  1.00  6.62           C
ATOM    891  CG  ASN A  57      31.042 -24.982  -8.497  1.00  6.62           C
ATOM    892  ND2 ASN A  57      32.193 -25.492  -8.854  1.00  6.62           N
ATOM    893  OD1 ASN A  57      30.293 -25.536  -7.678  1.00  6.62           O
ATOM      0  H   ASN A  57      28.977 -24.766 -10.502  1.00  6.62           H   new
ATOM      0  HA  ASN A  57      28.872 -23.609  -8.173  1.00  6.62           H   new
ATOM      0  HB2 ASN A  57      30.952 -23.676 -10.064  1.00  6.62           H   new
ATOM      0  HB3 ASN A  57      31.142 -22.952  -8.696  1.00  6.62           H   new
ATOM      0 HD21 ASN A  57      32.455 -26.239  -8.518  1.00  6.62           H   new
ATOM      0 HD22 ASN A  57      32.687 -25.080  -9.425  1.00  6.62           H   new
ATOM    900  N   GLY A  58      28.695 -21.597 -10.623  1.00  4.91           N
ATOM    901  CA  GLY A  58      28.400 -20.222 -10.992  1.00  4.91           C
ATOM    902  C   GLY A  58      27.127 -19.767 -10.298  1.00  4.91           C
ATOM    903  O   GLY A  58      27.097 -18.729  -9.633  1.00  4.91           O
ATOM      0  H   GLY A  58      28.736 -22.145 -11.284  1.00  4.91           H   new
ATOM      0  HA2 GLY A  58      29.139 -19.645 -10.742  1.00  4.91           H   new
ATOM      0  HA3 GLY A  58      28.297 -20.151 -11.954  1.00  4.91           H   new
ATOM    907  N   GLN A  59      26.070 -20.561 -10.453  1.00  3.06           N
ATOM    908  CA  GLN A  59      24.767 -20.238  -9.892  1.00  3.06           C
ATOM    909  C   GLN A  59      24.821 -20.162  -8.386  1.00  3.06           C
ATOM    910  O   GLN A  59      24.257 -19.251  -7.785  1.00  3.06           O
ATOM    911  CB  GLN A  59      23.767 -21.337 -10.239  1.00  3.06           C
ATOM    912  CG  GLN A  59      23.383 -21.446 -11.681  1.00  3.06           C
ATOM    913  CD  GLN A  59      22.516 -22.677 -11.921  1.00  3.06           C
ATOM    914  NE2 GLN A  59      21.453 -22.511 -12.705  1.00  3.06           N
ATOM    915  OE1 GLN A  59      22.808 -23.784 -11.394  1.00  3.06           O
ATOM      0  H   GLN A  59      26.091 -21.303 -10.888  1.00  3.06           H   new
ATOM      0  HA  GLN A  59      24.502 -19.381 -10.262  1.00  3.06           H   new
ATOM      0  HB2 GLN A  59      24.138 -22.188  -9.957  1.00  3.06           H   new
ATOM      0  HB3 GLN A  59      22.961 -21.192  -9.719  1.00  3.06           H   new
ATOM      0  HG2 GLN A  59      22.902 -20.649 -11.953  1.00  3.06           H   new
ATOM      0  HG3 GLN A  59      24.181 -21.496 -12.229  1.00  3.06           H   new
ATOM      0 HE21 GLN A  59      21.287 -21.739 -13.046  1.00  3.06           H   new
ATOM      0 HE22 GLN A  59      20.932 -23.175 -12.870  1.00  3.06           H   new
ATOM    924  N   ARG A  60      25.555 -21.093  -7.778  1.00  1.82           N
ATOM    925  CA  ARG A  60      25.635 -21.140  -6.333  1.00  1.82           C
ATOM    926  C   ARG A  60      26.291 -19.877  -5.788  1.00  1.82           C
ATOM    927  O   ARG A  60      25.772 -19.271  -4.849  1.00  1.82           O
ATOM    928  CB  ARG A  60      26.399 -22.389  -5.927  1.00  1.82           C
ATOM    929  CG  ARG A  60      25.615 -23.704  -6.191  1.00  1.82           C
ATOM    930  CD  ARG A  60      26.421 -24.924  -5.977  1.00  1.82           C
ATOM    931  NE  ARG A  60      25.635 -26.140  -6.182  1.00  1.82           N
ATOM    932  CZ  ARG A  60      26.162 -27.368  -6.301  1.00  1.82           C
ATOM    933  NH1 ARG A  60      27.471 -27.541  -6.257  1.00  1.82           N1+
ATOM    934  NH2 ARG A  60      25.364 -28.405  -6.460  1.00  1.82           N
ATOM      0  H   ARG A  60      26.008 -21.699  -8.186  1.00  1.82           H   new
ATOM      0  HA  ARG A  60      24.743 -21.180  -5.954  1.00  1.82           H   new
ATOM      0  HB2 ARG A  60      27.239 -22.418  -6.411  1.00  1.82           H   new
ATOM      0  HB3 ARG A  60      26.617 -22.334  -4.983  1.00  1.82           H   new
ATOM      0  HG2 ARG A  60      24.839 -23.732  -5.610  1.00  1.82           H   new
ATOM      0  HG3 ARG A  60      25.286 -23.698  -7.103  1.00  1.82           H   new
ATOM      0  HD2 ARG A  60      27.177 -24.922  -6.584  1.00  1.82           H   new
ATOM      0  HD3 ARG A  60      26.781 -24.920  -5.076  1.00  1.82           H   new
ATOM      0  HE  ARG A  60      24.780 -26.063  -6.229  1.00  1.82           H   new
ATOM      0 HH11 ARG A  60      27.991 -26.864  -6.152  1.00  1.82           H   new
ATOM      0 HH12 ARG A  60      27.803 -28.331  -6.334  1.00  1.82           H   new
ATOM      0 HH21 ARG A  60      24.512 -28.292  -6.487  1.00  1.82           H   new
ATOM      0 HH22 ARG A  60      25.695 -29.195  -6.537  1.00  1.82           H   new
ATOM    948  N   VAL A  61      27.364 -19.404  -6.428  1.00  1.18           N
ATOM    949  CA  VAL A  61      28.006 -18.178  -5.962  1.00  1.18           C
ATOM    950  C   VAL A  61      27.076 -16.997  -6.113  1.00  1.18           C
ATOM    951  O   VAL A  61      26.941 -16.176  -5.200  1.00  1.18           O
ATOM    952  CB  VAL A  61      29.296 -17.877  -6.727  1.00  1.18           C
ATOM    953  CG1 VAL A  61      29.798 -16.485  -6.337  1.00  1.18           C
ATOM    954  CG2 VAL A  61      30.342 -18.928  -6.397  1.00  1.18           C
ATOM      0  H   VAL A  61      27.727 -19.769  -7.117  1.00  1.18           H   new
ATOM      0  HA  VAL A  61      28.222 -18.319  -5.027  1.00  1.18           H   new
ATOM      0  HB  VAL A  61      29.126 -17.898  -7.682  1.00  1.18           H   new
ATOM      0 HG11 VAL A  61      30.616 -16.289  -6.820  1.00  1.18           H   new
ATOM      0 HG12 VAL A  61      29.125 -15.824  -6.561  1.00  1.18           H   new
ATOM      0 HG13 VAL A  61      29.972 -16.459  -5.383  1.00  1.18           H   new
ATOM      0 HG21 VAL A  61      31.159 -18.735  -6.883  1.00  1.18           H   new
ATOM      0 HG22 VAL A  61      30.523 -18.917  -5.444  1.00  1.18           H   new
ATOM      0 HG23 VAL A  61      30.013 -19.804  -6.653  1.00  1.18           H   new
ATOM    964  N   VAL A  62      26.412 -16.908  -7.262  1.00  0.89           N
ATOM    965  CA  VAL A  62      25.511 -15.800  -7.490  1.00  0.89           C
ATOM    966  C   VAL A  62      24.409 -15.782  -6.458  1.00  0.89           C
ATOM    967  O   VAL A  62      24.105 -14.729  -5.900  1.00  0.89           O
ATOM    968  CB  VAL A  62      24.910 -15.871  -8.899  1.00  0.89           C
ATOM    969  CG1 VAL A  62      23.794 -14.857  -9.033  1.00  0.89           C
ATOM    970  CG2 VAL A  62      26.006 -15.584  -9.918  1.00  0.89           C
ATOM      0  H   VAL A  62      26.471 -17.472  -7.909  1.00  0.89           H   new
ATOM      0  HA  VAL A  62      26.022 -14.979  -7.410  1.00  0.89           H   new
ATOM      0  HB  VAL A  62      24.544 -16.755  -9.057  1.00  0.89           H   new
ATOM      0 HG11 VAL A  62      23.417 -14.906  -9.926  1.00  0.89           H   new
ATOM      0 HG12 VAL A  62      23.103 -15.048  -8.380  1.00  0.89           H   new
ATOM      0 HG13 VAL A  62      24.146 -13.966  -8.879  1.00  0.89           H   new
ATOM      0 HG21 VAL A  62      25.635 -15.627 -10.813  1.00  0.89           H   new
ATOM      0 HG22 VAL A  62      26.370 -14.699  -9.761  1.00  0.89           H   new
ATOM      0 HG23 VAL A  62      26.712 -16.244  -9.829  1.00  0.89           H   new
ATOM    980  N   PHE A  63      23.832 -16.940  -6.161  1.00  0.78           N
ATOM    981  CA  PHE A  63      22.775 -16.986  -5.176  1.00  0.78           C
ATOM    982  C   PHE A  63      23.259 -16.543  -3.808  1.00  0.78           C
ATOM    983  O   PHE A  63      22.575 -15.777  -3.134  1.00  0.78           O
ATOM    984  CB  PHE A  63      22.208 -18.387  -5.075  1.00  0.78           C
ATOM    985  CG  PHE A  63      21.392 -18.764  -6.246  1.00  0.78           C
ATOM    986  CD1 PHE A  63      20.677 -17.802  -6.933  1.00  0.78           C
ATOM    987  CD2 PHE A  63      21.334 -20.072  -6.674  1.00  0.78           C
ATOM    988  CE1 PHE A  63      19.920 -18.141  -8.028  1.00  0.78           C
ATOM    989  CE2 PHE A  63      20.570 -20.414  -7.771  1.00  0.78           C
ATOM    990  CZ  PHE A  63      19.867 -19.452  -8.447  1.00  0.78           C
ATOM      0  H   PHE A  63      24.037 -17.697  -6.515  1.00  0.78           H   new
ATOM      0  HA  PHE A  63      22.084 -16.372  -5.469  1.00  0.78           H   new
ATOM      0  HB2 PHE A  63      22.937 -19.019  -4.978  1.00  0.78           H   new
ATOM      0  HB3 PHE A  63      21.665 -18.454  -4.274  1.00  0.78           H   new
ATOM      0  HD1 PHE A  63      20.708 -16.916  -6.651  1.00  0.78           H   new
ATOM      0  HD2 PHE A  63      21.812 -20.728  -6.221  1.00  0.78           H   new
ATOM      0  HE1 PHE A  63      19.444 -17.486  -8.486  1.00  0.78           H   new
ATOM      0  HE2 PHE A  63      20.532 -21.300  -8.052  1.00  0.78           H   new
ATOM      0  HZ  PHE A  63      19.355 -19.684  -9.188  1.00  0.78           H   new
ATOM   1000  N   VAL A  64      24.468 -16.939  -3.411  1.00  0.77           N
ATOM   1001  CA  VAL A  64      24.942 -16.539  -2.092  1.00  0.77           C
ATOM   1002  C   VAL A  64      25.062 -15.033  -2.010  1.00  0.77           C
ATOM   1003  O   VAL A  64      24.625 -14.408  -1.035  1.00  0.77           O
ATOM   1004  CB  VAL A  64      26.309 -17.148  -1.779  1.00  0.77           C
ATOM   1005  CG1 VAL A  64      26.844 -16.553  -0.475  1.00  0.77           C
ATOM   1006  CG2 VAL A  64      26.155 -18.605  -1.670  1.00  0.77           C
ATOM      0  H   VAL A  64      25.010 -17.422  -3.872  1.00  0.77           H   new
ATOM      0  HA  VAL A  64      24.294 -16.861  -1.446  1.00  0.77           H   new
ATOM      0  HB  VAL A  64      26.944 -16.948  -2.485  1.00  0.77           H   new
ATOM      0 HG11 VAL A  64      27.711 -16.939  -0.275  1.00  0.77           H   new
ATOM      0 HG12 VAL A  64      26.932 -15.592  -0.570  1.00  0.77           H   new
ATOM      0 HG13 VAL A  64      26.228 -16.751   0.248  1.00  0.77           H   new
ATOM      0 HG21 VAL A  64      27.015 -19.008  -1.471  1.00  0.77           H   new
ATOM      0 HG22 VAL A  64      25.529 -18.812  -0.958  1.00  0.77           H   new
ATOM      0 HG23 VAL A  64      25.819 -18.959  -2.508  1.00  0.77           H   new
ATOM   1016  N   VAL A  65      25.632 -14.443  -3.056  1.00  0.80           N
ATOM   1017  CA  VAL A  65      25.799 -13.008  -3.095  1.00  0.80           C
ATOM   1018  C   VAL A  65      24.459 -12.296  -3.104  1.00  0.80           C
ATOM   1019  O   VAL A  65      24.251 -11.360  -2.328  1.00  0.80           O
ATOM   1020  CB  VAL A  65      26.606 -12.602  -4.336  1.00  0.80           C
ATOM   1021  CG1 VAL A  65      26.601 -11.087  -4.480  1.00  0.80           C
ATOM   1022  CG2 VAL A  65      28.035 -13.138  -4.204  1.00  0.80           C
ATOM      0  H   VAL A  65      25.926 -14.860  -3.748  1.00  0.80           H   new
ATOM      0  HA  VAL A  65      26.280 -12.745  -2.295  1.00  0.80           H   new
ATOM      0  HB  VAL A  65      26.204 -12.982  -5.133  1.00  0.80           H   new
ATOM      0 HG11 VAL A  65      27.112 -10.835  -5.265  1.00  0.80           H   new
ATOM      0 HG12 VAL A  65      25.688 -10.774  -4.574  1.00  0.80           H   new
ATOM      0 HG13 VAL A  65      27.000 -10.686  -3.692  1.00  0.80           H   new
ATOM      0 HG21 VAL A  65      28.550 -12.884  -4.986  1.00  0.80           H   new
ATOM      0 HG22 VAL A  65      28.449 -12.765  -3.410  1.00  0.80           H   new
ATOM      0 HG23 VAL A  65      28.013 -14.105  -4.132  1.00  0.80           H   new
ATOM   1032  N   LEU A  66      23.525 -12.753  -3.935  1.00  0.84           N
ATOM   1033  CA  LEU A  66      22.240 -12.085  -3.995  1.00  0.84           C
ATOM   1034  C   LEU A  66      21.510 -12.159  -2.671  1.00  0.84           C
ATOM   1035  O   LEU A  66      20.951 -11.154  -2.234  1.00  0.84           O
ATOM   1036  CB  LEU A  66      21.366 -12.697  -5.083  1.00  0.84           C
ATOM   1037  CG  LEU A  66      21.825 -12.450  -6.508  1.00  0.84           C
ATOM   1038  CD1 LEU A  66      20.945 -13.257  -7.447  1.00  0.84           C
ATOM   1039  CD2 LEU A  66      21.770 -10.965  -6.803  1.00  0.84           C
ATOM      0  H   LEU A  66      23.615 -13.430  -4.457  1.00  0.84           H   new
ATOM      0  HA  LEU A  66      22.413 -11.153  -4.202  1.00  0.84           H   new
ATOM      0  HB2 LEU A  66      21.318 -13.655  -4.937  1.00  0.84           H   new
ATOM      0  HB3 LEU A  66      20.465 -12.350  -4.985  1.00  0.84           H   new
ATOM      0  HG  LEU A  66      22.743 -12.736  -6.634  1.00  0.84           H   new
ATOM      0 HD11 LEU A  66      21.227 -13.109  -8.363  1.00  0.84           H   new
ATOM      0 HD12 LEU A  66      21.023 -14.200  -7.234  1.00  0.84           H   new
ATOM      0 HD13 LEU A  66      20.022 -12.978  -7.345  1.00  0.84           H   new
ATOM      0 HD21 LEU A  66      22.063 -10.805  -7.714  1.00  0.84           H   new
ATOM      0 HD22 LEU A  66      20.860 -10.647  -6.696  1.00  0.84           H   new
ATOM      0 HD23 LEU A  66      22.352 -10.491  -6.188  1.00  0.84           H   new
ATOM   1051  N   LEU A  67      21.576 -13.308  -1.994  1.00  0.90           N
ATOM   1052  CA  LEU A  67      20.909 -13.461  -0.712  1.00  0.90           C
ATOM   1053  C   LEU A  67      21.480 -12.487   0.300  1.00  0.90           C
ATOM   1054  O   LEU A  67      20.734 -11.825   1.020  1.00  0.90           O
ATOM   1055  CB  LEU A  67      21.089 -14.893  -0.213  1.00  0.90           C
ATOM   1056  CG  LEU A  67      20.321 -15.990  -0.984  1.00  0.90           C
ATOM   1057  CD1 LEU A  67      20.832 -17.358  -0.553  1.00  0.90           C
ATOM   1058  CD2 LEU A  67      18.845 -15.866  -0.690  1.00  0.90           C
ATOM      0  H   LEU A  67      22.002 -14.005  -2.263  1.00  0.90           H   new
ATOM      0  HA  LEU A  67      19.964 -13.273  -0.823  1.00  0.90           H   new
ATOM      0  HB2 LEU A  67      22.035 -15.108  -0.240  1.00  0.90           H   new
ATOM      0  HB3 LEU A  67      20.816 -14.927   0.717  1.00  0.90           H   new
ATOM      0  HG  LEU A  67      20.462 -15.886  -1.938  1.00  0.90           H   new
ATOM      0 HD11 LEU A  67      20.352 -18.050  -1.035  1.00  0.90           H   new
ATOM      0 HD12 LEU A  67      21.780 -17.426  -0.749  1.00  0.90           H   new
ATOM      0 HD13 LEU A  67      20.690 -17.471   0.400  1.00  0.90           H   new
ATOM      0 HD21 LEU A  67      18.360 -16.553  -1.173  1.00  0.90           H   new
ATOM      0 HD22 LEU A  67      18.694 -15.973   0.262  1.00  0.90           H   new
ATOM      0 HD23 LEU A  67      18.531 -14.992  -0.971  1.00  0.90           H   new
ATOM   1070  N   LEU A  68      22.801 -12.327   0.316  1.00  0.97           N
ATOM   1071  CA  LEU A  68      23.394 -11.387   1.251  1.00  0.97           C
ATOM   1072  C   LEU A  68      23.056  -9.943   0.901  1.00  0.97           C
ATOM   1073  O   LEU A  68      22.895  -9.111   1.788  1.00  0.97           O
ATOM   1074  CB  LEU A  68      24.891 -11.637   1.347  1.00  0.97           C
ATOM   1075  CG  LEU A  68      25.197 -12.965   2.040  1.00  0.97           C
ATOM   1076  CD1 LEU A  68      26.684 -13.267   2.005  1.00  0.97           C
ATOM   1077  CD2 LEU A  68      24.660 -12.885   3.478  1.00  0.97           C
ATOM      0  H   LEU A  68      23.356 -12.742  -0.193  1.00  0.97           H   new
ATOM      0  HA  LEU A  68      23.010 -11.534   2.129  1.00  0.97           H   new
ATOM      0  HB2 LEU A  68      25.277 -11.639   0.457  1.00  0.97           H   new
ATOM      0  HB3 LEU A  68      25.310 -10.912   1.836  1.00  0.97           H   new
ATOM      0  HG  LEU A  68      24.761 -13.696   1.575  1.00  0.97           H   new
ATOM      0 HD11 LEU A  68      26.853 -14.112   2.450  1.00  0.97           H   new
ATOM      0 HD12 LEU A  68      26.982 -13.322   1.083  1.00  0.97           H   new
ATOM      0 HD13 LEU A  68      27.169 -12.560   2.460  1.00  0.97           H   new
ATOM      0 HD21 LEU A  68      24.843 -13.719   3.939  1.00  0.97           H   new
ATOM      0 HD22 LEU A  68      25.095 -12.155   3.946  1.00  0.97           H   new
ATOM      0 HD23 LEU A  68      23.703 -12.731   3.458  1.00  0.97           H   new
ATOM   1089  N   LEU A  69      22.924  -9.638  -0.388  1.00  1.06           N
ATOM   1090  CA  LEU A  69      22.555  -8.293  -0.806  1.00  1.06           C
ATOM   1091  C   LEU A  69      21.109  -7.931  -0.465  1.00  1.06           C
ATOM   1092  O   LEU A  69      20.824  -6.764  -0.208  1.00  1.06           O
ATOM   1093  CB  LEU A  69      22.783  -8.105  -2.306  1.00  1.06           C
ATOM   1094  CG  LEU A  69      24.245  -8.082  -2.755  1.00  1.06           C
ATOM   1095  CD1 LEU A  69      24.299  -8.078  -4.272  1.00  1.06           C
ATOM   1096  CD2 LEU A  69      24.922  -6.842  -2.179  1.00  1.06           C
ATOM      0  H   LEU A  69      23.044 -10.195  -1.032  1.00  1.06           H   new
ATOM      0  HA  LEU A  69      23.131  -7.694  -0.306  1.00  1.06           H   new
ATOM      0  HB2 LEU A  69      22.328  -8.820  -2.778  1.00  1.06           H   new
ATOM      0  HB3 LEU A  69      22.365  -7.273  -2.579  1.00  1.06           H   new
ATOM      0  HG  LEU A  69      24.713  -8.868  -2.433  1.00  1.06           H   new
ATOM      0 HD11 LEU A  69      25.224  -8.063  -4.563  1.00  1.06           H   new
ATOM      0 HD12 LEU A  69      23.866  -8.876  -4.614  1.00  1.06           H   new
ATOM      0 HD13 LEU A  69      23.842  -7.292  -4.610  1.00  1.06           H   new
ATOM      0 HD21 LEU A  69      25.850  -6.820  -2.459  1.00  1.06           H   new
ATOM      0 HD22 LEU A  69      24.469  -6.047  -2.500  1.00  1.06           H   new
ATOM      0 HD23 LEU A  69      24.878  -6.869  -1.210  1.00  1.06           H   new
ATOM   1108  N   VAL A  70      20.186  -8.906  -0.454  1.00  1.20           N
ATOM   1109  CA  VAL A  70      18.788  -8.556  -0.172  1.00  1.20           C
ATOM   1110  C   VAL A  70      18.371  -8.809   1.276  1.00  1.20           C
ATOM   1111  O   VAL A  70      17.519  -8.105   1.806  1.00  1.20           O
ATOM   1112  CB  VAL A  70      17.834  -9.339  -1.099  1.00  1.20           C
ATOM   1113  CG1 VAL A  70      18.169  -9.025  -2.544  1.00  1.20           C
ATOM   1114  CG2 VAL A  70      17.927 -10.836  -0.829  1.00  1.20           C
ATOM      0  H   VAL A  70      20.340  -9.739  -0.601  1.00  1.20           H   new
ATOM      0  HA  VAL A  70      18.724  -7.602  -0.334  1.00  1.20           H   new
ATOM      0  HB  VAL A  70      16.920  -9.067  -0.921  1.00  1.20           H   new
ATOM      0 HG11 VAL A  70      17.571  -9.516  -3.129  1.00  1.20           H   new
ATOM      0 HG12 VAL A  70      18.065  -8.073  -2.701  1.00  1.20           H   new
ATOM      0 HG13 VAL A  70      19.085  -9.285  -2.728  1.00  1.20           H   new
ATOM      0 HG21 VAL A  70      17.321 -11.310  -1.420  1.00  1.20           H   new
ATOM      0 HG22 VAL A  70      18.835 -11.138  -0.988  1.00  1.20           H   new
ATOM      0 HG23 VAL A  70      17.684 -11.014   0.093  1.00  1.20           H   new
ATOM   1124  N   ALA A  71      19.017  -9.744   1.957  1.00  1.42           N
ATOM   1125  CA  ALA A  71      18.682 -10.059   3.335  1.00  1.42           C
ATOM   1126  C   ALA A  71      18.686  -8.855   4.315  1.00  1.42           C
ATOM   1127  O   ALA A  71      17.775  -8.782   5.136  1.00  1.42           O
ATOM   1128  CB  ALA A  71      19.606 -11.141   3.818  1.00  1.42           C
ATOM      0  H   ALA A  71      19.661 -10.213   1.633  1.00  1.42           H   new
ATOM      0  HA  ALA A  71      17.758 -10.356   3.330  1.00  1.42           H   new
ATOM      0  HB1 ALA A  71      19.393 -11.362   4.738  1.00  1.42           H   new
ATOM      0  HB2 ALA A  71      19.499 -11.930   3.264  1.00  1.42           H   new
ATOM      0  HB3 ALA A  71      20.524 -10.831   3.764  1.00  1.42           H   new
ATOM   1134  N   PRO A  72      19.624  -7.868   4.294  1.00  1.73           N
ATOM   1135  CA  PRO A  72      19.608  -6.731   5.201  1.00  1.73           C
ATOM   1136  C   PRO A  72      18.384  -5.840   5.000  1.00  1.73           C
ATOM   1137  O   PRO A  72      18.065  -5.014   5.855  1.00  1.73           O
ATOM   1138  CB  PRO A  72      20.912  -5.994   4.866  1.00  1.73           C
ATOM   1139  CG  PRO A  72      21.259  -6.425   3.490  1.00  1.73           C
ATOM   1140  CD  PRO A  72      20.811  -7.857   3.410  1.00  1.73           C
ATOM      0  HA  PRO A  72      19.551  -7.000   6.131  1.00  1.73           H   new
ATOM      0  HB2 PRO A  72      20.793  -5.032   4.913  1.00  1.73           H   new
ATOM      0  HB3 PRO A  72      21.615  -6.224   5.493  1.00  1.73           H   new
ATOM      0  HG2 PRO A  72      20.810  -5.878   2.826  1.00  1.73           H   new
ATOM      0  HG3 PRO A  72      22.212  -6.345   3.326  1.00  1.73           H   new
ATOM      0  HD2 PRO A  72      20.588  -8.116   2.502  1.00  1.73           H   new
ATOM      0  HD3 PRO A  72      21.498  -8.469   3.719  1.00  1.73           H   new
ATOM   1148  N   ALA A  73      17.713  -5.971   3.849  1.00  2.16           N
ATOM   1149  CA  ALA A  73      16.541  -5.176   3.534  1.00  2.16           C
ATOM   1150  C   ALA A  73      15.270  -5.780   4.127  1.00  2.16           C
ATOM   1151  O   ALA A  73      14.190  -5.187   4.039  1.00  2.16           O
ATOM   1152  CB  ALA A  73      16.393  -5.052   2.029  1.00  2.16           C
ATOM      0  H   ALA A  73      17.933  -6.529   3.232  1.00  2.16           H   new
ATOM      0  HA  ALA A  73      16.665  -4.298   3.928  1.00  2.16           H   new
ATOM      0  HB1 ALA A  73      15.608  -4.520   1.824  1.00  2.16           H   new
ATOM      0  HB2 ALA A  73      17.180  -4.622   1.661  1.00  2.16           H   new
ATOM      0  HB3 ALA A  73      16.295  -5.935   1.639  1.00  2.16           H   new
ATOM   1158  N   TYR A  74      15.376  -6.959   4.748  1.00  2.69           N
ATOM   1159  CA  TYR A  74      14.205  -7.664   5.270  1.00  2.69           C
ATOM   1160  C   TYR A  74      13.696  -7.089   6.594  1.00  2.69           C
ATOM   1161  O   TYR A  74      13.787  -7.732   7.645  1.00  2.69           O
ATOM   1162  CB  TYR A  74      14.533  -9.149   5.445  1.00  2.69           C
ATOM   1163  CG  TYR A  74      14.742  -9.919   4.139  1.00  2.69           C
ATOM   1164  CD1 TYR A  74      14.779  -9.258   2.913  1.00  2.69           C
ATOM   1165  CD2 TYR A  74      14.903 -11.297   4.179  1.00  2.69           C
ATOM   1166  CE1 TYR A  74      14.961  -9.976   1.747  1.00  2.69           C
ATOM   1167  CE2 TYR A  74      15.089 -12.009   3.011  1.00  2.69           C
ATOM   1168  CZ  TYR A  74      15.113 -11.356   1.802  1.00  2.69           C
ATOM   1169  OH  TYR A  74      15.283 -12.075   0.642  1.00  2.69           O
ATOM      0  H   TYR A  74      16.122  -7.367   4.877  1.00  2.69           H   new
ATOM      0  HA  TYR A  74      13.494  -7.547   4.621  1.00  2.69           H   new
ATOM      0  HB2 TYR A  74      15.335  -9.229   5.984  1.00  2.69           H   new
ATOM      0  HB3 TYR A  74      13.814  -9.570   5.942  1.00  2.69           H   new
ATOM      0  HD1 TYR A  74      14.681  -8.334   2.880  1.00  2.69           H   new
ATOM      0  HD2 TYR A  74      14.886 -11.742   4.995  1.00  2.69           H   new
ATOM      0  HE1 TYR A  74      14.982  -9.537   0.927  1.00  2.69           H   new
ATOM      0  HE2 TYR A  74      15.198 -12.932   3.042  1.00  2.69           H   new
ATOM      0  HH  TYR A  74      15.362 -12.891   0.827  1.00  2.69           H   new
ATOM   1179  N   SER A  75      13.163  -5.875   6.513  1.00  3.28           N
ATOM   1180  CA  SER A  75      12.656  -5.129   7.657  1.00  3.28           C
ATOM   1181  C   SER A  75      11.132  -5.056   7.642  1.00  3.28           C
ATOM   1182  O   SER A  75      10.553  -4.080   8.119  1.00  3.28           O
ATOM   1183  CB  SER A  75      13.243  -3.730   7.655  1.00  3.28           C
ATOM   1184  OG  SER A  75      12.692  -2.946   8.680  1.00  3.28           O
ATOM   1185  OXT SER A  75      10.495  -5.875   6.980  1.00  3.28           O1-
ATOM      0  H   SER A  75      13.084  -5.451   5.769  1.00  3.28           H   new
ATOM      0  HA  SER A  75      12.924  -5.594   8.465  1.00  3.28           H   new
ATOM      0  HB2 SER A  75      14.205  -3.780   7.765  1.00  3.28           H   new
ATOM      0  HB3 SER A  75      13.077  -3.308   6.797  1.00  3.28           H   new
ATOM      0  HG  SER A  75      11.939  -3.251   8.893  1.00  3.28           H   new
TER
END
