# Supplementary material for: Integrative proteome-wide structural analysis and high-throughput docking identify broad-spectrum antiviral scaffolds against Zika, Yellow Fever, West Nile, Saint Louis encephalitis, and Usutu viruses
Source: Front Cell Infect Microbiol. 2026 Apr 30;16:1723132. doi: 10.3389/fcimb.2026.1723132 (PMC13171538; doi:10.3389/fcimb.2026.1723132)
Supplement: Supplementary file 4 [file DataSheet4.zip › USUV/USU_M/USU_M.pdb]

ATOM      1  N   SER A   1       0.156  -0.050   2.291  1.00  7.26           N  
ATOM      2  CA  SER A   1       1.547  -0.156   1.873  1.00  7.26           C  
ATOM      3  C   SER A   1       1.894   0.952   0.890  1.00  7.26           C  
ATOM      4  O   SER A   1       1.445   0.940  -0.257  1.00  7.26           O  
ATOM      5  CB  SER A   1       1.803  -1.513   1.247  1.00  7.26           C  
ATOM      6  OG  SER A   1       3.123  -1.617   0.791  1.00  7.26           O  
ATOM      7 1H   SER A   1       0.113   0.138   3.281  1.00  7.26           H  
ATOM      8 2H   SER A   1      -0.284   0.704   1.784  1.00  7.26           H  
ATOM      9 3H   SER A   1      -0.323  -0.916   2.090  1.00  7.26           H  
ATOM     10  HA  SER A   1       2.184  -0.048   2.752  1.00  7.26           H  
ATOM     11 1HB  SER A   1       1.607  -2.294   1.980  1.00  7.26           H  
ATOM     12 2HB  SER A   1       1.116  -1.665   0.416  1.00  7.26           H  
ATOM     13  HG  SER A   1       3.225  -0.934   0.123  1.00  7.26           H  
ATOM     14  N   ILE A   2       2.677   1.921   1.353  1.00  6.77           N  
ATOM     15  CA  ILE A   2       3.077   3.059   0.527  1.00  6.77           C  
ATOM     16  C   ILE A   2       4.566   3.049   0.219  1.00  6.77           C  
ATOM     17  O   ILE A   2       5.395   3.032   1.128  1.00  6.77           O  
ATOM     18  CB  ILE A   2       2.725   4.384   1.229  1.00  6.77           C  
ATOM     19  CG1 ILE A   2       1.210   4.473   1.444  1.00  6.77           C  
ATOM     20  CG2 ILE A   2       3.246   5.569   0.430  1.00  6.77           C  
ATOM     21  CD1 ILE A   2       0.791   5.628   2.314  1.00  6.77           C  
ATOM     22  H   ILE A   2       3.023   1.874   2.302  1.00  6.77           H  
ATOM     23  HA  ILE A   2       2.536   3.013  -0.418  1.00  6.77           H  
ATOM     24  HB  ILE A   2       3.190   4.399   2.214  1.00  6.77           H  
ATOM     25 1HG1 ILE A   2       0.724   4.574   0.473  1.00  6.77           H  
ATOM     26 2HG1 ILE A   2       0.861   3.559   1.911  1.00  6.77           H  
ATOM     27 1HG2 ILE A   2       3.002   6.493   0.948  1.00  6.77           H  
ATOM     28 2HG2 ILE A   2       4.328   5.492   0.321  1.00  6.77           H  
ATOM     29 3HG2 ILE A   2       2.785   5.574  -0.558  1.00  6.77           H  
ATOM     30 1HD1 ILE A   2      -0.295   5.629   2.421  1.00  6.77           H  
ATOM     31 2HD1 ILE A   2       1.252   5.530   3.298  1.00  6.77           H  
ATOM     32 3HD1 ILE A   2       1.109   6.563   1.855  1.00  6.77           H  
ATOM     33  N   ALA A   3       4.911   3.046  -1.065  1.00  6.22           N  
ATOM     34  CA  ALA A   3       6.316   3.073  -1.439  1.00  6.22           C  
ATOM     35  C   ALA A   3       6.847   4.482  -1.276  1.00  6.22           C  
ATOM     36  O   ALA A   3       6.169   5.445  -1.638  1.00  6.22           O  
ATOM     37  CB  ALA A   3       6.506   2.607  -2.870  1.00  6.22           C  
ATOM     38  H   ALA A   3       4.194   3.041  -1.777  1.00  6.22           H  
ATOM     39  HA  ALA A   3       6.869   2.417  -0.767  1.00  6.22           H  
ATOM     40 1HB  ALA A   3       7.567   2.634  -3.119  1.00  6.22           H  
ATOM     41 2HB  ALA A   3       6.133   1.589  -2.976  1.00  6.22           H  
ATOM     42 3HB  ALA A   3       5.959   3.266  -3.541  1.00  6.22           H  
ATOM     43  N   VAL A   4       8.081   4.598  -0.808  1.00  5.67           N  
ATOM     44  CA  VAL A   4       8.725   5.893  -0.670  1.00  5.67           C  
ATOM     45  C   VAL A   4      10.041   5.906  -1.431  1.00  5.67           C  
ATOM     46  O   VAL A   4      10.857   4.996  -1.279  1.00  5.67           O  
ATOM     47  CB  VAL A   4       8.955   6.217   0.818  1.00  5.67           C  
ATOM     48  CG1 VAL A   4       9.665   7.560   0.957  1.00  5.67           C  
ATOM     49  CG2 VAL A   4       7.599   6.232   1.548  1.00  5.67           C  
ATOM     50  H   VAL A   4       8.580   3.767  -0.527  1.00  5.67           H  
ATOM     51  HA  VAL A   4       8.073   6.658  -1.091  1.00  5.67           H  
ATOM     52  HB  VAL A   4       9.599   5.456   1.258  1.00  5.67           H  
ATOM     53 1HG1 VAL A   4       9.831   7.775   2.011  1.00  5.67           H  
ATOM     54 2HG1 VAL A   4      10.626   7.525   0.442  1.00  5.67           H  
ATOM     55 3HG1 VAL A   4       9.049   8.344   0.519  1.00  5.67           H  
ATOM     56 1HG2 VAL A   4       7.756   6.455   2.601  1.00  5.67           H  
ATOM     57 2HG2 VAL A   4       6.957   6.996   1.106  1.00  5.67           H  
ATOM     58 3HG2 VAL A   4       7.113   5.259   1.459  1.00  5.67           H  
ATOM     59  N   GLN A   5      10.236   6.924  -2.262  1.00  5.19           N  
ATOM     60  CA  GLN A   5      11.454   7.043  -3.052  1.00  5.19           C  
ATOM     61  C   GLN A   5      12.344   8.191  -2.589  1.00  5.19           C  
ATOM     62  O   GLN A   5      11.877   9.306  -2.361  1.00  5.19           O  
ATOM     63  CB  GLN A   5      11.112   7.226  -4.541  1.00  5.19           C  
ATOM     64  CG  GLN A   5      12.338   7.303  -5.457  1.00  5.19           C  
ATOM     65  CD  GLN A   5      12.006   7.391  -6.954  1.00  5.19           C  
ATOM     66  NE2 GLN A   5      12.546   6.436  -7.716  1.00  5.19           N  
ATOM     67  OE1 GLN A   5      11.294   8.305  -7.425  1.00  5.19           O  
ATOM     68  H   GLN A   5       9.522   7.634  -2.343  1.00  5.19           H  
ATOM     69  HA  GLN A   5      12.025   6.121  -2.946  1.00  5.19           H  
ATOM     70 1HB  GLN A   5      10.490   6.398  -4.877  1.00  5.19           H  
ATOM     71 2HB  GLN A   5      10.542   8.146  -4.672  1.00  5.19           H  
ATOM     72 1HG  GLN A   5      12.891   8.197  -5.201  1.00  5.19           H  
ATOM     73 2HG  GLN A   5      12.965   6.422  -5.296  1.00  5.19           H  
ATOM     74 1HE2 GLN A   5      12.386   6.426  -8.701  1.00  5.19           H  
ATOM     75 2HE2 GLN A   5      13.166   5.727  -7.290  1.00  5.19           H  
ATOM     76  N   THR A   6      13.632   7.900  -2.449  1.00  4.81           N  
ATOM     77  CA  THR A   6      14.646   8.898  -2.123  1.00  4.81           C  
ATOM     78  C   THR A   6      14.735   9.989  -3.168  1.00  4.81           C  
ATOM     79  O   THR A   6      14.678   9.716  -4.372  1.00  4.81           O  
ATOM     80  CB  THR A   6      16.042   8.284  -1.997  1.00  4.81           C  
ATOM     81  CG2 THR A   6      16.404   7.606  -3.273  1.00  4.81           C  
ATOM     82  OG1 THR A   6      16.999   9.335  -1.721  1.00  4.81           O  
ATOM     83  H   THR A   6      13.925   6.944  -2.609  1.00  4.81           H  
ATOM     84  HA  THR A   6      14.379   9.362  -1.172  1.00  4.81           H  
ATOM     85  HB  THR A   6      16.057   7.562  -1.181  1.00  4.81           H  
ATOM     86  HG1 THR A   6      16.828   9.700  -0.843  1.00  4.81           H  
ATOM     87 1HG2 THR A   6      17.399   7.176  -3.194  1.00  4.81           H  
ATOM     88 2HG2 THR A   6      15.683   6.815  -3.488  1.00  4.81           H  
ATOM     89 3HG2 THR A   6      16.387   8.325  -4.065  1.00  4.81           H  
ATOM     90  N   HIS A   7      15.001  11.209  -2.729  1.00  4.55           N  
ATOM     91  CA  HIS A   7      15.197  12.305  -3.666  1.00  4.55           C  
ATOM     92  C   HIS A   7      16.348  12.022  -4.641  1.00  4.55           C  
ATOM     93  O   HIS A   7      16.363  12.543  -5.757  1.00  4.55           O  
ATOM     94  CB  HIS A   7      15.477  13.601  -2.907  1.00  4.55           C  
ATOM     95  CG  HIS A   7      16.779  13.589  -2.158  1.00  4.55           C  
ATOM     96  CD2 HIS A   7      17.979  14.153  -2.440  1.00  4.55           C  
ATOM     97  ND1 HIS A   7      16.935  12.936  -0.948  1.00  4.55           N  
ATOM     98  CE1 HIS A   7      18.178  13.099  -0.522  1.00  4.55           C  
ATOM     99  NE2 HIS A   7      18.830  13.834  -1.407  1.00  4.55           N  
ATOM    100  H   HIS A   7      15.044  11.383  -1.736  1.00  4.55           H  
ATOM    101  HA  HIS A   7      14.290  12.446  -4.246  1.00  4.55           H  
ATOM    102 1HB  HIS A   7      15.495  14.436  -3.609  1.00  4.55           H  
ATOM    103 2HB  HIS A   7      14.674  13.788  -2.196  1.00  4.55           H  
ATOM    104  HD2 HIS A   7      18.222  14.748  -3.321  1.00  4.55           H  
ATOM    105  HE1 HIS A   7      18.592  12.697   0.401  1.00  4.55           H  
ATOM    106  HE2 HIS A   7      19.798  14.118  -1.342  1.00  4.85           H  
ATOM    107  N   GLY A   8      17.291  11.146  -4.250  1.00  4.42           N  
ATOM    108  CA  GLY A   8      18.429  10.802  -5.102  1.00  4.42           C  
ATOM    109  C   GLY A   8      18.001  10.112  -6.407  1.00  4.42           C  
ATOM    110  O   GLY A   8      18.772  10.039  -7.366  1.00  4.42           O  
ATOM    111  H   GLY A   8      17.214  10.697  -3.332  1.00  4.42           H  
ATOM    112 1HA  GLY A   8      18.989  11.707  -5.335  1.00  4.42           H  
ATOM    113 2HA  GLY A   8      19.101  10.146  -4.550  1.00  4.42           H  
ATOM    114  N   GLU A   9      16.780   9.579  -6.425  1.00  4.45           N  
ATOM    115  CA  GLU A   9      16.225   8.902  -7.579  1.00  4.45           C  
ATOM    116  C   GLU A   9      15.104   9.732  -8.205  1.00  4.45           C  
ATOM    117  O   GLU A   9      14.997   9.826  -9.431  1.00  4.45           O  
ATOM    118  CB  GLU A   9      15.679   7.543  -7.146  1.00  4.45           C  
ATOM    119  CG  GLU A   9      16.707   6.527  -6.672  1.00  4.45           C  
ATOM    120  CD  GLU A   9      16.075   5.214  -6.150  1.00  4.45           C  
ATOM    121  OE1 GLU A   9      14.932   4.896  -6.475  1.00  4.45           O  
ATOM    122  OE2 GLU A   9      16.754   4.546  -5.380  1.00  4.45           O1-
ATOM    123  H   GLU A   9      16.195   9.670  -5.602  1.00  4.45           H  
ATOM    124  HA  GLU A   9      17.012   8.761  -8.318  1.00  4.45           H  
ATOM    125 1HB  GLU A   9      15.013   7.704  -6.313  1.00  4.45           H  
ATOM    126 2HB  GLU A   9      15.106   7.116  -7.931  1.00  4.45           H  
ATOM    127 1HG  GLU A   9      17.370   6.286  -7.499  1.00  4.45           H  
ATOM    128 2HG  GLU A   9      17.314   6.974  -5.898  1.00  4.45           H  
ATOM    129  N   SER A  10      14.294  10.390  -7.365  1.00  4.61           N  
ATOM    130  CA  SER A  10      13.164  11.177  -7.868  1.00  4.61           C  
ATOM    131  C   SER A  10      13.652  12.354  -8.710  1.00  4.61           C  
ATOM    132  O   SER A  10      13.016  12.746  -9.696  1.00  4.61           O  
ATOM    133  CB  SER A  10      12.288  11.687  -6.741  1.00  4.61           C  
ATOM    134  OG  SER A  10      11.648  10.635  -6.060  1.00  4.61           O  
ATOM    135  H   SER A  10      14.436  10.299  -6.359  1.00  4.61           H  
ATOM    136  HA  SER A  10      12.555  10.531  -8.502  1.00  4.61           H  
ATOM    137 1HB  SER A  10      12.888  12.262  -6.049  1.00  4.61           H  
ATOM    138 2HB  SER A  10      11.540  12.357  -7.155  1.00  4.61           H  
ATOM    139  HG  SER A  10      11.401   9.956  -6.726  1.00  4.61           H  
ATOM    140  N   MET A  11      14.826  12.891  -8.345  1.00  4.94           N  
ATOM    141  CA  MET A  11      15.440  14.031  -9.014  1.00  4.94           C  
ATOM    142  C   MET A  11      15.654  13.834 -10.510  1.00  4.94           C  
ATOM    143  O   MET A  11      15.751  14.825 -11.240  1.00  4.94           O  
ATOM    144  CB  MET A  11      16.801  14.328  -8.384  1.00  4.94           C  
ATOM    145  CG  MET A  11      17.847  13.243  -8.672  1.00  4.94           C  
ATOM    146  SD  MET A  11      19.458  13.542  -7.932  1.00  4.94           S  
ATOM    147  CE  MET A  11      20.089  14.807  -9.016  1.00  4.94           C  
ATOM    148  H   MET A  11      15.303  12.531  -7.517  1.00  4.94           H  
ATOM    149  HA  MET A  11      14.788  14.893  -8.882  1.00  4.94           H  
ATOM    150 1HB  MET A  11      17.181  15.266  -8.770  1.00  4.94           H  
ATOM    151 2HB  MET A  11      16.697  14.434  -7.308  1.00  4.94           H  
ATOM    152 1HG  MET A  11      17.474  12.279  -8.326  1.00  4.94           H  
ATOM    153 2HG  MET A  11      17.994  13.184  -9.741  1.00  4.94           H  
ATOM    154 1HE  MET A  11      21.091  15.095  -8.702  1.00  4.94           H  
ATOM    155 2HE  MET A  11      20.122  14.427 -10.030  1.00  4.94           H  
ATOM    156 3HE  MET A  11      19.438  15.668  -8.976  1.00  4.94           H  
ATOM    157  N   LEU A  12      15.625  12.585 -11.005  1.00  5.48           N  
ATOM    158  CA  LEU A  12      15.819  12.344 -12.433  1.00  5.48           C  
ATOM    159  C   LEU A  12      14.756  13.033 -13.278  1.00  5.48           C  
ATOM    160  O   LEU A  12      14.956  13.273 -14.468  1.00  5.48           O  
ATOM    161  CB  LEU A  12      15.789  10.849 -12.740  1.00  5.48           C  
ATOM    162  CG  LEU A  12      17.130  10.136 -12.715  1.00  5.48           C  
ATOM    163  CD1 LEU A  12      17.809  10.322 -11.348  1.00  5.48           C  
ATOM    164  CD2 LEU A  12      16.909   8.689 -13.048  1.00  5.48           C  
ATOM    165  H   LEU A  12      15.481  11.784 -10.385  1.00  5.48           H  
ATOM    166  HA  LEU A  12      16.794  12.743 -12.718  1.00  5.48           H  
ATOM    167 1HB  LEU A  12      15.143  10.363 -12.006  1.00  5.48           H  
ATOM    168 2HB  LEU A  12      15.353  10.707 -13.726  1.00  5.48           H  
ATOM    169  HG  LEU A  12      17.765  10.566 -13.458  1.00  5.48           H  
ATOM    170 1HD1 LEU A  12      18.765   9.822 -11.356  1.00  5.48           H  
ATOM    171 2HD1 LEU A  12      17.956  11.378 -11.166  1.00  5.48           H  
ATOM    172 3HD1 LEU A  12      17.191   9.906 -10.566  1.00  5.48           H  
ATOM    173 1HD2 LEU A  12      17.862   8.159 -13.052  1.00  5.48           H  
ATOM    174 2HD2 LEU A  12      16.246   8.256 -12.313  1.00  5.48           H  
ATOM    175 3HD2 LEU A  12      16.448   8.611 -14.031  1.00  5.48           H  
ATOM    176  N   ALA A  13      13.616  13.354 -12.672  1.00  6.14           N  
ATOM    177  CA  ALA A  13      12.542  14.037 -13.364  1.00  6.14           C  
ATOM    178  C   ALA A  13      12.985  15.395 -13.927  1.00  6.14           C  
ATOM    179  O   ALA A  13      12.443  15.848 -14.936  1.00  6.14           O  
ATOM    180  CB  ALA A  13      11.377  14.241 -12.416  1.00  6.14           C  
ATOM    181  H   ALA A  13      13.497  13.133 -11.679  1.00  6.14           H  
ATOM    182  HA  ALA A  13      12.227  13.411 -14.200  1.00  6.14           H  
ATOM    183 1HB  ALA A  13      10.560  14.731 -12.941  1.00  6.14           H  
ATOM    184 2HB  ALA A  13      11.045  13.276 -12.035  1.00  6.14           H  
ATOM    185 3HB  ALA A  13      11.701  14.864 -11.584  1.00  6.14           H  
ATOM    186  N   ASN A  14      13.906  16.080 -13.227  1.00  6.74           N  
ATOM    187  CA  ASN A  14      14.338  17.419 -13.633  1.00  6.74           C  
ATOM    188  C   ASN A  14      15.862  17.645 -13.723  1.00  6.74           C  
ATOM    189  O   ASN A  14      16.304  18.629 -14.321  1.00  6.74           O  
ATOM    190  CB  ASN A  14      13.749  18.440 -12.675  1.00  6.74           C  
ATOM    191  CG  ASN A  14      12.235  18.494 -12.713  1.00  6.74           C  
ATOM    192  ND2 ASN A  14      11.603  17.917 -11.719  1.00  6.74           N  
ATOM    193  OD1 ASN A  14      11.642  19.060 -13.637  1.00  6.74           O  
ATOM    194  H   ASN A  14      14.347  15.639 -12.423  1.00  6.74           H  
ATOM    195  HA  ASN A  14      13.939  17.607 -14.630  1.00  6.74           H  
ATOM    196 1HB  ASN A  14      14.067  18.199 -11.659  1.00  6.74           H  
ATOM    197 2HB  ASN A  14      14.144  19.426 -12.914  1.00  6.74           H  
ATOM    198 1HD2 ASN A  14      10.602  17.925 -11.691  1.00  6.74           H  
ATOM    199 2HD2 ASN A  14      12.120  17.471 -10.989  1.00  6.74           H  
ATOM    200  N   LYS A  15      16.661  16.779 -13.098  1.00  7.13           N  
ATOM    201  CA  LYS A  15      18.107  16.994 -12.976  1.00  7.13           C  
ATOM    202  C   LYS A  15      18.969  15.914 -13.626  1.00  7.13           C  
ATOM    203  O   LYS A  15      18.475  14.895 -14.103  1.00  7.13           O  
ATOM    204  CB  LYS A  15      18.487  17.131 -11.503  1.00  7.13           C  
ATOM    205  CG  LYS A  15      17.880  18.352 -10.813  1.00  7.13           C  
ATOM    206  CD  LYS A  15      18.346  18.483  -9.364  1.00  7.13           C  
ATOM    207  CE  LYS A  15      17.747  19.718  -8.700  1.00  7.13           C  
ATOM    208  NZ  LYS A  15      18.196  19.864  -7.286  1.00  7.13           N1+
ATOM    209  H   LYS A  15      16.263  15.968 -12.635  1.00  7.13           H  
ATOM    210  HA  LYS A  15      18.349  17.934 -13.470  1.00  7.13           H  
ATOM    211 1HB  LYS A  15      18.138  16.246 -10.972  1.00  7.13           H  
ATOM    212 2HB  LYS A  15      19.567  17.173 -11.393  1.00  7.13           H  
ATOM    213 1HG  LYS A  15      18.153  19.252 -11.364  1.00  7.13           H  
ATOM    214 2HG  LYS A  15      16.795  18.260 -10.820  1.00  7.13           H  
ATOM    215 1HD  LYS A  15      18.033  17.607  -8.801  1.00  7.13           H  
ATOM    216 2HD  LYS A  15      19.434  18.547  -9.331  1.00  7.13           H  
ATOM    217 1HE  LYS A  15      18.046  20.603  -9.259  1.00  7.13           H  
ATOM    218 2HE  LYS A  15      16.660  19.639  -8.718  1.00  7.13           H  
ATOM    219 1HZ  LYS A  15      17.777  20.691  -6.884  1.00  7.13           H  
ATOM    220 2HZ  LYS A  15      17.914  19.052  -6.756  1.00  7.13           H  
ATOM    221 3HZ  LYS A  15      19.202  19.950  -7.258  1.00  7.13           H  
ATOM    222  N   LYS A  16      20.281  16.147 -13.643  1.00  7.18           N  
ATOM    223  CA  LYS A  16      21.221  15.166 -14.176  1.00  7.18           C  
ATOM    224  C   LYS A  16      20.986  13.837 -13.478  1.00  7.18           C  
ATOM    225  O   LYS A  16      20.879  13.777 -12.250  1.00  7.18           O  
ATOM    226  CB  LYS A  16      22.670  15.621 -13.987  1.00  7.18           C  
ATOM    227  CG  LYS A  16      23.717  14.667 -14.594  1.00  7.18           C  
ATOM    228  CD  LYS A  16      23.676  14.707 -16.124  1.00  7.18           C  
ATOM    229  CE  LYS A  16      24.676  13.733 -16.755  1.00  7.18           C  
ATOM    230  NZ  LYS A  16      24.272  12.300 -16.553  1.00  7.18           N1+
ATOM    231  H   LYS A  16      20.635  17.014 -13.267  1.00  7.18           H  
ATOM    232  HA  LYS A  16      21.027  15.027 -15.241  1.00  7.18           H  
ATOM    233 1HB  LYS A  16      22.807  16.603 -14.439  1.00  7.18           H  
ATOM    234 2HB  LYS A  16      22.884  15.715 -12.923  1.00  7.18           H  
ATOM    235 1HG  LYS A  16      24.710  14.962 -14.260  1.00  7.18           H  
ATOM    236 2HG  LYS A  16      23.534  13.645 -14.259  1.00  7.18           H  
ATOM    237 1HD  LYS A  16      22.673  14.430 -16.458  1.00  7.18           H  
ATOM    238 2HD  LYS A  16      23.891  15.715 -16.470  1.00  7.18           H  
ATOM    239 1HE  LYS A  16      24.733  13.935 -17.823  1.00  7.18           H  
ATOM    240 2HE  LYS A  16      25.659  13.890 -16.312  1.00  7.18           H  
ATOM    241 1HZ  LYS A  16      24.931  11.681 -16.978  1.00  7.18           H  
ATOM    242 2HZ  LYS A  16      24.213  12.087 -15.572  1.00  7.18           H  
ATOM    243 3HZ  LYS A  16      23.340  12.116 -16.959  1.00  7.18           H  
ATOM    244  N   ASP A  17      20.936  12.758 -14.248  1.00  6.89           N  
ATOM    245  CA  ASP A  17      20.601  11.441 -13.717  1.00  6.89           C  
ATOM    246  C   ASP A  17      21.677  10.743 -12.893  1.00  6.89           C  
ATOM    247  O   ASP A  17      22.166   9.675 -13.254  1.00  6.89           O  
ATOM    248  CB  ASP A  17      20.203  10.519 -14.877  1.00  6.89           C  
ATOM    249  CG  ASP A  17      21.309  10.338 -15.955  1.00  6.89           C  
ATOM    250  OD1 ASP A  17      22.059  11.281 -16.220  1.00  6.89           O  
ATOM    251  OD2 ASP A  17      21.389   9.271 -16.511  1.00  6.89           O1-
ATOM    252  H   ASP A  17      21.058  12.869 -15.242  1.00  6.89           H  
ATOM    253  HA  ASP A  17      19.741  11.582 -13.069  1.00  6.89           H  
ATOM    254 1HB  ASP A  17      19.945   9.534 -14.479  1.00  6.89           H  
ATOM    255 2HB  ASP A  17      19.308  10.915 -15.363  1.00  6.89           H  
ATOM    256  N   ALA A  18      22.016  11.348 -11.755  1.00  6.34           N  
ATOM    257  CA  ALA A  18      23.014  10.806 -10.837  1.00  6.34           C  
ATOM    258  C   ALA A  18      22.590   9.421 -10.351  1.00  6.34           C  
ATOM    259  O   ALA A  18      23.422   8.510 -10.220  1.00  6.34           O  
ATOM    260  CB  ALA A  18      23.189  11.749  -9.656  1.00  6.34           C  
ATOM    261  H   ALA A  18      21.565  12.237 -11.557  1.00  6.34           H  
ATOM    262  HA  ALA A  18      23.959  10.709 -11.372  1.00  6.34           H  
ATOM    263 1HB  ALA A  18      23.946  11.349  -8.981  1.00  6.34           H  
ATOM    264 2HB  ALA A  18      23.501  12.729 -10.019  1.00  6.34           H  
ATOM    265 3HB  ALA A  18      22.242  11.844  -9.125  1.00  6.34           H  
ATOM    266  N   TRP A  19      21.278   9.276 -10.148  1.00  5.69           N  
ATOM    267  CA  TRP A  19      20.622   8.051  -9.721  1.00  5.69           C  
ATOM    268  C   TRP A  19      21.378   7.390  -8.575  1.00  5.69           C  
ATOM    269  O   TRP A  19      21.316   7.836  -7.433  1.00  5.69           O  
ATOM    270  CB  TRP A  19      20.485   7.130 -10.958  1.00  5.69           C  
ATOM    271  CG  TRP A  19      19.746   5.808 -10.765  1.00  5.69           C  
ATOM    272  CD1 TRP A  19      20.276   4.544 -10.790  1.00  5.69           C  
ATOM    273  CD2 TRP A  19      18.335   5.635 -10.548  1.00  5.69           C  
ATOM    274  CE2 TRP A  19      18.097   4.264 -10.451  1.00  5.69           C  
ATOM    275  CE3 TRP A  19      17.281   6.508 -10.438  1.00  5.69           C  
ATOM    276  NE1 TRP A  19      19.294   3.615 -10.596  1.00  5.69           N  
ATOM    277  CZ2 TRP A  19      16.826   3.757 -10.248  1.00  5.69           C  
ATOM    278  CZ3 TRP A  19      16.011   6.012 -10.250  1.00  5.69           C  
ATOM    279  CH2 TRP A  19      15.784   4.672 -10.152  1.00  5.69           C  
ATOM    280  H   TRP A  19      20.699  10.089 -10.299  1.00  5.69           H  
ATOM    281  HA  TRP A  19      19.622   8.304  -9.365  1.00  5.69           H  
ATOM    282 1HB  TRP A  19      19.954   7.679 -11.734  1.00  5.69           H  
ATOM    283 2HB  TRP A  19      21.471   6.919 -11.369  1.00  5.69           H  
ATOM    284  HD1 TRP A  19      21.325   4.310 -10.947  1.00  5.69           H  
ATOM    285  HE1 TRP A  19      19.423   2.614 -10.573  1.00  5.69           H  
ATOM    286  HE3 TRP A  19      17.454   7.571 -10.501  1.00  5.69           H  
ATOM    287  HZ2 TRP A  19      16.632   2.689 -10.168  1.00  5.69           H  
ATOM    288  HZ3 TRP A  19      15.191   6.728 -10.172  1.00  5.69           H  
ATOM    289  HH2 TRP A  19      14.767   4.315  -9.993  1.00  5.69           H  
ATOM    290  N   LEU A  20      22.078   6.313  -8.878  1.00  5.05           N  
ATOM    291  CA  LEU A  20      22.793   5.540  -7.883  1.00  5.05           C  
ATOM    292  C   LEU A  20      24.010   6.305  -7.355  1.00  5.05           C  
ATOM    293  O   LEU A  20      24.259   6.367  -6.148  1.00  5.05           O  
ATOM    294  CB  LEU A  20      23.244   4.214  -8.531  1.00  5.05           C  
ATOM    295  CG  LEU A  20      23.984   3.220  -7.655  1.00  5.05           C  
ATOM    296  CD1 LEU A  20      23.095   2.783  -6.521  1.00  5.05           C  
ATOM    297  CD2 LEU A  20      24.417   2.032  -8.501  1.00  5.05           C  
ATOM    298  H   LEU A  20      22.117   6.021  -9.838  1.00  5.05           H  
ATOM    299  HA  LEU A  20      22.121   5.333  -7.053  1.00  5.05           H  
ATOM    300 1HB  LEU A  20      22.366   3.705  -8.905  1.00  5.05           H  
ATOM    301 2HB  LEU A  20      23.889   4.449  -9.376  1.00  5.05           H  
ATOM    302  HG  LEU A  20      24.850   3.704  -7.229  1.00  5.05           H  
ATOM    303 1HD1 LEU A  20      23.634   2.087  -5.880  1.00  5.05           H  
ATOM    304 2HD1 LEU A  20      22.806   3.635  -5.961  1.00  5.05           H  
ATOM    305 3HD1 LEU A  20      22.207   2.299  -6.923  1.00  5.05           H  
ATOM    306 1HD2 LEU A  20      24.956   1.318  -7.881  1.00  5.05           H  
ATOM    307 2HD2 LEU A  20      23.538   1.550  -8.927  1.00  5.05           H  
ATOM    308 3HD2 LEU A  20      25.068   2.378  -9.304  1.00  5.05           H  
ATOM    309  N   ASP A  21      24.764   6.887  -8.280  1.00  4.49           N  
ATOM    310  CA  ASP A  21      26.058   7.475  -7.979  1.00  4.49           C  
ATOM    311  C   ASP A  21      26.968   6.466  -7.271  1.00  4.49           C  
ATOM    312  O   ASP A  21      26.550   5.430  -6.747  1.00  4.49           O  
ATOM    313  CB  ASP A  21      25.908   8.737  -7.093  1.00  4.49           C  
ATOM    314  CG  ASP A  21      27.248   9.582  -6.852  1.00  4.49           C  
ATOM    315  OD1 ASP A  21      28.280   9.294  -7.448  1.00  4.49           O  
ATOM    316  OD2 ASP A  21      27.217  10.433  -6.000  1.00  4.49           O1-
ATOM    317  H   ASP A  21      24.414   6.934  -9.233  1.00  4.49           H  
ATOM    318  HA  ASP A  21      26.529   7.765  -8.919  1.00  4.49           H  
ATOM    319 1HB  ASP A  21      25.164   9.394  -7.547  1.00  4.49           H  
ATOM    320 2HB  ASP A  21      25.520   8.455  -6.119  1.00  4.49           H  
ATOM    321  N   SER A  22      28.239   6.798  -7.236  1.00  4.04           N  
ATOM    322  CA  SER A  22      29.210   6.035  -6.495  1.00  4.04           C  
ATOM    323  C   SER A  22      28.916   6.146  -4.998  1.00  4.04           C  
ATOM    324  O   SER A  22      29.248   5.246  -4.218  1.00  4.04           O  
ATOM    325  CB  SER A  22      30.578   6.584  -6.824  1.00  4.04           C  
ATOM    326  OG  SER A  22      30.687   7.927  -6.395  1.00  4.04           O  
ATOM    327  H   SER A  22      28.524   7.661  -7.691  1.00  4.04           H  
ATOM    328  HA  SER A  22      29.145   4.989  -6.796  1.00  4.04           H  
ATOM    329 1HB  SER A  22      31.344   5.980  -6.341  1.00  4.04           H  
ATOM    330 2HB  SER A  22      30.742   6.530  -7.898  1.00  4.04           H  
ATOM    331  HG  SER A  22      29.918   8.424  -6.806  1.00  4.04           H  
ATOM    332  N   THR A  23      28.233   7.231  -4.611  1.00  3.66           N  
ATOM    333  CA  THR A  23      27.877   7.493  -3.230  1.00  3.66           C  
ATOM    334  C   THR A  23      26.891   6.471  -2.679  1.00  3.66           C  
ATOM    335  O   THR A  23      27.115   5.921  -1.597  1.00  3.66           O  
ATOM    336  CB  THR A  23      27.249   8.891  -3.070  1.00  3.66           C  
ATOM    337  CG2 THR A  23      26.862   9.108  -1.626  1.00  3.66           C  
ATOM    338  OG1 THR A  23      28.181   9.908  -3.472  1.00  3.66           O  
ATOM    339  H   THR A  23      27.993   7.920  -5.315  1.00  3.66           H  
ATOM    340  HA  THR A  23      28.784   7.448  -2.628  1.00  3.66           H  
ATOM    341  HB  THR A  23      26.357   8.966  -3.693  1.00  3.66           H  
ATOM    342  HG1 THR A  23      28.015  10.130  -4.425  1.00  3.66           H  
ATOM    343 1HG2 THR A  23      26.413  10.092  -1.517  1.00  3.66           H  
ATOM    344 2HG2 THR A  23      26.146   8.347  -1.326  1.00  3.66           H  
ATOM    345 3HG2 THR A  23      27.748   9.040  -0.998  1.00  3.66           H  
ATOM    346  N   LYS A  24      25.804   6.178  -3.407  1.00  3.30           N  
ATOM    347  CA  LYS A  24      24.839   5.241  -2.856  1.00  3.30           C  
ATOM    348  C   LYS A  24      25.372   3.847  -3.029  1.00  3.30           C  
ATOM    349  O   LYS A  24      25.183   2.999  -2.158  1.00  3.30           O  
ATOM    350  CB  LYS A  24      23.473   5.355  -3.506  1.00  3.30           C  
ATOM    351  CG  LYS A  24      22.380   4.469  -2.923  1.00  3.30           C  
ATOM    352  CD  LYS A  24      21.037   4.755  -3.609  1.00  3.30           C  
ATOM    353  CE  LYS A  24      19.932   3.833  -3.124  1.00  3.30           C  
ATOM    354  NZ  LYS A  24      18.666   4.071  -3.870  1.00  3.30           N1+
ATOM    355  H   LYS A  24      25.616   6.583  -4.329  1.00  3.30           H  
ATOM    356  HA  LYS A  24      24.728   5.435  -1.790  1.00  3.30           H  
ATOM    357 1HB  LYS A  24      23.144   6.393  -3.543  1.00  3.30           H  
ATOM    358 2HB  LYS A  24      23.567   5.011  -4.487  1.00  3.30           H  
ATOM    359 1HG  LYS A  24      22.644   3.420  -3.079  1.00  3.30           H  
ATOM    360 2HG  LYS A  24      22.290   4.650  -1.854  1.00  3.30           H  
ATOM    361 1HD  LYS A  24      20.742   5.787  -3.408  1.00  3.30           H  
ATOM    362 2HD  LYS A  24      21.137   4.641  -4.684  1.00  3.30           H  
ATOM    363 1HE  LYS A  24      20.240   2.798  -3.270  1.00  3.30           H  
ATOM    364 2HE  LYS A  24      19.755   4.004  -2.063  1.00  3.30           H  
ATOM    365 1HZ  LYS A  24      17.931   3.457  -3.556  1.00  3.30           H  
ATOM    366 2HZ  LYS A  24      18.361   5.025  -3.739  1.00  3.30           H  
ATOM    367 3HZ  LYS A  24      18.817   3.909  -4.862  1.00  3.30           H  
ATOM    368  N   ALA A  25      26.041   3.582  -4.156  1.00  2.96           N  
ATOM    369  CA  ALA A  25      26.555   2.241  -4.357  1.00  2.96           C  
ATOM    370  C   ALA A  25      27.512   1.860  -3.229  1.00  2.96           C  
ATOM    371  O   ALA A  25      27.431   0.754  -2.683  1.00  2.96           O  
ATOM    372  CB  ALA A  25      27.286   2.161  -5.683  1.00  2.96           C  
ATOM    373  H   ALA A  25      26.184   4.293  -4.880  1.00  2.96           H  
ATOM    374  HA  ALA A  25      25.716   1.546  -4.352  1.00  2.96           H  
ATOM    375 1HB  ALA A  25      27.658   1.151  -5.833  1.00  2.96           H  
ATOM    376 2HB  ALA A  25      26.619   2.422  -6.486  1.00  2.96           H  
ATOM    377 3HB  ALA A  25      28.120   2.859  -5.673  1.00  2.96           H  
ATOM    378  N   SER A  26      28.374   2.804  -2.827  1.00  2.66           N  
ATOM    379  CA  SER A  26      29.320   2.534  -1.766  1.00  2.66           C  
ATOM    380  C   SER A  26      28.613   2.368  -0.438  1.00  2.66           C  
ATOM    381  O   SER A  26      28.890   1.421   0.298  1.00  2.66           O  
ATOM    382  CB  SER A  26      30.308   3.677  -1.648  1.00  2.66           C  
ATOM    383  OG  SER A  26      31.086   3.797  -2.805  1.00  2.66           O  
ATOM    384  H   SER A  26      28.418   3.709  -3.294  1.00  2.66           H  
ATOM    385  HA  SER A  26      29.852   1.612  -1.999  1.00  2.66           H  
ATOM    386 1HB  SER A  26      29.766   4.610  -1.474  1.00  2.66           H  
ATOM    387 2HB  SER A  26      30.953   3.507  -0.791  1.00  2.66           H  
ATOM    388  HG  SER A  26      30.492   4.217  -3.471  1.00  2.66           H  
ATOM    389  N   ARG A  27      27.663   3.254  -0.134  1.00  2.40           N  
ATOM    390  CA  ARG A  27      26.980   3.171   1.143  1.00  2.40           C  
ATOM    391  C   ARG A  27      26.165   1.900   1.282  1.00  2.40           C  
ATOM    392  O   ARG A  27      26.167   1.268   2.339  1.00  2.40           O  
ATOM    393  CB  ARG A  27      26.104   4.392   1.340  1.00  2.40           C  
ATOM    394  CG  ARG A  27      26.884   5.677   1.601  1.00  2.40           C  
ATOM    395  CD  ARG A  27      25.998   6.861   1.660  1.00  2.40           C  
ATOM    396  NE  ARG A  27      26.747   8.084   1.903  1.00  2.40           N  
ATOM    397  CZ  ARG A  27      26.227   9.326   1.858  1.00  2.40           C  
ATOM    398  NH1 ARG A  27      24.953   9.500   1.580  1.00  2.40           N1+
ATOM    399  NH2 ARG A  27      27.000  10.372   2.092  1.00  2.40           N  
ATOM    400  H   ARG A  27      27.437   4.022  -0.771  1.00  2.40           H  
ATOM    401  HA  ARG A  27      27.728   3.171   1.925  1.00  2.40           H  
ATOM    402 1HB  ARG A  27      25.502   4.547   0.445  1.00  2.40           H  
ATOM    403 2HB  ARG A  27      25.425   4.229   2.174  1.00  2.40           H  
ATOM    404 1HG  ARG A  27      27.401   5.591   2.556  1.00  2.40           H  
ATOM    405 2HG  ARG A  27      27.619   5.827   0.813  1.00  2.40           H  
ATOM    406 1HD  ARG A  27      25.477   6.962   0.707  1.00  2.40           H  
ATOM    407 2HD  ARG A  27      25.274   6.738   2.461  1.00  2.40           H  
ATOM    408  HE  ARG A  27      27.731   7.995   2.119  1.00  2.40           H  
ATOM    409 1HH1 ARG A  27      24.363   8.700   1.400  1.00  2.40           H  
ATOM    410 2HH1 ARG A  27      24.566  10.432   1.547  1.00  2.40           H  
ATOM    411 1HH2 ARG A  27      27.979  10.239   2.305  1.00  2.40           H  
ATOM    412 2HH2 ARG A  27      26.612  11.303   2.058  1.00  2.40           H  
ATOM    413  N   TYR A  28      25.503   1.475   0.209  1.00  2.15           N  
ATOM    414  CA  TYR A  28      24.706   0.266   0.291  1.00  2.15           C  
ATOM    415  C   TYR A  28      25.612  -0.902   0.636  1.00  2.15           C  
ATOM    416  O   TYR A  28      25.315  -1.709   1.531  1.00  2.15           O  
ATOM    417  CB  TYR A  28      23.996  -0.032  -1.023  1.00  2.15           C  
ATOM    418  CG  TYR A  28      23.063  -1.200  -0.896  1.00  2.15           C  
ATOM    419  CD1 TYR A  28      21.822  -0.953  -0.343  1.00  2.15           C  
ATOM    420  CD2 TYR A  28      23.419  -2.499  -1.279  1.00  2.15           C  
ATOM    421  CE1 TYR A  28      20.924  -1.961  -0.170  1.00  2.15           C  
ATOM    422  CE2 TYR A  28      22.496  -3.536  -1.094  1.00  2.15           C  
ATOM    423  CZ  TYR A  28      21.247  -3.247  -0.538  1.00  2.15           C  
ATOM    424  OH  TYR A  28      20.311  -4.220  -0.329  1.00  2.15           O  
ATOM    425  H   TYR A  28      25.523   2.010  -0.656  1.00  2.15           H  
ATOM    426  HA  TYR A  28      23.970   0.376   1.085  1.00  2.15           H  
ATOM    427 1HB  TYR A  28      23.427   0.842  -1.344  1.00  2.15           H  
ATOM    428 2HB  TYR A  28      24.733  -0.251  -1.800  1.00  2.15           H  
ATOM    429  HD1 TYR A  28      21.560   0.061  -0.042  1.00  2.15           H  
ATOM    430  HD2 TYR A  28      24.404  -2.699  -1.706  1.00  2.15           H  
ATOM    431  HE1 TYR A  28      19.948  -1.750   0.267  1.00  2.15           H  
ATOM    432  HE2 TYR A  28      22.745  -4.562  -1.375  1.00  2.15           H  
ATOM    433  HH  TYR A  28      20.714  -5.098  -0.412  1.00  2.15           H  
ATOM    434  N   LEU A  29      26.727  -1.007  -0.089  1.00  1.93           N  
ATOM    435  CA  LEU A  29      27.639  -2.106   0.127  1.00  1.93           C  
ATOM    436  C   LEU A  29      28.268  -2.061   1.515  1.00  1.93           C  
ATOM    437  O   LEU A  29      28.385  -3.100   2.166  1.00  1.93           O  
ATOM    438  CB  LEU A  29      28.696  -2.087  -0.969  1.00  1.93           C  
ATOM    439  CG  LEU A  29      28.137  -2.428  -2.362  1.00  1.93           C  
ATOM    440  CD1 LEU A  29      29.218  -2.213  -3.406  1.00  1.93           C  
ATOM    441  CD2 LEU A  29      27.612  -3.869  -2.359  1.00  1.93           C  
ATOM    442  H   LEU A  29      26.940  -0.319  -0.818  1.00  1.93           H  
ATOM    443  HA  LEU A  29      27.076  -3.032   0.038  1.00  1.93           H  
ATOM    444 1HB  LEU A  29      29.127  -1.084  -1.017  1.00  1.93           H  
ATOM    445 2HB  LEU A  29      29.483  -2.799  -0.723  1.00  1.93           H  
ATOM    446  HG  LEU A  29      27.312  -1.753  -2.594  1.00  1.93           H  
ATOM    447 1HD1 LEU A  29      28.819  -2.436  -4.395  1.00  1.93           H  
ATOM    448 2HD1 LEU A  29      29.545  -1.171  -3.372  1.00  1.93           H  
ATOM    449 3HD1 LEU A  29      30.062  -2.868  -3.198  1.00  1.93           H  
ATOM    450 1HD2 LEU A  29      27.202  -4.108  -3.341  1.00  1.93           H  
ATOM    451 2HD2 LEU A  29      28.428  -4.554  -2.129  1.00  1.93           H  
ATOM    452 3HD2 LEU A  29      26.829  -3.971  -1.606  1.00  1.93           H  
ATOM    453  N   MET A  30      28.616  -0.871   2.016  1.00  1.73           N  
ATOM    454  CA  MET A  30      29.206  -0.796   3.351  1.00  1.73           C  
ATOM    455  C   MET A  30      28.194  -1.213   4.407  1.00  1.73           C  
ATOM    456  O   MET A  30      28.535  -1.919   5.357  1.00  1.73           O  
ATOM    457  CB  MET A  30      29.730   0.609   3.632  1.00  1.73           C  
ATOM    458  CG  MET A  30      30.984   0.983   2.836  1.00  1.73           C  
ATOM    459  SD  MET A  30      31.706   2.556   3.341  1.00  1.73           S  
ATOM    460  CE  MET A  30      30.495   3.708   2.699  1.00  1.73           C  
ATOM    461  H   MET A  30      28.512  -0.024   1.457  1.00  1.73           H  
ATOM    462  HA  MET A  30      30.041  -1.494   3.398  1.00  1.73           H  
ATOM    463 1HB  MET A  30      28.952   1.333   3.384  1.00  1.73           H  
ATOM    464 2HB  MET A  30      29.951   0.712   4.693  1.00  1.73           H  
ATOM    465 1HG  MET A  30      31.732   0.203   2.976  1.00  1.73           H  
ATOM    466 2HG  MET A  30      30.753   1.032   1.782  1.00  1.73           H  
ATOM    467 1HE  MET A  30      30.805   4.727   2.923  1.00  1.73           H  
ATOM    468 2HE  MET A  30      30.405   3.582   1.624  1.00  1.73           H  
ATOM    469 3HE  MET A  30      29.542   3.512   3.173  1.00  1.73           H  
ATOM    470  N   LYS A  31      26.928  -0.831   4.229  1.00  1.55           N  
ATOM    471  CA  LYS A  31      25.906  -1.235   5.181  1.00  1.55           C  
ATOM    472  C   LYS A  31      25.720  -2.746   5.139  1.00  1.55           C  
ATOM    473  O   LYS A  31      25.571  -3.388   6.184  1.00  1.55           O  
ATOM    474  CB  LYS A  31      24.583  -0.523   4.900  1.00  1.55           C  
ATOM    475  CG  LYS A  31      24.586   0.968   5.241  1.00  1.55           C  
ATOM    476  CD  LYS A  31      23.255   1.618   4.899  1.00  1.55           C  
ATOM    477  CE  LYS A  31      23.265   3.104   5.227  1.00  1.55           C  
ATOM    478  NZ  LYS A  31      21.971   3.759   4.881  1.00  1.55           N1+
ATOM    479  H   LYS A  31      26.673  -0.235   3.439  1.00  1.55           H  
ATOM    480  HA  LYS A  31      26.238  -0.964   6.181  1.00  1.55           H  
ATOM    481 1HB  LYS A  31      24.348  -0.617   3.836  1.00  1.55           H  
ATOM    482 2HB  LYS A  31      23.782  -1.002   5.458  1.00  1.55           H  
ATOM    483 1HG  LYS A  31      24.779   1.092   6.305  1.00  1.55           H  
ATOM    484 2HG  LYS A  31      25.379   1.465   4.691  1.00  1.55           H  
ATOM    485 1HD  LYS A  31      23.061   1.492   3.831  1.00  1.55           H  
ATOM    486 2HD  LYS A  31      22.456   1.132   5.457  1.00  1.55           H  
ATOM    487 1HE  LYS A  31      23.452   3.233   6.292  1.00  1.55           H  
ATOM    488 2HE  LYS A  31      24.067   3.586   4.665  1.00  1.55           H  
ATOM    489 1HZ  LYS A  31      22.017   4.742   5.111  1.00  1.55           H  
ATOM    490 2HZ  LYS A  31      21.795   3.653   3.892  1.00  1.55           H  
ATOM    491 3HZ  LYS A  31      21.223   3.326   5.404  1.00  1.55           H  
ATOM    492  N   THR A  32      25.783  -3.327   3.935  1.00  1.40           N  
ATOM    493  CA  THR A  32      25.631  -4.763   3.787  1.00  1.40           C  
ATOM    494  C   THR A  32      26.771  -5.476   4.502  1.00  1.40           C  
ATOM    495  O   THR A  32      26.536  -6.421   5.260  1.00  1.40           O  
ATOM    496  CB  THR A  32      25.631  -5.176   2.305  1.00  1.40           C  
ATOM    497  CG2 THR A  32      25.474  -6.707   2.192  1.00  1.40           C  
ATOM    498  OG1 THR A  32      24.543  -4.528   1.626  1.00  1.40           O  
ATOM    499  H   THR A  32      25.895  -2.750   3.100  1.00  1.40           H  
ATOM    500  HA  THR A  32      24.689  -5.069   4.241  1.00  1.40           H  
ATOM    501  HB  THR A  32      26.567  -4.876   1.842  1.00  1.40           H  
ATOM    502  HG1 THR A  32      24.702  -3.552   1.627  1.00  1.40           H  
ATOM    503 1HG2 THR A  32      25.476  -7.000   1.151  1.00  1.40           H  
ATOM    504 2HG2 THR A  32      26.303  -7.192   2.705  1.00  1.40           H  
ATOM    505 3HG2 THR A  32      24.536  -7.020   2.649  1.00  1.40           H  
ATOM    506  N   GLU A  33      28.010  -5.013   4.291  1.00  1.28           N  
ATOM    507  CA  GLU A  33      29.140  -5.638   4.960  1.00  1.28           C  
ATOM    508  C   GLU A  33      29.047  -5.475   6.471  1.00  1.28           C  
ATOM    509  O   GLU A  33      29.324  -6.416   7.210  1.00  1.28           O  
ATOM    510  CB  GLU A  33      30.480  -5.089   4.450  1.00  1.28           C  
ATOM    511  CG  GLU A  33      30.849  -5.526   3.020  1.00  1.28           C  
ATOM    512  CD  GLU A  33      32.201  -4.991   2.549  1.00  1.28           C  
ATOM    513  OE1 GLU A  33      32.791  -4.198   3.249  1.00  1.28           O  
ATOM    514  OE2 GLU A  33      32.641  -5.393   1.493  1.00  1.28           O1-
ATOM    515  H   GLU A  33      28.157  -4.232   3.650  1.00  1.28           H  
ATOM    516  HA  GLU A  33      29.115  -6.704   4.739  1.00  1.28           H  
ATOM    517 1HB  GLU A  33      30.443  -3.996   4.463  1.00  1.28           H  
ATOM    518 2HB  GLU A  33      31.280  -5.398   5.121  1.00  1.28           H  
ATOM    519 1HG  GLU A  33      30.865  -6.614   2.979  1.00  1.28           H  
ATOM    520 2HG  GLU A  33      30.070  -5.177   2.342  1.00  1.28           H  
ATOM    521  N   ASN A  34      28.610  -4.304   6.949  1.00  1.20           N  
ATOM    522  CA  ASN A  34      28.505  -4.101   8.390  1.00  1.20           C  
ATOM    523  C   ASN A  34      27.490  -5.070   8.973  1.00  1.20           C  
ATOM    524  O   ASN A  34      27.720  -5.676  10.022  1.00  1.20           O  
ATOM    525  CB  ASN A  34      28.112  -2.670   8.693  1.00  1.20           C  
ATOM    526  CG  ASN A  34      29.231  -1.691   8.447  1.00  1.20           C  
ATOM    527  ND2 ASN A  34      28.875  -0.442   8.277  1.00  1.20           N  
ATOM    528  OD1 ASN A  34      30.414  -2.055   8.406  1.00  1.20           O  
ATOM    529  H   ASN A  34      28.395  -3.536   6.314  1.00  1.20           H  
ATOM    530  HA  ASN A  34      29.470  -4.312   8.847  1.00  1.20           H  
ATOM    531 1HB  ASN A  34      27.263  -2.393   8.069  1.00  1.20           H  
ATOM    532 2HB  ASN A  34      27.792  -2.593   9.732  1.00  1.20           H  
ATOM    533 1HD2 ASN A  34      29.569   0.255   8.104  1.00  1.20           H  
ATOM    534 2HD2 ASN A  34      27.911  -0.190   8.312  1.00  1.20           H  
ATOM    535  N   TRP A  35      26.392  -5.275   8.251  1.00  1.15           N  
ATOM    536  CA  TRP A  35      25.355  -6.204   8.656  1.00  1.15           C  
ATOM    537  C   TRP A  35      25.920  -7.620   8.743  1.00  1.15           C  
ATOM    538  O   TRP A  35      25.725  -8.296   9.756  1.00  1.15           O  
ATOM    539  CB  TRP A  35      24.171  -6.089   7.692  1.00  1.15           C  
ATOM    540  CG  TRP A  35      23.059  -7.050   7.895  1.00  1.15           C  
ATOM    541  CD1 TRP A  35      22.004  -6.971   8.754  1.00  1.15           C  
ATOM    542  CD2 TRP A  35      22.871  -8.245   7.137  1.00  1.15           C  
ATOM    543  CE2 TRP A  35      21.709  -8.844   7.594  1.00  1.15           C  
ATOM    544  CE3 TRP A  35      23.582  -8.832   6.115  1.00  1.15           C  
ATOM    545  NE1 TRP A  35      21.187  -8.057   8.586  1.00  1.15           N  
ATOM    546  CZ2 TRP A  35      21.254 -10.010   7.063  1.00  1.15           C  
ATOM    547  CZ3 TRP A  35      23.142 -10.007   5.587  1.00  1.15           C  
ATOM    548  CH2 TRP A  35      22.013 -10.584   6.053  1.00  1.15           C  
ATOM    549  H   TRP A  35      26.251  -4.736   7.395  1.00  1.15           H  
ATOM    550  HA  TRP A  35      25.007  -5.915   9.645  1.00  1.15           H  
ATOM    551 1HB  TRP A  35      23.764  -5.080   7.749  1.00  1.15           H  
ATOM    552 2HB  TRP A  35      24.528  -6.218   6.679  1.00  1.15           H  
ATOM    553  HD1 TRP A  35      21.836  -6.165   9.465  1.00  1.15           H  
ATOM    554  HE1 TRP A  35      20.334  -8.246   9.096  1.00  1.15           H  
ATOM    555  HE3 TRP A  35      24.471  -8.350   5.749  1.00  1.15           H  
ATOM    556  HZ2 TRP A  35      20.340 -10.489   7.411  1.00  1.15           H  
ATOM    557  HZ3 TRP A  35      23.716 -10.456   4.783  1.00  1.15           H  
ATOM    558  HH2 TRP A  35      21.689 -11.519   5.616  1.00  1.15           H  
ATOM    559  N   ILE A  36      26.672  -8.046   7.724  1.00  1.13           N  
ATOM    560  CA  ILE A  36      27.260  -9.385   7.717  1.00  1.13           C  
ATOM    561  C   ILE A  36      28.236  -9.560   8.876  1.00  1.13           C  
ATOM    562  O   ILE A  36      28.250 -10.584   9.545  1.00  1.13           O  
ATOM    563  CB  ILE A  36      28.020  -9.685   6.413  1.00  1.13           C  
ATOM    564  CG1 ILE A  36      27.059  -9.769   5.243  1.00  1.13           C  
ATOM    565  CG2 ILE A  36      28.766 -11.004   6.565  1.00  1.13           C  
ATOM    566  CD1 ILE A  36      27.727  -9.788   3.908  1.00  1.13           C  
ATOM    567  H   ILE A  36      26.807  -7.433   6.918  1.00  1.13           H  
ATOM    568  HA  ILE A  36      26.457 -10.113   7.829  1.00  1.13           H  
ATOM    569  HB  ILE A  36      28.727  -8.878   6.208  1.00  1.13           H  
ATOM    570 1HG1 ILE A  36      26.446 -10.657   5.353  1.00  1.13           H  
ATOM    571 2HG1 ILE A  36      26.432  -8.909   5.263  1.00  1.13           H  
ATOM    572 1HG2 ILE A  36      29.312 -11.224   5.650  1.00  1.13           H  
ATOM    573 2HG2 ILE A  36      29.466 -10.931   7.398  1.00  1.13           H  
ATOM    574 3HG2 ILE A  36      28.050 -11.798   6.764  1.00  1.13           H  
ATOM    575 1HD1 ILE A  36      26.977  -9.826   3.131  1.00  1.13           H  
ATOM    576 2HD1 ILE A  36      28.321  -8.882   3.790  1.00  1.13           H  
ATOM    577 3HD1 ILE A  36      28.373 -10.659   3.835  1.00  1.13           H  
ATOM    578  N   ILE A  37      29.070  -8.559   9.118  1.00  1.12           N  
ATOM    579  CA  ILE A  37      30.035  -8.619  10.209  1.00  1.12           C  
ATOM    580  C   ILE A  37      29.338  -8.746  11.561  1.00  1.12           C  
ATOM    581  O   ILE A  37      29.737  -9.547  12.406  1.00  1.12           O  
ATOM    582  CB  ILE A  37      30.928  -7.368  10.193  1.00  1.12           C  
ATOM    583  CG1 ILE A  37      31.830  -7.395   8.948  1.00  1.12           C  
ATOM    584  CG2 ILE A  37      31.751  -7.283  11.468  1.00  1.12           C  
ATOM    585  CD1 ILE A  37      32.503  -6.074   8.666  1.00  1.12           C  
ATOM    586  H   ILE A  37      29.038  -7.729   8.526  1.00  1.12           H  
ATOM    587  HA  ILE A  37      30.661  -9.499  10.063  1.00  1.12           H  
ATOM    588  HB  ILE A  37      30.295  -6.482  10.113  1.00  1.12           H  
ATOM    589 1HG1 ILE A  37      32.600  -8.150   9.091  1.00  1.12           H  
ATOM    590 2HG1 ILE A  37      31.233  -7.676   8.085  1.00  1.12           H  
ATOM    591 1HG2 ILE A  37      32.365  -6.385  11.441  1.00  1.12           H  
ATOM    592 2HG2 ILE A  37      31.085  -7.242  12.328  1.00  1.12           H  
ATOM    593 3HG2 ILE A  37      32.391  -8.161  11.546  1.00  1.12           H  
ATOM    594 1HD1 ILE A  37      33.122  -6.165   7.774  1.00  1.12           H  
ATOM    595 2HD1 ILE A  37      31.740  -5.311   8.498  1.00  1.12           H  
ATOM    596 3HD1 ILE A  37      33.122  -5.790   9.513  1.00  1.12           H  
ATOM    597  N   ARG A  38      28.297  -7.939  11.767  1.00  1.13           N  
ATOM    598  CA  ARG A  38      27.514  -7.951  12.996  1.00  1.13           C  
ATOM    599  C   ARG A  38      26.695  -9.236  13.176  1.00  1.13           C  
ATOM    600  O   ARG A  38      26.513  -9.710  14.301  1.00  1.13           O  
ATOM    601  CB  ARG A  38      26.593  -6.747  12.997  1.00  1.13           C  
ATOM    602  CG  ARG A  38      27.319  -5.413  13.168  1.00  1.13           C  
ATOM    603  CD  ARG A  38      26.418  -4.255  12.957  1.00  1.13           C  
ATOM    604  NE  ARG A  38      27.130  -2.989  13.084  1.00  1.13           N  
ATOM    605  CZ  ARG A  38      26.644  -1.793  12.699  1.00  1.13           C  
ATOM    606  NH1 ARG A  38      25.448  -1.711  12.159  1.00  1.13           N1+
ATOM    607  NH2 ARG A  38      27.371  -0.702  12.862  1.00  1.13           N  
ATOM    608  H   ARG A  38      28.034  -7.276  11.039  1.00  1.13           H  
ATOM    609  HA  ARG A  38      28.202  -7.862  13.835  1.00  1.13           H  
ATOM    610 1HB  ARG A  38      26.052  -6.711  12.051  1.00  1.13           H  
ATOM    611 2HB  ARG A  38      25.858  -6.846  13.794  1.00  1.13           H  
ATOM    612 1HG  ARG A  38      27.717  -5.353  14.179  1.00  1.13           H  
ATOM    613 2HG  ARG A  38      28.142  -5.351  12.457  1.00  1.13           H  
ATOM    614 1HD  ARG A  38      25.998  -4.311  11.951  1.00  1.13           H  
ATOM    615 2HD  ARG A  38      25.615  -4.274  13.692  1.00  1.13           H  
ATOM    616  HE  ARG A  38      28.053  -3.011  13.496  1.00  1.13           H  
ATOM    617 1HH1 ARG A  38      24.893  -2.546  12.035  1.00  1.13           H  
ATOM    618 2HH1 ARG A  38      25.085  -0.814  11.870  1.00  1.13           H  
ATOM    619 1HH2 ARG A  38      28.291  -0.765  13.276  1.00  1.13           H  
ATOM    620 2HH2 ARG A  38      27.008   0.194  12.574  1.00  1.13           H  
ATOM    621  N   ASN A  39      26.213  -9.803  12.067  1.00  1.13           N  
ATOM    622  CA  ASN A  39      25.381 -10.996  12.080  1.00  1.13           C  
ATOM    623  C   ASN A  39      25.877 -12.067  11.084  1.00  1.13           C  
ATOM    624  O   ASN A  39      25.139 -12.423  10.159  1.00  1.13           O  
ATOM    625  CB  ASN A  39      23.951 -10.621  11.738  1.00  1.13           C  
ATOM    626  CG  ASN A  39      23.341  -9.640  12.686  1.00  1.13           C  
ATOM    627  ND2 ASN A  39      23.318  -8.392  12.291  1.00  1.13           N  
ATOM    628  OD1 ASN A  39      22.886 -10.004  13.777  1.00  1.13           O  
ATOM    629  H   ASN A  39      26.386  -9.355  11.168  1.00  1.13           H  
ATOM    630  HA  ASN A  39      25.383 -11.413  13.082  1.00  1.13           H  
ATOM    631 1HB  ASN A  39      23.921 -10.195  10.730  1.00  1.13           H  
ATOM    632 2HB  ASN A  39      23.346 -11.520  11.746  1.00  1.13           H  
ATOM    633 1HD2 ASN A  39      22.919  -7.689  12.880  1.00  1.13           H  
ATOM    634 2HD2 ASN A  39      23.706  -8.144  11.394  1.00  1.13           H  
ATOM    635  N   PRO A  40      27.066 -12.678  11.297  1.00  1.10           N  
ATOM    636  CA  PRO A  40      27.757 -13.580  10.374  1.00  1.10           C  
ATOM    637  C   PRO A  40      26.973 -14.851  10.091  1.00  1.10           C  
ATOM    638  O   PRO A  40      27.180 -15.505   9.062  1.00  1.10           O  
ATOM    639  CB  PRO A  40      29.065 -13.880  11.108  1.00  1.10           C  
ATOM    640  CG  PRO A  40      28.756 -13.641  12.569  1.00  1.10           C  
ATOM    641  CD  PRO A  40      27.772 -12.497  12.579  1.00  1.10           C  
ATOM    642  HA  PRO A  40      27.960 -13.041   9.437  1.00  1.10           H  
ATOM    643 1HB  PRO A  40      29.389 -14.909  10.900  1.00  1.10           H  
ATOM    644 2HB  PRO A  40      29.854 -13.209  10.732  1.00  1.10           H  
ATOM    645 1HG  PRO A  40      28.353 -14.554  13.026  1.00  1.10           H  
ATOM    646 2HG  PRO A  40      29.681 -13.396  13.111  1.00  1.10           H  
ATOM    647 1HD  PRO A  40      27.118 -12.606  13.444  1.00  1.10           H  
ATOM    648 2HD  PRO A  40      28.312 -11.548  12.583  1.00  1.10           H  
ATOM    649  N   GLY A  41      26.027 -15.174  10.973  1.00  1.06           N  
ATOM    650  CA  GLY A  41      25.181 -16.343  10.805  1.00  1.06           C  
ATOM    651  C   GLY A  41      24.439 -16.273   9.473  1.00  1.06           C  
ATOM    652  O   GLY A  41      24.122 -17.302   8.875  1.00  1.06           O  
ATOM    653  H   GLY A  41      25.896 -14.599  11.789  1.00  1.06           H  
ATOM    654 1HA  GLY A  41      25.792 -17.245  10.845  1.00  1.06           H  
ATOM    655 2HA  GLY A  41      24.466 -16.396  11.625  1.00  1.06           H  
ATOM    656  N   TYR A  42      24.174 -15.061   8.977  1.00  1.00           N  
ATOM    657  CA  TYR A  42      23.473 -14.954   7.713  1.00  1.00           C  
ATOM    658  C   TYR A  42      24.357 -15.365   6.551  1.00  1.00           C  
ATOM    659  O   TYR A  42      23.852 -15.791   5.516  1.00  1.00           O  
ATOM    660  CB  TYR A  42      22.955 -13.548   7.484  1.00  1.00           C  
ATOM    661  CG  TYR A  42      21.757 -13.191   8.311  1.00  1.00           C  
ATOM    662  CD1 TYR A  42      21.889 -12.290   9.331  1.00  1.00           C  
ATOM    663  CD2 TYR A  42      20.525 -13.755   8.036  1.00  1.00           C  
ATOM    664  CE1 TYR A  42      20.801 -11.931  10.097  1.00  1.00           C  
ATOM    665  CE2 TYR A  42      19.427 -13.405   8.797  1.00  1.00           C  
ATOM    666  CZ  TYR A  42      19.563 -12.493   9.826  1.00  1.00           C  
ATOM    667  OH  TYR A  42      18.470 -12.140  10.584  1.00  1.00           O  
ATOM    668  H   TYR A  42      24.473 -14.216   9.469  1.00  1.00           H  
ATOM    669  HA  TYR A  42      22.621 -15.632   7.737  1.00  1.00           H  
ATOM    670 1HB  TYR A  42      23.749 -12.828   7.705  1.00  1.00           H  
ATOM    671 2HB  TYR A  42      22.694 -13.439   6.437  1.00  1.00           H  
ATOM    672  HD1 TYR A  42      22.855 -11.857   9.517  1.00  1.00           H  
ATOM    673  HD2 TYR A  42      20.422 -14.470   7.221  1.00  1.00           H  
ATOM    674  HE1 TYR A  42      20.915 -11.207  10.902  1.00  1.00           H  
ATOM    675  HE2 TYR A  42      18.452 -13.845   8.584  1.00  1.00           H  
ATOM    676  HH  TYR A  42      17.702 -12.634  10.286  1.00  1.00           H  
ATOM    677  N   ALA A  43      25.678 -15.209   6.680  1.00  0.93           N  
ATOM    678  CA  ALA A  43      26.563 -15.622   5.602  1.00  0.93           C  
ATOM    679  C   ALA A  43      26.564 -17.131   5.574  1.00  0.93           C  
ATOM    680  O   ALA A  43      26.485 -17.753   4.520  1.00  0.93           O  
ATOM    681  CB  ALA A  43      27.950 -15.053   5.785  1.00  0.93           C  
ATOM    682  H   ALA A  43      26.080 -14.886   7.554  1.00  0.93           H  
ATOM    683  HA  ALA A  43      26.169 -15.280   4.659  1.00  0.93           H  
ATOM    684 1HB  ALA A  43      28.587 -15.382   4.967  1.00  0.93           H  
ATOM    685 2HB  ALA A  43      27.894 -13.970   5.788  1.00  0.93           H  
ATOM    686 3HB  ALA A  43      28.363 -15.400   6.731  1.00  0.93           H  
ATOM    687  N   PHE A  44      26.585 -17.732   6.761  1.00  0.87           N  
ATOM    688  CA  PHE A  44      26.561 -19.186   6.863  1.00  0.87           C  
ATOM    689  C   PHE A  44      25.318 -19.729   6.176  1.00  0.87           C  
ATOM    690  O   PHE A  44      25.400 -20.607   5.307  1.00  0.87           O  
ATOM    691  CB  PHE A  44      26.607 -19.604   8.331  1.00  0.87           C  
ATOM    692  CG  PHE A  44      26.455 -21.062   8.606  1.00  0.87           C  
ATOM    693  CD1 PHE A  44      27.501 -21.947   8.397  1.00  0.87           C  
ATOM    694  CD2 PHE A  44      25.267 -21.546   9.124  1.00  0.87           C  
ATOM    695  CE1 PHE A  44      27.357 -23.289   8.690  1.00  0.87           C  
ATOM    696  CE2 PHE A  44      25.120 -22.879   9.424  1.00  0.87           C  
ATOM    697  CZ  PHE A  44      26.170 -23.755   9.207  1.00  0.87           C  
ATOM    698  H   PHE A  44      26.643 -17.153   7.602  1.00  0.87           H  
ATOM    699  HA  PHE A  44      27.439 -19.586   6.356  1.00  0.87           H  
ATOM    700 1HB  PHE A  44      27.551 -19.276   8.762  1.00  0.87           H  
ATOM    701 2HB  PHE A  44      25.825 -19.090   8.869  1.00  0.87           H  
ATOM    702  HD1 PHE A  44      28.445 -21.572   7.998  1.00  0.87           H  
ATOM    703  HD2 PHE A  44      24.444 -20.852   9.298  1.00  0.87           H  
ATOM    704  HE1 PHE A  44      28.184 -23.976   8.519  1.00  0.87           H  
ATOM    705  HE2 PHE A  44      24.179 -23.246   9.832  1.00  0.87           H  
ATOM    706  HZ  PHE A  44      26.055 -24.811   9.443  1.00  0.87           H  
ATOM    707  N   VAL A  45      24.168 -19.172   6.540  1.00  0.81           N  
ATOM    708  CA  VAL A  45      22.918 -19.598   5.951  1.00  0.81           C  
ATOM    709  C   VAL A  45      22.862 -19.303   4.458  1.00  0.81           C  
ATOM    710  O   VAL A  45      22.410 -20.146   3.687  1.00  0.81           O  
ATOM    711  CB  VAL A  45      21.733 -18.960   6.672  1.00  0.81           C  
ATOM    712  CG1 VAL A  45      20.454 -19.263   5.914  1.00  0.81           C  
ATOM    713  CG2 VAL A  45      21.671 -19.514   8.093  1.00  0.81           C  
ATOM    714  H   VAL A  45      24.164 -18.446   7.259  1.00  0.81           H  
ATOM    715  HA  VAL A  45      22.839 -20.677   6.086  1.00  0.81           H  
ATOM    716  HB  VAL A  45      21.864 -17.875   6.700  1.00  0.81           H  
ATOM    717 1HG1 VAL A  45      19.609 -18.804   6.424  1.00  0.81           H  
ATOM    718 2HG1 VAL A  45      20.537 -18.858   4.911  1.00  0.81           H  
ATOM    719 3HG1 VAL A  45      20.305 -20.342   5.861  1.00  0.81           H  
ATOM    720 1HG2 VAL A  45      20.835 -19.063   8.624  1.00  0.81           H  
ATOM    721 2HG2 VAL A  45      21.543 -20.594   8.056  1.00  0.81           H  
ATOM    722 3HG2 VAL A  45      22.598 -19.277   8.610  1.00  0.81           H  
ATOM    723  N   ALA A  46      23.310 -18.113   4.030  1.00  0.77           N  
ATOM    724  CA  ALA A  46      23.280 -17.780   2.610  1.00  0.77           C  
ATOM    725  C   ALA A  46      24.083 -18.782   1.805  1.00  0.77           C  
ATOM    726  O   ALA A  46      23.652 -19.190   0.725  1.00  0.77           O  
ATOM    727  CB  ALA A  46      23.840 -16.395   2.378  1.00  0.77           C  
ATOM    728  H   ALA A  46      23.663 -17.421   4.685  1.00  0.77           H  
ATOM    729  HA  ALA A  46      22.248 -17.814   2.275  1.00  0.77           H  
ATOM    730 1HB  ALA A  46      23.797 -16.154   1.314  1.00  0.77           H  
ATOM    731 2HB  ALA A  46      23.255 -15.668   2.938  1.00  0.77           H  
ATOM    732 3HB  ALA A  46      24.874 -16.364   2.715  1.00  0.77           H  
ATOM    733  N   VAL A  47      25.218 -19.229   2.348  1.00  0.73           N  
ATOM    734  CA  VAL A  47      26.034 -20.226   1.678  1.00  0.73           C  
ATOM    735  C   VAL A  47      25.301 -21.542   1.552  1.00  0.73           C  
ATOM    736  O   VAL A  47      25.233 -22.112   0.458  1.00  0.73           O  
ATOM    737  CB  VAL A  47      27.370 -20.411   2.392  1.00  0.73           C  
ATOM    738  CG1 VAL A  47      28.074 -21.588   1.827  1.00  0.73           C  
ATOM    739  CG2 VAL A  47      28.223 -19.166   2.166  1.00  0.73           C  
ATOM    740  H   VAL A  47      25.539 -18.845   3.238  1.00  0.73           H  
ATOM    741  HA  VAL A  47      26.274 -19.878   0.696  1.00  0.73           H  
ATOM    742  HB  VAL A  47      27.200 -20.572   3.458  1.00  0.73           H  
ATOM    743 1HG1 VAL A  47      29.029 -21.715   2.331  1.00  0.73           H  
ATOM    744 2HG1 VAL A  47      27.461 -22.475   1.980  1.00  0.73           H  
ATOM    745 3HG1 VAL A  47      28.240 -21.436   0.762  1.00  0.73           H  
ATOM    746 1HG2 VAL A  47      29.180 -19.287   2.666  1.00  0.73           H  
ATOM    747 2HG2 VAL A  47      28.384 -19.035   1.098  1.00  0.73           H  
ATOM    748 3HG2 VAL A  47      27.721 -18.294   2.557  1.00  0.73           H  
ATOM    749  N   LEU A  48      24.677 -21.990   2.637  1.00  0.72           N  
ATOM    750  CA  LEU A  48      23.952 -23.244   2.577  1.00  0.72           C  
ATOM    751  C   LEU A  48      22.790 -23.148   1.590  1.00  0.72           C  
ATOM    752  O   LEU A  48      22.552 -24.069   0.800  1.00  0.72           O  
ATOM    753  CB  LEU A  48      23.406 -23.578   3.962  1.00  0.72           C  
ATOM    754  CG  LEU A  48      24.447 -23.903   5.014  1.00  0.72           C  
ATOM    755  CD1 LEU A  48      23.761 -24.043   6.338  1.00  0.72           C  
ATOM    756  CD2 LEU A  48      25.180 -25.154   4.634  1.00  0.72           C  
ATOM    757  H   LEU A  48      24.750 -21.472   3.517  1.00  0.72           H  
ATOM    758  HA  LEU A  48      24.633 -24.026   2.247  1.00  0.72           H  
ATOM    759 1HB  LEU A  48      22.830 -22.724   4.320  1.00  0.72           H  
ATOM    760 2HB  LEU A  48      22.740 -24.431   3.879  1.00  0.72           H  
ATOM    761  HG  LEU A  48      25.163 -23.085   5.089  1.00  0.72           H  
ATOM    762 1HD1 LEU A  48      24.494 -24.270   7.081  1.00  0.72           H  
ATOM    763 2HD1 LEU A  48      23.257 -23.110   6.588  1.00  0.72           H  
ATOM    764 3HD1 LEU A  48      23.035 -24.850   6.289  1.00  0.72           H  
ATOM    765 1HD2 LEU A  48      25.932 -25.378   5.392  1.00  0.72           H  
ATOM    766 2HD2 LEU A  48      24.477 -25.983   4.559  1.00  0.72           H  
ATOM    767 3HD2 LEU A  48      25.663 -24.999   3.679  1.00  0.72           H  
ATOM    768  N   LEU A  49      22.088 -22.014   1.590  1.00  0.72           N  
ATOM    769  CA  LEU A  49      20.976 -21.853   0.675  1.00  0.72           C  
ATOM    770  C   LEU A  49      21.458 -21.818  -0.754  1.00  0.72           C  
ATOM    771  O   LEU A  49      20.885 -22.483  -1.611  1.00  0.72           O  
ATOM    772  CB  LEU A  49      20.222 -20.564   0.968  1.00  0.72           C  
ATOM    773  CG  LEU A  49      19.425 -20.506   2.248  1.00  0.72           C  
ATOM    774  CD1 LEU A  49      18.939 -19.079   2.452  1.00  0.72           C  
ATOM    775  CD2 LEU A  49      18.269 -21.464   2.155  1.00  0.72           C  
ATOM    776  H   LEU A  49      22.314 -21.272   2.251  1.00  0.72           H  
ATOM    777  HA  LEU A  49      20.303 -22.693   0.791  1.00  0.72           H  
ATOM    778 1HB  LEU A  49      20.960 -19.773   1.027  1.00  0.72           H  
ATOM    779 2HB  LEU A  49      19.552 -20.352   0.137  1.00  0.72           H  
ATOM    780  HG  LEU A  49      20.055 -20.781   3.091  1.00  0.72           H  
ATOM    781 1HD1 LEU A  49      18.364 -19.019   3.374  1.00  0.72           H  
ATOM    782 2HD1 LEU A  49      19.796 -18.414   2.518  1.00  0.72           H  
ATOM    783 3HD1 LEU A  49      18.312 -18.783   1.611  1.00  0.72           H  
ATOM    784 1HD2 LEU A  49      17.690 -21.422   3.077  1.00  0.72           H  
ATOM    785 2HD2 LEU A  49      17.635 -21.190   1.312  1.00  0.72           H  
ATOM    786 3HD2 LEU A  49      18.647 -22.467   2.012  1.00  0.72           H  
ATOM    787  N   GLY A  50      22.549 -21.100  -1.011  1.00  0.77           N  
ATOM    788  CA  GLY A  50      23.062 -20.998  -2.361  1.00  0.77           C  
ATOM    789  C   GLY A  50      23.427 -22.368  -2.892  1.00  0.77           C  
ATOM    790  O   GLY A  50      23.152 -22.681  -4.055  1.00  0.77           O  
ATOM    791  H   GLY A  50      23.008 -20.578  -0.268  1.00  0.77           H  
ATOM    792 1HA  GLY A  50      22.312 -20.540  -2.999  1.00  0.77           H  
ATOM    793 2HA  GLY A  50      23.932 -20.349  -2.368  1.00  0.77           H  
ATOM    794  N   TRP A  51      24.010 -23.210  -2.028  1.00  0.94           N  
ATOM    795  CA  TRP A  51      24.391 -24.556  -2.423  1.00  0.94           C  
ATOM    796  C   TRP A  51      23.173 -25.399  -2.781  1.00  0.94           C  
ATOM    797  O   TRP A  51      23.187 -26.139  -3.764  1.00  0.94           O  
ATOM    798  CB  TRP A  51      25.161 -25.251  -1.301  1.00  0.94           C  
ATOM    799  CG  TRP A  51      26.551 -24.744  -1.095  1.00  0.94           C  
ATOM    800  CD1 TRP A  51      27.299 -24.016  -1.964  1.00  0.94           C  
ATOM    801  CD2 TRP A  51      27.380 -24.955   0.068  1.00  0.94           C  
ATOM    802  CE2 TRP A  51      28.602 -24.333  -0.184  1.00  0.94           C  
ATOM    803  CE3 TRP A  51      27.187 -25.619   1.279  1.00  0.94           C  
ATOM    804  NE1 TRP A  51      28.535 -23.760  -1.426  1.00  0.94           N  
ATOM    805  CZ2 TRP A  51      29.638 -24.352   0.737  1.00  0.94           C  
ATOM    806  CZ3 TRP A  51      28.219 -25.636   2.205  1.00  0.94           C  
ATOM    807  CH2 TRP A  51      29.414 -25.021   1.941  1.00  0.94           C  
ATOM    808  H   TRP A  51      24.227 -22.885  -1.083  1.00  0.94           H  
ATOM    809  HA  TRP A  51      25.034 -24.490  -3.292  1.00  0.94           H  
ATOM    810 1HB  TRP A  51      24.617 -25.123  -0.364  1.00  0.94           H  
ATOM    811 2HB  TRP A  51      25.209 -26.319  -1.504  1.00  0.94           H  
ATOM    812  HD1 TRP A  51      26.966 -23.687  -2.939  1.00  0.94           H  
ATOM    813  HE1 TRP A  51      29.275 -23.239  -1.870  1.00  0.94           H  
ATOM    814  HE3 TRP A  51      26.240 -26.112   1.492  1.00  0.94           H  
ATOM    815  HZ2 TRP A  51      30.595 -23.866   0.544  1.00  0.94           H  
ATOM    816  HZ3 TRP A  51      28.056 -26.155   3.149  1.00  0.94           H  
ATOM    817  HH2 TRP A  51      30.205 -25.053   2.691  1.00  0.94           H  
ATOM    818  N   MET A  52      22.113 -25.284  -1.980  1.00  1.34           N  
ATOM    819  CA  MET A  52      20.879 -26.028  -2.216  1.00  1.34           C  
ATOM    820  C   MET A  52      20.091 -25.528  -3.439  1.00  1.34           C  
ATOM    821  O   MET A  52      19.411 -26.311  -4.106  1.00  1.34           O  
ATOM    822  CB  MET A  52      20.031 -25.997  -0.948  1.00  1.34           C  
ATOM    823  CG  MET A  52      20.622 -26.834   0.198  1.00  1.34           C  
ATOM    824  SD  MET A  52      19.537 -26.965   1.626  1.00  1.34           S  
ATOM    825  CE  MET A  52      19.757 -25.336   2.318  1.00  1.34           C  
ATOM    826  H   MET A  52      22.170 -24.671  -1.164  1.00  1.34           H  
ATOM    827  HA  MET A  52      21.150 -27.064  -2.413  1.00  1.34           H  
ATOM    828 1HB  MET A  52      19.949 -24.964  -0.601  1.00  1.34           H  
ATOM    829 2HB  MET A  52      19.028 -26.358  -1.165  1.00  1.34           H  
ATOM    830 1HG  MET A  52      20.838 -27.837  -0.164  1.00  1.34           H  
ATOM    831 2HG  MET A  52      21.560 -26.383   0.520  1.00  1.34           H  
ATOM    832 1HE  MET A  52      19.153 -25.232   3.217  1.00  1.34           H  
ATOM    833 2HE  MET A  52      20.806 -25.183   2.561  1.00  1.34           H  
ATOM    834 3HE  MET A  52      19.447 -24.609   1.587  1.00  1.34           H  
ATOM    835  N   LEU A  53      20.176 -24.226  -3.721  1.00  2.16           N  
ATOM    836  CA  LEU A  53      19.452 -23.605  -4.829  1.00  2.16           C  
ATOM    837  C   LEU A  53      20.106 -23.797  -6.204  1.00  2.16           C  
ATOM    838  O   LEU A  53      19.409 -24.023  -7.196  1.00  2.16           O  
ATOM    839  CB  LEU A  53      19.346 -22.097  -4.569  1.00  2.16           C  
ATOM    840  CG  LEU A  53      18.485 -21.625  -3.391  1.00  2.16           C  
ATOM    841  CD1 LEU A  53      18.743 -20.118  -3.168  1.00  2.16           C  
ATOM    842  CD2 LEU A  53      17.035 -21.887  -3.705  1.00  2.16           C  
ATOM    843  H   LEU A  53      20.736 -23.632  -3.113  1.00  2.16           H  
ATOM    844  HA  LEU A  53      18.454 -24.036  -4.861  1.00  2.16           H  
ATOM    845 1HB  LEU A  53      20.352 -21.726  -4.386  1.00  2.16           H  
ATOM    846 2HB  LEU A  53      18.965 -21.620  -5.468  1.00  2.16           H  
ATOM    847  HG  LEU A  53      18.745 -22.163  -2.496  1.00  2.16           H  
ATOM    848 1HD1 LEU A  53      18.140 -19.763  -2.333  1.00  2.16           H  
ATOM    849 2HD1 LEU A  53      19.798 -19.969  -2.942  1.00  2.16           H  
ATOM    850 3HD1 LEU A  53      18.483 -19.563  -4.069  1.00  2.16           H  
ATOM    851 1HD2 LEU A  53      16.417 -21.549  -2.873  1.00  2.16           H  
ATOM    852 2HD2 LEU A  53      16.758 -21.346  -4.610  1.00  2.16           H  
ATOM    853 3HD2 LEU A  53      16.886 -22.956  -3.859  1.00  2.16           H  
ATOM    854  N   GLY A  54      21.432 -23.667  -6.287  1.00  3.65           N  
ATOM    855  CA  GLY A  54      22.112 -23.767  -7.583  1.00  3.65           C  
ATOM    856  C   GLY A  54      22.559 -25.183  -7.920  1.00  3.65           C  
ATOM    857  O   GLY A  54      22.773 -26.011  -7.033  1.00  3.65           O  
ATOM    858  H   GLY A  54      21.978 -23.475  -5.446  1.00  3.65           H  
ATOM    859 1HA  GLY A  54      21.447 -23.419  -8.370  1.00  3.65           H  
ATOM    860 2HA  GLY A  54      22.971 -23.099  -7.586  1.00  3.65           H  
ATOM    861  N   SER A  55      22.772 -25.449  -9.213  1.00  5.59           N  
ATOM    862  CA  SER A  55      23.294 -26.738  -9.645  1.00  5.59           C  
ATOM    863  C   SER A  55      24.748 -26.601 -10.095  1.00  5.59           C  
ATOM    864  O   SER A  55      25.540 -27.537  -9.961  1.00  5.59           O  
ATOM    865  CB  SER A  55      22.435 -27.283 -10.775  1.00  5.59           C  
ATOM    866  OG  SER A  55      22.488 -26.461 -11.925  1.00  5.59           O  
ATOM    867  H   SER A  55      22.584 -24.748  -9.918  1.00  5.59           H  
ATOM    868  HA  SER A  55      23.257 -27.433  -8.807  1.00  5.59           H  
ATOM    869 1HB  SER A  55      22.759 -28.291 -11.030  1.00  5.59           H  
ATOM    870 2HB  SER A  55      21.405 -27.351 -10.429  1.00  5.59           H  
ATOM    871  HG  SER A  55      22.494 -25.530 -11.620  1.00  5.59           H  
ATOM    872  N   ASN A  56      25.100 -25.421 -10.611  1.00  6.95           N  
ATOM    873  CA  ASN A  56      26.467 -25.149 -11.048  1.00  6.95           C  
ATOM    874  C   ASN A  56      27.150 -24.278 -10.018  1.00  6.95           C  
ATOM    875  O   ASN A  56      26.482 -23.535  -9.297  1.00  6.95           O  
ATOM    876  CB  ASN A  56      26.502 -24.463 -12.404  1.00  6.95           C  
ATOM    877  CG  ASN A  56      27.895 -24.436 -13.013  1.00  6.95           C  
ATOM    878  ND2 ASN A  56      28.198 -25.452 -13.783  1.00  6.95           N  
ATOM    879  OD1 ASN A  56      28.701 -23.506 -12.796  1.00  6.95           O  
ATOM    880  H   ASN A  56      24.386 -24.707 -10.729  1.00  6.95           H  
ATOM    881  HA  ASN A  56      27.018 -26.089 -11.107  1.00  6.95           H  
ATOM    882 1HB  ASN A  56      25.822 -24.974 -13.088  1.00  6.95           H  
ATOM    883 2HB  ASN A  56      26.143 -23.440 -12.295  1.00  6.95           H  
ATOM    884 1HD2 ASN A  56      29.097 -25.500 -14.219  1.00  6.95           H  
ATOM    885 2HD2 ASN A  56      27.529 -26.180 -13.936  1.00  6.95           H  
ATOM    886  N   ASN A  57      28.477 -24.280  -9.998  1.00  6.62           N  
ATOM    887  CA  ASN A  57      29.183 -23.411  -9.070  1.00  6.62           C  
ATOM    888  C   ASN A  57      28.881 -21.943  -9.349  1.00  6.62           C  
ATOM    889  O   ASN A  57      28.763 -21.138  -8.426  1.00  6.62           O  
ATOM    890  CB  ASN A  57      30.667 -23.674  -9.137  1.00  6.62           C  
ATOM    891  CG  ASN A  57      31.042 -24.982  -8.497  1.00  6.62           C  
ATOM    892  ND2 ASN A  57      32.193 -25.492  -8.854  1.00  6.62           N  
ATOM    893  OD1 ASN A  57      30.293 -25.536  -7.678  1.00  6.62           O  
ATOM    894  H   ASN A  57      28.997 -24.893 -10.612  1.00  6.62           H  
ATOM    895  HA  ASN A  57      28.839 -23.628  -8.060  1.00  6.62           H  
ATOM    896 1HB  ASN A  57      30.983 -23.687 -10.182  1.00  6.62           H  
ATOM    897 2HB  ASN A  57      31.204 -22.865  -8.642  1.00  6.62           H  
ATOM    898 1HD2 ASN A  57      32.500 -26.360  -8.462  1.00  6.62           H  
ATOM    899 2HD2 ASN A  57      32.767 -25.014  -9.518  1.00  6.62           H  
ATOM    900  N   GLY A  58      28.695 -21.597 -10.623  1.00  4.91           N  
ATOM    901  CA  GLY A  58      28.400 -20.222 -10.992  1.00  4.91           C  
ATOM    902  C   GLY A  58      27.127 -19.767 -10.298  1.00  4.91           C  
ATOM    903  O   GLY A  58      27.097 -18.729  -9.633  1.00  4.91           O  
ATOM    904  H   GLY A  58      28.766 -22.299 -11.354  1.00  4.91           H  
ATOM    905 1HA  GLY A  58      29.232 -19.578 -10.708  1.00  4.91           H  
ATOM    906 2HA  GLY A  58      28.281 -20.153 -12.073  1.00  4.91           H  
ATOM    907  N   GLN A  59      26.070 -20.561 -10.453  1.00  3.06           N  
ATOM    908  CA  GLN A  59      24.767 -20.238  -9.892  1.00  3.06           C  
ATOM    909  C   GLN A  59      24.821 -20.162  -8.386  1.00  3.06           C  
ATOM    910  O   GLN A  59      24.257 -19.251  -7.785  1.00  3.06           O  
ATOM    911  CB  GLN A  59      23.767 -21.337 -10.239  1.00  3.06           C  
ATOM    912  CG  GLN A  59      23.383 -21.446 -11.681  1.00  3.06           C  
ATOM    913  CD  GLN A  59      22.516 -22.677 -11.921  1.00  3.06           C  
ATOM    914  NE2 GLN A  59      21.453 -22.511 -12.705  1.00  3.06           N  
ATOM    915  OE1 GLN A  59      22.808 -23.784 -11.394  1.00  3.06           O  
ATOM    916  H   GLN A  59      26.183 -21.412 -10.984  1.00  3.06           H  
ATOM    917  HA  GLN A  59      24.439 -19.274 -10.282  1.00  3.06           H  
ATOM    918 1HB  GLN A  59      24.179 -22.300  -9.932  1.00  3.06           H  
ATOM    919 2HB  GLN A  59      22.856 -21.179  -9.664  1.00  3.06           H  
ATOM    920 1HG  GLN A  59      22.819 -20.556 -11.972  1.00  3.06           H  
ATOM    921 2HG  GLN A  59      24.289 -21.534 -12.283  1.00  3.06           H  
ATOM    922 1HE2 GLN A  59      20.844 -23.283 -12.904  1.00  3.06           H  
ATOM    923 2HE2 GLN A  59      21.259 -21.611 -13.105  1.00  3.06           H  
ATOM    924  N   ARG A  60      25.555 -21.093  -7.778  1.00  1.82           N  
ATOM    925  CA  ARG A  60      25.635 -21.140  -6.333  1.00  1.82           C  
ATOM    926  C   ARG A  60      26.291 -19.877  -5.788  1.00  1.82           C  
ATOM    927  O   ARG A  60      25.772 -19.271  -4.849  1.00  1.82           O  
ATOM    928  CB  ARG A  60      26.399 -22.389  -5.927  1.00  1.82           C  
ATOM    929  CG  ARG A  60      25.615 -23.704  -6.191  1.00  1.82           C  
ATOM    930  CD  ARG A  60      26.421 -24.924  -5.977  1.00  1.82           C  
ATOM    931  NE  ARG A  60      25.635 -26.140  -6.182  1.00  1.82           N  
ATOM    932  CZ  ARG A  60      26.162 -27.368  -6.301  1.00  1.82           C  
ATOM    933  NH1 ARG A  60      27.471 -27.541  -6.257  1.00  1.82           N1+
ATOM    934  NH2 ARG A  60      25.364 -28.405  -6.460  1.00  1.82           N  
ATOM    935  H   ARG A  60      26.027 -21.813  -8.327  1.00  1.82           H  
ATOM    936  HA  ARG A  60      24.624 -21.209  -5.932  1.00  1.82           H  
ATOM    937 1HB  ARG A  60      27.332 -22.439  -6.482  1.00  1.82           H  
ATOM    938 2HB  ARG A  60      26.641 -22.342  -4.870  1.00  1.82           H  
ATOM    939 1HG  ARG A  60      24.756 -23.763  -5.544  1.00  1.82           H  
ATOM    940 2HG  ARG A  60      25.272 -23.713  -7.214  1.00  1.82           H  
ATOM    941 1HD  ARG A  60      27.244 -24.936  -6.691  1.00  1.82           H  
ATOM    942 2HD  ARG A  60      26.817 -24.941  -4.970  1.00  1.82           H  
ATOM    943  HE  ARG A  60      24.601 -26.059  -6.241  1.00  1.82           H  
ATOM    944 1HH1 ARG A  60      28.083 -26.744  -6.139  1.00  1.82           H  
ATOM    945 2HH1 ARG A  60      27.862 -28.467  -6.350  1.00  1.82           H  
ATOM    946 1HH2 ARG A  60      24.357 -28.264  -6.488  1.00  1.82           H  
ATOM    947 2HH2 ARG A  60      25.748 -29.329  -6.550  1.00  1.82           H  
ATOM    948  N   VAL A  61      27.364 -19.404  -6.428  1.00  1.18           N  
ATOM    949  CA  VAL A  61      28.006 -18.178  -5.962  1.00  1.18           C  
ATOM    950  C   VAL A  61      27.076 -16.997  -6.113  1.00  1.18           C  
ATOM    951  O   VAL A  61      26.941 -16.176  -5.200  1.00  1.18           O  
ATOM    952  CB  VAL A  61      29.296 -17.877  -6.727  1.00  1.18           C  
ATOM    953  CG1 VAL A  61      29.798 -16.485  -6.337  1.00  1.18           C  
ATOM    954  CG2 VAL A  61      30.342 -18.928  -6.397  1.00  1.18           C  
ATOM    955  H   VAL A  61      27.761 -19.921  -7.217  1.00  1.18           H  
ATOM    956  HA  VAL A  61      28.249 -18.298  -4.906  1.00  1.18           H  
ATOM    957  HB  VAL A  61      29.090 -17.886  -7.802  1.00  1.18           H  
ATOM    958 1HG1 VAL A  61      30.711 -16.261  -6.884  1.00  1.18           H  
ATOM    959 2HG1 VAL A  61      29.035 -15.743  -6.583  1.00  1.18           H  
ATOM    960 3HG1 VAL A  61      29.998 -16.458  -5.267  1.00  1.18           H  
ATOM    961 1HG2 VAL A  61      31.257 -18.714  -6.946  1.00  1.18           H  
ATOM    962 2HG2 VAL A  61      30.545 -18.913  -5.327  1.00  1.18           H  
ATOM    963 3HG2 VAL A  61      29.973 -19.908  -6.678  1.00  1.18           H  
ATOM    964  N   VAL A  62      26.412 -16.908  -7.262  1.00  0.89           N  
ATOM    965  CA  VAL A  62      25.511 -15.800  -7.490  1.00  0.89           C  
ATOM    966  C   VAL A  62      24.409 -15.782  -6.458  1.00  0.89           C  
ATOM    967  O   VAL A  62      24.105 -14.729  -5.900  1.00  0.89           O  
ATOM    968  CB  VAL A  62      24.910 -15.871  -8.899  1.00  0.89           C  
ATOM    969  CG1 VAL A  62      23.794 -14.857  -9.033  1.00  0.89           C  
ATOM    970  CG2 VAL A  62      26.006 -15.584  -9.918  1.00  0.89           C  
ATOM    971  H   VAL A  62      26.550 -17.612  -7.992  1.00  0.89           H  
ATOM    972  HA  VAL A  62      26.080 -14.875  -7.407  1.00  0.89           H  
ATOM    973  HB  VAL A  62      24.493 -16.867  -9.067  1.00  0.89           H  
ATOM    974 1HG1 VAL A  62      23.366 -14.914 -10.032  1.00  0.89           H  
ATOM    975 2HG1 VAL A  62      23.031 -15.087  -8.299  1.00  0.89           H  
ATOM    976 3HG1 VAL A  62      24.182 -13.853  -8.860  1.00  0.89           H  
ATOM    977 1HG2 VAL A  62      25.593 -15.639 -10.923  1.00  0.89           H  
ATOM    978 2HG2 VAL A  62      26.411 -14.589  -9.743  1.00  0.89           H  
ATOM    979 3HG2 VAL A  62      26.799 -16.316  -9.813  1.00  0.89           H  
ATOM    980  N   PHE A  63      23.832 -16.940  -6.161  1.00  0.78           N  
ATOM    981  CA  PHE A  63      22.775 -16.986  -5.176  1.00  0.78           C  
ATOM    982  C   PHE A  63      23.259 -16.543  -3.808  1.00  0.78           C  
ATOM    983  O   PHE A  63      22.575 -15.777  -3.134  1.00  0.78           O  
ATOM    984  CB  PHE A  63      22.208 -18.387  -5.075  1.00  0.78           C  
ATOM    985  CG  PHE A  63      21.392 -18.764  -6.246  1.00  0.78           C  
ATOM    986  CD1 PHE A  63      20.677 -17.802  -6.933  1.00  0.78           C  
ATOM    987  CD2 PHE A  63      21.334 -20.072  -6.674  1.00  0.78           C  
ATOM    988  CE1 PHE A  63      19.920 -18.141  -8.028  1.00  0.78           C  
ATOM    989  CE2 PHE A  63      20.570 -20.414  -7.771  1.00  0.78           C  
ATOM    990  CZ  PHE A  63      19.867 -19.452  -8.447  1.00  0.78           C  
ATOM    991  H   PHE A  63      24.114 -17.792  -6.645  1.00  0.78           H  
ATOM    992  HA  PHE A  63      21.983 -16.309  -5.494  1.00  0.78           H  
ATOM    993 1HB  PHE A  63      23.030 -19.103  -4.989  1.00  0.78           H  
ATOM    994 2HB  PHE A  63      21.595 -18.472  -4.182  1.00  0.78           H  
ATOM    995  HD1 PHE A  63      20.721 -16.768  -6.602  1.00  0.78           H  
ATOM    996  HD2 PHE A  63      21.901 -20.831  -6.131  1.00  0.78           H  
ATOM    997  HE1 PHE A  63      19.362 -17.372  -8.564  1.00  0.78           H  
ATOM    998  HE2 PHE A  63      20.519 -21.436  -8.105  1.00  0.78           H  
ATOM    999  HZ  PHE A  63      19.267 -19.725  -9.313  1.00  0.78           H  
ATOM   1000  N   VAL A  64      24.468 -16.939  -3.411  1.00  0.77           N  
ATOM   1001  CA  VAL A  64      24.942 -16.539  -2.092  1.00  0.77           C  
ATOM   1002  C   VAL A  64      25.062 -15.033  -2.010  1.00  0.77           C  
ATOM   1003  O   VAL A  64      24.625 -14.408  -1.035  1.00  0.77           O  
ATOM   1004  CB  VAL A  64      26.309 -17.148  -1.779  1.00  0.77           C  
ATOM   1005  CG1 VAL A  64      26.844 -16.553  -0.475  1.00  0.77           C  
ATOM   1006  CG2 VAL A  64      26.155 -18.605  -1.670  1.00  0.77           C  
ATOM   1007  H   VAL A  64      25.030 -17.562  -3.996  1.00  0.77           H  
ATOM   1008  HA  VAL A  64      24.226 -16.882  -1.345  1.00  0.77           H  
ATOM   1009  HB  VAL A  64      27.016 -16.906  -2.576  1.00  0.77           H  
ATOM   1010 1HG1 VAL A  64      27.816 -16.983  -0.250  1.00  0.77           H  
ATOM   1011 2HG1 VAL A  64      26.942 -15.473  -0.583  1.00  0.77           H  
ATOM   1012 3HG1 VAL A  64      26.154 -16.776   0.337  1.00  0.77           H  
ATOM   1013 1HG2 VAL A  64      27.113 -19.069  -1.438  1.00  0.77           H  
ATOM   1014 2HG2 VAL A  64      25.445 -18.801  -0.905  1.00  0.77           H  
ATOM   1015 3HG2 VAL A  64      25.789 -18.992  -2.578  1.00  0.77           H  
ATOM   1016  N   VAL A  65      25.632 -14.443  -3.056  1.00  0.80           N  
ATOM   1017  CA  VAL A  65      25.799 -13.008  -3.095  1.00  0.80           C  
ATOM   1018  C   VAL A  65      24.459 -12.296  -3.104  1.00  0.80           C  
ATOM   1019  O   VAL A  65      24.251 -11.360  -2.328  1.00  0.80           O  
ATOM   1020  CB  VAL A  65      26.606 -12.602  -4.336  1.00  0.80           C  
ATOM   1021  CG1 VAL A  65      26.601 -11.087  -4.480  1.00  0.80           C  
ATOM   1022  CG2 VAL A  65      28.035 -13.138  -4.204  1.00  0.80           C  
ATOM   1023  H   VAL A  65      25.967 -15.015  -3.837  1.00  0.80           H  
ATOM   1024  HA  VAL A  65      26.351 -12.705  -2.206  1.00  0.80           H  
ATOM   1025  HB  VAL A  65      26.136 -13.030  -5.227  1.00  0.80           H  
ATOM   1026 1HG1 VAL A  65      27.164 -10.805  -5.368  1.00  0.80           H  
ATOM   1027 2HG1 VAL A  65      25.575 -10.744  -4.577  1.00  0.80           H  
ATOM   1028 3HG1 VAL A  65      27.056 -10.631  -3.601  1.00  0.80           H  
ATOM   1029 1HG2 VAL A  65      28.609 -12.866  -5.088  1.00  0.80           H  
ATOM   1030 2HG2 VAL A  65      28.504 -12.712  -3.318  1.00  0.80           H  
ATOM   1031 3HG2 VAL A  65      28.009 -14.221  -4.110  1.00  0.80           H  
ATOM   1032  N   LEU A  66      23.525 -12.753  -3.935  1.00  0.84           N  
ATOM   1033  CA  LEU A  66      22.240 -12.085  -3.995  1.00  0.84           C  
ATOM   1034  C   LEU A  66      21.510 -12.159  -2.671  1.00  0.84           C  
ATOM   1035  O   LEU A  66      20.951 -11.154  -2.234  1.00  0.84           O  
ATOM   1036  CB  LEU A  66      21.366 -12.697  -5.083  1.00  0.84           C  
ATOM   1037  CG  LEU A  66      21.825 -12.450  -6.508  1.00  0.84           C  
ATOM   1038  CD1 LEU A  66      20.945 -13.257  -7.447  1.00  0.84           C  
ATOM   1039  CD2 LEU A  66      21.770 -10.965  -6.803  1.00  0.84           C  
ATOM   1040  H   LEU A  66      23.720 -13.545  -4.547  1.00  0.84           H  
ATOM   1041  HA  LEU A  66      22.412 -11.038  -4.235  1.00  0.84           H  
ATOM   1042 1HB  LEU A  66      21.345 -13.779  -4.929  1.00  0.84           H  
ATOM   1043 2HB  LEU A  66      20.354 -12.313  -4.979  1.00  0.84           H  
ATOM   1044  HG  LEU A  66      22.846 -12.788  -6.628  1.00  0.84           H  
ATOM   1045 1HD1 LEU A  66      21.269 -13.101  -8.475  1.00  0.84           H  
ATOM   1046 2HD1 LEU A  66      21.026 -14.314  -7.196  1.00  0.84           H  
ATOM   1047 3HD1 LEU A  66      19.911 -12.937  -7.340  1.00  0.84           H  
ATOM   1048 1HD2 LEU A  66      22.105 -10.787  -7.825  1.00  0.84           H  
ATOM   1049 2HD2 LEU A  66      20.746 -10.608  -6.688  1.00  0.84           H  
ATOM   1050 3HD2 LEU A  66      22.420 -10.435  -6.110  1.00  0.84           H  
ATOM   1051  N   LEU A  67      21.576 -13.308  -1.994  1.00  0.90           N  
ATOM   1052  CA  LEU A  67      20.909 -13.461  -0.712  1.00  0.90           C  
ATOM   1053  C   LEU A  67      21.480 -12.487   0.300  1.00  0.90           C  
ATOM   1054  O   LEU A  67      20.734 -11.825   1.020  1.00  0.90           O  
ATOM   1055  CB  LEU A  67      21.089 -14.893  -0.213  1.00  0.90           C  
ATOM   1056  CG  LEU A  67      20.321 -15.990  -0.984  1.00  0.90           C  
ATOM   1057  CD1 LEU A  67      20.832 -17.358  -0.553  1.00  0.90           C  
ATOM   1058  CD2 LEU A  67      18.845 -15.866  -0.690  1.00  0.90           C  
ATOM   1059  H   LEU A  67      22.068 -14.108  -2.394  1.00  0.90           H  
ATOM   1060  HA  LEU A  67      19.849 -13.261  -0.844  1.00  0.90           H  
ATOM   1061 1HB  LEU A  67      22.149 -15.138  -0.281  1.00  0.90           H  
ATOM   1062 2HB  LEU A  67      20.795 -14.941   0.834  1.00  0.90           H  
ATOM   1063  HG  LEU A  67      20.477 -15.874  -2.046  1.00  0.90           H  
ATOM   1064 1HD1 LEU A  67      20.294 -18.135  -1.092  1.00  0.90           H  
ATOM   1065 2HD1 LEU A  67      21.898 -17.442  -0.769  1.00  0.90           H  
ATOM   1066 3HD1 LEU A  67      20.671 -17.471   0.505  1.00  0.90           H  
ATOM   1067 1HD2 LEU A  67      18.304 -16.641  -1.234  1.00  0.90           H  
ATOM   1068 2HD2 LEU A  67      18.676 -15.988   0.381  1.00  0.90           H  
ATOM   1069 3HD2 LEU A  67      18.493 -14.883  -1.006  1.00  0.90           H  
ATOM   1070  N   LEU A  68      22.801 -12.327   0.316  1.00  0.97           N  
ATOM   1071  CA  LEU A  68      23.394 -11.387   1.251  1.00  0.97           C  
ATOM   1072  C   LEU A  68      23.056  -9.943   0.901  1.00  0.97           C  
ATOM   1073  O   LEU A  68      22.895  -9.111   1.788  1.00  0.97           O  
ATOM   1074  CB  LEU A  68      24.891 -11.637   1.347  1.00  0.97           C  
ATOM   1075  CG  LEU A  68      25.197 -12.965   2.040  1.00  0.97           C  
ATOM   1076  CD1 LEU A  68      26.684 -13.267   2.005  1.00  0.97           C  
ATOM   1077  CD2 LEU A  68      24.660 -12.885   3.478  1.00  0.97           C  
ATOM   1078  H   LEU A  68      23.401 -12.888  -0.295  1.00  0.97           H  
ATOM   1079  HA  LEU A  68      22.973 -11.588   2.233  1.00  0.97           H  
ATOM   1080 1HB  LEU A  68      25.309 -11.669   0.337  1.00  0.97           H  
ATOM   1081 2HB  LEU A  68      25.349 -10.833   1.900  1.00  0.97           H  
ATOM   1082  HG  LEU A  68      24.686 -13.762   1.508  1.00  0.97           H  
ATOM   1083 1HD1 LEU A  68      26.872 -14.224   2.489  1.00  0.97           H  
ATOM   1084 2HD1 LEU A  68      27.013 -13.316   0.966  1.00  0.97           H  
ATOM   1085 3HD1 LEU A  68      27.228 -12.486   2.523  1.00  0.97           H  
ATOM   1086 1HD2 LEU A  68      24.819 -13.803   3.979  1.00  0.97           H  
ATOM   1087 2HD2 LEU A  68      25.169 -12.094   4.008  1.00  0.97           H  
ATOM   1088 3HD2 LEU A  68      23.591 -12.683   3.456  1.00  0.97           H  
ATOM   1089  N   LEU A  69      22.924  -9.638  -0.388  1.00  1.06           N  
ATOM   1090  CA  LEU A  69      22.555  -8.293  -0.806  1.00  1.06           C  
ATOM   1091  C   LEU A  69      21.109  -7.931  -0.465  1.00  1.06           C  
ATOM   1092  O   LEU A  69      20.824  -6.764  -0.208  1.00  1.06           O  
ATOM   1093  CB  LEU A  69      22.783  -8.105  -2.306  1.00  1.06           C  
ATOM   1094  CG  LEU A  69      24.245  -8.082  -2.755  1.00  1.06           C  
ATOM   1095  CD1 LEU A  69      24.299  -8.078  -4.272  1.00  1.06           C  
ATOM   1096  CD2 LEU A  69      24.922  -6.842  -2.179  1.00  1.06           C  
ATOM   1097  H   LEU A  69      23.102 -10.351  -1.096  1.00  1.06           H  
ATOM   1098  HA  LEU A  69      23.204  -7.594  -0.281  1.00  1.06           H  
ATOM   1099 1HB  LEU A  69      22.289  -8.923  -2.829  1.00  1.06           H  
ATOM   1100 2HB  LEU A  69      22.319  -7.171  -2.614  1.00  1.06           H  
ATOM   1101  HG  LEU A  69      24.755  -8.968  -2.394  1.00  1.06           H  
ATOM   1102 1HD1 LEU A  69      25.338  -8.066  -4.598  1.00  1.06           H  
ATOM   1103 2HD1 LEU A  69      23.811  -8.972  -4.649  1.00  1.06           H  
ATOM   1104 3HD1 LEU A  69      23.788  -7.196  -4.651  1.00  1.06           H  
ATOM   1105 1HD2 LEU A  69      25.966  -6.819  -2.490  1.00  1.06           H  
ATOM   1106 2HD2 LEU A  69      24.417  -5.948  -2.543  1.00  1.06           H  
ATOM   1107 3HD2 LEU A  69      24.867  -6.870  -1.097  1.00  1.06           H  
ATOM   1108  N   VAL A  70      20.186  -8.906  -0.454  1.00  1.20           N  
ATOM   1109  CA  VAL A  70      18.788  -8.556  -0.172  1.00  1.20           C  
ATOM   1110  C   VAL A  70      18.371  -8.809   1.276  1.00  1.20           C  
ATOM   1111  O   VAL A  70      17.519  -8.105   1.806  1.00  1.20           O  
ATOM   1112  CB  VAL A  70      17.834  -9.339  -1.099  1.00  1.20           C  
ATOM   1113  CG1 VAL A  70      18.169  -9.025  -2.544  1.00  1.20           C  
ATOM   1114  CG2 VAL A  70      17.927 -10.836  -0.829  1.00  1.20           C  
ATOM   1115  H   VAL A  70      20.452  -9.860  -0.705  1.00  1.20           H  
ATOM   1116  HA  VAL A  70      18.658  -7.495  -0.380  1.00  1.20           H  
ATOM   1117  HB  VAL A  70      16.816  -9.004  -0.923  1.00  1.20           H  
ATOM   1118 1HG1 VAL A  70      17.481  -9.556  -3.202  1.00  1.20           H  
ATOM   1119 2HG1 VAL A  70      18.080  -7.952  -2.714  1.00  1.20           H  
ATOM   1120 3HG1 VAL A  70      19.190  -9.343  -2.757  1.00  1.20           H  
ATOM   1121 1HG2 VAL A  70      17.251 -11.368  -1.491  1.00  1.20           H  
ATOM   1122 2HG2 VAL A  70      18.924 -11.156  -1.006  1.00  1.20           H  
ATOM   1123 3HG2 VAL A  70      17.662 -11.058   0.191  1.00  1.20           H  
ATOM   1124  N   ALA A  71      19.017  -9.744   1.957  1.00  1.42           N  
ATOM   1125  CA  ALA A  71      18.682 -10.059   3.335  1.00  1.42           C  
ATOM   1126  C   ALA A  71      18.686  -8.855   4.315  1.00  1.42           C  
ATOM   1127  O   ALA A  71      17.775  -8.782   5.136  1.00  1.42           O  
ATOM   1128  CB  ALA A  71      19.606 -11.141   3.818  1.00  1.42           C  
ATOM   1129  H   ALA A  71      19.730 -10.309   1.499  1.00  1.42           H  
ATOM   1130  HA  ALA A  71      17.672 -10.459   3.340  1.00  1.42           H  
ATOM   1131 1HB  ALA A  71      19.335 -11.434   4.830  1.00  1.42           H  
ATOM   1132 2HB  ALA A  71      19.522 -12.000   3.160  1.00  1.42           H  
ATOM   1133 3HB  ALA A  71      20.611 -10.772   3.784  1.00  1.42           H  
ATOM   1134  N   PRO A  72      19.624  -7.868   4.294  1.00  1.73           N  
ATOM   1135  CA  PRO A  72      19.608  -6.731   5.201  1.00  1.73           C  
ATOM   1136  C   PRO A  72      18.384  -5.840   5.000  1.00  1.73           C  
ATOM   1137  O   PRO A  72      18.065  -5.014   5.855  1.00  1.73           O  
ATOM   1138  CB  PRO A  72      20.912  -5.994   4.866  1.00  1.73           C  
ATOM   1139  CG  PRO A  72      21.259  -6.425   3.490  1.00  1.73           C  
ATOM   1140  CD  PRO A  72      20.811  -7.857   3.410  1.00  1.73           C  
ATOM   1141  HA  PRO A  72      19.637  -7.104   6.235  1.00  1.73           H  
ATOM   1142 1HB  PRO A  72      20.754  -4.910   4.937  1.00  1.73           H  
ATOM   1143 2HB  PRO A  72      21.685  -6.241   5.580  1.00  1.73           H  
ATOM   1144 1HG  PRO A  72      20.753  -5.789   2.742  1.00  1.73           H  
ATOM   1145 2HG  PRO A  72      22.337  -6.318   3.311  1.00  1.73           H  
ATOM   1146 1HD  PRO A  72      20.632  -7.995   2.385  1.00  1.73           H  
ATOM   1147 2HD  PRO A  72      21.575  -8.523   3.789  1.00  1.73           H  
ATOM   1148  N   ALA A  73      17.713  -5.971   3.849  1.00  2.16           N  
ATOM   1149  CA  ALA A  73      16.541  -5.176   3.534  1.00  2.16           C  
ATOM   1150  C   ALA A  73      15.270  -5.780   4.127  1.00  2.16           C  
ATOM   1151  O   ALA A  73      14.190  -5.187   4.039  1.00  2.16           O  
ATOM   1152  CB  ALA A  73      16.393  -5.052   2.029  1.00  2.16           C  
ATOM   1153  H   ALA A  73      17.972  -6.677   3.163  1.00  2.16           H  
ATOM   1154  HA  ALA A  73      16.680  -4.185   3.966  1.00  2.16           H  
ATOM   1155 1HB  ALA A  73      15.531  -4.429   1.799  1.00  2.16           H  
ATOM   1156 2HB  ALA A  73      17.294  -4.599   1.610  1.00  2.16           H  
ATOM   1157 3HB  ALA A  73      16.250  -6.036   1.597  1.00  2.16           H  
ATOM   1158  N   TYR A  74      15.376  -6.959   4.748  1.00  2.69           N  
ATOM   1159  CA  TYR A  74      14.205  -7.664   5.270  1.00  2.69           C  
ATOM   1160  C   TYR A  74      13.696  -7.089   6.594  1.00  2.69           C  
ATOM   1161  O   TYR A  74      13.787  -7.732   7.645  1.00  2.69           O  
ATOM   1162  CB  TYR A  74      14.533  -9.149   5.445  1.00  2.69           C  
ATOM   1163  CG  TYR A  74      14.742  -9.919   4.139  1.00  2.69           C  
ATOM   1164  CD1 TYR A  74      14.779  -9.258   2.913  1.00  2.69           C  
ATOM   1165  CD2 TYR A  74      14.903 -11.297   4.179  1.00  2.69           C  
ATOM   1166  CE1 TYR A  74      14.961  -9.976   1.747  1.00  2.69           C  
ATOM   1167  CE2 TYR A  74      15.089 -12.009   3.011  1.00  2.69           C  
ATOM   1168  CZ  TYR A  74      15.113 -11.356   1.802  1.00  2.69           C  
ATOM   1169  OH  TYR A  74      15.283 -12.075   0.642  1.00  2.69           O  
ATOM   1170  H   TYR A  74      16.287  -7.413   4.838  1.00  2.69           H  
ATOM   1171  HA  TYR A  74      13.399  -7.568   4.541  1.00  2.69           H  
ATOM   1172 1HB  TYR A  74      15.436  -9.248   6.045  1.00  2.69           H  
ATOM   1173 2HB  TYR A  74      13.726  -9.630   5.994  1.00  2.69           H  
ATOM   1174  HD1 TYR A  74      14.659  -8.184   2.864  1.00  2.69           H  
ATOM   1175  HD2 TYR A  74      14.880 -11.818   5.136  1.00  2.69           H  
ATOM   1176  HE1 TYR A  74      14.984  -9.458   0.789  1.00  2.69           H  
ATOM   1177  HE2 TYR A  74      15.211 -13.091   3.048  1.00  2.69           H  
ATOM   1178  HH  TYR A  74      15.126 -11.501  -0.112  1.00  2.69           H  
ATOM   1179  N   SER A  75      13.163  -5.875   6.513  1.00  3.28           N  
ATOM   1180  CA  SER A  75      12.656  -5.129   7.657  1.00  3.28           C  
ATOM   1181  C   SER A  75      11.132  -5.056   7.642  1.00  3.28           C  
ATOM   1182  O   SER A  75      10.553  -4.080   8.119  1.00  3.28           O  
ATOM   1183  CB  SER A  75      13.243  -3.730   7.655  1.00  3.28           C  
ATOM   1184  OG  SER A  75      12.692  -2.946   8.680  1.00  3.28           O  
ATOM   1185  OXT SER A  75      10.495  -5.875   6.980  1.00  3.28           O1-
ATOM   1186  H   SER A  75      13.164  -5.450   5.587  1.00  3.28           H  
ATOM   1187  HA  SER A  75      12.966  -5.639   8.569  1.00  3.28           H  
ATOM   1188 1HB  SER A  75      14.325  -3.792   7.780  1.00  3.28           H  
ATOM   1189 2HB  SER A  75      13.055  -3.260   6.689  1.00  3.28           H  
ATOM   1190  HG  SER A  75      13.105  -2.081   8.604  1.00  3.28           H  
TER   
END
