# Supplementary material for: Integrative proteome-wide structural analysis and high-throughput docking identify broad-spectrum antiviral scaffolds against Zika, Yellow Fever, West Nile, Saint Louis encephalitis, and Usutu viruses
Source: Front Cell Infect Microbiol. 2026 Apr 30;16:1723132. doi: 10.3389/fcimb.2026.1723132 (PMC13171538; doi:10.3389/fcimb.2026.1723132)
Supplement: Supplementary file 4 [file DataSheet4.zip › USUV/USU_NS1/Mol_probity_Files/Clash_log_USU_NS1.txt]

Using electron cloud x-H distances and vdW radii

Using input model H/D atoms...

Bad Clashes >= 0.4 Angstrom:
 A  28  TRP  CG   A  29  VAL  H   :0.540
 A 232  TRP  C    A 232  TRP  CD1 :0.537
 A 272  ASP  OD2  A 326  LYS  NZ  :0.497
 A 240  ASP  OD1  A 261  LYS  NZ  :0.456
 A 232  TRP  C    A 232  TRP  HD1 :0.425
 A 275  LEU  N    A 275  LEU HD12 :0.419
 A 257  ARG  HG2  A 277  PHE  CE2 :0.410
 A  96  MET  HB2  A  96  MET  HE3 :0.404
clashscore = 1.45
clashscore (B factor cutoff = 40) = 1.452960
