# Supplementary material for: Integrative proteome-wide structural analysis and high-throughput docking identify broad-spectrum antiviral scaffolds against Zika, Yellow Fever, West Nile, Saint Louis encephalitis, and Usutu viruses
Source: Front Cell Infect Microbiol. 2026 Apr 30;16:1723132. doi: 10.3389/fcimb.2026.1723132 (PMC13171538; doi:10.3389/fcimb.2026.1723132)
Supplement: Supplementary file 4 [file DataSheet4.zip › USUV/USU_NS1/Mol_probity_Files/USU_NS1_1FH.pdb]

USER  MOD reduce.3.7.201124 H: found=0, std=0, add=2726, rem=0, adj=74
USER  MOD -----------------------------------------------------------------
USER  MOD scores for adjustable sidechains, with "set" totals for H,N and Q
USER  MOD "o" means original, "f" means flipped, "180deg" is methyl default
USER  MOD "!" flags a clash with an overlap of 0.40A or greater
USER  MOD flip categories: "K"=keep, "C"=clashes, "X"=uncertain, "F"=flip
USER  MOD Set 1.1: A 283 THR OG1 :   rot  -58:sc=    2.37
USER  MOD Set 1.2: A 331 TYR OH  :   rot  177:sc=    1.61
USER  MOD Set 2.1: A 263 GLN     :      amide:sc=    1.94  K(o=2.6,f=-2.7!)
USER  MOD Set 2.2: A 323 TYR OH  :   rot  -31:sc=    0.63
USER  MOD Set 3.1: A 302 THR OG1 :   rot  -71:sc=     1.1
USER  MOD Set 3.2: A 304 SER OG  :   rot  -51:sc=     1.5
USER  MOD Set 4.1: A 204 SER OG  :   rot  171:sc=    0.83
USER  MOD Set 4.2: A 254 HIS     :     no HD1:sc=   0.808  K(o=1.6,f=-4!)
USER  MOD Set 5.1: A 199 SER OG  :   rot  -26:sc=     1.8
USER  MOD Set 5.2: A 221 LYS NZ  :NH3+   -166:sc=    1.82   (180deg=1.09)
USER  MOD Set 6.1: A  48 GLN     :      amide:sc=-0.00353  K(o=0.27,f=-3.9!)
USER  MOD Set 6.2: A 107 THR OG1 :   rot   80:sc=   0.273
USER  MOD Single : A   1 ASP N   :NH3+   -120:sc=  0.0973   (180deg=0)
USER  MOD Single : A   2 SER OG  :   rot  180:sc=       0
USER  MOD Single : A  17 GLN     :      amide:sc=-0.00394  X(o=-0.0039,f=-0.13)
USER  MOD Single : A  22 HIS     :     no HE2:sc=   0.478  K(o=0.48,f=-2.8!)
USER  MOD Single : A  23 ASN     :      amide:sc=  -0.113  K(o=-0.11,f=-1.9!)
USER  MOD Single : A  32 TYR OH  :   rot   -3:sc=       1
USER  MOD Single : A  33 LYS NZ  :NH3+    180:sc=       0   (180deg=0)
USER  MOD Single : A  38 THR OG1 :   rot  180:sc=0.000431
USER  MOD Single : A  40 LYS NZ  :NH3+    180:sc=       0   (180deg=0)
USER  MOD Single : A  41 GLN     :      amide:sc=   0.627  K(o=0.63,f=-0.98)
USER  MOD Single : A  44 LYS NZ  :NH3+   -175:sc=   0.749   (180deg=0.741)
USER  MOD Single : A  50 HIS     :     no HD1:sc=       0  X(o=0,f=0)
USER  MOD Single : A  52 LYS NZ  :NH3+    180:sc=       0   (180deg=0)
USER  MOD Single : A  59 SER OG  :   rot  105:sc=   0.834
USER  MOD Single : A  61 SER OG  :   rot  180:sc=  0.0283
USER  MOD Single : A  65 HIS     :     no HE2:sc= -0.0599  K(o=-0.06,f=-2.6!)
USER  MOD Single : A  70 ASN     :      amide:sc= -0.0226  K(o=-0.023,f=-0.98)
USER  MOD Single : A  76 ASN     :      amide:sc=    1.23  K(o=1.2,f=-9.4!)
USER  MOD Single : A  77 THR OG1 :   rot   70:sc=    1.33
USER  MOD Single : A  82 ASN     :      amide:sc=    1.46  K(o=1.5,f=-6.2!)
USER  MOD Single : A  87 SER OG  :   rot -120:sc=   0.532
USER  MOD Single : A  92 LYS NZ  :NH3+    180:sc=       0   (180deg=0)
USER  MOD Single : A  94 LYS NZ  :NH3+    180:sc=       0   (180deg=0)
USER  MOD Single : A  97 TYR OH  :   rot   -2:sc=   0.992
USER  MOD Single : A  98 LYS NZ  :NH3+   -168:sc=   0.493   (180deg=0.431)
USER  MOD Single : A  99 SER OG  :   rot  180:sc=       0
USER  MOD Single : A 102 GLN     :      amide:sc= -0.0561  X(o=-0.056,f=-0.056)
USER  MOD Single : A 108 SER OG  :   rot  180:sc=       0
USER  MOD Single : A 116 LYS NZ  :NH3+    180:sc=       0   (180deg=0)
USER  MOD Single : A 120 LYS NZ  :NH3+    180:sc=       0   (180deg=0)
USER  MOD Single : A 121 SER OG  :   rot  -67:sc=    1.27
USER  MOD Single : A 130 ASN     :      amide:sc= -0.0238  K(o=-0.024,f=-1.1)
USER  MOD Single : A 131 HIS     :     no HD1:sc=       0  X(o=0,f=0)
USER  MOD Single : A 132 THR OG1 :   rot  -48:sc=   0.815
USER  MOD Single : A 140 THR OG1 :   rot  180:sc=   0.309
USER  MOD Single : A 141 LYS NZ  :NH3+    180:sc=       0   (180deg=0)
USER  MOD Single : A 147 LYS NZ  :NH3+    180:sc=       0   (180deg=0)
USER  MOD Single : A 151 ASN     :      amide:sc=   0.335  K(o=0.34,f=-3.2!)
USER  MOD Single : A 152 SER OG  :   rot  130:sc=   0.448
USER  MOD Single : A 164 SER OG  :   rot  180:sc=       0
USER  MOD Single : A 165 THR OG1 :   rot  169:sc=    1.22
USER  MOD Single : A 170 LYS NZ  :NH3+   -179:sc=   0.917   (180deg=0.916)
USER  MOD Single : A 174 HIS     :     no HD1:sc=       0  X(o=0,f=0)
USER  MOD Single : A 175 ASN     :      amide:sc=  -0.769  K(o=-0.77,f=-3.6!)
USER  MOD Single : A 176 THR OG1 :   rot  180:sc=       0
USER  MOD Single : A 177 THR OG1 :   rot  180:sc=       0
USER  MOD Single : A 181 SER OG  :   rot  180:sc=       0
USER  MOD Single : A 182 SER OG  :   rot  -66:sc=   0.659
USER  MOD Single : A 186 THR OG1 :   rot  180:sc=       0
USER  MOD Single : A 189 LYS NZ  :NH3+   -172:sc=   0.871   (180deg=0.837)
USER  MOD Single : A 195 HIS     :     no HE2:sc=   0.486  K(o=0.49,f=-4.1!)
USER  MOD Single : A 196 SER OG  :   rot  180:sc=   -0.15
USER  MOD Single : A 200 TYR OH  :   rot  159:sc=  -0.181
USER  MOD Single : A 205 HIS     :     no HD1:sc= -0.0361  X(o=-0.036,f=-0.32)
USER  MOD Single : A 206 LYS NZ  :NH3+    180:sc=       0   (180deg=0)
USER  MOD Single : A 207 ASN     :      amide:sc=       0  X(o=0,f=0)
USER  MOD Single : A 208 THR OG1 :   rot  180:sc=       0
USER  MOD Single : A 209 THR OG1 :   rot  180:sc=       0
USER  MOD Single : A 222 SER OG  :   rot  -71:sc=   0.843
USER  MOD Single : A 224 THR OG1 :   rot  -57:sc=  0.0491
USER  MOD Single : A 228 THR OG1 :   rot  180:sc=       0
USER  MOD Single : A 229 HIS     :     no HE2:sc=  -0.142  K(o=-0.14,f=-1.3)
USER  MOD Single : A 230 THR OG1 :   rot  -76:sc=    1.29
USER  MOD Single : A 233 SER OG  :   rot  157:sc=   0.807
USER  MOD Single : A 239 SER OG  :   rot  180:sc=       0
USER  MOD Single : A 246 THR OG1 :   rot  141:sc=    1.03
USER  MOD Single : A 251 LYS NZ  :NH3+    180:sc=       0   (180deg=0)
USER  MOD Single : A 252 SER OG  :   rot -170:sc=   0.082
USER  MOD Single : A 253 ASN     :      amide:sc=  0.0206  K(o=0.021,f=-2.8!)
USER  MOD Single : A 255 ASN     :      amide:sc=   0.371  K(o=0.37,f=-5.9!)
USER  MOD Single : A 260 TYR OH  :   rot  -30:sc=   0.403
USER  MOD Single : A 261 LYS NZ  :NH3+   -127:sc=   0.798   (180deg=-1.63!)
USER  MOD Single : A 264 SER OG  :   rot  180:sc=       0
USER  MOD Single : A 265 GLN     :      amide:sc= -0.0838  K(o=-0.084,f=-2.8!)
USER  MOD Single : A 279 TYR OH  :   rot  180:sc=       0
USER  MOD Single : A 284 THR OG1 :   rot  180:sc=       0
USER  MOD Single : A 286 THR OG1 :   rot  180:sc=       0
USER  MOD Single : A 288 THR OG1 :   rot  -16:sc=   0.829
USER  MOD Single : A 293 LYS NZ  :NH3+    180:sc=       0   (180deg=0)
USER  MOD Single : A 297 SER OG  :   rot   59:sc=    1.35
USER  MOD Single : A 300 THR OG1 :   rot  -72:sc=    1.05
USER  MOD Single : A 301 THR OG1 :   rot  180:sc=  -0.135
USER  MOD Single : A 303 SER OG  :   rot  180:sc=       0
USER  MOD Single : A 309 THR OG1 :   rot  180:sc=       0
USER  MOD Single : A 315 SER OG  :   rot  180:sc=       0
USER  MOD Single : A 317 THR OG1 :   rot  180:sc=       0
USER  MOD Single : A 325 THR OG1 :   rot -173:sc=    1.26
USER  MOD Single : A 326 LYS NZ  :NH3+   -143:sc=   0.239!  (180deg=-0.346!)
USER  MOD Single : A 327 ASN     :      amide:sc=   0.373  K(o=0.37,f=-0.71)
USER  MOD Single : A 339 LYS NZ  :NH3+    164:sc=    1.25   (180deg=0.914)
USER  MOD Single : A 340 HIS     :     no HD1:sc=       0  X(o=0,f=0)
USER  MOD Single : A 343 THR OG1 :   rot  -76:sc=   0.861
USER  MOD Single : A 344 THR OG1 :   rot  -60:sc=    1.25
USER  MOD Single : A 347 LYS NZ  :NH3+    174:sc=   0.759   (180deg=0.745)
USER  MOD Single : A 348 SER OG  :   rot  166:sc=    1.22
USER  MOD Single : A 349 SER OG  :   rot  180:sc=       0
USER  MOD Single : A 351 SER OG  :   rot  180:sc=       0
USER  MOD -----------------------------------------------------------------
ATOM      1  N   ASP A   1       1.332  -0.541   1.971  1.00  2.67           N
ATOM      2  CA  ASP A   1       2.690  -0.108   1.674  1.00  2.67           C
ATOM      3  C   ASP A   1       2.931   1.282   2.236  1.00  2.67           C
ATOM      4  O   ASP A   1       2.008   1.943   2.708  1.00  2.67           O
ATOM      5  CB  ASP A   1       2.932  -0.145   0.155  1.00  2.67           C
ATOM      6  CG  ASP A   1       4.391  -0.254  -0.303  1.00  2.67           C
ATOM      7  OD1 ASP A   1       5.299   0.089   0.456  1.00  2.67           O
ATOM      8  OD2 ASP A   1       4.585  -0.667  -1.430  1.00  2.67           O1-
ATOM      0  H1  ASP A   1       1.357  -1.285   2.459  1.00  2.67           H   new
ATOM      0  H2  ASP A   1       0.909   0.097   2.425  1.00  2.67           H   new
ATOM      0  H3  ASP A   1       0.898  -0.700   1.211  1.00  2.67           H   new
ATOM      0  HA  ASP A   1       3.319  -0.714   2.096  1.00  2.67           H   new
ATOM      0  HB2 ASP A   1       2.442  -0.897  -0.212  1.00  2.67           H   new
ATOM      0  HB3 ASP A   1       2.551   0.659  -0.233  1.00  2.67           H   new
ATOM     15  N   SER A   2       4.186   1.698   2.227  1.00  2.62           N
ATOM     16  CA  SER A   2       4.570   3.019   2.706  1.00  2.62           C
ATOM     17  C   SER A   2       5.525   3.683   1.725  1.00  2.62           C
ATOM     18  O   SER A   2       5.906   4.844   1.890  1.00  2.62           O
ATOM     19  CB  SER A   2       5.212   2.924   4.073  1.00  2.62           C
ATOM     20  OG  SER A   2       6.399   2.181   4.022  1.00  2.62           O
ATOM      0  H   SER A   2       4.844   1.222   1.942  1.00  2.62           H   new
ATOM      0  HA  SER A   2       3.769   3.561   2.777  1.00  2.62           H   new
ATOM      0  HB2 SER A   2       5.399   3.815   4.409  1.00  2.62           H   new
ATOM      0  HB3 SER A   2       4.594   2.510   4.696  1.00  2.62           H   new
ATOM      0  HG  SER A   2       6.739   2.142   4.789  1.00  2.62           H   new
ATOM     26  N   GLY A   3       5.925   2.934   0.702  1.00  2.62           N
ATOM     27  CA  GLY A   3       6.868   3.460  -0.275  1.00  2.62           C
ATOM     28  C   GLY A   3       6.227   4.512  -1.180  1.00  2.62           C
ATOM     29  O   GLY A   3       5.016   4.495  -1.414  1.00  2.62           O
ATOM      0  H   GLY A   3       5.665   2.127   0.557  1.00  2.62           H   new
ATOM      0  HA2 GLY A   3       7.627   3.850   0.186  1.00  2.62           H   new
ATOM      0  HA3 GLY A   3       7.210   2.732  -0.818  1.00  2.62           H   new
ATOM     33  N   CYS A   4       7.060   5.407  -1.702  1.00  2.71           N
ATOM     34  CA  CYS A   4       6.617   6.420  -2.661  1.00  2.71           C
ATOM     35  C   CYS A   4       6.909   5.988  -4.079  1.00  2.71           C
ATOM     36  O   CYS A   4       7.844   5.223  -4.322  1.00  2.71           O
ATOM     37  CB  CYS A   4       7.309   7.755  -2.420  1.00  2.71           C
ATOM     38  SG  CYS A   4       6.879   8.570  -0.877  1.00  2.71           S
ATOM      0  H   CYS A   4       7.898   5.446  -1.512  1.00  2.71           H   new
ATOM      0  HA  CYS A   4       5.661   6.522  -2.535  1.00  2.71           H   new
ATOM      0  HB2 CYS A   4       8.269   7.614  -2.439  1.00  2.71           H   new
ATOM      0  HB3 CYS A   4       7.096   8.351  -3.155  1.00  2.71           H   new
ATOM     43  N   ALA A   5       6.173   6.545  -5.029  1.00  2.89           N
ATOM     44  CA  ALA A   5       6.420   6.220  -6.422  1.00  2.89           C
ATOM     45  C   ALA A   5       6.403   7.442  -7.317  1.00  2.89           C
ATOM     46  O   ALA A   5       5.660   8.396  -7.077  1.00  2.89           O
ATOM     47  CB  ALA A   5       5.357   5.259  -6.904  1.00  2.89           C
ATOM      0  H   ALA A   5       5.535   7.105  -4.891  1.00  2.89           H   new
ATOM      0  HA  ALA A   5       7.305   5.825  -6.472  1.00  2.89           H   new
ATOM      0  HB1 ALA A   5       5.518   5.039  -7.835  1.00  2.89           H   new
ATOM      0  HB2 ALA A   5       5.387   4.449  -6.371  1.00  2.89           H   new
ATOM      0  HB3 ALA A   5       4.484   5.672  -6.816  1.00  2.89           H   new
ATOM     53  N   ILE A   6       7.207   7.402  -8.376  1.00  3.17           N
ATOM     54  CA  ILE A   6       7.190   8.479  -9.357  1.00  3.17           C
ATOM     55  C   ILE A   6       6.769   7.994 -10.724  1.00  3.17           C
ATOM     56  O   ILE A   6       7.379   7.084 -11.293  1.00  3.17           O
ATOM     57  CB  ILE A   6       8.553   9.181  -9.488  1.00  3.17           C
ATOM     58  CG1 ILE A   6       8.935   9.798  -8.166  1.00  3.17           C
ATOM     59  CG2 ILE A   6       8.467  10.259 -10.584  1.00  3.17           C
ATOM     60  CD1 ILE A   6      10.333  10.336  -8.113  1.00  3.17           C
ATOM      0  H   ILE A   6       7.763   6.768  -8.543  1.00  3.17           H   new
ATOM      0  HA  ILE A   6       6.538   9.115  -9.023  1.00  3.17           H   new
ATOM      0  HB  ILE A   6       9.233   8.535  -9.735  1.00  3.17           H   new
ATOM      0 HG12 ILE A   6       8.316  10.518  -7.967  1.00  3.17           H   new
ATOM      0 HG13 ILE A   6       8.830   9.132  -7.469  1.00  3.17           H   new
ATOM      0 HG21 ILE A   6       9.325  10.703 -10.669  1.00  3.17           H   new
ATOM      0 HG22 ILE A   6       8.233   9.844 -11.429  1.00  3.17           H   new
ATOM      0 HG23 ILE A   6       7.788  10.910 -10.345  1.00  3.17           H   new
ATOM      0 HD11 ILE A   6      10.501  10.714  -7.236  1.00  3.17           H   new
ATOM      0 HD12 ILE A   6      10.963   9.618  -8.282  1.00  3.17           H   new
ATOM      0 HD13 ILE A   6      10.441  11.025  -8.787  1.00  3.17           H   new
ATOM     72  N   ASP A   7       5.720   8.606 -11.257  1.00  3.50           N
ATOM     73  CA  ASP A   7       5.274   8.249 -12.585  1.00  3.50           C
ATOM     74  C   ASP A   7       5.926   9.164 -13.590  1.00  3.50           C
ATOM     75  O   ASP A   7       5.543  10.330 -13.746  1.00  3.50           O
ATOM     76  CB  ASP A   7       3.767   8.287 -12.760  1.00  3.50           C
ATOM     77  CG  ASP A   7       3.356   7.822 -14.200  1.00  3.50           C
ATOM     78  OD1 ASP A   7       4.245   7.559 -15.018  1.00  3.50           O
ATOM     79  OD2 ASP A   7       2.171   7.766 -14.465  1.00  3.50           O1-
ATOM      0  H   ASP A   7       5.261   9.222 -10.869  1.00  3.50           H   new
ATOM      0  HA  ASP A   7       5.538   7.327 -12.728  1.00  3.50           H   new
ATOM      0  HB2 ASP A   7       3.347   7.714 -12.099  1.00  3.50           H   new
ATOM      0  HB3 ASP A   7       3.442   9.187 -12.602  1.00  3.50           H   new
ATOM     84  N   VAL A   8       6.907   8.619 -14.272  1.00  3.83           N
ATOM     85  CA  VAL A   8       7.744   9.317 -15.223  1.00  3.83           C
ATOM     86  C   VAL A   8       6.936   9.920 -16.369  1.00  3.83           C
ATOM     87  O   VAL A   8       7.325  10.947 -16.927  1.00  3.83           O
ATOM     88  CB  VAL A   8       8.812   8.358 -15.759  1.00  3.83           C
ATOM     89  CG1 VAL A   8       9.588   9.007 -16.892  1.00  3.83           C
ATOM     90  CG2 VAL A   8       9.728   7.968 -14.602  1.00  3.83           C
ATOM      0  H   VAL A   8       7.116   7.789 -14.191  1.00  3.83           H   new
ATOM      0  HA  VAL A   8       8.170  10.057 -14.763  1.00  3.83           H   new
ATOM      0  HB  VAL A   8       8.398   7.559 -16.121  1.00  3.83           H   new
ATOM      0 HG11 VAL A   8      10.259   8.389 -17.220  1.00  3.83           H   new
ATOM      0 HG12 VAL A   8       8.979   9.235 -17.612  1.00  3.83           H   new
ATOM      0 HG13 VAL A   8      10.021   9.812 -16.568  1.00  3.83           H   new
ATOM      0 HG21 VAL A   8      10.413   7.360 -14.922  1.00  3.83           H   new
ATOM      0 HG22 VAL A   8      10.147   8.764 -14.239  1.00  3.83           H   new
ATOM      0 HG23 VAL A   8       9.207   7.532 -13.909  1.00  3.83           H   new
ATOM    100  N   GLY A   9       5.850   9.250 -16.768  1.00  4.06           N
ATOM    101  CA  GLY A   9       5.048   9.705 -17.897  1.00  4.06           C
ATOM    102  C   GLY A   9       4.156  10.908 -17.572  1.00  4.06           C
ATOM    103  O   GLY A   9       3.555  11.494 -18.475  1.00  4.06           O
ATOM      0  H   GLY A   9       5.564   8.530 -16.395  1.00  4.06           H   new
ATOM      0  HA2 GLY A   9       5.639   9.939 -18.630  1.00  4.06           H   new
ATOM      0  HA3 GLY A   9       4.491   8.973 -18.204  1.00  4.06           H   new
ATOM    107  N   ARG A  10       4.051  11.262 -16.289  1.00  4.12           N
ATOM    108  CA  ARG A  10       3.242  12.393 -15.852  1.00  4.12           C
ATOM    109  C   ARG A  10       4.086  13.333 -15.004  1.00  4.12           C
ATOM    110  O   ARG A  10       3.716  14.483 -14.773  1.00  4.12           O
ATOM    111  CB  ARG A  10       2.004  11.934 -15.089  1.00  4.12           C
ATOM    112  CG  ARG A  10       0.959  11.187 -15.932  1.00  4.12           C
ATOM    113  CD  ARG A  10      -0.234  10.755 -15.128  1.00  4.12           C
ATOM    114  NE  ARG A  10       0.075   9.639 -14.259  1.00  4.12           N
ATOM    115  CZ  ARG A  10      -0.646   9.226 -13.215  1.00  4.12           C
ATOM    116  NH1 ARG A  10      -1.754   9.837 -12.849  1.00  4.12           N1+
ATOM    117  NH2 ARG A  10      -0.200   8.181 -12.575  1.00  4.12           N
ATOM      0  H   ARG A  10       4.450  10.849 -15.649  1.00  4.12           H   new
ATOM      0  HA  ARG A  10       2.933  12.869 -16.638  1.00  4.12           H   new
ATOM      0  HB2 ARG A  10       2.285  11.357 -14.362  1.00  4.12           H   new
ATOM      0  HB3 ARG A  10       1.582  12.710 -14.689  1.00  4.12           H   new
ATOM      0  HG2 ARG A  10       0.665  11.760 -16.658  1.00  4.12           H   new
ATOM      0  HG3 ARG A  10       1.372  10.407 -16.335  1.00  4.12           H   new
ATOM      0  HD2 ARG A  10      -0.552  11.501 -14.595  1.00  4.12           H   new
ATOM      0  HD3 ARG A  10      -0.955  10.507 -15.728  1.00  4.12           H   new
ATOM      0  HE  ARG A  10       0.793   9.199 -14.433  1.00  4.12           H   new
ATOM      0 HH11 ARG A  10      -2.032  10.523 -13.287  1.00  4.12           H   new
ATOM      0 HH12 ARG A  10      -2.200   9.550 -12.172  1.00  4.12           H   new
ATOM      0 HH21 ARG A  10       0.524   7.796 -12.833  1.00  4.12           H   new
ATOM      0 HH22 ARG A  10      -0.630   7.877 -11.895  1.00  4.12           H   new
ATOM    131  N   ARG A  11       5.244  12.829 -14.565  1.00  3.95           N
ATOM    132  CA  ARG A  11       6.165  13.514 -13.660  1.00  3.95           C
ATOM    133  C   ARG A  11       5.496  13.816 -12.324  1.00  3.95           C
ATOM    134  O   ARG A  11       5.599  14.924 -11.792  1.00  3.95           O
ATOM    135  CB  ARG A  11       6.685  14.808 -14.278  1.00  3.95           C
ATOM    136  CG  ARG A  11       7.450  14.629 -15.584  1.00  3.95           C
ATOM    137  CD  ARG A  11       7.983  15.930 -16.094  1.00  3.95           C
ATOM    138  NE  ARG A  11       8.700  15.775 -17.355  1.00  3.95           N
ATOM    139  CZ  ARG A  11       9.213  16.792 -18.080  1.00  3.95           C
ATOM    140  NH1 ARG A  11       9.086  18.033 -17.662  1.00  3.95           N1+
ATOM    141  NH2 ARG A  11       9.845  16.542 -19.214  1.00  3.95           N
ATOM      0  H   ARG A  11       5.522  12.049 -14.797  1.00  3.95           H   new
ATOM      0  HA  ARG A  11       6.915  12.919 -13.508  1.00  3.95           H   new
ATOM      0  HB2 ARG A  11       5.934  15.401 -14.436  1.00  3.95           H   new
ATOM      0  HB3 ARG A  11       7.264  15.249 -13.636  1.00  3.95           H   new
ATOM      0  HG2 ARG A  11       8.184  14.009 -15.447  1.00  3.95           H   new
ATOM      0  HG3 ARG A  11       6.866  14.235 -16.250  1.00  3.95           H   new
ATOM      0  HD2 ARG A  11       7.249  16.553 -16.215  1.00  3.95           H   new
ATOM      0  HD3 ARG A  11       8.577  16.316 -15.431  1.00  3.95           H   new
ATOM      0  HE  ARG A  11       8.804  14.977 -17.659  1.00  3.95           H   new
ATOM      0 HH11 ARG A  11       8.675  18.199 -16.925  1.00  3.95           H   new
ATOM      0 HH12 ARG A  11       9.414  18.679 -18.126  1.00  3.95           H   new
ATOM      0 HH21 ARG A  11       9.929  15.732 -19.490  1.00  3.95           H   new
ATOM      0 HH22 ARG A  11      10.172  17.190 -19.676  1.00  3.95           H   new
ATOM    155  N   GLU A  12       4.823  12.801 -11.778  1.00  3.61           N
ATOM    156  CA  GLU A  12       4.126  12.947 -10.499  1.00  3.61           C
ATOM    157  C   GLU A  12       4.691  12.049  -9.405  1.00  3.61           C
ATOM    158  O   GLU A  12       4.903  10.855  -9.616  1.00  3.61           O
ATOM    159  CB  GLU A  12       2.634  12.594 -10.662  1.00  3.61           C
ATOM    160  CG  GLU A  12       1.849  13.495 -11.592  1.00  3.61           C
ATOM    161  CD  GLU A  12       0.385  13.072 -11.758  1.00  3.61           C
ATOM    162  OE1 GLU A  12      -0.029  12.088 -11.172  1.00  3.61           O
ATOM    163  OE2 GLU A  12      -0.314  13.726 -12.492  1.00  3.61           O1-
ATOM      0  H   GLU A  12       4.758  12.020 -12.132  1.00  3.61           H   new
ATOM      0  HA  GLU A  12       4.248  13.872 -10.235  1.00  3.61           H   new
ATOM      0  HB2 GLU A  12       2.567  11.683 -10.987  1.00  3.61           H   new
ATOM      0  HB3 GLU A  12       2.215  12.615  -9.787  1.00  3.61           H   new
ATOM      0  HG2 GLU A  12       1.880  14.403 -11.253  1.00  3.61           H   new
ATOM      0  HG3 GLU A  12       2.277  13.502 -12.462  1.00  3.61           H   new
ATOM    170  N   LEU A  13       4.880  12.628  -8.217  1.00  3.17           N
ATOM    171  CA  LEU A  13       5.328  11.894  -7.029  1.00  3.17           C
ATOM    172  C   LEU A  13       4.156  11.609  -6.115  1.00  3.17           C
ATOM    173  O   LEU A  13       3.459  12.531  -5.684  1.00  3.17           O
ATOM    174  CB  LEU A  13       6.385  12.677  -6.241  1.00  3.17           C
ATOM    175  CG  LEU A  13       6.813  12.047  -4.862  1.00  3.17           C
ATOM    176  CD1 LEU A  13       7.498  10.721  -5.059  1.00  3.17           C
ATOM    177  CD2 LEU A  13       7.737  13.000  -4.143  1.00  3.17           C
ATOM      0  H   LEU A  13       4.750  13.466  -8.076  1.00  3.17           H   new
ATOM      0  HA  LEU A  13       5.722  11.064  -7.340  1.00  3.17           H   new
ATOM      0  HB2 LEU A  13       7.176  12.769  -6.795  1.00  3.17           H   new
ATOM      0  HB3 LEU A  13       6.047  13.571  -6.078  1.00  3.17           H   new
ATOM      0  HG  LEU A  13       6.016  11.896  -4.331  1.00  3.17           H   new
ATOM      0 HD11 LEU A  13       7.751  10.356  -4.197  1.00  3.17           H   new
ATOM      0 HD12 LEU A  13       6.894  10.107  -5.505  1.00  3.17           H   new
ATOM      0 HD13 LEU A  13       8.292  10.844  -5.602  1.00  3.17           H   new
ATOM      0 HD21 LEU A  13       8.002  12.615  -3.293  1.00  3.17           H   new
ATOM      0 HD22 LEU A  13       8.525  13.158  -4.686  1.00  3.17           H   new
ATOM      0 HD23 LEU A  13       7.278  13.840  -3.987  1.00  3.17           H   new
ATOM    189  N   ARG A  14       3.930  10.335  -5.838  1.00  2.75           N
ATOM    190  CA  ARG A  14       2.817   9.939  -5.002  1.00  2.75           C
ATOM    191  C   ARG A  14       3.227   9.098  -3.800  1.00  2.75           C
ATOM    192  O   ARG A  14       3.917   8.080  -3.918  1.00  2.75           O
ATOM    193  CB  ARG A  14       1.789   9.217  -5.861  1.00  2.75           C
ATOM    194  CG  ARG A  14       1.087  10.156  -6.877  1.00  2.75           C
ATOM    195  CD  ARG A  14       0.158   9.462  -7.803  1.00  2.75           C
ATOM    196  NE  ARG A  14      -0.510  10.419  -8.700  1.00  2.75           N
ATOM    197  CZ  ARG A  14      -1.710  10.982  -8.456  1.00  2.75           C
ATOM    198  NH1 ARG A  14      -2.396  10.670  -7.375  1.00  2.75           N1+
ATOM    199  NH2 ARG A  14      -2.188  11.850  -9.322  1.00  2.75           N
ATOM      0  H   ARG A  14       4.412   9.684  -6.126  1.00  2.75           H   new
ATOM      0  HA  ARG A  14       2.429  10.744  -4.625  1.00  2.75           H   new
ATOM      0  HB2 ARG A  14       2.225   8.496  -6.341  1.00  2.75           H   new
ATOM      0  HB3 ARG A  14       1.121   8.812  -5.286  1.00  2.75           H   new
ATOM      0  HG2 ARG A  14       0.595  10.834  -6.389  1.00  2.75           H   new
ATOM      0  HG3 ARG A  14       1.763  10.616  -7.398  1.00  2.75           H   new
ATOM      0  HD2 ARG A  14       0.648   8.810  -8.328  1.00  2.75           H   new
ATOM      0  HD3 ARG A  14      -0.507   8.974  -7.293  1.00  2.75           H   new
ATOM      0  HE  ARG A  14      -0.107  10.633  -9.429  1.00  2.75           H   new
ATOM      0 HH11 ARG A  14      -2.079  10.100  -6.814  1.00  2.75           H   new
ATOM      0 HH12 ARG A  14      -3.161  11.036  -7.230  1.00  2.75           H   new
ATOM      0 HH21 ARG A  14      -1.736  12.048 -10.027  1.00  2.75           H   new
ATOM      0 HH22 ARG A  14      -2.952  12.220  -9.183  1.00  2.75           H   new
ATOM    213  N   CYS A  15       2.795   9.564  -2.632  1.00  2.38           N
ATOM    214  CA  CYS A  15       3.065   8.945  -1.342  1.00  2.38           C
ATOM    215  C   CYS A  15       1.746   8.926  -0.564  1.00  2.38           C
ATOM    216  O   CYS A  15       0.823   9.639  -0.949  1.00  2.38           O
ATOM    217  CB  CYS A  15       4.091   9.786  -0.578  1.00  2.38           C
ATOM    218  SG  CYS A  15       5.645  10.080  -1.469  1.00  2.38           S
ATOM      0  H   CYS A  15       2.318  10.277  -2.569  1.00  2.38           H   new
ATOM      0  HA  CYS A  15       3.416   8.048  -1.455  1.00  2.38           H   new
ATOM      0  HB2 CYS A  15       3.691  10.642  -0.359  1.00  2.38           H   new
ATOM      0  HB3 CYS A  15       4.292   9.344   0.262  1.00  2.38           H   new
ATOM    223  N   GLY A  16       1.621   8.161   0.531  1.00  2.09           N
ATOM    224  CA  GLY A  16       2.599   7.228   1.096  1.00  2.09           C
ATOM    225  C   GLY A  16       1.835   6.146   1.850  1.00  2.09           C
ATOM    226  O   GLY A  16       2.324   5.597   2.832  1.00  2.09           O
ATOM      0  H   GLY A  16       0.899   8.179   0.998  1.00  2.09           H   new
ATOM      0  HA2 GLY A  16       3.138   6.835   0.392  1.00  2.09           H   new
ATOM      0  HA3 GLY A  16       3.206   7.693   1.693  1.00  2.09           H   new
ATOM    230  N   GLN A  17       0.575   5.943   1.451  1.00  1.88           N
ATOM    231  CA  GLN A  17      -0.317   4.953   2.067  1.00  1.88           C
ATOM    232  C   GLN A  17      -1.029   4.119   1.002  1.00  1.88           C
ATOM    233  O   GLN A  17      -2.201   3.773   1.153  1.00  1.88           O
ATOM    234  CB  GLN A  17      -1.357   5.634   2.969  1.00  1.88           C
ATOM    235  CG  GLN A  17      -0.772   6.396   4.159  1.00  1.88           C
ATOM    236  CD  GLN A  17      -1.834   7.037   5.028  1.00  1.88           C
ATOM    237  NE2 GLN A  17      -1.652   6.946   6.339  1.00  1.88           N
ATOM    238  OE1 GLN A  17      -2.808   7.608   4.528  1.00  1.88           O
ATOM      0  H   GLN A  17       0.210   6.382   0.807  1.00  1.88           H   new
ATOM      0  HA  GLN A  17       0.232   4.366   2.610  1.00  1.88           H   new
ATOM      0  HB2 GLN A  17      -1.879   6.250   2.432  1.00  1.88           H   new
ATOM      0  HB3 GLN A  17      -1.969   4.959   3.302  1.00  1.88           H   new
ATOM      0  HG2 GLN A  17      -0.243   5.788   4.698  1.00  1.88           H   new
ATOM      0  HG3 GLN A  17      -0.170   7.083   3.833  1.00  1.88           H   new
ATOM      0 HE21 GLN A  17      -0.961   6.540   6.650  1.00  1.88           H   new
ATOM      0 HE22 GLN A  17      -2.225   7.293   6.878  1.00  1.88           H   new
ATOM    247  N   GLY A  18      -0.336   3.864  -0.099  1.00  1.73           N
ATOM    248  CA  GLY A  18      -0.883   3.113  -1.226  1.00  1.73           C
ATOM    249  C   GLY A  18      -0.117   1.823  -1.470  1.00  1.73           C
ATOM    250  O   GLY A  18       0.153   1.057  -0.543  1.00  1.73           O
ATOM      0  H   GLY A  18       0.475   4.124  -0.217  1.00  1.73           H   new
ATOM      0  HA2 GLY A  18      -1.816   2.908  -1.056  1.00  1.73           H   new
ATOM      0  HA3 GLY A  18      -0.854   3.662  -2.025  1.00  1.73           H   new
ATOM    254  N   ILE A  19       0.165   1.569  -2.747  1.00  1.64           N
ATOM    255  CA  ILE A  19       0.913   0.400  -3.212  1.00  1.64           C
ATOM    256  C   ILE A  19       2.074   0.818  -4.128  1.00  1.64           C
ATOM    257  O   ILE A  19       1.855   1.579  -5.086  1.00  1.64           O
ATOM    258  CB  ILE A  19       0.011  -0.568  -3.999  1.00  1.64           C
ATOM    259  CG1 ILE A  19      -1.142  -1.078  -3.155  1.00  1.64           C
ATOM    260  CG2 ILE A  19       0.830  -1.718  -4.492  1.00  1.64           C
ATOM    261  CD1 ILE A  19      -2.141  -1.873  -3.974  1.00  1.64           C
ATOM      0  H   ILE A  19      -0.081   2.088  -3.387  1.00  1.64           H   new
ATOM      0  HA  ILE A  19       1.256  -0.043  -2.420  1.00  1.64           H   new
ATOM      0  HB  ILE A  19      -0.369  -0.084  -4.749  1.00  1.64           H   new
ATOM      0 HG12 ILE A  19      -0.796  -1.635  -2.440  1.00  1.64           H   new
ATOM      0 HG13 ILE A  19      -1.592  -0.327  -2.738  1.00  1.64           H   new
ATOM      0 HG21 ILE A  19       0.264  -2.330  -4.988  1.00  1.64           H   new
ATOM      0 HG22 ILE A  19       1.535  -1.389  -5.071  1.00  1.64           H   new
ATOM      0 HG23 ILE A  19       1.223  -2.183  -3.737  1.00  1.64           H   new
ATOM      0 HD11 ILE A  19      -2.860  -2.180  -3.399  1.00  1.64           H   new
ATOM      0 HD12 ILE A  19      -2.506  -1.310  -4.675  1.00  1.64           H   new
ATOM      0 HD13 ILE A  19      -1.697  -2.638  -4.372  1.00  1.64           H   new
ATOM    273  N   PHE A  20       3.293   0.323  -3.867  1.00  1.58           N
ATOM    274  CA  PHE A  20       4.416   0.631  -4.750  1.00  1.58           C
ATOM    275  C   PHE A  20       4.971  -0.623  -5.423  1.00  1.58           C
ATOM    276  O   PHE A  20       5.568  -1.489  -4.784  1.00  1.58           O
ATOM    277  CB  PHE A  20       5.527   1.332  -3.965  1.00  1.58           C
ATOM    278  CG  PHE A  20       6.740   1.711  -4.777  1.00  1.58           C
ATOM    279  CD1 PHE A  20       6.653   1.968  -6.133  1.00  1.58           C
ATOM    280  CD2 PHE A  20       7.974   1.819  -4.165  1.00  1.58           C
ATOM    281  CE1 PHE A  20       7.764   2.328  -6.858  1.00  1.58           C
ATOM    282  CE2 PHE A  20       9.088   2.179  -4.885  1.00  1.58           C
ATOM    283  CZ  PHE A  20       8.979   2.438  -6.232  1.00  1.58           C
ATOM      0  H   PHE A  20       3.483  -0.182  -3.197  1.00  1.58           H   new
ATOM      0  HA  PHE A  20       4.086   1.221  -5.446  1.00  1.58           H   new
ATOM      0  HB2 PHE A  20       5.162   2.134  -3.560  1.00  1.58           H   new
ATOM      0  HB3 PHE A  20       5.808   0.752  -3.240  1.00  1.58           H   new
ATOM      0  HD1 PHE A  20       5.830   1.896  -6.561  1.00  1.58           H   new
ATOM      0  HD2 PHE A  20       8.052   1.646  -3.255  1.00  1.58           H   new
ATOM      0  HE1 PHE A  20       7.692   2.496  -7.770  1.00  1.58           H   new
ATOM      0  HE2 PHE A  20       9.914   2.247  -4.463  1.00  1.58           H   new
ATOM      0  HZ  PHE A  20       9.731   2.688  -6.719  1.00  1.58           H   new
ATOM    293  N   ILE A  21       4.769  -0.712  -6.735  1.00  1.55           N
ATOM    294  CA  ILE A  21       5.241  -1.862  -7.484  1.00  1.55           C
ATOM    295  C   ILE A  21       6.544  -1.456  -8.171  1.00  1.55           C
ATOM    296  O   ILE A  21       6.537  -0.767  -9.193  1.00  1.55           O
ATOM    297  CB  ILE A  21       4.175  -2.286  -8.511  1.00  1.55           C
ATOM    298  CG1 ILE A  21       2.833  -2.465  -7.833  1.00  1.55           C
ATOM    299  CG2 ILE A  21       4.531  -3.603  -9.123  1.00  1.55           C
ATOM    300  CD1 ILE A  21       2.858  -3.474  -6.745  1.00  1.55           C
ATOM      0  H   ILE A  21       4.362  -0.118  -7.205  1.00  1.55           H   new
ATOM      0  HA  ILE A  21       5.401  -2.621  -6.902  1.00  1.55           H   new
ATOM      0  HB  ILE A  21       4.133  -1.592  -9.187  1.00  1.55           H   new
ATOM      0 HG12 ILE A  21       2.545  -1.613  -7.470  1.00  1.55           H   new
ATOM      0 HG13 ILE A  21       2.175  -2.728  -8.495  1.00  1.55           H   new
ATOM      0 HG21 ILE A  21       3.851  -3.855  -9.767  1.00  1.55           H   new
ATOM      0 HG22 ILE A  21       5.388  -3.531  -9.571  1.00  1.55           H   new
ATOM      0 HG23 ILE A  21       4.585  -4.278  -8.429  1.00  1.55           H   new
ATOM      0 HD11 ILE A  21       1.975  -3.545  -6.349  1.00  1.55           H   new
ATOM      0 HD12 ILE A  21       3.120  -4.335  -7.108  1.00  1.55           H   new
ATOM      0 HD13 ILE A  21       3.495  -3.202  -6.066  1.00  1.55           H   new
ATOM    312  N   HIS A  22       7.662  -1.819  -7.560  1.00  1.55           N
ATOM    313  CA  HIS A  22       8.982  -1.400  -8.022  1.00  1.55           C
ATOM    314  C   HIS A  22       9.576  -2.379  -9.037  1.00  1.55           C
ATOM    315  O   HIS A  22       9.640  -3.587  -8.781  1.00  1.55           O
ATOM    316  CB  HIS A  22       9.929  -1.226  -6.842  1.00  1.55           C
ATOM    317  CG  HIS A  22      11.158  -0.453  -7.179  1.00  1.55           C
ATOM    318  CD2 HIS A  22      11.337   0.637  -7.962  1.00  1.55           C
ATOM    319  ND1 HIS A  22      12.394  -0.788  -6.705  1.00  1.55           N
ATOM    320  CE1 HIS A  22      13.291   0.060  -7.171  1.00  1.55           C
ATOM    321  NE2 HIS A  22      12.672   0.948  -7.935  1.00  1.55           N
ATOM      0  H   HIS A  22       7.679  -2.319  -6.860  1.00  1.55           H   new
ATOM      0  HA  HIS A  22       8.871  -0.547  -8.471  1.00  1.55           H   new
ATOM      0  HB2 HIS A  22       9.459  -0.776  -6.122  1.00  1.55           H   new
ATOM      0  HB3 HIS A  22      10.186  -2.101  -6.510  1.00  1.55           H   new
ATOM      0  HD1 HIS A  22      12.562  -1.450  -6.183  1.00  1.55           H   new
ATOM      0  HD2 HIS A  22      10.676   1.091  -8.432  1.00  1.55           H   new
ATOM      0  HE1 HIS A  22      14.204   0.038  -6.993  1.00  1.55           H   new
ATOM    329  N   ASN A  23      10.028  -1.892 -10.192  1.00  1.61           N
ATOM    330  CA  ASN A  23      10.574  -2.800 -11.200  1.00  1.61           C
ATOM    331  C   ASN A  23      12.010  -3.234 -10.922  1.00  1.61           C
ATOM    332  O   ASN A  23      12.943  -2.812 -11.601  1.00  1.61           O
ATOM    333  CB  ASN A  23      10.494  -2.219 -12.598  1.00  1.61           C
ATOM    334  CG  ASN A  23      10.810  -3.266 -13.653  1.00  1.61           C
ATOM    335  ND2 ASN A  23      10.953  -2.841 -14.883  1.00  1.61           N
ATOM    336  OD1 ASN A  23      10.903  -4.462 -13.341  1.00  1.61           O
ATOM      0  H   ASN A  23      10.028  -1.060 -10.409  1.00  1.61           H   new
ATOM      0  HA  ASN A  23      10.010  -3.587 -11.145  1.00  1.61           H   new
ATOM      0  HB2 ASN A  23       9.605  -1.861 -12.751  1.00  1.61           H   new
ATOM      0  HB3 ASN A  23      11.116  -1.479 -12.678  1.00  1.61           H   new
ATOM      0 HD21 ASN A  23      11.119  -3.400 -15.515  1.00  1.61           H   new
ATOM      0 HD22 ASN A  23      10.881  -2.002 -15.059  1.00  1.61           H   new
ATOM    343  N   ASP A  24      12.162  -4.131  -9.957  1.00  1.74           N
ATOM    344  CA  ASP A  24      13.470  -4.656  -9.560  1.00  1.74           C
ATOM    345  C   ASP A  24      13.888  -5.919 -10.301  1.00  1.74           C
ATOM    346  O   ASP A  24      14.970  -6.438 -10.063  1.00  1.74           O
ATOM    347  CB  ASP A  24      13.535  -4.913  -8.051  1.00  1.74           C
ATOM    348  CG  ASP A  24      13.675  -3.631  -7.230  1.00  1.74           C
ATOM    349  OD1 ASP A  24      14.537  -2.851  -7.581  1.00  1.74           O
ATOM    350  OD2 ASP A  24      12.955  -3.418  -6.262  1.00  1.74           O1-
ATOM      0  H   ASP A  24      11.505  -4.458  -9.508  1.00  1.74           H   new
ATOM      0  HA  ASP A  24      14.098  -3.960  -9.808  1.00  1.74           H   new
ATOM      0  HB2 ASP A  24      12.733  -5.382  -7.773  1.00  1.74           H   new
ATOM      0  HB3 ASP A  24      14.286  -5.497  -7.860  1.00  1.74           H   new
ATOM    355  N   VAL A  25      13.091  -6.363 -11.257  1.00  1.97           N
ATOM    356  CA  VAL A  25      13.364  -7.591 -12.003  1.00  1.97           C
ATOM    357  C   VAL A  25      14.703  -7.543 -12.738  1.00  1.97           C
ATOM    358  O   VAL A  25      15.448  -8.526 -12.773  1.00  1.97           O
ATOM    359  CB  VAL A  25      12.243  -7.829 -13.027  1.00  1.97           C
ATOM    360  CG1 VAL A  25      12.590  -8.995 -13.952  1.00  1.97           C
ATOM    361  CG2 VAL A  25      10.966  -8.079 -12.285  1.00  1.97           C
ATOM      0  H   VAL A  25      12.370  -5.961 -11.497  1.00  1.97           H   new
ATOM      0  HA  VAL A  25      13.404  -8.315 -11.359  1.00  1.97           H   new
ATOM      0  HB  VAL A  25      12.138  -7.046 -13.589  1.00  1.97           H   new
ATOM      0 HG11 VAL A  25      11.871  -9.128 -14.589  1.00  1.97           H   new
ATOM      0 HG12 VAL A  25      13.411  -8.797 -14.429  1.00  1.97           H   new
ATOM      0 HG13 VAL A  25      12.709  -9.801 -13.426  1.00  1.97           H   new
ATOM      0 HG21 VAL A  25      10.248  -8.231 -12.919  1.00  1.97           H   new
ATOM      0 HG22 VAL A  25      11.068  -8.860 -11.719  1.00  1.97           H   new
ATOM      0 HG23 VAL A  25      10.754  -7.308 -11.736  1.00  1.97           H   new
ATOM    371  N   GLU A  26      15.007  -6.396 -13.332  1.00  2.24           N
ATOM    372  CA  GLU A  26      16.236  -6.212 -14.095  1.00  2.24           C
ATOM    373  C   GLU A  26      17.441  -5.809 -13.214  1.00  2.24           C
ATOM    374  O   GLU A  26      18.578  -5.739 -13.690  1.00  2.24           O
ATOM    375  CB  GLU A  26      16.005  -5.109 -15.151  1.00  2.24           C
ATOM    376  CG  GLU A  26      14.933  -5.438 -16.222  1.00  2.24           C
ATOM    377  CD  GLU A  26      14.669  -4.296 -17.253  1.00  2.24           C
ATOM    378  OE1 GLU A  26      15.307  -3.274 -17.161  1.00  2.24           O
ATOM    379  OE2 GLU A  26      13.806  -4.469 -18.107  1.00  2.24           O1-
ATOM      0  H   GLU A  26      14.504  -5.699 -13.304  1.00  2.24           H   new
ATOM      0  HA  GLU A  26      16.450  -7.064 -14.506  1.00  2.24           H   new
ATOM      0  HB2 GLU A  26      15.747  -4.293 -14.695  1.00  2.24           H   new
ATOM      0  HB3 GLU A  26      16.846  -4.929 -15.600  1.00  2.24           H   new
ATOM      0  HG2 GLU A  26      15.208  -6.234 -16.703  1.00  2.24           H   new
ATOM      0  HG3 GLU A  26      14.100  -5.651 -15.773  1.00  2.24           H   new
ATOM    386  N   ALA A  27      17.209  -5.511 -11.933  1.00  2.47           N
ATOM    387  CA  ALA A  27      18.255  -4.926 -11.093  1.00  2.47           C
ATOM    388  C   ALA A  27      19.200  -5.915 -10.424  1.00  2.47           C
ATOM    389  O   ALA A  27      19.294  -5.949  -9.193  1.00  2.47           O
ATOM    390  CB  ALA A  27      17.616  -4.084 -10.019  1.00  2.47           C
ATOM      0  H   ALA A  27      16.458  -5.639 -11.534  1.00  2.47           H   new
ATOM      0  HA  ALA A  27      18.802  -4.408 -11.704  1.00  2.47           H   new
ATOM      0  HB1 ALA A  27      18.306  -3.694  -9.460  1.00  2.47           H   new
ATOM      0  HB2 ALA A  27      17.095  -3.376 -10.430  1.00  2.47           H   new
ATOM      0  HB3 ALA A  27      17.035  -4.639  -9.475  1.00  2.47           H   new
ATOM    396  N   TRP A  28      19.970  -6.640 -11.224  1.00  2.54           N
ATOM    397  CA  TRP A  28      20.923  -7.612 -10.676  1.00  2.54           C
ATOM    398  C   TRP A  28      20.241  -8.480  -9.585  1.00  2.54           C
ATOM    399  O   TRP A  28      19.043  -8.751  -9.694  1.00  2.54           O
ATOM    400  CB  TRP A  28      22.170  -6.805 -10.226  1.00  2.54           C
ATOM    401  CG  TRP A  28      23.293  -7.541  -9.589  1.00  2.54           C
ATOM    402  CD1 TRP A  28      23.769  -7.309  -8.341  1.00  2.54           C
ATOM    403  CD2 TRP A  28      24.050  -8.651 -10.105  1.00  2.54           C
ATOM    404  CE2 TRP A  28      24.963  -9.005  -9.111  1.00  2.54           C
ATOM    405  CE3 TRP A  28      24.024  -9.364 -11.300  1.00  2.54           C
ATOM    406  NE1 TRP A  28      24.766  -8.169  -8.048  1.00  2.54           N
ATOM    407  CZ2 TRP A  28      25.853 -10.048  -9.273  1.00  2.54           C
ATOM    408  CZ3 TRP A  28      24.915 -10.412 -11.467  1.00  2.54           C
ATOM    409  CH2 TRP A  28      25.807 -10.745 -10.479  1.00  2.54           C
ATOM      0  H   TRP A  28      19.961  -6.589 -12.082  1.00  2.54           H   new
ATOM      0  HA  TRP A  28      21.223  -8.266 -11.326  1.00  2.54           H   new
ATOM      0  HB2 TRP A  28      22.521  -6.345 -11.004  1.00  2.54           H   new
ATOM      0  HB3 TRP A  28      21.872  -6.123  -9.604  1.00  2.54           H   new
ATOM      0  HD1 TRP A  28      23.452  -6.649  -7.767  1.00  2.54           H   new
ATOM      0  HE1 TRP A  28      25.207  -8.188  -7.310  1.00  2.54           H   new
ATOM      0  HE3 TRP A  28      23.421  -9.142 -11.972  1.00  2.54           H   new
ATOM      0  HZ2 TRP A  28      26.458 -10.276  -8.605  1.00  2.54           H   new
ATOM      0  HZ3 TRP A  28      24.908 -10.897 -12.261  1.00  2.54           H   new
ATOM      0  HH2 TRP A  28      26.395 -11.452 -10.617  1.00  2.54           H   new
ATOM    420  N   VAL A  29      20.984  -8.990  -8.590  1.00  2.41           N
ATOM    421  CA  VAL A  29      20.394  -9.873  -7.584  1.00  2.41           C
ATOM    422  C   VAL A  29      20.566  -9.413  -6.137  1.00  2.41           C
ATOM    423  O   VAL A  29      19.989 -10.003  -5.229  1.00  2.41           O
ATOM    424  CB  VAL A  29      21.018 -11.270  -7.685  1.00  2.41           C
ATOM    425  CG1 VAL A  29      20.750 -11.837  -9.009  1.00  2.41           C
ATOM    426  CG2 VAL A  29      22.502 -11.201  -7.438  1.00  2.41           C
ATOM      0  H   VAL A  29      21.823  -8.836  -8.485  1.00  2.41           H   new
ATOM      0  HA  VAL A  29      19.445  -9.866  -7.783  1.00  2.41           H   new
ATOM      0  HB  VAL A  29      20.621 -11.842  -7.009  1.00  2.41           H   new
ATOM      0 HG11 VAL A  29      21.146 -12.720  -9.069  1.00  2.41           H   new
ATOM      0 HG12 VAL A  29      19.792 -11.903  -9.145  1.00  2.41           H   new
ATOM      0 HG13 VAL A  29      21.134 -11.264  -9.691  1.00  2.41           H   new
ATOM      0 HG21 VAL A  29      22.883 -12.090  -7.505  1.00  2.41           H   new
ATOM      0 HG22 VAL A  29      22.914 -10.623  -8.099  1.00  2.41           H   new
ATOM      0 HG23 VAL A  29      22.666 -10.845  -6.551  1.00  2.41           H   new
ATOM    436  N   ASP A  30      21.356  -8.379  -5.903  1.00  2.10           N
ATOM    437  CA  ASP A  30      21.677  -7.998  -4.527  1.00  2.10           C
ATOM    438  C   ASP A  30      20.646  -7.124  -3.800  1.00  2.10           C
ATOM    439  O   ASP A  30      20.760  -6.921  -2.594  1.00  2.10           O
ATOM    440  CB  ASP A  30      23.044  -7.323  -4.506  1.00  2.10           C
ATOM    441  CG  ASP A  30      24.181  -8.313  -4.822  1.00  2.10           C
ATOM    442  OD1 ASP A  30      24.017  -9.487  -4.586  1.00  2.10           O
ATOM    443  OD2 ASP A  30      25.186  -7.885  -5.349  1.00  2.10           O1-
ATOM      0  H   ASP A  30      21.714  -7.888  -6.511  1.00  2.10           H   new
ATOM      0  HA  ASP A  30      21.671  -8.829  -4.027  1.00  2.10           H   new
ATOM      0  HB2 ASP A  30      23.057  -6.600  -5.152  1.00  2.10           H   new
ATOM      0  HB3 ASP A  30      23.195  -6.926  -3.634  1.00  2.10           H   new
ATOM    448  N   ARG A  31      19.640  -6.598  -4.503  1.00  1.72           N
ATOM    449  CA  ARG A  31      18.648  -5.752  -3.827  1.00  1.72           C
ATOM    450  C   ARG A  31      17.749  -6.544  -2.869  1.00  1.72           C
ATOM    451  O   ARG A  31      17.186  -5.970  -1.935  1.00  1.72           O
ATOM    452  CB  ARG A  31      17.785  -4.965  -4.810  1.00  1.72           C
ATOM    453  CG  ARG A  31      18.516  -3.845  -5.534  1.00  1.72           C
ATOM    454  CD  ARG A  31      17.617  -3.037  -6.426  1.00  1.72           C
ATOM    455  NE  ARG A  31      18.375  -1.974  -7.097  1.00  1.72           N
ATOM    456  CZ  ARG A  31      17.889  -1.101  -8.009  1.00  1.72           C
ATOM    457  NH1 ARG A  31      16.629  -1.136  -8.375  1.00  1.72           N1+
ATOM    458  NH2 ARG A  31      18.697  -0.201  -8.544  1.00  1.72           N
ATOM      0  H   ARG A  31      19.514  -6.713  -5.346  1.00  1.72           H   new
ATOM      0  HA  ARG A  31      19.168  -5.122  -3.303  1.00  1.72           H   new
ATOM      0  HB2 ARG A  31      17.423  -5.579  -5.469  1.00  1.72           H   new
ATOM      0  HB3 ARG A  31      17.031  -4.587  -4.330  1.00  1.72           H   new
ATOM      0  HG2 ARG A  31      18.927  -3.258  -4.880  1.00  1.72           H   new
ATOM      0  HG3 ARG A  31      19.234  -4.224  -6.065  1.00  1.72           H   new
ATOM      0  HD2 ARG A  31      17.205  -3.615  -7.088  1.00  1.72           H   new
ATOM      0  HD3 ARG A  31      16.899  -2.648  -5.903  1.00  1.72           H   new
ATOM      0  HE  ARG A  31      19.207  -1.899  -6.891  1.00  1.72           H   new
ATOM      0 HH11 ARG A  31      16.098  -1.720  -8.034  1.00  1.72           H   new
ATOM      0 HH12 ARG A  31      16.334  -0.575  -8.956  1.00  1.72           H   new
ATOM      0 HH21 ARG A  31      19.525  -0.174  -8.312  1.00  1.72           H   new
ATOM      0 HH22 ARG A  31      18.395   0.357  -9.124  1.00  1.72           H   new
ATOM    472  N   TYR A  32      17.549  -7.831  -3.147  1.00  1.40           N
ATOM    473  CA  TYR A  32      16.716  -8.704  -2.317  1.00  1.40           C
ATOM    474  C   TYR A  32      17.492  -9.892  -1.798  1.00  1.40           C
ATOM    475  O   TYR A  32      17.701 -10.872  -2.511  1.00  1.40           O
ATOM    476  CB  TYR A  32      15.496  -9.161  -3.098  1.00  1.40           C
ATOM    477  CG  TYR A  32      14.566  -8.065  -3.379  1.00  1.40           C
ATOM    478  CD1 TYR A  32      14.814  -7.237  -4.427  1.00  1.40           C
ATOM    479  CD2 TYR A  32      13.440  -7.889  -2.587  1.00  1.40           C
ATOM    480  CE1 TYR A  32      13.975  -6.210  -4.683  1.00  1.40           C
ATOM    481  CE2 TYR A  32      12.572  -6.854  -2.852  1.00  1.40           C
ATOM    482  CZ  TYR A  32      12.843  -6.005  -3.906  1.00  1.40           C
ATOM    483  OH  TYR A  32      11.986  -4.959  -4.203  1.00  1.40           O
ATOM      0  H   TYR A  32      17.895  -8.226  -3.828  1.00  1.40           H   new
ATOM      0  HA  TYR A  32      16.424  -8.191  -1.547  1.00  1.40           H   new
ATOM      0  HB2 TYR A  32      15.782  -9.561  -3.934  1.00  1.40           H   new
ATOM      0  HB3 TYR A  32      15.035  -9.852  -2.597  1.00  1.40           H   new
ATOM      0  HD1 TYR A  32      15.559  -7.377  -4.966  1.00  1.40           H   new
ATOM      0  HD2 TYR A  32      13.272  -8.469  -1.879  1.00  1.40           H   new
ATOM      0  HE1 TYR A  32      14.158  -5.633  -5.389  1.00  1.40           H   new
ATOM      0  HE2 TYR A  32      11.814  -6.729  -2.328  1.00  1.40           H   new
ATOM      0  HH  TYR A  32      12.299  -4.513  -4.842  1.00  1.40           H   new
ATOM    493  N   LYS A  33      17.922  -9.816  -0.548  1.00  1.18           N
ATOM    494  CA  LYS A  33      18.726 -10.893  -0.013  1.00  1.18           C
ATOM    495  C   LYS A  33      17.829 -11.967   0.564  1.00  1.18           C
ATOM    496  O   LYS A  33      17.039 -11.697   1.466  1.00  1.18           O
ATOM    497  CB  LYS A  33      19.685 -10.374   1.062  1.00  1.18           C
ATOM    498  CG  LYS A  33      20.645 -11.434   1.612  1.00  1.18           C
ATOM    499  CD  LYS A  33      21.606 -10.845   2.647  1.00  1.18           C
ATOM    500  CE  LYS A  33      22.559 -11.907   3.192  1.00  1.18           C
ATOM    501  NZ  LYS A  33      23.536 -11.335   4.165  1.00  1.18           N1+
ATOM      0  H   LYS A  33      17.763  -9.166  -0.007  1.00  1.18           H   new
ATOM      0  HA  LYS A  33      19.254 -11.271  -0.734  1.00  1.18           H   new
ATOM      0  HB2 LYS A  33      20.204  -9.643   0.692  1.00  1.18           H   new
ATOM      0  HB3 LYS A  33      19.166 -10.010   1.796  1.00  1.18           H   new
ATOM      0  HG2 LYS A  33      20.136 -12.154   2.016  1.00  1.18           H   new
ATOM      0  HG3 LYS A  33      21.153 -11.821   0.882  1.00  1.18           H   new
ATOM      0  HD2 LYS A  33      22.117 -10.126   2.244  1.00  1.18           H   new
ATOM      0  HD3 LYS A  33      21.099 -10.458   3.378  1.00  1.18           H   new
ATOM      0  HE2 LYS A  33      22.047 -12.609   3.624  1.00  1.18           H   new
ATOM      0  HE3 LYS A  33      23.039 -12.318   2.456  1.00  1.18           H   new
ATOM      0  HZ1 LYS A  33      24.073 -11.980   4.461  1.00  1.18           H   new
ATOM      0  HZ2 LYS A  33      24.021 -10.706   3.764  1.00  1.18           H   new
ATOM      0  HZ3 LYS A  33      23.097 -10.977   4.852  1.00  1.18           H   new
ATOM    515  N   PHE A  34      17.944 -13.185   0.041  1.00  1.07           N
ATOM    516  CA  PHE A  34      17.147 -14.295   0.550  1.00  1.07           C
ATOM    517  C   PHE A  34      17.967 -15.042   1.604  1.00  1.07           C
ATOM    518  O   PHE A  34      19.065 -15.538   1.337  1.00  1.07           O
ATOM    519  CB  PHE A  34      16.627 -15.226  -0.559  1.00  1.07           C
ATOM    520  CG  PHE A  34      15.466 -14.678  -1.465  1.00  1.07           C
ATOM    521  CD1 PHE A  34      15.229 -13.330  -1.670  1.00  1.07           C
ATOM    522  CD2 PHE A  34      14.583 -15.567  -2.082  1.00  1.07           C
ATOM    523  CE1 PHE A  34      14.156 -12.913  -2.444  1.00  1.07           C
ATOM    524  CE2 PHE A  34      13.525 -15.143  -2.844  1.00  1.07           C
ATOM    525  CZ  PHE A  34      13.310 -13.817  -3.025  1.00  1.07           C
ATOM      0  H   PHE A  34      18.474 -13.388  -0.605  1.00  1.07           H   new
ATOM      0  HA  PHE A  34      16.344 -13.937   0.961  1.00  1.07           H   new
ATOM      0  HB2 PHE A  34      17.374 -15.457  -1.133  1.00  1.07           H   new
ATOM      0  HB3 PHE A  34      16.323 -16.048  -0.144  1.00  1.07           H   new
ATOM      0  HD1 PHE A  34      15.794 -12.699  -1.286  1.00  1.07           H   new
ATOM      0  HD2 PHE A  34      14.718 -16.481  -1.972  1.00  1.07           H   new
ATOM      0  HE1 PHE A  34      14.009 -12.003  -2.570  1.00  1.07           H   new
ATOM      0  HE2 PHE A  34      12.955 -15.765  -3.236  1.00  1.07           H   new
ATOM      0  HZ  PHE A  34      12.593 -13.524  -3.540  1.00  1.07           H   new
ATOM    535  N   MET A  35      17.450 -15.001   2.824  1.00  1.03           N
ATOM    536  CA  MET A  35      18.067 -15.494   4.043  1.00  1.03           C
ATOM    537  C   MET A  35      17.322 -16.733   4.558  1.00  1.03           C
ATOM    538  O   MET A  35      16.190 -16.626   5.011  1.00  1.03           O
ATOM    539  CB  MET A  35      17.995 -14.366   5.051  1.00  1.03           C
ATOM    540  CG  MET A  35      18.663 -13.115   4.545  1.00  1.03           C
ATOM    541  SD  MET A  35      18.428 -11.711   5.584  1.00  1.03           S
ATOM    542  CE  MET A  35      19.424 -12.061   6.996  1.00  1.03           C
ATOM      0  H   MET A  35      16.674 -14.660   2.970  1.00  1.03           H   new
ATOM      0  HA  MET A  35      18.987 -15.760   3.888  1.00  1.03           H   new
ATOM      0  HB2 MET A  35      17.066 -14.176   5.256  1.00  1.03           H   new
ATOM      0  HB3 MET A  35      18.417 -14.645   5.879  1.00  1.03           H   new
ATOM      0  HG2 MET A  35      19.614 -13.282   4.451  1.00  1.03           H   new
ATOM      0  HG3 MET A  35      18.322 -12.912   3.660  1.00  1.03           H   new
ATOM      0  HE1 MET A  35      19.354 -11.331   7.630  1.00  1.03           H   new
ATOM      0  HE2 MET A  35      19.117 -12.881   7.413  1.00  1.03           H   new
ATOM      0  HE3 MET A  35      20.349 -12.164   6.722  1.00  1.03           H   new
ATOM    552  N   PRO A  36      17.891 -17.917   4.491  1.00  1.05           N
ATOM    553  CA  PRO A  36      17.241 -19.153   4.825  1.00  1.05           C
ATOM    554  C   PRO A  36      17.084 -19.380   6.300  1.00  1.05           C
ATOM    555  O   PRO A  36      17.849 -18.845   7.113  1.00  1.05           O
ATOM    556  CB  PRO A  36      18.190 -20.181   4.270  1.00  1.05           C
ATOM    557  CG  PRO A  36      19.537 -19.534   4.411  1.00  1.05           C
ATOM    558  CD  PRO A  36      19.309 -18.057   4.184  1.00  1.05           C
ATOM      0  HA  PRO A  36      16.338 -19.177   4.473  1.00  1.05           H   new
ATOM      0  HB2 PRO A  36      18.141 -21.014   4.764  1.00  1.05           H   new
ATOM      0  HB3 PRO A  36      17.989 -20.388   3.344  1.00  1.05           H   new
ATOM      0  HG2 PRO A  36      19.911 -19.697   5.291  1.00  1.05           H   new
ATOM      0  HG3 PRO A  36      20.165 -19.893   3.765  1.00  1.05           H   new
ATOM      0  HD2 PRO A  36      19.862 -17.511   4.765  1.00  1.05           H   new
ATOM      0  HD3 PRO A  36      19.510 -17.795   3.272  1.00  1.05           H   new
ATOM    566  N   GLU A  37      16.175 -20.280   6.623  1.00  1.07           N
ATOM    567  CA  GLU A  37      16.103 -20.866   7.936  1.00  1.07           C
ATOM    568  C   GLU A  37      17.490 -21.401   8.218  1.00  1.07           C
ATOM    569  O   GLU A  37      18.283 -21.593   7.293  1.00  1.07           O
ATOM    570  CB  GLU A  37      15.007 -21.946   8.004  1.00  1.07           C
ATOM    571  CG  GLU A  37      15.196 -23.189   7.114  1.00  1.07           C
ATOM    572  CD  GLU A  37      13.975 -24.146   7.178  1.00  1.07           C
ATOM    573  OE1 GLU A  37      13.230 -24.075   8.122  1.00  1.07           O
ATOM    574  OE2 GLU A  37      13.768 -24.895   6.250  1.00  1.07           O1-
ATOM      0  H   GLU A  37      15.577 -20.569   6.077  1.00  1.07           H   new
ATOM      0  HA  GLU A  37      15.849 -20.221   8.615  1.00  1.07           H   new
ATOM      0  HB2 GLU A  37      14.932 -22.243   8.925  1.00  1.07           H   new
ATOM      0  HB3 GLU A  37      14.161 -21.533   7.770  1.00  1.07           H   new
ATOM      0  HG2 GLU A  37      15.338 -22.909   6.196  1.00  1.07           H   new
ATOM      0  HG3 GLU A  37      15.994 -23.666   7.392  1.00  1.07           H   new
ATOM    581  N   THR A  38      17.803 -21.596   9.475  1.00  1.07           N
ATOM    582  CA  THR A  38      19.145 -21.974   9.849  1.00  1.07           C
ATOM    583  C   THR A  38      19.667 -23.120   8.952  1.00  1.07           C
ATOM    584  O   THR A  38      18.995 -24.146   8.828  1.00  1.07           O
ATOM    585  CB  THR A  38      19.149 -22.396  11.323  1.00  1.07           C
ATOM    586  CG2 THR A  38      20.519 -22.682  11.787  1.00  1.07           C
ATOM    587  OG1 THR A  38      18.624 -21.324  12.116  1.00  1.07           O
ATOM      0  H   THR A  38      17.253 -21.515  10.132  1.00  1.07           H   new
ATOM      0  HA  THR A  38      19.737 -21.216   9.726  1.00  1.07           H   new
ATOM      0  HB  THR A  38      18.608 -23.196  11.413  1.00  1.07           H   new
ATOM      0  HG1 THR A  38      18.622 -21.549  12.925  1.00  1.07           H   new
ATOM      0 HG21 THR A  38      20.496 -22.946  12.720  1.00  1.07           H   new
ATOM      0 HG22 THR A  38      20.897 -23.401  11.257  1.00  1.07           H   new
ATOM      0 HG23 THR A  38      21.066 -21.887  11.690  1.00  1.07           H   new
ATOM    595  N   PRO A  39      20.884 -22.998   8.356  1.00  1.05           N
ATOM    596  CA  PRO A  39      21.564 -23.986   7.522  1.00  1.05           C
ATOM    597  C   PRO A  39      21.576 -25.365   8.159  1.00  1.05           C
ATOM    598  O   PRO A  39      21.591 -26.365   7.457  1.00  1.05           O
ATOM    599  CB  PRO A  39      22.964 -23.388   7.376  1.00  1.05           C
ATOM    600  CG  PRO A  39      22.719 -21.903   7.437  1.00  1.05           C
ATOM    601  CD  PRO A  39      21.624 -21.720   8.445  1.00  1.05           C
ATOM      0  HA  PRO A  39      21.128 -24.138   6.669  1.00  1.05           H   new
ATOM      0  HB2 PRO A  39      23.554 -23.682   8.087  1.00  1.05           H   new
ATOM      0  HB3 PRO A  39      23.378 -23.648   6.538  1.00  1.05           H   new
ATOM      0  HG2 PRO A  39      23.521 -21.427   7.702  1.00  1.05           H   new
ATOM      0  HG3 PRO A  39      22.457 -21.556   6.570  1.00  1.05           H   new
ATOM      0  HD2 PRO A  39      21.976 -21.569   9.336  1.00  1.05           H   new
ATOM      0  HD3 PRO A  39      21.060 -20.961   8.230  1.00  1.05           H   new
ATOM    609  N   LYS A  40      21.562 -25.437   9.488  1.00  1.00           N
ATOM    610  CA  LYS A  40      21.530 -26.721  10.176  1.00  1.00           C
ATOM    611  C   LYS A  40      20.285 -27.489   9.758  1.00  1.00           C
ATOM    612  O   LYS A  40      20.308 -28.705   9.556  1.00  1.00           O
ATOM    613  CB  LYS A  40      21.359 -26.507  11.676  1.00  1.00           C
ATOM    614  CG  LYS A  40      22.496 -25.966  12.427  1.00  1.00           C
ATOM    615  CD  LYS A  40      22.016 -25.566  13.854  1.00  1.00           C
ATOM    616  CE  LYS A  40      21.583 -26.756  14.623  1.00  1.00           C
ATOM    617  NZ  LYS A  40      21.195 -26.438  16.019  1.00  1.00           N1+
ATOM      0  H   LYS A  40      21.571 -24.752  10.008  1.00  1.00           H   new
ATOM      0  HA  LYS A  40      22.352 -27.189   9.962  1.00  1.00           H   new
ATOM      0  HB2 LYS A  40      20.605 -25.911  11.807  1.00  1.00           H   new
ATOM      0  HB3 LYS A  40      21.119 -27.359  12.073  1.00  1.00           H   new
ATOM      0  HG2 LYS A  40      23.204 -26.626  12.484  1.00  1.00           H   new
ATOM      0  HG3 LYS A  40      22.864 -25.194  11.969  1.00  1.00           H   new
ATOM      0  HD2 LYS A  40      22.734 -25.116  14.326  1.00  1.00           H   new
ATOM      0  HD3 LYS A  40      21.282 -24.936  13.787  1.00  1.00           H   new
ATOM      0  HE2 LYS A  40      20.832 -27.171  14.171  1.00  1.00           H   new
ATOM      0  HE3 LYS A  40      22.302 -27.407  14.633  1.00  1.00           H   new
ATOM      0  HZ1 LYS A  40      20.944 -27.184  16.435  1.00  1.00           H   new
ATOM      0  HZ2 LYS A  40      21.889 -26.080  16.446  1.00  1.00           H   new
ATOM      0  HZ3 LYS A  40      20.519 -25.860  16.015  1.00  1.00           H   new
ATOM    631  N   GLN A  41      19.177 -26.753   9.652  1.00  0.93           N
ATOM    632  CA  GLN A  41      17.885 -27.318   9.346  1.00  0.93           C
ATOM    633  C   GLN A  41      17.841 -27.636   7.872  1.00  0.93           C
ATOM    634  O   GLN A  41      17.398 -28.713   7.477  1.00  0.93           O
ATOM    635  CB  GLN A  41      16.792 -26.323   9.757  1.00  0.93           C
ATOM    636  CG  GLN A  41      16.715 -26.092  11.283  1.00  0.93           C
ATOM    637  CD  GLN A  41      15.817 -24.922  11.672  1.00  0.93           C
ATOM    638  NE2 GLN A  41      15.215 -24.958  12.858  1.00  0.93           N
ATOM    639  OE1 GLN A  41      15.683 -23.982  10.891  1.00  0.93           O
ATOM      0  H   GLN A  41      19.166 -25.900   9.759  1.00  0.93           H   new
ATOM      0  HA  GLN A  41      17.733 -28.140   9.839  1.00  0.93           H   new
ATOM      0  HB2 GLN A  41      16.954 -25.474   9.316  1.00  0.93           H   new
ATOM      0  HB3 GLN A  41      15.934 -26.647   9.442  1.00  0.93           H   new
ATOM      0  HG2 GLN A  41      16.387 -26.899  11.710  1.00  0.93           H   new
ATOM      0  HG3 GLN A  41      17.609 -25.933  11.625  1.00  0.93           H   new
ATOM      0 HE21 GLN A  41      15.332 -25.632  13.379  1.00  0.93           H   new
ATOM      0 HE22 GLN A  41      14.709 -24.307  13.103  1.00  0.93           H   new
ATOM    648  N   LEU A  42      18.372 -26.733   7.042  1.00  0.87           N
ATOM    649  CA  LEU A  42      18.343 -27.024   5.612  1.00  0.87           C
ATOM    650  C   LEU A  42      19.176 -28.256   5.317  1.00  0.87           C
ATOM    651  O   LEU A  42      18.774 -29.116   4.536  1.00  0.87           O
ATOM    652  CB  LEU A  42      18.914 -25.890   4.761  1.00  0.87           C
ATOM    653  CG  LEU A  42      18.156 -24.606   4.632  1.00  0.87           C
ATOM    654  CD1 LEU A  42      19.033 -23.693   3.841  1.00  0.87           C
ATOM    655  CD2 LEU A  42      16.805 -24.834   3.930  1.00  0.87           C
ATOM      0  H   LEU A  42      18.734 -25.987   7.271  1.00  0.87           H   new
ATOM      0  HA  LEU A  42      17.408 -27.152   5.386  1.00  0.87           H   new
ATOM      0  HB2 LEU A  42      19.791 -25.675   5.116  1.00  0.87           H   new
ATOM      0  HB3 LEU A  42      19.048 -26.239   3.866  1.00  0.87           H   new
ATOM      0  HG  LEU A  42      17.947 -24.226   5.500  1.00  0.87           H   new
ATOM      0 HD11 LEU A  42      18.589 -22.838   3.725  1.00  0.87           H   new
ATOM      0 HD12 LEU A  42      19.871 -23.561   4.311  1.00  0.87           H   new
ATOM      0 HD13 LEU A  42      19.209 -24.086   2.972  1.00  0.87           H   new
ATOM      0 HD21 LEU A  42      16.332 -23.991   3.857  1.00  0.87           H   new
ATOM      0 HD22 LEU A  42      16.958 -25.196   3.043  1.00  0.87           H   new
ATOM      0 HD23 LEU A  42      16.273 -25.459   4.447  1.00  0.87           H   new
ATOM    667  N   ALA A  43      20.333 -28.348   5.974  1.00  0.81           N
ATOM    668  CA  ALA A  43      21.238 -29.462   5.796  1.00  0.81           C
ATOM    669  C   ALA A  43      20.582 -30.759   6.216  1.00  0.81           C
ATOM    670  O   ALA A  43      20.724 -31.771   5.528  1.00  0.81           O
ATOM    671  CB  ALA A  43      22.503 -29.237   6.605  1.00  0.81           C
ATOM      0  H   ALA A  43      20.609 -27.759   6.536  1.00  0.81           H   new
ATOM      0  HA  ALA A  43      21.466 -29.524   4.855  1.00  0.81           H   new
ATOM      0  HB1 ALA A  43      23.105 -29.988   6.481  1.00  0.81           H   new
ATOM      0  HB2 ALA A  43      22.937 -28.422   6.307  1.00  0.81           H   new
ATOM      0  HB3 ALA A  43      22.276 -29.157   7.545  1.00  0.81           H   new
ATOM    677  N   LYS A  44      19.810 -30.736   7.310  1.00  0.77           N
ATOM    678  CA  LYS A  44      19.171 -31.963   7.749  1.00  0.77           C
ATOM    679  C   LYS A  44      18.096 -32.350   6.748  1.00  0.77           C
ATOM    680  O   LYS A  44      17.956 -33.521   6.396  1.00  0.77           O
ATOM    681  CB  LYS A  44      18.578 -31.853   9.138  1.00  0.77           C
ATOM    682  CG  LYS A  44      18.120 -33.208   9.628  1.00  0.77           C
ATOM    683  CD  LYS A  44      19.334 -34.126   9.902  1.00  0.77           C
ATOM    684  CE  LYS A  44      18.913 -35.521  10.350  1.00  0.77           C
ATOM    685  NZ  LYS A  44      20.072 -36.388  10.725  1.00  0.77           N1+
ATOM      0  H   LYS A  44      19.652 -30.041   7.792  1.00  0.77           H   new
ATOM      0  HA  LYS A  44      19.854 -32.650   7.795  1.00  0.77           H   new
ATOM      0  HB2 LYS A  44      19.237 -31.488   9.749  1.00  0.77           H   new
ATOM      0  HB3 LYS A  44      17.829 -31.237   9.128  1.00  0.77           H   new
ATOM      0  HG2 LYS A  44      17.597 -33.105  10.438  1.00  0.77           H   new
ATOM      0  HG3 LYS A  44      17.541 -33.618   8.967  1.00  0.77           H   new
ATOM      0  HD2 LYS A  44      19.873 -34.195   9.098  1.00  0.77           H   new
ATOM      0  HD3 LYS A  44      19.894 -33.724  10.585  1.00  0.77           H   new
ATOM      0  HE2 LYS A  44      18.314 -35.445  11.109  1.00  0.77           H   new
ATOM      0  HE3 LYS A  44      18.414 -35.948   9.636  1.00  0.77           H   new
ATOM      0  HZ1 LYS A  44      19.782 -37.209  10.908  1.00  0.77           H   new
ATOM      0  HZ2 LYS A  44      20.649 -36.422  10.048  1.00  0.77           H   new
ATOM      0  HZ3 LYS A  44      20.476 -36.050  11.442  1.00  0.77           H   new
ATOM    699  N   VAL A  45      17.362 -31.361   6.237  1.00  0.74           N
ATOM    700  CA  VAL A  45      16.343 -31.656   5.244  1.00  0.74           C
ATOM    701  C   VAL A  45      16.998 -32.314   4.033  1.00  0.74           C
ATOM    702  O   VAL A  45      16.482 -33.297   3.508  1.00  0.74           O
ATOM    703  CB  VAL A  45      15.560 -30.397   4.821  1.00  0.74           C
ATOM    704  CG1 VAL A  45      14.691 -30.745   3.618  1.00  0.74           C
ATOM    705  CG2 VAL A  45      14.675 -29.919   5.998  1.00  0.74           C
ATOM      0  H   VAL A  45      17.439 -30.531   6.449  1.00  0.74           H   new
ATOM      0  HA  VAL A  45      15.700 -32.264   5.641  1.00  0.74           H   new
ATOM      0  HB  VAL A  45      16.174 -29.684   4.583  1.00  0.74           H   new
ATOM      0 HG11 VAL A  45      14.192 -29.961   3.341  1.00  0.74           H   new
ATOM      0 HG12 VAL A  45      15.254 -31.044   2.887  1.00  0.74           H   new
ATOM      0 HG13 VAL A  45      14.073 -31.452   3.859  1.00  0.74           H   new
ATOM      0 HG21 VAL A  45      14.182 -29.127   5.732  1.00  0.74           H   new
ATOM      0 HG22 VAL A  45      14.051 -30.621   6.240  1.00  0.74           H   new
ATOM      0 HG23 VAL A  45      15.236 -29.709   6.761  1.00  0.74           H   new
ATOM    715  N   ILE A  46      18.154 -31.786   3.615  1.00  0.74           N
ATOM    716  CA  ILE A  46      18.929 -32.350   2.516  1.00  0.74           C
ATOM    717  C   ILE A  46      19.421 -33.771   2.804  1.00  0.74           C
ATOM    718  O   ILE A  46      19.304 -34.648   1.940  1.00  0.74           O
ATOM    719  CB  ILE A  46      20.117 -31.430   2.191  1.00  0.74           C
ATOM    720  CG1 ILE A  46      19.595 -30.153   1.560  1.00  0.74           C
ATOM    721  CG2 ILE A  46      21.134 -32.121   1.358  1.00  0.74           C
ATOM    722  CD1 ILE A  46      20.623 -29.077   1.453  1.00  0.74           C
ATOM      0  H   ILE A  46      18.508 -31.086   3.967  1.00  0.74           H   new
ATOM      0  HA  ILE A  46      18.338 -32.410   1.749  1.00  0.74           H   new
ATOM      0  HB  ILE A  46      20.579 -31.193   3.010  1.00  0.74           H   new
ATOM      0 HG12 ILE A  46      19.255 -30.354   0.674  1.00  0.74           H   new
ATOM      0 HG13 ILE A  46      18.847 -29.825   2.083  1.00  0.74           H   new
ATOM      0 HG21 ILE A  46      21.867 -31.514   1.172  1.00  0.74           H   new
ATOM      0 HG22 ILE A  46      21.470 -32.897   1.834  1.00  0.74           H   new
ATOM      0 HG23 ILE A  46      20.730 -32.405   0.523  1.00  0.74           H   new
ATOM      0 HD11 ILE A  46      20.228 -28.291   1.043  1.00  0.74           H   new
ATOM      0 HD12 ILE A  46      20.948 -28.851   2.338  1.00  0.74           H   new
ATOM      0 HD13 ILE A  46      21.362 -29.388   0.907  1.00  0.74           H   new
ATOM    734  N   GLU A  47      19.944 -34.031   4.006  1.00  0.75           N
ATOM    735  CA  GLU A  47      20.381 -35.387   4.329  1.00  0.75           C
ATOM    736  C   GLU A  47      19.216 -36.365   4.185  1.00  0.75           C
ATOM    737  O   GLU A  47      19.347 -37.439   3.582  1.00  0.75           O
ATOM    738  CB  GLU A  47      20.922 -35.499   5.765  1.00  0.75           C
ATOM    739  CG  GLU A  47      21.432 -36.935   6.086  1.00  0.75           C
ATOM    740  CD  GLU A  47      21.855 -37.187   7.531  1.00  0.75           C
ATOM    741  OE1 GLU A  47      21.681 -36.322   8.353  1.00  0.75           O
ATOM    742  OE2 GLU A  47      22.348 -38.251   7.804  1.00  0.75           O1-
ATOM      0  H   GLU A  47      20.052 -33.451   4.632  1.00  0.75           H   new
ATOM      0  HA  GLU A  47      21.094 -35.603   3.708  1.00  0.75           H   new
ATOM      0  HB2 GLU A  47      21.646 -34.865   5.888  1.00  0.75           H   new
ATOM      0  HB3 GLU A  47      20.223 -35.257   6.393  1.00  0.75           H   new
ATOM      0  HG2 GLU A  47      20.732 -37.566   5.858  1.00  0.75           H   new
ATOM      0  HG3 GLU A  47      22.187 -37.128   5.508  1.00  0.75           H   new
ATOM    749  N   GLN A  48      18.069 -35.986   4.750  1.00  0.79           N
ATOM    750  CA  GLN A  48      16.881 -36.824   4.718  1.00  0.79           C
ATOM    751  C   GLN A  48      16.348 -36.963   3.300  1.00  0.79           C
ATOM    752  O   GLN A  48      15.948 -38.055   2.889  1.00  0.79           O
ATOM    753  CB  GLN A  48      15.829 -36.226   5.647  1.00  0.79           C
ATOM    754  CG  GLN A  48      16.215 -36.334   7.108  1.00  0.79           C
ATOM    755  CD  GLN A  48      15.317 -35.541   7.993  1.00  0.79           C
ATOM    756  NE2 GLN A  48      15.108 -36.003   9.224  1.00  0.79           N
ATOM    757  OE1 GLN A  48      14.814 -34.509   7.570  1.00  0.79           O
ATOM      0  H   GLN A  48      17.962 -35.238   5.160  1.00  0.79           H   new
ATOM      0  HA  GLN A  48      17.108 -37.716   5.024  1.00  0.79           H   new
ATOM      0  HB2 GLN A  48      15.694 -35.293   5.420  1.00  0.79           H   new
ATOM      0  HB3 GLN A  48      14.982 -36.678   5.505  1.00  0.79           H   new
ATOM      0  HG2 GLN A  48      16.191 -37.265   7.378  1.00  0.79           H   new
ATOM      0  HG3 GLN A  48      17.129 -36.029   7.222  1.00  0.79           H   new
ATOM      0 HE21 GLN A  48      15.483 -36.734   9.478  1.00  0.79           H   new
ATOM      0 HE22 GLN A  48      14.598 -35.571   9.765  1.00  0.79           H   new
ATOM    766  N   ALA A  49      16.368 -35.876   2.537  1.00  0.84           N
ATOM    767  CA  ALA A  49      15.882 -35.911   1.173  1.00  0.84           C
ATOM    768  C   ALA A  49      16.692 -36.905   0.369  1.00  0.84           C
ATOM    769  O   ALA A  49      16.126 -37.720  -0.366  1.00  0.84           O
ATOM    770  CB  ALA A  49      15.974 -34.527   0.577  1.00  0.84           C
ATOM      0  H   ALA A  49      16.660 -35.109   2.795  1.00  0.84           H   new
ATOM      0  HA  ALA A  49      14.954 -36.194   1.157  1.00  0.84           H   new
ATOM      0  HB1 ALA A  49      15.649 -34.546  -0.337  1.00  0.84           H   new
ATOM      0  HB2 ALA A  49      15.434 -33.913   1.099  1.00  0.84           H   new
ATOM      0  HB3 ALA A  49      16.898 -34.232   0.585  1.00  0.84           H   new
ATOM    776  N   HIS A  50      18.006 -36.910   0.600  1.00  0.88           N
ATOM    777  CA  HIS A  50      18.915 -37.828  -0.064  1.00  0.88           C
ATOM    778  C   HIS A  50      18.523 -39.257   0.294  1.00  0.88           C
ATOM    779  O   HIS A  50      18.342 -40.102  -0.587  1.00  0.88           O
ATOM    780  CB  HIS A  50      20.365 -37.533   0.337  1.00  0.88           C
ATOM    781  CG  HIS A  50      21.378 -38.381  -0.348  1.00  0.88           C
ATOM    782  CD2 HIS A  50      22.094 -39.436   0.093  1.00  0.88           C
ATOM    783  ND1 HIS A  50      21.759 -38.176  -1.665  1.00  0.88           N
ATOM    784  CE1 HIS A  50      22.668 -39.073  -1.999  1.00  0.88           C
ATOM    785  NE2 HIS A  50      22.885 -39.853  -0.951  1.00  0.88           N
ATOM      0  H   HIS A  50      18.392 -36.375   1.151  1.00  0.88           H   new
ATOM      0  HA  HIS A  50      18.852 -37.714  -1.025  1.00  0.88           H   new
ATOM      0  HB2 HIS A  50      20.558 -36.601   0.148  1.00  0.88           H   new
ATOM      0  HB3 HIS A  50      20.454 -37.652   1.295  1.00  0.88           H   new
ATOM      0  HD2 HIS A  50      22.059 -39.811   0.943  1.00  0.88           H   new
ATOM      0  HE1 HIS A  50      23.084 -39.145  -2.828  1.00  0.88           H   new
ATOM      0  HE2 HIS A  50      23.433 -40.515  -0.927  1.00  0.88           H   new
ATOM    793  N   ALA A  51      18.357 -39.519   1.593  1.00  0.91           N
ATOM    794  CA  ALA A  51      17.998 -40.846   2.089  1.00  0.91           C
ATOM    795  C   ALA A  51      16.677 -41.347   1.490  1.00  0.91           C
ATOM    796  O   ALA A  51      16.510 -42.545   1.254  1.00  0.91           O
ATOM    797  CB  ALA A  51      17.895 -40.816   3.604  1.00  0.91           C
ATOM      0  H   ALA A  51      18.450 -38.929   2.211  1.00  0.91           H   new
ATOM      0  HA  ALA A  51      18.696 -41.461   1.815  1.00  0.91           H   new
ATOM      0  HB1 ALA A  51      17.657 -41.698   3.930  1.00  0.91           H   new
ATOM      0  HB2 ALA A  51      18.749 -40.552   3.981  1.00  0.91           H   new
ATOM      0  HB3 ALA A  51      17.214 -40.179   3.870  1.00  0.91           H   new
ATOM    803  N   LYS A  52      15.751 -40.424   1.219  1.00  0.90           N
ATOM    804  CA  LYS A  52      14.442 -40.749   0.659  1.00  0.90           C
ATOM    805  C   LYS A  52      14.423 -40.871  -0.870  1.00  0.90           C
ATOM    806  O   LYS A  52      13.369 -41.146  -1.448  1.00  0.90           O
ATOM    807  CB  LYS A  52      13.409 -39.715   1.097  1.00  0.90           C
ATOM    808  CG  LYS A  52      13.098 -39.737   2.600  1.00  0.90           C
ATOM    809  CD  LYS A  52      12.085 -38.668   2.978  1.00  0.90           C
ATOM    810  CE  LYS A  52      11.781 -38.697   4.472  1.00  0.90           C
ATOM    811  NZ  LYS A  52      10.799 -37.645   4.861  1.00  0.90           N1+
ATOM      0  H   LYS A  52      15.869 -39.583   1.358  1.00  0.90           H   new
ATOM      0  HA  LYS A  52      14.221 -41.627   1.008  1.00  0.90           H   new
ATOM      0  HB2 LYS A  52      13.728 -38.831   0.855  1.00  0.90           H   new
ATOM      0  HB3 LYS A  52      12.587 -39.865   0.604  1.00  0.90           H   new
ATOM      0  HG2 LYS A  52      12.756 -40.610   2.847  1.00  0.90           H   new
ATOM      0  HG3 LYS A  52      13.916 -39.600   3.102  1.00  0.90           H   new
ATOM      0  HD2 LYS A  52      12.427 -37.794   2.732  1.00  0.90           H   new
ATOM      0  HD3 LYS A  52      11.266 -38.804   2.476  1.00  0.90           H   new
ATOM      0  HE2 LYS A  52      11.432 -39.569   4.714  1.00  0.90           H   new
ATOM      0  HE3 LYS A  52      12.603 -38.572   4.971  1.00  0.90           H   new
ATOM      0  HZ1 LYS A  52      10.646 -37.691   5.736  1.00  0.90           H   new
ATOM      0  HZ2 LYS A  52      11.128 -36.843   4.659  1.00  0.90           H   new
ATOM      0  HZ3 LYS A  52      10.037 -37.772   4.420  1.00  0.90           H   new
ATOM    825  N   GLY A  53      15.565 -40.669  -1.534  1.00  0.86           N
ATOM    826  CA  GLY A  53      15.616 -40.779  -2.989  1.00  0.86           C
ATOM    827  C   GLY A  53      15.629 -39.460  -3.770  1.00  0.86           C
ATOM    828  O   GLY A  53      15.496 -39.481  -4.996  1.00  0.86           O
ATOM      0  H   GLY A  53      16.314 -40.469  -1.161  1.00  0.86           H   new
ATOM      0  HA2 GLY A  53      16.410 -41.282  -3.229  1.00  0.86           H   new
ATOM      0  HA3 GLY A  53      14.851 -41.299  -3.282  1.00  0.86           H   new
ATOM    832  N   ILE A  54      15.798 -38.328  -3.088  1.00  0.80           N
ATOM    833  CA  ILE A  54      15.864 -37.038  -3.767  1.00  0.80           C
ATOM    834  C   ILE A  54      17.316 -36.610  -3.942  1.00  0.80           C
ATOM    835  O   ILE A  54      18.071 -36.434  -2.991  1.00  0.80           O
ATOM    836  CB  ILE A  54      15.074 -35.963  -3.021  1.00  0.80           C
ATOM    837  CG1 ILE A  54      13.597 -36.326  -2.964  1.00  0.80           C
ATOM    838  CG2 ILE A  54      15.299 -34.602  -3.619  1.00  0.80           C
ATOM    839  CD1 ILE A  54      12.781 -35.415  -2.054  1.00  0.80           C
ATOM      0  H   ILE A  54      15.876 -38.287  -2.233  1.00  0.80           H   new
ATOM      0  HA  ILE A  54      15.457 -37.142  -4.641  1.00  0.80           H   new
ATOM      0  HB  ILE A  54      15.401 -35.924  -2.109  1.00  0.80           H   new
ATOM      0 HG12 ILE A  54      13.228 -36.290  -3.860  1.00  0.80           H   new
ATOM      0 HG13 ILE A  54      13.508 -37.242  -2.657  1.00  0.80           H   new
ATOM      0 HG21 ILE A  54      14.786 -33.943  -3.126  1.00  0.80           H   new
ATOM      0 HG22 ILE A  54      16.242 -34.379  -3.571  1.00  0.80           H   new
ATOM      0 HG23 ILE A  54      15.014 -34.605  -4.546  1.00  0.80           H   new
ATOM      0 HD11 ILE A  54      11.853 -35.697  -2.061  1.00  0.80           H   new
ATOM      0 HD12 ILE A  54      13.127 -35.467  -1.149  1.00  0.80           H   new
ATOM      0 HD13 ILE A  54      12.843 -34.501  -2.372  1.00  0.80           H   new
ATOM    851  N   CYS A  55      17.686 -36.439  -5.192  1.00  0.75           N
ATOM    852  CA  CYS A  55      19.048 -36.142  -5.623  1.00  0.75           C
ATOM    853  C   CYS A  55      19.364 -34.657  -5.660  1.00  0.75           C
ATOM    854  O   CYS A  55      20.494 -34.267  -5.968  1.00  0.75           O
ATOM    855  CB  CYS A  55      19.245 -36.674  -7.023  1.00  0.75           C
ATOM    856  SG  CYS A  55      18.245 -35.776  -8.253  1.00  0.75           S
ATOM      0  H   CYS A  55      17.132 -36.494  -5.847  1.00  0.75           H   new
ATOM      0  HA  CYS A  55      19.636 -36.559  -4.975  1.00  0.75           H   new
ATOM      0  HB2 CYS A  55      20.183 -36.609  -7.262  1.00  0.75           H   new
ATOM      0  HB3 CYS A  55      19.011 -37.615  -7.045  1.00  0.75           H   new
ATOM    861  N   GLY A  56      18.365 -33.834  -5.461  1.00  0.71           N
ATOM    862  CA  GLY A  56      18.565 -32.418  -5.608  1.00  0.71           C
ATOM    863  C   GLY A  56      17.292 -31.616  -5.459  1.00  0.71           C
ATOM    864  O   GLY A  56      16.240 -32.146  -5.095  1.00  0.71           O
ATOM      0  H   GLY A  56      17.568 -34.072  -5.242  1.00  0.71           H   new
ATOM      0  HA2 GLY A  56      19.208 -32.118  -4.947  1.00  0.71           H   new
ATOM      0  HA3 GLY A  56      18.951 -32.241  -6.480  1.00  0.71           H   new
ATOM    868  N   LEU A  57      17.422 -30.331  -5.731  1.00  0.70           N
ATOM    869  CA  LEU A  57      16.367 -29.334  -5.627  1.00  0.70           C
ATOM    870  C   LEU A  57      16.444 -28.322  -6.749  1.00  0.70           C
ATOM    871  O   LEU A  57      17.519 -27.812  -7.040  1.00  0.70           O
ATOM    872  CB  LEU A  57      16.460 -28.568  -4.297  1.00  0.70           C
ATOM    873  CG  LEU A  57      15.488 -27.389  -4.155  1.00  0.70           C
ATOM    874  CD1 LEU A  57      14.061 -27.888  -4.101  1.00  0.70           C
ATOM    875  CD2 LEU A  57      15.852 -26.626  -2.943  1.00  0.70           C
ATOM      0  H   LEU A  57      18.168 -29.995  -5.996  1.00  0.70           H   new
ATOM      0  HA  LEU A  57      15.528 -29.818  -5.679  1.00  0.70           H   new
ATOM      0  HB2 LEU A  57      16.301 -29.190  -3.570  1.00  0.70           H   new
ATOM      0  HB3 LEU A  57      17.366 -28.237  -4.193  1.00  0.70           H   new
ATOM      0  HG  LEU A  57      15.552 -26.802  -4.925  1.00  0.70           H   new
ATOM      0 HD11 LEU A  57      13.457 -27.134  -4.011  1.00  0.70           H   new
ATOM      0 HD12 LEU A  57      13.856 -28.371  -4.917  1.00  0.70           H   new
ATOM      0 HD13 LEU A  57      13.954 -28.480  -3.340  1.00  0.70           H   new
ATOM      0 HD21 LEU A  57      15.246 -25.876  -2.839  1.00  0.70           H   new
ATOM      0 HD22 LEU A  57      15.789 -27.203  -2.166  1.00  0.70           H   new
ATOM      0 HD23 LEU A  57      16.761 -26.298  -3.028  1.00  0.70           H   new
ATOM    887  N   ARG A  58      15.322 -28.042  -7.379  1.00  0.73           N
ATOM    888  CA  ARG A  58      15.264 -26.993  -8.363  1.00  0.73           C
ATOM    889  C   ARG A  58      14.428 -25.841  -7.777  1.00  0.73           C
ATOM    890  O   ARG A  58      13.340 -26.040  -7.211  1.00  0.73           O
ATOM    891  CB  ARG A  58      14.717 -27.515  -9.674  1.00  0.73           C
ATOM    892  CG  ARG A  58      14.787 -26.500 -10.809  1.00  0.73           C
ATOM    893  CD  ARG A  58      14.191 -26.983 -12.080  1.00  0.73           C
ATOM    894  NE  ARG A  58      14.839 -28.167 -12.674  1.00  0.73           N
ATOM    895  CZ  ARG A  58      15.967 -28.144 -13.432  1.00  0.73           C
ATOM    896  NH1 ARG A  58      16.612 -27.011 -13.635  1.00  0.73           N1+
ATOM    897  NH2 ARG A  58      16.433 -29.254 -13.985  1.00  0.73           N
ATOM      0  H   ARG A  58      14.578 -28.453  -7.248  1.00  0.73           H   new
ATOM      0  HA  ARG A  58      16.152 -26.659  -8.566  1.00  0.73           H   new
ATOM      0  HB2 ARG A  58      15.212 -28.309  -9.929  1.00  0.73           H   new
ATOM      0  HB3 ARG A  58      13.794 -27.784  -9.547  1.00  0.73           H   new
ATOM      0  HG2 ARG A  58      14.331 -25.689 -10.535  1.00  0.73           H   new
ATOM      0  HG3 ARG A  58      15.715 -26.265 -10.965  1.00  0.73           H   new
ATOM      0  HD2 ARG A  58      13.256 -27.190 -11.923  1.00  0.73           H   new
ATOM      0  HD3 ARG A  58      14.217 -26.261 -12.727  1.00  0.73           H   new
ATOM      0  HE  ARG A  58      14.474 -28.932 -12.529  1.00  0.73           H   new
ATOM      0 HH11 ARG A  58      16.319 -26.281 -13.287  1.00  0.73           H   new
ATOM      0 HH12 ARG A  58      17.325 -27.002 -14.115  1.00  0.73           H   new
ATOM      0 HH21 ARG A  58      16.021 -29.999 -13.866  1.00  0.73           H   new
ATOM      0 HH22 ARG A  58      17.148 -29.229 -14.463  1.00  0.73           H   new
ATOM    911  N   SER A  59      14.969 -24.648  -7.883  1.00  0.77           N
ATOM    912  CA  SER A  59      14.389 -23.435  -7.349  1.00  0.77           C
ATOM    913  C   SER A  59      13.321 -22.920  -8.284  1.00  0.77           C
ATOM    914  O   SER A  59      13.160 -23.447  -9.383  1.00  0.77           O
ATOM    915  CB  SER A  59      15.476 -22.382  -7.214  1.00  0.77           C
ATOM    916  OG  SER A  59      16.495 -22.783  -6.341  1.00  0.77           O
ATOM      0  H   SER A  59      15.717 -24.515  -8.285  1.00  0.77           H   new
ATOM      0  HA  SER A  59      13.995 -23.623  -6.483  1.00  0.77           H   new
ATOM      0  HB2 SER A  59      15.855 -22.197  -8.088  1.00  0.77           H   new
ATOM      0  HB3 SER A  59      15.084 -21.554  -6.893  1.00  0.77           H   new
ATOM      0  HG  SER A  59      17.172 -23.008  -6.785  1.00  0.77           H   new
ATOM    922  N   VAL A  60      12.572 -21.905  -7.844  1.00  0.81           N
ATOM    923  CA  VAL A  60      11.620 -21.261  -8.744  1.00  0.81           C
ATOM    924  C   VAL A  60      12.050 -19.837  -9.049  1.00  0.81           C
ATOM    925  O   VAL A  60      11.402 -19.138  -9.828  1.00  0.81           O
ATOM    926  CB  VAL A  60      10.184 -21.276  -8.199  1.00  0.81           C
ATOM    927  CG1 VAL A  60       9.710 -22.674  -8.053  1.00  0.81           C
ATOM    928  CG2 VAL A  60      10.109 -20.557  -6.882  1.00  0.81           C
ATOM      0  H   VAL A  60      12.600 -21.583  -7.047  1.00  0.81           H   new
ATOM      0  HA  VAL A  60      11.620 -21.779  -9.564  1.00  0.81           H   new
ATOM      0  HB  VAL A  60       9.609 -20.814  -8.829  1.00  0.81           H   new
ATOM      0 HG11 VAL A  60       8.803 -22.674  -7.709  1.00  0.81           H   new
ATOM      0 HG12 VAL A  60       9.727 -23.114  -8.917  1.00  0.81           H   new
ATOM      0 HG13 VAL A  60      10.289 -23.150  -7.437  1.00  0.81           H   new
ATOM      0 HG21 VAL A  60       9.196 -20.577  -6.554  1.00  0.81           H   new
ATOM      0 HG22 VAL A  60      10.692 -20.993  -6.241  1.00  0.81           H   new
ATOM      0 HG23 VAL A  60      10.390 -19.636  -6.999  1.00  0.81           H   new
ATOM    938  N   SER A  61      13.154 -19.409  -8.442  1.00  0.86           N
ATOM    939  CA  SER A  61      13.666 -18.078  -8.710  1.00  0.86           C
ATOM    940  C   SER A  61      15.174 -17.979  -8.534  1.00  0.86           C
ATOM    941  O   SER A  61      15.788 -18.687  -7.728  1.00  0.86           O
ATOM    942  CB  SER A  61      13.034 -17.051  -7.779  1.00  0.86           C
ATOM    943  OG  SER A  61      13.459 -17.242  -6.429  1.00  0.86           O
ATOM      0  H   SER A  61      13.613 -19.870  -7.880  1.00  0.86           H   new
ATOM      0  HA  SER A  61      13.439 -17.897  -9.636  1.00  0.86           H   new
ATOM      0  HB2 SER A  61      13.271 -16.157  -8.071  1.00  0.86           H   new
ATOM      0  HB3 SER A  61      12.068 -17.118  -7.828  1.00  0.86           H   new
ATOM      0  HG  SER A  61      13.099 -16.664  -5.937  1.00  0.86           H   new
ATOM    949  N   ARG A  62      15.729 -16.986  -9.210  1.00  0.89           N
ATOM    950  CA  ARG A  62      17.123 -16.584  -9.162  1.00  0.89           C
ATOM    951  C   ARG A  62      17.549 -16.272  -7.761  1.00  0.89           C
ATOM    952  O   ARG A  62      18.635 -16.636  -7.333  1.00  0.89           O
ATOM    953  CB  ARG A  62      17.307 -15.351 -10.036  1.00  0.89           C
ATOM    954  CG  ARG A  62      18.655 -14.733 -10.125  1.00  0.89           C
ATOM    955  CD  ARG A  62      18.602 -13.616 -11.141  1.00  0.89           C
ATOM    956  NE  ARG A  62      17.673 -12.556 -10.720  1.00  0.89           N
ATOM    957  CZ  ARG A  62      17.226 -11.540 -11.495  1.00  0.89           C
ATOM    958  NH1 ARG A  62      17.628 -11.419 -12.740  1.00  0.89           N1+
ATOM    959  NH2 ARG A  62      16.374 -10.662 -10.995  1.00  0.89           N
ATOM      0  H   ARG A  62      15.269 -16.495  -9.746  1.00  0.89           H   new
ATOM      0  HA  ARG A  62      17.671 -17.316  -9.486  1.00  0.89           H   new
ATOM      0  HB2 ARG A  62      17.031 -15.585 -10.936  1.00  0.89           H   new
ATOM      0  HB3 ARG A  62      16.692 -14.671  -9.718  1.00  0.89           H   new
ATOM      0  HG2 ARG A  62      18.926 -14.389  -9.260  1.00  0.89           H   new
ATOM      0  HG3 ARG A  62      19.313 -15.396 -10.386  1.00  0.89           H   new
ATOM      0  HD2 ARG A  62      19.489 -13.243 -11.261  1.00  0.89           H   new
ATOM      0  HD3 ARG A  62      18.324 -13.970 -12.000  1.00  0.89           H   new
ATOM      0  HE  ARG A  62      17.388 -12.584  -9.909  1.00  0.89           H   new
ATOM      0 HH11 ARG A  62      18.181 -11.989 -13.071  1.00  0.89           H   new
ATOM      0 HH12 ARG A  62      17.338 -10.770 -13.224  1.00  0.89           H   new
ATOM      0 HH21 ARG A  62      16.106 -10.738 -10.181  1.00  0.89           H   new
ATOM      0 HH22 ARG A  62      16.087 -10.015 -11.483  1.00  0.89           H   new
ATOM    973  N   LEU A  63      16.697 -15.591  -7.029  1.00  0.92           N
ATOM    974  CA  LEU A  63      17.059 -15.204  -5.691  1.00  0.92           C
ATOM    975  C   LEU A  63      17.158 -16.412  -4.765  1.00  0.92           C
ATOM    976  O   LEU A  63      18.076 -16.477  -3.940  1.00  0.92           O
ATOM    977  CB  LEU A  63      16.088 -14.154  -5.233  1.00  0.92           C
ATOM    978  CG  LEU A  63      16.235 -12.862  -6.045  1.00  0.92           C
ATOM    979  CD1 LEU A  63      15.184 -11.903  -5.652  1.00  0.92           C
ATOM    980  CD2 LEU A  63      17.631 -12.294  -5.824  1.00  0.92           C
ATOM      0  H   LEU A  63      15.913 -15.346  -7.284  1.00  0.92           H   new
ATOM      0  HA  LEU A  63      17.949 -14.818  -5.672  1.00  0.92           H   new
ATOM      0  HB2 LEU A  63      15.182 -14.490  -5.318  1.00  0.92           H   new
ATOM      0  HB3 LEU A  63      16.233 -13.965  -4.293  1.00  0.92           H   new
ATOM      0  HG  LEU A  63      16.126 -13.043  -6.992  1.00  0.92           H   new
ATOM      0 HD11 LEU A  63      15.281 -11.087  -6.168  1.00  0.92           H   new
ATOM      0 HD12 LEU A  63      14.311 -12.291  -5.822  1.00  0.92           H   new
ATOM      0 HD13 LEU A  63      15.268 -11.699  -4.707  1.00  0.92           H   new
ATOM      0 HD21 LEU A  63      17.732 -11.476  -6.335  1.00  0.92           H   new
ATOM      0 HD22 LEU A  63      17.758 -12.104  -4.881  1.00  0.92           H   new
ATOM      0 HD23 LEU A  63      18.293 -12.940  -6.115  1.00  0.92           H   new
ATOM    992  N   GLU A  64      16.273 -17.410  -4.922  1.00  0.93           N
ATOM    993  CA  GLU A  64      16.438 -18.618  -4.105  1.00  0.93           C
ATOM    994  C   GLU A  64      17.751 -19.298  -4.504  1.00  0.93           C
ATOM    995  O   GLU A  64      18.491 -19.801  -3.655  1.00  0.93           O
ATOM    996  CB  GLU A  64      15.278 -19.583  -4.293  1.00  0.93           C
ATOM    997  CG  GLU A  64      13.959 -19.156  -3.703  1.00  0.93           C
ATOM    998  CD  GLU A  64      12.856 -20.028  -4.199  1.00  0.93           C
ATOM    999  OE1 GLU A  64      13.062 -20.676  -5.222  1.00  0.93           O
ATOM   1000  OE2 GLU A  64      11.819 -20.054  -3.595  1.00  0.93           O1-
ATOM      0  H   GLU A  64      15.606 -17.409  -5.465  1.00  0.93           H   new
ATOM      0  HA  GLU A  64      16.456 -18.364  -3.169  1.00  0.93           H   new
ATOM      0  HB2 GLU A  64      15.154 -19.730  -5.244  1.00  0.93           H   new
ATOM      0  HB3 GLU A  64      15.525 -20.437  -3.904  1.00  0.93           H   new
ATOM      0  HG2 GLU A  64      14.003 -19.200  -2.735  1.00  0.93           H   new
ATOM      0  HG3 GLU A  64      13.778 -18.232  -3.937  1.00  0.93           H   new
ATOM   1007  N   HIS A  65      18.058 -19.282  -5.808  1.00  0.93           N
ATOM   1008  CA  HIS A  65      19.288 -19.890  -6.299  1.00  0.93           C
ATOM   1009  C   HIS A  65      20.494 -19.240  -5.642  1.00  0.93           C
ATOM   1010  O   HIS A  65      21.382 -19.931  -5.135  1.00  0.93           O
ATOM   1011  CB  HIS A  65      19.457 -19.777  -7.810  1.00  0.93           C
ATOM   1012  CG  HIS A  65      20.689 -20.414  -8.198  1.00  0.93           C
ATOM   1013  CD2 HIS A  65      21.907 -19.912  -8.510  1.00  0.93           C
ATOM   1014  ND1 HIS A  65      20.799 -21.762  -8.261  1.00  0.93           N
ATOM   1015  CE1 HIS A  65      22.009 -22.089  -8.598  1.00  0.93           C
ATOM   1016  NE2 HIS A  65      22.727 -20.980  -8.759  1.00  0.93           N
ATOM      0  H   HIS A  65      17.566 -18.925  -6.416  1.00  0.93           H   new
ATOM      0  HA  HIS A  65      19.226 -20.831  -6.072  1.00  0.93           H   new
ATOM      0  HB2 HIS A  65      18.708 -20.195  -8.262  1.00  0.93           H   new
ATOM      0  HB3 HIS A  65      19.465 -18.844  -8.077  1.00  0.93           H   new
ATOM      0  HD1 HIS A  65      20.163 -22.318  -8.102  1.00  0.93           H   new
ATOM      0  HD2 HIS A  65      22.142 -19.013  -8.548  1.00  0.93           H   new
ATOM      0  HE1 HIS A  65      22.323 -22.957  -8.709  1.00  0.93           H   new
ATOM   1024  N   VAL A  66      20.514 -17.907  -5.645  1.00  0.92           N
ATOM   1025  CA  VAL A  66      21.593 -17.140  -5.046  1.00  0.92           C
ATOM   1026  C   VAL A  66      21.696 -17.477  -3.565  1.00  0.92           C
ATOM   1027  O   VAL A  66      22.800 -17.631  -3.037  1.00  0.92           O
ATOM   1028  CB  VAL A  66      21.369 -15.630  -5.254  1.00  0.92           C
ATOM   1029  CG1 VAL A  66      22.364 -14.836  -4.433  1.00  0.92           C
ATOM   1030  CG2 VAL A  66      21.550 -15.281  -6.739  1.00  0.92           C
ATOM      0  H   VAL A  66      19.896 -17.424  -5.998  1.00  0.92           H   new
ATOM      0  HA  VAL A  66      22.428 -17.375  -5.479  1.00  0.92           H   new
ATOM      0  HB  VAL A  66      20.469 -15.406  -4.971  1.00  0.92           H   new
ATOM      0 HG11 VAL A  66      22.214 -13.888  -4.571  1.00  0.92           H   new
ATOM      0 HG12 VAL A  66      22.250 -15.047  -3.493  1.00  0.92           H   new
ATOM      0 HG13 VAL A  66      23.266 -15.064  -4.708  1.00  0.92           H   new
ATOM      0 HG21 VAL A  66      21.409 -14.330  -6.868  1.00  0.92           H   new
ATOM      0 HG22 VAL A  66      22.449 -15.515  -7.019  1.00  0.92           H   new
ATOM      0 HG23 VAL A  66      20.907 -15.778  -7.269  1.00  0.92           H   new
ATOM   1040  N   MET A  67      20.555 -17.608  -2.885  1.00  0.93           N
ATOM   1041  CA  MET A  67      20.602 -17.994  -1.486  1.00  0.93           C
ATOM   1042  C   MET A  67      21.378 -19.288  -1.331  1.00  0.93           C
ATOM   1043  O   MET A  67      22.289 -19.364  -0.509  1.00  0.93           O
ATOM   1044  CB  MET A  67      19.202 -18.203  -0.913  1.00  0.93           C
ATOM   1045  CG  MET A  67      19.201 -18.609   0.528  1.00  0.93           C
ATOM   1046  SD  MET A  67      19.442 -20.389   0.780  1.00  0.93           S
ATOM   1047  CE  MET A  67      17.939 -21.163   0.265  1.00  0.93           C
ATOM      0  H   MET A  67      19.768 -17.481  -3.208  1.00  0.93           H   new
ATOM      0  HA  MET A  67      21.037 -17.274  -1.003  1.00  0.93           H   new
ATOM      0  HB2 MET A  67      18.694 -17.382  -1.011  1.00  0.93           H   new
ATOM      0  HB3 MET A  67      18.745 -18.882  -1.433  1.00  0.93           H   new
ATOM      0  HG2 MET A  67      19.902 -18.126   0.993  1.00  0.93           H   new
ATOM      0  HG3 MET A  67      18.359 -18.344   0.930  1.00  0.93           H   new
ATOM      0  HE1 MET A  67      18.014 -22.123   0.379  1.00  0.93           H   new
ATOM      0  HE2 MET A  67      17.203 -20.830   0.802  1.00  0.93           H   new
ATOM      0  HE3 MET A  67      17.774 -20.961  -0.669  1.00  0.93           H   new
ATOM   1057  N   TRP A  68      21.074 -20.287  -2.170  1.00  0.93           N
ATOM   1058  CA  TRP A  68      21.763 -21.565  -2.058  1.00  0.93           C
ATOM   1059  C   TRP A  68      23.253 -21.426  -2.365  1.00  0.93           C
ATOM   1060  O   TRP A  68      24.097 -21.964  -1.636  1.00  0.93           O
ATOM   1061  CB  TRP A  68      21.148 -22.588  -3.009  1.00  0.93           C
ATOM   1062  CG  TRP A  68      19.831 -23.143  -2.578  1.00  0.93           C
ATOM   1063  CD1 TRP A  68      18.624 -22.910  -3.164  1.00  0.93           C
ATOM   1064  CD2 TRP A  68      19.576 -24.055  -1.491  1.00  0.93           C
ATOM   1065  CE2 TRP A  68      18.215 -24.303  -1.484  1.00  0.93           C
ATOM   1066  CE3 TRP A  68      20.376 -24.669  -0.544  1.00  0.93           C
ATOM   1067  NE1 TRP A  68      17.651 -23.588  -2.520  1.00  0.93           N
ATOM   1068  CZ2 TRP A  68      17.627 -25.146  -0.544  1.00  0.93           C
ATOM   1069  CZ3 TRP A  68      19.776 -25.507   0.385  1.00  0.93           C
ATOM   1070  CH2 TRP A  68      18.444 -25.735   0.379  1.00  0.93           C
ATOM      0  H   TRP A  68      20.485 -20.242  -2.795  1.00  0.93           H   new
ATOM      0  HA  TRP A  68      21.662 -21.868  -1.142  1.00  0.93           H   new
ATOM      0  HB2 TRP A  68      21.040 -22.175  -3.880  1.00  0.93           H   new
ATOM      0  HB3 TRP A  68      21.772 -23.322  -3.119  1.00  0.93           H   new
ATOM      0  HD1 TRP A  68      18.489 -22.362  -3.903  1.00  0.93           H   new
ATOM      0  HE1 TRP A  68      16.815 -23.576  -2.723  1.00  0.93           H   new
ATOM      0  HE3 TRP A  68      21.294 -24.524  -0.530  1.00  0.93           H   new
ATOM      0  HZ2 TRP A  68      16.710 -25.302  -0.545  1.00  0.93           H   new
ATOM      0  HZ3 TRP A  68      20.304 -25.922   1.028  1.00  0.93           H   new
ATOM      0  HH2 TRP A  68      18.076 -26.304   1.016  1.00  0.93           H   new
ATOM   1081  N   GLU A  69      23.591 -20.642  -3.391  1.00  0.95           N
ATOM   1082  CA  GLU A  69      24.990 -20.460  -3.768  1.00  0.95           C
ATOM   1083  C   GLU A  69      25.792 -19.901  -2.605  1.00  0.95           C
ATOM   1084  O   GLU A  69      26.932 -20.310  -2.370  1.00  0.95           O
ATOM   1085  CB  GLU A  69      25.135 -19.528  -4.983  1.00  0.95           C
ATOM   1086  CG  GLU A  69      26.586 -19.401  -5.493  1.00  0.95           C
ATOM   1087  CD  GLU A  69      26.755 -18.534  -6.740  1.00  0.95           C
ATOM   1088  OE1 GLU A  69      25.793 -17.973  -7.204  1.00  0.95           O
ATOM   1089  OE2 GLU A  69      27.862 -18.444  -7.219  1.00  0.95           O1-
ATOM      0  H   GLU A  69      23.028 -20.210  -3.877  1.00  0.95           H   new
ATOM      0  HA  GLU A  69      25.336 -21.334  -4.009  1.00  0.95           H   new
ATOM      0  HB2 GLU A  69      24.575 -19.858  -5.703  1.00  0.95           H   new
ATOM      0  HB3 GLU A  69      24.805 -18.647  -4.747  1.00  0.95           H   new
ATOM      0  HG2 GLU A  69      27.134 -19.033  -4.782  1.00  0.95           H   new
ATOM      0  HG3 GLU A  69      26.927 -20.289  -5.683  1.00  0.95           H   new
ATOM   1096  N   ASN A  70      25.179 -18.983  -1.857  1.00  0.97           N
ATOM   1097  CA  ASN A  70      25.827 -18.326  -0.735  1.00  0.97           C
ATOM   1098  C   ASN A  70      25.898 -19.158   0.550  1.00  0.97           C
ATOM   1099  O   ASN A  70      26.582 -18.758   1.497  1.00  0.97           O
ATOM   1100  CB  ASN A  70      25.137 -17.005  -0.449  1.00  0.97           C
ATOM   1101  CG  ASN A  70      25.427 -15.951  -1.497  1.00  0.97           C
ATOM   1102  ND2 ASN A  70      24.569 -14.968  -1.590  1.00  0.97           N
ATOM   1103  OD1 ASN A  70      26.439 -16.012  -2.209  1.00  0.97           O
ATOM      0  H   ASN A  70      24.370 -18.726  -1.992  1.00  0.97           H   new
ATOM      0  HA  ASN A  70      26.748 -18.192  -1.009  1.00  0.97           H   new
ATOM      0  HB2 ASN A  70      24.179 -17.150  -0.399  1.00  0.97           H   new
ATOM      0  HB3 ASN A  70      25.421 -16.678   0.419  1.00  0.97           H   new
ATOM      0 HD21 ASN A  70      24.699 -14.337  -2.159  1.00  0.97           H   new
ATOM      0 HD22 ASN A  70      23.875 -14.953  -1.082  1.00  0.97           H   new
ATOM   1110  N   ILE A  71      25.210 -20.302   0.611  1.00  0.98           N
ATOM   1111  CA  ILE A  71      25.263 -21.106   1.824  1.00  0.98           C
ATOM   1112  C   ILE A  71      25.837 -22.485   1.555  1.00  0.98           C
ATOM   1113  O   ILE A  71      26.080 -23.235   2.492  1.00  0.98           O
ATOM   1114  CB  ILE A  71      23.895 -21.271   2.507  1.00  0.98           C
ATOM   1115  CG1 ILE A  71      22.956 -21.995   1.627  1.00  0.98           C
ATOM   1116  CG2 ILE A  71      23.332 -19.913   2.863  1.00  0.98           C
ATOM   1117  CD1 ILE A  71      21.735 -22.421   2.332  1.00  0.98           C
ATOM      0  H   ILE A  71      24.721 -20.619  -0.022  1.00  0.98           H   new
ATOM      0  HA  ILE A  71      25.844 -20.614   2.425  1.00  0.98           H   new
ATOM      0  HB  ILE A  71      24.015 -21.790   3.318  1.00  0.98           H   new
ATOM      0 HG12 ILE A  71      22.713 -21.425   0.881  1.00  0.98           H   new
ATOM      0 HG13 ILE A  71      23.400 -22.774   1.256  1.00  0.98           H   new
ATOM      0 HG21 ILE A  71      22.470 -20.023   3.293  1.00  0.98           H   new
ATOM      0 HG22 ILE A  71      23.939 -19.459   3.468  1.00  0.98           H   new
ATOM      0 HG23 ILE A  71      23.226 -19.385   2.056  1.00  0.98           H   new
ATOM      0 HD11 ILE A  71      21.152 -22.890   1.715  1.00  0.98           H   new
ATOM      0 HD12 ILE A  71      21.973 -23.011   3.064  1.00  0.98           H   new
ATOM      0 HD13 ILE A  71      21.275 -21.642   2.682  1.00  0.98           H   new
ATOM   1129  N   ARG A  72      26.103 -22.801   0.290  1.00  1.00           N
ATOM   1130  CA  ARG A  72      26.654 -24.100  -0.086  1.00  1.00           C
ATOM   1131  C   ARG A  72      27.847 -24.517   0.772  1.00  1.00           C
ATOM   1132  O   ARG A  72      27.868 -25.621   1.321  1.00  1.00           O
ATOM   1133  CB  ARG A  72      27.138 -24.035  -1.515  1.00  1.00           C
ATOM   1134  CG  ARG A  72      27.708 -25.315  -2.063  1.00  1.00           C
ATOM   1135  CD  ARG A  72      28.248 -25.114  -3.426  1.00  1.00           C
ATOM   1136  NE  ARG A  72      28.801 -26.333  -3.974  1.00  1.00           N
ATOM   1137  CZ  ARG A  72      29.596 -26.391  -5.065  1.00  1.00           C
ATOM   1138  NH1 ARG A  72      29.925 -25.290  -5.700  1.00  1.00           N1+
ATOM   1139  NH2 ARG A  72      30.039 -27.549  -5.494  1.00  1.00           N
ATOM      0  H   ARG A  72      25.969 -22.270  -0.373  1.00  1.00           H   new
ATOM      0  HA  ARG A  72      25.943 -24.748   0.039  1.00  1.00           H   new
ATOM      0  HB2 ARG A  72      26.398 -23.761  -2.079  1.00  1.00           H   new
ATOM      0  HB3 ARG A  72      27.815 -23.343  -1.580  1.00  1.00           H   new
ATOM      0  HG2 ARG A  72      28.411 -25.637  -1.477  1.00  1.00           H   new
ATOM      0  HG3 ARG A  72      27.019 -25.998  -2.082  1.00  1.00           H   new
ATOM      0  HD2 ARG A  72      27.543 -24.789  -4.008  1.00  1.00           H   new
ATOM      0  HD3 ARG A  72      28.935 -24.430  -3.403  1.00  1.00           H   new
ATOM      0  HE  ARG A  72      28.611 -27.072  -3.578  1.00  1.00           H   new
ATOM      0 HH11 ARG A  72      29.634 -24.530  -5.422  1.00  1.00           H   new
ATOM      0 HH12 ARG A  72      30.431 -25.329  -6.394  1.00  1.00           H   new
ATOM      0 HH21 ARG A  72      29.823 -28.272  -5.081  1.00  1.00           H   new
ATOM      0 HH22 ARG A  72      30.545 -27.585  -6.188  1.00  1.00           H   new
ATOM   1153  N   ASP A  73      28.834 -23.629   0.925  1.00  1.02           N
ATOM   1154  CA  ASP A  73      30.024 -23.963   1.703  1.00  1.02           C
ATOM   1155  C   ASP A  73      29.670 -24.266   3.158  1.00  1.02           C
ATOM   1156  O   ASP A  73      30.272 -25.154   3.771  1.00  1.02           O
ATOM   1157  CB  ASP A  73      31.060 -22.836   1.620  1.00  1.02           C
ATOM   1158  CG  ASP A  73      31.739 -22.747   0.252  1.00  1.02           C
ATOM   1159  OD1 ASP A  73      31.621 -23.677  -0.511  1.00  1.02           O
ATOM   1160  OD2 ASP A  73      32.355 -21.752  -0.022  1.00  1.02           O1-
ATOM      0  H   ASP A  73      28.832 -22.837   0.589  1.00  1.02           H   new
ATOM      0  HA  ASP A  73      30.412 -24.765   1.320  1.00  1.02           H   new
ATOM      0  HB2 ASP A  73      30.627 -21.990   1.816  1.00  1.02           H   new
ATOM      0  HB3 ASP A  73      31.736 -22.974   2.302  1.00  1.02           H   new
ATOM   1165  N   GLU A  74      28.689 -23.551   3.714  1.00  1.04           N
ATOM   1166  CA  GLU A  74      28.293 -23.776   5.098  1.00  1.04           C
ATOM   1167  C   GLU A  74      27.525 -25.078   5.217  1.00  1.04           C
ATOM   1168  O   GLU A  74      27.756 -25.854   6.139  1.00  1.04           O
ATOM   1169  CB  GLU A  74      27.453 -22.628   5.665  1.00  1.04           C
ATOM   1170  CG  GLU A  74      27.071 -22.855   7.134  1.00  1.04           C
ATOM   1171  CD  GLU A  74      26.370 -21.707   7.779  1.00  1.04           C
ATOM   1172  OE1 GLU A  74      26.198 -20.691   7.152  1.00  1.04           O
ATOM   1173  OE2 GLU A  74      25.985 -21.854   8.911  1.00  1.04           O1-
ATOM      0  H   GLU A  74      28.246 -22.936   3.307  1.00  1.04           H   new
ATOM      0  HA  GLU A  74      29.109 -23.823   5.620  1.00  1.04           H   new
ATOM      0  HB2 GLU A  74      27.949 -21.798   5.587  1.00  1.04           H   new
ATOM      0  HB3 GLU A  74      26.647 -22.528   5.135  1.00  1.04           H   new
ATOM      0  HG2 GLU A  74      26.502 -23.639   7.190  1.00  1.04           H   new
ATOM      0  HG3 GLU A  74      27.876 -23.052   7.638  1.00  1.04           H   new
ATOM   1180  N   LEU A  75      26.624 -25.339   4.276  1.00  1.05           N
ATOM   1181  CA  LEU A  75      25.837 -26.559   4.339  1.00  1.05           C
ATOM   1182  C   LEU A  75      26.762 -27.754   4.248  1.00  1.05           C
ATOM   1183  O   LEU A  75      26.617 -28.718   4.999  1.00  1.05           O
ATOM   1184  CB  LEU A  75      24.868 -26.621   3.163  1.00  1.05           C
ATOM   1185  CG  LEU A  75      23.739 -25.647   3.141  1.00  1.05           C
ATOM   1186  CD1 LEU A  75      23.077 -25.754   1.806  1.00  1.05           C
ATOM   1187  CD2 LEU A  75      22.753 -25.958   4.251  1.00  1.05           C
ATOM      0  H   LEU A  75      26.456 -24.830   3.603  1.00  1.05           H   new
ATOM      0  HA  LEU A  75      25.343 -26.568   5.174  1.00  1.05           H   new
ATOM      0  HB2 LEU A  75      25.380 -26.502   2.348  1.00  1.05           H   new
ATOM      0  HB3 LEU A  75      24.492 -27.515   3.134  1.00  1.05           H   new
ATOM      0  HG  LEU A  75      24.065 -24.745   3.284  1.00  1.05           H   new
ATOM      0 HD11 LEU A  75      22.336 -25.130   1.761  1.00  1.05           H   new
ATOM      0 HD12 LEU A  75      23.718 -25.544   1.109  1.00  1.05           H   new
ATOM      0 HD13 LEU A  75      22.747 -26.657   1.680  1.00  1.05           H   new
ATOM      0 HD21 LEU A  75      22.025 -25.318   4.226  1.00  1.05           H   new
ATOM      0 HD22 LEU A  75      22.401 -26.853   4.129  1.00  1.05           H   new
ATOM      0 HD23 LEU A  75      23.203 -25.902   5.109  1.00  1.05           H   new
ATOM   1199  N   ASN A  76      27.764 -27.663   3.370  1.00  1.07           N
ATOM   1200  CA  ASN A  76      28.721 -28.740   3.210  1.00  1.07           C
ATOM   1201  C   ASN A  76      29.614 -28.870   4.425  1.00  1.07           C
ATOM   1202  O   ASN A  76      29.937 -29.985   4.847  1.00  1.07           O
ATOM   1203  CB  ASN A  76      29.531 -28.533   1.962  1.00  1.07           C
ATOM   1204  CG  ASN A  76      28.748 -28.807   0.804  1.00  1.07           C
ATOM   1205  ND2 ASN A  76      29.119 -28.298  -0.339  1.00  1.07           N
ATOM   1206  OD1 ASN A  76      27.763 -29.523   0.953  1.00  1.07           O
ATOM      0  H   ASN A  76      27.901 -26.983   2.861  1.00  1.07           H   new
ATOM      0  HA  ASN A  76      28.230 -29.572   3.124  1.00  1.07           H   new
ATOM      0  HB2 ASN A  76      29.857 -27.620   1.930  1.00  1.07           H   new
ATOM      0  HB3 ASN A  76      30.310 -29.111   1.976  1.00  1.07           H   new
ATOM      0 HD21 ASN A  76      28.662 -28.458  -1.050  1.00  1.07           H   new
ATOM      0 HD22 ASN A  76      29.820 -27.802  -0.381  1.00  1.07           H   new
ATOM   1213  N   THR A  77      29.974 -27.740   5.039  1.00  1.10           N
ATOM   1214  CA  THR A  77      30.785 -27.787   6.234  1.00  1.10           C
ATOM   1215  C   THR A  77      30.015 -28.533   7.300  1.00  1.10           C
ATOM   1216  O   THR A  77      30.552 -29.436   7.935  1.00  1.10           O
ATOM   1217  CB  THR A  77      31.136 -26.373   6.751  1.00  1.10           C
ATOM   1218  CG2 THR A  77      31.899 -26.445   8.054  1.00  1.10           C
ATOM   1219  OG1 THR A  77      31.916 -25.672   5.775  1.00  1.10           O
ATOM      0  H   THR A  77      29.757 -26.950   4.776  1.00  1.10           H   new
ATOM      0  HA  THR A  77      31.619 -28.236   6.024  1.00  1.10           H   new
ATOM      0  HB  THR A  77      30.306 -25.896   6.906  1.00  1.10           H   new
ATOM      0  HG1 THR A  77      31.434 -25.485   5.113  1.00  1.10           H   new
ATOM      0 HG21 THR A  77      32.107 -25.547   8.357  1.00  1.10           H   new
ATOM      0 HG22 THR A  77      31.358 -26.894   8.722  1.00  1.10           H   new
ATOM      0 HG23 THR A  77      32.723 -26.940   7.920  1.00  1.10           H   new
ATOM   1227  N   LEU A  78      28.736 -28.193   7.461  1.00  1.13           N
ATOM   1228  CA  LEU A  78      27.932 -28.832   8.479  1.00  1.13           C
ATOM   1229  C   LEU A  78      27.692 -30.314   8.176  1.00  1.13           C
ATOM   1230  O   LEU A  78      27.721 -31.145   9.089  1.00  1.13           O
ATOM   1231  CB  LEU A  78      26.614 -28.079   8.637  1.00  1.13           C
ATOM   1232  CG  LEU A  78      26.794 -26.653   9.186  1.00  1.13           C
ATOM   1233  CD1 LEU A  78      25.414 -25.968   9.288  1.00  1.13           C
ATOM   1234  CD2 LEU A  78      27.572 -26.719  10.487  1.00  1.13           C
ATOM      0  H   LEU A  78      28.326 -27.600   6.992  1.00  1.13           H   new
ATOM      0  HA  LEU A  78      28.419 -28.798   9.317  1.00  1.13           H   new
ATOM      0  HB2 LEU A  78      26.168 -28.034   7.777  1.00  1.13           H   new
ATOM      0  HB3 LEU A  78      26.032 -28.578   9.232  1.00  1.13           H   new
ATOM      0  HG  LEU A  78      27.319 -26.098   8.589  1.00  1.13           H   new
ATOM      0 HD11 LEU A  78      25.524 -25.068   9.634  1.00  1.13           H   new
ATOM      0 HD12 LEU A  78      25.006 -25.928   8.409  1.00  1.13           H   new
ATOM      0 HD13 LEU A  78      24.844 -26.476   9.886  1.00  1.13           H   new
ATOM      0 HD21 LEU A  78      27.690 -25.823  10.840  1.00  1.13           H   new
ATOM      0 HD22 LEU A  78      27.084 -27.257  11.129  1.00  1.13           H   new
ATOM      0 HD23 LEU A  78      28.441 -27.119  10.325  1.00  1.13           H   new
ATOM   1246  N   LEU A  79      27.491 -30.680   6.907  1.00  1.15           N
ATOM   1247  CA  LEU A  79      27.307 -32.095   6.625  1.00  1.15           C
ATOM   1248  C   LEU A  79      28.595 -32.847   6.980  1.00  1.15           C
ATOM   1249  O   LEU A  79      28.547 -33.900   7.618  1.00  1.15           O
ATOM   1250  CB  LEU A  79      26.894 -32.307   5.152  1.00  1.15           C
ATOM   1251  CG  LEU A  79      25.429 -31.828   4.786  1.00  1.15           C
ATOM   1252  CD1 LEU A  79      25.208 -31.915   3.267  1.00  1.15           C
ATOM   1253  CD2 LEU A  79      24.407 -32.703   5.531  1.00  1.15           C
ATOM      0  H   LEU A  79      27.459 -30.151   6.229  1.00  1.15           H   new
ATOM      0  HA  LEU A  79      26.587 -32.450   7.169  1.00  1.15           H   new
ATOM      0  HB2 LEU A  79      27.524 -31.837   4.584  1.00  1.15           H   new
ATOM      0  HB3 LEU A  79      26.972 -33.251   4.942  1.00  1.15           H   new
ATOM      0  HG  LEU A  79      25.313 -30.904   5.057  1.00  1.15           H   new
ATOM      0 HD11 LEU A  79      24.309 -31.620   3.053  1.00  1.15           H   new
ATOM      0 HD12 LEU A  79      25.851 -31.348   2.813  1.00  1.15           H   new
ATOM      0 HD13 LEU A  79      25.325 -32.833   2.975  1.00  1.15           H   new
ATOM      0 HD21 LEU A  79      23.509 -32.412   5.309  1.00  1.15           H   new
ATOM      0 HD22 LEU A  79      24.521 -33.630   5.267  1.00  1.15           H   new
ATOM      0 HD23 LEU A  79      24.546 -32.620   6.487  1.00  1.15           H   new
ATOM   1265  N   ARG A  80      29.754 -32.255   6.667  1.00  1.17           N
ATOM   1266  CA  ARG A  80      31.050 -32.850   6.997  1.00  1.17           C
ATOM   1267  C   ARG A  80      31.244 -32.990   8.512  1.00  1.17           C
ATOM   1268  O   ARG A  80      31.565 -34.075   9.011  1.00  1.17           O
ATOM   1269  CB  ARG A  80      32.185 -32.015   6.399  1.00  1.17           C
ATOM   1270  CG  ARG A  80      33.603 -32.517   6.658  1.00  1.17           C
ATOM   1271  CD  ARG A  80      34.652 -31.603   6.055  1.00  1.17           C
ATOM   1272  NE  ARG A  80      34.684 -30.260   6.662  1.00  1.17           N
ATOM   1273  CZ  ARG A  80      35.259 -29.962   7.851  1.00  1.17           C
ATOM   1274  NH1 ARG A  80      35.835 -30.909   8.559  1.00  1.17           N1+
ATOM   1275  NH2 ARG A  80      35.252 -28.721   8.307  1.00  1.17           N
ATOM      0  H   ARG A  80      29.808 -31.500   6.259  1.00  1.17           H   new
ATOM      0  HA  ARG A  80      31.068 -33.740   6.613  1.00  1.17           H   new
ATOM      0  HB2 ARG A  80      32.051 -31.962   5.440  1.00  1.17           H   new
ATOM      0  HB3 ARG A  80      32.114 -31.112   6.746  1.00  1.17           H   new
ATOM      0  HG2 ARG A  80      33.750 -32.589   7.614  1.00  1.17           H   new
ATOM      0  HG3 ARG A  80      33.702 -33.408   6.288  1.00  1.17           H   new
ATOM      0  HD2 ARG A  80      35.525 -32.015   6.154  1.00  1.17           H   new
ATOM      0  HD3 ARG A  80      34.486 -31.516   5.103  1.00  1.17           H   new
ATOM      0  HE  ARG A  80      34.310 -29.618   6.229  1.00  1.17           H   new
ATOM      0 HH11 ARG A  80      35.846 -31.718   8.267  1.00  1.17           H   new
ATOM      0 HH12 ARG A  80      36.200 -30.719   9.314  1.00  1.17           H   new
ATOM      0 HH21 ARG A  80      34.880 -28.096   7.848  1.00  1.17           H   new
ATOM      0 HH22 ARG A  80      35.619 -28.539   9.063  1.00  1.17           H   new
ATOM   1289  N   GLU A  81      31.019 -31.899   9.248  1.00  1.15           N
ATOM   1290  CA  GLU A  81      31.212 -31.860  10.698  1.00  1.15           C
ATOM   1291  C   GLU A  81      30.276 -32.800  11.458  1.00  1.15           C
ATOM   1292  O   GLU A  81      30.632 -33.297  12.528  1.00  1.15           O
ATOM   1293  CB  GLU A  81      31.107 -30.424  11.222  1.00  1.15           C
ATOM   1294  CG  GLU A  81      32.322 -29.523  10.835  1.00  1.15           C
ATOM   1295  CD  GLU A  81      32.237 -28.086  11.335  1.00  1.15           C
ATOM   1296  OE1 GLU A  81      31.160 -27.549  11.375  1.00  1.15           O
ATOM   1297  OE2 GLU A  81      33.264 -27.539  11.698  1.00  1.15           O1-
ATOM      0  H   GLU A  81      30.747 -31.154   8.915  1.00  1.15           H   new
ATOM      0  HA  GLU A  81      32.110 -32.187  10.866  1.00  1.15           H   new
ATOM      0  HB2 GLU A  81      30.294 -30.022  10.878  1.00  1.15           H   new
ATOM      0  HB3 GLU A  81      31.026 -30.446  12.188  1.00  1.15           H   new
ATOM      0  HG2 GLU A  81      33.132 -29.926  11.185  1.00  1.15           H   new
ATOM      0  HG3 GLU A  81      32.405 -29.511   9.869  1.00  1.15           H   new
ATOM   1304  N   ASN A  82      29.111 -33.096  10.881  1.00  1.10           N
ATOM   1305  CA  ASN A  82      28.154 -34.011  11.490  1.00  1.10           C
ATOM   1306  C   ASN A  82      28.300 -35.435  10.927  1.00  1.10           C
ATOM   1307  O   ASN A  82      27.435 -36.286  11.144  1.00  1.10           O
ATOM   1308  CB  ASN A  82      26.733 -33.515  11.303  1.00  1.10           C
ATOM   1309  CG  ASN A  82      26.365 -32.241  12.152  1.00  1.10           C
ATOM   1310  ND2 ASN A  82      26.350 -31.102  11.498  1.00  1.10           N
ATOM   1311  OD1 ASN A  82      26.087 -32.322  13.378  1.00  1.10           O
ATOM      0  H   ASN A  82      28.856 -32.771  10.127  1.00  1.10           H   new
ATOM      0  HA  ASN A  82      28.348 -34.041  12.440  1.00  1.10           H   new
ATOM      0  HB2 ASN A  82      26.594 -33.314  10.364  1.00  1.10           H   new
ATOM      0  HB3 ASN A  82      26.120 -34.231  11.534  1.00  1.10           H   new
ATOM      0 HD21 ASN A  82      26.145 -30.374  11.907  1.00  1.10           H   new
ATOM      0 HD22 ASN A  82      26.545 -31.084  10.661  1.00  1.10           H   new
ATOM   1318  N   ALA A  83      29.419 -35.694  10.234  1.00  1.03           N
ATOM   1319  CA  ALA A  83      29.780 -36.989   9.653  1.00  1.03           C
ATOM   1320  C   ALA A  83      28.777 -37.549   8.649  1.00  1.03           C
ATOM   1321  O   ALA A  83      28.509 -38.755   8.643  1.00  1.03           O
ATOM   1322  CB  ALA A  83      29.984 -38.014  10.758  1.00  1.03           C
ATOM      0  H   ALA A  83      30.012 -35.089  10.086  1.00  1.03           H   new
ATOM      0  HA  ALA A  83      30.598 -36.822   9.159  1.00  1.03           H   new
ATOM      0  HB1 ALA A  83      30.223 -38.869  10.367  1.00  1.03           H   new
ATOM      0  HB2 ALA A  83      30.696 -37.718  11.347  1.00  1.03           H   new
ATOM      0  HB3 ALA A  83      29.164 -38.110  11.267  1.00  1.03           H   new
ATOM   1328  N   VAL A  84      28.267 -36.700   7.768  1.00  0.95           N
ATOM   1329  CA  VAL A  84      27.360 -37.144   6.725  1.00  0.95           C
ATOM   1330  C   VAL A  84      28.079 -37.112   5.380  1.00  0.95           C
ATOM   1331  O   VAL A  84      28.501 -36.052   4.913  1.00  0.95           O
ATOM   1332  CB  VAL A  84      26.137 -36.226   6.649  1.00  0.95           C
ATOM   1333  CG1 VAL A  84      25.211 -36.694   5.552  1.00  0.95           C
ATOM   1334  CG2 VAL A  84      25.440 -36.176   7.984  1.00  0.95           C
ATOM      0  H   VAL A  84      28.436 -35.857   7.758  1.00  0.95           H   new
ATOM      0  HA  VAL A  84      27.070 -38.046   6.932  1.00  0.95           H   new
ATOM      0  HB  VAL A  84      26.422 -35.324   6.434  1.00  0.95           H   new
ATOM      0 HG11 VAL A  84      24.439 -36.109   5.509  1.00  0.95           H   new
ATOM      0 HG12 VAL A  84      25.679 -36.674   4.703  1.00  0.95           H   new
ATOM      0 HG13 VAL A  84      24.920 -37.600   5.739  1.00  0.95           H   new
ATOM      0 HG21 VAL A  84      24.668 -35.592   7.924  1.00  0.95           H   new
ATOM      0 HG22 VAL A  84      25.152 -37.068   8.232  1.00  0.95           H   new
ATOM      0 HG23 VAL A  84      26.051 -35.835   8.656  1.00  0.95           H   new
ATOM   1344  N   ASP A  85      28.194 -38.263   4.719  1.00  0.87           N
ATOM   1345  CA  ASP A  85      28.927 -38.329   3.451  1.00  0.87           C
ATOM   1346  C   ASP A  85      28.053 -37.834   2.298  1.00  0.87           C
ATOM   1347  O   ASP A  85      27.618 -38.615   1.456  1.00  0.87           O
ATOM   1348  CB  ASP A  85      29.367 -39.772   3.174  1.00  0.87           C
ATOM   1349  CG  ASP A  85      30.401 -39.935   2.025  1.00  0.87           C
ATOM   1350  OD1 ASP A  85      31.076 -38.983   1.701  1.00  0.87           O
ATOM   1351  OD2 ASP A  85      30.498 -41.023   1.496  1.00  0.87           O1-
ATOM      0  H   ASP A  85      27.860 -39.010   4.982  1.00  0.87           H   new
ATOM      0  HA  ASP A  85      29.709 -37.759   3.520  1.00  0.87           H   new
ATOM      0  HB2 ASP A  85      29.746 -40.142   3.987  1.00  0.87           H   new
ATOM      0  HB3 ASP A  85      28.582 -40.300   2.961  1.00  0.87           H   new
ATOM   1356  N   LEU A  86      27.783 -36.536   2.299  1.00  0.80           N
ATOM   1357  CA  LEU A  86      26.917 -35.893   1.320  1.00  0.80           C
ATOM   1358  C   LEU A  86      27.324 -34.455   1.080  1.00  0.80           C
ATOM   1359  O   LEU A  86      27.546 -33.705   2.031  1.00  0.80           O
ATOM   1360  CB  LEU A  86      25.462 -35.932   1.792  1.00  0.80           C
ATOM   1361  CG  LEU A  86      24.405 -35.263   0.901  1.00  0.80           C
ATOM   1362  CD1 LEU A  86      24.307 -36.001  -0.396  1.00  0.80           C
ATOM   1363  CD2 LEU A  86      23.086 -35.295   1.623  1.00  0.80           C
ATOM      0  H   LEU A  86      28.105 -35.992   2.882  1.00  0.80           H   new
ATOM      0  HA  LEU A  86      27.006 -36.382   0.487  1.00  0.80           H   new
ATOM      0  HB2 LEU A  86      25.210 -36.862   1.907  1.00  0.80           H   new
ATOM      0  HB3 LEU A  86      25.421 -35.516   2.667  1.00  0.80           H   new
ATOM      0  HG  LEU A  86      24.651 -34.343   0.714  1.00  0.80           H   new
ATOM      0 HD11 LEU A  86      23.639 -35.579  -0.959  1.00  0.80           H   new
ATOM      0 HD12 LEU A  86      25.167 -35.982  -0.845  1.00  0.80           H   new
ATOM      0 HD13 LEU A  86      24.051 -36.921  -0.226  1.00  0.80           H   new
ATOM      0 HD21 LEU A  86      22.406 -34.876   1.073  1.00  0.80           H   new
ATOM      0 HD22 LEU A  86      22.836 -36.215   1.800  1.00  0.80           H   new
ATOM      0 HD23 LEU A  86      23.164 -34.815   2.462  1.00  0.80           H   new
ATOM   1375  N   SER A  87      27.420 -34.059  -0.181  1.00  0.76           N
ATOM   1376  CA  SER A  87      27.730 -32.661  -0.449  1.00  0.76           C
ATOM   1377  C   SER A  87      26.698 -31.990  -1.330  1.00  0.76           C
ATOM   1378  O   SER A  87      26.129 -32.615  -2.223  1.00  0.76           O
ATOM   1379  CB  SER A  87      29.075 -32.534  -1.095  1.00  0.76           C
ATOM   1380  OG  SER A  87      30.065 -33.023  -0.252  1.00  0.76           O
ATOM      0  H   SER A  87      27.314 -34.560  -0.872  1.00  0.76           H   new
ATOM      0  HA  SER A  87      27.726 -32.213   0.411  1.00  0.76           H   new
ATOM      0  HB2 SER A  87      29.085 -33.022  -1.933  1.00  0.76           H   new
ATOM      0  HB3 SER A  87      29.252 -31.604  -1.306  1.00  0.76           H   new
ATOM      0  HG  SER A  87      30.614 -32.411  -0.079  1.00  0.76           H   new
ATOM   1386  N   VAL A  88      26.519 -30.699  -1.105  1.00  0.75           N
ATOM   1387  CA  VAL A  88      25.636 -29.857  -1.880  1.00  0.75           C
ATOM   1388  C   VAL A  88      26.405 -29.181  -3.001  1.00  0.75           C
ATOM   1389  O   VAL A  88      27.478 -28.593  -2.785  1.00  0.75           O
ATOM   1390  CB  VAL A  88      24.987 -28.784  -0.977  1.00  0.75           C
ATOM   1391  CG1 VAL A  88      24.076 -27.856  -1.802  1.00  0.75           C
ATOM   1392  CG2 VAL A  88      24.218 -29.477   0.133  1.00  0.75           C
ATOM      0  H   VAL A  88      26.924 -30.277  -0.474  1.00  0.75           H   new
ATOM      0  HA  VAL A  88      24.939 -30.414  -2.262  1.00  0.75           H   new
ATOM      0  HB  VAL A  88      25.676 -28.227  -0.582  1.00  0.75           H   new
ATOM      0 HG11 VAL A  88      23.678 -27.191  -1.219  1.00  0.75           H   new
ATOM      0 HG12 VAL A  88      24.600 -27.413  -2.487  1.00  0.75           H   new
ATOM      0 HG13 VAL A  88      23.374 -28.379  -2.220  1.00  0.75           H   new
ATOM      0 HG21 VAL A  88      23.806 -28.811   0.706  1.00  0.75           H   new
ATOM      0 HG22 VAL A  88      23.530 -30.041  -0.253  1.00  0.75           H   new
ATOM      0 HG23 VAL A  88      24.826 -30.022   0.656  1.00  0.75           H   new
ATOM   1402  N   VAL A  89      25.866 -29.300  -4.195  1.00  0.77           N
ATOM   1403  CA  VAL A  89      26.441 -28.709  -5.381  1.00  0.77           C
ATOM   1404  C   VAL A  89      25.452 -27.718  -5.940  1.00  0.77           C
ATOM   1405  O   VAL A  89      24.284 -28.048  -6.103  1.00  0.77           O
ATOM   1406  CB  VAL A  89      26.766 -29.791  -6.417  1.00  0.77           C
ATOM   1407  CG1 VAL A  89      27.327 -29.165  -7.674  1.00  0.77           C
ATOM   1408  CG2 VAL A  89      27.732 -30.800  -5.801  1.00  0.77           C
ATOM      0  H   VAL A  89      25.140 -29.736  -4.343  1.00  0.77           H   new
ATOM      0  HA  VAL A  89      27.271 -28.258  -5.159  1.00  0.77           H   new
ATOM      0  HB  VAL A  89      25.956 -30.261  -6.671  1.00  0.77           H   new
ATOM      0 HG11 VAL A  89      27.528 -29.860  -8.320  1.00  0.77           H   new
ATOM      0 HG12 VAL A  89      26.675 -28.553  -8.050  1.00  0.77           H   new
ATOM      0 HG13 VAL A  89      28.139 -28.679  -7.459  1.00  0.77           H   new
ATOM      0 HG21 VAL A  89      27.941 -31.487  -6.453  1.00  0.77           H   new
ATOM      0 HG22 VAL A  89      28.548 -30.347  -5.536  1.00  0.77           H   new
ATOM      0 HG23 VAL A  89      27.322 -31.207  -5.022  1.00  0.77           H   new
ATOM   1418  N   VAL A  90      25.894 -26.499  -6.193  1.00  0.81           N
ATOM   1419  CA  VAL A  90      24.986 -25.497  -6.721  1.00  0.81           C
ATOM   1420  C   VAL A  90      25.473 -25.080  -8.098  1.00  0.81           C
ATOM   1421  O   VAL A  90      26.624 -24.669  -8.255  1.00  0.81           O
ATOM   1422  CB  VAL A  90      24.912 -24.281  -5.773  1.00  0.81           C
ATOM   1423  CG1 VAL A  90      23.992 -23.269  -6.324  1.00  0.81           C
ATOM   1424  CG2 VAL A  90      24.442 -24.722  -4.374  1.00  0.81           C
ATOM      0  H   VAL A  90      26.702 -26.233  -6.069  1.00  0.81           H   new
ATOM      0  HA  VAL A  90      24.092 -25.867  -6.792  1.00  0.81           H   new
ATOM      0  HB  VAL A  90      25.797 -23.892  -5.693  1.00  0.81           H   new
ATOM      0 HG11 VAL A  90      23.950 -22.508  -5.724  1.00  0.81           H   new
ATOM      0 HG12 VAL A  90      24.313 -22.978  -7.192  1.00  0.81           H   new
ATOM      0 HG13 VAL A  90      23.107 -23.654  -6.419  1.00  0.81           H   new
ATOM      0 HG21 VAL A  90      24.400 -23.950  -3.788  1.00  0.81           H   new
ATOM      0 HG22 VAL A  90      23.562 -25.126  -4.440  1.00  0.81           H   new
ATOM      0 HG23 VAL A  90      25.067 -25.369  -4.011  1.00  0.81           H   new
ATOM   1434  N   GLU A  91      24.606 -25.208  -9.094  1.00  0.87           N
ATOM   1435  CA  GLU A  91      24.990 -24.890 -10.463  1.00  0.87           C
ATOM   1436  C   GLU A  91      24.112 -23.809 -11.055  1.00  0.87           C
ATOM   1437  O   GLU A  91      22.913 -23.779 -10.814  1.00  0.87           O
ATOM   1438  CB  GLU A  91      24.890 -26.139 -11.336  1.00  0.87           C
ATOM   1439  CG  GLU A  91      25.826 -27.269 -10.948  1.00  0.87           C
ATOM   1440  CD  GLU A  91      25.731 -28.463 -11.861  1.00  0.87           C
ATOM   1441  OE1 GLU A  91      26.299 -28.427 -12.922  1.00  0.87           O
ATOM   1442  OE2 GLU A  91      25.063 -29.400 -11.505  1.00  0.87           O1-
ATOM      0  H   GLU A  91      23.794 -25.476  -9.000  1.00  0.87           H   new
ATOM      0  HA  GLU A  91      25.904 -24.566 -10.440  1.00  0.87           H   new
ATOM      0  HB2 GLU A  91      23.978 -26.467 -11.304  1.00  0.87           H   new
ATOM      0  HB3 GLU A  91      25.070 -25.889 -12.256  1.00  0.87           H   new
ATOM      0  HG2 GLU A  91      26.738 -26.940 -10.951  1.00  0.87           H   new
ATOM      0  HG3 GLU A  91      25.627 -27.547 -10.040  1.00  0.87           H   new
ATOM   1449  N   LYS A  92      24.698 -22.946 -11.878  1.00  0.94           N
ATOM   1450  CA  LYS A  92      23.915 -21.891 -12.504  1.00  0.94           C
ATOM   1451  C   LYS A  92      22.678 -22.518 -13.140  1.00  0.94           C
ATOM   1452  O   LYS A  92      22.822 -23.517 -13.847  1.00  0.94           O
ATOM   1453  CB  LYS A  92      24.736 -21.181 -13.592  1.00  0.94           C
ATOM   1454  CG  LYS A  92      24.004 -20.023 -14.280  1.00  0.94           C
ATOM   1455  CD  LYS A  92      24.824 -19.355 -15.362  1.00  0.94           C
ATOM   1456  CE  LYS A  92      24.067 -18.148 -15.942  1.00  0.94           C
ATOM   1457  NZ  LYS A  92      22.876 -18.555 -16.774  1.00  0.94           N1+
ATOM      0  H   LYS A  92      25.533 -22.954 -12.084  1.00  0.94           H   new
ATOM      0  HA  LYS A  92      23.662 -21.239 -11.832  1.00  0.94           H   new
ATOM      0  HB2 LYS A  92      25.554 -20.843 -13.196  1.00  0.94           H   new
ATOM      0  HB3 LYS A  92      24.994 -21.831 -14.264  1.00  0.94           H   new
ATOM      0  HG2 LYS A  92      23.179 -20.355 -14.667  1.00  0.94           H   new
ATOM      0  HG3 LYS A  92      23.759 -19.362 -13.614  1.00  0.94           H   new
ATOM      0  HD2 LYS A  92      25.675 -19.066 -14.998  1.00  0.94           H   new
ATOM      0  HD3 LYS A  92      25.019 -19.991 -16.068  1.00  0.94           H   new
ATOM      0  HE2 LYS A  92      23.770 -17.577 -15.216  1.00  0.94           H   new
ATOM      0  HE3 LYS A  92      24.673 -17.622 -16.487  1.00  0.94           H   new
ATOM      0  HZ1 LYS A  92      22.470 -17.828 -17.088  1.00  0.94           H   new
ATOM      0  HZ2 LYS A  92      23.148 -19.060 -17.455  1.00  0.94           H   new
ATOM      0  HZ3 LYS A  92      22.306 -19.018 -16.271  1.00  0.94           H   new
ATOM   1471  N   PRO A  93      21.459 -21.986 -12.927  1.00  1.00           N
ATOM   1472  CA  PRO A  93      20.261 -22.513 -13.512  1.00  1.00           C
ATOM   1473  C   PRO A  93      20.373 -22.288 -14.987  1.00  1.00           C
ATOM   1474  O   PRO A  93      20.926 -21.267 -15.404  1.00  1.00           O
ATOM   1475  CB  PRO A  93      19.153 -21.659 -12.880  1.00  1.00           C
ATOM   1476  CG  PRO A  93      19.832 -20.379 -12.481  1.00  1.00           C
ATOM   1477  CD  PRO A  93      21.246 -20.793 -12.100  1.00  1.00           C
ATOM      0  HA  PRO A  93      20.095 -23.457 -13.366  1.00  1.00           H   new
ATOM      0  HB2 PRO A  93      18.434 -21.494 -13.510  1.00  1.00           H   new
ATOM      0  HB3 PRO A  93      18.761 -22.104 -12.112  1.00  1.00           H   new
ATOM      0  HG2 PRO A  93      19.837 -19.740 -13.211  1.00  1.00           H   new
ATOM      0  HG3 PRO A  93      19.376 -19.956 -11.737  1.00  1.00           H   new
ATOM      0  HD2 PRO A  93      21.892 -20.097 -12.297  1.00  1.00           H   new
ATOM      0  HD3 PRO A  93      21.322 -20.991 -11.153  1.00  1.00           H   new
ATOM   1485  N   LYS A  94      19.820 -23.184 -15.780  1.00  1.03           N
ATOM   1486  CA  LYS A  94      19.841 -22.974 -17.211  1.00  1.03           C
ATOM   1487  C   LYS A  94      18.461 -23.192 -17.792  1.00  1.03           C
ATOM   1488  O   LYS A  94      17.875 -24.267 -17.649  1.00  1.03           O
ATOM   1489  CB  LYS A  94      20.877 -23.890 -17.869  1.00  1.03           C
ATOM   1490  CG  LYS A  94      22.328 -23.613 -17.421  1.00  1.03           C
ATOM   1491  CD  LYS A  94      23.348 -24.446 -18.169  1.00  1.03           C
ATOM   1492  CE  LYS A  94      24.758 -24.127 -17.678  1.00  1.03           C
ATOM   1493  NZ  LYS A  94      25.803 -24.870 -18.443  1.00  1.03           N1+
ATOM      0  H   LYS A  94      19.435 -23.907 -15.517  1.00  1.03           H   new
ATOM      0  HA  LYS A  94      20.099 -22.057 -17.393  1.00  1.03           H   new
ATOM      0  HB2 LYS A  94      20.656 -24.812 -17.667  1.00  1.03           H   new
ATOM      0  HB3 LYS A  94      20.820 -23.789 -18.832  1.00  1.03           H   new
ATOM      0  HG2 LYS A  94      22.527 -22.673 -17.552  1.00  1.03           H   new
ATOM      0  HG3 LYS A  94      22.407 -23.791 -16.471  1.00  1.03           H   new
ATOM      0  HD2 LYS A  94      23.160 -25.389 -18.041  1.00  1.03           H   new
ATOM      0  HD3 LYS A  94      23.283 -24.270 -19.121  1.00  1.03           H   new
ATOM      0  HE2 LYS A  94      24.918 -23.174 -17.757  1.00  1.03           H   new
ATOM      0  HE3 LYS A  94      24.829 -24.350 -16.737  1.00  1.03           H   new
ATOM      0  HZ1 LYS A  94      26.608 -24.658 -18.129  1.00  1.03           H   new
ATOM      0  HZ2 LYS A  94      25.671 -25.746 -18.353  1.00  1.03           H   new
ATOM      0  HZ3 LYS A  94      25.754 -24.650 -19.304  1.00  1.03           H   new
ATOM   1507  N   GLY A  95      17.961 -22.177 -18.471  1.00  1.04           N
ATOM   1508  CA  GLY A  95      16.637 -22.227 -19.062  1.00  1.04           C
ATOM   1509  C   GLY A  95      15.568 -22.130 -17.986  1.00  1.04           C
ATOM   1510  O   GLY A  95      15.821 -21.668 -16.872  1.00  1.04           O
ATOM      0  H   GLY A  95      18.379 -21.437 -18.603  1.00  1.04           H   new
ATOM      0  HA2 GLY A  95      16.532 -21.500 -19.696  1.00  1.04           H   new
ATOM      0  HA3 GLY A  95      16.530 -23.054 -19.558  1.00  1.04           H   new
ATOM   1514  N   MET A  96      14.369 -22.556 -18.331  1.00  1.02           N
ATOM   1515  CA  MET A  96      13.204 -22.480 -17.465  1.00  1.02           C
ATOM   1516  C   MET A  96      13.290 -23.326 -16.191  1.00  1.02           C
ATOM   1517  O   MET A  96      13.719 -24.485 -16.223  1.00  1.02           O
ATOM   1518  CB  MET A  96      12.029 -22.977 -18.265  1.00  1.02           C
ATOM   1519  CG  MET A  96      10.703 -22.912 -17.620  1.00  1.02           C
ATOM   1520  SD  MET A  96       9.499 -23.592 -18.705  1.00  1.02           S
ATOM   1521  CE  MET A  96       9.740 -22.580 -20.145  1.00  1.02           C
ATOM      0  H   MET A  96      14.202 -22.908 -19.098  1.00  1.02           H   new
ATOM      0  HA  MET A  96      13.128 -21.558 -17.174  1.00  1.02           H   new
ATOM      0  HB2 MET A  96      11.988 -22.467 -19.089  1.00  1.02           H   new
ATOM      0  HB3 MET A  96      12.200 -23.900 -18.510  1.00  1.02           H   new
ATOM      0  HG2 MET A  96      10.714 -23.402 -16.783  1.00  1.02           H   new
ATOM      0  HG3 MET A  96      10.480 -21.992 -17.407  1.00  1.02           H   new
ATOM      0  HE1 MET A  96       9.123 -22.855 -20.841  1.00  1.02           H   new
ATOM      0  HE2 MET A  96       9.578 -21.651 -19.918  1.00  1.02           H   new
ATOM      0  HE3 MET A  96      10.651 -22.681 -20.463  1.00  1.02           H   new
ATOM   1531  N   TYR A  97      12.783 -22.804 -15.066  1.00  0.98           N
ATOM   1532  CA  TYR A  97      12.744 -23.640 -13.857  1.00  0.98           C
ATOM   1533  C   TYR A  97      11.556 -24.593 -13.940  1.00  0.98           C
ATOM   1534  O   TYR A  97      10.492 -24.357 -13.341  1.00  0.98           O
ATOM   1535  CB  TYR A  97      12.594 -22.835 -12.572  1.00  0.98           C
ATOM   1536  CG  TYR A  97      13.716 -21.940 -12.227  1.00  0.98           C
ATOM   1537  CD1 TYR A  97      13.578 -20.644 -12.530  1.00  0.98           C
ATOM   1538  CD2 TYR A  97      14.864 -22.394 -11.579  1.00  0.98           C
ATOM   1539  CE1 TYR A  97      14.528 -19.772 -12.235  1.00  0.98           C
ATOM   1540  CE2 TYR A  97      15.854 -21.493 -11.256  1.00  0.98           C
ATOM   1541  CZ  TYR A  97      15.681 -20.169 -11.593  1.00  0.98           C
ATOM   1542  OH  TYR A  97      16.637 -19.231 -11.305  1.00  0.98           O
ATOM      0  H   TYR A  97      12.471 -22.007 -14.981  1.00  0.98           H   new
ATOM      0  HA  TYR A  97      13.592 -24.110 -13.824  1.00  0.98           H   new
ATOM      0  HB2 TYR A  97      11.788 -22.300 -12.640  1.00  0.98           H   new
ATOM      0  HB3 TYR A  97      12.462 -23.455 -11.838  1.00  0.98           H   new
ATOM      0  HD1 TYR A  97      12.803 -20.352 -12.954  1.00  0.98           H   new
ATOM      0  HD2 TYR A  97      14.960 -23.295 -11.367  1.00  0.98           H   new
ATOM      0  HE1 TYR A  97      14.416 -18.878 -12.464  1.00  0.98           H   new
ATOM      0  HE2 TYR A  97      16.625 -21.773 -10.818  1.00  0.98           H   new
ATOM      0  HH  TYR A  97      16.393 -18.483 -11.599  1.00  0.98           H   new
ATOM   1552  N   LYS A  98      11.745 -25.650 -14.725  1.00  0.93           N
ATOM   1553  CA  LYS A  98      10.713 -26.637 -15.006  1.00  0.93           C
ATOM   1554  C   LYS A  98      10.390 -27.455 -13.761  1.00  0.93           C
ATOM   1555  O   LYS A  98      11.294 -27.949 -13.090  1.00  0.93           O
ATOM   1556  CB  LYS A  98      11.175 -27.534 -16.161  1.00  0.93           C
ATOM   1557  CG  LYS A  98      11.308 -26.742 -17.475  1.00  0.93           C
ATOM   1558  CD  LYS A  98      11.776 -27.543 -18.705  1.00  0.93           C
ATOM   1559  CE  LYS A  98      12.036 -26.545 -19.883  1.00  0.93           C
ATOM   1560  NZ  LYS A  98      12.535 -27.172 -21.139  1.00  0.93           N1+
ATOM      0  H   LYS A  98      12.493 -25.815 -15.116  1.00  0.93           H   new
ATOM      0  HA  LYS A  98       9.897 -26.184 -15.269  1.00  0.93           H   new
ATOM      0  HB2 LYS A  98      12.029 -27.937 -15.937  1.00  0.93           H   new
ATOM      0  HB3 LYS A  98      10.542 -28.259 -16.282  1.00  0.93           H   new
ATOM      0  HG2 LYS A  98      10.448 -26.343 -17.680  1.00  0.93           H   new
ATOM      0  HG3 LYS A  98      11.931 -26.013 -17.330  1.00  0.93           H   new
ATOM      0  HD2 LYS A  98      12.585 -28.036 -18.497  1.00  0.93           H   new
ATOM      0  HD3 LYS A  98      11.103 -28.194 -18.958  1.00  0.93           H   new
ATOM      0  HE2 LYS A  98      11.211 -26.074 -20.078  1.00  0.93           H   new
ATOM      0  HE3 LYS A  98      12.680 -25.881 -19.591  1.00  0.93           H   new
ATOM      0  HZ1 LYS A  98      12.821 -26.538 -21.694  1.00  0.93           H   new
ATOM      0  HZ2 LYS A  98      13.206 -27.725 -20.949  1.00  0.93           H   new
ATOM      0  HZ3 LYS A  98      11.876 -27.628 -21.525  1.00  0.93           H   new
ATOM   1574  N   SER A  99       9.105 -27.672 -13.515  1.00  0.89           N
ATOM   1575  CA  SER A  99       8.667 -28.432 -12.351  1.00  0.89           C
ATOM   1576  C   SER A  99       9.119 -29.881 -12.319  1.00  0.89           C
ATOM   1577  O   SER A  99       9.512 -30.458 -13.333  1.00  0.89           O
ATOM   1578  CB  SER A  99       7.154 -28.391 -12.240  1.00  0.89           C
ATOM   1579  OG  SER A  99       6.557 -29.109 -13.285  1.00  0.89           O
ATOM      0  H   SER A  99       8.466 -27.386 -14.014  1.00  0.89           H   new
ATOM      0  HA  SER A  99       9.094 -27.997 -11.596  1.00  0.89           H   new
ATOM      0  HB2 SER A  99       6.878 -28.763 -11.388  1.00  0.89           H   new
ATOM      0  HB3 SER A  99       6.849 -27.470 -12.259  1.00  0.89           H   new
ATOM      0  HG  SER A  99       5.721 -29.076 -13.206  1.00  0.89           H   new
ATOM   1585  N   ALA A 100       9.016 -30.464 -11.125  1.00  0.85           N
ATOM   1586  CA  ALA A 100       9.411 -31.839 -10.844  1.00  0.85           C
ATOM   1587  C   ALA A 100       8.432 -32.429  -9.815  1.00  0.85           C
ATOM   1588  O   ALA A 100       7.820 -31.673  -9.057  1.00  0.85           O
ATOM   1589  CB  ALA A 100      10.846 -31.854 -10.312  1.00  0.85           C
ATOM      0  H   ALA A 100       8.704 -30.055 -10.436  1.00  0.85           H   new
ATOM      0  HA  ALA A 100       9.382 -32.377 -11.651  1.00  0.85           H   new
ATOM      0  HB1 ALA A 100      11.112 -32.768 -10.124  1.00  0.85           H   new
ATOM      0  HB2 ALA A 100      11.442 -31.474 -10.977  1.00  0.85           H   new
ATOM      0  HB3 ALA A 100      10.895 -31.329  -9.498  1.00  0.85           H   new
ATOM   1595  N   PRO A 101       8.219 -33.762  -9.797  1.00  0.83           N
ATOM   1596  CA  PRO A 101       7.326 -34.485  -8.896  1.00  0.83           C
ATOM   1597  C   PRO A 101       7.692 -34.558  -7.414  1.00  0.83           C
ATOM   1598  O   PRO A 101       6.828 -34.864  -6.592  1.00  0.83           O
ATOM   1599  CB  PRO A 101       7.348 -35.897  -9.490  1.00  0.83           C
ATOM   1600  CG  PRO A 101       8.660 -36.004 -10.225  1.00  0.83           C
ATOM   1601  CD  PRO A 101       8.898 -34.638 -10.789  1.00  0.83           C
ATOM      0  HA  PRO A 101       6.476 -34.019  -8.862  1.00  0.83           H   new
ATOM      0  HB2 PRO A 101       7.282 -36.570  -8.794  1.00  0.83           H   new
ATOM      0  HB3 PRO A 101       6.599 -36.035 -10.091  1.00  0.83           H   new
ATOM      0  HG2 PRO A 101       9.377 -36.268  -9.627  1.00  0.83           H   new
ATOM      0  HG3 PRO A 101       8.616 -36.672 -10.927  1.00  0.83           H   new
ATOM      0  HD2 PRO A 101       9.844 -34.436 -10.862  1.00  0.83           H   new
ATOM      0  HD3 PRO A 101       8.518 -34.542 -11.676  1.00  0.83           H   new
ATOM   1609  N   GLN A 102       8.943 -34.304  -7.050  1.00  0.81           N
ATOM   1610  CA  GLN A 102       9.311 -34.461  -5.644  1.00  0.81           C
ATOM   1611  C   GLN A 102       9.332 -33.146  -4.879  1.00  0.81           C
ATOM   1612  O   GLN A 102       9.426 -32.058  -5.466  1.00  0.81           O
ATOM   1613  CB  GLN A 102      10.664 -35.165  -5.510  1.00  0.81           C
ATOM   1614  CG  GLN A 102      10.737 -36.545  -6.126  1.00  0.81           C
ATOM   1615  CD  GLN A 102       9.804 -37.535  -5.477  1.00  0.81           C
ATOM   1616  NE2 GLN A 102       8.910 -38.110  -6.268  1.00  0.81           N
ATOM   1617  OE1 GLN A 102       9.883 -37.793  -4.271  1.00  0.81           O
ATOM      0  H   GLN A 102       9.574 -34.049  -7.576  1.00  0.81           H   new
ATOM      0  HA  GLN A 102       8.618 -35.010  -5.245  1.00  0.81           H   new
ATOM      0  HB2 GLN A 102      11.344 -34.608  -5.919  1.00  0.81           H   new
ATOM      0  HB3 GLN A 102      10.884 -35.235  -4.568  1.00  0.81           H   new
ATOM      0  HG2 GLN A 102      10.527 -36.483  -7.071  1.00  0.81           H   new
ATOM      0  HG3 GLN A 102      11.647 -36.875  -6.059  1.00  0.81           H   new
ATOM      0 HE21 GLN A 102       8.882 -37.908  -7.103  1.00  0.81           H   new
ATOM      0 HE22 GLN A 102       8.358 -38.685  -5.946  1.00  0.81           H   new
ATOM   1626  N   ARG A 103       9.248 -33.256  -3.557  1.00  0.82           N
ATOM   1627  CA  ARG A 103       9.341 -32.097  -2.678  1.00  0.82           C
ATOM   1628  C   ARG A 103      10.218 -32.427  -1.483  1.00  0.82           C
ATOM   1629  O   ARG A 103      10.285 -33.580  -1.054  1.00  0.82           O
ATOM   1630  CB  ARG A 103       7.971 -31.651  -2.157  1.00  0.82           C
ATOM   1631  CG  ARG A 103       6.989 -31.186  -3.207  1.00  0.82           C
ATOM   1632  CD  ARG A 103       7.417 -29.911  -3.813  1.00  0.82           C
ATOM   1633  NE  ARG A 103       6.451 -29.395  -4.768  1.00  0.82           N
ATOM   1634  CZ  ARG A 103       6.406 -29.778  -6.056  1.00  0.82           C
ATOM   1635  NH1 ARG A 103       7.244 -30.695  -6.491  1.00  0.82           N1+
ATOM   1636  NH2 ARG A 103       5.527 -29.237  -6.873  1.00  0.82           N
ATOM      0  H   ARG A 103       9.136 -34.003  -3.146  1.00  0.82           H   new
ATOM      0  HA  ARG A 103       9.722 -31.375  -3.202  1.00  0.82           H   new
ATOM      0  HB2 ARG A 103       7.573 -32.389  -1.670  1.00  0.82           H   new
ATOM      0  HB3 ARG A 103       8.104 -30.931  -1.521  1.00  0.82           H   new
ATOM      0  HG2 ARG A 103       6.905 -31.863  -3.897  1.00  0.82           H   new
ATOM      0  HG3 ARG A 103       6.112 -31.078  -2.807  1.00  0.82           H   new
ATOM      0  HD2 ARG A 103       7.557 -29.255  -3.113  1.00  0.82           H   new
ATOM      0  HD3 ARG A 103       8.270 -30.038  -4.257  1.00  0.82           H   new
ATOM      0  HE  ARG A 103       5.878 -28.814  -4.495  1.00  0.82           H   new
ATOM      0 HH11 ARG A 103       7.816 -31.045  -5.952  1.00  0.82           H   new
ATOM      0 HH12 ARG A 103       7.220 -30.944  -7.314  1.00  0.82           H   new
ATOM      0 HH21 ARG A 103       4.982 -28.639  -6.583  1.00  0.82           H   new
ATOM      0 HH22 ARG A 103       5.498 -29.482  -7.697  1.00  0.82           H   new
ATOM   1650  N   LEU A 104      10.853 -31.409  -0.930  1.00  0.85           N
ATOM   1651  CA  LEU A 104      11.603 -31.569   0.303  1.00  0.85           C
ATOM   1652  C   LEU A 104      10.595 -31.380   1.422  1.00  0.85           C
ATOM   1653  O   LEU A 104       9.457 -30.990   1.160  1.00  0.85           O
ATOM   1654  CB  LEU A 104      12.709 -30.538   0.442  1.00  0.85           C
ATOM   1655  CG  LEU A 104      13.731 -30.461  -0.674  1.00  0.85           C
ATOM   1656  CD1 LEU A 104      14.710 -29.354  -0.359  1.00  0.85           C
ATOM   1657  CD2 LEU A 104      14.429 -31.752  -0.808  1.00  0.85           C
ATOM      0  H   LEU A 104      10.863 -30.612  -1.254  1.00  0.85           H   new
ATOM      0  HA  LEU A 104      12.033 -32.438   0.322  1.00  0.85           H   new
ATOM      0  HB2 LEU A 104      12.296 -29.665   0.532  1.00  0.85           H   new
ATOM      0  HB3 LEU A 104      13.182 -30.715   1.270  1.00  0.85           H   new
ATOM      0  HG  LEU A 104      13.290 -30.269  -1.516  1.00  0.85           H   new
ATOM      0 HD11 LEU A 104      15.370 -29.295  -1.067  1.00  0.85           H   new
ATOM      0 HD12 LEU A 104      14.235 -28.511  -0.289  1.00  0.85           H   new
ATOM      0 HD13 LEU A 104      15.155 -29.544   0.482  1.00  0.85           H   new
ATOM      0 HD21 LEU A 104      15.081 -31.695  -1.524  1.00  0.85           H   new
ATOM      0 HD22 LEU A 104      14.881 -31.964   0.024  1.00  0.85           H   new
ATOM      0 HD23 LEU A 104      13.785 -32.448  -1.012  1.00  0.85           H   new
ATOM   1669  N   ALA A 105      10.970 -31.666   2.658  1.00  0.91           N
ATOM   1670  CA  ALA A 105      10.009 -31.521   3.751  1.00  0.91           C
ATOM   1671  C   ALA A 105      10.691 -31.118   5.045  1.00  0.91           C
ATOM   1672  O   ALA A 105      11.903 -31.229   5.176  1.00  0.91           O
ATOM   1673  CB  ALA A 105       9.240 -32.811   3.938  1.00  0.91           C
ATOM      0  H   ALA A 105      11.753 -31.939   2.887  1.00  0.91           H   new
ATOM      0  HA  ALA A 105       9.391 -30.812   3.514  1.00  0.91           H   new
ATOM      0  HB1 ALA A 105       8.605 -32.707   4.664  1.00  0.91           H   new
ATOM      0  HB2 ALA A 105       8.764 -33.025   3.121  1.00  0.91           H   new
ATOM      0  HB3 ALA A 105       9.858 -33.528   4.149  1.00  0.91           H   new
ATOM   1679  N   LEU A 106       9.899 -30.619   5.980  1.00  0.98           N
ATOM   1680  CA  LEU A 106      10.363 -30.165   7.282  1.00  0.98           C
ATOM   1681  C   LEU A 106      10.692 -31.298   8.230  1.00  0.98           C
ATOM   1682  O   LEU A 106      10.119 -32.386   8.151  1.00  0.98           O
ATOM   1683  CB  LEU A 106       9.297 -29.258   7.891  1.00  0.98           C
ATOM   1684  CG  LEU A 106       9.079 -27.968   7.123  1.00  0.98           C
ATOM   1685  CD1 LEU A 106       7.861 -27.238   7.632  1.00  0.98           C
ATOM   1686  CD2 LEU A 106      10.314 -27.101   7.329  1.00  0.98           C
ATOM      0  H   LEU A 106       9.050 -30.532   5.872  1.00  0.98           H   new
ATOM      0  HA  LEU A 106      11.193 -29.681   7.147  1.00  0.98           H   new
ATOM      0  HB2 LEU A 106       8.458 -29.743   7.936  1.00  0.98           H   new
ATOM      0  HB3 LEU A 106       9.549 -29.043   8.803  1.00  0.98           H   new
ATOM      0  HG  LEU A 106       8.938 -28.163   6.183  1.00  0.98           H   new
ATOM      0 HD11 LEU A 106       7.741 -26.418   7.128  1.00  0.98           H   new
ATOM      0 HD12 LEU A 106       7.078 -27.801   7.525  1.00  0.98           H   new
ATOM      0 HD13 LEU A 106       7.980 -27.025   8.571  1.00  0.98           H   new
ATOM      0 HD21 LEU A 106      10.206 -26.265   6.849  1.00  0.98           H   new
ATOM      0 HD22 LEU A 106      10.427 -26.918   8.275  1.00  0.98           H   new
ATOM      0 HD23 LEU A 106      11.096 -27.567   6.995  1.00  0.98           H   new
ATOM   1698  N   THR A 107      11.611 -31.026   9.143  1.00  1.05           N
ATOM   1699  CA  THR A 107      11.999 -31.994  10.152  1.00  1.05           C
ATOM   1700  C   THR A 107      12.306 -31.331  11.473  1.00  1.05           C
ATOM   1701  O   THR A 107      12.745 -30.183  11.523  1.00  1.05           O
ATOM   1702  CB  THR A 107      13.239 -32.785   9.715  1.00  1.05           C
ATOM   1703  CG2 THR A 107      14.441 -31.854   9.567  1.00  1.05           C
ATOM   1704  OG1 THR A 107      13.535 -33.808  10.710  1.00  1.05           O
ATOM      0  H   THR A 107      12.027 -30.275   9.195  1.00  1.05           H   new
ATOM      0  HA  THR A 107      11.244 -32.593  10.259  1.00  1.05           H   new
ATOM      0  HB  THR A 107      13.060 -33.202   8.858  1.00  1.05           H   new
ATOM      0  HG1 THR A 107      13.027 -34.467  10.595  1.00  1.05           H   new
ATOM      0 HG21 THR A 107      15.216 -32.367   9.291  1.00  1.05           H   new
ATOM      0 HG22 THR A 107      14.247 -31.178   8.899  1.00  1.05           H   new
ATOM      0 HG23 THR A 107      14.624 -31.424  10.417  1.00  1.05           H   new
ATOM   1712  N   SER A 108      12.080 -32.082  12.543  1.00  1.13           N
ATOM   1713  CA  SER A 108      12.410 -31.646  13.889  1.00  1.13           C
ATOM   1714  C   SER A 108      13.868 -31.940  14.248  1.00  1.13           C
ATOM   1715  O   SER A 108      14.353 -31.509  15.295  1.00  1.13           O
ATOM   1716  CB  SER A 108      11.469 -32.298  14.881  1.00  1.13           C
ATOM   1717  OG  SER A 108      11.673 -33.681  14.943  1.00  1.13           O
ATOM      0  H   SER A 108      11.728 -32.866  12.506  1.00  1.13           H   new
ATOM      0  HA  SER A 108      12.301 -30.683  13.928  1.00  1.13           H   new
ATOM      0  HB2 SER A 108      11.603 -31.910  15.760  1.00  1.13           H   new
ATOM      0  HB3 SER A 108      10.551 -32.116  14.627  1.00  1.13           H   new
ATOM      0  HG  SER A 108      11.142 -34.018  15.500  1.00  1.13           H   new
ATOM   1723  N   GLU A 109      14.558 -32.707  13.403  1.00  1.21           N
ATOM   1724  CA  GLU A 109      15.955 -33.032  13.670  1.00  1.21           C
ATOM   1725  C   GLU A 109      16.838 -31.871  13.216  1.00  1.21           C
ATOM   1726  O   GLU A 109      16.684 -31.379  12.102  1.00  1.21           O
ATOM   1727  CB  GLU A 109      16.345 -34.323  12.963  1.00  1.21           C
ATOM   1728  CG  GLU A 109      15.635 -35.573  13.460  1.00  1.21           C
ATOM   1729  CD  GLU A 109      16.062 -36.812  12.718  1.00  1.21           C
ATOM   1730  OE1 GLU A 109      17.236 -37.125  12.735  1.00  1.21           O
ATOM   1731  OE2 GLU A 109      15.222 -37.432  12.106  1.00  1.21           O1-
ATOM      0  H   GLU A 109      14.239 -33.044  12.679  1.00  1.21           H   new
ATOM      0  HA  GLU A 109      16.079 -33.168  14.622  1.00  1.21           H   new
ATOM      0  HB2 GLU A 109      16.167 -34.222  12.015  1.00  1.21           H   new
ATOM      0  HB3 GLU A 109      17.302 -34.452  13.060  1.00  1.21           H   new
ATOM      0  HG2 GLU A 109      15.814 -35.688  14.406  1.00  1.21           H   new
ATOM      0  HG3 GLU A 109      14.677 -35.457  13.365  1.00  1.21           H   new
ATOM   1738  N   GLU A 110      17.761 -31.425  14.068  1.00  1.33           N
ATOM   1739  CA  GLU A 110      18.607 -30.280  13.715  1.00  1.33           C
ATOM   1740  C   GLU A 110      20.127 -30.481  13.773  1.00  1.33           C
ATOM   1741  O   GLU A 110      20.846 -29.498  13.920  1.00  1.33           O
ATOM   1742  CB  GLU A 110      18.255 -29.093  14.608  1.00  1.33           C
ATOM   1743  CG  GLU A 110      16.847 -28.591  14.472  1.00  1.33           C
ATOM   1744  CD  GLU A 110      16.641 -27.304  15.209  1.00  1.33           C
ATOM   1745  OE1 GLU A 110      17.551 -26.883  15.893  1.00  1.33           O
ATOM   1746  OE2 GLU A 110      15.596 -26.712  15.061  1.00  1.33           O1-
ATOM      0  H   GLU A 110      17.913 -31.764  14.844  1.00  1.33           H   new
ATOM      0  HA  GLU A 110      18.408 -30.134  12.777  1.00  1.33           H   new
ATOM      0  HB2 GLU A 110      18.406 -29.345  15.532  1.00  1.33           H   new
ATOM      0  HB3 GLU A 110      18.864 -28.365  14.410  1.00  1.33           H   new
ATOM      0  HG2 GLU A 110      16.639 -28.463  13.533  1.00  1.33           H   new
ATOM      0  HG3 GLU A 110      16.231 -29.260  14.811  1.00  1.33           H   new
ATOM   1753  N   PHE A 111      20.629 -31.709  13.668  1.00  1.51           N
ATOM   1754  CA  PHE A 111      22.083 -31.927  13.800  1.00  1.51           C
ATOM   1755  C   PHE A 111      22.653 -31.435  15.137  1.00  1.51           C
ATOM   1756  O   PHE A 111      21.907 -31.018  16.027  1.00  1.51           O
ATOM   1757  CB  PHE A 111      22.887 -31.266  12.660  1.00  1.51           C
ATOM   1758  CG  PHE A 111      22.846 -31.962  11.348  1.00  1.51           C
ATOM   1759  CD1 PHE A 111      22.455 -31.332  10.196  1.00  1.51           C
ATOM   1760  CD2 PHE A 111      23.228 -33.286  11.274  1.00  1.51           C
ATOM   1761  CE1 PHE A 111      22.474 -32.022   9.009  1.00  1.51           C
ATOM   1762  CE2 PHE A 111      23.228 -33.960  10.087  1.00  1.51           C
ATOM   1763  CZ  PHE A 111      22.850 -33.321   8.951  1.00  1.51           C
ATOM      0  H   PHE A 111      20.164 -32.418  13.524  1.00  1.51           H   new
ATOM      0  HA  PHE A 111      22.183 -32.891  13.753  1.00  1.51           H   new
ATOM      0  HB2 PHE A 111      22.557 -30.362  12.537  1.00  1.51           H   new
ATOM      0  HB3 PHE A 111      23.813 -31.195  12.940  1.00  1.51           H   new
ATOM      0  HD1 PHE A 111      22.179 -30.444  10.218  1.00  1.51           H   new
ATOM      0  HD2 PHE A 111      23.491 -33.728  12.049  1.00  1.51           H   new
ATOM      0  HE1 PHE A 111      22.223 -31.587   8.227  1.00  1.51           H   new
ATOM      0  HE2 PHE A 111      23.486 -34.853  10.057  1.00  1.51           H   new
ATOM      0  HZ  PHE A 111      22.849 -33.773   8.138  1.00  1.51           H   new
ATOM   1773  N   GLU A 112      23.979 -31.578  15.315  1.00  1.80           N
ATOM   1774  CA  GLU A 112      24.627 -31.143  16.550  1.00  1.80           C
ATOM   1775  C   GLU A 112      25.537 -29.944  16.308  1.00  1.80           C
ATOM   1776  O   GLU A 112      25.632 -29.044  17.145  1.00  1.80           O
ATOM   1777  CB  GLU A 112      25.438 -32.290  17.158  1.00  1.80           C
ATOM   1778  CG  GLU A 112      24.603 -33.495  17.601  1.00  1.80           C
ATOM   1779  CD  GLU A 112      25.433 -34.613  18.209  1.00  1.80           C
ATOM   1780  OE1 GLU A 112      26.636 -34.496  18.229  1.00  1.80           O
ATOM   1781  OE2 GLU A 112      24.856 -35.579  18.653  1.00  1.80           O1-
ATOM      0  H   GLU A 112      24.510 -31.923  14.733  1.00  1.80           H   new
ATOM      0  HA  GLU A 112      23.930 -30.877  17.169  1.00  1.80           H   new
ATOM      0  HB2 GLU A 112      26.094 -32.587  16.508  1.00  1.80           H   new
ATOM      0  HB3 GLU A 112      25.930 -31.953  17.923  1.00  1.80           H   new
ATOM      0  HG2 GLU A 112      23.943 -33.202  18.249  1.00  1.80           H   new
ATOM      0  HG3 GLU A 112      24.116 -33.841  16.837  1.00  1.80           H   new
ATOM   1788  N   ILE A 113      26.187 -29.922  15.150  1.00  2.25           N
ATOM   1789  CA  ILE A 113      27.112 -28.846  14.812  1.00  2.25           C
ATOM   1790  C   ILE A 113      26.387 -27.873  13.905  1.00  2.25           C
ATOM   1791  O   ILE A 113      25.728 -28.306  12.953  1.00  2.25           O
ATOM   1792  CB  ILE A 113      28.378 -29.376  14.138  1.00  2.25           C
ATOM   1793  CG1 ILE A 113      29.015 -30.449  15.020  1.00  2.25           C
ATOM   1794  CG2 ILE A 113      29.348 -28.232  13.905  1.00  2.25           C
ATOM   1795  CD1 ILE A 113      29.373 -29.965  16.400  1.00  2.25           C
ATOM      0  H   ILE A 113      26.106 -30.525  14.542  1.00  2.25           H   new
ATOM      0  HA  ILE A 113      27.399 -28.401  15.625  1.00  2.25           H   new
ATOM      0  HB  ILE A 113      28.152 -29.771  13.281  1.00  2.25           H   new
ATOM      0 HG12 ILE A 113      28.403 -31.198  15.097  1.00  2.25           H   new
ATOM      0 HG13 ILE A 113      29.816 -30.781  14.585  1.00  2.25           H   new
ATOM      0 HG21 ILE A 113      30.150 -28.570  13.477  1.00  2.25           H   new
ATOM      0 HG22 ILE A 113      28.933 -27.567  13.333  1.00  2.25           H   new
ATOM      0 HG23 ILE A 113      29.581 -27.827  14.755  1.00  2.25           H   new
ATOM      0 HD11 ILE A 113      29.771 -30.691  16.905  1.00  2.25           H   new
ATOM      0 HD12 ILE A 113      30.007 -29.234  16.332  1.00  2.25           H   new
ATOM      0 HD13 ILE A 113      28.572 -29.657  16.853  1.00  2.25           H   new
ATOM   1807  N   GLY A 114      26.473 -26.573  14.208  1.00  2.89           N
ATOM   1808  CA  GLY A 114      25.747 -25.608  13.400  1.00  2.89           C
ATOM   1809  C   GLY A 114      26.360 -24.230  13.185  1.00  2.89           C
ATOM   1810  O   GLY A 114      27.563 -24.008  13.357  1.00  2.89           O
ATOM      0  H   GLY A 114      26.932 -26.244  14.857  1.00  2.89           H   new
ATOM      0  HA2 GLY A 114      25.601 -26.005  12.527  1.00  2.89           H   new
ATOM      0  HA3 GLY A 114      24.874 -25.482  13.804  1.00  2.89           H   new
ATOM   1814  N   TRP A 115      25.458 -23.304  12.839  1.00  3.68           N
ATOM   1815  CA  TRP A 115      25.692 -21.912  12.434  1.00  3.68           C
ATOM   1816  C   TRP A 115      26.622 -21.097  13.323  1.00  3.68           C
ATOM   1817  O   TRP A 115      27.240 -20.138  12.867  1.00  3.68           O
ATOM   1818  CB  TRP A 115      24.349 -21.187  12.374  1.00  3.68           C
ATOM   1819  CG  TRP A 115      23.694 -21.021  13.732  1.00  3.68           C
ATOM   1820  CD1 TRP A 115      22.821 -21.874  14.317  1.00  3.68           C
ATOM   1821  CD2 TRP A 115      23.853 -19.918  14.660  1.00  3.68           C
ATOM   1822  CE2 TRP A 115      23.047 -20.196  15.765  1.00  3.68           C
ATOM   1823  CE3 TRP A 115      24.605 -18.736  14.641  1.00  3.68           C
ATOM   1824  NE1 TRP A 115      22.425 -21.392  15.539  1.00  3.68           N
ATOM   1825  CZ2 TRP A 115      22.966 -19.339  16.848  1.00  3.68           C
ATOM   1826  CZ3 TRP A 115      24.526 -17.879  15.729  1.00  3.68           C
ATOM   1827  CH2 TRP A 115      23.727 -18.173  16.804  1.00  3.68           C
ATOM      0  H   TRP A 115      24.619 -23.492  12.835  1.00  3.68           H   new
ATOM      0  HA  TRP A 115      26.140 -21.977  11.576  1.00  3.68           H   new
ATOM      0  HB2 TRP A 115      24.479 -20.312  11.976  1.00  3.68           H   new
ATOM      0  HB3 TRP A 115      23.749 -21.678  11.791  1.00  3.68           H   new
ATOM      0  HD1 TRP A 115      22.530 -22.674  13.943  1.00  3.68           H   new
ATOM      0  HE1 TRP A 115      21.875 -21.779  16.075  1.00  3.68           H   new
ATOM      0  HE3 TRP A 115      25.146 -18.530  13.913  1.00  3.68           H   new
ATOM      0  HZ2 TRP A 115      22.424 -19.534  17.578  1.00  3.68           H   new
ATOM      0  HZ3 TRP A 115      25.023 -17.093  15.729  1.00  3.68           H   new
ATOM      0  HH2 TRP A 115      23.692 -17.580  17.520  1.00  3.68           H   new
ATOM   1838  N   LYS A 116      26.762 -21.479  14.578  1.00  4.52           N
ATOM   1839  CA  LYS A 116      27.598 -20.735  15.505  1.00  4.52           C
ATOM   1840  C   LYS A 116      29.051 -20.690  15.030  1.00  4.52           C
ATOM   1841  O   LYS A 116      29.804 -19.789  15.397  1.00  4.52           O
ATOM   1842  CB  LYS A 116      27.500 -21.348  16.894  1.00  4.52           C
ATOM   1843  CG  LYS A 116      26.141 -21.147  17.531  1.00  4.52           C
ATOM   1844  CD  LYS A 116      26.049 -21.774  18.899  1.00  4.52           C
ATOM   1845  CE  LYS A 116      24.667 -21.559  19.500  1.00  4.52           C
ATOM   1846  NZ  LYS A 116      24.534 -22.212  20.835  1.00  4.52           N1+
ATOM      0  H   LYS A 116      26.380 -22.171  14.917  1.00  4.52           H   new
ATOM      0  HA  LYS A 116      27.277 -19.820  15.542  1.00  4.52           H   new
ATOM      0  HB2 LYS A 116      27.689 -22.298  16.838  1.00  4.52           H   new
ATOM      0  HB3 LYS A 116      28.181 -20.957  17.464  1.00  4.52           H   new
ATOM      0  HG2 LYS A 116      25.956 -20.197  17.600  1.00  4.52           H   new
ATOM      0  HG3 LYS A 116      25.458 -21.528  16.957  1.00  4.52           H   new
ATOM      0  HD2 LYS A 116      26.235 -22.724  18.837  1.00  4.52           H   new
ATOM      0  HD3 LYS A 116      26.723 -21.390  19.481  1.00  4.52           H   new
ATOM      0  HE2 LYS A 116      24.497 -20.608  19.587  1.00  4.52           H   new
ATOM      0  HE3 LYS A 116      23.994 -21.914  18.898  1.00  4.52           H   new
ATOM      0  HZ1 LYS A 116      23.717 -22.067  21.157  1.00  4.52           H   new
ATOM      0  HZ2 LYS A 116      24.669 -23.088  20.752  1.00  4.52           H   new
ATOM      0  HZ3 LYS A 116      25.137 -21.871  21.394  1.00  4.52           H   new
ATOM   1860  N   ALA A 117      29.443 -21.669  14.212  1.00  5.29           N
ATOM   1861  CA  ALA A 117      30.793 -21.744  13.680  1.00  5.29           C
ATOM   1862  C   ALA A 117      30.801 -21.562  12.160  1.00  5.29           C
ATOM   1863  O   ALA A 117      31.744 -21.985  11.487  1.00  5.29           O
ATOM   1864  CB  ALA A 117      31.410 -23.076  14.045  1.00  5.29           C
ATOM      0  H   ALA A 117      28.928 -22.307  13.953  1.00  5.29           H   new
ATOM      0  HA  ALA A 117      31.315 -21.026  14.070  1.00  5.29           H   new
ATOM      0  HB1 ALA A 117      32.311 -23.124  13.689  1.00  5.29           H   new
ATOM      0  HB2 ALA A 117      31.439 -23.166  15.010  1.00  5.29           H   new
ATOM      0  HB3 ALA A 117      30.876 -23.794  13.670  1.00  5.29           H   new
ATOM   1870  N   TRP A 118      29.777 -20.889  11.615  1.00  5.87           N
ATOM   1871  CA  TRP A 118      29.639 -20.689  10.165  1.00  5.87           C
ATOM   1872  C   TRP A 118      30.885 -20.100   9.513  1.00  5.87           C
ATOM   1873  O   TRP A 118      31.212 -20.444   8.376  1.00  5.87           O
ATOM   1874  CB  TRP A 118      28.470 -19.745   9.850  1.00  5.87           C
ATOM   1875  CG  TRP A 118      28.707 -18.283  10.170  1.00  5.87           C
ATOM   1876  CD1 TRP A 118      28.484 -17.607  11.340  1.00  5.87           C
ATOM   1877  CD2 TRP A 118      29.180 -17.294   9.220  1.00  5.87           C
ATOM   1878  CE2 TRP A 118      29.233 -16.071   9.891  1.00  5.87           C
ATOM   1879  CE3 TRP A 118      29.549 -17.354   7.871  1.00  5.87           C
ATOM   1880  NE1 TRP A 118      28.811 -16.276  11.184  1.00  5.87           N
ATOM   1881  CZ2 TRP A 118      29.649 -14.909   9.260  1.00  5.87           C
ATOM   1882  CZ3 TRP A 118      29.956 -16.198   7.243  1.00  5.87           C
ATOM   1883  CH2 TRP A 118      30.007 -15.004   7.916  1.00  5.87           C
ATOM      0  H   TRP A 118      29.143 -20.536  12.077  1.00  5.87           H   new
ATOM      0  HA  TRP A 118      29.486 -21.576   9.803  1.00  5.87           H   new
ATOM      0  HB2 TRP A 118      28.257 -19.823   8.907  1.00  5.87           H   new
ATOM      0  HB3 TRP A 118      27.690 -20.045  10.343  1.00  5.87           H   new
ATOM      0  HD1 TRP A 118      28.160 -17.989  12.124  1.00  5.87           H   new
ATOM      0  HE1 TRP A 118      28.759 -15.673  11.795  1.00  5.87           H   new
ATOM      0  HE3 TRP A 118      29.520 -18.160   7.407  1.00  5.87           H   new
ATOM      0  HZ2 TRP A 118      29.688 -14.099   9.715  1.00  5.87           H   new
ATOM      0  HZ3 TRP A 118      30.201 -16.227   6.346  1.00  5.87           H   new
ATOM      0  HH2 TRP A 118      30.287 -14.240   7.465  1.00  5.87           H   new
ATOM   1894  N   GLY A 119      31.614 -19.251  10.247  1.00  6.19           N
ATOM   1895  CA  GLY A 119      32.807 -18.579   9.740  1.00  6.19           C
ATOM   1896  C   GLY A 119      33.887 -19.563   9.288  1.00  6.19           C
ATOM   1897  O   GLY A 119      34.731 -19.231   8.449  1.00  6.19           O
ATOM      0  H   GLY A 119      31.424 -19.050  11.061  1.00  6.19           H   new
ATOM      0  HA2 GLY A 119      32.561 -18.009   8.995  1.00  6.19           H   new
ATOM      0  HA3 GLY A 119      33.168 -18.002  10.431  1.00  6.19           H   new
ATOM   1901  N   LYS A 120      33.843 -20.799   9.791  1.00  6.20           N
ATOM   1902  CA  LYS A 120      34.820 -21.796   9.395  1.00  6.20           C
ATOM   1903  C   LYS A 120      34.731 -22.074   7.904  1.00  6.20           C
ATOM   1904  O   LYS A 120      35.725 -22.467   7.295  1.00  6.20           O
ATOM   1905  CB  LYS A 120      34.637 -23.098  10.163  1.00  6.20           C
ATOM   1906  CG  LYS A 120      35.013 -23.030  11.636  1.00  6.20           C
ATOM   1907  CD  LYS A 120      34.807 -24.386  12.293  1.00  6.20           C
ATOM   1908  CE  LYS A 120      35.202 -24.385  13.761  1.00  6.20           C
ATOM   1909  NZ  LYS A 120      34.959 -25.716  14.375  1.00  6.20           N1+
ATOM      0  H   LYS A 120      33.257 -21.072  10.358  1.00  6.20           H   new
ATOM      0  HA  LYS A 120      35.696 -21.435   9.605  1.00  6.20           H   new
ATOM      0  HB2 LYS A 120      33.710 -23.373  10.092  1.00  6.20           H   new
ATOM      0  HB3 LYS A 120      35.171 -23.787   9.738  1.00  6.20           H   new
ATOM      0  HG2 LYS A 120      35.939 -22.756  11.728  1.00  6.20           H   new
ATOM      0  HG3 LYS A 120      34.473 -22.360  12.084  1.00  6.20           H   new
ATOM      0  HD2 LYS A 120      33.875 -24.644  12.212  1.00  6.20           H   new
ATOM      0  HD3 LYS A 120      35.328 -25.054  11.821  1.00  6.20           H   new
ATOM      0  HE2 LYS A 120      36.139 -24.151  13.848  1.00  6.20           H   new
ATOM      0  HE3 LYS A 120      34.695 -23.708  14.236  1.00  6.20           H   new
ATOM      0  HZ1 LYS A 120      35.196 -25.695  15.233  1.00  6.20           H   new
ATOM      0  HZ2 LYS A 120      34.095 -25.919  14.311  1.00  6.20           H   new
ATOM      0  HZ3 LYS A 120      35.440 -26.332  13.949  1.00  6.20           H   new
ATOM   1923  N   SER A 121      33.550 -21.844   7.308  1.00  5.84           N
ATOM   1924  CA  SER A 121      33.310 -22.081   5.891  1.00  5.84           C
ATOM   1925  C   SER A 121      34.013 -21.046   5.015  1.00  5.84           C
ATOM   1926  O   SER A 121      34.133 -21.232   3.805  1.00  5.84           O
ATOM   1927  CB  SER A 121      31.826 -22.035   5.601  1.00  5.84           C
ATOM   1928  OG  SER A 121      31.314 -20.733   5.746  1.00  5.84           O
ATOM      0  H   SER A 121      32.863 -21.542   7.728  1.00  5.84           H   new
ATOM      0  HA  SER A 121      33.668 -22.958   5.682  1.00  5.84           H   new
ATOM      0  HB2 SER A 121      31.661 -22.350   4.699  1.00  5.84           H   new
ATOM      0  HB3 SER A 121      31.359 -22.637   6.201  1.00  5.84           H   new
ATOM      0  HG  SER A 121      31.346 -20.507   6.555  1.00  5.84           H   new
ATOM   1934  N   LEU A 122      34.467 -19.945   5.628  1.00  5.13           N
ATOM   1935  CA  LEU A 122      35.171 -18.895   4.915  1.00  5.13           C
ATOM   1936  C   LEU A 122      36.641 -19.246   4.967  1.00  5.13           C
ATOM   1937  O   LEU A 122      37.393 -19.041   4.015  1.00  5.13           O
ATOM   1938  CB  LEU A 122      34.966 -17.546   5.607  1.00  5.13           C
ATOM   1939  CG  LEU A 122      33.534 -17.050   5.723  1.00  5.13           C
ATOM   1940  CD1 LEU A 122      33.543 -15.772   6.533  1.00  5.13           C
ATOM   1941  CD2 LEU A 122      32.951 -16.838   4.344  1.00  5.13           C
ATOM      0  H   LEU A 122      34.371 -19.795   6.469  1.00  5.13           H   new
ATOM      0  HA  LEU A 122      34.842 -18.826   4.005  1.00  5.13           H   new
ATOM      0  HB2 LEU A 122      35.340 -17.604   6.500  1.00  5.13           H   new
ATOM      0  HB3 LEU A 122      35.480 -16.878   5.127  1.00  5.13           H   new
ATOM      0  HG  LEU A 122      32.976 -17.704   6.173  1.00  5.13           H   new
ATOM      0 HD11 LEU A 122      32.637 -15.437   6.620  1.00  5.13           H   new
ATOM      0 HD12 LEU A 122      33.907 -15.950   7.414  1.00  5.13           H   new
ATOM      0 HD13 LEU A 122      34.091 -15.109   6.085  1.00  5.13           H   new
ATOM      0 HD21 LEU A 122      32.038 -16.522   4.424  1.00  5.13           H   new
ATOM      0 HD22 LEU A 122      33.480 -16.180   3.866  1.00  5.13           H   new
ATOM      0 HD23 LEU A 122      32.961 -17.676   3.856  1.00  5.13           H   new
ATOM   1953  N   VAL A 123      37.032 -19.816   6.105  1.00  4.18           N
ATOM   1954  CA  VAL A 123      38.402 -20.230   6.345  1.00  4.18           C
ATOM   1955  C   VAL A 123      38.755 -21.429   5.469  1.00  4.18           C
ATOM   1956  O   VAL A 123      39.830 -21.487   4.867  1.00  4.18           O
ATOM   1957  CB  VAL A 123      38.586 -20.608   7.823  1.00  4.18           C
ATOM   1958  CG1 VAL A 123      39.969 -21.170   8.044  1.00  4.18           C
ATOM   1959  CG2 VAL A 123      38.327 -19.394   8.684  1.00  4.18           C
ATOM      0  H   VAL A 123      36.501 -19.973   6.763  1.00  4.18           H   new
ATOM      0  HA  VAL A 123      38.990 -19.490   6.124  1.00  4.18           H   new
ATOM      0  HB  VAL A 123      37.950 -21.297   8.073  1.00  4.18           H   new
ATOM      0 HG11 VAL A 123      40.077 -21.406   8.979  1.00  4.18           H   new
ATOM      0 HG12 VAL A 123      40.089 -21.961   7.495  1.00  4.18           H   new
ATOM      0 HG13 VAL A 123      40.632 -20.505   7.800  1.00  4.18           H   new
ATOM      0 HG21 VAL A 123      38.442 -19.629   9.618  1.00  4.18           H   new
ATOM      0 HG22 VAL A 123      38.952 -18.691   8.448  1.00  4.18           H   new
ATOM      0 HG23 VAL A 123      37.420 -19.082   8.539  1.00  4.18           H   new
ATOM   1969  N   PHE A 124      37.837 -22.392   5.414  1.00  3.19           N
ATOM   1970  CA  PHE A 124      38.014 -23.604   4.642  1.00  3.19           C
ATOM   1971  C   PHE A 124      36.766 -24.086   3.924  1.00  3.19           C
ATOM   1972  O   PHE A 124      35.766 -24.438   4.555  1.00  3.19           O
ATOM   1973  CB  PHE A 124      38.470 -24.721   5.575  1.00  3.19           C
ATOM   1974  CG  PHE A 124      38.598 -26.070   4.925  1.00  3.19           C
ATOM   1975  CD1 PHE A 124      39.594 -26.350   4.008  1.00  3.19           C
ATOM   1976  CD2 PHE A 124      37.686 -27.071   5.247  1.00  3.19           C
ATOM   1977  CE1 PHE A 124      39.679 -27.605   3.426  1.00  3.19           C
ATOM   1978  CE2 PHE A 124      37.768 -28.318   4.675  1.00  3.19           C
ATOM   1979  CZ  PHE A 124      38.765 -28.589   3.761  1.00  3.19           C
ATOM      0  H   PHE A 124      37.086 -22.353   5.832  1.00  3.19           H   new
ATOM      0  HA  PHE A 124      38.669 -23.388   3.960  1.00  3.19           H   new
ATOM      0  HB2 PHE A 124      39.328 -24.477   5.957  1.00  3.19           H   new
ATOM      0  HB3 PHE A 124      37.841 -24.788   6.310  1.00  3.19           H   new
ATOM      0  HD1 PHE A 124      40.211 -25.692   3.780  1.00  3.19           H   new
ATOM      0  HD2 PHE A 124      37.009 -26.893   5.860  1.00  3.19           H   new
ATOM      0  HE1 PHE A 124      40.351 -27.786   2.809  1.00  3.19           H   new
ATOM      0  HE2 PHE A 124      37.153 -28.977   4.903  1.00  3.19           H   new
ATOM      0  HZ  PHE A 124      38.823 -29.431   3.371  1.00  3.19           H   new
ATOM   1989  N   ALA A 125      36.835 -24.163   2.601  1.00  2.33           N
ATOM   1990  CA  ALA A 125      35.720 -24.733   1.875  1.00  2.33           C
ATOM   1991  C   ALA A 125      35.955 -26.244   1.829  1.00  2.33           C
ATOM   1992  O   ALA A 125      37.070 -26.662   1.525  1.00  2.33           O
ATOM   1993  CB  ALA A 125      35.597 -24.154   0.477  1.00  2.33           C
ATOM      0  H   ALA A 125      37.498 -23.899   2.121  1.00  2.33           H   new
ATOM      0  HA  ALA A 125      34.884 -24.522   2.320  1.00  2.33           H   new
ATOM      0  HB1 ALA A 125      34.841 -24.559   0.024  1.00  2.33           H   new
ATOM      0  HB2 ALA A 125      35.463 -23.195   0.534  1.00  2.33           H   new
ATOM      0  HB3 ALA A 125      36.409 -24.337  -0.022  1.00  2.33           H   new
ATOM   1999  N   PRO A 126      34.951 -27.081   2.085  1.00  1.69           N
ATOM   2000  CA  PRO A 126      35.032 -28.530   2.066  1.00  1.69           C
ATOM   2001  C   PRO A 126      35.136 -29.108   0.662  1.00  1.69           C
ATOM   2002  O   PRO A 126      34.668 -28.514  -0.310  1.00  1.69           O
ATOM   2003  CB  PRO A 126      33.723 -28.929   2.739  1.00  1.69           C
ATOM   2004  CG  PRO A 126      32.793 -27.781   2.433  1.00  1.69           C
ATOM   2005  CD  PRO A 126      33.635 -26.554   2.439  1.00  1.69           C
ATOM      0  HA  PRO A 126      35.828 -28.866   2.507  1.00  1.69           H   new
ATOM      0  HB2 PRO A 126      33.383 -29.766   2.386  1.00  1.69           H   new
ATOM      0  HB3 PRO A 126      33.837 -29.049   3.695  1.00  1.69           H   new
ATOM      0  HG2 PRO A 126      32.364 -27.903   1.572  1.00  1.69           H   new
ATOM      0  HG3 PRO A 126      32.087 -27.720   3.096  1.00  1.69           H   new
ATOM      0  HD2 PRO A 126      33.323 -25.897   1.797  1.00  1.69           H   new
ATOM      0  HD3 PRO A 126      33.639 -26.122   3.307  1.00  1.69           H   new
ATOM   2013  N   GLU A 127      35.687 -30.315   0.589  1.00  1.27           N
ATOM   2014  CA  GLU A 127      35.758 -31.084  -0.646  1.00  1.27           C
ATOM   2015  C   GLU A 127      34.434 -31.796  -0.872  1.00  1.27           C
ATOM   2016  O   GLU A 127      33.704 -32.055   0.084  1.00  1.27           O
ATOM   2017  CB  GLU A 127      36.899 -32.097  -0.570  1.00  1.27           C
ATOM   2018  CG  GLU A 127      38.286 -31.462  -0.445  1.00  1.27           C
ATOM   2019  CD  GLU A 127      39.411 -32.472  -0.387  1.00  1.27           C
ATOM   2020  OE1 GLU A 127      39.140 -33.631  -0.182  1.00  1.27           O
ATOM   2021  OE2 GLU A 127      40.543 -32.076  -0.546  1.00  1.27           O1-
ATOM      0  H   GLU A 127      36.035 -30.715   1.266  1.00  1.27           H   new
ATOM      0  HA  GLU A 127      35.930 -30.485  -1.389  1.00  1.27           H   new
ATOM      0  HB2 GLU A 127      36.751 -32.681   0.190  1.00  1.27           H   new
ATOM      0  HB3 GLU A 127      36.878 -32.654  -1.364  1.00  1.27           H   new
ATOM      0  HG2 GLU A 127      38.432 -30.870  -1.199  1.00  1.27           H   new
ATOM      0  HG3 GLU A 127      38.312 -30.914   0.355  1.00  1.27           H   new
ATOM   2028  N   LEU A 128      34.123 -32.125  -2.123  1.00  1.00           N
ATOM   2029  CA  LEU A 128      32.881 -32.839  -2.393  1.00  1.00           C
ATOM   2030  C   LEU A 128      32.951 -34.338  -2.104  1.00  1.00           C
ATOM   2031  O   LEU A 128      33.938 -35.005  -2.421  1.00  1.00           O
ATOM   2032  CB  LEU A 128      32.460 -32.653  -3.862  1.00  1.00           C
ATOM   2033  CG  LEU A 128      32.118 -31.213  -4.306  1.00  1.00           C
ATOM   2034  CD1 LEU A 128      31.808 -31.212  -5.803  1.00  1.00           C
ATOM   2035  CD2 LEU A 128      30.921 -30.707  -3.498  1.00  1.00           C
ATOM      0  H   LEU A 128      34.605 -31.949  -2.813  1.00  1.00           H   new
ATOM      0  HA  LEU A 128      32.229 -32.452  -1.788  1.00  1.00           H   new
ATOM      0  HB2 LEU A 128      33.176 -32.982  -4.427  1.00  1.00           H   new
ATOM      0  HB3 LEU A 128      31.686 -33.214  -4.029  1.00  1.00           H   new
ATOM      0  HG  LEU A 128      32.870 -30.622  -4.145  1.00  1.00           H   new
ATOM      0 HD11 LEU A 128      31.592 -30.310  -6.088  1.00  1.00           H   new
ATOM      0 HD12 LEU A 128      32.582 -31.530  -6.294  1.00  1.00           H   new
ATOM      0 HD13 LEU A 128      31.053 -31.795  -5.978  1.00  1.00           H   new
ATOM      0 HD21 LEU A 128      30.703 -29.803  -3.774  1.00  1.00           H   new
ATOM      0 HD22 LEU A 128      30.158 -31.285  -3.654  1.00  1.00           H   new
ATOM      0 HD23 LEU A 128      31.142 -30.712  -2.554  1.00  1.00           H   new
ATOM   2047  N   ALA A 129      31.851 -34.848  -1.560  1.00  0.84           N
ATOM   2048  CA  ALA A 129      31.592 -36.264  -1.313  1.00  0.84           C
ATOM   2049  C   ALA A 129      31.248 -36.967  -2.609  1.00  0.84           C
ATOM   2050  O   ALA A 129      30.908 -36.317  -3.595  1.00  0.84           O
ATOM   2051  CB  ALA A 129      30.437 -36.444  -0.342  1.00  0.84           C
ATOM      0  H   ALA A 129      31.197 -34.348  -1.310  1.00  0.84           H   new
ATOM      0  HA  ALA A 129      32.396 -36.648  -0.930  1.00  0.84           H   new
ATOM      0  HB1 ALA A 129      30.283 -37.390  -0.193  1.00  0.84           H   new
ATOM      0  HB2 ALA A 129      30.653 -36.016   0.501  1.00  0.84           H   new
ATOM      0  HB3 ALA A 129      29.636 -36.041  -0.713  1.00  0.84           H   new
ATOM   2057  N   ASN A 130      31.348 -38.293  -2.612  1.00  0.74           N
ATOM   2058  CA  ASN A 130      30.966 -39.096  -3.775  1.00  0.74           C
ATOM   2059  C   ASN A 130      29.462 -39.029  -4.037  1.00  0.74           C
ATOM   2060  O   ASN A 130      29.004 -39.225  -5.162  1.00  0.74           O
ATOM   2061  CB  ASN A 130      31.375 -40.536  -3.574  1.00  0.74           C
ATOM   2062  CG  ASN A 130      32.856 -40.735  -3.677  1.00  0.74           C
ATOM   2063  ND2 ASN A 130      33.346 -41.775  -3.054  1.00  0.74           N
ATOM   2064  OD1 ASN A 130      33.565 -39.946  -4.310  1.00  0.74           O
ATOM      0  H   ASN A 130      31.637 -38.752  -1.945  1.00  0.74           H   new
ATOM      0  HA  ASN A 130      31.427 -38.728  -4.545  1.00  0.74           H   new
ATOM      0  HB2 ASN A 130      31.072 -40.836  -2.703  1.00  0.74           H   new
ATOM      0  HB3 ASN A 130      30.931 -41.090  -4.235  1.00  0.74           H   new
ATOM      0 HD21 ASN A 130      34.192 -41.930  -3.076  1.00  0.74           H   new
ATOM      0 HD22 ASN A 130      32.823 -42.304  -2.623  1.00  0.74           H   new
ATOM   2071  N   HIS A 131      28.709 -38.780  -2.976  1.00  0.69           N
ATOM   2072  CA  HIS A 131      27.262 -38.694  -3.009  1.00  0.69           C
ATOM   2073  C   HIS A 131      26.877 -37.235  -2.934  1.00  0.69           C
ATOM   2074  O   HIS A 131      27.311 -36.539  -2.012  1.00  0.69           O
ATOM   2075  CB  HIS A 131      26.673 -39.447  -1.821  1.00  0.69           C
ATOM   2076  CG  HIS A 131      27.056 -40.896  -1.821  1.00  0.69           C
ATOM   2077  CD2 HIS A 131      27.980 -41.566  -1.095  1.00  0.69           C
ATOM   2078  ND1 HIS A 131      26.474 -41.828  -2.660  1.00  0.69           N
ATOM   2079  CE1 HIS A 131      27.024 -43.012  -2.443  1.00  0.69           C
ATOM   2080  NE2 HIS A 131      27.939 -42.880  -1.499  1.00  0.69           N
ATOM      0  H   HIS A 131      29.039 -38.653  -2.192  1.00  0.69           H   new
ATOM      0  HA  HIS A 131      26.920 -39.090  -3.826  1.00  0.69           H   new
ATOM      0  HB2 HIS A 131      26.975 -39.034  -0.997  1.00  0.69           H   new
ATOM      0  HB3 HIS A 131      25.706 -39.370  -1.839  1.00  0.69           H   new
ATOM      0  HD2 HIS A 131      28.538 -41.206  -0.444  1.00  0.69           H   new
ATOM      0  HE1 HIS A 131      26.804 -43.803  -2.881  1.00  0.69           H   new
ATOM      0  HE2 HIS A 131      28.430 -43.514  -1.187  1.00  0.69           H   new
ATOM   2088  N   THR A 132      26.118 -36.747  -3.906  1.00  0.65           N
ATOM   2089  CA  THR A 132      25.799 -35.334  -3.875  1.00  0.65           C
ATOM   2090  C   THR A 132      24.310 -35.019  -3.975  1.00  0.65           C
ATOM   2091  O   THR A 132      23.491 -35.862  -4.349  1.00  0.65           O
ATOM   2092  CB  THR A 132      26.572 -34.588  -4.988  1.00  0.65           C
ATOM   2093  CG2 THR A 132      28.093 -34.805  -4.842  1.00  0.65           C
ATOM   2094  OG1 THR A 132      26.140 -35.030  -6.297  1.00  0.65           O
ATOM      0  H   THR A 132      25.792 -37.195  -4.563  1.00  0.65           H   new
ATOM      0  HA  THR A 132      26.077 -35.023  -2.999  1.00  0.65           H   new
ATOM      0  HB  THR A 132      26.381 -33.641  -4.896  1.00  0.65           H   new
ATOM      0  HG1 THR A 132      26.131 -35.870  -6.321  1.00  0.65           H   new
ATOM      0 HG21 THR A 132      28.557 -34.329  -5.549  1.00  0.65           H   new
ATOM      0 HG22 THR A 132      28.387 -34.470  -3.980  1.00  0.65           H   new
ATOM      0 HG23 THR A 132      28.292 -35.752  -4.905  1.00  0.65           H   new
ATOM   2102  N   PHE A 133      23.992 -33.776  -3.626  1.00  0.64           N
ATOM   2103  CA  PHE A 133      22.673 -33.172  -3.733  1.00  0.64           C
ATOM   2104  C   PHE A 133      22.827 -31.954  -4.638  1.00  0.64           C
ATOM   2105  O   PHE A 133      23.572 -31.027  -4.314  1.00  0.64           O
ATOM   2106  CB  PHE A 133      22.153 -32.795  -2.347  1.00  0.64           C
ATOM   2107  CG  PHE A 133      20.769 -32.207  -2.288  1.00  0.64           C
ATOM   2108  CD1 PHE A 133      19.657 -33.026  -2.025  1.00  0.64           C
ATOM   2109  CD2 PHE A 133      20.568 -30.841  -2.441  1.00  0.64           C
ATOM   2110  CE1 PHE A 133      18.393 -32.486  -1.928  1.00  0.64           C
ATOM   2111  CE2 PHE A 133      19.297 -30.303  -2.342  1.00  0.64           C
ATOM   2112  CZ  PHE A 133      18.213 -31.129  -2.084  1.00  0.64           C
ATOM      0  H   PHE A 133      24.575 -33.233  -3.302  1.00  0.64           H   new
ATOM      0  HA  PHE A 133      22.023 -33.786  -4.110  1.00  0.64           H   new
ATOM      0  HB2 PHE A 133      22.170 -33.589  -1.790  1.00  0.64           H   new
ATOM      0  HB3 PHE A 133      22.771 -32.159  -1.953  1.00  0.64           H   new
ATOM      0  HD1 PHE A 133      19.776 -33.942  -1.915  1.00  0.64           H   new
ATOM      0  HD2 PHE A 133      21.293 -30.284  -2.611  1.00  0.64           H   new
ATOM      0  HE1 PHE A 133      17.663 -33.036  -1.758  1.00  0.64           H   new
ATOM      0  HE2 PHE A 133      19.170 -29.388  -2.448  1.00  0.64           H   new
ATOM      0  HZ  PHE A 133      17.360 -30.765  -2.016  1.00  0.64           H   new
ATOM   2122  N   VAL A 134      22.168 -31.962  -5.785  1.00  0.63           N
ATOM   2123  CA  VAL A 134      22.400 -30.891  -6.750  1.00  0.63           C
ATOM   2124  C   VAL A 134      21.282 -29.862  -6.781  1.00  0.63           C
ATOM   2125  O   VAL A 134      20.107 -30.213  -6.906  1.00  0.63           O
ATOM   2126  CB  VAL A 134      22.598 -31.487  -8.160  1.00  0.63           C
ATOM   2127  CG1 VAL A 134      22.832 -30.345  -9.184  1.00  0.63           C
ATOM   2128  CG2 VAL A 134      23.773 -32.482  -8.126  1.00  0.63           C
ATOM      0  H   VAL A 134      21.597 -32.559  -6.024  1.00  0.63           H   new
ATOM      0  HA  VAL A 134      23.203 -30.427  -6.464  1.00  0.63           H   new
ATOM      0  HB  VAL A 134      21.803 -31.969  -8.439  1.00  0.63           H   new
ATOM      0 HG11 VAL A 134      22.956 -30.724 -10.068  1.00  0.63           H   new
ATOM      0 HG12 VAL A 134      22.063 -29.754  -9.191  1.00  0.63           H   new
ATOM      0 HG13 VAL A 134      23.623 -29.843  -8.934  1.00  0.63           H   new
ATOM      0 HG21 VAL A 134      23.903 -32.860  -9.010  1.00  0.63           H   new
ATOM      0 HG22 VAL A 134      24.580 -32.020  -7.851  1.00  0.63           H   new
ATOM      0 HG23 VAL A 134      23.577 -33.193  -7.496  1.00  0.63           H   new
ATOM   2138  N   VAL A 135      21.659 -28.593  -6.700  1.00  0.65           N
ATOM   2139  CA  VAL A 135      20.702 -27.515  -6.748  1.00  0.65           C
ATOM   2140  C   VAL A 135      20.738 -26.771  -8.088  1.00  0.65           C
ATOM   2141  O   VAL A 135      21.776 -26.254  -8.522  1.00  0.65           O
ATOM   2142  CB  VAL A 135      20.947 -26.526  -5.606  1.00  0.65           C
ATOM   2143  CG1 VAL A 135      19.953 -25.383  -5.684  1.00  0.65           C
ATOM   2144  CG2 VAL A 135      20.846 -27.241  -4.264  1.00  0.65           C
ATOM      0  H   VAL A 135      22.476 -28.339  -6.616  1.00  0.65           H   new
ATOM      0  HA  VAL A 135      19.823 -27.914  -6.650  1.00  0.65           H   new
ATOM      0  HB  VAL A 135      21.841 -26.159  -5.690  1.00  0.65           H   new
ATOM      0 HG11 VAL A 135      20.116 -24.762  -4.957  1.00  0.65           H   new
ATOM      0 HG12 VAL A 135      20.055 -24.922  -6.531  1.00  0.65           H   new
ATOM      0 HG13 VAL A 135      19.051 -25.733  -5.614  1.00  0.65           H   new
ATOM      0 HG21 VAL A 135      21.003 -26.607  -3.547  1.00  0.65           H   new
ATOM      0 HG22 VAL A 135      19.961 -27.625  -4.168  1.00  0.65           H   new
ATOM      0 HG23 VAL A 135      21.510 -27.946  -4.222  1.00  0.65           H   new
ATOM   2154  N   ASP A 136      19.593 -26.809  -8.770  1.00  0.67           N
ATOM   2155  CA  ASP A 136      19.340 -26.190 -10.078  1.00  0.67           C
ATOM   2156  C   ASP A 136      20.259 -26.570 -11.241  1.00  0.67           C
ATOM   2157  O   ASP A 136      20.332 -25.831 -12.223  1.00  0.67           O
ATOM   2158  CB  ASP A 136      19.397 -24.678  -9.935  1.00  0.67           C
ATOM   2159  CG  ASP A 136      18.291 -24.158  -9.093  1.00  0.67           C
ATOM   2160  OD1 ASP A 136      17.186 -24.492  -9.403  1.00  0.67           O
ATOM   2161  OD2 ASP A 136      18.521 -23.430  -8.141  1.00  0.67           O1-
ATOM      0  H   ASP A 136      18.902 -27.220  -8.466  1.00  0.67           H   new
ATOM      0  HA  ASP A 136      18.468 -26.540 -10.320  1.00  0.67           H   new
ATOM      0  HB2 ASP A 136      20.247 -24.423  -9.545  1.00  0.67           H   new
ATOM      0  HB3 ASP A 136      19.354 -24.269 -10.813  1.00  0.67           H   new
ATOM   2166  N   GLY A 137      20.897 -27.726 -11.192  1.00  0.71           N
ATOM   2167  CA  GLY A 137      21.792 -28.074 -12.284  1.00  0.71           C
ATOM   2168  C   GLY A 137      21.077 -28.796 -13.420  1.00  0.71           C
ATOM   2169  O   GLY A 137      19.865 -29.004 -13.356  1.00  0.71           O
ATOM      0  H   GLY A 137      20.832 -28.306 -10.561  1.00  0.71           H   new
ATOM      0  HA2 GLY A 137      22.206 -27.267 -12.628  1.00  0.71           H   new
ATOM      0  HA3 GLY A 137      22.506 -28.637 -11.946  1.00  0.71           H   new
ATOM   2173  N   PRO A 138      21.810 -29.171 -14.482  1.00  0.75           N
ATOM   2174  CA  PRO A 138      21.350 -29.901 -15.651  1.00  0.75           C
ATOM   2175  C   PRO A 138      20.825 -31.254 -15.247  1.00  0.75           C
ATOM   2176  O   PRO A 138      21.283 -31.825 -14.260  1.00  0.75           O
ATOM   2177  CB  PRO A 138      22.621 -30.058 -16.492  1.00  0.75           C
ATOM   2178  CG  PRO A 138      23.536 -28.956 -16.019  1.00  0.75           C
ATOM   2179  CD  PRO A 138      23.243 -28.815 -14.543  1.00  0.75           C
ATOM      0  HA  PRO A 138      20.631 -29.452 -16.123  1.00  0.75           H   new
ATOM      0  HB2 PRO A 138      23.024 -30.931 -16.361  1.00  0.75           H   new
ATOM      0  HB3 PRO A 138      22.429 -29.974 -17.439  1.00  0.75           H   new
ATOM      0  HG2 PRO A 138      24.467 -29.181 -16.173  1.00  0.75           H   new
ATOM      0  HG3 PRO A 138      23.363 -28.127 -16.493  1.00  0.75           H   new
ATOM      0  HD2 PRO A 138      23.789 -29.410 -14.006  1.00  0.75           H   new
ATOM      0  HD3 PRO A 138      23.408 -27.914 -14.224  1.00  0.75           H   new
ATOM   2187  N   GLU A 139      19.872 -31.786 -15.984  1.00  0.78           N
ATOM   2188  CA  GLU A 139      19.441 -33.138 -15.674  1.00  0.78           C
ATOM   2189  C   GLU A 139      20.603 -34.103 -15.906  1.00  0.78           C
ATOM   2190  O   GLU A 139      21.231 -34.045 -16.968  1.00  0.78           O
ATOM   2191  CB  GLU A 139      18.249 -33.538 -16.542  1.00  0.78           C
ATOM   2192  CG  GLU A 139      17.723 -34.868 -16.184  1.00  0.78           C
ATOM   2193  CD  GLU A 139      16.521 -35.337 -16.922  1.00  0.78           C
ATOM   2194  OE1 GLU A 139      16.557 -35.463 -18.125  1.00  0.78           O
ATOM   2195  OE2 GLU A 139      15.547 -35.600 -16.248  1.00  0.78           O1-
ATOM      0  H   GLU A 139      19.473 -31.403 -16.643  1.00  0.78           H   new
ATOM      0  HA  GLU A 139      19.165 -33.175 -14.745  1.00  0.78           H   new
ATOM      0  HB2 GLU A 139      17.545 -32.877 -16.447  1.00  0.78           H   new
ATOM      0  HB3 GLU A 139      18.515 -33.537 -17.475  1.00  0.78           H   new
ATOM      0  HG2 GLU A 139      18.431 -35.518 -16.316  1.00  0.78           H   new
ATOM      0  HG3 GLU A 139      17.514 -34.865 -15.237  1.00  0.78           H   new
ATOM   2202  N   THR A 140      20.885 -34.986 -14.942  1.00  0.80           N
ATOM   2203  CA  THR A 140      21.972 -35.955 -15.125  1.00  0.80           C
ATOM   2204  C   THR A 140      21.521 -37.361 -14.773  1.00  0.80           C
ATOM   2205  O   THR A 140      20.464 -37.556 -14.186  1.00  0.80           O
ATOM   2206  CB  THR A 140      23.237 -35.604 -14.293  1.00  0.80           C
ATOM   2207  CG2 THR A 140      23.724 -34.190 -14.593  1.00  0.80           C
ATOM   2208  OG1 THR A 140      22.956 -35.707 -12.885  1.00  0.80           O
ATOM      0  H   THR A 140      20.469 -35.041 -14.191  1.00  0.80           H   new
ATOM      0  HA  THR A 140      22.208 -35.913 -16.065  1.00  0.80           H   new
ATOM      0  HB  THR A 140      23.930 -36.236 -14.540  1.00  0.80           H   new
ATOM      0  HG1 THR A 140      23.647 -35.517 -12.447  1.00  0.80           H   new
ATOM      0 HG21 THR A 140      24.512 -33.999 -14.061  1.00  0.80           H   new
ATOM      0 HG22 THR A 140      23.945 -34.116 -15.535  1.00  0.80           H   new
ATOM      0 HG23 THR A 140      23.025 -33.554 -14.374  1.00  0.80           H   new
ATOM   2216  N   LYS A 141      22.348 -38.360 -15.084  1.00  0.81           N
ATOM   2217  CA  LYS A 141      22.017 -39.730 -14.686  1.00  0.81           C
ATOM   2218  C   LYS A 141      22.000 -39.857 -13.161  1.00  0.81           C
ATOM   2219  O   LYS A 141      21.158 -40.551 -12.592  1.00  0.81           O
ATOM   2220  CB  LYS A 141      23.016 -40.719 -15.284  1.00  0.81           C
ATOM   2221  CG  LYS A 141      22.897 -40.899 -16.797  1.00  0.81           C
ATOM   2222  CD  LYS A 141      23.936 -41.889 -17.324  1.00  0.81           C
ATOM   2223  CE  LYS A 141      23.821 -42.069 -18.833  1.00  0.81           C
ATOM   2224  NZ  LYS A 141      24.855 -43.002 -19.359  1.00  0.81           N1+
ATOM      0  H   LYS A 141      23.087 -38.271 -15.514  1.00  0.81           H   new
ATOM      0  HA  LYS A 141      21.133 -39.939 -15.025  1.00  0.81           H   new
ATOM      0  HB2 LYS A 141      23.915 -40.421 -15.074  1.00  0.81           H   new
ATOM      0  HB3 LYS A 141      22.896 -41.581 -14.856  1.00  0.81           H   new
ATOM      0  HG2 LYS A 141      22.007 -41.214 -17.018  1.00  0.81           H   new
ATOM      0  HG3 LYS A 141      23.012 -40.042 -17.237  1.00  0.81           H   new
ATOM      0  HD2 LYS A 141      24.826 -41.575 -17.101  1.00  0.81           H   new
ATOM      0  HD3 LYS A 141      23.820 -42.746 -16.885  1.00  0.81           H   new
ATOM      0  HE2 LYS A 141      22.939 -42.407 -19.052  1.00  0.81           H   new
ATOM      0  HE3 LYS A 141      23.911 -41.207 -19.269  1.00  0.81           H   new
ATOM      0  HZ1 LYS A 141      24.760 -43.085 -20.240  1.00  0.81           H   new
ATOM      0  HZ2 LYS A 141      25.665 -42.681 -19.177  1.00  0.81           H   new
ATOM      0  HZ3 LYS A 141      24.759 -43.799 -18.975  1.00  0.81           H   new
ATOM   2238  N   GLU A 142      22.942 -39.173 -12.502  1.00  0.80           N
ATOM   2239  CA  GLU A 142      23.007 -39.157 -11.044  1.00  0.80           C
ATOM   2240  C   GLU A 142      21.771 -38.495 -10.467  1.00  0.80           C
ATOM   2241  O   GLU A 142      21.219 -38.947  -9.458  1.00  0.80           O
ATOM   2242  CB  GLU A 142      24.237 -38.393 -10.527  1.00  0.80           C
ATOM   2243  CG  GLU A 142      24.368 -38.383  -8.971  1.00  0.80           C
ATOM   2244  CD  GLU A 142      25.606 -37.644  -8.444  1.00  0.80           C
ATOM   2245  OE1 GLU A 142      26.358 -37.149  -9.250  1.00  0.80           O
ATOM   2246  OE2 GLU A 142      25.785 -37.571  -7.234  1.00  0.80           O1-
ATOM      0  H   GLU A 142      23.555 -38.710 -12.888  1.00  0.80           H   new
ATOM      0  HA  GLU A 142      23.067 -40.083 -10.761  1.00  0.80           H   new
ATOM      0  HB2 GLU A 142      25.036 -38.789 -10.907  1.00  0.80           H   new
ATOM      0  HB3 GLU A 142      24.195 -37.478 -10.845  1.00  0.80           H   new
ATOM      0  HG2 GLU A 142      23.575 -37.973  -8.593  1.00  0.80           H   new
ATOM      0  HG3 GLU A 142      24.392 -39.299  -8.653  1.00  0.80           H   new
ATOM   2253  N   CYS A 143      21.362 -37.398 -11.106  1.00  0.78           N
ATOM   2254  CA  CYS A 143      20.259 -36.618 -10.612  1.00  0.78           C
ATOM   2255  C   CYS A 143      19.222 -36.194 -11.670  1.00  0.78           C
ATOM   2256  O   CYS A 143      19.303 -35.077 -12.199  1.00  0.78           O
ATOM   2257  CB  CYS A 143      20.792 -35.369  -9.922  1.00  0.78           C
ATOM   2258  SG  CYS A 143      19.546 -34.408  -9.103  1.00  0.78           S
ATOM      0  H   CYS A 143      21.719 -37.098 -11.828  1.00  0.78           H   new
ATOM      0  HA  CYS A 143      19.788 -37.205 -10.000  1.00  0.78           H   new
ATOM      0  HB2 CYS A 143      21.463 -35.631  -9.273  1.00  0.78           H   new
ATOM      0  HB3 CYS A 143      21.236 -34.812 -10.580  1.00  0.78           H   new
ATOM   2263  N   PRO A 144      18.294 -37.088 -12.065  1.00  0.76           N
ATOM   2264  CA  PRO A 144      17.261 -36.860 -13.057  1.00  0.76           C
ATOM   2265  C   PRO A 144      16.152 -35.956 -12.501  1.00  0.76           C
ATOM   2266  O   PRO A 144      15.910 -35.939 -11.288  1.00  0.76           O
ATOM   2267  CB  PRO A 144      16.752 -38.272 -13.348  1.00  0.76           C
ATOM   2268  CG  PRO A 144      16.987 -39.025 -12.073  1.00  0.76           C
ATOM   2269  CD  PRO A 144      18.280 -38.446 -11.503  1.00  0.76           C
ATOM      0  HA  PRO A 144      17.579 -36.403 -13.851  1.00  0.76           H   new
ATOM      0  HB2 PRO A 144      15.812 -38.266 -13.587  1.00  0.76           H   new
ATOM      0  HB3 PRO A 144      17.231 -38.674 -14.089  1.00  0.76           H   new
ATOM      0  HG2 PRO A 144      16.248 -38.909 -11.455  1.00  0.76           H   new
ATOM      0  HG3 PRO A 144      17.072 -39.977 -12.238  1.00  0.76           H   new
ATOM      0  HD2 PRO A 144      18.274 -38.436 -10.533  1.00  0.76           H   new
ATOM      0  HD3 PRO A 144      19.057 -38.958 -11.777  1.00  0.76           H   new
ATOM   2277  N   ASP A 145      15.385 -35.297 -13.383  1.00  0.73           N
ATOM   2278  CA  ASP A 145      14.243 -34.481 -12.929  1.00  0.73           C
ATOM   2279  C   ASP A 145      13.202 -35.304 -12.175  1.00  0.73           C
ATOM   2280  O   ASP A 145      12.449 -34.778 -11.363  1.00  0.73           O
ATOM   2281  CB  ASP A 145      13.592 -33.721 -14.092  1.00  0.73           C
ATOM   2282  CG  ASP A 145      14.386 -32.455 -14.556  1.00  0.73           C
ATOM   2283  OD1 ASP A 145      15.284 -32.024 -13.845  1.00  0.73           O
ATOM   2284  OD2 ASP A 145      14.054 -31.913 -15.586  1.00  0.73           O1-
ATOM      0  H   ASP A 145      15.505 -35.308 -14.234  1.00  0.73           H   new
ATOM      0  HA  ASP A 145      14.605 -33.831 -12.306  1.00  0.73           H   new
ATOM      0  HB2 ASP A 145      13.496 -34.324 -14.846  1.00  0.73           H   new
ATOM      0  HB3 ASP A 145      12.698 -33.451 -13.829  1.00  0.73           H   new
ATOM   2289  N   ALA A 146      13.166 -36.603 -12.453  1.00  0.70           N
ATOM   2290  CA  ALA A 146      12.271 -37.552 -11.802  1.00  0.70           C
ATOM   2291  C   ALA A 146      12.509 -37.617 -10.290  1.00  0.70           C
ATOM   2292  O   ALA A 146      11.608 -37.986  -9.531  1.00  0.70           O
ATOM   2293  CB  ALA A 146      12.462 -38.932 -12.393  1.00  0.70           C
ATOM      0  H   ALA A 146      13.676 -36.966 -13.042  1.00  0.70           H   new
ATOM      0  HA  ALA A 146      11.364 -37.245 -11.954  1.00  0.70           H   new
ATOM      0  HB1 ALA A 146      11.864 -39.557 -11.955  1.00  0.70           H   new
ATOM      0  HB2 ALA A 146      12.265 -38.908 -13.343  1.00  0.70           H   new
ATOM      0  HB3 ALA A 146      13.380 -39.217 -12.261  1.00  0.70           H   new
ATOM   2299  N   LYS A 147      13.748 -37.348  -9.865  1.00  0.68           N
ATOM   2300  CA  LYS A 147      14.122 -37.411  -8.461  1.00  0.68           C
ATOM   2301  C   LYS A 147      14.292 -36.028  -7.842  1.00  0.68           C
ATOM   2302  O   LYS A 147      14.119 -35.874  -6.634  1.00  0.68           O
ATOM   2303  CB  LYS A 147      15.392 -38.235  -8.283  1.00  0.68           C
ATOM   2304  CG  LYS A 147      15.234 -39.714  -8.613  1.00  0.68           C
ATOM   2305  CD  LYS A 147      16.536 -40.472  -8.361  1.00  0.68           C
ATOM   2306  CE  LYS A 147      16.397 -41.956  -8.679  1.00  0.68           C
ATOM   2307  NZ  LYS A 147      17.684 -42.689  -8.475  1.00  0.68           N1+
ATOM      0  H   LYS A 147      14.392 -37.124 -10.389  1.00  0.68           H   new
ATOM      0  HA  LYS A 147      13.393 -37.846  -7.992  1.00  0.68           H   new
ATOM      0  HB2 LYS A 147      16.088 -37.862  -8.846  1.00  0.68           H   new
ATOM      0  HB3 LYS A 147      15.694 -38.150  -7.365  1.00  0.68           H   new
ATOM      0  HG2 LYS A 147      14.524 -40.095  -8.073  1.00  0.68           H   new
ATOM      0  HG3 LYS A 147      14.971 -39.816  -9.541  1.00  0.68           H   new
ATOM      0  HD2 LYS A 147      17.243 -40.090  -8.904  1.00  0.68           H   new
ATOM      0  HD3 LYS A 147      16.800 -40.363  -7.434  1.00  0.68           H   new
ATOM      0  HE2 LYS A 147      15.710 -42.345  -8.115  1.00  0.68           H   new
ATOM      0  HE3 LYS A 147      16.105 -42.064  -9.598  1.00  0.68           H   new
ATOM      0  HZ1 LYS A 147      17.569 -43.550  -8.669  1.00  0.68           H   new
ATOM      0  HZ2 LYS A 147      18.309 -42.346  -9.008  1.00  0.68           H   new
ATOM      0  HZ3 LYS A 147      17.941 -42.608  -7.627  1.00  0.68           H   new
ATOM   2321  N   ARG A 148      14.628 -35.022  -8.653  1.00  0.66           N
ATOM   2322  CA  ARG A 148      14.837 -33.677  -8.106  1.00  0.66           C
ATOM   2323  C   ARG A 148      13.570 -33.123  -7.487  1.00  0.66           C
ATOM   2324  O   ARG A 148      12.475 -33.327  -8.015  1.00  0.66           O
ATOM   2325  CB  ARG A 148      15.229 -32.670  -9.178  1.00  0.66           C
ATOM   2326  CG  ARG A 148      16.566 -32.824  -9.808  1.00  0.66           C
ATOM   2327  CD  ARG A 148      16.806 -31.757 -10.811  1.00  0.66           C
ATOM   2328  NE  ARG A 148      18.048 -31.938 -11.538  1.00  0.66           N
ATOM   2329  CZ  ARG A 148      19.242 -31.518 -11.099  1.00  0.66           C
ATOM   2330  NH1 ARG A 148      19.326 -30.923  -9.941  1.00  0.66           N1+
ATOM   2331  NH2 ARG A 148      20.336 -31.697 -11.805  1.00  0.66           N
ATOM      0  H   ARG A 148      14.738 -35.093  -9.503  1.00  0.66           H   new
ATOM      0  HA  ARG A 148      15.544 -33.785  -7.451  1.00  0.66           H   new
ATOM      0  HB2 ARG A 148      14.561 -32.706  -9.881  1.00  0.66           H   new
ATOM      0  HB3 ARG A 148      15.183 -31.783  -8.787  1.00  0.66           H   new
ATOM      0  HG2 ARG A 148      17.255 -32.792  -9.126  1.00  0.66           H   new
ATOM      0  HG3 ARG A 148      16.629 -33.693 -10.234  1.00  0.66           H   new
ATOM      0  HD2 ARG A 148      16.068 -31.738 -11.440  1.00  0.66           H   new
ATOM      0  HD3 ARG A 148      16.820 -30.896 -10.364  1.00  0.66           H   new
ATOM      0  HE  ARG A 148      18.016 -32.340 -12.298  1.00  0.66           H   new
ATOM      0 HH11 ARG A 148      18.619 -30.803  -9.467  1.00  0.66           H   new
ATOM      0 HH12 ARG A 148      20.089 -30.650  -9.652  1.00  0.66           H   new
ATOM      0 HH21 ARG A 148      20.296 -32.092 -12.568  1.00  0.66           H   new
ATOM      0 HH22 ARG A 148      21.092 -31.419 -11.504  1.00  0.66           H   new
ATOM   2345  N   ALA A 149      13.714 -32.422  -6.374  1.00  0.65           N
ATOM   2346  CA  ALA A 149      12.596 -31.739  -5.765  1.00  0.65           C
ATOM   2347  C   ALA A 149      12.432 -30.400  -6.449  1.00  0.65           C
ATOM   2348  O   ALA A 149      13.381 -29.917  -7.059  1.00  0.65           O
ATOM   2349  CB  ALA A 149      12.801 -31.575  -4.271  1.00  0.65           C
ATOM      0  H   ALA A 149      14.459 -32.331  -5.955  1.00  0.65           H   new
ATOM      0  HA  ALA A 149      11.788 -32.264  -5.877  1.00  0.65           H   new
ATOM      0  HB1 ALA A 149      12.038 -31.115  -3.888  1.00  0.65           H   new
ATOM      0  HB2 ALA A 149      12.891 -32.448  -3.859  1.00  0.65           H   new
ATOM      0  HB3 ALA A 149      13.605 -31.057  -4.109  1.00  0.65           H   new
ATOM   2355  N   TRP A 150      11.257 -29.803  -6.352  1.00  0.65           N
ATOM   2356  CA  TRP A 150      11.039 -28.461  -6.907  1.00  0.65           C
ATOM   2357  C   TRP A 150      10.084 -27.621  -6.091  1.00  0.65           C
ATOM   2358  O   TRP A 150       9.125 -28.134  -5.534  1.00  0.65           O
ATOM   2359  CB  TRP A 150      10.563 -28.559  -8.353  1.00  0.65           C
ATOM   2360  CG  TRP A 150      10.170 -27.275  -9.051  1.00  0.65           C
ATOM   2361  CD1 TRP A 150      10.957 -26.410  -9.750  1.00  0.65           C
ATOM   2362  CD2 TRP A 150       8.833 -26.778  -9.182  1.00  0.65           C
ATOM   2363  CE2 TRP A 150       8.899 -25.622  -9.953  1.00  0.65           C
ATOM   2364  CE3 TRP A 150       7.615 -27.221  -8.734  1.00  0.65           C
ATOM   2365  NE1 TRP A 150      10.203 -25.419 -10.287  1.00  0.65           N
ATOM   2366  CZ2 TRP A 150       7.771 -24.888 -10.272  1.00  0.65           C
ATOM   2367  CZ3 TRP A 150       6.486 -26.501  -9.041  1.00  0.65           C
ATOM   2368  CH2 TRP A 150       6.553 -25.356  -9.793  1.00  0.65           C
ATOM      0  H   TRP A 150      10.568 -30.150  -5.971  1.00  0.65           H   new
ATOM      0  HA  TRP A 150      11.895 -28.007  -6.875  1.00  0.65           H   new
ATOM      0  HB2 TRP A 150      11.268 -28.977  -8.872  1.00  0.65           H   new
ATOM      0  HB3 TRP A 150       9.800 -29.157  -8.376  1.00  0.65           H   new
ATOM      0  HD1 TRP A 150      11.879 -26.488  -9.845  1.00  0.65           H   new
ATOM      0  HE1 TRP A 150      10.501 -24.767 -10.762  1.00  0.65           H   new
ATOM      0  HE3 TRP A 150       7.554 -27.999  -8.229  1.00  0.65           H   new
ATOM      0  HZ2 TRP A 150       7.825 -24.114 -10.785  1.00  0.65           H   new
ATOM      0  HZ3 TRP A 150       5.660 -26.796  -8.733  1.00  0.65           H   new
ATOM      0  HH2 TRP A 150       5.773 -24.887  -9.985  1.00  0.65           H   new
ATOM   2379  N   ASN A 151      10.370 -26.322  -6.012  1.00  0.65           N
ATOM   2380  CA  ASN A 151       9.505 -25.375  -5.288  1.00  0.65           C
ATOM   2381  C   ASN A 151       9.316 -25.811  -3.851  1.00  0.65           C
ATOM   2382  O   ASN A 151       8.219 -25.731  -3.301  1.00  0.65           O
ATOM   2383  CB  ASN A 151       8.148 -25.250  -5.975  1.00  0.65           C
ATOM   2384  CG  ASN A 151       7.350 -24.055  -5.586  1.00  0.65           C
ATOM   2385  ND2 ASN A 151       6.031 -24.116  -5.756  1.00  0.65           N
ATOM   2386  OD1 ASN A 151       7.936 -23.051  -5.153  1.00  0.65           O
ATOM      0  H   ASN A 151      11.064 -25.963  -6.372  1.00  0.65           H   new
ATOM      0  HA  ASN A 151       9.941 -24.508  -5.296  1.00  0.65           H   new
ATOM      0  HB2 ASN A 151       8.288 -25.230  -6.935  1.00  0.65           H   new
ATOM      0  HB3 ASN A 151       7.628 -26.046  -5.781  1.00  0.65           H   new
ATOM      0 HD21 ASN A 151       5.541 -23.437  -5.562  1.00  0.65           H   new
ATOM      0 HD22 ASN A 151       5.669 -24.835  -6.060  1.00  0.65           H   new
ATOM   2393  N   SER A 152      10.408 -26.233  -3.227  1.00  0.66           N
ATOM   2394  CA  SER A 152      10.357 -26.693  -1.860  1.00  0.66           C
ATOM   2395  C   SER A 152      10.561 -25.616  -0.834  1.00  0.66           C
ATOM   2396  O   SER A 152      10.491 -25.912   0.347  1.00  0.66           O
ATOM   2397  CB  SER A 152      11.373 -27.759  -1.629  1.00  0.66           C
ATOM   2398  OG  SER A 152      11.085 -28.895  -2.396  1.00  0.66           O
ATOM      0  H   SER A 152      11.190 -26.259  -3.585  1.00  0.66           H   new
ATOM      0  HA  SER A 152       9.456 -27.032  -1.745  1.00  0.66           H   new
ATOM      0  HB2 SER A 152      12.255 -27.426  -1.856  1.00  0.66           H   new
ATOM      0  HB3 SER A 152      11.392 -27.995  -0.688  1.00  0.66           H   new
ATOM      0  HG  SER A 152      11.773 -29.133  -2.815  1.00  0.66           H   new
ATOM   2404  N   LEU A 153      10.861 -24.403  -1.261  1.00  0.68           N
ATOM   2405  CA  LEU A 153      11.066 -23.310  -0.330  1.00  0.68           C
ATOM   2406  C   LEU A 153       9.952 -22.281  -0.445  1.00  0.68           C
ATOM   2407  O   LEU A 153       9.392 -22.079  -1.525  1.00  0.68           O
ATOM   2408  CB  LEU A 153      12.411 -22.612  -0.562  1.00  0.68           C
ATOM   2409  CG  LEU A 153      13.669 -23.472  -0.478  1.00  0.68           C
ATOM   2410  CD1 LEU A 153      14.836 -22.604  -0.778  1.00  0.68           C
ATOM   2411  CD2 LEU A 153      13.794 -24.086   0.903  1.00  0.68           C
ATOM      0  H   LEU A 153      10.951 -24.190  -2.089  1.00  0.68           H   new
ATOM      0  HA  LEU A 153      11.062 -23.697   0.559  1.00  0.68           H   new
ATOM      0  HB2 LEU A 153      12.388 -22.199  -1.439  1.00  0.68           H   new
ATOM      0  HB3 LEU A 153      12.493 -21.895   0.087  1.00  0.68           H   new
ATOM      0  HG  LEU A 153      13.626 -24.200  -1.118  1.00  0.68           H   new
ATOM      0 HD11 LEU A 153      15.650 -23.129  -0.731  1.00  0.68           H   new
ATOM      0 HD12 LEU A 153      14.742 -22.232  -1.669  1.00  0.68           H   new
ATOM      0 HD13 LEU A 153      14.878 -21.883  -0.130  1.00  0.68           H   new
ATOM      0 HD21 LEU A 153      14.596 -24.630   0.944  1.00  0.68           H   new
ATOM      0 HD22 LEU A 153      13.847 -23.381   1.567  1.00  0.68           H   new
ATOM      0 HD23 LEU A 153      13.019 -24.641   1.082  1.00  0.68           H   new
ATOM   2423  N   GLU A 154       9.679 -21.599   0.658  1.00  0.71           N
ATOM   2424  CA  GLU A 154       8.730 -20.490   0.660  1.00  0.71           C
ATOM   2425  C   GLU A 154       9.213 -19.399   1.591  1.00  0.71           C
ATOM   2426  O   GLU A 154      10.063 -19.624   2.453  1.00  0.71           O
ATOM   2427  CB  GLU A 154       7.324 -20.919   1.080  1.00  0.71           C
ATOM   2428  CG  GLU A 154       7.166 -21.387   2.520  1.00  0.71           C
ATOM   2429  CD  GLU A 154       5.731 -21.807   2.832  1.00  0.71           C
ATOM   2430  OE1 GLU A 154       4.949 -21.897   1.913  1.00  0.71           O
ATOM   2431  OE2 GLU A 154       5.415 -22.005   3.986  1.00  0.71           O1-
ATOM      0  H   GLU A 154      10.035 -21.763   1.424  1.00  0.71           H   new
ATOM      0  HA  GLU A 154       8.679 -20.162  -0.252  1.00  0.71           H   new
ATOM      0  HB2 GLU A 154       6.721 -20.173   0.934  1.00  0.71           H   new
ATOM      0  HB3 GLU A 154       7.036 -21.636   0.493  1.00  0.71           H   new
ATOM      0  HG2 GLU A 154       7.763 -22.134   2.684  1.00  0.71           H   new
ATOM      0  HG3 GLU A 154       7.431 -20.674   3.122  1.00  0.71           H   new
ATOM   2438  N   ILE A 155       8.690 -18.202   1.405  1.00  0.78           N
ATOM   2439  CA  ILE A 155       9.074 -17.079   2.219  1.00  0.78           C
ATOM   2440  C   ILE A 155       8.257 -16.927   3.497  1.00  0.78           C
ATOM   2441  O   ILE A 155       7.029 -16.826   3.481  1.00  0.78           O
ATOM   2442  CB  ILE A 155       8.988 -15.810   1.374  1.00  0.78           C
ATOM   2443  CG1 ILE A 155       9.970 -15.924   0.206  1.00  0.78           C
ATOM   2444  CG2 ILE A 155       9.251 -14.578   2.230  1.00  0.78           C
ATOM   2445  CD1 ILE A 155       9.802 -14.899  -0.832  1.00  0.78           C
ATOM      0  H   ILE A 155       8.103 -18.022   0.803  1.00  0.78           H   new
ATOM      0  HA  ILE A 155       9.984 -17.238   2.516  1.00  0.78           H   new
ATOM      0  HB  ILE A 155       8.093 -15.711   1.012  1.00  0.78           H   new
ATOM      0 HG12 ILE A 155      10.875 -15.872   0.552  1.00  0.78           H   new
ATOM      0 HG13 ILE A 155       9.871 -16.799  -0.201  1.00  0.78           H   new
ATOM      0 HG21 ILE A 155       9.193 -13.782   1.679  1.00  0.78           H   new
ATOM      0 HG22 ILE A 155       8.590 -14.529   2.939  1.00  0.78           H   new
ATOM      0 HG23 ILE A 155      10.138 -14.637   2.619  1.00  0.78           H   new
ATOM      0 HD11 ILE A 155      10.457 -15.038  -1.534  1.00  0.78           H   new
ATOM      0 HD12 ILE A 155       8.909 -14.961  -1.207  1.00  0.78           H   new
ATOM      0 HD13 ILE A 155       9.928 -14.020  -0.442  1.00  0.78           H   new
ATOM   2457  N   GLU A 156       8.977 -16.932   4.604  1.00  0.88           N
ATOM   2458  CA  GLU A 156       8.443 -16.754   5.943  1.00  0.88           C
ATOM   2459  C   GLU A 156       8.190 -15.283   6.243  1.00  0.88           C
ATOM   2460  O   GLU A 156       7.203 -14.935   6.895  1.00  0.88           O
ATOM   2461  CB  GLU A 156       9.400 -17.328   6.986  1.00  0.88           C
ATOM   2462  CG  GLU A 156       8.929 -17.196   8.463  1.00  0.88           C
ATOM   2463  CD  GLU A 156       7.712 -18.036   8.826  1.00  0.88           C
ATOM   2464  OE1 GLU A 156       7.381 -18.919   8.074  1.00  0.88           O
ATOM   2465  OE2 GLU A 156       7.126 -17.799   9.854  1.00  0.88           O1-
ATOM      0  H   GLU A 156       9.830 -17.044   4.597  1.00  0.88           H   new
ATOM      0  HA  GLU A 156       7.599 -17.231   5.986  1.00  0.88           H   new
ATOM      0  HB2 GLU A 156       9.543 -18.267   6.790  1.00  0.88           H   new
ATOM      0  HB3 GLU A 156      10.258 -16.885   6.895  1.00  0.88           H   new
ATOM      0  HG2 GLU A 156       9.663 -17.445   9.046  1.00  0.88           H   new
ATOM      0  HG3 GLU A 156       8.728 -16.264   8.642  1.00  0.88           H   new
ATOM   2472  N   ASP A 157       9.105 -14.414   5.797  1.00  1.04           N
ATOM   2473  CA  ASP A 157       8.964 -12.997   6.144  1.00  1.04           C
ATOM   2474  C   ASP A 157       9.707 -12.040   5.185  1.00  1.04           C
ATOM   2475  O   ASP A 157      10.474 -12.460   4.320  1.00  1.04           O
ATOM   2476  CB  ASP A 157       9.458 -12.802   7.595  1.00  1.04           C
ATOM   2477  CG  ASP A 157       8.786 -11.657   8.382  1.00  1.04           C
ATOM   2478  OD1 ASP A 157       8.232 -10.773   7.771  1.00  1.04           O
ATOM   2479  OD2 ASP A 157       8.837 -11.694   9.590  1.00  1.04           O1-
ATOM      0  H   ASP A 157       9.787 -14.614   5.313  1.00  1.04           H   new
ATOM      0  HA  ASP A 157       8.026 -12.766   6.059  1.00  1.04           H   new
ATOM      0  HB2 ASP A 157       9.320 -13.630   8.080  1.00  1.04           H   new
ATOM      0  HB3 ASP A 157      10.414 -12.641   7.575  1.00  1.04           H   new
ATOM   2484  N   PHE A 158       9.471 -10.736   5.385  1.00  1.25           N
ATOM   2485  CA  PHE A 158      10.097  -9.659   4.588  1.00  1.25           C
ATOM   2486  C   PHE A 158      10.246  -8.321   5.335  1.00  1.25           C
ATOM   2487  O   PHE A 158       9.334  -7.861   6.015  1.00  1.25           O
ATOM   2488  CB  PHE A 158       9.311  -9.415   3.289  1.00  1.25           C
ATOM   2489  CG  PHE A 158       9.816  -8.210   2.455  1.00  1.25           C
ATOM   2490  CD1 PHE A 158      10.971  -8.296   1.724  1.00  1.25           C
ATOM   2491  CD2 PHE A 158       9.108  -7.008   2.408  1.00  1.25           C
ATOM   2492  CE1 PHE A 158      11.437  -7.258   0.965  1.00  1.25           C
ATOM   2493  CE2 PHE A 158       9.573  -5.940   1.647  1.00  1.25           C
ATOM   2494  CZ  PHE A 158      10.745  -6.070   0.921  1.00  1.25           C
ATOM      0  H   PHE A 158       8.937 -10.446   5.994  1.00  1.25           H   new
ATOM      0  HA  PHE A 158      10.992  -9.979   4.396  1.00  1.25           H   new
ATOM      0  HB2 PHE A 158       9.355 -10.215   2.742  1.00  1.25           H   new
ATOM      0  HB3 PHE A 158       8.377  -9.273   3.510  1.00  1.25           H   new
ATOM      0  HD1 PHE A 158      11.456  -9.089   1.744  1.00  1.25           H   new
ATOM      0  HD2 PHE A 158       8.318  -6.920   2.890  1.00  1.25           H   new
ATOM      0  HE1 PHE A 158      12.223  -7.356   0.478  1.00  1.25           H   new
ATOM      0  HE2 PHE A 158       9.098  -5.141   1.626  1.00  1.25           H   new
ATOM      0  HZ  PHE A 158      11.061  -5.361   0.409  1.00  1.25           H   new
ATOM   2504  N   GLY A 159      11.390  -7.661   5.120  1.00  1.50           N
ATOM   2505  CA  GLY A 159      11.649  -6.342   5.697  1.00  1.50           C
ATOM   2506  C   GLY A 159      12.769  -5.636   4.940  1.00  1.50           C
ATOM   2507  O   GLY A 159      13.187  -6.095   3.877  1.00  1.50           O
ATOM      0  H   GLY A 159      12.033  -7.966   4.637  1.00  1.50           H   new
ATOM      0  HA2 GLY A 159      10.842  -5.805   5.665  1.00  1.50           H   new
ATOM      0  HA3 GLY A 159      11.892  -6.434   6.632  1.00  1.50           H   new
ATOM   2511  N   PHE A 160      13.276  -4.523   5.462  1.00  1.77           N
ATOM   2512  CA  PHE A 160      14.299  -3.808   4.701  1.00  1.77           C
ATOM   2513  C   PHE A 160      15.279  -2.941   5.476  1.00  1.77           C
ATOM   2514  O   PHE A 160      15.035  -2.564   6.625  1.00  1.77           O
ATOM   2515  CB  PHE A 160      13.602  -2.939   3.646  1.00  1.77           C
ATOM   2516  CG  PHE A 160      12.644  -1.944   4.216  1.00  1.77           C
ATOM   2517  CD1 PHE A 160      13.058  -0.666   4.544  1.00  1.77           C
ATOM   2518  CD2 PHE A 160      11.309  -2.286   4.418  1.00  1.77           C
ATOM   2519  CE1 PHE A 160      12.169   0.254   5.071  1.00  1.77           C
ATOM   2520  CE2 PHE A 160      10.418  -1.369   4.944  1.00  1.77           C
ATOM   2521  CZ  PHE A 160      10.849  -0.097   5.272  1.00  1.77           C
ATOM      0  H   PHE A 160      13.056  -4.177   6.218  1.00  1.77           H   new
ATOM      0  HA  PHE A 160      14.853  -4.512   4.329  1.00  1.77           H   new
ATOM      0  HB2 PHE A 160      14.276  -2.468   3.132  1.00  1.77           H   new
ATOM      0  HB3 PHE A 160      13.126  -3.516   3.028  1.00  1.77           H   new
ATOM      0  HD1 PHE A 160      13.945  -0.422   4.409  1.00  1.77           H   new
ATOM      0  HD2 PHE A 160      11.014  -3.140   4.197  1.00  1.77           H   new
ATOM      0  HE1 PHE A 160      12.461   1.109   5.290  1.00  1.77           H   new
ATOM      0  HE2 PHE A 160       9.529  -1.608   5.077  1.00  1.77           H   new
ATOM      0  HZ  PHE A 160      10.251   0.521   5.627  1.00  1.77           H   new
ATOM   2531  N   GLY A 161      16.398  -2.630   4.806  1.00  1.96           N
ATOM   2532  CA  GLY A 161      17.432  -1.724   5.287  1.00  1.96           C
ATOM   2533  C   GLY A 161      17.481  -0.493   4.385  1.00  1.96           C
ATOM   2534  O   GLY A 161      16.441   0.018   3.972  1.00  1.96           O
ATOM      0  H   GLY A 161      16.575  -2.957   4.031  1.00  1.96           H   new
ATOM      0  HA2 GLY A 161      17.246  -1.461   6.202  1.00  1.96           H   new
ATOM      0  HA3 GLY A 161      18.293  -2.171   5.290  1.00  1.96           H   new
ATOM   2538  N   ILE A 162      18.690  -0.017   4.081  1.00  2.03           N
ATOM   2539  CA  ILE A 162      18.846   1.176   3.248  1.00  2.03           C
ATOM   2540  C   ILE A 162      19.250   0.852   1.813  1.00  2.03           C
ATOM   2541  O   ILE A 162      18.593   1.274   0.864  1.00  2.03           O
ATOM   2542  CB  ILE A 162      19.892   2.128   3.851  1.00  2.03           C
ATOM   2543  CG1 ILE A 162      19.469   2.515   5.269  1.00  2.03           C
ATOM   2544  CG2 ILE A 162      20.061   3.353   2.963  1.00  2.03           C
ATOM   2545  CD1 ILE A 162      18.126   3.199   5.326  1.00  2.03           C
ATOM      0  H   ILE A 162      19.429  -0.369   4.346  1.00  2.03           H   new
ATOM      0  HA  ILE A 162      17.974   1.601   3.226  1.00  2.03           H   new
ATOM      0  HB  ILE A 162      20.752   1.682   3.900  1.00  2.03           H   new
ATOM      0 HG12 ILE A 162      19.442   1.718   5.821  1.00  2.03           H   new
ATOM      0 HG13 ILE A 162      20.140   3.102   5.651  1.00  2.03           H   new
ATOM      0 HG21 ILE A 162      20.722   3.946   3.352  1.00  2.03           H   new
ATOM      0 HG22 ILE A 162      20.355   3.076   2.081  1.00  2.03           H   new
ATOM      0 HG23 ILE A 162      19.213   3.819   2.889  1.00  2.03           H   new
ATOM      0 HD11 ILE A 162      17.913   3.419   6.247  1.00  2.03           H   new
ATOM      0 HD12 ILE A 162      18.154   4.012   4.798  1.00  2.03           H   new
ATOM      0 HD13 ILE A 162      17.445   2.606   4.970  1.00  2.03           H   new
ATOM   2557  N   MET A 163      20.339   0.104   1.650  1.00  1.96           N
ATOM   2558  CA  MET A 163      20.827  -0.219   0.313  1.00  1.96           C
ATOM   2559  C   MET A 163      20.275  -1.539  -0.224  1.00  1.96           C
ATOM   2560  O   MET A 163      20.559  -1.920  -1.361  1.00  1.96           O
ATOM   2561  CB  MET A 163      22.346  -0.252   0.321  1.00  1.96           C
ATOM   2562  CG  MET A 163      22.978   1.083   0.691  1.00  1.96           C
ATOM   2563  SD  MET A 163      22.482   2.410  -0.419  1.00  1.96           S
ATOM   2564  CE  MET A 163      23.304   1.916  -1.930  1.00  1.96           C
ATOM      0  H   MET A 163      20.805  -0.223   2.294  1.00  1.96           H   new
ATOM      0  HA  MET A 163      20.509   0.476  -0.284  1.00  1.96           H   new
ATOM      0  HB2 MET A 163      22.645  -0.929   0.949  1.00  1.96           H   new
ATOM      0  HB3 MET A 163      22.662  -0.520  -0.556  1.00  1.96           H   new
ATOM      0  HG2 MET A 163      22.729   1.315   1.599  1.00  1.96           H   new
ATOM      0  HG3 MET A 163      23.944   0.996   0.675  1.00  1.96           H   new
ATOM      0  HE1 MET A 163      23.114   2.562  -2.628  1.00  1.96           H   new
ATOM      0  HE2 MET A 163      24.261   1.875  -1.779  1.00  1.96           H   new
ATOM      0  HE3 MET A 163      22.982   1.043  -2.203  1.00  1.96           H   new
ATOM   2574  N   SER A 164      19.506  -2.243   0.601  1.00  1.77           N
ATOM   2575  CA  SER A 164      18.943  -3.538   0.227  1.00  1.77           C
ATOM   2576  C   SER A 164      17.755  -3.914   1.106  1.00  1.77           C
ATOM   2577  O   SER A 164      17.552  -3.342   2.188  1.00  1.77           O
ATOM   2578  CB  SER A 164      19.992  -4.629   0.340  1.00  1.77           C
ATOM   2579  OG  SER A 164      20.332  -4.848   1.687  1.00  1.77           O
ATOM      0  H   SER A 164      19.296  -1.984   1.394  1.00  1.77           H   new
ATOM      0  HA  SER A 164      18.642  -3.458  -0.692  1.00  1.77           H   new
ATOM      0  HB2 SER A 164      19.656  -5.450  -0.052  1.00  1.77           H   new
ATOM      0  HB3 SER A 164      20.783  -4.378  -0.162  1.00  1.77           H   new
ATOM      0  HG  SER A 164      20.911  -5.454   1.735  1.00  1.77           H   new
ATOM   2585  N   THR A 165      17.022  -4.922   0.654  1.00  1.53           N
ATOM   2586  CA  THR A 165      15.907  -5.488   1.385  1.00  1.53           C
ATOM   2587  C   THR A 165      16.215  -6.924   1.808  1.00  1.53           C
ATOM   2588  O   THR A 165      17.178  -7.527   1.315  1.00  1.53           O
ATOM   2589  CB  THR A 165      14.658  -5.494   0.519  1.00  1.53           C
ATOM   2590  CG2 THR A 165      14.392  -4.132  -0.056  1.00  1.53           C
ATOM   2591  OG1 THR A 165      14.852  -6.390  -0.548  1.00  1.53           O
ATOM      0  H   THR A 165      17.165  -5.302  -0.104  1.00  1.53           H   new
ATOM      0  HA  THR A 165      15.759  -4.942   2.173  1.00  1.53           H   new
ATOM      0  HB  THR A 165      13.904  -5.758   1.070  1.00  1.53           H   new
ATOM      0  HG1 THR A 165      14.122  -6.519  -0.942  1.00  1.53           H   new
ATOM      0 HG21 THR A 165      13.592  -4.162  -0.603  1.00  1.53           H   new
ATOM      0 HG22 THR A 165      14.266  -3.495   0.665  1.00  1.53           H   new
ATOM      0 HG23 THR A 165      15.146  -3.858  -0.601  1.00  1.53           H   new
ATOM   2599  N   ARG A 166      15.391  -7.473   2.707  1.00  1.31           N
ATOM   2600  CA  ARG A 166      15.594  -8.839   3.188  1.00  1.31           C
ATOM   2601  C   ARG A 166      14.341  -9.716   3.169  1.00  1.31           C
ATOM   2602  O   ARG A 166      13.262  -9.335   3.625  1.00  1.31           O
ATOM   2603  CB  ARG A 166      16.125  -8.802   4.610  1.00  1.31           C
ATOM   2604  CG  ARG A 166      17.525  -8.208   4.780  1.00  1.31           C
ATOM   2605  CD  ARG A 166      17.945  -8.157   6.211  1.00  1.31           C
ATOM   2606  NE  ARG A 166      19.308  -7.668   6.354  1.00  1.31           N
ATOM   2607  CZ  ARG A 166      19.982  -7.608   7.520  1.00  1.31           C
ATOM   2608  NH1 ARG A 166      19.413  -8.012   8.634  1.00  1.31           N1+
ATOM   2609  NH2 ARG A 166      21.219  -7.143   7.546  1.00  1.31           N
ATOM      0  H   ARG A 166      14.712  -7.071   3.048  1.00  1.31           H   new
ATOM      0  HA  ARG A 166      16.226  -9.239   2.570  1.00  1.31           H   new
ATOM      0  HB2 ARG A 166      15.506  -8.291   5.156  1.00  1.31           H   new
ATOM      0  HB3 ARG A 166      16.131  -9.707   4.959  1.00  1.31           H   new
ATOM      0  HG2 ARG A 166      18.163  -8.737   4.276  1.00  1.31           H   new
ATOM      0  HG3 ARG A 166      17.542  -7.313   4.407  1.00  1.31           H   new
ATOM      0  HD2 ARG A 166      17.341  -7.582   6.706  1.00  1.31           H   new
ATOM      0  HD3 ARG A 166      17.876  -9.043   6.601  1.00  1.31           H   new
ATOM      0  HE  ARG A 166      19.712  -7.398   5.644  1.00  1.31           H   new
ATOM      0 HH11 ARG A 166      18.609  -8.316   8.620  1.00  1.31           H   new
ATOM      0 HH12 ARG A 166      19.845  -7.973   9.376  1.00  1.31           H   new
ATOM      0 HH21 ARG A 166      21.594  -6.878   6.819  1.00  1.31           H   new
ATOM      0 HH22 ARG A 166      21.649  -7.105   8.290  1.00  1.31           H   new
ATOM   2623  N   VAL A 167      14.525 -10.925   2.671  1.00  1.12           N
ATOM   2624  CA  VAL A 167      13.506 -11.969   2.566  1.00  1.12           C
ATOM   2625  C   VAL A 167      13.940 -13.214   3.321  1.00  1.12           C
ATOM   2626  O   VAL A 167      15.079 -13.634   3.169  1.00  1.12           O
ATOM   2627  CB  VAL A 167      13.316 -12.333   1.083  1.00  1.12           C
ATOM   2628  CG1 VAL A 167      12.425 -13.469   0.943  1.00  1.12           C
ATOM   2629  CG2 VAL A 167      12.717 -11.182   0.310  1.00  1.12           C
ATOM      0  H   VAL A 167      15.288 -11.179   2.366  1.00  1.12           H   new
ATOM      0  HA  VAL A 167      12.677 -11.639   2.947  1.00  1.12           H   new
ATOM      0  HB  VAL A 167      14.194 -12.546   0.731  1.00  1.12           H   new
ATOM      0 HG11 VAL A 167      12.318 -13.683   0.003  1.00  1.12           H   new
ATOM      0 HG12 VAL A 167      12.800 -14.234   1.407  1.00  1.12           H   new
ATOM      0 HG13 VAL A 167      11.560 -13.251   1.325  1.00  1.12           H   new
ATOM      0 HG21 VAL A 167      12.608 -11.438  -0.619  1.00  1.12           H   new
ATOM      0 HG22 VAL A 167      11.852 -10.955   0.686  1.00  1.12           H   new
ATOM      0 HG23 VAL A 167      13.305 -10.413   0.366  1.00  1.12           H   new
ATOM   2639  N   TRP A 168      13.054 -13.816   4.116  1.00  0.99           N
ATOM   2640  CA  TRP A 168      13.447 -15.038   4.823  1.00  0.99           C
ATOM   2641  C   TRP A 168      12.730 -16.271   4.299  1.00  0.99           C
ATOM   2642  O   TRP A 168      11.513 -16.239   4.137  1.00  0.99           O
ATOM   2643  CB  TRP A 168      13.216 -14.910   6.322  1.00  0.99           C
ATOM   2644  CG  TRP A 168      14.184 -13.993   6.996  1.00  0.99           C
ATOM   2645  CD1 TRP A 168      15.287 -14.377   7.701  1.00  0.99           C
ATOM   2646  CD2 TRP A 168      14.161 -12.549   7.042  1.00  0.99           C
ATOM   2647  CE2 TRP A 168      15.267 -12.151   7.800  1.00  0.99           C
ATOM   2648  CE3 TRP A 168      13.304 -11.579   6.518  1.00  0.99           C
ATOM   2649  NE1 TRP A 168      15.939 -13.281   8.195  1.00  0.99           N
ATOM   2650  CZ2 TRP A 168      15.538 -10.821   8.050  1.00  0.99           C
ATOM   2651  CZ3 TRP A 168      13.574 -10.249   6.771  1.00  0.99           C
ATOM   2652  CH2 TRP A 168      14.661  -9.877   7.520  1.00  0.99           C
ATOM      0  H   TRP A 168      12.250 -13.547   4.257  1.00  0.99           H   new
ATOM      0  HA  TRP A 168      14.396 -15.151   4.655  1.00  0.99           H   new
ATOM      0  HB2 TRP A 168      12.314 -14.588   6.477  1.00  0.99           H   new
ATOM      0  HB3 TRP A 168      13.277 -15.789   6.728  1.00  0.99           H   new
ATOM      0  HD1 TRP A 168      15.557 -15.258   7.828  1.00  0.99           H   new
ATOM      0  HE1 TRP A 168      16.653 -13.297   8.674  1.00  0.99           H   new
ATOM      0  HE3 TRP A 168      12.566 -11.824   6.008  1.00  0.99           H   new
ATOM      0  HZ2 TRP A 168      16.277 -10.565   8.553  1.00  0.99           H   new
ATOM      0  HZ3 TRP A 168      13.009  -9.594   6.428  1.00  0.99           H   new
ATOM      0  HH2 TRP A 168      14.816  -8.974   7.678  1.00  0.99           H   new
ATOM   2663  N   LEU A 169      13.504 -17.344   4.057  1.00  0.91           N
ATOM   2664  CA  LEU A 169      13.025 -18.617   3.478  1.00  0.91           C
ATOM   2665  C   LEU A 169      12.979 -19.825   4.414  1.00  0.91           C
ATOM   2666  O   LEU A 169      13.835 -19.979   5.285  1.00  0.91           O
ATOM   2667  CB  LEU A 169      13.923 -19.047   2.310  1.00  0.91           C
ATOM   2668  CG  LEU A 169      14.058 -18.123   1.155  1.00  0.91           C
ATOM   2669  CD1 LEU A 169      15.098 -18.691   0.230  1.00  0.91           C
ATOM   2670  CD2 LEU A 169      12.727 -18.029   0.473  1.00  0.91           C
ATOM      0  H   LEU A 169      14.346 -17.351   4.230  1.00  0.91           H   new
ATOM      0  HA  LEU A 169      12.114 -18.400   3.226  1.00  0.91           H   new
ATOM      0  HB2 LEU A 169      14.811 -19.212   2.664  1.00  0.91           H   new
ATOM      0  HB3 LEU A 169      13.589 -19.894   1.975  1.00  0.91           H   new
ATOM      0  HG  LEU A 169      14.330 -17.234   1.433  1.00  0.91           H   new
ATOM      0 HD11 LEU A 169      15.206 -18.105  -0.535  1.00  0.91           H   new
ATOM      0 HD12 LEU A 169      15.943 -18.767   0.700  1.00  0.91           H   new
ATOM      0 HD13 LEU A 169      14.817 -19.569  -0.073  1.00  0.91           H   new
ATOM      0 HD21 LEU A 169      12.794 -17.429  -0.286  1.00  0.91           H   new
ATOM      0 HD22 LEU A 169      12.458 -18.909   0.166  1.00  0.91           H   new
ATOM      0 HD23 LEU A 169      12.067 -17.688   1.097  1.00  0.91           H   new
ATOM   2682  N   LYS A 170      12.041 -20.740   4.148  1.00  0.86           N
ATOM   2683  CA  LYS A 170      11.943 -22.017   4.869  1.00  0.86           C
ATOM   2684  C   LYS A 170      11.422 -23.130   3.963  1.00  0.86           C
ATOM   2685  O   LYS A 170      10.803 -22.859   2.935  1.00  0.86           O
ATOM   2686  CB  LYS A 170      10.973 -21.915   6.040  1.00  0.86           C
ATOM   2687  CG  LYS A 170       9.540 -21.719   5.614  1.00  0.86           C
ATOM   2688  CD  LYS A 170       8.629 -21.622   6.794  1.00  0.86           C
ATOM   2689  CE  LYS A 170       7.183 -21.563   6.350  1.00  0.86           C
ATOM   2690  NZ  LYS A 170       6.262 -21.371   7.488  1.00  0.86           N1+
ATOM      0  H   LYS A 170      11.440 -20.637   3.541  1.00  0.86           H   new
ATOM      0  HA  LYS A 170      12.839 -22.220   5.179  1.00  0.86           H   new
ATOM      0  HB2 LYS A 170      11.037 -22.721   6.576  1.00  0.86           H   new
ATOM      0  HB3 LYS A 170      11.239 -21.175   6.608  1.00  0.86           H   new
ATOM      0  HG2 LYS A 170       9.467 -20.913   5.080  1.00  0.86           H   new
ATOM      0  HG3 LYS A 170       9.264 -22.459   5.050  1.00  0.86           H   new
ATOM      0  HD2 LYS A 170       8.763 -22.387   7.375  1.00  0.86           H   new
ATOM      0  HD3 LYS A 170       8.846 -20.831   7.312  1.00  0.86           H   new
ATOM      0  HE2 LYS A 170       7.069 -20.837   5.717  1.00  0.86           H   new
ATOM      0  HE3 LYS A 170       6.955 -22.383   5.885  1.00  0.86           H   new
ATOM      0  HZ1 LYS A 170       5.423 -21.356   7.192  1.00  0.86           H   new
ATOM      0  HZ2 LYS A 170       6.360 -22.041   8.066  1.00  0.86           H   new
ATOM      0  HZ3 LYS A 170       6.447 -20.601   7.893  1.00  0.86           H   new
ATOM   2704  N   VAL A 171      11.635 -24.390   4.337  1.00  0.85           N
ATOM   2705  CA  VAL A 171      11.031 -25.462   3.539  1.00  0.85           C
ATOM   2706  C   VAL A 171       9.492 -25.460   3.636  1.00  0.85           C
ATOM   2707  O   VAL A 171       8.915 -25.341   4.715  1.00  0.85           O
ATOM   2708  CB  VAL A 171      11.645 -26.827   3.900  1.00  0.85           C
ATOM   2709  CG1 VAL A 171      10.920 -27.966   3.199  1.00  0.85           C
ATOM   2710  CG2 VAL A 171      13.091 -26.832   3.460  1.00  0.85           C
ATOM      0  H   VAL A 171      12.102 -24.641   5.015  1.00  0.85           H   new
ATOM      0  HA  VAL A 171      11.239 -25.291   2.607  1.00  0.85           H   new
ATOM      0  HB  VAL A 171      11.566 -26.958   4.858  1.00  0.85           H   new
ATOM      0 HG11 VAL A 171      11.329 -28.810   3.446  1.00  0.85           H   new
ATOM      0 HG12 VAL A 171       9.987 -27.969   3.465  1.00  0.85           H   new
ATOM      0 HG13 VAL A 171      10.981 -27.846   2.238  1.00  0.85           H   new
ATOM      0 HG21 VAL A 171      13.494 -27.687   3.680  1.00  0.85           H   new
ATOM      0 HG22 VAL A 171      13.138 -26.690   2.502  1.00  0.85           H   new
ATOM      0 HG23 VAL A 171      13.570 -26.122   3.915  1.00  0.85           H   new
ATOM   2720  N   ARG A 172       8.867 -25.518   2.458  1.00  0.85           N
ATOM   2721  CA  ARG A 172       7.428 -25.477   2.176  1.00  0.85           C
ATOM   2722  C   ARG A 172       6.545 -26.587   2.750  1.00  0.85           C
ATOM   2723  O   ARG A 172       5.382 -26.345   3.071  1.00  0.85           O
ATOM   2724  CB  ARG A 172       7.204 -25.494   0.669  1.00  0.85           C
ATOM   2725  CG  ARG A 172       5.774 -25.258   0.269  1.00  0.85           C
ATOM   2726  CD  ARG A 172       5.539 -25.289  -1.208  1.00  0.85           C
ATOM   2727  NE  ARG A 172       6.250 -24.267  -1.957  1.00  0.85           N
ATOM   2728  CZ  ARG A 172       5.882 -22.969  -2.017  1.00  0.85           C
ATOM   2729  NH1 ARG A 172       4.857 -22.550  -1.301  1.00  0.85           N1+
ATOM   2730  NH2 ARG A 172       6.527 -22.103  -2.780  1.00  0.85           N
ATOM      0  H   ARG A 172       9.321 -25.590   1.731  1.00  0.85           H   new
ATOM      0  HA  ARG A 172       7.154 -24.662   2.625  1.00  0.85           H   new
ATOM      0  HB2 ARG A 172       7.763 -24.815   0.259  1.00  0.85           H   new
ATOM      0  HB3 ARG A 172       7.493 -26.350   0.316  1.00  0.85           H   new
ATOM      0  HG2 ARG A 172       5.216 -25.930   0.690  1.00  0.85           H   new
ATOM      0  HG3 ARG A 172       5.490 -24.397   0.614  1.00  0.85           H   new
ATOM      0  HD2 ARG A 172       5.799 -26.160  -1.546  1.00  0.85           H   new
ATOM      0  HD3 ARG A 172       4.588 -25.192  -1.374  1.00  0.85           H   new
ATOM      0  HE  ARG A 172       6.953 -24.505  -2.392  1.00  0.85           H   new
ATOM      0 HH11 ARG A 172       4.428 -23.102  -0.800  1.00  0.85           H   new
ATOM      0 HH12 ARG A 172       4.618 -21.725  -1.335  1.00  0.85           H   new
ATOM      0 HH21 ARG A 172       7.197 -22.362  -3.253  1.00  0.85           H   new
ATOM      0 HH22 ARG A 172       6.276 -21.281  -2.804  1.00  0.85           H   new
ATOM   2744  N   GLU A 173       7.039 -27.828   2.756  1.00  0.85           N
ATOM   2745  CA  GLU A 173       6.302 -29.039   3.193  1.00  0.85           C
ATOM   2746  C   GLU A 173       5.206 -29.492   2.204  1.00  0.85           C
ATOM   2747  O   GLU A 173       5.191 -30.639   1.757  1.00  0.85           O
ATOM   2748  CB  GLU A 173       5.647 -28.824   4.575  1.00  0.85           C
ATOM   2749  CG  GLU A 173       4.965 -30.042   5.180  1.00  0.85           C
ATOM   2750  CD  GLU A 173       5.927 -31.089   5.575  1.00  0.85           C
ATOM   2751  OE1 GLU A 173       7.085 -30.761   5.668  1.00  0.85           O
ATOM   2752  OE2 GLU A 173       5.528 -32.212   5.790  1.00  0.85           O1-
ATOM      0  H   GLU A 173       7.841 -28.002   2.498  1.00  0.85           H   new
ATOM      0  HA  GLU A 173       6.974 -29.737   3.235  1.00  0.85           H   new
ATOM      0  HB2 GLU A 173       6.328 -28.515   5.193  1.00  0.85           H   new
ATOM      0  HB3 GLU A 173       4.992 -28.113   4.497  1.00  0.85           H   new
ATOM      0  HG2 GLU A 173       4.451 -29.769   5.956  1.00  0.85           H   new
ATOM      0  HG3 GLU A 173       4.337 -30.409   4.539  1.00  0.85           H   new
ATOM   2759  N   HIS A 174       4.295 -28.591   1.871  1.00  0.86           N
ATOM   2760  CA  HIS A 174       3.186 -28.894   0.972  1.00  0.86           C
ATOM   2761  C   HIS A 174       3.622 -28.949  -0.493  1.00  0.86           C
ATOM   2762  O   HIS A 174       4.513 -28.215  -0.917  1.00  0.86           O
ATOM   2763  CB  HIS A 174       2.086 -27.849   1.144  1.00  0.86           C
ATOM   2764  CG  HIS A 174       1.432 -27.901   2.491  1.00  0.86           C
ATOM   2765  CD2 HIS A 174       1.506 -27.060   3.548  1.00  0.86           C
ATOM   2766  ND1 HIS A 174       0.595 -28.931   2.877  1.00  0.86           N
ATOM   2767  CE1 HIS A 174       0.178 -28.715   4.113  1.00  0.86           C
ATOM   2768  NE2 HIS A 174       0.713 -27.587   4.543  1.00  0.86           N
ATOM      0  H   HIS A 174       4.300 -27.781   2.160  1.00  0.86           H   new
ATOM      0  HA  HIS A 174       2.852 -29.774   1.208  1.00  0.86           H   new
ATOM      0  HB2 HIS A 174       2.462 -26.966   1.007  1.00  0.86           H   new
ATOM      0  HB3 HIS A 174       1.413 -27.980   0.458  1.00  0.86           H   new
ATOM      0  HD2 HIS A 174       2.000 -26.273   3.594  1.00  0.86           H   new
ATOM      0  HE1 HIS A 174      -0.395 -29.264   4.597  1.00  0.86           H   new
ATOM      0  HE2 HIS A 174       0.587 -27.238   5.319  1.00  0.86           H   new
ATOM   2776  N   ASN A 175       2.963 -29.800  -1.277  1.00  0.85           N
ATOM   2777  CA  ASN A 175       3.242 -29.911  -2.710  1.00  0.85           C
ATOM   2778  C   ASN A 175       2.361 -28.998  -3.548  1.00  0.85           C
ATOM   2779  O   ASN A 175       1.187 -29.292  -3.774  1.00  0.85           O
ATOM   2780  CB  ASN A 175       3.112 -31.363  -3.156  1.00  0.85           C
ATOM   2781  CG  ASN A 175       3.448 -31.626  -4.635  1.00  0.85           C
ATOM   2782  ND2 ASN A 175       3.961 -32.805  -4.907  1.00  0.85           N
ATOM   2783  OD1 ASN A 175       3.253 -30.783  -5.515  1.00  0.85           O
ATOM      0  H   ASN A 175       2.344 -30.327  -0.996  1.00  0.85           H   new
ATOM      0  HA  ASN A 175       4.155 -29.616  -2.854  1.00  0.85           H   new
ATOM      0  HB2 ASN A 175       3.694 -31.909  -2.605  1.00  0.85           H   new
ATOM      0  HB3 ASN A 175       2.203 -31.658  -2.988  1.00  0.85           H   new
ATOM      0 HD21 ASN A 175       4.171 -33.006  -5.716  1.00  0.85           H   new
ATOM      0 HD22 ASN A 175       4.087 -33.375  -4.276  1.00  0.85           H   new
ATOM   2790  N   THR A 176       2.927 -27.875  -3.987  1.00  0.84           N
ATOM   2791  CA  THR A 176       2.169 -26.898  -4.754  1.00  0.84           C
ATOM   2792  C   THR A 176       2.947 -26.485  -5.998  1.00  0.84           C
ATOM   2793  O   THR A 176       4.155 -26.728  -6.094  1.00  0.84           O
ATOM   2794  CB  THR A 176       1.897 -25.629  -3.925  1.00  0.84           C
ATOM   2795  CG2 THR A 176       1.331 -26.001  -2.551  1.00  0.84           C
ATOM   2796  OG1 THR A 176       3.119 -24.930  -3.725  1.00  0.84           O
ATOM      0  H   THR A 176       3.749 -27.663  -3.850  1.00  0.84           H   new
ATOM      0  HA  THR A 176       1.328 -27.315  -4.999  1.00  0.84           H   new
ATOM      0  HB  THR A 176       1.258 -25.078  -4.403  1.00  0.84           H   new
ATOM      0  HG1 THR A 176       2.975 -24.236  -3.274  1.00  0.84           H   new
ATOM      0 HG21 THR A 176       1.165 -25.194  -2.040  1.00  0.84           H   new
ATOM      0 HG22 THR A 176       0.500 -26.489  -2.664  1.00  0.84           H   new
ATOM      0 HG23 THR A 176       1.970 -26.557  -2.077  1.00  0.84           H   new
ATOM   2804  N   THR A 177       2.264 -25.806  -6.917  1.00  0.82           N
ATOM   2805  CA  THR A 177       2.891 -25.262  -8.117  1.00  0.82           C
ATOM   2806  C   THR A 177       2.757 -23.756  -8.153  1.00  0.82           C
ATOM   2807  O   THR A 177       2.976 -23.125  -9.187  1.00  0.82           O
ATOM   2808  CB  THR A 177       2.274 -25.857  -9.389  1.00  0.82           C
ATOM   2809  CG2 THR A 177       2.495 -27.368  -9.438  1.00  0.82           C
ATOM   2810  OG1 THR A 177       0.865 -25.578  -9.401  1.00  0.82           O
ATOM      0  H   THR A 177       1.421 -25.648  -6.861  1.00  0.82           H   new
ATOM      0  HA  THR A 177       3.830 -25.502  -8.086  1.00  0.82           H   new
ATOM      0  HB  THR A 177       2.700 -25.458 -10.163  1.00  0.82           H   new
ATOM      0  HG1 THR A 177       0.521 -25.900 -10.096  1.00  0.82           H   new
ATOM      0 HG21 THR A 177       2.099 -27.727 -10.247  1.00  0.82           H   new
ATOM      0 HG22 THR A 177       3.447 -27.556  -9.433  1.00  0.82           H   new
ATOM      0 HG23 THR A 177       2.080 -27.781  -8.665  1.00  0.82           H   new
ATOM   2818  N   ASP A 178       2.343 -23.194  -7.039  1.00  0.80           N
ATOM   2819  CA  ASP A 178       2.162 -21.763  -6.940  1.00  0.80           C
ATOM   2820  C   ASP A 178       3.483 -21.033  -6.719  1.00  0.80           C
ATOM   2821  O   ASP A 178       4.425 -21.562  -6.114  1.00  0.80           O
ATOM   2822  CB  ASP A 178       1.198 -21.437  -5.811  1.00  0.80           C
ATOM   2823  CG  ASP A 178      -0.212 -21.936  -6.090  1.00  0.80           C
ATOM   2824  OD1 ASP A 178      -0.494 -22.277  -7.218  1.00  0.80           O
ATOM   2825  OD2 ASP A 178      -0.992 -21.989  -5.175  1.00  0.80           O1-
ATOM      0  H   ASP A 178       2.159 -23.628  -6.320  1.00  0.80           H   new
ATOM      0  HA  ASP A 178       1.794 -21.457  -7.784  1.00  0.80           H   new
ATOM      0  HB2 ASP A 178       1.522 -21.834  -4.988  1.00  0.80           H   new
ATOM      0  HB3 ASP A 178       1.177 -20.477  -5.674  1.00  0.80           H   new
ATOM   2830  N   CYS A 179       3.514 -19.784  -7.166  1.00  0.79           N
ATOM   2831  CA  CYS A 179       4.638 -18.905  -6.918  1.00  0.79           C
ATOM   2832  C   CYS A 179       4.475 -18.277  -5.539  1.00  0.79           C
ATOM   2833  O   CYS A 179       3.392 -18.367  -4.949  1.00  0.79           O
ATOM   2834  CB  CYS A 179       4.702 -17.796  -7.968  1.00  0.79           C
ATOM   2835  SG  CYS A 179       4.917 -18.389  -9.693  1.00  0.79           S
ATOM      0  H   CYS A 179       2.880 -19.425  -7.623  1.00  0.79           H   new
ATOM      0  HA  CYS A 179       5.457 -19.422  -6.963  1.00  0.79           H   new
ATOM      0  HB2 CYS A 179       3.887 -17.272  -7.918  1.00  0.79           H   new
ATOM      0  HB3 CYS A 179       5.436 -17.201  -7.749  1.00  0.79           H   new
ATOM   2840  N   ASP A 180       5.521 -17.684  -4.986  1.00  0.79           N
ATOM   2841  CA  ASP A 180       5.400 -17.146  -3.633  1.00  0.79           C
ATOM   2842  C   ASP A 180       4.779 -15.752  -3.550  1.00  0.79           C
ATOM   2843  O   ASP A 180       5.389 -14.747  -3.919  1.00  0.79           O
ATOM   2844  CB  ASP A 180       6.744 -17.173  -2.928  1.00  0.79           C
ATOM   2845  CG  ASP A 180       6.645 -16.791  -1.490  1.00  0.79           C
ATOM   2846  OD1 ASP A 180       5.923 -15.882  -1.112  1.00  0.79           O
ATOM   2847  OD2 ASP A 180       7.264 -17.488  -0.747  1.00  0.79           O1-
ATOM      0  H   ASP A 180       6.289 -17.582  -5.359  1.00  0.79           H   new
ATOM      0  HA  ASP A 180       4.774 -17.732  -3.179  1.00  0.79           H   new
ATOM      0  HB2 ASP A 180       7.124 -18.063  -2.997  1.00  0.79           H   new
ATOM      0  HB3 ASP A 180       7.354 -16.568  -3.379  1.00  0.79           H   new
ATOM   2852  N   SER A 181       3.577 -15.709  -2.992  1.00  0.81           N
ATOM   2853  CA  SER A 181       2.754 -14.510  -2.876  1.00  0.81           C
ATOM   2854  C   SER A 181       3.360 -13.354  -2.072  1.00  0.81           C
ATOM   2855  O   SER A 181       2.980 -12.202  -2.267  1.00  0.81           O
ATOM   2856  CB  SER A 181       1.443 -14.907  -2.232  1.00  0.81           C
ATOM   2857  OG  SER A 181       1.649 -15.331  -0.910  1.00  0.81           O
ATOM      0  H   SER A 181       3.201 -16.406  -2.656  1.00  0.81           H   new
ATOM      0  HA  SER A 181       2.657 -14.168  -3.778  1.00  0.81           H   new
ATOM      0  HB2 SER A 181       0.831 -14.155  -2.244  1.00  0.81           H   new
ATOM      0  HB3 SER A 181       1.028 -15.619  -2.744  1.00  0.81           H   new
ATOM      0  HG  SER A 181       0.913 -15.546  -0.567  1.00  0.81           H   new
ATOM   2863  N   SER A 182       4.328 -13.622  -1.200  1.00  0.83           N
ATOM   2864  CA  SER A 182       4.871 -12.546  -0.368  1.00  0.83           C
ATOM   2865  C   SER A 182       5.757 -11.586  -1.153  1.00  0.83           C
ATOM   2866  O   SER A 182       6.102 -10.512  -0.656  1.00  0.83           O
ATOM   2867  CB  SER A 182       5.643 -13.099   0.801  1.00  0.83           C
ATOM   2868  OG  SER A 182       6.802 -13.696   0.374  1.00  0.83           O
ATOM      0  H   SER A 182       4.678 -14.397  -1.074  1.00  0.83           H   new
ATOM      0  HA  SER A 182       4.106 -12.046  -0.043  1.00  0.83           H   new
ATOM      0  HB2 SER A 182       5.851 -12.386   1.424  1.00  0.83           H   new
ATOM      0  HB3 SER A 182       5.098 -13.744   1.279  1.00  0.83           H   new
ATOM      0  HG  SER A 182       6.615 -14.373  -0.086  1.00  0.83           H   new
ATOM   2874  N   ILE A 183       6.136 -11.979  -2.368  1.00  0.87           N
ATOM   2875  CA  ILE A 183       6.953 -11.136  -3.216  1.00  0.87           C
ATOM   2876  C   ILE A 183       6.224 -10.797  -4.510  1.00  0.87           C
ATOM   2877  O   ILE A 183       6.859 -10.385  -5.478  1.00  0.87           O
ATOM   2878  CB  ILE A 183       8.336 -11.772  -3.489  1.00  0.87           C
ATOM   2879  CG1 ILE A 183       8.161 -13.144  -4.134  1.00  0.87           C
ATOM   2880  CG2 ILE A 183       9.152 -11.830  -2.195  1.00  0.87           C
ATOM   2881  CD1 ILE A 183       9.446 -13.732  -4.656  1.00  0.87           C
ATOM      0  H   ILE A 183       5.925 -12.737  -2.716  1.00  0.87           H   new
ATOM      0  HA  ILE A 183       7.113 -10.305  -2.741  1.00  0.87           H   new
ATOM      0  HB  ILE A 183       8.833 -11.223  -4.115  1.00  0.87           H   new
ATOM      0 HG12 ILE A 183       7.776 -13.752  -3.484  1.00  0.87           H   new
ATOM      0 HG13 ILE A 183       7.527 -13.071  -4.864  1.00  0.87           H   new
ATOM      0 HG21 ILE A 183      10.017 -12.230  -2.375  1.00  0.87           H   new
ATOM      0 HG22 ILE A 183       9.277 -10.932  -1.850  1.00  0.87           H   new
ATOM      0 HG23 ILE A 183       8.680 -12.365  -1.538  1.00  0.87           H   new
ATOM      0 HD11 ILE A 183       9.268 -14.600  -5.052  1.00  0.87           H   new
ATOM      0 HD12 ILE A 183       9.823 -13.142  -5.327  1.00  0.87           H   new
ATOM      0 HD13 ILE A 183      10.076 -13.834  -3.925  1.00  0.87           H   new
ATOM   2893  N   ILE A 184       4.890 -10.949  -4.517  1.00  0.91           N
ATOM   2894  CA  ILE A 184       4.097 -10.623  -5.699  1.00  0.91           C
ATOM   2895  C   ILE A 184       3.144  -9.468  -5.368  1.00  0.91           C
ATOM   2896  O   ILE A 184       2.491  -9.481  -4.326  1.00  0.91           O
ATOM   2897  CB  ILE A 184       3.253 -11.820  -6.204  1.00  0.91           C
ATOM   2898  CG1 ILE A 184       4.116 -13.026  -6.556  1.00  0.91           C
ATOM   2899  CG2 ILE A 184       2.525 -11.409  -7.492  1.00  0.91           C
ATOM   2900  CD1 ILE A 184       3.321 -14.290  -6.832  1.00  0.91           C
ATOM      0  H   ILE A 184       4.433 -11.238  -3.848  1.00  0.91           H   new
ATOM      0  HA  ILE A 184       4.722 -10.380  -6.400  1.00  0.91           H   new
ATOM      0  HB  ILE A 184       2.642 -12.059  -5.490  1.00  0.91           H   new
ATOM      0 HG12 ILE A 184       4.651 -12.813  -7.337  1.00  0.91           H   new
ATOM      0 HG13 ILE A 184       4.733 -13.195  -5.827  1.00  0.91           H   new
ATOM      0 HG21 ILE A 184       1.994 -12.153  -7.815  1.00  0.91           H   new
ATOM      0 HG22 ILE A 184       1.945 -10.654  -7.309  1.00  0.91           H   new
ATOM      0 HG23 ILE A 184       3.176 -11.160  -8.167  1.00  0.91           H   new
ATOM      0 HD11 ILE A 184       3.929 -15.014  -7.048  1.00  0.91           H   new
ATOM      0 HD12 ILE A 184       2.805 -14.526  -6.046  1.00  0.91           H   new
ATOM      0 HD13 ILE A 184       2.721 -14.138  -7.579  1.00  0.91           H   new
ATOM   2912  N   GLY A 185       3.093  -8.450  -6.222  1.00  0.96           N
ATOM   2913  CA  GLY A 185       2.188  -7.326  -5.968  1.00  0.96           C
ATOM   2914  C   GLY A 185       1.579  -6.755  -7.243  1.00  0.96           C
ATOM   2915  O   GLY A 185       2.097  -6.968  -8.344  1.00  0.96           O
ATOM      0  H   GLY A 185       3.562  -8.388  -6.940  1.00  0.96           H   new
ATOM      0  HA2 GLY A 185       1.476  -7.617  -5.377  1.00  0.96           H   new
ATOM      0  HA3 GLY A 185       2.672  -6.625  -5.504  1.00  0.96           H   new
ATOM   2919  N   THR A 186       0.447  -6.054  -7.089  1.00  1.03           N
ATOM   2920  CA  THR A 186      -0.243  -5.456  -8.231  1.00  1.03           C
ATOM   2921  C   THR A 186      -0.717  -4.020  -7.989  1.00  1.03           C
ATOM   2922  O   THR A 186      -0.962  -3.627  -6.850  1.00  1.03           O
ATOM   2923  CB  THR A 186      -1.482  -6.293  -8.581  1.00  1.03           C
ATOM   2924  CG2 THR A 186      -1.157  -7.714  -8.827  1.00  1.03           C
ATOM   2925  OG1 THR A 186      -2.426  -6.236  -7.487  1.00  1.03           O
ATOM      0  H   THR A 186       0.066  -5.916  -6.330  1.00  1.03           H   new
ATOM      0  HA  THR A 186       0.408  -5.439  -8.950  1.00  1.03           H   new
ATOM      0  HB  THR A 186      -1.854  -5.918  -9.395  1.00  1.03           H   new
ATOM      0  HG1 THR A 186      -3.105  -6.692  -7.678  1.00  1.03           H   new
ATOM      0 HG21 THR A 186      -1.969  -8.199  -9.043  1.00  1.03           H   new
ATOM      0 HG22 THR A 186      -0.534  -7.780  -9.568  1.00  1.03           H   new
ATOM      0 HG23 THR A 186      -0.755  -8.096  -8.032  1.00  1.03           H   new
ATOM   2933  N   ALA A 187      -0.928  -3.258  -9.068  1.00  1.11           N
ATOM   2934  CA  ALA A 187      -1.500  -1.913  -8.931  1.00  1.11           C
ATOM   2935  C   ALA A 187      -2.087  -1.349 -10.235  1.00  1.11           C
ATOM   2936  O   ALA A 187      -1.662  -1.719 -11.332  1.00  1.11           O
ATOM   2937  CB  ALA A 187      -0.434  -0.954  -8.421  1.00  1.11           C
ATOM      0  H   ALA A 187      -0.750  -3.496  -9.875  1.00  1.11           H   new
ATOM      0  HA  ALA A 187      -2.234  -1.997  -8.302  1.00  1.11           H   new
ATOM      0  HB1 ALA A 187      -0.814  -0.066  -8.331  1.00  1.11           H   new
ATOM      0  HB2 ALA A 187      -0.113  -1.257  -7.557  1.00  1.11           H   new
ATOM      0  HB3 ALA A 187       0.305  -0.927  -9.049  1.00  1.11           H   new
ATOM   2943  N   VAL A 188      -3.039  -0.409 -10.101  1.00  1.19           N
ATOM   2944  CA  VAL A 188      -3.556   0.340 -11.256  1.00  1.19           C
ATOM   2945  C   VAL A 188      -3.484   1.845 -10.992  1.00  1.19           C
ATOM   2946  O   VAL A 188      -4.045   2.319 -10.000  1.00  1.19           O
ATOM   2947  CB  VAL A 188      -5.027  -0.003 -11.563  1.00  1.19           C
ATOM   2948  CG1 VAL A 188      -5.483   0.818 -12.781  1.00  1.19           C
ATOM   2949  CG2 VAL A 188      -5.186  -1.467 -11.824  1.00  1.19           C
ATOM      0  H   VAL A 188      -3.396  -0.192  -9.349  1.00  1.19           H   new
ATOM      0  HA  VAL A 188      -3.002   0.089 -12.012  1.00  1.19           H   new
ATOM      0  HB  VAL A 188      -5.578   0.219 -10.796  1.00  1.19           H   new
ATOM      0 HG11 VAL A 188      -6.409   0.610 -12.984  1.00  1.19           H   new
ATOM      0 HG12 VAL A 188      -5.401   1.764 -12.583  1.00  1.19           H   new
ATOM      0 HG13 VAL A 188      -4.928   0.599 -13.546  1.00  1.19           H   new
ATOM      0 HG21 VAL A 188      -6.117  -1.663 -12.015  1.00  1.19           H   new
ATOM      0 HG22 VAL A 188      -4.640  -1.722 -12.584  1.00  1.19           H   new
ATOM      0 HG23 VAL A 188      -4.904  -1.968 -11.042  1.00  1.19           H   new
ATOM   2959  N   LYS A 189      -2.786   2.590 -11.858  1.00  1.25           N
ATOM   2960  CA  LYS A 189      -2.657   4.036 -11.674  1.00  1.25           C
ATOM   2961  C   LYS A 189      -2.676   4.784 -13.011  1.00  1.25           C
ATOM   2962  O   LYS A 189      -1.882   4.482 -13.892  1.00  1.25           O
ATOM   2963  CB  LYS A 189      -1.314   4.338 -10.995  1.00  1.25           C
ATOM   2964  CG  LYS A 189      -1.114   3.675  -9.628  1.00  1.25           C
ATOM   2965  CD  LYS A 189       0.199   4.060  -8.996  1.00  1.25           C
ATOM   2966  CE  LYS A 189       0.424   3.253  -7.732  1.00  1.25           C
ATOM   2967  NZ  LYS A 189       1.714   3.549  -7.106  1.00  1.25           N1+
ATOM      0  H   LYS A 189      -2.384   2.278 -12.551  1.00  1.25           H   new
ATOM      0  HA  LYS A 189      -3.408   4.330 -11.135  1.00  1.25           H   new
ATOM      0  HB2 LYS A 189      -0.598   4.054 -11.585  1.00  1.25           H   new
ATOM      0  HB3 LYS A 189      -1.230   5.298 -10.889  1.00  1.25           H   new
ATOM      0  HG2 LYS A 189      -1.841   3.928  -9.038  1.00  1.25           H   new
ATOM      0  HG3 LYS A 189      -1.152   2.711  -9.729  1.00  1.25           H   new
ATOM      0  HD2 LYS A 189       0.925   3.905  -9.621  1.00  1.25           H   new
ATOM      0  HD3 LYS A 189       0.201   5.007  -8.788  1.00  1.25           H   new
ATOM      0  HE2 LYS A 189      -0.289   3.438  -7.101  1.00  1.25           H   new
ATOM      0  HE3 LYS A 189       0.378   2.307  -7.942  1.00  1.25           H   new
ATOM      0  HZ1 LYS A 189       1.859   2.978  -6.439  1.00  1.25           H   new
ATOM      0  HZ2 LYS A 189       2.363   3.470  -7.710  1.00  1.25           H   new
ATOM      0  HZ3 LYS A 189       1.706   4.380  -6.787  1.00  1.25           H   new
ATOM   2981  N   GLY A 190      -3.536   5.784 -13.189  1.00  1.26           N
ATOM   2982  CA  GLY A 190      -3.424   6.578 -14.424  1.00  1.26           C
ATOM   2983  C   GLY A 190      -3.702   5.795 -15.714  1.00  1.26           C
ATOM   2984  O   GLY A 190      -3.061   6.055 -16.730  1.00  1.26           O
ATOM      0  H   GLY A 190      -4.160   6.015 -12.644  1.00  1.26           H   new
ATOM      0  HA2 GLY A 190      -4.042   7.323 -14.372  1.00  1.26           H   new
ATOM      0  HA3 GLY A 190      -2.531   6.953 -14.473  1.00  1.26           H   new
ATOM   2988  N   ASP A 191      -4.599   4.802 -15.654  1.00  1.22           N
ATOM   2989  CA  ASP A 191      -4.929   3.900 -16.778  1.00  1.22           C
ATOM   2990  C   ASP A 191      -3.788   2.939 -17.143  1.00  1.22           C
ATOM   2991  O   ASP A 191      -3.854   2.232 -18.155  1.00  1.22           O
ATOM   2992  CB  ASP A 191      -5.375   4.679 -18.029  1.00  1.22           C
ATOM   2993  CG  ASP A 191      -6.725   5.390 -17.819  1.00  1.22           C
ATOM   2994  OD1 ASP A 191      -7.615   4.770 -17.271  1.00  1.22           O
ATOM   2995  OD2 ASP A 191      -6.846   6.538 -18.175  1.00  1.22           O1-
ATOM      0  H   ASP A 191      -5.046   4.627 -14.940  1.00  1.22           H   new
ATOM      0  HA  ASP A 191      -5.671   3.362 -16.460  1.00  1.22           H   new
ATOM      0  HB2 ASP A 191      -4.698   5.335 -18.259  1.00  1.22           H   new
ATOM      0  HB3 ASP A 191      -5.446   4.069 -18.780  1.00  1.22           H   new
ATOM   3000  N   ILE A 192      -2.775   2.858 -16.279  1.00  1.14           N
ATOM   3001  CA  ILE A 192      -1.676   1.921 -16.439  1.00  1.14           C
ATOM   3002  C   ILE A 192      -1.755   0.864 -15.353  1.00  1.14           C
ATOM   3003  O   ILE A 192      -1.927   1.174 -14.172  1.00  1.14           O
ATOM   3004  CB  ILE A 192      -0.323   2.631 -16.338  1.00  1.14           C
ATOM   3005  CG1 ILE A 192      -0.210   3.676 -17.429  1.00  1.14           C
ATOM   3006  CG2 ILE A 192       0.808   1.609 -16.474  1.00  1.14           C
ATOM   3007  CD1 ILE A 192       0.942   4.619 -17.252  1.00  1.14           C
ATOM      0  H   ILE A 192      -2.711   3.353 -15.578  1.00  1.14           H   new
ATOM      0  HA  ILE A 192      -1.750   1.515 -17.317  1.00  1.14           H   new
ATOM      0  HB  ILE A 192      -0.254   3.067 -15.474  1.00  1.14           H   new
ATOM      0 HG12 ILE A 192      -0.121   3.228 -18.285  1.00  1.14           H   new
ATOM      0 HG13 ILE A 192      -1.033   4.188 -17.461  1.00  1.14           H   new
ATOM      0 HG21 ILE A 192       1.663   2.062 -16.410  1.00  1.14           H   new
ATOM      0 HG22 ILE A 192       0.737   0.951 -15.765  1.00  1.14           H   new
ATOM      0 HG23 ILE A 192       0.742   1.165 -17.334  1.00  1.14           H   new
ATOM      0 HD11 ILE A 192       0.953   5.257 -17.982  1.00  1.14           H   new
ATOM      0 HD12 ILE A 192       0.847   5.092 -16.411  1.00  1.14           H   new
ATOM      0 HD13 ILE A 192       1.773   4.118 -17.248  1.00  1.14           H   new
ATOM   3019  N   ALA A 193      -1.685  -0.392 -15.740  1.00  1.05           N
ATOM   3020  CA  ALA A 193      -1.766  -1.443 -14.739  1.00  1.05           C
ATOM   3021  C   ALA A 193      -0.507  -2.264 -14.747  1.00  1.05           C
ATOM   3022  O   ALA A 193       0.105  -2.500 -15.795  1.00  1.05           O
ATOM   3023  CB  ALA A 193      -2.966  -2.309 -14.964  1.00  1.05           C
ATOM      0  H   ALA A 193      -1.593  -0.658 -16.553  1.00  1.05           H   new
ATOM      0  HA  ALA A 193      -1.861  -1.028 -13.867  1.00  1.05           H   new
ATOM      0  HB1 ALA A 193      -2.998  -3.001 -14.285  1.00  1.05           H   new
ATOM      0  HB2 ALA A 193      -3.770  -1.768 -14.912  1.00  1.05           H   new
ATOM      0  HB3 ALA A 193      -2.909  -2.720 -15.841  1.00  1.05           H   new
ATOM   3029  N   VAL A 194      -0.142  -2.726 -13.565  1.00  0.96           N
ATOM   3030  CA  VAL A 194       1.066  -3.496 -13.403  1.00  0.96           C
ATOM   3031  C   VAL A 194       0.945  -4.639 -12.423  1.00  0.96           C
ATOM   3032  O   VAL A 194       0.269  -4.547 -11.392  1.00  0.96           O
ATOM   3033  CB  VAL A 194       2.185  -2.559 -12.925  1.00  0.96           C
ATOM   3034  CG1 VAL A 194       1.805  -1.987 -11.580  1.00  0.96           C
ATOM   3035  CG2 VAL A 194       3.499  -3.296 -12.808  1.00  0.96           C
ATOM      0  H   VAL A 194      -0.587  -2.601 -12.840  1.00  0.96           H   new
ATOM      0  HA  VAL A 194       1.259  -3.891 -14.268  1.00  0.96           H   new
ATOM      0  HB  VAL A 194       2.295  -1.847 -13.575  1.00  0.96           H   new
ATOM      0 HG11 VAL A 194       2.507  -1.393 -11.271  1.00  0.96           H   new
ATOM      0 HG12 VAL A 194       0.975  -1.491 -11.662  1.00  0.96           H   new
ATOM      0 HG13 VAL A 194       1.688  -2.709 -10.943  1.00  0.96           H   new
ATOM      0 HG21 VAL A 194       4.188  -2.684 -12.505  1.00  0.96           H   new
ATOM      0 HG22 VAL A 194       3.408  -4.021 -12.170  1.00  0.96           H   new
ATOM      0 HG23 VAL A 194       3.746  -3.657 -13.674  1.00  0.96           H   new
ATOM   3045  N   HIS A 195       1.643  -5.715 -12.738  1.00  0.90           N
ATOM   3046  CA  HIS A 195       1.759  -6.820 -11.810  1.00  0.90           C
ATOM   3047  C   HIS A 195       3.242  -7.149 -11.750  1.00  0.90           C
ATOM   3048  O   HIS A 195       3.935  -7.081 -12.774  1.00  0.90           O
ATOM   3049  CB  HIS A 195       1.072  -8.064 -12.327  1.00  0.90           C
ATOM   3050  CG  HIS A 195      -0.333  -7.968 -12.752  1.00  0.90           C
ATOM   3051  CD2 HIS A 195      -1.436  -8.495 -12.237  1.00  0.90           C
ATOM   3052  ND1 HIS A 195      -0.712  -7.341 -13.904  1.00  0.90           N
ATOM   3053  CE1 HIS A 195      -2.000  -7.466 -14.058  1.00  0.90           C
ATOM   3054  NE2 HIS A 195      -2.481  -8.174 -13.064  1.00  0.90           N
ATOM      0  H   HIS A 195       2.057  -5.825 -13.484  1.00  0.90           H   new
ATOM      0  HA  HIS A 195       1.362  -6.572 -10.961  1.00  0.90           H   new
ATOM      0  HB2 HIS A 195       1.586  -8.392 -13.081  1.00  0.90           H   new
ATOM      0  HB3 HIS A 195       1.124  -8.739 -11.633  1.00  0.90           H   new
ATOM      0  HD1 HIS A 195      -0.184  -6.929 -14.443  1.00  0.90           H   new
ATOM      0  HD2 HIS A 195      -1.491  -8.994 -11.454  1.00  0.90           H   new
ATOM      0  HE1 HIS A 195      -2.497  -7.111 -14.759  1.00  0.90           H   new
ATOM   3062  N   SER A 196       3.755  -7.554 -10.600  1.00  0.87           N
ATOM   3063  CA  SER A 196       5.148  -7.963 -10.640  1.00  0.87           C
ATOM   3064  C   SER A 196       5.625  -8.808  -9.485  1.00  0.87           C
ATOM   3065  O   SER A 196       5.043  -8.827  -8.395  1.00  0.87           O
ATOM   3066  CB  SER A 196       6.058  -6.758 -10.645  1.00  0.87           C
ATOM   3067  OG  SER A 196       6.063  -6.152  -9.399  1.00  0.87           O
ATOM      0  H   SER A 196       3.353  -7.599  -9.841  1.00  0.87           H   new
ATOM      0  HA  SER A 196       5.189  -8.495 -11.450  1.00  0.87           H   new
ATOM      0  HB2 SER A 196       6.959  -7.027 -10.884  1.00  0.87           H   new
ATOM      0  HB3 SER A 196       5.763  -6.125 -11.318  1.00  0.87           H   new
ATOM      0  HG  SER A 196       6.573  -5.485  -9.414  1.00  0.87           H   new
ATOM   3073  N   ASP A 197       6.774  -9.424  -9.714  1.00  0.84           N
ATOM   3074  CA  ASP A 197       7.533 -10.072  -8.663  1.00  0.84           C
ATOM   3075  C   ASP A 197       9.001  -9.776  -8.937  1.00  0.84           C
ATOM   3076  O   ASP A 197       9.313  -8.841  -9.669  1.00  0.84           O
ATOM   3077  CB  ASP A 197       7.222 -11.570  -8.514  1.00  0.84           C
ATOM   3078  CG  ASP A 197       7.589 -12.529  -9.593  1.00  0.84           C
ATOM   3079  OD1 ASP A 197       8.461 -12.253 -10.401  1.00  0.84           O
ATOM   3080  OD2 ASP A 197       7.030 -13.632  -9.568  1.00  0.84           O1-
ATOM      0  H   ASP A 197       7.137  -9.477 -10.492  1.00  0.84           H   new
ATOM      0  HA  ASP A 197       7.278  -9.715  -7.798  1.00  0.84           H   new
ATOM      0  HB2 ASP A 197       7.656 -11.873  -7.701  1.00  0.84           H   new
ATOM      0  HB3 ASP A 197       6.266 -11.651  -8.372  1.00  0.84           H   new
ATOM   3085  N   LEU A 198       9.907 -10.539  -8.354  1.00  0.83           N
ATOM   3086  CA  LEU A 198      11.328 -10.254  -8.494  1.00  0.83           C
ATOM   3087  C   LEU A 198      11.966 -10.912  -9.727  1.00  0.83           C
ATOM   3088  O   LEU A 198      13.158 -10.749  -9.990  1.00  0.83           O
ATOM   3089  CB  LEU A 198      11.999 -10.699  -7.202  1.00  0.83           C
ATOM   3090  CG  LEU A 198      11.447  -9.929  -5.994  1.00  0.83           C
ATOM   3091  CD1 LEU A 198      12.046 -10.440  -4.697  1.00  0.83           C
ATOM   3092  CD2 LEU A 198      11.727  -8.469  -6.211  1.00  0.83           C
ATOM      0  H   LEU A 198       9.724 -11.227  -7.872  1.00  0.83           H   new
ATOM      0  HA  LEU A 198      11.452  -9.303  -8.642  1.00  0.83           H   new
ATOM      0  HB2 LEU A 198      11.859 -11.650  -7.073  1.00  0.83           H   new
ATOM      0  HB3 LEU A 198      12.957 -10.559  -7.267  1.00  0.83           H   new
ATOM      0  HG  LEU A 198      10.490 -10.065  -5.916  1.00  0.83           H   new
ATOM      0 HD11 LEU A 198      11.681  -9.938  -3.952  1.00  0.83           H   new
ATOM      0 HD12 LEU A 198      11.831 -11.380  -4.589  1.00  0.83           H   new
ATOM      0 HD13 LEU A 198      13.009 -10.330  -4.720  1.00  0.83           H   new
ATOM      0 HD21 LEU A 198      11.387  -7.959  -5.459  1.00  0.83           H   new
ATOM      0 HD22 LEU A 198      12.684  -8.331  -6.289  1.00  0.83           H   new
ATOM      0 HD23 LEU A 198      11.291  -8.173  -7.025  1.00  0.83           H   new
ATOM   3104  N   SER A 199      11.167 -11.673 -10.472  1.00  0.82           N
ATOM   3105  CA  SER A 199      11.629 -12.371 -11.661  1.00  0.82           C
ATOM   3106  C   SER A 199      10.824 -11.966 -12.893  1.00  0.82           C
ATOM   3107  O   SER A 199      11.275 -12.144 -14.034  1.00  0.82           O
ATOM   3108  CB  SER A 199      11.486 -13.860 -11.441  1.00  0.82           C
ATOM   3109  OG  SER A 199      10.134 -14.217 -11.277  1.00  0.82           O
ATOM      0  H   SER A 199      10.334 -11.798 -10.297  1.00  0.82           H   new
ATOM      0  HA  SER A 199      12.557 -12.135 -11.815  1.00  0.82           H   new
ATOM      0  HB2 SER A 199      11.862 -14.340 -12.196  1.00  0.82           H   new
ATOM      0  HB3 SER A 199      11.992 -14.125 -10.657  1.00  0.82           H   new
ATOM      0  HG  SER A 199       9.705 -13.559 -10.979  1.00  0.82           H   new
ATOM   3115  N   TYR A 200       9.630 -11.409 -12.659  1.00  0.81           N
ATOM   3116  CA  TYR A 200       8.711 -11.063 -13.738  1.00  0.81           C
ATOM   3117  C   TYR A 200       7.893  -9.770 -13.544  1.00  0.81           C
ATOM   3118  O   TYR A 200       7.198  -9.587 -12.545  1.00  0.81           O
ATOM   3119  CB  TYR A 200       7.771 -12.251 -13.983  1.00  0.81           C
ATOM   3120  CG  TYR A 200       6.801 -11.994 -15.076  1.00  0.81           C
ATOM   3121  CD1 TYR A 200       7.259 -11.421 -16.197  1.00  0.81           C
ATOM   3122  CD2 TYR A 200       5.481 -12.340 -14.979  1.00  0.81           C
ATOM   3123  CE1 TYR A 200       6.456 -11.161 -17.219  1.00  0.81           C
ATOM   3124  CE2 TYR A 200       4.649 -12.083 -16.027  1.00  0.81           C
ATOM   3125  CZ  TYR A 200       5.133 -11.499 -17.145  1.00  0.81           C
ATOM   3126  OH  TYR A 200       4.308 -11.266 -18.195  1.00  0.81           O
ATOM      0  H   TYR A 200       9.336 -11.224 -11.872  1.00  0.81           H   new
ATOM      0  HA  TYR A 200       9.270 -10.874 -14.508  1.00  0.81           H   new
ATOM      0  HB2 TYR A 200       8.297 -13.036 -14.200  1.00  0.81           H   new
ATOM      0  HB3 TYR A 200       7.287 -12.451 -13.166  1.00  0.81           H   new
ATOM      0  HD1 TYR A 200       8.160 -11.201 -16.260  1.00  0.81           H   new
ATOM      0  HD2 TYR A 200       5.156 -12.745 -14.208  1.00  0.81           H   new
ATOM      0  HE1 TYR A 200       6.791 -10.750 -17.983  1.00  0.81           H   new
ATOM      0  HE2 TYR A 200       3.749 -12.309 -15.973  1.00  0.81           H   new
ATOM      0  HH  TYR A 200       3.632 -11.761 -18.136  1.00  0.81           H   new
ATOM   3136  N   TRP A 201       7.992  -8.868 -14.521  1.00  0.80           N
ATOM   3137  CA  TRP A 201       7.251  -7.603 -14.556  1.00  0.80           C
ATOM   3138  C   TRP A 201       6.332  -7.529 -15.767  1.00  0.80           C
ATOM   3139  O   TRP A 201       6.770  -7.743 -16.895  1.00  0.80           O
ATOM   3140  CB  TRP A 201       8.220  -6.422 -14.614  1.00  0.80           C
ATOM   3141  CG  TRP A 201       7.598  -5.038 -14.814  1.00  0.80           C
ATOM   3142  CD1 TRP A 201       7.228  -4.460 -16.006  1.00  0.80           C
ATOM   3143  CD2 TRP A 201       7.334  -4.047 -13.800  1.00  0.80           C
ATOM   3144  CE2 TRP A 201       6.823  -2.914 -14.450  1.00  0.80           C
ATOM   3145  CE3 TRP A 201       7.498  -4.019 -12.425  1.00  0.80           C
ATOM   3146  NE1 TRP A 201       6.752  -3.183 -15.784  1.00  0.80           N
ATOM   3147  CZ2 TRP A 201       6.486  -1.765 -13.759  1.00  0.80           C
ATOM   3148  CZ3 TRP A 201       7.158  -2.875 -11.736  1.00  0.80           C
ATOM   3149  CH2 TRP A 201       6.674  -1.772 -12.375  1.00  0.80           C
ATOM      0  H   TRP A 201       8.506  -8.977 -15.201  1.00  0.80           H   new
ATOM      0  HA  TRP A 201       6.717  -7.562 -13.748  1.00  0.80           H   new
ATOM      0  HB2 TRP A 201       8.732  -6.409 -13.790  1.00  0.80           H   new
ATOM      0  HB3 TRP A 201       8.848  -6.580 -15.336  1.00  0.80           H   new
ATOM      0  HD1 TRP A 201       7.289  -4.869 -16.839  1.00  0.80           H   new
ATOM      0  HE1 TRP A 201       6.459  -2.646 -16.388  1.00  0.80           H   new
ATOM      0  HE3 TRP A 201       7.832  -4.760 -11.974  1.00  0.80           H   new
ATOM      0  HZ2 TRP A 201       6.148  -1.018 -14.198  1.00  0.80           H   new
ATOM      0  HZ3 TRP A 201       7.261  -2.855 -10.812  1.00  0.80           H   new
ATOM      0  HH2 TRP A 201       6.466  -1.012 -11.881  1.00  0.80           H   new
ATOM   3160  N   ILE A 202       5.067  -7.207 -15.550  1.00  0.81           N
ATOM   3161  CA  ILE A 202       4.145  -7.050 -16.672  1.00  0.81           C
ATOM   3162  C   ILE A 202       3.387  -5.736 -16.576  1.00  0.81           C
ATOM   3163  O   ILE A 202       2.859  -5.377 -15.518  1.00  0.81           O
ATOM   3164  CB  ILE A 202       3.179  -8.237 -16.730  1.00  0.81           C
ATOM   3165  CG1 ILE A 202       2.259  -8.145 -17.878  1.00  0.81           C
ATOM   3166  CG2 ILE A 202       2.475  -8.368 -15.498  1.00  0.81           C
ATOM   3167  CD1 ILE A 202       1.471  -9.430 -18.140  1.00  0.81           C
ATOM      0  H   ILE A 202       4.722  -7.076 -14.773  1.00  0.81           H   new
ATOM      0  HA  ILE A 202       4.661  -7.031 -17.493  1.00  0.81           H   new
ATOM      0  HB  ILE A 202       3.705  -9.041 -16.863  1.00  0.81           H   new
ATOM      0 HG12 ILE A 202       1.635  -7.418 -17.725  1.00  0.81           H   new
ATOM      0 HG13 ILE A 202       2.768  -7.919 -18.673  1.00  0.81           H   new
ATOM      0 HG21 ILE A 202       1.868  -9.123 -15.551  1.00  0.81           H   new
ATOM      0 HG22 ILE A 202       3.108  -8.512 -14.777  1.00  0.81           H   new
ATOM      0 HG23 ILE A 202       1.969  -7.558 -15.327  1.00  0.81           H   new
ATOM      0 HD11 ILE A 202       0.888  -9.302 -18.904  1.00  0.81           H   new
ATOM      0 HD12 ILE A 202       2.087 -10.156 -18.322  1.00  0.81           H   new
ATOM      0 HD13 ILE A 202       0.937  -9.647 -17.360  1.00  0.81           H   new
ATOM   3179  N   GLU A 203       3.283  -5.043 -17.711  1.00  0.83           N
ATOM   3180  CA  GLU A 203       2.625  -3.747 -17.757  1.00  0.83           C
ATOM   3181  C   GLU A 203       1.696  -3.600 -18.954  1.00  0.83           C
ATOM   3182  O   GLU A 203       2.035  -3.955 -20.095  1.00  0.83           O
ATOM   3183  CB  GLU A 203       3.692  -2.656 -17.732  1.00  0.83           C
ATOM   3184  CG  GLU A 203       3.223  -1.246 -17.705  1.00  0.83           C
ATOM   3185  CD  GLU A 203       4.394  -0.303 -17.548  1.00  0.83           C
ATOM   3186  OE1 GLU A 203       5.510  -0.773 -17.376  1.00  0.83           O
ATOM   3187  OE2 GLU A 203       4.182   0.881 -17.607  1.00  0.83           O1-
ATOM      0  H   GLU A 203       3.591  -5.312 -18.468  1.00  0.83           H   new
ATOM      0  HA  GLU A 203       2.054  -3.663 -16.978  1.00  0.83           H   new
ATOM      0  HB2 GLU A 203       4.252  -2.801 -16.953  1.00  0.83           H   new
ATOM      0  HB3 GLU A 203       4.256  -2.770 -18.513  1.00  0.83           H   new
ATOM      0  HG2 GLU A 203       2.744  -1.043 -18.524  1.00  0.83           H   new
ATOM      0  HG3 GLU A 203       2.599  -1.121 -16.973  1.00  0.83           H   new
ATOM   3194  N   SER A 204       0.524  -3.047 -18.660  1.00  0.88           N
ATOM   3195  CA  SER A 204      -0.560  -2.866 -19.611  1.00  0.88           C
ATOM   3196  C   SER A 204      -1.171  -1.481 -19.527  1.00  0.88           C
ATOM   3197  O   SER A 204      -0.925  -0.738 -18.575  1.00  0.88           O
ATOM   3198  CB  SER A 204      -1.631  -3.883 -19.302  1.00  0.88           C
ATOM   3199  OG  SER A 204      -2.159  -3.629 -18.042  1.00  0.88           O
ATOM      0  H   SER A 204       0.334  -2.757 -17.873  1.00  0.88           H   new
ATOM      0  HA  SER A 204      -0.201  -2.978 -20.505  1.00  0.88           H   new
ATOM      0  HB2 SER A 204      -2.332  -3.843 -19.971  1.00  0.88           H   new
ATOM      0  HB3 SER A 204      -1.259  -4.778 -19.333  1.00  0.88           H   new
ATOM      0  HG  SER A 204      -2.835  -4.112 -17.919  1.00  0.88           H   new
ATOM   3205  N   HIS A 205      -2.025  -1.172 -20.492  1.00  0.93           N
ATOM   3206  CA  HIS A 205      -2.689   0.128 -20.542  1.00  0.93           C
ATOM   3207  C   HIS A 205      -4.091   0.047 -21.133  1.00  0.93           C
ATOM   3208  O   HIS A 205      -4.387  -0.783 -22.002  1.00  0.93           O
ATOM   3209  CB  HIS A 205      -1.813   1.126 -21.318  1.00  0.93           C
ATOM   3210  CG  HIS A 205      -2.388   2.525 -21.465  1.00  0.93           C
ATOM   3211  CD2 HIS A 205      -2.204   3.662 -20.751  1.00  0.93           C
ATOM   3212  ND1 HIS A 205      -3.278   2.849 -22.463  1.00  0.93           N
ATOM   3213  CE1 HIS A 205      -3.614   4.117 -22.365  1.00  0.93           C
ATOM   3214  NE2 HIS A 205      -2.973   4.639 -21.337  1.00  0.93           N
ATOM      0  H   HIS A 205      -2.237  -1.704 -21.134  1.00  0.93           H   new
ATOM      0  HA  HIS A 205      -2.799   0.441 -19.630  1.00  0.93           H   new
ATOM      0  HB2 HIS A 205      -0.953   1.192 -20.873  1.00  0.93           H   new
ATOM      0  HB3 HIS A 205      -1.648   0.767 -22.204  1.00  0.93           H   new
ATOM      0  HD2 HIS A 205      -1.659   3.762 -20.004  1.00  0.93           H   new
ATOM      0  HE1 HIS A 205      -4.203   4.569 -22.925  1.00  0.93           H   new
ATOM      0  HE2 HIS A 205      -3.027   5.457 -21.076  1.00  0.93           H   new
ATOM   3222  N   LYS A 206      -4.980   0.874 -20.579  1.00  0.98           N
ATOM   3223  CA  LYS A 206      -6.371   0.904 -21.002  1.00  0.98           C
ATOM   3224  C   LYS A 206      -6.671   1.808 -22.188  1.00  0.98           C
ATOM   3225  O   LYS A 206      -6.468   3.021 -22.150  1.00  0.98           O
ATOM   3226  CB  LYS A 206      -7.251   1.333 -19.849  1.00  0.98           C
ATOM   3227  CG  LYS A 206      -8.731   1.296 -20.113  1.00  0.98           C
ATOM   3228  CD  LYS A 206      -9.498   1.709 -18.867  1.00  0.98           C
ATOM   3229  CE  LYS A 206     -10.994   1.727 -19.113  1.00  0.98           C
ATOM   3230  NZ  LYS A 206     -11.744   2.171 -17.905  1.00  0.98           N1+
ATOM      0  H   LYS A 206      -4.790   1.429 -19.950  1.00  0.98           H   new
ATOM      0  HA  LYS A 206      -6.559  -0.003 -21.291  1.00  0.98           H   new
ATOM      0  HB2 LYS A 206      -7.060   0.763 -19.088  1.00  0.98           H   new
ATOM      0  HB3 LYS A 206      -7.006   2.237 -19.595  1.00  0.98           H   new
ATOM      0  HG2 LYS A 206      -8.950   1.891 -20.847  1.00  0.98           H   new
ATOM      0  HG3 LYS A 206      -8.996   0.403 -20.383  1.00  0.98           H   new
ATOM      0  HD2 LYS A 206      -9.296   1.096 -18.143  1.00  0.98           H   new
ATOM      0  HD3 LYS A 206      -9.205   2.589 -18.583  1.00  0.98           H   new
ATOM      0  HE2 LYS A 206     -11.193   2.320 -19.854  1.00  0.98           H   new
ATOM      0  HE3 LYS A 206     -11.291   0.840 -19.371  1.00  0.98           H   new
ATOM      0  HZ1 LYS A 206     -12.617   2.171 -18.080  1.00  0.98           H   new
ATOM      0  HZ2 LYS A 206     -11.577   1.615 -17.231  1.00  0.98           H   new
ATOM      0  HZ3 LYS A 206     -11.487   2.993 -17.681  1.00  0.98           H   new
ATOM   3244  N   ASN A 207      -7.255   1.186 -23.190  1.00  1.00           N
ATOM   3245  CA  ASN A 207      -7.729   1.764 -24.432  1.00  1.00           C
ATOM   3246  C   ASN A 207      -9.172   1.298 -24.445  1.00  1.00           C
ATOM   3247  O   ASN A 207      -9.783   1.212 -23.382  1.00  1.00           O
ATOM   3248  CB  ASN A 207      -6.905   1.280 -25.612  1.00  1.00           C
ATOM   3249  CG  ASN A 207      -5.527   1.919 -25.645  1.00  1.00           C
ATOM   3250  ND2 ASN A 207      -4.510   1.148 -25.356  1.00  1.00           N
ATOM   3251  OD1 ASN A 207      -5.390   3.114 -25.928  1.00  1.00           O
ATOM      0  H   ASN A 207      -7.398   0.339 -23.160  1.00  1.00           H   new
ATOM      0  HA  ASN A 207      -7.652   2.729 -24.499  1.00  1.00           H   new
ATOM      0  HB2 ASN A 207      -6.812   0.316 -25.567  1.00  1.00           H   new
ATOM      0  HB3 ASN A 207      -7.374   1.481 -26.437  1.00  1.00           H   new
ATOM      0 HD21 ASN A 207      -3.712   1.469 -25.359  1.00  1.00           H   new
ATOM      0 HD22 ASN A 207      -4.639   0.320 -25.163  1.00  1.00           H   new
ATOM   3258  N   THR A 208      -9.740   0.964 -25.601  1.00  0.99           N
ATOM   3259  CA  THR A 208     -11.129   0.480 -25.607  1.00  0.99           C
ATOM   3260  C   THR A 208     -11.212  -0.897 -24.902  1.00  0.99           C
ATOM   3261  O   THR A 208     -12.291  -1.384 -24.560  1.00  0.99           O
ATOM   3262  CB  THR A 208     -11.657   0.364 -27.043  1.00  0.99           C
ATOM   3263  CG2 THR A 208     -11.564   1.712 -27.732  1.00  0.99           C
ATOM   3264  OG1 THR A 208     -10.866  -0.588 -27.768  1.00  0.99           O
ATOM      0  H   THR A 208      -9.359   1.006 -26.371  1.00  0.99           H   new
ATOM      0  HA  THR A 208     -11.679   1.119 -25.127  1.00  0.99           H   new
ATOM      0  HB  THR A 208     -12.582   0.073 -27.020  1.00  0.99           H   new
ATOM      0  HG1 THR A 208     -11.156  -0.653 -28.554  1.00  0.99           H   new
ATOM      0 HG21 THR A 208     -11.898   1.636 -28.639  1.00  0.99           H   new
ATOM      0 HG22 THR A 208     -12.095   2.362 -27.246  1.00  0.99           H   new
ATOM      0 HG23 THR A 208     -10.639   2.002 -27.752  1.00  0.99           H   new
ATOM   3272  N   THR A 209     -10.036  -1.486 -24.694  1.00  0.95           N
ATOM   3273  CA  THR A 209      -9.774  -2.740 -24.015  1.00  0.95           C
ATOM   3274  C   THR A 209      -8.408  -2.624 -23.326  1.00  0.95           C
ATOM   3275  O   THR A 209      -7.571  -1.816 -23.741  1.00  0.95           O
ATOM   3276  CB  THR A 209      -9.748  -3.910 -25.008  1.00  0.95           C
ATOM   3277  CG2 THR A 209      -8.553  -3.772 -25.930  1.00  0.95           C
ATOM   3278  OG1 THR A 209      -9.648  -5.148 -24.294  1.00  0.95           O
ATOM      0  H   THR A 209      -9.308  -1.124 -24.975  1.00  0.95           H   new
ATOM      0  HA  THR A 209     -10.478  -2.913 -23.370  1.00  0.95           H   new
ATOM      0  HB  THR A 209     -10.566  -3.900 -25.530  1.00  0.95           H   new
ATOM      0  HG1 THR A 209      -9.635  -5.786 -24.840  1.00  0.95           H   new
ATOM      0 HG21 THR A 209      -8.540  -4.513 -26.556  1.00  0.95           H   new
ATOM      0 HG22 THR A 209      -8.616  -2.937 -26.419  1.00  0.95           H   new
ATOM      0 HG23 THR A 209      -7.737  -3.778 -25.406  1.00  0.95           H   new
ATOM   3286  N   TRP A 210      -8.169  -3.413 -22.280  1.00  0.89           N
ATOM   3287  CA  TRP A 210      -6.826  -3.423 -21.690  1.00  0.89           C
ATOM   3288  C   TRP A 210      -5.898  -4.262 -22.553  1.00  0.89           C
ATOM   3289  O   TRP A 210      -6.264  -5.370 -22.955  1.00  0.89           O
ATOM   3290  CB  TRP A 210      -6.831  -3.994 -20.261  1.00  0.89           C
ATOM   3291  CG  TRP A 210      -7.378  -3.096 -19.163  1.00  0.89           C
ATOM   3292  CD1 TRP A 210      -8.635  -3.089 -18.624  1.00  0.89           C
ATOM   3293  CD2 TRP A 210      -6.614  -2.115 -18.407  1.00  0.89           C
ATOM   3294  CE2 TRP A 210      -7.479  -1.560 -17.456  1.00  0.89           C
ATOM   3295  CE3 TRP A 210      -5.282  -1.687 -18.447  1.00  0.89           C
ATOM   3296  NE1 TRP A 210      -8.709  -2.154 -17.606  1.00  0.89           N
ATOM   3297  CZ2 TRP A 210      -7.049  -0.579 -16.552  1.00  0.89           C
ATOM   3298  CZ3 TRP A 210      -4.859  -0.716 -17.552  1.00  0.89           C
ATOM   3299  CH2 TRP A 210      -5.715  -0.174 -16.632  1.00  0.89           C
ATOM      0  H   TRP A 210      -8.744  -3.932 -21.907  1.00  0.89           H   new
ATOM      0  HA  TRP A 210      -6.517  -2.504 -21.648  1.00  0.89           H   new
ATOM      0  HB2 TRP A 210      -7.348  -4.814 -20.266  1.00  0.89           H   new
ATOM      0  HB3 TRP A 210      -5.920  -4.234 -20.029  1.00  0.89           H   new
ATOM      0  HD1 TRP A 210      -9.337  -3.633 -18.901  1.00  0.89           H   new
ATOM      0  HE1 TRP A 210      -9.411  -1.974 -17.143  1.00  0.89           H   new
ATOM      0  HE3 TRP A 210      -4.689  -2.049 -19.065  1.00  0.89           H   new
ATOM      0  HZ2 TRP A 210      -7.629  -0.212 -15.924  1.00  0.89           H   new
ATOM      0  HZ3 TRP A 210      -3.975  -0.427 -17.577  1.00  0.89           H   new
ATOM      0  HH2 TRP A 210      -5.402   0.478 -16.048  1.00  0.89           H   new
ATOM   3310  N   ARG A 211      -4.697  -3.744 -22.815  1.00  0.83           N
ATOM   3311  CA  ARG A 211      -3.719  -4.484 -23.607  1.00  0.83           C
ATOM   3312  C   ARG A 211      -2.347  -4.542 -22.974  1.00  0.83           C
ATOM   3313  O   ARG A 211      -1.868  -3.568 -22.384  1.00  0.83           O
ATOM   3314  CB  ARG A 211      -3.517  -3.841 -24.975  1.00  0.83           C
ATOM   3315  CG  ARG A 211      -4.708  -3.851 -25.927  1.00  0.83           C
ATOM   3316  CD  ARG A 211      -4.372  -3.166 -27.218  1.00  0.83           C
ATOM   3317  NE  ARG A 211      -5.448  -3.242 -28.214  1.00  0.83           N
ATOM   3318  CZ  ARG A 211      -5.442  -2.571 -29.388  1.00  0.83           C
ATOM   3319  NH1 ARG A 211      -4.437  -1.770 -29.679  1.00  0.83           N1+
ATOM   3320  NH2 ARG A 211      -6.437  -2.712 -30.247  1.00  0.83           N
ATOM      0  H   ARG A 211      -4.432  -2.972 -22.545  1.00  0.83           H   new
ATOM      0  HA  ARG A 211      -4.090  -5.378 -23.671  1.00  0.83           H   new
ATOM      0  HB2 ARG A 211      -3.248  -2.919 -24.838  1.00  0.83           H   new
ATOM      0  HB3 ARG A 211      -2.777  -4.290 -25.413  1.00  0.83           H   new
ATOM      0  HG2 ARG A 211      -4.977  -4.766 -26.103  1.00  0.83           H   new
ATOM      0  HG3 ARG A 211      -5.463  -3.408 -25.510  1.00  0.83           H   new
ATOM      0  HD2 ARG A 211      -4.171  -2.234 -27.039  1.00  0.83           H   new
ATOM      0  HD3 ARG A 211      -3.569  -3.564 -27.588  1.00  0.83           H   new
ATOM      0  HE  ARG A 211      -6.124  -3.744 -28.040  1.00  0.83           H   new
ATOM      0 HH11 ARG A 211      -3.788  -1.675 -29.123  1.00  0.83           H   new
ATOM      0 HH12 ARG A 211      -4.430  -1.342 -30.425  1.00  0.83           H   new
ATOM      0 HH21 ARG A 211      -7.095  -3.234 -30.061  1.00  0.83           H   new
ATOM      0 HH22 ARG A 211      -6.426  -2.282 -30.992  1.00  0.83           H   new
ATOM   3334  N   LEU A 212      -1.682  -5.678 -23.149  1.00  0.78           N
ATOM   3335  CA  LEU A 212      -0.291  -5.806 -22.739  1.00  0.78           C
ATOM   3336  C   LEU A 212       0.597  -4.890 -23.555  1.00  0.78           C
ATOM   3337  O   LEU A 212       0.535  -4.902 -24.784  1.00  0.78           O
ATOM   3338  CB  LEU A 212       0.176  -7.260 -22.880  1.00  0.78           C
ATOM   3339  CG  LEU A 212       1.632  -7.535 -22.531  1.00  0.78           C
ATOM   3340  CD1 LEU A 212       1.830  -7.214 -21.137  1.00  0.78           C
ATOM   3341  CD2 LEU A 212       1.953  -9.044 -22.790  1.00  0.78           C
ATOM      0  H   LEU A 212      -2.018  -6.386 -23.503  1.00  0.78           H   new
ATOM      0  HA  LEU A 212      -0.225  -5.545 -21.807  1.00  0.78           H   new
ATOM      0  HB2 LEU A 212      -0.383  -7.816 -22.315  1.00  0.78           H   new
ATOM      0  HB3 LEU A 212       0.023  -7.542 -23.796  1.00  0.78           H   new
ATOM      0  HG  LEU A 212       2.222  -6.995 -23.079  1.00  0.78           H   new
ATOM      0 HD11 LEU A 212       2.754  -7.383 -20.894  1.00  0.78           H   new
ATOM      0 HD12 LEU A 212       1.622  -6.278 -20.988  1.00  0.78           H   new
ATOM      0 HD13 LEU A 212       1.247  -7.765 -20.592  1.00  0.78           H   new
ATOM      0 HD21 LEU A 212       2.881  -9.220 -22.568  1.00  0.78           H   new
ATOM      0 HD22 LEU A 212       1.378  -9.597 -22.238  1.00  0.78           H   new
ATOM      0 HD23 LEU A 212       1.800  -9.252 -23.725  1.00  0.78           H   new
ATOM   3353  N   GLU A 213       1.416  -4.088 -22.879  1.00  0.75           N
ATOM   3354  CA  GLU A 213       2.345  -3.198 -23.557  1.00  0.75           C
ATOM   3355  C   GLU A 213       3.774  -3.741 -23.506  1.00  0.75           C
ATOM   3356  O   GLU A 213       4.499  -3.695 -24.504  1.00  0.75           O
ATOM   3357  CB  GLU A 213       2.279  -1.797 -22.931  1.00  0.75           C
ATOM   3358  CG  GLU A 213       0.937  -1.061 -23.137  1.00  0.75           C
ATOM   3359  CD  GLU A 213       0.748  -0.568 -24.572  1.00  0.75           C
ATOM   3360  OE1 GLU A 213       1.737  -0.264 -25.198  1.00  0.75           O
ATOM   3361  OE2 GLU A 213      -0.370  -0.492 -25.034  1.00  0.75           O1-
ATOM      0  H   GLU A 213       1.447  -4.046 -22.021  1.00  0.75           H   new
ATOM      0  HA  GLU A 213       2.085  -3.142 -24.490  1.00  0.75           H   new
ATOM      0  HB2 GLU A 213       2.449  -1.873 -21.979  1.00  0.75           H   new
ATOM      0  HB3 GLU A 213       2.992  -1.255 -23.304  1.00  0.75           H   new
ATOM      0  HG2 GLU A 213       0.207  -1.656 -22.905  1.00  0.75           H   new
ATOM      0  HG3 GLU A 213       0.891  -0.305 -22.531  1.00  0.75           H   new
ATOM   3368  N   ARG A 214       4.155  -4.274 -22.341  1.00  0.73           N
ATOM   3369  CA  ARG A 214       5.511  -4.777 -22.108  1.00  0.73           C
ATOM   3370  C   ARG A 214       5.566  -5.856 -21.042  1.00  0.73           C
ATOM   3371  O   ARG A 214       4.852  -5.821 -20.033  1.00  0.73           O
ATOM   3372  CB  ARG A 214       6.458  -3.647 -21.681  1.00  0.73           C
ATOM   3373  CG  ARG A 214       7.974  -4.046 -21.430  1.00  0.73           C
ATOM   3374  CD  ARG A 214       8.826  -2.822 -21.171  1.00  0.73           C
ATOM   3375  NE  ARG A 214      10.212  -3.117 -20.681  1.00  0.73           N
ATOM   3376  CZ  ARG A 214      11.320  -3.276 -21.457  1.00  0.73           C
ATOM   3377  NH1 ARG A 214      11.238  -3.202 -22.776  1.00  0.73           N1+
ATOM   3378  NH2 ARG A 214      12.527  -3.513 -20.904  1.00  0.73           N
ATOM      0  H   ARG A 214       3.632  -4.354 -21.663  1.00  0.73           H   new
ATOM      0  HA  ARG A 214       5.792  -5.157 -22.955  1.00  0.73           H   new
ATOM      0  HB2 ARG A 214       6.435  -2.958 -22.363  1.00  0.73           H   new
ATOM      0  HB3 ARG A 214       6.110  -3.251 -20.867  1.00  0.73           H   new
ATOM      0  HG2 ARG A 214       8.031  -4.649 -20.673  1.00  0.73           H   new
ATOM      0  HG3 ARG A 214       8.317  -4.525 -22.201  1.00  0.73           H   new
ATOM      0  HD2 ARG A 214       8.888  -2.307 -21.991  1.00  0.73           H   new
ATOM      0  HD3 ARG A 214       8.377  -2.263 -20.518  1.00  0.73           H   new
ATOM      0  HE  ARG A 214      10.317  -3.193 -19.831  1.00  0.73           H   new
ATOM      0 HH11 ARG A 214      10.479  -3.052 -23.152  1.00  0.73           H   new
ATOM      0 HH12 ARG A 214      11.944  -3.304 -23.257  1.00  0.73           H   new
ATOM      0 HH21 ARG A 214      12.605  -3.566 -20.049  1.00  0.73           H   new
ATOM      0 HH22 ARG A 214      13.218  -3.611 -21.406  1.00  0.73           H   new
ATOM   3392  N   ALA A 215       6.460  -6.810 -21.235  1.00  0.73           N
ATOM   3393  CA  ALA A 215       6.672  -7.781 -20.176  1.00  0.73           C
ATOM   3394  C   ALA A 215       8.142  -8.162 -20.099  1.00  0.73           C
ATOM   3395  O   ALA A 215       8.800  -8.387 -21.106  1.00  0.73           O
ATOM   3396  CB  ALA A 215       5.791  -8.996 -20.392  1.00  0.73           C
ATOM      0  H   ALA A 215       6.938  -6.913 -21.942  1.00  0.73           H   new
ATOM      0  HA  ALA A 215       6.424  -7.384 -19.326  1.00  0.73           H   new
ATOM      0  HB1 ALA A 215       5.942  -9.636 -19.679  1.00  0.73           H   new
ATOM      0  HB2 ALA A 215       4.860  -8.725 -20.391  1.00  0.73           H   new
ATOM      0  HB3 ALA A 215       6.007  -9.405 -21.244  1.00  0.73           H   new
ATOM   3402  N   VAL A 216       8.670  -8.193 -18.886  1.00  0.75           N
ATOM   3403  CA  VAL A 216      10.074  -8.502 -18.677  1.00  0.75           C
ATOM   3404  C   VAL A 216      10.309  -9.647 -17.742  1.00  0.75           C
ATOM   3405  O   VAL A 216       9.914  -9.602 -16.576  1.00  0.75           O
ATOM   3406  CB  VAL A 216      10.807  -7.295 -18.083  1.00  0.75           C
ATOM   3407  CG1 VAL A 216      12.262  -7.655 -17.822  1.00  0.75           C
ATOM   3408  CG2 VAL A 216      10.691  -6.116 -19.010  1.00  0.75           C
ATOM      0  H   VAL A 216       8.228  -8.037 -18.165  1.00  0.75           H   new
ATOM      0  HA  VAL A 216      10.409  -8.740 -19.556  1.00  0.75           H   new
ATOM      0  HB  VAL A 216      10.400  -7.050 -17.237  1.00  0.75           H   new
ATOM      0 HG11 VAL A 216      12.723  -6.889 -17.446  1.00  0.75           H   new
ATOM      0 HG12 VAL A 216      12.305  -8.396 -17.198  1.00  0.75           H   new
ATOM      0 HG13 VAL A 216      12.687  -7.910 -18.656  1.00  0.75           H   new
ATOM      0 HG21 VAL A 216      11.157  -5.356 -18.627  1.00  0.75           H   new
ATOM      0 HG22 VAL A 216      11.086  -6.338 -19.868  1.00  0.75           H   new
ATOM      0 HG23 VAL A 216       9.755  -5.892 -19.133  1.00  0.75           H   new
ATOM   3418  N   PHE A 217      11.019 -10.642 -18.229  1.00  0.76           N
ATOM   3419  CA  PHE A 217      11.344 -11.783 -17.416  1.00  0.76           C
ATOM   3420  C   PHE A 217      12.832 -11.815 -17.152  1.00  0.76           C
ATOM   3421  O   PHE A 217      13.636 -11.946 -18.077  1.00  0.76           O
ATOM   3422  CB  PHE A 217      10.998 -13.057 -18.144  1.00  0.76           C
ATOM   3423  CG  PHE A 217       9.569 -13.249 -18.463  1.00  0.76           C
ATOM   3424  CD1 PHE A 217       9.035 -12.661 -19.595  1.00  0.76           C
ATOM   3425  CD2 PHE A 217       8.761 -14.064 -17.685  1.00  0.76           C
ATOM   3426  CE1 PHE A 217       7.739 -12.874 -19.923  1.00  0.76           C
ATOM   3427  CE2 PHE A 217       7.463 -14.284 -18.041  1.00  0.76           C
ATOM   3428  CZ  PHE A 217       6.978 -13.673 -19.169  1.00  0.76           C
ATOM      0  H   PHE A 217      11.323 -10.674 -19.033  1.00  0.76           H   new
ATOM      0  HA  PHE A 217      10.843 -11.714 -16.588  1.00  0.76           H   new
ATOM      0  HB2 PHE A 217      11.503 -13.084 -18.972  1.00  0.76           H   new
ATOM      0  HB3 PHE A 217      11.295 -13.808 -17.606  1.00  0.76           H   new
ATOM      0  HD1 PHE A 217       9.567 -12.119 -20.132  1.00  0.76           H   new
ATOM      0  HD2 PHE A 217       9.105 -14.462 -16.918  1.00  0.76           H   new
ATOM      0  HE1 PHE A 217       7.377 -12.463 -20.675  1.00  0.76           H   new
ATOM      0  HE2 PHE A 217       6.918 -14.837 -17.529  1.00  0.76           H   new
ATOM      0  HZ  PHE A 217       6.094 -13.819 -19.416  1.00  0.76           H   new
ATOM   3438  N   GLY A 218      13.219 -11.687 -15.891  1.00  0.78           N
ATOM   3439  CA  GLY A 218      14.626 -11.789 -15.546  1.00  0.78           C
ATOM   3440  C   GLY A 218      14.986 -13.247 -15.785  1.00  0.78           C
ATOM   3441  O   GLY A 218      16.105 -13.589 -16.173  1.00  0.78           O
ATOM      0  H   GLY A 218      12.690 -11.543 -15.228  1.00  0.78           H   new
ATOM      0  HA2 GLY A 218      15.166 -11.199 -16.095  1.00  0.78           H   new
ATOM      0  HA3 GLY A 218      14.780 -11.536 -14.622  1.00  0.78           H   new
ATOM   3445  N   GLU A 219      13.984 -14.089 -15.524  1.00  0.79           N
ATOM   3446  CA  GLU A 219      14.059 -15.533 -15.690  1.00  0.79           C
ATOM   3447  C   GLU A 219      12.678 -16.145 -15.901  1.00  0.79           C
ATOM   3448  O   GLU A 219      11.659 -15.554 -15.533  1.00  0.79           O
ATOM   3449  CB  GLU A 219      14.724 -16.132 -14.482  1.00  0.79           C
ATOM   3450  CG  GLU A 219      13.994 -15.813 -13.291  1.00  0.79           C
ATOM   3451  CD  GLU A 219      14.639 -16.243 -12.174  1.00  0.79           C
ATOM   3452  OE1 GLU A 219      15.663 -16.870 -12.316  1.00  0.79           O
ATOM   3453  OE2 GLU A 219      14.188 -15.957 -11.106  1.00  0.79           O1-
ATOM      0  H   GLU A 219      13.219 -13.822 -15.236  1.00  0.79           H   new
ATOM      0  HA  GLU A 219      14.583 -15.729 -16.483  1.00  0.79           H   new
ATOM      0  HB2 GLU A 219      14.782 -17.095 -14.583  1.00  0.79           H   new
ATOM      0  HB3 GLU A 219      15.632 -15.799 -14.409  1.00  0.79           H   new
ATOM      0  HG2 GLU A 219      13.862 -14.853 -13.239  1.00  0.79           H   new
ATOM      0  HG3 GLU A 219      13.114 -16.218 -13.333  1.00  0.79           H   new
ATOM   3460  N   ILE A 220      12.647 -17.351 -16.463  1.00  0.80           N
ATOM   3461  CA  ILE A 220      11.392 -18.056 -16.681  1.00  0.80           C
ATOM   3462  C   ILE A 220      11.260 -19.219 -15.714  1.00  0.80           C
ATOM   3463  O   ILE A 220      12.210 -19.971 -15.500  1.00  0.80           O
ATOM   3464  CB  ILE A 220      11.267 -18.584 -18.112  1.00  0.80           C
ATOM   3465  CG1 ILE A 220      11.523 -17.486 -19.084  1.00  0.80           C
ATOM   3466  CG2 ILE A 220       9.821 -19.062 -18.326  1.00  0.80           C
ATOM   3467  CD1 ILE A 220      10.601 -16.405 -18.955  1.00  0.80           C
ATOM      0  H   ILE A 220      13.346 -17.778 -16.725  1.00  0.80           H   new
ATOM      0  HA  ILE A 220      10.681 -17.414 -16.529  1.00  0.80           H   new
ATOM      0  HB  ILE A 220      11.906 -19.302 -18.245  1.00  0.80           H   new
ATOM      0 HG12 ILE A 220      12.425 -17.153 -18.958  1.00  0.80           H   new
ATOM      0 HG13 ILE A 220      11.475 -17.840 -19.986  1.00  0.80           H   new
ATOM      0 HG21 ILE A 220       9.722 -19.401 -19.230  1.00  0.80           H   new
ATOM      0 HG22 ILE A 220       9.616 -19.767 -17.692  1.00  0.80           H   new
ATOM      0 HG23 ILE A 220       9.211 -18.320 -18.191  1.00  0.80           H   new
ATOM      0 HD11 ILE A 220      10.812 -15.720 -19.609  1.00  0.80           H   new
ATOM      0 HD12 ILE A 220       9.699 -16.729 -19.106  1.00  0.80           H   new
ATOM      0 HD13 ILE A 220      10.664 -16.030 -18.063  1.00  0.80           H   new
ATOM   3479  N   LYS A 221      10.098 -19.330 -15.105  1.00  0.79           N
ATOM   3480  CA  LYS A 221       9.822 -20.363 -14.129  1.00  0.79           C
ATOM   3481  C   LYS A 221       8.508 -21.027 -14.452  1.00  0.79           C
ATOM   3482  O   LYS A 221       7.639 -20.386 -15.023  1.00  0.79           O
ATOM   3483  CB  LYS A 221       9.830 -19.688 -12.762  1.00  0.79           C
ATOM   3484  CG  LYS A 221       8.808 -18.619 -12.622  1.00  0.79           C
ATOM   3485  CD  LYS A 221       9.062 -17.836 -11.381  1.00  0.79           C
ATOM   3486  CE  LYS A 221       8.060 -16.754 -11.200  1.00  0.79           C
ATOM   3487  NZ  LYS A 221       8.380 -15.958 -10.056  1.00  0.79           N1+
ATOM      0  H   LYS A 221       9.436 -18.800 -15.248  1.00  0.79           H   new
ATOM      0  HA  LYS A 221      10.488 -21.068 -14.137  1.00  0.79           H   new
ATOM      0  HB2 LYS A 221       9.682 -20.359 -12.077  1.00  0.79           H   new
ATOM      0  HB3 LYS A 221      10.708 -19.309 -12.602  1.00  0.79           H   new
ATOM      0  HG2 LYS A 221       8.833 -18.033 -13.395  1.00  0.79           H   new
ATOM      0  HG3 LYS A 221       7.921 -19.010 -12.591  1.00  0.79           H   new
ATOM      0  HD2 LYS A 221       9.041 -18.429 -10.614  1.00  0.79           H   new
ATOM      0  HD3 LYS A 221       9.952 -17.451 -11.417  1.00  0.79           H   new
ATOM      0  HE2 LYS A 221       8.034 -16.195 -11.992  1.00  0.79           H   new
ATOM      0  HE3 LYS A 221       7.176 -17.139 -11.095  1.00  0.79           H   new
ATOM      0  HZ1 LYS A 221       7.680 -15.453  -9.840  1.00  0.79           H   new
ATOM      0  HZ2 LYS A 221       8.584 -16.490  -9.372  1.00  0.79           H   new
ATOM      0  HZ3 LYS A 221       9.076 -15.436 -10.243  1.00  0.79           H   new
ATOM   3501  N   SER A 222       8.343 -22.295 -14.063  1.00  0.77           N
ATOM   3502  CA  SER A 222       7.100 -23.001 -14.368  1.00  0.77           C
ATOM   3503  C   SER A 222       6.021 -22.932 -13.283  1.00  0.77           C
ATOM   3504  O   SER A 222       5.081 -23.727 -13.299  1.00  0.77           O
ATOM   3505  CB  SER A 222       7.374 -24.446 -14.754  1.00  0.77           C
ATOM   3506  OG  SER A 222       7.944 -25.196 -13.717  1.00  0.77           O
ATOM      0  H   SER A 222       8.927 -22.755 -13.630  1.00  0.77           H   new
ATOM      0  HA  SER A 222       6.728 -22.520 -15.124  1.00  0.77           H   new
ATOM      0  HB2 SER A 222       6.543 -24.864 -15.029  1.00  0.77           H   new
ATOM      0  HB3 SER A 222       7.967 -24.463 -15.521  1.00  0.77           H   new
ATOM      0  HG  SER A 222       8.736 -24.945 -13.592  1.00  0.77           H   new
ATOM   3512  N   CYS A 223       6.181 -22.041 -12.307  1.00  0.75           N
ATOM   3513  CA  CYS A 223       5.160 -21.894 -11.273  1.00  0.75           C
ATOM   3514  C   CYS A 223       4.064 -20.932 -11.726  1.00  0.75           C
ATOM   3515  O   CYS A 223       4.222 -20.207 -12.708  1.00  0.75           O
ATOM   3516  CB  CYS A 223       5.752 -21.452  -9.923  1.00  0.75           C
ATOM   3517  SG  CYS A 223       6.481 -19.769  -9.802  1.00  0.75           S
ATOM      0  H   CYS A 223       6.861 -21.521 -12.226  1.00  0.75           H   new
ATOM      0  HA  CYS A 223       4.767 -22.770 -11.136  1.00  0.75           H   new
ATOM      0  HB2 CYS A 223       5.051 -21.520  -9.256  1.00  0.75           H   new
ATOM      0  HB3 CYS A 223       6.440 -22.091  -9.678  1.00  0.75           H   new
ATOM   3522  N   THR A 224       2.957 -20.929 -10.994  1.00  0.74           N
ATOM   3523  CA  THR A 224       1.833 -20.048 -11.286  1.00  0.74           C
ATOM   3524  C   THR A 224       1.523 -18.972 -10.240  1.00  0.74           C
ATOM   3525  O   THR A 224       1.484 -19.229  -9.037  1.00  0.74           O
ATOM   3526  CB  THR A 224       0.574 -20.905 -11.550  1.00  0.74           C
ATOM   3527  CG2 THR A 224      -0.628 -20.055 -11.690  1.00  0.74           C
ATOM   3528  OG1 THR A 224       0.788 -21.692 -12.727  1.00  0.74           O
ATOM      0  H   THR A 224       2.836 -21.439 -10.312  1.00  0.74           H   new
ATOM      0  HA  THR A 224       2.104 -19.545 -12.070  1.00  0.74           H   new
ATOM      0  HB  THR A 224       0.421 -21.493 -10.794  1.00  0.74           H   new
ATOM      0  HG1 THR A 224       0.967 -21.187 -13.373  1.00  0.74           H   new
ATOM      0 HG21 THR A 224      -1.403 -20.615 -11.855  1.00  0.74           H   new
ATOM      0 HG22 THR A 224      -0.763 -19.548 -10.874  1.00  0.74           H   new
ATOM      0 HG23 THR A 224      -0.507 -19.444 -12.433  1.00  0.74           H   new
ATOM   3536  N   TRP A 225       1.307 -17.742 -10.711  1.00  0.74           N
ATOM   3537  CA  TRP A 225       0.879 -16.667  -9.829  1.00  0.74           C
ATOM   3538  C   TRP A 225      -0.542 -16.938  -9.309  1.00  0.74           C
ATOM   3539  O   TRP A 225      -1.414 -17.273 -10.107  1.00  0.74           O
ATOM   3540  CB  TRP A 225       0.892 -15.326 -10.568  1.00  0.74           C
ATOM   3541  CG  TRP A 225       2.249 -14.649 -10.704  1.00  0.74           C
ATOM   3542  CD1 TRP A 225       3.450 -15.073 -10.264  1.00  0.74           C
ATOM   3543  CD2 TRP A 225       2.486 -13.376 -11.317  1.00  0.74           C
ATOM   3544  CE2 TRP A 225       3.841 -13.092 -11.183  1.00  0.74           C
ATOM   3545  CE3 TRP A 225       1.680 -12.483 -11.939  1.00  0.74           C
ATOM   3546  NE1 TRP A 225       4.416 -14.130 -10.533  1.00  0.74           N
ATOM   3547  CZ2 TRP A 225       4.396 -11.909 -11.660  1.00  0.74           C
ATOM   3548  CZ3 TRP A 225       2.213 -11.323 -12.440  1.00  0.74           C
ATOM   3549  CH2 TRP A 225       3.540 -11.027 -12.307  1.00  0.74           C
ATOM      0  H   TRP A 225       1.403 -17.515 -11.535  1.00  0.74           H   new
ATOM      0  HA  TRP A 225       1.497 -16.628  -9.083  1.00  0.74           H   new
ATOM      0  HB2 TRP A 225       0.529 -15.464 -11.457  1.00  0.74           H   new
ATOM      0  HB3 TRP A 225       0.292 -14.718 -10.108  1.00  0.74           H   new
ATOM      0  HD1 TRP A 225       3.604 -15.886  -9.840  1.00  0.74           H   new
ATOM      0  HE1 TRP A 225       5.248 -14.191 -10.323  1.00  0.74           H   new
ATOM      0  HE3 TRP A 225       0.770 -12.655 -12.026  1.00  0.74           H   new
ATOM      0  HZ2 TRP A 225       5.299 -11.717 -11.551  1.00  0.74           H   new
ATOM      0  HZ3 TRP A 225       1.657 -10.723 -12.882  1.00  0.74           H   new
ATOM      0  HH2 TRP A 225       3.872 -10.230 -12.652  1.00  0.74           H   new
ATOM   3560  N   PRO A 226      -0.822 -16.783  -8.003  1.00  0.74           N
ATOM   3561  CA  PRO A 226      -2.144 -16.937  -7.417  1.00  0.74           C
ATOM   3562  C   PRO A 226      -3.129 -15.962  -8.045  1.00  0.74           C
ATOM   3563  O   PRO A 226      -2.767 -14.831  -8.365  1.00  0.74           O
ATOM   3564  CB  PRO A 226      -1.906 -16.609  -5.940  1.00  0.74           C
ATOM   3565  CG  PRO A 226      -0.435 -16.897  -5.714  1.00  0.74           C
ATOM   3566  CD  PRO A 226       0.250 -16.533  -7.012  1.00  0.74           C
ATOM      0  HA  PRO A 226      -2.526 -17.818  -7.553  1.00  0.74           H   new
ATOM      0  HB2 PRO A 226      -2.117 -15.682  -5.746  1.00  0.74           H   new
ATOM      0  HB3 PRO A 226      -2.464 -17.154  -5.364  1.00  0.74           H   new
ATOM      0  HG2 PRO A 226      -0.086 -16.374  -4.976  1.00  0.74           H   new
ATOM      0  HG3 PRO A 226      -0.292 -17.830  -5.493  1.00  0.74           H   new
ATOM      0  HD2 PRO A 226       0.545 -15.609  -7.021  1.00  0.74           H   new
ATOM      0  HD3 PRO A 226       1.033 -17.082  -7.177  1.00  0.74           H   new
ATOM   3574  N   GLU A 227      -4.398 -16.358  -8.140  1.00  0.74           N
ATOM   3575  CA  GLU A 227      -5.440 -15.479  -8.691  1.00  0.74           C
ATOM   3576  C   GLU A 227      -5.555 -14.165  -7.925  1.00  0.74           C
ATOM   3577  O   GLU A 227      -5.896 -13.127  -8.496  1.00  0.74           O
ATOM   3578  CB  GLU A 227      -6.804 -16.157  -8.724  1.00  0.74           C
ATOM   3579  CG  GLU A 227      -7.870 -15.322  -9.439  1.00  0.74           C
ATOM   3580  CD  GLU A 227      -9.199 -16.012  -9.580  1.00  0.74           C
ATOM   3581  OE1 GLU A 227      -9.336 -17.119  -9.115  1.00  0.74           O
ATOM   3582  OE2 GLU A 227     -10.084 -15.426 -10.172  1.00  0.74           O1-
ATOM      0  H   GLU A 227      -4.680 -17.132  -7.892  1.00  0.74           H   new
ATOM      0  HA  GLU A 227      -5.162 -15.286  -9.600  1.00  0.74           H   new
ATOM      0  HB2 GLU A 227      -6.722 -17.016  -9.167  1.00  0.74           H   new
ATOM      0  HB3 GLU A 227      -7.094 -16.333  -7.815  1.00  0.74           H   new
ATOM      0  HG2 GLU A 227      -7.997 -14.493  -8.952  1.00  0.74           H   new
ATOM      0  HG3 GLU A 227      -7.544 -15.086 -10.322  1.00  0.74           H   new
ATOM   3589  N   THR A 228      -5.255 -14.201  -6.629  1.00  0.74           N
ATOM   3590  CA  THR A 228      -5.371 -13.028  -5.772  1.00  0.74           C
ATOM   3591  C   THR A 228      -4.350 -11.944  -6.140  1.00  0.74           C
ATOM   3592  O   THR A 228      -4.455 -10.805  -5.683  1.00  0.74           O
ATOM   3593  CB  THR A 228      -5.226 -13.430  -4.295  1.00  0.74           C
ATOM   3594  CG2 THR A 228      -6.298 -14.441  -3.941  1.00  0.74           C
ATOM   3595  OG1 THR A 228      -3.943 -14.022  -4.072  1.00  0.74           O
ATOM      0  H   THR A 228      -4.979 -14.907  -6.223  1.00  0.74           H   new
ATOM      0  HA  THR A 228      -6.253 -12.650  -5.911  1.00  0.74           H   new
ATOM      0  HB  THR A 228      -5.318 -12.638  -3.743  1.00  0.74           H   new
ATOM      0  HG1 THR A 228      -3.870 -14.238  -3.263  1.00  0.74           H   new
ATOM      0 HG21 THR A 228      -6.208 -14.696  -3.009  1.00  0.74           H   new
ATOM      0 HG22 THR A 228      -7.173 -14.049  -4.085  1.00  0.74           H   new
ATOM      0 HG23 THR A 228      -6.200 -15.227  -4.501  1.00  0.74           H   new
ATOM   3603  N   HIS A 229      -3.376 -12.295  -6.982  1.00  0.75           N
ATOM   3604  CA  HIS A 229      -2.394 -11.360  -7.483  1.00  0.75           C
ATOM   3605  C   HIS A 229      -2.599 -11.036  -8.938  1.00  0.75           C
ATOM   3606  O   HIS A 229      -1.650 -10.658  -9.626  1.00  0.75           O
ATOM   3607  CB  HIS A 229      -0.988 -11.841  -7.264  1.00  0.75           C
ATOM   3608  CG  HIS A 229      -0.653 -11.844  -5.852  1.00  0.75           C
ATOM   3609  CD2 HIS A 229      -0.570 -12.834  -4.955  1.00  0.75           C
ATOM   3610  ND1 HIS A 229      -0.379 -10.681  -5.164  1.00  0.75           N
ATOM   3611  CE1 HIS A 229      -0.144 -10.964  -3.913  1.00  0.75           C
ATOM   3612  NE2 HIS A 229      -0.268 -12.259  -3.755  1.00  0.75           N
ATOM      0  H   HIS A 229      -3.274 -13.096  -7.277  1.00  0.75           H   new
ATOM      0  HA  HIS A 229      -2.524 -10.547  -6.970  1.00  0.75           H   new
ATOM      0  HB2 HIS A 229      -0.889 -12.736  -7.625  1.00  0.75           H   new
ATOM      0  HB3 HIS A 229      -0.369 -11.270  -7.746  1.00  0.75           H   new
ATOM      0  HD1 HIS A 229      -0.365  -9.892  -5.506  1.00  0.75           H   new
ATOM      0  HD2 HIS A 229      -0.694 -13.741  -5.119  1.00  0.75           H   new
ATOM      0  HE1 HIS A 229       0.074 -10.352  -3.247  1.00  0.75           H   new
ATOM   3620  N   THR A 230      -3.826 -11.200  -9.418  1.00  0.76           N
ATOM   3621  CA  THR A 230      -4.133 -10.785 -10.767  1.00  0.76           C
ATOM   3622  C   THR A 230      -5.085  -9.601 -10.637  1.00  0.76           C
ATOM   3623  O   THR A 230      -5.933  -9.590  -9.748  1.00  0.76           O
ATOM   3624  CB  THR A 230      -4.797 -11.913 -11.563  1.00  0.76           C
ATOM   3625  CG2 THR A 230      -3.904 -13.146 -11.564  1.00  0.76           C
ATOM   3626  OG1 THR A 230      -6.058 -12.247 -10.979  1.00  0.76           O
ATOM      0  H   THR A 230      -4.482 -11.545  -8.982  1.00  0.76           H   new
ATOM      0  HA  THR A 230      -3.323 -10.548 -11.246  1.00  0.76           H   new
ATOM      0  HB  THR A 230      -4.932 -11.611 -12.475  1.00  0.76           H   new
ATOM      0  HG1 THR A 230      -5.934 -12.705 -10.286  1.00  0.76           H   new
ATOM      0 HG21 THR A 230      -4.331 -13.855 -12.070  1.00  0.76           H   new
ATOM      0 HG22 THR A 230      -3.051 -12.928 -11.971  1.00  0.76           H   new
ATOM      0 HG23 THR A 230      -3.760 -13.442 -10.652  1.00  0.76           H   new
ATOM   3634  N   LEU A 231      -5.015  -8.636 -11.544  1.00  0.76           N
ATOM   3635  CA  LEU A 231      -5.959  -7.523 -11.465  1.00  0.76           C
ATOM   3636  C   LEU A 231      -7.342  -7.824 -12.063  1.00  0.76           C
ATOM   3637  O   LEU A 231      -8.358  -7.587 -11.409  1.00  0.76           O
ATOM   3638  CB  LEU A 231      -5.303  -6.290 -12.096  1.00  0.76           C
ATOM   3639  CG  LEU A 231      -4.116  -5.744 -11.272  1.00  0.76           C
ATOM   3640  CD1 LEU A 231      -3.367  -4.699 -12.040  1.00  0.76           C
ATOM   3641  CD2 LEU A 231      -4.670  -5.134  -9.989  1.00  0.76           C
ATOM      0  H   LEU A 231      -4.451  -8.602 -12.192  1.00  0.76           H   new
ATOM      0  HA  LEU A 231      -6.149  -7.356 -10.529  1.00  0.76           H   new
ATOM      0  HB2 LEU A 231      -4.994  -6.516 -12.987  1.00  0.76           H   new
ATOM      0  HB3 LEU A 231      -5.969  -5.592 -12.195  1.00  0.76           H   new
ATOM      0  HG  LEU A 231      -3.502  -6.468 -11.073  1.00  0.76           H   new
ATOM      0 HD11 LEU A 231      -2.628  -4.371 -11.504  1.00  0.76           H   new
ATOM      0 HD12 LEU A 231      -3.024  -5.084 -12.862  1.00  0.76           H   new
ATOM      0 HD13 LEU A 231      -3.963  -3.964 -12.252  1.00  0.76           H   new
ATOM      0 HD21 LEU A 231      -3.940  -4.784  -9.455  1.00  0.76           H   new
ATOM      0 HD22 LEU A 231      -5.282  -4.414 -10.210  1.00  0.76           H   new
ATOM      0 HD23 LEU A 231      -5.142  -5.815  -9.484  1.00  0.76           H   new
ATOM   3653  N   TRP A 232      -7.401  -8.318 -13.298  1.00  0.76           N
ATOM   3654  CA  TRP A 232      -8.700  -8.628 -13.902  1.00  0.76           C
ATOM   3655  C   TRP A 232      -8.820 -10.065 -14.421  1.00  0.76           C
ATOM   3656  O   TRP A 232      -8.466 -10.322 -15.570  1.00  0.76           O
ATOM   3657  CB  TRP A 232      -8.983  -7.648 -15.039  1.00  0.76           C
ATOM   3658  CG  TRP A 232     -10.336  -7.806 -15.649  1.00  0.76           C
ATOM   3659  CD1 TRP A 232     -10.966  -8.971 -15.942  1.00  0.76           C
ATOM   3660  CD2 TRP A 232     -11.244  -6.754 -16.038  1.00  0.76           C
ATOM   3661  CE2 TRP A 232     -12.390  -7.375 -16.544  1.00  0.76           C
ATOM   3662  CE3 TRP A 232     -11.179  -5.357 -16.001  1.00  0.76           C
ATOM   3663  NE1 TRP A 232     -12.199  -8.726 -16.472  1.00  0.76           N
ATOM   3664  CZ2 TRP A 232     -13.470  -6.650 -17.012  1.00  0.76           C
ATOM   3665  CZ3 TRP A 232     -12.265  -4.626 -16.471  1.00  0.76           C
ATOM   3666  CH2 TRP A 232     -13.380  -5.256 -16.965  1.00  0.76           C
ATOM      0  H   TRP A 232      -6.718  -8.479 -13.795  1.00  0.76           H   new
ATOM      0  HA  TRP A 232      -9.357  -8.539 -13.194  1.00  0.76           H   new
ATOM      0  HB2 TRP A 232      -8.893  -6.742 -14.704  1.00  0.76           H   new
ATOM      0  HB3 TRP A 232      -8.311  -7.764 -15.729  1.00  0.76           H   new
ATOM      0  HD1 TRP A 232     -10.608  -9.818 -15.801  1.00  0.76           H   new
ATOM      0  HE1 TRP A 232     -12.764  -9.325 -16.720  1.00  0.76           H   new
ATOM      0  HE3 TRP A 232     -10.425  -4.926 -15.669  1.00  0.76           H   new
ATOM      0  HZ2 TRP A 232     -14.228  -7.074 -17.345  1.00  0.76           H   new
ATOM      0  HZ3 TRP A 232     -12.235  -3.697 -16.450  1.00  0.76           H   new
ATOM      0  HH2 TRP A 232     -14.092  -4.744 -17.275  1.00  0.76           H   new
ATOM   3677  N   SER A 233      -9.376 -10.978 -13.605  1.00  0.75           N
ATOM   3678  CA  SER A 233      -9.512 -12.408 -13.963  1.00  0.75           C
ATOM   3679  C   SER A 233     -10.925 -12.761 -14.474  1.00  0.75           C
ATOM   3680  O   SER A 233     -11.213 -13.877 -14.937  1.00  0.75           O
ATOM   3681  CB  SER A 233      -9.184 -13.278 -12.754  1.00  0.75           C
ATOM   3682  OG  SER A 233     -10.116 -13.086 -11.713  1.00  0.75           O
ATOM      0  H   SER A 233      -9.686 -10.786 -12.826  1.00  0.75           H   new
ATOM      0  HA  SER A 233      -8.887 -12.579 -14.685  1.00  0.75           H   new
ATOM      0  HB2 SER A 233      -9.179 -14.212 -13.017  1.00  0.75           H   new
ATOM      0  HB3 SER A 233      -8.292 -13.068 -12.435  1.00  0.75           H   new
ATOM      0  HG  SER A 233     -10.118 -13.759 -11.211  1.00  0.75           H   new
ATOM   3688  N   ASP A 234     -11.825 -11.800 -14.387  1.00  0.74           N
ATOM   3689  CA  ASP A 234     -13.220 -12.067 -14.675  1.00  0.74           C
ATOM   3690  C   ASP A 234     -13.501 -12.211 -16.170  1.00  0.74           C
ATOM   3691  O   ASP A 234     -13.630 -11.232 -16.912  1.00  0.74           O
ATOM   3692  CB  ASP A 234     -14.078 -10.942 -14.065  1.00  0.74           C
ATOM   3693  CG  ASP A 234     -15.615 -11.124 -14.198  1.00  0.74           C
ATOM   3694  OD1 ASP A 234     -16.052 -12.079 -14.787  1.00  0.74           O
ATOM   3695  OD2 ASP A 234     -16.325 -10.283 -13.687  1.00  0.74           O1-
ATOM      0  H   ASP A 234     -11.650 -10.988 -14.164  1.00  0.74           H   new
ATOM      0  HA  ASP A 234     -13.451 -12.920 -14.276  1.00  0.74           H   new
ATOM      0  HB2 ASP A 234     -13.858 -10.863 -13.124  1.00  0.74           H   new
ATOM      0  HB3 ASP A 234     -13.830 -10.104 -14.485  1.00  0.74           H   new
ATOM   3700  N   GLY A 235     -13.610 -13.473 -16.591  1.00  0.73           N
ATOM   3701  CA  GLY A 235     -13.865 -13.837 -17.984  1.00  0.73           C
ATOM   3702  C   GLY A 235     -12.603 -14.177 -18.769  1.00  0.73           C
ATOM   3703  O   GLY A 235     -12.638 -14.313 -19.992  1.00  0.73           O
ATOM      0  H   GLY A 235     -13.537 -14.150 -16.066  1.00  0.73           H   new
ATOM      0  HA2 GLY A 235     -14.465 -14.599 -18.006  1.00  0.73           H   new
ATOM      0  HA3 GLY A 235     -14.322 -13.103 -18.423  1.00  0.73           H   new
ATOM   3707  N   VAL A 236     -11.487 -14.321 -18.074  1.00  0.72           N
ATOM   3708  CA  VAL A 236     -10.241 -14.648 -18.749  1.00  0.72           C
ATOM   3709  C   VAL A 236     -10.101 -16.120 -19.141  1.00  0.72           C
ATOM   3710  O   VAL A 236     -10.365 -17.027 -18.346  1.00  0.72           O
ATOM   3711  CB  VAL A 236      -9.065 -14.236 -17.876  1.00  0.72           C
ATOM   3712  CG1 VAL A 236      -7.763 -14.674 -18.494  1.00  0.72           C
ATOM   3713  CG2 VAL A 236      -9.093 -12.743 -17.719  1.00  0.72           C
ATOM      0  H   VAL A 236     -11.428 -14.235 -17.220  1.00  0.72           H   new
ATOM      0  HA  VAL A 236     -10.249 -14.151 -19.582  1.00  0.72           H   new
ATOM      0  HB  VAL A 236      -9.137 -14.663 -17.008  1.00  0.72           H   new
ATOM      0 HG11 VAL A 236      -7.027 -14.403 -17.924  1.00  0.72           H   new
ATOM      0 HG12 VAL A 236      -7.759 -15.639 -18.590  1.00  0.72           H   new
ATOM      0 HG13 VAL A 236      -7.664 -14.262 -19.367  1.00  0.72           H   new
ATOM      0 HG21 VAL A 236      -8.349 -12.462 -17.164  1.00  0.72           H   new
ATOM      0 HG22 VAL A 236      -9.022 -12.324 -18.591  1.00  0.72           H   new
ATOM      0 HG23 VAL A 236      -9.927 -12.477 -17.300  1.00  0.72           H   new
ATOM   3723  N   VAL A 237      -9.697 -16.331 -20.392  1.00  0.72           N
ATOM   3724  CA  VAL A 237      -9.464 -17.649 -20.970  1.00  0.72           C
ATOM   3725  C   VAL A 237      -7.976 -17.802 -21.270  1.00  0.72           C
ATOM   3726  O   VAL A 237      -7.367 -16.932 -21.891  1.00  0.72           O
ATOM   3727  CB  VAL A 237     -10.309 -17.836 -22.248  1.00  0.72           C
ATOM   3728  CG1 VAL A 237     -10.013 -19.185 -22.886  1.00  0.72           C
ATOM   3729  CG2 VAL A 237     -11.787 -17.725 -21.881  1.00  0.72           C
ATOM      0  H   VAL A 237      -9.547 -15.689 -20.944  1.00  0.72           H   new
ATOM      0  HA  VAL A 237      -9.733 -18.335 -20.339  1.00  0.72           H   new
ATOM      0  HB  VAL A 237     -10.084 -17.147 -22.893  1.00  0.72           H   new
ATOM      0 HG11 VAL A 237     -10.550 -19.289 -23.687  1.00  0.72           H   new
ATOM      0 HG12 VAL A 237      -9.073 -19.234 -23.119  1.00  0.72           H   new
ATOM      0 HG13 VAL A 237     -10.227 -19.894 -22.259  1.00  0.72           H   new
ATOM      0 HG21 VAL A 237     -12.328 -17.841 -22.678  1.00  0.72           H   new
ATOM      0 HG22 VAL A 237     -12.013 -18.412 -21.235  1.00  0.72           H   new
ATOM      0 HG23 VAL A 237     -11.961 -16.851 -21.497  1.00  0.72           H   new
ATOM   3739  N   GLU A 238      -7.396 -18.919 -20.833  1.00  0.72           N
ATOM   3740  CA  GLU A 238      -5.961 -19.170 -20.983  1.00  0.72           C
ATOM   3741  C   GLU A 238      -5.417 -18.991 -22.393  1.00  0.72           C
ATOM   3742  O   GLU A 238      -4.343 -18.422 -22.586  1.00  0.72           O
ATOM   3743  CB  GLU A 238      -5.633 -20.597 -20.546  1.00  0.72           C
ATOM   3744  CG  GLU A 238      -4.139 -20.967 -20.635  1.00  0.72           C
ATOM   3745  CD  GLU A 238      -3.300 -20.243 -19.628  1.00  0.72           C
ATOM   3746  OE1 GLU A 238      -3.852 -19.833 -18.644  1.00  0.72           O
ATOM   3747  OE2 GLU A 238      -2.102 -20.106 -19.832  1.00  0.72           O1-
ATOM      0  H   GLU A 238      -7.823 -19.554 -20.441  1.00  0.72           H   new
ATOM      0  HA  GLU A 238      -5.537 -18.500 -20.424  1.00  0.72           H   new
ATOM      0  HB2 GLU A 238      -5.931 -20.719 -19.631  1.00  0.72           H   new
ATOM      0  HB3 GLU A 238      -6.141 -21.216 -21.094  1.00  0.72           H   new
ATOM      0  HG2 GLU A 238      -4.039 -21.923 -20.506  1.00  0.72           H   new
ATOM      0  HG3 GLU A 238      -3.813 -20.766 -21.526  1.00  0.72           H   new
ATOM   3754  N   SER A 239      -6.170 -19.440 -23.385  1.00  0.73           N
ATOM   3755  CA  SER A 239      -5.711 -19.381 -24.762  1.00  0.73           C
ATOM   3756  C   SER A 239      -5.488 -17.966 -25.292  1.00  0.73           C
ATOM   3757  O   SER A 239      -4.786 -17.793 -26.292  1.00  0.73           O
ATOM   3758  CB  SER A 239      -6.683 -20.119 -25.659  1.00  0.73           C
ATOM   3759  OG  SER A 239      -7.929 -19.484 -25.693  1.00  0.73           O
ATOM      0  H   SER A 239      -6.952 -19.783 -23.282  1.00  0.73           H   new
ATOM      0  HA  SER A 239      -4.840 -19.809 -24.771  1.00  0.73           H   new
ATOM      0  HB2 SER A 239      -6.321 -20.172 -26.557  1.00  0.73           H   new
ATOM      0  HB3 SER A 239      -6.791 -21.030 -25.342  1.00  0.73           H   new
ATOM      0  HG  SER A 239      -8.448 -19.911 -26.197  1.00  0.73           H   new
ATOM   3765  N   ASP A 240      -6.081 -16.953 -24.645  1.00  0.74           N
ATOM   3766  CA  ASP A 240      -5.929 -15.577 -25.103  1.00  0.74           C
ATOM   3767  C   ASP A 240      -4.843 -14.809 -24.332  1.00  0.74           C
ATOM   3768  O   ASP A 240      -4.620 -13.620 -24.575  1.00  0.74           O
ATOM   3769  CB  ASP A 240      -7.269 -14.845 -24.994  1.00  0.74           C
ATOM   3770  CG  ASP A 240      -8.359 -15.428 -25.939  1.00  0.74           C
ATOM   3771  OD1 ASP A 240      -8.038 -15.778 -27.070  1.00  0.74           O
ATOM   3772  OD2 ASP A 240      -9.489 -15.495 -25.539  1.00  0.74           O1-
ATOM      0  H   ASP A 240      -6.571 -17.047 -23.944  1.00  0.74           H   new
ATOM      0  HA  ASP A 240      -5.644 -15.613 -26.029  1.00  0.74           H   new
ATOM      0  HB2 ASP A 240      -7.584 -14.892 -24.078  1.00  0.74           H   new
ATOM      0  HB3 ASP A 240      -7.137 -13.907 -25.201  1.00  0.74           H   new
ATOM   3777  N   LEU A 241      -4.157 -15.483 -23.411  1.00  0.75           N
ATOM   3778  CA  LEU A 241      -3.118 -14.841 -22.602  1.00  0.75           C
ATOM   3779  C   LEU A 241      -1.776 -14.960 -23.275  1.00  0.75           C
ATOM   3780  O   LEU A 241      -1.331 -16.065 -23.495  1.00  0.75           O
ATOM   3781  CB  LEU A 241      -3.061 -15.524 -21.240  1.00  0.75           C
ATOM   3782  CG  LEU A 241      -4.310 -15.377 -20.410  1.00  0.75           C
ATOM   3783  CD1 LEU A 241      -4.168 -16.150 -19.143  1.00  0.75           C
ATOM   3784  CD2 LEU A 241      -4.502 -13.934 -20.116  1.00  0.75           C
ATOM      0  H   LEU A 241      -4.278 -16.317 -23.237  1.00  0.75           H   new
ATOM      0  HA  LEU A 241      -3.332 -13.900 -22.499  1.00  0.75           H   new
ATOM      0  HB2 LEU A 241      -2.885 -16.469 -21.372  1.00  0.75           H   new
ATOM      0  HB3 LEU A 241      -2.311 -15.163 -20.741  1.00  0.75           H   new
ATOM      0  HG  LEU A 241      -5.079 -15.721 -20.891  1.00  0.75           H   new
ATOM      0 HD11 LEU A 241      -4.974 -16.052 -18.612  1.00  0.75           H   new
ATOM      0 HD12 LEU A 241      -4.029 -17.087 -19.350  1.00  0.75           H   new
ATOM      0 HD13 LEU A 241      -3.409 -15.814 -18.642  1.00  0.75           H   new
ATOM      0 HD21 LEU A 241      -5.303 -13.816 -19.581  1.00  0.75           H   new
ATOM      0 HD22 LEU A 241      -3.735 -13.598 -19.627  1.00  0.75           H   new
ATOM      0 HD23 LEU A 241      -4.594 -13.444 -20.948  1.00  0.75           H   new
ATOM   3796  N   VAL A 242      -1.103 -13.850 -23.567  1.00  0.76           N
ATOM   3797  CA  VAL A 242       0.156 -13.911 -24.308  1.00  0.76           C
ATOM   3798  C   VAL A 242       1.202 -14.723 -23.553  1.00  0.76           C
ATOM   3799  O   VAL A 242       1.756 -15.686 -24.085  1.00  0.76           O
ATOM   3800  CB  VAL A 242       0.683 -12.477 -24.562  1.00  0.76           C
ATOM   3801  CG1 VAL A 242       2.092 -12.520 -25.137  1.00  0.76           C
ATOM   3802  CG2 VAL A 242      -0.262 -11.743 -25.521  1.00  0.76           C
ATOM      0  H   VAL A 242      -1.355 -13.057 -23.348  1.00  0.76           H   new
ATOM      0  HA  VAL A 242      -0.011 -14.351 -25.156  1.00  0.76           H   new
ATOM      0  HB  VAL A 242       0.714 -11.999 -23.719  1.00  0.76           H   new
ATOM      0 HG11 VAL A 242       2.407 -11.615 -25.290  1.00  0.76           H   new
ATOM      0 HG12 VAL A 242       2.684 -12.966 -24.511  1.00  0.76           H   new
ATOM      0 HG13 VAL A 242       2.084 -13.006 -25.977  1.00  0.76           H   new
ATOM      0 HG21 VAL A 242       0.070 -10.845 -25.679  1.00  0.76           H   new
ATOM      0 HG22 VAL A 242      -0.306 -12.223 -26.363  1.00  0.76           H   new
ATOM      0 HG23 VAL A 242      -1.148 -11.695 -25.129  1.00  0.76           H   new
ATOM   3812  N   VAL A 243       1.423 -14.399 -22.287  1.00  0.77           N
ATOM   3813  CA  VAL A 243       2.322 -15.195 -21.473  1.00  0.77           C
ATOM   3814  C   VAL A 243       1.519 -16.300 -20.799  1.00  0.77           C
ATOM   3815  O   VAL A 243       0.578 -15.985 -20.076  1.00  0.77           O
ATOM   3816  CB  VAL A 243       2.959 -14.351 -20.385  1.00  0.77           C
ATOM   3817  CG1 VAL A 243       3.830 -15.267 -19.485  1.00  0.77           C
ATOM   3818  CG2 VAL A 243       3.763 -13.218 -21.040  1.00  0.77           C
ATOM      0  H   VAL A 243       1.065 -13.728 -21.885  1.00  0.77           H   new
ATOM      0  HA  VAL A 243       3.017 -15.558 -22.045  1.00  0.77           H   new
ATOM      0  HB  VAL A 243       2.289 -13.939 -19.817  1.00  0.77           H   new
ATOM      0 HG11 VAL A 243       4.242 -14.736 -18.785  1.00  0.77           H   new
ATOM      0 HG12 VAL A 243       3.272 -15.952 -19.084  1.00  0.77           H   new
ATOM      0 HG13 VAL A 243       4.521 -15.686 -20.022  1.00  0.77           H   new
ATOM      0 HG21 VAL A 243       4.174 -12.673 -20.351  1.00  0.77           H   new
ATOM      0 HG22 VAL A 243       4.453 -13.597 -21.607  1.00  0.77           H   new
ATOM      0 HG23 VAL A 243       3.170 -12.668 -21.576  1.00  0.77           H   new
ATOM   3828  N   PRO A 244       1.847 -17.587 -20.981  1.00  0.78           N
ATOM   3829  CA  PRO A 244       1.115 -18.688 -20.391  1.00  0.78           C
ATOM   3830  C   PRO A 244       1.110 -18.576 -18.868  1.00  0.78           C
ATOM   3831  O   PRO A 244       2.122 -18.221 -18.250  1.00  0.78           O
ATOM   3832  CB  PRO A 244       1.939 -19.909 -20.824  1.00  0.78           C
ATOM   3833  CG  PRO A 244       2.681 -19.470 -22.076  1.00  0.78           C
ATOM   3834  CD  PRO A 244       2.974 -18.001 -21.868  1.00  0.78           C
ATOM      0  HA  PRO A 244       0.186 -18.722 -20.666  1.00  0.78           H   new
ATOM      0  HB2 PRO A 244       2.558 -20.179 -20.127  1.00  0.78           H   new
ATOM      0  HB3 PRO A 244       1.367 -20.671 -21.006  1.00  0.78           H   new
ATOM      0  HG2 PRO A 244       3.499 -19.977 -22.194  1.00  0.78           H   new
ATOM      0  HG3 PRO A 244       2.142 -19.611 -22.870  1.00  0.78           H   new
ATOM      0  HD2 PRO A 244       3.837 -17.858 -21.450  1.00  0.78           H   new
ATOM      0  HD3 PRO A 244       2.979 -17.509 -22.704  1.00  0.78           H   new
ATOM   3842  N   VAL A 245       0.009 -18.980 -18.256  1.00  0.79           N
ATOM   3843  CA  VAL A 245      -0.106 -18.978 -16.800  1.00  0.79           C
ATOM   3844  C   VAL A 245       0.923 -19.930 -16.190  1.00  0.79           C
ATOM   3845  O   VAL A 245       1.461 -19.696 -15.101  1.00  0.79           O
ATOM   3846  CB  VAL A 245      -1.538 -19.269 -16.375  1.00  0.79           C
ATOM   3847  CG1 VAL A 245      -1.617 -19.464 -14.938  1.00  0.79           C
ATOM   3848  CG2 VAL A 245      -2.381 -18.070 -16.761  1.00  0.79           C
ATOM      0  H   VAL A 245      -0.692 -19.263 -18.667  1.00  0.79           H   new
ATOM      0  HA  VAL A 245       0.099 -18.095 -16.455  1.00  0.79           H   new
ATOM      0  HB  VAL A 245      -1.853 -20.077 -16.809  1.00  0.79           H   new
ATOM      0 HG11 VAL A 245      -2.536 -19.648 -14.686  1.00  0.79           H   new
ATOM      0 HG12 VAL A 245      -1.056 -20.212 -14.681  1.00  0.79           H   new
ATOM      0 HG13 VAL A 245      -1.313 -18.662 -14.485  1.00  0.79           H   new
ATOM      0 HG21 VAL A 245      -3.303 -18.226 -16.502  1.00  0.79           H   new
ATOM      0 HG22 VAL A 245      -2.047 -17.280 -16.308  1.00  0.79           H   new
ATOM      0 HG23 VAL A 245      -2.333 -17.936 -17.721  1.00  0.79           H   new
ATOM   3858  N   THR A 246       1.192 -21.017 -16.903  1.00  0.80           N
ATOM   3859  CA  THR A 246       2.152 -22.021 -16.475  1.00  0.80           C
ATOM   3860  C   THR A 246       3.593 -21.499 -16.473  1.00  0.80           C
ATOM   3861  O   THR A 246       4.474 -22.187 -15.982  1.00  0.80           O
ATOM   3862  CB  THR A 246       2.083 -23.264 -17.380  1.00  0.80           C
ATOM   3863  CG2 THR A 246       0.694 -23.878 -17.312  1.00  0.80           C
ATOM   3864  OG1 THR A 246       2.372 -22.876 -18.746  1.00  0.80           O
ATOM      0  H   THR A 246       0.817 -21.193 -17.657  1.00  0.80           H   new
ATOM      0  HA  THR A 246       1.909 -22.252 -15.565  1.00  0.80           H   new
ATOM      0  HB  THR A 246       2.734 -23.917 -17.079  1.00  0.80           H   new
ATOM      0  HG1 THR A 246       2.842 -23.468 -19.112  1.00  0.80           H   new
ATOM      0 HG21 THR A 246       0.657 -24.660 -17.884  1.00  0.80           H   new
ATOM      0 HG22 THR A 246       0.499 -24.137 -16.398  1.00  0.80           H   new
ATOM      0 HG23 THR A 246       0.038 -23.229 -17.610  1.00  0.80           H   new
ATOM   3872  N   LEU A 247       3.848 -20.317 -17.060  1.00  0.79           N
ATOM   3873  CA  LEU A 247       5.182 -19.728 -17.051  1.00  0.79           C
ATOM   3874  C   LEU A 247       5.193 -18.465 -16.199  1.00  0.79           C
ATOM   3875  O   LEU A 247       5.965 -17.529 -16.441  1.00  0.79           O
ATOM   3876  CB  LEU A 247       5.696 -19.440 -18.449  1.00  0.79           C
ATOM   3877  CG  LEU A 247       5.808 -20.663 -19.324  1.00  0.79           C
ATOM   3878  CD1 LEU A 247       6.322 -20.266 -20.651  1.00  0.79           C
ATOM   3879  CD2 LEU A 247       6.688 -21.654 -18.672  1.00  0.79           C
ATOM      0  H   LEU A 247       3.255 -19.846 -17.467  1.00  0.79           H   new
ATOM      0  HA  LEU A 247       5.785 -20.380 -16.660  1.00  0.79           H   new
ATOM      0  HB2 LEU A 247       5.104 -18.801 -18.876  1.00  0.79           H   new
ATOM      0  HB3 LEU A 247       6.568 -19.020 -18.383  1.00  0.79           H   new
ATOM      0  HG  LEU A 247       4.937 -21.072 -19.448  1.00  0.79           H   new
ATOM      0 HD11 LEU A 247       6.396 -21.050 -21.217  1.00  0.79           H   new
ATOM      0 HD12 LEU A 247       5.713 -19.630 -21.057  1.00  0.79           H   new
ATOM      0 HD13 LEU A 247       7.196 -19.857 -20.551  1.00  0.79           H   new
ATOM      0 HD21 LEU A 247       6.761 -22.441 -19.234  1.00  0.79           H   new
ATOM      0 HD22 LEU A 247       7.568 -21.268 -18.541  1.00  0.79           H   new
ATOM      0 HD23 LEU A 247       6.313 -21.904 -17.813  1.00  0.79           H   new
ATOM   3891  N   ALA A 248       4.310 -18.465 -15.202  1.00  0.78           N
ATOM   3892  CA  ALA A 248       4.087 -17.408 -14.225  1.00  0.78           C
ATOM   3893  C   ALA A 248       3.480 -16.136 -14.815  1.00  0.78           C
ATOM   3894  O   ALA A 248       3.675 -15.053 -14.265  1.00  0.78           O
ATOM   3895  CB  ALA A 248       5.395 -17.061 -13.506  1.00  0.78           C
ATOM      0  H   ALA A 248       3.787 -19.135 -15.072  1.00  0.78           H   new
ATOM      0  HA  ALA A 248       3.437 -17.763 -13.598  1.00  0.78           H   new
ATOM      0  HB1 ALA A 248       5.232 -16.357 -12.859  1.00  0.78           H   new
ATOM      0  HB2 ALA A 248       5.732 -17.848 -13.049  1.00  0.78           H   new
ATOM      0  HB3 ALA A 248       6.050 -16.759 -14.154  1.00  0.78           H   new
ATOM   3901  N   GLY A 249       2.704 -16.245 -15.904  1.00  0.76           N
ATOM   3902  CA  GLY A 249       1.987 -15.067 -16.352  1.00  0.76           C
ATOM   3903  C   GLY A 249       0.731 -15.009 -15.492  1.00  0.76           C
ATOM   3904  O   GLY A 249       0.301 -16.044 -14.984  1.00  0.76           O
ATOM      0  H   GLY A 249       2.589 -16.958 -16.370  1.00  0.76           H   new
ATOM      0  HA2 GLY A 249       2.524 -14.267 -16.241  1.00  0.76           H   new
ATOM      0  HA3 GLY A 249       1.764 -15.130 -17.294  1.00  0.76           H   new
ATOM   3908  N   PRO A 250       0.129 -13.847 -15.258  1.00  0.74           N
ATOM   3909  CA  PRO A 250      -1.116 -13.719 -14.541  1.00  0.74           C
ATOM   3910  C   PRO A 250      -2.303 -14.179 -15.356  1.00  0.74           C
ATOM   3911  O   PRO A 250      -2.375 -13.913 -16.566  1.00  0.74           O
ATOM   3912  CB  PRO A 250      -1.187 -12.222 -14.271  1.00  0.74           C
ATOM   3913  CG  PRO A 250      -0.401 -11.593 -15.397  1.00  0.74           C
ATOM   3914  CD  PRO A 250       0.718 -12.585 -15.705  1.00  0.74           C
ATOM      0  HA  PRO A 250      -1.145 -14.268 -13.742  1.00  0.74           H   new
ATOM      0  HB2 PRO A 250      -2.105 -11.908 -14.263  1.00  0.74           H   new
ATOM      0  HB3 PRO A 250      -0.804 -12.001 -13.407  1.00  0.74           H   new
ATOM      0  HG2 PRO A 250      -0.961 -11.444 -16.175  1.00  0.74           H   new
ATOM      0  HG3 PRO A 250      -0.043 -10.730 -15.135  1.00  0.74           H   new
ATOM      0  HD2 PRO A 250       0.940 -12.601 -16.649  1.00  0.74           H   new
ATOM      0  HD3 PRO A 250       1.534 -12.374 -15.225  1.00  0.74           H   new
ATOM   3922  N   LYS A 251      -3.320 -14.704 -14.700  1.00  0.72           N
ATOM   3923  CA  LYS A 251      -4.544 -14.976 -15.428  1.00  0.72           C
ATOM   3924  C   LYS A 251      -5.352 -13.695 -15.448  1.00  0.72           C
ATOM   3925  O   LYS A 251      -6.188 -13.464 -14.579  1.00  0.72           O
ATOM   3926  CB  LYS A 251      -5.348 -16.111 -14.807  1.00  0.72           C
ATOM   3927  CG  LYS A 251      -6.562 -16.473 -15.631  1.00  0.72           C
ATOM   3928  CD  LYS A 251      -7.338 -17.636 -15.073  1.00  0.72           C
ATOM   3929  CE  LYS A 251      -8.524 -17.946 -15.976  1.00  0.72           C
ATOM   3930  NZ  LYS A 251      -9.349 -19.069 -15.467  1.00  0.72           N1+
ATOM      0  H   LYS A 251      -3.327 -14.905 -13.864  1.00  0.72           H   new
ATOM      0  HA  LYS A 251      -4.326 -15.265 -16.328  1.00  0.72           H   new
ATOM      0  HB2 LYS A 251      -4.780 -16.892 -14.711  1.00  0.72           H   new
ATOM      0  HB3 LYS A 251      -5.630 -15.854 -13.915  1.00  0.72           H   new
ATOM      0  HG2 LYS A 251      -7.147 -15.701 -15.690  1.00  0.72           H   new
ATOM      0  HG3 LYS A 251      -6.280 -16.685 -16.535  1.00  0.72           H   new
ATOM      0  HD2 LYS A 251      -6.763 -18.414 -15.001  1.00  0.72           H   new
ATOM      0  HD3 LYS A 251      -7.648 -17.429 -14.178  1.00  0.72           H   new
ATOM      0  HE2 LYS A 251      -9.078 -17.154 -16.060  1.00  0.72           H   new
ATOM      0  HE3 LYS A 251      -8.202 -18.163 -16.865  1.00  0.72           H   new
ATOM      0  HZ1 LYS A 251     -10.028 -19.215 -16.024  1.00  0.72           H   new
ATOM      0  HZ2 LYS A 251      -8.849 -19.803 -15.411  1.00  0.72           H   new
ATOM      0  HZ3 LYS A 251      -9.666 -18.864 -14.661  1.00  0.72           H   new
ATOM   3944  N   SER A 252      -5.070 -12.857 -16.433  1.00  0.71           N
ATOM   3945  CA  SER A 252      -5.666 -11.532 -16.460  1.00  0.71           C
ATOM   3946  C   SER A 252      -5.900 -10.971 -17.850  1.00  0.71           C
ATOM   3947  O   SER A 252      -5.156 -11.277 -18.784  1.00  0.71           O
ATOM   3948  CB  SER A 252      -4.723 -10.542 -15.841  1.00  0.71           C
ATOM   3949  OG  SER A 252      -3.623 -10.362 -16.722  1.00  0.71           O
ATOM      0  H   SER A 252      -4.542 -13.033 -17.089  1.00  0.71           H   new
ATOM      0  HA  SER A 252      -6.511 -11.644 -15.997  1.00  0.71           H   new
ATOM      0  HB2 SER A 252      -5.174  -9.697 -15.686  1.00  0.71           H   new
ATOM      0  HB3 SER A 252      -4.416 -10.862 -14.978  1.00  0.71           H   new
ATOM      0  HG  SER A 252      -3.023  -9.919 -16.335  1.00  0.71           H   new
ATOM   3955  N   ASN A 253      -6.734  -9.927 -17.933  1.00  0.70           N
ATOM   3956  CA  ASN A 253      -6.930  -9.229 -19.210  1.00  0.70           C
ATOM   3957  C   ASN A 253      -5.701  -8.454 -19.660  1.00  0.70           C
ATOM   3958  O   ASN A 253      -5.315  -8.793 -20.771  1.00  0.70           O
ATOM   3959  CB  ASN A 253      -8.137  -8.316 -19.242  1.00  0.70           C
ATOM   3960  CG  ASN A 253      -9.436  -9.012 -19.448  1.00  0.70           C
ATOM   3961  ND2 ASN A 253     -10.487  -8.299 -19.192  1.00  0.70           N
ATOM   3962  OD1 ASN A 253      -9.510 -10.171 -19.891  1.00  0.70           O
ATOM      0  H   ASN A 253      -7.188  -9.612 -17.274  1.00  0.70           H   new
ATOM      0  HA  ASN A 253      -7.093  -9.951 -19.836  1.00  0.70           H   new
ATOM      0  HB2 ASN A 253      -8.177  -7.823 -18.408  1.00  0.70           H   new
ATOM      0  HB3 ASN A 253      -8.016  -7.665 -19.951  1.00  0.70           H   new
ATOM      0 HD21 ASN A 253     -11.271  -8.625 -19.328  1.00  0.70           H   new
ATOM      0 HD22 ASN A 253     -10.400  -7.500 -18.886  1.00  0.70           H   new
ATOM   3969  N   HIS A 254      -4.797  -8.342 -18.694  1.00  0.71           N
ATOM   3970  CA  HIS A 254      -3.782  -7.334 -18.826  1.00  0.71           C
ATOM   3971  C   HIS A 254      -2.626  -8.010 -19.559  1.00  0.71           C
ATOM   3972  O   HIS A 254      -1.681  -7.364 -20.012  1.00  0.71           O
ATOM   3973  CB  HIS A 254      -3.352  -6.883 -17.462  1.00  0.71           C
ATOM   3974  CG  HIS A 254      -4.395  -6.122 -16.737  1.00  0.71           C
ATOM   3975  CD2 HIS A 254      -5.413  -6.515 -15.944  1.00  0.71           C
ATOM   3976  ND1 HIS A 254      -4.463  -4.779 -16.803  1.00  0.71           N
ATOM   3977  CE1 HIS A 254      -5.473  -4.353 -16.055  1.00  0.71           C
ATOM   3978  NE2 HIS A 254      -6.064  -5.393 -15.529  1.00  0.71           N
ATOM      0  H   HIS A 254      -4.760  -8.824 -17.983  1.00  0.71           H   new
ATOM      0  HA  HIS A 254      -4.094  -6.553 -19.309  1.00  0.71           H   new
ATOM      0  HB2 HIS A 254      -3.103  -7.659 -16.936  1.00  0.71           H   new
ATOM      0  HB3 HIS A 254      -2.559  -6.331 -17.546  1.00  0.71           H   new
ATOM      0  HD2 HIS A 254      -5.630  -7.391 -15.721  1.00  0.71           H   new
ATOM      0  HE1 HIS A 254      -5.718  -3.465 -15.927  1.00  0.71           H   new
ATOM      0  HE2 HIS A 254      -6.748  -5.372 -15.009  1.00  0.71           H   new
ATOM   3986  N   ASN A 255      -2.718  -9.343 -19.638  1.00  0.72           N
ATOM   3987  CA  ASN A 255      -1.769 -10.200 -20.333  1.00  0.72           C
ATOM   3988  C   ASN A 255      -2.244 -10.631 -21.706  1.00  0.72           C
ATOM   3989  O   ASN A 255      -1.611 -11.470 -22.339  1.00  0.72           O
ATOM   3990  CB  ASN A 255      -1.434 -11.376 -19.442  1.00  0.72           C
ATOM   3991  CG  ASN A 255      -0.468 -12.354 -19.970  1.00  0.72           C
ATOM   3992  ND2 ASN A 255      -0.569 -13.526 -19.393  1.00  0.72           N
ATOM   3993  OD1 ASN A 255       0.364 -12.109 -20.851  1.00  0.72           O
ATOM      0  H   ASN A 255      -3.361  -9.782 -19.273  1.00  0.72           H   new
ATOM      0  HA  ASN A 255      -0.964  -9.688 -20.507  1.00  0.72           H   new
ATOM      0  HB2 ASN A 255      -1.088 -11.032 -18.604  1.00  0.72           H   new
ATOM      0  HB3 ASN A 255      -2.258 -11.845 -19.237  1.00  0.72           H   new
ATOM      0 HD21 ASN A 255      -0.042 -14.166 -19.624  1.00  0.72           H   new
ATOM      0 HD22 ASN A 255      -1.162 -13.656 -18.784  1.00  0.72           H   new
ATOM   4000  N   ARG A 256      -3.324 -10.024 -22.182  1.00  0.74           N
ATOM   4001  CA  ARG A 256      -3.888 -10.313 -23.493  1.00  0.74           C
ATOM   4002  C   ARG A 256      -3.456  -9.256 -24.496  1.00  0.74           C
ATOM   4003  O   ARG A 256      -3.123  -8.118 -24.143  1.00  0.74           O
ATOM   4004  CB  ARG A 256      -5.417 -10.339 -23.442  1.00  0.74           C
ATOM   4005  CG  ARG A 256      -6.035 -11.400 -22.524  1.00  0.74           C
ATOM   4006  CD  ARG A 256      -7.510 -11.261 -22.388  1.00  0.74           C
ATOM   4007  NE  ARG A 256      -8.228 -11.545 -23.605  1.00  0.74           N
ATOM   4008  CZ  ARG A 256      -9.563 -11.391 -23.747  1.00  0.74           C
ATOM   4009  NH1 ARG A 256     -10.296 -10.975 -22.730  1.00  0.74           N1+
ATOM   4010  NH2 ARG A 256     -10.147 -11.659 -24.903  1.00  0.74           N
ATOM      0  H   ARG A 256      -3.757  -9.423 -21.745  1.00  0.74           H   new
ATOM      0  HA  ARG A 256      -3.562 -11.185 -23.765  1.00  0.74           H   new
ATOM      0  HB2 ARG A 256      -5.729  -9.466 -23.156  1.00  0.74           H   new
ATOM      0  HB3 ARG A 256      -5.752 -10.479 -24.342  1.00  0.74           H   new
ATOM      0  HG2 ARG A 256      -5.829 -12.282 -22.872  1.00  0.74           H   new
ATOM      0  HG3 ARG A 256      -5.627 -11.339 -21.646  1.00  0.74           H   new
ATOM      0  HD2 ARG A 256      -7.821 -11.859 -21.690  1.00  0.74           H   new
ATOM      0  HD3 ARG A 256      -7.718 -10.358 -22.101  1.00  0.74           H   new
ATOM      0  HE  ARG A 256      -7.780 -11.830 -24.282  1.00  0.74           H   new
ATOM      0 HH11 ARG A 256      -9.924 -10.801 -21.974  1.00  0.74           H   new
ATOM      0 HH12 ARG A 256     -11.145 -10.878 -22.823  1.00  0.74           H   new
ATOM      0 HH21 ARG A 256      -9.677 -11.933 -25.569  1.00  0.74           H   new
ATOM      0 HH22 ARG A 256     -10.997 -11.560 -24.989  1.00  0.74           H   new
ATOM   4024  N   ARG A 257      -3.469  -9.624 -25.766  1.00  0.76           N
ATOM   4025  CA  ARG A 257      -3.235  -8.669 -26.836  1.00  0.76           C
ATOM   4026  C   ARG A 257      -4.088  -9.048 -28.031  1.00  0.76           C
ATOM   4027  O   ARG A 257      -4.014 -10.180 -28.514  1.00  0.76           O
ATOM   4028  CB  ARG A 257      -1.789  -8.624 -27.249  1.00  0.76           C
ATOM   4029  CG  ARG A 257      -1.494  -7.605 -28.323  1.00  0.76           C
ATOM   4030  CD  ARG A 257      -1.483  -6.218 -27.863  1.00  0.76           C
ATOM   4031  NE  ARG A 257      -0.787  -5.385 -28.833  1.00  0.76           N
ATOM   4032  CZ  ARG A 257      -1.346  -4.854 -29.936  1.00  0.76           C
ATOM   4033  NH1 ARG A 257      -2.612  -5.075 -30.203  1.00  0.76           N1+
ATOM   4034  NH2 ARG A 257      -0.622  -4.121 -30.759  1.00  0.76           N
ATOM      0  H   ARG A 257      -3.613 -10.429 -26.032  1.00  0.76           H   new
ATOM      0  HA  ARG A 257      -3.474  -7.788 -26.508  1.00  0.76           H   new
ATOM      0  HB2 ARG A 257      -1.245  -8.428 -26.470  1.00  0.76           H   new
ATOM      0  HB3 ARG A 257      -1.524  -9.502 -27.566  1.00  0.76           H   new
ATOM      0  HG2 ARG A 257      -0.631  -7.809 -28.717  1.00  0.76           H   new
ATOM      0  HG3 ARG A 257      -2.156  -7.694 -29.027  1.00  0.76           H   new
ATOM      0  HD2 ARG A 257      -2.392  -5.900 -27.744  1.00  0.76           H   new
ATOM      0  HD3 ARG A 257      -1.046  -6.158 -26.999  1.00  0.76           H   new
ATOM      0  HE  ARG A 257       0.045  -5.220 -28.690  1.00  0.76           H   new
ATOM      0 HH11 ARG A 257      -3.085  -5.560 -29.673  1.00  0.76           H   new
ATOM      0 HH12 ARG A 257      -2.968  -4.735 -30.908  1.00  0.76           H   new
ATOM      0 HH21 ARG A 257       0.210  -3.981 -30.592  1.00  0.76           H   new
ATOM      0 HH22 ARG A 257      -0.982  -3.783 -31.463  1.00  0.76           H   new
ATOM   4048  N   GLU A 258      -4.898  -8.116 -28.489  1.00  0.78           N
ATOM   4049  CA  GLU A 258      -5.809  -8.377 -29.584  1.00  0.78           C
ATOM   4050  C   GLU A 258      -5.123  -8.918 -30.843  1.00  0.78           C
ATOM   4051  O   GLU A 258      -4.209  -8.307 -31.413  1.00  0.78           O
ATOM   4052  CB  GLU A 258      -6.566  -7.080 -29.872  1.00  0.78           C
ATOM   4053  CG  GLU A 258      -7.619  -7.146 -30.952  1.00  0.78           C
ATOM   4054  CD  GLU A 258      -8.400  -5.843 -31.061  1.00  0.78           C
ATOM   4055  OE1 GLU A 258      -8.257  -5.004 -30.184  1.00  0.78           O
ATOM   4056  OE2 GLU A 258      -9.122  -5.683 -32.015  1.00  0.78           O1-
ATOM      0  H   GLU A 258      -4.937  -7.316 -28.176  1.00  0.78           H   new
ATOM      0  HA  GLU A 258      -6.418  -9.084 -29.318  1.00  0.78           H   new
ATOM      0  HB2 GLU A 258      -6.990  -6.786 -29.051  1.00  0.78           H   new
ATOM      0  HB3 GLU A 258      -5.921  -6.399 -30.117  1.00  0.78           H   new
ATOM      0  HG2 GLU A 258      -7.197  -7.343 -31.803  1.00  0.78           H   new
ATOM      0  HG3 GLU A 258      -8.231  -7.875 -30.763  1.00  0.78           H   new
ATOM   4063  N   GLY A 259      -5.631 -10.050 -31.315  1.00  0.79           N
ATOM   4064  CA  GLY A 259      -5.085 -10.694 -32.493  1.00  0.79           C
ATOM   4065  C   GLY A 259      -3.985 -11.735 -32.212  1.00  0.79           C
ATOM   4066  O   GLY A 259      -3.559 -12.429 -33.133  1.00  0.79           O
ATOM      0  H   GLY A 259      -6.298 -10.462 -30.961  1.00  0.79           H   new
ATOM      0  HA2 GLY A 259      -5.808 -11.128 -32.973  1.00  0.79           H   new
ATOM      0  HA3 GLY A 259      -4.724 -10.012 -33.081  1.00  0.79           H   new
ATOM   4070  N   TYR A 260      -3.549 -11.883 -30.953  1.00  0.80           N
ATOM   4071  CA  TYR A 260      -2.487 -12.854 -30.638  1.00  0.80           C
ATOM   4072  C   TYR A 260      -3.002 -13.896 -29.655  1.00  0.80           C
ATOM   4073  O   TYR A 260      -3.887 -13.610 -28.852  1.00  0.80           O
ATOM   4074  CB  TYR A 260      -1.290 -12.145 -30.002  1.00  0.80           C
ATOM   4075  CG  TYR A 260      -0.707 -11.078 -30.867  1.00  0.80           C
ATOM   4076  CD1 TYR A 260      -1.317  -9.855 -30.837  1.00  0.80           C
ATOM   4077  CD2 TYR A 260       0.409 -11.281 -31.663  1.00  0.80           C
ATOM   4078  CE1 TYR A 260      -0.857  -8.826 -31.579  1.00  0.80           C
ATOM   4079  CE2 TYR A 260       0.880 -10.226 -32.421  1.00  0.80           C
ATOM   4080  CZ  TYR A 260       0.234  -9.005 -32.366  1.00  0.80           C
ATOM   4081  OH  TYR A 260       0.666  -7.972 -33.102  1.00  0.80           O
ATOM      0  H   TYR A 260      -3.848 -11.441 -30.279  1.00  0.80           H   new
ATOM      0  HA  TYR A 260      -2.217 -13.282 -31.466  1.00  0.80           H   new
ATOM      0  HB2 TYR A 260      -1.565 -11.754 -29.158  1.00  0.80           H   new
ATOM      0  HB3 TYR A 260      -0.604 -12.800 -29.801  1.00  0.80           H   new
ATOM      0  HD1 TYR A 260      -2.063  -9.730 -30.295  1.00  0.80           H   new
ATOM      0  HD2 TYR A 260       0.832 -12.109 -31.687  1.00  0.80           H   new
ATOM      0  HE1 TYR A 260      -1.284  -8.000 -31.551  1.00  0.80           H   new
ATOM      0  HE2 TYR A 260       1.627 -10.337 -32.964  1.00  0.80           H   new
ATOM      0  HH  TYR A 260       0.015  -7.482 -33.306  1.00  0.80           H   new
ATOM   4091  N   LYS A 261      -2.442 -15.100 -29.709  1.00  0.80           N
ATOM   4092  CA  LYS A 261      -2.800 -16.181 -28.789  1.00  0.80           C
ATOM   4093  C   LYS A 261      -1.653 -16.543 -27.851  1.00  0.80           C
ATOM   4094  O   LYS A 261      -0.519 -16.066 -28.000  1.00  0.80           O
ATOM   4095  CB  LYS A 261      -3.283 -17.405 -29.561  1.00  0.80           C
ATOM   4096  CG  LYS A 261      -4.513 -17.146 -30.432  1.00  0.80           C
ATOM   4097  CD  LYS A 261      -5.720 -16.781 -29.546  1.00  0.80           C
ATOM   4098  CE  LYS A 261      -7.006 -16.585 -30.342  1.00  0.80           C
ATOM   4099  NZ  LYS A 261      -8.127 -16.131 -29.448  1.00  0.80           N1+
ATOM      0  H   LYS A 261      -1.840 -15.316 -30.283  1.00  0.80           H   new
ATOM      0  HA  LYS A 261      -3.527 -15.859 -28.234  1.00  0.80           H   new
ATOM      0  HB2 LYS A 261      -2.561 -17.726 -30.124  1.00  0.80           H   new
ATOM      0  HB3 LYS A 261      -3.488 -18.113 -28.931  1.00  0.80           H   new
ATOM      0  HG2 LYS A 261      -4.331 -16.426 -31.056  1.00  0.80           H   new
ATOM      0  HG3 LYS A 261      -4.716 -17.934 -30.960  1.00  0.80           H   new
ATOM      0  HD2 LYS A 261      -5.856 -17.481 -28.889  1.00  0.80           H   new
ATOM      0  HD3 LYS A 261      -5.521 -15.967 -29.057  1.00  0.80           H   new
ATOM      0  HE2 LYS A 261      -6.861 -15.930 -31.042  1.00  0.80           H   new
ATOM      0  HE3 LYS A 261      -7.251 -17.416 -30.777  1.00  0.80           H   new
ATOM      0  HZ1 LYS A 261      -8.828 -16.669 -29.554  1.00  0.80           H   new
ATOM      0  HZ2 LYS A 261      -7.860 -16.157 -28.600  1.00  0.80           H   new
ATOM      0  HZ3 LYS A 261      -8.358 -15.298 -29.660  1.00  0.80           H   new
ATOM   4113  N   VAL A 262      -1.939 -17.388 -26.870  1.00  0.79           N
ATOM   4114  CA  VAL A 262      -0.903 -17.760 -25.921  1.00  0.79           C
ATOM   4115  C   VAL A 262       0.349 -18.332 -26.534  1.00  0.79           C
ATOM   4116  O   VAL A 262       0.330 -19.323 -27.276  1.00  0.79           O
ATOM   4117  CB  VAL A 262      -1.495 -18.752 -24.903  1.00  0.79           C
ATOM   4118  CG1 VAL A 262      -1.925 -20.009 -25.608  1.00  0.79           C
ATOM   4119  CG2 VAL A 262      -0.464 -19.096 -23.854  1.00  0.79           C
ATOM      0  H   VAL A 262      -2.708 -17.750 -26.738  1.00  0.79           H   new
ATOM      0  HA  VAL A 262      -0.618 -16.937 -25.494  1.00  0.79           H   new
ATOM      0  HB  VAL A 262      -2.262 -18.340 -24.475  1.00  0.79           H   new
ATOM      0 HG11 VAL A 262      -2.297 -20.631 -24.963  1.00  0.79           H   new
ATOM      0 HG12 VAL A 262      -2.597 -19.793 -26.274  1.00  0.79           H   new
ATOM      0 HG13 VAL A 262      -1.159 -20.415 -26.043  1.00  0.79           H   new
ATOM      0 HG21 VAL A 262      -0.846 -19.721 -23.218  1.00  0.79           H   new
ATOM      0 HG22 VAL A 262       0.309 -19.500 -24.279  1.00  0.79           H   new
ATOM      0 HG23 VAL A 262      -0.192 -18.289 -23.390  1.00  0.79           H   new
ATOM   4129  N   GLN A 263       1.477 -17.772 -26.105  1.00  0.78           N
ATOM   4130  CA  GLN A 263       2.784 -18.114 -26.617  1.00  0.78           C
ATOM   4131  C   GLN A 263       3.399 -19.314 -25.910  1.00  0.78           C
ATOM   4132  O   GLN A 263       4.478 -19.227 -25.315  1.00  0.78           O
ATOM   4133  CB  GLN A 263       3.697 -16.912 -26.434  1.00  0.78           C
ATOM   4134  CG  GLN A 263       3.220 -15.628 -27.123  1.00  0.78           C
ATOM   4135  CD  GLN A 263       3.257 -15.635 -28.664  1.00  0.78           C
ATOM   4136  NE2 GLN A 263       2.077 -15.527 -29.272  1.00  0.78           N
ATOM   4137  OE1 GLN A 263       4.352 -15.697 -29.273  1.00  0.78           O
ATOM      0  H   GLN A 263       1.496 -17.168 -25.493  1.00  0.78           H   new
ATOM      0  HA  GLN A 263       2.685 -18.352 -27.552  1.00  0.78           H   new
ATOM      0  HB2 GLN A 263       3.794 -16.737 -25.485  1.00  0.78           H   new
ATOM      0  HB3 GLN A 263       4.578 -17.137 -26.772  1.00  0.78           H   new
ATOM      0  HG2 GLN A 263       2.310 -15.449 -26.840  1.00  0.78           H   new
ATOM      0  HG3 GLN A 263       3.766 -14.891 -26.807  1.00  0.78           H   new
ATOM      0 HE21 GLN A 263       1.355 -15.488 -28.806  1.00  0.78           H   new
ATOM      0 HE22 GLN A 263       2.037 -15.496 -30.131  1.00  0.78           H   new
ATOM   4146  N   SER A 264       2.752 -20.463 -26.058  1.00  0.78           N
ATOM   4147  CA  SER A 264       3.211 -21.689 -25.398  1.00  0.78           C
ATOM   4148  C   SER A 264       4.559 -22.172 -25.940  1.00  0.78           C
ATOM   4149  O   SER A 264       5.234 -22.977 -25.307  1.00  0.78           O
ATOM   4150  CB  SER A 264       2.174 -22.783 -25.531  1.00  0.78           C
ATOM   4151  OG  SER A 264       2.058 -23.207 -26.853  1.00  0.78           O
ATOM      0  H   SER A 264       2.044 -20.559 -26.536  1.00  0.78           H   new
ATOM      0  HA  SER A 264       3.335 -21.476 -24.460  1.00  0.78           H   new
ATOM      0  HB2 SER A 264       2.418 -23.534 -24.968  1.00  0.78           H   new
ATOM      0  HB3 SER A 264       1.316 -22.459 -25.216  1.00  0.78           H   new
ATOM      0  HG  SER A 264       1.479 -23.814 -26.903  1.00  0.78           H   new
ATOM   4157  N   GLN A 265       4.937 -21.677 -27.119  1.00  0.79           N
ATOM   4158  CA  GLN A 265       6.188 -22.034 -27.768  1.00  0.79           C
ATOM   4159  C   GLN A 265       7.074 -20.805 -28.019  1.00  0.79           C
ATOM   4160  O   GLN A 265       7.776 -20.741 -29.036  1.00  0.79           O
ATOM   4161  CB  GLN A 265       5.930 -22.755 -29.093  1.00  0.79           C
ATOM   4162  CG  GLN A 265       5.119 -24.047 -28.973  1.00  0.79           C
ATOM   4163  CD  GLN A 265       4.894 -24.774 -30.283  1.00  0.79           C
ATOM   4164  NE2 GLN A 265       5.152 -26.077 -30.274  1.00  0.79           N
ATOM   4165  OE1 GLN A 265       4.494 -24.193 -31.290  1.00  0.79           O
ATOM      0  H   GLN A 265       4.463 -21.116 -27.567  1.00  0.79           H   new
ATOM      0  HA  GLN A 265       6.657 -22.630 -27.163  1.00  0.79           H   new
ATOM      0  HB2 GLN A 265       5.464 -22.150 -29.691  1.00  0.79           H   new
ATOM      0  HB3 GLN A 265       6.783 -22.961 -29.506  1.00  0.79           H   new
ATOM      0  HG2 GLN A 265       5.574 -24.645 -28.359  1.00  0.79           H   new
ATOM      0  HG3 GLN A 265       4.257 -23.839 -28.580  1.00  0.79           H   new
ATOM      0 HE21 GLN A 265       5.431 -26.455 -29.554  1.00  0.79           H   new
ATOM      0 HE22 GLN A 265       5.040 -26.542 -30.988  1.00  0.79           H   new
ATOM   4174  N   GLY A 266       7.044 -19.821 -27.112  1.00  0.81           N
ATOM   4175  CA  GLY A 266       7.942 -18.667 -27.249  1.00  0.81           C
ATOM   4176  C   GLY A 266       9.354 -19.124 -26.842  1.00  0.81           C
ATOM   4177  O   GLY A 266       9.522 -20.273 -26.433  1.00  0.81           O
ATOM      0  H   GLY A 266       6.525 -19.801 -26.427  1.00  0.81           H   new
ATOM      0  HA2 GLY A 266       7.940 -18.340 -28.162  1.00  0.81           H   new
ATOM      0  HA3 GLY A 266       7.645 -17.936 -26.685  1.00  0.81           H   new
ATOM   4181  N   PRO A 267      10.396 -18.271 -26.888  1.00  0.84           N
ATOM   4182  CA  PRO A 267      11.794 -18.603 -26.580  1.00  0.84           C
ATOM   4183  C   PRO A 267      12.025 -18.621 -25.084  1.00  0.84           C
ATOM   4184  O   PRO A 267      12.944 -17.994 -24.580  1.00  0.84           O
ATOM   4185  CB  PRO A 267      12.532 -17.421 -27.221  1.00  0.84           C
ATOM   4186  CG  PRO A 267      11.568 -16.260 -27.047  1.00  0.84           C
ATOM   4187  CD  PRO A 267      10.175 -16.875 -27.237  1.00  0.84           C
ATOM      0  HA  PRO A 267      12.075 -19.475 -26.899  1.00  0.84           H   new
ATOM      0  HB2 PRO A 267      13.380 -17.249 -26.782  1.00  0.84           H   new
ATOM      0  HB3 PRO A 267      12.726 -17.587 -28.157  1.00  0.84           H   new
ATOM      0  HG2 PRO A 267      11.658 -15.856 -26.170  1.00  0.84           H   new
ATOM      0  HG3 PRO A 267      11.736 -15.562 -27.699  1.00  0.84           H   new
ATOM      0  HD2 PRO A 267       9.515 -16.459 -26.661  1.00  0.84           H   new
ATOM      0  HD3 PRO A 267       9.858 -16.777 -28.148  1.00  0.84           H   new
ATOM   4195  N   TRP A 268      11.224 -19.393 -24.387  1.00  0.89           N
ATOM   4196  CA  TRP A 268      11.200 -19.341 -22.937  1.00  0.89           C
ATOM   4197  C   TRP A 268      12.454 -19.904 -22.254  1.00  0.89           C
ATOM   4198  O   TRP A 268      12.828 -19.497 -21.154  1.00  0.89           O
ATOM   4199  CB  TRP A 268       9.926 -19.971 -22.440  1.00  0.89           C
ATOM   4200  CG  TRP A 268       8.674 -19.234 -22.914  1.00  0.89           C
ATOM   4201  CD1 TRP A 268       7.662 -19.712 -23.697  1.00  0.89           C
ATOM   4202  CD2 TRP A 268       8.347 -17.850 -22.669  1.00  0.89           C
ATOM   4203  CE2 TRP A 268       7.121 -17.594 -23.289  1.00  0.89           C
ATOM   4204  CE3 TRP A 268       8.976 -16.839 -22.000  1.00  0.89           C
ATOM   4205  NE1 TRP A 268       6.718 -18.730 -23.899  1.00  0.89           N
ATOM   4206  CZ2 TRP A 268       6.514 -16.345 -23.230  1.00  0.89           C
ATOM   4207  CZ3 TRP A 268       8.395 -15.599 -21.944  1.00  0.89           C
ATOM   4208  CH2 TRP A 268       7.188 -15.351 -22.536  1.00  0.89           C
ATOM      0  H   TRP A 268      10.679 -19.961 -24.734  1.00  0.89           H   new
ATOM      0  HA  TRP A 268      11.214 -18.405 -22.682  1.00  0.89           H   new
ATOM      0  HB2 TRP A 268       9.887 -20.892 -22.741  1.00  0.89           H   new
ATOM      0  HB3 TRP A 268       9.937 -19.990 -21.470  1.00  0.89           H   new
ATOM      0  HD1 TRP A 268       7.617 -20.574 -24.043  1.00  0.89           H   new
ATOM      0  HE1 TRP A 268       5.988 -18.825 -24.343  1.00  0.89           H   new
ATOM      0  HE3 TRP A 268       9.794 -16.991 -21.585  1.00  0.89           H   new
ATOM      0  HZ2 TRP A 268       5.694 -16.183 -23.637  1.00  0.89           H   new
ATOM      0  HZ3 TRP A 268       8.831 -14.912 -21.494  1.00  0.89           H   new
ATOM      0  HH2 TRP A 268       6.813 -14.502 -22.472  1.00  0.89           H   new
ATOM   4219  N   ASP A 269      13.177 -20.784 -22.923  1.00  0.92           N
ATOM   4220  CA  ASP A 269      14.373 -21.329 -22.290  1.00  0.92           C
ATOM   4221  C   ASP A 269      15.602 -20.439 -22.472  1.00  0.92           C
ATOM   4222  O   ASP A 269      16.713 -20.847 -22.134  1.00  0.92           O
ATOM   4223  CB  ASP A 269      14.668 -22.768 -22.737  1.00  0.92           C
ATOM   4224  CG  ASP A 269      13.749 -23.839 -22.062  1.00  0.92           C
ATOM   4225  OD1 ASP A 269      13.497 -23.702 -20.872  1.00  0.92           O
ATOM   4226  OD2 ASP A 269      13.347 -24.803 -22.703  1.00  0.92           O1-
ATOM      0  H   ASP A 269      13.006 -21.073 -23.715  1.00  0.92           H   new
ATOM      0  HA  ASP A 269      14.175 -21.350 -21.341  1.00  0.92           H   new
ATOM      0  HB2 ASP A 269      14.565 -22.826 -23.700  1.00  0.92           H   new
ATOM      0  HB3 ASP A 269      15.594 -22.976 -22.537  1.00  0.92           H   new
ATOM   4231  N   GLU A 270      15.408 -19.210 -22.970  1.00  0.94           N
ATOM   4232  CA  GLU A 270      16.512 -18.264 -23.062  1.00  0.94           C
ATOM   4233  C   GLU A 270      16.609 -17.365 -21.817  1.00  0.94           C
ATOM   4234  O   GLU A 270      17.479 -16.492 -21.735  1.00  0.94           O
ATOM   4235  CB  GLU A 270      16.429 -17.470 -24.353  1.00  0.94           C
ATOM   4236  CG  GLU A 270      16.657 -18.354 -25.575  1.00  0.94           C
ATOM   4237  CD  GLU A 270      16.649 -17.635 -26.864  1.00  0.94           C
ATOM   4238  OE1 GLU A 270      16.141 -16.553 -26.924  1.00  0.94           O
ATOM   4239  OE2 GLU A 270      17.233 -18.142 -27.791  1.00  0.94           O1-
ATOM      0  H   GLU A 270      14.653 -18.914 -23.255  1.00  0.94           H   new
ATOM      0  HA  GLU A 270      17.339 -18.770 -23.086  1.00  0.94           H   new
ATOM      0  HB2 GLU A 270      15.559 -17.047 -24.417  1.00  0.94           H   new
ATOM      0  HB3 GLU A 270      17.090 -16.760 -24.339  1.00  0.94           H   new
ATOM      0  HG2 GLU A 270      17.509 -18.808 -25.477  1.00  0.94           H   new
ATOM      0  HG3 GLU A 270      15.971 -19.039 -25.596  1.00  0.94           H   new
ATOM   4246  N   GLU A 271      15.709 -17.590 -20.848  1.00  0.93           N
ATOM   4247  CA  GLU A 271      15.688 -16.952 -19.517  1.00  0.93           C
ATOM   4248  C   GLU A 271      15.420 -15.446 -19.453  1.00  0.93           C
ATOM   4249  O   GLU A 271      14.397 -15.012 -18.934  1.00  0.93           O
ATOM   4250  CB  GLU A 271      17.062 -17.147 -18.852  1.00  0.93           C
ATOM   4251  CG  GLU A 271      17.458 -18.572 -18.597  1.00  0.93           C
ATOM   4252  CD  GLU A 271      18.899 -18.694 -18.140  1.00  0.93           C
ATOM   4253  OE1 GLU A 271      19.495 -17.706 -17.774  1.00  0.93           O
ATOM   4254  OE2 GLU A 271      19.418 -19.783 -18.200  1.00  0.93           O1-
ATOM      0  H   GLU A 271      15.062 -18.146 -20.953  1.00  0.93           H   new
ATOM      0  HA  GLU A 271      14.939 -17.386 -19.079  1.00  0.93           H   new
ATOM      0  HB2 GLU A 271      17.737 -16.735 -19.413  1.00  0.93           H   new
ATOM      0  HB3 GLU A 271      17.066 -16.670 -18.007  1.00  0.93           H   new
ATOM      0  HG2 GLU A 271      16.873 -18.953 -17.923  1.00  0.93           H   new
ATOM      0  HG3 GLU A 271      17.332 -19.091 -19.407  1.00  0.93           H   new
ATOM   4261  N   ASP A 272      16.345 -14.660 -20.001  1.00  0.90           N
ATOM   4262  CA  ASP A 272      16.273 -13.191 -19.978  1.00  0.90           C
ATOM   4263  C   ASP A 272      15.496 -12.734 -21.188  1.00  0.90           C
ATOM   4264  O   ASP A 272      16.037 -12.693 -22.295  1.00  0.90           O
ATOM   4265  CB  ASP A 272      17.692 -12.601 -19.955  1.00  0.90           C
ATOM   4266  CG  ASP A 272      17.814 -11.055 -19.848  1.00  0.90           C
ATOM   4267  OD1 ASP A 272      16.878 -10.339 -20.071  1.00  0.90           O
ATOM   4268  OD2 ASP A 272      18.926 -10.616 -19.567  1.00  0.90           O1-
ATOM      0  H   ASP A 272      17.042 -14.965 -20.402  1.00  0.90           H   new
ATOM      0  HA  ASP A 272      15.818 -12.881 -19.179  1.00  0.90           H   new
ATOM      0  HB2 ASP A 272      18.169 -12.993 -19.207  1.00  0.90           H   new
ATOM      0  HB3 ASP A 272      18.149 -12.884 -20.763  1.00  0.90           H   new
ATOM   4273  N   ILE A 273      14.199 -12.507 -20.992  1.00  0.85           N
ATOM   4274  CA  ILE A 273      13.316 -12.260 -22.120  1.00  0.85           C
ATOM   4275  C   ILE A 273      12.450 -11.021 -21.968  1.00  0.85           C
ATOM   4276  O   ILE A 273      11.694 -10.887 -21.002  1.00  0.85           O
ATOM   4277  CB  ILE A 273      12.403 -13.481 -22.311  1.00  0.85           C
ATOM   4278  CG1 ILE A 273      13.256 -14.725 -22.516  1.00  0.85           C
ATOM   4279  CG2 ILE A 273      11.484 -13.281 -23.478  1.00  0.85           C
ATOM   4280  CD1 ILE A 273      12.517 -15.941 -22.507  1.00  0.85           C
ATOM      0  H   ILE A 273      13.817 -12.492 -20.222  1.00  0.85           H   new
ATOM      0  HA  ILE A 273      13.886 -12.107 -22.890  1.00  0.85           H   new
ATOM      0  HB  ILE A 273      11.858 -13.593 -21.517  1.00  0.85           H   new
ATOM      0 HG12 ILE A 273      13.725 -14.649 -23.362  1.00  0.85           H   new
ATOM      0 HG13 ILE A 273      13.930 -14.762 -21.820  1.00  0.85           H   new
ATOM      0 HG21 ILE A 273      10.917 -14.061 -23.581  1.00  0.85           H   new
ATOM      0 HG22 ILE A 273      10.931 -12.499 -23.325  1.00  0.85           H   new
ATOM      0 HG23 ILE A 273      12.008 -13.153 -24.284  1.00  0.85           H   new
ATOM      0 HD11 ILE A 273      13.121 -16.688 -22.642  1.00  0.85           H   new
ATOM      0 HD12 ILE A 273      12.067 -16.040 -21.653  1.00  0.85           H   new
ATOM      0 HD13 ILE A 273      11.859 -15.925 -23.219  1.00  0.85           H   new
ATOM   4292  N   VAL A 274      12.504 -10.141 -22.952  1.00  0.80           N
ATOM   4293  CA  VAL A 274      11.653  -8.966 -22.920  1.00  0.80           C
ATOM   4294  C   VAL A 274      10.660  -8.983 -24.065  1.00  0.80           C
ATOM   4295  O   VAL A 274      11.041  -9.145 -25.217  1.00  0.80           O
ATOM   4296  CB  VAL A 274      12.491  -7.696 -22.995  1.00  0.80           C
ATOM   4297  CG1 VAL A 274      11.585  -6.514 -23.018  1.00  0.80           C
ATOM   4298  CG2 VAL A 274      13.432  -7.642 -21.817  1.00  0.80           C
ATOM      0  H   VAL A 274      13.018 -10.203 -23.639  1.00  0.80           H   new
ATOM      0  HA  VAL A 274      11.165  -8.979 -22.082  1.00  0.80           H   new
ATOM      0  HB  VAL A 274      13.023  -7.692 -23.806  1.00  0.80           H   new
ATOM      0 HG11 VAL A 274      12.113  -5.702 -23.066  1.00  0.80           H   new
ATOM      0 HG12 VAL A 274      11.003  -6.567 -23.793  1.00  0.80           H   new
ATOM      0 HG13 VAL A 274      11.047  -6.502 -22.211  1.00  0.80           H   new
ATOM      0 HG21 VAL A 274      13.965  -6.833 -21.865  1.00  0.80           H   new
ATOM      0 HG22 VAL A 274      12.920  -7.642 -20.993  1.00  0.80           H   new
ATOM      0 HG23 VAL A 274      14.017  -8.416 -21.834  1.00  0.80           H   new
ATOM   4308  N   LEU A 275       9.381  -8.834 -23.740  1.00  0.75           N
ATOM   4309  CA  LEU A 275       8.315  -8.821 -24.728  1.00  0.75           C
ATOM   4310  C   LEU A 275       7.910  -7.394 -24.997  1.00  0.75           C
ATOM   4311  O   LEU A 275       7.560  -6.648 -24.071  1.00  0.75           O
ATOM   4312  CB  LEU A 275       7.072  -9.539 -24.216  1.00  0.75           C
ATOM   4313  CG  LEU A 275       7.078 -11.036 -24.217  1.00  0.75           C
ATOM   4314  CD1 LEU A 275       8.159 -11.488 -23.288  1.00  0.75           C
ATOM   4315  CD2 LEU A 275       5.704 -11.564 -23.782  1.00  0.75           C
ATOM      0  H   LEU A 275       9.107  -8.737 -22.931  1.00  0.75           H   new
ATOM      0  HA  LEU A 275       8.648  -9.264 -25.524  1.00  0.75           H   new
ATOM      0  HB2 LEU A 275       6.910  -9.243 -23.307  1.00  0.75           H   new
ATOM      0  HB3 LEU A 275       6.317  -9.244 -24.749  1.00  0.75           H   new
ATOM      0  HG  LEU A 275       7.251 -11.383 -25.106  1.00  0.75           H   new
ATOM      0 HD11 LEU A 275       8.185 -12.457 -23.269  1.00  0.75           H   new
ATOM      0 HD12 LEU A 275       9.014 -11.148 -23.596  1.00  0.75           H   new
ATOM      0 HD13 LEU A 275       7.980 -11.153 -22.396  1.00  0.75           H   new
ATOM      0 HD21 LEU A 275       5.714 -12.534 -23.785  1.00  0.75           H   new
ATOM      0 HD22 LEU A 275       5.503 -11.246 -22.888  1.00  0.75           H   new
ATOM      0 HD23 LEU A 275       5.025 -11.247 -24.398  1.00  0.75           H   new
ATOM   4327  N   ASP A 276       7.902  -7.033 -26.265  1.00  0.72           N
ATOM   4328  CA  ASP A 276       7.548  -5.683 -26.673  1.00  0.72           C
ATOM   4329  C   ASP A 276       6.676  -5.679 -27.910  1.00  0.72           C
ATOM   4330  O   ASP A 276       6.961  -6.366 -28.892  1.00  0.72           O
ATOM   4331  CB  ASP A 276       8.797  -4.836 -26.987  1.00  0.72           C
ATOM   4332  CG  ASP A 276       9.714  -4.453 -25.773  1.00  0.72           C
ATOM   4333  OD1 ASP A 276       9.336  -3.608 -24.966  1.00  0.72           O
ATOM   4334  OD2 ASP A 276      10.794  -4.989 -25.695  1.00  0.72           O1-
ATOM      0  H   ASP A 276       8.101  -7.560 -26.915  1.00  0.72           H   new
ATOM      0  HA  ASP A 276       7.064  -5.302 -25.923  1.00  0.72           H   new
ATOM      0  HB2 ASP A 276       9.336  -5.320 -27.632  1.00  0.72           H   new
ATOM      0  HB3 ASP A 276       8.507  -4.017 -27.417  1.00  0.72           H   new
ATOM   4339  N   PHE A 277       5.612  -4.895 -27.891  1.00  0.69           N
ATOM   4340  CA  PHE A 277       4.802  -4.799 -29.098  1.00  0.69           C
ATOM   4341  C   PHE A 277       5.322  -3.720 -30.029  1.00  0.69           C
ATOM   4342  O   PHE A 277       4.851  -2.579 -30.035  1.00  0.69           O
ATOM   4343  CB  PHE A 277       3.337  -4.638 -28.768  1.00  0.69           C
ATOM   4344  CG  PHE A 277       2.796  -5.906 -28.219  1.00  0.69           C
ATOM   4345  CD1 PHE A 277       2.707  -6.123 -26.863  1.00  0.69           C
ATOM   4346  CD2 PHE A 277       2.391  -6.903 -29.083  1.00  0.69           C
ATOM   4347  CE1 PHE A 277       2.213  -7.310 -26.381  1.00  0.69           C
ATOM   4348  CE2 PHE A 277       1.905  -8.080 -28.600  1.00  0.69           C
ATOM   4349  CZ  PHE A 277       1.810  -8.291 -27.244  1.00  0.69           C
ATOM      0  H   PHE A 277       5.346  -4.426 -27.221  1.00  0.69           H   new
ATOM      0  HA  PHE A 277       4.881  -5.637 -29.581  1.00  0.69           H   new
ATOM      0  HB2 PHE A 277       3.220  -3.922 -28.124  1.00  0.69           H   new
ATOM      0  HB3 PHE A 277       2.844  -4.386 -29.565  1.00  0.69           H   new
ATOM      0  HD1 PHE A 277       2.983  -5.462 -26.270  1.00  0.69           H   new
ATOM      0  HD2 PHE A 277       2.450  -6.770 -30.002  1.00  0.69           H   new
ATOM      0  HE1 PHE A 277       2.152  -7.447 -25.463  1.00  0.69           H   new
ATOM      0  HE2 PHE A 277       1.636  -8.746 -29.191  1.00  0.69           H   new
ATOM      0  HZ  PHE A 277       1.474  -9.094 -26.917  1.00  0.69           H   new
ATOM   4359  N   ASP A 278       6.346  -4.116 -30.772  1.00  0.67           N
ATOM   4360  CA  ASP A 278       7.090  -3.291 -31.720  1.00  0.67           C
ATOM   4361  C   ASP A 278       7.777  -4.212 -32.732  1.00  0.67           C
ATOM   4362  O   ASP A 278       7.693  -5.427 -32.622  1.00  0.67           O
ATOM   4363  CB  ASP A 278       8.072  -2.353 -30.989  1.00  0.67           C
ATOM   4364  CG  ASP A 278       8.427  -1.046 -31.777  1.00  0.67           C
ATOM   4365  OD1 ASP A 278       8.308  -1.044 -32.986  1.00  0.67           O
ATOM   4366  OD2 ASP A 278       8.813  -0.087 -31.149  1.00  0.67           O1-
ATOM      0  H   ASP A 278       6.645  -4.922 -30.736  1.00  0.67           H   new
ATOM      0  HA  ASP A 278       6.486  -2.706 -32.204  1.00  0.67           H   new
ATOM      0  HB2 ASP A 278       7.690  -2.107 -30.132  1.00  0.67           H   new
ATOM      0  HB3 ASP A 278       8.891  -2.839 -30.806  1.00  0.67           H   new
ATOM   4371  N   TYR A 279       8.462  -3.641 -33.701  1.00  0.65           N
ATOM   4372  CA  TYR A 279       9.110  -4.426 -34.755  1.00  0.65           C
ATOM   4373  C   TYR A 279      10.576  -4.708 -34.413  1.00  0.65           C
ATOM   4374  O   TYR A 279      11.233  -3.892 -33.764  1.00  0.65           O
ATOM   4375  CB  TYR A 279       9.009  -3.636 -36.059  1.00  0.65           C
ATOM   4376  CG  TYR A 279       7.568  -3.465 -36.569  1.00  0.65           C
ATOM   4377  CD1 TYR A 279       6.781  -2.445 -36.028  1.00  0.65           C
ATOM   4378  CD2 TYR A 279       7.054  -4.259 -37.593  1.00  0.65           C
ATOM   4379  CE1 TYR A 279       5.495  -2.233 -36.488  1.00  0.65           C
ATOM   4380  CE2 TYR A 279       5.757  -4.022 -38.058  1.00  0.65           C
ATOM   4381  CZ  TYR A 279       4.988  -3.023 -37.504  1.00  0.65           C
ATOM   4382  OH  TYR A 279       3.716  -2.797 -37.969  1.00  0.65           O
ATOM      0  H   TYR A 279       8.570  -2.791 -33.775  1.00  0.65           H   new
ATOM      0  HA  TYR A 279       8.667  -5.284 -34.843  1.00  0.65           H   new
ATOM      0  HB2 TYR A 279       9.403  -2.759 -35.928  1.00  0.65           H   new
ATOM      0  HB3 TYR A 279       9.534  -4.084 -36.741  1.00  0.65           H   new
ATOM      0  HD1 TYR A 279       7.125  -1.905 -35.354  1.00  0.65           H   new
ATOM      0  HD2 TYR A 279       7.569  -4.939 -37.963  1.00  0.65           H   new
ATOM      0  HE1 TYR A 279       4.972  -1.561 -36.115  1.00  0.65           H   new
ATOM      0  HE2 TYR A 279       5.411  -4.543 -38.746  1.00  0.65           H   new
ATOM      0  HH  TYR A 279       3.540  -3.345 -38.581  1.00  0.65           H   new
ATOM   4392  N   CYS A 280      11.093  -5.868 -34.813  1.00  0.64           N
ATOM   4393  CA  CYS A 280      12.513  -6.126 -34.585  1.00  0.64           C
ATOM   4394  C   CYS A 280      13.321  -5.211 -35.501  1.00  0.64           C
ATOM   4395  O   CYS A 280      12.947  -5.043 -36.662  1.00  0.64           O
ATOM   4396  CB  CYS A 280      12.895  -7.577 -34.867  1.00  0.64           C
ATOM   4397  SG  CYS A 280      12.196  -8.833 -33.738  1.00  0.64           S
ATOM      0  H   CYS A 280      10.658  -6.498 -35.204  1.00  0.64           H   new
ATOM      0  HA  CYS A 280      12.704  -5.953 -33.650  1.00  0.64           H   new
ATOM      0  HB2 CYS A 280      12.620  -7.794 -35.771  1.00  0.64           H   new
ATOM      0  HB3 CYS A 280      13.862  -7.648 -34.840  1.00  0.64           H   new
ATOM   4402  N   PRO A 281      14.409  -4.586 -35.037  1.00  0.64           N
ATOM   4403  CA  PRO A 281      15.227  -3.713 -35.848  1.00  0.64           C
ATOM   4404  C   PRO A 281      15.655  -4.407 -37.126  1.00  0.64           C
ATOM   4405  O   PRO A 281      16.066  -5.565 -37.111  1.00  0.64           O
ATOM   4406  CB  PRO A 281      16.438  -3.470 -34.939  1.00  0.64           C
ATOM   4407  CG  PRO A 281      15.875  -3.587 -33.537  1.00  0.64           C
ATOM   4408  CD  PRO A 281      14.840  -4.697 -33.622  1.00  0.64           C
ATOM      0  HA  PRO A 281      14.773  -2.902 -36.127  1.00  0.64           H   new
ATOM      0  HB2 PRO A 281      17.137  -4.124 -35.097  1.00  0.64           H   new
ATOM      0  HB3 PRO A 281      16.828  -2.595 -35.093  1.00  0.64           H   new
ATOM      0  HG2 PRO A 281      16.570  -3.803 -32.896  1.00  0.64           H   new
ATOM      0  HG3 PRO A 281      15.473  -2.753 -33.249  1.00  0.64           H   new
ATOM      0  HD2 PRO A 281      15.220  -5.567 -33.423  1.00  0.64           H   new
ATOM      0  HD3 PRO A 281      14.105  -4.560 -33.004  1.00  0.64           H   new
ATOM   4416  N   GLY A 282      15.552  -3.685 -38.232  1.00  0.64           N
ATOM   4417  CA  GLY A 282      15.934  -4.204 -39.537  1.00  0.64           C
ATOM   4418  C   GLY A 282      14.869  -5.065 -40.227  1.00  0.64           C
ATOM   4419  O   GLY A 282      15.082  -5.479 -41.366  1.00  0.64           O
ATOM      0  H   GLY A 282      15.258  -2.877 -38.248  1.00  0.64           H   new
ATOM      0  HA2 GLY A 282      16.152  -3.457 -40.116  1.00  0.64           H   new
ATOM      0  HA3 GLY A 282      16.742  -4.731 -39.437  1.00  0.64           H   new
ATOM   4423  N   THR A 283      13.716  -5.304 -39.583  1.00  0.64           N
ATOM   4424  CA  THR A 283      12.694  -6.164 -40.195  1.00  0.64           C
ATOM   4425  C   THR A 283      11.361  -5.430 -40.402  1.00  0.64           C
ATOM   4426  O   THR A 283      11.108  -4.387 -39.793  1.00  0.64           O
ATOM   4427  CB  THR A 283      12.424  -7.391 -39.294  1.00  0.64           C
ATOM   4428  CG2 THR A 283      13.736  -8.077 -38.918  1.00  0.64           C
ATOM   4429  OG1 THR A 283      11.805  -6.939 -38.084  1.00  0.64           O
ATOM      0  H   THR A 283      13.511  -4.986 -38.811  1.00  0.64           H   new
ATOM      0  HA  THR A 283      13.041  -6.434 -41.060  1.00  0.64           H   new
ATOM      0  HB  THR A 283      11.856  -8.014 -39.774  1.00  0.64           H   new
ATOM      0  HG1 THR A 283      12.309  -6.386 -37.701  1.00  0.64           H   new
ATOM      0 HG21 THR A 283      13.550  -8.844 -38.354  1.00  0.64           H   new
ATOM      0 HG22 THR A 283      14.190  -8.371 -39.723  1.00  0.64           H   new
ATOM      0 HG23 THR A 283      14.302  -7.452 -38.438  1.00  0.64           H   new
ATOM   4437  N   THR A 284      10.490  -6.015 -41.235  1.00  0.66           N
ATOM   4438  CA  THR A 284       9.135  -5.495 -41.478  1.00  0.66           C
ATOM   4439  C   THR A 284       8.054  -6.584 -41.356  1.00  0.66           C
ATOM   4440  O   THR A 284       8.242  -7.689 -41.864  1.00  0.66           O
ATOM   4441  CB  THR A 284       9.054  -4.839 -42.875  1.00  0.66           C
ATOM   4442  CG2 THR A 284       7.643  -4.305 -43.146  1.00  0.66           C
ATOM   4443  OG1 THR A 284       9.995  -3.754 -42.950  1.00  0.66           O
ATOM      0  H   THR A 284      10.670  -6.730 -41.678  1.00  0.66           H   new
ATOM      0  HA  THR A 284       8.962  -4.832 -40.791  1.00  0.66           H   new
ATOM      0  HB  THR A 284       9.266  -5.510 -43.543  1.00  0.66           H   new
ATOM      0  HG1 THR A 284       9.952  -3.398 -43.710  1.00  0.66           H   new
ATOM      0 HG21 THR A 284       7.614  -3.898 -44.026  1.00  0.66           H   new
ATOM      0 HG22 THR A 284       7.007  -5.036 -43.107  1.00  0.66           H   new
ATOM      0 HG23 THR A 284       7.414  -3.642 -42.476  1.00  0.66           H   new
ATOM   4451  N   VAL A 285       6.913  -6.271 -40.702  1.00  0.68           N
ATOM   4452  CA  VAL A 285       5.810  -7.243 -40.620  1.00  0.68           C
ATOM   4453  C   VAL A 285       4.536  -6.750 -41.332  1.00  0.68           C
ATOM   4454  O   VAL A 285       4.045  -5.647 -41.070  1.00  0.68           O
ATOM   4455  CB  VAL A 285       5.444  -7.602 -39.158  1.00  0.68           C
ATOM   4456  CG1 VAL A 285       4.280  -8.608 -39.143  1.00  0.68           C
ATOM   4457  CG2 VAL A 285       6.634  -8.195 -38.452  1.00  0.68           C
ATOM      0  H   VAL A 285       6.765  -5.520 -40.310  1.00  0.68           H   new
ATOM      0  HA  VAL A 285       6.142  -8.035 -41.071  1.00  0.68           H   new
ATOM      0  HB  VAL A 285       5.176  -6.792 -38.697  1.00  0.68           H   new
ATOM      0 HG11 VAL A 285       4.055  -8.829 -38.226  1.00  0.68           H   new
ATOM      0 HG12 VAL A 285       3.508  -8.216 -39.579  1.00  0.68           H   new
ATOM      0 HG13 VAL A 285       4.543  -9.414 -39.614  1.00  0.68           H   new
ATOM      0 HG21 VAL A 285       6.392  -8.415 -37.539  1.00  0.68           H   new
ATOM      0 HG22 VAL A 285       6.917  -9.000 -38.914  1.00  0.68           H   new
ATOM      0 HG23 VAL A 285       7.361  -7.553 -38.448  1.00  0.68           H   new
ATOM   4467  N   THR A 286       4.014  -7.603 -42.212  1.00  0.71           N
ATOM   4468  CA  THR A 286       2.801  -7.404 -43.018  1.00  0.71           C
ATOM   4469  C   THR A 286       1.660  -8.296 -42.515  1.00  0.71           C
ATOM   4470  O   THR A 286       1.919  -9.419 -42.108  1.00  0.71           O
ATOM   4471  CB  THR A 286       3.077  -7.721 -44.513  1.00  0.71           C
ATOM   4472  CG2 THR A 286       1.806  -7.625 -45.349  1.00  0.71           C
ATOM   4473  OG1 THR A 286       4.067  -6.817 -45.029  1.00  0.71           O
ATOM      0  H   THR A 286       4.381  -8.365 -42.367  1.00  0.71           H   new
ATOM      0  HA  THR A 286       2.540  -6.474 -42.931  1.00  0.71           H   new
ATOM      0  HB  THR A 286       3.405  -8.632 -44.569  1.00  0.71           H   new
ATOM      0  HG1 THR A 286       4.214  -6.993 -45.837  1.00  0.71           H   new
ATOM      0 HG21 THR A 286       2.011  -7.828 -46.275  1.00  0.71           H   new
ATOM      0 HG22 THR A 286       1.151  -8.259 -45.017  1.00  0.71           H   new
ATOM      0 HG23 THR A 286       1.445  -6.727 -45.288  1.00  0.71           H   new
ATOM   4481  N   ILE A 287       0.418  -7.810 -42.456  1.00  0.74           N
ATOM   4482  CA  ILE A 287      -0.650  -8.734 -42.043  1.00  0.74           C
ATOM   4483  C   ILE A 287      -1.299  -9.380 -43.270  1.00  0.74           C
ATOM   4484  O   ILE A 287      -1.855  -8.680 -44.121  1.00  0.74           O
ATOM   4485  CB  ILE A 287      -1.790  -8.039 -41.289  1.00  0.74           C
ATOM   4486  CG1 ILE A 287      -1.310  -7.355 -40.060  1.00  0.74           C
ATOM   4487  CG2 ILE A 287      -2.798  -9.091 -40.882  1.00  0.74           C
ATOM   4488  CD1 ILE A 287      -2.383  -6.478 -39.435  1.00  0.74           C
ATOM      0  H   ILE A 287       0.179  -7.004 -42.637  1.00  0.74           H   new
ATOM      0  HA  ILE A 287      -0.217  -9.381 -41.464  1.00  0.74           H   new
ATOM      0  HB  ILE A 287      -2.178  -7.371 -41.875  1.00  0.74           H   new
ATOM      0 HG12 ILE A 287      -1.020  -8.019 -39.415  1.00  0.74           H   new
ATOM      0 HG13 ILE A 287      -0.536  -6.812 -40.275  1.00  0.74           H   new
ATOM      0 HG21 ILE A 287      -3.529  -8.671 -40.402  1.00  0.74           H   new
ATOM      0 HG22 ILE A 287      -3.143  -9.533 -41.674  1.00  0.74           H   new
ATOM      0 HG23 ILE A 287      -2.369  -9.745 -40.308  1.00  0.74           H   new
ATOM      0 HD11 ILE A 287      -2.030  -6.052 -38.639  1.00  0.74           H   new
ATOM      0 HD12 ILE A 287      -2.656  -5.798 -40.071  1.00  0.74           H   new
ATOM      0 HD13 ILE A 287      -3.149  -7.024 -39.196  1.00  0.74           H   new
ATOM   4500  N   THR A 288      -1.183 -10.698 -43.403  1.00  0.79           N
ATOM   4501  CA  THR A 288      -1.791 -11.386 -44.548  1.00  0.79           C
ATOM   4502  C   THR A 288      -2.270 -12.836 -44.262  1.00  0.79           C
ATOM   4503  O   THR A 288      -1.550 -13.677 -43.722  1.00  0.79           O
ATOM   4504  CB  THR A 288      -0.894 -11.249 -45.805  1.00  0.79           C
ATOM   4505  CG2 THR A 288      -1.439 -12.015 -46.961  1.00  0.79           C
ATOM   4506  OG1 THR A 288      -0.763  -9.860 -46.137  1.00  0.79           O
ATOM      0  H   THR A 288      -0.764 -11.209 -42.853  1.00  0.79           H   new
ATOM      0  HA  THR A 288      -2.625 -10.928 -44.735  1.00  0.79           H   new
ATOM      0  HB  THR A 288      -0.022 -11.623 -45.604  1.00  0.79           H   new
ATOM      0  HG1 THR A 288      -1.353  -9.418 -45.734  1.00  0.79           H   new
ATOM      0 HG21 THR A 288      -0.853 -11.906 -47.727  1.00  0.79           H   new
ATOM      0 HG22 THR A 288      -1.495 -12.955 -46.729  1.00  0.79           H   new
ATOM      0 HG23 THR A 288      -2.323 -11.683 -47.181  1.00  0.79           H   new
ATOM   4514  N   GLU A 289      -3.492 -13.140 -44.704  1.00  0.83           N
ATOM   4515  CA  GLU A 289      -4.134 -14.453 -44.515  1.00  0.83           C
ATOM   4516  C   GLU A 289      -3.413 -15.621 -45.198  1.00  0.83           C
ATOM   4517  O   GLU A 289      -3.466 -16.767 -44.738  1.00  0.83           O
ATOM   4518  CB  GLU A 289      -5.571 -14.395 -45.037  1.00  0.83           C
ATOM   4519  CG  GLU A 289      -6.512 -13.512 -44.217  1.00  0.83           C
ATOM   4520  CD  GLU A 289      -7.922 -13.463 -44.777  1.00  0.83           C
ATOM   4521  OE1 GLU A 289      -8.136 -13.988 -45.844  1.00  0.83           O
ATOM   4522  OE2 GLU A 289      -8.780 -12.897 -44.138  1.00  0.83           O1-
ATOM      0  H   GLU A 289      -3.984 -12.579 -45.132  1.00  0.83           H   new
ATOM      0  HA  GLU A 289      -4.099 -14.627 -43.561  1.00  0.83           H   new
ATOM      0  HB2 GLU A 289      -5.557 -14.071 -45.951  1.00  0.83           H   new
ATOM      0  HB3 GLU A 289      -5.930 -15.296 -45.061  1.00  0.83           H   new
ATOM      0  HG2 GLU A 289      -6.543 -13.841 -43.305  1.00  0.83           H   new
ATOM      0  HG3 GLU A 289      -6.153 -12.612 -44.181  1.00  0.83           H   new
ATOM   4529  N   ALA A 290      -2.744 -15.314 -46.302  1.00  0.87           N
ATOM   4530  CA  ALA A 290      -2.044 -16.277 -47.153  1.00  0.87           C
ATOM   4531  C   ALA A 290      -0.675 -16.688 -46.618  1.00  0.87           C
ATOM   4532  O   ALA A 290       0.030 -17.473 -47.253  1.00  0.87           O
ATOM   4533  CB  ALA A 290      -1.851 -15.683 -48.534  1.00  0.87           C
ATOM      0  H   ALA A 290      -2.681 -14.506 -46.590  1.00  0.87           H   new
ATOM      0  HA  ALA A 290      -2.600 -17.072 -47.174  1.00  0.87           H   new
ATOM      0  HB1 ALA A 290      -1.387 -16.321 -49.099  1.00  0.87           H   new
ATOM      0  HB2 ALA A 290      -2.716 -15.478 -48.922  1.00  0.87           H   new
ATOM      0  HB3 ALA A 290      -1.326 -14.870 -48.466  1.00  0.87           H   new
ATOM   4539  N   CYS A 291      -0.274 -16.140 -45.490  1.00  0.88           N
ATOM   4540  CA  CYS A 291       1.037 -16.408 -44.932  1.00  0.88           C
ATOM   4541  C   CYS A 291       1.108 -17.724 -44.177  1.00  0.88           C
ATOM   4542  O   CYS A 291       0.105 -18.426 -44.037  1.00  0.88           O
ATOM   4543  CB  CYS A 291       1.446 -15.260 -44.043  1.00  0.88           C
ATOM   4544  SG  CYS A 291       1.590 -13.762 -44.994  1.00  0.88           S
ATOM      0  H   CYS A 291      -0.754 -15.600 -45.023  1.00  0.88           H   new
ATOM      0  HA  CYS A 291       1.657 -16.492 -45.673  1.00  0.88           H   new
ATOM      0  HB2 CYS A 291       0.792 -15.141 -43.337  1.00  0.88           H   new
ATOM      0  HB3 CYS A 291       2.293 -15.461 -43.614  1.00  0.88           H   new
ATOM   4549  N   GLY A 292       2.317 -18.101 -43.762  1.00  0.88           N
ATOM   4550  CA  GLY A 292       2.534 -19.368 -43.072  1.00  0.88           C
ATOM   4551  C   GLY A 292       1.759 -19.464 -41.766  1.00  0.88           C
ATOM   4552  O   GLY A 292       1.515 -18.464 -41.089  1.00  0.88           O
ATOM      0  H   GLY A 292       3.029 -17.632 -43.872  1.00  0.88           H   new
ATOM      0  HA2 GLY A 292       2.272 -20.098 -43.654  1.00  0.88           H   new
ATOM      0  HA3 GLY A 292       3.481 -19.476 -42.891  1.00  0.88           H   new
ATOM   4556  N   LYS A 293       1.401 -20.689 -41.403  1.00  0.86           N
ATOM   4557  CA  LYS A 293       0.617 -20.960 -40.207  1.00  0.86           C
ATOM   4558  C   LYS A 293       1.340 -20.708 -38.892  1.00  0.86           C
ATOM   4559  O   LYS A 293       2.568 -20.812 -38.786  1.00  0.86           O
ATOM   4560  CB  LYS A 293       0.097 -22.394 -40.225  1.00  0.86           C
ATOM   4561  CG  LYS A 293      -0.933 -22.666 -41.311  1.00  0.86           C
ATOM   4562  CD  LYS A 293      -1.441 -24.099 -41.243  1.00  0.86           C
ATOM   4563  CE  LYS A 293      -2.473 -24.376 -42.327  1.00  0.86           C
ATOM   4564  NZ  LYS A 293      -2.958 -25.781 -42.276  1.00  0.86           N1+
ATOM      0  H   LYS A 293       1.609 -21.394 -41.849  1.00  0.86           H   new
ATOM      0  HA  LYS A 293      -0.113 -20.322 -40.240  1.00  0.86           H   new
ATOM      0  HB2 LYS A 293       0.846 -22.998 -40.344  1.00  0.86           H   new
ATOM      0  HB3 LYS A 293      -0.296 -22.596 -39.362  1.00  0.86           H   new
ATOM      0  HG2 LYS A 293      -1.677 -22.052 -41.215  1.00  0.86           H   new
ATOM      0  HG3 LYS A 293      -0.539 -22.501 -42.182  1.00  0.86           H   new
ATOM      0  HD2 LYS A 293      -0.696 -24.713 -41.339  1.00  0.86           H   new
ATOM      0  HD3 LYS A 293      -1.833 -24.264 -40.371  1.00  0.86           H   new
ATOM      0  HE2 LYS A 293      -3.223 -23.770 -42.223  1.00  0.86           H   new
ATOM      0  HE3 LYS A 293      -2.084 -24.199 -43.198  1.00  0.86           H   new
ATOM      0  HZ1 LYS A 293      -3.558 -25.912 -42.920  1.00  0.86           H   new
ATOM      0  HZ2 LYS A 293      -2.272 -26.336 -42.393  1.00  0.86           H   new
ATOM      0  HZ3 LYS A 293      -3.334 -25.937 -41.485  1.00  0.86           H   new
ATOM   4578  N   ARG A 294       0.535 -20.401 -37.878  1.00  0.82           N
ATOM   4579  CA  ARG A 294       1.008 -20.185 -36.518  1.00  0.82           C
ATOM   4580  C   ARG A 294       1.813 -21.384 -36.040  1.00  0.82           C
ATOM   4581  O   ARG A 294       1.440 -22.534 -36.294  1.00  0.82           O
ATOM   4582  CB  ARG A 294      -0.168 -19.945 -35.582  1.00  0.82           C
ATOM   4583  CG  ARG A 294       0.188 -19.592 -34.170  1.00  0.82           C
ATOM   4584  CD  ARG A 294      -1.002 -19.321 -33.360  1.00  0.82           C
ATOM   4585  NE  ARG A 294      -0.638 -18.975 -32.018  1.00  0.82           N
ATOM   4586  CZ  ARG A 294      -0.473 -19.860 -31.026  1.00  0.82           C
ATOM   4587  NH1 ARG A 294      -0.662 -21.148 -31.243  1.00  0.82           N1+
ATOM   4588  NH2 ARG A 294      -0.121 -19.444 -29.844  1.00  0.82           N
ATOM      0  H   ARG A 294      -0.316 -20.311 -37.965  1.00  0.82           H   new
ATOM      0  HA  ARG A 294       1.580 -19.401 -36.513  1.00  0.82           H   new
ATOM      0  HB2 ARG A 294      -0.712 -19.231 -35.949  1.00  0.82           H   new
ATOM      0  HB3 ARG A 294      -0.719 -20.743 -35.570  1.00  0.82           H   new
ATOM      0  HG2 ARG A 294       0.691 -20.319 -33.772  1.00  0.82           H   new
ATOM      0  HG3 ARG A 294       0.765 -18.813 -34.167  1.00  0.82           H   new
ATOM      0  HD2 ARG A 294      -1.511 -18.598 -33.758  1.00  0.82           H   new
ATOM      0  HD3 ARG A 294      -1.577 -20.102 -33.352  1.00  0.82           H   new
ATOM      0  HE  ARG A 294      -0.517 -18.143 -31.837  1.00  0.82           H   new
ATOM      0 HH11 ARG A 294      -0.892 -21.423 -32.025  1.00  0.82           H   new
ATOM      0 HH12 ARG A 294      -0.555 -21.712 -30.603  1.00  0.82           H   new
ATOM      0 HH21 ARG A 294       0.004 -18.605 -29.703  1.00  0.82           H   new
ATOM      0 HH22 ARG A 294      -0.014 -20.008 -29.204  1.00  0.82           H   new
ATOM   4602  N   GLY A 295       2.918 -21.112 -35.361  1.00  0.77           N
ATOM   4603  CA  GLY A 295       3.791 -22.183 -34.895  1.00  0.77           C
ATOM   4604  C   GLY A 295       4.858 -21.637 -33.964  1.00  0.77           C
ATOM   4605  O   GLY A 295       4.730 -20.514 -33.509  1.00  0.77           O
ATOM      0  H   GLY A 295       3.181 -20.318 -35.159  1.00  0.77           H   new
ATOM      0  HA2 GLY A 295       3.267 -22.857 -34.434  1.00  0.77           H   new
ATOM      0  HA3 GLY A 295       4.209 -22.619 -35.654  1.00  0.77           H   new
ATOM   4609  N   PRO A 296       5.913 -22.390 -33.667  1.00  0.72           N
ATOM   4610  CA  PRO A 296       6.964 -22.055 -32.721  1.00  0.72           C
ATOM   4611  C   PRO A 296       7.588 -20.716 -33.030  1.00  0.72           C
ATOM   4612  O   PRO A 296       7.735 -20.353 -34.197  1.00  0.72           O
ATOM   4613  CB  PRO A 296       7.969 -23.177 -32.945  1.00  0.72           C
ATOM   4614  CG  PRO A 296       7.145 -24.336 -33.449  1.00  0.72           C
ATOM   4615  CD  PRO A 296       6.076 -23.701 -34.314  1.00  0.72           C
ATOM      0  HA  PRO A 296       6.645 -21.982 -31.808  1.00  0.72           H   new
ATOM      0  HB2 PRO A 296       8.646 -22.920 -33.590  1.00  0.72           H   new
ATOM      0  HB3 PRO A 296       8.432 -23.405 -32.123  1.00  0.72           H   new
ATOM      0  HG2 PRO A 296       7.687 -24.958 -33.959  1.00  0.72           H   new
ATOM      0  HG3 PRO A 296       6.754 -24.836 -32.715  1.00  0.72           H   new
ATOM      0  HD2 PRO A 296       6.356 -23.619 -35.239  1.00  0.72           H   new
ATOM      0  HD3 PRO A 296       5.253 -24.214 -34.312  1.00  0.72           H   new
ATOM   4623  N   SER A 297       7.962 -19.969 -31.990  1.00  0.68           N
ATOM   4624  CA  SER A 297       8.572 -18.656 -32.185  1.00  0.68           C
ATOM   4625  C   SER A 297       9.817 -18.772 -33.046  1.00  0.68           C
ATOM   4626  O   SER A 297      10.572 -19.750 -32.943  1.00  0.68           O
ATOM   4627  CB  SER A 297       8.870 -18.011 -30.857  1.00  0.68           C
ATOM   4628  OG  SER A 297       9.601 -16.840 -30.999  1.00  0.68           O
ATOM      0  H   SER A 297       7.871 -20.204 -31.168  1.00  0.68           H   new
ATOM      0  HA  SER A 297       7.944 -18.084 -32.654  1.00  0.68           H   new
ATOM      0  HB2 SER A 297       8.037 -17.818 -30.398  1.00  0.68           H   new
ATOM      0  HB3 SER A 297       9.363 -18.633 -30.300  1.00  0.68           H   new
ATOM      0  HG  SER A 297       9.175 -16.300 -31.482  1.00  0.68           H   new
ATOM   4634  N   ILE A 298      10.017 -17.780 -33.919  1.00  0.66           N
ATOM   4635  CA  ILE A 298      11.148 -17.805 -34.851  1.00  0.66           C
ATOM   4636  C   ILE A 298      12.096 -16.626 -34.684  1.00  0.66           C
ATOM   4637  O   ILE A 298      11.674 -15.471 -34.639  1.00  0.66           O
ATOM   4638  CB  ILE A 298      10.662 -17.814 -36.304  1.00  0.66           C
ATOM   4639  CG1 ILE A 298       9.811 -18.995 -36.557  1.00  0.66           C
ATOM   4640  CG2 ILE A 298      11.848 -17.899 -37.235  1.00  0.66           C
ATOM   4641  CD1 ILE A 298       9.109 -18.958 -37.840  1.00  0.66           C
ATOM      0  H   ILE A 298       9.512 -17.087 -33.987  1.00  0.66           H   new
ATOM      0  HA  ILE A 298      11.631 -18.620 -34.641  1.00  0.66           H   new
ATOM      0  HB  ILE A 298      10.158 -17.000 -36.458  1.00  0.66           H   new
ATOM      0 HG12 ILE A 298      10.362 -19.793 -36.523  1.00  0.66           H   new
ATOM      0 HG13 ILE A 298       9.158 -19.071 -35.844  1.00  0.66           H   new
ATOM      0 HG21 ILE A 298      11.538 -17.905 -38.154  1.00  0.66           H   new
ATOM      0 HG22 ILE A 298      12.426 -17.133 -37.094  1.00  0.66           H   new
ATOM      0 HG23 ILE A 298      12.342 -18.714 -37.056  1.00  0.66           H   new
ATOM      0 HD11 ILE A 298       8.572 -19.760 -37.939  1.00  0.66           H   new
ATOM      0 HD12 ILE A 298       8.533 -18.178 -37.872  1.00  0.66           H   new
ATOM      0 HD13 ILE A 298       9.756 -18.911 -38.562  1.00  0.66           H   new
ATOM   4653  N   ARG A 299      13.384 -16.932 -34.577  1.00  0.66           N
ATOM   4654  CA  ARG A 299      14.423 -15.922 -34.422  1.00  0.66           C
ATOM   4655  C   ARG A 299      14.527 -15.064 -35.670  1.00  0.66           C
ATOM   4656  O   ARG A 299      14.352 -15.563 -36.781  1.00  0.66           O
ATOM   4657  CB  ARG A 299      15.764 -16.545 -34.133  1.00  0.66           C
ATOM   4658  CG  ARG A 299      16.766 -15.595 -33.505  1.00  0.66           C
ATOM   4659  CD  ARG A 299      17.981 -16.277 -33.009  1.00  0.66           C
ATOM   4660  NE  ARG A 299      18.851 -16.766 -34.076  1.00  0.66           N
ATOM   4661  CZ  ARG A 299      20.027 -17.397 -33.841  1.00  0.66           C
ATOM   4662  NH1 ARG A 299      20.416 -17.603 -32.596  1.00  0.66           N1+
ATOM   4663  NH2 ARG A 299      20.788 -17.801 -34.844  1.00  0.66           N
ATOM      0  H   ARG A 299      13.682 -17.739 -34.592  1.00  0.66           H   new
ATOM      0  HA  ARG A 299      14.171 -15.367 -33.667  1.00  0.66           H   new
ATOM      0  HB2 ARG A 299      15.637 -17.303 -33.541  1.00  0.66           H   new
ATOM      0  HB3 ARG A 299      16.135 -16.890 -34.960  1.00  0.66           H   new
ATOM      0  HG2 ARG A 299      17.022 -14.925 -34.158  1.00  0.66           H   new
ATOM      0  HG3 ARG A 299      16.342 -15.126 -32.769  1.00  0.66           H   new
ATOM      0  HD2 ARG A 299      18.482 -15.664 -32.449  1.00  0.66           H   new
ATOM      0  HD3 ARG A 299      17.718 -17.023 -32.448  1.00  0.66           H   new
ATOM      0  HE  ARG A 299      18.605 -16.648 -34.892  1.00  0.66           H   new
ATOM      0 HH11 ARG A 299      19.924 -17.337 -31.942  1.00  0.66           H   new
ATOM      0 HH12 ARG A 299      21.161 -18.003 -32.439  1.00  0.66           H   new
ATOM      0 HH21 ARG A 299      20.538 -17.664 -35.655  1.00  0.66           H   new
ATOM      0 HH22 ARG A 299      21.533 -18.201 -34.685  1.00  0.66           H   new
ATOM   4677  N   THR A 300      14.855 -13.785 -35.530  1.00  0.68           N
ATOM   4678  CA  THR A 300      15.025 -12.983 -36.732  1.00  0.68           C
ATOM   4679  C   THR A 300      16.236 -13.344 -37.571  1.00  0.68           C
ATOM   4680  O   THR A 300      16.313 -12.947 -38.727  1.00  0.68           O
ATOM   4681  CB  THR A 300      15.031 -11.494 -36.446  1.00  0.68           C
ATOM   4682  CG2 THR A 300      13.725 -11.072 -35.951  1.00  0.68           C
ATOM   4683  OG1 THR A 300      16.060 -11.187 -35.499  1.00  0.68           O
ATOM      0  H   THR A 300      14.979 -13.377 -34.783  1.00  0.68           H   new
ATOM      0  HA  THR A 300      14.241 -13.203 -37.260  1.00  0.68           H   new
ATOM      0  HB  THR A 300      15.213 -11.010 -37.267  1.00  0.68           H   new
ATOM      0  HG1 THR A 300      15.839 -11.475 -34.741  1.00  0.68           H   new
ATOM      0 HG21 THR A 300      13.739 -10.119 -35.771  1.00  0.68           H   new
ATOM      0 HG22 THR A 300      13.048 -11.265 -36.619  1.00  0.68           H   new
ATOM      0 HG23 THR A 300      13.518 -11.552 -35.134  1.00  0.68           H   new
ATOM   4691  N   THR A 301      17.166 -14.097 -37.018  1.00  0.72           N
ATOM   4692  CA  THR A 301      18.303 -14.529 -37.803  1.00  0.72           C
ATOM   4693  C   THR A 301      18.232 -16.032 -38.024  1.00  0.72           C
ATOM   4694  O   THR A 301      17.882 -16.797 -37.116  1.00  0.72           O
ATOM   4695  CB  THR A 301      19.621 -14.126 -37.138  1.00  0.72           C
ATOM   4696  CG2 THR A 301      19.744 -12.621 -37.082  1.00  0.72           C
ATOM   4697  OG1 THR A 301      19.681 -14.681 -35.811  1.00  0.72           O
ATOM      0  H   THR A 301      17.160 -14.366 -36.201  1.00  0.72           H   new
ATOM      0  HA  THR A 301      18.273 -14.087 -38.666  1.00  0.72           H   new
ATOM      0  HB  THR A 301      20.359 -14.473 -37.662  1.00  0.72           H   new
ATOM      0  HG1 THR A 301      20.405 -14.461 -35.447  1.00  0.72           H   new
ATOM      0 HG21 THR A 301      20.583 -12.380 -36.659  1.00  0.72           H   new
ATOM      0 HG22 THR A 301      19.721 -12.261 -37.982  1.00  0.72           H   new
ATOM      0 HG23 THR A 301      19.007 -12.255 -36.569  1.00  0.72           H   new
ATOM   4705  N   THR A 302      18.658 -16.437 -39.212  1.00  0.77           N
ATOM   4706  CA  THR A 302      18.668 -17.820 -39.669  1.00  0.77           C
ATOM   4707  C   THR A 302      19.823 -18.552 -39.052  1.00  0.77           C
ATOM   4708  O   THR A 302      20.667 -17.951 -38.382  1.00  0.77           O
ATOM   4709  CB  THR A 302      18.858 -17.919 -41.189  1.00  0.77           C
ATOM   4710  CG2 THR A 302      17.833 -17.088 -41.933  1.00  0.77           C
ATOM   4711  OG1 THR A 302      20.161 -17.439 -41.497  1.00  0.77           O
ATOM      0  H   THR A 302      18.963 -15.889 -39.801  1.00  0.77           H   new
ATOM      0  HA  THR A 302      17.814 -18.202 -39.414  1.00  0.77           H   new
ATOM      0  HB  THR A 302      18.746 -18.843 -41.463  1.00  0.77           H   new
ATOM      0  HG1 THR A 302      20.187 -16.607 -41.386  1.00  0.77           H   new
ATOM      0 HG21 THR A 302      17.980 -17.172 -42.888  1.00  0.77           H   new
ATOM      0 HG22 THR A 302      16.942 -17.402 -41.715  1.00  0.77           H   new
ATOM      0 HG23 THR A 302      17.920 -16.158 -41.673  1.00  0.77           H   new
ATOM   4719  N   SER A 303      19.907 -19.843 -39.321  1.00  0.81           N
ATOM   4720  CA  SER A 303      21.011 -20.640 -38.813  1.00  0.81           C
ATOM   4721  C   SER A 303      22.380 -20.143 -39.334  1.00  0.81           C
ATOM   4722  O   SER A 303      23.416 -20.522 -38.789  1.00  0.81           O
ATOM   4723  CB  SER A 303      20.815 -22.095 -39.194  1.00  0.81           C
ATOM   4724  OG  SER A 303      20.949 -22.275 -40.578  1.00  0.81           O
ATOM      0  H   SER A 303      19.337 -20.278 -39.795  1.00  0.81           H   new
ATOM      0  HA  SER A 303      21.015 -20.548 -37.847  1.00  0.81           H   new
ATOM      0  HB2 SER A 303      21.465 -22.645 -38.729  1.00  0.81           H   new
ATOM      0  HB3 SER A 303      19.936 -22.392 -38.910  1.00  0.81           H   new
ATOM      0  HG  SER A 303      20.839 -23.086 -40.767  1.00  0.81           H   new
ATOM   4730  N   SER A 304      22.391 -19.331 -40.416  1.00  0.83           N
ATOM   4731  CA  SER A 304      23.625 -18.791 -40.983  1.00  0.83           C
ATOM   4732  C   SER A 304      24.025 -17.475 -40.324  1.00  0.83           C
ATOM   4733  O   SER A 304      25.081 -16.917 -40.625  1.00  0.83           O
ATOM   4734  CB  SER A 304      23.455 -18.523 -42.460  1.00  0.83           C
ATOM   4735  OG  SER A 304      22.553 -17.450 -42.674  1.00  0.83           O
ATOM      0  H   SER A 304      21.679 -19.086 -40.832  1.00  0.83           H   new
ATOM      0  HA  SER A 304      24.314 -19.456 -40.827  1.00  0.83           H   new
ATOM      0  HB2 SER A 304      24.315 -18.313 -42.856  1.00  0.83           H   new
ATOM      0  HB3 SER A 304      23.126 -19.321 -42.903  1.00  0.83           H   new
ATOM      0  HG  SER A 304      21.846 -17.587 -42.241  1.00  0.83           H   new
ATOM   4741  N   GLY A 305      23.132 -16.929 -39.502  1.00  0.82           N
ATOM   4742  CA  GLY A 305      23.315 -15.627 -38.884  1.00  0.82           C
ATOM   4743  C   GLY A 305      22.688 -14.497 -39.712  1.00  0.82           C
ATOM   4744  O   GLY A 305      22.539 -13.376 -39.221  1.00  0.82           O
ATOM      0  H   GLY A 305      22.393 -17.313 -39.287  1.00  0.82           H   new
ATOM      0  HA2 GLY A 305      22.920 -15.633 -37.998  1.00  0.82           H   new
ATOM      0  HA3 GLY A 305      24.263 -15.455 -38.771  1.00  0.82           H   new
ATOM   4748  N   ARG A 306      22.288 -14.782 -40.959  1.00  0.79           N
ATOM   4749  CA  ARG A 306      21.683 -13.741 -41.788  1.00  0.79           C
ATOM   4750  C   ARG A 306      20.303 -13.322 -41.286  1.00  0.79           C
ATOM   4751  O   ARG A 306      19.511 -14.155 -40.835  1.00  0.79           O
ATOM   4752  CB  ARG A 306      21.605 -14.183 -43.239  1.00  0.79           C
ATOM   4753  CG  ARG A 306      22.977 -14.283 -43.919  1.00  0.79           C
ATOM   4754  CD  ARG A 306      22.898 -14.763 -45.328  1.00  0.79           C
ATOM   4755  NE  ARG A 306      22.505 -16.160 -45.417  1.00  0.79           N
ATOM   4756  CZ  ARG A 306      22.214 -16.795 -46.578  1.00  0.79           C
ATOM   4757  NH1 ARG A 306      22.273 -16.131 -47.715  1.00  0.79           N1+
ATOM   4758  NH2 ARG A 306      21.874 -18.074 -46.587  1.00  0.79           N
ATOM      0  H   ARG A 306      22.357 -15.554 -41.333  1.00  0.79           H   new
ATOM      0  HA  ARG A 306      22.260 -12.964 -41.725  1.00  0.79           H   new
ATOM      0  HB2 ARG A 306      21.165 -15.046 -43.284  1.00  0.79           H   new
ATOM      0  HB3 ARG A 306      21.052 -13.557 -43.732  1.00  0.79           H   new
ATOM      0  HG2 ARG A 306      23.404 -13.412 -43.903  1.00  0.79           H   new
ATOM      0  HG3 ARG A 306      23.541 -14.885 -43.409  1.00  0.79           H   new
ATOM      0  HD2 ARG A 306      22.261 -14.219 -45.817  1.00  0.79           H   new
ATOM      0  HD3 ARG A 306      23.760 -14.644 -45.756  1.00  0.79           H   new
ATOM      0  HE  ARG A 306      22.454 -16.612 -44.687  1.00  0.79           H   new
ATOM      0 HH11 ARG A 306      22.495 -15.300 -47.717  1.00  0.79           H   new
ATOM      0 HH12 ARG A 306      22.089 -16.529 -48.455  1.00  0.79           H   new
ATOM      0 HH21 ARG A 306      21.835 -18.514 -45.849  1.00  0.79           H   new
ATOM      0 HH22 ARG A 306      21.692 -18.465 -47.331  1.00  0.79           H   new
ATOM   4772  N   LEU A 307      20.020 -12.019 -41.380  1.00  0.74           N
ATOM   4773  CA  LEU A 307      18.746 -11.450 -40.938  1.00  0.74           C
ATOM   4774  C   LEU A 307      17.601 -11.668 -41.919  1.00  0.74           C
ATOM   4775  O   LEU A 307      17.714 -11.365 -43.110  1.00  0.74           O
ATOM   4776  CB  LEU A 307      18.889  -9.931 -40.700  1.00  0.74           C
ATOM   4777  CG  LEU A 307      17.633  -9.219 -40.141  1.00  0.74           C
ATOM   4778  CD1 LEU A 307      17.382  -9.708 -38.752  1.00  0.74           C
ATOM   4779  CD2 LEU A 307      17.817  -7.716 -40.149  1.00  0.74           C
ATOM      0  H   LEU A 307      20.566 -11.439 -41.704  1.00  0.74           H   new
ATOM      0  HA  LEU A 307      18.527 -11.918 -40.117  1.00  0.74           H   new
ATOM      0  HB2 LEU A 307      19.625  -9.784 -40.085  1.00  0.74           H   new
ATOM      0  HB3 LEU A 307      19.133  -9.510 -41.539  1.00  0.74           H   new
ATOM      0  HG  LEU A 307      16.870  -9.424 -40.703  1.00  0.74           H   new
ATOM      0 HD11 LEU A 307      16.596  -9.268 -38.391  1.00  0.74           H   new
[truncated: 59,146 more chars]
