# Supplementary material for: Integrative proteome-wide structural analysis and high-throughput docking identify broad-spectrum antiviral scaffolds against Zika, Yellow Fever, West Nile, Saint Louis encephalitis, and Usutu viruses
Source: Front Cell Infect Microbiol. 2026 Apr 30;16:1723132. doi: 10.3389/fcimb.2026.1723132 (PMC13171538; doi:10.3389/fcimb.2026.1723132)
Supplement: Supplementary file 4 [file DataSheet4.zip › USUV/USU_NS1/USU_NS1.pdb]

ATOM      1  N   ASP A   1       1.332  -0.541   1.971  1.00  2.67           N  
ATOM      2  CA  ASP A   1       2.690  -0.108   1.674  1.00  2.67           C  
ATOM      3  C   ASP A   1       2.931   1.282   2.236  1.00  2.67           C  
ATOM      4  O   ASP A   1       2.008   1.943   2.708  1.00  2.67           O  
ATOM      5  CB  ASP A   1       2.932  -0.145   0.155  1.00  2.67           C  
ATOM      6  CG  ASP A   1       4.391  -0.254  -0.303  1.00  2.67           C  
ATOM      7  OD1 ASP A   1       5.299   0.089   0.456  1.00  2.67           O  
ATOM      8  OD2 ASP A   1       4.585  -0.667  -1.430  1.00  2.67           O1-
ATOM      9 1H   ASP A   1       1.331  -1.139   2.784  1.00  2.67           H  
ATOM     10 2H   ASP A   1       0.757   0.271   2.145  1.00  2.67           H  
ATOM     11 3H   ASP A   1       0.960  -1.043   1.177  1.00  2.67           H  
ATOM     12  HA  ASP A   1       3.385  -0.794   2.153  1.00  2.67           H  
ATOM     13 1HB  ASP A   1       2.362  -0.968  -0.274  1.00  2.67           H  
ATOM     14 2HB  ASP A   1       2.542   0.773  -0.271  1.00  2.67           H  
ATOM     15  N   SER A   2       4.186   1.698   2.227  1.00  2.62           N  
ATOM     16  CA  SER A   2       4.570   3.019   2.706  1.00  2.62           C  
ATOM     17  C   SER A   2       5.525   3.683   1.725  1.00  2.62           C  
ATOM     18  O   SER A   2       5.906   4.844   1.890  1.00  2.62           O  
ATOM     19  CB  SER A   2       5.212   2.924   4.073  1.00  2.62           C  
ATOM     20  OG  SER A   2       6.399   2.181   4.022  1.00  2.62           O  
ATOM     21  H   SER A   2       4.890   1.092   1.812  1.00  2.62           H  
ATOM     22  HA  SER A   2       3.676   3.632   2.784  1.00  2.62           H  
ATOM     23 1HB  SER A   2       5.425   3.929   4.435  1.00  2.62           H  
ATOM     24 2HB  SER A   2       4.516   2.463   4.771  1.00  2.62           H  
ATOM     25  HG  SER A   2       6.917   2.567   3.308  1.00  2.62           H  
ATOM     26  N   GLY A   3       5.925   2.934   0.702  1.00  2.62           N  
ATOM     27  CA  GLY A   3       6.868   3.460  -0.275  1.00  2.62           C  
ATOM     28  C   GLY A   3       6.227   4.512  -1.180  1.00  2.62           C  
ATOM     29  O   GLY A   3       5.016   4.495  -1.414  1.00  2.62           O  
ATOM     30  H   GLY A   3       5.590   1.967   0.615  1.00  2.62           H  
ATOM     31 1HA  GLY A   3       7.724   3.893   0.242  1.00  2.62           H  
ATOM     32 2HA  GLY A   3       7.242   2.637  -0.884  1.00  2.62           H  
ATOM     33  N   CYS A   4       7.060   5.407  -1.702  1.00  2.71           N  
ATOM     34  CA  CYS A   4       6.617   6.420  -2.661  1.00  2.71           C  
ATOM     35  C   CYS A   4       6.909   5.988  -4.079  1.00  2.71           C  
ATOM     36  O   CYS A   4       7.844   5.223  -4.322  1.00  2.71           O  
ATOM     37  CB  CYS A   4       7.309   7.755  -2.420  1.00  2.71           C  
ATOM     38  SG  CYS A   4       6.879   8.570  -0.877  1.00  2.71           S  
ATOM     39  H   CYS A   4       8.033   5.374  -1.443  1.00  2.71           H  
ATOM     40  HA  CYS A   4       5.541   6.557  -2.551  1.00  2.71           H  
ATOM     41 1HB  CYS A   4       8.389   7.618  -2.443  1.00  2.71           H  
ATOM     42 2HB  CYS A   4       7.050   8.422  -3.234  1.00  2.71           H  
ATOM     43  N   ALA A   5       6.173   6.545  -5.029  1.00  2.89           N  
ATOM     44  CA  ALA A   5       6.420   6.220  -6.422  1.00  2.89           C  
ATOM     45  C   ALA A   5       6.403   7.442  -7.317  1.00  2.89           C  
ATOM     46  O   ALA A   5       5.660   8.396  -7.077  1.00  2.89           O  
ATOM     47  CB  ALA A   5       5.357   5.259  -6.904  1.00  2.89           C  
ATOM     48  H   ALA A   5       5.404   7.160  -4.758  1.00  2.89           H  
ATOM     49  HA  ALA A   5       7.401   5.753  -6.497  1.00  2.89           H  
ATOM     50 1HB  ALA A   5       5.555   4.987  -7.941  1.00  2.89           H  
ATOM     51 2HB  ALA A   5       5.370   4.378  -6.282  1.00  2.89           H  
ATOM     52 3HB  ALA A   5       4.383   5.736  -6.830  1.00  2.89           H  
ATOM     53  N   ILE A   6       7.207   7.402  -8.376  1.00  3.17           N  
ATOM     54  CA  ILE A   6       7.190   8.479  -9.357  1.00  3.17           C  
ATOM     55  C   ILE A   6       6.769   7.994 -10.724  1.00  3.17           C  
ATOM     56  O   ILE A   6       7.379   7.084 -11.293  1.00  3.17           O  
ATOM     57  CB  ILE A   6       8.553   9.181  -9.488  1.00  3.17           C  
ATOM     58  CG1 ILE A   6       8.935   9.798  -8.166  1.00  3.17           C  
ATOM     59  CG2 ILE A   6       8.467  10.259 -10.584  1.00  3.17           C  
ATOM     60  CD1 ILE A   6      10.333  10.336  -8.113  1.00  3.17           C  
ATOM     61  H   ILE A   6       7.818   6.609  -8.516  1.00  3.17           H  
ATOM     62  HA  ILE A   6       6.475   9.219  -9.030  1.00  3.17           H  
ATOM     63  HB  ILE A   6       9.319   8.454  -9.752  1.00  3.17           H  
ATOM     64 1HG1 ILE A   6       8.244  10.611  -7.968  1.00  3.17           H  
ATOM     65 2HG1 ILE A   6       8.830   9.052  -7.384  1.00  3.17           H  
ATOM     66 1HG2 ILE A   6       9.427  10.759 -10.680  1.00  3.17           H  
ATOM     67 2HG2 ILE A   6       8.207   9.799 -11.533  1.00  3.17           H  
ATOM     68 3HG2 ILE A   6       7.699  10.991 -10.313  1.00  3.17           H  
ATOM     69 1HD1 ILE A   6      10.518  10.769  -7.130  1.00  3.17           H  
ATOM     70 2HD1 ILE A   6      11.042   9.528  -8.294  1.00  3.17           H  
ATOM     71 3HD1 ILE A   6      10.454  11.103  -8.876  1.00  3.17           H  
ATOM     72  N   ASP A   7       5.720   8.606 -11.257  1.00  3.50           N  
ATOM     73  CA  ASP A   7       5.274   8.249 -12.585  1.00  3.50           C  
ATOM     74  C   ASP A   7       5.926   9.164 -13.590  1.00  3.50           C  
ATOM     75  O   ASP A   7       5.543  10.330 -13.746  1.00  3.50           O  
ATOM     76  CB  ASP A   7       3.767   8.287 -12.760  1.00  3.50           C  
ATOM     77  CG  ASP A   7       3.356   7.822 -14.200  1.00  3.50           C  
ATOM     78  OD1 ASP A   7       4.245   7.559 -15.018  1.00  3.50           O  
ATOM     79  OD2 ASP A   7       2.171   7.766 -14.465  1.00  3.50           O1-
ATOM     80  H   ASP A   7       5.265   9.349 -10.726  1.00  3.50           H  
ATOM     81  HA  ASP A   7       5.599   7.231 -12.797  1.00  3.50           H  
ATOM     82 1HB  ASP A   7       3.299   7.631 -12.025  1.00  3.50           H  
ATOM     83 2HB  ASP A   7       3.396   9.300 -12.586  1.00  3.50           H  
ATOM     84  N   VAL A   8       6.907   8.619 -14.272  1.00  3.83           N  
ATOM     85  CA  VAL A   8       7.744   9.317 -15.223  1.00  3.83           C  
ATOM     86  C   VAL A   8       6.936   9.920 -16.369  1.00  3.83           C  
ATOM     87  O   VAL A   8       7.325  10.947 -16.927  1.00  3.83           O  
ATOM     88  CB  VAL A   8       8.812   8.358 -15.759  1.00  3.83           C  
ATOM     89  CG1 VAL A   8       9.588   9.007 -16.892  1.00  3.83           C  
ATOM     90  CG2 VAL A   8       9.728   7.968 -14.602  1.00  3.83           C  
ATOM     91  H   VAL A   8       7.105   7.643 -14.085  1.00  3.83           H  
ATOM     92  HA  VAL A   8       8.251  10.126 -14.696  1.00  3.83           H  
ATOM     93  HB  VAL A   8       8.328   7.467 -16.159  1.00  3.83           H  
ATOM     94 1HG1 VAL A   8      10.337   8.310 -17.266  1.00  3.83           H  
ATOM     95 2HG1 VAL A   8       8.902   9.269 -17.699  1.00  3.83           H  
ATOM     96 3HG1 VAL A   8      10.080   9.907 -16.528  1.00  3.83           H  
ATOM     97 1HG2 VAL A   8      10.488   7.272 -14.954  1.00  3.83           H  
ATOM     98 2HG2 VAL A   8      10.210   8.861 -14.203  1.00  3.83           H  
ATOM     99 3HG2 VAL A   8       9.135   7.493 -13.813  1.00  3.83           H  
ATOM    100  N   GLY A   9       5.850   9.250 -16.768  1.00  4.06           N  
ATOM    101  CA  GLY A   9       5.048   9.705 -17.897  1.00  4.06           C  
ATOM    102  C   GLY A   9       4.156  10.908 -17.572  1.00  4.06           C  
ATOM    103  O   GLY A   9       3.555  11.494 -18.475  1.00  4.06           O  
ATOM    104  H   GLY A   9       5.523   8.437 -16.228  1.00  4.06           H  
ATOM    105 1HA  GLY A   9       5.710   9.958 -18.724  1.00  4.06           H  
ATOM    106 2HA  GLY A   9       4.424   8.879 -18.235  1.00  4.06           H  
ATOM    107  N   ARG A  10       4.051  11.262 -16.289  1.00  4.12           N  
ATOM    108  CA  ARG A  10       3.242  12.393 -15.852  1.00  4.12           C  
ATOM    109  C   ARG A  10       4.086  13.333 -15.004  1.00  4.12           C  
ATOM    110  O   ARG A  10       3.716  14.483 -14.773  1.00  4.12           O  
ATOM    111  CB  ARG A  10       2.004  11.934 -15.089  1.00  4.12           C  
ATOM    112  CG  ARG A  10       0.959  11.187 -15.932  1.00  4.12           C  
ATOM    113  CD  ARG A  10      -0.234  10.755 -15.128  1.00  4.12           C  
ATOM    114  NE  ARG A  10       0.075   9.639 -14.259  1.00  4.12           N  
ATOM    115  CZ  ARG A  10      -0.646   9.226 -13.215  1.00  4.12           C  
ATOM    116  NH1 ARG A  10      -1.754   9.837 -12.849  1.00  4.12           N1+
ATOM    117  NH2 ARG A  10      -0.200   8.181 -12.575  1.00  4.12           N  
ATOM    118  H   ARG A  10       4.569  10.752 -15.577  1.00  4.12           H  
ATOM    119  HA  ARG A  10       2.906  12.943 -16.731  1.00  4.12           H  
ATOM    120 1HB  ARG A  10       2.304  11.277 -14.268  1.00  4.12           H  
ATOM    121 2HB  ARG A  10       1.505  12.797 -14.654  1.00  4.12           H  
ATOM    122 1HG  ARG A  10       0.620  11.827 -16.744  1.00  4.12           H  
ATOM    123 2HG  ARG A  10       1.420  10.286 -16.346  1.00  4.12           H  
ATOM    124 1HD  ARG A  10      -0.569  11.587 -14.502  1.00  4.12           H  
ATOM    125 2HD  ARG A  10      -1.038  10.454 -15.796  1.00  4.12           H  
ATOM    126  HE  ARG A  10       0.916   9.082 -14.460  1.00  4.12           H  
ATOM    127 1HH1 ARG A  10      -2.067  10.651 -13.358  1.00  4.12           H  
ATOM    128 2HH1 ARG A  10      -2.276   9.505 -12.057  1.00  4.12           H  
ATOM    129 1HH2 ARG A  10       0.671   7.758 -12.937  1.00  4.12           H  
ATOM    130 2HH2 ARG A  10      -0.687   7.818 -11.777  1.00  4.12           H  
ATOM    131  N   ARG A  11       5.244  12.829 -14.565  1.00  3.95           N  
ATOM    132  CA  ARG A  11       6.165  13.514 -13.660  1.00  3.95           C  
ATOM    133  C   ARG A  11       5.496  13.816 -12.324  1.00  3.95           C  
ATOM    134  O   ARG A  11       5.599  14.924 -11.792  1.00  3.95           O  
ATOM    135  CB  ARG A  11       6.685  14.808 -14.278  1.00  3.95           C  
ATOM    136  CG  ARG A  11       7.450  14.629 -15.584  1.00  3.95           C  
ATOM    137  CD  ARG A  11       7.983  15.930 -16.094  1.00  3.95           C  
ATOM    138  NE  ARG A  11       8.700  15.775 -17.355  1.00  3.95           N  
ATOM    139  CZ  ARG A  11       9.213  16.792 -18.080  1.00  3.95           C  
ATOM    140  NH1 ARG A  11       9.086  18.033 -17.662  1.00  3.95           N1+
ATOM    141  NH2 ARG A  11       9.845  16.542 -19.214  1.00  3.95           N  
ATOM    142  H   ARG A  11       5.473  11.873 -14.812  1.00  3.95           H  
ATOM    143  HA  ARG A  11       7.013  12.853 -13.478  1.00  3.95           H  
ATOM    144 1HB  ARG A  11       5.879  15.509 -14.455  1.00  3.95           H  
ATOM    145 2HB  ARG A  11       7.365  15.283 -13.574  1.00  3.95           H  
ATOM    146 1HG  ARG A  11       8.286  13.946 -15.423  1.00  3.95           H  
ATOM    147 2HG  ARG A  11       6.784  14.206 -16.341  1.00  3.95           H  
ATOM    148 1HD  ARG A  11       7.155  16.620 -16.255  1.00  3.95           H  
ATOM    149 2HD  ARG A  11       8.669  16.352 -15.361  1.00  3.95           H  
ATOM    150  HE  ARG A  11       8.818  14.833 -17.712  1.00  3.95           H  
ATOM    151 1HH1 ARG A  11       8.604  18.228 -16.796  1.00  3.95           H  
ATOM    152 2HH1 ARG A  11       9.471  18.791 -18.207  1.00  3.95           H  
ATOM    153 1HH2 ARG A  11       9.944  15.589 -19.539  1.00  3.95           H  
ATOM    154 2HH2 ARG A  11      10.228  17.302 -19.757  1.00  3.95           H  
ATOM    155  N   GLU A  12       4.823  12.801 -11.778  1.00  3.61           N  
ATOM    156  CA  GLU A  12       4.126  12.947 -10.499  1.00  3.61           C  
ATOM    157  C   GLU A  12       4.691  12.049  -9.405  1.00  3.61           C  
ATOM    158  O   GLU A  12       4.903  10.855  -9.616  1.00  3.61           O  
ATOM    159  CB  GLU A  12       2.634  12.594 -10.662  1.00  3.61           C  
ATOM    160  CG  GLU A  12       1.849  13.495 -11.592  1.00  3.61           C  
ATOM    161  CD  GLU A  12       0.385  13.072 -11.758  1.00  3.61           C  
ATOM    162  OE1 GLU A  12      -0.029  12.088 -11.172  1.00  3.61           O  
ATOM    163  OE2 GLU A  12      -0.314  13.726 -12.492  1.00  3.61           O1-
ATOM    164  H   GLU A  12       4.815  11.920 -12.292  1.00  3.61           H  
ATOM    165  HA  GLU A  12       4.216  13.982 -10.171  1.00  3.61           H  
ATOM    166 1HB  GLU A  12       2.547  11.575 -11.043  1.00  3.61           H  
ATOM    167 2HB  GLU A  12       2.149  12.617  -9.683  1.00  3.61           H  
ATOM    168 1HG  GLU A  12       1.876  14.507 -11.195  1.00  3.61           H  
ATOM    169 2HG  GLU A  12       2.338  13.511 -12.555  1.00  3.61           H  
ATOM    170  N   LEU A  13       4.880  12.628  -8.217  1.00  3.17           N  
ATOM    171  CA  LEU A  13       5.328  11.894  -7.029  1.00  3.17           C  
ATOM    172  C   LEU A  13       4.156  11.609  -6.115  1.00  3.17           C  
ATOM    173  O   LEU A  13       3.459  12.531  -5.684  1.00  3.17           O  
ATOM    174  CB  LEU A  13       6.385  12.677  -6.241  1.00  3.17           C  
ATOM    175  CG  LEU A  13       6.813  12.047  -4.862  1.00  3.17           C  
ATOM    176  CD1 LEU A  13       7.498  10.721  -5.059  1.00  3.17           C  
ATOM    177  CD2 LEU A  13       7.737  13.000  -4.143  1.00  3.17           C  
ATOM    178  H   LEU A  13       4.694  13.618  -8.131  1.00  3.17           H  
ATOM    179  HA  LEU A  13       5.756  10.944  -7.342  1.00  3.17           H  
ATOM    180 1HB  LEU A  13       7.279  12.764  -6.855  1.00  3.17           H  
ATOM    181 2HB  LEU A  13       6.001  13.676  -6.043  1.00  3.17           H  
ATOM    182  HG  LEU A  13       5.921  11.874  -4.255  1.00  3.17           H  
ATOM    183 1HD1 LEU A  13       7.771  10.329  -4.092  1.00  3.17           H  
ATOM    184 2HD1 LEU A  13       6.833  10.028  -5.561  1.00  3.17           H  
ATOM    185 3HD1 LEU A  13       8.387  10.868  -5.642  1.00  3.17           H  
ATOM    186 1HD2 LEU A  13       8.019  12.569  -3.180  1.00  3.17           H  
ATOM    187 2HD2 LEU A  13       8.632  13.164  -4.745  1.00  3.17           H  
ATOM    188 3HD2 LEU A  13       7.228  13.949  -3.982  1.00  3.17           H  
ATOM    189  N   ARG A  14       3.930  10.335  -5.838  1.00  2.75           N  
ATOM    190  CA  ARG A  14       2.817   9.939  -5.002  1.00  2.75           C  
ATOM    191  C   ARG A  14       3.227   9.098  -3.800  1.00  2.75           C  
ATOM    192  O   ARG A  14       3.917   8.080  -3.918  1.00  2.75           O  
ATOM    193  CB  ARG A  14       1.789   9.217  -5.861  1.00  2.75           C  
ATOM    194  CG  ARG A  14       1.087  10.156  -6.877  1.00  2.75           C  
ATOM    195  CD  ARG A  14       0.158   9.462  -7.803  1.00  2.75           C  
ATOM    196  NE  ARG A  14      -0.510  10.419  -8.700  1.00  2.75           N  
ATOM    197  CZ  ARG A  14      -1.710  10.982  -8.456  1.00  2.75           C  
ATOM    198  NH1 ARG A  14      -2.396  10.670  -7.375  1.00  2.75           N1+
ATOM    199  NH2 ARG A  14      -2.188  11.850  -9.322  1.00  2.75           N  
ATOM    200  H   ARG A  14       4.543   9.626  -6.235  1.00  2.75           H  
ATOM    201  HA  ARG A  14       2.344  10.843  -4.621  1.00  2.75           H  
ATOM    202 1HB  ARG A  14       2.276   8.416  -6.419  1.00  2.75           H  
ATOM    203 2HB  ARG A  14       1.027   8.769  -5.224  1.00  2.75           H  
ATOM    204 1HG  ARG A  14       0.525  10.916  -6.335  1.00  2.75           H  
ATOM    205 2HG  ARG A  14       1.840  10.645  -7.496  1.00  2.75           H  
ATOM    206 1HD  ARG A  14       0.716   8.754  -8.416  1.00  2.75           H  
ATOM    207 2HD  ARG A  14      -0.605   8.934  -7.235  1.00  2.75           H  
ATOM    208  HE  ARG A  14      -0.031  10.737  -9.559  1.00  2.75           H  
ATOM    209 1HH1 ARG A  14      -2.023  10.002  -6.716  1.00  2.75           H  
ATOM    210 2HH1 ARG A  14      -3.294  11.099  -7.206  1.00  2.75           H  
ATOM    211 1HH2 ARG A  14      -1.614  12.080 -10.150  1.00  2.75           H  
ATOM    212 2HH2 ARG A  14      -3.079  12.291  -9.173  1.00  2.75           H  
ATOM    213  N   CYS A  15       2.795   9.564  -2.632  1.00  2.38           N  
ATOM    214  CA  CYS A  15       3.065   8.945  -1.342  1.00  2.38           C  
ATOM    215  C   CYS A  15       1.746   8.926  -0.564  1.00  2.38           C  
ATOM    216  O   CYS A  15       0.823   9.639  -0.949  1.00  2.38           O  
ATOM    217  CB  CYS A  15       4.091   9.786  -0.578  1.00  2.38           C  
ATOM    218  SG  CYS A  15       5.645  10.080  -1.469  1.00  2.38           S  
ATOM    219  H   CYS A  15       2.239  10.409  -2.639  1.00  2.38           H  
ATOM    220  HA  CYS A  15       3.438   7.936  -1.504  1.00  2.38           H  
ATOM    221 1HB  CYS A  15       3.654  10.753  -0.340  1.00  2.38           H  
ATOM    222 2HB  CYS A  15       4.341   9.310   0.360  1.00  2.38           H  
ATOM    223  N   GLY A  16       1.621   8.161   0.531  1.00  2.09           N  
ATOM    224  CA  GLY A  16       2.599   7.228   1.096  1.00  2.09           C  
ATOM    225  C   GLY A  16       1.835   6.146   1.850  1.00  2.09           C  
ATOM    226  O   GLY A  16       2.324   5.597   2.832  1.00  2.09           O  
ATOM    227  H   GLY A  16       0.746   8.236   1.030  1.00  2.09           H  
ATOM    228 1HA  GLY A  16       3.207   6.766   0.319  1.00  2.09           H  
ATOM    229 2HA  GLY A  16       3.269   7.750   1.776  1.00  2.09           H  
ATOM    230  N   GLN A  17       0.575   5.943   1.451  1.00  1.88           N  
ATOM    231  CA  GLN A  17      -0.317   4.953   2.067  1.00  1.88           C  
ATOM    232  C   GLN A  17      -1.029   4.119   1.002  1.00  1.88           C  
ATOM    233  O   GLN A  17      -2.201   3.773   1.153  1.00  1.88           O  
ATOM    234  CB  GLN A  17      -1.357   5.634   2.969  1.00  1.88           C  
ATOM    235  CG  GLN A  17      -0.772   6.396   4.159  1.00  1.88           C  
ATOM    236  CD  GLN A  17      -1.834   7.037   5.028  1.00  1.88           C  
ATOM    237  NE2 GLN A  17      -1.652   6.946   6.339  1.00  1.88           N  
ATOM    238  OE1 GLN A  17      -2.808   7.608   4.528  1.00  1.88           O  
ATOM    239  H   GLN A  17       0.235   6.457   0.651  1.00  1.88           H  
ATOM    240  HA  GLN A  17       0.283   4.272   2.674  1.00  1.88           H  
ATOM    241 1HB  GLN A  17      -1.947   6.333   2.377  1.00  1.88           H  
ATOM    242 2HB  GLN A  17      -2.040   4.880   3.359  1.00  1.88           H  
ATOM    243 1HG  GLN A  17      -0.195   5.701   4.772  1.00  1.88           H  
ATOM    244 2HG  GLN A  17      -0.123   7.188   3.793  1.00  1.88           H  
ATOM    245 1HE2 GLN A  17      -2.319   7.349   6.968  1.00  1.88           H  
ATOM    246 2HE2 GLN A  17      -0.846   6.473   6.698  1.00  1.88           H  
ATOM    247  N   GLY A  18      -0.336   3.864  -0.099  1.00  1.73           N  
ATOM    248  CA  GLY A  18      -0.883   3.113  -1.226  1.00  1.73           C  
ATOM    249  C   GLY A  18      -0.117   1.823  -1.470  1.00  1.73           C  
ATOM    250  O   GLY A  18       0.153   1.057  -0.543  1.00  1.73           O  
ATOM    251  H   GLY A  18       0.623   4.178  -0.143  1.00  1.73           H  
ATOM    252 1HA  GLY A  18      -1.933   2.884  -1.039  1.00  1.73           H  
ATOM    253 2HA  GLY A  18      -0.849   3.731  -2.122  1.00  1.73           H  
ATOM    254  N   ILE A  19       0.165   1.569  -2.747  1.00  1.64           N  
ATOM    255  CA  ILE A  19       0.913   0.400  -3.212  1.00  1.64           C  
ATOM    256  C   ILE A  19       2.074   0.818  -4.128  1.00  1.64           C  
ATOM    257  O   ILE A  19       1.855   1.579  -5.086  1.00  1.64           O  
ATOM    258  CB  ILE A  19       0.011  -0.568  -3.999  1.00  1.64           C  
ATOM    259  CG1 ILE A  19      -1.142  -1.078  -3.155  1.00  1.64           C  
ATOM    260  CG2 ILE A  19       0.830  -1.718  -4.492  1.00  1.64           C  
ATOM    261  CD1 ILE A  19      -2.141  -1.873  -3.974  1.00  1.64           C  
ATOM    262  H   ILE A  19      -0.134   2.244  -3.433  1.00  1.64           H  
ATOM    263  HA  ILE A  19       1.327  -0.123  -2.354  1.00  1.64           H  
ATOM    264  HB  ILE A  19      -0.419  -0.052  -4.856  1.00  1.64           H  
ATOM    265 1HG1 ILE A  19      -0.753  -1.712  -2.360  1.00  1.64           H  
ATOM    266 2HG1 ILE A  19      -1.669  -0.241  -2.708  1.00  1.64           H  
ATOM    267 1HG2 ILE A  19       0.196  -2.387  -5.058  1.00  1.64           H  
ATOM    268 2HG2 ILE A  19       1.621  -1.350  -5.129  1.00  1.64           H  
ATOM    269 3HG2 ILE A  19       1.262  -2.252  -3.650  1.00  1.64           H  
ATOM    270 1HD1 ILE A  19      -2.948  -2.219  -3.331  1.00  1.64           H  
ATOM    271 2HD1 ILE A  19      -2.550  -1.244  -4.765  1.00  1.64           H  
ATOM    272 3HD1 ILE A  19      -1.642  -2.736  -4.426  1.00  1.64           H  
ATOM    273  N   PHE A  20       3.293   0.323  -3.867  1.00  1.58           N  
ATOM    274  CA  PHE A  20       4.416   0.631  -4.750  1.00  1.58           C  
ATOM    275  C   PHE A  20       4.971  -0.623  -5.423  1.00  1.58           C  
ATOM    276  O   PHE A  20       5.568  -1.489  -4.784  1.00  1.58           O  
ATOM    277  CB  PHE A  20       5.527   1.332  -3.965  1.00  1.58           C  
ATOM    278  CG  PHE A  20       6.740   1.711  -4.777  1.00  1.58           C  
ATOM    279  CD1 PHE A  20       6.653   1.968  -6.133  1.00  1.58           C  
ATOM    280  CD2 PHE A  20       7.974   1.819  -4.165  1.00  1.58           C  
ATOM    281  CE1 PHE A  20       7.764   2.328  -6.858  1.00  1.58           C  
ATOM    282  CE2 PHE A  20       9.088   2.179  -4.885  1.00  1.58           C  
ATOM    283  CZ  PHE A  20       8.979   2.438  -6.232  1.00  1.58           C  
ATOM    284  H   PHE A  20       3.483  -0.254  -3.037  1.00  1.58           H  
ATOM    285  HA  PHE A  20       4.073   1.305  -5.531  1.00  1.58           H  
ATOM    286 1HB  PHE A  20       5.129   2.240  -3.507  1.00  1.58           H  
ATOM    287 2HB  PHE A  20       5.854   0.685  -3.150  1.00  1.58           H  
ATOM    288  HD1 PHE A  20       5.691   1.888  -6.626  1.00  1.58           H  
ATOM    289  HD2 PHE A  20       8.055   1.620  -3.097  1.00  1.58           H  
ATOM    290  HE1 PHE A  20       7.675   2.529  -7.923  1.00  1.58           H  
ATOM    291  HE2 PHE A  20      10.054   2.266  -4.391  1.00  1.58           H  
ATOM    292  HZ  PHE A  20       9.859   2.732  -6.794  1.00  1.58           H  
ATOM    293  N   ILE A  21       4.769  -0.712  -6.735  1.00  1.55           N  
ATOM    294  CA  ILE A  21       5.241  -1.862  -7.484  1.00  1.55           C  
ATOM    295  C   ILE A  21       6.544  -1.456  -8.171  1.00  1.55           C  
ATOM    296  O   ILE A  21       6.537  -0.767  -9.193  1.00  1.55           O  
ATOM    297  CB  ILE A  21       4.175  -2.286  -8.511  1.00  1.55           C  
ATOM    298  CG1 ILE A  21       2.833  -2.465  -7.833  1.00  1.55           C  
ATOM    299  CG2 ILE A  21       4.531  -3.603  -9.123  1.00  1.55           C  
ATOM    300  CD1 ILE A  21       2.858  -3.474  -6.745  1.00  1.55           C  
ATOM    301  H   ILE A  21       4.275   0.023  -7.214  1.00  1.55           H  
ATOM    302  HA  ILE A  21       5.440  -2.688  -6.805  1.00  1.55           H  
ATOM    303  HB  ILE A  21       4.085  -1.531  -9.286  1.00  1.55           H  
ATOM    304 1HG1 ILE A  21       2.506  -1.513  -7.423  1.00  1.55           H  
ATOM    305 2HG1 ILE A  21       2.109  -2.793  -8.570  1.00  1.55           H  
ATOM    306 1HG2 ILE A  21       3.769  -3.898  -9.830  1.00  1.55           H  
ATOM    307 2HG2 ILE A  21       5.470  -3.530  -9.621  1.00  1.55           H  
ATOM    308 3HG2 ILE A  21       4.599  -4.354  -8.341  1.00  1.55           H  
ATOM    309 1HD1 ILE A  21       1.870  -3.574  -6.318  1.00  1.55           H  
ATOM    310 2HD1 ILE A  21       3.168  -4.428  -7.161  1.00  1.55           H  
ATOM    311 3HD1 ILE A  21       3.561  -3.176  -5.971  1.00  1.55           H  
ATOM    312  N   HIS A  22       7.662  -1.819  -7.560  1.00  1.55           N  
ATOM    313  CA  HIS A  22       8.982  -1.400  -8.022  1.00  1.55           C  
ATOM    314  C   HIS A  22       9.576  -2.379  -9.037  1.00  1.55           C  
ATOM    315  O   HIS A  22       9.640  -3.587  -8.781  1.00  1.55           O  
ATOM    316  CB  HIS A  22       9.929  -1.226  -6.842  1.00  1.55           C  
ATOM    317  CG  HIS A  22      11.158  -0.453  -7.179  1.00  1.55           C  
ATOM    318  CD2 HIS A  22      11.337   0.637  -7.962  1.00  1.55           C  
ATOM    319  ND1 HIS A  22      12.394  -0.788  -6.705  1.00  1.55           N  
ATOM    320  CE1 HIS A  22      13.291   0.060  -7.171  1.00  1.55           C  
ATOM    321  NE2 HIS A  22      12.672   0.948  -7.935  1.00  1.55           N  
ATOM    322  H   HIS A  22       7.584  -2.389  -6.726  1.00  1.55           H  
ATOM    323  HA  HIS A  22       8.896  -0.431  -8.516  1.00  1.55           H  
ATOM    324 1HB  HIS A  22       9.409  -0.724  -6.025  1.00  1.55           H  
ATOM    325 2HB  HIS A  22      10.242  -2.208  -6.479  1.00  1.55           H  
ATOM    326  HD1 HIS A  22      12.616  -1.626  -6.153  1.00  1.57           H  
ATOM    327  HD2 HIS A  22      10.647   1.243  -8.550  1.00  1.55           H  
ATOM    328  HE1 HIS A  22      14.338  -0.052  -6.896  1.00  1.55           H  
ATOM    329  N   ASN A  23      10.028  -1.892 -10.192  1.00  1.61           N  
ATOM    330  CA  ASN A  23      10.574  -2.800 -11.200  1.00  1.61           C  
ATOM    331  C   ASN A  23      12.010  -3.234 -10.922  1.00  1.61           C  
ATOM    332  O   ASN A  23      12.943  -2.812 -11.601  1.00  1.61           O  
ATOM    333  CB  ASN A  23      10.494  -2.219 -12.598  1.00  1.61           C  
ATOM    334  CG  ASN A  23      10.810  -3.266 -13.653  1.00  1.61           C  
ATOM    335  ND2 ASN A  23      10.953  -2.841 -14.883  1.00  1.61           N  
ATOM    336  OD1 ASN A  23      10.903  -4.462 -13.341  1.00  1.61           O  
ATOM    337  H   ASN A  23       9.975  -0.899 -10.380  1.00  1.61           H  
ATOM    338  HA  ASN A  23       9.981  -3.714 -11.181  1.00  1.61           H  
ATOM    339 1HB  ASN A  23       9.523  -1.793 -12.788  1.00  1.61           H  
ATOM    340 2HB  ASN A  23      11.216  -1.412 -12.687  1.00  1.61           H  
ATOM    341 1HD2 ASN A  23      11.147  -3.490 -15.620  1.00  1.61           H  
ATOM    342 2HD2 ASN A  23      10.862  -1.866 -15.086  1.00  1.61           H  
ATOM    343  N   ASP A  24      12.162  -4.131  -9.957  1.00  1.74           N  
ATOM    344  CA  ASP A  24      13.470  -4.656  -9.560  1.00  1.74           C  
ATOM    345  C   ASP A  24      13.888  -5.919 -10.301  1.00  1.74           C  
ATOM    346  O   ASP A  24      14.970  -6.438 -10.063  1.00  1.74           O  
ATOM    347  CB  ASP A  24      13.535  -4.913  -8.051  1.00  1.74           C  
ATOM    348  CG  ASP A  24      13.675  -3.631  -7.230  1.00  1.74           C  
ATOM    349  OD1 ASP A  24      14.537  -2.851  -7.581  1.00  1.74           O  
ATOM    350  OD2 ASP A  24      12.955  -3.418  -6.262  1.00  1.74           O1-
ATOM    351  H   ASP A  24      11.315  -4.403  -9.457  1.00  1.74           H  
ATOM    352  HA  ASP A  24      14.210  -3.889  -9.785  1.00  1.74           H  
ATOM    353 1HB  ASP A  24      12.631  -5.441  -7.732  1.00  1.74           H  
ATOM    354 2HB  ASP A  24      14.388  -5.558  -7.841  1.00  1.74           H  
ATOM    355  N   VAL A  25      13.091  -6.363 -11.257  1.00  1.97           N  
ATOM    356  CA  VAL A  25      13.364  -7.591 -12.003  1.00  1.97           C  
ATOM    357  C   VAL A  25      14.703  -7.543 -12.738  1.00  1.97           C  
ATOM    358  O   VAL A  25      15.448  -8.526 -12.773  1.00  1.97           O  
ATOM    359  CB  VAL A  25      12.243  -7.829 -13.027  1.00  1.97           C  
ATOM    360  CG1 VAL A  25      12.590  -8.995 -13.952  1.00  1.97           C  
ATOM    361  CG2 VAL A  25      10.966  -8.079 -12.285  1.00  1.97           C  
ATOM    362  H   VAL A  25      12.234  -5.859 -11.447  1.00  1.97           H  
ATOM    363  HA  VAL A  25      13.379  -8.424 -11.296  1.00  1.97           H  
ATOM    364  HB  VAL A  25      12.128  -6.942 -13.652  1.00  1.97           H  
ATOM    365 1HG1 VAL A  25      11.780  -9.144 -14.671  1.00  1.97           H  
ATOM    366 2HG1 VAL A  25      13.513  -8.777 -14.485  1.00  1.97           H  
ATOM    367 3HG1 VAL A  25      12.719  -9.892 -13.360  1.00  1.97           H  
ATOM    368 1HG2 VAL A  25      10.176  -8.230 -12.985  1.00  1.97           H  
ATOM    369 2HG2 VAL A  25      11.069  -8.958 -11.667  1.00  1.97           H  
ATOM    370 3HG2 VAL A  25      10.731  -7.220 -11.653  1.00  1.97           H  
ATOM    371  N   GLU A  26      15.007  -6.396 -13.332  1.00  2.24           N  
ATOM    372  CA  GLU A  26      16.236  -6.212 -14.095  1.00  2.24           C  
ATOM    373  C   GLU A  26      17.441  -5.809 -13.214  1.00  2.24           C  
ATOM    374  O   GLU A  26      18.578  -5.739 -13.690  1.00  2.24           O  
ATOM    375  CB  GLU A  26      16.005  -5.109 -15.151  1.00  2.24           C  
ATOM    376  CG  GLU A  26      14.933  -5.438 -16.222  1.00  2.24           C  
ATOM    377  CD  GLU A  26      14.669  -4.296 -17.253  1.00  2.24           C  
ATOM    378  OE1 GLU A  26      15.307  -3.274 -17.161  1.00  2.24           O  
ATOM    379  OE2 GLU A  26      13.806  -4.469 -18.107  1.00  2.24           O1-
ATOM    380  H   GLU A  26      14.360  -5.625 -13.252  1.00  2.24           H  
ATOM    381  HA  GLU A  26      16.474  -7.150 -14.595  1.00  2.24           H  
ATOM    382 1HB  GLU A  26      15.696  -4.192 -14.648  1.00  2.24           H  
ATOM    383 2HB  GLU A  26      16.942  -4.898 -15.667  1.00  2.24           H  
ATOM    384 1HG  GLU A  26      15.240  -6.335 -16.761  1.00  2.24           H  
ATOM    385 2HG  GLU A  26      14.002  -5.664 -15.699  1.00  2.24           H  
ATOM    386  N   ALA A  27      17.209  -5.511 -11.933  1.00  2.47           N  
ATOM    387  CA  ALA A  27      18.255  -4.926 -11.093  1.00  2.47           C  
ATOM    388  C   ALA A  27      19.200  -5.915 -10.424  1.00  2.47           C  
ATOM    389  O   ALA A  27      19.294  -5.949  -9.193  1.00  2.47           O  
ATOM    390  CB  ALA A  27      17.616  -4.084 -10.019  1.00  2.47           C  
ATOM    391  H   ALA A  27      16.299  -5.690 -11.514  1.00  2.47           H  
ATOM    392  HA  ALA A  27      18.858  -4.280 -11.729  1.00  2.47           H  
ATOM    393 1HB  ALA A  27      18.398  -3.612  -9.441  1.00  2.47           H  
ATOM    394 2HB  ALA A  27      16.981  -3.326 -10.475  1.00  2.47           H  
ATOM    395 3HB  ALA A  27      17.008  -4.720  -9.373  1.00  2.47           H  
ATOM    396  N   TRP A  28      19.970  -6.640 -11.224  1.00  2.54           N  
ATOM    397  CA  TRP A  28      20.923  -7.612 -10.676  1.00  2.54           C  
ATOM    398  C   TRP A  28      20.241  -8.480  -9.585  1.00  2.54           C  
ATOM    399  O   TRP A  28      19.043  -8.751  -9.694  1.00  2.54           O  
ATOM    400  CB  TRP A  28      22.170  -6.805 -10.226  1.00  2.54           C  
ATOM    401  CG  TRP A  28      23.293  -7.541  -9.589  1.00  2.54           C  
ATOM    402  CD1 TRP A  28      23.769  -7.309  -8.341  1.00  2.54           C  
ATOM    403  CD2 TRP A  28      24.050  -8.651 -10.105  1.00  2.54           C  
ATOM    404  CE2 TRP A  28      24.963  -9.005  -9.111  1.00  2.54           C  
ATOM    405  CE3 TRP A  28      24.024  -9.364 -11.300  1.00  2.54           C  
ATOM    406  NE1 TRP A  28      24.766  -8.169  -8.048  1.00  2.54           N  
ATOM    407  CZ2 TRP A  28      25.853 -10.048  -9.273  1.00  2.54           C  
ATOM    408  CZ3 TRP A  28      24.915 -10.412 -11.467  1.00  2.54           C  
ATOM    409  CH2 TRP A  28      25.807 -10.745 -10.479  1.00  2.54           C  
ATOM    410  H   TRP A  28      19.835  -6.512 -12.228  1.00  2.54           H  
ATOM    411  HA  TRP A  28      21.235  -8.275 -11.483  1.00  2.54           H  
ATOM    412 1HB  TRP A  28      22.575  -6.286 -11.095  1.00  2.54           H  
ATOM    413 2HB  TRP A  28      21.858  -6.035  -9.524  1.00  2.54           H  
ATOM    414  HD1 TRP A  28      23.400  -6.540  -7.667  1.00  2.54           H  
ATOM    415  HE1 TRP A  28      25.270  -8.170  -7.134  1.00  2.54           H  
ATOM    416  HE3 TRP A  28      23.315  -9.103 -12.085  1.00  2.54           H  
ATOM    417  HZ2 TRP A  28      26.566 -10.326  -8.495  1.00  2.54           H  
ATOM    418  HZ3 TRP A  28      24.889 -10.967 -12.406  1.00  2.54           H  
ATOM    419  HH2 TRP A  28      26.495 -11.574 -10.644  1.00  2.54           H  
ATOM    420  N   VAL A  29      20.984  -8.990  -8.590  1.00  2.41           N  
ATOM    421  CA  VAL A  29      20.394  -9.873  -7.584  1.00  2.41           C  
ATOM    422  C   VAL A  29      20.566  -9.413  -6.137  1.00  2.41           C  
ATOM    423  O   VAL A  29      19.989 -10.003  -5.229  1.00  2.41           O  
ATOM    424  CB  VAL A  29      21.018 -11.270  -7.685  1.00  2.41           C  
ATOM    425  CG1 VAL A  29      20.750 -11.837  -9.009  1.00  2.41           C  
ATOM    426  CG2 VAL A  29      22.502 -11.201  -7.438  1.00  2.41           C  
ATOM    427  H   VAL A  29      21.966  -8.788  -8.524  1.00  2.41           H  
ATOM    428  HA  VAL A  29      19.325  -9.950  -7.790  1.00  2.41           H  
ATOM    429  HB  VAL A  29      20.554 -11.916  -6.943  1.00  2.41           H  
ATOM    430 1HG1 VAL A  29      21.168 -12.840  -9.071  1.00  2.41           H  
ATOM    431 2HG1 VAL A  29      19.686 -11.868  -9.133  1.00  2.41           H  
ATOM    432 3HG1 VAL A  29      21.195 -11.213  -9.781  1.00  2.41           H  
ATOM    433 1HG2 VAL A  29      22.934 -12.196  -7.506  1.00  2.41           H  
ATOM    434 2HG2 VAL A  29      22.944 -10.569  -8.175  1.00  2.41           H  
ATOM    435 3HG2 VAL A  29      22.700 -10.792  -6.444  1.00  2.41           H  
ATOM    436  N   ASP A  30      21.356  -8.379  -5.903  1.00  2.10           N  
ATOM    437  CA  ASP A  30      21.677  -7.998  -4.527  1.00  2.10           C  
ATOM    438  C   ASP A  30      20.646  -7.124  -3.800  1.00  2.10           C  
ATOM    439  O   ASP A  30      20.760  -6.921  -2.594  1.00  2.10           O  
ATOM    440  CB  ASP A  30      23.044  -7.323  -4.506  1.00  2.10           C  
ATOM    441  CG  ASP A  30      24.181  -8.313  -4.822  1.00  2.10           C  
ATOM    442  OD1 ASP A  30      24.017  -9.487  -4.586  1.00  2.10           O  
ATOM    443  OD2 ASP A  30      25.186  -7.885  -5.349  1.00  2.10           O1-
ATOM    444  H   ASP A  30      21.772  -7.886  -6.677  1.00  2.10           H  
ATOM    445  HA  ASP A  30      21.770  -8.921  -3.952  1.00  2.10           H  
ATOM    446 1HB  ASP A  30      23.065  -6.511  -5.228  1.00  2.10           H  
ATOM    447 2HB  ASP A  30      23.220  -6.891  -3.521  1.00  2.10           H  
ATOM    448  N   ARG A  31      19.640  -6.598  -4.503  1.00  1.72           N  
ATOM    449  CA  ARG A  31      18.648  -5.752  -3.827  1.00  1.72           C  
ATOM    450  C   ARG A  31      17.749  -6.544  -2.869  1.00  1.72           C  
ATOM    451  O   ARG A  31      17.186  -5.970  -1.935  1.00  1.72           O  
ATOM    452  CB  ARG A  31      17.785  -4.965  -4.810  1.00  1.72           C  
ATOM    453  CG  ARG A  31      18.516  -3.845  -5.534  1.00  1.72           C  
ATOM    454  CD  ARG A  31      17.617  -3.037  -6.426  1.00  1.72           C  
ATOM    455  NE  ARG A  31      18.375  -1.974  -7.097  1.00  1.72           N  
ATOM    456  CZ  ARG A  31      17.889  -1.101  -8.009  1.00  1.72           C  
ATOM    457  NH1 ARG A  31      16.629  -1.136  -8.375  1.00  1.72           N1+
ATOM    458  NH2 ARG A  31      18.697  -0.201  -8.544  1.00  1.72           N  
ATOM    459  H   ARG A  31      19.565  -6.782  -5.493  1.00  1.72           H  
ATOM    460  HA  ARG A  31      19.195  -5.018  -3.234  1.00  1.72           H  
ATOM    461 1HB  ARG A  31      17.391  -5.639  -5.571  1.00  1.72           H  
ATOM    462 2HB  ARG A  31      16.934  -4.530  -4.283  1.00  1.72           H  
ATOM    463 1HG  ARG A  31      18.964  -3.174  -4.801  1.00  1.72           H  
ATOM    464 2HG  ARG A  31      19.301  -4.279  -6.157  1.00  1.72           H  
ATOM    465 1HD  ARG A  31      17.170  -3.676  -7.179  1.00  1.72           H  
ATOM    466 2HD  ARG A  31      16.822  -2.575  -5.838  1.00  1.72           H  
ATOM    467  HE  ARG A  31      19.353  -1.896  -6.861  1.00  1.72           H  
ATOM    468 1HH1 ARG A  31      15.976  -1.830  -7.974  1.00  1.72           H  
ATOM    469 2HH1 ARG A  31      16.279  -0.484  -9.057  1.00  1.72           H  
ATOM    470 1HH2 ARG A  31      19.669  -0.166  -8.269  1.00  1.72           H  
ATOM    471 2HH2 ARG A  31      18.341   0.451  -9.227  1.00  1.72           H  
ATOM    472  N   TYR A  32      17.549  -7.831  -3.147  1.00  1.40           N  
ATOM    473  CA  TYR A  32      16.716  -8.704  -2.317  1.00  1.40           C  
ATOM    474  C   TYR A  32      17.492  -9.892  -1.798  1.00  1.40           C  
ATOM    475  O   TYR A  32      17.701 -10.872  -2.511  1.00  1.40           O  
ATOM    476  CB  TYR A  32      15.496  -9.161  -3.098  1.00  1.40           C  
ATOM    477  CG  TYR A  32      14.566  -8.065  -3.379  1.00  1.40           C  
ATOM    478  CD1 TYR A  32      14.814  -7.237  -4.427  1.00  1.40           C  
ATOM    479  CD2 TYR A  32      13.440  -7.889  -2.587  1.00  1.40           C  
ATOM    480  CE1 TYR A  32      13.975  -6.210  -4.683  1.00  1.40           C  
ATOM    481  CE2 TYR A  32      12.572  -6.854  -2.852  1.00  1.40           C  
ATOM    482  CZ  TYR A  32      12.843  -6.005  -3.906  1.00  1.40           C  
ATOM    483  OH  TYR A  32      11.986  -4.959  -4.203  1.00  1.40           O  
ATOM    484  H   TYR A  32      18.034  -8.235  -3.937  1.00  1.40           H  
ATOM    485  HA  TYR A  32      16.383  -8.144  -1.445  1.00  1.40           H  
ATOM    486 1HB  TYR A  32      15.818  -9.580  -4.039  1.00  1.40           H  
ATOM    487 2HB  TYR A  32      14.974  -9.918  -2.539  1.00  1.40           H  
ATOM    488  HD1 TYR A  32      15.694  -7.390  -5.049  1.00  1.40           H  
ATOM    489  HD2 TYR A  32      13.246  -8.566  -1.754  1.00  1.40           H  
ATOM    490  HE1 TYR A  32      14.191  -5.560  -5.493  1.00  1.40           H  
ATOM    491  HE2 TYR A  32      11.685  -6.706  -2.237  1.00  1.40           H  
ATOM    492  HH  TYR A  32      12.324  -4.460  -4.992  1.00  1.40           H  
ATOM    493  N   LYS A  33      17.922  -9.816  -0.548  1.00  1.18           N  
ATOM    494  CA  LYS A  33      18.726 -10.893  -0.013  1.00  1.18           C  
ATOM    495  C   LYS A  33      17.829 -11.967   0.564  1.00  1.18           C  
ATOM    496  O   LYS A  33      17.039 -11.697   1.466  1.00  1.18           O  
ATOM    497  CB  LYS A  33      19.685 -10.374   1.062  1.00  1.18           C  
ATOM    498  CG  LYS A  33      20.645 -11.434   1.612  1.00  1.18           C  
ATOM    499  CD  LYS A  33      21.606 -10.845   2.647  1.00  1.18           C  
ATOM    500  CE  LYS A  33      22.559 -11.907   3.192  1.00  1.18           C  
ATOM    501  NZ  LYS A  33      23.536 -11.335   4.165  1.00  1.18           N1+
ATOM    502  H   LYS A  33      17.711  -8.999   0.029  1.00  1.18           H  
ATOM    503  HA  LYS A  33      19.310 -11.332  -0.822  1.00  1.18           H  
ATOM    504 1HB  LYS A  33      20.282  -9.555   0.654  1.00  1.18           H  
ATOM    505 2HB  LYS A  33      19.109  -9.971   1.900  1.00  1.18           H  
ATOM    506 1HG  LYS A  33      20.077 -12.244   2.064  1.00  1.18           H  
ATOM    507 2HG  LYS A  33      21.225 -11.849   0.790  1.00  1.18           H  
ATOM    508 1HD  LYS A  33      22.188 -10.043   2.192  1.00  1.18           H  
ATOM    509 2HD  LYS A  33      21.029 -10.430   3.477  1.00  1.18           H  
ATOM    510 1HE  LYS A  33      21.980 -12.683   3.689  1.00  1.18           H  
ATOM    511 2HE  LYS A  33      23.108 -12.353   2.362  1.00  1.18           H  
ATOM    512 1HZ  LYS A  33      24.147 -12.067   4.502  1.00  1.18           H  
ATOM    513 2HZ  LYS A  33      24.088 -10.620   3.709  1.00  1.18           H  
ATOM    514 3HZ  LYS A  33      23.039 -10.930   4.944  1.00  1.18           H  
ATOM    515  N   PHE A  34      17.944 -13.185   0.041  1.00  1.07           N  
ATOM    516  CA  PHE A  34      17.147 -14.295   0.550  1.00  1.07           C  
ATOM    517  C   PHE A  34      17.967 -15.042   1.604  1.00  1.07           C  
ATOM    518  O   PHE A  34      19.065 -15.538   1.337  1.00  1.07           O  
ATOM    519  CB  PHE A  34      16.627 -15.226  -0.559  1.00  1.07           C  
ATOM    520  CG  PHE A  34      15.466 -14.678  -1.465  1.00  1.07           C  
ATOM    521  CD1 PHE A  34      15.229 -13.330  -1.670  1.00  1.07           C  
ATOM    522  CD2 PHE A  34      14.583 -15.567  -2.082  1.00  1.07           C  
ATOM    523  CE1 PHE A  34      14.156 -12.913  -2.444  1.00  1.07           C  
ATOM    524  CE2 PHE A  34      13.525 -15.143  -2.844  1.00  1.07           C  
ATOM    525  CZ  PHE A  34      13.310 -13.817  -3.025  1.00  1.07           C  
ATOM    526  H   PHE A  34      18.594 -13.340  -0.716  1.00  1.07           H  
ATOM    527  HA  PHE A  34      16.268 -13.892   1.045  1.00  1.07           H  
ATOM    528 1HB  PHE A  34      17.450 -15.463  -1.221  1.00  1.07           H  
ATOM    529 2HB  PHE A  34      16.302 -16.142  -0.110  1.00  1.07           H  
ATOM    530  HD1 PHE A  34      15.878 -12.594  -1.219  1.00  1.07           H  
ATOM    531  HD2 PHE A  34      14.724 -16.615  -1.964  1.00  1.07           H  
ATOM    532  HE1 PHE A  34      13.979 -11.859  -2.594  1.00  1.07           H  
ATOM    533  HE2 PHE A  34      12.860 -15.875  -3.306  1.00  1.07           H  
ATOM    534  HZ  PHE A  34      12.477 -13.479  -3.627  1.00  1.07           H  
ATOM    535  N   MET A  35      17.450 -15.001   2.824  1.00  1.03           N  
ATOM    536  CA  MET A  35      18.067 -15.494   4.043  1.00  1.03           C  
ATOM    537  C   MET A  35      17.322 -16.733   4.558  1.00  1.03           C  
ATOM    538  O   MET A  35      16.190 -16.626   5.011  1.00  1.03           O  
ATOM    539  CB  MET A  35      17.995 -14.366   5.051  1.00  1.03           C  
ATOM    540  CG  MET A  35      18.663 -13.115   4.545  1.00  1.03           C  
ATOM    541  SD  MET A  35      18.428 -11.711   5.584  1.00  1.03           S  
ATOM    542  CE  MET A  35      19.424 -12.061   6.996  1.00  1.03           C  
ATOM    543  H   MET A  35      16.546 -14.554   2.917  1.00  1.03           H  
ATOM    544  HA  MET A  35      19.106 -15.708   3.829  1.00  1.03           H  
ATOM    545 1HB  MET A  35      16.952 -14.122   5.252  1.00  1.03           H  
ATOM    546 2HB  MET A  35      18.461 -14.667   5.988  1.00  1.03           H  
ATOM    547 1HG  MET A  35      19.724 -13.290   4.427  1.00  1.03           H  
ATOM    548 2HG  MET A  35      18.246 -12.871   3.569  1.00  1.03           H  
ATOM    549 1HE  MET A  35      19.341 -11.240   7.709  1.00  1.03           H  
ATOM    550 2HE  MET A  35      19.080 -12.984   7.462  1.00  1.03           H  
ATOM    551 3HE  MET A  35      20.463 -12.172   6.689  1.00  1.03           H  
ATOM    552  N   PRO A  36      17.891 -17.917   4.491  1.00  1.05           N  
ATOM    553  CA  PRO A  36      17.241 -19.153   4.825  1.00  1.05           C  
ATOM    554  C   PRO A  36      17.084 -19.380   6.300  1.00  1.05           C  
ATOM    555  O   PRO A  36      17.849 -18.845   7.113  1.00  1.05           O  
ATOM    556  CB  PRO A  36      18.190 -20.181   4.270  1.00  1.05           C  
ATOM    557  CG  PRO A  36      19.537 -19.534   4.411  1.00  1.05           C  
ATOM    558  CD  PRO A  36      19.309 -18.057   4.184  1.00  1.05           C  
ATOM    559  HA  PRO A  36      16.266 -19.206   4.332  1.00  1.05           H  
ATOM    560 1HB  PRO A  36      18.097 -21.068   4.893  1.00  1.05           H  
ATOM    561 2HB  PRO A  36      17.903 -20.454   3.261  1.00  1.05           H  
ATOM    562 1HG  PRO A  36      19.959 -19.764   5.401  1.00  1.05           H  
ATOM    563 2HG  PRO A  36      20.200 -19.942   3.686  1.00  1.05           H  
ATOM    564 1HD  PRO A  36      19.918 -17.498   4.907  1.00  1.05           H  
ATOM    565 2HD  PRO A  36      19.523 -17.779   3.159  1.00  1.05           H  
ATOM    566  N   GLU A  37      16.175 -20.280   6.623  1.00  1.07           N  
ATOM    567  CA  GLU A  37      16.103 -20.866   7.936  1.00  1.07           C  
ATOM    568  C   GLU A  37      17.490 -21.401   8.218  1.00  1.07           C  
ATOM    569  O   GLU A  37      18.283 -21.593   7.293  1.00  1.07           O  
ATOM    570  CB  GLU A  37      15.007 -21.946   8.004  1.00  1.07           C  
ATOM    571  CG  GLU A  37      15.196 -23.189   7.114  1.00  1.07           C  
ATOM    572  CD  GLU A  37      13.975 -24.146   7.178  1.00  1.07           C  
ATOM    573  OE1 GLU A  37      13.230 -24.075   8.122  1.00  1.07           O  
ATOM    574  OE2 GLU A  37      13.768 -24.895   6.250  1.00  1.07           O1-
ATOM    575  H   GLU A  37      15.497 -20.561   5.923  1.00  1.07           H  
ATOM    576  HA  GLU A  37      15.876 -20.091   8.668  1.00  1.07           H  
ATOM    577 1HB  GLU A  37      14.909 -22.291   9.031  1.00  1.07           H  
ATOM    578 2HB  GLU A  37      14.053 -21.495   7.726  1.00  1.07           H  
ATOM    579 1HG  GLU A  37      15.348 -22.869   6.083  1.00  1.07           H  
ATOM    580 2HG  GLU A  37      16.091 -23.723   7.440  1.00  1.07           H  
ATOM    581  N   THR A  38      17.803 -21.596   9.475  1.00  1.07           N  
ATOM    582  CA  THR A  38      19.145 -21.974   9.849  1.00  1.07           C  
ATOM    583  C   THR A  38      19.667 -23.120   8.952  1.00  1.07           C  
ATOM    584  O   THR A  38      18.995 -24.146   8.828  1.00  1.07           O  
ATOM    585  CB  THR A  38      19.149 -22.396  11.323  1.00  1.07           C  
ATOM    586  CG2 THR A  38      20.519 -22.682  11.787  1.00  1.07           C  
ATOM    587  OG1 THR A  38      18.624 -21.324  12.116  1.00  1.07           O  
ATOM    588  H   THR A  38      17.099 -21.462  10.189  1.00  1.07           H  
ATOM    589  HA  THR A  38      19.757 -21.086   9.773  1.00  1.07           H  
ATOM    590  HB  THR A  38      18.524 -23.281  11.450  1.00  1.07           H  
ATOM    591  HG1 THR A  38      18.605 -21.586  13.042  1.00  1.07           H  
ATOM    592 1HG2 THR A  38      20.471 -22.960  12.826  1.00  1.07           H  
ATOM    593 2HG2 THR A  38      20.939 -23.470  11.227  1.00  1.07           H  
ATOM    594 3HG2 THR A  38      21.132 -21.792  11.674  1.00  1.07           H  
ATOM    595  N   PRO A  39      20.884 -22.998   8.356  1.00  1.05           N  
ATOM    596  CA  PRO A  39      21.564 -23.986   7.522  1.00  1.05           C  
ATOM    597  C   PRO A  39      21.576 -25.365   8.159  1.00  1.05           C  
ATOM    598  O   PRO A  39      21.591 -26.365   7.457  1.00  1.05           O  
ATOM    599  CB  PRO A  39      22.964 -23.388   7.376  1.00  1.05           C  
ATOM    600  CG  PRO A  39      22.719 -21.903   7.437  1.00  1.05           C  
ATOM    601  CD  PRO A  39      21.624 -21.720   8.445  1.00  1.05           C  
ATOM    602  HA  PRO A  39      21.060 -24.020   6.547  1.00  1.05           H  
ATOM    603 1HB  PRO A  39      23.624 -23.735   8.187  1.00  1.05           H  
ATOM    604 2HB  PRO A  39      23.431 -23.702   6.427  1.00  1.05           H  
ATOM    605 1HG  PRO A  39      23.635 -21.375   7.724  1.00  1.05           H  
ATOM    606 2HG  PRO A  39      22.443 -21.529   6.440  1.00  1.05           H  
ATOM    607 1HD  PRO A  39      22.046 -21.560   9.447  1.00  1.05           H  
ATOM    608 2HD  PRO A  39      21.000 -20.881   8.089  1.00  1.05           H  
ATOM    609  N   LYS A  40      21.562 -25.437   9.488  1.00  1.00           N  
ATOM    610  CA  LYS A  40      21.530 -26.721  10.176  1.00  1.00           C  
ATOM    611  C   LYS A  40      20.285 -27.489   9.758  1.00  1.00           C  
ATOM    612  O   LYS A  40      20.308 -28.705   9.556  1.00  1.00           O  
ATOM    613  CB  LYS A  40      21.359 -26.507  11.676  1.00  1.00           C  
ATOM    614  CG  LYS A  40      22.496 -25.966  12.427  1.00  1.00           C  
ATOM    615  CD  LYS A  40      22.016 -25.566  13.854  1.00  1.00           C  
ATOM    616  CE  LYS A  40      21.583 -26.756  14.623  1.00  1.00           C  
ATOM    617  NZ  LYS A  40      21.195 -26.438  16.019  1.00  1.00           N1+
ATOM    618  H   LYS A  40      21.572 -24.591  10.030  1.00  1.00           H  
ATOM    619  HA  LYS A  40      22.420 -27.304   9.934  1.00  1.00           H  
ATOM    620 1HB  LYS A  40      20.508 -25.847  11.846  1.00  1.00           H  
ATOM    621 2HB  LYS A  40      21.104 -27.464  12.139  1.00  1.00           H  
ATOM    622 1HG  LYS A  40      23.246 -26.754  12.505  1.00  1.00           H  
ATOM    623 2HG  LYS A  40      22.920 -25.109  11.904  1.00  1.00           H  
ATOM    624 1HD  LYS A  40      22.761 -25.035  14.419  1.00  1.00           H  
ATOM    625 2HD  LYS A  40      21.145 -24.931  13.761  1.00  1.00           H  
ATOM    626 1HE  LYS A  40      20.737 -27.150  14.119  1.00  1.00           H  
ATOM    627 2HE  LYS A  40      22.382 -27.502  14.632  1.00  1.00           H  
ATOM    628 1HZ  LYS A  40      20.882 -27.290  16.473  1.00  1.00           H  
ATOM    629 2HZ  LYS A  40      21.984 -26.065  16.514  1.00  1.00           H  
ATOM    630 3HZ  LYS A  40      20.440 -25.761  16.018  1.00  1.00           H  
ATOM    631  N   GLN A  41      19.177 -26.753   9.652  1.00  0.93           N  
ATOM    632  CA  GLN A  41      17.885 -27.318   9.346  1.00  0.93           C  
ATOM    633  C   GLN A  41      17.841 -27.636   7.872  1.00  0.93           C  
ATOM    634  O   GLN A  41      17.398 -28.713   7.477  1.00  0.93           O  
ATOM    635  CB  GLN A  41      16.792 -26.323   9.757  1.00  0.93           C  
ATOM    636  CG  GLN A  41      16.715 -26.092  11.283  1.00  0.93           C  
ATOM    637  CD  GLN A  41      15.817 -24.922  11.672  1.00  0.93           C  
ATOM    638  NE2 GLN A  41      15.215 -24.958  12.858  1.00  0.93           N  
ATOM    639  OE1 GLN A  41      15.683 -23.982  10.891  1.00  0.93           O  
ATOM    640  H   GLN A  41      19.238 -25.748   9.752  1.00  0.93           H  
ATOM    641  HA  GLN A  41      17.758 -28.244   9.908  1.00  0.93           H  
ATOM    642 1HB  GLN A  41      16.956 -25.367   9.271  1.00  0.93           H  
ATOM    643 2HB  GLN A  41      15.823 -26.686   9.418  1.00  0.93           H  
ATOM    644 1HG  GLN A  41      16.305 -26.986  11.735  1.00  0.93           H  
ATOM    645 2HG  GLN A  41      17.717 -25.902  11.669  1.00  0.93           H  
ATOM    646 1HE2 GLN A  41      14.626 -24.209  13.145  1.00  0.93           H  
ATOM    647 2HE2 GLN A  41      15.355 -25.739  13.503  1.00  0.93           H  
ATOM    648  N   LEU A  42      18.372 -26.733   7.042  1.00  0.87           N  
ATOM    649  CA  LEU A  42      18.343 -27.024   5.612  1.00  0.87           C  
ATOM    650  C   LEU A  42      19.176 -28.256   5.317  1.00  0.87           C  
ATOM    651  O   LEU A  42      18.774 -29.116   4.536  1.00  0.87           O  
ATOM    652  CB  LEU A  42      18.914 -25.890   4.761  1.00  0.87           C  
ATOM    653  CG  LEU A  42      18.156 -24.606   4.632  1.00  0.87           C  
ATOM    654  CD1 LEU A  42      19.033 -23.693   3.841  1.00  0.87           C  
ATOM    655  CD2 LEU A  42      16.805 -24.834   3.930  1.00  0.87           C  
ATOM    656  H   LEU A  42      18.740 -25.857   7.423  1.00  0.87           H  
ATOM    657  HA  LEU A  42      17.311 -27.216   5.313  1.00  0.87           H  
ATOM    658 1HB  LEU A  42      19.872 -25.635   5.186  1.00  0.87           H  
ATOM    659 2HB  LEU A  42      19.087 -26.271   3.753  1.00  0.87           H  
ATOM    660  HG  LEU A  42      17.982 -24.160   5.620  1.00  0.87           H  
ATOM    661 1HD1 LEU A  42      18.556 -22.772   3.695  1.00  0.87           H  
ATOM    662 2HD1 LEU A  42      19.968 -23.546   4.371  1.00  0.87           H  
ATOM    663 3HD1 LEU A  42      19.227 -24.138   2.874  1.00  0.87           H  
ATOM    664 1HD2 LEU A  42      16.285 -23.879   3.827  1.00  0.87           H  
ATOM    665 2HD2 LEU A  42      16.963 -25.264   2.948  1.00  0.87           H  
ATOM    666 3HD2 LEU A  42      16.193 -25.513   4.531  1.00  0.87           H  
ATOM    667  N   ALA A  43      20.333 -28.348   5.974  1.00  0.81           N  
ATOM    668  CA  ALA A  43      21.238 -29.462   5.796  1.00  0.81           C  
ATOM    669  C   ALA A  43      20.582 -30.759   6.216  1.00  0.81           C  
ATOM    670  O   ALA A  43      20.724 -31.771   5.528  1.00  0.81           O  
ATOM    671  CB  ALA A  43      22.503 -29.237   6.605  1.00  0.81           C  
ATOM    672  H   ALA A  43      20.611 -27.606   6.604  1.00  0.81           H  
ATOM    673  HA  ALA A  43      21.498 -29.532   4.743  1.00  0.81           H  
ATOM    674 1HB  ALA A  43      23.187 -30.065   6.457  1.00  0.81           H  
ATOM    675 2HB  ALA A  43      22.983 -28.314   6.288  1.00  0.81           H  
ATOM    676 3HB  ALA A  43      22.247 -29.161   7.659  1.00  0.81           H  
ATOM    677  N   LYS A  44      19.810 -30.736   7.310  1.00  0.77           N  
ATOM    678  CA  LYS A  44      19.171 -31.963   7.749  1.00  0.77           C  
ATOM    679  C   LYS A  44      18.096 -32.350   6.748  1.00  0.77           C  
ATOM    680  O   LYS A  44      17.956 -33.521   6.396  1.00  0.77           O  
ATOM    681  CB  LYS A  44      18.578 -31.853   9.138  1.00  0.77           C  
ATOM    682  CG  LYS A  44      18.120 -33.208   9.628  1.00  0.77           C  
ATOM    683  CD  LYS A  44      19.334 -34.126   9.902  1.00  0.77           C  
ATOM    684  CE  LYS A  44      18.913 -35.521  10.350  1.00  0.77           C  
ATOM    685  NZ  LYS A  44      20.072 -36.388  10.725  1.00  0.77           N1+
ATOM    686  H   LYS A  44      19.720 -29.889   7.876  1.00  0.77           H  
ATOM    687  HA  LYS A  44      19.913 -32.761   7.760  1.00  0.77           H  
ATOM    688 1HB  LYS A  44      19.320 -31.454   9.837  1.00  0.77           H  
ATOM    689 2HB  LYS A  44      17.727 -31.170   9.132  1.00  0.77           H  
ATOM    690 1HG  LYS A  44      17.552 -33.087  10.528  1.00  0.77           H  
ATOM    691 2HG  LYS A  44      17.484 -33.666   8.877  1.00  0.77           H  
ATOM    692 1HD  LYS A  44      19.933 -34.222   8.991  1.00  0.77           H  
ATOM    693 2HD  LYS A  44      19.954 -33.679  10.678  1.00  0.77           H  
ATOM    694 1HE  LYS A  44      18.254 -35.444  11.183  1.00  0.77           H  
ATOM    695 2HE  LYS A  44      18.382 -35.995   9.524  1.00  0.77           H  
ATOM    696 1HZ  LYS A  44      19.726 -37.300  10.989  1.00  0.77           H  
ATOM    697 2HZ  LYS A  44      20.706 -36.478   9.911  1.00  0.77           H  
ATOM    698 3HZ  LYS A  44      20.566 -35.985  11.499  1.00  0.77           H  
ATOM    699  N   VAL A  45      17.362 -31.361   6.237  1.00  0.74           N  
ATOM    700  CA  VAL A  45      16.343 -31.656   5.244  1.00  0.74           C  
ATOM    701  C   VAL A  45      16.998 -32.314   4.033  1.00  0.74           C  
ATOM    702  O   VAL A  45      16.482 -33.297   3.508  1.00  0.74           O  
ATOM    703  CB  VAL A  45      15.560 -30.397   4.821  1.00  0.74           C  
ATOM    704  CG1 VAL A  45      14.691 -30.745   3.618  1.00  0.74           C  
ATOM    705  CG2 VAL A  45      14.675 -29.919   5.998  1.00  0.74           C  
ATOM    706  H   VAL A  45      17.498 -30.400   6.554  1.00  0.74           H  
ATOM    707  HA  VAL A  45      15.632 -32.362   5.682  1.00  0.74           H  
ATOM    708  HB  VAL A  45      16.252 -29.608   4.532  1.00  0.74           H  
ATOM    709 1HG1 VAL A  45      14.132 -29.880   3.309  1.00  0.74           H  
ATOM    710 2HG1 VAL A  45      15.325 -31.080   2.798  1.00  0.74           H  
ATOM    711 3HG1 VAL A  45      14.004 -31.539   3.890  1.00  0.74           H  
ATOM    712 1HG2 VAL A  45      14.110 -29.040   5.706  1.00  0.74           H  
ATOM    713 2HG2 VAL A  45      13.991 -30.713   6.277  1.00  0.74           H  
ATOM    714 3HG2 VAL A  45      15.296 -29.681   6.846  1.00  0.74           H  
ATOM    715  N   ILE A  46      18.154 -31.786   3.615  1.00  0.74           N  
ATOM    716  CA  ILE A  46      18.929 -32.350   2.516  1.00  0.74           C  
ATOM    717  C   ILE A  46      19.421 -33.771   2.804  1.00  0.74           C  
ATOM    718  O   ILE A  46      19.304 -34.648   1.940  1.00  0.74           O  
ATOM    719  CB  ILE A  46      20.117 -31.430   2.191  1.00  0.74           C  
ATOM    720  CG1 ILE A  46      19.595 -30.153   1.560  1.00  0.74           C  
ATOM    721  CG2 ILE A  46      21.134 -32.121   1.358  1.00  0.74           C  
ATOM    722  CD1 ILE A  46      20.623 -29.077   1.453  1.00  0.74           C  
ATOM    723  H   ILE A  46      18.501 -30.949   4.081  1.00  0.74           H  
ATOM    724  HA  ILE A  46      18.294 -32.383   1.638  1.00  0.74           H  
ATOM    725  HB  ILE A  46      20.588 -31.135   3.113  1.00  0.74           H  
ATOM    726 1HG1 ILE A  46      19.231 -30.383   0.570  1.00  0.74           H  
ATOM    727 2HG1 ILE A  46      18.762 -29.780   2.151  1.00  0.74           H  
ATOM    728 1HG2 ILE A  46      21.967 -31.457   1.162  1.00  0.74           H  
ATOM    729 2HG2 ILE A  46      21.480 -32.979   1.896  1.00  0.74           H  
ATOM    730 3HG2 ILE A  46      20.692 -32.425   0.444  1.00  0.74           H  
ATOM    731 1HD1 ILE A  46      20.178 -28.221   0.990  1.00  0.74           H  
ATOM    732 2HD1 ILE A  46      20.987 -28.812   2.443  1.00  0.74           H  
ATOM    733 3HD1 ILE A  46      21.436 -29.430   0.846  1.00  0.74           H  
ATOM    734  N   GLU A  47      19.944 -34.031   4.006  1.00  0.75           N  
ATOM    735  CA  GLU A  47      20.381 -35.387   4.329  1.00  0.75           C  
ATOM    736  C   GLU A  47      19.216 -36.365   4.185  1.00  0.75           C  
ATOM    737  O   GLU A  47      19.347 -37.439   3.582  1.00  0.75           O  
ATOM    738  CB  GLU A  47      20.922 -35.499   5.765  1.00  0.75           C  
ATOM    739  CG  GLU A  47      21.432 -36.935   6.086  1.00  0.75           C  
ATOM    740  CD  GLU A  47      21.855 -37.187   7.531  1.00  0.75           C  
ATOM    741  OE1 GLU A  47      21.681 -36.322   8.353  1.00  0.75           O  
ATOM    742  OE2 GLU A  47      22.348 -38.251   7.804  1.00  0.75           O1-
ATOM    743  H   GLU A  47      20.047 -33.277   4.686  1.00  0.75           H  
ATOM    744  HA  GLU A  47      21.159 -35.681   3.632  1.00  0.75           H  
ATOM    745 1HB  GLU A  47      21.743 -34.794   5.904  1.00  0.75           H  
ATOM    746 2HB  GLU A  47      20.137 -35.238   6.476  1.00  0.75           H  
ATOM    747 1HG  GLU A  47      20.628 -37.629   5.847  1.00  0.75           H  
ATOM    748 2HG  GLU A  47      22.260 -37.164   5.425  1.00  0.75           H  
ATOM    749  N   GLN A  48      18.069 -35.986   4.750  1.00  0.79           N  
ATOM    750  CA  GLN A  48      16.881 -36.824   4.718  1.00  0.79           C  
ATOM    751  C   GLN A  48      16.348 -36.963   3.300  1.00  0.79           C  
ATOM    752  O   GLN A  48      15.948 -38.055   2.889  1.00  0.79           O  
ATOM    753  CB  GLN A  48      15.829 -36.226   5.647  1.00  0.79           C  
ATOM    754  CG  GLN A  48      16.215 -36.334   7.108  1.00  0.79           C  
ATOM    755  CD  GLN A  48      15.317 -35.541   7.993  1.00  0.79           C  
ATOM    756  NE2 GLN A  48      15.108 -36.003   9.224  1.00  0.79           N  
ATOM    757  OE1 GLN A  48      14.814 -34.509   7.570  1.00  0.79           O  
ATOM    758  H   GLN A  48      18.028 -35.086   5.234  1.00  0.79           H  
ATOM    759  HA  GLN A  48      17.150 -37.812   5.081  1.00  0.79           H  
ATOM    760 1HB  GLN A  48      15.695 -35.167   5.409  1.00  0.79           H  
ATOM    761 2HB  GLN A  48      14.876 -36.727   5.498  1.00  0.79           H  
ATOM    762 1HG  GLN A  48      16.167 -37.376   7.414  1.00  0.79           H  
ATOM    763 2HG  GLN A  48      17.231 -35.953   7.219  1.00  0.79           H  
ATOM    764 1HE2 GLN A  48      14.512 -35.492   9.870  1.00  0.79           H  
ATOM    765 2HE2 GLN A  48      15.546 -36.870   9.505  1.00  0.79           H  
ATOM    766  N   ALA A  49      16.368 -35.876   2.537  1.00  0.84           N  
ATOM    767  CA  ALA A  49      15.882 -35.911   1.173  1.00  0.84           C  
ATOM    768  C   ALA A  49      16.692 -36.905   0.369  1.00  0.84           C  
ATOM    769  O   ALA A  49      16.126 -37.720  -0.366  1.00  0.84           O  
ATOM    770  CB  ALA A  49      15.974 -34.527   0.577  1.00  0.84           C  
ATOM    771  H   ALA A  49      16.691 -34.991   2.917  1.00  0.84           H  
ATOM    772  HA  ALA A  49      14.844 -36.237   1.182  1.00  0.84           H  
ATOM    773 1HB  ALA A  49      15.603 -34.513  -0.425  1.00  0.84           H  
ATOM    774 2HB  ALA A  49      15.384 -33.860   1.193  1.00  0.84           H  
ATOM    775 3HB  ALA A  49      17.012 -34.204   0.580  1.00  0.84           H  
ATOM    776  N   HIS A  50      18.006 -36.910   0.600  1.00  0.88           N  
ATOM    777  CA  HIS A  50      18.915 -37.828  -0.064  1.00  0.88           C  
ATOM    778  C   HIS A  50      18.523 -39.257   0.294  1.00  0.88           C  
ATOM    779  O   HIS A  50      18.342 -40.102  -0.587  1.00  0.88           O  
ATOM    780  CB  HIS A  50      20.365 -37.533   0.337  1.00  0.88           C  
ATOM    781  CG  HIS A  50      21.378 -38.381  -0.348  1.00  0.88           C  
ATOM    782  CD2 HIS A  50      22.094 -39.436   0.093  1.00  0.88           C  
ATOM    783  ND1 HIS A  50      21.759 -38.176  -1.665  1.00  0.88           N  
ATOM    784  CE1 HIS A  50      22.668 -39.073  -1.999  1.00  0.88           C  
ATOM    785  NE2 HIS A  50      22.885 -39.853  -0.951  1.00  0.88           N  
ATOM    786  H   HIS A  50      18.405 -36.211   1.227  1.00  0.88           H  
ATOM    787  HA  HIS A  50      18.835 -37.724  -1.139  1.00  0.88           H  
ATOM    788 1HB  HIS A  50      20.589 -36.488   0.123  1.00  0.88           H  
ATOM    789 2HB  HIS A  50      20.485 -37.673   1.402  1.00  0.88           H  
ATOM    790  HD1 HIS A  50      21.419 -37.459  -2.281  1.00  0.88           H  
ATOM    791  HD2 HIS A  50      22.127 -39.953   1.051  1.00  0.88           H  
ATOM    792  HE1 HIS A  50      23.101 -39.077  -3.001  1.00  0.88           H  
ATOM    793  N   ALA A  51      18.357 -39.519   1.593  1.00  0.91           N  
ATOM    794  CA  ALA A  51      17.998 -40.846   2.089  1.00  0.91           C  
ATOM    795  C   ALA A  51      16.677 -41.347   1.490  1.00  0.91           C  
ATOM    796  O   ALA A  51      16.510 -42.545   1.254  1.00  0.91           O  
ATOM    797  CB  ALA A  51      17.895 -40.816   3.604  1.00  0.91           C  
ATOM    798  H   ALA A  51      18.516 -38.771   2.271  1.00  0.91           H  
ATOM    799  HA  ALA A  51      18.787 -41.537   1.797  1.00  0.91           H  
ATOM    800 1HB  ALA A  51      17.659 -41.811   3.973  1.00  0.91           H  
ATOM    801 2HB  ALA A  51      18.843 -40.481   4.026  1.00  0.91           H  
ATOM    802 3HB  ALA A  51      17.107 -40.126   3.895  1.00  0.91           H  
ATOM    803  N   LYS A  52      15.751 -40.424   1.219  1.00  0.90           N  
ATOM    804  CA  LYS A  52      14.442 -40.749   0.659  1.00  0.90           C  
ATOM    805  C   LYS A  52      14.423 -40.871  -0.870  1.00  0.90           C  
ATOM    806  O   LYS A  52      13.369 -41.146  -1.448  1.00  0.90           O  
ATOM    807  CB  LYS A  52      13.409 -39.715   1.097  1.00  0.90           C  
ATOM    808  CG  LYS A  52      13.098 -39.737   2.600  1.00  0.90           C  
ATOM    809  CD  LYS A  52      12.085 -38.668   2.978  1.00  0.90           C  
ATOM    810  CE  LYS A  52      11.781 -38.697   4.472  1.00  0.90           C  
ATOM    811  NZ  LYS A  52      10.799 -37.645   4.861  1.00  0.90           N1+
ATOM    812  H   LYS A  52      15.946 -39.453   1.464  1.00  0.90           H  
ATOM    813  HA  LYS A  52      14.141 -41.714   1.063  1.00  0.90           H  
ATOM    814 1HB  LYS A  52      13.782 -38.716   0.853  1.00  0.90           H  
ATOM    815 2HB  LYS A  52      12.482 -39.863   0.546  1.00  0.90           H  
ATOM    816 1HG  LYS A  52      12.695 -40.714   2.866  1.00  0.90           H  
ATOM    817 2HG  LYS A  52      14.010 -39.582   3.165  1.00  0.90           H  
ATOM    818 1HD  LYS A  52      12.491 -37.688   2.716  1.00  0.90           H  
ATOM    819 2HD  LYS A  52      11.162 -38.822   2.421  1.00  0.90           H  
ATOM    820 1HE  LYS A  52      11.378 -39.672   4.734  1.00  0.90           H  
ATOM    821 2HE  LYS A  52      12.708 -38.535   5.026  1.00  0.90           H  
ATOM    822 1HZ  LYS A  52      10.625 -37.696   5.855  1.00  0.90           H  
ATOM    823 2HZ  LYS A  52      11.173 -36.736   4.632  1.00  0.90           H  
ATOM    824 3HZ  LYS A  52       9.933 -37.789   4.361  1.00  0.90           H  
ATOM    825  N   GLY A  53      15.565 -40.669  -1.534  1.00  0.86           N  
ATOM    826  CA  GLY A  53      15.616 -40.779  -2.989  1.00  0.86           C  
ATOM    827  C   GLY A  53      15.629 -39.460  -3.770  1.00  0.86           C  
ATOM    828  O   GLY A  53      15.496 -39.481  -4.996  1.00  0.86           O  
ATOM    829  H   GLY A  53      16.426 -40.450  -1.030  1.00  0.86           H  
ATOM    830 1HA  GLY A  53      16.511 -41.343  -3.249  1.00  0.86           H  
ATOM    831 2HA  GLY A  53      14.774 -41.379  -3.325  1.00  0.86           H  
ATOM    832  N   ILE A  54      15.798 -38.328  -3.088  1.00  0.80           N  
ATOM    833  CA  ILE A  54      15.864 -37.038  -3.767  1.00  0.80           C  
ATOM    834  C   ILE A  54      17.316 -36.610  -3.942  1.00  0.80           C  
ATOM    835  O   ILE A  54      18.071 -36.434  -2.991  1.00  0.80           O  
ATOM    836  CB  ILE A  54      15.074 -35.963  -3.021  1.00  0.80           C  
ATOM    837  CG1 ILE A  54      13.597 -36.326  -2.964  1.00  0.80           C  
ATOM    838  CG2 ILE A  54      15.299 -34.602  -3.619  1.00  0.80           C  
ATOM    839  CD1 ILE A  54      12.781 -35.415  -2.054  1.00  0.80           C  
ATOM    840  H   ILE A  54      15.899 -38.348  -2.075  1.00  0.80           H  
ATOM    841  HA  ILE A  54      15.421 -37.143  -4.756  1.00  0.80           H  
ATOM    842  HB  ILE A  54      15.412 -35.953  -2.026  1.00  0.80           H  
ATOM    843 1HG1 ILE A  54      13.188 -36.275  -3.972  1.00  0.80           H  
ATOM    844 2HG1 ILE A  54      13.499 -37.349  -2.602  1.00  0.80           H  
ATOM    845 1HG2 ILE A  54      14.758 -33.862  -3.046  1.00  0.80           H  
ATOM    846 2HG2 ILE A  54      16.354 -34.370  -3.588  1.00  0.80           H  
ATOM    847 3HG2 ILE A  54      14.952 -34.587  -4.647  1.00  0.80           H  
ATOM    848 1HD1 ILE A  54      11.738 -35.732  -2.061  1.00  0.80           H  
ATOM    849 2HD1 ILE A  54      13.166 -35.470  -1.036  1.00  0.80           H  
ATOM    850 3HD1 ILE A  54      12.844 -34.395  -2.405  1.00  0.80           H  
ATOM    851  N   CYS A  55      17.686 -36.439  -5.192  1.00  0.75           N  
ATOM    852  CA  CYS A  55      19.048 -36.142  -5.623  1.00  0.75           C  
ATOM    853  C   CYS A  55      19.364 -34.657  -5.660  1.00  0.75           C  
ATOM    854  O   CYS A  55      20.494 -34.267  -5.968  1.00  0.75           O  
ATOM    855  CB  CYS A  55      19.245 -36.674  -7.023  1.00  0.75           C  
ATOM    856  SG  CYS A  55      18.245 -35.776  -8.253  1.00  0.75           S  
ATOM    857  H   CYS A  55      16.976 -36.578  -5.896  1.00  0.75           H  
ATOM    858  HA  CYS A  55      19.740 -36.634  -4.942  1.00  0.75           H  
ATOM    859 1HB  CYS A  55      20.292 -36.596  -7.303  1.00  0.75           H  
ATOM    860 2HB  CYS A  55      18.970 -37.730  -7.060  1.00  0.75           H  
ATOM    861  N   GLY A  56      18.365 -33.834  -5.461  1.00  0.71           N  
ATOM    862  CA  GLY A  56      18.565 -32.418  -5.608  1.00  0.71           C  
ATOM    863  C   GLY A  56      17.292 -31.616  -5.459  1.00  0.71           C  
ATOM    864  O   GLY A  56      16.240 -32.146  -5.095  1.00  0.71           O  
ATOM    865  H   GLY A  56      17.466 -34.205  -5.204  1.00  0.71           H  
ATOM    866 1HA  GLY A  56      19.309 -32.070  -4.896  1.00  0.71           H  
ATOM    867 2HA  GLY A  56      18.974 -32.247  -6.601  1.00  0.71           H  
ATOM    868  N   LEU A  57      17.422 -30.331  -5.731  1.00  0.70           N  
ATOM    869  CA  LEU A  57      16.367 -29.334  -5.627  1.00  0.70           C  
ATOM    870  C   LEU A  57      16.444 -28.322  -6.749  1.00  0.70           C  
ATOM    871  O   LEU A  57      17.519 -27.812  -7.040  1.00  0.70           O  
ATOM    872  CB  LEU A  57      16.460 -28.568  -4.297  1.00  0.70           C  
ATOM    873  CG  LEU A  57      15.488 -27.389  -4.155  1.00  0.70           C  
ATOM    874  CD1 LEU A  57      14.061 -27.888  -4.101  1.00  0.70           C  
ATOM    875  CD2 LEU A  57      15.852 -26.626  -2.943  1.00  0.70           C  
ATOM    876  H   LEU A  57      18.345 -30.040  -6.048  1.00  0.70           H  
ATOM    877  HA  LEU A  57      15.408 -29.839  -5.679  1.00  0.70           H  
ATOM    878 1HB  LEU A  57      16.244 -29.260  -3.496  1.00  0.70           H  
ATOM    879 2HB  LEU A  57      17.472 -28.191  -4.173  1.00  0.70           H  
ATOM    880  HG  LEU A  57      15.582 -26.732  -5.017  1.00  0.70           H  
ATOM    881 1HD1 LEU A  57      13.390 -27.042  -4.015  1.00  0.70           H  
ATOM    882 2HD1 LEU A  57      13.840 -28.422  -5.006  1.00  0.70           H  
ATOM    883 3HD1 LEU A  57      13.938 -28.548  -3.254  1.00  0.70           H  
ATOM    884 1HD2 LEU A  57      15.189 -25.767  -2.837  1.00  0.70           H  
ATOM    885 2HD2 LEU A  57      15.774 -27.246  -2.069  1.00  0.70           H  
ATOM    886 3HD2 LEU A  57      16.876 -26.290  -3.060  1.00  0.70           H  
ATOM    887  N   ARG A  58      15.322 -28.042  -7.379  1.00  0.73           N  
ATOM    888  CA  ARG A  58      15.264 -26.993  -8.363  1.00  0.73           C  
ATOM    889  C   ARG A  58      14.428 -25.841  -7.777  1.00  0.73           C  
ATOM    890  O   ARG A  58      13.340 -26.040  -7.211  1.00  0.73           O  
ATOM    891  CB  ARG A  58      14.717 -27.515  -9.674  1.00  0.73           C  
ATOM    892  CG  ARG A  58      14.787 -26.500 -10.809  1.00  0.73           C  
ATOM    893  CD  ARG A  58      14.191 -26.983 -12.080  1.00  0.73           C  
ATOM    894  NE  ARG A  58      14.839 -28.167 -12.674  1.00  0.73           N  
ATOM    895  CZ  ARG A  58      15.967 -28.144 -13.432  1.00  0.73           C  
ATOM    896  NH1 ARG A  58      16.612 -27.011 -13.635  1.00  0.73           N1+
ATOM    897  NH2 ARG A  58      16.433 -29.254 -13.985  1.00  0.73           N  
ATOM    898  H   ARG A  58      14.485 -28.559  -7.151  1.00  0.73           H  
ATOM    899  HA  ARG A  58      16.268 -26.616  -8.548  1.00  0.73           H  
ATOM    900 1HB  ARG A  58      15.298 -28.381  -9.983  1.00  0.73           H  
ATOM    901 2HB  ARG A  58      13.695 -27.852  -9.541  1.00  0.73           H  
ATOM    902 1HG  ARG A  58      14.240 -25.604 -10.515  1.00  0.73           H  
ATOM    903 2HG  ARG A  58      15.828 -26.233 -10.994  1.00  0.73           H  
ATOM    904 1HD  ARG A  58      13.171 -27.231 -11.876  1.00  0.73           H  
ATOM    905 2HD  ARG A  58      14.223 -26.191 -12.805  1.00  0.73           H  
ATOM    906  HE  ARG A  58      14.372 -29.064 -12.563  1.00  0.73           H  
ATOM    907 1HH1 ARG A  58      16.276 -26.155 -13.226  1.00  0.73           H  
ATOM    908 2HH1 ARG A  58      17.452 -27.000 -14.204  1.00  0.73           H  
ATOM    909 1HH2 ARG A  58      15.939 -30.163 -13.878  1.00  0.73           H  
ATOM    910 2HH2 ARG A  58      17.259 -29.210 -14.560  1.00  0.73           H  
ATOM    911  N   SER A  59      14.969 -24.648  -7.883  1.00  0.77           N  
ATOM    912  CA  SER A  59      14.389 -23.435  -7.349  1.00  0.77           C  
ATOM    913  C   SER A  59      13.321 -22.920  -8.284  1.00  0.77           C  
ATOM    914  O   SER A  59      13.160 -23.447  -9.383  1.00  0.77           O  
ATOM    915  CB  SER A  59      15.476 -22.382  -7.214  1.00  0.77           C  
ATOM    916  OG  SER A  59      16.495 -22.783  -6.341  1.00  0.77           O  
ATOM    917  H   SER A  59      15.861 -24.564  -8.370  1.00  0.77           H  
ATOM    918  HA  SER A  59      13.944 -23.644  -6.375  1.00  0.77           H  
ATOM    919 1HB  SER A  59      15.902 -22.160  -8.192  1.00  0.77           H  
ATOM    920 2HB  SER A  59      15.031 -21.469  -6.847  1.00  0.77           H  
ATOM    921  HG  SER A  59      17.199 -23.149  -6.938  1.00  0.77           H  
ATOM    922  N   VAL A  60      12.572 -21.905  -7.844  1.00  0.81           N  
ATOM    923  CA  VAL A  60      11.620 -21.261  -8.744  1.00  0.81           C  
ATOM    924  C   VAL A  60      12.050 -19.837  -9.049  1.00  0.81           C  
ATOM    925  O   VAL A  60      11.402 -19.138  -9.828  1.00  0.81           O  
ATOM    926  CB  VAL A  60      10.184 -21.276  -8.199  1.00  0.81           C  
ATOM    927  CG1 VAL A  60       9.710 -22.674  -8.053  1.00  0.81           C  
ATOM    928  CG2 VAL A  60      10.109 -20.557  -6.882  1.00  0.81           C  
ATOM    929  H   VAL A  60      12.692 -21.545  -6.887  1.00  0.81           H  
ATOM    930  HA  VAL A  60      11.606 -21.814  -9.683  1.00  0.81           H  
ATOM    931  HB  VAL A  60       9.531 -20.781  -8.917  1.00  0.81           H  
ATOM    932 1HG1 VAL A  60       8.684 -22.672  -7.705  1.00  0.81           H  
ATOM    933 2HG1 VAL A  60       9.765 -23.136  -9.013  1.00  0.81           H  
ATOM    934 3HG1 VAL A  60      10.337 -23.210  -7.352  1.00  0.81           H  
ATOM    935 1HG2 VAL A  60       9.080 -20.569  -6.519  1.00  0.81           H  
ATOM    936 2HG2 VAL A  60      10.751 -21.056  -6.156  1.00  0.81           H  
ATOM    937 3HG2 VAL A  60      10.441 -19.528  -7.006  1.00  0.81           H  
ATOM    938  N   SER A  61      13.154 -19.409  -8.442  1.00  0.86           N  
ATOM    939  CA  SER A  61      13.666 -18.078  -8.710  1.00  0.86           C  
ATOM    940  C   SER A  61      15.174 -17.979  -8.534  1.00  0.86           C  
ATOM    941  O   SER A  61      15.788 -18.687  -7.728  1.00  0.86           O  
ATOM    942  CB  SER A  61      13.034 -17.051  -7.779  1.00  0.86           C  
ATOM    943  OG  SER A  61      13.459 -17.242  -6.429  1.00  0.86           O  
ATOM    944  H   SER A  61      13.635 -20.019  -7.797  1.00  0.86           H  
ATOM    945  HA  SER A  61      13.427 -17.821  -9.743  1.00  0.86           H  
ATOM    946 1HB  SER A  61      13.313 -16.050  -8.113  1.00  0.86           H  
ATOM    947 2HB  SER A  61      11.950 -17.123  -7.836  1.00  0.86           H  
ATOM    948  HG  SER A  61      13.052 -18.079  -6.137  1.00  0.86           H  
ATOM    949  N   ARG A  62      15.729 -16.986  -9.210  1.00  0.89           N  
ATOM    950  CA  ARG A  62      17.123 -16.584  -9.162  1.00  0.89           C  
ATOM    951  C   ARG A  62      17.549 -16.272  -7.761  1.00  0.89           C  
ATOM    952  O   ARG A  62      18.635 -16.636  -7.333  1.00  0.89           O  
ATOM    953  CB  ARG A  62      17.307 -15.351 -10.036  1.00  0.89           C  
ATOM    954  CG  ARG A  62      18.655 -14.733 -10.125  1.00  0.89           C  
ATOM    955  CD  ARG A  62      18.602 -13.616 -11.141  1.00  0.89           C  
ATOM    956  NE  ARG A  62      17.673 -12.556 -10.720  1.00  0.89           N  
ATOM    957  CZ  ARG A  62      17.226 -11.540 -11.495  1.00  0.89           C  
ATOM    958  NH1 ARG A  62      17.628 -11.419 -12.740  1.00  0.89           N1+
ATOM    959  NH2 ARG A  62      16.374 -10.662 -10.995  1.00  0.89           N  
ATOM    960  H   ARG A  62      15.125 -16.484  -9.852  1.00  0.89           H  
ATOM    961  HA  ARG A  62      17.732 -17.397  -9.553  1.00  0.89           H  
ATOM    962 1HB  ARG A  62      17.079 -15.597 -11.044  1.00  0.89           H  
ATOM    963 2HB  ARG A  62      16.603 -14.578  -9.727  1.00  0.89           H  
ATOM    964 1HG  ARG A  62      18.937 -14.328  -9.150  1.00  0.89           H  
ATOM    965 2HG  ARG A  62      19.387 -15.470 -10.447  1.00  0.89           H  
ATOM    966 1HD  ARG A  62      19.588 -13.182 -11.282  1.00  0.89           H  
ATOM    967 2HD  ARG A  62      18.245 -14.018 -12.091  1.00  0.89           H  
ATOM    968  HE  ARG A  62      17.321 -12.598  -9.773  1.00  0.89           H  
ATOM    969 1HH1 ARG A  62      18.279 -12.084 -13.129  1.00  0.89           H  
ATOM    970 2HH1 ARG A  62      17.284 -10.652 -13.307  1.00  0.89           H  
ATOM    971 1HH2 ARG A  62      16.065 -10.741 -10.037  1.00  0.89           H  
ATOM    972 2HH2 ARG A  62      16.029  -9.887 -11.582  1.00  0.89           H  
ATOM    973  N   LEU A  63      16.697 -15.591  -7.029  1.00  0.92           N  
ATOM    974  CA  LEU A  63      17.059 -15.204  -5.691  1.00  0.92           C  
ATOM    975  C   LEU A  63      17.158 -16.412  -4.765  1.00  0.92           C  
ATOM    976  O   LEU A  63      18.076 -16.477  -3.940  1.00  0.92           O  
ATOM    977  CB  LEU A  63      16.088 -14.154  -5.233  1.00  0.92           C  
ATOM    978  CG  LEU A  63      16.235 -12.862  -6.045  1.00  0.92           C  
ATOM    979  CD1 LEU A  63      15.184 -11.903  -5.652  1.00  0.92           C  
ATOM    980  CD2 LEU A  63      17.631 -12.294  -5.824  1.00  0.92           C  
ATOM    981  H   LEU A  63      15.798 -15.336  -7.411  1.00  0.92           H  
ATOM    982  HA  LEU A  63      18.042 -14.738  -5.730  1.00  0.92           H  
ATOM    983 1HB  LEU A  63      15.073 -14.531  -5.336  1.00  0.92           H  
ATOM    984 2HB  LEU A  63      16.292 -13.928  -4.203  1.00  0.92           H  
ATOM    985  HG  LEU A  63      16.102 -13.085  -7.103  1.00  0.92           H  
ATOM    986 1HD1 LEU A  63      15.284 -10.988  -6.234  1.00  0.92           H  
ATOM    987 2HD1 LEU A  63      14.208 -12.345  -5.825  1.00  0.92           H  
ATOM    988 3HD1 LEU A  63      15.305 -11.682  -4.613  1.00  0.92           H  
ATOM    989 1HD2 LEU A  63      17.753 -11.380  -6.402  1.00  0.92           H  
ATOM    990 2HD2 LEU A  63      17.772 -12.067  -4.764  1.00  0.92           H  
ATOM    991 3HD2 LEU A  63      18.380 -13.021  -6.136  1.00  0.92           H  
ATOM    992  N   GLU A  64      16.273 -17.410  -4.922  1.00  0.93           N  
ATOM    993  CA  GLU A  64      16.438 -18.618  -4.105  1.00  0.93           C  
ATOM    994  C   GLU A  64      17.751 -19.298  -4.504  1.00  0.93           C  
ATOM    995  O   GLU A  64      18.491 -19.801  -3.655  1.00  0.93           O  
ATOM    996  CB  GLU A  64      15.278 -19.583  -4.293  1.00  0.93           C  
ATOM    997  CG  GLU A  64      13.959 -19.156  -3.703  1.00  0.93           C  
ATOM    998  CD  GLU A  64      12.856 -20.028  -4.199  1.00  0.93           C  
ATOM    999  OE1 GLU A  64      13.062 -20.676  -5.222  1.00  0.93           O  
ATOM   1000  OE2 GLU A  64      11.819 -20.054  -3.595  1.00  0.93           O1-
ATOM   1001  H   GLU A  64      15.496 -17.338  -5.590  1.00  0.93           H  
ATOM   1002  HA  GLU A  64      16.498 -18.333  -3.056  1.00  0.93           H  
ATOM   1003 1HB  GLU A  64      15.115 -19.718  -5.356  1.00  0.93           H  
ATOM   1004 2HB  GLU A  64      15.541 -20.556  -3.877  1.00  0.93           H  
ATOM   1005 1HG  GLU A  64      14.010 -19.225  -2.619  1.00  0.93           H  
ATOM   1006 2HG  GLU A  64      13.764 -18.121  -3.968  1.00  0.93           H  
ATOM   1007  N   HIS A  65      18.058 -19.282  -5.808  1.00  0.93           N  
ATOM   1008  CA  HIS A  65      19.288 -19.890  -6.299  1.00  0.93           C  
ATOM   1009  C   HIS A  65      20.494 -19.240  -5.642  1.00  0.93           C  
ATOM   1010  O   HIS A  65      21.382 -19.931  -5.135  1.00  0.93           O  
ATOM   1011  CB  HIS A  65      19.457 -19.777  -7.810  1.00  0.93           C  
ATOM   1012  CG  HIS A  65      20.689 -20.414  -8.198  1.00  0.93           C  
ATOM   1013  CD2 HIS A  65      21.907 -19.912  -8.510  1.00  0.93           C  
ATOM   1014  ND1 HIS A  65      20.799 -21.762  -8.261  1.00  0.93           N  
ATOM   1015  CE1 HIS A  65      22.009 -22.089  -8.598  1.00  0.93           C  
ATOM   1016  NE2 HIS A  65      22.727 -20.980  -8.759  1.00  0.93           N  
ATOM   1017  H   HIS A  65      17.398 -18.876  -6.474  1.00  0.93           H  
ATOM   1018  HA  HIS A  65      19.296 -20.950  -6.042  1.00  0.93           H  
ATOM   1019 1HB  HIS A  65      18.619 -20.261  -8.319  1.00  0.93           H  
ATOM   1020 2HB  HIS A  65      19.495 -18.750  -8.118  1.00  0.93           H  
ATOM   1021  HD1 HIS A  65      20.036 -22.427  -8.087  1.00  0.93           H  
ATOM   1022  HD2 HIS A  65      22.296 -18.895  -8.573  1.00  0.93           H  
ATOM   1023  HE1 HIS A  65      22.261 -23.136  -8.678  1.00  0.93           H  
ATOM   1024  N   VAL A  66      20.514 -17.907  -5.645  1.00  0.92           N  
ATOM   1025  CA  VAL A  66      21.593 -17.140  -5.046  1.00  0.92           C  
ATOM   1026  C   VAL A  66      21.696 -17.477  -3.565  1.00  0.92           C  
ATOM   1027  O   VAL A  66      22.800 -17.631  -3.037  1.00  0.92           O  
ATOM   1028  CB  VAL A  66      21.369 -15.630  -5.254  1.00  0.92           C  
ATOM   1029  CG1 VAL A  66      22.364 -14.836  -4.433  1.00  0.92           C  
ATOM   1030  CG2 VAL A  66      21.550 -15.281  -6.739  1.00  0.92           C  
ATOM   1031  H   VAL A  66      19.748 -17.411  -6.096  1.00  0.92           H  
ATOM   1032  HA  VAL A  66      22.527 -17.416  -5.534  1.00  0.92           H  
ATOM   1033  HB  VAL A  66      20.362 -15.369  -4.930  1.00  0.92           H  
ATOM   1034 1HG1 VAL A  66      22.192 -13.768  -4.586  1.00  0.92           H  
ATOM   1035 2HG1 VAL A  66      22.235 -15.079  -3.378  1.00  0.92           H  
ATOM   1036 3HG1 VAL A  66      23.379 -15.091  -4.744  1.00  0.92           H  
ATOM   1037 1HG2 VAL A  66      21.384 -14.223  -6.879  1.00  0.92           H  
ATOM   1038 2HG2 VAL A  66      22.563 -15.538  -7.048  1.00  0.92           H  
ATOM   1039 3HG2 VAL A  66      20.852 -15.834  -7.337  1.00  0.92           H  
ATOM   1040  N   MET A  67      20.555 -17.608  -2.885  1.00  0.93           N  
ATOM   1041  CA  MET A  67      20.602 -17.994  -1.486  1.00  0.93           C  
ATOM   1042  C   MET A  67      21.378 -19.288  -1.331  1.00  0.93           C  
ATOM   1043  O   MET A  67      22.289 -19.364  -0.509  1.00  0.93           O  
ATOM   1044  CB  MET A  67      19.202 -18.203  -0.913  1.00  0.93           C  
ATOM   1045  CG  MET A  67      19.201 -18.609   0.528  1.00  0.93           C  
ATOM   1046  SD  MET A  67      19.442 -20.389   0.780  1.00  0.93           S  
ATOM   1047  CE  MET A  67      17.939 -21.163   0.265  1.00  0.93           C  
ATOM   1048  H   MET A  67      19.658 -17.433  -3.337  1.00  0.93           H  
ATOM   1049  HA  MET A  67      21.113 -17.217  -0.921  1.00  0.93           H  
ATOM   1050 1HB  MET A  67      18.632 -17.308  -1.022  1.00  0.93           H  
ATOM   1051 2HB  MET A  67      18.692 -18.980  -1.449  1.00  0.93           H  
ATOM   1052 1HG  MET A  67      20.029 -18.089   1.000  1.00  0.93           H  
ATOM   1053 2HG  MET A  67      18.284 -18.297   1.012  1.00  0.93           H  
ATOM   1054 1HE  MET A  67      18.026 -22.232   0.402  1.00  0.93           H  
ATOM   1055 2HE  MET A  67      17.120 -20.800   0.866  1.00  0.93           H  
ATOM   1056 3HE  MET A  67      17.754 -20.942  -0.791  1.00  0.93           H  
ATOM   1057  N   TRP A  68      21.074 -20.287  -2.170  1.00  0.93           N  
ATOM   1058  CA  TRP A  68      21.763 -21.565  -2.058  1.00  0.93           C  
ATOM   1059  C   TRP A  68      23.253 -21.426  -2.365  1.00  0.93           C  
ATOM   1060  O   TRP A  68      24.097 -21.964  -1.636  1.00  0.93           O  
ATOM   1061  CB  TRP A  68      21.148 -22.588  -3.009  1.00  0.93           C  
ATOM   1062  CG  TRP A  68      19.831 -23.143  -2.578  1.00  0.93           C  
ATOM   1063  CD1 TRP A  68      18.624 -22.910  -3.164  1.00  0.93           C  
ATOM   1064  CD2 TRP A  68      19.576 -24.055  -1.491  1.00  0.93           C  
ATOM   1065  CE2 TRP A  68      18.215 -24.303  -1.484  1.00  0.93           C  
ATOM   1066  CE3 TRP A  68      20.376 -24.669  -0.544  1.00  0.93           C  
ATOM   1067  NE1 TRP A  68      17.651 -23.588  -2.520  1.00  0.93           N  
ATOM   1068  CZ2 TRP A  68      17.627 -25.146  -0.544  1.00  0.93           C  
ATOM   1069  CZ3 TRP A  68      19.776 -25.507   0.385  1.00  0.93           C  
ATOM   1070  CH2 TRP A  68      18.444 -25.735   0.379  1.00  0.93           C  
ATOM   1071  H   TRP A  68      20.324 -20.157  -2.852  1.00  0.93           H  
ATOM   1072  HA  TRP A  68      21.639 -21.932  -1.046  1.00  0.93           H  
ATOM   1073 1HB  TRP A  68      21.012 -22.134  -3.988  1.00  0.93           H  
ATOM   1074 2HB  TRP A  68      21.838 -23.418  -3.139  1.00  0.93           H  
ATOM   1075  HD1 TRP A  68      18.463 -22.268  -4.026  1.00  0.93           H  
ATOM   1076  HE1 TRP A  68      16.673 -23.550  -2.779  1.00  0.93           H  
ATOM   1077  HE3 TRP A  68      21.450 -24.490  -0.531  1.00  0.93           H  
ATOM   1078  HZ2 TRP A  68      16.560 -25.346  -0.527  1.00  0.93           H  
ATOM   1079  HZ3 TRP A  68      20.392 -25.985   1.127  1.00  0.93           H  
ATOM   1080  HH2 TRP A  68      18.018 -26.404   1.128  1.00  0.93           H  
ATOM   1081  N   GLU A  69      23.591 -20.642  -3.391  1.00  0.95           N  
ATOM   1082  CA  GLU A  69      24.990 -20.460  -3.768  1.00  0.95           C  
ATOM   1083  C   GLU A  69      25.792 -19.901  -2.605  1.00  0.95           C  
ATOM   1084  O   GLU A  69      26.932 -20.310  -2.370  1.00  0.95           O  
ATOM   1085  CB  GLU A  69      25.135 -19.528  -4.983  1.00  0.95           C  
ATOM   1086  CG  GLU A  69      26.586 -19.401  -5.493  1.00  0.95           C  
ATOM   1087  CD  GLU A  69      26.755 -18.534  -6.740  1.00  0.95           C  
ATOM   1088  OE1 GLU A  69      25.793 -17.973  -7.204  1.00  0.95           O  
ATOM   1089  OE2 GLU A  69      27.862 -18.444  -7.219  1.00  0.95           O1-
ATOM   1090  H   GLU A  69      22.853 -20.206  -3.946  1.00  0.95           H  
ATOM   1091  HA  GLU A  69      25.408 -21.432  -4.026  1.00  0.95           H  
ATOM   1092 1HB  GLU A  69      24.509 -19.893  -5.802  1.00  0.95           H  
ATOM   1093 2HB  GLU A  69      24.778 -18.532  -4.720  1.00  0.95           H  
ATOM   1094 1HG  GLU A  69      27.192 -18.977  -4.691  1.00  0.95           H  
ATOM   1095 2HG  GLU A  69      26.964 -20.401  -5.703  1.00  0.95           H  
ATOM   1096  N   ASN A  70      25.179 -18.983  -1.857  1.00  0.97           N  
ATOM   1097  CA  ASN A  70      25.827 -18.326  -0.735  1.00  0.97           C  
ATOM   1098  C   ASN A  70      25.898 -19.158   0.550  1.00  0.97           C  
ATOM   1099  O   ASN A  70      26.582 -18.758   1.497  1.00  0.97           O  
ATOM   1100  CB  ASN A  70      25.137 -17.005  -0.449  1.00  0.97           C  
ATOM   1101  CG  ASN A  70      25.427 -15.951  -1.497  1.00  0.97           C  
ATOM   1102  ND2 ASN A  70      24.569 -14.968  -1.590  1.00  0.97           N  
ATOM   1103  OD1 ASN A  70      26.439 -16.012  -2.209  1.00  0.97           O  
ATOM   1104  H   ASN A  70      24.233 -18.692  -2.114  1.00  0.97           H  
ATOM   1105  HA  ASN A  70      26.855 -18.115  -1.028  1.00  0.97           H  
ATOM   1106 1HB  ASN A  70      24.056 -17.175  -0.414  1.00  0.97           H  
ATOM   1107 2HB  ASN A  70      25.443 -16.636   0.528  1.00  0.97           H  
ATOM   1108 1HD2 ASN A  70      24.725 -14.231  -2.251  1.00  0.97           H  
ATOM   1109 2HD2 ASN A  70      23.766 -14.950  -0.996  1.00  0.97           H  
ATOM   1110  N   ILE A  71      25.210 -20.302   0.611  1.00  0.98           N  
ATOM   1111  CA  ILE A  71      25.263 -21.106   1.824  1.00  0.98           C  
ATOM   1112  C   ILE A  71      25.837 -22.485   1.555  1.00  0.98           C  
ATOM   1113  O   ILE A  71      26.080 -23.235   2.492  1.00  0.98           O  
ATOM   1114  CB  ILE A  71      23.895 -21.271   2.507  1.00  0.98           C  
ATOM   1115  CG1 ILE A  71      22.956 -21.995   1.627  1.00  0.98           C  
ATOM   1116  CG2 ILE A  71      23.332 -19.913   2.863  1.00  0.98           C  
ATOM   1117  CD1 ILE A  71      21.735 -22.421   2.332  1.00  0.98           C  
ATOM   1118  H   ILE A  71      24.662 -20.626  -0.184  1.00  0.98           H  
ATOM   1119  HA  ILE A  71      25.919 -20.614   2.539  1.00  0.98           H  
ATOM   1120  HB  ILE A  71      24.017 -21.858   3.416  1.00  0.98           H  
ATOM   1121 1HG1 ILE A  71      22.683 -21.343   0.831  1.00  0.98           H  
ATOM   1122 2HG1 ILE A  71      23.448 -22.865   1.203  1.00  0.98           H  
ATOM   1123 1HG2 ILE A  71      22.389 -20.039   3.357  1.00  0.98           H  
ATOM   1124 2HG2 ILE A  71      24.024 -19.398   3.528  1.00  0.98           H  
ATOM   1125 3HG2 ILE A  71      23.190 -19.323   1.955  1.00  0.98           H  
ATOM   1126 1HD1 ILE A  71      21.074 -22.927   1.641  1.00  0.98           H  
ATOM   1127 2HD1 ILE A  71      22.004 -23.087   3.139  1.00  0.98           H  
ATOM   1128 3HD1 ILE A  71      21.248 -21.574   2.731  1.00  0.98           H  
ATOM   1129  N   ARG A  72      26.103 -22.801   0.290  1.00  1.00           N  
ATOM   1130  CA  ARG A  72      26.654 -24.100  -0.086  1.00  1.00           C  
ATOM   1131  C   ARG A  72      27.847 -24.517   0.772  1.00  1.00           C  
ATOM   1132  O   ARG A  72      27.868 -25.621   1.321  1.00  1.00           O  
ATOM   1133  CB  ARG A  72      27.138 -24.035  -1.515  1.00  1.00           C  
ATOM   1134  CG  ARG A  72      27.708 -25.315  -2.063  1.00  1.00           C  
ATOM   1135  CD  ARG A  72      28.248 -25.114  -3.426  1.00  1.00           C  
ATOM   1136  NE  ARG A  72      28.801 -26.333  -3.974  1.00  1.00           N  
ATOM   1137  CZ  ARG A  72      29.596 -26.391  -5.065  1.00  1.00           C  
ATOM   1138  NH1 ARG A  72      29.925 -25.290  -5.700  1.00  1.00           N1+
ATOM   1139  NH2 ARG A  72      30.039 -27.549  -5.494  1.00  1.00           N  
ATOM   1140  H   ARG A  72      25.845 -22.152  -0.448  1.00  1.00           H  
ATOM   1141  HA  ARG A  72      25.871 -24.849   0.000  1.00  1.00           H  
ATOM   1142 1HB  ARG A  72      26.316 -23.728  -2.158  1.00  1.00           H  
ATOM   1143 2HB  ARG A  72      27.912 -23.270  -1.602  1.00  1.00           H  
ATOM   1144 1HG  ARG A  72      28.517 -25.659  -1.418  1.00  1.00           H  
ATOM   1145 2HG  ARG A  72      26.929 -26.076  -2.106  1.00  1.00           H  
ATOM   1146 1HD  ARG A  72      27.463 -24.770  -4.082  1.00  1.00           H  
ATOM   1147 2HD  ARG A  72      29.040 -24.368  -3.389  1.00  1.00           H  
ATOM   1148  HE  ARG A  72      28.527 -27.220  -3.518  1.00  1.00           H  
ATOM   1149 1HH1 ARG A  72      29.590 -24.394  -5.371  1.00  1.00           H  
ATOM   1150 2HH1 ARG A  72      30.517 -25.334  -6.518  1.00  1.00           H  
ATOM   1151 1HH2 ARG A  72      29.783 -28.391  -4.994  1.00  1.00           H  
ATOM   1152 2HH2 ARG A  72      30.632 -27.596  -6.307  1.00  1.00           H  
ATOM   1153  N   ASP A  73      28.834 -23.629   0.925  1.00  1.02           N  
ATOM   1154  CA  ASP A  73      30.024 -23.963   1.703  1.00  1.02           C  
ATOM   1155  C   ASP A  73      29.670 -24.266   3.158  1.00  1.02           C  
ATOM   1156  O   ASP A  73      30.272 -25.154   3.771  1.00  1.02           O  
ATOM   1157  CB  ASP A  73      31.060 -22.836   1.620  1.00  1.02           C  
ATOM   1158  CG  ASP A  73      31.739 -22.747   0.252  1.00  1.02           C  
ATOM   1159  OD1 ASP A  73      31.621 -23.677  -0.511  1.00  1.02           O  
ATOM   1160  OD2 ASP A  73      32.355 -21.752  -0.022  1.00  1.02           O1-
ATOM   1161  H   ASP A  73      28.761 -22.725   0.478  1.00  1.02           H  
ATOM   1162  HA  ASP A  73      30.470 -24.860   1.274  1.00  1.02           H  
ATOM   1163 1HB  ASP A  73      30.583 -21.880   1.846  1.00  1.02           H  
ATOM   1164 2HB  ASP A  73      31.838 -22.999   2.369  1.00  1.02           H  
ATOM   1165  N   GLU A  74      28.689 -23.551   3.714  1.00  1.04           N  
ATOM   1166  CA  GLU A  74      28.293 -23.776   5.098  1.00  1.04           C  
ATOM   1167  C   GLU A  74      27.525 -25.078   5.217  1.00  1.04           C  
ATOM   1168  O   GLU A  74      27.756 -25.854   6.139  1.00  1.04           O  
ATOM   1169  CB  GLU A  74      27.453 -22.628   5.665  1.00  1.04           C  
ATOM   1170  CG  GLU A  74      27.071 -22.855   7.134  1.00  1.04           C  
ATOM   1171  CD  GLU A  74      26.370 -21.707   7.779  1.00  1.04           C  
ATOM   1172  OE1 GLU A  74      26.198 -20.691   7.152  1.00  1.04           O  
ATOM   1173  OE2 GLU A  74      25.985 -21.854   8.911  1.00  1.04           O1-
ATOM   1174  H   GLU A  74      28.198 -22.858   3.162  1.00  1.04           H  
ATOM   1175  HA  GLU A  74      29.193 -23.858   5.704  1.00  1.04           H  
ATOM   1176 1HB  GLU A  74      28.013 -21.693   5.592  1.00  1.04           H  
ATOM   1177 2HB  GLU A  74      26.537 -22.516   5.081  1.00  1.04           H  
ATOM   1178 1HG  GLU A  74      26.422 -23.730   7.184  1.00  1.04           H  
ATOM   1179 2HG  GLU A  74      27.978 -23.083   7.699  1.00  1.04           H  
ATOM   1180  N   LEU A  75      26.624 -25.339   4.276  1.00  1.05           N  
ATOM   1181  CA  LEU A  75      25.837 -26.559   4.339  1.00  1.05           C  
ATOM   1182  C   LEU A  75      26.762 -27.754   4.248  1.00  1.05           C  
ATOM   1183  O   LEU A  75      26.617 -28.718   4.999  1.00  1.05           O  
ATOM   1184  CB  LEU A  75      24.868 -26.621   3.163  1.00  1.05           C  
ATOM   1185  CG  LEU A  75      23.739 -25.647   3.141  1.00  1.05           C  
ATOM   1186  CD1 LEU A  75      23.077 -25.754   1.806  1.00  1.05           C  
ATOM   1187  CD2 LEU A  75      22.753 -25.958   4.251  1.00  1.05           C  
ATOM   1188  H   LEU A  75      26.477 -24.671   3.525  1.00  1.05           H  
ATOM   1189  HA  LEU A  75      25.296 -26.589   5.285  1.00  1.05           H  
ATOM   1190 1HB  LEU A  75      25.442 -26.464   2.248  1.00  1.05           H  
ATOM   1191 2HB  LEU A  75      24.441 -27.620   3.125  1.00  1.05           H  
ATOM   1192  HG  LEU A  75      24.121 -24.635   3.267  1.00  1.05           H  
ATOM   1193 1HD1 LEU A  75      22.277 -25.061   1.764  1.00  1.05           H  
ATOM   1194 2HD1 LEU A  75      23.796 -25.525   1.025  1.00  1.05           H  
ATOM   1195 3HD1 LEU A  75      22.696 -26.757   1.667  1.00  1.05           H  
ATOM   1196 1HD2 LEU A  75      21.938 -25.251   4.217  1.00  1.05           H  
ATOM   1197 2HD2 LEU A  75      22.362 -26.966   4.122  1.00  1.05           H  
ATOM   1198 3HD2 LEU A  75      23.253 -25.886   5.218  1.00  1.05           H  
ATOM   1199  N   ASN A  76      27.764 -27.663   3.370  1.00  1.07           N  
ATOM   1200  CA  ASN A  76      28.721 -28.740   3.210  1.00  1.07           C  
ATOM   1201  C   ASN A  76      29.614 -28.870   4.425  1.00  1.07           C  
ATOM   1202  O   ASN A  76      29.937 -29.985   4.847  1.00  1.07           O  
ATOM   1203  CB  ASN A  76      29.531 -28.533   1.962  1.00  1.07           C  
ATOM   1204  CG  ASN A  76      28.748 -28.807   0.804  1.00  1.07           C  
ATOM   1205  ND2 ASN A  76      29.119 -28.298  -0.339  1.00  1.07           N  
ATOM   1206  OD1 ASN A  76      27.763 -29.523   0.953  1.00  1.07           O  
ATOM   1207  H   ASN A  76      27.842 -26.837   2.775  1.00  1.07           H  
ATOM   1208  HA  ASN A  76      28.171 -29.675   3.113  1.00  1.07           H  
ATOM   1209 1HB  ASN A  76      29.891 -27.501   1.920  1.00  1.07           H  
ATOM   1210 2HB  ASN A  76      30.383 -29.208   1.967  1.00  1.07           H  
ATOM   1211 1HD2 ASN A  76      28.575 -28.467  -1.183  1.00  1.07           H  
ATOM   1212 2HD2 ASN A  76      29.936 -27.721  -0.385  1.00  1.07           H  
ATOM   1213  N   THR A  77      29.974 -27.740   5.039  1.00  1.10           N  
ATOM   1214  CA  THR A  77      30.785 -27.787   6.234  1.00  1.10           C  
ATOM   1215  C   THR A  77      30.015 -28.533   7.300  1.00  1.10           C  
ATOM   1216  O   THR A  77      30.552 -29.436   7.935  1.00  1.10           O  
ATOM   1217  CB  THR A  77      31.136 -26.373   6.751  1.00  1.10           C  
ATOM   1218  CG2 THR A  77      31.899 -26.445   8.054  1.00  1.10           C  
ATOM   1219  OG1 THR A  77      31.916 -25.672   5.775  1.00  1.10           O  
ATOM   1220  H   THR A  77      29.719 -26.832   4.654  1.00  1.10           H  
ATOM   1221  HA  THR A  77      31.705 -28.331   6.021  1.00  1.10           H  
ATOM   1222  HB  THR A  77      30.216 -25.822   6.920  1.00  1.10           H  
ATOM   1223  HG1 THR A  77      31.414 -25.630   4.934  1.00  1.10           H  
ATOM   1224 1HG2 THR A  77      32.122 -25.437   8.405  1.00  1.10           H  
ATOM   1225 2HG2 THR A  77      31.287 -26.961   8.795  1.00  1.10           H  
ATOM   1226 3HG2 THR A  77      32.825 -26.991   7.908  1.00  1.10           H  
ATOM   1227  N   LEU A  78      28.736 -28.193   7.461  1.00  1.13           N  
ATOM   1228  CA  LEU A  78      27.932 -28.832   8.479  1.00  1.13           C  
ATOM   1229  C   LEU A  78      27.692 -30.314   8.176  1.00  1.13           C  
ATOM   1230  O   LEU A  78      27.721 -31.145   9.089  1.00  1.13           O  
ATOM   1231  CB  LEU A  78      26.614 -28.079   8.637  1.00  1.13           C  
ATOM   1232  CG  LEU A  78      26.794 -26.653   9.186  1.00  1.13           C  
ATOM   1233  CD1 LEU A  78      25.414 -25.968   9.288  1.00  1.13           C  
ATOM   1234  CD2 LEU A  78      27.572 -26.719  10.487  1.00  1.13           C  
ATOM   1235  H   LEU A  78      28.338 -27.446   6.894  1.00  1.13           H  
ATOM   1236  HA  LEU A  78      28.473 -28.766   9.423  1.00  1.13           H  
ATOM   1237 1HB  LEU A  78      26.134 -28.007   7.657  1.00  1.13           H  
ATOM   1238 2HB  LEU A  78      25.960 -28.628   9.312  1.00  1.13           H  
ATOM   1239  HG  LEU A  78      27.375 -26.070   8.491  1.00  1.13           H  
ATOM   1240 1HD1 LEU A  78      25.538 -24.943   9.650  1.00  1.13           H  
ATOM   1241 2HD1 LEU A  78      24.947 -25.950   8.302  1.00  1.13           H  
ATOM   1242 3HD1 LEU A  78      24.787 -26.523   9.979  1.00  1.13           H  
ATOM   1243 1HD2 LEU A  78      27.724 -25.712  10.879  1.00  1.13           H  
ATOM   1244 2HD2 LEU A  78      27.027 -27.302  11.188  1.00  1.13           H  
ATOM   1245 3HD2 LEU A  78      28.547 -27.189  10.317  1.00  1.13           H  
ATOM   1246  N   LEU A  79      27.491 -30.680   6.907  1.00  1.15           N  
ATOM   1247  CA  LEU A  79      27.307 -32.095   6.625  1.00  1.15           C  
ATOM   1248  C   LEU A  79      28.595 -32.847   6.980  1.00  1.15           C  
ATOM   1249  O   LEU A  79      28.547 -33.900   7.618  1.00  1.15           O  
ATOM   1250  CB  LEU A  79      26.894 -32.307   5.152  1.00  1.15           C  
ATOM   1251  CG  LEU A  79      25.429 -31.828   4.786  1.00  1.15           C  
ATOM   1252  CD1 LEU A  79      25.208 -31.915   3.267  1.00  1.15           C  
ATOM   1253  CD2 LEU A  79      24.407 -32.703   5.531  1.00  1.15           C  
ATOM   1254  H   LEU A  79      27.436 -29.987   6.161  1.00  1.15           H  
ATOM   1255  HA  LEU A  79      26.505 -32.474   7.255  1.00  1.15           H  
ATOM   1256 1HB  LEU A  79      27.588 -31.755   4.519  1.00  1.15           H  
ATOM   1257 2HB  LEU A  79      26.980 -33.367   4.903  1.00  1.15           H  
ATOM   1258  HG  LEU A  79      25.304 -30.795   5.086  1.00  1.15           H  
ATOM   1259 1HD1 LEU A  79      24.202 -31.575   3.021  1.00  1.15           H  
ATOM   1260 2HD1 LEU A  79      25.940 -31.288   2.754  1.00  1.15           H  
ATOM   1261 3HD1 LEU A  79      25.326 -32.942   2.947  1.00  1.15           H  
ATOM   1262 1HD2 LEU A  79      23.393 -32.376   5.295  1.00  1.15           H  
ATOM   1263 2HD2 LEU A  79      24.528 -33.732   5.225  1.00  1.15           H  
ATOM   1264 3HD2 LEU A  79      24.575 -32.619   6.603  1.00  1.15           H  
ATOM   1265  N   ARG A  80      29.754 -32.255   6.667  1.00  1.17           N  
ATOM   1266  CA  ARG A  80      31.050 -32.850   6.997  1.00  1.17           C  
ATOM   1267  C   ARG A  80      31.244 -32.990   8.512  1.00  1.17           C  
ATOM   1268  O   ARG A  80      31.565 -34.075   9.011  1.00  1.17           O  
ATOM   1269  CB  ARG A  80      32.185 -32.015   6.399  1.00  1.17           C  
ATOM   1270  CG  ARG A  80      33.603 -32.517   6.658  1.00  1.17           C  
ATOM   1271  CD  ARG A  80      34.652 -31.603   6.055  1.00  1.17           C  
ATOM   1272  NE  ARG A  80      34.684 -30.260   6.662  1.00  1.17           N  
ATOM   1273  CZ  ARG A  80      35.259 -29.962   7.851  1.00  1.17           C  
ATOM   1274  NH1 ARG A  80      35.835 -30.909   8.559  1.00  1.17           N1+
ATOM   1275  NH2 ARG A  80      35.252 -28.721   8.307  1.00  1.17           N  
ATOM   1276  H   ARG A  80      29.744 -31.378   6.147  1.00  1.17           H  
ATOM   1277  HA  ARG A  80      31.088 -33.842   6.551  1.00  1.17           H  
ATOM   1278 1HB  ARG A  80      32.047 -31.943   5.322  1.00  1.17           H  
ATOM   1279 2HB  ARG A  80      32.131 -31.003   6.789  1.00  1.17           H  
ATOM   1280 1HG  ARG A  80      33.771 -32.568   7.735  1.00  1.17           H  
ATOM   1281 2HG  ARG A  80      33.719 -33.510   6.225  1.00  1.17           H  
ATOM   1282 1HD  ARG A  80      35.635 -32.054   6.185  1.00  1.17           H  
ATOM   1283 2HD  ARG A  80      34.449 -31.485   4.990  1.00  1.17           H  
ATOM   1284  HE  ARG A  80      34.250 -29.504   6.152  1.00  1.17           H  
ATOM   1285 1HH1 ARG A  80      35.845 -31.860   8.219  1.00  1.17           H  
ATOM   1286 2HH1 ARG A  80      36.262 -30.684   9.447  1.00  1.17           H  
ATOM   1287 1HH2 ARG A  80      34.819 -27.984   7.771  1.00  1.17           H  
ATOM   1288 2HH2 ARG A  80      35.675 -28.510   9.200  1.00  1.17           H  
ATOM   1289  N   GLU A  81      31.019 -31.899   9.248  1.00  1.15           N  
ATOM   1290  CA  GLU A  81      31.212 -31.860  10.698  1.00  1.15           C  
ATOM   1291  C   GLU A  81      30.276 -32.800  11.458  1.00  1.15           C  
ATOM   1292  O   GLU A  81      30.632 -33.297  12.528  1.00  1.15           O  
ATOM   1293  CB  GLU A  81      31.107 -30.424  11.222  1.00  1.15           C  
ATOM   1294  CG  GLU A  81      32.322 -29.523  10.835  1.00  1.15           C  
ATOM   1295  CD  GLU A  81      32.237 -28.086  11.335  1.00  1.15           C  
ATOM   1296  OE1 GLU A  81      31.160 -27.549  11.375  1.00  1.15           O  
ATOM   1297  OE2 GLU A  81      33.264 -27.539  11.698  1.00  1.15           O1-
ATOM   1298  H   GLU A  81      30.729 -31.045   8.777  1.00  1.15           H  
ATOM   1299  HA  GLU A  81      32.230 -32.191  10.898  1.00  1.15           H  
ATOM   1300 1HB  GLU A  81      30.196 -29.959  10.836  1.00  1.15           H  
ATOM   1301 2HB  GLU A  81      31.034 -30.449  12.301  1.00  1.15           H  
ATOM   1302 1HG  GLU A  81      33.228 -29.975  11.232  1.00  1.15           H  
ATOM   1303 2HG  GLU A  81      32.409 -29.514   9.749  1.00  1.15           H  
ATOM   1304  N   ASN A  82      29.111 -33.096  10.881  1.00  1.10           N  
ATOM   1305  CA  ASN A  82      28.154 -34.011  11.490  1.00  1.10           C  
ATOM   1306  C   ASN A  82      28.300 -35.435  10.927  1.00  1.10           C  
ATOM   1307  O   ASN A  82      27.435 -36.286  11.144  1.00  1.10           O  
ATOM   1308  CB  ASN A  82      26.733 -33.515  11.303  1.00  1.10           C  
ATOM   1309  CG  ASN A  82      26.365 -32.241  12.152  1.00  1.10           C  
ATOM   1310  ND2 ASN A  82      26.350 -31.102  11.498  1.00  1.10           N  
ATOM   1311  OD1 ASN A  82      26.087 -32.322  13.378  1.00  1.10           O  
ATOM   1312  H   ASN A  82      28.847 -32.627  10.013  1.00  1.10           H  
ATOM   1313  HA  ASN A  82      28.362 -34.065  12.558  1.00  1.10           H  
ATOM   1314 1HB  ASN A  82      26.576 -33.284  10.243  1.00  1.10           H  
ATOM   1315 2HB  ASN A  82      26.046 -34.318  11.559  1.00  1.10           H  
ATOM   1316 1HD2 ASN A  82      26.099 -30.215  11.953  1.00  1.10           H  
ATOM   1317 2HD2 ASN A  82      26.598 -31.109  10.510  1.00  1.10           H  
ATOM   1318  N   ALA A  83      29.419 -35.694  10.234  1.00  1.03           N  
ATOM   1319  CA  ALA A  83      29.780 -36.989   9.653  1.00  1.03           C  
ATOM   1320  C   ALA A  83      28.777 -37.549   8.649  1.00  1.03           C  
ATOM   1321  O   ALA A  83      28.509 -38.755   8.643  1.00  1.03           O  
ATOM   1322  CB  ALA A  83      29.984 -38.014  10.758  1.00  1.03           C  
ATOM   1323  H   ALA A  83      30.087 -34.943  10.074  1.00  1.03           H  
ATOM   1324  HA  ALA A  83      30.724 -36.845   9.126  1.00  1.03           H  
ATOM   1325 1HB  ALA A  83      30.313 -38.953  10.317  1.00  1.03           H  
ATOM   1326 2HB  ALA A  83      30.744 -37.651  11.450  1.00  1.03           H  
ATOM   1327 3HB  ALA A  83      29.055 -38.178  11.296  1.00  1.03           H  
ATOM   1328  N   VAL A  84      28.267 -36.700   7.768  1.00  0.95           N  
ATOM   1329  CA  VAL A  84      27.360 -37.144   6.725  1.00  0.95           C  
ATOM   1330  C   VAL A  84      28.079 -37.112   5.380  1.00  0.95           C  
ATOM   1331  O   VAL A  84      28.501 -36.052   4.913  1.00  0.95           O  
ATOM   1332  CB  VAL A  84      26.137 -36.226   6.649  1.00  0.95           C  
ATOM   1333  CG1 VAL A  84      25.211 -36.694   5.552  1.00  0.95           C  
ATOM   1334  CG2 VAL A  84      25.440 -36.176   7.984  1.00  0.95           C  
ATOM   1335  H   VAL A  84      28.503 -35.711   7.822  1.00  0.95           H  
ATOM   1336  HA  VAL A  84      27.036 -38.163   6.940  1.00  0.95           H  
ATOM   1337  HB  VAL A  84      26.467 -35.226   6.386  1.00  0.95           H  
ATOM   1338 1HG1 VAL A  84      24.361 -36.026   5.481  1.00  0.95           H  
ATOM   1339 2HG1 VAL A  84      25.747 -36.703   4.618  1.00  0.95           H  
ATOM   1340 3HG1 VAL A  84      24.859 -37.700   5.779  1.00  0.95           H  
ATOM   1341 1HG2 VAL A  84      24.588 -35.514   7.911  1.00  0.95           H  
ATOM   1342 2HG2 VAL A  84      25.098 -37.174   8.258  1.00  0.95           H  
ATOM   1343 3HG2 VAL A  84      26.126 -35.805   8.746  1.00  0.95           H  
ATOM   1344  N   ASP A  85      28.194 -38.263   4.719  1.00  0.87           N  
ATOM   1345  CA  ASP A  85      28.927 -38.329   3.451  1.00  0.87           C  
ATOM   1346  C   ASP A  85      28.053 -37.834   2.298  1.00  0.87           C  
ATOM   1347  O   ASP A  85      27.618 -38.615   1.456  1.00  0.87           O  
ATOM   1348  CB  ASP A  85      29.367 -39.772   3.174  1.00  0.87           C  
ATOM   1349  CG  ASP A  85      30.401 -39.935   2.025  1.00  0.87           C  
ATOM   1350  OD1 ASP A  85      31.076 -38.983   1.701  1.00  0.87           O  
ATOM   1351  OD2 ASP A  85      30.498 -41.023   1.496  1.00  0.87           O1-
ATOM   1352  H   ASP A  85      27.807 -39.105   5.121  1.00  0.87           H  
ATOM   1353  HA  ASP A  85      29.807 -37.689   3.518  1.00  0.87           H  
ATOM   1354 1HB  ASP A  85      29.799 -40.195   4.082  1.00  0.87           H  
ATOM   1355 2HB  ASP A  85      28.490 -40.370   2.926  1.00  0.87           H  
ATOM   1356  N   LEU A  86      27.783 -36.536   2.299  1.00  0.80           N  
ATOM   1357  CA  LEU A  86      26.917 -35.893   1.320  1.00  0.80           C  
ATOM   1358  C   LEU A  86      27.324 -34.455   1.080  1.00  0.80           C  
ATOM   1359  O   LEU A  86      27.546 -33.705   2.031  1.00  0.80           O  
ATOM   1360  CB  LEU A  86      25.462 -35.932   1.792  1.00  0.80           C  
ATOM   1361  CG  LEU A  86      24.405 -35.263   0.901  1.00  0.80           C  
ATOM   1362  CD1 LEU A  86      24.307 -36.001  -0.396  1.00  0.80           C  
ATOM   1363  CD2 LEU A  86      23.086 -35.295   1.623  1.00  0.80           C  
ATOM   1364  H   LEU A  86      28.195 -35.989   3.053  1.00  0.80           H  
ATOM   1365  HA  LEU A  86      26.998 -36.437   0.383  1.00  0.80           H  
ATOM   1366 1HB  LEU A  86      25.169 -36.974   1.923  1.00  0.80           H  
ATOM   1367 2HB  LEU A  86      25.412 -35.434   2.753  1.00  0.80           H  
ATOM   1368  HG  LEU A  86      24.686 -34.229   0.686  1.00  0.80           H  
ATOM   1369 1HD1 LEU A  86      23.556 -35.542  -1.030  1.00  0.80           H  
ATOM   1370 2HD1 LEU A  86      25.253 -35.966  -0.883  1.00  0.80           H  
ATOM   1371 3HD1 LEU A  86      24.040 -37.030  -0.204  1.00  0.80           H  
ATOM   1372 1HD2 LEU A  86      22.325 -34.844   0.995  1.00  0.80           H  
ATOM   1373 2HD2 LEU A  86      22.814 -36.330   1.828  1.00  0.80           H  
ATOM   1374 3HD2 LEU A  86      23.169 -34.745   2.562  1.00  0.80           H  
ATOM   1375  N   SER A  87      27.420 -34.059  -0.181  1.00  0.76           N  
ATOM   1376  CA  SER A  87      27.730 -32.661  -0.449  1.00  0.76           C  
ATOM   1377  C   SER A  87      26.698 -31.990  -1.330  1.00  0.76           C  
ATOM   1378  O   SER A  87      26.129 -32.615  -2.223  1.00  0.76           O  
ATOM   1379  CB  SER A  87      29.075 -32.534  -1.095  1.00  0.76           C  
ATOM   1380  OG  SER A  87      30.065 -33.023  -0.252  1.00  0.76           O  
ATOM   1381  H   SER A  87      27.276 -34.740  -0.930  1.00  0.76           H  
ATOM   1382  HA  SER A  87      27.752 -32.122   0.498  1.00  0.76           H  
ATOM   1383 1HB  SER A  87      29.092 -33.068  -2.039  1.00  0.76           H  
ATOM   1384 2HB  SER A  87      29.255 -31.485  -1.299  1.00  0.76           H  
ATOM   1385  HG  SER A  87      29.936 -32.578   0.600  1.00  0.76           H  
ATOM   1386  N   VAL A  88      26.519 -30.699  -1.105  1.00  0.75           N  
ATOM   1387  CA  VAL A  88      25.636 -29.857  -1.880  1.00  0.75           C  
ATOM   1388  C   VAL A  88      26.405 -29.181  -3.001  1.00  0.75           C  
ATOM   1389  O   VAL A  88      27.478 -28.593  -2.785  1.00  0.75           O  
ATOM   1390  CB  VAL A  88      24.987 -28.784  -0.977  1.00  0.75           C  
ATOM   1391  CG1 VAL A  88      24.076 -27.856  -1.802  1.00  0.75           C  
ATOM   1392  CG2 VAL A  88      24.218 -29.477   0.133  1.00  0.75           C  
ATOM   1393  H   VAL A  88      27.018 -30.274  -0.339  1.00  0.75           H  
ATOM   1394  HA  VAL A  88      24.852 -30.475  -2.311  1.00  0.75           H  
ATOM   1395  HB  VAL A  88      25.772 -28.164  -0.538  1.00  0.75           H  
ATOM   1396 1HG1 VAL A  88      23.639 -27.100  -1.152  1.00  0.75           H  
ATOM   1397 2HG1 VAL A  88      24.658 -27.370  -2.577  1.00  0.75           H  
ATOM   1398 3HG1 VAL A  88      23.281 -28.444  -2.263  1.00  0.75           H  
ATOM   1399 1HG2 VAL A  88      23.776 -28.733   0.786  1.00  0.75           H  
ATOM   1400 2HG2 VAL A  88      23.437 -30.094  -0.307  1.00  0.75           H  
ATOM   1401 3HG2 VAL A  88      24.898 -30.103   0.710  1.00  0.75           H  
ATOM   1402  N   VAL A  89      25.866 -29.300  -4.195  1.00  0.77           N  
ATOM   1403  CA  VAL A  89      26.441 -28.709  -5.381  1.00  0.77           C  
ATOM   1404  C   VAL A  89      25.452 -27.718  -5.940  1.00  0.77           C  
ATOM   1405  O   VAL A  89      24.284 -28.048  -6.103  1.00  0.77           O  
ATOM   1406  CB  VAL A  89      26.766 -29.791  -6.417  1.00  0.77           C  
ATOM   1407  CG1 VAL A  89      27.327 -29.165  -7.674  1.00  0.77           C  
ATOM   1408  CG2 VAL A  89      27.732 -30.800  -5.801  1.00  0.77           C  
ATOM   1409  H   VAL A  89      24.999 -29.833  -4.275  1.00  0.77           H  
ATOM   1410  HA  VAL A  89      27.350 -28.195  -5.117  1.00  0.77           H  
ATOM   1411  HB  VAL A  89      25.849 -30.299  -6.692  1.00  0.77           H  
ATOM   1412 1HG1 VAL A  89      27.530 -29.942  -8.411  1.00  0.77           H  
ATOM   1413 2HG1 VAL A  89      26.601 -28.468  -8.084  1.00  0.77           H  
ATOM   1414 3HG1 VAL A  89      28.244 -28.636  -7.446  1.00  0.77           H  
ATOM   1415 1HG2 VAL A  89      27.951 -31.585  -6.522  1.00  0.77           H  
ATOM   1416 2HG2 VAL A  89      28.650 -30.296  -5.524  1.00  0.77           H  
ATOM   1417 3HG2 VAL A  89      27.281 -31.244  -4.915  1.00  0.77           H  
ATOM   1418  N   VAL A  90      25.894 -26.499  -6.193  1.00  0.81           N  
ATOM   1419  CA  VAL A  90      24.986 -25.497  -6.721  1.00  0.81           C  
ATOM   1420  C   VAL A  90      25.473 -25.080  -8.098  1.00  0.81           C  
ATOM   1421  O   VAL A  90      26.624 -24.669  -8.255  1.00  0.81           O  
ATOM   1422  CB  VAL A  90      24.912 -24.281  -5.773  1.00  0.81           C  
ATOM   1423  CG1 VAL A  90      23.992 -23.269  -6.324  1.00  0.81           C  
ATOM   1424  CG2 VAL A  90      24.442 -24.722  -4.374  1.00  0.81           C  
ATOM   1425  H   VAL A  90      26.864 -26.274  -6.038  1.00  0.81           H  
ATOM   1426  HA  VAL A  90      23.989 -25.925  -6.829  1.00  0.81           H  
ATOM   1427  HB  VAL A  90      25.896 -23.822  -5.703  1.00  0.81           H  
ATOM   1428 1HG1 VAL A  90      23.943 -22.410  -5.676  1.00  0.81           H  
ATOM   1429 2HG1 VAL A  90      24.355 -22.961  -7.301  1.00  0.81           H  
ATOM   1430 3HG1 VAL A  90      22.996 -23.707  -6.415  1.00  0.81           H  
ATOM   1431 1HG2 VAL A  90      24.403 -23.856  -3.720  1.00  0.81           H  
ATOM   1432 2HG2 VAL A  90      23.464 -25.164  -4.433  1.00  0.81           H  
ATOM   1433 3HG2 VAL A  90      25.134 -25.447  -3.969  1.00  0.81           H  
ATOM   1434  N   GLU A  91      24.606 -25.208  -9.094  1.00  0.87           N  
ATOM   1435  CA  GLU A  91      24.990 -24.890 -10.463  1.00  0.87           C  
ATOM   1436  C   GLU A  91      24.112 -23.809 -11.055  1.00  0.87           C  
ATOM   1437  O   GLU A  91      22.913 -23.779 -10.814  1.00  0.87           O  
ATOM   1438  CB  GLU A  91      24.890 -26.139 -11.336  1.00  0.87           C  
ATOM   1439  CG  GLU A  91      25.826 -27.269 -10.948  1.00  0.87           C  
ATOM   1440  CD  GLU A  91      25.731 -28.463 -11.861  1.00  0.87           C  
ATOM   1441  OE1 GLU A  91      26.299 -28.427 -12.922  1.00  0.87           O  
ATOM   1442  OE2 GLU A  91      25.063 -29.400 -11.505  1.00  0.87           O1-
ATOM   1443  H   GLU A  91      23.663 -25.551  -8.896  1.00  0.87           H  
ATOM   1444  HA  GLU A  91      26.018 -24.532 -10.468  1.00  0.87           H  
ATOM   1445 1HB  GLU A  91      23.891 -26.521 -11.249  1.00  0.87           H  
ATOM   1446 2HB  GLU A  91      25.058 -25.882 -12.383  1.00  0.87           H  
ATOM   1447 1HG  GLU A  91      26.849 -26.901 -10.933  1.00  0.87           H  
ATOM   1448 2HG  GLU A  91      25.561 -27.580  -9.944  1.00  0.87           H  
ATOM   1449  N   LYS A  92      24.698 -22.946 -11.878  1.00  0.94           N  
ATOM   1450  CA  LYS A  92      23.915 -21.891 -12.504  1.00  0.94           C  
ATOM   1451  C   LYS A  92      22.678 -22.518 -13.140  1.00  0.94           C  
ATOM   1452  O   LYS A  92      22.822 -23.517 -13.847  1.00  0.94           O  
ATOM   1453  CB  LYS A  92      24.736 -21.181 -13.592  1.00  0.94           C  
ATOM   1454  CG  LYS A  92      24.004 -20.023 -14.280  1.00  0.94           C  
ATOM   1455  CD  LYS A  92      24.824 -19.355 -15.362  1.00  0.94           C  
ATOM   1456  CE  LYS A  92      24.067 -18.148 -15.942  1.00  0.94           C  
ATOM   1457  NZ  LYS A  92      22.876 -18.555 -16.774  1.00  0.94           N1+
ATOM   1458  H   LYS A  92      25.692 -23.013 -12.055  1.00  0.94           H  
ATOM   1459  HA  LYS A  92      23.634 -21.182 -11.730  1.00  0.94           H  
ATOM   1460 1HB  LYS A  92      25.656 -20.787 -13.159  1.00  0.94           H  
ATOM   1461 2HB  LYS A  92      25.017 -21.903 -14.362  1.00  0.94           H  
ATOM   1462 1HG  LYS A  92      23.088 -20.389 -14.726  1.00  0.94           H  
ATOM   1463 2HG  LYS A  92      23.750 -19.271 -13.542  1.00  0.94           H  
ATOM   1464 1HD  LYS A  92      25.778 -19.024 -14.951  1.00  0.94           H  
ATOM   1465 2HD  LYS A  92      25.016 -20.069 -16.163  1.00  0.94           H  
ATOM   1466 1HE  LYS A  92      23.720 -17.523 -15.120  1.00  0.94           H  
ATOM   1467 2HE  LYS A  92      24.748 -17.568 -16.564  1.00  0.94           H  
ATOM   1468 1HZ  LYS A  92      22.415 -17.724 -17.129  1.00  0.94           H  
ATOM   1469 2HZ  LYS A  92      23.177 -19.121 -17.549  1.00  0.94           H  
ATOM   1470 3HZ  LYS A  92      22.204 -19.095 -16.214  1.00  0.94           H  
ATOM   1471  N   PRO A  93      21.459 -21.986 -12.927  1.00  1.00           N  
ATOM   1472  CA  PRO A  93      20.261 -22.513 -13.512  1.00  1.00           C  
ATOM   1473  C   PRO A  93      20.373 -22.288 -14.987  1.00  1.00           C  
ATOM   1474  O   PRO A  93      20.926 -21.267 -15.404  1.00  1.00           O  
ATOM   1475  CB  PRO A  93      19.153 -21.659 -12.880  1.00  1.00           C  
ATOM   1476  CG  PRO A  93      19.832 -20.379 -12.481  1.00  1.00           C  
ATOM   1477  CD  PRO A  93      21.246 -20.793 -12.100  1.00  1.00           C  
ATOM   1478  HA  PRO A  93      20.164 -23.582 -13.271  1.00  1.00           H  
ATOM   1479 1HB  PRO A  93      18.337 -21.509 -13.607  1.00  1.00           H  
ATOM   1480 2HB  PRO A  93      18.726 -22.184 -12.023  1.00  1.00           H  
ATOM   1481 1HG  PRO A  93      19.804 -19.659 -13.315  1.00  1.00           H  
ATOM   1482 2HG  PRO A  93      19.286 -19.914 -11.640  1.00  1.00           H  
ATOM   1483 1HD  PRO A  93      21.922 -19.982 -12.336  1.00  1.00           H  
ATOM   1484 2HD  PRO A  93      21.278 -21.072 -11.067  1.00  1.00           H  
ATOM   1485  N   LYS A  94      19.820 -23.184 -15.780  1.00  1.03           N  
ATOM   1486  CA  LYS A  94      19.841 -22.974 -17.211  1.00  1.03           C  
ATOM   1487  C   LYS A  94      18.461 -23.192 -17.792  1.00  1.03           C  
ATOM   1488  O   LYS A  94      17.875 -24.267 -17.649  1.00  1.03           O  
ATOM   1489  CB  LYS A  94      20.877 -23.890 -17.869  1.00  1.03           C  
ATOM   1490  CG  LYS A  94      22.328 -23.613 -17.421  1.00  1.03           C  
ATOM   1491  CD  LYS A  94      23.348 -24.446 -18.169  1.00  1.03           C  
ATOM   1492  CE  LYS A  94      24.758 -24.127 -17.678  1.00  1.03           C  
ATOM   1493  NZ  LYS A  94      25.803 -24.870 -18.443  1.00  1.03           N1+
ATOM   1494  H   LYS A  94      19.386 -24.009 -15.395  1.00  1.03           H  
ATOM   1495  HA  LYS A  94      20.123 -21.941 -17.412  1.00  1.03           H  
ATOM   1496 1HB  LYS A  94      20.645 -24.928 -17.635  1.00  1.03           H  
ATOM   1497 2HB  LYS A  94      20.826 -23.774 -18.951  1.00  1.03           H  
ATOM   1498 1HG  LYS A  94      22.554 -22.555 -17.559  1.00  1.03           H  
ATOM   1499 2HG  LYS A  94      22.426 -23.842 -16.360  1.00  1.03           H  
ATOM   1500 1HD  LYS A  94      23.145 -25.506 -18.006  1.00  1.03           H  
ATOM   1501 2HD  LYS A  94      23.283 -24.237 -19.237  1.00  1.03           H  
ATOM   1502 1HE  LYS A  94      24.935 -23.057 -17.783  1.00  1.03           H  
ATOM   1503 2HE  LYS A  94      24.833 -24.393 -16.621  1.00  1.03           H  
ATOM   1504 1HZ  LYS A  94      26.717 -24.628 -18.087  1.00  1.03           H  
ATOM   1505 2HZ  LYS A  94      25.659 -25.864 -18.348  1.00  1.03           H  
ATOM   1506 3HZ  LYS A  94      25.746 -24.617 -19.419  1.00  1.03           H  
ATOM   1507  N   GLY A  95      17.961 -22.177 -18.471  1.00  1.04           N  
ATOM   1508  CA  GLY A  95      16.637 -22.227 -19.062  1.00  1.04           C  
ATOM   1509  C   GLY A  95      15.568 -22.130 -17.986  1.00  1.04           C  
ATOM   1510  O   GLY A  95      15.821 -21.668 -16.872  1.00  1.04           O  
ATOM   1511  H   GLY A  95      18.507 -21.314 -18.537  1.00  1.04           H  
ATOM   1512 1HA  GLY A  95      16.523 -21.398 -19.755  1.00  1.04           H  
ATOM   1513 2HA  GLY A  95      16.512 -23.146 -19.633  1.00  1.04           H  
ATOM   1514  N   MET A  96      14.369 -22.556 -18.331  1.00  1.02           N  
ATOM   1515  CA  MET A  96      13.204 -22.480 -17.465  1.00  1.02           C  
ATOM   1516  C   MET A  96      13.290 -23.326 -16.191  1.00  1.02           C  
ATOM   1517  O   MET A  96      13.719 -24.485 -16.223  1.00  1.02           O  
ATOM   1518  CB  MET A  96      12.029 -22.977 -18.265  1.00  1.02           C  
ATOM   1519  CG  MET A  96      10.703 -22.912 -17.620  1.00  1.02           C  
ATOM   1520  SD  MET A  96       9.499 -23.592 -18.705  1.00  1.02           S  
ATOM   1521  CE  MET A  96       9.740 -22.580 -20.145  1.00  1.02           C  
ATOM   1522  H   MET A  96      14.221 -22.946 -19.272  1.00  1.02           H  
ATOM   1523  HA  MET A  96      13.064 -21.441 -17.184  1.00  1.02           H  
ATOM   1524 1HB  MET A  96      11.966 -22.392 -19.183  1.00  1.02           H  
ATOM   1525 2HB  MET A  96      12.209 -23.977 -18.560  1.00  1.02           H  
ATOM   1526 1HG  MET A  96      10.695 -23.484 -16.701  1.00  1.02           H  
ATOM   1527 2HG  MET A  96      10.451 -21.893 -17.393  1.00  1.02           H  
ATOM   1528 1HE  MET A  96       9.048 -22.871 -20.922  1.00  1.02           H  
ATOM   1529 2HE  MET A  96       9.567 -21.563 -19.882  1.00  1.02           H  
ATOM   1530 3HE  MET A  96      10.768 -22.696 -20.510  1.00  1.02           H  
ATOM   1531  N   TYR A  97      12.783 -22.804 -15.066  1.00  0.98           N  
ATOM   1532  CA  TYR A  97      12.744 -23.640 -13.857  1.00  0.98           C  
ATOM   1533  C   TYR A  97      11.556 -24.593 -13.940  1.00  0.98           C  
ATOM   1534  O   TYR A  97      10.492 -24.357 -13.341  1.00  0.98           O  
ATOM   1535  CB  TYR A  97      12.594 -22.835 -12.572  1.00  0.98           C  
ATOM   1536  CG  TYR A  97      13.716 -21.940 -12.227  1.00  0.98           C  
ATOM   1537  CD1 TYR A  97      13.578 -20.644 -12.530  1.00  0.98           C  
ATOM   1538  CD2 TYR A  97      14.864 -22.394 -11.579  1.00  0.98           C  
ATOM   1539  CE1 TYR A  97      14.528 -19.772 -12.235  1.00  0.98           C  
ATOM   1540  CE2 TYR A  97      15.854 -21.493 -11.256  1.00  0.98           C  
ATOM   1541  CZ  TYR A  97      15.681 -20.169 -11.593  1.00  0.98           C  
ATOM   1542  OH  TYR A  97      16.637 -19.231 -11.305  1.00  0.98           O  
ATOM   1543  H   TYR A  97      12.469 -21.832 -15.067  1.00  0.98           H  
ATOM   1544  HA  TYR A  97      13.658 -24.224 -13.811  1.00  0.98           H  
ATOM   1545 1HB  TYR A  97      11.694 -22.249 -12.599  1.00  0.98           H  
ATOM   1546 2HB  TYR A  97      12.475 -23.538 -11.754  1.00  0.98           H  
ATOM   1547  HD1 TYR A  97      12.689 -20.304 -13.027  1.00  0.98           H  
ATOM   1548  HD2 TYR A  97      14.977 -23.446 -11.318  1.00  0.98           H  
ATOM   1549  HE1 TYR A  97      14.367 -18.764 -12.507  1.00  0.98           H  
ATOM   1550  HE2 TYR A  97      16.757 -21.827 -10.740  1.00  0.98           H  
ATOM   1551  HH  TYR A  97      16.320 -18.348 -11.616  1.00  0.98           H  
ATOM   1552  N   LYS A  98      11.745 -25.650 -14.725  1.00  0.93           N  
ATOM   1553  CA  LYS A  98      10.713 -26.637 -15.006  1.00  0.93           C  
ATOM   1554  C   LYS A  98      10.390 -27.455 -13.761  1.00  0.93           C  
ATOM   1555  O   LYS A  98      11.294 -27.949 -13.090  1.00  0.93           O  
ATOM   1556  CB  LYS A  98      11.175 -27.534 -16.161  1.00  0.93           C  
ATOM   1557  CG  LYS A  98      11.308 -26.742 -17.475  1.00  0.93           C  
ATOM   1558  CD  LYS A  98      11.776 -27.543 -18.705  1.00  0.93           C  
ATOM   1559  CE  LYS A  98      12.036 -26.545 -19.883  1.00  0.93           C  
ATOM   1560  NZ  LYS A  98      12.535 -27.172 -21.139  1.00  0.93           N1+
ATOM   1561  H   LYS A  98      12.651 -25.716 -15.191  1.00  0.93           H  
ATOM   1562  HA  LYS A  98       9.809 -26.120 -15.316  1.00  0.93           H  
ATOM   1563 1HB  LYS A  98      12.143 -27.980 -15.922  1.00  0.93           H  
ATOM   1564 2HB  LYS A  98      10.460 -28.346 -16.306  1.00  0.93           H  
ATOM   1565 1HG  LYS A  98      10.347 -26.294 -17.703  1.00  0.93           H  
ATOM   1566 2HG  LYS A  98      12.016 -25.948 -17.313  1.00  0.93           H  
ATOM   1567 1HD  LYS A  98      12.699 -28.076 -18.471  1.00  0.93           H  
ATOM   1568 2HD  LYS A  98      11.013 -28.264 -18.997  1.00  0.93           H  
ATOM   1569 1HE  LYS A  98      11.121 -25.998 -20.100  1.00  0.93           H  
ATOM   1570 2HE  LYS A  98      12.794 -25.846 -19.555  1.00  0.93           H  
ATOM   1571 1HZ  LYS A  98      12.709 -26.395 -21.830  1.00  0.93           H  
ATOM   1572 2HZ  LYS A  98      13.401 -27.648 -20.961  1.00  0.93           H  
ATOM   1573 3HZ  LYS A  98      11.865 -27.818 -21.506  1.00  0.93           H  
ATOM   1574  N   SER A  99       9.105 -27.672 -13.515  1.00  0.89           N  
ATOM   1575  CA  SER A  99       8.667 -28.432 -12.351  1.00  0.89           C  
ATOM   1576  C   SER A  99       9.119 -29.881 -12.319  1.00  0.89           C  
ATOM   1577  O   SER A  99       9.512 -30.458 -13.333  1.00  0.89           O  
ATOM   1578  CB  SER A  99       7.154 -28.391 -12.240  1.00  0.89           C  
ATOM   1579  OG  SER A  99       6.557 -29.109 -13.285  1.00  0.89           O  
ATOM   1580  H   SER A  99       8.418 -27.178 -14.074  1.00  0.89           H  
ATOM   1581  HA  SER A  99       9.089 -27.960 -11.488  1.00  0.89           H  
ATOM   1582 1HB  SER A  99       6.846 -28.813 -11.284  1.00  0.89           H  
ATOM   1583 2HB  SER A  99       6.820 -27.355 -12.266  1.00  0.89           H  
ATOM   1584  HG  SER A  99       6.881 -30.009 -13.198  1.00  0.89           H  
ATOM   1585  N   ALA A 100       9.016 -30.464 -11.125  1.00  0.85           N  
ATOM   1586  CA  ALA A 100       9.411 -31.839 -10.844  1.00  0.85           C  
ATOM   1587  C   ALA A 100       8.432 -32.429  -9.815  1.00  0.85           C  
ATOM   1588  O   ALA A 100       7.820 -31.673  -9.057  1.00  0.85           O  
ATOM   1589  CB  ALA A 100      10.846 -31.854 -10.312  1.00  0.85           C  
ATOM   1590  H   ALA A 100       8.673 -29.898 -10.364  1.00  0.85           H  
ATOM   1591  HA  ALA A 100       9.355 -32.404 -11.772  1.00  0.85           H  
ATOM   1592 1HB  ALA A 100      11.181 -32.856 -10.099  1.00  0.85           H  
ATOM   1593 2HB  ALA A 100      11.513 -31.419 -11.057  1.00  0.85           H  
ATOM   1594 3HB  ALA A 100      10.906 -31.283  -9.398  1.00  0.85           H  
ATOM   1595  N   PRO A 101       8.219 -33.762  -9.797  1.00  0.83           N  
ATOM   1596  CA  PRO A 101       7.326 -34.485  -8.896  1.00  0.83           C  
ATOM   1597  C   PRO A 101       7.692 -34.558  -7.414  1.00  0.83           C  
ATOM   1598  O   PRO A 101       6.828 -34.864  -6.592  1.00  0.83           O  
ATOM   1599  CB  PRO A 101       7.348 -35.897  -9.490  1.00  0.83           C  
ATOM   1600  CG  PRO A 101       8.660 -36.004 -10.225  1.00  0.83           C  
ATOM   1601  CD  PRO A 101       8.898 -34.638 -10.789  1.00  0.83           C  
ATOM   1602  HA  PRO A 101       6.318 -34.057  -9.001  1.00  0.83           H  
ATOM   1603 1HB  PRO A 101       7.265 -36.633  -8.677  1.00  0.83           H  
ATOM   1604 2HB  PRO A 101       6.476 -36.044 -10.142  1.00  0.83           H  
ATOM   1605 1HG  PRO A 101       9.463 -36.306  -9.531  1.00  0.83           H  
ATOM   1606 2HG  PRO A 101       8.610 -36.785 -10.997  1.00  0.83           H  
ATOM   1607 1HD  PRO A 101       9.970 -34.487 -10.830  1.00  0.83           H  
ATOM   1608 2HD  PRO A 101       8.427 -34.548 -11.778  1.00  0.83           H  
ATOM   1609  N   GLN A 102       8.943 -34.304  -7.050  1.00  0.81           N  
ATOM   1610  CA  GLN A 102       9.311 -34.461  -5.644  1.00  0.81           C  
ATOM   1611  C   GLN A 102       9.332 -33.146  -4.879  1.00  0.81           C  
ATOM   1612  O   GLN A 102       9.426 -32.058  -5.466  1.00  0.81           O  
ATOM   1613  CB  GLN A 102      10.664 -35.165  -5.510  1.00  0.81           C  
ATOM   1614  CG  GLN A 102      10.737 -36.545  -6.126  1.00  0.81           C  
ATOM   1615  CD  GLN A 102       9.804 -37.535  -5.477  1.00  0.81           C  
ATOM   1616  NE2 GLN A 102       8.910 -38.110  -6.268  1.00  0.81           N  
ATOM   1617  OE1 GLN A 102       9.883 -37.793  -4.271  1.00  0.81           O  
ATOM   1618  H   GLN A 102       9.649 -34.041  -7.728  1.00  0.81           H  
ATOM   1619  HA  GLN A 102       8.568 -35.098  -5.167  1.00  0.81           H  
ATOM   1620 1HB  GLN A 102      11.436 -34.581  -5.983  1.00  0.81           H  
ATOM   1621 2HB  GLN A 102      10.924 -35.248  -4.460  1.00  0.81           H  
ATOM   1622 1HG  GLN A 102      10.498 -36.474  -7.188  1.00  0.81           H  
ATOM   1623 2HG  GLN A 102      11.757 -36.914  -6.006  1.00  0.81           H  
ATOM   1624 1HE2 GLN A 102       8.265 -38.778  -5.895  1.00  0.81           H  
ATOM   1625 2HE2 GLN A 102       8.880 -37.882  -7.241  1.00  0.81           H  
ATOM   1626  N   ARG A 103       9.248 -33.256  -3.557  1.00  0.82           N  
ATOM   1627  CA  ARG A 103       9.341 -32.097  -2.678  1.00  0.82           C  
ATOM   1628  C   ARG A 103      10.218 -32.427  -1.483  1.00  0.82           C  
ATOM   1629  O   ARG A 103      10.285 -33.580  -1.054  1.00  0.82           O  
ATOM   1630  CB  ARG A 103       7.971 -31.651  -2.157  1.00  0.82           C  
ATOM   1631  CG  ARG A 103       6.989 -31.186  -3.207  1.00  0.82           C  
ATOM   1632  CD  ARG A 103       7.417 -29.911  -3.813  1.00  0.82           C  
ATOM   1633  NE  ARG A 103       6.451 -29.395  -4.768  1.00  0.82           N  
ATOM   1634  CZ  ARG A 103       6.406 -29.778  -6.056  1.00  0.82           C  
ATOM   1635  NH1 ARG A 103       7.244 -30.695  -6.491  1.00  0.82           N1+
ATOM   1636  NH2 ARG A 103       5.527 -29.237  -6.873  1.00  0.82           N  
ATOM   1637  H   ARG A 103       9.138 -34.174  -3.147  1.00  0.82           H  
ATOM   1638  HA  ARG A 103       9.785 -31.269  -3.223  1.00  0.82           H  
ATOM   1639 1HB  ARG A 103       7.505 -32.460  -1.602  1.00  0.82           H  
ATOM   1640 2HB  ARG A 103       8.111 -30.821  -1.456  1.00  0.82           H  
ATOM   1641 1HG  ARG A 103       6.871 -31.929  -3.992  1.00  0.82           H  
ATOM   1642 2HG  ARG A 103       6.044 -31.024  -2.722  1.00  0.82           H  
ATOM   1643 1HD  ARG A 103       7.567 -29.158  -3.038  1.00  0.82           H  
ATOM   1644 2HD  ARG A 103       8.350 -30.076  -4.331  1.00  0.82           H  
ATOM   1645  HE  ARG A 103       5.810 -28.680  -4.467  1.00  0.82           H  
ATOM   1646 1HH1 ARG A 103       7.933 -31.106  -5.857  1.00  0.82           H  
ATOM   1647 2HH1 ARG A 103       7.237 -31.006  -7.467  1.00  0.82           H  
ATOM   1648 1HH2 ARG A 103       4.900 -28.498  -6.528  1.00  0.82           H  
ATOM   1649 2HH2 ARG A 103       5.492 -29.528  -7.835  1.00  0.82           H  
ATOM   1650  N   LEU A 104      10.853 -31.409  -0.930  1.00  0.85           N  
ATOM   1651  CA  LEU A 104      11.603 -31.569   0.303  1.00  0.85           C  
ATOM   1652  C   LEU A 104      10.595 -31.380   1.422  1.00  0.85           C  
ATOM   1653  O   LEU A 104       9.457 -30.990   1.160  1.00  0.85           O  
ATOM   1654  CB  LEU A 104      12.709 -30.538   0.442  1.00  0.85           C  
ATOM   1655  CG  LEU A 104      13.731 -30.461  -0.674  1.00  0.85           C  
ATOM   1656  CD1 LEU A 104      14.710 -29.354  -0.359  1.00  0.85           C  
ATOM   1657  CD2 LEU A 104      14.429 -31.752  -0.808  1.00  0.85           C  
ATOM   1658  H   LEU A 104      10.812 -30.495  -1.369  1.00  0.85           H  
ATOM   1659  HA  LEU A 104      12.020 -32.575   0.355  1.00  0.85           H  
ATOM   1660 1HB  LEU A 104      12.277 -29.571   0.598  1.00  0.85           H  
ATOM   1661 2HB  LEU A 104      13.254 -30.791   1.319  1.00  0.85           H  
ATOM   1662  HG  LEU A 104      13.232 -30.230  -1.606  1.00  0.85           H  
ATOM   1663 1HD1 LEU A 104      15.438 -29.292  -1.155  1.00  0.85           H  
ATOM   1664 2HD1 LEU A 104      14.176 -28.406  -0.273  1.00  0.85           H  
ATOM   1665 3HD1 LEU A 104      15.215 -29.573   0.579  1.00  0.85           H  
ATOM   1666 1HD2 LEU A 104      15.156 -31.695  -1.613  1.00  0.85           H  
ATOM   1667 2HD2 LEU A 104      14.929 -31.953   0.125  1.00  0.85           H  
ATOM   1668 3HD2 LEU A 104      13.709 -32.538  -1.025  1.00  0.85           H  
ATOM   1669  N   ALA A 105      10.970 -31.666   2.658  1.00  0.91           N  
ATOM   1670  CA  ALA A 105      10.009 -31.521   3.751  1.00  0.91           C  
ATOM   1671  C   ALA A 105      10.691 -31.118   5.045  1.00  0.91           C  
ATOM   1672  O   ALA A 105      11.903 -31.229   5.176  1.00  0.91           O  
ATOM   1673  CB  ALA A 105       9.240 -32.811   3.938  1.00  0.91           C  
ATOM   1674  H   ALA A 105      11.910 -31.984   2.847  1.00  0.91           H  
ATOM   1675  HA  ALA A 105       9.306 -30.730   3.490  1.00  0.91           H  
ATOM   1676 1HB  ALA A 105       8.505 -32.684   4.735  1.00  0.91           H  
ATOM   1677 2HB  ALA A 105       8.729 -33.060   3.007  1.00  0.91           H  
ATOM   1678 3HB  ALA A 105       9.927 -33.607   4.203  1.00  0.91           H  
ATOM   1679  N   LEU A 106       9.899 -30.619   5.980  1.00  0.98           N  
ATOM   1680  CA  LEU A 106      10.363 -30.165   7.282  1.00  0.98           C  
ATOM   1681  C   LEU A 106      10.692 -31.298   8.230  1.00  0.98           C  
ATOM   1682  O   LEU A 106      10.119 -32.386   8.151  1.00  0.98           O  
ATOM   1683  CB  LEU A 106       9.297 -29.258   7.891  1.00  0.98           C  
ATOM   1684  CG  LEU A 106       9.079 -27.968   7.123  1.00  0.98           C  
ATOM   1685  CD1 LEU A 106       7.861 -27.238   7.632  1.00  0.98           C  
ATOM   1686  CD2 LEU A 106      10.314 -27.101   7.329  1.00  0.98           C  
ATOM   1687  H   LEU A 106       8.893 -30.580   5.796  1.00  0.98           H  
ATOM   1688  HA  LEU A 106      11.270 -29.581   7.129  1.00  0.98           H  
ATOM   1689 1HB  LEU A 106       8.349 -29.802   7.909  1.00  0.98           H  
ATOM   1690 2HB  LEU A 106       9.581 -29.012   8.914  1.00  0.98           H  
ATOM   1691  HG  LEU A 106       8.938 -28.188   6.060  1.00  0.98           H  
ATOM   1692 1HD1 LEU A 106       7.739 -26.311   7.064  1.00  0.98           H  
ATOM   1693 2HD1 LEU A 106       6.980 -27.867   7.498  1.00  0.98           H  
ATOM   1694 3HD1 LEU A 106       7.985 -27.009   8.686  1.00  0.98           H  
ATOM   1695 1HD2 LEU A 106      10.202 -26.158   6.784  1.00  0.98           H  
ATOM   1696 2HD2 LEU A 106      10.436 -26.888   8.389  1.00  0.98           H  
ATOM   1697 3HD2 LEU A 106      11.190 -27.631   6.978  1.00  0.98           H  
ATOM   1698  N   THR A 107      11.611 -31.026   9.143  1.00  1.05           N  
ATOM   1699  CA  THR A 107      11.999 -31.994  10.152  1.00  1.05           C  
ATOM   1700  C   THR A 107      12.306 -31.331  11.473  1.00  1.05           C  
ATOM   1701  O   THR A 107      12.745 -30.183  11.523  1.00  1.05           O  
ATOM   1702  CB  THR A 107      13.239 -32.785   9.715  1.00  1.05           C  
ATOM   1703  CG2 THR A 107      14.441 -31.854   9.567  1.00  1.05           C  
ATOM   1704  OG1 THR A 107      13.535 -33.808  10.710  1.00  1.05           O  
ATOM   1705  H   THR A 107      12.052 -30.119   9.138  1.00  1.05           H  
ATOM   1706  HA  THR A 107      11.174 -32.691  10.304  1.00  1.05           H  
ATOM   1707  HB  THR A 107      13.029 -33.264   8.764  1.00  1.05           H  
ATOM   1708  HG1 THR A 107      14.267 -34.353  10.394  1.00  1.05           H  
ATOM   1709 1HG2 THR A 107      15.306 -32.426   9.251  1.00  1.05           H  
ATOM   1710 2HG2 THR A 107      14.222 -31.096   8.822  1.00  1.05           H  
ATOM   1711 3HG2 THR A 107      14.654 -31.375  10.520  1.00  1.05           H  
ATOM   1712  N   SER A 108      12.080 -32.082  12.543  1.00  1.13           N  
ATOM   1713  CA  SER A 108      12.410 -31.646  13.889  1.00  1.13           C  
ATOM   1714  C   SER A 108      13.868 -31.940  14.248  1.00  1.13           C  
ATOM   1715  O   SER A 108      14.353 -31.509  15.295  1.00  1.13           O  
ATOM   1716  CB  SER A 108      11.469 -32.298  14.881  1.00  1.13           C  
ATOM   1717  OG  SER A 108      11.673 -33.681  14.943  1.00  1.13           O  
ATOM   1718  H   SER A 108      11.698 -33.006  12.406  1.00  1.13           H  
ATOM   1719  HA  SER A 108      12.267 -30.567  13.940  1.00  1.13           H  
ATOM   1720 1HB  SER A 108      11.623 -31.861  15.867  1.00  1.13           H  
ATOM   1721 2HB  SER A 108      10.440 -32.093  14.590  1.00  1.13           H  
ATOM   1722  HG  SER A 108      12.556 -33.800  15.304  1.00  1.13           H  
ATOM   1723  N   GLU A 109      14.558 -32.707  13.403  1.00  1.21           N  
ATOM   1724  CA  GLU A 109      15.955 -33.032  13.670  1.00  1.21           C  
ATOM   1725  C   GLU A 109      16.838 -31.871  13.216  1.00  1.21           C  
ATOM   1726  O   GLU A 109      16.684 -31.379  12.102  1.00  1.21           O  
ATOM   1727  CB  GLU A 109      16.345 -34.323  12.963  1.00  1.21           C  
ATOM   1728  CG  GLU A 109      15.635 -35.573  13.460  1.00  1.21           C  
ATOM   1729  CD  GLU A 109      16.062 -36.812  12.718  1.00  1.21           C  
ATOM   1730  OE1 GLU A 109      17.236 -37.125  12.735  1.00  1.21           O  
ATOM   1731  OE2 GLU A 109      15.222 -37.432  12.106  1.00  1.21           O1-
ATOM   1732  H   GLU A 109      14.118 -33.048  12.548  1.00  1.21           H  
ATOM   1733  HA  GLU A 109      16.086 -33.167  14.743  1.00  1.21           H  
ATOM   1734 1HB  GLU A 109      16.122 -34.232  11.904  1.00  1.21           H  
ATOM   1735 2HB  GLU A 109      17.413 -34.475  13.073  1.00  1.21           H  
ATOM   1736 1HG  GLU A 109      15.841 -35.703  14.521  1.00  1.21           H  
ATOM   1737 2HG  GLU A 109      14.558 -35.436  13.339  1.00  1.21           H  
ATOM   1738  N   GLU A 110      17.761 -31.425  14.068  1.00  1.33           N  
ATOM   1739  CA  GLU A 110      18.607 -30.280  13.715  1.00  1.33           C  
ATOM   1740  C   GLU A 110      20.127 -30.481  13.773  1.00  1.33           C  
ATOM   1741  O   GLU A 110      20.846 -29.498  13.920  1.00  1.33           O  
ATOM   1742  CB  GLU A 110      18.255 -29.093  14.608  1.00  1.33           C  
ATOM   1743  CG  GLU A 110      16.847 -28.591  14.472  1.00  1.33           C  
ATOM   1744  CD  GLU A 110      16.641 -27.304  15.209  1.00  1.33           C  
ATOM   1745  OE1 GLU A 110      17.551 -26.883  15.893  1.00  1.33           O  
ATOM   1746  OE2 GLU A 110      15.596 -26.712  15.061  1.00  1.33           O1-
ATOM   1747  H   GLU A 110      17.854 -31.858  14.977  1.00  1.33           H  
ATOM   1748  HA  GLU A 110      18.369 -30.003  12.688  1.00  1.33           H  
ATOM   1749 1HB  GLU A 110      18.430 -29.356  15.652  1.00  1.33           H  
ATOM   1750 2HB  GLU A 110      18.890 -28.272  14.369  1.00  1.33           H  
ATOM   1751 1HG  GLU A 110      16.613 -28.462  13.428  1.00  1.33           H  
ATOM   1752 2HG  GLU A 110      16.165 -29.341  14.876  1.00  1.33           H  
ATOM   1753  N   PHE A 111      20.629 -31.709  13.668  1.00  1.51           N  
ATOM   1754  CA  PHE A 111      22.083 -31.927  13.800  1.00  1.51           C  
ATOM   1755  C   PHE A 111      22.653 -31.435  15.137  1.00  1.51           C  
ATOM   1756  O   PHE A 111      21.907 -31.018  16.027  1.00  1.51           O  
ATOM   1757  CB  PHE A 111      22.887 -31.266  12.660  1.00  1.51           C  
ATOM   1758  CG  PHE A 111      22.846 -31.962  11.348  1.00  1.51           C  
ATOM   1759  CD1 PHE A 111      22.455 -31.332  10.196  1.00  1.51           C  
ATOM   1760  CD2 PHE A 111      23.228 -33.286  11.274  1.00  1.51           C  
ATOM   1761  CE1 PHE A 111      22.474 -32.022   9.009  1.00  1.51           C  
ATOM   1762  CE2 PHE A 111      23.228 -33.960  10.087  1.00  1.51           C  
ATOM   1763  CZ  PHE A 111      22.850 -33.321   8.951  1.00  1.51           C  
ATOM   1764  H   PHE A 111      20.005 -32.487  13.521  1.00  1.51           H  
ATOM   1765  HA  PHE A 111      22.265 -33.003  13.743  1.00  1.51           H  
ATOM   1766 1HB  PHE A 111      22.536 -30.257  12.486  1.00  1.51           H  
ATOM   1767 2HB  PHE A 111      23.904 -31.159  12.950  1.00  1.51           H  
ATOM   1768  HD1 PHE A 111      22.149 -30.281  10.224  1.00  1.51           H  
ATOM   1769  HD2 PHE A 111      23.539 -33.797  12.186  1.00  1.51           H  
ATOM   1770  HE1 PHE A 111      22.193 -31.541   8.117  1.00  1.51           H  
ATOM   1771  HE2 PHE A 111      23.532 -35.008  10.049  1.00  1.51           H  
ATOM   1772  HZ  PHE A 111      22.846 -33.854   7.996  1.00  1.51           H  
ATOM   1773  N   GLU A 112      23.979 -31.578  15.315  1.00  1.80           N  
ATOM   1774  CA  GLU A 112      24.627 -31.143  16.550  1.00  1.80           C  
ATOM   1775  C   GLU A 112      25.537 -29.944  16.308  1.00  1.80           C  
ATOM   1776  O   GLU A 112      25.632 -29.044  17.145  1.00  1.80           O  
ATOM   1777  CB  GLU A 112      25.438 -32.290  17.158  1.00  1.80           C  
ATOM   1778  CG  GLU A 112      24.603 -33.495  17.601  1.00  1.80           C  
ATOM   1779  CD  GLU A 112      25.433 -34.613  18.209  1.00  1.80           C  
ATOM   1780  OE1 GLU A 112      26.636 -34.496  18.229  1.00  1.80           O  
ATOM   1781  OE2 GLU A 112      24.856 -35.579  18.653  1.00  1.80           O1-
ATOM   1782  H   GLU A 112      24.568 -31.946  14.572  1.00  1.80           H  
ATOM   1783  HA  GLU A 112      23.856 -30.844  17.261  1.00  1.80           H  
ATOM   1784 1HB  GLU A 112      26.169 -32.639  16.428  1.00  1.80           H  
ATOM   1785 2HB  GLU A 112      25.992 -31.924  18.024  1.00  1.80           H  
ATOM   1786 1HG  GLU A 112      23.867 -33.163  18.334  1.00  1.80           H  
ATOM   1787 2HG  GLU A 112      24.062 -33.881  16.737  1.00  1.80           H  
ATOM   1788  N   ILE A 113      26.187 -29.922  15.150  1.00  2.25           N  
ATOM   1789  CA  ILE A 113      27.112 -28.846  14.812  1.00  2.25           C  
ATOM   1790  C   ILE A 113      26.387 -27.873  13.905  1.00  2.25           C  
ATOM   1791  O   ILE A 113      25.728 -28.306  12.953  1.00  2.25           O  
ATOM   1792  CB  ILE A 113      28.378 -29.376  14.138  1.00  2.25           C  
ATOM   1793  CG1 ILE A 113      29.015 -30.449  15.020  1.00  2.25           C  
ATOM   1794  CG2 ILE A 113      29.348 -28.232  13.905  1.00  2.25           C  
ATOM   1795  CD1 ILE A 113      29.373 -29.965  16.400  1.00  2.25           C  
ATOM   1796  H   ILE A 113      26.070 -30.697  14.503  1.00  2.25           H  
ATOM   1797  HA  ILE A 113      27.400 -28.320  15.722  1.00  2.25           H  
ATOM   1798  HB  ILE A 113      28.133 -29.835  13.187  1.00  2.25           H  
ATOM   1799 1HG1 ILE A 113      28.318 -31.285  15.114  1.00  2.25           H  
ATOM   1800 2HG1 ILE A 113      29.921 -30.812  14.533  1.00  2.25           H  
ATOM   1801 1HG2 ILE A 113      30.242 -28.608  13.440  1.00  2.25           H  
ATOM   1802 2HG2 ILE A 113      28.900 -27.485  13.254  1.00  2.25           H  
ATOM   1803 3HG2 ILE A 113      29.608 -27.773  14.854  1.00  2.25           H  
ATOM   1804 1HD1 ILE A 113      29.819 -30.783  16.966  1.00  2.25           H  
ATOM   1805 2HD1 ILE A 113      30.085 -29.143  16.322  1.00  2.25           H  
ATOM   1806 3HD1 ILE A 113      28.476 -29.619  16.912  1.00  2.25           H  
ATOM   1807  N   GLY A 114      26.473 -26.573  14.208  1.00  2.89           N  
ATOM   1808  CA  GLY A 114      25.747 -25.608  13.400  1.00  2.89           C  
ATOM   1809  C   GLY A 114      26.360 -24.230  13.185  1.00  2.89           C  
ATOM   1810  O   GLY A 114      27.563 -24.008  13.357  1.00  2.89           O  
ATOM   1811  H   GLY A 114      27.028 -26.271  14.996  1.00  2.89           H  
ATOM   1812 1HA  GLY A 114      25.524 -26.048  12.435  1.00  2.89           H  
ATOM   1813 2HA  GLY A 114      24.802 -25.461  13.885  1.00  2.89           H  
ATOM   1814  N   TRP A 115      25.458 -23.304  12.839  1.00  3.68           N  
ATOM   1815  CA  TRP A 115      25.692 -21.912  12.434  1.00  3.68           C  
ATOM   1816  C   TRP A 115      26.622 -21.097  13.323  1.00  3.68           C  
ATOM   1817  O   TRP A 115      27.240 -20.138  12.867  1.00  3.68           O  
ATOM   1818  CB  TRP A 115      24.349 -21.187  12.374  1.00  3.68           C  
ATOM   1819  CG  TRP A 115      23.694 -21.021  13.732  1.00  3.68           C  
ATOM   1820  CD1 TRP A 115      22.821 -21.874  14.317  1.00  3.68           C  
ATOM   1821  CD2 TRP A 115      23.853 -19.918  14.660  1.00  3.68           C  
ATOM   1822  CE2 TRP A 115      23.047 -20.196  15.765  1.00  3.68           C  
ATOM   1823  CE3 TRP A 115      24.605 -18.736  14.641  1.00  3.68           C  
ATOM   1824  NE1 TRP A 115      22.425 -21.392  15.539  1.00  3.68           N  
ATOM   1825  CZ2 TRP A 115      22.966 -19.339  16.848  1.00  3.68           C  
ATOM   1826  CZ3 TRP A 115      24.526 -17.879  15.729  1.00  3.68           C  
ATOM   1827  CH2 TRP A 115      23.727 -18.173  16.804  1.00  3.68           C  
ATOM   1828  H   TRP A 115      24.501 -23.618  12.788  1.00  3.68           H  
ATOM   1829  HA  TRP A 115      26.119 -21.931  11.429  1.00  3.68           H  
ATOM   1830 1HB  TRP A 115      24.491 -20.201  11.934  1.00  3.68           H  
ATOM   1831 2HB  TRP A 115      23.671 -21.741  11.726  1.00  3.68           H  
ATOM   1832  HD1 TRP A 115      22.490 -22.795  13.881  1.00  3.68           H  
ATOM   1833  HE1 TRP A 115      21.778 -21.841  16.169  1.00  3.68           H  
ATOM   1834  HE3 TRP A 115      25.243 -18.500  13.791  1.00  3.68           H  
ATOM   1835  HZ2 TRP A 115      22.337 -19.555  17.712  1.00  3.68           H  
ATOM   1836  HZ3 TRP A 115      25.116 -16.963  15.708  1.00  3.68           H  
ATOM   1837  HH2 TRP A 115      23.687 -17.476  17.641  1.00  3.68           H  
ATOM   1838  N   LYS A 116      26.762 -21.479  14.578  1.00  4.52           N  
ATOM   1839  CA  LYS A 116      27.598 -20.735  15.505  1.00  4.52           C  
ATOM   1840  C   LYS A 116      29.051 -20.690  15.030  1.00  4.52           C  
ATOM   1841  O   LYS A 116      29.804 -19.789  15.397  1.00  4.52           O  
ATOM   1842  CB  LYS A 116      27.500 -21.348  16.894  1.00  4.52           C  
ATOM   1843  CG  LYS A 116      26.141 -21.147  17.531  1.00  4.52           C  
ATOM   1844  CD  LYS A 116      26.049 -21.774  18.899  1.00  4.52           C  
ATOM   1845  CE  LYS A 116      24.667 -21.559  19.500  1.00  4.52           C  
ATOM   1846  NZ  LYS A 116      24.534 -22.212  20.835  1.00  4.52           N1+
ATOM   1847  H   LYS A 116      26.257 -22.290  14.901  1.00  4.52           H  
ATOM   1848  HA  LYS A 116      27.232 -19.711  15.554  1.00  4.52           H  
ATOM   1849 1HB  LYS A 116      27.697 -22.417  16.833  1.00  4.52           H  
ATOM   1850 2HB  LYS A 116      28.254 -20.905  17.542  1.00  4.52           H  
ATOM   1851 1HG  LYS A 116      25.942 -20.080  17.615  1.00  4.52           H  
ATOM   1852 2HG  LYS A 116      25.383 -21.590  16.890  1.00  4.52           H  
ATOM   1853 1HD  LYS A 116      26.244 -22.844  18.823  1.00  4.52           H  
ATOM   1854 2HD  LYS A 116      26.797 -21.330  19.556  1.00  4.52           H  
ATOM   1855 1HE  LYS A 116      24.489 -20.490  19.609  1.00  4.52           H  
ATOM   1856 2HE  LYS A 116      23.918 -21.974  18.826  1.00  4.52           H  
ATOM   1857 1HZ  LYS A 116      23.606 -22.048  21.200  1.00  4.52           H  
ATOM   1858 2HZ  LYS A 116      24.687 -23.206  20.740  1.00  4.52           H  
ATOM   1859 3HZ  LYS A 116      25.218 -21.826  21.471  1.00  4.52           H  
ATOM   1860  N   ALA A 117      29.443 -21.669  14.212  1.00  5.29           N  
ATOM   1861  CA  ALA A 117      30.793 -21.744  13.680  1.00  5.29           C  
ATOM   1862  C   ALA A 117      30.801 -21.562  12.160  1.00  5.29           C  
ATOM   1863  O   ALA A 117      31.744 -21.985  11.487  1.00  5.29           O  
ATOM   1864  CB  ALA A 117      31.410 -23.076  14.045  1.00  5.29           C  
ATOM   1865  H   ALA A 117      28.771 -22.391  13.940  1.00  5.29           H  
ATOM   1866  HA  ALA A 117      31.382 -20.941  14.120  1.00  5.29           H  
ATOM   1867 1HB  ALA A 117      32.413 -23.112  13.663  1.00  5.29           H  
ATOM   1868 2HB  ALA A 117      31.423 -23.187  15.128  1.00  5.29           H  
ATOM   1869 3HB  ALA A 117      30.819 -23.881  13.602  1.00  5.29           H  
ATOM   1870  N   TRP A 118      29.777 -20.889  11.615  1.00  5.87           N  
ATOM   1871  CA  TRP A 118      29.639 -20.689  10.165  1.00  5.87           C  
ATOM   1872  C   TRP A 118      30.885 -20.100   9.513  1.00  5.87           C  
ATOM   1873  O   TRP A 118      31.212 -20.444   8.376  1.00  5.87           O  
ATOM   1874  CB  TRP A 118      28.470 -19.745   9.850  1.00  5.87           C  
ATOM   1875  CG  TRP A 118      28.707 -18.283  10.170  1.00  5.87           C  
ATOM   1876  CD1 TRP A 118      28.484 -17.607  11.340  1.00  5.87           C  
ATOM   1877  CD2 TRP A 118      29.180 -17.294   9.220  1.00  5.87           C  
ATOM   1878  CE2 TRP A 118      29.233 -16.071   9.891  1.00  5.87           C  
ATOM   1879  CE3 TRP A 118      29.549 -17.354   7.871  1.00  5.87           C  
ATOM   1880  NE1 TRP A 118      28.811 -16.276  11.184  1.00  5.87           N  
ATOM   1881  CZ2 TRP A 118      29.649 -14.909   9.260  1.00  5.87           C  
ATOM   1882  CZ3 TRP A 118      29.956 -16.198   7.243  1.00  5.87           C  
ATOM   1883  CH2 TRP A 118      30.007 -15.004   7.916  1.00  5.87           C  
ATOM   1884  H   TRP A 118      29.024 -20.545  12.212  1.00  5.87           H  
ATOM   1885  HA  TRP A 118      29.432 -21.660   9.707  1.00  5.87           H  
ATOM   1886 1HB  TRP A 118      28.246 -19.812   8.787  1.00  5.87           H  
ATOM   1887 2HB  TRP A 118      27.579 -20.077  10.376  1.00  5.87           H  
ATOM   1888  HD1 TRP A 118      28.113 -18.041  12.259  1.00  5.87           H  
ATOM   1889  HE1 TRP A 118      28.740 -15.570  11.900  1.00  5.87           H  
ATOM   1890  HE3 TRP A 118      29.512 -18.300   7.329  1.00  5.87           H  
ATOM   1891  HZ2 TRP A 118      29.692 -13.950   9.776  1.00  5.87           H  
ATOM   1892  HZ3 TRP A 118      30.237 -16.258   6.192  1.00  5.87           H  
ATOM   1893  HH2 TRP A 118      30.335 -14.109   7.385  1.00  5.87           H  
ATOM   1894  N   GLY A 119      31.614 -19.251  10.247  1.00  6.19           N  
ATOM   1895  CA  GLY A 119      32.807 -18.579   9.740  1.00  6.19           C  
ATOM   1896  C   GLY A 119      33.887 -19.563   9.288  1.00  6.19           C  
ATOM   1897  O   GLY A 119      34.731 -19.231   8.449  1.00  6.19           O  
ATOM   1898  H   GLY A 119      31.293 -19.042  11.182  1.00  6.19           H  
ATOM   1899 1HA  GLY A 119      32.523 -17.936   8.905  1.00  6.19           H  
ATOM   1900 2HA  GLY A 119      33.205 -17.927  10.515  1.00  6.19           H  
ATOM   1901  N   LYS A 120      33.843 -20.799   9.791  1.00  6.20           N  
ATOM   1902  CA  LYS A 120      34.820 -21.796   9.395  1.00  6.20           C  
ATOM   1903  C   LYS A 120      34.731 -22.074   7.904  1.00  6.20           C  
ATOM   1904  O   LYS A 120      35.725 -22.467   7.295  1.00  6.20           O  
ATOM   1905  CB  LYS A 120      34.637 -23.098  10.163  1.00  6.20           C  
ATOM   1906  CG  LYS A 120      35.013 -23.030  11.636  1.00  6.20           C  
ATOM   1907  CD  LYS A 120      34.807 -24.386  12.293  1.00  6.20           C  
ATOM   1908  CE  LYS A 120      35.202 -24.385  13.761  1.00  6.20           C  
ATOM   1909  NZ  LYS A 120      34.959 -25.716  14.375  1.00  6.20           N1+
ATOM   1910  H   LYS A 120      33.110 -21.064  10.450  1.00  6.20           H  
ATOM   1911  HA  LYS A 120      35.815 -21.406   9.608  1.00  6.20           H  
ATOM   1912 1HB  LYS A 120      33.588 -23.406  10.105  1.00  6.20           H  
ATOM   1913 2HB  LYS A 120      35.231 -23.883   9.697  1.00  6.20           H  
ATOM   1914 1HG  LYS A 120      36.053 -22.724  11.739  1.00  6.20           H  
ATOM   1915 2HG  LYS A 120      34.379 -22.292  12.129  1.00  6.20           H  
ATOM   1916 1HD  LYS A 120      33.754 -24.675  12.210  1.00  6.20           H  
ATOM   1917 2HD  LYS A 120      35.399 -25.137  11.774  1.00  6.20           H  
ATOM   1918 1HE  LYS A 120      36.258 -24.140  13.852  1.00  6.20           H  
ATOM   1919 2HE  LYS A 120      34.620 -23.638  14.294  1.00  6.20           H  
ATOM   1920 1HZ  LYS A 120      35.225 -25.699  15.347  1.00  6.20           H  
ATOM   1921 2HZ  LYS A 120      33.975 -25.951  14.294  1.00  6.20           H  
ATOM   1922 3HZ  LYS A 120      35.503 -26.413  13.887  1.00  6.20           H  
ATOM   1923  N   SER A 121      33.550 -21.844   7.308  1.00  5.84           N  
ATOM   1924  CA  SER A 121      33.310 -22.081   5.891  1.00  5.84           C  
ATOM   1925  C   SER A 121      34.013 -21.046   5.015  1.00  5.84           C  
ATOM   1926  O   SER A 121      34.133 -21.232   3.805  1.00  5.84           O  
ATOM   1927  CB  SER A 121      31.826 -22.035   5.601  1.00  5.84           C  
ATOM   1928  OG  SER A 121      31.314 -20.733   5.746  1.00  5.84           O  
ATOM   1929  H   SER A 121      32.774 -21.475   7.859  1.00  5.84           H  
ATOM   1930  HA  SER A 121      33.694 -23.071   5.636  1.00  5.84           H  
ATOM   1931 1HB  SER A 121      31.648 -22.386   4.600  1.00  5.84           H  
ATOM   1932 2HB  SER A 121      31.307 -22.710   6.280  1.00  5.84           H  
ATOM   1933  HG  SER A 121      31.280 -20.566   6.709  1.00  5.84           H  
ATOM   1934  N   LEU A 122      34.467 -19.945   5.628  1.00  5.13           N  
ATOM   1935  CA  LEU A 122      35.171 -18.895   4.915  1.00  5.13           C  
ATOM   1936  C   LEU A 122      36.641 -19.246   4.967  1.00  5.13           C  
ATOM   1937  O   LEU A 122      37.393 -19.041   4.015  1.00  5.13           O  
ATOM   1938  CB  LEU A 122      34.966 -17.546   5.607  1.00  5.13           C  
ATOM   1939  CG  LEU A 122      33.534 -17.050   5.723  1.00  5.13           C  
ATOM   1940  CD1 LEU A 122      33.543 -15.772   6.533  1.00  5.13           C  
ATOM   1941  CD2 LEU A 122      32.951 -16.838   4.344  1.00  5.13           C  
ATOM   1942  H   LEU A 122      34.342 -19.836   6.629  1.00  5.13           H  
ATOM   1943  HA  LEU A 122      34.836 -18.857   3.880  1.00  5.13           H  
ATOM   1944 1HB  LEU A 122      35.375 -17.608   6.612  1.00  5.13           H  
ATOM   1945 2HB  LEU A 122      35.532 -16.793   5.061  1.00  5.13           H  
ATOM   1946  HG  LEU A 122      32.928 -17.789   6.259  1.00  5.13           H  
ATOM   1947 1HD1 LEU A 122      32.546 -15.396   6.640  1.00  5.13           H  
ATOM   1948 2HD1 LEU A 122      33.962 -15.974   7.518  1.00  5.13           H  
ATOM   1949 3HD1 LEU A 122      34.150 -15.027   6.024  1.00  5.13           H  
ATOM   1950 1HD2 LEU A 122      31.925 -16.482   4.430  1.00  5.13           H  
ATOM   1951 2HD2 LEU A 122      33.546 -16.101   3.806  1.00  5.13           H  
ATOM   1952 3HD2 LEU A 122      32.963 -17.784   3.800  1.00  5.13           H  
ATOM   1953  N   VAL A 123      37.032 -19.816   6.105  1.00  4.18           N  
ATOM   1954  CA  VAL A 123      38.402 -20.230   6.345  1.00  4.18           C  
ATOM   1955  C   VAL A 123      38.755 -21.429   5.469  1.00  4.18           C  
ATOM   1956  O   VAL A 123      39.830 -21.487   4.867  1.00  4.18           O  
ATOM   1957  CB  VAL A 123      38.586 -20.608   7.823  1.00  4.18           C  
ATOM   1958  CG1 VAL A 123      39.969 -21.170   8.044  1.00  4.18           C  
ATOM   1959  CG2 VAL A 123      38.327 -19.394   8.684  1.00  4.18           C  
ATOM   1960  H   VAL A 123      36.338 -19.925   6.845  1.00  4.18           H  
ATOM   1961  HA  VAL A 123      39.068 -19.401   6.100  1.00  4.18           H  
ATOM   1962  HB  VAL A 123      37.879 -21.388   8.081  1.00  4.18           H  
ATOM   1963 1HG1 VAL A 123      40.085 -21.454   9.088  1.00  4.18           H  
ATOM   1964 2HG1 VAL A 123      40.106 -22.048   7.411  1.00  4.18           H  
ATOM   1965 3HG1 VAL A 123      40.712 -20.417   7.785  1.00  4.18           H  
ATOM   1966 1HG2 VAL A 123      38.437 -19.658   9.734  1.00  4.18           H  
ATOM   1967 2HG2 VAL A 123      39.037 -18.608   8.428  1.00  4.18           H  
ATOM   1968 3HG2 VAL A 123      37.311 -19.038   8.504  1.00  4.18           H  
ATOM   1969  N   PHE A 124      37.837 -22.392   5.414  1.00  3.19           N  
ATOM   1970  CA  PHE A 124      38.014 -23.604   4.642  1.00  3.19           C  
ATOM   1971  C   PHE A 124      36.766 -24.086   3.924  1.00  3.19           C  
ATOM   1972  O   PHE A 124      35.766 -24.438   4.555  1.00  3.19           O  
ATOM   1973  CB  PHE A 124      38.470 -24.721   5.575  1.00  3.19           C  
ATOM   1974  CG  PHE A 124      38.598 -26.070   4.925  1.00  3.19           C  
ATOM   1975  CD1 PHE A 124      39.594 -26.350   4.008  1.00  3.19           C  
ATOM   1976  CD2 PHE A 124      37.686 -27.071   5.247  1.00  3.19           C  
ATOM   1977  CE1 PHE A 124      39.679 -27.605   3.426  1.00  3.19           C  
ATOM   1978  CE2 PHE A 124      37.768 -28.318   4.675  1.00  3.19           C  
ATOM   1979  CZ  PHE A 124      38.765 -28.589   3.761  1.00  3.19           C  
ATOM   1980  H   PHE A 124      36.982 -22.287   5.955  1.00  3.19           H  
ATOM   1981  HA  PHE A 124      38.781 -23.416   3.889  1.00  3.19           H  
ATOM   1982 1HB  PHE A 124      39.435 -24.458   6.003  1.00  3.19           H  
ATOM   1983 2HB  PHE A 124      37.760 -24.804   6.398  1.00  3.19           H  
ATOM   1984  HD1 PHE A 124      40.314 -25.573   3.744  1.00  3.19           H  
ATOM   1985  HD2 PHE A 124      36.898 -26.853   5.966  1.00  3.19           H  
ATOM   1986  HE1 PHE A 124      40.466 -27.816   2.702  1.00  3.19           H  
ATOM   1987  HE2 PHE A 124      37.049 -29.088   4.941  1.00  3.19           H  
ATOM   1988  HZ  PHE A 124      38.834 -29.574   3.301  1.00  3.19           H  
ATOM   1989  N   ALA A 125      36.835 -24.163   2.601  1.00  2.33           N  
ATOM   1990  CA  ALA A 125      35.720 -24.733   1.875  1.00  2.33           C  
ATOM   1991  C   ALA A 125      35.955 -26.244   1.829  1.00  2.33           C  
ATOM   1992  O   ALA A 125      37.070 -26.662   1.525  1.00  2.33           O  
ATOM   1993  CB  ALA A 125      35.597 -24.154   0.477  1.00  2.33           C  
ATOM   1994  H   ALA A 125      37.659 -23.842   2.112  1.00  2.33           H  
ATOM   1995  HA  ALA A 125      34.815 -24.495   2.422  1.00  2.33           H  
ATOM   1996 1HB  ALA A 125      34.741 -24.606  -0.031  1.00  2.33           H  
ATOM   1997 2HB  ALA A 125      35.441 -23.074   0.545  1.00  2.33           H  
ATOM   1998 3HB  ALA A 125      36.502 -24.358  -0.088  1.00  2.33           H  
ATOM   1999  N   PRO A 126      34.951 -27.081   2.085  1.00  1.69           N  
ATOM   2000  CA  PRO A 126      35.032 -28.530   2.066  1.00  1.69           C  
ATOM   2001  C   PRO A 126      35.136 -29.108   0.662  1.00  1.69           C  
ATOM   2002  O   PRO A 126      34.668 -28.514  -0.310  1.00  1.69           O  
ATOM   2003  CB  PRO A 126      33.723 -28.929   2.739  1.00  1.69           C  
ATOM   2004  CG  PRO A 126      32.793 -27.781   2.433  1.00  1.69           C  
ATOM   2005  CD  PRO A 126      33.635 -26.554   2.439  1.00  1.69           C  
ATOM   2006  HA  PRO A 126      35.890 -28.850   2.665  1.00  1.69           H  
ATOM   2007 1HB  PRO A 126      33.374 -29.892   2.325  1.00  1.69           H  
ATOM   2008 2HB  PRO A 126      33.883 -29.076   3.812  1.00  1.69           H  
ATOM   2009 1HG  PRO A 126      32.310 -27.936   1.462  1.00  1.69           H  
ATOM   2010 2HG  PRO A 126      32.011 -27.720   3.186  1.00  1.69           H  
ATOM   2011 1HD  PRO A 126      33.249 -25.860   1.670  1.00  1.69           H  
ATOM   2012 2HD  PRO A 126      33.650 -26.105   3.454  1.00  1.69           H  
ATOM   2013  N   GLU A 127      35.687 -30.315   0.589  1.00  1.27           N  
ATOM   2014  CA  GLU A 127      35.758 -31.084  -0.646  1.00  1.27           C  
ATOM   2015  C   GLU A 127      34.434 -31.796  -0.872  1.00  1.27           C  
ATOM   2016  O   GLU A 127      33.704 -32.055   0.084  1.00  1.27           O  
ATOM   2017  CB  GLU A 127      36.899 -32.097  -0.570  1.00  1.27           C  
ATOM   2018  CG  GLU A 127      38.286 -31.462  -0.445  1.00  1.27           C  
ATOM   2019  CD  GLU A 127      39.411 -32.472  -0.387  1.00  1.27           C  
ATOM   2020  OE1 GLU A 127      39.140 -33.631  -0.182  1.00  1.27           O  
ATOM   2021  OE2 GLU A 127      40.543 -32.076  -0.546  1.00  1.27           O1-
ATOM   2022  H   GLU A 127      36.069 -30.725   1.426  1.00  1.27           H  
ATOM   2023  HA  GLU A 127      35.934 -30.403  -1.478  1.00  1.27           H  
ATOM   2024 1HB  GLU A 127      36.748 -32.751   0.287  1.00  1.27           H  
ATOM   2025 2HB  GLU A 127      36.892 -32.722  -1.465  1.00  1.27           H  
ATOM   2026 1HG  GLU A 127      38.448 -30.806  -1.300  1.00  1.27           H  
ATOM   2027 2HG  GLU A 127      38.309 -30.847   0.456  1.00  1.27           H  
ATOM   2028  N   LEU A 128      34.123 -32.125  -2.123  1.00  1.00           N  
ATOM   2029  CA  LEU A 128      32.881 -32.839  -2.393  1.00  1.00           C  
ATOM   2030  C   LEU A 128      32.951 -34.338  -2.104  1.00  1.00           C  
ATOM   2031  O   LEU A 128      33.938 -35.005  -2.421  1.00  1.00           O  
ATOM   2032  CB  LEU A 128      32.460 -32.653  -3.862  1.00  1.00           C  
ATOM   2033  CG  LEU A 128      32.118 -31.213  -4.306  1.00  1.00           C  
ATOM   2034  CD1 LEU A 128      31.808 -31.212  -5.803  1.00  1.00           C  
ATOM   2035  CD2 LEU A 128      30.921 -30.707  -3.498  1.00  1.00           C  
ATOM   2036  H   LEU A 128      34.747 -31.887  -2.879  1.00  1.00           H  
ATOM   2037  HA  LEU A 128      32.106 -32.412  -1.758  1.00  1.00           H  
ATOM   2038 1HB  LEU A 128      33.266 -33.012  -4.499  1.00  1.00           H  
ATOM   2039 2HB  LEU A 128      31.580 -33.280  -4.045  1.00  1.00           H  
ATOM   2040  HG  LEU A 128      32.975 -30.561  -4.132  1.00  1.00           H  
ATOM   2041 1HD1 LEU A 128      31.571 -30.201  -6.128  1.00  1.00           H  
ATOM   2042 2HD1 LEU A 128      32.676 -31.575  -6.354  1.00  1.00           H  
ATOM   2043 3HD1 LEU A 128      30.955 -31.865  -5.997  1.00  1.00           H  
ATOM   2044 1HD2 LEU A 128      30.672 -29.698  -3.794  1.00  1.00           H  
ATOM   2045 2HD2 LEU A 128      30.066 -31.358  -3.675  1.00  1.00           H  
ATOM   2046 3HD2 LEU A 128      31.180 -30.716  -2.439  1.00  1.00           H  
ATOM   2047  N   ALA A 129      31.851 -34.848  -1.560  1.00  0.84           N  
ATOM   2048  CA  ALA A 129      31.592 -36.264  -1.313  1.00  0.84           C  
ATOM   2049  C   ALA A 129      31.248 -36.967  -2.609  1.00  0.84           C  
ATOM   2050  O   ALA A 129      30.908 -36.317  -3.595  1.00  0.84           O  
ATOM   2051  CB  ALA A 129      30.437 -36.444  -0.342  1.00  0.84           C  
ATOM   2052  H   ALA A 129      31.137 -34.194  -1.268  1.00  0.84           H  
ATOM   2053  HA  ALA A 129      32.494 -36.714  -0.900  1.00  0.84           H  
ATOM   2054 1HB  ALA A 129      30.262 -37.505  -0.165  1.00  0.84           H  
ATOM   2055 2HB  ALA A 129      30.666 -35.958   0.604  1.00  0.84           H  
ATOM   2056 3HB  ALA A 129      29.541 -36.000  -0.767  1.00  0.84           H  
ATOM   2057  N   ASN A 130      31.348 -38.293  -2.612  1.00  0.74           N  
ATOM   2058  CA  ASN A 130      30.966 -39.096  -3.775  1.00  0.74           C  
ATOM   2059  C   ASN A 130      29.462 -39.029  -4.037  1.00  0.74           C  
ATOM   2060  O   ASN A 130      29.004 -39.225  -5.162  1.00  0.74           O  
ATOM   2061  CB  ASN A 130      31.375 -40.536  -3.574  1.00  0.74           C  
ATOM   2062  CG  ASN A 130      32.856 -40.735  -3.677  1.00  0.74           C  
ATOM   2063  ND2 ASN A 130      33.346 -41.775  -3.054  1.00  0.74           N  
ATOM   2064  OD1 ASN A 130      33.565 -39.946  -4.310  1.00  0.74           O  
ATOM   2065  H   ASN A 130      31.674 -38.763  -1.774  1.00  0.74           H  
ATOM   2066  HA  ASN A 130      31.472 -38.694  -4.655  1.00  0.74           H  
ATOM   2067 1HB  ASN A 130      31.032 -40.882  -2.594  1.00  0.74           H  
ATOM   2068 2HB  ASN A 130      30.884 -41.155  -4.325  1.00  0.74           H  
ATOM   2069 1HD2 ASN A 130      34.329 -41.957  -3.082  1.00  0.74           H  
ATOM   2070 2HD2 ASN A 130      32.737 -42.384  -2.544  1.00  0.74           H  
ATOM   2071  N   HIS A 131      28.709 -38.780  -2.976  1.00  0.69           N  
ATOM   2072  CA  HIS A 131      27.262 -38.694  -3.009  1.00  0.69           C  
ATOM   2073  C   HIS A 131      26.877 -37.235  -2.934  1.00  0.69           C  
ATOM   2074  O   HIS A 131      27.311 -36.539  -2.012  1.00  0.69           O  
ATOM   2075  CB  HIS A 131      26.673 -39.447  -1.821  1.00  0.69           C  
ATOM   2076  CG  HIS A 131      27.056 -40.896  -1.821  1.00  0.69           C  
ATOM   2077  CD2 HIS A 131      27.980 -41.566  -1.095  1.00  0.69           C  
ATOM   2078  ND1 HIS A 131      26.474 -41.828  -2.660  1.00  0.69           N  
ATOM   2079  CE1 HIS A 131      27.024 -43.012  -2.443  1.00  0.69           C  
ATOM   2080  NE2 HIS A 131      27.939 -42.880  -1.499  1.00  0.69           N  
ATOM   2081  H   HIS A 131      29.175 -38.633  -2.092  1.00  0.69           H  
ATOM   2082  HA  HIS A 131      26.870 -39.111  -3.937  1.00  0.69           H  
ATOM   2083 1HB  HIS A 131      27.019 -38.997  -0.900  1.00  0.69           H  
ATOM   2084 2HB  HIS A 131      25.592 -39.370  -1.836  1.00  0.69           H  
ATOM   2085  HD2 HIS A 131      28.637 -41.138  -0.331  1.00  0.69           H  
ATOM   2086  HE1 HIS A 131      26.767 -43.940  -2.956  1.00  0.69           H  
ATOM   2087  HE2 HIS A 131      28.520 -43.619  -1.128  1.00  0.68           H  
ATOM   2088  N   THR A 132      26.118 -36.747  -3.906  1.00  0.65           N  
ATOM   2089  CA  THR A 132      25.799 -35.334  -3.875  1.00  0.65           C  
ATOM   2090  C   THR A 132      24.310 -35.019  -3.975  1.00  0.65           C  
ATOM   2091  O   THR A 132      23.491 -35.862  -4.349  1.00  0.65           O  
ATOM   2092  CB  THR A 132      26.572 -34.588  -4.988  1.00  0.65           C  
ATOM   2093  CG2 THR A 132      28.093 -34.805  -4.842  1.00  0.65           C  
ATOM   2094  OG1 THR A 132      26.140 -35.030  -6.297  1.00  0.65           O  
ATOM   2095  H   THR A 132      25.791 -37.335  -4.669  1.00  0.65           H  
ATOM   2096  HA  THR A 132      26.141 -34.933  -2.927  1.00  0.65           H  
ATOM   2097  HB  THR A 132      26.363 -33.523  -4.897  1.00  0.65           H  
ATOM   2098  HG1 THR A 132      26.224 -36.007  -6.408  1.00  0.65           H  
ATOM   2099 1HG2 THR A 132      28.614 -34.249  -5.618  1.00  0.65           H  
ATOM   2100 2HG2 THR A 132      28.419 -34.453  -3.866  1.00  0.65           H  
ATOM   2101 3HG2 THR A 132      28.335 -35.862  -4.940  1.00  0.65           H  
ATOM   2102  N   PHE A 133      23.992 -33.776  -3.626  1.00  0.64           N  
ATOM   2103  CA  PHE A 133      22.673 -33.172  -3.733  1.00  0.64           C  
ATOM   2104  C   PHE A 133      22.827 -31.954  -4.638  1.00  0.64           C  
ATOM   2105  O   PHE A 133      23.572 -31.027  -4.314  1.00  0.64           O  
ATOM   2106  CB  PHE A 133      22.153 -32.795  -2.347  1.00  0.64           C  
ATOM   2107  CG  PHE A 133      20.769 -32.207  -2.288  1.00  0.64           C  
ATOM   2108  CD1 PHE A 133      19.657 -33.026  -2.025  1.00  0.64           C  
ATOM   2109  CD2 PHE A 133      20.568 -30.841  -2.441  1.00  0.64           C  
ATOM   2110  CE1 PHE A 133      18.393 -32.486  -1.928  1.00  0.64           C  
ATOM   2111  CE2 PHE A 133      19.297 -30.303  -2.342  1.00  0.64           C  
ATOM   2112  CZ  PHE A 133      18.213 -31.129  -2.084  1.00  0.64           C  
ATOM   2113  H   PHE A 133      24.748 -33.201  -3.269  1.00  0.64           H  
ATOM   2114  HA  PHE A 133      21.993 -33.881  -4.188  1.00  0.64           H  
ATOM   2115 1HB  PHE A 133      22.156 -33.682  -1.717  1.00  0.64           H  
ATOM   2116 2HB  PHE A 133      22.840 -32.084  -1.890  1.00  0.64           H  
ATOM   2117  HD1 PHE A 133      19.802 -34.104  -1.895  1.00  0.64           H  
ATOM   2118  HD2 PHE A 133      21.425 -30.197  -2.635  1.00  0.64           H  
ATOM   2119  HE1 PHE A 133      17.542 -33.135  -1.727  1.00  0.64           H  
ATOM   2120  HE2 PHE A 133      19.148 -29.233  -2.463  1.00  0.64           H  
ATOM   2121  HZ  PHE A 133      17.221 -30.708  -2.006  1.00  0.64           H  
ATOM   2122  N   VAL A 134      22.168 -31.962  -5.785  1.00  0.63           N  
ATOM   2123  CA  VAL A 134      22.400 -30.891  -6.750  1.00  0.63           C  
ATOM   2124  C   VAL A 134      21.282 -29.862  -6.781  1.00  0.63           C  
ATOM   2125  O   VAL A 134      20.107 -30.213  -6.906  1.00  0.63           O  
ATOM   2126  CB  VAL A 134      22.598 -31.487  -8.160  1.00  0.63           C  
ATOM   2127  CG1 VAL A 134      22.832 -30.345  -9.184  1.00  0.63           C  
ATOM   2128  CG2 VAL A 134      23.773 -32.482  -8.126  1.00  0.63           C  
ATOM   2129  H   VAL A 134      21.538 -32.741  -5.990  1.00  0.63           H  
ATOM   2130  HA  VAL A 134      23.320 -30.378  -6.476  1.00  0.63           H  
ATOM   2131  HB  VAL A 134      21.691 -32.020  -8.453  1.00  0.63           H  
ATOM   2132 1HG1 VAL A 134      22.965 -30.764 -10.181  1.00  0.63           H  
ATOM   2133 2HG1 VAL A 134      21.989 -29.671  -9.189  1.00  0.63           H  
ATOM   2134 3HG1 VAL A 134      23.734 -29.788  -8.907  1.00  0.63           H  
ATOM   2135 1HG2 VAL A 134      23.905 -32.918  -9.115  1.00  0.63           H  
ATOM   2136 2HG2 VAL A 134      24.682 -31.968  -7.834  1.00  0.63           H  
ATOM   2137 3HG2 VAL A 134      23.563 -33.282  -7.406  1.00  0.63           H  
ATOM   2138  N   VAL A 135      21.659 -28.593  -6.700  1.00  0.65           N  
ATOM   2139  CA  VAL A 135      20.702 -27.515  -6.748  1.00  0.65           C  
ATOM   2140  C   VAL A 135      20.738 -26.771  -8.088  1.00  0.65           C  
ATOM   2141  O   VAL A 135      21.776 -26.254  -8.522  1.00  0.65           O  
ATOM   2142  CB  VAL A 135      20.947 -26.526  -5.606  1.00  0.65           C  
ATOM   2143  CG1 VAL A 135      19.953 -25.383  -5.684  1.00  0.65           C  
ATOM   2144  CG2 VAL A 135      20.846 -27.241  -4.264  1.00  0.65           C  
ATOM   2145  H   VAL A 135      22.639 -28.378  -6.580  1.00  0.65           H  
ATOM   2146  HA  VAL A 135      19.726 -27.942  -6.602  1.00  0.65           H  
ATOM   2147  HB  VAL A 135      21.924 -26.110  -5.717  1.00  0.65           H  
ATOM   2148 1HG1 VAL A 135      20.149 -24.688  -4.896  1.00  0.65           H  
ATOM   2149 2HG1 VAL A 135      20.055 -24.874  -6.642  1.00  0.65           H  
ATOM   2150 3HG1 VAL A 135      18.935 -25.770  -5.586  1.00  0.65           H  
ATOM   2151 1HG2 VAL A 135      21.034 -26.534  -3.454  1.00  0.65           H  
ATOM   2152 2HG2 VAL A 135      19.850 -27.657  -4.157  1.00  0.65           H  
ATOM   2153 3HG2 VAL A 135      21.584 -28.045  -4.225  1.00  0.65           H  
ATOM   2154  N   ASP A 136      19.593 -26.809  -8.770  1.00  0.67           N  
ATOM   2155  CA  ASP A 136      19.340 -26.190 -10.078  1.00  0.67           C  
ATOM   2156  C   ASP A 136      20.259 -26.570 -11.241  1.00  0.67           C  
ATOM   2157  O   ASP A 136      20.332 -25.831 -12.223  1.00  0.67           O  
ATOM   2158  CB  ASP A 136      19.397 -24.678  -9.935  1.00  0.67           C  
ATOM   2159  CG  ASP A 136      18.291 -24.158  -9.093  1.00  0.67           C  
ATOM   2160  OD1 ASP A 136      17.186 -24.492  -9.403  1.00  0.67           O  
ATOM   2161  OD2 ASP A 136      18.521 -23.430  -8.141  1.00  0.67           O1-
ATOM   2162  H   ASP A 136      18.813 -27.268  -8.298  1.00  0.67           H  
ATOM   2163  HA  ASP A 136      18.328 -26.470 -10.370  1.00  0.67           H  
ATOM   2164 1HB  ASP A 136      20.353 -24.388  -9.515  1.00  0.67           H  
ATOM   2165 2HB  ASP A 136      19.337 -24.225 -10.917  1.00  0.67           H  
ATOM   2166  N   GLY A 137      20.897 -27.726 -11.192  1.00  0.71           N  
ATOM   2167  CA  GLY A 137      21.792 -28.074 -12.284  1.00  0.71           C  
ATOM   2168  C   GLY A 137      21.077 -28.796 -13.420  1.00  0.71           C  
ATOM   2169  O   GLY A 137      19.865 -29.004 -13.356  1.00  0.71           O  
ATOM   2170  H   GLY A 137      20.803 -28.316 -10.384  1.00  0.71           H  
ATOM   2171 1HA  GLY A 137      22.226 -27.148 -12.651  1.00  0.71           H  
ATOM   2172 2HA  GLY A 137      22.608 -28.688 -11.901  1.00  0.71           H  
ATOM   2173  N   PRO A 138      21.810 -29.171 -14.482  1.00  0.75           N  
ATOM   2174  CA  PRO A 138      21.350 -29.901 -15.651  1.00  0.75           C  
ATOM   2175  C   PRO A 138      20.825 -31.254 -15.247  1.00  0.75           C  
ATOM   2176  O   PRO A 138      21.283 -31.825 -14.260  1.00  0.75           O  
ATOM   2177  CB  PRO A 138      22.621 -30.058 -16.492  1.00  0.75           C  
ATOM   2178  CG  PRO A 138      23.536 -28.956 -16.019  1.00  0.75           C  
ATOM   2179  CD  PRO A 138      23.243 -28.815 -14.543  1.00  0.75           C  
ATOM   2180  HA  PRO A 138      20.581 -29.316 -16.176  1.00  0.75           H  
ATOM   2181 1HB  PRO A 138      23.044 -31.065 -16.347  1.00  0.75           H  
ATOM   2182 2HB  PRO A 138      22.370 -29.972 -17.559  1.00  0.75           H  
ATOM   2183 1HG  PRO A 138      24.589 -29.221 -16.208  1.00  0.75           H  
ATOM   2184 2HG  PRO A 138      23.335 -28.031 -16.576  1.00  0.75           H  
ATOM   2185 1HD  PRO A 138      23.848 -29.522 -13.947  1.00  0.75           H  
ATOM   2186 2HD  PRO A 138      23.445 -27.777 -14.268  1.00  0.75           H  
ATOM   2187  N   GLU A 139      19.872 -31.786 -15.984  1.00  0.78           N  
ATOM   2188  CA  GLU A 139      19.441 -33.138 -15.674  1.00  0.78           C  
ATOM   2189  C   GLU A 139      20.603 -34.103 -15.906  1.00  0.78           C  
ATOM   2190  O   GLU A 139      21.231 -34.045 -16.968  1.00  0.78           O  
ATOM   2191  CB  GLU A 139      18.249 -33.538 -16.542  1.00  0.78           C  
ATOM   2192  CG  GLU A 139      17.723 -34.868 -16.184  1.00  0.78           C  
ATOM   2193  CD  GLU A 139      16.521 -35.337 -16.922  1.00  0.78           C  
ATOM   2194  OE1 GLU A 139      16.557 -35.463 -18.125  1.00  0.78           O  
ATOM   2195  OE2 GLU A 139      15.547 -35.600 -16.248  1.00  0.78           O1-
ATOM   2196  H   GLU A 139      19.480 -31.286 -16.770  1.00  0.78           H  
ATOM   2197  HA  GLU A 139      19.154 -33.192 -14.621  1.00  0.78           H  
ATOM   2198 1HB  GLU A 139      17.444 -32.810 -16.423  1.00  0.78           H  
ATOM   2199 2HB  GLU A 139      18.542 -33.550 -17.592  1.00  0.78           H  
ATOM   2200 1HG  GLU A 139      18.507 -35.620 -16.257  1.00  0.78           H  
ATOM   2201 2HG  GLU A 139      17.455 -34.751 -15.160  1.00  0.78           H  
ATOM   2202  N   THR A 140      20.885 -34.986 -14.942  1.00  0.80           N  
ATOM   2203  CA  THR A 140      21.972 -35.955 -15.125  1.00  0.80           C  
ATOM   2204  C   THR A 140      21.521 -37.361 -14.773  1.00  0.80           C  
ATOM   2205  O   THR A 140      20.464 -37.556 -14.186  1.00  0.80           O  
ATOM   2206  CB  THR A 140      23.237 -35.604 -14.293  1.00  0.80           C  
ATOM   2207  CG2 THR A 140      23.724 -34.190 -14.593  1.00  0.80           C  
ATOM   2208  OG1 THR A 140      22.956 -35.707 -12.885  1.00  0.80           O  
ATOM   2209  H   THR A 140      20.343 -34.979 -14.074  1.00  0.80           H  
ATOM   2210  HA  THR A 140      22.257 -35.957 -16.177  1.00  0.80           H  
ATOM   2211  HB  THR A 140      24.031 -36.303 -14.546  1.00  0.80           H  
ATOM   2212  HG1 THR A 140      23.628 -35.213 -12.394  1.00  0.80           H  
ATOM   2213 1HG2 THR A 140      24.617 -33.982 -14.007  1.00  0.80           H  
ATOM   2214 2HG2 THR A 140      23.956 -34.099 -15.655  1.00  0.80           H  
ATOM   2215 3HG2 THR A 140      22.965 -33.488 -14.333  1.00  0.80           H  
ATOM   2216  N   LYS A 141      22.348 -38.360 -15.084  1.00  0.81           N  
ATOM   2217  CA  LYS A 141      22.017 -39.730 -14.686  1.00  0.81           C  
ATOM   2218  C   LYS A 141      22.000 -39.857 -13.161  1.00  0.81           C  
ATOM   2219  O   LYS A 141      21.158 -40.551 -12.592  1.00  0.81           O  
ATOM   2220  CB  LYS A 141      23.016 -40.719 -15.284  1.00  0.81           C  
ATOM   2221  CG  LYS A 141      22.897 -40.899 -16.797  1.00  0.81           C  
ATOM   2222  CD  LYS A 141      23.936 -41.889 -17.324  1.00  0.81           C  
ATOM   2223  CE  LYS A 141      23.821 -42.069 -18.833  1.00  0.81           C  
ATOM   2224  NZ  LYS A 141      24.855 -43.002 -19.359  1.00  0.81           N1+
ATOM   2225  H   LYS A 141      23.201 -38.170 -15.589  1.00  0.81           H  
ATOM   2226  HA  LYS A 141      21.018 -39.968 -15.053  1.00  0.81           H  
ATOM   2227 1HB  LYS A 141      24.031 -40.392 -15.064  1.00  0.81           H  
ATOM   2228 2HB  LYS A 141      22.880 -41.695 -14.819  1.00  0.81           H  
ATOM   2229 1HG  LYS A 141      21.901 -41.267 -17.041  1.00  0.81           H  
ATOM   2230 2HG  LYS A 141      23.040 -39.938 -17.289  1.00  0.81           H  
ATOM   2231 1HD  LYS A 141      24.937 -41.529 -17.085  1.00  0.81           H  
ATOM   2232 2HD  LYS A 141      23.791 -42.855 -16.841  1.00  0.81           H  
ATOM   2233 1HE  LYS A 141      22.835 -42.465 -19.070  1.00  0.81           H  
ATOM   2234 2HE  LYS A 141      23.940 -41.101 -19.319  1.00  0.81           H  
ATOM   2235 1HZ  LYS A 141      24.747 -43.097 -20.359  1.00  0.81           H  
ATOM   2236 2HZ  LYS A 141      25.775 -42.638 -19.153  1.00  0.81           H  
ATOM   2237 3HZ  LYS A 141      24.747 -43.907 -18.923  1.00  0.81           H  
ATOM   2238  N   GLU A 142      22.942 -39.173 -12.502  1.00  0.80           N  
ATOM   2239  CA  GLU A 142      23.007 -39.157 -11.044  1.00  0.80           C  
ATOM   2240  C   GLU A 142      21.771 -38.495 -10.467  1.00  0.80           C  
ATOM   2241  O   GLU A 142      21.219 -38.947  -9.458  1.00  0.80           O  
ATOM   2242  CB  GLU A 142      24.237 -38.393 -10.527  1.00  0.80           C  
ATOM   2243  CG  GLU A 142      24.368 -38.383  -8.971  1.00  0.80           C  
ATOM   2244  CD  GLU A 142      25.606 -37.644  -8.444  1.00  0.80           C  
ATOM   2245  OE1 GLU A 142      26.358 -37.149  -9.250  1.00  0.80           O  
ATOM   2246  OE2 GLU A 142      25.785 -37.571  -7.234  1.00  0.80           O1-
ATOM   2247  H   GLU A 142      23.611 -38.636 -13.031  1.00  0.80           H  
ATOM   2248  HA  GLU A 142      23.047 -40.187 -10.685  1.00  0.80           H  
ATOM   2249 1HB  GLU A 142      25.142 -38.839 -10.939  1.00  0.80           H  
ATOM   2250 2HB  GLU A 142      24.194 -37.360 -10.869  1.00  0.80           H  
ATOM   2251 1HG  GLU A 142      23.476 -37.906  -8.557  1.00  0.80           H  
ATOM   2252 2HG  GLU A 142      24.388 -39.413  -8.617  1.00  0.80           H  
ATOM   2253  N   CYS A 143      21.362 -37.398 -11.106  1.00  0.78           N  
ATOM   2254  CA  CYS A 143      20.259 -36.618 -10.612  1.00  0.78           C  
ATOM   2255  C   CYS A 143      19.222 -36.194 -11.670  1.00  0.78           C  
ATOM   2256  O   CYS A 143      19.303 -35.077 -12.199  1.00  0.78           O  
ATOM   2257  CB  CYS A 143      20.792 -35.369  -9.922  1.00  0.78           C  
ATOM   2258  SG  CYS A 143      19.546 -34.408  -9.103  1.00  0.78           S  
ATOM   2259  H   CYS A 143      21.860 -37.072 -11.929  1.00  0.78           H  
ATOM   2260  HA  CYS A 143      19.799 -37.229  -9.861  1.00  0.78           H  
ATOM   2261 1HB  CYS A 143      21.554 -35.650  -9.187  1.00  0.78           H  
ATOM   2262 2HB  CYS A 143      21.278 -34.730 -10.660  1.00  0.78           H  
ATOM   2263  N   PRO A 144      18.294 -37.088 -12.065  1.00  0.76           N  
ATOM   2264  CA  PRO A 144      17.261 -36.860 -13.057  1.00  0.76           C  
ATOM   2265  C   PRO A 144      16.152 -35.956 -12.501  1.00  0.76           C  
ATOM   2266  O   PRO A 144      15.910 -35.939 -11.288  1.00  0.76           O  
ATOM   2267  CB  PRO A 144      16.752 -38.272 -13.348  1.00  0.76           C  
ATOM   2268  CG  PRO A 144      16.987 -39.025 -12.073  1.00  0.76           C  
ATOM   2269  CD  PRO A 144      18.280 -38.446 -11.503  1.00  0.76           C  
ATOM   2270  HA  PRO A 144      17.730 -36.445 -13.941  1.00  0.76           H  
ATOM   2271 1HB  PRO A 144      15.702 -38.234 -13.655  1.00  0.76           H  
ATOM   2272 2HB  PRO A 144      17.320 -38.688 -14.197  1.00  0.76           H  
ATOM   2273 1HG  PRO A 144      16.136 -38.885 -11.405  1.00  0.76           H  
ATOM   2274 2HG  PRO A 144      17.060 -40.100 -12.274  1.00  0.76           H  
ATOM   2275 1HD  PRO A 144      18.187 -38.435 -10.423  1.00  0.76           H  
ATOM   2276 2HD  PRO A 144      19.156 -39.019 -11.847  1.00  0.76           H  
ATOM   2277  N   ASP A 145      15.385 -35.297 -13.383  1.00  0.73           N  
ATOM   2278  CA  ASP A 145      14.243 -34.481 -12.929  1.00  0.73           C  
ATOM   2279  C   ASP A 145      13.202 -35.304 -12.175  1.00  0.73           C  
ATOM   2280  O   ASP A 145      12.449 -34.778 -11.363  1.00  0.73           O  
ATOM   2281  CB  ASP A 145      13.592 -33.721 -14.092  1.00  0.73           C  
ATOM   2282  CG  ASP A 145      14.386 -32.455 -14.556  1.00  0.73           C  
ATOM   2283  OD1 ASP A 145      15.284 -32.024 -13.845  1.00  0.73           O  
ATOM   2284  OD2 ASP A 145      14.054 -31.913 -15.586  1.00  0.73           O1-
ATOM   2285  H   ASP A 145      15.581 -35.350 -14.390  1.00  0.73           H  
ATOM   2286  HA  ASP A 145      14.627 -33.733 -12.242  1.00  0.73           H  
ATOM   2287 1HB  ASP A 145      13.505 -34.395 -14.949  1.00  0.73           H  
ATOM   2288 2HB  ASP A 145      12.582 -33.420 -13.810  1.00  0.73           H  
ATOM   2289  N   ALA A 146      13.166 -36.603 -12.453  1.00  0.70           N  
ATOM   2290  CA  ALA A 146      12.271 -37.552 -11.802  1.00  0.70           C  
ATOM   2291  C   ALA A 146      12.509 -37.617 -10.290  1.00  0.70           C  
ATOM   2292  O   ALA A 146      11.608 -37.986  -9.531  1.00  0.70           O  
ATOM   2293  CB  ALA A 146      12.462 -38.932 -12.393  1.00  0.70           C  
ATOM   2294  H   ALA A 146      13.814 -36.949 -13.145  1.00  0.70           H  
ATOM   2295  HA  ALA A 146      11.247 -37.220 -11.973  1.00  0.70           H  
ATOM   2296 1HB  ALA A 146      11.770 -39.627 -11.918  1.00  0.70           H  
ATOM   2297 2HB  ALA A 146      12.269 -38.900 -13.465  1.00  0.70           H  
ATOM   2298 3HB  ALA A 146      13.486 -39.261 -12.217  1.00  0.70           H  
ATOM   2299  N   LYS A 147      13.748 -37.348  -9.865  1.00  0.68           N  
ATOM   2300  CA  LYS A 147      14.122 -37.411  -8.461  1.00  0.68           C  
ATOM   2301  C   LYS A 147      14.292 -36.028  -7.842  1.00  0.68           C  
ATOM   2302  O   LYS A 147      14.119 -35.874  -6.634  1.00  0.68           O  
ATOM   2303  CB  LYS A 147      15.392 -38.235  -8.283  1.00  0.68           C  
ATOM   2304  CG  LYS A 147      15.234 -39.714  -8.613  1.00  0.68           C  
ATOM   2305  CD  LYS A 147      16.536 -40.472  -8.361  1.00  0.68           C  
ATOM   2306  CE  LYS A 147      16.397 -41.956  -8.679  1.00  0.68           C  
ATOM   2307  NZ  LYS A 147      17.684 -42.689  -8.475  1.00  0.68           N1+
ATOM   2308  H   LYS A 147      14.448 -37.031 -10.528  1.00  0.68           H  
ATOM   2309  HA  LYS A 147      13.323 -37.911  -7.917  1.00  0.68           H  
ATOM   2310 1HB  LYS A 147      16.167 -37.834  -8.933  1.00  0.68           H  
ATOM   2311 2HB  LYS A 147      15.744 -38.150  -7.257  1.00  0.68           H  
ATOM   2312 1HG  LYS A 147      14.457 -40.132  -7.970  1.00  0.68           H  
ATOM   2313 2HG  LYS A 147      14.926 -39.838  -9.644  1.00  0.68           H  
ATOM   2314 1HD  LYS A 147      17.331 -40.053  -8.967  1.00  0.68           H  
ATOM   2315 2HD  LYS A 147      16.813 -40.361  -7.309  1.00  0.68           H  
ATOM   2316 1HE  LYS A 147      15.637 -42.389  -8.031  1.00  0.68           H  
ATOM   2317 2HE  LYS A 147      16.086 -42.071  -9.717  1.00  0.68           H  
ATOM   2318 1HZ  LYS A 147      17.556 -43.667  -8.693  1.00  0.68           H  
ATOM   2319 2HZ  LYS A 147      18.398 -42.299  -9.081  1.00  0.68           H  
ATOM   2320 3HZ  LYS A 147      17.973 -42.593  -7.511  1.00  0.68           H  
ATOM   2321  N   ARG A 148      14.628 -35.022  -8.653  1.00  0.66           N  
ATOM   2322  CA  ARG A 148      14.837 -33.677  -8.106  1.00  0.66           C  
ATOM   2323  C   ARG A 148      13.570 -33.123  -7.487  1.00  0.66           C  
ATOM   2324  O   ARG A 148      12.475 -33.327  -8.015  1.00  0.66           O  
ATOM   2325  CB  ARG A 148      15.229 -32.670  -9.178  1.00  0.66           C  
ATOM   2326  CG  ARG A 148      16.566 -32.824  -9.808  1.00  0.66           C  
ATOM   2327  CD  ARG A 148      16.806 -31.757 -10.811  1.00  0.66           C  
ATOM   2328  NE  ARG A 148      18.048 -31.938 -11.538  1.00  0.66           N  
ATOM   2329  CZ  ARG A 148      19.242 -31.518 -11.099  1.00  0.66           C  
ATOM   2330  NH1 ARG A 148      19.326 -30.923  -9.941  1.00  0.66           N1+
ATOM   2331  NH2 ARG A 148      20.336 -31.697 -11.805  1.00  0.66           N  
ATOM   2332  H   ARG A 148      14.788 -35.199  -9.646  1.00  0.66           H  
ATOM   2333  HA  ARG A 148      15.616 -33.725  -7.345  1.00  0.66           H  
ATOM   2334 1HB  ARG A 148      14.492 -32.708  -9.977  1.00  0.66           H  
ATOM   2335 2HB  ARG A 148      15.188 -31.666  -8.748  1.00  0.66           H  
ATOM   2336 1HG  ARG A 148      17.300 -32.705  -9.025  1.00  0.66           H  
ATOM   2337 2HG  ARG A 148      16.669 -33.797 -10.278  1.00  0.66           H  
ATOM   2338 1HD  ARG A 148      15.994 -31.752 -11.529  1.00  0.66           H  
ATOM   2339 2HD  ARG A 148      16.847 -30.792 -10.308  1.00  0.66           H  
ATOM   2340  HE  ARG A 148      18.005 -32.408 -12.437  1.00  0.66           H  
ATOM   2341 1HH1 ARG A 148      18.498 -30.792  -9.382  1.00  0.66           H  
ATOM   2342 2HH1 ARG A 148      20.226 -30.618  -9.621  1.00  0.66           H  
ATOM   2343 1HH2 ARG A 148      20.317 -32.130 -12.730  1.00  0.66           H  
ATOM   2344 2HH2 ARG A 148      21.221 -31.391 -11.452  1.00  0.66           H  
ATOM   2345  N   ALA A 149      13.714 -32.422  -6.374  1.00  0.65           N  
ATOM   2346  CA  ALA A 149      12.596 -31.739  -5.765  1.00  0.65           C  
ATOM   2347  C   ALA A 149      12.432 -30.400  -6.449  1.00  0.65           C  
ATOM   2348  O   ALA A 149      13.381 -29.917  -7.059  1.00  0.65           O  
ATOM   2349  CB  ALA A 149      12.801 -31.575  -4.271  1.00  0.65           C  
ATOM   2350  H   ALA A 149      14.631 -32.330  -5.945  1.00  0.65           H  
ATOM   2351  HA  ALA A 149      11.709 -32.313  -5.953  1.00  0.65           H  
ATOM   2352 1HB  ALA A 149      11.960 -31.060  -3.849  1.00  0.65           H  
ATOM   2353 2HB  ALA A 149      12.896 -32.547  -3.815  1.00  0.65           H  
ATOM   2354 3HB  ALA A 149      13.704 -31.000  -4.086  1.00  0.65           H  
ATOM   2355  N   TRP A 150      11.257 -29.803  -6.352  1.00  0.65           N  
ATOM   2356  CA  TRP A 150      11.039 -28.461  -6.907  1.00  0.65           C  
ATOM   2357  C   TRP A 150      10.084 -27.621  -6.091  1.00  0.65           C  
ATOM   2358  O   TRP A 150       9.125 -28.134  -5.534  1.00  0.65           O  
ATOM   2359  CB  TRP A 150      10.563 -28.559  -8.353  1.00  0.65           C  
ATOM   2360  CG  TRP A 150      10.170 -27.275  -9.051  1.00  0.65           C  
ATOM   2361  CD1 TRP A 150      10.957 -26.410  -9.750  1.00  0.65           C  
ATOM   2362  CD2 TRP A 150       8.833 -26.778  -9.182  1.00  0.65           C  
ATOM   2363  CE2 TRP A 150       8.899 -25.622  -9.953  1.00  0.65           C  
ATOM   2364  CE3 TRP A 150       7.615 -27.221  -8.734  1.00  0.65           C  
ATOM   2365  NE1 TRP A 150      10.203 -25.419 -10.287  1.00  0.65           N  
ATOM   2366  CZ2 TRP A 150       7.771 -24.888 -10.272  1.00  0.65           C  
ATOM   2367  CZ3 TRP A 150       6.486 -26.501  -9.041  1.00  0.65           C  
ATOM   2368  CH2 TRP A 150       6.553 -25.356  -9.793  1.00  0.65           C  
ATOM   2369  H   TRP A 150      10.503 -30.316  -5.896  1.00  0.65           H  
ATOM   2370  HA  TRP A 150      11.995 -27.953  -6.915  1.00  0.65           H  
ATOM   2371 1HB  TRP A 150      11.359 -29.006  -8.950  1.00  0.65           H  
ATOM   2372 2HB  TRP A 150       9.711 -29.237  -8.398  1.00  0.65           H  
ATOM   2373  HD1 TRP A 150      12.012 -26.490  -9.872  1.00  0.65           H  
ATOM   2374  HE1 TRP A 150      10.559 -24.657 -10.854  1.00  0.65           H  
ATOM   2375  HE3 TRP A 150       7.562 -28.120  -8.143  1.00  0.65           H  
ATOM   2376  HZ2 TRP A 150       7.820 -23.987 -10.877  1.00  0.65           H  
ATOM   2377  HZ3 TRP A 150       5.547 -26.874  -8.669  1.00  0.65           H  
ATOM   2378  HH2 TRP A 150       5.634 -24.810 -10.022  1.00  0.65           H  
ATOM   2379  N   ASN A 151      10.370 -26.322  -6.012  1.00  0.65           N  
ATOM   2380  CA  ASN A 151       9.505 -25.375  -5.288  1.00  0.65           C  
ATOM   2381  C   ASN A 151       9.316 -25.811  -3.851  1.00  0.65           C  
ATOM   2382  O   ASN A 151       8.219 -25.731  -3.301  1.00  0.65           O  
ATOM   2383  CB  ASN A 151       8.148 -25.250  -5.975  1.00  0.65           C  
ATOM   2384  CG  ASN A 151       7.350 -24.055  -5.586  1.00  0.65           C  
ATOM   2385  ND2 ASN A 151       6.031 -24.116  -5.756  1.00  0.65           N  
ATOM   2386  OD1 ASN A 151       7.936 -23.051  -5.153  1.00  0.65           O  
ATOM   2387  H   ASN A 151      11.222 -26.002  -6.483  1.00  0.65           H  
ATOM   2388  HA  ASN A 151       9.990 -24.396  -5.273  1.00  0.65           H  
ATOM   2389 1HB  ASN A 151       8.320 -25.166  -7.022  1.00  0.65           H  
ATOM   2390 2HB  ASN A 151       7.548 -26.145  -5.807  1.00  0.65           H  
ATOM   2391 1HD2 ASN A 151       5.450 -23.295  -5.563  1.00  0.65           H  
ATOM   2392 2HD2 ASN A 151       5.577 -24.972  -6.090  1.00  0.65           H  
ATOM   2393  N   SER A 152      10.408 -26.233  -3.227  1.00  0.66           N  
ATOM   2394  CA  SER A 152      10.357 -26.693  -1.860  1.00  0.66           C  
ATOM   2395  C   SER A 152      10.561 -25.616  -0.834  1.00  0.66           C  
ATOM   2396  O   SER A 152      10.491 -25.912   0.347  1.00  0.66           O  
ATOM   2397  CB  SER A 152      11.373 -27.759  -1.629  1.00  0.66           C  
ATOM   2398  OG  SER A 152      11.085 -28.895  -2.396  1.00  0.66           O  
ATOM   2399  H   SER A 152      11.279 -26.252  -3.735  1.00  0.66           H  
ATOM   2400  HA  SER A 152       9.370 -27.128  -1.691  1.00  0.66           H  
ATOM   2401 1HB  SER A 152      12.358 -27.378  -1.867  1.00  0.66           H  
ATOM   2402 2HB  SER A 152      11.366 -28.006  -0.585  1.00  0.66           H  
ATOM   2403  HG  SER A 152      10.959 -28.578  -3.300  1.00  0.66           H  
ATOM   2404  N   LEU A 153      10.861 -24.403  -1.261  1.00  0.68           N  
ATOM   2405  CA  LEU A 153      11.066 -23.310  -0.330  1.00  0.68           C  
ATOM   2406  C   LEU A 153       9.952 -22.281  -0.445  1.00  0.68           C  
ATOM   2407  O   LEU A 153       9.392 -22.079  -1.525  1.00  0.68           O  
ATOM   2408  CB  LEU A 153      12.411 -22.612  -0.562  1.00  0.68           C  
ATOM   2409  CG  LEU A 153      13.669 -23.472  -0.478  1.00  0.68           C  
ATOM   2410  CD1 LEU A 153      14.836 -22.604  -0.778  1.00  0.68           C  
ATOM   2411  CD2 LEU A 153      13.794 -24.086   0.903  1.00  0.68           C  
ATOM   2412  H   LEU A 153      10.917 -24.225  -2.251  1.00  0.68           H  
ATOM   2413  HA  LEU A 153      11.055 -23.708   0.678  1.00  0.68           H  
ATOM   2414 1HB  LEU A 153      12.391 -22.140  -1.547  1.00  0.68           H  
ATOM   2415 2HB  LEU A 153      12.509 -21.820   0.184  1.00  0.68           H  
ATOM   2416  HG  LEU A 153      13.627 -24.264  -1.226  1.00  0.68           H  
ATOM   2417 1HD1 LEU A 153      15.721 -23.172  -0.725  1.00  0.68           H  
ATOM   2418 2HD1 LEU A 153      14.737 -22.165  -1.776  1.00  0.68           H  
ATOM   2419 3HD1 LEU A 153      14.878 -21.829  -0.040  1.00  0.68           H  
ATOM   2420 1HD2 LEU A 153      14.696 -24.693   0.962  1.00  0.68           H  
ATOM   2421 2HD2 LEU A 153      13.838 -23.296   1.657  1.00  0.68           H  
ATOM   2422 3HD2 LEU A 153      12.931 -24.704   1.082  1.00  0.68           H  
ATOM   2423  N   GLU A 154       9.679 -21.599   0.658  1.00  0.71           N  
ATOM   2424  CA  GLU A 154       8.730 -20.490   0.660  1.00  0.71           C  
ATOM   2425  C   GLU A 154       9.213 -19.399   1.591  1.00  0.71           C  
ATOM   2426  O   GLU A 154      10.063 -19.624   2.453  1.00  0.71           O  
ATOM   2427  CB  GLU A 154       7.324 -20.919   1.080  1.00  0.71           C  
ATOM   2428  CG  GLU A 154       7.166 -21.387   2.520  1.00  0.71           C  
ATOM   2429  CD  GLU A 154       5.731 -21.807   2.832  1.00  0.71           C  
ATOM   2430  OE1 GLU A 154       4.949 -21.897   1.913  1.00  0.71           O  
ATOM   2431  OE2 GLU A 154       5.415 -22.005   3.986  1.00  0.71           O1-
ATOM   2432  H   GLU A 154      10.143 -21.873   1.522  1.00  0.71           H  
ATOM   2433  HA  GLU A 154       8.676 -20.068  -0.346  1.00  0.71           H  
ATOM   2434 1HB  GLU A 154       6.632 -20.090   0.918  1.00  0.71           H  
ATOM   2435 2HB  GLU A 154       7.004 -21.737   0.446  1.00  0.71           H  
ATOM   2436 1HG  GLU A 154       7.840 -22.228   2.703  1.00  0.71           H  
ATOM   2437 2HG  GLU A 154       7.459 -20.573   3.183  1.00  0.71           H  
ATOM   2438  N   ILE A 155       8.690 -18.202   1.405  1.00  0.78           N  
ATOM   2439  CA  ILE A 155       9.074 -17.079   2.219  1.00  0.78           C  
ATOM   2440  C   ILE A 155       8.257 -16.927   3.497  1.00  0.78           C  
ATOM   2441  O   ILE A 155       7.029 -16.826   3.481  1.00  0.78           O  
ATOM   2442  CB  ILE A 155       8.988 -15.810   1.374  1.00  0.78           C  
ATOM   2443  CG1 ILE A 155       9.970 -15.924   0.206  1.00  0.78           C  
ATOM   2444  CG2 ILE A 155       9.251 -14.578   2.230  1.00  0.78           C  
ATOM   2445  CD1 ILE A 155       9.802 -14.899  -0.832  1.00  0.78           C  
ATOM   2446  H   ILE A 155       8.008 -18.044   0.664  1.00  0.78           H  
ATOM   2447  HA  ILE A 155      10.107 -17.215   2.498  1.00  0.78           H  
ATOM   2448  HB  ILE A 155       8.001 -15.750   0.948  1.00  0.78           H  
ATOM   2449 1HG1 ILE A 155      10.958 -15.829   0.592  1.00  0.78           H  
ATOM   2450 2HG1 ILE A 155       9.856 -16.906  -0.260  1.00  0.78           H  
ATOM   2451 1HG2 ILE A 155       9.172 -13.684   1.617  1.00  0.78           H  
ATOM   2452 2HG2 ILE A 155       8.515 -14.531   3.022  1.00  0.78           H  
ATOM   2453 3HG2 ILE A 155      10.241 -14.640   2.663  1.00  0.78           H  
ATOM   2454 1HD1 ILE A 155      10.543 -15.043  -1.612  1.00  0.78           H  
ATOM   2455 2HD1 ILE A 155       8.806 -14.970  -1.263  1.00  0.78           H  
ATOM   2456 3HD1 ILE A 155       9.928 -13.931  -0.381  1.00  0.78           H  
ATOM   2457  N   GLU A 156       8.977 -16.932   4.604  1.00  0.88           N  
ATOM   2458  CA  GLU A 156       8.443 -16.754   5.943  1.00  0.88           C  
ATOM   2459  C   GLU A 156       8.190 -15.283   6.243  1.00  0.88           C  
ATOM   2460  O   GLU A 156       7.203 -14.935   6.895  1.00  0.88           O  
ATOM   2461  CB  GLU A 156       9.400 -17.328   6.986  1.00  0.88           C  
ATOM   2462  CG  GLU A 156       8.929 -17.196   8.463  1.00  0.88           C  
ATOM   2463  CD  GLU A 156       7.712 -18.036   8.826  1.00  0.88           C  
ATOM   2464  OE1 GLU A 156       7.381 -18.919   8.074  1.00  0.88           O  
ATOM   2465  OE2 GLU A 156       7.126 -17.799   9.854  1.00  0.88           O1-
ATOM   2466  H   GLU A 156       9.976 -17.026   4.491  1.00  0.88           H  
ATOM   2467  HA  GLU A 156       7.494 -17.285   6.005  1.00  0.88           H  
ATOM   2468 1HB  GLU A 156       9.572 -18.384   6.777  1.00  0.88           H  
ATOM   2469 2HB  GLU A 156      10.365 -16.823   6.900  1.00  0.88           H  
ATOM   2470 1HG  GLU A 156       9.752 -17.478   9.116  1.00  0.88           H  
ATOM   2471 2HG  GLU A 156       8.700 -16.147   8.653  1.00  0.88           H  
ATOM   2472  N   ASP A 157       9.105 -14.414   5.797  1.00  1.04           N  
ATOM   2473  CA  ASP A 157       8.964 -12.997   6.144  1.00  1.04           C  
ATOM   2474  C   ASP A 157       9.707 -12.040   5.185  1.00  1.04           C  
ATOM   2475  O   ASP A 157      10.474 -12.460   4.320  1.00  1.04           O  
ATOM   2476  CB  ASP A 157       9.458 -12.802   7.595  1.00  1.04           C  
ATOM   2477  CG  ASP A 157       8.786 -11.657   8.382  1.00  1.04           C  
ATOM   2478  OD1 ASP A 157       8.232 -10.773   7.771  1.00  1.04           O  
ATOM   2479  OD2 ASP A 157       8.837 -11.694   9.590  1.00  1.04           O1-
ATOM   2480  H   ASP A 157       9.886 -14.772   5.245  1.00  1.04           H  
ATOM   2481  HA  ASP A 157       7.904 -12.745   6.105  1.00  1.04           H  
ATOM   2482 1HB  ASP A 157       9.310 -13.725   8.155  1.00  1.04           H  
ATOM   2483 2HB  ASP A 157      10.532 -12.613   7.579  1.00  1.04           H  
ATOM   2484  N   PHE A 158       9.471 -10.736   5.385  1.00  1.25           N  
ATOM   2485  CA  PHE A 158      10.097  -9.659   4.588  1.00  1.25           C  
ATOM   2486  C   PHE A 158      10.246  -8.321   5.335  1.00  1.25           C  
ATOM   2487  O   PHE A 158       9.334  -7.861   6.015  1.00  1.25           O  
ATOM   2488  CB  PHE A 158       9.311  -9.415   3.289  1.00  1.25           C  
ATOM   2489  CG  PHE A 158       9.816  -8.210   2.455  1.00  1.25           C  
ATOM   2490  CD1 PHE A 158      10.971  -8.296   1.724  1.00  1.25           C  
ATOM   2491  CD2 PHE A 158       9.108  -7.008   2.408  1.00  1.25           C  
ATOM   2492  CE1 PHE A 158      11.437  -7.258   0.965  1.00  1.25           C  
ATOM   2493  CE2 PHE A 158       9.573  -5.940   1.647  1.00  1.25           C  
ATOM   2494  CZ  PHE A 158      10.745  -6.070   0.921  1.00  1.25           C  
ATOM   2495  H   PHE A 158       8.836 -10.494   6.145  1.00  1.25           H  
ATOM   2496  HA  PHE A 158      11.087  -9.998   4.310  1.00  1.25           H  
ATOM   2497 1HB  PHE A 158       9.362 -10.309   2.662  1.00  1.25           H  
ATOM   2498 2HB  PHE A 158       8.260  -9.246   3.528  1.00  1.25           H  
ATOM   2499  HD1 PHE A 158      11.522  -9.198   1.769  1.00  1.25           H  
ATOM   2500  HD2 PHE A 158       8.184  -6.911   2.977  1.00  1.25           H  
ATOM   2501  HE1 PHE A 158      12.362  -7.383   0.404  1.00  1.25           H  
ATOM   2502  HE2 PHE A 158       9.016  -5.006   1.621  1.00  1.25           H  
ATOM   2503  HZ  PHE A 158      11.115  -5.241   0.317  1.00  1.25           H  
ATOM   2504  N   GLY A 159      11.390  -7.661   5.120  1.00  1.50           N  
ATOM   2505  CA  GLY A 159      11.649  -6.342   5.697  1.00  1.50           C  
ATOM   2506  C   GLY A 159      12.769  -5.636   4.940  1.00  1.50           C  
ATOM   2507  O   GLY A 159      13.187  -6.095   3.877  1.00  1.50           O  
ATOM   2508  H   GLY A 159      12.101  -8.112   4.547  1.00  1.50           H  
ATOM   2509 1HA  GLY A 159      10.742  -5.740   5.650  1.00  1.50           H  
ATOM   2510 2HA  GLY A 159      11.921  -6.448   6.747  1.00  1.50           H  
ATOM   2511  N   PHE A 160      13.276  -4.523   5.462  1.00  1.77           N  
ATOM   2512  CA  PHE A 160      14.299  -3.808   4.701  1.00  1.77           C  
ATOM   2513  C   PHE A 160      15.279  -2.941   5.476  1.00  1.77           C  
ATOM   2514  O   PHE A 160      15.035  -2.564   6.625  1.00  1.77           O  
ATOM   2515  CB  PHE A 160      13.602  -2.939   3.646  1.00  1.77           C  
ATOM   2516  CG  PHE A 160      12.644  -1.944   4.216  1.00  1.77           C  
ATOM   2517  CD1 PHE A 160      13.058  -0.666   4.544  1.00  1.77           C  
ATOM   2518  CD2 PHE A 160      11.309  -2.286   4.418  1.00  1.77           C  
ATOM   2519  CE1 PHE A 160      12.169   0.254   5.071  1.00  1.77           C  
ATOM   2520  CE2 PHE A 160      10.418  -1.369   4.944  1.00  1.77           C  
ATOM   2521  CZ  PHE A 160      10.849  -0.097   5.272  1.00  1.77           C  
ATOM   2522  H   PHE A 160      12.943  -4.160   6.346  1.00  1.77           H  
ATOM   2523  HA  PHE A 160      14.890  -4.559   4.195  1.00  1.77           H  
ATOM   2524 1HB  PHE A 160      14.360  -2.387   3.083  1.00  1.77           H  
ATOM   2525 2HB  PHE A 160      13.064  -3.570   2.939  1.00  1.77           H  
ATOM   2526  HD1 PHE A 160      14.100  -0.392   4.387  1.00  1.77           H  
ATOM   2527  HD2 PHE A 160      10.966  -3.288   4.156  1.00  1.77           H  
ATOM   2528  HE1 PHE A 160      12.516   1.255   5.328  1.00  1.77           H  
ATOM   2529  HE2 PHE A 160       9.374  -1.644   5.100  1.00  1.77           H  
ATOM   2530  HZ  PHE A 160      10.148   0.627   5.688  1.00  1.77           H  
ATOM   2531  N   GLY A 161      16.398  -2.630   4.806  1.00  1.96           N  
ATOM   2532  CA  GLY A 161      17.432  -1.724   5.287  1.00  1.96           C  
ATOM   2533  C   GLY A 161      17.481  -0.493   4.385  1.00  1.96           C  
ATOM   2534  O   GLY A 161      16.441   0.018   3.972  1.00  1.96           O  
ATOM   2535  H   GLY A 161      16.551  -3.017   3.873  1.00  1.96           H  
ATOM   2536 1HA  GLY A 161      17.221  -1.427   6.314  1.00  1.96           H  
ATOM   2537 2HA  GLY A 161      18.397  -2.231   5.277  1.00  1.96           H  
ATOM   2538  N   ILE A 162      18.690  -0.017   4.081  1.00  2.03           N  
ATOM   2539  CA  ILE A 162      18.846   1.176   3.248  1.00  2.03           C  
ATOM   2540  C   ILE A 162      19.250   0.852   1.813  1.00  2.03           C  
ATOM   2541  O   ILE A 162      18.593   1.274   0.864  1.00  2.03           O  
ATOM   2542  CB  ILE A 162      19.892   2.128   3.851  1.00  2.03           C  
ATOM   2543  CG1 ILE A 162      19.469   2.515   5.269  1.00  2.03           C  
ATOM   2544  CG2 ILE A 162      20.061   3.353   2.963  1.00  2.03           C  
ATOM   2545  CD1 ILE A 162      18.126   3.199   5.326  1.00  2.03           C  
ATOM   2546  H   ILE A 162      19.506  -0.481   4.451  1.00  2.03           H  
ATOM   2547  HA  ILE A 162      17.891   1.698   3.215  1.00  2.03           H  
ATOM   2548  HB  ILE A 162      20.848   1.614   3.926  1.00  2.03           H  
ATOM   2549 1HG1 ILE A 162      19.428   1.619   5.885  1.00  2.03           H  
ATOM   2550 2HG1 ILE A 162      20.216   3.190   5.689  1.00  2.03           H  
ATOM   2551 1HG2 ILE A 162      20.810   4.014   3.393  1.00  2.03           H  
ATOM   2552 2HG2 ILE A 162      20.381   3.042   1.969  1.00  2.03           H  
ATOM   2553 3HG2 ILE A 162      19.111   3.881   2.888  1.00  2.03           H  
ATOM   2554 1HD1 ILE A 162      17.887   3.447   6.360  1.00  2.03           H  
ATOM   2555 2HD1 ILE A 162      18.157   4.111   4.731  1.00  2.03           H  
ATOM   2556 3HD1 ILE A 162      17.360   2.533   4.928  1.00  2.03           H  
ATOM   2557  N   MET A 163      20.339   0.104   1.650  1.00  1.96           N  
ATOM   2558  CA  MET A 163      20.827  -0.219   0.313  1.00  1.96           C  
ATOM   2559  C   MET A 163      20.275  -1.539  -0.224  1.00  1.96           C  
ATOM   2560  O   MET A 163      20.559  -1.920  -1.361  1.00  1.96           O  
ATOM   2561  CB  MET A 163      22.346  -0.252   0.321  1.00  1.96           C  
ATOM   2562  CG  MET A 163      22.978   1.083   0.691  1.00  1.96           C  
ATOM   2563  SD  MET A 163      22.482   2.410  -0.419  1.00  1.96           S  
ATOM   2564  CE  MET A 163      23.304   1.916  -1.930  1.00  1.96           C  
ATOM   2565  H   MET A 163      20.846  -0.226   2.455  1.00  1.96           H  
ATOM   2566  HA  MET A 163      20.503   0.567  -0.368  1.00  1.96           H  
ATOM   2567 1HB  MET A 163      22.690  -1.004   1.030  1.00  1.96           H  
ATOM   2568 2HB  MET A 163      22.710  -0.540  -0.666  1.00  1.96           H  
ATOM   2569 1HG  MET A 163      22.685   1.355   1.705  1.00  1.96           H  
ATOM   2570 2HG  MET A 163      24.065   0.996   0.662  1.00  1.96           H  
ATOM   2571 1HE  MET A 163      23.088   2.642  -2.715  1.00  1.96           H  
ATOM   2572 2HE  MET A 163      24.380   1.871  -1.763  1.00  1.96           H  
ATOM   2573 3HE  MET A 163      22.941   0.934  -2.236  1.00  1.96           H  
ATOM   2574  N   SER A 164      19.506  -2.243   0.601  1.00  1.77           N  
ATOM   2575  CA  SER A 164      18.943  -3.538   0.227  1.00  1.77           C  
ATOM   2576  C   SER A 164      17.755  -3.914   1.106  1.00  1.77           C  
ATOM   2577  O   SER A 164      17.552  -3.342   2.188  1.00  1.77           O  
ATOM   2578  CB  SER A 164      19.992  -4.629   0.340  1.00  1.77           C  
ATOM   2579  OG  SER A 164      20.332  -4.848   1.687  1.00  1.77           O  
ATOM   2580  H   SER A 164      19.302  -1.860   1.510  1.00  1.77           H  
ATOM   2581  HA  SER A 164      18.599  -3.486  -0.809  1.00  1.77           H  
ATOM   2582 1HB  SER A 164      19.604  -5.555  -0.098  1.00  1.77           H  
ATOM   2583 2HB  SER A 164      20.880  -4.352  -0.227  1.00  1.77           H  
ATOM   2584  HG  SER A 164      19.511  -5.110   2.115  1.00  1.77           H  
ATOM   2585  N   THR A 165      17.022  -4.922   0.654  1.00  1.53           N  
ATOM   2586  CA  THR A 165      15.907  -5.488   1.385  1.00  1.53           C  
ATOM   2587  C   THR A 165      16.215  -6.924   1.808  1.00  1.53           C  
ATOM   2588  O   THR A 165      17.178  -7.527   1.315  1.00  1.53           O  
ATOM   2589  CB  THR A 165      14.658  -5.494   0.519  1.00  1.53           C  
ATOM   2590  CG2 THR A 165      14.392  -4.132  -0.056  1.00  1.53           C  
ATOM   2591  OG1 THR A 165      14.852  -6.390  -0.548  1.00  1.53           O  
ATOM   2592  H   THR A 165      17.234  -5.310  -0.262  1.00  1.53           H  
ATOM   2593  HA  THR A 165      15.732  -4.891   2.265  1.00  1.53           H  
ATOM   2594  HB  THR A 165      13.820  -5.803   1.118  1.00  1.53           H  
ATOM   2595  HG1 THR A 165      15.620  -6.091  -1.089  1.00  1.53           H  
ATOM   2596 1HG2 THR A 165      13.496  -4.172  -0.675  1.00  1.53           H  
ATOM   2597 2HG2 THR A 165      14.248  -3.416   0.746  1.00  1.53           H  
ATOM   2598 3HG2 THR A 165      15.241  -3.828  -0.668  1.00  1.53           H  
ATOM   2599  N   ARG A 166      15.391  -7.473   2.707  1.00  1.31           N  
ATOM   2600  CA  ARG A 166      15.594  -8.839   3.188  1.00  1.31           C  
ATOM   2601  C   ARG A 166      14.341  -9.716   3.169  1.00  1.31           C  
ATOM   2602  O   ARG A 166      13.262  -9.335   3.625  1.00  1.31           O  
ATOM   2603  CB  ARG A 166      16.125  -8.802   4.610  1.00  1.31           C  
ATOM   2604  CG  ARG A 166      17.525  -8.208   4.780  1.00  1.31           C  
ATOM   2605  CD  ARG A 166      17.945  -8.157   6.211  1.00  1.31           C  
ATOM   2606  NE  ARG A 166      19.308  -7.668   6.354  1.00  1.31           N  
ATOM   2607  CZ  ARG A 166      19.982  -7.608   7.520  1.00  1.31           C  
ATOM   2608  NH1 ARG A 166      19.413  -8.012   8.634  1.00  1.31           N1+
ATOM   2609  NH2 ARG A 166      21.219  -7.143   7.546  1.00  1.31           N  
ATOM   2610  H   ARG A 166      14.611  -6.929   3.070  1.00  1.31           H  
ATOM   2611  HA  ARG A 166      16.340  -9.317   2.555  1.00  1.31           H  
ATOM   2612 1HB  ARG A 166      15.447  -8.214   5.223  1.00  1.31           H  
ATOM   2613 2HB  ARG A 166      16.137  -9.816   5.003  1.00  1.31           H  
ATOM   2614 1HG  ARG A 166      18.242  -8.818   4.225  1.00  1.31           H  
ATOM   2615 2HG  ARG A 166      17.541  -7.192   4.393  1.00  1.31           H  
ATOM   2616 1HD  ARG A 166      17.288  -7.471   6.743  1.00  1.31           H  
ATOM   2617 2HD  ARG A 166      17.876  -9.127   6.673  1.00  1.31           H  
ATOM   2618  HE  ARG A 166      19.782  -7.348   5.520  1.00  1.31           H  
ATOM   2619 1HH1 ARG A 166      18.470  -8.366   8.617  1.00  1.31           H  
ATOM   2620 2HH1 ARG A 166      19.921  -7.966   9.505  1.00  1.31           H  
ATOM   2621 1HH2 ARG A 166      21.660  -6.828   6.693  1.00  1.31           H  
ATOM   2622 2HH2 ARG A 166      21.722  -7.097   8.420  1.00  1.31           H  
ATOM   2623  N   VAL A 167      14.525 -10.925   2.671  1.00  1.12           N  
ATOM   2624  CA  VAL A 167      13.506 -11.969   2.566  1.00  1.12           C  
ATOM   2625  C   VAL A 167      13.940 -13.214   3.321  1.00  1.12           C  
ATOM   2626  O   VAL A 167      15.079 -13.634   3.169  1.00  1.12           O  
ATOM   2627  CB  VAL A 167      13.316 -12.333   1.083  1.00  1.12           C  
ATOM   2628  CG1 VAL A 167      12.425 -13.469   0.943  1.00  1.12           C  
ATOM   2629  CG2 VAL A 167      12.717 -11.182   0.310  1.00  1.12           C  
ATOM   2630  H   VAL A 167      15.455 -11.151   2.316  1.00  1.12           H  
ATOM   2631  HA  VAL A 167      12.570 -11.601   2.984  1.00  1.12           H  
ATOM   2632  HB  VAL A 167      14.268 -12.584   0.684  1.00  1.12           H  
ATOM   2633 1HG1 VAL A 167      12.320 -13.709  -0.105  1.00  1.12           H  
ATOM   2634 2HG1 VAL A 167      12.825 -14.333   1.470  1.00  1.12           H  
ATOM   2635 3HG1 VAL A 167      11.476 -13.188   1.355  1.00  1.12           H  
ATOM   2636 1HG2 VAL A 167      12.595 -11.449  -0.723  1.00  1.12           H  
ATOM   2637 2HG2 VAL A 167      11.747 -10.976   0.725  1.00  1.12           H  
ATOM   2638 3HG2 VAL A 167      13.362 -10.306   0.383  1.00  1.12           H  
ATOM   2639  N   TRP A 168      13.054 -13.816   4.116  1.00  0.99           N  
ATOM   2640  CA  TRP A 168      13.447 -15.038   4.823  1.00  0.99           C  
ATOM   2641  C   TRP A 168      12.730 -16.271   4.299  1.00  0.99           C  
ATOM   2642  O   TRP A 168      11.513 -16.239   4.137  1.00  0.99           O  
ATOM   2643  CB  TRP A 168      13.216 -14.910   6.322  1.00  0.99           C  
ATOM   2644  CG  TRP A 168      14.184 -13.993   6.996  1.00  0.99           C  
ATOM   2645  CD1 TRP A 168      15.287 -14.377   7.701  1.00  0.99           C  
ATOM   2646  CD2 TRP A 168      14.161 -12.549   7.042  1.00  0.99           C  
ATOM   2647  CE2 TRP A 168      15.267 -12.151   7.800  1.00  0.99           C  
ATOM   2648  CE3 TRP A 168      13.304 -11.579   6.518  1.00  0.99           C  
ATOM   2649  NE1 TRP A 168      15.939 -13.281   8.195  1.00  0.99           N  
ATOM   2650  CZ2 TRP A 168      15.538 -10.821   8.050  1.00  0.99           C  
ATOM   2651  CZ3 TRP A 168      13.574 -10.249   6.771  1.00  0.99           C  
ATOM   2652  CH2 TRP A 168      14.661  -9.877   7.520  1.00  0.99           C  
ATOM   2653  H   TRP A 168      12.121 -13.417   4.216  1.00  0.99           H  
ATOM   2654  HA  TRP A 168      14.501 -15.168   4.669  1.00  0.99           H  
ATOM   2655 1HB  TRP A 168      12.205 -14.542   6.506  1.00  0.99           H  
ATOM   2656 2HB  TRP A 168      13.296 -15.894   6.783  1.00  0.99           H  
ATOM   2657  HD1 TRP A 168      15.596 -15.411   7.853  1.00  0.99           H  
ATOM   2658  HE1 TRP A 168      16.772 -13.311   8.763  1.00  0.99           H  
ATOM   2659  HE3 TRP A 168      12.441 -11.865   5.925  1.00  0.99           H  
ATOM   2660  HZ2 TRP A 168      16.399 -10.509   8.642  1.00  0.99           H  
ATOM   2661  HZ3 TRP A 168      12.902  -9.506   6.361  1.00  0.99           H  
ATOM   2662  HH2 TRP A 168      14.843  -8.817   7.700  1.00  0.99           H  
ATOM   2663  N   LEU A 169      13.504 -17.344   4.057  1.00  0.91           N  
ATOM   2664  CA  LEU A 169      13.025 -18.617   3.478  1.00  0.91           C  
ATOM   2665  C   LEU A 169      12.979 -19.825   4.414  1.00  0.91           C  
ATOM   2666  O   LEU A 169      13.835 -19.979   5.285  1.00  0.91           O  
ATOM   2667  CB  LEU A 169      13.923 -19.047   2.310  1.00  0.91           C  
ATOM   2668  CG  LEU A 169      14.058 -18.123   1.155  1.00  0.91           C  
ATOM   2669  CD1 LEU A 169      15.098 -18.691   0.230  1.00  0.91           C  
ATOM   2670  CD2 LEU A 169      12.727 -18.029   0.473  1.00  0.91           C  
ATOM   2671  H   LEU A 169      14.492 -17.245   4.291  1.00  0.91           H  
ATOM   2672  HA  LEU A 169      12.026 -18.445   3.104  1.00  0.91           H  
ATOM   2673 1HB  LEU A 169      14.906 -19.241   2.670  1.00  0.91           H  
ATOM   2674 2HB  LEU A 169      13.526 -19.987   1.921  1.00  0.91           H  
ATOM   2675  HG  LEU A 169      14.381 -17.134   1.493  1.00  0.91           H  
ATOM   2676 1HD1 LEU A 169      15.233 -18.087  -0.620  1.00  0.91           H  
ATOM   2677 2HD1 LEU A 169      16.034 -18.764   0.763  1.00  0.91           H  
ATOM   2678 3HD1 LEU A 169      14.784 -19.659  -0.093  1.00  0.91           H  
ATOM   2679 1HD2 LEU A 169      12.790 -17.362  -0.385  1.00  0.91           H  
ATOM   2680 2HD2 LEU A 169      12.408 -19.020   0.140  1.00  0.91           H  
ATOM   2681 3HD2 LEU A 169      12.020 -17.652   1.187  1.00  0.91           H  
ATOM   2682  N   LYS A 170      12.041 -20.740   4.148  1.00  0.86           N  
ATOM   2683  CA  LYS A 170      11.943 -22.017   4.869  1.00  0.86           C  
ATOM   2684  C   LYS A 170      11.422 -23.130   3.963  1.00  0.86           C  
ATOM   2685  O   LYS A 170      10.803 -22.859   2.935  1.00  0.86           O  
ATOM   2686  CB  LYS A 170      10.973 -21.915   6.040  1.00  0.86           C  
ATOM   2687  CG  LYS A 170       9.540 -21.719   5.614  1.00  0.86           C  
ATOM   2688  CD  LYS A 170       8.629 -21.622   6.794  1.00  0.86           C  
ATOM   2689  CE  LYS A 170       7.183 -21.563   6.350  1.00  0.86           C  
ATOM   2690  NZ  LYS A 170       6.262 -21.371   7.488  1.00  0.86           N1+
ATOM   2691  H   LYS A 170      11.349 -20.514   3.436  1.00  0.86           H  
ATOM   2692  HA  LYS A 170      12.930 -22.302   5.226  1.00  0.86           H  
ATOM   2693 1HB  LYS A 170      11.030 -22.830   6.640  1.00  0.86           H  
ATOM   2694 2HB  LYS A 170      11.259 -21.082   6.683  1.00  0.86           H  
ATOM   2695 1HG  LYS A 170       9.455 -20.801   5.022  1.00  0.86           H  
ATOM   2696 2HG  LYS A 170       9.224 -22.560   4.994  1.00  0.86           H  
ATOM   2697 1HD  LYS A 170       8.772 -22.492   7.434  1.00  0.86           H  
ATOM   2698 2HD  LYS A 170       8.865 -20.729   7.362  1.00  0.86           H  
ATOM   2699 1HE  LYS A 170       7.056 -20.737   5.651  1.00  0.86           H  
ATOM   2700 2HE  LYS A 170       6.935 -22.499   5.847  1.00  0.86           H  
ATOM   2701 1HZ  LYS A 170       5.315 -21.330   7.149  1.00  0.86           H  
ATOM   2702 2HZ  LYS A 170       6.358 -22.118   8.149  1.00  0.86           H  
ATOM   2703 3HZ  LYS A 170       6.521 -20.477   7.919  1.00  0.86           H  
ATOM   2704  N   VAL A 171      11.635 -24.390   4.337  1.00  0.85           N  
ATOM   2705  CA  VAL A 171      11.031 -25.462   3.539  1.00  0.85           C  
ATOM   2706  C   VAL A 171       9.492 -25.460   3.636  1.00  0.85           C  
ATOM   2707  O   VAL A 171       8.915 -25.341   4.715  1.00  0.85           O  
ATOM   2708  CB  VAL A 171      11.645 -26.827   3.900  1.00  0.85           C  
ATOM   2709  CG1 VAL A 171      10.920 -27.966   3.199  1.00  0.85           C  
ATOM   2710  CG2 VAL A 171      13.091 -26.832   3.460  1.00  0.85           C  
ATOM   2711  H   VAL A 171      12.213 -24.605   5.159  1.00  0.85           H  
ATOM   2712  HA  VAL A 171      11.292 -25.282   2.507  1.00  0.85           H  
ATOM   2713  HB  VAL A 171      11.596 -26.974   4.937  1.00  0.85           H  
ATOM   2714 1HG1 VAL A 171      11.400 -28.896   3.466  1.00  0.85           H  
ATOM   2715 2HG1 VAL A 171       9.882 -27.989   3.513  1.00  0.85           H  
ATOM   2716 3HG1 VAL A 171      10.976 -27.829   2.119  1.00  0.85           H  
ATOM   2717 1HG2 VAL A 171      13.542 -27.770   3.717  1.00  0.85           H  
ATOM   2718 2HG2 VAL A 171      13.137 -26.689   2.384  1.00  0.85           H  
ATOM   2719 3HG2 VAL A 171      13.624 -26.025   3.962  1.00  0.85           H  
ATOM   2720  N   ARG A 172       8.867 -25.518   2.458  1.00  0.85           N  
ATOM   2721  CA  ARG A 172       7.428 -25.477   2.176  1.00  0.85           C  
ATOM   2722  C   ARG A 172       6.545 -26.587   2.750  1.00  0.85           C  
ATOM   2723  O   ARG A 172       5.382 -26.345   3.071  1.00  0.85           O  
ATOM   2724  CB  ARG A 172       7.204 -25.494   0.669  1.00  0.85           C  
ATOM   2725  CG  ARG A 172       5.774 -25.258   0.269  1.00  0.85           C  
ATOM   2726  CD  ARG A 172       5.539 -25.289  -1.208  1.00  0.85           C  
ATOM   2727  NE  ARG A 172       6.250 -24.267  -1.957  1.00  0.85           N  
ATOM   2728  CZ  ARG A 172       5.882 -22.969  -2.017  1.00  0.85           C  
ATOM   2729  NH1 ARG A 172       4.857 -22.550  -1.301  1.00  0.85           N1+
ATOM   2730  NH2 ARG A 172       6.527 -22.103  -2.780  1.00  0.85           N  
ATOM   2731  H   ARG A 172       9.470 -25.595   1.659  1.00  0.85           H  
ATOM   2732  HA  ARG A 172       7.055 -24.531   2.564  1.00  0.85           H  
ATOM   2733 1HB  ARG A 172       7.813 -24.717   0.200  1.00  0.85           H  
ATOM   2734 2HB  ARG A 172       7.515 -26.455   0.258  1.00  0.85           H  
ATOM   2735 1HG  ARG A 172       5.156 -26.033   0.713  1.00  0.85           H  
ATOM   2736 2HG  ARG A 172       5.456 -24.282   0.645  1.00  0.85           H  
ATOM   2737 1HD  ARG A 172       5.866 -26.252  -1.594  1.00  0.85           H  
ATOM   2738 2HD  ARG A 172       4.475 -25.173  -1.393  1.00  0.85           H  
ATOM   2739  HE  ARG A 172       7.046 -24.587  -2.528  1.00  0.85           H  
ATOM   2740 1HH1 ARG A 172       4.362 -23.194  -0.699  1.00  0.85           H  
ATOM   2741 2HH1 ARG A 172       4.583 -21.581  -1.336  1.00  0.85           H  
ATOM   2742 1HH2 ARG A 172       7.309 -22.394  -3.373  1.00  0.85           H  
ATOM   2743 2HH2 ARG A 172       6.234 -21.148  -2.795  1.00  0.85           H  
ATOM   2744  N   GLU A 173       7.039 -27.828   2.756  1.00  0.85           N  
ATOM   2745  CA  GLU A 173       6.302 -29.039   3.193  1.00  0.85           C  
ATOM   2746  C   GLU A 173       5.206 -29.492   2.204  1.00  0.85           C  
ATOM   2747  O   GLU A 173       5.191 -30.639   1.757  1.00  0.85           O  
ATOM   2748  CB  GLU A 173       5.647 -28.824   4.575  1.00  0.85           C  
ATOM   2749  CG  GLU A 173       4.965 -30.042   5.180  1.00  0.85           C  
ATOM   2750  CD  GLU A 173       5.927 -31.089   5.575  1.00  0.85           C  
ATOM   2751  OE1 GLU A 173       7.085 -30.761   5.668  1.00  0.85           O  
ATOM   2752  OE2 GLU A 173       5.528 -32.212   5.790  1.00  0.85           O1-
ATOM   2753  H   GLU A 173       7.995 -27.944   2.455  1.00  0.85           H  
ATOM   2754  HA  GLU A 173       7.022 -29.854   3.277  1.00  0.85           H  
ATOM   2755 1HB  GLU A 173       6.400 -28.479   5.273  1.00  0.85           H  
ATOM   2756 2HB  GLU A 173       4.874 -28.077   4.532  1.00  0.85           H  
ATOM   2757 1HG  GLU A 173       4.401 -29.728   6.058  1.00  0.85           H  
ATOM   2758 2HG  GLU A 173       4.257 -30.448   4.455  1.00  0.85           H  
ATOM   2759  N   HIS A 174       4.295 -28.591   1.871  1.00  0.86           N  
ATOM   2760  CA  HIS A 174       3.186 -28.894   0.972  1.00  0.86           C  
ATOM   2761  C   HIS A 174       3.622 -28.949  -0.493  1.00  0.86           C  
ATOM   2762  O   HIS A 174       4.513 -28.215  -0.917  1.00  0.86           O  
ATOM   2763  CB  HIS A 174       2.086 -27.849   1.144  1.00  0.86           C  
ATOM   2764  CG  HIS A 174       1.432 -27.901   2.491  1.00  0.86           C  
ATOM   2765  CD2 HIS A 174       1.506 -27.060   3.548  1.00  0.86           C  
ATOM   2766  ND1 HIS A 174       0.595 -28.931   2.877  1.00  0.86           N  
ATOM   2767  CE1 HIS A 174       0.178 -28.715   4.113  1.00  0.86           C  
ATOM   2768  NE2 HIS A 174       0.713 -27.587   4.543  1.00  0.86           N  
ATOM   2769  H   HIS A 174       4.386 -27.670   2.292  1.00  0.86           H  
ATOM   2770  HA  HIS A 174       2.770 -29.869   1.230  1.00  0.86           H  
ATOM   2771 1HB  HIS A 174       2.511 -26.853   1.009  1.00  0.86           H  
ATOM   2772 2HB  HIS A 174       1.324 -27.989   0.377  1.00  0.86           H  
ATOM   2773  HD2 HIS A 174       2.089 -26.138   3.600  1.00  0.86           H  
ATOM   2774  HE1 HIS A 174      -0.494 -29.359   4.682  1.00  0.86           H  
ATOM   2775  HE2 HIS A 174       0.573 -27.174   5.453  1.00  0.86           H  
ATOM   2776  N   ASN A 175       2.963 -29.800  -1.277  1.00  0.85           N  
ATOM   2777  CA  ASN A 175       3.242 -29.911  -2.710  1.00  0.85           C  
ATOM   2778  C   ASN A 175       2.361 -28.998  -3.548  1.00  0.85           C  
ATOM   2779  O   ASN A 175       1.187 -29.292  -3.774  1.00  0.85           O  
ATOM   2780  CB  ASN A 175       3.112 -31.363  -3.156  1.00  0.85           C  
ATOM   2781  CG  ASN A 175       3.448 -31.626  -4.635  1.00  0.85           C  
ATOM   2782  ND2 ASN A 175       3.961 -32.805  -4.907  1.00  0.85           N  
ATOM   2783  OD1 ASN A 175       3.253 -30.783  -5.515  1.00  0.85           O  
ATOM   2784  H   ASN A 175       2.248 -30.384  -0.868  1.00  0.85           H  
ATOM   2785  HA  ASN A 175       4.265 -29.590  -2.878  1.00  0.85           H  
ATOM   2786 1HB  ASN A 175       3.761 -31.986  -2.541  1.00  0.85           H  
ATOM   2787 2HB  ASN A 175       2.090 -31.696  -2.977  1.00  0.85           H  
ATOM   2788 1HD2 ASN A 175       4.197 -33.041  -5.853  1.00  0.85           H  
ATOM   2789 2HD2 ASN A 175       4.107 -33.470  -4.175  1.00  0.85           H  
ATOM   2790  N   THR A 176       2.927 -27.875  -3.987  1.00  0.84           N  
ATOM   2791  CA  THR A 176       2.169 -26.898  -4.754  1.00  0.84           C  
ATOM   2792  C   THR A 176       2.947 -26.485  -5.998  1.00  0.84           C  
ATOM   2793  O   THR A 176       4.155 -26.728  -6.094  1.00  0.84           O  
ATOM   2794  CB  THR A 176       1.897 -25.629  -3.925  1.00  0.84           C  
ATOM   2795  CG2 THR A 176       1.331 -26.001  -2.551  1.00  0.84           C  
ATOM   2796  OG1 THR A 176       3.119 -24.930  -3.725  1.00  0.84           O  
ATOM   2797  H   THR A 176       3.892 -27.691  -3.754  1.00  0.84           H  
ATOM   2798  HA  THR A 176       1.225 -27.342  -5.068  1.00  0.84           H  
ATOM   2799  HB  THR A 176       1.188 -24.987  -4.452  1.00  0.84           H  
ATOM   2800  HG1 THR A 176       3.747 -25.517  -3.301  1.00  0.84           H  
ATOM   2801 1HG2 THR A 176       1.151 -25.094  -1.978  1.00  0.84           H  
ATOM   2802 2HG2 THR A 176       0.394 -26.543  -2.678  1.00  0.84           H  
ATOM   2803 3HG2 THR A 176       2.043 -26.624  -2.015  1.00  0.84           H  
ATOM   2804  N   THR A 177       2.264 -25.806  -6.917  1.00  0.82           N  
ATOM   2805  CA  THR A 177       2.891 -25.262  -8.117  1.00  0.82           C  
ATOM   2806  C   THR A 177       2.757 -23.756  -8.153  1.00  0.82           C  
ATOM   2807  O   THR A 177       2.976 -23.125  -9.187  1.00  0.82           O  
ATOM   2808  CB  THR A 177       2.274 -25.857  -9.389  1.00  0.82           C  
ATOM   2809  CG2 THR A 177       2.495 -27.368  -9.438  1.00  0.82           C  
ATOM   2810  OG1 THR A 177       0.865 -25.578  -9.401  1.00  0.82           O  
ATOM   2811  H   THR A 177       1.272 -25.652  -6.779  1.00  0.82           H  
ATOM   2812  HA  THR A 177       3.949 -25.493  -8.093  1.00  0.82           H  
ATOM   2813  HB  THR A 177       2.734 -25.391 -10.262  1.00  0.82           H  
ATOM   2814  HG1 THR A 177       0.716 -24.628  -9.280  1.00  0.82           H  
ATOM   2815 1HG2 THR A 177       2.049 -27.767 -10.348  1.00  0.82           H  
ATOM   2816 2HG2 THR A 177       3.556 -27.585  -9.438  1.00  0.82           H  
ATOM   2817 3HG2 THR A 177       2.031 -27.838  -8.574  1.00  0.82           H  
ATOM   2818  N   ASP A 178       2.343 -23.194  -7.039  1.00  0.80           N  
ATOM   2819  CA  ASP A 178       2.162 -21.763  -6.940  1.00  0.80           C  
ATOM   2820  C   ASP A 178       3.483 -21.033  -6.719  1.00  0.80           C  
ATOM   2821  O   ASP A 178       4.425 -21.562  -6.114  1.00  0.80           O  
ATOM   2822  CB  ASP A 178       1.198 -21.437  -5.811  1.00  0.80           C  
ATOM   2823  CG  ASP A 178      -0.212 -21.936  -6.090  1.00  0.80           C  
ATOM   2824  OD1 ASP A 178      -0.494 -22.277  -7.218  1.00  0.80           O  
ATOM   2825  OD2 ASP A 178      -0.992 -21.989  -5.175  1.00  0.80           O1-
ATOM   2826  H   ASP A 178       2.183 -23.771  -6.226  1.00  0.80           H  
ATOM   2827  HA  ASP A 178       1.729 -21.407  -7.873  1.00  0.80           H  
ATOM   2828 1HB  ASP A 178       1.558 -21.885  -4.884  1.00  0.80           H  
ATOM   2829 2HB  ASP A 178       1.171 -20.353  -5.662  1.00  0.80           H  
ATOM   2830  N   CYS A 179       3.514 -19.784  -7.166  1.00  0.79           N  
ATOM   2831  CA  CYS A 179       4.638 -18.905  -6.918  1.00  0.79           C  
ATOM   2832  C   CYS A 179       4.475 -18.277  -5.539  1.00  0.79           C  
ATOM   2833  O   CYS A 179       3.392 -18.367  -4.949  1.00  0.79           O  
ATOM   2834  CB  CYS A 179       4.702 -17.796  -7.968  1.00  0.79           C  
ATOM   2835  SG  CYS A 179       4.917 -18.389  -9.693  1.00  0.79           S  
ATOM   2836  H   CYS A 179       2.723 -19.458  -7.703  1.00  0.79           H  
ATOM   2837  HA  CYS A 179       5.564 -19.474  -6.940  1.00  0.79           H  
ATOM   2838 1HB  CYS A 179       3.779 -17.230  -7.927  1.00  0.79           H  
ATOM   2839 2HB  CYS A 179       5.519 -17.115  -7.733  1.00  0.79           H  
ATOM   2840  N   ASP A 180       5.521 -17.684  -4.986  1.00  0.79           N  
ATOM   2841  CA  ASP A 180       5.400 -17.146  -3.633  1.00  0.79           C  
ATOM   2842  C   ASP A 180       4.779 -15.752  -3.550  1.00  0.79           C  
ATOM   2843  O   ASP A 180       5.389 -14.747  -3.919  1.00  0.79           O  
ATOM   2844  CB  ASP A 180       6.744 -17.173  -2.928  1.00  0.79           C  
ATOM   2845  CG  ASP A 180       6.645 -16.791  -1.490  1.00  0.79           C  
ATOM   2846  OD1 ASP A 180       5.923 -15.882  -1.112  1.00  0.79           O  
ATOM   2847  OD2 ASP A 180       7.264 -17.488  -0.747  1.00  0.79           O1-
ATOM   2848  H   ASP A 180       6.396 -17.616  -5.486  1.00  0.79           H  
ATOM   2849  HA  ASP A 180       4.743 -17.819  -3.078  1.00  0.79           H  
ATOM   2850 1HB  ASP A 180       7.178 -18.174  -2.997  1.00  0.79           H  
ATOM   2851 2HB  ASP A 180       7.429 -16.482  -3.422  1.00  0.79           H  
ATOM   2852  N   SER A 181       3.577 -15.709  -2.992  1.00  0.81           N  
ATOM   2853  CA  SER A 181       2.754 -14.510  -2.876  1.00  0.81           C  
ATOM   2854  C   SER A 181       3.360 -13.354  -2.072  1.00  0.81           C  
ATOM   2855  O   SER A 181       2.980 -12.202  -2.267  1.00  0.81           O  
ATOM   2856  CB  SER A 181       1.443 -14.907  -2.232  1.00  0.81           C  
ATOM   2857  OG  SER A 181       1.649 -15.331  -0.910  1.00  0.81           O  
ATOM   2858  H   SER A 181       3.185 -16.587  -2.679  1.00  0.81           H  
ATOM   2859  HA  SER A 181       2.551 -14.136  -3.873  1.00  0.81           H  
ATOM   2860 1HB  SER A 181       0.766 -14.073  -2.232  1.00  0.81           H  
ATOM   2861 2HB  SER A 181       0.984 -15.704  -2.804  1.00  0.81           H  
ATOM   2862  HG  SER A 181       2.012 -14.570  -0.449  1.00  0.81           H  
ATOM   2863  N   SER A 182       4.328 -13.622  -1.200  1.00  0.83           N  
ATOM   2864  CA  SER A 182       4.871 -12.546  -0.368  1.00  0.83           C  
ATOM   2865  C   SER A 182       5.757 -11.586  -1.153  1.00  0.83           C  
ATOM   2866  O   SER A 182       6.102 -10.512  -0.656  1.00  0.83           O  
ATOM   2867  CB  SER A 182       5.643 -13.099   0.801  1.00  0.83           C  
ATOM   2868  OG  SER A 182       6.802 -13.696   0.374  1.00  0.83           O  
ATOM   2869  H   SER A 182       4.707 -14.570  -1.116  1.00  0.83           H  
ATOM   2870  HA  SER A 182       4.032 -11.975   0.027  1.00  0.83           H  
ATOM   2871 1HB  SER A 182       5.880 -12.297   1.497  1.00  0.83           H  
ATOM   2872 2HB  SER A 182       5.034 -13.830   1.331  1.00  0.83           H  
ATOM   2873  HG  SER A 182       6.517 -14.518  -0.105  1.00  0.83           H  
ATOM   2874  N   ILE A 183       6.136 -11.979  -2.368  1.00  0.87           N  
ATOM   2875  CA  ILE A 183       6.953 -11.136  -3.216  1.00  0.87           C  
ATOM   2876  C   ILE A 183       6.224 -10.797  -4.510  1.00  0.87           C  
ATOM   2877  O   ILE A 183       6.859 -10.385  -5.478  1.00  0.87           O  
ATOM   2878  CB  ILE A 183       8.336 -11.772  -3.489  1.00  0.87           C  
ATOM   2879  CG1 ILE A 183       8.161 -13.144  -4.134  1.00  0.87           C  
ATOM   2880  CG2 ILE A 183       9.152 -11.830  -2.195  1.00  0.87           C  
ATOM   2881  CD1 ILE A 183       9.446 -13.732  -4.656  1.00  0.87           C  
ATOM   2882  H   ILE A 183       5.832 -12.889  -2.728  1.00  0.87           H  
ATOM   2883  HA  ILE A 183       7.134 -10.200  -2.694  1.00  0.87           H  
ATOM   2884  HB  ILE A 183       8.871 -11.161  -4.210  1.00  0.87           H  
ATOM   2885 1HG1 ILE A 183       7.739 -13.830  -3.393  1.00  0.87           H  
ATOM   2886 2HG1 ILE A 183       7.450 -13.057  -4.960  1.00  0.87           H  
ATOM   2887 1HG2 ILE A 183      10.133 -12.262  -2.391  1.00  0.87           H  
ATOM   2888 2HG2 ILE A 183       9.273 -10.823  -1.796  1.00  0.87           H  
ATOM   2889 3HG2 ILE A 183       8.616 -12.435  -1.475  1.00  0.87           H  
ATOM   2890 1HD1 ILE A 183       9.246 -14.706  -5.099  1.00  0.87           H  
ATOM   2891 2HD1 ILE A 183       9.869 -13.069  -5.409  1.00  0.87           H  
ATOM   2892 3HD1 ILE A 183      10.147 -13.845  -3.836  1.00  0.87           H  
ATOM   2893  N   ILE A 184       4.890 -10.949  -4.517  1.00  0.91           N  
ATOM   2894  CA  ILE A 184       4.097 -10.623  -5.699  1.00  0.91           C  
ATOM   2895  C   ILE A 184       3.144  -9.468  -5.368  1.00  0.91           C  
ATOM   2896  O   ILE A 184       2.491  -9.481  -4.326  1.00  0.91           O  
ATOM   2897  CB  ILE A 184       3.253 -11.820  -6.204  1.00  0.91           C  
ATOM   2898  CG1 ILE A 184       4.116 -13.026  -6.556  1.00  0.91           C  
ATOM   2899  CG2 ILE A 184       2.525 -11.409  -7.492  1.00  0.91           C  
ATOM   2900  CD1 ILE A 184       3.321 -14.290  -6.832  1.00  0.91           C  
ATOM   2901  H   ILE A 184       4.401 -11.292  -3.686  1.00  0.91           H  
ATOM   2902  HA  ILE A 184       4.762 -10.309  -6.497  1.00  0.91           H  
ATOM   2903  HB  ILE A 184       2.537 -12.114  -5.439  1.00  0.91           H  
ATOM   2904 1HG1 ILE A 184       4.674 -12.812  -7.440  1.00  0.91           H  
ATOM   2905 2HG1 ILE A 184       4.805 -13.213  -5.742  1.00  0.91           H  
ATOM   2906 1HG2 ILE A 184       1.934 -12.246  -7.855  1.00  0.91           H  
ATOM   2907 2HG2 ILE A 184       1.878 -10.565  -7.298  1.00  0.91           H  
ATOM   2908 3HG2 ILE A 184       3.260 -11.131  -8.250  1.00  0.91           H  
ATOM   2909 1HD1 ILE A 184       4.010 -15.083  -7.079  1.00  0.91           H  
ATOM   2910 2HD1 ILE A 184       2.744 -14.578  -5.977  1.00  0.91           H  
ATOM   2911 3HD1 ILE A 184       2.652 -14.113  -7.665  1.00  0.91           H  
ATOM   2912  N   GLY A 185       3.093  -8.450  -6.222  1.00  0.96           N  
ATOM   2913  CA  GLY A 185       2.188  -7.326  -5.968  1.00  0.96           C  
ATOM   2914  C   GLY A 185       1.579  -6.755  -7.243  1.00  0.96           C  
ATOM   2915  O   GLY A 185       2.097  -6.968  -8.344  1.00  0.96           O  
ATOM   2916  H   GLY A 185       3.690  -8.475  -7.049  1.00  0.96           H  
ATOM   2917 1HA  GLY A 185       1.388  -7.650  -5.303  1.00  0.96           H  
ATOM   2918 2HA  GLY A 185       2.733  -6.541  -5.446  1.00  0.96           H  
ATOM   2919  N   THR A 186       0.447  -6.054  -7.089  1.00  1.03           N  
ATOM   2920  CA  THR A 186      -0.243  -5.456  -8.231  1.00  1.03           C  
ATOM   2921  C   THR A 186      -0.717  -4.020  -7.989  1.00  1.03           C  
ATOM   2922  O   THR A 186      -0.962  -3.627  -6.850  1.00  1.03           O  
ATOM   2923  CB  THR A 186      -1.482  -6.293  -8.581  1.00  1.03           C  
ATOM   2924  CG2 THR A 186      -1.157  -7.714  -8.827  1.00  1.03           C  
ATOM   2925  OG1 THR A 186      -2.426  -6.236  -7.487  1.00  1.03           O  
ATOM   2926  H   THR A 186       0.070  -5.923  -6.160  1.00  1.03           H  
ATOM   2927  HA  THR A 186       0.436  -5.437  -9.077  1.00  1.03           H  
ATOM   2928  HB  THR A 186      -1.914  -5.883  -9.466  1.00  1.03           H  
ATOM   2929  HG1 THR A 186      -3.180  -6.809  -7.676  1.00  1.03           H  
ATOM   2930 1HG2 THR A 186      -2.076  -8.226  -9.087  1.00  1.03           H  
ATOM   2931 2HG2 THR A 186      -0.453  -7.787  -9.639  1.00  1.03           H  
ATOM   2932 3HG2 THR A 186      -0.731  -8.172  -7.942  1.00  1.03           H  
ATOM   2933  N   ALA A 187      -0.928  -3.258  -9.068  1.00  1.11           N  
ATOM   2934  CA  ALA A 187      -1.500  -1.913  -8.931  1.00  1.11           C  
ATOM   2935  C   ALA A 187      -2.087  -1.349 -10.235  1.00  1.11           C  
ATOM   2936  O   ALA A 187      -1.662  -1.719 -11.332  1.00  1.11           O  
ATOM   2937  CB  ALA A 187      -0.434  -0.954  -8.421  1.00  1.11           C  
ATOM   2938  H   ALA A 187      -0.665  -3.628  -9.981  1.00  1.11           H  
ATOM   2939  HA  ALA A 187      -2.307  -1.971  -8.201  1.00  1.11           H  
ATOM   2940 1HB  ALA A 187      -0.879   0.029  -8.281  1.00  1.11           H  
ATOM   2941 2HB  ALA A 187      -0.040  -1.308  -7.471  1.00  1.11           H  
ATOM   2942 3HB  ALA A 187       0.373  -0.885  -9.142  1.00  1.11           H  
ATOM   2943  N   VAL A 188      -3.039  -0.409 -10.101  1.00  1.19           N  
ATOM   2944  CA  VAL A 188      -3.556   0.340 -11.256  1.00  1.19           C  
ATOM   2945  C   VAL A 188      -3.484   1.845 -10.992  1.00  1.19           C  
ATOM   2946  O   VAL A 188      -4.045   2.319 -10.000  1.00  1.19           O  
ATOM   2947  CB  VAL A 188      -5.027  -0.003 -11.563  1.00  1.19           C  
ATOM   2948  CG1 VAL A 188      -5.483   0.818 -12.781  1.00  1.19           C  
ATOM   2949  CG2 VAL A 188      -5.186  -1.467 -11.824  1.00  1.19           C  
ATOM   2950  H   VAL A 188      -3.381  -0.180  -9.179  1.00  1.19           H  
ATOM   2951  HA  VAL A 188      -2.948   0.114 -12.126  1.00  1.19           H  
ATOM   2952  HB  VAL A 188      -5.650   0.285 -10.717  1.00  1.19           H  
ATOM   2953 1HG1 VAL A 188      -6.524   0.597 -13.003  1.00  1.19           H  
ATOM   2954 2HG1 VAL A 188      -5.376   1.879 -12.568  1.00  1.19           H  
ATOM   2955 3HG1 VAL A 188      -4.861   0.556 -13.637  1.00  1.19           H  
ATOM   2956 1HG2 VAL A 188      -6.227  -1.694 -12.043  1.00  1.19           H  
ATOM   2957 2HG2 VAL A 188      -4.574  -1.733 -12.666  1.00  1.19           H  
ATOM   2958 3HG2 VAL A 188      -4.872  -2.026 -10.949  1.00  1.19           H  
ATOM   2959  N   LYS A 189      -2.786   2.590 -11.858  1.00  1.25           N  
ATOM   2960  CA  LYS A 189      -2.657   4.036 -11.674  1.00  1.25           C  
ATOM   2961  C   LYS A 189      -2.676   4.784 -13.011  1.00  1.25           C  
ATOM   2962  O   LYS A 189      -1.882   4.482 -13.892  1.00  1.25           O  
ATOM   2963  CB  LYS A 189      -1.314   4.338 -10.995  1.00  1.25           C  
ATOM   2964  CG  LYS A 189      -1.114   3.675  -9.628  1.00  1.25           C  
ATOM   2965  CD  LYS A 189       0.199   4.060  -8.996  1.00  1.25           C  
ATOM   2966  CE  LYS A 189       0.424   3.253  -7.732  1.00  1.25           C  
ATOM   2967  NZ  LYS A 189       1.714   3.549  -7.106  1.00  1.25           N1+
ATOM   2968  H   LYS A 189      -2.358   2.138 -12.663  1.00  1.25           H  
ATOM   2969  HA  LYS A 189      -3.484   4.393 -11.062  1.00  1.25           H  
ATOM   2970 1HB  LYS A 189      -0.501   4.014 -11.646  1.00  1.25           H  
ATOM   2971 2HB  LYS A 189      -1.213   5.414 -10.860  1.00  1.25           H  
ATOM   2972 1HG  LYS A 189      -1.934   3.950  -8.962  1.00  1.25           H  
ATOM   2973 2HG  LYS A 189      -1.110   2.594  -9.742  1.00  1.25           H  
ATOM   2974 1HD  LYS A 189       1.016   3.872  -9.692  1.00  1.25           H  
ATOM   2975 2HD  LYS A 189       0.188   5.121  -8.745  1.00  1.25           H  
ATOM   2976 1HE  LYS A 189      -0.372   3.453  -7.016  1.00  1.25           H  
ATOM   2977 2HE  LYS A 189       0.406   2.196  -7.993  1.00  1.25           H  
ATOM   2978 1HZ  LYS A 189       1.813   2.935  -6.277  1.00  1.25           H  
ATOM   2979 2HZ  LYS A 189       2.450   3.344  -7.760  1.00  1.25           H  
ATOM   2980 3HZ  LYS A 189       1.760   4.518  -6.831  1.00  1.25           H  
ATOM   2981  N   GLY A 190      -3.536   5.784 -13.189  1.00  1.26           N  
ATOM   2982  CA  GLY A 190      -3.424   6.578 -14.424  1.00  1.26           C  
ATOM   2983  C   GLY A 190      -3.702   5.795 -15.714  1.00  1.26           C  
ATOM   2984  O   GLY A 190      -3.061   6.055 -16.730  1.00  1.26           O  
ATOM   2985  H   GLY A 190      -4.217   6.014 -12.479  1.00  1.26           H  
ATOM   2986 1HA  GLY A 190      -4.112   7.421 -14.367  1.00  1.26           H  
ATOM   2987 2HA  GLY A 190      -2.422   7.003 -14.479  1.00  1.26           H  
ATOM   2988  N   ASP A 191      -4.599   4.802 -15.654  1.00  1.22           N  
ATOM   2989  CA  ASP A 191      -4.929   3.900 -16.778  1.00  1.22           C  
ATOM   2990  C   ASP A 191      -3.788   2.939 -17.143  1.00  1.22           C  
ATOM   2991  O   ASP A 191      -3.854   2.232 -18.155  1.00  1.22           O  
ATOM   2992  CB  ASP A 191      -5.375   4.679 -18.029  1.00  1.22           C  
ATOM   2993  CG  ASP A 191      -6.725   5.390 -17.819  1.00  1.22           C  
ATOM   2994  OD1 ASP A 191      -7.615   4.770 -17.271  1.00  1.22           O  
ATOM   2995  OD2 ASP A 191      -6.846   6.538 -18.175  1.00  1.22           O1-
ATOM   2996  H   ASP A 191      -5.079   4.663 -14.778  1.00  1.22           H  
ATOM   2997  HA  ASP A 191      -5.776   3.286 -16.469  1.00  1.22           H  
ATOM   2998 1HB  ASP A 191      -4.630   5.402 -18.340  1.00  1.22           H  
ATOM   2999 2HB  ASP A 191      -5.482   3.983 -18.858  1.00  1.22           H  
ATOM   3000  N   ILE A 192      -2.775   2.858 -16.279  1.00  1.14           N  
ATOM   3001  CA  ILE A 192      -1.676   1.921 -16.439  1.00  1.14           C  
ATOM   3002  C   ILE A 192      -1.755   0.864 -15.353  1.00  1.14           C  
ATOM   3003  O   ILE A 192      -1.927   1.174 -14.172  1.00  1.14           O  
ATOM   3004  CB  ILE A 192      -0.323   2.631 -16.338  1.00  1.14           C  
ATOM   3005  CG1 ILE A 192      -0.210   3.676 -17.429  1.00  1.14           C  
ATOM   3006  CG2 ILE A 192       0.808   1.609 -16.474  1.00  1.14           C  
ATOM   3007  CD1 ILE A 192       0.942   4.619 -17.252  1.00  1.14           C  
ATOM   3008  H   ILE A 192      -2.726   3.489 -15.482  1.00  1.14           H  
ATOM   3009  HA  ILE A 192      -1.754   1.434 -17.409  1.00  1.14           H  
ATOM   3010  HB  ILE A 192      -0.248   3.141 -15.379  1.00  1.14           H  
ATOM   3011 1HG1 ILE A 192      -0.089   3.164 -18.377  1.00  1.14           H  
ATOM   3012 2HG1 ILE A 192      -1.129   4.265 -17.455  1.00  1.14           H  
ATOM   3013 1HG2 ILE A 192       1.771   2.112 -16.407  1.00  1.14           H  
ATOM   3014 2HG2 ILE A 192       0.740   0.868 -15.683  1.00  1.14           H  
ATOM   3015 3HG2 ILE A 192       0.733   1.107 -17.443  1.00  1.14           H  
ATOM   3016 1HD1 ILE A 192       0.957   5.333 -18.073  1.00  1.14           H  
ATOM   3017 2HD1 ILE A 192       0.830   5.160 -16.304  1.00  1.14           H  
ATOM   3018 3HD1 ILE A 192       1.877   4.059 -17.240  1.00  1.14           H  
ATOM   3019  N   ALA A 193      -1.685  -0.392 -15.740  1.00  1.05           N  
ATOM   3020  CA  ALA A 193      -1.766  -1.443 -14.739  1.00  1.05           C  
ATOM   3021  C   ALA A 193      -0.507  -2.264 -14.747  1.00  1.05           C  
ATOM   3022  O   ALA A 193       0.105  -2.500 -15.795  1.00  1.05           O  
ATOM   3023  CB  ALA A 193      -2.966  -2.309 -14.964  1.00  1.05           C  
ATOM   3024  H   ALA A 193      -1.531  -0.603 -16.726  1.00  1.05           H  
ATOM   3025  HA  ALA A 193      -1.845  -0.988 -13.760  1.00  1.05           H  
ATOM   3026 1HB  ALA A 193      -3.004  -3.063 -14.212  1.00  1.05           H  
ATOM   3027 2HB  ALA A 193      -3.862  -1.704 -14.921  1.00  1.05           H  
ATOM   3028 3HB  ALA A 193      -2.886  -2.758 -15.919  1.00  1.05           H  
ATOM   3029  N   VAL A 194      -0.142  -2.726 -13.565  1.00  0.96           N  
ATOM   3030  CA  VAL A 194       1.066  -3.496 -13.403  1.00  0.96           C  
ATOM   3031  C   VAL A 194       0.945  -4.639 -12.423  1.00  0.96           C  
ATOM   3032  O   VAL A 194       0.269  -4.547 -11.392  1.00  0.96           O  
ATOM   3033  CB  VAL A 194       2.185  -2.559 -12.925  1.00  0.96           C  
ATOM   3034  CG1 VAL A 194       1.805  -1.987 -11.580  1.00  0.96           C  
ATOM   3035  CG2 VAL A 194       3.499  -3.296 -12.808  1.00  0.96           C  
ATOM   3036  H   VAL A 194      -0.699  -2.486 -12.745  1.00  0.96           H  
ATOM   3037  HA  VAL A 194       1.337  -3.903 -14.373  1.00  0.96           H  
ATOM   3038  HB  VAL A 194       2.289  -1.736 -13.635  1.00  0.96           H  
ATOM   3039 1HG1 VAL A 194       2.584  -1.308 -11.236  1.00  0.96           H  
ATOM   3040 2HG1 VAL A 194       0.867  -1.445 -11.670  1.00  0.96           H  
ATOM   3041 3HG1 VAL A 194       1.689  -2.799 -10.871  1.00  0.96           H  
ATOM   3042 1HG2 VAL A 194       4.206  -2.606 -12.470  1.00  0.96           H  
ATOM   3043 2HG2 VAL A 194       3.451  -4.092 -12.097  1.00  0.96           H  
ATOM   3044 3HG2 VAL A 194       3.794  -3.697 -13.781  1.00  0.96           H  
ATOM   3045  N   HIS A 195       1.643  -5.715 -12.738  1.00  0.90           N  
ATOM   3046  CA  HIS A 195       1.759  -6.820 -11.810  1.00  0.90           C  
ATOM   3047  C   HIS A 195       3.242  -7.149 -11.750  1.00  0.90           C  
ATOM   3048  O   HIS A 195       3.935  -7.081 -12.774  1.00  0.90           O  
ATOM   3049  CB  HIS A 195       1.072  -8.064 -12.327  1.00  0.90           C  
ATOM   3050  CG  HIS A 195      -0.333  -7.968 -12.752  1.00  0.90           C  
ATOM   3051  CD2 HIS A 195      -1.436  -8.495 -12.237  1.00  0.90           C  
ATOM   3052  ND1 HIS A 195      -0.712  -7.341 -13.904  1.00  0.90           N  
ATOM   3053  CE1 HIS A 195      -2.000  -7.466 -14.058  1.00  0.90           C  
ATOM   3054  NE2 HIS A 195      -2.481  -8.174 -13.064  1.00  0.90           N  
ATOM   3055  H   HIS A 195       2.133  -5.729 -13.636  1.00  0.90           H  
ATOM   3056  HA  HIS A 195       1.406  -6.563 -10.817  1.00  0.90           H  
ATOM   3057 1HB  HIS A 195       1.632  -8.477 -13.086  1.00  0.90           H  
ATOM   3058 2HB  HIS A 195       1.083  -8.791 -11.514  1.00  0.90           H  
ATOM   3059  HD1 HIS A 195      -0.106  -6.889 -14.561  1.00  0.90           H  
ATOM   3060  HD2 HIS A 195      -1.586  -9.080 -11.368  1.00  0.90           H  
ATOM   3061  HE1 HIS A 195      -2.481  -7.018 -14.884  1.00  0.90           H  
ATOM   3062  N   SER A 196       3.755  -7.554 -10.600  1.00  0.87           N  
ATOM   3063  CA  SER A 196       5.148  -7.963 -10.640  1.00  0.87           C  
ATOM   3064  C   SER A 196       5.625  -8.808  -9.485  1.00  0.87           C  
ATOM   3065  O   SER A 196       5.043  -8.827  -8.395  1.00  0.87           O  
ATOM   3066  CB  SER A 196       6.058  -6.758 -10.645  1.00  0.87           C  
ATOM   3067  OG  SER A 196       6.063  -6.152  -9.399  1.00  0.87           O  
ATOM   3068  H   SER A 196       3.200  -7.558  -9.745  1.00  0.87           H  
ATOM   3069  HA  SER A 196       5.297  -8.535 -11.553  1.00  0.87           H  
ATOM   3070 1HB  SER A 196       7.074  -7.066 -10.911  1.00  0.87           H  
ATOM   3071 2HB  SER A 196       5.727  -6.047 -11.390  1.00  0.87           H  
ATOM   3072  HG  SER A 196       6.477  -6.797  -8.810  1.00  0.87           H  
ATOM   3073  N   ASP A 197       6.774  -9.424  -9.714  1.00  0.84           N  
ATOM   3074  CA  ASP A 197       7.533 -10.072  -8.663  1.00  0.84           C  
ATOM   3075  C   ASP A 197       9.001  -9.776  -8.937  1.00  0.84           C  
ATOM   3076  O   ASP A 197       9.313  -8.841  -9.669  1.00  0.84           O  
ATOM   3077  CB  ASP A 197       7.222 -11.570  -8.514  1.00  0.84           C  
ATOM   3078  CG  ASP A 197       7.589 -12.529  -9.593  1.00  0.84           C  
ATOM   3079  OD1 ASP A 197       8.461 -12.253 -10.401  1.00  0.84           O  
ATOM   3080  OD2 ASP A 197       7.030 -13.632  -9.568  1.00  0.84           O1-
ATOM   3081  H   ASP A 197       7.126  -9.418 -10.669  1.00  0.84           H  
ATOM   3082  HA  ASP A 197       7.283  -9.601  -7.716  1.00  0.84           H  
ATOM   3083 1HB  ASP A 197       7.622 -11.929  -7.560  1.00  0.84           H  
ATOM   3084 2HB  ASP A 197       6.157 -11.629  -8.428  1.00  0.84           H  
ATOM   3085  N   LEU A 198       9.907 -10.539  -8.354  1.00  0.83           N  
ATOM   3086  CA  LEU A 198      11.328 -10.254  -8.494  1.00  0.83           C  
ATOM   3087  C   LEU A 198      11.966 -10.912  -9.727  1.00  0.83           C  
ATOM   3088  O   LEU A 198      13.158 -10.749  -9.990  1.00  0.83           O  
ATOM   3089  CB  LEU A 198      11.999 -10.699  -7.202  1.00  0.83           C  
ATOM   3090  CG  LEU A 198      11.447  -9.929  -5.994  1.00  0.83           C  
ATOM   3091  CD1 LEU A 198      12.046 -10.440  -4.697  1.00  0.83           C  
ATOM   3092  CD2 LEU A 198      11.727  -8.469  -6.211  1.00  0.83           C  
ATOM   3093  H   LEU A 198       9.613 -11.313  -7.778  1.00  0.83           H  
ATOM   3094  HA  LEU A 198      11.451  -9.176  -8.596  1.00  0.83           H  
ATOM   3095 1HB  LEU A 198      11.823 -11.763  -7.050  1.00  0.83           H  
ATOM   3096 2HB  LEU A 198      13.067 -10.516  -7.275  1.00  0.83           H  
ATOM   3097  HG  LEU A 198      10.368 -10.082  -5.935  1.00  0.83           H  
ATOM   3098 1HD1 LEU A 198      11.622  -9.886  -3.861  1.00  0.83           H  
ATOM   3099 2HD1 LEU A 198      11.812 -11.489  -4.584  1.00  0.83           H  
ATOM   3100 3HD1 LEU A 198      13.113 -10.303  -4.711  1.00  0.83           H  
ATOM   3101 1HD2 LEU A 198      11.320  -7.901  -5.382  1.00  0.83           H  
ATOM   3102 2HD2 LEU A 198      12.799  -8.318  -6.275  1.00  0.83           H  
ATOM   3103 3HD2 LEU A 198      11.261  -8.135  -7.138  1.00  0.83           H  
ATOM   3104  N   SER A 199      11.167 -11.673 -10.472  1.00  0.82           N  
ATOM   3105  CA  SER A 199      11.629 -12.371 -11.661  1.00  0.82           C  
ATOM   3106  C   SER A 199      10.824 -11.966 -12.893  1.00  0.82           C  
ATOM   3107  O   SER A 199      11.275 -12.144 -14.034  1.00  0.82           O  
ATOM   3108  CB  SER A 199      11.486 -13.860 -11.441  1.00  0.82           C  
ATOM   3109  OG  SER A 199      10.134 -14.217 -11.277  1.00  0.82           O  
ATOM   3110  H   SER A 199      10.181 -11.767 -10.228  1.00  0.82           H  
ATOM   3111  HA  SER A 199      12.678 -12.124 -11.832  1.00  0.82           H  
ATOM   3112 1HB  SER A 199      11.878 -14.386 -12.282  1.00  0.82           H  
ATOM   3113 2HB  SER A 199      12.060 -14.155 -10.564  1.00  0.82           H  
ATOM   3114  HG  SER A 199       9.648 -13.396 -11.023  1.00  0.82           H  
ATOM   3115  N   TYR A 200       9.630 -11.409 -12.659  1.00  0.81           N  
ATOM   3116  CA  TYR A 200       8.711 -11.063 -13.738  1.00  0.81           C  
ATOM   3117  C   TYR A 200       7.893  -9.770 -13.544  1.00  0.81           C  
ATOM   3118  O   TYR A 200       7.198  -9.587 -12.545  1.00  0.81           O  
ATOM   3119  CB  TYR A 200       7.771 -12.251 -13.983  1.00  0.81           C  
ATOM   3120  CG  TYR A 200       6.801 -11.994 -15.076  1.00  0.81           C  
ATOM   3121  CD1 TYR A 200       7.259 -11.421 -16.197  1.00  0.81           C  
ATOM   3122  CD2 TYR A 200       5.481 -12.340 -14.979  1.00  0.81           C  
ATOM   3123  CE1 TYR A 200       6.456 -11.161 -17.219  1.00  0.81           C  
ATOM   3124  CE2 TYR A 200       4.649 -12.083 -16.027  1.00  0.81           C  
ATOM   3125  CZ  TYR A 200       5.133 -11.499 -17.145  1.00  0.81           C  
ATOM   3126  OH  TYR A 200       4.308 -11.266 -18.195  1.00  0.81           O  
ATOM   3127  H   TYR A 200       9.317 -11.317 -11.698  1.00  0.81           H  
ATOM   3128  HA  TYR A 200       9.305 -10.922 -14.635  1.00  0.81           H  
ATOM   3129 1HB  TYR A 200       8.366 -13.131 -14.254  1.00  0.81           H  
ATOM   3130 2HB  TYR A 200       7.223 -12.494 -13.073  1.00  0.81           H  
ATOM   3131  HD1 TYR A 200       8.292 -11.178 -16.263  1.00  0.81           H  
ATOM   3132  HD2 TYR A 200       5.099 -12.822 -14.089  1.00  0.81           H  
ATOM   3133  HE1 TYR A 200       6.884 -10.706 -18.088  1.00  0.81           H  
ATOM   3134  HE2 TYR A 200       3.622 -12.348 -15.971  1.00  0.81           H  
ATOM   3135  HH  TYR A 200       4.786 -10.809 -18.882  1.00  0.81           H  
ATOM   3136  N   TRP A 201       7.992  -8.868 -14.521  1.00  0.80           N  
ATOM   3137  CA  TRP A 201       7.251  -7.603 -14.556  1.00  0.80           C  
ATOM   3138  C   TRP A 201       6.332  -7.529 -15.767  1.00  0.80           C  
ATOM   3139  O   TRP A 201       6.770  -7.743 -16.895  1.00  0.80           O  
ATOM   3140  CB  TRP A 201       8.220  -6.422 -14.614  1.00  0.80           C  
ATOM   3141  CG  TRP A 201       7.598  -5.038 -14.814  1.00  0.80           C  
ATOM   3142  CD1 TRP A 201       7.228  -4.460 -16.006  1.00  0.80           C  
ATOM   3143  CD2 TRP A 201       7.334  -4.047 -13.800  1.00  0.80           C  
ATOM   3144  CE2 TRP A 201       6.823  -2.914 -14.450  1.00  0.80           C  
ATOM   3145  CE3 TRP A 201       7.498  -4.019 -12.425  1.00  0.80           C  
ATOM   3146  NE1 TRP A 201       6.752  -3.183 -15.784  1.00  0.80           N  
ATOM   3147  CZ2 TRP A 201       6.486  -1.765 -13.759  1.00  0.80           C  
ATOM   3148  CZ3 TRP A 201       7.158  -2.875 -11.736  1.00  0.80           C  
ATOM   3149  CH2 TRP A 201       6.674  -1.772 -12.375  1.00  0.80           C  
ATOM   3150  H   TRP A 201       8.620  -9.080 -15.296  1.00  0.80           H  
ATOM   3151  HA  TRP A 201       6.640  -7.527 -13.656  1.00  0.80           H  
ATOM   3152 1HB  TRP A 201       8.783  -6.385 -13.682  1.00  0.80           H  
ATOM   3153 2HB  TRP A 201       8.933  -6.589 -15.404  1.00  0.80           H  
ATOM   3154  HD1 TRP A 201       7.300  -4.936 -16.983  1.00  0.80           H  
ATOM   3155  HE1 TRP A 201       6.392  -2.503 -16.493  1.00  0.80           H  
ATOM   3156  HE3 TRP A 201       7.898  -4.884 -11.899  1.00  0.80           H  
ATOM   3157  HZ2 TRP A 201       6.091  -0.883 -14.266  1.00  0.80           H  
ATOM   3158  HZ3 TRP A 201       7.301  -2.868 -10.663  1.00  0.80           H  
ATOM   3159  HH2 TRP A 201       6.420  -0.886 -11.790  1.00  0.80           H  
ATOM   3160  N   ILE A 202       5.067  -7.207 -15.550  1.00  0.81           N  
ATOM   3161  CA  ILE A 202       4.145  -7.050 -16.672  1.00  0.81           C  
ATOM   3162  C   ILE A 202       3.387  -5.736 -16.576  1.00  0.81           C  
ATOM   3163  O   ILE A 202       2.859  -5.377 -15.518  1.00  0.81           O  
ATOM   3164  CB  ILE A 202       3.179  -8.237 -16.730  1.00  0.81           C  
ATOM   3165  CG1 ILE A 202       2.259  -8.145 -17.878  1.00  0.81           C  
ATOM   3166  CG2 ILE A 202       2.475  -8.368 -15.498  1.00  0.81           C  
ATOM   3167  CD1 ILE A 202       1.471  -9.430 -18.140  1.00  0.81           C  
ATOM   3168  H   ILE A 202       4.732  -7.075 -14.594  1.00  0.81           H  
ATOM   3169  HA  ILE A 202       4.716  -7.033 -17.596  1.00  0.81           H  
ATOM   3170  HB  ILE A 202       3.755  -9.124 -16.881  1.00  0.81           H  
ATOM   3171 1HG1 ILE A 202       1.553  -7.336 -17.708  1.00  0.81           H  
ATOM   3172 2HG1 ILE A 202       2.850  -7.911 -18.735  1.00  0.81           H  
ATOM   3173 1HG2 ILE A 202       1.830  -9.237 -15.535  1.00  0.81           H  
ATOM   3174 2HG2 ILE A 202       3.208  -8.491 -14.708  1.00  0.81           H  
ATOM   3175 3HG2 ILE A 202       1.884  -7.476 -15.327  1.00  0.81           H  
ATOM   3176 1HD1 ILE A 202       0.829  -9.295 -18.980  1.00  0.81           H  
ATOM   3177 2HD1 ILE A 202       2.135 -10.250 -18.338  1.00  0.81           H  
ATOM   3178 3HD1 ILE A 202       0.870  -9.658 -17.270  1.00  0.81           H  
ATOM   3179  N   GLU A 203       3.283  -5.043 -17.711  1.00  0.83           N  
ATOM   3180  CA  GLU A 203       2.625  -3.747 -17.757  1.00  0.83           C  
ATOM   3181  C   GLU A 203       1.696  -3.600 -18.954  1.00  0.83           C  
ATOM   3182  O   GLU A 203       2.035  -3.955 -20.095  1.00  0.83           O  
ATOM   3183  CB  GLU A 203       3.692  -2.656 -17.732  1.00  0.83           C  
ATOM   3184  CG  GLU A 203       3.223  -1.246 -17.705  1.00  0.83           C  
ATOM   3185  CD  GLU A 203       4.394  -0.303 -17.548  1.00  0.83           C  
ATOM   3186  OE1 GLU A 203       5.510  -0.773 -17.376  1.00  0.83           O  
ATOM   3187  OE2 GLU A 203       4.182   0.881 -17.607  1.00  0.83           O1-
ATOM   3188  H   GLU A 203       3.733  -5.400 -18.554  1.00  0.83           H  
ATOM   3189  HA  GLU A 203       2.021  -3.643 -16.859  1.00  0.83           H  
ATOM   3190 1HB  GLU A 203       4.285  -2.791 -16.837  1.00  0.83           H  
ATOM   3191 2HB  GLU A 203       4.358  -2.778 -18.586  1.00  0.83           H  
ATOM   3192 1HG  GLU A 203       2.692  -1.017 -18.631  1.00  0.83           H  
ATOM   3193 2HG  GLU A 203       2.528  -1.117 -16.871  1.00  0.83           H  
ATOM   3194  N   SER A 204       0.524  -3.047 -18.660  1.00  0.88           N  
ATOM   3195  CA  SER A 204      -0.560  -2.866 -19.611  1.00  0.88           C  
ATOM   3196  C   SER A 204      -1.171  -1.481 -19.527  1.00  0.88           C  
ATOM   3197  O   SER A 204      -0.925  -0.738 -18.575  1.00  0.88           O  
ATOM   3198  CB  SER A 204      -1.631  -3.883 -19.302  1.00  0.88           C  
ATOM   3199  OG  SER A 204      -2.159  -3.629 -18.042  1.00  0.88           O  
ATOM   3200  H   SER A 204       0.365  -2.772 -17.689  1.00  0.88           H  
ATOM   3201  HA  SER A 204      -0.175  -3.014 -20.619  1.00  0.88           H  
ATOM   3202 1HB  SER A 204      -2.425  -3.842 -20.034  1.00  0.88           H  
ATOM   3203 2HB  SER A 204      -1.205  -4.883 -19.335  1.00  0.88           H  
ATOM   3204  HG  SER A 204      -1.385  -3.570 -17.455  1.00  0.88           H  
ATOM   3205  N   HIS A 205      -2.025  -1.172 -20.492  1.00  0.93           N  
ATOM   3206  CA  HIS A 205      -2.689   0.128 -20.542  1.00  0.93           C  
ATOM   3207  C   HIS A 205      -4.091   0.047 -21.133  1.00  0.93           C  
ATOM   3208  O   HIS A 205      -4.387  -0.783 -22.002  1.00  0.93           O  
ATOM   3209  CB  HIS A 205      -1.813   1.126 -21.318  1.00  0.93           C  
ATOM   3210  CG  HIS A 205      -2.388   2.525 -21.465  1.00  0.93           C  
ATOM   3211  CD2 HIS A 205      -2.204   3.662 -20.751  1.00  0.93           C  
ATOM   3212  ND1 HIS A 205      -3.278   2.849 -22.463  1.00  0.93           N  
ATOM   3213  CE1 HIS A 205      -3.614   4.117 -22.365  1.00  0.93           C  
ATOM   3214  NE2 HIS A 205      -2.973   4.639 -21.337  1.00  0.93           N  
ATOM   3215  H   HIS A 205      -2.160  -1.858 -21.236  1.00  0.93           H  
ATOM   3216  HA  HIS A 205      -2.791   0.512 -19.533  1.00  0.93           H  
ATOM   3217 1HB  HIS A 205      -0.849   1.216 -20.814  1.00  0.93           H  
ATOM   3218 2HB  HIS A 205      -1.619   0.732 -22.318  1.00  0.93           H  
ATOM   3219  HD1 HIS A 205      -3.631   2.224 -23.154  1.00  0.93           H  
ATOM   3220  HD2 HIS A 205      -1.611   3.904 -19.887  1.00  0.93           H  
ATOM   3221  HE1 HIS A 205      -4.320   4.553 -23.074  1.00  0.93           H  
ATOM   3222  N   LYS A 206      -4.980   0.874 -20.579  1.00  0.98           N  
ATOM   3223  CA  LYS A 206      -6.371   0.904 -21.002  1.00  0.98           C  
ATOM   3224  C   LYS A 206      -6.671   1.808 -22.188  1.00  0.98           C  
ATOM   3225  O   LYS A 206      -6.468   3.021 -22.150  1.00  0.98           O  
ATOM   3226  CB  LYS A 206      -7.251   1.333 -19.849  1.00  0.98           C  
ATOM   3227  CG  LYS A 206      -8.731   1.296 -20.113  1.00  0.98           C  
ATOM   3228  CD  LYS A 206      -9.498   1.709 -18.867  1.00  0.98           C  
ATOM   3229  CE  LYS A 206     -10.994   1.727 -19.113  1.00  0.98           C  
ATOM   3230  NZ  LYS A 206     -11.744   2.171 -17.905  1.00  0.98           N1+
ATOM   3231  H   LYS A 206      -4.666   1.500 -19.832  1.00  0.98           H  
ATOM   3232  HA  LYS A 206      -6.656  -0.106 -21.289  1.00  0.98           H  
ATOM   3233 1HB  LYS A 206      -7.054   0.731 -19.010  1.00  0.98           H  
ATOM   3234 2HB  LYS A 206      -7.003   2.353 -19.570  1.00  0.98           H  
ATOM   3235 1HG  LYS A 206      -8.977   1.975 -20.932  1.00  0.98           H  
ATOM   3236 2HG  LYS A 206      -9.021   0.284 -20.404  1.00  0.98           H  
ATOM   3237 1HD  LYS A 206      -9.281   1.010 -18.062  1.00  0.98           H  
ATOM   3238 2HD  LYS A 206      -9.170   2.707 -18.555  1.00  0.98           H  
ATOM   3239 1HE  LYS A 206     -11.212   2.405 -19.938  1.00  0.98           H  
ATOM   3240 2HE  LYS A 206     -11.322   0.723 -19.385  1.00  0.98           H  
ATOM   3241 1HZ  LYS A 206     -12.736   2.172 -18.100  1.00  0.98           H  
ATOM   3242 2HZ  LYS A 206     -11.550   1.543 -17.140  1.00  0.98           H  
ATOM   3243 3HZ  LYS A 206     -11.447   3.107 -17.655  1.00  0.98           H  
ATOM   3244  N   ASN A 207      -7.255   1.186 -23.190  1.00  1.00           N  
ATOM   3245  CA  ASN A 207      -7.729   1.764 -24.432  1.00  1.00           C  
ATOM   3246  C   ASN A 207      -9.172   1.298 -24.445  1.00  1.00           C  
ATOM   3247  O   ASN A 207      -9.783   1.212 -23.382  1.00  1.00           O  
ATOM   3248  CB  ASN A 207      -6.905   1.280 -25.612  1.00  1.00           C  
ATOM   3249  CG  ASN A 207      -5.527   1.919 -25.645  1.00  1.00           C  
ATOM   3250  ND2 ASN A 207      -4.510   1.148 -25.356  1.00  1.00           N  
ATOM   3251  OD1 ASN A 207      -5.390   3.114 -25.928  1.00  1.00           O  
ATOM   3252  H   ASN A 207      -7.358   0.173 -23.124  1.00  1.00           H  
ATOM   3253  HA  ASN A 207      -7.716   2.852 -24.378  1.00  1.00           H  
ATOM   3254 1HB  ASN A 207      -6.797   0.190 -25.560  1.00  1.00           H  
ATOM   3255 2HB  ASN A 207      -7.409   1.517 -26.544  1.00  1.00           H  
ATOM   3256 1HD2 ASN A 207      -3.581   1.520 -25.364  1.00  1.00           H  
ATOM   3257 2HD2 ASN A 207      -4.661   0.188 -25.126  1.00  1.00           H  
ATOM   3258  N   THR A 208      -9.740   0.964 -25.601  1.00  0.99           N  
ATOM   3259  CA  THR A 208     -11.129   0.480 -25.607  1.00  0.99           C  
ATOM   3260  C   THR A 208     -11.212  -0.897 -24.902  1.00  0.99           C  
ATOM   3261  O   THR A 208     -12.291  -1.384 -24.560  1.00  0.99           O  
ATOM   3262  CB  THR A 208     -11.657   0.364 -27.043  1.00  0.99           C  
ATOM   3263  CG2 THR A 208     -11.564   1.712 -27.732  1.00  0.99           C  
ATOM   3264  OG1 THR A 208     -10.866  -0.588 -27.768  1.00  0.99           O  
ATOM   3265  H   THR A 208      -9.237   1.049 -26.472  1.00  0.99           H  
ATOM   3266  HA  THR A 208     -11.751   1.185 -25.056  1.00  0.99           H  
ATOM   3267  HB  THR A 208     -12.695   0.032 -27.029  1.00  0.99           H  
ATOM   3268  HG1 THR A 208     -11.096  -1.474 -27.468  1.00  0.99           H  
ATOM   3269 1HG2 THR A 208     -11.936   1.627 -28.753  1.00  0.99           H  
ATOM   3270 2HG2 THR A 208     -12.164   2.440 -27.185  1.00  0.99           H  
ATOM   3271 3HG2 THR A 208     -10.525   2.039 -27.749  1.00  0.99           H  
ATOM   3272  N   THR A 209     -10.036  -1.486 -24.694  1.00  0.95           N  
ATOM   3273  CA  THR A 209      -9.774  -2.740 -24.015  1.00  0.95           C  
ATOM   3274  C   THR A 209      -8.408  -2.624 -23.326  1.00  0.95           C  
ATOM   3275  O   THR A 209      -7.571  -1.816 -23.741  1.00  0.95           O  
ATOM   3276  CB  THR A 209      -9.748  -3.910 -25.008  1.00  0.95           C  
ATOM   3277  CG2 THR A 209      -8.553  -3.772 -25.930  1.00  0.95           C  
ATOM   3278  OG1 THR A 209      -9.648  -5.148 -24.294  1.00  0.95           O  
ATOM   3279  H   THR A 209      -9.240  -0.988 -25.050  1.00  0.95           H  
ATOM   3280  HA  THR A 209     -10.538  -2.912 -23.257  1.00  0.95           H  
ATOM   3281  HB  THR A 209     -10.666  -3.906 -25.595  1.00  0.95           H  
ATOM   3282  HG1 THR A 209      -8.755  -5.231 -23.920  1.00  0.95           H  
ATOM   3283 1HG2 THR A 209      -8.535  -4.605 -26.634  1.00  0.95           H  
ATOM   3284 2HG2 THR A 209      -8.614  -2.833 -26.480  1.00  0.95           H  
ATOM   3285 3HG2 THR A 209      -7.663  -3.787 -25.328  1.00  0.95           H  
ATOM   3286  N   TRP A 210      -8.169  -3.413 -22.280  1.00  0.89           N  
ATOM   3287  CA  TRP A 210      -6.826  -3.423 -21.690  1.00  0.89           C  
ATOM   3288  C   TRP A 210      -5.898  -4.262 -22.553  1.00  0.89           C  
ATOM   3289  O   TRP A 210      -6.264  -5.370 -22.955  1.00  0.89           O  
ATOM   3290  CB  TRP A 210      -6.831  -3.994 -20.261  1.00  0.89           C  
ATOM   3291  CG  TRP A 210      -7.378  -3.096 -19.163  1.00  0.89           C  
ATOM   3292  CD1 TRP A 210      -8.635  -3.089 -18.624  1.00  0.89           C  
ATOM   3293  CD2 TRP A 210      -6.614  -2.115 -18.407  1.00  0.89           C  
ATOM   3294  CE2 TRP A 210      -7.479  -1.560 -17.456  1.00  0.89           C  
ATOM   3295  CE3 TRP A 210      -5.282  -1.687 -18.447  1.00  0.89           C  
ATOM   3296  NE1 TRP A 210      -8.709  -2.154 -17.606  1.00  0.89           N  
ATOM   3297  CZ2 TRP A 210      -7.049  -0.579 -16.552  1.00  0.89           C  
ATOM   3298  CZ3 TRP A 210      -4.859  -0.716 -17.552  1.00  0.89           C  
ATOM   3299  CH2 TRP A 210      -5.715  -0.174 -16.632  1.00  0.89           C  
ATOM   3300  H   TRP A 210      -8.891  -4.032 -21.935  1.00  0.89           H  
ATOM   3301  HA  TRP A 210      -6.439  -2.406 -21.663  1.00  0.89           H  
ATOM   3302 1HB  TRP A 210      -7.403  -4.921 -20.249  1.00  0.89           H  
ATOM   3303 2HB  TRP A 210      -5.804  -4.255 -19.988  1.00  0.89           H  
ATOM   3304  HD1 TRP A 210      -9.457  -3.727 -18.944  1.00  0.89           H  
ATOM   3305  HE1 TRP A 210      -9.525  -1.952 -17.048  1.00  0.89           H  
ATOM   3306  HE3 TRP A 210      -4.587  -2.113 -19.171  1.00  0.89           H  
ATOM   3307  HZ2 TRP A 210      -7.715  -0.140 -15.809  1.00  0.89           H  
ATOM   3308  HZ3 TRP A 210      -3.821  -0.395 -17.600  1.00  0.89           H  
ATOM   3309  HH2 TRP A 210      -5.340   0.587 -15.950  1.00  0.89           H  
ATOM   3310  N   ARG A 211      -4.697  -3.744 -22.815  1.00  0.83           N  
ATOM   3311  CA  ARG A 211      -3.719  -4.484 -23.607  1.00  0.83           C  
ATOM   3312  C   ARG A 211      -2.347  -4.542 -22.974  1.00  0.83           C  
ATOM   3313  O   ARG A 211      -1.868  -3.568 -22.384  1.00  0.83           O  
ATOM   3314  CB  ARG A 211      -3.517  -3.841 -24.975  1.00  0.83           C  
ATOM   3315  CG  ARG A 211      -4.708  -3.851 -25.927  1.00  0.83           C  
ATOM   3316  CD  ARG A 211      -4.372  -3.166 -27.218  1.00  0.83           C  
ATOM   3317  NE  ARG A 211      -5.448  -3.242 -28.214  1.00  0.83           N  
ATOM   3318  CZ  ARG A 211      -5.442  -2.571 -29.388  1.00  0.83           C  
ATOM   3319  NH1 ARG A 211      -4.437  -1.770 -29.679  1.00  0.83           N1+
ATOM   3320  NH2 ARG A 211      -6.437  -2.712 -30.247  1.00  0.83           N  
ATOM   3321  H   ARG A 211      -4.482  -2.800 -22.484  1.00  0.83           H  
ATOM   3322  HA  ARG A 211      -4.076  -5.509 -23.737  1.00  0.83           H  
ATOM   3323 1HB  ARG A 211      -3.225  -2.800 -24.835  1.00  0.83           H  
ATOM   3324 2HB  ARG A 211      -2.687  -4.340 -25.481  1.00  0.83           H  
ATOM   3325 1HG  ARG A 211      -5.035  -4.873 -26.122  1.00  0.83           H  
ATOM   3326 2HG  ARG A 211      -5.508  -3.286 -25.460  1.00  0.83           H  
ATOM   3327 1HD  ARG A 211      -4.178  -2.111 -27.014  1.00  0.83           H  
ATOM   3328 2HD  ARG A 211      -3.479  -3.613 -27.645  1.00  0.83           H  
ATOM   3329  HE  ARG A 211      -6.240  -3.851 -28.025  1.00  0.83           H  
ATOM   3330 1HH1 ARG A 211      -3.676  -1.656 -29.023  1.00  0.83           H  
ATOM   3331 2HH1 ARG A 211      -4.431  -1.263 -30.553  1.00  0.83           H  
ATOM   3332 1HH2 ARG A 211      -7.225  -3.343 -30.040  1.00  0.83           H  
ATOM   3333 2HH2 ARG A 211      -6.429  -2.211 -31.119  1.00  0.83           H  
ATOM   3334  N   LEU A 212      -1.682  -5.678 -23.149  1.00  0.78           N  
ATOM   3335  CA  LEU A 212      -0.291  -5.806 -22.739  1.00  0.78           C  
ATOM   3336  C   LEU A 212       0.597  -4.890 -23.555  1.00  0.78           C  
ATOM   3337  O   LEU A 212       0.535  -4.902 -24.784  1.00  0.78           O  
ATOM   3338  CB  LEU A 212       0.176  -7.260 -22.880  1.00  0.78           C  
ATOM   3339  CG  LEU A 212       1.632  -7.535 -22.531  1.00  0.78           C  
ATOM   3340  CD1 LEU A 212       1.830  -7.214 -21.137  1.00  0.78           C  
ATOM   3341  CD2 LEU A 212       1.953  -9.044 -22.790  1.00  0.78           C  
ATOM   3342  H   LEU A 212      -2.154  -6.479 -23.578  1.00  0.78           H  
ATOM   3343  HA  LEU A 212      -0.211  -5.522 -21.689  1.00  0.78           H  
ATOM   3344 1HB  LEU A 212      -0.442  -7.881 -22.237  1.00  0.78           H  
ATOM   3345 2HB  LEU A 212       0.007  -7.579 -23.910  1.00  0.78           H  
ATOM   3346  HG  LEU A 212       2.291  -6.900 -23.121  1.00  0.78           H  
ATOM   3347 1HD1 LEU A 212       2.858  -7.402 -20.880  1.00  0.78           H  
ATOM   3348 2HD1 LEU A 212       1.601  -6.181 -20.963  1.00  0.78           H  
ATOM   3349 3HD1 LEU A 212       1.172  -7.820 -20.558  1.00  0.78           H  
ATOM   3350 1HD2 LEU A 212       2.990  -9.248 -22.524  1.00  0.78           H  
ATOM   3351 2HD2 LEU A 212       1.290  -9.668 -22.180  1.00  0.78           H  
ATOM   3352 3HD2 LEU A 212       1.796  -9.280 -23.841  1.00  0.78           H  
ATOM   3353  N   GLU A 213       1.416  -4.088 -22.879  1.00  0.75           N  
ATOM   3354  CA  GLU A 213       2.345  -3.198 -23.557  1.00  0.75           C  
ATOM   3355  C   GLU A 213       3.774  -3.741 -23.506  1.00  0.75           C  
ATOM   3356  O   GLU A 213       4.499  -3.695 -24.504  1.00  0.75           O  
ATOM   3357  CB  GLU A 213       2.279  -1.797 -22.931  1.00  0.75           C  
ATOM   3358  CG  GLU A 213       0.937  -1.061 -23.137  1.00  0.75           C  
ATOM   3359  CD  GLU A 213       0.748  -0.568 -24.572  1.00  0.75           C  
ATOM   3360  OE1 GLU A 213       1.737  -0.264 -25.198  1.00  0.75           O  
ATOM   3361  OE2 GLU A 213      -0.370  -0.492 -25.034  1.00  0.75           O1-
ATOM   3362  H   GLU A 213       1.414  -4.102 -21.860  1.00  0.75           H  
ATOM   3363  HA  GLU A 213       2.052  -3.122 -24.604  1.00  0.75           H  
ATOM   3364 1HB  GLU A 213       2.452  -1.875 -21.854  1.00  0.75           H  
ATOM   3365 2HB  GLU A 213       3.073  -1.177 -23.345  1.00  0.75           H  
ATOM   3366 1HG  GLU A 213       0.120  -1.742 -22.890  1.00  0.75           H  
ATOM   3367 2HG  GLU A 213       0.886  -0.218 -22.449  1.00  0.75           H  
ATOM   3368  N   ARG A 214       4.155  -4.274 -22.341  1.00  0.73           N  
ATOM   3369  CA  ARG A 214       5.511  -4.777 -22.108  1.00  0.73           C  
ATOM   3370  C   ARG A 214       5.566  -5.856 -21.042  1.00  0.73           C  
ATOM   3371  O   ARG A 214       4.852  -5.821 -20.033  1.00  0.73           O  
ATOM   3372  CB  ARG A 214       6.458  -3.647 -21.681  1.00  0.73           C  
ATOM   3373  CG  ARG A 214       7.974  -4.046 -21.430  1.00  0.73           C  
ATOM   3374  CD  ARG A 214       8.826  -2.822 -21.171  1.00  0.73           C  
ATOM   3375  NE  ARG A 214      10.212  -3.117 -20.681  1.00  0.73           N  
ATOM   3376  CZ  ARG A 214      11.320  -3.276 -21.457  1.00  0.73           C  
ATOM   3377  NH1 ARG A 214      11.238  -3.202 -22.776  1.00  0.73           N1+
ATOM   3378  NH2 ARG A 214      12.527  -3.513 -20.904  1.00  0.73           N  
ATOM   3379  H   ARG A 214       3.489  -4.279 -21.571  1.00  0.73           H  
ATOM   3380  HA  ARG A 214       5.879  -5.199 -23.040  1.00  0.73           H  
ATOM   3381 1HB  ARG A 214       6.457  -2.874 -22.449  1.00  0.73           H  
ATOM   3382 2HB  ARG A 214       6.086  -3.196 -20.762  1.00  0.73           H  
ATOM   3383 1HG  ARG A 214       8.046  -4.690 -20.560  1.00  0.73           H  
ATOM   3384 2HG  ARG A 214       8.370  -4.570 -22.313  1.00  0.73           H  
ATOM   3385 1HD  ARG A 214       8.916  -2.266 -22.108  1.00  0.73           H  
ATOM   3386 2HD  ARG A 214       8.332  -2.196 -20.429  1.00  0.73           H  
ATOM   3387  HE  ARG A 214      10.340  -3.189 -19.681  1.00  0.73           H  
ATOM   3388 1HH1 ARG A 214      10.346  -3.074 -23.278  1.00  0.73           H  
ATOM   3389 2HH1 ARG A 214      12.062  -3.332 -23.341  1.00  0.73           H  
ATOM   3390 1HH2 ARG A 214      12.678  -3.591 -19.878  1.00  0.73           H  
ATOM   3391 2HH2 ARG A 214      13.326  -3.628 -21.504  1.00  0.73           H  
ATOM   3392  N   ALA A 215       6.460  -6.810 -21.235  1.00  0.73           N  
ATOM   3393  CA  ALA A 215       6.672  -7.781 -20.176  1.00  0.73           C  
ATOM   3394  C   ALA A 215       8.142  -8.162 -20.099  1.00  0.73           C  
ATOM   3395  O   ALA A 215       8.800  -8.387 -21.106  1.00  0.73           O  
ATOM   3396  CB  ALA A 215       5.791  -8.996 -20.392  1.00  0.73           C  
ATOM   3397  H   ALA A 215       6.992  -6.831 -22.109  1.00  0.73           H  
ATOM   3398  HA  ALA A 215       6.405  -7.316 -19.232  1.00  0.73           H  
ATOM   3399 1HB  ALA A 215       5.945  -9.661 -19.605  1.00  0.73           H  
ATOM   3400 2HB  ALA A 215       4.746  -8.690 -20.411  1.00  0.73           H  
ATOM   3401 3HB  ALA A 215       6.032  -9.480 -21.297  1.00  0.73           H  
ATOM   3402  N   VAL A 216       8.670  -8.193 -18.886  1.00  0.75           N  
ATOM   3403  CA  VAL A 216      10.074  -8.502 -18.677  1.00  0.75           C  
ATOM   3404  C   VAL A 216      10.309  -9.647 -17.742  1.00  0.75           C  
ATOM   3405  O   VAL A 216       9.914  -9.602 -16.576  1.00  0.75           O  
ATOM   3406  CB  VAL A 216      10.807  -7.295 -18.083  1.00  0.75           C  
ATOM   3407  CG1 VAL A 216      12.262  -7.655 -17.822  1.00  0.75           C  
ATOM   3408  CG2 VAL A 216      10.691  -6.116 -19.010  1.00  0.75           C  
ATOM   3409  H   VAL A 216       8.076  -7.997 -18.086  1.00  0.75           H  
ATOM   3410  HA  VAL A 216      10.521  -8.751 -19.638  1.00  0.75           H  
ATOM   3411  HB  VAL A 216      10.364  -7.040 -17.129  1.00  0.75           H  
ATOM   3412 1HG1 VAL A 216      12.757  -6.800 -17.392  1.00  0.75           H  
ATOM   3413 2HG1 VAL A 216      12.319  -8.489 -17.129  1.00  0.75           H  
ATOM   3414 3HG1 VAL A 216      12.755  -7.927 -18.739  1.00  0.75           H  
ATOM   3415 1HG2 VAL A 216      11.210  -5.267 -18.570  1.00  0.75           H  
ATOM   3416 2HG2 VAL A 216      11.141  -6.362 -19.947  1.00  0.75           H  
ATOM   3417 3HG2 VAL A 216       9.647  -5.862 -19.160  1.00  0.75           H  
ATOM   3418  N   PHE A 217      11.019 -10.642 -18.229  1.00  0.76           N  
ATOM   3419  CA  PHE A 217      11.344 -11.783 -17.416  1.00  0.76           C  
ATOM   3420  C   PHE A 217      12.832 -11.815 -17.152  1.00  0.76           C  
ATOM   3421  O   PHE A 217      13.636 -11.946 -18.077  1.00  0.76           O  
ATOM   3422  CB  PHE A 217      10.998 -13.057 -18.144  1.00  0.76           C  
ATOM   3423  CG  PHE A 217       9.569 -13.249 -18.463  1.00  0.76           C  
ATOM   3424  CD1 PHE A 217       9.035 -12.661 -19.595  1.00  0.76           C  
ATOM   3425  CD2 PHE A 217       8.761 -14.064 -17.685  1.00  0.76           C  
ATOM   3426  CE1 PHE A 217       7.739 -12.874 -19.923  1.00  0.76           C  
ATOM   3427  CE2 PHE A 217       7.463 -14.284 -18.041  1.00  0.76           C  
ATOM   3428  CZ  PHE A 217       6.978 -13.673 -19.169  1.00  0.76           C  
ATOM   3429  H   PHE A 217      11.311 -10.629 -19.204  1.00  0.76           H  
ATOM   3430  HA  PHE A 217      10.810 -11.726 -16.472  1.00  0.76           H  
ATOM   3431 1HB  PHE A 217      11.565 -13.107 -19.072  1.00  0.76           H  
ATOM   3432 2HB  PHE A 217      11.327 -13.883 -17.531  1.00  0.76           H  
ATOM   3433  HD1 PHE A 217       9.664 -12.028 -20.219  1.00  0.76           H  
ATOM   3434  HD2 PHE A 217       9.181 -14.542 -16.793  1.00  0.76           H  
ATOM   3435  HE1 PHE A 217       7.303 -12.420 -20.793  1.00  0.76           H  
ATOM   3436  HE2 PHE A 217       6.817 -14.933 -17.432  1.00  0.76           H  
ATOM   3437  HZ  PHE A 217       5.991 -13.811 -19.464  1.00  0.76           H  
ATOM   3438  N   GLY A 218      13.219 -11.687 -15.891  1.00  0.78           N  
ATOM   3439  CA  GLY A 218      14.626 -11.789 -15.546  1.00  0.78           C  
ATOM   3440  C   GLY A 218      14.986 -13.247 -15.785  1.00  0.78           C  
ATOM   3441  O   GLY A 218      16.105 -13.589 -16.173  1.00  0.78           O  
ATOM   3442  H   GLY A 218      12.522 -11.582 -15.164  1.00  0.78           H  
ATOM   3443 1HA  GLY A 218      15.222 -11.133 -16.183  1.00  0.78           H  
ATOM   3444 2HA  GLY A 218      14.785 -11.512 -14.504  1.00  0.78           H  
ATOM   3445  N   GLU A 219      13.984 -14.089 -15.524  1.00  0.79           N  
ATOM   3446  CA  GLU A 219      14.059 -15.533 -15.690  1.00  0.79           C  
ATOM   3447  C   GLU A 219      12.678 -16.145 -15.901  1.00  0.79           C  
ATOM   3448  O   GLU A 219      11.659 -15.554 -15.533  1.00  0.79           O  
ATOM   3449  CB  GLU A 219      14.724 -16.132 -14.482  1.00  0.79           C  
ATOM   3450  CG  GLU A 219      13.994 -15.813 -13.291  1.00  0.79           C  
ATOM   3451  CD  GLU A 219      14.639 -16.243 -12.174  1.00  0.79           C  
ATOM   3452  OE1 GLU A 219      15.663 -16.870 -12.316  1.00  0.79           O  
ATOM   3453  OE2 GLU A 219      14.188 -15.957 -11.106  1.00  0.79           O1-
ATOM   3454  H   GLU A 219      13.118 -13.665 -15.177  1.00  0.79           H  
ATOM   3455  HA  GLU A 219      14.666 -15.751 -16.566  1.00  0.79           H  
ATOM   3456 1HB  GLU A 219      14.773 -17.218 -14.581  1.00  0.79           H  
ATOM   3457 2HB  GLU A 219      15.742 -15.754 -14.384  1.00  0.79           H  
ATOM   3458 1HG  GLU A 219      13.884 -14.734 -13.243  1.00  0.79           H  
ATOM   3459 2HG  GLU A 219      13.006 -16.271 -13.344  1.00  0.79           H  
ATOM   3460  N   ILE A 220      12.647 -17.351 -16.463  1.00  0.80           N  
ATOM   3461  CA  ILE A 220      11.392 -18.056 -16.681  1.00  0.80           C  
ATOM   3462  C   ILE A 220      11.260 -19.219 -15.714  1.00  0.80           C  
ATOM   3463  O   ILE A 220      12.210 -19.971 -15.500  1.00  0.80           O  
ATOM   3464  CB  ILE A 220      11.267 -18.584 -18.112  1.00  0.80           C  
ATOM   3465  CG1 ILE A 220      11.523 -17.486 -19.084  1.00  0.80           C  
ATOM   3466  CG2 ILE A 220       9.821 -19.062 -18.326  1.00  0.80           C  
ATOM   3467  CD1 ILE A 220      10.601 -16.405 -18.955  1.00  0.80           C  
ATOM   3468  H   ILE A 220      13.514 -17.782 -16.747  1.00  0.80           H  
ATOM   3469  HA  ILE A 220      10.569 -17.369 -16.497  1.00  0.80           H  
ATOM   3470  HB  ILE A 220      11.974 -19.393 -18.296  1.00  0.80           H  
ATOM   3471 1HG1 ILE A 220      12.526 -17.097 -18.933  1.00  0.80           H  
ATOM   3472 2HG1 ILE A 220      11.448 -17.869 -20.080  1.00  0.80           H  
ATOM   3473 1HG2 ILE A 220       9.701 -19.400 -19.319  1.00  0.80           H  
ATOM   3474 2HG2 ILE A 220       9.577 -19.863 -17.649  1.00  0.80           H  
ATOM   3475 3HG2 ILE A 220       9.132 -18.230 -18.153  1.00  0.80           H  
ATOM   3476 1HD1 ILE A 220      10.833 -15.626 -19.673  1.00  0.80           H  
ATOM   3477 2HD1 ILE A 220       9.585 -16.758 -19.117  1.00  0.80           H  
ATOM   3478 3HD1 ILE A 220      10.690 -16.022 -17.964  1.00  0.80           H  
ATOM   3479  N   LYS A 221      10.098 -19.330 -15.105  1.00  0.79           N  
ATOM   3480  CA  LYS A 221       9.822 -20.363 -14.129  1.00  0.79           C  
ATOM   3481  C   LYS A 221       8.508 -21.027 -14.452  1.00  0.79           C  
ATOM   3482  O   LYS A 221       7.639 -20.386 -15.023  1.00  0.79           O  
ATOM   3483  CB  LYS A 221       9.830 -19.688 -12.762  1.00  0.79           C  
ATOM   3484  CG  LYS A 221       8.808 -18.619 -12.622  1.00  0.79           C  
ATOM   3485  CD  LYS A 221       9.062 -17.836 -11.381  1.00  0.79           C  
ATOM   3486  CE  LYS A 221       8.060 -16.754 -11.200  1.00  0.79           C  
ATOM   3487  NZ  LYS A 221       8.380 -15.958 -10.056  1.00  0.79           N1+
ATOM   3488  H   LYS A 221       9.371 -18.663 -15.331  1.00  0.79           H  
ATOM   3489  HA  LYS A 221      10.596 -21.117 -14.178  1.00  0.79           H  
ATOM   3490 1HB  LYS A 221       9.667 -20.428 -11.972  1.00  0.79           H  
ATOM   3491 2HB  LYS A 221      10.799 -19.228 -12.576  1.00  0.79           H  
ATOM   3492 1HG  LYS A 221       8.832 -17.952 -13.483  1.00  0.79           H  
ATOM   3493 2HG  LYS A 221       7.821 -19.073 -12.558  1.00  0.79           H  
ATOM   3494 1HD  LYS A 221       9.036 -18.497 -10.519  1.00  0.79           H  
ATOM   3495 2HD  LYS A 221      10.056 -17.384 -11.431  1.00  0.79           H  
ATOM   3496 1HE  LYS A 221       8.040 -16.114 -12.083  1.00  0.79           H  
ATOM   3497 2HE  LYS A 221       7.097 -17.179 -11.066  1.00  0.79           H  
ATOM   3498 1HZ  LYS A 221       7.704 -15.211  -9.938  1.00  0.79           H  
ATOM   3499 2HZ  LYS A 221       8.407 -16.517  -9.229  1.00  0.79           H  
ATOM   3500 3HZ  LYS A 221       9.281 -15.530 -10.234  1.00  0.79           H  
ATOM   3501  N   SER A 222       8.343 -22.295 -14.063  1.00  0.77           N  
ATOM   3502  CA  SER A 222       7.100 -23.001 -14.368  1.00  0.77           C  
ATOM   3503  C   SER A 222       6.021 -22.932 -13.283  1.00  0.77           C  
ATOM   3504  O   SER A 222       5.081 -23.727 -13.299  1.00  0.77           O  
ATOM   3505  CB  SER A 222       7.374 -24.446 -14.754  1.00  0.77           C  
ATOM   3506  OG  SER A 222       7.944 -25.196 -13.717  1.00  0.77           O  
ATOM   3507  H   SER A 222       9.095 -22.811 -13.603  1.00  0.77           H  
ATOM   3508  HA  SER A 222       6.691 -22.532 -15.257  1.00  0.77           H  
ATOM   3509 1HB  SER A 222       6.442 -24.910 -15.069  1.00  0.77           H  
ATOM   3510 2HB  SER A 222       8.044 -24.453 -15.613  1.00  0.77           H  
ATOM   3511  HG  SER A 222       8.752 -24.707 -13.437  1.00  0.77           H  
ATOM   3512  N   CYS A 223       6.181 -22.041 -12.307  1.00  0.75           N  
ATOM   3513  CA  CYS A 223       5.160 -21.894 -11.273  1.00  0.75           C  
ATOM   3514  C   CYS A 223       4.064 -20.932 -11.726  1.00  0.75           C  
ATOM   3515  O   CYS A 223       4.222 -20.207 -12.708  1.00  0.75           O  
ATOM   3516  CB  CYS A 223       5.752 -21.452  -9.923  1.00  0.75           C  
ATOM   3517  SG  CYS A 223       6.481 -19.769  -9.802  1.00  0.75           S  
ATOM   3518  H   CYS A 223       6.982 -21.434 -12.324  1.00  0.75           H  
ATOM   3519  HA  CYS A 223       4.694 -22.866 -11.109  1.00  0.75           H  
ATOM   3520 1HB  CYS A 223       4.976 -21.517  -9.172  1.00  0.75           H  
ATOM   3521 2HB  CYS A 223       6.520 -22.157  -9.626  1.00  0.75           H  
ATOM   3522  N   THR A 224       2.957 -20.929 -10.994  1.00  0.74           N  
ATOM   3523  CA  THR A 224       1.833 -20.048 -11.286  1.00  0.74           C  
ATOM   3524  C   THR A 224       1.523 -18.972 -10.240  1.00  0.74           C  
ATOM   3525  O   THR A 224       1.484 -19.229  -9.037  1.00  0.74           O  
ATOM   3526  CB  THR A 224       0.574 -20.905 -11.550  1.00  0.74           C  
ATOM   3527  CG2 THR A 224      -0.628 -20.055 -11.690  1.00  0.74           C  
ATOM   3528  OG1 THR A 224       0.788 -21.692 -12.727  1.00  0.74           O  
ATOM   3529  H   THR A 224       2.896 -21.583 -10.216  1.00  0.74           H  
ATOM   3530  HA  THR A 224       2.058 -19.527 -12.215  1.00  0.74           H  
ATOM   3531  HB  THR A 224       0.417 -21.586 -10.714  1.00  0.74           H  
ATOM   3532  HG1 THR A 224       1.155 -21.116 -13.425  1.00  0.74           H  
ATOM   3533 1HG2 THR A 224      -1.500 -20.673 -11.880  1.00  0.74           H  
ATOM   3534 2HG2 THR A 224      -0.777 -19.512 -10.775  1.00  0.74           H  
ATOM   3535 3HG2 THR A 224      -0.480 -19.367 -12.493  1.00  0.74           H  
ATOM   3536  N   TRP A 225       1.307 -17.742 -10.711  1.00  0.74           N  
ATOM   3537  CA  TRP A 225       0.879 -16.667  -9.829  1.00  0.74           C  
ATOM   3538  C   TRP A 225      -0.542 -16.938  -9.309  1.00  0.74           C  
ATOM   3539  O   TRP A 225      -1.414 -17.273 -10.107  1.00  0.74           O  
ATOM   3540  CB  TRP A 225       0.892 -15.326 -10.568  1.00  0.74           C  
ATOM   3541  CG  TRP A 225       2.249 -14.649 -10.704  1.00  0.74           C  
ATOM   3542  CD1 TRP A 225       3.450 -15.073 -10.264  1.00  0.74           C  
ATOM   3543  CD2 TRP A 225       2.486 -13.376 -11.317  1.00  0.74           C  
ATOM   3544  CE2 TRP A 225       3.841 -13.092 -11.183  1.00  0.74           C  
ATOM   3545  CE3 TRP A 225       1.680 -12.483 -11.939  1.00  0.74           C  
ATOM   3546  NE1 TRP A 225       4.416 -14.130 -10.533  1.00  0.74           N  
ATOM   3547  CZ2 TRP A 225       4.396 -11.909 -11.660  1.00  0.74           C  
ATOM   3548  CZ3 TRP A 225       2.213 -11.323 -12.440  1.00  0.74           C  
ATOM   3549  CH2 TRP A 225       3.540 -11.027 -12.307  1.00  0.74           C  
ATOM   3550  H   TRP A 225       1.394 -17.570 -11.705  1.00  0.74           H  
ATOM   3551  HA  TRP A 225       1.599 -16.598  -9.030  1.00  0.74           H  
ATOM   3552 1HB  TRP A 225       0.495 -15.473 -11.579  1.00  0.74           H  
ATOM   3553 2HB  TRP A 225       0.218 -14.631 -10.059  1.00  0.74           H  
ATOM   3554  HD1 TRP A 225       3.610 -15.979  -9.753  1.00  0.74           H  
ATOM   3555  HE1 TRP A 225       5.417 -14.164 -10.277  1.00  0.74           H  
ATOM   3556  HE3 TRP A 225       0.640 -12.709 -12.031  1.00  0.74           H  
ATOM   3557  HZ2 TRP A 225       5.459 -11.678 -11.554  1.00  0.74           H  
ATOM   3558  HZ3 TRP A 225       1.537 -10.658 -12.946  1.00  0.74           H  
ATOM   3559  HH2 TRP A 225       3.931 -10.095 -12.717  1.00  0.74           H  
ATOM   3560  N   PRO A 226      -0.822 -16.783  -8.003  1.00  0.74           N  
ATOM   3561  CA  PRO A 226      -2.144 -16.937  -7.417  1.00  0.74           C  
ATOM   3562  C   PRO A 226      -3.129 -15.962  -8.045  1.00  0.74           C  
ATOM   3563  O   PRO A 226      -2.767 -14.831  -8.365  1.00  0.74           O  
ATOM   3564  CB  PRO A 226      -1.906 -16.609  -5.940  1.00  0.74           C  
ATOM   3565  CG  PRO A 226      -0.435 -16.897  -5.714  1.00  0.74           C  
ATOM   3566  CD  PRO A 226       0.250 -16.533  -7.012  1.00  0.74           C  
ATOM   3567  HA  PRO A 226      -2.478 -17.979  -7.550  1.00  0.74           H  
ATOM   3568 1HB  PRO A 226      -2.186 -15.566  -5.740  1.00  0.74           H  
ATOM   3569 2HB  PRO A 226      -2.558 -17.234  -5.313  1.00  0.74           H  
ATOM   3570 1HG  PRO A 226      -0.062 -16.317  -4.864  1.00  0.74           H  
ATOM   3571 2HG  PRO A 226      -0.296 -17.960  -5.454  1.00  0.74           H  
ATOM   3572 1HD  PRO A 226       0.565 -15.479  -7.028  1.00  0.74           H  
ATOM   3573 2HD  PRO A 226       1.088 -17.243  -7.115  1.00  0.74           H  
ATOM   3574  N   GLU A 227      -4.398 -16.358  -8.140  1.00  0.74           N  
ATOM   3575  CA  GLU A 227      -5.440 -15.479  -8.691  1.00  0.74           C  
ATOM   3576  C   GLU A 227      -5.555 -14.165  -7.925  1.00  0.74           C  
ATOM   3577  O   GLU A 227      -5.896 -13.127  -8.496  1.00  0.74           O  
ATOM   3578  CB  GLU A 227      -6.804 -16.157  -8.724  1.00  0.74           C  
ATOM   3579  CG  GLU A 227      -7.870 -15.322  -9.439  1.00  0.74           C  
ATOM   3580  CD  GLU A 227      -9.199 -16.012  -9.580  1.00  0.74           C  
ATOM   3581  OE1 GLU A 227      -9.336 -17.119  -9.115  1.00  0.74           O  
ATOM   3582  OE2 GLU A 227     -10.084 -15.426 -10.172  1.00  0.74           O1-
ATOM   3583  H   GLU A 227      -4.647 -17.294  -7.854  1.00  0.74           H  
ATOM   3584  HA  GLU A 227      -5.170 -15.243  -9.721  1.00  0.74           H  
ATOM   3585 1HB  GLU A 227      -6.727 -17.118  -9.232  1.00  0.74           H  
ATOM   3586 2HB  GLU A 227      -7.145 -16.345  -7.706  1.00  0.74           H  
ATOM   3587 1HG  GLU A 227      -8.012 -14.395  -8.884  1.00  0.74           H  
ATOM   3588 2HG  GLU A 227      -7.497 -15.058 -10.431  1.00  0.74           H  
ATOM   3589  N   THR A 228      -5.255 -14.201  -6.629  1.00  0.74           N  
ATOM   3590  CA  THR A 228      -5.371 -13.028  -5.772  1.00  0.74           C  
ATOM   3591  C   THR A 228      -4.350 -11.944  -6.140  1.00  0.74           C  
ATOM   3592  O   THR A 228      -4.455 -10.805  -5.683  1.00  0.74           O  
ATOM   3593  CB  THR A 228      -5.226 -13.430  -4.295  1.00  0.74           C  
ATOM   3594  CG2 THR A 228      -6.298 -14.441  -3.941  1.00  0.74           C  
ATOM   3595  OG1 THR A 228      -3.943 -14.022  -4.072  1.00  0.74           O  
ATOM   3596  H   THR A 228      -4.961 -15.079  -6.227  1.00  0.74           H  
ATOM   3597  HA  THR A 228      -6.367 -12.605  -5.912  1.00  0.74           H  
ATOM   3598  HB  THR A 228      -5.330 -12.549  -3.661  1.00  0.74           H  
ATOM   3599  HG1 THR A 228      -3.264 -13.340  -4.136  1.00  0.74           H  
ATOM   3600 1HG2 THR A 228      -6.196 -14.729  -2.896  1.00  0.74           H  
ATOM   3601 2HG2 THR A 228      -7.282 -14.000  -4.105  1.00  0.74           H  
ATOM   3602 3HG2 THR A 228      -6.187 -15.321  -4.575  1.00  0.74           H  
ATOM   3603  N   HIS A 229      -3.376 -12.295  -6.982  1.00  0.75           N  
ATOM   3604  CA  HIS A 229      -2.394 -11.360  -7.483  1.00  0.75           C  
ATOM   3605  C   HIS A 229      -2.599 -11.036  -8.938  1.00  0.75           C  
ATOM   3606  O   HIS A 229      -1.650 -10.658  -9.626  1.00  0.75           O  
ATOM   3607  CB  HIS A 229      -0.988 -11.841  -7.264  1.00  0.75           C  
ATOM   3608  CG  HIS A 229      -0.653 -11.844  -5.852  1.00  0.75           C  
ATOM   3609  CD2 HIS A 229      -0.570 -12.834  -4.955  1.00  0.75           C  
ATOM   3610  ND1 HIS A 229      -0.379 -10.681  -5.164  1.00  0.75           N  
ATOM   3611  CE1 HIS A 229      -0.144 -10.964  -3.913  1.00  0.75           C  
ATOM   3612  NE2 HIS A 229      -0.268 -12.259  -3.755  1.00  0.75           N  
ATOM   3613  H   HIS A 229      -3.327 -13.250  -7.334  1.00  0.75           H  
ATOM   3614  HA  HIS A 229      -2.495 -10.421  -6.940  1.00  0.75           H  
ATOM   3615 1HB  HIS A 229      -0.872 -12.856  -7.658  1.00  0.75           H  
ATOM   3616 2HB  HIS A 229      -0.309 -11.190  -7.794  1.00  0.75           H  
ATOM   3617  HD1 HIS A 229      -0.365  -9.753  -5.533  1.00  0.75           H  
ATOM   3618  HD2 HIS A 229      -0.714 -13.902  -5.022  1.00  0.75           H  
ATOM   3619  HE1 HIS A 229       0.098 -10.173  -3.201  1.00  0.75           H  
ATOM   3620  N   THR A 230      -3.826 -11.200  -9.418  1.00  0.76           N  
ATOM   3621  CA  THR A 230      -4.133 -10.785 -10.767  1.00  0.76           C  
ATOM   3622  C   THR A 230      -5.085  -9.601 -10.637  1.00  0.76           C  
ATOM   3623  O   THR A 230      -5.933  -9.590  -9.748  1.00  0.76           O  
ATOM   3624  CB  THR A 230      -4.797 -11.913 -11.563  1.00  0.76           C  
ATOM   3625  CG2 THR A 230      -3.904 -13.146 -11.564  1.00  0.76           C  
ATOM   3626  OG1 THR A 230      -6.058 -12.247 -10.979  1.00  0.76           O  
ATOM   3627  H   THR A 230      -4.564 -11.611  -8.844  1.00  0.76           H  
ATOM   3628  HA  THR A 230      -3.235 -10.477 -11.282  1.00  0.76           H  
ATOM   3629  HB  THR A 230      -4.961 -11.588 -12.588  1.00  0.76           H  
ATOM   3630  HG1 THR A 230      -5.939 -12.508 -10.045  1.00  0.76           H  
ATOM   3631 1HG2 THR A 230      -4.390 -13.936 -12.131  1.00  0.76           H  
ATOM   3632 2HG2 THR A 230      -2.950 -12.904 -12.011  1.00  0.76           H  
ATOM   3633 3HG2 THR A 230      -3.746 -13.480 -10.539  1.00  0.76           H  
ATOM   3634  N   LEU A 231      -5.015  -8.636 -11.544  1.00  0.76           N  
ATOM   3635  CA  LEU A 231      -5.959  -7.523 -11.465  1.00  0.76           C  
ATOM   3636  C   LEU A 231      -7.342  -7.824 -12.063  1.00  0.76           C  
ATOM   3637  O   LEU A 231      -8.358  -7.587 -11.409  1.00  0.76           O  
ATOM   3638  CB  LEU A 231      -5.303  -6.290 -12.096  1.00  0.76           C  
ATOM   3639  CG  LEU A 231      -4.116  -5.744 -11.272  1.00  0.76           C  
ATOM   3640  CD1 LEU A 231      -3.367  -4.699 -12.040  1.00  0.76           C  
ATOM   3641  CD2 LEU A 231      -4.670  -5.134  -9.989  1.00  0.76           C  
ATOM   3642  H   LEU A 231      -4.267  -8.632 -12.239  1.00  0.76           H  
ATOM   3643  HA  LEU A 231      -6.107  -7.296 -10.411  1.00  0.76           H  
ATOM   3644 1HB  LEU A 231      -4.930  -6.554 -13.075  1.00  0.76           H  
ATOM   3645 2HB  LEU A 231      -6.047  -5.502 -12.207  1.00  0.76           H  
ATOM   3646  HG  LEU A 231      -3.436  -6.551 -11.036  1.00  0.76           H  
ATOM   3647 1HD1 LEU A 231      -2.540  -4.318 -11.442  1.00  0.76           H  
ATOM   3648 2HD1 LEU A 231      -2.979  -5.123 -12.951  1.00  0.76           H  
ATOM   3649 3HD1 LEU A 231      -4.035  -3.910 -12.276  1.00  0.76           H  
ATOM   3650 1HD2 LEU A 231      -3.866  -4.732  -9.380  1.00  0.76           H  
ATOM   3651 2HD2 LEU A 231      -5.356  -4.328 -10.242  1.00  0.76           H  
ATOM   3652 3HD2 LEU A 231      -5.205  -5.899  -9.425  1.00  0.76           H  
ATOM   3653  N   TRP A 232      -7.401  -8.318 -13.298  1.00  0.76           N  
ATOM   3654  CA  TRP A 232      -8.700  -8.628 -13.902  1.00  0.76           C  
ATOM   3655  C   TRP A 232      -8.820 -10.065 -14.421  1.00  0.76           C  
ATOM   3656  O   TRP A 232      -8.466 -10.322 -15.570  1.00  0.76           O  
ATOM   3657  CB  TRP A 232      -8.983  -7.648 -15.039  1.00  0.76           C  
ATOM   3658  CG  TRP A 232     -10.336  -7.806 -15.649  1.00  0.76           C  
ATOM   3659  CD1 TRP A 232     -10.966  -8.971 -15.942  1.00  0.76           C  
ATOM   3660  CD2 TRP A 232     -11.244  -6.754 -16.038  1.00  0.76           C  
ATOM   3661  CE2 TRP A 232     -12.390  -7.375 -16.544  1.00  0.76           C  
ATOM   3662  CE3 TRP A 232     -11.179  -5.357 -16.001  1.00  0.76           C  
ATOM   3663  NE1 TRP A 232     -12.199  -8.726 -16.472  1.00  0.76           N  
ATOM   3664  CZ2 TRP A 232     -13.470  -6.650 -17.012  1.00  0.76           C  
ATOM   3665  CZ3 TRP A 232     -12.265  -4.626 -16.471  1.00  0.76           C  
ATOM   3666  CH2 TRP A 232     -13.380  -5.256 -16.965  1.00  0.76           C  
ATOM   3667  H   TRP A 232      -6.548  -8.495 -13.801  1.00  0.76           H  
ATOM   3668  HA  TRP A 232      -9.467  -8.488 -13.140  1.00  0.76           H  
ATOM   3669 1HB  TRP A 232      -8.887  -6.625 -14.670  1.00  0.76           H  
ATOM   3670 2HB  TRP A 232      -8.241  -7.778 -15.820  1.00  0.76           H  
ATOM   3671  HD1 TRP A 232     -10.554  -9.953 -15.786  1.00  0.76           H  
ATOM   3672  HE1 TRP A 232     -12.862  -9.464 -16.774  1.00  0.76           H  
ATOM   3673  HE3 TRP A 232     -10.292  -4.853 -15.610  1.00  0.76           H  
ATOM   3674  HZ2 TRP A 232     -14.365  -7.135 -17.409  1.00  0.76           H  
ATOM   3675  HZ3 TRP A 232     -12.206  -3.537 -16.438  1.00  0.76           H  
ATOM   3676  HH2 TRP A 232     -14.213  -4.653 -17.326  1.00  0.76           H  
ATOM   3677  N   SER A 233      -9.376 -10.978 -13.605  1.00  0.75           N  
ATOM   3678  CA  SER A 233      -9.512 -12.408 -13.963  1.00  0.75           C  
ATOM   3679  C   SER A 233     -10.925 -12.761 -14.474  1.00  0.75           C  
ATOM   3680  O   SER A 233     -11.213 -13.877 -14.937  1.00  0.75           O  
ATOM   3681  CB  SER A 233      -9.184 -13.278 -12.754  1.00  0.75           C  
ATOM   3682  OG  SER A 233     -10.116 -13.086 -11.713  1.00  0.75           O  
ATOM   3683  H   SER A 233      -9.657 -10.684 -12.679  1.00  0.75           H  
ATOM   3684  HA  SER A 233      -8.792 -12.636 -14.748  1.00  0.75           H  
ATOM   3685 1HB  SER A 233      -9.188 -14.327 -13.052  1.00  0.75           H  
ATOM   3686 2HB  SER A 233      -8.179 -13.049 -12.397  1.00  0.75           H  
ATOM   3687  HG  SER A 233     -10.006 -13.860 -11.104  1.00  0.75           H  
ATOM   3688  N   ASP A 234     -11.825 -11.800 -14.387  1.00  0.74           N  
ATOM   3689  CA  ASP A 234     -13.220 -12.067 -14.675  1.00  0.74           C  
ATOM   3690  C   ASP A 234     -13.501 -12.211 -16.170  1.00  0.74           C  
ATOM   3691  O   ASP A 234     -13.630 -11.232 -16.912  1.00  0.74           O  
ATOM   3692  CB  ASP A 234     -14.078 -10.942 -14.065  1.00  0.74           C  
ATOM   3693  CG  ASP A 234     -15.615 -11.124 -14.198  1.00  0.74           C  
ATOM   3694  OD1 ASP A 234     -16.052 -12.079 -14.787  1.00  0.74           O  
ATOM   3695  OD2 ASP A 234     -16.325 -10.283 -13.687  1.00  0.74           O1-
ATOM   3696  H   ASP A 234     -11.539 -10.892 -14.057  1.00  0.74           H  
ATOM   3697  HA  ASP A 234     -13.493 -13.004 -14.188  1.00  0.74           H  
ATOM   3698 1HB  ASP A 234     -13.840 -10.850 -13.006  1.00  0.74           H  
ATOM   3699 2HB  ASP A 234     -13.814  -9.996 -14.531  1.00  0.74           H  
ATOM   3700  N   GLY A 235     -13.610 -13.473 -16.591  1.00  0.73           N  
ATOM   3701  CA  GLY A 235     -13.865 -13.837 -17.984  1.00  0.73           C  
ATOM   3702  C   GLY A 235     -12.603 -14.177 -18.769  1.00  0.73           C  
ATOM   3703  O   GLY A 235     -12.638 -14.313 -19.992  1.00  0.73           O  
ATOM   3704  H   GLY A 235     -13.433 -14.191 -15.899  1.00  0.73           H  
ATOM   3705 1HA  GLY A 235     -14.541 -14.691 -18.006  1.00  0.73           H  
ATOM   3706 2HA  GLY A 235     -14.384 -13.016 -18.476  1.00  0.73           H  
ATOM   3707  N   VAL A 236     -11.487 -14.321 -18.074  1.00  0.72           N  
ATOM   3708  CA  VAL A 236     -10.241 -14.648 -18.749  1.00  0.72           C  
ATOM   3709  C   VAL A 236     -10.101 -16.120 -19.141  1.00  0.72           C  
ATOM   3710  O   VAL A 236     -10.365 -17.027 -18.346  1.00  0.72           O  
ATOM   3711  CB  VAL A 236      -9.065 -14.236 -17.876  1.00  0.72           C  
ATOM   3712  CG1 VAL A 236      -7.763 -14.674 -18.494  1.00  0.72           C  
ATOM   3713  CG2 VAL A 236      -9.093 -12.743 -17.719  1.00  0.72           C  
ATOM   3714  H   VAL A 236     -11.493 -14.186 -17.061  1.00  0.72           H  
ATOM   3715  HA  VAL A 236     -10.196 -14.053 -19.662  1.00  0.72           H  
ATOM   3716  HB  VAL A 236      -9.160 -14.704 -16.899  1.00  0.72           H  
ATOM   3717 1HG1 VAL A 236      -6.949 -14.362 -17.858  1.00  0.72           H  
ATOM   3718 2HG1 VAL A 236      -7.740 -15.755 -18.598  1.00  0.72           H  
ATOM   3719 3HG1 VAL A 236      -7.658 -14.215 -19.476  1.00  0.72           H  
ATOM   3720 1HG2 VAL A 236      -8.287 -12.444 -17.097  1.00  0.72           H  
ATOM   3721 2HG2 VAL A 236      -8.993 -12.284 -18.690  1.00  0.72           H  
ATOM   3722 3HG2 VAL A 236     -10.032 -12.430 -17.266  1.00  0.72           H  
ATOM   3723  N   VAL A 237      -9.697 -16.331 -20.392  1.00  0.72           N  
ATOM   3724  CA  VAL A 237      -9.464 -17.649 -20.970  1.00  0.72           C  
ATOM   3725  C   VAL A 237      -7.976 -17.802 -21.270  1.00  0.72           C  
ATOM   3726  O   VAL A 237      -7.367 -16.932 -21.891  1.00  0.72           O  
ATOM   3727  CB  VAL A 237     -10.309 -17.836 -22.248  1.00  0.72           C  
ATOM   3728  CG1 VAL A 237     -10.013 -19.185 -22.886  1.00  0.72           C  
ATOM   3729  CG2 VAL A 237     -11.787 -17.725 -21.881  1.00  0.72           C  
ATOM   3730  H   VAL A 237      -9.536 -15.524 -20.976  1.00  0.72           H  
ATOM   3731  HA  VAL A 237      -9.760 -18.407 -20.246  1.00  0.72           H  
ATOM   3732  HB  VAL A 237     -10.049 -17.059 -22.977  1.00  0.72           H  
ATOM   3733 1HG1 VAL A 237     -10.612 -19.298 -23.789  1.00  0.72           H  
ATOM   3734 2HG1 VAL A 237      -8.969 -19.238 -23.148  1.00  0.72           H  
ATOM   3735 3HG1 VAL A 237     -10.257 -19.983 -22.187  1.00  0.72           H  
ATOM   3736 1HG2 VAL A 237     -12.393 -17.846 -22.777  1.00  0.72           H  
ATOM   3737 2HG2 VAL A 237     -12.042 -18.502 -21.160  1.00  0.72           H  
ATOM   3738 3HG2 VAL A 237     -11.984 -16.744 -21.443  1.00  0.72           H  
ATOM   3739  N   GLU A 238      -7.396 -18.919 -20.833  1.00  0.72           N  
ATOM   3740  CA  GLU A 238      -5.961 -19.170 -20.983  1.00  0.72           C  
ATOM   3741  C   GLU A 238      -5.417 -18.991 -22.393  1.00  0.72           C  
ATOM   3742  O   GLU A 238      -4.343 -18.422 -22.586  1.00  0.72           O  
ATOM   3743  CB  GLU A 238      -5.633 -20.597 -20.546  1.00  0.72           C  
ATOM   3744  CG  GLU A 238      -4.139 -20.967 -20.635  1.00  0.72           C  
ATOM   3745  CD  GLU A 238      -3.300 -20.243 -19.628  1.00  0.72           C  
ATOM   3746  OE1 GLU A 238      -3.852 -19.833 -18.644  1.00  0.72           O  
ATOM   3747  OE2 GLU A 238      -2.102 -20.106 -19.832  1.00  0.72           O1-
ATOM   3748  H   GLU A 238      -7.964 -19.601 -20.352  1.00  0.72           H  
ATOM   3749  HA  GLU A 238      -5.442 -18.481 -20.334  1.00  0.72           H  
ATOM   3750 1HB  GLU A 238      -5.946 -20.739 -19.510  1.00  0.72           H  
ATOM   3751 2HB  GLU A 238      -6.194 -21.304 -21.156  1.00  0.72           H  
ATOM   3752 1HG  GLU A 238      -4.029 -22.040 -20.482  1.00  0.72           H  
ATOM   3753 2HG  GLU A 238      -3.781 -20.731 -21.637  1.00  0.72           H  
ATOM   3754  N   SER A 239      -6.170 -19.440 -23.385  1.00  0.73           N  
ATOM   3755  CA  SER A 239      -5.711 -19.381 -24.762  1.00  0.73           C  
ATOM   3756  C   SER A 239      -5.488 -17.966 -25.292  1.00  0.73           C  
ATOM   3757  O   SER A 239      -4.786 -17.793 -26.292  1.00  0.73           O  
ATOM   3758  CB  SER A 239      -6.683 -20.119 -25.659  1.00  0.73           C  
ATOM   3759  OG  SER A 239      -7.929 -19.484 -25.693  1.00  0.73           O  
ATOM   3760  H   SER A 239      -7.058 -19.865 -23.171  1.00  0.73           H  
ATOM   3761  HA  SER A 239      -4.758 -19.905 -24.808  1.00  0.73           H  
ATOM   3762 1HB  SER A 239      -6.272 -20.165 -26.668  1.00  0.73           H  
ATOM   3763 2HB  SER A 239      -6.802 -21.142 -25.306  1.00  0.73           H  
ATOM   3764  HG  SER A 239      -7.746 -18.545 -25.851  1.00  0.73           H  
ATOM   3765  N   ASP A 240      -6.081 -16.953 -24.645  1.00  0.74           N  
ATOM   3766  CA  ASP A 240      -5.929 -15.577 -25.103  1.00  0.74           C  
ATOM   3767  C   ASP A 240      -4.843 -14.809 -24.332  1.00  0.74           C  
ATOM   3768  O   ASP A 240      -4.620 -13.620 -24.575  1.00  0.74           O  
ATOM   3769  CB  ASP A 240      -7.269 -14.845 -24.994  1.00  0.74           C  
ATOM   3770  CG  ASP A 240      -8.359 -15.428 -25.939  1.00  0.74           C  
ATOM   3771  OD1 ASP A 240      -8.038 -15.778 -27.070  1.00  0.74           O  
ATOM   3772  OD2 ASP A 240      -9.489 -15.495 -25.539  1.00  0.74           O1-
ATOM   3773  H   ASP A 240      -6.615 -17.125 -23.791  1.00  0.74           H  
ATOM   3774  HA  ASP A 240      -5.637 -15.597 -26.152  1.00  0.74           H  
ATOM   3775 1HB  ASP A 240      -7.625 -14.907 -23.961  1.00  0.74           H  
ATOM   3776 2HB  ASP A 240      -7.122 -13.798 -25.233  1.00  0.74           H  
ATOM   3777  N   LEU A 241      -4.157 -15.483 -23.411  1.00  0.75           N  
ATOM   3778  CA  LEU A 241      -3.118 -14.841 -22.602  1.00  0.75           C  
ATOM   3779  C   LEU A 241      -1.776 -14.960 -23.275  1.00  0.75           C  
ATOM   3780  O   LEU A 241      -1.331 -16.065 -23.495  1.00  0.75           O  
ATOM   3781  CB  LEU A 241      -3.061 -15.524 -21.240  1.00  0.75           C  
ATOM   3782  CG  LEU A 241      -4.310 -15.377 -20.410  1.00  0.75           C  
ATOM   3783  CD1 LEU A 241      -4.168 -16.150 -19.143  1.00  0.75           C  
ATOM   3784  CD2 LEU A 241      -4.502 -13.934 -20.116  1.00  0.75           C  
ATOM   3785  H   LEU A 241      -4.351 -16.474 -23.245  1.00  0.75           H  
ATOM   3786  HA  LEU A 241      -3.359 -13.786 -22.477  1.00  0.75           H  
ATOM   3787 1HB  LEU A 241      -2.892 -16.597 -21.394  1.00  0.75           H  
ATOM   3788 2HB  LEU A 241      -2.231 -15.134 -20.683  1.00  0.75           H  
ATOM   3789  HG  LEU A 241      -5.169 -15.773 -20.963  1.00  0.75           H  
ATOM   3790 1HD1 LEU A 241      -5.067 -16.046 -18.556  1.00  0.75           H  
ATOM   3791 2HD1 LEU A 241      -4.001 -17.195 -19.360  1.00  0.75           H  
ATOM   3792 3HD1 LEU A 241      -3.315 -15.765 -18.587  1.00  0.75           H  
ATOM   3793 1HD2 LEU A 241      -5.377 -13.778 -19.528  1.00  0.75           H  
ATOM   3794 2HD2 LEU A 241      -3.651 -13.584 -19.570  1.00  0.75           H  
ATOM   3795 3HD2 LEU A 241      -4.590 -13.393 -21.042  1.00  0.75           H  
ATOM   3796  N   VAL A 242      -1.103 -13.850 -23.567  1.00  0.76           N  
ATOM   3797  CA  VAL A 242       0.156 -13.911 -24.308  1.00  0.76           C  
ATOM   3798  C   VAL A 242       1.202 -14.723 -23.553  1.00  0.76           C  
ATOM   3799  O   VAL A 242       1.756 -15.686 -24.085  1.00  0.76           O  
ATOM   3800  CB  VAL A 242       0.683 -12.477 -24.562  1.00  0.76           C  
ATOM   3801  CG1 VAL A 242       2.092 -12.520 -25.137  1.00  0.76           C  
ATOM   3802  CG2 VAL A 242      -0.262 -11.743 -25.521  1.00  0.76           C  
ATOM   3803  H   VAL A 242      -1.478 -12.950 -23.300  1.00  0.76           H  
ATOM   3804  HA  VAL A 242      -0.034 -14.386 -25.272  1.00  0.76           H  
ATOM   3805  HB  VAL A 242       0.725 -11.939 -23.613  1.00  0.76           H  
ATOM   3806 1HG1 VAL A 242       2.452 -11.505 -25.299  1.00  0.76           H  
ATOM   3807 2HG1 VAL A 242       2.758 -13.034 -24.444  1.00  0.76           H  
ATOM   3808 3HG1 VAL A 242       2.069 -13.054 -26.079  1.00  0.76           H  
ATOM   3809 1HG2 VAL A 242       0.098 -10.733 -25.680  1.00  0.76           H  
ATOM   3810 2HG2 VAL A 242      -0.304 -12.271 -26.477  1.00  0.76           H  
ATOM   3811 3HG2 VAL A 242      -1.258 -11.707 -25.083  1.00  0.76           H  
ATOM   3812  N   VAL A 243       1.423 -14.399 -22.287  1.00  0.77           N  
ATOM   3813  CA  VAL A 243       2.322 -15.195 -21.473  1.00  0.77           C  
ATOM   3814  C   VAL A 243       1.519 -16.300 -20.799  1.00  0.77           C  
ATOM   3815  O   VAL A 243       0.578 -15.985 -20.076  1.00  0.77           O  
ATOM   3816  CB  VAL A 243       2.959 -14.351 -20.385  1.00  0.77           C  
ATOM   3817  CG1 VAL A 243       3.830 -15.267 -19.485  1.00  0.77           C  
ATOM   3818  CG2 VAL A 243       3.763 -13.218 -21.040  1.00  0.77           C  
ATOM   3819  H   VAL A 243       0.970 -13.584 -21.878  1.00  0.77           H  
ATOM   3820  HA  VAL A 243       3.112 -15.578 -22.104  1.00  0.77           H  
ATOM   3821  HB  VAL A 243       2.188 -13.930 -19.760  1.00  0.77           H  
ATOM   3822 1HG1 VAL A 243       4.254 -14.688 -18.673  1.00  0.77           H  
ATOM   3823 2HG1 VAL A 243       3.216 -16.049 -19.058  1.00  0.77           H  
ATOM   3824 3HG1 VAL A 243       4.626 -15.723 -20.075  1.00  0.77           H  
ATOM   3825 1HG2 VAL A 243       4.213 -12.601 -20.282  1.00  0.77           H  
ATOM   3826 2HG2 VAL A 243       4.537 -13.643 -21.669  1.00  0.77           H  
ATOM   3827 3HG2 VAL A 243       3.092 -12.605 -21.649  1.00  0.77           H  
ATOM   3828  N   PRO A 244       1.847 -17.587 -20.981  1.00  0.78           N  
ATOM   3829  CA  PRO A 244       1.115 -18.688 -20.391  1.00  0.78           C  
ATOM   3830  C   PRO A 244       1.110 -18.576 -18.868  1.00  0.78           C  
ATOM   3831  O   PRO A 244       2.122 -18.221 -18.250  1.00  0.78           O  
ATOM   3832  CB  PRO A 244       1.939 -19.909 -20.824  1.00  0.78           C  
ATOM   3833  CG  PRO A 244       2.681 -19.470 -22.076  1.00  0.78           C  
ATOM   3834  CD  PRO A 244       2.974 -18.001 -21.868  1.00  0.78           C  
ATOM   3835  HA  PRO A 244       0.089 -18.718 -20.788  1.00  0.78           H  
ATOM   3836 1HB  PRO A 244       2.608 -20.223 -20.012  1.00  0.78           H  
ATOM   3837 2HB  PRO A 244       1.264 -20.760 -21.012  1.00  0.78           H  
ATOM   3838 1HG  PRO A 244       3.603 -20.065 -22.183  1.00  0.78           H  
ATOM   3839 2HG  PRO A 244       2.106 -19.665 -22.961  1.00  0.78           H  
ATOM   3840 1HD  PRO A 244       3.947 -17.840 -21.383  1.00  0.78           H  
ATOM   3841 2HD  PRO A 244       2.912 -17.541 -22.863  1.00  0.78           H  
ATOM   3842  N   VAL A 245       0.009 -18.980 -18.256  1.00  0.79           N  
ATOM   3843  CA  VAL A 245      -0.106 -18.978 -16.800  1.00  0.79           C  
ATOM   3844  C   VAL A 245       0.923 -19.930 -16.190  1.00  0.79           C  
ATOM   3845  O   VAL A 245       1.461 -19.696 -15.101  1.00  0.79           O  
ATOM   3846  CB  VAL A 245      -1.538 -19.269 -16.375  1.00  0.79           C  
ATOM   3847  CG1 VAL A 245      -1.617 -19.464 -14.938  1.00  0.79           C  
ATOM   3848  CG2 VAL A 245      -2.381 -18.070 -16.761  1.00  0.79           C  
ATOM   3849  H   VAL A 245      -0.799 -19.290 -18.811  1.00  0.79           H  
ATOM   3850  HA  VAL A 245       0.116 -17.973 -16.452  1.00  0.79           H  
ATOM   3851  HB  VAL A 245      -1.898 -20.170 -16.874  1.00  0.79           H  
ATOM   3852 1HG1 VAL A 245      -2.649 -19.648 -14.652  1.00  0.79           H  
ATOM   3853 2HG1 VAL A 245      -0.999 -20.315 -14.662  1.00  0.79           H  
ATOM   3854 3HG1 VAL A 245      -1.256 -18.555 -14.454  1.00  0.79           H  
ATOM   3855 1HG2 VAL A 245      -3.417 -18.243 -16.482  1.00  0.79           H  
ATOM   3856 2HG2 VAL A 245      -2.005 -17.178 -16.257  1.00  0.79           H  
ATOM   3857 3HG2 VAL A 245      -2.310 -17.937 -17.835  1.00  0.79           H  
ATOM   3858  N   THR A 246       1.192 -21.017 -16.903  1.00  0.80           N  
ATOM   3859  CA  THR A 246       2.152 -22.021 -16.475  1.00  0.80           C  
ATOM   3860  C   THR A 246       3.593 -21.499 -16.473  1.00  0.80           C  
ATOM   3861  O   THR A 246       4.474 -22.187 -15.982  1.00  0.80           O  
ATOM   3862  CB  THR A 246       2.083 -23.264 -17.380  1.00  0.80           C  
ATOM   3863  CG2 THR A 246       0.694 -23.878 -17.312  1.00  0.80           C  
ATOM   3864  OG1 THR A 246       2.372 -22.876 -18.746  1.00  0.80           O  
ATOM   3865  H   THR A 246       0.705 -21.142 -17.779  1.00  0.80           H  
ATOM   3866  HA  THR A 246       1.902 -22.320 -15.456  1.00  0.80           H  
ATOM   3867  HB  THR A 246       2.828 -23.989 -17.055  1.00  0.80           H  
ATOM   3868  HG1 THR A 246       2.872 -23.598 -19.232  1.00  0.80           H  
ATOM   3869 1HG2 THR A 246       0.654 -24.755 -17.961  1.00  0.80           H  
ATOM   3870 2HG2 THR A 246       0.478 -24.173 -16.286  1.00  0.80           H  
ATOM   3871 3HG2 THR A 246      -0.043 -23.146 -17.644  1.00  0.80           H  
ATOM   3872  N   LEU A 247       3.848 -20.317 -17.060  1.00  0.79           N  
ATOM   3873  CA  LEU A 247       5.182 -19.728 -17.051  1.00  0.79           C  
ATOM   3874  C   LEU A 247       5.193 -18.465 -16.199  1.00  0.79           C  
ATOM   3875  O   LEU A 247       5.965 -17.529 -16.441  1.00  0.79           O  
ATOM   3876  CB  LEU A 247       5.696 -19.440 -18.449  1.00  0.79           C  
ATOM   3877  CG  LEU A 247       5.808 -20.663 -19.324  1.00  0.79           C  
ATOM   3878  CD1 LEU A 247       6.322 -20.266 -20.651  1.00  0.79           C  
ATOM   3879  CD2 LEU A 247       6.688 -21.654 -18.672  1.00  0.79           C  
ATOM   3880  H   LEU A 247       3.102 -19.771 -17.477  1.00  0.79           H  
ATOM   3881  HA  LEU A 247       5.861 -20.442 -16.601  1.00  0.79           H  
ATOM   3882 1HB  LEU A 247       5.013 -18.740 -18.934  1.00  0.79           H  
ATOM   3883 2HB  LEU A 247       6.679 -18.979 -18.378  1.00  0.79           H  
ATOM   3884  HG  LEU A 247       4.821 -21.105 -19.468  1.00  0.79           H  
ATOM   3885 1HD1 LEU A 247       6.392 -21.152 -21.291  1.00  0.79           H  
ATOM   3886 2HD1 LEU A 247       5.660 -19.544 -21.103  1.00  0.79           H  
ATOM   3887 3HD1 LEU A 247       7.305 -19.827 -20.523  1.00  0.79           H  
ATOM   3888 1HD2 LEU A 247       6.753 -22.530 -19.312  1.00  0.79           H  
ATOM   3889 2HD2 LEU A 247       7.663 -21.218 -18.529  1.00  0.79           H  
ATOM   3890 3HD2 LEU A 247       6.286 -21.942 -17.710  1.00  0.79           H  
ATOM   3891  N   ALA A 248       4.310 -18.465 -15.202  1.00  0.78           N  
ATOM   3892  CA  ALA A 248       4.087 -17.408 -14.225  1.00  0.78           C  
ATOM   3893  C   ALA A 248       3.480 -16.136 -14.815  1.00  0.78           C  
ATOM   3894  O   ALA A 248       3.675 -15.053 -14.265  1.00  0.78           O  
ATOM   3895  CB  ALA A 248       5.395 -17.061 -13.506  1.00  0.78           C  
ATOM   3896  H   ALA A 248       3.697 -19.276 -15.105  1.00  0.78           H  
ATOM   3897  HA  ALA A 248       3.384 -17.798 -13.489  1.00  0.78           H  
ATOM   3898 1HB  ALA A 248       5.189 -16.317 -12.737  1.00  0.78           H  
ATOM   3899 2HB  ALA A 248       5.777 -17.970 -13.045  1.00  0.78           H  
ATOM   3900 3HB  ALA A 248       6.129 -16.665 -14.194  1.00  0.78           H  
ATOM   3901  N   GLY A 249       2.704 -16.245 -15.904  1.00  0.76           N  
ATOM   3902  CA  GLY A 249       1.987 -15.067 -16.352  1.00  0.76           C  
ATOM   3903  C   GLY A 249       0.731 -15.009 -15.492  1.00  0.76           C  
ATOM   3904  O   GLY A 249       0.301 -16.044 -14.984  1.00  0.76           O  
ATOM   3905  H   GLY A 249       2.583 -17.125 -16.409  1.00  0.76           H  
ATOM   3906 1HA  GLY A 249       2.607 -14.192 -16.233  1.00  0.76           H  
ATOM   3907 2HA  GLY A 249       1.719 -15.163 -17.404  1.00  0.76           H  
ATOM   3908  N   PRO A 250       0.129 -13.847 -15.258  1.00  0.74           N  
ATOM   3909  CA  PRO A 250      -1.116 -13.719 -14.541  1.00  0.74           C  
ATOM   3910  C   PRO A 250      -2.303 -14.179 -15.356  1.00  0.74           C  
ATOM   3911  O   PRO A 250      -2.375 -13.913 -16.566  1.00  0.74           O  
ATOM   3912  CB  PRO A 250      -1.187 -12.222 -14.271  1.00  0.74           C  
ATOM   3913  CG  PRO A 250      -0.401 -11.593 -15.397  1.00  0.74           C  
ATOM   3914  CD  PRO A 250       0.718 -12.585 -15.705  1.00  0.74           C  
ATOM   3915  HA  PRO A 250      -1.047 -14.291 -13.599  1.00  0.74           H  
ATOM   3916 1HB  PRO A 250      -2.241 -11.907 -14.292  1.00  0.74           H  
ATOM   3917 2HB  PRO A 250      -0.831 -11.963 -13.286  1.00  0.74           H  
ATOM   3918 1HG  PRO A 250      -1.055 -11.416 -16.247  1.00  0.74           H  
ATOM   3919 2HG  PRO A 250      -0.031 -10.608 -15.080  1.00  0.74           H  
ATOM   3920 1HD  PRO A 250       0.932 -12.600 -16.786  1.00  0.74           H  
ATOM   3921 2HD  PRO A 250       1.601 -12.350 -15.104  1.00  0.74           H  
ATOM   3922  N   LYS A 251      -3.320 -14.704 -14.700  1.00  0.72           N  
ATOM   3923  CA  LYS A 251      -4.544 -14.976 -15.428  1.00  0.72           C  
ATOM   3924  C   LYS A 251      -5.352 -13.695 -15.448  1.00  0.72           C  
ATOM   3925  O   LYS A 251      -6.188 -13.464 -14.579  1.00  0.72           O  
ATOM   3926  CB  LYS A 251      -5.348 -16.111 -14.807  1.00  0.72           C  
ATOM   3927  CG  LYS A 251      -6.562 -16.473 -15.631  1.00  0.72           C  
ATOM   3928  CD  LYS A 251      -7.338 -17.636 -15.073  1.00  0.72           C  
ATOM   3929  CE  LYS A 251      -8.524 -17.946 -15.976  1.00  0.72           C  
ATOM   3930  NZ  LYS A 251      -9.349 -19.069 -15.467  1.00  0.72           N1+
ATOM   3931  H   LYS A 251      -3.244 -14.924 -13.713  1.00  0.72           H  
ATOM   3932  HA  LYS A 251      -4.301 -15.238 -16.454  1.00  0.72           H  
ATOM   3933 1HB  LYS A 251      -4.717 -16.995 -14.707  1.00  0.72           H  
ATOM   3934 2HB  LYS A 251      -5.681 -15.823 -13.808  1.00  0.72           H  
ATOM   3935 1HG  LYS A 251      -7.221 -15.609 -15.674  1.00  0.72           H  
ATOM   3936 2HG  LYS A 251      -6.252 -16.720 -16.641  1.00  0.72           H  
ATOM   3937 1HD  LYS A 251      -6.695 -18.515 -15.008  1.00  0.72           H  
ATOM   3938 2HD  LYS A 251      -7.707 -17.392 -14.074  1.00  0.72           H  
ATOM   3939 1HE  LYS A 251      -9.149 -17.058 -16.047  1.00  0.72           H  
ATOM   3940 2HE  LYS A 251      -8.157 -18.198 -16.974  1.00  0.72           H  
ATOM   3941 1HZ  LYS A 251     -10.124 -19.226 -16.103  1.00  0.72           H  
ATOM   3942 2HZ  LYS A 251      -8.788 -19.904 -15.406  1.00  0.72           H  
ATOM   3943 3HZ  LYS A 251      -9.707 -18.834 -14.555  1.00  0.72           H  
ATOM   3944  N   SER A 252      -5.070 -12.857 -16.433  1.00  0.71           N  
ATOM   3945  CA  SER A 252      -5.666 -11.532 -16.460  1.00  0.71           C  
ATOM   3946  C   SER A 252      -5.900 -10.971 -17.850  1.00  0.71           C  
ATOM   3947  O   SER A 252      -5.156 -11.277 -18.784  1.00  0.71           O  
ATOM   3948  CB  SER A 252      -4.723 -10.542 -15.841  1.00  0.71           C  
ATOM   3949  OG  SER A 252      -3.623 -10.362 -16.722  1.00  0.71           O  
ATOM   3950  H   SER A 252      -4.349 -13.139 -17.093  1.00  0.71           H  
ATOM   3951  HA  SER A 252      -6.592 -11.577 -15.912  1.00  0.71           H  
ATOM   3952 1HB  SER A 252      -5.231  -9.615 -15.691  1.00  0.71           H  
ATOM   3953 2HB  SER A 252      -4.378 -10.896 -14.878  1.00  0.71           H  
ATOM   3954  HG  SER A 252      -3.138 -11.203 -16.693  1.00  0.71           H  
ATOM   3955  N   ASN A 253      -6.734  -9.927 -17.933  1.00  0.70           N  
ATOM   3956  CA  ASN A 253      -6.930  -9.229 -19.210  1.00  0.70           C  
ATOM   3957  C   ASN A 253      -5.701  -8.454 -19.660  1.00  0.70           C  
ATOM   3958  O   ASN A 253      -5.315  -8.793 -20.771  1.00  0.70           O  
ATOM   3959  CB  ASN A 253      -8.137  -8.316 -19.242  1.00  0.70           C  
ATOM   3960  CG  ASN A 253      -9.436  -9.012 -19.448  1.00  0.70           C  
ATOM   3961  ND2 ASN A 253     -10.487  -8.299 -19.192  1.00  0.70           N  
ATOM   3962  OD1 ASN A 253      -9.510 -10.171 -19.891  1.00  0.70           O  
ATOM   3963  H   ASN A 253      -7.309  -9.705 -17.118  1.00  0.70           H  
ATOM   3964  HA  ASN A 253      -7.102  -9.994 -19.953  1.00  0.70           H  
ATOM   3965 1HB  ASN A 253      -8.185  -7.762 -18.303  1.00  0.70           H  
ATOM   3966 2HB  ASN A 253      -8.003  -7.586 -20.038  1.00  0.70           H  
ATOM   3967 1HD2 ASN A 253     -11.402  -8.683 -19.318  1.00  0.70           H  
ATOM   3968 2HD2 ASN A 253     -10.377  -7.359 -18.869  1.00  0.70           H  
ATOM   3969  N   HIS A 254      -4.797  -8.342 -18.694  1.00  0.71           N  
ATOM   3970  CA  HIS A 254      -3.782  -7.334 -18.826  1.00  0.71           C  
ATOM   3971  C   HIS A 254      -2.626  -8.010 -19.559  1.00  0.71           C  
ATOM   3972  O   HIS A 254      -1.681  -7.364 -20.012  1.00  0.71           O  
ATOM   3973  CB  HIS A 254      -3.352  -6.883 -17.462  1.00  0.71           C  
ATOM   3974  CG  HIS A 254      -4.395  -6.122 -16.737  1.00  0.71           C  
ATOM   3975  CD2 HIS A 254      -5.413  -6.515 -15.944  1.00  0.71           C  
ATOM   3976  ND1 HIS A 254      -4.463  -4.779 -16.803  1.00  0.71           N  
ATOM   3977  CE1 HIS A 254      -5.473  -4.353 -16.055  1.00  0.71           C  
ATOM   3978  NE2 HIS A 254      -6.064  -5.393 -15.529  1.00  0.71           N  
ATOM   3979  H   HIS A 254      -4.336  -9.213 -18.409  1.00  0.71           H  
ATOM   3980  HA  HIS A 254      -4.140  -6.486 -19.413  1.00  0.71           H  
ATOM   3981 1HB  HIS A 254      -3.106  -7.768 -16.885  1.00  0.71           H  
ATOM   3982 2HB  HIS A 254      -2.459  -6.276 -17.535  1.00  0.71           H  
ATOM   3983  HD1 HIS A 254      -3.786  -4.223 -17.325  1.00  0.71           H  
ATOM   3984  HD2 HIS A 254      -5.759  -7.476 -15.609  1.00  0.71           H  
ATOM   3985  HE1 HIS A 254      -5.690  -3.301 -15.952  1.00  0.71           H  
ATOM   3986  N   ASN A 255      -2.718  -9.343 -19.638  1.00  0.72           N  
ATOM   3987  CA  ASN A 255      -1.769 -10.200 -20.333  1.00  0.72           C  
ATOM   3988  C   ASN A 255      -2.244 -10.631 -21.706  1.00  0.72           C  
ATOM   3989  O   ASN A 255      -1.611 -11.470 -22.339  1.00  0.72           O  
ATOM   3990  CB  ASN A 255      -1.434 -11.376 -19.442  1.00  0.72           C  
ATOM   3991  CG  ASN A 255      -0.468 -12.354 -19.970  1.00  0.72           C  
ATOM   3992  ND2 ASN A 255      -0.569 -13.526 -19.393  1.00  0.72           N  
ATOM   3993  OD1 ASN A 255       0.364 -12.109 -20.851  1.00  0.72           O  
ATOM   3994  H   ASN A 255      -3.540  -9.804 -19.234  1.00  0.72           H  
ATOM   3995  HA  ASN A 255      -0.857  -9.630 -20.490  1.00  0.72           H  
ATOM   3996 1HB  ASN A 255      -1.039 -10.991 -18.514  1.00  0.72           H  
ATOM   3997 2HB  ASN A 255      -2.350 -11.887 -19.180  1.00  0.72           H  
ATOM   3998 1HD2 ASN A 255       0.013 -14.311 -19.672  1.00  0.72           H  
ATOM   3999 2HD2 ASN A 255      -1.251 -13.668 -18.664  1.00  0.72           H  
ATOM   4000  N   ARG A 256      -3.324 -10.024 -22.182  1.00  0.74           N  
ATOM   4001  CA  ARG A 256      -3.888 -10.313 -23.493  1.00  0.74           C  
ATOM   4002  C   ARG A 256      -3.456  -9.256 -24.496  1.00  0.74           C  
ATOM   4003  O   ARG A 256      -3.123  -8.118 -24.143  1.00  0.74           O  
ATOM   4004  CB  ARG A 256      -5.417 -10.339 -23.442  1.00  0.74           C  
ATOM   4005  CG  ARG A 256      -6.035 -11.400 -22.524  1.00  0.74           C  
ATOM   4006  CD  ARG A 256      -7.510 -11.261 -22.388  1.00  0.74           C  
ATOM   4007  NE  ARG A 256      -8.228 -11.545 -23.605  1.00  0.74           N  
ATOM   4008  CZ  ARG A 256      -9.563 -11.391 -23.747  1.00  0.74           C  
ATOM   4009  NH1 ARG A 256     -10.296 -10.975 -22.730  1.00  0.74           N1+
ATOM   4010  NH2 ARG A 256     -10.147 -11.659 -24.903  1.00  0.74           N  
ATOM   4011  H   ARG A 256      -3.817  -9.354 -21.599  1.00  0.74           H  
ATOM   4012  HA  ARG A 256      -3.532 -11.290 -23.822  1.00  0.74           H  
ATOM   4013 1HB  ARG A 256      -5.790  -9.365 -23.136  1.00  0.74           H  
ATOM   4014 2HB  ARG A 256      -5.795 -10.525 -24.445  1.00  0.74           H  
ATOM   4015 1HG  ARG A 256      -5.834 -12.383 -22.902  1.00  0.74           H  
ATOM   4016 2HG  ARG A 256      -5.596 -11.302 -21.531  1.00  0.74           H  
ATOM   4017 1HD  ARG A 256      -7.870 -11.935 -21.609  1.00  0.74           H  
ATOM   4018 2HD  ARG A 256      -7.737 -10.234 -22.114  1.00  0.74           H  
ATOM   4019  HE  ARG A 256      -7.698 -11.866 -24.406  1.00  0.74           H  
ATOM   4020 1HH1 ARG A 256      -9.870 -10.764 -21.816  1.00  0.74           H  
ATOM   4021 2HH1 ARG A 256     -11.293 -10.867 -22.841  1.00  0.74           H  
ATOM   4022 1HH2 ARG A 256      -9.597 -11.973 -25.692  1.00  0.74           H  
ATOM   4023 2HH2 ARG A 256     -11.145 -11.547 -25.000  1.00  0.74           H  
ATOM   4024  N   ARG A 257      -3.469  -9.624 -25.766  1.00  0.76           N  
ATOM   4025  CA  ARG A 257      -3.235  -8.669 -26.836  1.00  0.76           C  
ATOM   4026  C   ARG A 257      -4.088  -9.048 -28.031  1.00  0.76           C  
ATOM   4027  O   ARG A 257      -4.014 -10.180 -28.514  1.00  0.76           O  
ATOM   4028  CB  ARG A 257      -1.789  -8.624 -27.249  1.00  0.76           C  
ATOM   4029  CG  ARG A 257      -1.494  -7.605 -28.323  1.00  0.76           C  
ATOM   4030  CD  ARG A 257      -1.483  -6.218 -27.863  1.00  0.76           C  
ATOM   4031  NE  ARG A 257      -0.787  -5.385 -28.833  1.00  0.76           N  
ATOM   4032  CZ  ARG A 257      -1.346  -4.854 -29.936  1.00  0.76           C  
ATOM   4033  NH1 ARG A 257      -2.612  -5.075 -30.203  1.00  0.76           N1+
ATOM   4034  NH2 ARG A 257      -0.622  -4.121 -30.759  1.00  0.76           N  
ATOM   4035  H   ARG A 257      -3.695 -10.582 -25.998  1.00  0.76           H  
ATOM   4036  HA  ARG A 257      -3.532  -7.675 -26.498  1.00  0.76           H  
ATOM   4037 1HB  ARG A 257      -1.168  -8.388 -26.383  1.00  0.76           H  
ATOM   4038 2HB  ARG A 257      -1.479  -9.597 -27.625  1.00  0.76           H  
ATOM   4039 1HG  ARG A 257      -0.603  -7.812 -28.814  1.00  0.76           H  
ATOM   4040 2HG  ARG A 257      -2.292  -7.655 -29.058  1.00  0.76           H  
ATOM   4041 1HD  ARG A 257      -2.501  -5.858 -27.761  1.00  0.76           H  
ATOM   4042 2HD  ARG A 257      -0.961  -6.144 -26.902  1.00  0.76           H  
ATOM   4043  HE  ARG A 257       0.198  -5.202 -28.668  1.00  0.76           H  
ATOM   4044 1HH1 ARG A 257      -3.167  -5.652 -29.586  1.00  0.76           H  
ATOM   4045 2HH1 ARG A 257      -3.022  -4.691 -31.043  1.00  0.76           H  
ATOM   4046 1HH2 ARG A 257       0.357  -3.957 -30.571  1.00  0.76           H  
ATOM   4047 2HH2 ARG A 257      -1.046  -3.738 -31.595  1.00  0.76           H  
ATOM   4048  N   GLU A 258      -4.898  -8.116 -28.489  1.00  0.78           N  
ATOM   4049  CA  GLU A 258      -5.809  -8.377 -29.584  1.00  0.78           C  
ATOM   4050  C   GLU A 258      -5.123  -8.918 -30.843  1.00  0.78           C  
ATOM   4051  O   GLU A 258      -4.209  -8.307 -31.413  1.00  0.78           O  
ATOM   4052  CB  GLU A 258      -6.566  -7.080 -29.872  1.00  0.78           C  
ATOM   4053  CG  GLU A 258      -7.619  -7.146 -30.952  1.00  0.78           C  
ATOM   4054  CD  GLU A 258      -8.400  -5.843 -31.061  1.00  0.78           C  
ATOM   4055  OE1 GLU A 258      -8.257  -5.004 -30.184  1.00  0.78           O  
ATOM   4056  OE2 GLU A 258      -9.122  -5.683 -32.015  1.00  0.78           O1-
ATOM   4057  H   GLU A 258      -4.908  -7.211 -28.046  1.00  0.78           H  
ATOM   4058  HA  GLU A 258      -6.528  -9.125 -29.250  1.00  0.78           H  
ATOM   4059 1HB  GLU A 258      -7.055  -6.739 -28.959  1.00  0.78           H  
ATOM   4060 2HB  GLU A 258      -5.852  -6.305 -30.162  1.00  0.78           H  
ATOM   4061 1HG  GLU A 258      -7.131  -7.351 -31.906  1.00  0.78           H  
ATOM   4062 2HG  GLU A 258      -8.300  -7.967 -30.736  1.00  0.78           H  
ATOM   4063  N   GLY A 259      -5.631 -10.050 -31.315  1.00  0.79           N  
ATOM   4064  CA  GLY A 259      -5.085 -10.694 -32.493  1.00  0.79           C  
ATOM   4065  C   GLY A 259      -3.985 -11.735 -32.212  1.00  0.79           C  
ATOM   4066  O   GLY A 259      -3.559 -12.429 -33.133  1.00  0.79           O  
ATOM   4067  H   GLY A 259      -6.392 -10.492 -30.815  1.00  0.79           H  
ATOM   4068 1HA  GLY A 259      -5.894 -11.167 -33.049  1.00  0.79           H  
ATOM   4069 2HA  GLY A 259      -4.687  -9.918 -33.135  1.00  0.79           H  
ATOM   4070  N   TYR A 260      -3.549 -11.883 -30.953  1.00  0.80           N  
ATOM   4071  CA  TYR A 260      -2.487 -12.854 -30.638  1.00  0.80           C  
ATOM   4072  C   TYR A 260      -3.002 -13.896 -29.655  1.00  0.80           C  
ATOM   4073  O   TYR A 260      -3.887 -13.610 -28.852  1.00  0.80           O  
ATOM   4074  CB  TYR A 260      -1.290 -12.145 -30.002  1.00  0.80           C  
ATOM   4075  CG  TYR A 260      -0.707 -11.078 -30.867  1.00  0.80           C  
ATOM   4076  CD1 TYR A 260      -1.317  -9.855 -30.837  1.00  0.80           C  
ATOM   4077  CD2 TYR A 260       0.409 -11.281 -31.663  1.00  0.80           C  
ATOM   4078  CE1 TYR A 260      -0.857  -8.826 -31.579  1.00  0.80           C  
ATOM   4079  CE2 TYR A 260       0.880 -10.226 -32.421  1.00  0.80           C  
ATOM   4080  CZ  TYR A 260       0.234  -9.005 -32.366  1.00  0.80           C  
ATOM   4081  OH  TYR A 260       0.666  -7.972 -33.102  1.00  0.80           O  
ATOM   4082  H   TYR A 260      -3.915 -11.292 -30.203  1.00  0.80           H  
ATOM   4083  HA  TYR A 260      -2.176 -13.365 -31.546  1.00  0.80           H  
ATOM   4084 1HB  TYR A 260      -1.595 -11.693 -29.055  1.00  0.80           H  
ATOM   4085 2HB  TYR A 260      -0.510 -12.877 -29.786  1.00  0.80           H  
ATOM   4086  HD1 TYR A 260      -2.192  -9.711 -30.217  1.00  0.80           H  
ATOM   4087  HD2 TYR A 260       0.905 -12.257 -31.696  1.00  0.80           H  
ATOM   4088  HE1 TYR A 260      -1.365  -7.857 -31.550  1.00  0.80           H  
ATOM   4089  HE2 TYR A 260       1.741 -10.354 -33.061  1.00  0.80           H  
ATOM   4090  HH  TYR A 260       0.007  -7.267 -33.093  1.00  0.80           H  
ATOM   4091  N   LYS A 261      -2.442 -15.100 -29.709  1.00  0.80           N  
ATOM   4092  CA  LYS A 261      -2.800 -16.181 -28.789  1.00  0.80           C  
ATOM   4093  C   LYS A 261      -1.653 -16.543 -27.851  1.00  0.80           C  
ATOM   4094  O   LYS A 261      -0.519 -16.066 -28.000  1.00  0.80           O  
ATOM   4095  CB  LYS A 261      -3.283 -17.405 -29.561  1.00  0.80           C  
ATOM   4096  CG  LYS A 261      -4.513 -17.146 -30.432  1.00  0.80           C  
ATOM   4097  CD  LYS A 261      -5.720 -16.781 -29.546  1.00  0.80           C  
ATOM   4098  CE  LYS A 261      -7.006 -16.585 -30.342  1.00  0.80           C  
ATOM   4099  NZ  LYS A 261      -8.127 -16.131 -29.448  1.00  0.80           N1+
ATOM   4100  H   LYS A 261      -1.728 -15.291 -30.414  1.00  0.80           H  
ATOM   4101  HA  LYS A 261      -3.628 -15.842 -28.160  1.00  0.80           H  
ATOM   4102 1HB  LYS A 261      -2.490 -17.750 -30.209  1.00  0.80           H  
ATOM   4103 2HB  LYS A 261      -3.517 -18.211 -28.865  1.00  0.80           H  
ATOM   4104 1HG  LYS A 261      -4.313 -16.327 -31.121  1.00  0.80           H  
ATOM   4105 2HG  LYS A 261      -4.746 -18.039 -31.005  1.00  0.80           H  
ATOM   4106 1HD  LYS A 261      -5.882 -17.572 -28.809  1.00  0.80           H  
ATOM   4107 2HD  LYS A 261      -5.508 -15.859 -29.002  1.00  0.80           H  
ATOM   4108 1HE  LYS A 261      -6.841 -15.836 -31.113  1.00  0.80           H  
ATOM   4109 2HE  LYS A 261      -7.288 -17.526 -30.813  1.00  0.80           H  
ATOM   4110 1HZ  LYS A 261      -8.970 -15.998 -29.969  1.00  0.80           H  
ATOM   4111 2HZ  LYS A 261      -8.297 -16.806 -28.701  1.00  0.80           H  
ATOM   4112 3HZ  LYS A 261      -7.876 -15.260 -28.985  1.00  0.80           H  
ATOM   4113  N   VAL A 262      -1.939 -17.388 -26.870  1.00  0.79           N  
ATOM   4114  CA  VAL A 262      -0.903 -17.760 -25.921  1.00  0.79           C  
ATOM   4115  C   VAL A 262       0.349 -18.332 -26.534  1.00  0.79           C  
ATOM   4116  O   VAL A 262       0.330 -19.323 -27.276  1.00  0.79           O  
ATOM   4117  CB  VAL A 262      -1.495 -18.752 -24.903  1.00  0.79           C  
ATOM   4118  CG1 VAL A 262      -1.925 -20.009 -25.608  1.00  0.79           C  
ATOM   4119  CG2 VAL A 262      -0.464 -19.096 -23.854  1.00  0.79           C  
ATOM   4120  H   VAL A 262      -2.894 -17.729 -26.753  1.00  0.79           H  
ATOM   4121  HA  VAL A 262      -0.582 -16.865 -25.424  1.00  0.79           H  
ATOM   4122  HB  VAL A 262      -2.368 -18.298 -24.428  1.00  0.79           H  
ATOM   4123 1HG1 VAL A 262      -2.351 -20.701 -24.881  1.00  0.79           H  
ATOM   4124 2HG1 VAL A 262      -2.674 -19.753 -26.359  1.00  0.79           H  
ATOM   4125 3HG1 VAL A 262      -1.065 -20.468 -26.089  1.00  0.79           H  
ATOM   4126 1HG2 VAL A 262      -0.895 -19.790 -23.135  1.00  0.79           H  
ATOM   4127 2HG2 VAL A 262       0.378 -19.557 -24.341  1.00  0.79           H  
ATOM   4128 3HG2 VAL A 262      -0.140 -18.196 -23.335  1.00  0.79           H  
ATOM   4129  N   GLN A 263       1.477 -17.772 -26.105  1.00  0.78           N  
ATOM   4130  CA  GLN A 263       2.784 -18.114 -26.617  1.00  0.78           C  
ATOM   4131  C   GLN A 263       3.399 -19.314 -25.910  1.00  0.78           C  
ATOM   4132  O   GLN A 263       4.478 -19.227 -25.315  1.00  0.78           O  
ATOM   4133  CB  GLN A 263       3.697 -16.912 -26.434  1.00  0.78           C  
ATOM   4134  CG  GLN A 263       3.220 -15.628 -27.123  1.00  0.78           C  
ATOM   4135  CD  GLN A 263       3.257 -15.635 -28.664  1.00  0.78           C  
ATOM   4136  NE2 GLN A 263       2.077 -15.527 -29.272  1.00  0.78           N  
ATOM   4137  OE1 GLN A 263       4.352 -15.697 -29.273  1.00  0.78           O  
ATOM   4138  H   GLN A 263       1.412 -17.000 -25.439  1.00  0.78           H  
ATOM   4139  HA  GLN A 263       2.683 -18.332 -27.674  1.00  0.78           H  
ATOM   4140 1HB  GLN A 263       3.782 -16.683 -25.373  1.00  0.78           H  
ATOM   4141 2HB  GLN A 263       4.683 -17.165 -26.793  1.00  0.78           H  
ATOM   4142 1HG  GLN A 263       2.177 -15.466 -26.838  1.00  0.78           H  
ATOM   4143 2HG  GLN A 263       3.820 -14.811 -26.750  1.00  0.78           H  
ATOM   4144 1HE2 GLN A 263       1.973 -15.463 -30.281  1.00  0.78           H  
ATOM   4145 2HE2 GLN A 263       1.212 -15.495 -28.726  1.00  0.78           H  
ATOM   4146  N   SER A 264       2.752 -20.463 -26.058  1.00  0.78           N  
ATOM   4147  CA  SER A 264       3.211 -21.689 -25.398  1.00  0.78           C  
ATOM   4148  C   SER A 264       4.559 -22.172 -25.940  1.00  0.78           C  
ATOM   4149  O   SER A 264       5.234 -22.977 -25.307  1.00  0.78           O  
ATOM   4150  CB  SER A 264       2.174 -22.783 -25.531  1.00  0.78           C  
ATOM   4151  OG  SER A 264       2.058 -23.207 -26.853  1.00  0.78           O  
ATOM   4152  H   SER A 264       1.884 -20.438 -26.596  1.00  0.78           H  
ATOM   4153  HA  SER A 264       3.340 -21.479 -24.337  1.00  0.78           H  
ATOM   4154 1HB  SER A 264       2.458 -23.627 -24.898  1.00  0.78           H  
ATOM   4155 2HB  SER A 264       1.206 -22.418 -25.177  1.00  0.78           H  
ATOM   4156  HG  SER A 264       2.958 -23.372 -27.145  1.00  0.78           H  
ATOM   4157  N   GLN A 265       4.937 -21.677 -27.119  1.00  0.79           N  
ATOM   4158  CA  GLN A 265       6.188 -22.034 -27.768  1.00  0.79           C  
ATOM   4159  C   GLN A 265       7.074 -20.805 -28.019  1.00  0.79           C  
ATOM   4160  O   GLN A 265       7.776 -20.741 -29.036  1.00  0.79           O  
ATOM   4161  CB  GLN A 265       5.930 -22.755 -29.093  1.00  0.79           C  
ATOM   4162  CG  GLN A 265       5.119 -24.047 -28.973  1.00  0.79           C  
ATOM   4163  CD  GLN A 265       4.894 -24.774 -30.283  1.00  0.79           C  
ATOM   4164  NE2 GLN A 265       5.152 -26.077 -30.274  1.00  0.79           N  
ATOM   4165  OE1 GLN A 265       4.494 -24.193 -31.290  1.00  0.79           O  
ATOM   4166  H   GLN A 265       4.323 -21.019 -27.573  1.00  0.79           H  
ATOM   4167  HA  GLN A 265       6.738 -22.706 -27.112  1.00  0.79           H  
ATOM   4168 1HB  GLN A 265       5.435 -22.094 -29.760  1.00  0.79           H  
ATOM   4169 2HB  GLN A 265       6.890 -23.022 -29.536  1.00  0.79           H  
ATOM   4170 1HG  GLN A 265       5.609 -24.723 -28.301  1.00  0.79           H  
ATOM   4171 2HG  GLN A 265       4.145 -23.793 -28.586  1.00  0.79           H  
ATOM   4172 1HE2 GLN A 265       5.025 -26.620 -31.102  1.00  0.79           H  
ATOM   4173 2HE2 GLN A 265       5.477 -26.519 -29.435  1.00  0.79           H  
ATOM   4174  N   GLY A 266       7.044 -19.821 -27.112  1.00  0.81           N  
ATOM   4175  CA  GLY A 266       7.942 -18.667 -27.249  1.00  0.81           C  
ATOM   4176  C   GLY A 266       9.354 -19.124 -26.842  1.00  0.81           C  
ATOM   4177  O   GLY A 266       9.522 -20.273 -26.433  1.00  0.81           O  
ATOM   4178  H   GLY A 266       6.392 -19.865 -26.326  1.00  0.81           H  
ATOM   4179 1HA  GLY A 266       7.925 -18.297 -28.261  1.00  0.81           H  
ATOM   4180 2HA  GLY A 266       7.599 -17.863 -26.597  1.00  0.81           H  
ATOM   4181  N   PRO A 267      10.396 -18.271 -26.888  1.00  0.84           N  
ATOM   4182  CA  PRO A 267      11.794 -18.603 -26.580  1.00  0.84           C  
ATOM   4183  C   PRO A 267      12.025 -18.621 -25.084  1.00  0.84           C  
ATOM   4184  O   PRO A 267      12.944 -17.994 -24.580  1.00  0.84           O  
ATOM   4185  CB  PRO A 267      12.532 -17.421 -27.221  1.00  0.84           C  
ATOM   4186  CG  PRO A 267      11.568 -16.260 -27.047  1.00  0.84           C  
ATOM   4187  CD  PRO A 267      10.175 -16.875 -27.237  1.00  0.84           C  
ATOM   4188  HA  PRO A 267      12.068 -19.564 -27.045  1.00  0.84           H  
ATOM   4189 1HB  PRO A 267      13.505 -17.259 -26.713  1.00  0.84           H  
ATOM   4190 2HB  PRO A 267      12.762 -17.642 -28.271  1.00  0.84           H  
ATOM   4191 1HG  PRO A 267      11.701 -15.793 -26.058  1.00  0.84           H  
ATOM   4192 2HG  PRO A 267      11.793 -15.488 -27.795  1.00  0.84           H  
ATOM   4193 1HD  PRO A 267       9.476 -16.426 -26.530  1.00  0.84           H  
ATOM   4194 2HD  PRO A 267       9.853 -16.776 -28.279  1.00  0.84           H  
ATOM   4195  N   TRP A 268      11.224 -19.393 -24.387  1.00  0.89           N  
ATOM   4196  CA  TRP A 268      11.200 -19.341 -22.937  1.00  0.89           C  
ATOM   4197  C   TRP A 268      12.454 -19.904 -22.254  1.00  0.89           C  
ATOM   4198  O   TRP A 268      12.828 -19.497 -21.154  1.00  0.89           O  
ATOM   4199  CB  TRP A 268       9.926 -19.971 -22.440  1.00  0.89           C  
ATOM   4200  CG  TRP A 268       8.674 -19.234 -22.914  1.00  0.89           C  
ATOM   4201  CD1 TRP A 268       7.662 -19.712 -23.697  1.00  0.89           C  
ATOM   4202  CD2 TRP A 268       8.347 -17.850 -22.669  1.00  0.89           C  
ATOM   4203  CE2 TRP A 268       7.121 -17.594 -23.289  1.00  0.89           C  
ATOM   4204  CE3 TRP A 268       8.976 -16.839 -22.000  1.00  0.89           C  
ATOM   4205  NE1 TRP A 268       6.718 -18.730 -23.899  1.00  0.89           N  
ATOM   4206  CZ2 TRP A 268       6.514 -16.345 -23.230  1.00  0.89           C  
ATOM   4207  CZ3 TRP A 268       8.395 -15.599 -21.944  1.00  0.89           C  
ATOM   4208  CH2 TRP A 268       7.188 -15.351 -22.536  1.00  0.89           C  
ATOM   4209  H   TRP A 268      10.552 -19.965 -24.891  1.00  0.89           H  
ATOM   4210  HA  TRP A 268      11.127 -18.293 -22.660  1.00  0.89           H  
ATOM   4211 1HB  TRP A 268       9.881 -20.991 -22.739  1.00  0.89           H  
ATOM   4212 2HB  TRP A 268       9.937 -19.948 -21.388  1.00  0.89           H  
ATOM   4213  HD1 TRP A 268       7.588 -20.720 -24.093  1.00  0.89           H  
ATOM   4214  HE1 TRP A 268       5.844 -18.829 -24.434  1.00  0.89           H  
ATOM   4215  HE3 TRP A 268       9.919 -17.028 -21.535  1.00  0.89           H  
ATOM   4216  HZ2 TRP A 268       5.554 -16.141 -23.708  1.00  0.89           H  
ATOM   4217  HZ3 TRP A 268       8.932 -14.825 -21.412  1.00  0.89           H  
ATOM   4218  HH2 TRP A 268       6.755 -14.357 -22.469  1.00  0.89           H  
ATOM   4219  N   ASP A 269      13.177 -20.784 -22.923  1.00  0.92           N  
ATOM   4220  CA  ASP A 269      14.373 -21.329 -22.290  1.00  0.92           C  
ATOM   4221  C   ASP A 269      15.602 -20.439 -22.472  1.00  0.92           C  
ATOM   4222  O   ASP A 269      16.713 -20.847 -22.134  1.00  0.92           O  
ATOM   4223  CB  ASP A 269      14.668 -22.768 -22.737  1.00  0.92           C  
ATOM   4224  CG  ASP A 269      13.749 -23.839 -22.062  1.00  0.92           C  
ATOM   4225  OD1 ASP A 269      13.497 -23.702 -20.872  1.00  0.92           O  
ATOM   4226  OD2 ASP A 269      13.347 -24.803 -22.703  1.00  0.92           O1-
ATOM   4227  H   ASP A 269      12.892 -21.082 -23.843  1.00  0.92           H  
ATOM   4228  HA  ASP A 269      14.180 -21.384 -21.222  1.00  0.92           H  
ATOM   4229 1HB  ASP A 269      14.544 -22.839 -23.819  1.00  0.92           H  
ATOM   4230 2HB  ASP A 269      15.708 -23.010 -22.515  1.00  0.92           H  
ATOM   4231  N   GLU A 270      15.408 -19.210 -22.970  1.00  0.94           N  
ATOM   4232  CA  GLU A 270      16.512 -18.264 -23.062  1.00  0.94           C  
ATOM   4233  C   GLU A 270      16.609 -17.365 -21.817  1.00  0.94           C  
ATOM   4234  O   GLU A 270      17.479 -16.492 -21.735  1.00  0.94           O  
ATOM   4235  CB  GLU A 270      16.429 -17.470 -24.353  1.00  0.94           C  
ATOM   4236  CG  GLU A 270      16.657 -18.354 -25.575  1.00  0.94           C  
ATOM   4237  CD  GLU A 270      16.649 -17.635 -26.864  1.00  0.94           C  
ATOM   4238  OE1 GLU A 270      16.141 -16.553 -26.924  1.00  0.94           O  
ATOM   4239  OE2 GLU A 270      17.233 -18.142 -27.791  1.00  0.94           O1-
ATOM   4240  H   GLU A 270      14.486 -18.913 -23.295  1.00  0.94           H  
ATOM   4241  HA  GLU A 270      17.437 -18.836 -23.112  1.00  0.94           H  
ATOM   4242 1HB  GLU A 270      15.444 -17.001 -24.438  1.00  0.94           H  
ATOM   4243 2HB  GLU A 270      17.177 -16.677 -24.351  1.00  0.94           H  
ATOM   4244 1HG  GLU A 270      17.613 -18.862 -25.462  1.00  0.94           H  
ATOM   4245 2HG  GLU A 270      15.874 -19.115 -25.592  1.00  0.94           H  
ATOM   4246  N   GLU A 271      15.709 -17.590 -20.848  1.00  0.93           N  
ATOM   4247  CA  GLU A 271      15.688 -16.952 -19.517  1.00  0.93           C  
ATOM   4248  C   GLU A 271      15.420 -15.446 -19.453  1.00  0.93           C  
ATOM   4249  O   GLU A 271      14.397 -15.012 -18.934  1.00  0.93           O  
ATOM   4250  CB  GLU A 271      17.062 -17.147 -18.852  1.00  0.93           C  
ATOM   4251  CG  GLU A 271      17.458 -18.572 -18.597  1.00  0.93           C  
ATOM   4252  CD  GLU A 271      18.899 -18.694 -18.140  1.00  0.93           C  
ATOM   4253  OE1 GLU A 271      19.495 -17.706 -17.774  1.00  0.93           O  
ATOM   4254  OE2 GLU A 271      19.418 -19.783 -18.200  1.00  0.93           O1-
ATOM   4255  H   GLU A 271      14.980 -18.285 -21.030  1.00  0.93           H  
ATOM   4256  HA  GLU A 271      14.923 -17.457 -18.926  1.00  0.93           H  
ATOM   4257 1HB  GLU A 271      17.855 -16.670 -19.409  1.00  0.93           H  
ATOM   4258 2HB  GLU A 271      17.037 -16.656 -17.876  1.00  0.93           H  
ATOM   4259 1HG  GLU A 271      16.800 -19.002 -17.840  1.00  0.93           H  
ATOM   4260 2HG  GLU A 271      17.327 -19.137 -19.517  1.00  0.93           H  
ATOM   4261  N   ASP A 272      16.345 -14.660 -20.001  1.00  0.90           N  
ATOM   4262  CA  ASP A 272      16.273 -13.191 -19.978  1.00  0.90           C  
ATOM   4263  C   ASP A 272      15.496 -12.734 -21.188  1.00  0.90           C  
ATOM   4264  O   ASP A 272      16.037 -12.693 -22.295  1.00  0.90           O  
ATOM   4265  CB  ASP A 272      17.692 -12.601 -19.955  1.00  0.90           C  
ATOM   4266  CG  ASP A 272      17.814 -11.055 -19.848  1.00  0.90           C  
ATOM   4267  OD1 ASP A 272      16.878 -10.339 -20.071  1.00  0.90           O  
ATOM   4268  OD2 ASP A 272      18.926 -10.616 -19.567  1.00  0.90           O1-
ATOM   4269  H   ASP A 272      17.121 -15.127 -20.461  1.00  0.90           H  
ATOM   4270  HA  ASP A 272      15.743 -12.877 -19.081  1.00  0.90           H  
ATOM   4271 1HB  ASP A 272      18.221 -13.033 -19.103  1.00  0.90           H  
ATOM   4272 2HB  ASP A 272      18.219 -12.928 -20.850  1.00  0.90           H  
ATOM   4273  N   ILE A 273      14.199 -12.507 -20.992  1.00  0.85           N  
ATOM   4274  CA  ILE A 273      13.316 -12.260 -22.120  1.00  0.85           C  
ATOM   4275  C   ILE A 273      12.450 -11.021 -21.968  1.00  0.85           C  
ATOM   4276  O   ILE A 273      11.694 -10.887 -21.002  1.00  0.85           O  
ATOM   4277  CB  ILE A 273      12.403 -13.481 -22.311  1.00  0.85           C  
ATOM   4278  CG1 ILE A 273      13.256 -14.725 -22.516  1.00  0.85           C  
ATOM   4279  CG2 ILE A 273      11.484 -13.281 -23.478  1.00  0.85           C  
ATOM   4280  CD1 ILE A 273      12.517 -15.941 -22.507  1.00  0.85           C  
ATOM   4281  H   ILE A 273      13.848 -12.506 -20.032  1.00  0.85           H  
ATOM   4282  HA  ILE A 273      13.925 -12.126 -23.010  1.00  0.85           H  
ATOM   4283  HB  ILE A 273      11.814 -13.633 -21.410  1.00  0.85           H  
ATOM   4284 1HG1 ILE A 273      13.799 -14.658 -23.444  1.00  0.85           H  
ATOM   4285 2HG1 ILE A 273      13.950 -14.812 -21.715  1.00  0.85           H  
ATOM   4286 1HG2 ILE A 273      10.839 -14.153 -23.595  1.00  0.85           H  
ATOM   4287 2HG2 ILE A 273      10.887 -12.410 -23.302  1.00  0.85           H  
ATOM   4288 3HG2 ILE A 273      12.073 -13.142 -24.377  1.00  0.85           H  
ATOM   4289 1HD1 ILE A 273      13.216 -16.757 -22.615  1.00  0.85           H  
ATOM   4290 2HD1 ILE A 273      12.012 -16.035 -21.576  1.00  0.85           H  
ATOM   4291 3HD1 ILE A 273      11.796 -15.949 -23.323  1.00  0.85           H  
ATOM   4292  N   VAL A 274      12.504 -10.141 -22.952  1.00  0.80           N  
ATOM   4293  CA  VAL A 274      11.653  -8.966 -22.920  1.00  0.80           C  
ATOM   4294  C   VAL A 274      10.660  -8.983 -24.065  1.00  0.80           C  
ATOM   4295  O   VAL A 274      11.041  -9.145 -25.217  1.00  0.80           O  
ATOM   4296  CB  VAL A 274      12.491  -7.696 -22.995  1.00  0.80           C  
ATOM   4297  CG1 VAL A 274      11.585  -6.514 -23.018  1.00  0.80           C  
ATOM   4298  CG2 VAL A 274      13.432  -7.642 -21.817  1.00  0.80           C  
ATOM   4299  H   VAL A 274      13.180 -10.268 -23.707  1.00  0.80           H  
ATOM   4300  HA  VAL A 274      11.097  -8.955 -21.985  1.00  0.80           H  
ATOM   4301  HB  VAL A 274      13.064  -7.692 -23.915  1.00  0.80           H  
ATOM   4302 1HG1 VAL A 274      12.189  -5.633 -23.090  1.00  0.80           H  
ATOM   4303 2HG1 VAL A 274      10.932  -6.572 -23.881  1.00  0.80           H  
ATOM   4304 3HG1 VAL A 274      10.979  -6.479 -22.130  1.00  0.80           H  
ATOM   4305 1HG2 VAL A 274      14.030  -6.737 -21.867  1.00  0.80           H  
ATOM   4306 2HG2 VAL A 274      12.855  -7.643 -20.917  1.00  0.80           H  
ATOM   4307 3HG2 VAL A 274      14.093  -8.512 -21.826  1.00  0.80           H  
ATOM   4308  N   LEU A 275       9.381  -8.834 -23.740  1.00  0.75           N  
ATOM   4309  CA  LEU A 275       8.315  -8.821 -24.728  1.00  0.75           C  
ATOM   4310  C   LEU A 275       7.910  -7.394 -24.997  1.00  0.75           C  
ATOM   4311  O   LEU A 275       7.560  -6.648 -24.071  1.00  0.75           O  
ATOM   4312  CB  LEU A 275       7.072  -9.539 -24.216  1.00  0.75           C  
ATOM   4313  CG  LEU A 275       7.078 -11.036 -24.217  1.00  0.75           C  
ATOM   4314  CD1 LEU A 275       8.159 -11.488 -23.288  1.00  0.75           C  
ATOM   4315  CD2 LEU A 275       5.704 -11.564 -23.782  1.00  0.75           C  
ATOM   4316  H   LEU A 275       9.143  -8.709 -22.767  1.00  0.75           H  
ATOM   4317  HA  LEU A 275       8.665  -9.279 -25.651  1.00  0.75           H  
ATOM   4318 1HB  LEU A 275       6.933  -9.220 -23.212  1.00  0.75           H  
ATOM   4319 2HB  LEU A 275       6.216  -9.199 -24.791  1.00  0.75           H  
ATOM   4320  HG  LEU A 275       7.292 -11.398 -25.211  1.00  0.75           H  
ATOM   4321 1HD1 LEU A 275       8.205 -12.570 -23.255  1.00  0.75           H  
ATOM   4322 2HD1 LEU A 275       9.086 -11.107 -23.640  1.00  0.75           H  
ATOM   4323 3HD1 LEU A 275       7.967 -11.094 -22.303  1.00  0.75           H  
ATOM   4324 1HD2 LEU A 275       5.710 -12.652 -23.786  1.00  0.75           H  
ATOM   4325 2HD2 LEU A 275       5.470 -11.211 -22.784  1.00  0.75           H  
ATOM   4326 3HD2 LEU A 275       4.943 -11.209 -24.476  1.00  0.75           H  
ATOM   4327  N   ASP A 276       7.902  -7.033 -26.265  1.00  0.72           N  
ATOM   4328  CA  ASP A 276       7.548  -5.683 -26.673  1.00  0.72           C  
ATOM   4329  C   ASP A 276       6.676  -5.679 -27.910  1.00  0.72           C  
ATOM   4330  O   ASP A 276       6.961  -6.366 -28.892  1.00  0.72           O  
ATOM   4331  CB  ASP A 276       8.797  -4.836 -26.987  1.00  0.72           C  
ATOM   4332  CG  ASP A 276       9.714  -4.453 -25.773  1.00  0.72           C  
ATOM   4333  OD1 ASP A 276       9.336  -3.608 -24.966  1.00  0.72           O  
ATOM   4334  OD2 ASP A 276      10.794  -4.989 -25.695  1.00  0.72           O1-
ATOM   4335  H   ASP A 276       8.183  -7.728 -26.962  1.00  0.72           H  
ATOM   4336  HA  ASP A 276       6.988  -5.209 -25.863  1.00  0.72           H  
ATOM   4337 1HB  ASP A 276       9.410  -5.379 -27.706  1.00  0.72           H  
ATOM   4338 2HB  ASP A 276       8.479  -3.912 -27.476  1.00  0.72           H  
ATOM   4339  N   PHE A 277       5.612  -4.895 -27.891  1.00  0.69           N  
ATOM   4340  CA  PHE A 277       4.802  -4.799 -29.098  1.00  0.69           C  
ATOM   4341  C   PHE A 277       5.322  -3.720 -30.029  1.00  0.69           C  
ATOM   4342  O   PHE A 277       4.851  -2.579 -30.035  1.00  0.69           O  
ATOM   4343  CB  PHE A 277       3.337  -4.638 -28.768  1.00  0.69           C  
ATOM   4344  CG  PHE A 277       2.796  -5.906 -28.219  1.00  0.69           C  
ATOM   4345  CD1 PHE A 277       2.707  -6.123 -26.863  1.00  0.69           C  
ATOM   4346  CD2 PHE A 277       2.391  -6.903 -29.083  1.00  0.69           C  
ATOM   4347  CE1 PHE A 277       2.213  -7.310 -26.381  1.00  0.69           C  
ATOM   4348  CE2 PHE A 277       1.905  -8.080 -28.600  1.00  0.69           C  
ATOM   4349  CZ  PHE A 277       1.810  -8.291 -27.244  1.00  0.69           C  
ATOM   4350  H   PHE A 277       5.377  -4.358 -27.061  1.00  0.69           H  
ATOM   4351  HA  PHE A 277       4.882  -5.745 -29.633  1.00  0.69           H  
ATOM   4352 1HB  PHE A 277       3.190  -3.843 -28.036  1.00  0.69           H  
ATOM   4353 2HB  PHE A 277       2.780  -4.385 -29.674  1.00  0.69           H  
ATOM   4354  HD1 PHE A 277       3.028  -5.338 -26.168  1.00  0.69           H  
ATOM   4355  HD2 PHE A 277       2.462  -6.736 -30.168  1.00  0.69           H  
ATOM   4356  HE1 PHE A 277       2.144  -7.460 -25.320  1.00  0.69           H  
ATOM   4357  HE2 PHE A 277       1.576  -8.848 -29.297  1.00  0.69           H  
ATOM   4358  HZ  PHE A 277       1.416  -9.228 -26.862  1.00  0.69           H  
ATOM   4359  N   ASP A 278       6.346  -4.116 -30.772  1.00  0.67           N  
ATOM   4360  CA  ASP A 278       7.090  -3.291 -31.720  1.00  0.67           C  
ATOM   4361  C   ASP A 278       7.777  -4.212 -32.732  1.00  0.67           C  
ATOM   4362  O   ASP A 278       7.693  -5.427 -32.622  1.00  0.67           O  
ATOM   4363  CB  ASP A 278       8.072  -2.353 -30.989  1.00  0.67           C  
ATOM   4364  CG  ASP A 278       8.427  -1.046 -31.777  1.00  0.67           C  
ATOM   4365  OD1 ASP A 278       8.308  -1.044 -32.986  1.00  0.67           O  
ATOM   4366  OD2 ASP A 278       8.813  -0.087 -31.149  1.00  0.67           O1-
ATOM   4367  H   ASP A 278       6.616  -5.094 -30.633  1.00  0.67           H  
ATOM   4368  HA  ASP A 278       6.394  -2.662 -32.257  1.00  0.67           H  
ATOM   4369 1HB  ASP A 278       7.644  -2.063 -30.029  1.00  0.67           H  
ATOM   4370 2HB  ASP A 278       8.978  -2.881 -30.788  1.00  0.67           H  
ATOM   4371  N   TYR A 279       8.462  -3.641 -33.701  1.00  0.65           N  
ATOM   4372  CA  TYR A 279       9.110  -4.426 -34.755  1.00  0.65           C  
ATOM   4373  C   TYR A 279      10.576  -4.708 -34.413  1.00  0.65           C  
ATOM   4374  O   TYR A 279      11.233  -3.892 -33.764  1.00  0.65           O  
ATOM   4375  CB  TYR A 279       9.009  -3.636 -36.059  1.00  0.65           C  
ATOM   4376  CG  TYR A 279       7.568  -3.465 -36.569  1.00  0.65           C  
ATOM   4377  CD1 TYR A 279       6.781  -2.445 -36.028  1.00  0.65           C  
ATOM   4378  CD2 TYR A 279       7.054  -4.259 -37.593  1.00  0.65           C  
ATOM   4379  CE1 TYR A 279       5.495  -2.233 -36.488  1.00  0.65           C  
ATOM   4380  CE2 TYR A 279       5.757  -4.022 -38.058  1.00  0.65           C  
ATOM   4381  CZ  TYR A 279       4.988  -3.023 -37.504  1.00  0.65           C  
ATOM   4382  OH  TYR A 279       3.716  -2.797 -37.969  1.00  0.65           O  
ATOM   4383  H   TYR A 279       8.494  -2.619 -33.715  1.00  0.65           H  
ATOM   4384  HA  TYR A 279       8.594  -5.385 -34.858  1.00  0.65           H  
ATOM   4385 1HB  TYR A 279       9.443  -2.643 -35.919  1.00  0.65           H  
ATOM   4386 2HB  TYR A 279       9.592  -4.141 -36.835  1.00  0.65           H  
ATOM   4387  HD1 TYR A 279       7.186  -1.810 -35.231  1.00  0.65           H  
ATOM   4388  HD2 TYR A 279       7.667  -5.047 -38.034  1.00  0.65           H  
ATOM   4389  HE1 TYR A 279       4.889  -1.437 -36.055  1.00  0.65           H  
ATOM   4390  HE2 TYR A 279       5.339  -4.614 -38.862  1.00  0.65           H  
ATOM   4391  HH  TYR A 279       3.554  -3.348 -38.746  1.00  0.65           H  
ATOM   4392  N   CYS A 280      11.093  -5.868 -34.813  1.00  0.64           N  
ATOM   4393  CA  CYS A 280      12.513  -6.126 -34.585  1.00  0.64           C  
ATOM   4394  C   CYS A 280      13.321  -5.211 -35.501  1.00  0.64           C  
ATOM   4395  O   CYS A 280      12.947  -5.043 -36.662  1.00  0.64           O  
ATOM   4396  CB  CYS A 280      12.895  -7.577 -34.867  1.00  0.64           C  
ATOM   4397  SG  CYS A 280      12.196  -8.833 -33.738  1.00  0.64           S  
ATOM   4398  H   CYS A 280      10.535  -6.542 -35.328  1.00  0.64           H  
ATOM   4399  HA  CYS A 280      12.729  -5.911 -33.543  1.00  0.64           H  
ATOM   4400 1HB  CYS A 280      12.582  -7.840 -35.874  1.00  0.64           H  
ATOM   4401 2HB  CYS A 280      13.978  -7.671 -34.841  1.00  0.64           H  
ATOM   4402  N   PRO A 281      14.409  -4.586 -35.037  1.00  0.64           N  
ATOM   4403  CA  PRO A 281      15.227  -3.713 -35.848  1.00  0.64           C  
ATOM   4404  C   PRO A 281      15.655  -4.407 -37.126  1.00  0.64           C  
ATOM   4405  O   PRO A 281      16.066  -5.565 -37.111  1.00  0.64           O  
ATOM   4406  CB  PRO A 281      16.438  -3.470 -34.939  1.00  0.64           C  
ATOM   4407  CG  PRO A 281      15.875  -3.587 -33.537  1.00  0.64           C  
ATOM   4408  CD  PRO A 281      14.840  -4.697 -33.622  1.00  0.64           C  
ATOM   4409  HA  PRO A 281      14.681  -2.785 -36.061  1.00  0.64           H  
ATOM   4410 1HB  PRO A 281      17.223  -4.209 -35.151  1.00  0.64           H  
ATOM   4411 2HB  PRO A 281      16.868  -2.477 -35.146  1.00  0.64           H  
ATOM   4412 1HG  PRO A 281      16.682  -3.816 -32.818  1.00  0.64           H  
ATOM   4413 2HG  PRO A 281      15.437  -2.629 -33.222  1.00  0.64           H  
ATOM   4414 1HD  PRO A 281      15.269  -5.689 -33.408  1.00  0.64           H  
ATOM   4415 2HD  PRO A 281      14.035  -4.414 -32.926  1.00  0.64           H  
ATOM   4416  N   GLY A 282      15.552  -3.685 -38.232  1.00  0.64           N  
ATOM   4417  CA  GLY A 282      15.934  -4.204 -39.537  1.00  0.64           C  
ATOM   4418  C   GLY A 282      14.869  -5.065 -40.227  1.00  0.64           C  
ATOM   4419  O   GLY A 282      15.082  -5.479 -41.366  1.00  0.64           O  
ATOM   4420  H   GLY A 282      15.198  -2.741 -38.172  1.00  0.64           H  
ATOM   4421 1HA  GLY A 282      16.184  -3.365 -40.187  1.00  0.64           H  
ATOM   4422 2HA  GLY A 282      16.847  -4.786 -39.428  1.00  0.64           H  
ATOM   4423  N   THR A 283      13.716  -5.304 -39.583  1.00  0.64           N  
ATOM   4424  CA  THR A 283      12.694  -6.164 -40.195  1.00  0.64           C  
ATOM   4425  C   THR A 283      11.361  -5.430 -40.402  1.00  0.64           C  
ATOM   4426  O   THR A 283      11.108  -4.387 -39.793  1.00  0.64           O  
ATOM   4427  CB  THR A 283      12.424  -7.391 -39.294  1.00  0.64           C  
ATOM   4428  CG2 THR A 283      13.736  -8.077 -38.918  1.00  0.64           C  
ATOM   4429  OG1 THR A 283      11.805  -6.939 -38.084  1.00  0.64           O  
ATOM   4430  H   THR A 283      13.565  -4.954 -38.635  1.00  0.64           H  
ATOM   4431  HA  THR A 283      13.048  -6.501 -41.166  1.00  0.64           H  
ATOM   4432  HB  THR A 283      11.770  -8.091 -39.811  1.00  0.64           H  
ATOM   4433  HG1 THR A 283      12.297  -6.156 -37.744  1.00  0.64           H  
ATOM   4434 1HG2 THR A 283      13.530  -8.931 -38.277  1.00  0.64           H  
ATOM   4435 2HG2 THR A 283      14.246  -8.415 -39.808  1.00  0.64           H  
ATOM   4436 3HG2 THR A 283      14.378  -7.374 -38.384  1.00  0.64           H  
ATOM   4437  N   THR A 284      10.490  -6.015 -41.235  1.00  0.66           N  
ATOM   4438  CA  THR A 284       9.135  -5.495 -41.478  1.00  0.66           C  
ATOM   4439  C   THR A 284       8.054  -6.584 -41.356  1.00  0.66           C  
ATOM   4440  O   THR A 284       8.242  -7.689 -41.864  1.00  0.66           O  
ATOM   4441  CB  THR A 284       9.054  -4.839 -42.875  1.00  0.66           C  
ATOM   4442  CG2 THR A 284       7.643  -4.305 -43.146  1.00  0.66           C  
ATOM   4443  OG1 THR A 284       9.995  -3.754 -42.950  1.00  0.66           O  
ATOM   4444  H   THR A 284      10.786  -6.853 -41.739  1.00  0.66           H  
ATOM   4445  HA  THR A 284       8.922  -4.732 -40.728  1.00  0.66           H  
ATOM   4446  HB  THR A 284       9.310  -5.579 -43.637  1.00  0.66           H  
ATOM   4447  HG1 THR A 284       9.880  -3.177 -42.186  1.00  0.66           H  
ATOM   4448 1HG2 THR A 284       7.614  -3.846 -44.132  1.00  0.66           H  
ATOM   4449 2HG2 THR A 284       6.922  -5.119 -43.114  1.00  0.66           H  
ATOM   4450 3HG2 THR A 284       7.386  -3.562 -42.393  1.00  0.66           H  
ATOM   4451  N   VAL A 285       6.913  -6.271 -40.702  1.00  0.68           N  
ATOM   4452  CA  VAL A 285       5.810  -7.243 -40.620  1.00  0.68           C  
ATOM   4453  C   VAL A 285       4.536  -6.750 -41.332  1.00  0.68           C  
ATOM   4454  O   VAL A 285       4.045  -5.647 -41.070  1.00  0.68           O  
ATOM   4455  CB  VAL A 285       5.444  -7.602 -39.158  1.00  0.68           C  
ATOM   4456  CG1 VAL A 285       4.280  -8.608 -39.143  1.00  0.68           C  
ATOM   4457  CG2 VAL A 285       6.634  -8.195 -38.452  1.00  0.68           C  
ATOM   4458  H   VAL A 285       6.813  -5.357 -40.288  1.00  0.68           H  
ATOM   4459  HA  VAL A 285       6.133  -8.158 -41.100  1.00  0.68           H  
ATOM   4460  HB  VAL A 285       5.108  -6.731 -38.641  1.00  0.68           H  
ATOM   4461 1HG1 VAL A 285       4.026  -8.852 -38.115  1.00  0.68           H  
ATOM   4462 2HG1 VAL A 285       3.416  -8.190 -39.632  1.00  0.68           H  
ATOM   4463 3HG1 VAL A 285       4.582  -9.514 -39.666  1.00  0.68           H  
ATOM   4464 1HG2 VAL A 285       6.361  -8.458 -37.444  1.00  0.68           H  
ATOM   4465 2HG2 VAL A 285       6.934  -9.071 -38.952  1.00  0.68           H  
ATOM   4466 3HG2 VAL A 285       7.456  -7.483 -38.435  1.00  0.68           H  
ATOM   4467  N   THR A 286       4.014  -7.603 -42.212  1.00  0.71           N  
ATOM   4468  CA  THR A 286       2.801  -7.404 -43.018  1.00  0.71           C  
ATOM   4469  C   THR A 286       1.660  -8.296 -42.515  1.00  0.71           C  
ATOM   4470  O   THR A 286       1.919  -9.419 -42.108  1.00  0.71           O  
ATOM   4471  CB  THR A 286       3.077  -7.721 -44.513  1.00  0.71           C  
ATOM   4472  CG2 THR A 286       1.806  -7.625 -45.349  1.00  0.71           C  
ATOM   4473  OG1 THR A 286       4.067  -6.817 -45.029  1.00  0.71           O  
ATOM   4474  H   THR A 286       4.539  -8.469 -42.357  1.00  0.71           H  
ATOM   4475  HA  THR A 286       2.486  -6.366 -42.929  1.00  0.71           H  
ATOM   4476  HB  THR A 286       3.466  -8.740 -44.593  1.00  0.71           H  
ATOM   4477  HG1 THR A 286       4.938  -7.079 -44.712  1.00  0.71           H  
ATOM   4478 1HG2 THR A 286       2.037  -7.863 -46.385  1.00  0.71           H  
ATOM   4479 2HG2 THR A 286       1.069  -8.332 -44.984  1.00  0.71           H  
ATOM   4480 3HG2 THR A 286       1.402  -6.617 -45.291  1.00  0.71           H  
ATOM   4481  N   ILE A 287       0.418  -7.810 -42.456  1.00  0.74           N  
ATOM   4482  CA  ILE A 287      -0.650  -8.734 -42.043  1.00  0.74           C  
ATOM   4483  C   ILE A 287      -1.299  -9.380 -43.270  1.00  0.74           C  
ATOM   4484  O   ILE A 287      -1.855  -8.680 -44.121  1.00  0.74           O  
ATOM   4485  CB  ILE A 287      -1.790  -8.039 -41.289  1.00  0.74           C  
ATOM   4486  CG1 ILE A 287      -1.310  -7.355 -40.060  1.00  0.74           C  
ATOM   4487  CG2 ILE A 287      -2.798  -9.091 -40.882  1.00  0.74           C  
ATOM   4488  CD1 ILE A 287      -2.383  -6.478 -39.435  1.00  0.74           C  
ATOM   4489  H   ILE A 287       0.213  -6.864 -42.746  1.00  0.74           H  
ATOM   4490  HA  ILE A 287      -0.229  -9.512 -41.416  1.00  0.74           H  
ATOM   4491  HB  ILE A 287      -2.265  -7.301 -41.930  1.00  0.74           H  
ATOM   4492 1HG1 ILE A 287      -0.996  -8.103 -39.324  1.00  0.74           H  
ATOM   4493 2HG1 ILE A 287      -0.469  -6.741 -40.317  1.00  0.74           H  
ATOM   4494 1HG2 ILE A 287      -3.619  -8.619 -40.347  1.00  0.74           H  
ATOM   4495 2HG2 ILE A 287      -3.183  -9.597 -41.764  1.00  0.74           H  
ATOM   4496 3HG2 ILE A 287      -2.302  -9.809 -40.233  1.00  0.74           H  
ATOM   4497 1HD1 ILE A 287      -2.010  -5.992 -38.547  1.00  0.74           H  
ATOM   4498 2HD1 ILE A 287      -2.694  -5.722 -40.153  1.00  0.74           H  
ATOM   4499 3HD1 ILE A 287      -3.240  -7.097 -39.165  1.00  0.74           H  
ATOM   4500  N   THR A 288      -1.183 -10.698 -43.403  1.00  0.79           N  
ATOM   4501  CA  THR A 288      -1.791 -11.386 -44.548  1.00  0.79           C  
ATOM   4502  C   THR A 288      -2.270 -12.836 -44.262  1.00  0.79           C  
ATOM   4503  O   THR A 288      -1.550 -13.677 -43.722  1.00  0.79           O  
ATOM   4504  CB  THR A 288      -0.894 -11.249 -45.805  1.00  0.79           C  
ATOM   4505  CG2 THR A 288      -1.439 -12.015 -46.961  1.00  0.79           C  
ATOM   4506  OG1 THR A 288      -0.763  -9.860 -46.137  1.00  0.79           O  
ATOM   4507  H   THR A 288      -0.716 -11.215 -42.657  1.00  0.79           H  
ATOM   4508  HA  THR A 288      -2.692 -10.830 -44.802  1.00  0.79           H  
ATOM   4509  HB  THR A 288       0.053 -11.601 -45.605  1.00  0.79           H  
ATOM   4510  HG1 THR A 288      -1.451  -9.346 -45.661  1.00  0.79           H  
ATOM   4511 1HG2 THR A 288      -0.782 -11.892 -47.819  1.00  0.79           H  
ATOM   4512 2HG2 THR A 288      -1.475 -13.041 -46.688  1.00  0.79           H  
ATOM   4513 3HG2 THR A 288      -2.435 -11.653 -47.208  1.00  0.79           H  
ATOM   4514  N   GLU A 289      -3.492 -13.140 -44.704  1.00  0.83           N  
ATOM   4515  CA  GLU A 289      -4.134 -14.453 -44.515  1.00  0.83           C  
ATOM   4516  C   GLU A 289      -3.413 -15.621 -45.198  1.00  0.83           C  
ATOM   4517  O   GLU A 289      -3.466 -16.767 -44.738  1.00  0.83           O  
ATOM   4518  CB  GLU A 289      -5.571 -14.395 -45.037  1.00  0.83           C  
ATOM   4519  CG  GLU A 289      -6.512 -13.512 -44.217  1.00  0.83           C  
ATOM   4520  CD  GLU A 289      -7.922 -13.463 -44.777  1.00  0.83           C  
ATOM   4521  OE1 GLU A 289      -8.136 -13.988 -45.844  1.00  0.83           O  
ATOM   4522  OE2 GLU A 289      -8.780 -12.897 -44.138  1.00  0.83           O1-
ATOM   4523  H   GLU A 289      -4.023 -12.414 -45.163  1.00  0.83           H  
ATOM   4524  HA  GLU A 289      -4.163 -14.658 -43.444  1.00  0.83           H  
ATOM   4525 1HB  GLU A 289      -5.570 -14.024 -46.061  1.00  0.83           H  
ATOM   4526 2HB  GLU A 289      -5.990 -15.402 -45.055  1.00  0.83           H  
ATOM   4527 1HG  GLU A 289      -6.548 -13.887 -43.192  1.00  0.83           H  
ATOM   4528 2HG  GLU A 289      -6.102 -12.503 -44.187  1.00  0.83           H  
ATOM   4529  N   ALA A 290      -2.744 -15.314 -46.302  1.00  0.87           N  
ATOM   4530  CA  ALA A 290      -2.044 -16.277 -47.153  1.00  0.87           C  
ATOM   4531  C   ALA A 290      -0.675 -16.688 -46.618  1.00  0.87           C  
ATOM   4532  O   ALA A 290       0.030 -17.473 -47.253  1.00  0.87           O  
ATOM   4533  CB  ALA A 290      -1.851 -15.683 -48.534  1.00  0.87           C  
ATOM   4534  H   ALA A 290      -2.746 -14.347 -46.585  1.00  0.87           H  
ATOM   4535  HA  ALA A 290      -2.663 -17.171 -47.220  1.00  0.87           H  
ATOM   4536 1HB  ALA A 290      -1.364 -16.417 -49.175  1.00  0.87           H  
ATOM   4537 2HB  ALA A 290      -2.820 -15.418 -48.952  1.00  0.87           H  
ATOM   4538 3HB  ALA A 290      -1.228 -14.795 -48.462  1.00  0.87           H  
ATOM   4539  N   CYS A 291      -0.274 -16.140 -45.490  1.00  0.88           N  
ATOM   4540  CA  CYS A 291       1.037 -16.408 -44.932  1.00  0.88           C  
ATOM   4541  C   CYS A 291       1.108 -17.724 -44.177  1.00  0.88           C  
ATOM   4542  O   CYS A 291       0.105 -18.426 -44.037  1.00  0.88           O  
ATOM   4543  CB  CYS A 291       1.446 -15.260 -44.043  1.00  0.88           C  
ATOM   4544  SG  CYS A 291       1.590 -13.762 -44.994  1.00  0.88           S  
ATOM   4545  H   CYS A 291      -0.883 -15.492 -44.994  1.00  0.88           H  
ATOM   4546  HA  CYS A 291       1.745 -16.457 -45.758  1.00  0.88           H  
ATOM   4547 1HB  CYS A 291       0.699 -15.102 -43.269  1.00  0.88           H  
ATOM   4548 2HB  CYS A 291       2.399 -15.466 -43.559  1.00  0.88           H  
ATOM   4549  N   GLY A 292       2.317 -18.101 -43.762  1.00  0.88           N  
ATOM   4550  CA  GLY A 292       2.534 -19.368 -43.072  1.00  0.88           C  
ATOM   4551  C   GLY A 292       1.759 -19.464 -41.766  1.00  0.88           C  
ATOM   4552  O   GLY A 292       1.515 -18.464 -41.089  1.00  0.88           O  
ATOM   4553  H   GLY A 292       3.106 -17.489 -43.926  1.00  0.88           H  
ATOM   4554 1HA  GLY A 292       2.239 -20.186 -43.729  1.00  0.88           H  
ATOM   4555 2HA  GLY A 292       3.599 -19.490 -42.873  1.00  0.88           H  
ATOM   4556  N   LYS A 293       1.401 -20.689 -41.403  1.00  0.86           N  
ATOM   4557  CA  LYS A 293       0.617 -20.960 -40.207  1.00  0.86           C  
ATOM   4558  C   LYS A 293       1.340 -20.708 -38.892  1.00  0.86           C  
ATOM   4559  O   LYS A 293       2.568 -20.812 -38.786  1.00  0.86           O  
ATOM   4560  CB  LYS A 293       0.097 -22.394 -40.225  1.00  0.86           C  
ATOM   4561  CG  LYS A 293      -0.933 -22.666 -41.311  1.00  0.86           C  
ATOM   4562  CD  LYS A 293      -1.441 -24.099 -41.243  1.00  0.86           C  
ATOM   4563  CE  LYS A 293      -2.473 -24.376 -42.327  1.00  0.86           C  
ATOM   4564  NZ  LYS A 293      -2.958 -25.781 -42.276  1.00  0.86           N1+
ATOM   4565  H   LYS A 293       1.651 -21.462 -42.004  1.00  0.86           H  
ATOM   4566  HA  LYS A 293      -0.248 -20.298 -40.227  1.00  0.86           H  
ATOM   4567 1HB  LYS A 293       0.930 -23.080 -40.367  1.00  0.86           H  
ATOM   4568 2HB  LYS A 293      -0.355 -22.629 -39.257  1.00  0.86           H  
ATOM   4569 1HG  LYS A 293      -1.773 -21.982 -41.191  1.00  0.86           H  
ATOM   4570 2HG  LYS A 293      -0.483 -22.492 -42.288  1.00  0.86           H  
ATOM   4571 1HD  LYS A 293      -0.605 -24.788 -41.362  1.00  0.86           H  
ATOM   4572 2HD  LYS A 293      -1.898 -24.273 -40.269  1.00  0.86           H  
ATOM   4573 1HE  LYS A 293      -3.320 -23.704 -42.194  1.00  0.86           H  
ATOM   4574 2HE  LYS A 293      -2.025 -24.192 -43.304  1.00  0.86           H  
ATOM   4575 1HZ  LYS A 293      -3.640 -25.931 -43.006  1.00  0.86           H  
ATOM   4576 2HZ  LYS A 293      -2.180 -26.412 -42.409  1.00  0.86           H  
ATOM   4577 3HZ  LYS A 293      -3.384 -25.958 -41.377  1.00  0.86           H  
ATOM   4578  N   ARG A 294       0.535 -20.401 -37.878  1.00  0.82           N  
ATOM   4579  CA  ARG A 294       1.008 -20.185 -36.518  1.00  0.82           C  
ATOM   4580  C   ARG A 294       1.813 -21.384 -36.040  1.00  0.82           C  
ATOM   4581  O   ARG A 294       1.440 -22.534 -36.294  1.00  0.82           O  
ATOM   4582  CB  ARG A 294      -0.168 -19.945 -35.582  1.00  0.82           C  
ATOM   4583  CG  ARG A 294       0.188 -19.592 -34.170  1.00  0.82           C  
ATOM   4584  CD  ARG A 294      -1.002 -19.321 -33.360  1.00  0.82           C  
ATOM   4585  NE  ARG A 294      -0.638 -18.975 -32.018  1.00  0.82           N  
ATOM   4586  CZ  ARG A 294      -0.473 -19.860 -31.026  1.00  0.82           C  
ATOM   4587  NH1 ARG A 294      -0.662 -21.148 -31.243  1.00  0.82           N1+
ATOM   4588  NH2 ARG A 294      -0.121 -19.444 -29.844  1.00  0.82           N  
ATOM   4589  H   ARG A 294      -0.454 -20.323 -38.055  1.00  0.82           H  
ATOM   4590  HA  ARG A 294       1.647 -19.304 -36.514  1.00  0.82           H  
ATOM   4591 1HB  ARG A 294      -0.780 -19.132 -35.973  1.00  0.82           H  
ATOM   4592 2HB  ARG A 294      -0.792 -20.837 -35.549  1.00  0.82           H  
ATOM   4593 1HG  ARG A 294       0.740 -20.405 -33.706  1.00  0.82           H  
ATOM   4594 2HG  ARG A 294       0.789 -18.697 -34.161  1.00  0.82           H  
ATOM   4595 1HD  ARG A 294      -1.552 -18.483 -33.788  1.00  0.82           H  
ATOM   4596 2HD  ARG A 294      -1.638 -20.202 -33.329  1.00  0.82           H  
ATOM   4597  HE  ARG A 294      -0.494 -17.979 -31.805  1.00  0.82           H  
ATOM   4598 1HH1 ARG A 294      -0.934 -21.473 -32.163  1.00  0.82           H  
ATOM   4599 2HH1 ARG A 294      -0.534 -21.809 -30.491  1.00  0.82           H  
ATOM   4600 1HH2 ARG A 294       0.040 -18.457 -29.666  1.00  0.82           H  
ATOM   4601 2HH2 ARG A 294       0.016 -20.107 -29.085  1.00  0.82           H  
ATOM   4602  N   GLY A 295       2.918 -21.112 -35.361  1.00  0.77           N  
ATOM   4603  CA  GLY A 295       3.791 -22.183 -34.895  1.00  0.77           C  
ATOM   4604  C   GLY A 295       4.858 -21.637 -33.964  1.00  0.77           C  
ATOM   4605  O   GLY A 295       4.730 -20.514 -33.509  1.00  0.77           O  
ATOM   4606  H   GLY A 295       3.151 -20.132 -35.186  1.00  0.77           H  
ATOM   4607 1HA  GLY A 295       3.197 -22.937 -34.379  1.00  0.77           H  
ATOM   4608 2HA  GLY A 295       4.251 -22.653 -35.762  1.00  0.77           H  
ATOM   4609  N   PRO A 296       5.913 -22.390 -33.667  1.00  0.72           N  
ATOM   4610  CA  PRO A 296       6.964 -22.055 -32.721  1.00  0.72           C  
ATOM   4611  C   PRO A 296       7.588 -20.716 -33.030  1.00  0.72           C  
ATOM   4612  O   PRO A 296       7.735 -20.353 -34.197  1.00  0.72           O  
ATOM   4613  CB  PRO A 296       7.969 -23.177 -32.945  1.00  0.72           C  
ATOM   4614  CG  PRO A 296       7.145 -24.336 -33.449  1.00  0.72           C  
ATOM   4615  CD  PRO A 296       6.076 -23.701 -34.314  1.00  0.72           C  
ATOM   4616  HA  PRO A 296       6.559 -22.068 -31.712  1.00  0.72           H  
ATOM   4617 1HB  PRO A 296       8.731 -22.845 -33.660  1.00  0.72           H  
ATOM   4618 2HB  PRO A 296       8.493 -23.399 -32.003  1.00  0.72           H  
ATOM   4619 1HG  PRO A 296       7.789 -25.033 -34.000  1.00  0.72           H  
ATOM   4620 2HG  PRO A 296       6.735 -24.890 -32.602  1.00  0.72           H  
ATOM   4621 1HD  PRO A 296       6.424 -23.587 -35.351  1.00  0.72           H  
ATOM   4622 2HD  PRO A 296       5.158 -24.300 -34.232  1.00  0.72           H  
ATOM   4623  N   SER A 297       7.962 -19.969 -31.990  1.00  0.68           N  
ATOM   4624  CA  SER A 297       8.572 -18.656 -32.185  1.00  0.68           C  
ATOM   4625  C   SER A 297       9.817 -18.772 -33.046  1.00  0.68           C  
ATOM   4626  O   SER A 297      10.572 -19.750 -32.943  1.00  0.68           O  
ATOM   4627  CB  SER A 297       8.870 -18.011 -30.857  1.00  0.68           C  
ATOM   4628  OG  SER A 297       9.601 -16.840 -30.999  1.00  0.68           O  
ATOM   4629  H   SER A 297       7.821 -20.313 -31.033  1.00  0.68           H  
ATOM   4630  HA  SER A 297       7.856 -18.015 -32.714  1.00  0.68           H  
ATOM   4631 1HB  SER A 297       7.920 -17.774 -30.394  1.00  0.68           H  
ATOM   4632 2HB  SER A 297       9.401 -18.711 -30.211  1.00  0.68           H  
ATOM   4633  HG  SER A 297       9.160 -16.339 -31.713  1.00  0.68           H  
ATOM   4634  N   ILE A 298      10.017 -17.780 -33.919  1.00  0.66           N  
ATOM   4635  CA  ILE A 298      11.148 -17.805 -34.851  1.00  0.66           C  
ATOM   4636  C   ILE A 298      12.096 -16.626 -34.684  1.00  0.66           C  
ATOM   4637  O   ILE A 298      11.674 -15.471 -34.639  1.00  0.66           O  
ATOM   4638  CB  ILE A 298      10.662 -17.814 -36.304  1.00  0.66           C  
ATOM   4639  CG1 ILE A 298       9.811 -18.995 -36.557  1.00  0.66           C  
ATOM   4640  CG2 ILE A 298      11.848 -17.899 -37.235  1.00  0.66           C  
ATOM   4641  CD1 ILE A 298       9.109 -18.958 -37.840  1.00  0.66           C  
ATOM   4642  H   ILE A 298       9.375 -16.985 -33.899  1.00  0.66           H  
ATOM   4643  HA  ILE A 298      11.714 -18.714 -34.677  1.00  0.66           H  
ATOM   4644  HB  ILE A 298      10.087 -16.929 -36.496  1.00  0.66           H  
ATOM   4645 1HG1 ILE A 298      10.434 -19.856 -36.546  1.00  0.66           H  
ATOM   4646 2HG1 ILE A 298       9.071 -19.079 -35.779  1.00  0.66           H  
ATOM   4647 1HG2 ILE A 298      11.496 -17.900 -38.241  1.00  0.66           H  
ATOM   4648 2HG2 ILE A 298      12.496 -17.071 -37.100  1.00  0.66           H  
ATOM   4649 3HG2 ILE A 298      12.397 -18.816 -37.023  1.00  0.66           H  
ATOM   4650 1HD1 ILE A 298       8.534 -19.868 -37.927  1.00  0.66           H  
ATOM   4651 2HD1 ILE A 298       8.453 -18.092 -37.858  1.00  0.66           H  
ATOM   4652 3HD1 ILE A 298       9.821 -18.896 -38.643  1.00  0.66           H  
ATOM   4653  N   ARG A 299      13.384 -16.932 -34.577  1.00  0.66           N  
ATOM   4654  CA  ARG A 299      14.423 -15.922 -34.422  1.00  0.66           C  
ATOM   4655  C   ARG A 299      14.527 -15.064 -35.670  1.00  0.66           C  
ATOM   4656  O   ARG A 299      14.352 -15.563 -36.781  1.00  0.66           O  
ATOM   4657  CB  ARG A 299      15.764 -16.545 -34.133  1.00  0.66           C  
ATOM   4658  CG  ARG A 299      16.766 -15.595 -33.505  1.00  0.66           C  
ATOM   4659  CD  ARG A 299      17.981 -16.277 -33.009  1.00  0.66           C  
ATOM   4660  NE  ARG A 299      18.851 -16.766 -34.076  1.00  0.66           N  
ATOM   4661  CZ  ARG A 299      20.027 -17.397 -33.841  1.00  0.66           C  
ATOM   4662  NH1 ARG A 299      20.416 -17.603 -32.596  1.00  0.66           N1+
ATOM   4663  NH2 ARG A 299      20.788 -17.801 -34.844  1.00  0.66           N  
ATOM   4664  H   ARG A 299      13.654 -17.916 -34.632  1.00  0.66           H  
ATOM   4665  HA  ARG A 299      14.170 -15.291 -33.581  1.00  0.66           H  
ATOM   4666 1HB  ARG A 299      15.649 -17.416 -33.494  1.00  0.66           H  
ATOM   4667 2HB  ARG A 299      16.194 -16.877 -35.070  1.00  0.66           H  
ATOM   4668 1HG  ARG A 299      17.092 -14.870 -34.234  1.00  0.66           H  
ATOM   4669 2HG  ARG A 299      16.300 -15.068 -32.676  1.00  0.66           H  
ATOM   4670 1HD  ARG A 299      18.553 -15.580 -32.402  1.00  0.66           H  
ATOM   4671 2HD  ARG A 299      17.689 -17.127 -32.396  1.00  0.66           H  
ATOM   4672  HE  ARG A 299      18.558 -16.624 -35.064  1.00  0.66           H  
ATOM   4673 1HH1 ARG A 299      19.834 -17.292 -31.826  1.00  0.66           H  
ATOM   4674 2HH1 ARG A 299      21.291 -18.067 -32.411  1.00  0.66           H  
ATOM   4675 1HH2 ARG A 299      20.487 -17.645 -35.810  1.00  0.66           H  
ATOM   4676 2HH2 ARG A 299      21.660 -18.267 -34.661  1.00  0.66           H  
ATOM   4677  N   THR A 300      14.855 -13.785 -35.530  1.00  0.68           N  
ATOM   4678  CA  THR A 300      15.025 -12.983 -36.732  1.00  0.68           C  
ATOM   4679  C   THR A 300      16.236 -13.344 -37.571  1.00  0.68           C  
ATOM   4680  O   THR A 300      16.313 -12.947 -38.727  1.00  0.68           O  
ATOM   4681  CB  THR A 300      15.031 -11.494 -36.446  1.00  0.68           C  
ATOM   4682  CG2 THR A 300      13.725 -11.072 -35.951  1.00  0.68           C  
ATOM   4683  OG1 THR A 300      16.060 -11.187 -35.499  1.00  0.68           O  
ATOM   4684  H   THR A 300      14.966 -13.359 -34.613  1.00  0.68           H  
ATOM   4685  HA  THR A 300      14.172 -13.155 -37.330  1.00  0.68           H  
ATOM   4686  HB  THR A 300      15.229 -10.965 -37.361  1.00  0.68           H  
ATOM   4687  HG1 THR A 300      15.837 -11.630 -34.651  1.00  0.68           H  
ATOM   4688 1HG2 THR A 300      13.765 -10.023 -35.790  1.00  0.68           H  
ATOM   4689 2HG2 THR A 300      12.991 -11.305 -36.704  1.00  0.68           H  
ATOM   4690 3HG2 THR A 300      13.473 -11.584 -35.026  1.00  0.68           H  
ATOM   4691  N   THR A 301      17.166 -14.097 -37.018  1.00  0.72           N  
ATOM   4692  CA  THR A 301      18.303 -14.529 -37.803  1.00  0.72           C  
ATOM   4693  C   THR A 301      18.232 -16.032 -38.024  1.00  0.72           C  
ATOM   4694  O   THR A 301      17.882 -16.797 -37.116  1.00  0.72           O  
ATOM   4695  CB  THR A 301      19.621 -14.126 -37.138  1.00  0.72           C  
ATOM   4696  CG2 THR A 301      19.744 -12.621 -37.082  1.00  0.72           C  
ATOM   4697  OG1 THR A 301      19.681 -14.681 -35.811  1.00  0.72           O  
ATOM   4698  H   THR A 301      17.062 -14.377 -36.060  1.00  0.72           H  
ATOM   4699  HA  THR A 301      18.262 -14.051 -38.777  1.00  0.72           H  
ATOM   4700  HB  THR A 301      20.447 -14.528 -37.721  1.00  0.72           H  
ATOM   4701  HG1 THR A 301      20.545 -14.496 -35.428  1.00  0.72           H  
ATOM   4702 1HG2 THR A 301      20.690 -12.354 -36.621  1.00  0.72           H  
ATOM   4703 2HG2 THR A 301      19.715 -12.226 -38.091  1.00  0.72           H  
ATOM   4704 3HG2 THR A 301      18.923 -12.202 -36.503  1.00  0.72           H  
ATOM   4705  N   THR A 302      18.658 -16.437 -39.212  1.00  0.77           N  
ATOM   4706  CA  THR A 302      18.668 -17.820 -39.669  1.00  0.77           C  
ATOM   4707  C   THR A 302      19.823 -18.552 -39.052  1.00  0.77           C  
ATOM   4708  O   THR A 302      20.667 -17.951 -38.382  1.00  0.77           O  
ATOM   4709  CB  THR A 302      18.858 -17.919 -41.189  1.00  0.77           C  
ATOM   4710  CG2 THR A 302      17.833 -17.088 -41.933  1.00  0.77           C  
ATOM   4711  OG1 THR A 302      20.161 -17.439 -41.497  1.00  0.77           O  
ATOM   4712  H   THR A 302      18.965 -15.711 -39.863  1.00  0.77           H  
ATOM   4713  HA  THR A 302      17.738 -18.308 -39.374  1.00  0.77           H  
ATOM   4714  HB  THR A 302      18.775 -18.955 -41.502  1.00  0.77           H  
ATOM   4715  HG1 THR A 302      20.136 -16.464 -41.407  1.00  0.77           H  
ATOM   4716 1HG2 THR A 302      18.007 -17.170 -43.006  1.00  0.77           H  
ATOM   4717 2HG2 THR A 302      16.837 -17.442 -41.704  1.00  0.77           H  
ATOM   4718 3HG2 THR A 302      17.930 -16.051 -41.633  1.00  0.77           H  
ATOM   4719  N   SER A 303      19.907 -19.843 -39.321  1.00  0.81           N  
ATOM   4720  CA  SER A 303      21.011 -20.640 -38.813  1.00  0.81           C  
ATOM   4721  C   SER A 303      22.380 -20.143 -39.334  1.00  0.81           C  
ATOM   4722  O   SER A 303      23.416 -20.522 -38.789  1.00  0.81           O  
ATOM   4723  CB  SER A 303      20.815 -22.095 -39.194  1.00  0.81           C  
ATOM   4724  OG  SER A 303      20.949 -22.275 -40.578  1.00  0.81           O  
ATOM   4725  H   SER A 303      19.170 -20.287 -39.873  1.00  0.81           H  
ATOM   4726  HA  SER A 303      21.012 -20.564 -37.725  1.00  0.81           H  
ATOM   4727 1HB  SER A 303      21.537 -22.717 -38.667  1.00  0.81           H  
ATOM   4728 2HB  SER A 303      19.817 -22.412 -38.882  1.00  0.81           H  
ATOM   4729  HG  SER A 303      21.891 -22.213 -40.760  1.00  0.81           H  
ATOM   4730  N   SER A 304      22.391 -19.331 -40.416  1.00  0.83           N  
ATOM   4731  CA  SER A 304      23.625 -18.791 -40.983  1.00  0.83           C  
ATOM   4732  C   SER A 304      24.025 -17.475 -40.324  1.00  0.83           C  
ATOM   4733  O   SER A 304      25.081 -16.917 -40.625  1.00  0.83           O  
ATOM   4734  CB  SER A 304      23.455 -18.523 -42.460  1.00  0.83           C  
ATOM   4735  OG  SER A 304      22.553 -17.450 -42.674  1.00  0.83           O  
ATOM   4736  H   SER A 304      21.512 -19.009 -40.825  1.00  0.83           H  
ATOM   4737  HA  SER A 304      24.426 -19.515 -40.830  1.00  0.83           H  
ATOM   4738 1HB  SER A 304      24.422 -18.285 -42.901  1.00  0.83           H  
ATOM   4739 2HB  SER A 304      23.081 -19.419 -42.949  1.00  0.83           H  
ATOM   4740  HG  SER A 304      21.706 -17.715 -42.268  1.00  0.83           H  
ATOM   4741  N   GLY A 305      23.132 -16.929 -39.502  1.00  0.82           N  
ATOM   4742  CA  GLY A 305      23.315 -15.627 -38.884  1.00  0.82           C  
ATOM   4743  C   GLY A 305      22.688 -14.497 -39.712  1.00  0.82           C  
ATOM   4744  O   GLY A 305      22.539 -13.376 -39.221  1.00  0.82           O  
ATOM   4745  H   GLY A 305      22.286 -17.439 -39.261  1.00  0.82           H  
ATOM   4746 1HA  GLY A 305      22.863 -15.643 -37.892  1.00  0.82           H  
ATOM   4747 2HA  GLY A 305      24.378 -15.436 -38.747  1.00  0.82           H  
ATOM   4748  N   ARG A 306      22.288 -14.782 -40.959  1.00  0.79           N  
ATOM   4749  CA  ARG A 306      21.683 -13.741 -41.788  1.00  0.79           C  
ATOM   4750  C   ARG A 306      20.303 -13.322 -41.286  1.00  0.79           C  
ATOM   4751  O   ARG A 306      19.511 -14.155 -40.835  1.00  0.79           O  
ATOM   4752  CB  ARG A 306      21.605 -14.183 -43.239  1.00  0.79           C  
ATOM   4753  CG  ARG A 306      22.977 -14.283 -43.919  1.00  0.79           C  
ATOM   4754  CD  ARG A 306      22.898 -14.763 -45.328  1.00  0.79           C  
ATOM   4755  NE  ARG A 306      22.505 -16.160 -45.417  1.00  0.79           N  
ATOM   4756  CZ  ARG A 306      22.214 -16.795 -46.578  1.00  0.79           C  
ATOM   4757  NH1 ARG A 306      22.273 -16.131 -47.715  1.00  0.79           N1+
ATOM   4758  NH2 ARG A 306      21.874 -18.074 -46.587  1.00  0.79           N  
ATOM   4759  H   ARG A 306      22.439 -15.712 -41.360  1.00  0.79           H  
ATOM   4760  HA  ARG A 306      22.334 -12.866 -41.753  1.00  0.79           H  
ATOM   4761 1HB  ARG A 306      21.126 -15.160 -43.300  1.00  0.79           H  
ATOM   4762 2HB  ARG A 306      20.992 -13.479 -43.804  1.00  0.79           H  
ATOM   4763 1HG  ARG A 306      23.451 -13.303 -43.919  1.00  0.79           H  
ATOM   4764 2HG  ARG A 306      23.599 -14.986 -43.359  1.00  0.79           H  
ATOM   4765 1HD  ARG A 306      22.166 -14.169 -45.873  1.00  0.79           H  
ATOM   4766 2HD  ARG A 306      23.874 -14.655 -45.799  1.00  0.79           H  
ATOM   4767  HE  ARG A 306      22.465 -16.691 -44.541  1.00  0.79           H  
ATOM   4768 1HH1 ARG A 306      22.536 -15.155 -47.717  1.00  0.79           H  
ATOM   4769 2HH1 ARG A 306      22.060 -16.599 -48.584  1.00  0.79           H  
ATOM   4770 1HH2 ARG A 306      21.824 -18.597 -45.723  1.00  0.79           H  
ATOM   4771 2HH2 ARG A 306      21.662 -18.531 -47.460  1.00  0.79           H  
ATOM   4772  N   LEU A 307      20.020 -12.019 -41.380  1.00  0.74           N  
ATOM   4773  CA  LEU A 307      18.746 -11.450 -40.938  1.00  0.74           C  
ATOM   4774  C   LEU A 307      17.601 -11.668 -41.919  1.00  0.74           C  
ATOM   4775  O   LEU A 307      17.714 -11.365 -43.110  1.00  0.74           O  
ATOM   4776  CB  LEU A 307      18.889  -9.931 -40.700  1.00  0.74           C  
ATOM   4777  CG  LEU A 307      17.633  -9.219 -40.141  1.00  0.74           C  
ATOM   4778  CD1 LEU A 307      17.382  -9.708 -38.752  1.00  0.74           C  
ATOM   4779  CD2 LEU A 307      17.817  -7.716 -40.149  1.00  0.74           C  
ATOM   4780  H   LEU A 307      20.719 -11.396 -41.758  1.00  0.74           H  
ATOM   4781  HA  LEU A 307      18.467 -11.922 -40.001  1.00  0.74           H  
ATOM   4782 1HB  LEU A 307      19.704  -9.768 -39.996  1.00  0.74           H  
ATOM   4783 2HB  LEU A 307      19.145  -9.455 -41.645  1.00  0.74           H  
ATOM   4784  HG  LEU A 307      16.770  -9.479 -40.745  1.00  0.74           H  
ATOM   4785 1HD1 LEU A 307      16.490  -9.230 -38.359  1.00  0.74           H  
ATOM   4786 2HD1 LEU A 307      17.246 -10.766 -38.772  1.00  0.74           H  
ATOM   4787 3HD1 LEU A 307      18.229  -9.467 -38.118  1.00  0.74           H  
ATOM   4788 1HD2 LEU A 307      16.918  -7.249 -39.748  1.00  0.74           H  
ATOM   4789 2HD2 LEU A 307      18.671  -7.448 -39.530  1.00  0.74           H  
ATOM   4790 3HD2 LEU A 307      17.982  -7.369 -41.166  1.00  0.74           H  
ATOM   4791  N   VAL A 308      16.501 -12.180 -41.391  1.00  0.70           N  
ATOM   4792  CA  VAL A 308      15.264 -12.391 -42.110  1.00  0.70           C  
ATOM   4793  C   VAL A 308      14.477 -11.102 -41.979  1.00  0.70           C  
ATOM   4794  O   VAL A 308      14.193 -10.690 -40.853  1.00  0.70           O  
ATOM   4795  CB  VAL A 308      14.467 -13.508 -41.430  1.00  0.70           C  
ATOM   4796  CG1 VAL A 308      13.155 -13.726 -42.127  1.00  0.70           C  
ATOM   4797  CG2 VAL A 308      15.285 -14.778 -41.376  1.00  0.70           C  
ATOM   4798  H   VAL A 308      16.515 -12.428 -40.409  1.00  0.70           H  
ATOM   4799  HA  VAL A 308      15.468 -12.615 -43.155  1.00  0.70           H  
ATOM   4800  HB  VAL A 308      14.249 -13.193 -40.422  1.00  0.70           H  
ATOM   4801 1HG1 VAL A 308      12.630 -14.483 -41.584  1.00  0.70           H  
ATOM   4802 2HG1 VAL A 308      12.575 -12.812 -42.135  1.00  0.70           H  
ATOM   4803 3HG1 VAL A 308      13.314 -14.049 -43.137  1.00  0.70           H  
ATOM   4804 1HG2 VAL A 308      14.720 -15.551 -40.858  1.00  0.70           H  
ATOM   4805 2HG2 VAL A 308      15.517 -15.110 -42.378  1.00  0.70           H  
ATOM   4806 3HG2 VAL A 308      16.213 -14.583 -40.833  1.00  0.70           H  
ATOM   4807  N   THR A 309      14.104 -10.471 -43.092  1.00  0.66           N  
ATOM   4808  CA  THR A 309      13.424  -9.183 -42.980  1.00  0.66           C  
ATOM   4809  C   THR A 309      11.963  -9.162 -43.443  1.00  0.66           C  
ATOM   4810  O   THR A 309      11.192  -8.289 -43.042  1.00  0.66           O  
ATOM   4811  CB  THR A 309      14.238  -8.125 -43.748  1.00  0.66           C  
ATOM   4812  CG2 THR A 309      15.640  -8.072 -43.160  1.00  0.66           C  
ATOM   4813  OG1 THR A 309      14.317  -8.470 -45.140  1.00  0.66           O  
ATOM   4814  H   THR A 309      14.345 -10.856 -43.993  1.00  0.66           H  
ATOM   4815  HA  THR A 309      13.427  -8.896 -41.934  1.00  0.66           H  
ATOM   4816  HB  THR A 309      13.768  -7.147 -43.642  1.00  0.66           H  
ATOM   4817  HG1 THR A 309      15.015  -7.955 -45.554  1.00  0.66           H  
ATOM   4818 1HG2 THR A 309      16.227  -7.321 -43.679  1.00  0.66           H  
ATOM   4819 2HG2 THR A 309      15.569  -7.813 -42.110  1.00  0.66           H  
ATOM   4820 3HG2 THR A 309      16.127  -9.039 -43.260  1.00  0.66           H  
ATOM   4821  N   ASP A 310      11.566 -10.112 -44.278  1.00  0.65           N  
ATOM   4822  CA  ASP A 310      10.192 -10.139 -44.793  1.00  0.65           C  
ATOM   4823  C   ASP A 310       9.289 -11.064 -43.969  1.00  0.65           C  
ATOM   4824  O   ASP A 310       9.259 -12.275 -44.225  1.00  0.65           O  
ATOM   4825  CB  ASP A 310      10.209 -10.553 -46.264  1.00  0.65           C  
ATOM   4826  CG  ASP A 310       8.859 -10.529 -46.998  1.00  0.65           C  
ATOM   4827  OD1 ASP A 310       7.844 -10.494 -46.380  1.00  0.65           O  
ATOM   4828  OD2 ASP A 310       8.884 -10.564 -48.217  1.00  0.65           O1-
ATOM   4829  H   ASP A 310      12.228 -10.807 -44.575  1.00  0.65           H  
ATOM   4830  HA  ASP A 310       9.782  -9.129 -44.729  1.00  0.65           H  
ATOM   4831 1HB  ASP A 310      10.899  -9.904 -46.807  1.00  0.65           H  
ATOM   4832 2HB  ASP A 310      10.605 -11.565 -46.334  1.00  0.65           H  
ATOM   4833  N   TRP A 311       8.580 -10.504 -42.983  1.00  0.66           N  
ATOM   4834  CA  TRP A 311       7.747 -11.284 -42.069  1.00  0.66           C  
ATOM   4835  C   TRP A 311       6.268 -10.993 -42.264  1.00  0.66           C  
ATOM   4836  O   TRP A 311       5.884  -9.895 -42.684  1.00  0.66           O  
ATOM   4837  CB  TRP A 311       8.116 -10.959 -40.638  1.00  0.66           C  
ATOM   4838  CG  TRP A 311       9.417 -11.384 -40.261  1.00  0.66           C  
ATOM   4839  CD1 TRP A 311      10.557 -10.756 -40.567  1.00  0.66           C  
ATOM   4840  CD2 TRP A 311       9.783 -12.499 -39.460  1.00  0.66           C  
ATOM   4841  CE2 TRP A 311      11.145 -12.489 -39.375  1.00  0.66           C  
ATOM   4842  CE3 TRP A 311       9.072 -13.495 -38.812  1.00  0.66           C  
ATOM   4843  NE1 TRP A 311      11.599 -11.420 -40.055  1.00  0.66           N  
ATOM   4844  CZ2 TRP A 311      11.812 -13.421 -38.710  1.00  0.66           C  
ATOM   4845  CZ3 TRP A 311       9.757 -14.418 -38.091  1.00  0.66           C  
ATOM   4846  CH2 TRP A 311      11.108 -14.385 -38.046  1.00  0.66           C  
ATOM   4847  H   TRP A 311       8.631  -9.494 -42.819  1.00  0.66           H  
ATOM   4848  HA  TRP A 311       7.909 -12.341 -42.253  1.00  0.66           H  
ATOM   4849 1HB  TRP A 311       8.106  -9.889 -40.541  1.00  0.66           H  
ATOM   4850 2HB  TRP A 311       7.391 -11.362 -39.970  1.00  0.66           H  
ATOM   4851  HD1 TRP A 311      10.615  -9.848 -41.153  1.00  0.66           H  
ATOM   4852  HE1 TRP A 311      12.581 -11.155 -40.157  1.00  0.66           H  
ATOM   4853  HE3 TRP A 311       8.019 -13.543 -38.859  1.00  0.66           H  
ATOM   4854  HZ2 TRP A 311      12.841 -13.410 -38.696  1.00  0.66           H  
ATOM   4855  HZ3 TRP A 311       9.183 -15.184 -37.570  1.00  0.66           H  
ATOM   4856  HH2 TRP A 311      11.643 -15.126 -37.483  1.00  0.66           H  
ATOM   4857  N   CYS A 312       5.444 -11.975 -41.950  1.00  0.68           N  
ATOM   4858  CA  CYS A 312       4.022 -11.825 -42.098  1.00  0.68           C  
ATOM   4859  C   CYS A 312       3.213 -12.434 -40.980  1.00  0.68           C  
ATOM   4860  O   CYS A 312       3.469 -13.555 -40.531  1.00  0.68           O  
ATOM   4861  CB  CYS A 312       3.579 -12.453 -43.377  1.00  0.68           C  
ATOM   4862  SG  CYS A 312       1.890 -12.320 -43.616  1.00  0.68           S  
ATOM   4863  H   CYS A 312       5.818 -12.864 -41.643  1.00  0.68           H  
ATOM   4864  HA  CYS A 312       3.809 -10.766 -42.139  1.00  0.68           H  
ATOM   4865 1HB  CYS A 312       4.082 -11.974 -44.215  1.00  0.68           H  
ATOM   4866 2HB  CYS A 312       3.856 -13.499 -43.368  1.00  0.68           H  
ATOM   4867  N   CYS A 313       2.249 -11.664 -40.505  1.00  0.71           N  
ATOM   4868  CA  CYS A 313       1.413 -12.093 -39.408  1.00  0.71           C  
ATOM   4869  C   CYS A 313       0.017 -12.504 -39.873  1.00  0.71           C  
ATOM   4870  O   CYS A 313      -0.622 -11.808 -40.662  1.00  0.71           O  
ATOM   4871  CB  CYS A 313       1.276 -10.995 -38.370  1.00  0.71           C  
ATOM   4872  SG  CYS A 313       0.356 -11.538 -36.932  1.00  0.71           S  
ATOM   4873  H   CYS A 313       2.087 -10.770 -40.949  1.00  0.71           H  
ATOM   4874  HA  CYS A 313       1.875 -12.950 -38.936  1.00  0.71           H  
ATOM   4875 1HB  CYS A 313       2.262 -10.668 -38.048  1.00  0.71           H  
ATOM   4876 2HB  CYS A 313       0.766 -10.135 -38.804  1.00  0.71           H  
ATOM   4877  N   ARG A 314      -0.459 -13.647 -39.402  1.00  0.75           N  
ATOM   4878  CA  ARG A 314      -1.788 -14.029 -39.863  1.00  0.75           C  
ATOM   4879  C   ARG A 314      -2.911 -13.467 -39.006  1.00  0.75           C  
ATOM   4880  O   ARG A 314      -3.331 -14.060 -38.014  1.00  0.75           O  
ATOM   4881  CB  ARG A 314      -1.977 -15.524 -39.998  1.00  0.75           C  
ATOM   4882  CG  ARG A 314      -1.122 -16.181 -41.047  1.00  0.75           C  
ATOM   4883  CD  ARG A 314      -1.541 -17.581 -41.294  1.00  0.75           C  
ATOM   4884  NE  ARG A 314      -2.794 -17.635 -42.031  1.00  0.75           N  
ATOM   4885  CZ  ARG A 314      -3.983 -18.018 -41.564  1.00  0.75           C  
ATOM   4886  NH1 ARG A 314      -4.148 -18.431 -40.322  1.00  0.75           N1+
ATOM   4887  NH2 ARG A 314      -4.981 -17.965 -42.407  1.00  0.75           N  
ATOM   4888  H   ARG A 314       0.093 -14.197 -38.739  1.00  0.75           H  
ATOM   4889  HA  ARG A 314      -1.917 -13.629 -40.868  1.00  0.75           H  
ATOM   4890 1HB  ARG A 314      -1.759 -16.004 -39.044  1.00  0.75           H  
ATOM   4891 2HB  ARG A 314      -3.018 -15.734 -40.243  1.00  0.75           H  
ATOM   4892 1HG  ARG A 314      -1.223 -15.633 -41.984  1.00  0.75           H  
ATOM   4893 2HG  ARG A 314      -0.073 -16.183 -40.739  1.00  0.75           H  
ATOM   4894 1HD  ARG A 314      -0.801 -18.091 -41.864  1.00  0.75           H  
ATOM   4895 2HD  ARG A 314      -1.677 -18.090 -40.346  1.00  0.75           H  
ATOM   4896  HE  ARG A 314      -2.788 -17.329 -43.017  1.00  0.75           H  
ATOM   4897 1HH1 ARG A 314      -3.361 -18.461 -39.692  1.00  0.75           H  
ATOM   4898 2HH1 ARG A 314      -5.065 -18.713 -40.002  1.00  0.75           H  
ATOM   4899 1HH2 ARG A 314      -4.767 -17.625 -43.358  1.00  0.75           H  
ATOM   4900 2HH2 ARG A 314      -5.911 -18.238 -42.132  1.00  0.75           H  
ATOM   4901  N   SER A 315      -3.400 -12.324 -39.449  1.00  0.79           N  
ATOM   4902  CA  SER A 315      -4.502 -11.559 -38.849  1.00  0.79           C  
ATOM   4903  C   SER A 315      -4.341 -11.064 -37.411  1.00  0.79           C  
ATOM   4904  O   SER A 315      -5.332 -10.964 -36.687  1.00  0.79           O  
ATOM   4905  CB  SER A 315      -5.776 -12.382 -38.909  1.00  0.79           C  
ATOM   4906  OG  SER A 315      -6.099 -12.701 -40.234  1.00  0.79           O  
ATOM   4907  H   SER A 315      -2.906 -11.944 -40.255  1.00  0.79           H  
ATOM   4908  HA  SER A 315      -4.654 -10.677 -39.471  1.00  0.79           H  
ATOM   4909 1HB  SER A 315      -5.668 -13.292 -38.323  1.00  0.79           H  
ATOM   4910 2HB  SER A 315      -6.587 -11.809 -38.467  1.00  0.79           H  
ATOM   4911  HG  SER A 315      -6.947 -13.151 -40.199  1.00  0.79           H  
ATOM   4912  N   CYS A 316      -3.135 -10.700 -37.003  1.00  0.80           N  
ATOM   4913  CA  CYS A 316      -2.969 -10.118 -35.680  1.00  0.80           C  
ATOM   4914  C   CYS A 316      -3.010  -8.609 -35.792  1.00  0.80           C  
ATOM   4915  O   CYS A 316      -2.797  -8.080 -36.879  1.00  0.80           O  
ATOM   4916  CB  CYS A 316      -1.663 -10.522 -35.044  1.00  0.80           C  
ATOM   4917  SG  CYS A 316      -0.196  -9.902 -35.876  1.00  0.80           S  
ATOM   4918  H   CYS A 316      -2.341 -10.822 -37.613  1.00  0.80           H  
ATOM   4919  HA  CYS A 316      -3.779 -10.458 -35.053  1.00  0.80           H  
ATOM   4920 1HB  CYS A 316      -1.656 -10.165 -34.034  1.00  0.80           H  
ATOM   4921 2HB  CYS A 316      -1.602 -11.613 -34.991  1.00  0.80           H  
ATOM   4922  N   THR A 317      -3.214  -7.893 -34.689  1.00  0.80           N  
ATOM   4923  CA  THR A 317      -3.159  -6.447 -34.801  1.00  0.80           C  
ATOM   4924  C   THR A 317      -1.750  -5.949 -34.540  1.00  0.80           C  
ATOM   4925  O   THR A 317      -1.210  -6.159 -33.460  1.00  0.80           O  
ATOM   4926  CB  THR A 317      -4.151  -5.804 -33.828  1.00  0.80           C  
ATOM   4927  CG2 THR A 317      -4.056  -4.292 -33.864  1.00  0.80           C  
ATOM   4928  OG1 THR A 317      -5.483  -6.218 -34.174  1.00  0.80           O  
ATOM   4929  H   THR A 317      -3.408  -8.310 -33.774  1.00  0.80           H  
ATOM   4930  HA  THR A 317      -3.434  -6.159 -35.815  1.00  0.80           H  
ATOM   4931  HB  THR A 317      -3.929  -6.151 -32.818  1.00  0.80           H  
ATOM   4932  HG1 THR A 317      -6.112  -5.859 -33.540  1.00  0.80           H  
ATOM   4933 1HG2 THR A 317      -4.770  -3.867 -33.159  1.00  0.80           H  
ATOM   4934 2HG2 THR A 317      -3.045  -3.982 -33.590  1.00  0.80           H  
ATOM   4935 3HG2 THR A 317      -4.279  -3.936 -34.869  1.00  0.80           H  
ATOM   4936  N   LEU A 318      -1.165  -5.270 -35.519  1.00  0.77           N  
ATOM   4937  CA  LEU A 318       0.208  -4.808 -35.393  1.00  0.77           C  
ATOM   4938  C   LEU A 318       0.281  -3.496 -34.603  1.00  0.77           C
[truncated: 46,020 more chars]
