# Supplementary material for: Integrative proteome-wide structural analysis and high-throughput docking identify broad-spectrum antiviral scaffolds against Zika, Yellow Fever, West Nile, Saint Louis encephalitis, and Usutu viruses
Source: Front Cell Infect Microbiol. 2026 Apr 30;16:1723132. doi: 10.3389/fcimb.2026.1723132 (PMC13171538; doi:10.3389/fcimb.2026.1723132)
Supplement: Supplementary file 4 [file DataSheet4.zip › USUV/USU_NS2a/Mol_probity_Files/Clash_log_USU_NS2a.txt]

Using electron cloud x-H distances and vdW radii

Using input model H/D atoms...

Bad Clashes >= 0.4 Angstrom:
 A   9  PHE  C    A   9  PHE  HD1 :0.638
 A  84  LYS  HG2  A  84  LYS  O   :0.634
 A   9  PHE  C    A   9  PHE  CD1 :0.622
 A 138  LEU  C    A 138  LEU HD12 :0.558
 A  85  ILE  CG2  A  85  ILE  O   :0.516
 A  83  PHE  O    A  84  LYS  C   :0.498
 A 199  LEU  C    A 199  LEU HD23 :0.456
 A  85  ILE  O    A  85  ILE HG23 :0.443
 A 130  ASN  C    A 130  ASN  OD1 :0.431
 A 151  VAL  O    A 152  MET  C   :0.423
 A  56  ARG  HD2  A  56  ARG HH11 :0.416
 A 198  LEU  C    A 198  LEU HD23 :0.415
clashscore = 3.39
clashscore (B factor cutoff = 40) = 3.386005
