# Supplementary material for: Integrative proteome-wide structural analysis and high-throughput docking identify broad-spectrum antiviral scaffolds against Zika, Yellow Fever, West Nile, Saint Louis encephalitis, and Usutu viruses
Source: Front Cell Infect Microbiol. 2026 Apr 30;16:1723132. doi: 10.3389/fcimb.2026.1723132 (PMC13171538; doi:10.3389/fcimb.2026.1723132)
Supplement: Supplementary file 4 [file DataSheet4.zip › USUV/USU_NS2a/Mol_probity_Files/USU_NS2a_1FH.pdb]

USER  MOD reduce.3.7.201124 H: found=0, std=0, add=1834, rem=0, adj=36
USER  MOD -----------------------------------------------------------------
USER  MOD scores for adjustable sidechains, with "set" totals for H,N and Q
USER  MOD "o" means original, "f" means flipped, "180deg" is methyl default
USER  MOD "!" flags a clash with an overlap of 0.40A or greater
USER  MOD flip categories: "K"=keep, "C"=clashes, "X"=uncertain, "F"=flip
USER  MOD Set 1.1: A 210 SER OG  :   rot -132:sc=   0.788
USER  MOD Set 1.2: A 212 SER OG  :   rot  180:sc=   0.548
USER  MOD Set 2.1: A 170 TYR OH  :   rot -169:sc=   0.774
USER  MOD Set 2.2: A 205 SER OG  :   rot  -41:sc=    1.72
USER  MOD Set 3.1: A 146 SER OG  :   rot  112:sc=   0.138
USER  MOD Set 3.2: A 148 SER OG  :   rot -161:sc=   0.849
USER  MOD Set 4.1: A  76 HIS     :     no HD1:sc=  -0.138  K(o=-0.054,f=-2)
USER  MOD Set 4.2: A  93 THR OG1 :   rot  161:sc=  0.0845
USER  MOD Set 5.1: A  86 GLN     :      amide:sc=  0.0478  K(o=-0.55,f=-7.5!)
USER  MOD Set 5.2: A 130 ASN     :      amide:sc=   -1.75! C(o=-0.55!,f=-5.3!)
USER  MOD Set 5.3: A 134 THR OG1 :   rot   67:sc=    1.16
USER  MOD Set 6.1: A  20 THR OG1 :   rot   80:sc=   0.908
USER  MOD Set 6.2: A  57 TYR OH  :   rot  -25:sc=   0.133
USER  MOD Set 7.1: A   1 HIS     :     no HE2:sc=    1.07  K(o=2.4,f=-2)
USER  MOD Set 7.2: A   3 SER OG  :   rot  107:sc=    1.32
USER  MOD Single : A   1 HIS N   :NH3+    134:sc= 0.00458   (180deg=0)
USER  MOD Single : A  10 GLN     :      amide:sc=   0.451  K(o=0.45,f=-0.31)
USER  MOD Single : A  21 GLN     :      amide:sc=  -0.191  X(o=-0.19,f=-0.19)
USER  MOD Single : A  26 LYS NZ  :NH3+    166:sc=   0.841   (180deg=0.748)
USER  MOD Single : A  29 THR OG1 :   rot  180:sc=       0
USER  MOD Single : A  33 THR OG1 :   rot   77:sc=   0.533
USER  MOD Single : A  50 THR OG1 :   rot   -8:sc=    1.16
USER  MOD Single : A  51 TYR OH  :   rot  180:sc=       0
USER  MOD Single : A  52 THR OG1 :   rot  180:sc=       0
USER  MOD Single : A  69 ASN     :      amide:sc= -0.0321  K(o=-0.032,f=-1.1)
USER  MOD Single : A  70 SER OG  :   rot  180:sc=       0
USER  MOD Single : A  84 LYS NZ  :NH3+    180:sc=       0   (180deg=0)
USER  MOD Single : A  98 LYS NZ  :NH3+    180:sc=       0   (180deg=0)
USER  MOD Single : A 100 THR OG1 :   rot  -70:sc=   0.472
USER  MOD Single : A 101 ASN     :      amide:sc=  -0.198  K(o=-0.2,f=-3.6!)
USER  MOD Single : A 102 GLN     :      amide:sc= -0.0991  X(o=-0.099,f=-0.11)
USER  MOD Single : A 104 ASN     :      amide:sc=  -0.167  K(o=-0.17,f=-2.5!)
USER  MOD Single : A 115 GLN     :      amide:sc=    1.54  K(o=1.5,f=-5.8!)
USER  MOD Single : A 119 THR OG1 :   rot   76:sc=   0.784
USER  MOD Single : A 122 ASN     :      amide:sc=       0  X(o=0,f=-0.37)
USER  MOD Single : A 124 SER OG  :   rot  180:sc=       0
USER  MOD Single : A 132 THR OG1 :   rot   75:sc=   0.733
USER  MOD Single : A 143 THR OG1 :   rot  -69:sc=    1.25
USER  MOD Single : A 144 GLN     :      amide:sc=       0  X(o=0,f=-0.42)
USER  MOD Single : A 147 THR OG1 :   rot  180:sc=       0
USER  MOD Single : A 156 CYS SG  :   rot  153:sc=   0.721
USER  MOD Single : A 166 TYR OH  :   rot  180:sc=       0
USER  MOD Single : A 169 THR OG1 :   rot  180:sc=       0
USER  MOD Single : A 173 THR OG1 :   rot   86:sc=   0.975
USER  MOD Single : A 180 CYS SG  :   rot  180:sc= -0.0289
USER  MOD Single : A 181 SER OG  :   rot   78:sc=   0.947
USER  MOD Single : A 192 LYS NZ  :NH3+    180:sc=       0   (180deg=0)
USER  MOD Single : A 193 LYS NZ  :NH3+    180:sc=       0   (180deg=0)
USER  MOD Single : A 194 LYS NZ  :NH3+    180:sc=       0   (180deg=0)
USER  MOD Single : A 204 THR OG1 :   rot  -26:sc=   0.891
USER  MOD Single : A 206 THR OG1 :   rot  -17:sc=   0.351
USER  MOD Single : A 208 GLN     :      amide:sc=  0.0204  X(o=0.02,f=-0.036)
USER  MOD Single : A 221 CYS SG  :   rot   69:sc=   0.609
USER  MOD Single : A 222 ASN     :      amide:sc=  0.0807  K(o=0.081,f=-6.7!)
USER  MOD Single : A 224 ASN     :      amide:sc=-0.00458  X(o=-0.0046,f=-0.42)
USER  MOD Single : A 225 LYS NZ  :NH3+    172:sc=   0.834   (180deg=0.789)
USER  MOD Single : A 226 LYS NZ  :NH3+    180:sc=       0   (180deg=0)
USER  MOD -----------------------------------------------------------------
ATOM      1  N   HIS A   1       1.883  -1.211  -0.886  1.00  9.93           N
ATOM      2  CA  HIS A   1       2.873  -0.252  -0.410  1.00  9.93           C
ATOM      3  C   HIS A   1       2.193   1.052  -0.012  1.00  9.93           C
ATOM      4  O   HIS A   1       1.341   1.553  -0.744  1.00  9.93           O
ATOM      5  CB  HIS A   1       3.930   0.030  -1.474  1.00  9.93           C
ATOM      6  CG  HIS A   1       5.055   0.826  -0.938  1.00  9.93           C
ATOM      7  CD2 HIS A   1       5.413   2.111  -1.133  1.00  9.93           C
ATOM      8  ND1 HIS A   1       5.971   0.300  -0.048  1.00  9.93           N
ATOM      9  CE1 HIS A   1       6.840   1.229   0.283  1.00  9.93           C
ATOM     10  NE2 HIS A   1       6.518   2.343  -0.349  1.00  9.93           N
ATOM      0  H1  HIS A   1       2.173  -1.589  -1.638  1.00  9.93           H   new
ATOM      0  H2  HIS A   1       1.757  -1.839  -0.268  1.00  9.93           H   new
ATOM      0  H3  HIS A   1       1.114  -0.791  -1.043  1.00  9.93           H   new
ATOM      0  HA  HIS A   1       3.312  -0.640   0.363  1.00  9.93           H   new
ATOM      0  HB2 HIS A   1       4.267  -0.809  -1.825  1.00  9.93           H   new
ATOM      0  HB3 HIS A   1       3.523   0.505  -2.216  1.00  9.93           H   new
ATOM      0  HD1 HIS A   1       5.973  -0.509   0.244  1.00  9.93           H   new
ATOM      0  HD2 HIS A   1       4.992   2.724  -1.692  1.00  9.93           H   new
ATOM      0  HE1 HIS A   1       7.559   1.120   0.863  1.00  9.93           H   new
ATOM     20  N   ARG A   2       2.545   1.579   1.167  1.00  9.65           N
ATOM     21  CA  ARG A   2       1.927   2.801   1.706  1.00  9.65           C
ATOM     22  C   ARG A   2       2.828   3.969   2.115  1.00  9.65           C
ATOM     23  O   ARG A   2       2.520   4.669   3.083  1.00  9.65           O
ATOM     24  CB  ARG A   2       1.005   2.477   2.876  1.00  9.65           C
ATOM     25  CG  ARG A   2      -0.238   1.715   2.481  1.00  9.65           C
ATOM     26  CD  ARG A   2      -1.104   2.650   1.696  1.00  9.65           C
ATOM     27  NE  ARG A   2      -2.306   2.050   1.185  1.00  9.65           N
ATOM     28  CZ  ARG A   2      -3.201   2.728   0.439  1.00  9.65           C
ATOM     29  NH1 ARG A   2      -3.002   4.005   0.176  1.00  9.65           N1+
ATOM     30  NH2 ARG A   2      -4.278   2.118  -0.030  1.00  9.65           N
ATOM      0  H   ARG A   2       3.148   1.239   1.677  1.00  9.65           H   new
ATOM      0  HA  ARG A   2       1.455   3.128   0.924  1.00  9.65           H   new
ATOM      0  HB2 ARG A   2       1.498   1.958   3.531  1.00  9.65           H   new
ATOM      0  HB3 ARG A   2       0.743   3.305   3.309  1.00  9.65           H   new
ATOM      0  HG2 ARG A   2      -0.007   0.936   1.951  1.00  9.65           H   new
ATOM      0  HG3 ARG A   2      -0.707   1.394   3.267  1.00  9.65           H   new
ATOM      0  HD2 ARG A   2      -1.344   3.402   2.259  1.00  9.65           H   new
ATOM      0  HD3 ARG A   2      -0.590   3.004   0.953  1.00  9.65           H   new
ATOM      0  HE  ARG A   2      -2.461   1.223   1.363  1.00  9.65           H   new
ATOM      0 HH11 ARG A   2      -2.303   4.403   0.480  1.00  9.65           H   new
ATOM      0 HH12 ARG A   2      -3.571   4.440  -0.300  1.00  9.65           H   new
ATOM      0 HH21 ARG A   2      -4.409   1.285   0.141  1.00  9.65           H   new
ATOM      0 HH22 ARG A   2      -4.846   2.554  -0.506  1.00  9.65           H   new
ATOM     44  N   SER A   3       3.915   4.242   1.392  1.00  9.27           N
ATOM     45  CA  SER A   3       4.722   5.422   1.747  1.00  9.27           C
ATOM     46  C   SER A   3       4.037   6.689   1.214  1.00  9.27           C
ATOM     47  O   SER A   3       4.551   7.383   0.343  1.00  9.27           O
ATOM     48  CB  SER A   3       6.123   5.351   1.169  1.00  9.27           C
ATOM     49  OG  SER A   3       6.839   4.269   1.671  1.00  9.27           O
ATOM      0  H   SER A   3       4.197   3.783   0.721  1.00  9.27           H   new
ATOM      0  HA  SER A   3       4.792   5.445   2.714  1.00  9.27           H   new
ATOM      0  HB2 SER A   3       6.070   5.283   0.203  1.00  9.27           H   new
ATOM      0  HB3 SER A   3       6.597   6.173   1.370  1.00  9.27           H   new
ATOM      0  HG  SER A   3       6.904   3.677   1.079  1.00  9.27           H   new
ATOM     55  N   ASP A   4       2.895   7.022   1.800  1.00  8.78           N
ATOM     56  CA  ASP A   4       2.024   8.091   1.318  1.00  8.78           C
ATOM     57  C   ASP A   4       2.525   9.481   1.692  1.00  8.78           C
ATOM     58  O   ASP A   4       2.066  10.484   1.143  1.00  8.78           O
ATOM     59  CB  ASP A   4       0.592   7.831   1.792  1.00  8.78           C
ATOM     60  CG  ASP A   4      -0.026   6.599   1.052  1.00  8.78           C
ATOM     61  OD1 ASP A   4       0.412   6.320  -0.040  1.00  8.78           O
ATOM     62  OD2 ASP A   4      -0.910   5.954   1.586  1.00  8.78           O1-
ATOM      0  H   ASP A   4       2.597   6.627   2.503  1.00  8.78           H   new
ATOM      0  HA  ASP A   4       2.036   8.080   0.348  1.00  8.78           H   new
ATOM      0  HB2 ASP A   4       0.588   7.674   2.749  1.00  8.78           H   new
ATOM      0  HB3 ASP A   4       0.046   8.617   1.631  1.00  8.78           H   new
ATOM     67  N   MET A   5       3.558   9.533   2.538  1.00  8.18           N
ATOM     68  CA  MET A   5       4.210  10.786   2.926  1.00  8.18           C
ATOM     69  C   MET A   5       4.892  11.402   1.700  1.00  8.18           C
ATOM     70  O   MET A   5       5.229  12.597   1.678  1.00  8.18           O
ATOM     71  CB  MET A   5       5.206  10.555   4.051  1.00  8.18           C
ATOM     72  CG  MET A   5       4.558  10.192   5.368  1.00  8.18           C
ATOM     73  SD  MET A   5       3.375  11.444   5.907  1.00  8.18           S
ATOM     74  CE  MET A   5       4.452  12.851   6.174  1.00  8.18           C
ATOM      0  H   MET A   5       3.902   8.836   2.905  1.00  8.18           H   new
ATOM      0  HA  MET A   5       3.541  11.404   3.258  1.00  8.18           H   new
ATOM      0  HB2 MET A   5       5.815   9.846   3.793  1.00  8.18           H   new
ATOM      0  HB3 MET A   5       5.738  11.357   4.171  1.00  8.18           H   new
ATOM      0  HG2 MET A   5       4.107   9.338   5.281  1.00  8.18           H   new
ATOM      0  HG3 MET A   5       5.243  10.083   6.046  1.00  8.18           H   new
ATOM      0  HE1 MET A   5       3.926  13.609   6.474  1.00  8.18           H   new
ATOM      0  HE2 MET A   5       5.113  12.630   6.849  1.00  8.18           H   new
ATOM      0  HE3 MET A   5       4.901  13.077   5.344  1.00  8.18           H   new
ATOM     84  N   ILE A   6       5.102  10.565   0.685  1.00  7.52           N
ATOM     85  CA  ILE A   6       5.680  10.984  -0.555  1.00  7.52           C
ATOM     86  C   ILE A   6       4.821  12.052  -1.224  1.00  7.52           C
ATOM     87  O   ILE A   6       5.374  12.949  -1.838  1.00  7.52           O
ATOM     88  CB  ILE A   6       5.932   9.795  -1.499  1.00  7.52           C
ATOM     89  CG1 ILE A   6       7.055   8.919  -0.938  1.00  7.52           C
ATOM     90  CG2 ILE A   6       6.278  10.267  -2.867  1.00  7.52           C
ATOM     91  CD1 ILE A   6       7.212   7.592  -1.665  1.00  7.52           C
ATOM      0  H   ILE A   6       4.905   9.728   0.713  1.00  7.52           H   new
ATOM      0  HA  ILE A   6       6.544  11.377  -0.356  1.00  7.52           H   new
ATOM      0  HB  ILE A   6       5.118   9.270  -1.560  1.00  7.52           H   new
ATOM      0 HG12 ILE A   6       7.892   9.407  -0.988  1.00  7.52           H   new
ATOM      0 HG13 ILE A   6       6.882   8.747   0.001  1.00  7.52           H   new
ATOM      0 HG21 ILE A   6       6.432   9.503  -3.444  1.00  7.52           H   new
ATOM      0 HG22 ILE A   6       5.547  10.797  -3.221  1.00  7.52           H   new
ATOM      0 HG23 ILE A   6       7.081  10.810  -2.829  1.00  7.52           H   new
ATOM      0 HD11 ILE A   6       7.936   7.087  -1.264  1.00  7.52           H   new
ATOM      0 HD12 ILE A   6       6.388   7.085  -1.596  1.00  7.52           H   new
ATOM      0 HD13 ILE A   6       7.413   7.757  -2.600  1.00  7.52           H   new
ATOM    103  N   ASP A   7       3.483  11.952  -1.188  1.00  6.84           N
ATOM    104  CA  ASP A   7       2.718  12.990  -1.882  1.00  6.84           C
ATOM    105  C   ASP A   7       3.095  14.437  -1.467  1.00  6.84           C
ATOM    106  O   ASP A   7       3.483  15.193  -2.355  1.00  6.84           O
ATOM    107  CB  ASP A   7       1.205  12.728  -1.880  1.00  6.84           C
ATOM    108  CG  ASP A   7       0.755  11.654  -2.901  1.00  6.84           C
ATOM    109  OD1 ASP A   7       1.534  11.301  -3.767  1.00  6.84           O
ATOM    110  OD2 ASP A   7      -0.375  11.230  -2.830  1.00  6.84           O1-
ATOM      0  H   ASP A   7       3.029  11.336  -0.796  1.00  6.84           H   new
ATOM      0  HA  ASP A   7       2.993  12.924  -2.810  1.00  6.84           H   new
ATOM      0  HB2 ASP A   7       0.935  12.450  -0.991  1.00  6.84           H   new
ATOM      0  HB3 ASP A   7       0.741  13.558  -2.071  1.00  6.84           H   new
ATOM    115  N   PRO A   8       2.981  14.883  -0.187  1.00  6.16           N
ATOM    116  CA  PRO A   8       3.415  16.207   0.283  1.00  6.16           C
ATOM    117  C   PRO A   8       4.825  16.564  -0.166  1.00  6.16           C
ATOM    118  O   PRO A   8       5.114  17.704  -0.552  1.00  6.16           O
ATOM    119  CB  PRO A   8       3.334  16.039   1.796  1.00  6.16           C
ATOM    120  CG  PRO A   8       2.211  15.058   2.000  1.00  6.16           C
ATOM    121  CD  PRO A   8       2.336  14.071   0.866  1.00  6.16           C
ATOM      0  HA  PRO A   8       2.875  16.932  -0.070  1.00  6.16           H   new
ATOM      0  HB2 PRO A   8       4.168  15.703   2.160  1.00  6.16           H   new
ATOM      0  HB3 PRO A   8       3.151  16.883   2.237  1.00  6.16           H   new
ATOM      0  HG2 PRO A   8       2.285  14.615   2.860  1.00  6.16           H   new
ATOM      0  HG3 PRO A   8       1.349  15.503   1.983  1.00  6.16           H   new
ATOM      0  HD2 PRO A   8       2.875  13.303   1.112  1.00  6.16           H   new
ATOM      0  HD3 PRO A   8       1.472  13.732   0.584  1.00  6.16           H   new
ATOM    129  N   PHE A   9       5.697  15.570  -0.189  1.00  5.54           N
ATOM    130  CA  PHE A   9       7.060  15.747  -0.653  1.00  5.54           C
ATOM    131  C   PHE A   9       7.080  16.105  -2.139  1.00  5.54           C
ATOM    132  O   PHE A   9       7.723  17.079  -2.551  1.00  5.54           O
ATOM    133  CB  PHE A   9       7.802  14.475  -0.303  1.00  5.54           C
ATOM    134  CG  PHE A   9       9.072  14.173  -0.930  1.00  5.54           C
ATOM    135  CD1 PHE A   9       9.479  14.724  -2.133  1.00  5.54           C
ATOM    136  CD2 PHE A   9       9.859  13.235  -0.322  1.00  5.54           C
ATOM    137  CE1 PHE A   9      10.625  14.316  -2.700  1.00  5.54           C
ATOM    138  CE2 PHE A   9      11.013  12.837  -0.882  1.00  5.54           C
ATOM    139  CZ  PHE A   9      11.392  13.361  -2.068  1.00  5.54           C
ATOM      0  H   PHE A   9       5.514  14.769   0.066  1.00  5.54           H   new
ATOM      0  HA  PHE A   9       7.507  16.492  -0.222  1.00  5.54           H   new
ATOM      0  HB2 PHE A   9       7.950  14.484   0.656  1.00  5.54           H   new
ATOM      0  HB3 PHE A   9       7.205  13.734  -0.491  1.00  5.54           H   new
ATOM      0  HD1 PHE A   9       8.960  15.375  -2.547  1.00  5.54           H   new
ATOM      0  HD2 PHE A   9       9.592  12.868   0.490  1.00  5.54           H   new
ATOM      0  HE1 PHE A   9      10.899  14.675  -3.513  1.00  5.54           H   new
ATOM      0  HE2 PHE A   9      11.547  12.206  -0.457  1.00  5.54           H   new
ATOM      0  HZ  PHE A   9      12.183  13.073  -2.464  1.00  5.54           H   new
ATOM    149  N   GLN A  10       6.363  15.324  -2.947  1.00  4.99           N
ATOM    150  CA  GLN A  10       6.345  15.565  -4.379  1.00  4.99           C
ATOM    151  C   GLN A  10       5.700  16.920  -4.661  1.00  4.99           C
ATOM    152  O   GLN A  10       6.160  17.672  -5.524  1.00  4.99           O
ATOM    153  CB  GLN A  10       5.601  14.445  -5.094  1.00  4.99           C
ATOM    154  CG  GLN A  10       6.257  13.059  -4.949  1.00  4.99           C
ATOM    155  CD  GLN A  10       7.599  12.806  -5.644  1.00  4.99           C
ATOM    156  NE2 GLN A  10       8.569  12.318  -4.872  1.00  4.99           N
ATOM    157  OE1 GLN A  10       7.759  13.021  -6.843  1.00  4.99           O
ATOM      0  H   GLN A  10       5.887  14.658  -2.685  1.00  4.99           H   new
ATOM      0  HA  GLN A  10       7.255  15.579  -4.715  1.00  4.99           H   new
ATOM      0  HB2 GLN A  10       4.695  14.401  -4.750  1.00  4.99           H   new
ATOM      0  HB3 GLN A  10       5.536  14.664  -6.037  1.00  4.99           H   new
ATOM      0  HG2 GLN A  10       6.379  12.889  -4.002  1.00  4.99           H   new
ATOM      0  HG3 GLN A  10       5.626  12.399  -5.277  1.00  4.99           H   new
ATOM      0 HE21 GLN A  10       8.424  12.179  -4.036  1.00  4.99           H   new
ATOM      0 HE22 GLN A  10       9.340  12.142  -5.210  1.00  4.99           H   new
ATOM    166  N   LEU A  11       4.718  17.308  -3.841  1.00  4.56           N
ATOM    167  CA  LEU A  11       4.087  18.599  -4.052  1.00  4.56           C
ATOM    168  C   LEU A  11       5.146  19.684  -3.896  1.00  4.56           C
ATOM    169  O   LEU A  11       5.131  20.690  -4.609  1.00  4.56           O
ATOM    170  CB  LEU A  11       2.934  18.822  -3.074  1.00  4.56           C
ATOM    171  CG  LEU A  11       1.741  17.895  -3.288  1.00  4.56           C
ATOM    172  CD1 LEU A  11       0.701  18.119  -2.206  1.00  4.56           C
ATOM    173  CD2 LEU A  11       1.181  18.122  -4.641  1.00  4.56           C
ATOM      0  H   LEU A  11       4.415  16.850  -3.179  1.00  4.56           H   new
ATOM      0  HA  LEU A  11       3.710  18.630  -4.945  1.00  4.56           H   new
ATOM      0  HB2 LEU A  11       3.264  18.704  -2.169  1.00  4.56           H   new
ATOM      0  HB3 LEU A  11       2.633  19.741  -3.149  1.00  4.56           H   new
ATOM      0  HG  LEU A  11       2.028  16.970  -3.227  1.00  4.56           H   new
ATOM      0 HD11 LEU A  11      -0.052  17.525  -2.352  1.00  4.56           H   new
ATOM      0 HD12 LEU A  11       1.093  17.936  -1.338  1.00  4.56           H   new
ATOM      0 HD13 LEU A  11       0.396  19.039  -2.235  1.00  4.56           H   new
ATOM      0 HD21 LEU A  11       0.422  17.534  -4.780  1.00  4.56           H   new
ATOM      0 HD22 LEU A  11       0.893  19.045  -4.722  1.00  4.56           H   new
ATOM      0 HD23 LEU A  11       1.860  17.936  -5.308  1.00  4.56           H   new
ATOM    185  N   GLY A  12       6.091  19.478  -2.985  1.00  4.21           N
ATOM    186  CA  GLY A  12       7.184  20.418  -2.841  1.00  4.21           C
ATOM    187  C   GLY A  12       7.983  20.540  -4.155  1.00  4.21           C
ATOM    188  O   GLY A  12       8.424  21.634  -4.522  1.00  4.21           O
ATOM      0  H   GLY A  12       6.115  18.807  -2.448  1.00  4.21           H   new
ATOM      0  HA2 GLY A  12       6.836  21.287  -2.588  1.00  4.21           H   new
ATOM      0  HA3 GLY A  12       7.772  20.128  -2.126  1.00  4.21           H   new
ATOM    192  N   LEU A  13       8.132  19.424  -4.887  1.00  3.95           N
ATOM    193  CA  LEU A  13       8.883  19.450  -6.151  1.00  3.95           C
ATOM    194  C   LEU A  13       8.138  20.357  -7.139  1.00  3.95           C
ATOM    195  O   LEU A  13       8.756  21.117  -7.896  1.00  3.95           O
ATOM    196  CB  LEU A  13       9.012  18.035  -6.753  1.00  3.95           C
ATOM    197  CG  LEU A  13       9.833  16.987  -5.946  1.00  3.95           C
ATOM    198  CD1 LEU A  13       9.642  15.643  -6.590  1.00  3.95           C
ATOM    199  CD2 LEU A  13      11.308  17.338  -5.919  1.00  3.95           C
ATOM      0  H   LEU A  13       7.811  18.655  -4.673  1.00  3.95           H   new
ATOM      0  HA  LEU A  13       9.777  19.786  -5.980  1.00  3.95           H   new
ATOM      0  HB2 LEU A  13       8.118  17.681  -6.882  1.00  3.95           H   new
ATOM      0  HB3 LEU A  13       9.414  18.118  -7.632  1.00  3.95           H   new
ATOM      0  HG  LEU A  13       9.519  16.977  -5.028  1.00  3.95           H   new
ATOM      0 HD11 LEU A  13      10.147  14.975  -6.101  1.00  3.95           H   new
ATOM      0 HD12 LEU A  13       8.701  15.409  -6.578  1.00  3.95           H   new
ATOM      0 HD13 LEU A  13       9.955  15.676  -7.508  1.00  3.95           H   new
ATOM      0 HD21 LEU A  13      11.791  16.668  -5.410  1.00  3.95           H   new
ATOM      0 HD22 LEU A  13      11.651  17.364  -6.826  1.00  3.95           H   new
ATOM      0 HD23 LEU A  13      11.427  18.206  -5.504  1.00  3.95           H   new
ATOM    211  N   LEU A  14       6.794  20.307  -7.090  1.00  3.77           N
ATOM    212  CA  LEU A  14       5.936  21.151  -7.937  1.00  3.77           C
ATOM    213  C   LEU A  14       6.199  22.608  -7.656  1.00  3.77           C
ATOM    214  O   LEU A  14       6.389  23.404  -8.577  1.00  3.77           O
ATOM    215  CB  LEU A  14       4.441  20.908  -7.694  1.00  3.77           C
ATOM    216  CG  LEU A  14       3.462  21.813  -8.489  1.00  3.77           C
ATOM    217  CD1 LEU A  14       3.646  21.665 -10.014  1.00  3.77           C
ATOM    218  CD2 LEU A  14       2.034  21.446  -8.084  1.00  3.77           C
ATOM      0  H   LEU A  14       6.358  19.783  -6.565  1.00  3.77           H   new
ATOM      0  HA  LEU A  14       6.152  20.917  -8.853  1.00  3.77           H   new
ATOM      0  HB2 LEU A  14       4.244  19.983  -7.909  1.00  3.77           H   new
ATOM      0  HB3 LEU A  14       4.263  21.024  -6.748  1.00  3.77           H   new
ATOM      0  HG  LEU A  14       3.648  22.741  -8.276  1.00  3.77           H   new
ATOM      0 HD11 LEU A  14       3.018  22.244 -10.474  1.00  3.77           H   new
ATOM      0 HD12 LEU A  14       4.552  21.913 -10.256  1.00  3.77           H   new
ATOM      0 HD13 LEU A  14       3.484  20.744 -10.272  1.00  3.77           H   new
ATOM      0 HD21 LEU A  14       1.406  22.002  -8.571  1.00  3.77           H   new
ATOM      0 HD22 LEU A  14       1.868  20.513  -8.292  1.00  3.77           H   new
ATOM      0 HD23 LEU A  14       1.921  21.590  -7.131  1.00  3.77           H   new
ATOM    230  N   VAL A  15       6.232  22.950  -6.374  1.00  3.67           N
ATOM    231  CA  VAL A  15       6.451  24.323  -5.967  1.00  3.67           C
ATOM    232  C   VAL A  15       7.792  24.836  -6.466  1.00  3.67           C
ATOM    233  O   VAL A  15       7.884  25.953  -6.982  1.00  3.67           O
ATOM    234  CB  VAL A  15       6.405  24.433  -4.437  1.00  3.67           C
ATOM    235  CG1 VAL A  15       6.854  25.823  -3.997  1.00  3.67           C
ATOM    236  CG2 VAL A  15       4.997  24.131  -3.964  1.00  3.67           C
ATOM      0  H   VAL A  15       6.129  22.396  -5.724  1.00  3.67           H   new
ATOM      0  HA  VAL A  15       5.747  24.864  -6.357  1.00  3.67           H   new
ATOM      0  HB  VAL A  15       7.012  23.790  -4.039  1.00  3.67           H   new
ATOM      0 HG11 VAL A  15       6.821  25.883  -3.029  1.00  3.67           H   new
ATOM      0 HG12 VAL A  15       7.762  25.981  -4.300  1.00  3.67           H   new
ATOM      0 HG13 VAL A  15       6.265  26.490  -4.382  1.00  3.67           H   new
ATOM      0 HG21 VAL A  15       4.959  24.198  -2.997  1.00  3.67           H   new
ATOM      0 HG22 VAL A  15       4.380  24.768  -4.357  1.00  3.67           H   new
ATOM      0 HG23 VAL A  15       4.750  23.233  -4.235  1.00  3.67           H   new
ATOM    246  N   MET A  16       8.842  24.019  -6.344  1.00  3.63           N
ATOM    247  CA  MET A  16      10.134  24.481  -6.824  1.00  3.63           C
ATOM    248  C   MET A  16      10.116  24.683  -8.331  1.00  3.63           C
ATOM    249  O   MET A  16      10.702  25.642  -8.857  1.00  3.63           O
ATOM    250  CB  MET A  16      11.233  23.473  -6.524  1.00  3.63           C
ATOM    251  CG  MET A  16      11.566  23.327  -5.133  1.00  3.63           C
ATOM    252  SD  MET A  16      13.073  22.373  -4.866  1.00  3.63           S
ATOM    253  CE  MET A  16      12.550  20.744  -5.261  1.00  3.63           C
ATOM      0  H   MET A  16       8.827  23.230  -6.002  1.00  3.63           H   new
ATOM      0  HA  MET A  16      10.310  25.318  -6.366  1.00  3.63           H   new
ATOM      0  HB2 MET A  16      10.962  22.608  -6.870  1.00  3.63           H   new
ATOM      0  HB3 MET A  16      12.032  23.734  -7.008  1.00  3.63           H   new
ATOM      0  HG2 MET A  16      11.671  24.206  -4.737  1.00  3.63           H   new
ATOM      0  HG3 MET A  16      10.830  22.895  -4.673  1.00  3.63           H   new
ATOM      0  HE1 MET A  16      13.293  20.130  -5.152  1.00  3.63           H   new
ATOM      0  HE2 MET A  16      11.826  20.484  -4.670  1.00  3.63           H   new
ATOM      0  HE3 MET A  16      12.241  20.717  -6.180  1.00  3.63           H   new
ATOM    263  N   PHE A  17       9.450  23.763  -9.036  1.00  3.65           N
ATOM    264  CA  PHE A  17       9.418  23.827 -10.484  1.00  3.65           C
ATOM    265  C   PHE A  17       8.690  25.075 -10.931  1.00  3.65           C
ATOM    266  O   PHE A  17       9.219  25.848 -11.736  1.00  3.65           O
ATOM    267  CB  PHE A  17       8.740  22.590 -11.070  1.00  3.65           C
ATOM    268  CG  PHE A  17       8.792  22.560 -12.557  1.00  3.65           C
ATOM    269  CD1 PHE A  17       9.927  22.086 -13.211  1.00  3.65           C
ATOM    270  CD2 PHE A  17       7.751  23.028 -13.313  1.00  3.65           C
ATOM    271  CE1 PHE A  17       9.987  22.071 -14.582  1.00  3.65           C
ATOM    272  CE2 PHE A  17       7.832  23.006 -14.686  1.00  3.65           C
ATOM    273  CZ  PHE A  17       8.939  22.520 -15.310  1.00  3.65           C
ATOM      0  H   PHE A  17       9.017  23.104  -8.692  1.00  3.65           H   new
ATOM      0  HA  PHE A  17      10.332  23.856 -10.807  1.00  3.65           H   new
ATOM      0  HB2 PHE A  17       9.168  21.794 -10.719  1.00  3.65           H   new
ATOM      0  HB3 PHE A  17       7.814  22.565 -10.781  1.00  3.65           H   new
ATOM      0  HD1 PHE A  17      10.650  21.777 -12.714  1.00  3.65           H   new
ATOM      0  HD2 PHE A  17       6.988  23.361 -12.898  1.00  3.65           H   new
ATOM      0  HE1 PHE A  17      10.748  21.752 -15.011  1.00  3.65           H   new
ATOM      0  HE2 PHE A  17       7.122  23.327 -15.194  1.00  3.65           H   new
ATOM      0  HZ  PHE A  17       8.975  22.496 -16.239  1.00  3.65           H   new
ATOM    283  N   LEU A  18       7.494  25.302 -10.397  1.00  3.74           N
ATOM    284  CA  LEU A  18       6.706  26.437 -10.830  1.00  3.74           C
ATOM    285  C   LEU A  18       7.387  27.751 -10.487  1.00  3.74           C
ATOM    286  O   LEU A  18       7.407  28.675 -11.304  1.00  3.74           O
ATOM    287  CB  LEU A  18       5.335  26.412 -10.160  1.00  3.74           C
ATOM    288  CG  LEU A  18       4.411  25.272 -10.570  1.00  3.74           C
ATOM    289  CD1 LEU A  18       3.153  25.346  -9.713  1.00  3.74           C
ATOM    290  CD2 LEU A  18       4.109  25.349 -12.057  1.00  3.74           C
ATOM      0  H   LEU A  18       7.128  24.814  -9.790  1.00  3.74           H   new
ATOM      0  HA  LEU A  18       6.612  26.372 -11.793  1.00  3.74           H   new
ATOM      0  HB2 LEU A  18       5.465  26.370  -9.200  1.00  3.74           H   new
ATOM      0  HB3 LEU A  18       4.887  27.251 -10.349  1.00  3.74           H   new
ATOM      0  HG  LEU A  18       4.835  24.412 -10.421  1.00  3.74           H   new
ATOM      0 HD11 LEU A  18       2.551  24.627  -9.959  1.00  3.74           H   new
ATOM      0 HD12 LEU A  18       3.393  25.260  -8.777  1.00  3.74           H   new
ATOM      0 HD13 LEU A  18       2.713  26.199  -9.856  1.00  3.74           H   new
ATOM      0 HD21 LEU A  18       3.521  24.619 -12.306  1.00  3.74           H   new
ATOM      0 HD22 LEU A  18       3.677  26.194 -12.256  1.00  3.74           H   new
ATOM      0 HD23 LEU A  18       4.936  25.283 -12.559  1.00  3.74           H   new
ATOM    302  N   ALA A  19       8.000  27.837  -9.297  1.00  3.88           N
ATOM    303  CA  ALA A  19       8.686  29.066  -8.922  1.00  3.88           C
ATOM    304  C   ALA A  19       9.816  29.351  -9.901  1.00  3.88           C
ATOM    305  O   ALA A  19      10.019  30.493 -10.325  1.00  3.88           O
ATOM    306  CB  ALA A  19       9.228  28.946  -7.509  1.00  3.88           C
ATOM      0  H   ALA A  19       8.027  27.208  -8.711  1.00  3.88           H   new
ATOM      0  HA  ALA A  19       8.056  29.803  -8.952  1.00  3.88           H   new
ATOM      0  HB1 ALA A  19       9.683  29.767  -7.266  1.00  3.88           H   new
ATOM      0  HB2 ALA A  19       8.495  28.789  -6.893  1.00  3.88           H   new
ATOM      0  HB3 ALA A  19       9.852  28.205  -7.464  1.00  3.88           H   new
ATOM    312  N   THR A  20      10.525  28.297 -10.301  1.00  4.09           N
ATOM    313  CA  THR A  20      11.617  28.449 -11.233  1.00  4.09           C
ATOM    314  C   THR A  20      11.126  28.892 -12.594  1.00  4.09           C
ATOM    315  O   THR A  20      11.695  29.809 -13.188  1.00  4.09           O
ATOM    316  CB  THR A  20      12.392  27.135 -11.382  1.00  4.09           C
ATOM    317  CG2 THR A  20      13.499  27.298 -12.416  1.00  4.09           C
ATOM    318  OG1 THR A  20      12.942  26.766 -10.112  1.00  4.09           O
ATOM      0  H   THR A  20      10.384  27.490 -10.040  1.00  4.09           H   new
ATOM      0  HA  THR A  20      12.204  29.133 -10.875  1.00  4.09           H   new
ATOM      0  HB  THR A  20      11.793  26.435 -11.684  1.00  4.09           H   new
ATOM      0  HG1 THR A  20      12.344  26.412  -9.640  1.00  4.09           H   new
ATOM      0 HG21 THR A  20      13.985  26.463 -12.505  1.00  4.09           H   new
ATOM      0 HG22 THR A  20      13.110  27.538 -13.272  1.00  4.09           H   new
ATOM      0 HG23 THR A  20      14.108  27.997 -12.131  1.00  4.09           H   new
ATOM    326  N   GLN A  21      10.062  28.254 -13.089  1.00  4.36           N
ATOM    327  CA  GLN A  21       9.573  28.569 -14.419  1.00  4.36           C
ATOM    328  C   GLN A  21       9.022  29.986 -14.500  1.00  4.36           C
ATOM    329  O   GLN A  21       9.208  30.655 -15.518  1.00  4.36           O
ATOM    330  CB  GLN A  21       8.533  27.552 -14.876  1.00  4.36           C
ATOM    331  CG  GLN A  21       9.107  26.159 -15.081  1.00  4.36           C
ATOM    332  CD  GLN A  21      10.242  26.082 -16.079  1.00  4.36           C
ATOM    333  NE2 GLN A  21      11.371  25.523 -15.645  1.00  4.36           N
ATOM    334  OE1 GLN A  21      10.119  26.530 -17.223  1.00  4.36           O
ATOM      0  H   GLN A  21       9.619  27.645 -12.673  1.00  4.36           H   new
ATOM      0  HA  GLN A  21      10.331  28.519 -15.023  1.00  4.36           H   new
ATOM      0  HB2 GLN A  21       7.821  27.509 -14.219  1.00  4.36           H   new
ATOM      0  HB3 GLN A  21       8.134  27.857 -15.706  1.00  4.36           H   new
ATOM      0  HG2 GLN A  21       9.421  25.823 -14.227  1.00  4.36           H   new
ATOM      0  HG3 GLN A  21       8.395  25.569 -15.374  1.00  4.36           H   new
ATOM      0 HE21 GLN A  21      11.420  25.222 -14.841  1.00  4.36           H   new
ATOM      0 HE22 GLN A  21      12.050  25.464 -16.169  1.00  4.36           H   new
ATOM    343  N   GLU A  22       8.391  30.479 -13.431  1.00  4.68           N
ATOM    344  CA  GLU A  22       7.916  31.858 -13.463  1.00  4.68           C
ATOM    345  C   GLU A  22       9.088  32.810 -13.656  1.00  4.68           C
ATOM    346  O   GLU A  22       9.054  33.676 -14.538  1.00  4.68           O
ATOM    347  CB  GLU A  22       7.178  32.244 -12.174  1.00  4.68           C
ATOM    348  CG  GLU A  22       6.689  33.714 -12.183  1.00  4.68           C
ATOM    349  CD  GLU A  22       5.946  34.169 -10.935  1.00  4.68           C
ATOM    350  OE1 GLU A  22       5.746  33.386 -10.039  1.00  4.68           O
ATOM    351  OE2 GLU A  22       5.584  35.337 -10.891  1.00  4.68           O1-
ATOM      0  H   GLU A  22       8.234  30.048 -12.704  1.00  4.68           H   new
ATOM      0  HA  GLU A  22       7.295  31.927 -14.205  1.00  4.68           H   new
ATOM      0  HB2 GLU A  22       6.417  31.655 -12.052  1.00  4.68           H   new
ATOM      0  HB3 GLU A  22       7.767  32.107 -11.415  1.00  4.68           H   new
ATOM      0  HG2 GLU A  22       7.457  34.292 -12.311  1.00  4.68           H   new
ATOM      0  HG3 GLU A  22       6.108  33.840 -12.949  1.00  4.68           H   new
ATOM    358  N   VAL A  23      10.149  32.610 -12.864  1.00  5.04           N
ATOM    359  CA  VAL A  23      11.316  33.477 -12.924  1.00  5.04           C
ATOM    360  C   VAL A  23      12.000  33.377 -14.274  1.00  5.04           C
ATOM    361  O   VAL A  23      12.452  34.378 -14.809  1.00  5.04           O
ATOM    362  CB  VAL A  23      12.333  33.115 -11.846  1.00  5.04           C
ATOM    363  CG1 VAL A  23      13.572  33.933 -12.059  1.00  5.04           C
ATOM    364  CG2 VAL A  23      11.762  33.366 -10.506  1.00  5.04           C
ATOM      0  H   VAL A  23      10.206  31.975 -12.287  1.00  5.04           H   new
ATOM      0  HA  VAL A  23      10.998  34.382 -12.781  1.00  5.04           H   new
ATOM      0  HB  VAL A  23      12.557  32.173 -11.903  1.00  5.04           H   new
ATOM      0 HG11 VAL A  23      14.227  33.712 -11.379  1.00  5.04           H   new
ATOM      0 HG12 VAL A  23      13.940  33.741 -12.936  1.00  5.04           H   new
ATOM      0 HG13 VAL A  23      13.352  34.876 -12.000  1.00  5.04           H   new
ATOM      0 HG21 VAL A  23      12.415  33.133  -9.827  1.00  5.04           H   new
ATOM      0 HG22 VAL A  23      11.530  34.304 -10.423  1.00  5.04           H   new
ATOM      0 HG23 VAL A  23      10.966  32.825 -10.387  1.00  5.04           H   new
ATOM    374  N   LEU A  24      12.106  32.150 -14.780  1.00  5.44           N
ATOM    375  CA  LEU A  24      12.707  31.803 -16.063  1.00  5.44           C
ATOM    376  C   LEU A  24      12.018  32.503 -17.234  1.00  5.44           C
ATOM    377  O   LEU A  24      12.678  33.046 -18.119  1.00  5.44           O
ATOM    378  CB  LEU A  24      12.672  30.280 -16.207  1.00  5.44           C
ATOM    379  CG  LEU A  24      13.377  29.608 -17.357  1.00  5.44           C
ATOM    380  CD1 LEU A  24      13.706  28.188 -16.904  1.00  5.44           C
ATOM    381  CD2 LEU A  24      12.472  29.580 -18.575  1.00  5.44           C
ATOM      0  H   LEU A  24      11.812  31.460 -14.359  1.00  5.44           H   new
ATOM      0  HA  LEU A  24      13.626  32.114 -16.083  1.00  5.44           H   new
ATOM      0  HB2 LEU A  24      13.036  29.906 -15.389  1.00  5.44           H   new
ATOM      0  HB3 LEU A  24      11.739  30.017 -16.249  1.00  5.44           H   new
ATOM      0  HG  LEU A  24      14.184  30.086 -17.602  1.00  5.44           H   new
ATOM      0 HD11 LEU A  24      14.163  27.718 -17.619  1.00  5.44           H   new
ATOM      0 HD12 LEU A  24      14.279  28.222 -16.122  1.00  5.44           H   new
ATOM      0 HD13 LEU A  24      12.885  27.720 -16.683  1.00  5.44           H   new
ATOM      0 HD21 LEU A  24      12.932  29.146 -19.310  1.00  5.44           H   new
ATOM      0 HD22 LEU A  24      11.663  29.088 -18.366  1.00  5.44           H   new
ATOM      0 HD23 LEU A  24      12.242  30.488 -18.828  1.00  5.44           H   new
ATOM    393  N   ARG A  25      10.681  32.424 -17.279  1.00  5.87           N
ATOM    394  CA  ARG A  25       9.894  33.069 -18.330  1.00  5.87           C
ATOM    395  C   ARG A  25      10.016  34.594 -18.288  1.00  5.87           C
ATOM    396  O   ARG A  25      10.012  35.258 -19.328  1.00  5.87           O
ATOM    397  CB  ARG A  25       8.440  32.670 -18.192  1.00  5.87           C
ATOM    398  CG  ARG A  25       8.159  31.237 -18.578  1.00  5.87           C
ATOM    399  CD  ARG A  25       6.773  30.840 -18.271  1.00  5.87           C
ATOM    400  NE  ARG A  25       6.503  29.493 -18.724  1.00  5.87           N
ATOM    401  CZ  ARG A  25       5.442  28.752 -18.368  1.00  5.87           C
ATOM    402  NH1 ARG A  25       4.550  29.224 -17.525  1.00  5.87           N1+
ATOM    403  NH2 ARG A  25       5.304  27.548 -18.880  1.00  5.87           N
ATOM      0  H   ARG A  25      10.210  31.995 -16.701  1.00  5.87           H   new
ATOM      0  HA  ARG A  25      10.244  32.771 -19.184  1.00  5.87           H   new
ATOM      0  HB2 ARG A  25       8.162  32.809 -17.273  1.00  5.87           H   new
ATOM      0  HB3 ARG A  25       7.899  33.256 -18.744  1.00  5.87           H   new
ATOM      0  HG2 ARG A  25       8.325  31.121 -19.527  1.00  5.87           H   new
ATOM      0  HG3 ARG A  25       8.773  30.651 -18.109  1.00  5.87           H   new
ATOM      0  HD2 ARG A  25       6.621  30.899 -17.315  1.00  5.87           H   new
ATOM      0  HD3 ARG A  25       6.156  31.457 -18.695  1.00  5.87           H   new
ATOM      0  HE  ARG A  25       7.069  29.138 -19.266  1.00  5.87           H   new
ATOM      0 HH11 ARG A  25       4.644  30.013 -17.197  1.00  5.87           H   new
ATOM      0 HH12 ARG A  25       3.873  28.743 -17.302  1.00  5.87           H   new
ATOM      0 HH21 ARG A  25       5.889  27.247 -19.434  1.00  5.87           H   new
ATOM      0 HH22 ARG A  25       4.629  27.062 -18.661  1.00  5.87           H   new
ATOM    417  N   LYS A  26      10.118  35.135 -17.080  1.00  6.30           N
ATOM    418  CA  LYS A  26      10.282  36.559 -16.838  1.00  6.30           C
ATOM    419  C   LYS A  26      11.766  36.899 -16.871  1.00  6.30           C
ATOM    420  O   LYS A  26      12.609  36.029 -17.040  1.00  6.30           O
ATOM    421  CB  LYS A  26       9.644  36.950 -15.503  1.00  6.30           C
ATOM    422  CG  LYS A  26       8.128  36.787 -15.476  1.00  6.30           C
ATOM    423  CD  LYS A  26       7.525  37.159 -14.127  1.00  6.30           C
ATOM    424  CE  LYS A  26       6.001  37.071 -14.181  1.00  6.30           C
ATOM    425  NZ  LYS A  26       5.356  37.361 -12.867  1.00  6.30           N1+
ATOM      0  H   LYS A  26      10.093  34.668 -16.358  1.00  6.30           H   new
ATOM      0  HA  LYS A  26       9.831  37.066 -17.531  1.00  6.30           H   new
ATOM      0  HB2 LYS A  26      10.032  36.409 -14.798  1.00  6.30           H   new
ATOM      0  HB3 LYS A  26       9.865  37.874 -15.306  1.00  6.30           H   new
ATOM      0  HG2 LYS A  26       7.734  37.342 -16.167  1.00  6.30           H   new
ATOM      0  HG3 LYS A  26       7.901  35.868 -15.686  1.00  6.30           H   new
ATOM      0  HD2 LYS A  26       7.865  36.565 -13.440  1.00  6.30           H   new
ATOM      0  HD3 LYS A  26       7.794  38.058 -13.883  1.00  6.30           H   new
ATOM      0  HE2 LYS A  26       5.669  37.696 -14.844  1.00  6.30           H   new
ATOM      0  HE3 LYS A  26       5.743  36.183 -14.474  1.00  6.30           H   new
ATOM      0  HZ1 LYS A  26       4.485  37.498 -12.987  1.00  6.30           H   new
ATOM      0  HZ2 LYS A  26       5.474  36.670 -12.319  1.00  6.30           H   new
ATOM      0  HZ3 LYS A  26       5.724  38.089 -12.510  1.00  6.30           H   new
ATOM    439  N   ARG A  27      12.111  38.170 -16.852  1.00  6.72           N
ATOM    440  CA  ARG A  27      13.533  38.490 -16.812  1.00  6.72           C
ATOM    441  C   ARG A  27      14.142  37.958 -15.511  1.00  6.72           C
ATOM    442  O   ARG A  27      13.572  38.175 -14.436  1.00  6.72           O
ATOM    443  CB  ARG A  27      13.758  39.992 -16.915  1.00  6.72           C
ATOM    444  CG  ARG A  27      15.218  40.419 -16.994  1.00  6.72           C
ATOM    445  CD  ARG A  27      15.358  41.889 -17.194  1.00  6.72           C
ATOM    446  NE  ARG A  27      16.757  42.291 -17.276  1.00  6.72           N
ATOM    447  CZ  ARG A  27      17.188  43.552 -17.492  1.00  6.72           C
ATOM    448  NH1 ARG A  27      16.322  44.529 -17.647  1.00  6.72           N1+
ATOM    449  NH2 ARG A  27      18.484  43.806 -17.548  1.00  6.72           N
ATOM      0  H   ARG A  27      11.571  38.839 -16.861  1.00  6.72           H   new
ATOM      0  HA  ARG A  27      13.965  38.068 -17.571  1.00  6.72           H   new
ATOM      0  HB2 ARG A  27      13.295  40.322 -17.701  1.00  6.72           H   new
ATOM      0  HB3 ARG A  27      13.351  40.420 -16.146  1.00  6.72           H   new
ATOM      0  HG2 ARG A  27      15.675  40.159 -16.179  1.00  6.72           H   new
ATOM      0  HG3 ARG A  27      15.652  39.951 -17.724  1.00  6.72           H   new
ATOM      0  HD2 ARG A  27      14.898  42.151 -18.007  1.00  6.72           H   new
ATOM      0  HD3 ARG A  27      14.929  42.358 -16.461  1.00  6.72           H   new
ATOM      0  HE  ARG A  27      17.353  41.678 -17.179  1.00  6.72           H   new
ATOM      0 HH11 ARG A  27      15.478  44.366 -17.611  1.00  6.72           H   new
ATOM      0 HH12 ARG A  27      16.599  45.331 -17.784  1.00  6.72           H   new
ATOM      0 HH21 ARG A  27      19.052  43.168 -17.447  1.00  6.72           H   new
ATOM      0 HH22 ARG A  27      18.759  44.609 -17.686  1.00  6.72           H   new
ATOM    463  N   TRP A  28      15.331  37.334 -15.575  1.00  7.11           N
ATOM    464  CA  TRP A  28      15.988  36.810 -14.363  1.00  7.11           C
ATOM    465  C   TRP A  28      16.531  37.919 -13.466  1.00  7.11           C
ATOM    466  O   TRP A  28      17.736  38.171 -13.396  1.00  7.11           O
ATOM    467  CB  TRP A  28      17.158  35.871 -14.705  1.00  7.11           C
ATOM    468  CG  TRP A  28      16.793  34.491 -15.221  1.00  7.11           C
ATOM    469  CD1 TRP A  28      16.655  34.097 -16.516  1.00  7.11           C
ATOM    470  CD2 TRP A  28      16.579  33.297 -14.416  1.00  7.11           C
ATOM    471  CE2 TRP A  28      16.304  32.253 -15.295  1.00  7.11           C
ATOM    472  CE3 TRP A  28      16.608  33.038 -13.042  1.00  7.11           C
ATOM    473  NE1 TRP A  28      16.354  32.754 -16.574  1.00  7.11           N
ATOM    474  CZ2 TRP A  28      16.037  30.964 -14.848  1.00  7.11           C
ATOM    475  CZ3 TRP A  28      16.332  31.748 -12.594  1.00  7.11           C
ATOM    476  CH2 TRP A  28      16.051  30.742 -13.476  1.00  7.11           C
ATOM      0  H   TRP A  28      15.770  37.205 -16.303  1.00  7.11           H   new
ATOM      0  HA  TRP A  28      15.295  36.322 -13.891  1.00  7.11           H   new
ATOM      0  HB2 TRP A  28      17.712  36.307 -15.371  1.00  7.11           H   new
ATOM      0  HB3 TRP A  28      17.703  35.763 -13.910  1.00  7.11           H   new
ATOM      0  HD1 TRP A  28      16.750  34.654 -17.255  1.00  7.11           H   new
ATOM      0  HE1 TRP A  28      16.219  32.302 -17.293  1.00  7.11           H   new
ATOM      0  HE3 TRP A  28      16.808  33.716 -12.437  1.00  7.11           H   new
ATOM      0  HZ2 TRP A  28      15.856  30.275 -15.446  1.00  7.11           H   new
ATOM      0  HZ3 TRP A  28      16.339  31.569 -11.681  1.00  7.11           H   new
ATOM      0  HH2 TRP A  28      15.865  29.891 -13.151  1.00  7.11           H   new
ATOM    487  N   THR A  29      15.600  38.561 -12.787  1.00  7.44           N
ATOM    488  CA  THR A  29      15.809  39.669 -11.878  1.00  7.44           C
ATOM    489  C   THR A  29      15.970  39.086 -10.478  1.00  7.44           C
ATOM    490  O   THR A  29      15.234  38.165 -10.103  1.00  7.44           O
ATOM    491  CB  THR A  29      14.619  40.654 -11.944  1.00  7.44           C
ATOM    492  CG2 THR A  29      14.857  41.852 -11.046  1.00  7.44           C
ATOM    493  OG1 THR A  29      14.480  41.123 -13.279  1.00  7.44           O
ATOM      0  H   THR A  29      14.770  38.346 -12.849  1.00  7.44           H   new
ATOM      0  HA  THR A  29      16.603  40.170 -12.121  1.00  7.44           H   new
ATOM      0  HB  THR A  29      13.820  40.188 -11.651  1.00  7.44           H   new
ATOM      0  HG1 THR A  29      13.834  41.658 -13.322  1.00  7.44           H   new
ATOM      0 HG21 THR A  29      14.099  42.455 -11.103  1.00  7.44           H   new
ATOM      0 HG22 THR A  29      14.964  41.553 -10.129  1.00  7.44           H   new
ATOM      0 HG23 THR A  29      15.661  42.315 -11.330  1.00  7.44           H   new
ATOM    501  N   ALA A  30      16.911  39.611  -9.691  1.00  7.69           N
ATOM    502  CA  ALA A  30      17.136  39.118  -8.325  1.00  7.69           C
ATOM    503  C   ALA A  30      15.860  39.193  -7.481  1.00  7.69           C
ATOM    504  O   ALA A  30      15.589  38.327  -6.653  1.00  7.69           O
ATOM    505  CB  ALA A  30      18.228  39.923  -7.652  1.00  7.69           C
ATOM      0  H   ALA A  30      17.431  40.254  -9.927  1.00  7.69           H   new
ATOM      0  HA  ALA A  30      17.405  38.188  -8.392  1.00  7.69           H   new
ATOM      0  HB1 ALA A  30      18.368  39.590  -6.752  1.00  7.69           H   new
ATOM      0  HB2 ALA A  30      19.051  39.840  -8.159  1.00  7.69           H   new
ATOM      0  HB3 ALA A  30      17.965  40.856  -7.613  1.00  7.69           H   new
ATOM    511  N   ARG A  31      15.033  40.194  -7.749  1.00  7.83           N
ATOM    512  CA  ARG A  31      13.779  40.409  -7.037  1.00  7.83           C
ATOM    513  C   ARG A  31      12.784  39.255  -7.218  1.00  7.83           C
ATOM    514  O   ARG A  31      11.863  39.103  -6.414  1.00  7.83           O
ATOM    515  CB  ARG A  31      13.127  41.694  -7.511  1.00  7.83           C
ATOM    516  CG  ARG A  31      13.868  42.958  -7.107  1.00  7.83           C
ATOM    517  CD  ARG A  31      13.214  44.186  -7.634  1.00  7.83           C
ATOM    518  NE  ARG A  31      13.927  45.392  -7.228  1.00  7.83           N
ATOM    519  CZ  ARG A  31      13.635  46.642  -7.646  1.00  7.83           C
ATOM    520  NH1 ARG A  31      12.640  46.846  -8.481  1.00  7.83           N1+
ATOM    521  NH2 ARG A  31      14.352  47.663  -7.212  1.00  7.83           N
ATOM      0  H   ARG A  31      15.186  40.779  -8.361  1.00  7.83           H   new
ATOM      0  HA  ARG A  31      14.003  40.463  -6.095  1.00  7.83           H   new
ATOM      0  HB2 ARG A  31      13.054  41.670  -8.478  1.00  7.83           H   new
ATOM      0  HB3 ARG A  31      12.224  41.735  -7.159  1.00  7.83           H   new
ATOM      0  HG2 ARG A  31      13.915  43.008  -6.139  1.00  7.83           H   new
ATOM      0  HG3 ARG A  31      14.780  42.914  -7.433  1.00  7.83           H   new
ATOM      0  HD2 ARG A  31      13.176  44.143  -8.602  1.00  7.83           H   new
ATOM      0  HD3 ARG A  31      12.299  44.228  -7.315  1.00  7.83           H   new
ATOM      0  HE  ARG A  31      14.584  45.300  -6.680  1.00  7.83           H   new
ATOM      0 HH11 ARG A  31      12.172  46.182  -8.763  1.00  7.83           H   new
ATOM      0 HH12 ARG A  31      12.457  47.644  -8.745  1.00  7.83           H   new
ATOM      0 HH21 ARG A  31      15.002  47.530  -6.665  1.00  7.83           H   new
ATOM      0 HH22 ARG A  31      14.169  48.461  -7.476  1.00  7.83           H   new
ATOM    535  N   LEU A  32      12.925  38.481  -8.299  1.00  7.87           N
ATOM    536  CA  LEU A  32      12.044  37.346  -8.543  1.00  7.87           C
ATOM    537  C   LEU A  32      12.797  36.054  -8.217  1.00  7.87           C
ATOM    538  O   LEU A  32      12.237  35.099  -7.660  1.00  7.87           O
ATOM    539  CB  LEU A  32      11.620  37.298 -10.016  1.00  7.87           C
ATOM    540  CG  LEU A  32      10.870  38.486 -10.569  1.00  7.87           C
ATOM    541  CD1 LEU A  32      10.624  38.241 -12.067  1.00  7.87           C
ATOM    542  CD2 LEU A  32       9.572  38.661  -9.807  1.00  7.87           C
ATOM      0  H   LEU A  32      13.527  38.601  -8.901  1.00  7.87           H   new
ATOM      0  HA  LEU A  32      11.256  37.439  -7.985  1.00  7.87           H   new
ATOM      0  HB2 LEU A  32      12.418  37.173 -10.553  1.00  7.87           H   new
ATOM      0  HB3 LEU A  32      11.067  36.511 -10.142  1.00  7.87           H   new
ATOM      0  HG  LEU A  32      11.382  39.304 -10.466  1.00  7.87           H   new
ATOM      0 HD11 LEU A  32      10.142  38.994 -12.443  1.00  7.87           H   new
ATOM      0 HD12 LEU A  32      11.474  38.141 -12.523  1.00  7.87           H   new
ATOM      0 HD13 LEU A  32      10.100  37.433 -12.181  1.00  7.87           H   new
ATOM      0 HD21 LEU A  32       9.089  39.424 -10.161  1.00  7.87           H   new
ATOM      0 HD22 LEU A  32       9.030  37.862  -9.903  1.00  7.87           H   new
ATOM      0 HD23 LEU A  32       9.765  38.809  -8.868  1.00  7.87           H   new
ATOM    554  N   THR A  33      14.080  36.044  -8.580  1.00  7.81           N
ATOM    555  CA  THR A  33      14.931  34.879  -8.460  1.00  7.81           C
ATOM    556  C   THR A  33      15.186  34.515  -7.015  1.00  7.81           C
ATOM    557  O   THR A  33      15.073  33.353  -6.633  1.00  7.81           O
ATOM    558  CB  THR A  33      16.287  35.133  -9.127  1.00  7.81           C
ATOM    559  CG2 THR A  33      17.115  33.893  -9.033  1.00  7.81           C
ATOM    560  OG1 THR A  33      16.107  35.462 -10.507  1.00  7.81           O
ATOM      0  H   THR A  33      14.480  36.731  -8.908  1.00  7.81           H   new
ATOM      0  HA  THR A  33      14.465  34.149  -8.898  1.00  7.81           H   new
ATOM      0  HB  THR A  33      16.727  35.871  -8.677  1.00  7.81           H   new
ATOM      0  HG1 THR A  33      15.840  36.256 -10.574  1.00  7.81           H   new
ATOM      0 HG21 THR A  33      17.976  34.046  -9.453  1.00  7.81           H   new
ATOM      0 HG22 THR A  33      17.248  33.662  -8.100  1.00  7.81           H   new
ATOM      0 HG23 THR A  33      16.660  33.165  -9.484  1.00  7.81           H   new
ATOM    568  N   VAL A  34      15.507  35.504  -6.191  1.00  7.68           N
ATOM    569  CA  VAL A  34      15.830  35.211  -4.818  1.00  7.68           C
ATOM    570  C   VAL A  34      14.671  34.584  -4.056  1.00  7.68           C
ATOM    571  O   VAL A  34      14.882  33.535  -3.458  1.00  7.68           O
ATOM    572  CB  VAL A  34      16.387  36.445  -4.104  1.00  7.68           C
ATOM    573  CG1 VAL A  34      16.523  36.155  -2.614  1.00  7.68           C
ATOM    574  CG2 VAL A  34      17.740  36.780  -4.727  1.00  7.68           C
ATOM      0  H   VAL A  34      15.542  36.335  -6.408  1.00  7.68           H   new
ATOM      0  HA  VAL A  34      16.529  34.539  -4.834  1.00  7.68           H   new
ATOM      0  HB  VAL A  34      15.790  37.203  -4.205  1.00  7.68           H   new
ATOM      0 HG11 VAL A  34      16.876  36.938  -2.163  1.00  7.68           H   new
ATOM      0 HG12 VAL A  34      15.653  35.935  -2.246  1.00  7.68           H   new
ATOM      0 HG13 VAL A  34      17.127  35.407  -2.483  1.00  7.68           H   new
ATOM      0 HG21 VAL A  34      18.113  37.561  -4.289  1.00  7.68           H   new
ATOM      0 HG22 VAL A  34      18.343  36.028  -4.616  1.00  7.68           H   new
ATOM      0 HG23 VAL A  34      17.625  36.964  -5.672  1.00  7.68           H   new
ATOM    584  N   PRO A  35      13.442  35.148  -3.992  1.00  7.49           N
ATOM    585  CA  PRO A  35      12.367  34.480  -3.296  1.00  7.49           C
ATOM    586  C   PRO A  35      12.029  33.130  -3.935  1.00  7.49           C
ATOM    587  O   PRO A  35      11.577  32.224  -3.229  1.00  7.49           O
ATOM    588  CB  PRO A  35      11.215  35.492  -3.394  1.00  7.49           C
ATOM    589  CG  PRO A  35      11.577  36.393  -4.551  1.00  7.49           C
ATOM    590  CD  PRO A  35      13.091  36.480  -4.524  1.00  7.49           C
ATOM      0  HA  PRO A  35      12.583  34.252  -2.378  1.00  7.49           H   new
ATOM      0  HB2 PRO A  35      10.368  35.045  -3.549  1.00  7.49           H   new
ATOM      0  HB3 PRO A  35      11.122  35.998  -2.572  1.00  7.49           H   new
ATOM      0  HG2 PRO A  35      11.261  36.028  -5.392  1.00  7.49           H   new
ATOM      0  HG3 PRO A  35      11.173  37.270  -4.453  1.00  7.49           H   new
ATOM      0  HD2 PRO A  35      13.465  36.633  -5.406  1.00  7.49           H   new
ATOM      0  HD3 PRO A  35      13.407  37.198  -3.953  1.00  7.49           H   new
ATOM    598  N   ALA A  36      12.310  32.935  -5.241  1.00  7.27           N
ATOM    599  CA  ALA A  36      12.080  31.614  -5.819  1.00  7.27           C
ATOM    600  C   ALA A  36      13.037  30.616  -5.170  1.00  7.27           C
ATOM    601  O   ALA A  36      12.643  29.497  -4.819  1.00  7.27           O
ATOM    602  CB  ALA A  36      12.265  31.634  -7.325  1.00  7.27           C
ATOM      0  H   ALA A  36      12.620  33.530  -5.779  1.00  7.27           H   new
ATOM      0  HA  ALA A  36      11.164  31.347  -5.645  1.00  7.27           H   new
ATOM      0  HB1 ALA A  36      12.107  30.746  -7.682  1.00  7.27           H   new
ATOM      0  HB2 ALA A  36      11.636  32.258  -7.720  1.00  7.27           H   new
ATOM      0  HB3 ALA A  36      13.170  31.910  -7.536  1.00  7.27           H   new
ATOM    608  N   ILE A  37      14.287  31.059  -4.965  1.00  7.04           N
ATOM    609  CA  ILE A  37      15.320  30.251  -4.333  1.00  7.04           C
ATOM    610  C   ILE A  37      15.003  29.991  -2.881  1.00  7.04           C
ATOM    611  O   ILE A  37      15.120  28.860  -2.423  1.00  7.04           O
ATOM    612  CB  ILE A  37      16.711  30.898  -4.418  1.00  7.04           C
ATOM    613  CG1 ILE A  37      17.201  30.925  -5.869  1.00  7.04           C
ATOM    614  CG2 ILE A  37      17.674  30.133  -3.511  1.00  7.04           C
ATOM    615  CD1 ILE A  37      18.416  31.796  -6.069  1.00  7.04           C
ATOM      0  H   ILE A  37      14.553  31.844  -5.194  1.00  7.04           H   new
ATOM      0  HA  ILE A  37      15.335  29.415  -4.825  1.00  7.04           H   new
ATOM      0  HB  ILE A  37      16.665  31.818  -4.114  1.00  7.04           H   new
ATOM      0 HG12 ILE A  37      17.409  30.020  -6.151  1.00  7.04           H   new
ATOM      0 HG13 ILE A  37      16.485  31.243  -6.440  1.00  7.04           H   new
ATOM      0 HG21 ILE A  37      18.555  30.537  -3.560  1.00  7.04           H   new
ATOM      0 HG22 ILE A  37      17.354  30.167  -2.596  1.00  7.04           H   new
ATOM      0 HG23 ILE A  37      17.726  29.209  -3.800  1.00  7.04           H   new
ATOM      0 HD11 ILE A  37      18.680  31.774  -7.002  1.00  7.04           H   new
ATOM      0 HD12 ILE A  37      18.206  32.708  -5.814  1.00  7.04           H   new
ATOM      0 HD13 ILE A  37      19.145  31.466  -5.520  1.00  7.04           H   new
ATOM    627  N   VAL A  38      14.593  31.025  -2.151  1.00  6.82           N
ATOM    628  CA  VAL A  38      14.280  30.840  -0.743  1.00  6.82           C
ATOM    629  C   VAL A  38      13.140  29.857  -0.606  1.00  6.82           C
ATOM    630  O   VAL A  38      13.178  28.959   0.241  1.00  6.82           O
ATOM    631  CB  VAL A  38      13.910  32.159  -0.073  1.00  6.82           C
ATOM    632  CG1 VAL A  38      13.394  31.876   1.344  1.00  6.82           C
ATOM    633  CG2 VAL A  38      15.138  33.070  -0.055  1.00  6.82           C
ATOM      0  H   VAL A  38      14.492  31.826  -2.447  1.00  6.82           H   new
ATOM      0  HA  VAL A  38      15.071  30.494  -0.300  1.00  6.82           H   new
ATOM      0  HB  VAL A  38      13.206  32.609  -0.565  1.00  6.82           H   new
ATOM      0 HG11 VAL A  38      13.157  32.712   1.775  1.00  6.82           H   new
ATOM      0 HG12 VAL A  38      12.612  31.304   1.296  1.00  6.82           H   new
ATOM      0 HG13 VAL A  38      14.087  31.432   1.858  1.00  6.82           H   new
ATOM      0 HG21 VAL A  38      14.910  33.912   0.370  1.00  6.82           H   new
ATOM      0 HG22 VAL A  38      15.852  32.641   0.441  1.00  6.82           H   new
ATOM      0 HG23 VAL A  38      15.431  33.236  -0.965  1.00  6.82           H   new
ATOM    643  N   GLY A  39      12.126  30.012  -1.454  1.00  6.63           N
ATOM    644  CA  GLY A  39      11.008  29.098  -1.472  1.00  6.63           C
ATOM    645  C   GLY A  39      11.540  27.691  -1.673  1.00  6.63           C
ATOM    646  O   GLY A  39      11.199  26.778  -0.919  1.00  6.63           O
ATOM      0  H   GLY A  39      12.074  30.649  -2.029  1.00  6.63           H   new
ATOM      0  HA2 GLY A  39      10.512  29.155  -0.640  1.00  6.63           H   new
ATOM      0  HA3 GLY A  39      10.393  29.331  -2.185  1.00  6.63           H   new
ATOM    650  N   ALA A  40      12.374  27.503  -2.699  1.00  6.47           N
ATOM    651  CA  ALA A  40      12.933  26.191  -2.970  1.00  6.47           C
ATOM    652  C   ALA A  40      13.749  25.646  -1.810  1.00  6.47           C
ATOM    653  O   ALA A  40      13.686  24.453  -1.524  1.00  6.47           O
ATOM    654  CB  ALA A  40      13.807  26.239  -4.211  1.00  6.47           C
ATOM      0  H   ALA A  40      12.623  28.121  -3.242  1.00  6.47           H   new
ATOM      0  HA  ALA A  40      12.181  25.595  -3.108  1.00  6.47           H   new
ATOM      0  HB1 ALA A  40      14.175  25.358  -4.382  1.00  6.47           H   new
ATOM      0  HB2 ALA A  40      13.274  26.520  -4.971  1.00  6.47           H   new
ATOM      0  HB3 ALA A  40      14.531  26.870  -4.073  1.00  6.47           H   new
ATOM    660  N   LEU A  41      14.502  26.491  -1.115  1.00  6.34           N
ATOM    661  CA  LEU A  41      15.283  25.974  -0.006  1.00  6.34           C
ATOM    662  C   LEU A  41      14.345  25.451   1.065  1.00  6.34           C
ATOM    663  O   LEU A  41      14.562  24.371   1.617  1.00  6.34           O
ATOM    664  CB  LEU A  41      16.191  27.065   0.558  1.00  6.34           C
ATOM    665  CG  LEU A  41      17.337  27.499  -0.369  1.00  6.34           C
ATOM    666  CD1 LEU A  41      18.036  28.712   0.224  1.00  6.34           C
ATOM    667  CD2 LEU A  41      18.288  26.339  -0.552  1.00  6.34           C
ATOM      0  H   LEU A  41      14.573  27.335  -1.263  1.00  6.34           H   new
ATOM      0  HA  LEU A  41      15.845  25.248  -0.318  1.00  6.34           H   new
ATOM      0  HB2 LEU A  41      15.649  27.842   0.766  1.00  6.34           H   new
ATOM      0  HB3 LEU A  41      16.570  26.751   1.394  1.00  6.34           H   new
ATOM      0  HG  LEU A  41      16.994  27.751  -1.241  1.00  6.34           H   new
ATOM      0 HD11 LEU A  41      18.760  28.987  -0.361  1.00  6.34           H   new
ATOM      0 HD12 LEU A  41      17.401  29.439   0.315  1.00  6.34           H   new
ATOM      0 HD13 LEU A  41      18.394  28.485   1.096  1.00  6.34           H   new
ATOM      0 HD21 LEU A  41      19.015  26.605  -1.137  1.00  6.34           H   new
ATOM      0 HD22 LEU A  41      18.647  26.075   0.310  1.00  6.34           H   new
ATOM      0 HD23 LEU A  41      17.814  25.591  -0.947  1.00  6.34           H   new
ATOM    679  N   LEU A  42      13.252  26.175   1.312  1.00  6.28           N
ATOM    680  CA  LEU A  42      12.288  25.730   2.301  1.00  6.28           C
ATOM    681  C   LEU A  42      11.657  24.427   1.850  1.00  6.28           C
ATOM    682  O   LEU A  42      11.475  23.514   2.649  1.00  6.28           O
ATOM    683  CB  LEU A  42      11.248  26.813   2.543  1.00  6.28           C
ATOM    684  CG  LEU A  42      11.798  28.039   3.251  1.00  6.28           C
ATOM    685  CD1 LEU A  42      10.749  29.126   3.272  1.00  6.28           C
ATOM    686  CD2 LEU A  42      12.221  27.631   4.655  1.00  6.28           C
ATOM      0  H   LEU A  42      13.057  26.916   0.921  1.00  6.28           H   new
ATOM      0  HA  LEU A  42      12.737  25.566   3.145  1.00  6.28           H   new
ATOM      0  HB2 LEU A  42      10.870  27.083   1.692  1.00  6.28           H   new
ATOM      0  HB3 LEU A  42      10.523  26.442   3.071  1.00  6.28           H   new
ATOM      0  HG  LEU A  42      12.571  28.392   2.784  1.00  6.28           H   new
ATOM      0 HD11 LEU A  42      11.102  29.908   3.724  1.00  6.28           H   new
ATOM      0 HD12 LEU A  42      10.508  29.361   2.362  1.00  6.28           H   new
ATOM      0 HD13 LEU A  42       9.963  28.808   3.743  1.00  6.28           H   new
ATOM      0 HD21 LEU A  42      12.576  28.403   5.123  1.00  6.28           H   new
ATOM      0 HD22 LEU A  42      11.453  27.285   5.137  1.00  6.28           H   new
ATOM      0 HD23 LEU A  42      12.904  26.944   4.601  1.00  6.28           H   new
ATOM    698  N   VAL A  43      11.400  24.285   0.551  1.00  6.24           N
ATOM    699  CA  VAL A  43      10.866  23.023   0.071  1.00  6.24           C
ATOM    700  C   VAL A  43      11.795  21.873   0.346  1.00  6.24           C
ATOM    701  O   VAL A  43      11.374  20.824   0.837  1.00  6.24           O
ATOM    702  CB  VAL A  43      10.654  23.002  -1.445  1.00  6.24           C
ATOM    703  CG1 VAL A  43      10.375  21.590  -1.838  1.00  6.24           C
ATOM    704  CG2 VAL A  43       9.487  23.903  -1.851  1.00  6.24           C
ATOM      0  H   VAL A  43      11.524  24.889  -0.049  1.00  6.24           H   new
ATOM      0  HA  VAL A  43      10.024  22.933   0.545  1.00  6.24           H   new
ATOM      0  HB  VAL A  43      11.445  23.337  -1.895  1.00  6.24           H   new
ATOM      0 HG11 VAL A  43      10.235  21.542  -2.797  1.00  6.24           H   new
ATOM      0 HG12 VAL A  43      11.129  21.031  -1.593  1.00  6.24           H   new
ATOM      0 HG13 VAL A  43       9.579  21.278  -1.380  1.00  6.24           H   new
ATOM      0 HG21 VAL A  43       9.374  23.872  -2.814  1.00  6.24           H   new
ATOM      0 HG22 VAL A  43       8.675  23.594  -1.420  1.00  6.24           H   new
ATOM      0 HG23 VAL A  43       9.671  24.815  -1.577  1.00  6.24           H   new
ATOM    714  N   LEU A  44      13.074  22.056   0.057  1.00  6.20           N
ATOM    715  CA  LEU A  44      13.990  20.951   0.217  1.00  6.20           C
ATOM    716  C   LEU A  44      14.056  20.517   1.680  1.00  6.20           C
ATOM    717  O   LEU A  44      14.020  19.311   1.982  1.00  6.20           O
ATOM    718  CB  LEU A  44      15.373  21.390  -0.275  1.00  6.20           C
ATOM    719  CG  LEU A  44      15.453  21.676  -1.785  1.00  6.20           C
ATOM    720  CD1 LEU A  44      16.811  22.225  -2.141  1.00  6.20           C
ATOM    721  CD2 LEU A  44      15.136  20.469  -2.531  1.00  6.20           C
ATOM      0  H   LEU A  44      13.421  22.791  -0.225  1.00  6.20           H   new
ATOM      0  HA  LEU A  44      13.682  20.192  -0.303  1.00  6.20           H   new
ATOM      0  HB2 LEU A  44      15.637  22.189   0.208  1.00  6.20           H   new
ATOM      0  HB3 LEU A  44      16.017  20.699  -0.054  1.00  6.20           H   new
ATOM      0  HG  LEU A  44      14.799  22.351  -2.025  1.00  6.20           H   new
ATOM      0 HD11 LEU A  44      16.849  22.401  -3.094  1.00  6.20           H   new
ATOM      0 HD12 LEU A  44      16.965  23.050  -1.654  1.00  6.20           H   new
ATOM      0 HD13 LEU A  44      17.494  21.578  -1.904  1.00  6.20           H   new
ATOM      0 HD21 LEU A  44      15.187  20.653  -3.482  1.00  6.20           H   new
ATOM      0 HD22 LEU A  44      15.770  19.771  -2.302  1.00  6.20           H   new
ATOM      0 HD23 LEU A  44      14.239  20.176  -2.307  1.00  6.20           H   new
ATOM    733  N   ILE A  45      14.070  21.518   2.575  1.00  6.09           N
ATOM    734  CA  ILE A  45      14.141  21.358   4.027  1.00  6.09           C
ATOM    735  C   ILE A  45      12.912  20.718   4.646  1.00  6.09           C
ATOM    736  O   ILE A  45      13.018  19.811   5.475  1.00  6.09           O
ATOM    737  CB  ILE A  45      14.317  22.741   4.691  1.00  6.09           C
ATOM    738  CG1 ILE A  45      15.690  23.328   4.351  1.00  6.09           C
ATOM    739  CG2 ILE A  45      14.102  22.656   6.197  1.00  6.09           C
ATOM    740  CD1 ILE A  45      15.809  24.801   4.698  1.00  6.09           C
ATOM      0  H   ILE A  45      14.037  22.343   2.335  1.00  6.09           H   new
ATOM      0  HA  ILE A  45      14.894  20.768   4.184  1.00  6.09           H   new
ATOM      0  HB  ILE A  45      13.641  23.340   4.337  1.00  6.09           H   new
ATOM      0 HG12 ILE A  45      16.375  22.833   4.827  1.00  6.09           H   new
ATOM      0 HG13 ILE A  45      15.861  23.209   3.404  1.00  6.09           H   new
ATOM      0 HG21 ILE A  45      14.218  23.535   6.591  1.00  6.09           H   new
ATOM      0 HG22 ILE A  45      13.204  22.336   6.378  1.00  6.09           H   new
ATOM      0 HG23 ILE A  45      14.747  22.042   6.582  1.00  6.09           H   new
ATOM      0 HD11 ILE A  45      16.695  25.119   4.463  1.00  6.09           H   new
ATOM      0 HD12 ILE A  45      15.143  25.305   4.204  1.00  6.09           H   new
ATOM      0 HD13 ILE A  45      15.665  24.922   5.650  1.00  6.09           H   new
ATOM    752  N   LEU A  46      11.747  21.204   4.254  1.00  5.89           N
ATOM    753  CA  LEU A  46      10.496  20.759   4.820  1.00  5.89           C
ATOM    754  C   LEU A  46       9.982  19.477   4.178  1.00  5.89           C
ATOM    755  O   LEU A  46       9.373  18.645   4.853  1.00  5.89           O
ATOM    756  CB  LEU A  46       9.483  21.892   4.651  1.00  5.89           C
ATOM    757  CG  LEU A  46       9.859  23.197   5.398  1.00  5.89           C
ATOM    758  CD1 LEU A  46       8.877  24.296   5.033  1.00  5.89           C
ATOM    759  CD2 LEU A  46       9.872  22.935   6.889  1.00  5.89           C
ATOM      0  H   LEU A  46      11.663  21.807   3.646  1.00  5.89           H   new
ATOM      0  HA  LEU A  46      10.631  20.549   5.757  1.00  5.89           H   new
ATOM      0  HB2 LEU A  46       9.387  22.088   3.706  1.00  5.89           H   new
ATOM      0  HB3 LEU A  46       8.618  21.588   4.967  1.00  5.89           H   new
ATOM      0  HG  LEU A  46      10.745  23.490   5.134  1.00  5.89           H   new
ATOM      0 HD11 LEU A  46       9.115  25.111   5.502  1.00  5.89           H   new
ATOM      0 HD12 LEU A  46       8.908  24.453   4.076  1.00  5.89           H   new
ATOM      0 HD13 LEU A  46       7.981  24.027   5.287  1.00  5.89           H   new
ATOM      0 HD21 LEU A  46      10.107  23.750   7.359  1.00  5.89           H   new
ATOM      0 HD22 LEU A  46       8.993  22.640   7.174  1.00  5.89           H   new
ATOM      0 HD23 LEU A  46      10.524  22.246   7.091  1.00  5.89           H   new
ATOM    771  N   GLY A  47      10.211  19.310   2.874  1.00  5.60           N
ATOM    772  CA  GLY A  47       9.735  18.131   2.177  1.00  5.60           C
ATOM    773  C   GLY A  47      10.680  16.928   2.299  1.00  5.60           C
ATOM    774  O   GLY A  47      10.228  15.789   2.202  1.00  5.60           O
ATOM      0  H   GLY A  47      10.640  19.870   2.382  1.00  5.60           H   new
ATOM      0  HA2 GLY A  47       8.864  17.886   2.527  1.00  5.60           H   new
ATOM      0  HA3 GLY A  47       9.614  18.345   1.239  1.00  5.60           H   new
ATOM    778  N   GLY A  48      11.987  17.157   2.532  1.00  5.25           N
ATOM    779  CA  GLY A  48      12.905  16.021   2.604  1.00  5.25           C
ATOM    780  C   GLY A  48      13.145  15.489   1.199  1.00  5.25           C
ATOM    781  O   GLY A  48      13.093  14.284   0.966  1.00  5.25           O
ATOM      0  H   GLY A  48      12.343  17.931   2.646  1.00  5.25           H   new
ATOM      0  HA2 GLY A  48      13.744  16.293   3.007  1.00  5.25           H   new
ATOM      0  HA3 GLY A  48      12.533  15.324   3.167  1.00  5.25           H   new
ATOM    785  N   ILE A  49      13.386  16.409   0.263  1.00  4.86           N
ATOM    786  CA  ILE A  49      13.510  16.043  -1.151  1.00  4.86           C
ATOM    787  C   ILE A  49      14.653  15.068  -1.532  1.00  4.86           C
ATOM    788  O   ILE A  49      14.434  14.171  -2.331  1.00  4.86           O
ATOM    789  CB  ILE A  49      13.531  17.305  -2.023  1.00  4.86           C
ATOM    790  CG1 ILE A  49      12.075  17.759  -2.341  1.00  4.86           C
ATOM    791  CG2 ILE A  49      14.256  17.054  -3.323  1.00  4.86           C
ATOM    792  CD1 ILE A  49      11.174  17.849  -1.159  1.00  4.86           C
ATOM      0  H   ILE A  49      13.481  17.248   0.425  1.00  4.86           H   new
ATOM      0  HA  ILE A  49      12.716  15.515  -1.330  1.00  4.86           H   new
ATOM      0  HB  ILE A  49      13.996  17.998  -1.529  1.00  4.86           H   new
ATOM      0 HG12 ILE A  49      12.108  18.627  -2.773  1.00  4.86           H   new
ATOM      0 HG13 ILE A  49      11.689  17.139  -2.979  1.00  4.86           H   new
ATOM      0 HG21 ILE A  49      14.256  17.865  -3.856  1.00  4.86           H   new
ATOM      0 HG22 ILE A  49      15.171  16.789  -3.138  1.00  4.86           H   new
ATOM      0 HG23 ILE A  49      13.808  16.346  -3.812  1.00  4.86           H   new
ATOM      0 HD11 ILE A  49      10.293  18.137  -1.445  1.00  4.86           H   new
ATOM      0 HD12 ILE A  49      11.108  16.979  -0.735  1.00  4.86           H   new
ATOM      0 HD13 ILE A  49      11.533  18.490  -0.526  1.00  4.86           H   new
ATOM    804  N   THR A  50      15.845  15.220  -0.955  1.00  4.49           N
ATOM    805  CA  THR A  50      17.025  14.362  -1.233  1.00  4.49           C
ATOM    806  C   THR A  50      17.426  14.310  -2.726  1.00  4.49           C
ATOM    807  O   THR A  50      16.741  14.846  -3.599  1.00  4.49           O
ATOM    808  CB  THR A  50      16.851  12.903  -0.713  1.00  4.49           C
ATOM    809  CG2 THR A  50      16.412  12.936   0.744  1.00  4.49           C
ATOM    810  OG1 THR A  50      15.865  12.189  -1.470  1.00  4.49           O
ATOM      0  H   THR A  50      16.004  15.836  -0.376  1.00  4.49           H   new
ATOM      0  HA  THR A  50      17.740  14.795  -0.742  1.00  4.49           H   new
ATOM      0  HB  THR A  50      17.703  12.450  -0.807  1.00  4.49           H   new
ATOM      0  HG1 THR A  50      15.473  12.719  -1.990  1.00  4.49           H   new
ATOM      0 HG21 THR A  50      16.303  12.029   1.070  1.00  4.49           H   new
ATOM      0 HG22 THR A  50      17.084  13.391   1.275  1.00  4.49           H   new
ATOM      0 HG23 THR A  50      15.568  13.409   0.817  1.00  4.49           H   new
ATOM    818  N   TYR A  51      18.570  13.687  -3.007  1.00  4.14           N
ATOM    819  CA  TYR A  51      19.135  13.652  -4.358  1.00  4.14           C
ATOM    820  C   TYR A  51      18.274  13.093  -5.492  1.00  4.14           C
ATOM    821  O   TYR A  51      18.190  13.730  -6.531  1.00  4.14           O
ATOM    822  CB  TYR A  51      20.455  12.903  -4.388  1.00  4.14           C
ATOM    823  CG  TYR A  51      21.013  12.809  -5.812  1.00  4.14           C
ATOM    824  CD1 TYR A  51      21.667  13.901  -6.370  1.00  4.14           C
ATOM    825  CD2 TYR A  51      20.858  11.644  -6.560  1.00  4.14           C
ATOM    826  CE1 TYR A  51      22.167  13.828  -7.658  1.00  4.14           C
ATOM    827  CE2 TYR A  51      21.358  11.575  -7.846  1.00  4.14           C
ATOM    828  CZ  TYR A  51      22.013  12.661  -8.394  1.00  4.14           C
ATOM    829  OH  TYR A  51      22.523  12.590  -9.671  1.00  4.14           O
ATOM      0  H   TYR A  51      19.042  13.272  -2.420  1.00  4.14           H   new
ATOM      0  HA  TYR A  51      19.225  14.600  -4.541  1.00  4.14           H   new
ATOM      0  HB2 TYR A  51      21.097  13.353  -3.816  1.00  4.14           H   new
ATOM      0  HB3 TYR A  51      20.331  12.011  -4.028  1.00  4.14           H   new
ATOM      0  HD1 TYR A  51      21.769  14.683  -5.876  1.00  4.14           H   new
ATOM      0  HD2 TYR A  51      20.417  10.912  -6.193  1.00  4.14           H   new
ATOM      0  HE1 TYR A  51      22.605  14.559  -8.030  1.00  4.14           H   new
ATOM      0  HE2 TYR A  51      21.254  10.796  -8.344  1.00  4.14           H   new
ATOM      0  HH  TYR A  51      22.360  11.833  -9.996  1.00  4.14           H   new
ATOM    839  N   THR A  52      17.675  11.905  -5.346  1.00  3.83           N
ATOM    840  CA  THR A  52      16.956  11.321  -6.495  1.00  3.83           C
ATOM    841  C   THR A  52      15.797  12.181  -6.980  1.00  3.83           C
ATOM    842  O   THR A  52      15.596  12.348  -8.188  1.00  3.83           O
ATOM    843  CB  THR A  52      16.408   9.921  -6.196  1.00  3.83           C
ATOM    844  CG2 THR A  52      15.636   9.404  -7.434  1.00  3.83           C
ATOM    845  OG1 THR A  52      17.500   9.033  -5.903  1.00  3.83           O
ATOM      0  H   THR A  52      17.669  11.436  -4.625  1.00  3.83           H   new
ATOM      0  HA  THR A  52      17.628  11.271  -7.192  1.00  3.83           H   new
ATOM      0  HB  THR A  52      15.811   9.958  -5.432  1.00  3.83           H   new
ATOM      0  HG1 THR A  52      17.201   8.266  -5.738  1.00  3.83           H   new
ATOM      0 HG21 THR A  52      15.287   8.518  -7.251  1.00  3.83           H   new
ATOM      0 HG22 THR A  52      14.902  10.006  -7.632  1.00  3.83           H   new
ATOM      0 HG23 THR A  52      16.235   9.364  -8.196  1.00  3.83           H   new
ATOM    853  N   ASP A  53      15.038  12.738  -6.060  1.00  3.58           N
ATOM    854  CA  ASP A  53      13.903  13.536  -6.458  1.00  3.58           C
ATOM    855  C   ASP A  53      14.374  14.918  -6.870  1.00  3.58           C
ATOM    856  O   ASP A  53      13.793  15.527  -7.777  1.00  3.58           O
ATOM    857  CB  ASP A  53      12.890  13.563  -5.347  1.00  3.58           C
ATOM    858  CG  ASP A  53      12.211  12.173  -5.127  1.00  3.58           C
ATOM    859  OD1 ASP A  53      11.295  11.845  -5.867  1.00  3.58           O
ATOM    860  OD2 ASP A  53      12.647  11.437  -4.282  1.00  3.58           O1-
ATOM      0  H   ASP A  53      15.160  12.668  -5.212  1.00  3.58           H   new
ATOM      0  HA  ASP A  53      13.464  13.145  -7.230  1.00  3.58           H   new
ATOM      0  HB2 ASP A  53      13.322  13.843  -4.525  1.00  3.58           H   new
ATOM      0  HB3 ASP A  53      12.210  14.224  -5.549  1.00  3.58           H   new
ATOM    865  N   LEU A  54      15.469  15.397  -6.261  1.00  3.37           N
ATOM    866  CA  LEU A  54      16.024  16.664  -6.686  1.00  3.37           C
ATOM    867  C   LEU A  54      16.510  16.482  -8.126  1.00  3.37           C
ATOM    868  O   LEU A  54      16.347  17.362  -8.953  1.00  3.37           O
ATOM    869  CB  LEU A  54      17.169  17.121  -5.789  1.00  3.37           C
ATOM    870  CG  LEU A  54      17.697  18.494  -6.111  1.00  3.37           C
ATOM    871  CD1 LEU A  54      16.548  19.468  -5.989  1.00  3.37           C
ATOM    872  CD2 LEU A  54      18.796  18.850  -5.132  1.00  3.37           C
ATOM      0  H   LEU A  54      15.887  15.007  -5.618  1.00  3.37           H   new
ATOM      0  HA  LEU A  54      15.344  17.353  -6.628  1.00  3.37           H   new
ATOM      0  HB2 LEU A  54      16.868  17.110  -4.867  1.00  3.37           H   new
ATOM      0  HB3 LEU A  54      17.895  16.482  -5.858  1.00  3.37           H   new
ATOM      0  HG  LEU A  54      18.064  18.525  -7.008  1.00  3.37           H   new
ATOM      0 HD11 LEU A  54      16.860  20.364  -6.192  1.00  3.37           H   new
ATOM      0 HD12 LEU A  54      15.847  19.221  -6.612  1.00  3.37           H   new
ATOM      0 HD13 LEU A  54      16.198  19.445  -5.084  1.00  3.37           H   new
ATOM      0 HD21 LEU A  54      19.138  19.734  -5.337  1.00  3.37           H   new
ATOM      0 HD22 LEU A  54      18.441  18.842  -4.229  1.00  3.37           H   new
ATOM      0 HD23 LEU A  54      19.514  18.202  -5.202  1.00  3.37           H   new
ATOM    884  N   LEU A  55      17.105  15.326  -8.427  1.00  3.19           N
ATOM    885  CA  LEU A  55      17.580  15.020  -9.768  1.00  3.19           C
ATOM    886  C   LEU A  55      16.434  15.090 -10.755  1.00  3.19           C
ATOM    887  O   LEU A  55      16.560  15.727 -11.798  1.00  3.19           O
ATOM    888  CB  LEU A  55      18.203  13.620  -9.834  1.00  3.19           C
ATOM    889  CG  LEU A  55      18.623  13.165 -11.216  1.00  3.19           C
ATOM    890  CD1 LEU A  55      19.696  14.091 -11.745  1.00  3.19           C
ATOM    891  CD2 LEU A  55      19.096  11.726 -11.138  1.00  3.19           C
ATOM      0  H   LEU A  55      17.243  14.699  -7.855  1.00  3.19           H   new
ATOM      0  HA  LEU A  55      18.257  15.676  -9.995  1.00  3.19           H   new
ATOM      0  HB2 LEU A  55      18.979  13.599  -9.253  1.00  3.19           H   new
ATOM      0  HB3 LEU A  55      17.566  12.981  -9.479  1.00  3.19           H   new
ATOM      0  HG  LEU A  55      17.876  13.201 -11.833  1.00  3.19           H   new
ATOM      0 HD11 LEU A  55      19.966  13.801 -12.630  1.00  3.19           H   new
ATOM      0 HD12 LEU A  55      19.348  14.995 -11.794  1.00  3.19           H   new
ATOM      0 HD13 LEU A  55      20.462  14.071 -11.151  1.00  3.19           H   new
ATOM      0 HD21 LEU A  55      19.367  11.426 -12.020  1.00  3.19           H   new
ATOM      0 HD22 LEU A  55      19.850  11.665 -10.530  1.00  3.19           H   new
ATOM      0 HD23 LEU A  55      18.374  11.165 -10.814  1.00  3.19           H   new
ATOM    903  N   ARG A  56      15.303  14.446 -10.438  1.00  3.07           N
ATOM    904  CA  ARG A  56      14.170  14.471 -11.361  1.00  3.07           C
ATOM    905  C   ARG A  56      13.801  15.937 -11.625  1.00  3.07           C
ATOM    906  O   ARG A  56      13.626  16.348 -12.776  1.00  3.07           O
ATOM    907  CB  ARG A  56      12.986  13.718 -10.776  1.00  3.07           C
ATOM    908  CG  ARG A  56      11.855  13.437 -11.763  1.00  3.07           C
ATOM    909  CD  ARG A  56      10.754  12.682 -11.145  1.00  3.07           C
ATOM    910  NE  ARG A  56      11.251  11.541 -10.416  1.00  3.07           N
ATOM    911  CZ  ARG A  56      11.249  11.522  -9.078  1.00  3.07           C
ATOM    912  NH1 ARG A  56      10.744  12.546  -8.454  1.00  3.07           N1+
ATOM    913  NH2 ARG A  56      11.729  10.534  -8.347  1.00  3.07           N
ATOM      0  H   ARG A  56      15.176  14.001  -9.713  1.00  3.07           H   new
ATOM      0  HA  ARG A  56      14.411  14.034 -12.193  1.00  3.07           H   new
ATOM      0  HB2 ARG A  56      13.301  12.874 -10.416  1.00  3.07           H   new
ATOM      0  HB3 ARG A  56      12.630  14.228 -10.032  1.00  3.07           H   new
ATOM      0  HG2 ARG A  56      11.515  14.276 -12.110  1.00  3.07           H   new
ATOM      0  HG3 ARG A  56      12.203  12.938 -12.518  1.00  3.07           H   new
ATOM      0  HD2 ARG A  56      10.257  13.261 -10.546  1.00  3.07           H   new
ATOM      0  HD3 ARG A  56      10.135  12.387 -11.831  1.00  3.07           H   new
ATOM      0  HE  ARG A  56      11.554  10.862 -10.848  1.00  3.07           H   new
ATOM      0 HH11 ARG A  56      10.425  13.208  -8.901  1.00  3.07           H   new
ATOM      0 HH12 ARG A  56      10.729  12.561  -7.594  1.00  3.07           H   new
ATOM      0 HH21 ARG A  56      12.072   9.844  -8.729  1.00  3.07           H   new
ATOM      0 HH22 ARG A  56      11.699  10.580  -7.489  1.00  3.07           H   new
ATOM    927  N   TYR A  57      13.750  16.741 -10.557  1.00  3.00           N
ATOM    928  CA  TYR A  57      13.504  18.182 -10.651  1.00  3.00           C
ATOM    929  C   TYR A  57      14.507  18.897 -11.550  1.00  3.00           C
ATOM    930  O   TYR A  57      14.123  19.661 -12.437  1.00  3.00           O
ATOM    931  CB  TYR A  57      13.479  18.791  -9.252  1.00  3.00           C
ATOM    932  CG  TYR A  57      13.598  20.273  -9.208  1.00  3.00           C
ATOM    933  CD1 TYR A  57      12.542  21.106  -9.440  1.00  3.00           C
ATOM    934  CD2 TYR A  57      14.848  20.793  -8.918  1.00  3.00           C
ATOM    935  CE1 TYR A  57      12.762  22.462  -9.381  1.00  3.00           C
ATOM    936  CE2 TYR A  57      15.054  22.129  -8.853  1.00  3.00           C
ATOM    937  CZ  TYR A  57      14.018  22.968  -9.080  1.00  3.00           C
ATOM    938  OH  TYR A  57      14.209  24.326  -9.011  1.00  3.00           O
ATOM      0  H   TYR A  57      13.858  16.461  -9.751  1.00  3.00           H   new
ATOM      0  HA  TYR A  57      12.638  18.306 -11.070  1.00  3.00           H   new
ATOM      0  HB2 TYR A  57      12.651  18.534  -8.817  1.00  3.00           H   new
ATOM      0  HB3 TYR A  57      14.203  18.407  -8.734  1.00  3.00           H   new
ATOM      0  HD1 TYR A  57      11.698  20.766  -9.632  1.00  3.00           H   new
ATOM      0  HD2 TYR A  57      15.559  20.214  -8.765  1.00  3.00           H   new
ATOM      0  HE1 TYR A  57      12.059  23.048  -9.545  1.00  3.00           H   new
ATOM      0  HE2 TYR A  57      15.898  22.466  -8.655  1.00  3.00           H   new
ATOM      0  HH  TYR A  57      13.636  24.714  -9.487  1.00  3.00           H   new
ATOM    948  N   VAL A  58      15.796  18.666 -11.339  1.00  2.98           N
ATOM    949  CA  VAL A  58      16.816  19.322 -12.136  1.00  2.98           C
ATOM    950  C   VAL A  58      16.687  18.963 -13.607  1.00  2.98           C
ATOM    951  O   VAL A  58      16.787  19.835 -14.480  1.00  2.98           O
ATOM    952  CB  VAL A  58      18.218  18.953 -11.622  1.00  2.98           C
ATOM    953  CG1 VAL A  58      19.268  19.449 -12.593  1.00  2.98           C
ATOM    954  CG2 VAL A  58      18.438  19.589 -10.237  1.00  2.98           C
ATOM      0  H   VAL A  58      16.099  18.131 -10.737  1.00  2.98           H   new
ATOM      0  HA  VAL A  58      16.688  20.280 -12.049  1.00  2.98           H   new
ATOM      0  HB  VAL A  58      18.292  17.989 -11.547  1.00  2.98           H   new
ATOM      0 HG11 VAL A  58      20.150  19.214 -12.264  1.00  2.98           H   new
ATOM      0 HG12 VAL A  58      19.127  19.038 -13.460  1.00  2.98           H   new
ATOM      0 HG13 VAL A  58      19.201  20.413 -12.677  1.00  2.98           H   new
ATOM      0 HG21 VAL A  58      19.322  19.357  -9.911  1.00  2.98           H   new
ATOM      0 HG22 VAL A  58      18.362  20.553 -10.308  1.00  2.98           H   new
ATOM      0 HG23 VAL A  58      17.769  19.257  -9.618  1.00  2.98           H   new
ATOM    964  N   LEU A  59      16.441  17.683 -13.892  1.00  3.01           N
ATOM    965  CA  LEU A  59      16.282  17.233 -15.264  1.00  3.01           C
ATOM    966  C   LEU A  59      15.075  17.927 -15.895  1.00  3.01           C
ATOM    967  O   LEU A  59      15.141  18.369 -17.051  1.00  3.01           O
ATOM    968  CB  LEU A  59      16.086  15.713 -15.282  1.00  3.01           C
ATOM    969  CG  LEU A  59      17.303  14.872 -14.879  1.00  3.01           C
ATOM    970  CD1 LEU A  59      16.876  13.407 -14.758  1.00  3.01           C
ATOM    971  CD2 LEU A  59      18.397  15.055 -15.894  1.00  3.01           C
ATOM      0  H   LEU A  59      16.363  17.063 -13.301  1.00  3.01           H   new
ATOM      0  HA  LEU A  59      17.076  17.457 -15.775  1.00  3.01           H   new
ATOM      0  HB2 LEU A  59      15.352  15.493 -14.687  1.00  3.01           H   new
ATOM      0  HB3 LEU A  59      15.816  15.450 -16.176  1.00  3.01           H   new
ATOM      0  HG  LEU A  59      17.648  15.159 -14.019  1.00  3.01           H   new
ATOM      0 HD11 LEU A  59      17.640  12.867 -14.503  1.00  3.01           H   new
ATOM      0 HD12 LEU A  59      16.184  13.326 -14.083  1.00  3.01           H   new
ATOM      0 HD13 LEU A  59      16.533  13.098 -15.611  1.00  3.01           H   new
ATOM      0 HD21 LEU A  59      19.167  14.523 -15.639  1.00  3.01           H   new
ATOM      0 HD22 LEU A  59      18.081  14.769 -16.766  1.00  3.01           H   new
ATOM      0 HD23 LEU A  59      18.649  15.991 -15.933  1.00  3.01           H   new
ATOM    983  N   LEU A  60      13.997  18.090 -15.117  1.00  3.07           N
ATOM    984  CA  LEU A  60      12.817  18.796 -15.591  1.00  3.07           C
ATOM    985  C   LEU A  60      13.050  20.250 -15.886  1.00  3.07           C
ATOM    986  O   LEU A  60      12.595  20.747 -16.914  1.00  3.07           O
ATOM    987  CB  LEU A  60      11.707  18.753 -14.558  1.00  3.07           C
ATOM    988  CG  LEU A  60      11.044  17.536 -14.416  1.00  3.07           C
ATOM    989  CD1 LEU A  60      10.169  17.574 -13.295  1.00  3.07           C
ATOM    990  CD2 LEU A  60      10.289  17.424 -15.515  1.00  3.07           C
ATOM      0  H   LEU A  60      13.936  17.796 -14.311  1.00  3.07           H   new
ATOM      0  HA  LEU A  60      12.579  18.336 -16.411  1.00  3.07           H   new
ATOM      0  HB2 LEU A  60      12.082  18.998 -13.698  1.00  3.07           H   new
ATOM      0  HB3 LEU A  60      11.052  19.432 -14.786  1.00  3.07           H   new
ATOM      0  HG  LEU A  60      11.672  16.807 -14.295  1.00  3.07           H   new
ATOM      0 HD11 LEU A  60       9.715  16.721 -13.209  1.00  3.07           H   new
ATOM      0 HD12 LEU A  60      10.681  17.750 -12.490  1.00  3.07           H   new
ATOM      0 HD13 LEU A  60       9.513  18.277 -13.420  1.00  3.07           H   new
ATOM      0 HD21 LEU A  60       9.794  16.591 -15.484  1.00  3.07           H   new
ATOM      0 HD22 LEU A  60       9.668  18.168 -15.558  1.00  3.07           H   new
ATOM      0 HD23 LEU A  60      10.858  17.433 -16.301  1.00  3.07           H   new
ATOM   1002  N   VAL A  61      13.769  20.939 -15.011  1.00  3.17           N
ATOM   1003  CA  VAL A  61      14.010  22.350 -15.237  1.00  3.17           C
ATOM   1004  C   VAL A  61      14.862  22.529 -16.477  1.00  3.17           C
ATOM   1005  O   VAL A  61      14.588  23.400 -17.306  1.00  3.17           O
ATOM   1006  CB  VAL A  61      14.660  23.018 -14.024  1.00  3.17           C
ATOM   1007  CG1 VAL A  61      15.064  24.439 -14.393  1.00  3.17           C
ATOM   1008  CG2 VAL A  61      13.660  23.032 -12.851  1.00  3.17           C
ATOM      0  H   VAL A  61      14.119  20.615 -14.295  1.00  3.17           H   new
ATOM      0  HA  VAL A  61      13.154  22.786 -15.373  1.00  3.17           H   new
ATOM      0  HB  VAL A  61      15.450  22.524 -13.756  1.00  3.17           H   new
ATOM      0 HG11 VAL A  61      15.477  24.867 -13.627  1.00  3.17           H   new
ATOM      0 HG12 VAL A  61      15.695  24.415 -15.129  1.00  3.17           H   new
ATOM      0 HG13 VAL A  61      14.277  24.941 -14.658  1.00  3.17           H   new
ATOM      0 HG21 VAL A  61      14.070  23.455 -12.081  1.00  3.17           H   new
ATOM      0 HG22 VAL A  61      12.867  23.528 -13.108  1.00  3.17           H   new
ATOM      0 HG23 VAL A  61      13.413  22.122 -12.626  1.00  3.17           H   new
ATOM   1018  N   GLY A  62      15.888  21.689 -16.618  1.00  3.32           N
ATOM   1019  CA  GLY A  62      16.746  21.729 -17.787  1.00  3.32           C
ATOM   1020  C   GLY A  62      15.911  21.561 -19.055  1.00  3.32           C
ATOM   1021  O   GLY A  62      15.984  22.386 -19.975  1.00  3.32           O
ATOM      0  H   GLY A  62      16.100  21.087 -16.041  1.00  3.32           H   new
ATOM      0  HA2 GLY A  62      17.226  22.571 -17.816  1.00  3.32           H   new
ATOM      0  HA3 GLY A  62      17.411  21.025 -17.733  1.00  3.32           H   new
ATOM   1025  N   ALA A  63      15.116  20.486 -19.107  1.00  3.51           N
ATOM   1026  CA  ALA A  63      14.281  20.230 -20.269  1.00  3.51           C
ATOM   1027  C   ALA A  63      13.289  21.352 -20.515  1.00  3.51           C
ATOM   1028  O   ALA A  63      13.091  21.766 -21.656  1.00  3.51           O
ATOM   1029  CB  ALA A  63      13.517  18.944 -20.065  1.00  3.51           C
ATOM      0  H   ALA A  63      15.051  19.900 -18.481  1.00  3.51           H   new
ATOM      0  HA  ALA A  63      14.866  20.167 -21.040  1.00  3.51           H   new
ATOM      0  HB1 ALA A  63      12.959  18.772 -20.840  1.00  3.51           H   new
ATOM      0  HB2 ALA A  63      14.142  18.211 -19.948  1.00  3.51           H   new
ATOM      0  HB3 ALA A  63      12.958  19.021 -19.276  1.00  3.51           H   new
ATOM   1035  N   ALA A  64      12.684  21.875 -19.451  1.00  3.77           N
ATOM   1036  CA  ALA A  64      11.713  22.939 -19.595  1.00  3.77           C
ATOM   1037  C   ALA A  64      12.352  24.175 -20.193  1.00  3.77           C
ATOM   1038  O   ALA A  64      11.771  24.812 -21.072  1.00  3.77           O
ATOM   1039  CB  ALA A  64      11.108  23.252 -18.256  1.00  3.77           C
ATOM      0  H   ALA A  64      12.826  21.624 -18.641  1.00  3.77           H   new
ATOM      0  HA  ALA A  64      11.013  22.645 -20.199  1.00  3.77           H   new
ATOM      0  HB1 ALA A  64      10.458  23.965 -18.353  1.00  3.77           H   new
ATOM      0  HB2 ALA A  64      10.670  22.461 -17.906  1.00  3.77           H   new
ATOM      0  HB3 ALA A  64      11.806  23.533 -17.643  1.00  3.77           H   new
ATOM   1045  N   PHE A  65      13.573  24.488 -19.764  1.00  4.12           N
ATOM   1046  CA  PHE A  65      14.303  25.621 -20.302  1.00  4.12           C
ATOM   1047  C   PHE A  65      14.486  25.428 -21.792  1.00  4.12           C
ATOM   1048  O   PHE A  65      14.225  26.336 -22.581  1.00  4.12           O
ATOM   1049  CB  PHE A  65      15.661  25.787 -19.625  1.00  4.12           C
ATOM   1050  CG  PHE A  65      16.507  26.882 -20.218  1.00  4.12           C
ATOM   1051  CD1 PHE A  65      16.278  28.226 -19.925  1.00  4.12           C
ATOM   1052  CD2 PHE A  65      17.545  26.564 -21.076  1.00  4.12           C
ATOM   1053  CE1 PHE A  65      17.066  29.211 -20.477  1.00  4.12           C
ATOM   1054  CE2 PHE A  65      18.336  27.547 -21.630  1.00  4.12           C
ATOM   1055  CZ  PHE A  65      18.096  28.875 -21.330  1.00  4.12           C
ATOM      0  H   PHE A  65      13.995  24.050 -19.156  1.00  4.12           H   new
ATOM      0  HA  PHE A  65      13.791  26.427 -20.130  1.00  4.12           H   new
ATOM      0  HB2 PHE A  65      15.523  25.971 -18.683  1.00  4.12           H   new
ATOM      0  HB3 PHE A  65      16.146  24.949 -19.682  1.00  4.12           H   new
ATOM      0  HD1 PHE A  65      15.585  28.460 -19.350  1.00  4.12           H   new
ATOM      0  HD2 PHE A  65      17.711  25.673 -21.282  1.00  4.12           H   new
ATOM      0  HE1 PHE A  65      16.903  30.104 -20.274  1.00  4.12           H   new
ATOM      0  HE2 PHE A  65      19.030  27.317 -22.205  1.00  4.12           H   new
ATOM      0  HZ  PHE A  65      18.628  29.540 -21.703  1.00  4.12           H   new
ATOM   1065  N   ALA A  66      14.970  24.240 -22.171  1.00  4.52           N
ATOM   1066  CA  ALA A  66      15.224  23.919 -23.567  1.00  4.52           C
ATOM   1067  C   ALA A  66      13.959  24.009 -24.425  1.00  4.52           C
ATOM   1068  O   ALA A  66      14.011  24.492 -25.558  1.00  4.52           O
ATOM   1069  CB  ALA A  66      15.798  22.516 -23.665  1.00  4.52           C
ATOM      0  H   ALA A  66      15.158  23.604 -21.623  1.00  4.52           H   new
ATOM      0  HA  ALA A  66      15.856  24.572 -23.906  1.00  4.52           H   new
ATOM      0  HB1 ALA A  66      15.968  22.300 -24.595  1.00  4.52           H   new
ATOM      0  HB2 ALA A  66      16.628  22.470 -23.166  1.00  4.52           H   new
ATOM      0  HB3 ALA A  66      15.164  21.881 -23.297  1.00  4.52           H   new
ATOM   1075  N   GLU A  67      12.824  23.561 -23.879  1.00  4.95           N
ATOM   1076  CA  GLU A  67      11.562  23.624 -24.605  1.00  4.95           C
ATOM   1077  C   GLU A  67      11.060  25.068 -24.678  1.00  4.95           C
ATOM   1078  O   GLU A  67      10.471  25.499 -25.686  1.00  4.95           O
ATOM   1079  CB  GLU A  67      10.538  22.685 -23.972  1.00  4.95           C
ATOM   1080  CG  GLU A  67      10.855  21.166 -24.149  1.00  4.95           C
ATOM   1081  CD  GLU A  67      10.952  20.706 -25.634  1.00  4.95           C
ATOM   1082  OE1 GLU A  67      10.590  21.481 -26.486  1.00  4.95           O
ATOM   1083  OE2 GLU A  67      11.349  19.571 -25.901  1.00  4.95           O1-
ATOM      0  H   GLU A  67      12.768  23.219 -23.092  1.00  4.95           H   new
ATOM      0  HA  GLU A  67      11.702  23.323 -25.517  1.00  4.95           H   new
ATOM      0  HB2 GLU A  67      10.477  22.883 -23.024  1.00  4.95           H   new
ATOM      0  HB3 GLU A  67       9.667  22.869 -24.356  1.00  4.95           H   new
ATOM      0  HG2 GLU A  67      11.693  20.966 -23.703  1.00  4.95           H   new
ATOM      0  HG3 GLU A  67      10.166  20.648 -23.704  1.00  4.95           H   new
ATOM   1090  N   ALA A  68      11.326  25.842 -23.630  1.00  5.32           N
ATOM   1091  CA  ALA A  68      10.977  27.244 -23.630  1.00  5.32           C
ATOM   1092  C   ALA A  68       9.501  27.472 -23.923  1.00  5.32           C
ATOM   1093  O   ALA A  68       8.662  27.482 -23.025  1.00  5.32           O
ATOM   1094  CB  ALA A  68      11.864  27.997 -24.618  1.00  5.32           C
ATOM      0  H   ALA A  68      11.709  25.567 -22.911  1.00  5.32           H   new
ATOM      0  HA  ALA A  68      11.133  27.592 -22.738  1.00  5.32           H   new
ATOM      0  HB1 ALA A  68      11.626  28.937 -24.615  1.00  5.32           H   new
ATOM      0  HB2 ALA A  68      12.794  27.898 -24.359  1.00  5.32           H   new
ATOM      0  HB3 ALA A  68      11.736  27.635 -25.509  1.00  5.32           H   new
ATOM   1100  N   ASN A  69       9.226  27.810 -25.175  1.00  5.56           N
ATOM   1101  CA  ASN A  69       7.915  28.194 -25.676  1.00  5.56           C
ATOM   1102  C   ASN A  69       6.895  27.056 -25.696  1.00  5.56           C
ATOM   1103  O   ASN A  69       5.683  27.293 -25.627  1.00  5.56           O
ATOM   1104  CB  ASN A  69       8.072  28.778 -27.060  1.00  5.56           C
ATOM   1105  CG  ASN A  69       8.728  30.128 -27.030  1.00  5.56           C
ATOM   1106  ND2 ASN A  69       9.325  30.505 -28.130  1.00  5.56           N
ATOM   1107  OD1 ASN A  69       8.703  30.831 -26.013  1.00  5.56           O
ATOM      0  H   ASN A  69       9.830  27.822 -25.787  1.00  5.56           H   new
ATOM      0  HA  ASN A  69       7.558  28.851 -25.058  1.00  5.56           H   new
ATOM      0  HB2 ASN A  69       8.600  28.175 -27.607  1.00  5.56           H   new
ATOM      0  HB3 ASN A  69       7.201  28.852 -27.480  1.00  5.56           H   new
ATOM      0 HD21 ASN A  69       9.720  31.268 -28.165  1.00  5.56           H   new
ATOM      0 HD22 ASN A  69       9.323  29.990 -28.819  1.00  5.56           H   new
ATOM   1114  N   SER A  70       7.358  25.808 -25.778  1.00  5.61           N
ATOM   1115  CA  SER A  70       6.422  24.680 -25.864  1.00  5.61           C
ATOM   1116  C   SER A  70       5.841  24.327 -24.489  1.00  5.61           C
ATOM   1117  O   SER A  70       6.114  23.261 -23.923  1.00  5.61           O
ATOM   1118  CB  SER A  70       7.090  23.470 -26.490  1.00  5.61           C
ATOM   1119  OG  SER A  70       7.458  23.712 -27.821  1.00  5.61           O
ATOM      0  H   SER A  70       8.191  25.593 -25.785  1.00  5.61           H   new
ATOM      0  HA  SER A  70       5.687  24.953 -26.435  1.00  5.61           H   new
ATOM      0  HB2 SER A  70       7.876  23.231 -25.975  1.00  5.61           H   new
ATOM      0  HB3 SER A  70       6.486  22.712 -26.454  1.00  5.61           H   new
ATOM      0  HG  SER A  70       7.825  23.027 -28.139  1.00  5.61           H   new
ATOM   1125  N   GLY A  71       4.989  25.226 -23.996  1.00  5.49           N
ATOM   1126  CA  GLY A  71       4.412  25.150 -22.661  1.00  5.49           C
ATOM   1127  C   GLY A  71       3.723  23.828 -22.371  1.00  5.49           C
ATOM   1128  O   GLY A  71       3.832  23.313 -21.265  1.00  5.49           O
ATOM      0  H   GLY A  71       4.726  25.913 -24.442  1.00  5.49           H   new
ATOM      0  HA2 GLY A  71       5.113  25.292 -22.005  1.00  5.49           H   new
ATOM      0  HA3 GLY A  71       3.772  25.871 -22.552  1.00  5.49           H   new
ATOM   1132  N   GLY A  72       3.061  23.220 -23.350  1.00  5.24           N
ATOM   1133  CA  GLY A  72       2.412  21.946 -23.075  1.00  5.24           C
ATOM   1134  C   GLY A  72       3.410  20.910 -22.555  1.00  5.24           C
ATOM   1135  O   GLY A  72       3.087  20.153 -21.643  1.00  5.24           O
ATOM      0  H   GLY A  72       2.977  23.516 -24.153  1.00  5.24           H   new
ATOM      0  HA2 GLY A  72       1.707  22.075 -22.421  1.00  5.24           H   new
ATOM      0  HA3 GLY A  72       1.991  21.614 -23.884  1.00  5.24           H   new
ATOM   1139  N   ASP A  73       4.639  20.898 -23.094  1.00  4.93           N
ATOM   1140  CA  ASP A  73       5.628  19.940 -22.623  1.00  4.93           C
ATOM   1141  C   ASP A  73       6.164  20.338 -21.280  1.00  4.93           C
ATOM   1142  O   ASP A  73       6.417  19.484 -20.436  1.00  4.93           O
ATOM   1143  CB  ASP A  73       6.751  19.726 -23.612  1.00  4.93           C
ATOM   1144  CG  ASP A  73       6.313  18.904 -24.828  1.00  4.93           C
ATOM   1145  OD1 ASP A  73       5.242  18.327 -24.807  1.00  4.93           O
ATOM   1146  OD2 ASP A  73       7.082  18.804 -25.750  1.00  4.93           O1-
ATOM      0  H   ASP A  73       4.907  21.426 -23.718  1.00  4.93           H   new
ATOM      0  HA  ASP A  73       5.170  19.089 -22.533  1.00  4.93           H   new
ATOM      0  HB2 ASP A  73       7.084  20.587 -23.910  1.00  4.93           H   new
ATOM      0  HB3 ASP A  73       7.487  19.275 -23.169  1.00  4.93           H   new
ATOM   1151  N   VAL A  74       6.291  21.638 -21.052  1.00  4.64           N
ATOM   1152  CA  VAL A  74       6.797  22.119 -19.773  1.00  4.64           C
ATOM   1153  C   VAL A  74       5.856  21.626 -18.673  1.00  4.64           C
ATOM   1154  O   VAL A  74       6.300  21.148 -17.628  1.00  4.64           O
ATOM   1155  CB  VAL A  74       6.886  23.650 -19.778  1.00  4.64           C
ATOM   1156  CG1 VAL A  74       7.210  24.165 -18.381  1.00  4.64           C
ATOM   1157  CG2 VAL A  74       7.952  24.088 -20.826  1.00  4.64           C
ATOM      0  H   VAL A  74       6.092  22.254 -21.618  1.00  4.64           H   new
ATOM      0  HA  VAL A  74       7.691  21.777 -19.613  1.00  4.64           H   new
ATOM      0  HB  VAL A  74       6.032  24.036 -20.030  1.00  4.64           H   new
ATOM      0 HG11 VAL A  74       7.264  25.133 -18.397  1.00  4.64           H   new
ATOM      0 HG12 VAL A  74       6.513  23.890 -17.765  1.00  4.64           H   new
ATOM      0 HG13 VAL A  74       8.060  23.799 -18.090  1.00  4.64           H   new
ATOM      0 HG21 VAL A  74       8.016  25.056 -20.837  1.00  4.64           H   new
ATOM      0 HG22 VAL A  74       8.813  23.710 -20.589  1.00  4.64           H   new
ATOM      0 HG23 VAL A  74       7.691  23.771 -21.705  1.00  4.64           H   new
ATOM   1167  N   VAL A  75       4.558  21.728 -18.946  1.00  4.40           N
ATOM   1168  CA  VAL A  75       3.488  21.259 -18.079  1.00  4.40           C
ATOM   1169  C   VAL A  75       3.478  19.744 -17.899  1.00  4.40           C
ATOM   1170  O   VAL A  75       3.338  19.248 -16.775  1.00  4.40           O
ATOM   1171  CB  VAL A  75       2.150  21.717 -18.658  1.00  4.40           C
ATOM   1172  CG1 VAL A  75       0.990  21.075 -17.940  1.00  4.40           C
ATOM   1173  CG2 VAL A  75       2.075  23.232 -18.535  1.00  4.40           C
ATOM      0  H   VAL A  75       4.268  22.087 -19.671  1.00  4.40           H   new
ATOM      0  HA  VAL A  75       3.639  21.640 -17.200  1.00  4.40           H   new
ATOM      0  HB  VAL A  75       2.093  21.449 -19.588  1.00  4.40           H   new
ATOM      0 HG11 VAL A  75       0.157  21.384 -18.329  1.00  4.40           H   new
ATOM      0 HG12 VAL A  75       1.049  20.111 -18.028  1.00  4.40           H   new
ATOM      0 HG13 VAL A  75       1.017  21.316 -17.001  1.00  4.40           H   new
ATOM      0 HG21 VAL A  75       1.231  23.545 -18.898  1.00  4.40           H   new
ATOM      0 HG22 VAL A  75       2.138  23.485 -17.601  1.00  4.40           H   new
ATOM      0 HG23 VAL A  75       2.807  23.634 -19.028  1.00  4.40           H   new
ATOM   1183  N   HIS A  76       3.651  18.986 -18.985  1.00  4.23           N
ATOM   1184  CA  HIS A  76       3.648  17.537 -18.845  1.00  4.23           C
ATOM   1185  C   HIS A  76       4.813  17.120 -17.955  1.00  4.23           C
ATOM   1186  O   HIS A  76       4.674  16.292 -17.048  1.00  4.23           O
ATOM   1187  CB  HIS A  76       3.859  16.861 -20.199  1.00  4.23           C
ATOM   1188  CG  HIS A  76       2.783  17.086 -21.202  1.00  4.23           C
ATOM   1189  CD2 HIS A  76       2.838  17.260 -22.538  1.00  4.23           C
ATOM   1190  ND1 HIS A  76       1.478  17.112 -20.876  1.00  4.23           N
ATOM   1191  CE1 HIS A  76       0.755  17.309 -21.950  1.00  4.23           C
ATOM   1192  NE2 HIS A  76       1.560  17.409 -22.980  1.00  4.23           N
ATOM      0  H   HIS A  76       3.768  19.282 -19.784  1.00  4.23           H   new
ATOM      0  HA  HIS A  76       2.794  17.273 -18.469  1.00  4.23           H   new
ATOM      0  HB2 HIS A  76       4.698  17.174 -20.572  1.00  4.23           H   new
ATOM      0  HB3 HIS A  76       3.951  15.906 -20.055  1.00  4.23           H   new
ATOM      0  HD2 HIS A  76       3.607  17.275 -23.061  1.00  4.23           H   new
ATOM      0  HE1 HIS A  76      -0.173  17.368 -21.977  1.00  4.23           H   new
ATOM      0  HE2 HIS A  76       1.321  17.545 -23.795  1.00  4.23           H   new
ATOM   1200  N   LEU A  77       5.958  17.746 -18.202  1.00  4.14           N
ATOM   1201  CA  LEU A  77       7.165  17.494 -17.451  1.00  4.14           C
ATOM   1202  C   LEU A  77       6.971  17.902 -15.979  1.00  4.14           C
ATOM   1203  O   LEU A  77       7.287  17.135 -15.055  1.00  4.14           O
ATOM   1204  CB  LEU A  77       8.302  18.281 -18.145  1.00  4.14           C
ATOM   1205  CG  LEU A  77       8.813  17.767 -19.520  1.00  4.14           C
ATOM   1206  CD1 LEU A  77       9.735  18.840 -20.114  1.00  4.14           C
ATOM   1207  CD2 LEU A  77       9.585  16.450 -19.338  1.00  4.14           C
ATOM      0  H   LEU A  77       6.050  18.336 -18.821  1.00  4.14           H   new
ATOM      0  HA  LEU A  77       7.391  16.551 -17.438  1.00  4.14           H   new
ATOM      0  HB2 LEU A  77       8.001  19.196 -18.263  1.00  4.14           H   new
ATOM      0  HB3 LEU A  77       9.058  18.307 -17.538  1.00  4.14           H   new
ATOM      0  HG  LEU A  77       8.065  17.600 -20.115  1.00  4.14           H   new
ATOM      0 HD11 LEU A  77      10.067  18.541 -20.975  1.00  4.14           H   new
ATOM      0 HD12 LEU A  77       9.239  19.666 -20.228  1.00  4.14           H   new
ATOM      0 HD13 LEU A  77      10.482  18.993 -19.515  1.00  4.14           H   new
ATOM      0 HD21 LEU A  77       9.900  16.137 -20.201  1.00  4.14           H   new
ATOM      0 HD22 LEU A  77      10.344  16.598 -18.752  1.00  4.14           H   new
ATOM      0 HD23 LEU A  77       9.000  15.783 -18.947  1.00  4.14           H   new
ATOM   1219  N   ALA A  78       6.331  19.056 -15.751  1.00  4.14           N
ATOM   1220  CA  ALA A  78       6.101  19.539 -14.400  1.00  4.14           C
ATOM   1221  C   ALA A  78       5.325  18.549 -13.587  1.00  4.14           C
ATOM   1222  O   ALA A  78       5.665  18.268 -12.434  1.00  4.14           O
ATOM   1223  CB  ALA A  78       5.268  20.806 -14.421  1.00  4.14           C
ATOM      0  H   ALA A  78       6.025  19.568 -16.370  1.00  4.14           H   new
ATOM      0  HA  ALA A  78       6.978  19.691 -14.014  1.00  4.14           H   new
ATOM      0  HB1 ALA A  78       5.124  21.114 -13.513  1.00  4.14           H   new
ATOM      0  HB2 ALA A  78       5.734  21.492 -14.925  1.00  4.14           H   new
ATOM      0  HB3 ALA A  78       4.412  20.624 -14.839  1.00  4.14           H   new
ATOM   1229  N   LEU A  79       4.292  17.988 -14.228  1.00  4.22           N
ATOM   1230  CA  LEU A  79       3.399  17.054 -13.585  1.00  4.22           C
ATOM   1231  C   LEU A  79       4.143  15.827 -13.097  1.00  4.22           C
ATOM   1232  O   LEU A  79       3.849  15.290 -12.018  1.00  4.22           O
ATOM   1233  CB  LEU A  79       2.327  16.560 -14.545  1.00  4.22           C
ATOM   1234  CG  LEU A  79       1.262  15.789 -13.853  1.00  4.22           C
ATOM   1235  CD1 LEU A  79       0.548  16.712 -12.938  1.00  4.22           C
ATOM   1236  CD2 LEU A  79       0.390  15.150 -14.813  1.00  4.22           C
ATOM      0  H   LEU A  79       4.100  18.147 -15.051  1.00  4.22           H   new
ATOM      0  HA  LEU A  79       3.000  17.534 -12.842  1.00  4.22           H   new
ATOM      0  HB2 LEU A  79       1.930  17.318 -15.001  1.00  4.22           H   new
ATOM      0  HB3 LEU A  79       2.737  16.003 -15.225  1.00  4.22           H   new
ATOM      0  HG  LEU A  79       1.641  15.069 -13.325  1.00  4.22           H   new
ATOM      0 HD11 LEU A  79      -0.154  16.229 -12.474  1.00  4.22           H   new
ATOM      0 HD12 LEU A  79       1.173  17.074 -12.291  1.00  4.22           H   new
ATOM      0 HD13 LEU A  79       0.157  17.437 -13.450  1.00  4.22           H   new
ATOM      0 HD21 LEU A  79      -0.298  14.652 -14.344  1.00  4.22           H   new
ATOM      0 HD22 LEU A  79      -0.025  15.825 -15.373  1.00  4.22           H   new
ATOM      0 HD23 LEU A  79       0.907  14.544 -15.367  1.00  4.22           H   new
ATOM   1248  N   ILE A  80       5.131  15.391 -13.884  1.00  4.35           N
ATOM   1249  CA  ILE A  80       5.844  14.185 -13.540  1.00  4.35           C
ATOM   1250  C   ILE A  80       6.500  14.281 -12.187  1.00  4.35           C
ATOM   1251  O   ILE A  80       6.314  13.409 -11.340  1.00  4.35           O
ATOM   1252  CB  ILE A  80       6.881  13.790 -14.619  1.00  4.35           C
ATOM   1253  CG1 ILE A  80       6.174  13.364 -15.922  1.00  4.35           C
ATOM   1254  CG2 ILE A  80       7.775  12.677 -14.113  1.00  4.35           C
ATOM   1255  CD1 ILE A  80       7.100  13.245 -17.115  1.00  4.35           C
ATOM      0  H   ILE A  80       5.392  15.778 -14.606  1.00  4.35           H   new
ATOM      0  HA  ILE A  80       5.177  13.482 -13.499  1.00  4.35           H   new
ATOM      0  HB  ILE A  80       7.433  14.565 -14.810  1.00  4.35           H   new
ATOM      0 HG12 ILE A  80       5.736  12.510 -15.777  1.00  4.35           H   new
ATOM      0 HG13 ILE A  80       5.478  14.008 -16.127  1.00  4.35           H   new
ATOM      0 HG21 ILE A  80       8.418  12.441 -14.800  1.00  4.35           H   new
ATOM      0 HG22 ILE A  80       8.245  12.975 -13.319  1.00  4.35           H   new
ATOM      0 HG23 ILE A  80       7.235  11.901 -13.896  1.00  4.35           H   new
ATOM      0 HD11 ILE A  80       6.590  12.975 -17.895  1.00  4.35           H   new
ATOM      0 HD12 ILE A  80       7.521  14.102 -17.285  1.00  4.35           H   new
ATOM      0 HD13 ILE A  80       7.783  12.581 -16.930  1.00  4.35           H   new
ATOM   1267  N   ALA A  81       7.218  15.365 -11.921  1.00  4.51           N
ATOM   1268  CA  ALA A  81       7.785  15.445 -10.571  1.00  4.51           C
ATOM   1269  C   ALA A  81       6.740  15.868  -9.549  1.00  4.51           C
ATOM   1270  O   ALA A  81       6.717  15.365  -8.430  1.00  4.51           O
ATOM   1271  CB  ALA A  81       8.941  16.405 -10.502  1.00  4.51           C
ATOM      0  H   ALA A  81       7.383  16.019 -12.455  1.00  4.51           H   new
ATOM      0  HA  ALA A  81       8.101  14.552 -10.361  1.00  4.51           H   new
ATOM      0  HB1 ALA A  81       9.288  16.430  -9.596  1.00  4.51           H   new
ATOM      0  HB2 ALA A  81       9.641  16.114 -11.107  1.00  4.51           H   new
ATOM      0  HB3 ALA A  81       8.641  17.291 -10.758  1.00  4.51           H   new
ATOM   1277  N   ALA A  82       5.820  16.729  -9.950  1.00  4.62           N
ATOM   1278  CA  ALA A  82       4.867  17.323  -9.027  1.00  4.62           C
ATOM   1279  C   ALA A  82       4.053  16.355  -8.209  1.00  4.62           C
ATOM   1280  O   ALA A  82       3.768  16.609  -7.043  1.00  4.62           O
ATOM   1281  CB  ALA A  82       3.898  18.109  -9.841  1.00  4.62           C
ATOM      0  H   ALA A  82       5.729  16.987 -10.766  1.00  4.62           H   new
ATOM      0  HA  ALA A  82       5.395  17.839  -8.398  1.00  4.62           H   new
ATOM      0  HB1 ALA A  82       3.244  18.522  -9.256  1.00  4.62           H   new
ATOM      0  HB2 ALA A  82       4.372  18.798 -10.333  1.00  4.62           H   new
ATOM      0  HB3 ALA A  82       3.447  17.520 -10.465  1.00  4.62           H   new
ATOM   1287  N   PHE A  83       3.632  15.272  -8.818  1.00  4.62           N
ATOM   1288  CA  PHE A  83       2.831  14.310  -8.097  1.00  4.62           C
ATOM   1289  C   PHE A  83       3.384  12.919  -8.245  1.00  4.62           C
ATOM   1290  O   PHE A  83       2.596  11.974  -8.186  1.00  4.62           O
ATOM   1291  CB  PHE A  83       1.413  14.343  -8.657  1.00  4.62           C
ATOM   1292  CG  PHE A  83       0.763  15.677  -8.522  1.00  4.62           C
ATOM   1293  CD1 PHE A  83       0.849  16.528  -9.556  1.00  4.62           C
ATOM   1294  CD2 PHE A  83       0.063  16.068  -7.411  1.00  4.62           C
ATOM   1295  CE1 PHE A  83       0.278  17.788  -9.528  1.00  4.62           C
ATOM   1296  CE2 PHE A  83      -0.532  17.327  -7.369  1.00  4.62           C
ATOM   1297  CZ  PHE A  83      -0.414  18.185  -8.430  1.00  4.62           C
ATOM      0  H   PHE A  83       3.795  15.074  -9.639  1.00  4.62           H   new
ATOM      0  HA  PHE A  83       2.839  14.542  -7.155  1.00  4.62           H   new
ATOM      0  HB2 PHE A  83       1.435  14.093  -9.594  1.00  4.62           H   new
ATOM      0  HB3 PHE A  83       0.874  13.679  -8.199  1.00  4.62           H   new
ATOM      0  HD1 PHE A  83       1.309  16.261 -10.319  1.00  4.62           H   new
ATOM      0  HD2 PHE A  83      -0.015  15.493  -6.685  1.00  4.62           H   new
ATOM      0  HE1 PHE A  83       0.368  18.359 -10.257  1.00  4.62           H   new
ATOM      0  HE2 PHE A  83      -1.012  17.586  -6.616  1.00  4.62           H   new
ATOM      0  HZ  PHE A  83      -0.803  19.029  -8.398  1.00  4.62           H   new
ATOM   1307  N   LYS A  84       4.714  12.755  -8.465  1.00  4.52           N
ATOM   1308  CA  LYS A  84       5.206  11.400  -8.794  1.00  4.52           C
ATOM   1309  C   LYS A  84       4.221  10.809  -9.769  1.00  4.52           C
ATOM   1310  O   LYS A  84       3.610   9.771  -9.487  1.00  4.52           O
ATOM   1311  CB  LYS A  84       5.230  10.490  -7.566  1.00  4.52           C
ATOM   1312  CG  LYS A  84       5.549   9.042  -7.848  1.00  4.52           C
ATOM   1313  CD  LYS A  84       5.424   8.218  -6.572  1.00  4.52           C
ATOM   1314  CE  LYS A  84       3.940   8.216  -6.091  1.00  4.52           C
ATOM   1315  NZ  LYS A  84       3.692   7.294  -4.935  1.00  4.52           N1+
ATOM      0  H   LYS A  84       5.309  13.375  -8.431  1.00  4.52           H   new
ATOM      0  HA  LYS A  84       6.108  11.466  -9.146  1.00  4.52           H   new
ATOM      0  HB2 LYS A  84       5.884  10.835  -6.938  1.00  4.52           H   new
ATOM      0  HB3 LYS A  84       4.365  10.537  -7.129  1.00  4.52           H   new
ATOM      0  HG2 LYS A  84       4.946   8.697  -8.524  1.00  4.52           H   new
ATOM      0  HG3 LYS A  84       6.448   8.965  -8.204  1.00  4.52           H   new
ATOM      0  HD2 LYS A  84       5.722   7.309  -6.733  1.00  4.52           H   new
ATOM      0  HD3 LYS A  84       5.997   8.586  -5.881  1.00  4.52           H   new
ATOM      0  HE2 LYS A  84       3.688   9.118  -5.837  1.00  4.52           H   new
ATOM      0  HE3 LYS A  84       3.367   7.959  -6.830  1.00  4.52           H   new
ATOM      0  HZ1 LYS A  84       2.834   7.333  -4.703  1.00  4.52           H   new
ATOM      0  HZ2 LYS A  84       3.898   6.461  -5.170  1.00  4.52           H   new
ATOM      0  HZ3 LYS A  84       4.197   7.541  -4.245  1.00  4.52           H   new
ATOM   1329  N   ILE A  85       3.972  11.512 -10.859  1.00  4.33           N
ATOM   1330  CA  ILE A  85       2.769  11.149 -11.558  1.00  4.33           C
ATOM   1331  C   ILE A  85       2.917   9.769 -12.094  1.00  4.33           C
ATOM   1332  O   ILE A  85       3.911   9.456 -12.754  1.00  4.33           O
ATOM   1333  CB  ILE A  85       2.446  12.080 -12.735  1.00  4.33           C
ATOM   1334  CG1 ILE A  85       0.950  12.007 -13.071  1.00  4.33           C
ATOM   1335  CG2 ILE A  85       3.187  11.577 -14.009  1.00  4.33           C
ATOM   1336  CD1 ILE A  85       0.045  12.658 -12.007  1.00  4.33           C
ATOM      0  H   ILE A  85       4.445  12.151 -11.187  1.00  4.33           H   new
ATOM      0  HA  ILE A  85       2.044  11.218 -10.918  1.00  4.33           H   new
ATOM      0  HB  ILE A  85       2.711  12.979 -12.486  1.00  4.33           H   new
ATOM      0 HG12 ILE A  85       0.797  12.441 -13.925  1.00  4.33           H   new
ATOM      0 HG13 ILE A  85       0.695  11.077 -13.176  1.00  4.33           H   new
ATOM      0 HG21 ILE A  85       2.984  12.164 -14.754  1.00  4.33           H   new
ATOM      0 HG22 ILE A  85       4.144  11.577 -13.849  1.00  4.33           H   new
ATOM      0 HG23 ILE A  85       2.895  10.676 -14.219  1.00  4.33           H   new
ATOM      0 HD11 ILE A  85      -0.883  12.578 -12.278  1.00  4.33           H   new
ATOM      0 HD12 ILE A  85       0.172  12.210 -11.156  1.00  4.33           H   new
ATOM      0 HD13 ILE A  85       0.275  13.596 -11.916  1.00  4.33           H   new
ATOM   1348  N   GLN A  86       1.914   8.961 -11.888  1.00  4.11           N
ATOM   1349  CA  GLN A  86       1.932   7.677 -12.502  1.00  4.11           C
ATOM   1350  C   GLN A  86       1.794   8.019 -13.975  1.00  4.11           C
ATOM   1351  O   GLN A  86       0.820   8.696 -14.333  1.00  4.11           O
ATOM   1352  CB  GLN A  86       0.789   6.808 -12.000  1.00  4.11           C
ATOM   1353  CG  GLN A  86       0.931   6.358 -10.549  1.00  4.11           C
ATOM   1354  CD  GLN A  86       1.955   5.243 -10.375  1.00  4.11           C
ATOM   1355  NE2 GLN A  86       1.925   4.590  -9.212  1.00  4.11           N
ATOM   1356  OE1 GLN A  86       2.742   4.958 -11.286  1.00  4.11           O
ATOM      0  H   GLN A  86       1.225   9.135 -11.404  1.00  4.11           H   new
ATOM      0  HA  GLN A  86       2.729   7.159 -12.308  1.00  4.11           H   new
ATOM      0  HB2 GLN A  86      -0.042   7.299 -12.095  1.00  4.11           H   new
ATOM      0  HB3 GLN A  86       0.721   6.023 -12.566  1.00  4.11           H   new
ATOM      0  HG2 GLN A  86       1.189   7.117 -10.003  1.00  4.11           H   new
ATOM      0  HG3 GLN A  86       0.069   6.054 -10.223  1.00  4.11           H   new
ATOM      0 HE21 GLN A  86       1.362   4.820  -8.604  1.00  4.11           H   new
ATOM      0 HE22 GLN A  86       2.469   3.939  -9.070  1.00  4.11           H   new
ATOM   1365  N   PRO A  87       2.630   7.490 -14.869  1.00  3.92           N
ATOM   1366  CA  PRO A  87       2.628   7.719 -16.299  1.00  3.92           C
ATOM   1367  C   PRO A  87       1.253   7.618 -16.972  1.00  3.92           C
ATOM   1368  O   PRO A  87       1.127   8.064 -18.109  1.00  3.92           O
ATOM   1369  CB  PRO A  87       3.624   6.657 -16.791  1.00  3.92           C
ATOM   1370  CG  PRO A  87       4.559   6.471 -15.657  1.00  3.92           C
ATOM   1371  CD  PRO A  87       3.729   6.659 -14.416  1.00  3.92           C
ATOM      0  HA  PRO A  87       2.874   8.629 -16.526  1.00  3.92           H   new
ATOM      0  HB2 PRO A  87       3.174   5.828 -17.017  1.00  3.92           H   new
ATOM      0  HB3 PRO A  87       4.090   6.953 -17.588  1.00  3.92           H   new
ATOM      0  HG2 PRO A  87       4.962   5.589 -15.677  1.00  3.92           H   new
ATOM      0  HG3 PRO A  87       5.284   7.114 -15.693  1.00  3.92           H   new
ATOM      0  HD2 PRO A  87       3.415   5.811 -14.064  1.00  3.92           H   new
ATOM      0  HD3 PRO A  87       4.235   7.089 -13.709  1.00  3.92           H   new
ATOM   1379  N   GLY A  88       0.194   7.124 -16.292  1.00  3.80           N
ATOM   1380  CA  GLY A  88      -1.153   7.030 -16.879  1.00  3.80           C
ATOM   1381  C   GLY A  88      -1.502   8.361 -17.555  1.00  3.80           C
ATOM   1382  O   GLY A  88      -2.162   8.403 -18.597  1.00  3.80           O
ATOM      0  H   GLY A  88       0.243   6.837 -15.483  1.00  3.80           H   new
ATOM      0  HA2 GLY A  88      -1.186   6.308 -17.526  1.00  3.80           H   new
ATOM      0  HA3 GLY A  88      -1.804   6.824 -16.190  1.00  3.80           H   new
ATOM   1386  N   PHE A  89      -1.020   9.451 -16.956  1.00  3.76           N
ATOM   1387  CA  PHE A  89      -1.204  10.780 -17.507  1.00  3.76           C
ATOM   1388  C   PHE A  89      -0.685  10.891 -18.925  1.00  3.76           C
ATOM   1389  O   PHE A  89      -1.320  11.490 -19.800  1.00  3.76           O
ATOM   1390  CB  PHE A  89      -0.503  11.823 -16.681  1.00  3.76           C
ATOM   1391  CG  PHE A  89      -0.449  13.098 -17.411  1.00  3.76           C
ATOM   1392  CD1 PHE A  89      -1.563  13.874 -17.613  1.00  3.76           C
ATOM   1393  CD2 PHE A  89       0.758  13.541 -17.897  1.00  3.76           C
ATOM   1394  CE1 PHE A  89      -1.464  15.043 -18.286  1.00  3.76           C
ATOM   1395  CE2 PHE A  89       0.844  14.722 -18.555  1.00  3.76           C
ATOM   1396  CZ  PHE A  89      -0.288  15.472 -18.741  1.00  3.76           C
ATOM      0  H   PHE A  89      -0.578   9.434 -16.219  1.00  3.76           H   new
ATOM      0  HA  PHE A  89      -2.162  10.933 -17.499  1.00  3.76           H   new
ATOM      0  HB2 PHE A  89      -0.968  11.945 -15.839  1.00  3.76           H   new
ATOM      0  HB3 PHE A  89       0.396  11.526 -16.468  1.00  3.76           H   new
ATOM      0  HD1 PHE A  89      -2.388  13.595 -17.286  1.00  3.76           H   new
ATOM      0  HD2 PHE A  89       1.522  13.026 -17.773  1.00  3.76           H   new
ATOM      0  HE1 PHE A  89      -2.227  15.554 -18.433  1.00  3.76           H   new
ATOM      0  HE2 PHE A  89       1.663  15.021 -18.877  1.00  3.76           H   new
ATOM      0  HZ  PHE A  89      -0.235  16.286 -19.188  1.00  3.76           H   new
ATOM   1406  N   LEU A  90       0.525  10.397 -19.131  1.00  3.82           N
ATOM   1407  CA  LEU A  90       1.189  10.497 -20.401  1.00  3.82           C
ATOM   1408  C   LEU A  90       0.406   9.692 -21.435  1.00  3.82           C
ATOM   1409  O   LEU A  90       0.375  10.062 -22.606  1.00  3.82           O
ATOM   1410  CB  LEU A  90       2.641  10.037 -20.258  1.00  3.82           C
ATOM   1411  CG  LEU A  90       3.520  10.968 -19.364  1.00  3.82           C
ATOM   1412  CD1 LEU A  90       4.872  10.341 -19.169  1.00  3.82           C
ATOM   1413  CD2 LEU A  90       3.641  12.360 -20.021  1.00  3.82           C
ATOM      0  H   LEU A  90       0.983   9.991 -18.526  1.00  3.82           H   new
ATOM      0  HA  LEU A  90       1.216  11.417 -20.708  1.00  3.82           H   new
ATOM      0  HB2 LEU A  90       2.651   9.142 -19.884  1.00  3.82           H   new
ATOM      0  HB3 LEU A  90       3.041   9.980 -21.140  1.00  3.82           H   new
ATOM      0  HG  LEU A  90       3.104  11.080 -18.495  1.00  3.82           H   new
ATOM      0 HD11 LEU A  90       5.419  10.918 -18.614  1.00  3.82           H   new
ATOM      0 HD12 LEU A  90       4.770   9.479 -18.736  1.00  3.82           H   new
ATOM      0 HD13 LEU A  90       5.301  10.221 -20.031  1.00  3.82           H   new
ATOM      0 HD21 LEU A  90       4.187  12.935 -19.463  1.00  3.82           H   new
ATOM      0 HD22 LEU A  90       4.053  12.271 -20.894  1.00  3.82           H   new
ATOM      0 HD23 LEU A  90       2.758  12.750 -20.119  1.00  3.82           H   new
ATOM   1425  N   ALA A  91      -0.249   8.593 -21.020  1.00  3.95           N
ATOM   1426  CA  ALA A  91      -1.087   7.858 -21.983  1.00  3.95           C
ATOM   1427  C   ALA A  91      -2.217   8.749 -22.474  1.00  3.95           C
ATOM   1428  O   ALA A  91      -2.513   8.820 -23.674  1.00  3.95           O
ATOM   1429  CB  ALA A  91      -1.731   6.623 -21.374  1.00  3.95           C
ATOM      0  H   ALA A  91      -0.224   8.270 -20.223  1.00  3.95           H   new
ATOM      0  HA  ALA A  91      -0.497   7.589 -22.705  1.00  3.95           H   new
ATOM      0  HB1 ALA A  91      -2.270   6.175 -22.044  1.00  3.95           H   new
ATOM      0  HB2 ALA A  91      -1.040   6.019 -21.059  1.00  3.95           H   new
ATOM      0  HB3 ALA A  91      -2.294   6.885 -20.629  1.00  3.95           H   new
ATOM   1435  N   MET A  92      -2.818   9.502 -21.542  1.00  4.14           N
ATOM   1436  CA  MET A  92      -3.925  10.360 -21.940  1.00  4.14           C
ATOM   1437  C   MET A  92      -3.416  11.436 -22.877  1.00  4.14           C
ATOM   1438  O   MET A  92      -4.065  11.768 -23.864  1.00  4.14           O
ATOM   1439  CB  MET A  92      -4.590  11.028 -20.745  1.00  4.14           C
ATOM   1440  CG  MET A  92      -5.355  10.111 -19.821  1.00  4.14           C
ATOM   1441  SD  MET A  92      -6.344  11.042 -18.620  1.00  4.14           S
ATOM   1442  CE  MET A  92      -5.105  11.794 -17.586  1.00  4.14           C
ATOM      0  H   MET A  92      -2.606   9.527 -20.709  1.00  4.14           H   new
ATOM      0  HA  MET A  92      -4.584   9.800 -22.380  1.00  4.14           H   new
ATOM      0  HB2 MET A  92      -3.907  11.483 -20.229  1.00  4.14           H   new
ATOM      0  HB3 MET A  92      -5.198  11.709 -21.073  1.00  4.14           H   new
ATOM      0  HG2 MET A  92      -5.936   9.537 -20.343  1.00  4.14           H   new
ATOM      0  HG3 MET A  92      -4.734   9.533 -19.351  1.00  4.14           H   new
ATOM      0  HE1 MET A  92      -5.536  12.324 -16.898  1.00  4.14           H   new
ATOM      0  HE2 MET A  92      -4.566  11.102 -17.171  1.00  4.14           H   new
ATOM      0  HE3 MET A  92      -4.537  12.366 -18.125  1.00  4.14           H   new
ATOM   1452  N   THR A  93      -2.222  11.946 -22.587  1.00  4.40           N
ATOM   1453  CA  THR A  93      -1.596  12.970 -23.407  1.00  4.40           C
ATOM   1454  C   THR A  93      -1.258  12.476 -24.803  1.00  4.40           C
ATOM   1455  O   THR A  93      -1.548  13.134 -25.797  1.00  4.40           O
ATOM   1456  CB  THR A  93      -0.307  13.451 -22.759  1.00  4.40           C
ATOM   1457  CG2 THR A  93       0.395  14.398 -23.650  1.00  4.40           C
ATOM   1458  OG1 THR A  93      -0.599  14.048 -21.504  1.00  4.40           O
ATOM      0  H   THR A  93      -1.754  11.705 -21.907  1.00  4.40           H   new
ATOM      0  HA  THR A  93      -2.242  13.690 -23.479  1.00  4.40           H   new
ATOM      0  HB  THR A  93       0.281  12.694 -22.611  1.00  4.40           H   new
ATOM      0  HG1 THR A  93       0.098  14.071 -21.036  1.00  4.40           H   new
ATOM      0 HG21 THR A  93       1.214  14.696 -23.225  1.00  4.40           H   new
ATOM      0 HG22 THR A  93       0.608  13.957 -24.488  1.00  4.40           H   new
ATOM      0 HG23 THR A  93      -0.176  15.163 -23.824  1.00  4.40           H   new
ATOM   1466  N   PHE A  94      -0.656  11.296 -24.878  1.00  4.72           N
ATOM   1467  CA  PHE A  94      -0.222  10.693 -26.128  1.00  4.72           C
ATOM   1468  C   PHE A  94      -1.393  10.609 -27.090  1.00  4.72           C
ATOM   1469  O   PHE A  94      -1.306  10.989 -28.261  1.00  4.72           O
ATOM   1470  CB  PHE A  94       0.302   9.277 -25.876  1.00  4.72           C
ATOM   1471  CG  PHE A  94       0.865   8.607 -27.084  1.00  4.72           C
ATOM   1472  CD1 PHE A  94       2.206   8.726 -27.379  1.00  4.72           C
ATOM   1473  CD2 PHE A  94       0.065   7.902 -27.938  1.00  4.72           C
ATOM   1474  CE1 PHE A  94       2.743   8.124 -28.503  1.00  4.72           C
ATOM   1475  CE2 PHE A  94       0.579   7.314 -29.070  1.00  4.72           C
ATOM   1476  CZ  PHE A  94       1.929   7.417 -29.349  1.00  4.72           C
ATOM      0  H   PHE A  94      -0.485  10.813 -24.187  1.00  4.72           H   new
ATOM      0  HA  PHE A  94       0.483  11.241 -26.506  1.00  4.72           H   new
ATOM      0  HB2 PHE A  94       0.987   9.314 -25.191  1.00  4.72           H   new
ATOM      0  HB3 PHE A  94      -0.421   8.734 -25.525  1.00  4.72           H   new
ATOM      0  HD1 PHE A  94       2.758   9.218 -26.815  1.00  4.72           H   new
ATOM      0  HD2 PHE A  94      -0.842   7.818 -27.751  1.00  4.72           H   new
ATOM      0  HE1 PHE A  94       3.652   8.199 -28.684  1.00  4.72           H   new
ATOM      0  HE2 PHE A  94       0.019   6.847 -29.647  1.00  4.72           H   new
ATOM      0  HZ  PHE A  94       2.283   7.009 -30.106  1.00  4.72           H   new
ATOM   1486  N   LEU A  95      -2.514  10.137 -26.561  1.00  5.11           N
ATOM   1487  CA  LEU A  95      -3.728   9.899 -27.311  1.00  5.11           C
ATOM   1488  C   LEU A  95      -4.588  11.167 -27.494  1.00  5.11           C
ATOM   1489  O   LEU A  95      -5.668  11.109 -28.096  1.00  5.11           O
ATOM   1490  CB  LEU A  95      -4.491   8.804 -26.562  1.00  5.11           C
ATOM   1491  CG  LEU A  95      -3.720   7.439 -26.499  1.00  5.11           C
ATOM   1492  CD1 LEU A  95      -4.444   6.473 -25.599  1.00  5.11           C
ATOM   1493  CD2 LEU A  95      -3.582   6.862 -27.907  1.00  5.11           C
ATOM      0  H   LEU A  95      -2.587   9.941 -25.727  1.00  5.11           H   new
ATOM      0  HA  LEU A  95      -3.508   9.624 -28.215  1.00  5.11           H   new
ATOM      0  HB2 LEU A  95      -4.674   9.107 -25.659  1.00  5.11           H   new
ATOM      0  HB3 LEU A  95      -5.349   8.664 -26.993  1.00  5.11           H   new
ATOM      0  HG  LEU A  95      -2.834   7.589 -26.133  1.00  5.11           H   new
ATOM      0 HD11 LEU A  95      -3.959   5.634 -25.568  1.00  5.11           H   new
ATOM      0 HD12 LEU A  95      -4.503   6.845 -24.705  1.00  5.11           H   new
ATOM      0 HD13 LEU A  95      -5.337   6.317 -25.943  1.00  5.11           H   new
ATOM      0 HD21 LEU A  95      -3.105   6.018 -27.866  1.00  5.11           H   new
ATOM      0 HD22 LEU A  95      -4.463   6.717 -28.285  1.00  5.11           H   new
ATOM      0 HD23 LEU A  95      -3.090   7.484 -28.465  1.00  5.11           H   new
ATOM   1505  N   ARG A  96      -4.124  12.300 -26.946  1.00  5.55           N
ATOM   1506  CA  ARG A  96      -4.804  13.590 -27.015  1.00  5.55           C
ATOM   1507  C   ARG A  96      -3.773  14.662 -27.381  1.00  5.55           C
ATOM   1508  O   ARG A  96      -3.892  15.832 -27.010  1.00  5.55           O
ATOM   1509  CB  ARG A  96      -5.466  13.947 -25.692  1.00  5.55           C
ATOM   1510  CG  ARG A  96      -6.610  13.024 -25.267  1.00  5.55           C
ATOM   1511  CD  ARG A  96      -7.774  13.131 -26.188  1.00  5.55           C
ATOM   1512  NE  ARG A  96      -8.893  12.306 -25.764  1.00  5.55           N
ATOM   1513  CZ  ARG A  96      -9.087  11.011 -26.110  1.00  5.55           C
ATOM   1514  NH1 ARG A  96      -8.235  10.376 -26.897  1.00  5.55           N1+
ATOM   1515  NH2 ARG A  96     -10.153  10.371 -25.652  1.00  5.55           N
ATOM      0  H   ARG A  96      -3.382  12.333 -26.512  1.00  5.55           H   new
ATOM      0  HA  ARG A  96      -5.502  13.540 -27.687  1.00  5.55           H   new
ATOM      0  HB2 ARG A  96      -4.790  13.942 -24.997  1.00  5.55           H   new
ATOM      0  HB3 ARG A  96      -5.806  14.854 -25.751  1.00  5.55           H   new
ATOM      0  HG2 ARG A  96      -6.296  12.107 -25.247  1.00  5.55           H   new
ATOM      0  HG3 ARG A  96      -6.889  13.248 -24.365  1.00  5.55           H   new
ATOM      0  HD2 ARG A  96      -8.059  14.057 -26.239  1.00  5.55           H   new
ATOM      0  HD3 ARG A  96      -7.502  12.868 -27.081  1.00  5.55           H   new
ATOM      0  HE  ARG A  96      -9.480  12.670 -25.251  1.00  5.55           H   new
ATOM      0 HH11 ARG A  96      -7.542  10.785 -27.199  1.00  5.55           H   new
ATOM      0 HH12 ARG A  96      -8.374   9.554 -27.106  1.00  5.55           H   new
ATOM      0 HH21 ARG A  96     -10.712  10.778 -25.141  1.00  5.55           H   new
ATOM      0 HH22 ARG A  96     -10.286   9.549 -25.866  1.00  5.55           H   new
ATOM   1529  N   GLY A  97      -2.781  14.261 -28.169  1.00  6.02           N
ATOM   1530  CA  GLY A  97      -1.642  15.094 -28.573  1.00  6.02           C
ATOM   1531  C   GLY A  97      -1.965  16.399 -29.315  1.00  6.02           C
ATOM   1532  O   GLY A  97      -1.092  17.250 -29.473  1.00  6.02           O
ATOM      0  H   GLY A  97      -2.748  13.467 -28.498  1.00  6.02           H   new
ATOM      0  HA2 GLY A  97      -1.134  15.317 -27.777  1.00  6.02           H   new
ATOM      0  HA3 GLY A  97      -1.063  14.560 -29.139  1.00  6.02           H   new
ATOM   1536  N   LYS A  98      -3.202  16.560 -29.779  1.00  6.46           N
ATOM   1537  CA  LYS A  98      -3.619  17.766 -30.494  1.00  6.46           C
ATOM   1538  C   LYS A  98      -4.080  18.894 -29.564  1.00  6.46           C
ATOM   1539  O   LYS A  98      -4.426  19.981 -30.029  1.00  6.46           O
ATOM   1540  CB  LYS A  98      -4.739  17.429 -31.474  1.00  6.46           C
ATOM   1541  CG  LYS A  98      -4.317  16.506 -32.616  1.00  6.46           C
ATOM   1542  CD  LYS A  98      -5.477  16.225 -33.565  1.00  6.46           C
ATOM   1543  CE  LYS A  98      -5.052  15.316 -34.712  1.00  6.46           C
ATOM   1544  NZ  LYS A  98      -6.186  15.018 -35.630  1.00  6.46           N1+
ATOM      0  H   LYS A  98      -3.824  15.973 -29.688  1.00  6.46           H   new
ATOM      0  HA  LYS A  98      -2.836  18.089 -30.967  1.00  6.46           H   new
ATOM      0  HB2 LYS A  98      -5.467  17.012 -30.987  1.00  6.46           H   new
ATOM      0  HB3 LYS A  98      -5.085  18.254 -31.849  1.00  6.46           H   new
ATOM      0  HG2 LYS A  98      -3.586  16.911 -33.108  1.00  6.46           H   new
ATOM      0  HG3 LYS A  98      -3.985  15.670 -32.252  1.00  6.46           H   new
ATOM      0  HD2 LYS A  98      -6.205  15.811 -33.075  1.00  6.46           H   new
ATOM      0  HD3 LYS A  98      -5.815  17.061 -33.922  1.00  6.46           H   new
ATOM      0  HE2 LYS A  98      -4.335  15.738 -35.210  1.00  6.46           H   new
ATOM      0  HE3 LYS A  98      -4.699  14.487 -34.354  1.00  6.46           H   new
ATOM      0  HZ1 LYS A  98      -5.905  14.487 -36.286  1.00  6.46           H   new
ATOM      0  HZ2 LYS A  98      -6.836  14.612 -35.177  1.00  6.46           H   new
ATOM      0  HZ3 LYS A  98      -6.496  15.777 -35.976  1.00  6.46           H   new
ATOM   1558  N   TRP A  99      -4.108  18.632 -28.260  1.00  6.82           N
ATOM   1559  CA  TRP A  99      -4.554  19.610 -27.264  1.00  6.82           C
ATOM   1560  C   TRP A  99      -3.621  20.804 -27.061  1.00  6.82           C
ATOM   1561  O   TRP A  99      -2.402  20.707 -27.226  1.00  6.82           O
ATOM   1562  CB  TRP A  99      -4.811  18.937 -25.928  1.00  6.82           C
ATOM   1563  CG  TRP A  99      -6.039  18.101 -25.936  1.00  6.82           C
ATOM   1564  CD1 TRP A  99      -6.759  17.723 -27.032  1.00  6.82           C
ATOM   1565  CD2 TRP A  99      -6.753  17.590 -24.792  1.00  6.82           C
ATOM   1566  CE2 TRP A  99      -7.873  16.910 -25.282  1.00  6.82           C
ATOM   1567  CE3 TRP A  99      -6.549  17.663 -23.414  1.00  6.82           C
ATOM   1568  NE1 TRP A  99      -7.854  16.994 -26.652  1.00  6.82           N
ATOM   1569  CZ2 TRP A  99      -8.782  16.298 -24.439  1.00  6.82           C
ATOM   1570  CZ3 TRP A  99      -7.472  17.060 -22.580  1.00  6.82           C
ATOM   1571  CH2 TRP A  99      -8.552  16.392 -23.076  1.00  6.82           C
ATOM      0  H   TRP A  99      -3.868  17.878 -27.924  1.00  6.82           H   new
ATOM      0  HA  TRP A  99      -5.375  19.973 -27.631  1.00  6.82           H   new
ATOM      0  HB2 TRP A  99      -4.049  18.384 -25.697  1.00  6.82           H   new
ATOM      0  HB3 TRP A  99      -4.890  19.614 -25.238  1.00  6.82           H   new
ATOM      0  HD1 TRP A  99      -6.538  17.931 -27.911  1.00  6.82           H   new
ATOM      0  HE1 TRP A  99      -8.434  16.646 -27.184  1.00  6.82           H   new
ATOM      0  HE3 TRP A  99      -5.810  18.107 -23.065  1.00  6.82           H   new
ATOM      0  HZ2 TRP A  99      -9.519  15.841 -24.774  1.00  6.82           H   new
ATOM      0  HZ3 TRP A  99      -7.353  17.111 -21.659  1.00  6.82           H   new
ATOM      0  HH2 TRP A  99      -9.148  15.990 -22.486  1.00  6.82           H   new
ATOM   1582  N   THR A 100      -4.222  21.943 -26.705  1.00  7.04           N
ATOM   1583  CA  THR A 100      -3.504  23.187 -26.446  1.00  7.04           C
ATOM   1584  C   THR A 100      -2.828  23.172 -25.097  1.00  7.04           C
ATOM   1585  O   THR A 100      -3.102  22.304 -24.270  1.00  7.04           O
ATOM   1586  CB  THR A 100      -4.467  24.378 -26.455  1.00  7.04           C
ATOM   1587  CG2 THR A 100      -5.198  24.466 -27.784  1.00  7.04           C
ATOM   1588  OG1 THR A 100      -5.429  24.196 -25.387  1.00  7.04           O
ATOM      0  H   THR A 100      -5.074  22.012 -26.607  1.00  7.04           H   new
ATOM      0  HA  THR A 100      -2.840  23.271 -27.148  1.00  7.04           H   new
ATOM      0  HB  THR A 100      -3.966  25.199 -26.327  1.00  7.04           H   new
ATOM      0  HG1 THR A 100      -5.949  23.566 -25.582  1.00  7.04           H   new
ATOM      0 HG21 THR A 100      -5.802  25.225 -27.772  1.00  7.04           H   new
ATOM      0 HG22 THR A 100      -4.554  24.578 -28.501  1.00  7.04           H   new
ATOM      0 HG23 THR A 100      -5.705  23.652 -27.929  1.00  7.04           H   new
ATOM   1596  N   ASN A 101      -1.974  24.163 -24.847  1.00  7.11           N
ATOM   1597  CA  ASN A 101      -1.271  24.220 -23.576  1.00  7.11           C
ATOM   1598  C   ASN A 101      -2.246  24.278 -22.396  1.00  7.11           C
ATOM   1599  O   ASN A 101      -2.056  23.580 -21.399  1.00  7.11           O
ATOM   1600  CB  ASN A 101      -0.376  25.446 -23.540  1.00  7.11           C
ATOM   1601  CG  ASN A 101       0.834  25.380 -24.472  1.00  7.11           C
ATOM   1602  ND2 ASN A 101       1.380  26.534 -24.750  1.00  7.11           N
ATOM   1603  OD1 ASN A 101       1.270  24.320 -24.947  1.00  7.11           O
ATOM      0  H   ASN A 101      -1.792  24.802 -25.393  1.00  7.11           H   new
ATOM      0  HA  ASN A 101      -0.739  23.413 -23.496  1.00  7.11           H   new
ATOM      0  HB2 ASN A 101      -0.905  26.225 -23.772  1.00  7.11           H   new
ATOM      0  HB3 ASN A 101      -0.062  25.576 -22.631  1.00  7.11           H   new
ATOM      0 HD21 ASN A 101       2.060  26.573 -25.275  1.00  7.11           H   new
ATOM      0 HD22 ASN A 101       1.059  27.255 -24.408  1.00  7.11           H   new
ATOM   1610  N   GLN A 102      -3.319  25.070 -22.509  1.00  7.03           N
ATOM   1611  CA  GLN A 102      -4.241  25.154 -21.380  1.00  7.03           C
ATOM   1612  C   GLN A 102      -4.977  23.841 -21.190  1.00  7.03           C
ATOM   1613  O   GLN A 102      -5.210  23.405 -20.060  1.00  7.03           O
ATOM   1614  CB  GLN A 102      -5.244  26.288 -21.546  1.00  7.03           C
ATOM   1615  CG  GLN A 102      -6.096  26.529 -20.302  1.00  7.03           C
ATOM   1616  CD  GLN A 102      -5.242  26.970 -19.097  1.00  7.03           C
ATOM   1617  NE2 GLN A 102      -5.381  26.281 -17.970  1.00  7.03           N
ATOM   1618  OE1 GLN A 102      -4.476  27.934 -19.193  1.00  7.03           O
ATOM      0  H   GLN A 102      -3.522  25.544 -23.197  1.00  7.03           H   new
ATOM      0  HA  GLN A 102      -3.707  25.340 -20.591  1.00  7.03           H   new
ATOM      0  HB2 GLN A 102      -4.767  27.103 -21.766  1.00  7.03           H   new
ATOM      0  HB3 GLN A 102      -5.827  26.089 -22.296  1.00  7.03           H   new
ATOM      0  HG2 GLN A 102      -6.761  27.209 -20.493  1.00  7.03           H   new
ATOM      0  HG3 GLN A 102      -6.577  25.717 -20.077  1.00  7.03           H   new
ATOM      0 HE21 GLN A 102      -5.924  25.615 -17.938  1.00  7.03           H   new
ATOM      0 HE22 GLN A 102      -4.928  26.501 -17.273  1.00  7.03           H   new
ATOM   1627  N   GLU A 103      -5.343  23.188 -22.292  1.00  6.85           N
ATOM   1628  CA  GLU A 103      -6.041  21.917 -22.162  1.00  6.85           C
ATOM   1629  C   GLU A 103      -5.129  20.882 -21.510  1.00  6.85           C
ATOM   1630  O   GLU A 103      -5.578  20.078 -20.688  1.00  6.85           O
ATOM   1631  CB  GLU A 103      -6.556  21.478 -23.517  1.00  6.85           C
ATOM   1632  CG  GLU A 103      -7.714  22.312 -24.024  1.00  6.85           C
ATOM   1633  CD  GLU A 103      -8.024  22.068 -25.459  1.00  6.85           C
ATOM   1634  OE1 GLU A 103      -7.082  22.032 -26.229  1.00  6.85           O
ATOM   1635  OE2 GLU A 103      -9.173  21.926 -25.802  1.00  6.85           O1-
ATOM      0  H   GLU A 103      -5.202  23.454 -23.097  1.00  6.85           H   new
ATOM      0  HA  GLU A 103      -6.811  22.016 -21.581  1.00  6.85           H   new
ATOM      0  HB2 GLU A 103      -5.831  21.520 -24.160  1.00  6.85           H   new
ATOM      0  HB3 GLU A 103      -6.834  20.550 -23.464  1.00  6.85           H   new
ATOM      0  HG2 GLU A 103      -8.502  22.120 -23.491  1.00  6.85           H   new
ATOM      0  HG3 GLU A 103      -7.509  23.252 -23.898  1.00  6.85           H   new
ATOM   1642  N   ASN A 104      -3.837  20.936 -21.839  1.00  6.67           N
ATOM   1643  CA  ASN A 104      -2.854  20.040 -21.257  1.00  6.67           C
ATOM   1644  C   ASN A 104      -2.700  20.298 -19.756  1.00  6.67           C
ATOM   1645  O   ASN A 104      -2.565  19.352 -18.976  1.00  6.67           O
ATOM   1646  CB  ASN A 104      -1.557  20.174 -22.021  1.00  6.67           C
ATOM   1647  CG  ASN A 104      -1.679  19.484 -23.357  1.00  6.67           C
ATOM   1648  ND2 ASN A 104      -0.935  19.904 -24.342  1.00  6.67           N
ATOM   1649  OD1 ASN A 104      -2.486  18.555 -23.473  1.00  6.67           O
ATOM      0  H   ASN A 104      -3.512  21.495 -22.406  1.00  6.67           H   new
ATOM      0  HA  ASN A 104      -3.151  19.120 -21.335  1.00  6.67           H   new
ATOM      0  HB2 ASN A 104      -1.343  21.111 -22.150  1.00  6.67           H   new
ATOM      0  HB3 ASN A 104      -0.830  19.784 -21.511  1.00  6.67           H   new
ATOM      0 HD21 ASN A 104      -0.994  19.531 -25.115  1.00  6.67           H   new
ATOM      0 HD22 ASN A 104      -0.386  20.554 -24.219  1.00  6.67           H   new
ATOM   1656  N   ILE A 105      -2.819  21.558 -19.328  1.00  6.50           N
ATOM   1657  CA  ILE A 105      -2.787  21.860 -17.900  1.00  6.50           C
ATOM   1658  C   ILE A 105      -3.969  21.228 -17.209  1.00  6.50           C
ATOM   1659  O   ILE A 105      -3.830  20.601 -16.160  1.00  6.50           O
ATOM   1660  CB  ILE A 105      -2.794  23.368 -17.608  1.00  6.50           C
ATOM   1661  CG1 ILE A 105      -1.494  23.995 -18.065  1.00  6.50           C
ATOM   1662  CG2 ILE A 105      -3.039  23.602 -16.128  1.00  6.50           C
ATOM   1663  CD1 ILE A 105      -1.499  25.501 -18.087  1.00  6.50           C
ATOM      0  H   ILE A 105      -2.918  22.241 -19.842  1.00  6.50           H   new
ATOM      0  HA  ILE A 105      -1.955  21.495 -17.561  1.00  6.50           H   new
ATOM      0  HB  ILE A 105      -3.513  23.792 -18.103  1.00  6.50           H   new
ATOM      0 HG12 ILE A 105      -0.780  23.694 -17.481  1.00  6.50           H   new
ATOM      0 HG13 ILE A 105      -1.288  23.671 -18.956  1.00  6.50           H   new
ATOM      0 HG21 ILE A 105      -3.043  24.555 -15.947  1.00  6.50           H   new
ATOM      0 HG22 ILE A 105      -3.896  23.222 -15.878  1.00  6.50           H   new
ATOM      0 HG23 ILE A 105      -2.335  23.178 -15.612  1.00  6.50           H   new
ATOM      0 HD11 ILE A 105      -0.635  25.823 -18.389  1.00  6.50           H   new
ATOM      0 HD12 ILE A 105      -2.190  25.814 -18.692  1.00  6.50           H   new
ATOM      0 HD13 ILE A 105      -1.675  25.837 -17.194  1.00  6.50           H   new
ATOM   1675  N   LEU A 106      -5.141  21.376 -17.805  1.00  6.37           N
ATOM   1676  CA  LEU A 106      -6.338  20.822 -17.208  1.00  6.37           C
ATOM   1677  C   LEU A 106      -6.269  19.293 -17.148  1.00  6.37           C
ATOM   1678  O   LEU A 106      -6.673  18.687 -16.149  1.00  6.37           O
ATOM   1679  CB  LEU A 106      -7.538  21.301 -18.012  1.00  6.37           C
ATOM   1680  CG  LEU A 106      -7.777  22.817 -17.913  1.00  6.37           C
ATOM   1681  CD1 LEU A 106      -8.876  23.222 -18.878  1.00  6.37           C
ATOM   1682  CD2 LEU A 106      -8.113  23.183 -16.474  1.00  6.37           C
ATOM      0  H   LEU A 106      -5.263  21.790 -18.549  1.00  6.37           H   new
ATOM      0  HA  LEU A 106      -6.423  21.128 -16.291  1.00  6.37           H   new
ATOM      0  HB2 LEU A 106      -7.411  21.061 -18.943  1.00  6.37           H   new
ATOM      0  HB3 LEU A 106      -8.331  20.835 -17.705  1.00  6.37           H   new
ATOM      0  HG  LEU A 106      -6.975  23.303 -18.162  1.00  6.37           H   new
ATOM      0 HD11 LEU A 106      -9.026  24.178 -18.815  1.00  6.37           H   new
ATOM      0 HD12 LEU A 106      -8.612  22.996 -19.783  1.00  6.37           H   new
ATOM      0 HD13 LEU A 106      -9.694  22.751 -18.653  1.00  6.37           H   new
ATOM      0 HD21 LEU A 106      -8.264  24.139 -16.410  1.00  6.37           H   new
ATOM      0 HD22 LEU A 106      -8.914  22.710 -16.198  1.00  6.37           H   new
ATOM      0 HD23 LEU A 106      -7.375  22.933 -15.896  1.00  6.37           H   new
ATOM   1694  N   LEU A 107      -5.696  18.672 -18.188  1.00  6.27           N
ATOM   1695  CA  LEU A 107      -5.557  17.220 -18.239  1.00  6.27           C
ATOM   1696  C   LEU A 107      -4.631  16.783 -17.110  1.00  6.27           C
ATOM   1697  O   LEU A 107      -4.904  15.803 -16.407  1.00  6.27           O
ATOM   1698  CB  LEU A 107      -4.947  16.785 -19.583  1.00  6.27           C
ATOM   1699  CG  LEU A 107      -4.829  15.267 -19.856  1.00  6.27           C
ATOM   1700  CD1 LEU A 107      -6.209  14.651 -19.854  1.00  6.27           C
ATOM   1701  CD2 LEU A 107      -4.113  15.050 -21.205  1.00  6.27           C
ATOM      0  H   LEU A 107      -5.381  19.082 -18.876  1.00  6.27           H   new
ATOM      0  HA  LEU A 107      -6.431  16.811 -18.145  1.00  6.27           H   new
ATOM      0  HB2 LEU A 107      -5.479  17.176 -20.294  1.00  6.27           H   new
ATOM      0  HB3 LEU A 107      -4.059  17.171 -19.648  1.00  6.27           H   new
ATOM      0  HG  LEU A 107      -4.306  14.836 -19.162  1.00  6.27           H   new
ATOM      0 HD11 LEU A 107      -6.139  13.699 -20.025  1.00  6.27           H   new
ATOM      0 HD12 LEU A 107      -6.626  14.794 -18.990  1.00  6.27           H   new
ATOM      0 HD13 LEU A 107      -6.749  15.064 -20.546  1.00  6.27           H   new
ATOM      0 HD21 LEU A 107      -4.036  14.099 -21.382  1.00  6.27           H   new
ATOM      0 HD22 LEU A 107      -4.624  15.470 -21.914  1.00  6.27           H   new
ATOM      0 HD23 LEU A 107      -3.227  15.444 -21.169  1.00  6.27           H   new
ATOM   1713  N   ALA A 108      -3.528  17.526 -16.951  1.00  6.21           N
ATOM   1714  CA  ALA A 108      -2.521  17.264 -15.939  1.00  6.21           C
ATOM   1715  C   ALA A 108      -3.087  17.360 -14.540  1.00  6.21           C
ATOM   1716  O   ALA A 108      -2.854  16.473 -13.711  1.00  6.21           O
ATOM   1717  CB  ALA A 108      -1.377  18.250 -16.131  1.00  6.21           C
ATOM      0  H   ALA A 108      -3.349  18.208 -17.443  1.00  6.21           H   new
ATOM      0  HA  ALA A 108      -2.198  16.355 -16.043  1.00  6.21           H   new
ATOM      0  HB1 ALA A 108      -0.694  18.088 -15.461  1.00  6.21           H   new
ATOM      0  HB2 ALA A 108      -0.996  18.135 -17.015  1.00  6.21           H   new
ATOM      0  HB3 ALA A 108      -1.711  19.156 -16.039  1.00  6.21           H   new
ATOM   1723  N   LEU A 109      -3.915  18.372 -14.301  1.00  6.17           N
ATOM   1724  CA  LEU A 109      -4.541  18.502 -13.002  1.00  6.17           C
ATOM   1725  C   LEU A 109      -5.485  17.340 -12.775  1.00  6.17           C
ATOM   1726  O   LEU A 109      -5.474  16.729 -11.707  1.00  6.17           O
ATOM   1727  CB  LEU A 109      -5.289  19.827 -12.921  1.00  6.17           C
ATOM   1728  CG  LEU A 109      -4.401  21.058 -12.889  1.00  6.17           C
ATOM   1729  CD1 LEU A 109      -5.263  22.300 -13.021  1.00  6.17           C
ATOM   1730  CD2 LEU A 109      -3.608  21.056 -11.588  1.00  6.17           C
ATOM      0  H   LEU A 109      -4.122  18.982 -14.870  1.00  6.17           H   new
ATOM      0  HA  LEU A 109      -3.861  18.490 -12.310  1.00  6.17           H   new
ATOM      0  HB2 LEU A 109      -5.886  19.894 -13.683  1.00  6.17           H   new
ATOM      0  HB3 LEU A 109      -5.844  19.823 -12.125  1.00  6.17           H   new
ATOM      0  HG  LEU A 109      -3.774  21.052 -13.629  1.00  6.17           H   new
ATOM      0 HD11 LEU A 109      -4.699  23.089 -13.001  1.00  6.17           H   new
ATOM      0 HD12 LEU A 109      -5.747  22.270 -13.861  1.00  6.17           H   new
ATOM      0 HD13 LEU A 109      -5.894  22.336 -12.285  1.00  6.17           H   new
ATOM      0 HD21 LEU A 109      -3.036  21.839 -11.556  1.00  6.17           H   new
ATOM      0 HD22 LEU A 109      -4.220  21.072 -10.836  1.00  6.17           H   new
ATOM      0 HD23 LEU A 109      -3.062  20.255 -11.543  1.00  6.17           H   new
ATOM   1742  N   GLY A 110      -6.217  16.959 -13.821  1.00  6.13           N
ATOM   1743  CA  GLY A 110      -7.136  15.841 -13.751  1.00  6.13           C
ATOM   1744  C   GLY A 110      -6.395  14.602 -13.284  1.00  6.13           C
ATOM   1745  O   GLY A 110      -6.806  13.949 -12.319  1.00  6.13           O
ATOM      0  H   GLY A 110      -6.190  17.346 -14.589  1.00  6.13           H   new
ATOM      0  HA2 GLY A 110      -7.862  16.045 -13.140  1.00  6.13           H   new
ATOM      0  HA3 GLY A 110      -7.534  15.682 -14.621  1.00  6.13           H   new
ATOM   1749  N   ALA A 111      -5.294  14.284 -13.966  1.00  6.12           N
ATOM   1750  CA  ALA A 111      -4.488  13.123 -13.625  1.00  6.12           C
ATOM   1751  C   ALA A 111      -3.965  13.183 -12.205  1.00  6.12           C
ATOM   1752  O   ALA A 111      -3.952  12.172 -11.494  1.00  6.12           O
ATOM   1753  CB  ALA A 111      -3.307  13.037 -14.546  1.00  6.12           C
ATOM      0  H   ALA A 111      -4.998  14.736 -14.635  1.00  6.12           H   new
ATOM      0  HA  ALA A 111      -5.063  12.347 -13.714  1.00  6.12           H   new
ATOM      0  HB1 ALA A 111      -2.772  12.261 -14.315  1.00  6.12           H   new
ATOM      0  HB2 ALA A 111      -3.616  12.955 -15.462  1.00  6.12           H   new
ATOM      0  HB3 ALA A 111      -2.768  13.839 -14.457  1.00  6.12           H   new
ATOM   1759  N   ALA A 112      -3.557  14.371 -11.765  1.00  6.13           N
ATOM   1760  CA  ALA A 112      -3.041  14.512 -10.419  1.00  6.13           C
ATOM   1761  C   ALA A 112      -4.091  14.139  -9.397  1.00  6.13           C
ATOM   1762  O   ALA A 112      -3.814  13.417  -8.434  1.00  6.13           O
ATOM   1763  CB  ALA A 112      -2.623  15.939 -10.177  1.00  6.13           C
ATOM      0  H   ALA A 112      -3.572  15.096 -12.228  1.00  6.13           H   new
ATOM      0  HA  ALA A 112      -2.280  13.918 -10.328  1.00  6.13           H   new
ATOM      0  HB1 ALA A 112      -2.279  16.027  -9.274  1.00  6.13           H   new
ATOM      0  HB2 ALA A 112      -1.932  16.186 -10.812  1.00  6.13           H   new
ATOM      0  HB3 ALA A 112      -3.389  16.524 -10.289  1.00  6.13           H   new
ATOM   1769  N   PHE A 113      -5.318  14.595  -9.632  1.00  6.18           N
ATOM   1770  CA  PHE A 113      -6.382  14.342  -8.684  1.00  6.18           C
ATOM   1771  C   PHE A 113      -6.870  12.910  -8.769  1.00  6.18           C
ATOM   1772  O   PHE A 113      -7.219  12.307  -7.751  1.00  6.18           O
ATOM   1773  CB  PHE A 113      -7.508  15.349  -8.881  1.00  6.18           C
ATOM   1774  CG  PHE A 113      -7.089  16.731  -8.433  1.00  6.18           C
ATOM   1775  CD1 PHE A 113      -6.979  17.775  -9.334  1.00  6.18           C
ATOM   1776  CD2 PHE A 113      -6.758  16.970  -7.108  1.00  6.18           C
ATOM   1777  CE1 PHE A 113      -6.553  19.026  -8.931  1.00  6.18           C
ATOM   1778  CE2 PHE A 113      -6.332  18.217  -6.696  1.00  6.18           C
ATOM   1779  CZ  PHE A 113      -6.227  19.247  -7.610  1.00  6.18           C
ATOM      0  H   PHE A 113      -5.548  15.047 -10.327  1.00  6.18           H   new
ATOM      0  HA  PHE A 113      -6.034  14.459  -7.786  1.00  6.18           H   new
ATOM      0  HB2 PHE A 113      -7.764  15.373  -9.816  1.00  6.18           H   new
ATOM      0  HB3 PHE A 113      -8.289  15.067  -8.380  1.00  6.18           H   new
ATOM      0  HD1 PHE A 113      -7.196  17.632 -10.227  1.00  6.18           H   new
ATOM      0  HD2 PHE A 113      -6.824  16.280  -6.488  1.00  6.18           H   new
ATOM      0  HE1 PHE A 113      -6.486  19.717  -9.549  1.00  6.18           H   new
ATOM      0  HE2 PHE A 113      -6.116  18.363  -5.803  1.00  6.18           H   new
ATOM      0  HZ  PHE A 113      -5.937  20.087  -7.335  1.00  6.18           H   new
ATOM   1789  N   PHE A 114      -6.858  12.337  -9.973  1.00  6.27           N
ATOM   1790  CA  PHE A 114      -7.264  10.952 -10.138  1.00  6.27           C
ATOM   1791  C   PHE A 114      -6.364  10.064  -9.303  1.00  6.27           C
ATOM   1792  O   PHE A 114      -6.837   9.244  -8.513  1.00  6.27           O
ATOM   1793  CB  PHE A 114      -7.157  10.503 -11.589  1.00  6.27           C
ATOM   1794  CG  PHE A 114      -7.515   9.063 -11.756  1.00  6.27           C
ATOM   1795  CD1 PHE A 114      -8.841   8.687 -11.844  1.00  6.27           C
ATOM   1796  CD2 PHE A 114      -6.534   8.075 -11.791  1.00  6.27           C
ATOM   1797  CE1 PHE A 114      -9.185   7.365 -11.979  1.00  6.27           C
ATOM   1798  CE2 PHE A 114      -6.880   6.750 -11.920  1.00  6.27           C
ATOM   1799  CZ  PHE A 114      -8.209   6.402 -12.018  1.00  6.27           C
ATOM      0  H   PHE A 114      -6.620  12.733 -10.698  1.00  6.27           H   new
ATOM      0  HA  PHE A 114      -8.189  10.881  -9.855  1.00  6.27           H   new
ATOM      0  HB2 PHE A 114      -7.742  11.047 -12.139  1.00  6.27           H   new
ATOM      0  HB3 PHE A 114      -6.252  10.650 -11.906  1.00  6.27           H   new
ATOM      0  HD1 PHE A 114      -9.507   9.335 -11.811  1.00  6.27           H   new
ATOM      0  HD2 PHE A 114      -5.637   8.313 -11.727  1.00  6.27           H   new
ATOM      0  HE1 PHE A 114     -10.080   7.122 -12.044  1.00  6.27           H   new
ATOM      0  HE2 PHE A 114      -6.221   6.094 -11.941  1.00  6.27           H   new
ATOM      0  HZ  PHE A 114      -8.446   5.508 -12.111  1.00  6.27           H   new
ATOM   1809  N   GLN A 115      -5.054  10.240  -9.482  1.00  6.44           N
ATOM   1810  CA  GLN A 115      -4.063   9.460  -8.766  1.00  6.44           C
ATOM   1811  C   GLN A 115      -4.176   9.614  -7.263  1.00  6.44           C
ATOM   1812  O   GLN A 115      -4.132   8.623  -6.520  1.00  6.44           O
ATOM   1813  CB  GLN A 115      -2.670   9.877  -9.193  1.00  6.44           C
ATOM   1814  CG  GLN A 115      -1.580   9.146  -8.481  1.00  6.44           C
ATOM   1815  CD  GLN A 115      -0.274   9.618  -8.927  1.00  6.44           C
ATOM   1816  NE2 GLN A 115       0.564  10.037  -7.991  1.00  6.44           N
ATOM   1817  OE1 GLN A 115      -0.038   9.641 -10.133  1.00  6.44           O
ATOM      0  H   GLN A 115      -4.721  10.818 -10.025  1.00  6.44           H   new
ATOM      0  HA  GLN A 115      -4.227   8.530  -8.986  1.00  6.44           H   new
ATOM      0  HB2 GLN A 115      -2.576   9.732 -10.147  1.00  6.44           H   new
ATOM      0  HB3 GLN A 115      -2.564  10.829  -9.039  1.00  6.44           H   new
ATOM      0  HG2 GLN A 115      -1.667   9.276  -7.524  1.00  6.44           H   new
ATOM      0  HG3 GLN A 115      -1.660   8.194  -8.647  1.00  6.44           H   new
ATOM      0 HE21 GLN A 115       0.339   9.994  -7.162  1.00  6.44           H   new
ATOM      0 HE22 GLN A 115       1.333  10.352  -8.212  1.00  6.44           H   new
ATOM   1826  N   MET A 116      -4.318  10.850  -6.787  1.00  6.68           N
ATOM   1827  CA  MET A 116      -4.408  11.031  -5.354  1.00  6.68           C
ATOM   1828  C   MET A 116      -5.675  10.350  -4.824  1.00  6.68           C
ATOM   1829  O   MET A 116      -5.628   9.668  -3.800  1.00  6.68           O
ATOM   1830  CB  MET A 116      -4.323  12.526  -5.032  1.00  6.68           C
ATOM   1831  CG  MET A 116      -2.886  13.117  -5.258  1.00  6.68           C
ATOM   1832  SD  MET A 116      -2.681  14.844  -4.720  1.00  6.68           S
ATOM   1833  CE  MET A 116      -3.496  15.705  -6.064  1.00  6.68           C
ATOM      0  H   MET A 116      -4.362  11.567  -7.260  1.00  6.68           H   new
ATOM      0  HA  MET A 116      -3.665  10.605  -4.899  1.00  6.68           H   new
ATOM      0  HB2 MET A 116      -4.957  13.008  -5.585  1.00  6.68           H   new
ATOM      0  HB3 MET A 116      -4.586  12.669  -4.109  1.00  6.68           H   new
ATOM      0  HG2 MET A 116      -2.244  12.565  -4.784  1.00  6.68           H   new
ATOM      0  HG3 MET A 116      -2.670  13.057  -6.202  1.00  6.68           H   new
ATOM      0  HE1 MET A 116      -3.461  16.661  -5.904  1.00  6.68           H   new
ATOM      0  HE2 MET A 116      -3.047  15.500  -6.899  1.00  6.68           H   new
ATOM      0  HE3 MET A 116      -4.422  15.420  -6.117  1.00  6.68           H   new
ATOM   1843  N   ALA A 117      -6.794  10.453  -5.550  1.00  7.01           N
ATOM   1844  CA  ALA A 117      -8.008   9.782  -5.100  1.00  7.01           C
ATOM   1845  C   ALA A 117      -7.827   8.270  -5.096  1.00  7.01           C
ATOM   1846  O   ALA A 117      -8.204   7.600  -4.136  1.00  7.01           O
ATOM   1847  CB  ALA A 117      -9.174  10.147  -5.995  1.00  7.01           C
ATOM      0  H   ALA A 117      -6.867  10.894  -6.285  1.00  7.01           H   new
ATOM      0  HA  ALA A 117      -8.191  10.077  -4.194  1.00  7.01           H   new
ATOM      0  HB1 ALA A 117      -9.974   9.695  -5.685  1.00  7.01           H   new
ATOM      0  HB2 ALA A 117      -9.315  11.106  -5.968  1.00  7.01           H   new
ATOM      0  HB3 ALA A 117      -8.981   9.874  -6.906  1.00  7.01           H   new
ATOM   1853  N   ALA A 118      -7.190   7.742  -6.147  1.00  7.41           N
ATOM   1854  CA  ALA A 118      -6.952   6.312  -6.300  1.00  7.41           C
ATOM   1855  C   ALA A 118      -6.103   5.771  -5.150  1.00  7.41           C
ATOM   1856  O   ALA A 118      -6.289   4.633  -4.703  1.00  7.41           O
ATOM   1857  CB  ALA A 118      -6.283   6.059  -7.640  1.00  7.41           C
ATOM      0  H   ALA A 118      -6.882   8.215  -6.796  1.00  7.41           H   new
ATOM      0  HA  ALA A 118      -7.801   5.843  -6.275  1.00  7.41           H   new
ATOM      0  HB1 ALA A 118      -6.122   5.108  -7.747  1.00  7.41           H   new
ATOM      0  HB2 ALA A 118      -6.860   6.371  -8.354  1.00  7.41           H   new
ATOM      0  HB3 ALA A 118      -5.439   6.535  -7.675  1.00  7.41           H   new
ATOM   1863  N   THR A 119      -5.163   6.611  -4.686  1.00  7.83           N
ATOM   1864  CA  THR A 119      -4.263   6.322  -3.575  1.00  7.83           C
ATOM   1865  C   THR A 119      -5.013   6.342  -2.237  1.00  7.83           C
ATOM   1866  O   THR A 119      -4.797   5.481  -1.381  1.00  7.83           O
ATOM   1867  CB  THR A 119      -3.104   7.333  -3.546  1.00  7.83           C
ATOM   1868  CG2 THR A 119      -2.148   7.032  -2.392  1.00  7.83           C
ATOM   1869  OG1 THR A 119      -2.394   7.260  -4.795  1.00  7.83           O
ATOM      0  H   THR A 119      -5.034   7.390  -5.027  1.00  7.83           H   new
ATOM      0  HA  THR A 119      -3.902   5.432  -3.708  1.00  7.83           H   new
ATOM      0  HB  THR A 119      -3.464   8.224  -3.416  1.00  7.83           H   new
ATOM      0  HG1 THR A 119      -2.839   7.646  -5.394  1.00  7.83           H   new
ATOM      0 HG21 THR A 119      -1.426   7.680  -2.392  1.00  7.83           H   new
ATOM      0 HG22 THR A 119      -2.629   7.084  -1.551  1.00  7.83           H   new
ATOM      0 HG23 THR A 119      -1.782   6.140  -2.499  1.00  7.83           H   new
ATOM   1877  N   ASP A 120      -5.881   7.346  -2.031  1.00  8.15           N
ATOM   1878  CA  ASP A 120      -6.682   7.423  -0.801  1.00  8.15           C
ATOM   1879  C   ASP A 120      -7.620   6.214  -0.696  1.00  8.15           C
ATOM   1880  O   ASP A 120      -7.912   5.716   0.395  1.00  8.15           O
ATOM   1881  CB  ASP A 120      -7.502   8.717  -0.743  1.00  8.15           C
ATOM   1882  CG  ASP A 120      -6.665   9.991  -0.447  1.00  8.15           C
ATOM   1883  OD1 ASP A 120      -5.519   9.869  -0.069  1.00  8.15           O
ATOM   1884  OD2 ASP A 120      -7.207  11.069  -0.572  1.00  8.15           O1-
ATOM      0  H   ASP A 120      -6.019   7.987  -2.588  1.00  8.15           H   new
ATOM      0  HA  ASP A 120      -6.065   7.419  -0.052  1.00  8.15           H   new
ATOM      0  HB2 ASP A 120      -7.962   8.834  -1.589  1.00  8.15           H   new
ATOM      0  HB3 ASP A 120      -8.184   8.625  -0.060  1.00  8.15           H   new
ATOM   1889  N   LEU A 121      -8.081   5.762  -1.851  1.00  8.28           N
ATOM   1890  CA  LEU A 121      -8.960   4.622  -2.019  1.00  8.28           C
ATOM   1891  C   LEU A 121      -8.118   3.381  -2.309  1.00  8.28           C
ATOM   1892  O   LEU A 121      -6.895   3.451  -2.354  1.00  8.28           O
ATOM   1893  CB  LEU A 121      -9.948   4.922  -3.136  1.00  8.28           C
ATOM   1894  CG  LEU A 121     -10.803   6.171  -2.895  1.00  8.28           C
ATOM   1895  CD1 LEU A 121     -11.666   6.444  -4.105  1.00  8.28           C
ATOM   1896  CD2 LEU A 121     -11.640   5.961  -1.652  1.00  8.28           C
ATOM      0  H   LEU A 121      -7.877   6.134  -2.599  1.00  8.28           H   new
ATOM      0  HA  LEU A 121      -9.468   4.451  -1.211  1.00  8.28           H   new
ATOM      0  HB2 LEU A 121      -9.459   5.032  -3.967  1.00  8.28           H   new
ATOM      0  HB3 LEU A 121     -10.534   4.158  -3.251  1.00  8.28           H   new
ATOM      0  HG  LEU A 121     -10.235   6.946  -2.758  1.00  8.28           H   new
ATOM      0 HD11 LEU A 121     -12.205   7.235  -3.947  1.00  8.28           H   new
ATOM      0 HD12 LEU A 121     -11.101   6.588  -4.880  1.00  8.28           H   new
ATOM      0 HD13 LEU A 121     -12.247   5.684  -4.266  1.00  8.28           H   new
ATOM      0 HD21 LEU A 121     -12.185   6.747  -1.492  1.00  8.28           H   new
ATOM      0 HD22 LEU A 121     -12.215   5.190  -1.775  1.00  8.28           H   new
ATOM      0 HD23 LEU A 121     -11.058   5.811  -0.891  1.00  8.28           H   new
ATOM   1908  N   ASN A 122      -8.737   2.215  -2.386  1.00  8.16           N
ATOM   1909  CA  ASN A 122      -7.947   1.009  -2.632  1.00  8.16           C
ATOM   1910  C   ASN A 122      -7.769   0.620  -4.107  1.00  8.16           C
ATOM   1911  O   ASN A 122      -8.210  -0.460  -4.505  1.00  8.16           O
ATOM   1912  CB  ASN A 122      -8.529  -0.153  -1.851  1.00  8.16           C
ATOM   1913  CG  ASN A 122      -8.395   0.041  -0.360  1.00  8.16           C
ATOM   1914  ND2 ASN A 122      -9.427  -0.290   0.376  1.00  8.16           N
ATOM   1915  OD1 ASN A 122      -7.349   0.495   0.121  1.00  8.16           O
ATOM      0  H   ASN A 122      -9.585   2.095  -2.303  1.00  8.16           H   new
ATOM      0  HA  ASN A 122      -7.052   1.225  -2.325  1.00  8.16           H   new
ATOM      0  HB2 ASN A 122      -9.466  -0.258  -2.079  1.00  8.16           H   new
ATOM      0  HB3 ASN A 122      -8.080  -0.973  -2.111  1.00  8.16           H   new
ATOM      0 HD21 ASN A 122      -9.394  -0.195   1.230  1.00  8.16           H   new
ATOM      0 HD22 ASN A 122     -10.137  -0.603   0.005  1.00  8.16           H   new
ATOM   1922  N   PHE A 123      -7.104   1.452  -4.919  1.00  7.78           N
ATOM   1923  CA  PHE A 123      -6.910   1.060  -6.318  1.00  7.78           C
ATOM   1924  C   PHE A 123      -5.487   0.686  -6.714  1.00  7.78           C
ATOM   1925  O   PHE A 123      -4.539   1.438  -6.497  1.00  7.78           O
ATOM   1926  CB  PHE A 123      -7.321   2.178  -7.249  1.00  7.78           C
ATOM   1927  CG  PHE A 123      -8.750   2.455  -7.316  1.00  7.78           C
ATOM   1928  CD1 PHE A 123      -9.339   3.264  -6.390  1.00  7.78           C
ATOM   1929  CD2 PHE A 123      -9.519   1.926  -8.340  1.00  7.78           C
ATOM   1930  CE1 PHE A 123     -10.681   3.549  -6.462  1.00  7.78           C
ATOM   1931  CE2 PHE A 123     -10.862   2.204  -8.422  1.00  7.78           C
ATOM   1932  CZ  PHE A 123     -11.446   3.021  -7.476  1.00  7.78           C
ATOM      0  H   PHE A 123      -6.772   2.212  -4.693  1.00  7.78           H   new
ATOM      0  HA  PHE A 123      -7.462   0.267  -6.400  1.00  7.78           H   new
ATOM      0  HB2 PHE A 123      -6.864   2.989  -6.975  1.00  7.78           H   new
ATOM      0  HB3 PHE A 123      -7.008   1.964  -8.142  1.00  7.78           H   new
ATOM      0  HD1 PHE A 123      -8.827   3.626  -5.703  1.00  7.78           H   new
ATOM      0  HD2 PHE A 123      -9.122   1.378  -8.978  1.00  7.78           H   new
ATOM      0  HE1 PHE A 123     -11.073   4.100  -5.824  1.00  7.78           H   new
ATOM      0  HE2 PHE A 123     -11.374   1.844  -9.110  1.00  7.78           H   new
ATOM      0  HZ  PHE A 123     -12.354   3.214  -7.524  1.00  7.78           H   new
ATOM   1942  N   SER A 124      -5.371  -0.457  -7.398  1.00  7.22           N
ATOM   1943  CA  SER A 124      -4.116  -0.917  -8.000  1.00  7.22           C
ATOM   1944  C   SER A 124      -4.042  -0.408  -9.442  1.00  7.22           C
ATOM   1945  O   SER A 124      -3.016  -0.502 -10.130  1.00  7.22           O
ATOM   1946  CB  SER A 124      -4.036  -2.427  -7.956  1.00  7.22           C
ATOM   1947  OG  SER A 124      -5.024  -3.012  -8.763  1.00  7.22           O
ATOM      0  H   SER A 124      -6.030  -0.994  -7.527  1.00  7.22           H   new
ATOM      0  HA  SER A 124      -3.363  -0.566  -7.499  1.00  7.22           H   new
ATOM      0  HB2 SER A 124      -3.159  -2.716  -8.254  1.00  7.22           H   new
ATOM      0  HB3 SER A 124      -4.140  -2.732  -7.041  1.00  7.22           H   new
ATOM      0  HG  SER A 124      -4.959  -3.849  -8.724  1.00  7.22           H   new
ATOM   1953  N   LEU A 125      -5.157   0.171  -9.872  1.00  6.57           N
ATOM   1954  CA  LEU A 125      -5.322   0.695 -11.208  1.00  6.57           C
ATOM   1955  C   LEU A 125      -4.199   1.617 -11.685  1.00  6.57           C
ATOM   1956  O   LEU A 125      -3.760   1.442 -12.817  1.00  6.57           O
ATOM   1957  CB  LEU A 125      -6.707   1.336 -11.352  1.00  6.57           C
ATOM   1958  CG  LEU A 125      -6.986   1.978 -12.660  1.00  6.57           C
ATOM   1959  CD1 LEU A 125      -6.896   0.958 -13.781  1.00  6.57           C
ATOM   1960  CD2 LEU A 125      -8.356   2.579 -12.591  1.00  6.57           C
ATOM      0  H   LEU A 125      -5.853   0.270  -9.377  1.00  6.57           H   new
ATOM      0  HA  LEU A 125      -5.259  -0.065 -11.807  1.00  6.57           H   new
ATOM      0  HB2 LEU A 125      -7.379   0.654 -11.195  1.00  6.57           H   new
ATOM      0  HB3 LEU A 125      -6.811   2.002 -10.655  1.00  6.57           H   new
ATOM      0  HG  LEU A 125      -6.331   2.669 -12.846  1.00  6.57           H   new
ATOM      0 HD11 LEU A 125      -7.081   1.392 -14.629  1.00  6.57           H   new
ATOM      0 HD12 LEU A 125      -6.004   0.576 -13.801  1.00  6.57           H   new
ATOM      0 HD13 LEU A 125      -7.545   0.253 -13.631  1.00  6.57           H   new
ATOM      0 HD21 LEU A 125      -8.565   3.007 -13.436  1.00  6.57           H   new
ATOM      0 HD22 LEU A 125      -9.007   1.882 -12.412  1.00  6.57           H   new
ATOM      0 HD23 LEU A 125      -8.385   3.238 -11.880  1.00  6.57           H   new
ATOM   1972  N   PRO A 126      -3.665   2.575 -10.900  1.00  5.96           N
ATOM   1973  CA  PRO A 126      -2.571   3.428 -11.322  1.00  5.96           C
ATOM   1974  C   PRO A 126      -1.324   2.620 -11.735  1.00  5.96           C
ATOM   1975  O   PRO A 126      -0.503   3.117 -12.509  1.00  5.96           O
ATOM   1976  CB  PRO A 126      -2.319   4.276 -10.074  1.00  5.96           C
ATOM   1977  CG  PRO A 126      -3.633   4.283  -9.343  1.00  5.96           C
ATOM   1978  CD  PRO A 126      -4.192   2.914  -9.557  1.00  5.96           C
ATOM      0  HA  PRO A 126      -2.777   3.953 -12.111  1.00  5.96           H   new
ATOM      0  HB2 PRO A 126      -1.614   3.896  -9.527  1.00  5.96           H   new
ATOM      0  HB3 PRO A 126      -2.042   5.175 -10.309  1.00  5.96           H   new
ATOM      0  HG2 PRO A 126      -3.510   4.470  -8.399  1.00  5.96           H   new
ATOM      0  HG3 PRO A 126      -4.227   4.965  -9.693  1.00  5.96           H   new
ATOM      0  HD2 PRO A 126      -3.891   2.288  -8.880  1.00  5.96           H   new
ATOM      0  HD3 PRO A 126      -5.162   2.910  -9.535  1.00  5.96           H   new
ATOM   1986  N   GLY A 127      -1.170   1.378 -11.239  1.00  5.45           N
ATOM   1987  CA  GLY A 127      -0.027   0.548 -11.617  1.00  5.45           C
ATOM   1988  C   GLY A 127      -0.253   0.028 -13.033  1.00  5.45           C
ATOM   1989  O   GLY A 127       0.664  -0.045 -13.861  1.00  5.45           O
ATOM      0  H   GLY A 127      -1.715   1.007 -10.687  1.00  5.45           H   new
ATOM      0  HA2 GLY A 127       0.793   1.064 -11.574  1.00  5.45           H   new
ATOM      0  HA3 GLY A 127       0.071  -0.192 -10.998  1.00  5.45           H   new
ATOM   1993  N   ILE A 128      -1.510  -0.307 -13.310  1.00  5.04           N
ATOM   1994  CA  ILE A 128      -1.917  -0.785 -14.627  1.00  5.04           C
ATOM   1995  C   ILE A 128      -1.768   0.347 -15.632  1.00  5.04           C
ATOM   1996  O   ILE A 128      -1.231   0.175 -16.737  1.00  5.04           O
ATOM   1997  CB  ILE A 128      -3.376  -1.272 -14.619  1.00  5.04           C
ATOM   1998  CG1 ILE A 128      -3.513  -2.518 -13.752  1.00  5.04           C
ATOM   1999  CG2 ILE A 128      -3.869  -1.512 -16.028  1.00  5.04           C
ATOM   2000  CD1 ILE A 128      -4.948  -2.902 -13.478  1.00  5.04           C
ATOM      0  H   ILE A 128      -2.151  -0.263 -12.739  1.00  5.04           H   new
ATOM      0  HA  ILE A 128      -1.351  -1.533 -14.872  1.00  5.04           H   new
ATOM      0  HB  ILE A 128      -3.935  -0.580 -14.233  1.00  5.04           H   new
ATOM      0 HG12 ILE A 128      -3.064  -3.259 -14.189  1.00  5.04           H   new
ATOM      0 HG13 ILE A 128      -3.058  -2.369 -12.908  1.00  5.04           H   new
ATOM      0 HG21 ILE A 128      -4.789  -1.818 -16.001  1.00  5.04           H   new
ATOM      0 HG22 ILE A 128      -3.818  -0.686 -16.534  1.00  5.04           H   new
ATOM      0 HG23 ILE A 128      -3.317  -2.186 -16.454  1.00  5.04           H   new
ATOM      0 HD11 ILE A 128      -4.970  -3.698 -12.924  1.00  5.04           H   new
ATOM      0 HD12 ILE A 128      -5.395  -2.175 -13.017  1.00  5.04           H   new
ATOM      0 HD13 ILE A 128      -5.402  -3.079 -14.317  1.00  5.04           H   new
ATOM   2012  N   LEU A 129      -2.250   1.524 -15.224  1.00  4.72           N
ATOM   2013  CA  LEU A 129      -2.201   2.708 -16.059  1.00  4.72           C
ATOM   2014  C   LEU A 129      -0.753   3.108 -16.314  1.00  4.72           C
ATOM   2015  O   LEU A 129      -0.403   3.500 -17.426  1.00  4.72           O
ATOM   2016  CB  LEU A 129      -2.966   3.842 -15.387  1.00  4.72           C
ATOM   2017  CG  LEU A 129      -4.481   3.617 -15.262  1.00  4.72           C
ATOM   2018  CD1 LEU A 129      -5.095   4.741 -14.439  1.00  4.72           C
ATOM   2019  CD2 LEU A 129      -5.095   3.533 -16.633  1.00  4.72           C
ATOM      0  H   LEU A 129      -2.613   1.650 -14.455  1.00  4.72           H   new
ATOM      0  HA  LEU A 129      -2.618   2.517 -16.914  1.00  4.72           H   new
ATOM      0  HB2 LEU A 129      -2.599   3.981 -14.500  1.00  4.72           H   new
ATOM      0  HB3 LEU A 129      -2.814   4.658 -15.888  1.00  4.72           H   new
ATOM      0  HG  LEU A 129      -4.657   2.780 -14.805  1.00  4.72           H   new
ATOM      0 HD11 LEU A 129      -6.051   4.599 -14.360  1.00  4.72           H   new
ATOM      0 HD12 LEU A 129      -4.696   4.750 -13.555  1.00  4.72           H   new
ATOM      0 HD13 LEU A 129      -4.930   5.591 -14.877  1.00  4.72           H   new
ATOM      0 HD21 LEU A 129      -6.051   3.391 -16.551  1.00  4.72           H   new
ATOM      0 HD22 LEU A 129      -4.931   4.360 -17.112  1.00  4.72           H   new
ATOM      0 HD23 LEU A 129      -4.699   2.794 -17.120  1.00  4.72           H   new
ATOM   2031  N   ASN A 130       0.112   2.941 -15.305  1.00  4.49           N
ATOM   2032  CA  ASN A 130       1.536   3.215 -15.440  1.00  4.49           C
ATOM   2033  C   ASN A 130       2.123   2.358 -16.543  1.00  4.49           C
ATOM   2034  O   ASN A 130       2.727   2.877 -17.486  1.00  4.49           O
ATOM   2035  CB  ASN A 130       2.267   2.957 -14.125  1.00  4.49           C
ATOM   2036  CG  ASN A 130       3.772   3.125 -14.214  1.00  4.49           C
ATOM   2037  ND2 ASN A 130       4.404   3.541 -13.138  1.00  4.49           N
ATOM   2038  OD1 ASN A 130       4.350   2.869 -15.275  1.00  4.49           O
ATOM      0  H   ASN A 130      -0.118   2.665 -14.524  1.00  4.49           H   new
ATOM      0  HA  ASN A 130       1.649   4.151 -15.669  1.00  4.49           H   new
ATOM      0  HB2 ASN A 130       1.922   3.562 -13.450  1.00  4.49           H   new
ATOM      0  HB3 ASN A 130       2.068   2.056 -13.826  1.00  4.49           H   new
ATOM      0 HD21 ASN A 130       5.257   3.646 -13.154  1.00  4.49           H   new
ATOM      0 HD22 ASN A 130       3.964   3.708 -12.418  1.00  4.49           H   new
ATOM   2045  N   ALA A 131       1.957   1.039 -16.440  1.00  4.33           N
ATOM   2046  CA  ALA A 131       2.524   0.148 -17.446  1.00  4.33           C
ATOM   2047  C   ALA A 131       1.967   0.433 -18.848  1.00  4.33           C
ATOM   2048  O   ALA A 131       2.710   0.438 -19.840  1.00  4.33           O
ATOM   2049  CB  ALA A 131       2.239  -1.290 -17.066  1.00  4.33           C
ATOM      0  H   ALA A 131       1.527   0.648 -15.806  1.00  4.33           H   new
ATOM      0  HA  ALA A 131       3.481   0.304 -17.474  1.00  4.33           H   new
ATOM      0  HB1 ALA A 131       2.616  -1.883 -17.735  1.00  4.33           H   new
ATOM      0  HB2 ALA A 131       2.638  -1.482 -16.203  1.00  4.33           H   new
ATOM      0  HB3 ALA A 131       1.280  -1.428 -17.016  1.00  4.33           H   new
ATOM   2055  N   THR A 132       0.667   0.730 -18.930  1.00  4.23           N
ATOM   2056  CA  THR A 132       0.038   1.011 -20.213  1.00  4.23           C
ATOM   2057  C   THR A 132       0.666   2.244 -20.831  1.00  4.23           C
ATOM   2058  O   THR A 132       1.103   2.263 -21.989  1.00  4.23           O
ATOM   2059  CB  THR A 132      -1.459   1.282 -20.007  1.00  4.23           C
ATOM   2060  CG2 THR A 132      -2.123   1.642 -21.318  1.00  4.23           C
ATOM   2061  OG1 THR A 132      -2.077   0.114 -19.437  1.00  4.23           O
ATOM      0  H   THR A 132       0.137   0.773 -18.254  1.00  4.23           H   new
ATOM      0  HA  THR A 132       0.162   0.246 -20.796  1.00  4.23           H   new
ATOM      0  HB  THR A 132      -1.566   2.033 -19.402  1.00  4.23           H   new
ATOM      0  HG1 THR A 132      -1.872   0.056 -18.624  1.00  4.23           H   new
ATOM      0 HG21 THR A 132      -3.067   1.809 -21.168  1.00  4.23           H   new
ATOM      0 HG22 THR A 132      -1.708   2.439 -21.683  1.00  4.23           H   new
ATOM      0 HG23 THR A 132      -2.021   0.909 -21.945  1.00  4.23           H   new
ATOM   2069  N   ALA A 133       0.727   3.284 -20.029  1.00  4.18           N
ATOM   2070  CA  ALA A 133       1.307   4.529 -20.428  1.00  4.18           C
ATOM   2071  C   ALA A 133       2.749   4.427 -20.749  1.00  4.18           C
ATOM   2072  O   ALA A 133       3.218   5.137 -21.627  1.00  4.18           O
ATOM   2073  CB  ALA A 133       1.147   5.509 -19.366  1.00  4.18           C
ATOM      0  H   ALA A 133       0.425   3.281 -19.224  1.00  4.18           H   new
ATOM      0  HA  ALA A 133       0.841   4.799 -21.235  1.00  4.18           H   new
ATOM      0  HB1 ALA A 133       1.542   6.351 -19.641  1.00  4.18           H   new
ATOM      0  HB2 ALA A 133       0.203   5.639 -19.184  1.00  4.18           H   new
ATOM      0  HB3 ALA A 133       1.590   5.192 -18.563  1.00  4.18           H   new
ATOM   2079  N   THR A 134       3.468   3.569 -20.045  1.00  4.19           N
ATOM   2080  CA  THR A 134       4.875   3.427 -20.289  1.00  4.19           C
ATOM   2081  C   THR A 134       5.068   3.016 -21.736  1.00  4.19           C
ATOM   2082  O   THR A 134       5.938   3.547 -22.430  1.00  4.19           O
ATOM   2083  CB  THR A 134       5.515   2.460 -19.289  1.00  4.19           C
ATOM   2084  CG2 THR A 134       6.920   2.291 -19.594  1.00  4.19           C
ATOM   2085  OG1 THR A 134       5.381   2.992 -17.963  1.00  4.19           O
ATOM      0  H   THR A 134       3.154   3.064 -19.424  1.00  4.19           H   new
ATOM      0  HA  THR A 134       5.332   4.271 -20.151  1.00  4.19           H   new
ATOM      0  HB  THR A 134       5.069   1.600 -19.348  1.00  4.19           H   new
ATOM      0  HG1 THR A 134       4.570   3.003 -17.746  1.00  4.19           H   new
ATOM      0 HG21 THR A 134       7.318   1.678 -18.957  1.00  4.19           H   new
ATOM      0 HG22 THR A 134       7.016   1.933 -20.490  1.00  4.19           H   new
ATOM      0 HG23 THR A 134       7.369   3.149 -19.540  1.00  4.19           H   new
ATOM   2093  N   ALA A 135       4.238   2.088 -22.217  1.00  4.27           N
ATOM   2094  CA  ALA A 135       4.313   1.722 -23.625  1.00  4.27           C
ATOM   2095  C   ALA A 135       4.041   2.944 -24.522  1.00  4.27           C
ATOM   2096  O   ALA A 135       4.713   3.170 -25.524  1.00  4.27           O
ATOM   2097  CB  ALA A 135       3.316   0.628 -23.936  1.00  4.27           C
ATOM      0  H   ALA A 135       3.642   1.671 -21.758  1.00  4.27           H   new
ATOM      0  HA  ALA A 135       5.209   1.397 -23.805  1.00  4.27           H   new
ATOM      0  HB1 ALA A 135       3.375   0.393 -24.875  1.00  4.27           H   new
ATOM      0  HB2 ALA A 135       3.513  -0.153 -23.395  1.00  4.27           H   new
ATOM      0  HB3 ALA A 135       2.420   0.941 -23.737  1.00  4.27           H   new
ATOM   2103  N   TRP A 136       3.080   3.781 -24.157  1.00  4.39           N
ATOM   2104  CA  TRP A 136       2.825   4.930 -25.028  1.00  4.39           C
ATOM   2105  C   TRP A 136       3.974   5.952 -24.982  1.00  4.39           C
ATOM   2106  O   TRP A 136       4.407   6.488 -26.012  1.00  4.39           O
ATOM   2107  CB  TRP A 136       1.523   5.627 -24.649  1.00  4.39           C
ATOM   2108  CG  TRP A 136       0.273   4.856 -24.990  1.00  4.39           C
ATOM   2109  CD1 TRP A 136      -0.701   4.415 -24.141  1.00  4.39           C
ATOM   2110  CD2 TRP A 136      -0.107   4.396 -26.296  1.00  4.39           C
ATOM   2111  CE2 TRP A 136      -1.326   3.732 -26.161  1.00  4.39           C
ATOM   2112  CE3 TRP A 136       0.477   4.487 -27.543  1.00  4.39           C
ATOM   2113  NE1 TRP A 136      -1.676   3.754 -24.846  1.00  4.39           N
ATOM   2114  CZ2 TRP A 136      -1.978   3.179 -27.244  1.00  4.39           C
ATOM   2115  CZ3 TRP A 136      -0.168   3.931 -28.634  1.00  4.39           C
ATOM   2116  CH2 TRP A 136      -1.367   3.298 -28.490  1.00  4.39           C
ATOM      0  H   TRP A 136       2.588   3.715 -23.454  1.00  4.39           H   new
ATOM      0  HA  TRP A 136       2.756   4.582 -25.931  1.00  4.39           H   new
ATOM      0  HB2 TRP A 136       1.530   5.802 -23.695  1.00  4.39           H   new
ATOM      0  HB3 TRP A 136       1.489   6.488 -25.095  1.00  4.39           H   new
ATOM      0  HD1 TRP A 136      -0.704   4.544 -23.220  1.00  4.39           H   new
ATOM      0  HE1 TRP A 136      -2.390   3.411 -24.512  1.00  4.39           H   new
ATOM      0  HE3 TRP A 136       1.295   4.917 -27.649  1.00  4.39           H   new
ATOM      0  HZ2 TRP A 136      -2.794   2.744 -27.146  1.00  4.39           H   new
ATOM      0  HZ3 TRP A 136       0.222   3.990 -29.476  1.00  4.39           H   new
ATOM      0  HH2 TRP A 136      -1.785   2.938 -29.239  1.00  4.39           H   new
ATOM   2127  N   MET A 137       4.499   6.174 -23.784  1.00  4.59           N
ATOM   2128  CA  MET A 137       5.593   7.095 -23.527  1.00  4.59           C
ATOM   2129  C   MET A 137       6.833   6.718 -24.291  1.00  4.59           C
ATOM   2130  O   MET A 137       7.491   7.581 -24.881  1.00  4.59           O
ATOM   2131  CB  MET A 137       5.906   7.154 -22.033  1.00  4.59           C
ATOM   2132  CG  MET A 137       7.088   8.015 -21.653  1.00  4.59           C
ATOM   2133  SD  MET A 137       7.343   8.041 -19.890  1.00  4.59           S
ATOM   2134  CE  MET A 137       7.763   6.354 -19.522  1.00  4.59           C
ATOM      0  H   MET A 137       4.217   5.778 -23.075  1.00  4.59           H   new
ATOM      0  HA  MET A 137       5.307   7.971 -23.831  1.00  4.59           H   new
ATOM      0  HB2 MET A 137       5.122   7.483 -21.566  1.00  4.59           H   new
ATOM      0  HB3 MET A 137       6.067   6.252 -21.716  1.00  4.59           H   new
ATOM      0  HG2 MET A 137       7.886   7.681 -22.091  1.00  4.59           H   new
ATOM      0  HG3 MET A 137       6.946   8.920 -21.973  1.00  4.59           H   new
ATOM      0  HE1 MET A 137       7.924   6.261 -18.570  1.00  4.59           H   new
ATOM      0  HE2 MET A 137       7.031   5.774 -19.784  1.00  4.59           H   new
ATOM      0  HE3 MET A 137       8.563   6.106 -20.011  1.00  4.59           H   new
ATOM   2144  N   LEU A 138       7.159   5.431 -24.306  1.00  4.85           N
ATOM   2145  CA  LEU A 138       8.389   5.035 -24.950  1.00  4.85           C
ATOM   2146  C   LEU A 138       8.230   5.233 -26.448  1.00  4.85           C
ATOM   2147  O   LEU A 138       9.183   5.604 -27.127  1.00  4.85           O
ATOM   2148  CB  LEU A 138       8.724   3.575 -24.662  1.00  4.85           C
ATOM   2149  CG  LEU A 138       7.975   2.522 -25.425  1.00  4.85           C
ATOM   2150  CD1 LEU A 138       8.670   2.291 -26.757  1.00  4.85           C
ATOM   2151  CD2 LEU A 138       7.972   1.264 -24.681  1.00  4.85           C
ATOM      0  H   LEU A 138       6.696   4.795 -23.960  1.00  4.85           H   new
ATOM      0  HA  LEU A 138       9.114   5.579 -24.605  1.00  4.85           H   new
ATOM      0  HB2 LEU A 138       9.671   3.448 -24.830  1.00  4.85           H   new
ATOM      0  HB3 LEU A 138       8.580   3.417 -23.716  1.00  4.85           H   new
ATOM      0  HG  LEU A 138       7.062   2.820 -25.560  1.00  4.85           H   new
ATOM      0 HD11 LEU A 138       8.193   1.611 -27.258  1.00  4.85           H   new
ATOM      0 HD12 LEU A 138       8.681   3.118 -27.264  1.00  4.85           H   new
ATOM      0 HD13 LEU A 138       9.581   1.996 -26.600  1.00  4.85           H   new
ATOM      0 HD21 LEU A 138       7.486   0.592 -25.183  1.00  4.85           H   new
ATOM      0 HD22 LEU A 138       8.885   0.967 -24.544  1.00  4.85           H   new
ATOM      0 HD23 LEU A 138       7.543   1.397 -23.821  1.00  4.85           H   new
ATOM   2163  N   LEU A 139       7.006   5.032 -26.974  1.00  5.19           N
ATOM   2164  CA  LEU A 139       6.797   5.217 -28.393  1.00  5.19           C
ATOM   2165  C   LEU A 139       6.985   6.677 -28.738  1.00  5.19           C
ATOM   2166  O   LEU A 139       7.569   7.009 -29.772  1.00  5.19           O
ATOM   2167  CB  LEU A 139       5.428   4.684 -28.800  1.00  5.19           C
ATOM   2168  CG  LEU A 139       5.312   3.156 -28.725  1.00  5.19           C
ATOM   2169  CD1 LEU A 139       3.862   2.743 -28.959  1.00  5.19           C
ATOM   2170  CD2 LEU A 139       6.265   2.533 -29.759  1.00  5.19           C
ATOM      0  H   LEU A 139       6.310   4.795 -26.527  1.00  5.19           H   new
ATOM      0  HA  LEU A 139       7.451   4.710 -28.898  1.00  5.19           H   new
ATOM      0  HB2 LEU A 139       4.753   5.080 -28.227  1.00  5.19           H   new
ATOM      0  HB3 LEU A 139       5.235   4.971 -29.706  1.00  5.19           H   new
ATOM      0  HG  LEU A 139       5.568   2.834 -27.846  1.00  5.19           H   new
ATOM      0 HD11 LEU A 139       3.789   1.777 -28.912  1.00  5.19           H   new
ATOM      0 HD12 LEU A 139       3.298   3.143 -28.279  1.00  5.19           H   new
ATOM      0 HD13 LEU A 139       3.576   3.046 -29.835  1.00  5.19           H   new
ATOM      0 HD21 LEU A 139       6.199   1.566 -29.719  1.00  5.19           H   new
ATOM      0 HD22 LEU A 139       6.022   2.837 -30.648  1.00  5.19           H   new
ATOM      0 HD23 LEU A 139       7.176   2.803 -29.563  1.00  5.19           H   new
ATOM   2182  N   ARG A 140       6.537   7.572 -27.860  1.00  5.57           N
ATOM   2183  CA  ARG A 140       6.751   8.978 -28.137  1.00  5.57           C
ATOM   2184  C   ARG A 140       8.254   9.264 -28.159  1.00  5.57           C
ATOM   2185  O   ARG A 140       8.768   9.886 -29.082  1.00  5.57           O
ATOM   2186  CB  ARG A 140       6.091   9.866 -27.097  1.00  5.57           C
ATOM   2187  CG  ARG A 140       6.201  11.357 -27.419  1.00  5.57           C
ATOM   2188  CD  ARG A 140       5.500  12.228 -26.434  1.00  5.57           C
ATOM   2189  NE  ARG A 140       5.624  13.640 -26.796  1.00  5.57           N
ATOM   2190  CZ  ARG A 140       5.202  14.683 -26.041  1.00  5.57           C
ATOM   2191  NH1 ARG A 140       4.634  14.473 -24.876  1.00  5.57           N1+
ATOM   2192  NH2 ARG A 140       5.365  15.921 -26.482  1.00  5.57           N
ATOM      0  H   ARG A 140       6.124   7.392 -27.128  1.00  5.57           H   new
ATOM      0  HA  ARG A 140       6.351   9.177 -28.998  1.00  5.57           H   new
ATOM      0  HB2 ARG A 140       5.154   9.626 -27.023  1.00  5.57           H   new
ATOM      0  HB3 ARG A 140       6.497   9.697 -26.232  1.00  5.57           H   new
ATOM      0  HG2 ARG A 140       7.138  11.606 -27.451  1.00  5.57           H   new
ATOM      0  HG3 ARG A 140       5.834  11.518 -28.302  1.00  5.57           H   new
ATOM      0  HD2 ARG A 140       4.562  11.983 -26.392  1.00  5.57           H   new
ATOM      0  HD3 ARG A 140       5.871  12.084 -25.549  1.00  5.57           H   new
ATOM      0  HE  ARG A 140       5.995  13.823 -27.550  1.00  5.57           H   new
ATOM      0 HH11 ARG A 140       4.528  13.670 -24.588  1.00  5.57           H   new
ATOM      0 HH12 ARG A 140       4.368  15.139 -24.401  1.00  5.57           H   new
ATOM      0 HH21 ARG A 140       5.737  16.060 -27.245  1.00  5.57           H   new
ATOM      0 HH22 ARG A 140       5.098  16.586 -26.006  1.00  5.57           H   new
ATOM   2206  N   ALA A 141       8.990   8.754 -27.172  1.00  5.97           N
ATOM   2207  CA  ALA A 141      10.430   8.995 -27.138  1.00  5.97           C
ATOM   2208  C   ALA A 141      11.137   8.445 -28.376  1.00  5.97           C
ATOM   2209  O   ALA A 141      12.048   9.077 -28.916  1.00  5.97           O
ATOM   2210  CB  ALA A 141      11.018   8.357 -25.900  1.00  5.97           C
ATOM      0  H   ALA A 141       8.683   8.276 -26.526  1.00  5.97           H   new
ATOM      0  HA  ALA A 141      10.566   9.955 -27.123  1.00  5.97           H   new
ATOM      0  HB1 ALA A 141      11.974   8.517 -25.877  1.00  5.97           H   new
ATOM      0  HB2 ALA A 141      10.607   8.743 -25.111  1.00  5.97           H   new
ATOM      0  HB3 ALA A 141      10.850   7.402 -25.917  1.00  5.97           H   new
ATOM   2216  N   ALA A 142      10.706   7.261 -28.815  1.00  6.31           N
ATOM   2217  CA  ALA A 142      11.264   6.555 -29.961  1.00  6.31           C
ATOM   2218  C   ALA A 142      10.947   7.190 -31.315  1.00  6.31           C
ATOM   2219  O   ALA A 142      11.791   7.186 -32.214  1.00  6.31           O
ATOM   2220  CB  ALA A 142      10.746   5.132 -29.970  1.00  6.31           C
ATOM      0  H   ALA A 142      10.060   6.836 -28.439  1.00  6.31           H   new
ATOM      0  HA  ALA A 142      12.227   6.596 -29.852  1.00  6.31           H   new
ATOM      0  HB1 ALA A 142      11.115   4.658 -30.732  1.00  6.31           H   new
ATOM      0  HB2 ALA A 142      11.013   4.685 -29.151  1.00  6.31           H   new
ATOM      0  HB3 ALA A 142       9.778   5.140 -30.033  1.00  6.31           H   new
ATOM   2226  N   THR A 143       9.728   7.711 -31.476  1.00  6.50           N
ATOM   2227  CA  THR A 143       9.301   8.228 -32.772  1.00  6.50           C
ATOM   2228  C   THR A 143       9.293   9.756 -32.856  1.00  6.50           C
ATOM   2229  O   THR A 143       9.335  10.320 -33.951  1.00  6.50           O
ATOM   2230  CB  THR A 143       7.906   7.665 -33.115  1.00  6.50           C
ATOM   2231  CG2 THR A 143       7.955   6.131 -33.085  1.00  6.50           C
ATOM   2232  OG1 THR A 143       6.948   8.105 -32.145  1.00  6.50           O
ATOM      0  H   THR A 143       9.140   7.773 -30.851  1.00  6.50           H   new
ATOM      0  HA  THR A 143       9.957   7.931 -33.422  1.00  6.50           H   new
ATOM      0  HB  THR A 143       7.650   7.979 -33.996  1.00  6.50           H   new
ATOM      0  HG1 THR A 143       7.106   7.736 -31.407  1.00  6.50           H   new
ATOM      0 HG21 THR A 143       7.079   5.775 -33.300  1.00  6.50           H   new
ATOM      0 HG22 THR A 143       8.601   5.815 -33.736  1.00  6.50           H   new
ATOM      0 HG23 THR A 143       8.216   5.833 -32.200  1.00  6.50           H   new
ATOM   2240  N   GLN A 144       9.262  10.430 -31.713  1.00  6.49           N
ATOM   2241  CA  GLN A 144       9.275  11.884 -31.639  1.00  6.49           C
ATOM   2242  C   GLN A 144      10.351  12.323 -30.648  1.00  6.49           C
ATOM   2243  O   GLN A 144      10.019  12.979 -29.667  1.00  6.49           O
ATOM   2244  CB  GLN A 144       7.934  12.416 -31.117  1.00  6.49           C
ATOM   2245  CG  GLN A 144       6.721  12.134 -31.962  1.00  6.49           C
ATOM   2246  CD  GLN A 144       5.442  12.620 -31.262  1.00  6.49           C
ATOM   2247  NE2 GLN A 144       4.331  11.929 -31.500  1.00  6.49           N
ATOM   2248  OE1 GLN A 144       5.460  13.608 -30.513  1.00  6.49           O
ATOM      0  H   GLN A 144       9.232  10.047 -30.944  1.00  6.49           H   new
ATOM      0  HA  GLN A 144       9.444  12.230 -32.529  1.00  6.49           H   new
ATOM      0  HB2 GLN A 144       7.782  12.042 -30.235  1.00  6.49           H   new
ATOM      0  HB3 GLN A 144       8.011  13.377 -31.008  1.00  6.49           H   new
ATOM      0  HG2 GLN A 144       6.811  12.574 -32.822  1.00  6.49           H   new
ATOM      0  HG3 GLN A 144       6.657  11.182 -32.136  1.00  6.49           H   new
ATOM      0 HE21 GLN A 144       4.352  11.248 -32.025  1.00  6.49           H   new
ATOM      0 HE22 GLN A 144       3.591  12.163 -31.129  1.00  6.49           H   new
ATOM   2257  N   PRO A 145      11.652  12.102 -30.911  1.00  6.28           N
ATOM   2258  CA  PRO A 145      12.747  12.245 -29.955  1.00  6.28           C
ATOM   2259  C   PRO A 145      13.168  13.684 -29.653  1.00  6.28           C
ATOM   2260  O   PRO A 145      14.330  14.053 -29.835  1.00  6.28           O
ATOM   2261  CB  PRO A 145      13.875  11.501 -30.677  1.00  6.28           C
ATOM   2262  CG  PRO A 145      13.600  11.750 -32.144  1.00  6.28           C
ATOM   2263  CD  PRO A 145      12.089  11.690 -32.260  1.00  6.28           C
ATOM      0  HA  PRO A 145      12.500  11.908 -29.080  1.00  6.28           H   new
ATOM      0  HB2 PRO A 145      14.746  11.839 -30.417  1.00  6.28           H   new
ATOM      0  HB3 PRO A 145      13.865  10.553 -30.470  1.00  6.28           H   new
ATOM      0  HG2 PRO A 145      13.942  12.612 -32.427  1.00  6.28           H   new
ATOM      0  HG3 PRO A 145      14.024  11.080 -32.702  1.00  6.28           H   new
ATOM      0  HD2 PRO A 145      11.755  12.288 -32.947  1.00  6.28           H   new
ATOM      0  HD3 PRO A 145      11.779  10.799 -32.484  1.00  6.28           H   new
ATOM   2271  N   SER A 146      12.220  14.483 -29.180  1.00  5.88           N
ATOM   2272  CA  SER A 146      12.462  15.856 -28.762  1.00  5.88           C
ATOM   2273  C   SER A 146      13.080  15.815 -27.388  1.00  5.88           C
ATOM   2274  O   SER A 146      13.074  14.758 -26.754  1.00  5.88           O
ATOM   2275  CB  SER A 146      11.176  16.659 -28.722  1.00  5.88           C
ATOM   2276  OG  SER A 146      10.311  16.210 -27.696  1.00  5.88           O
ATOM      0  H   SER A 146      11.401  14.236 -29.091  1.00  5.88           H   new
ATOM      0  HA  SER A 146      13.053  16.287 -29.399  1.00  5.88           H   new
ATOM      0  HB2 SER A 146      11.384  17.596 -28.584  1.00  5.88           H   new
ATOM      0  HB3 SER A 146      10.725  16.592 -29.578  1.00  5.88           H   new
ATOM      0  HG  SER A 146      10.249  16.801 -27.103  1.00  5.88           H   new
ATOM   2282  N   THR A 147      13.578  16.946 -26.892  1.00  5.38           N
ATOM   2283  CA  THR A 147      14.158  16.917 -25.561  1.00  5.38           C
ATOM   2284  C   THR A 147      13.138  16.431 -24.547  1.00  5.38           C
ATOM   2285  O   THR A 147      13.398  15.461 -23.831  1.00  5.38           O
ATOM   2286  CB  THR A 147      14.676  18.312 -25.150  1.00  5.38           C
ATOM   2287  CG2 THR A 147      15.202  18.301 -23.709  1.00  5.38           C
ATOM   2288  OG1 THR A 147      15.722  18.715 -26.050  1.00  5.38           O
ATOM      0  H   THR A 147      13.589  17.707 -27.292  1.00  5.38           H   new
ATOM      0  HA  THR A 147      14.908  16.302 -25.579  1.00  5.38           H   new
ATOM      0  HB  THR A 147      13.941  18.943 -25.197  1.00  5.38           H   new
ATOM      0  HG1 THR A 147      16.005  19.475 -25.829  1.00  5.38           H   new
ATOM      0 HG21 THR A 147      15.521  19.186 -23.474  1.00  5.38           H   new
ATOM      0 HG22 THR A 147      14.487  18.045 -23.105  1.00  5.38           H   new
ATOM      0 HG23 THR A 147      15.931  17.665 -23.635  1.00  5.38           H   new
ATOM   2296  N   SER A 148      11.942  17.028 -24.536  1.00  4.86           N
ATOM   2297  CA  SER A 148      10.945  16.570 -23.586  1.00  4.86           C
ATOM   2298  C   SER A 148      10.528  15.117 -23.795  1.00  4.86           C
ATOM   2299  O   SER A 148      10.336  14.392 -22.822  1.00  4.86           O
ATOM   2300  CB  SER A 148       9.707  17.399 -23.759  1.00  4.86           C
ATOM   2301  OG  SER A 148       9.121  17.127 -25.014  1.00  4.86           O
ATOM      0  H   SER A 148      11.701  17.673 -25.051  1.00  4.86           H   new
ATOM      0  HA  SER A 148      11.345  16.651 -22.706  1.00  4.86           H   new
ATOM      0  HB2 SER A 148       9.076  17.204 -23.049  1.00  4.86           H   new
ATOM      0  HB3 SER A 148       9.927  18.341 -23.693  1.00  4.86           H   new
ATOM      0  HG  SER A 148       8.596  17.750 -25.219  1.00  4.86           H   new
ATOM   2307  N   ALA A 149      10.451  14.651 -25.052  1.00  4.40           N
ATOM   2308  CA  ALA A 149      10.024  13.269 -25.291  1.00  4.40           C
ATOM   2309  C   ALA A 149      10.994  12.280 -24.682  1.00  4.40           C
ATOM   2310  O   ALA A 149      10.596  11.244 -24.155  1.00  4.40           O
ATOM   2311  CB  ALA A 149       9.899  12.995 -26.764  1.00  4.40           C
ATOM      0  H   ALA A 149      10.636  15.106 -25.758  1.00  4.40           H   new
ATOM      0  HA  ALA A 149       9.158  13.160 -24.868  1.00  4.40           H   new
ATOM      0  HB1 ALA A 149       9.616  12.077 -26.900  1.00  4.40           H   new
ATOM      0  HB2 ALA A 149       9.243  13.596 -27.151  1.00  4.40           H   new
ATOM      0  HB3 ALA A 149      10.757  13.135 -27.193  1.00  4.40           H   new
ATOM   2317  N   ILE A 150      12.278  12.604 -24.763  1.00  4.00           N
ATOM   2318  CA  ILE A 150      13.343  11.775 -24.224  1.00  4.00           C
ATOM   2319  C   ILE A 150      13.394  11.865 -22.705  1.00  4.00           C
ATOM   2320  O   ILE A 150      13.520  10.859 -22.002  1.00  4.00           O
ATOM   2321  CB  ILE A 150      14.680  12.196 -24.833  1.00  4.00           C
ATOM   2322  CG1 ILE A 150      14.662  11.878 -26.334  1.00  4.00           C
ATOM   2323  CG2 ILE A 150      15.820  11.507 -24.123  1.00  4.00           C
ATOM   2324  CD1 ILE A 150      15.784  12.508 -27.100  1.00  4.00           C
ATOM      0  H   ILE A 150      12.558  13.325 -25.140  1.00  4.00           H   new
ATOM      0  HA  ILE A 150      13.164  10.851 -24.457  1.00  4.00           H   new
ATOM      0  HB  ILE A 150      14.813  13.150 -24.722  1.00  4.00           H   new
ATOM      0 HG12 ILE A 150      14.701  10.916 -26.453  1.00  4.00           H   new
ATOM      0 HG13 ILE A 150      13.818  12.176 -26.709  1.00  4.00           H   new
ATOM      0 HG21 ILE A 150      16.662  11.783 -24.519  1.00  4.00           H   new
ATOM      0 HG22 ILE A 150      15.810  11.749 -23.184  1.00  4.00           H   new
ATOM      0 HG23 ILE A 150      15.722  10.546 -24.210  1.00  4.00           H   new
ATOM      0 HD11 ILE A 150      15.712  12.267 -28.037  1.00  4.00           H   new
ATOM      0 HD12 ILE A 150      15.736  13.473 -27.010  1.00  4.00           H   new
ATOM      0 HD13 ILE A 150      16.632  12.193 -26.750  1.00  4.00           H   new
ATOM   2336  N   VAL A 151      13.289  13.078 -22.198  1.00  3.66           N
ATOM   2337  CA  VAL A 151      13.340  13.297 -20.774  1.00  3.66           C
ATOM   2338  C   VAL A 151      12.191  12.610 -20.037  1.00  3.66           C
ATOM   2339  O   VAL A 151      12.425  11.981 -19.011  1.00  3.66           O
ATOM   2340  CB  VAL A 151      13.436  14.800 -20.498  1.00  3.66           C
ATOM   2341  CG1 VAL A 151      13.269  15.091 -19.039  1.00  3.66           C
ATOM   2342  CG2 VAL A 151      14.819  15.253 -20.972  1.00  3.66           C
ATOM      0  H   VAL A 151      13.187  13.791 -22.667  1.00  3.66           H   new
ATOM      0  HA  VAL A 151      14.138  12.878 -20.416  1.00  3.66           H   new
ATOM      0  HB  VAL A 151      12.731  15.275 -20.966  1.00  3.66           H   new
ATOM      0 HG11 VAL A 151      13.334  16.047 -18.890  1.00  3.66           H   new
ATOM      0 HG12 VAL A 151      12.400  14.776 -18.743  1.00  3.66           H   new
ATOM      0 HG13 VAL A 151      13.965  14.638 -18.537  1.00  3.66           H   new
ATOM      0 HG21 VAL A 151      14.920  16.205 -20.814  1.00  3.66           H   new
ATOM      0 HG22 VAL A 151      15.503  14.770 -20.483  1.00  3.66           H   new
ATOM      0 HG23 VAL A 151      14.912  15.072 -21.920  1.00  3.66           H   new
ATOM   2352  N   MET A 152      10.966  12.658 -20.556  1.00  3.39           N
ATOM   2353  CA  MET A 152       9.860  11.990 -19.869  1.00  3.39           C
ATOM   2354  C   MET A 152      10.224  10.585 -19.339  1.00  3.39           C
ATOM   2355  O   MET A 152      10.205  10.419 -18.119  1.00  3.39           O
ATOM   2356  CB  MET A 152       8.593  12.023 -20.724  1.00  3.39           C
ATOM   2357  CG  MET A 152       8.017  13.408 -20.806  1.00  3.39           C
ATOM   2358  SD  MET A 152       6.611  13.573 -21.855  1.00  3.39           S
ATOM   2359  CE  MET A 152       6.575  15.351 -21.849  1.00  3.39           C
ATOM      0  H   MET A 152      10.756  13.061 -21.286  1.00  3.39           H   new
ATOM      0  HA  MET A 152       9.669  12.496 -19.064  1.00  3.39           H   new
ATOM      0  HB2 MET A 152       8.796  11.703 -21.617  1.00  3.39           H   new
ATOM      0  HB3 MET A 152       7.933  11.419 -20.349  1.00  3.39           H   new
ATOM      0  HG2 MET A 152       7.772  13.694 -19.912  1.00  3.39           H   new
ATOM      0  HG3 MET A 152       8.708  14.013 -21.118  1.00  3.39           H   new
ATOM      0  HE1 MET A 152       5.837  15.662 -22.396  1.00  3.39           H   new
ATOM      0  HE2 MET A 152       6.460  15.669 -20.940  1.00  3.39           H   new
ATOM      0  HE3 MET A 152       7.409  15.693 -22.208  1.00  3.39           H   new
ATOM   2369  N   PRO A 153      10.586   9.558 -20.152  1.00  3.18           N
ATOM   2370  CA  PRO A 153      10.973   8.248 -19.656  1.00  3.18           C
ATOM   2371  C   PRO A 153      12.210   8.288 -18.768  1.00  3.18           C
ATOM   2372  O   PRO A 153      12.341   7.444 -17.877  1.00  3.18           O
ATOM   2373  CB  PRO A 153      11.217   7.440 -20.943  1.00  3.18           C
ATOM   2374  CG  PRO A 153      11.464   8.452 -21.993  1.00  3.18           C
ATOM   2375  CD  PRO A 153      10.602   9.655 -21.602  1.00  3.18           C
ATOM      0  HA  PRO A 153      10.294   7.860 -19.083  1.00  3.18           H   new
ATOM      0  HB2 PRO A 153      11.976   6.844 -20.845  1.00  3.18           H   new
ATOM      0  HB3 PRO A 153      10.450   6.888 -21.161  1.00  3.18           H   new
ATOM      0  HG2 PRO A 153      12.403   8.692 -22.034  1.00  3.18           H   new
ATOM      0  HG3 PRO A 153      11.219   8.115 -22.869  1.00  3.18           H   new
ATOM      0  HD2 PRO A 153      10.988  10.492 -21.906  1.00  3.18           H   new
ATOM      0  HD3 PRO A 153       9.710   9.600 -21.979  1.00  3.18           H   new
ATOM   2383  N   LEU A 154      13.078   9.306 -18.923  1.00  3.02           N
ATOM   2384  CA  LEU A 154      14.268   9.382 -18.074  1.00  3.02           C
ATOM   2385  C   LEU A 154      13.922   9.895 -16.679  1.00  3.02           C
ATOM   2386  O   LEU A 154      14.700   9.737 -15.737  1.00  3.02           O
ATOM   2387  CB  LEU A 154      15.336  10.272 -18.694  1.00  3.02           C
ATOM   2388  CG  LEU A 154      15.917   9.775 -20.019  1.00  3.02           C
ATOM   2389  CD1 LEU A 154      16.872  10.822 -20.561  1.00  3.02           C
ATOM   2390  CD2 LEU A 154      16.605   8.444 -19.806  1.00  3.02           C
ATOM      0  H   LEU A 154      12.995   9.941 -19.497  1.00  3.02           H   new
ATOM      0  HA  LEU A 154      14.619   8.481 -17.998  1.00  3.02           H   new
ATOM      0  HB2 LEU A 154      14.958  11.154 -18.835  1.00  3.02           H   new
ATOM      0  HB3 LEU A 154      16.061  10.372 -18.058  1.00  3.02           H   new
ATOM      0  HG  LEU A 154      15.211   9.639 -20.670  1.00  3.02           H   new
ATOM      0 HD11 LEU A 154      17.246  10.515 -21.402  1.00  3.02           H   new
ATOM      0 HD12 LEU A 154      16.393  11.653 -20.705  1.00  3.02           H   new
ATOM      0 HD13 LEU A 154      17.588  10.968 -19.923  1.00  3.02           H   new
ATOM      0 HD21 LEU A 154      16.972   8.131 -20.647  1.00  3.02           H   new
ATOM      0 HD22 LEU A 154      17.321   8.549 -19.160  1.00  3.02           H   new
ATOM      0 HD23 LEU A 154      15.963   7.797 -19.474  1.00  3.02           H   new
ATOM   2402  N   LEU A 155      12.767  10.543 -16.561  1.00  2.92           N
ATOM   2403  CA  LEU A 155      12.288  11.043 -15.289  1.00  2.92           C
ATOM   2404  C   LEU A 155      11.428   9.992 -14.645  1.00  2.92           C
ATOM   2405  O   LEU A 155      11.540   9.697 -13.458  1.00  2.92           O
ATOM   2406  CB  LEU A 155      11.377  12.225 -15.507  1.00  2.92           C
ATOM   2407  CG  LEU A 155      11.927  13.404 -16.125  1.00  2.92           C
ATOM   2408  CD1 LEU A 155      10.802  14.260 -16.397  1.00  2.92           C
ATOM   2409  CD2 LEU A 155      12.905  14.085 -15.235  1.00  2.92           C
ATOM      0  H   LEU A 155      12.241  10.703 -17.222  1.00  2.92           H   new
ATOM      0  HA  LEU A 155      13.057  11.280 -14.748  1.00  2.92           H   new
ATOM      0  HB2 LEU A 155      10.630  11.927 -16.050  1.00  2.92           H   new
ATOM      0  HB3 LEU A 155      11.016  12.484 -14.645  1.00  2.92           H   new
ATOM      0  HG  LEU A 155      12.414  13.179 -16.933  1.00  2.92           H   new
ATOM      0 HD11 LEU A 155      11.111  15.078 -16.817  1.00  2.92           H   new
ATOM      0 HD12 LEU A 155      10.185  13.805 -16.991  1.00  2.92           H   new
ATOM      0 HD13 LEU A 155      10.350  14.475 -15.566  1.00  2.92           H   new
ATOM      0 HD21 LEU A 155      13.255  14.872 -15.681  1.00  2.92           H   new
ATOM      0 HD22 LEU A 155      12.465  14.349 -14.412  1.00  2.92           H   new
ATOM      0 HD23 LEU A 155      13.634  13.479 -15.031  1.00  2.92           H   new
ATOM   2421  N   CYS A 156      10.588   9.369 -15.463  1.00  2.89           N
ATOM   2422  CA  CYS A 156       9.644   8.393 -14.972  1.00  2.89           C
ATOM   2423  C   CYS A 156      10.375   7.197 -14.372  1.00  2.89           C
ATOM   2424  O   CYS A 156       9.976   6.695 -13.326  1.00  2.89           O
ATOM   2425  CB  CYS A 156       8.714   7.980 -16.102  1.00  2.89           C
ATOM   2426  SG  CYS A 156       7.626   9.346 -16.614  1.00  2.89           S
ATOM      0  H   CYS A 156      10.554   9.503 -16.312  1.00  2.89           H   new
ATOM      0  HA  CYS A 156       9.108   8.783 -14.264  1.00  2.89           H   new
ATOM      0  HB2 CYS A 156       9.239   7.683 -16.861  1.00  2.89           H   new
ATOM      0  HB3 CYS A 156       8.174   7.226 -15.818  1.00  2.89           H   new
ATOM      0  HG  CYS A 156       7.319   9.204 -17.765  1.00  2.89           H   new
ATOM   2432  N   LEU A 157      11.497   6.781 -14.973  1.00  2.93           N
ATOM   2433  CA  LEU A 157      12.274   5.671 -14.418  1.00  2.93           C
ATOM   2434  C   LEU A 157      12.831   5.970 -13.011  1.00  2.93           C
ATOM   2435  O   LEU A 157      13.220   5.047 -12.294  1.00  2.93           O
ATOM   2436  CB  LEU A 157      13.399   5.227 -15.374  1.00  2.93           C
ATOM   2437  CG  LEU A 157      14.569   6.185 -15.637  1.00  2.93           C
ATOM   2438  CD1 LEU A 157      15.617   6.043 -14.546  1.00  2.93           C
ATOM   2439  CD2 LEU A 157      15.189   5.865 -17.016  1.00  2.93           C
ATOM      0  H   LEU A 157      11.820   7.124 -15.693  1.00  2.93           H   new
ATOM      0  HA  LEU A 157      11.652   4.933 -14.321  1.00  2.93           H   new
ATOM      0  HB2 LEU A 157      13.769   4.400 -15.028  1.00  2.93           H   new
ATOM      0  HB3 LEU A 157      12.992   5.019 -16.230  1.00  2.93           H   new
ATOM      0  HG  LEU A 157      14.244   7.099 -15.634  1.00  2.93           H   new
ATOM      0 HD11 LEU A 157      16.351   6.652 -14.721  1.00  2.93           H   new
ATOM      0 HD12 LEU A 157      15.220   6.254 -13.686  1.00  2.93           H   new
ATOM      0 HD13 LEU A 157      15.949   5.132 -14.533  1.00  2.93           H   new
ATOM      0 HD21 LEU A 157      15.929   6.468 -17.186  1.00  2.93           H   new
ATOM      0 HD22 LEU A 157      15.511   4.950 -17.022  1.00  2.93           H   new
ATOM      0 HD23 LEU A 157      14.517   5.976 -17.707  1.00  2.93           H   new
ATOM   2451  N   LEU A 158      12.907   7.254 -12.624  1.00  3.04           N
ATOM   2452  CA  LEU A 158      13.418   7.651 -11.319  1.00  3.04           C
ATOM   2453  C   LEU A 158      12.301   7.676 -10.282  1.00  3.04           C
ATOM   2454  O   LEU A 158      12.546   7.921  -9.098  1.00  3.04           O
ATOM   2455  CB  LEU A 158      13.995   9.077 -11.374  1.00  3.04           C
ATOM   2456  CG  LEU A 158      15.184   9.347 -12.278  1.00  3.04           C
ATOM   2457  CD1 LEU A 158      15.456  10.860 -12.278  1.00  3.04           C
ATOM   2458  CD2 LEU A 158      16.396   8.590 -11.770  1.00  3.04           C
ATOM      0  H   LEU A 158      12.661   7.914 -13.118  1.00  3.04           H   new
ATOM      0  HA  LEU A 158      14.100   7.006 -11.077  1.00  3.04           H   new
ATOM      0  HB2 LEU A 158      13.279   9.674 -11.643  1.00  3.04           H   new
ATOM      0  HB3 LEU A 158      14.249   9.327 -10.472  1.00  3.04           H   new
ATOM      0  HG  LEU A 158      14.997   9.049 -13.182  1.00  3.04           H   new
ATOM      0 HD11 LEU A 158      16.214  11.053 -12.852  1.00  3.04           H   new
ATOM      0 HD12 LEU A 158      14.674  11.330 -12.608  1.00  3.04           H   new
ATOM      0 HD13 LEU A 158      15.652  11.154 -11.375  1.00  3.04           H   new
ATOM      0 HD21 LEU A 158      17.154   8.765 -12.350  1.00  3.04           H   new
ATOM      0 HD22 LEU A 158      16.605   8.881 -10.869  1.00  3.04           H   new
ATOM      0 HD23 LEU A 158      16.205   7.639 -11.766  1.00  3.04           H   new
ATOM   2470  N   ALA A 159      11.056   7.534 -10.734  1.00  3.26           N
ATOM   2471  CA  ALA A 159       9.915   7.647  -9.846  1.00  3.26           C
ATOM   2472  C   ALA A 159       9.804   6.420  -8.950  1.00  3.26           C
ATOM   2473  O   ALA A 159      10.014   5.302  -9.419  1.00  3.26           O
ATOM   2474  CB  ALA A 159       8.637   7.810 -10.655  1.00  3.26           C
ATOM      0  H   ALA A 159      10.856   7.372 -11.555  1.00  3.26           H   new
ATOM      0  HA  ALA A 159      10.042   8.429  -9.286  1.00  3.26           H   new
ATOM      0  HB1 ALA A 159       7.880   7.885 -10.053  1.00  3.26           H   new
ATOM      0  HB2 ALA A 159       8.698   8.611 -11.198  1.00  3.26           H   new
ATOM      0  HB3 ALA A 159       8.517   7.038 -11.230  1.00  3.26           H   new
ATOM   2480  N   PRO A 160       9.347   6.560  -7.688  1.00  3.59           N
ATOM   2481  CA  PRO A 160       9.017   5.462  -6.796  1.00  3.59           C
ATOM   2482  C   PRO A 160       7.980   4.524  -7.416  1.00  3.59           C
ATOM   2483  O   PRO A 160       7.897   3.359  -7.044  1.00  3.59           O
ATOM   2484  CB  PRO A 160       8.471   6.177  -5.559  1.00  3.59           C
ATOM   2485  CG  PRO A 160       9.143   7.534  -5.573  1.00  3.59           C
ATOM   2486  CD  PRO A 160       9.306   7.891  -7.039  1.00  3.59           C
ATOM      0  HA  PRO A 160       9.775   4.890  -6.598  1.00  3.59           H   new
ATOM      0  HB2 PRO A 160       7.505   6.261  -5.598  1.00  3.59           H   new
ATOM      0  HB3 PRO A 160       8.681   5.688  -4.748  1.00  3.59           H   new
ATOM      0  HG2 PRO A 160       8.605   8.195  -5.110  1.00  3.59           H   new
ATOM      0  HG3 PRO A 160      10.002   7.503  -5.124  1.00  3.59           H   new
ATOM      0  HD2 PRO A 160       8.567   8.429  -7.364  1.00  3.59           H   new
ATOM      0  HD3 PRO A 160      10.118   8.397  -7.200  1.00  3.59           H   new
ATOM   2494  N   GLY A 161       7.196   5.007  -8.381  1.00  4.02           N
ATOM   2495  CA  GLY A 161       6.202   4.163  -9.033  1.00  4.02           C
ATOM   2496  C   GLY A 161       6.858   2.938  -9.685  1.00  4.02           C
ATOM   2497  O   GLY A 161       6.303   1.834  -9.679  1.00  4.02           O
ATOM      0  H   GLY A 161       7.225   5.817  -8.670  1.00  4.02           H   new
ATOM      0  HA2 GLY A 161       5.543   3.873  -8.383  1.00  4.02           H   new
ATOM      0  HA3 GLY A 161       5.729   4.677  -9.706  1.00  4.02           H   new
ATOM   2501  N   MET A 162       8.098   3.085 -10.159  1.00  4.54           N
ATOM   2502  CA  MET A 162       8.748   1.958 -10.808  1.00  4.54           C
ATOM   2503  C   MET A 162       9.373   0.998  -9.807  1.00  4.54           C
ATOM   2504  O   MET A 162      10.026   0.031 -10.194  1.00  4.54           O
ATOM   2505  CB  MET A 162       9.750   2.416 -11.857  1.00  4.54           C
ATOM   2506  CG  MET A 162       9.102   3.107 -13.039  1.00  4.54           C
ATOM   2507  SD  MET A 162       7.780   2.087 -13.805  1.00  4.54           S
ATOM   2508  CE  MET A 162       8.631   0.672 -14.539  1.00  4.54           C
ATOM      0  H   MET A 162       8.563   3.807 -10.115  1.00  4.54           H   new
ATOM      0  HA  MET A 162       8.054   1.462 -11.270  1.00  4.54           H   new
ATOM      0  HB2 MET A 162      10.387   3.021 -11.445  1.00  4.54           H   new
ATOM      0  HB3 MET A 162      10.252   1.649 -12.174  1.00  4.54           H   new
ATOM      0  HG2 MET A 162       8.728   3.954 -12.750  1.00  4.54           H   new
ATOM      0  HG3 MET A 162       9.779   3.308 -13.704  1.00  4.54           H   new
ATOM      0  HE1 MET A 162       7.983   0.089 -14.964  1.00  4.54           H   new
ATOM      0  HE2 MET A 162       9.267   0.985 -15.201  1.00  4.54           H   new
ATOM      0  HE3 MET A 162       9.101   0.182 -13.846  1.00  4.54           H   new
ATOM   2518  N   ARG A 163       9.162   1.254  -8.512  1.00  5.11           N
ATOM   2519  CA  ARG A 163       9.601   0.350  -7.471  1.00  5.11           C
ATOM   2520  C   ARG A 163       8.408  -0.533  -7.096  1.00  5.11           C
ATOM   2521  O   ARG A 163       8.527  -1.451  -6.282  1.00  5.11           O
ATOM   2522  CB  ARG A 163      10.072   1.117  -6.248  1.00  5.11           C
ATOM   2523  CG  ARG A 163      11.265   2.025  -6.488  1.00  5.11           C
ATOM   2524  CD  ARG A 163      11.660   2.749  -5.249  1.00  5.11           C
ATOM   2525  NE  ARG A 163      12.762   3.673  -5.484  1.00  5.11           N
ATOM   2526  CZ  ARG A 163      13.361   4.416  -4.532  1.00  5.11           C
ATOM   2527  NH1 ARG A 163      12.969   4.331  -3.278  1.00  5.11           N1+
ATOM   2528  NH2 ARG A 163      14.344   5.232  -4.860  1.00  5.11           N
ATOM      0  H   ARG A 163       8.760   1.957  -8.223  1.00  5.11           H   new
ATOM      0  HA  ARG A 163      10.346  -0.183  -7.790  1.00  5.11           H   new
ATOM      0  HB2 ARG A 163       9.336   1.653  -5.914  1.00  5.11           H   new
ATOM      0  HB3 ARG A 163      10.300   0.482  -5.551  1.00  5.11           H   new
ATOM      0  HG2 ARG A 163      12.014   1.499  -6.809  1.00  5.11           H   new
ATOM      0  HG3 ARG A 163      11.050   2.666  -7.184  1.00  5.11           H   new
ATOM      0  HD2 ARG A 163      10.897   3.238  -4.904  1.00  5.11           H   new
ATOM      0  HD3 ARG A 163      11.917   2.107  -4.568  1.00  5.11           H   new
ATOM      0  HE  ARG A 163      13.052   3.750  -6.290  1.00  5.11           H   new
ATOM      0 HH11 ARG A 163      12.328   3.800  -3.063  1.00  5.11           H   new
ATOM      0 HH12 ARG A 163      13.354   4.807  -2.674  1.00  5.11           H   new
ATOM      0 HH21 ARG A 163      14.601   5.289  -5.679  1.00  5.11           H   new
ATOM      0 HH22 ARG A 163      14.728   5.707  -4.255  1.00  5.11           H   new
ATOM   2542  N   LEU A 164       7.244  -0.230  -7.696  1.00  5.65           N
ATOM   2543  CA  LEU A 164       6.015  -0.972  -7.466  1.00  5.65           C
ATOM   2544  C   LEU A 164       5.792  -1.890  -8.660  1.00  5.65           C
ATOM   2545  O   LEU A 164       5.330  -3.026  -8.521  1.00  5.65           O
ATOM   2546  CB  LEU A 164       4.845  -0.002  -7.324  1.00  5.65           C
ATOM   2547  CG  LEU A 164       4.995   1.016  -6.197  1.00  5.65           C
ATOM   2548  CD1 LEU A 164       3.801   1.941  -6.205  1.00  5.65           C
ATOM   2549  CD2 LEU A 164       5.148   0.298  -4.877  1.00  5.65           C
ATOM      0  H   LEU A 164       7.156   0.421  -8.252  1.00  5.65           H   new
ATOM      0  HA  LEU A 164       6.080  -1.493  -6.651  1.00  5.65           H   new
ATOM      0  HB2 LEU A 164       4.732   0.475  -8.161  1.00  5.65           H   new
ATOM      0  HB3 LEU A 164       4.033  -0.512  -7.177  1.00  5.65           H   new
ATOM      0  HG  LEU A 164       5.792   1.553  -6.329  1.00  5.65           H   new
ATOM      0 HD11 LEU A 164       3.890   2.591  -5.491  1.00  5.65           H   new
ATOM      0 HD12 LEU A 164       3.754   2.402  -7.057  1.00  5.65           H   new
ATOM      0 HD13 LEU A 164       2.991   1.425  -6.073  1.00  5.65           H   new
ATOM      0 HD21 LEU A 164       5.243   0.948  -4.164  1.00  5.65           H   new
ATOM      0 HD22 LEU A 164       4.364  -0.249  -4.713  1.00  5.65           H   new
ATOM      0 HD23 LEU A 164       5.936  -0.267  -4.905  1.00  5.65           H   new
ATOM   2561  N   LEU A 165       6.159  -1.389  -9.841  1.00  6.05           N
ATOM   2562  CA  LEU A 165       6.045  -2.149 -11.080  1.00  6.05           C
ATOM   2563  C   LEU A 165       7.244  -3.069 -11.199  1.00  6.05           C
ATOM   2564  O   LEU A 165       8.219  -2.921 -10.468  1.00  6.05           O
ATOM   2565  CB  LEU A 165       5.964  -1.251 -12.317  1.00  6.05           C
ATOM   2566  CG  LEU A 165       4.579  -0.719 -12.662  1.00  6.05           C
ATOM   2567  CD1 LEU A 165       4.201   0.372 -11.687  1.00  6.05           C
ATOM   2568  CD2 LEU A 165       4.573  -0.240 -14.089  1.00  6.05           C
ATOM      0  H   LEU A 165       6.481  -0.598  -9.943  1.00  6.05           H   new
ATOM      0  HA  LEU A 165       5.219  -2.656 -11.043  1.00  6.05           H   new
ATOM      0  HB2 LEU A 165       6.559  -0.496 -12.187  1.00  6.05           H   new
ATOM      0  HB3 LEU A 165       6.300  -1.748 -13.079  1.00  6.05           H   new
ATOM      0  HG  LEU A 165       3.914  -1.421 -12.584  1.00  6.05           H   new
ATOM      0 HD11 LEU A 165       3.319   0.711 -11.906  1.00  6.05           H   new
ATOM      0 HD12 LEU A 165       4.194   0.013 -10.786  1.00  6.05           H   new
ATOM      0 HD13 LEU A 165       4.847   1.093 -11.742  1.00  6.05           H   new
ATOM      0 HD21 LEU A 165       3.692   0.100 -14.313  1.00  6.05           H   new
ATOM      0 HD22 LEU A 165       5.229   0.467 -14.196  1.00  6.05           H   new
ATOM      0 HD23 LEU A 165       4.794  -0.977 -14.679  1.00  6.05           H   new
ATOM   2580  N   TYR A 166       7.176  -4.039 -12.091  1.00  6.25           N
ATOM   2581  CA  TYR A 166       8.297  -4.947 -12.234  1.00  6.25           C
ATOM   2582  C   TYR A 166       9.441  -4.326 -13.022  1.00  6.25           C
ATOM   2583  O   TYR A 166       9.231  -3.611 -14.008  1.00  6.25           O
ATOM   2584  CB  TYR A 166       7.840  -6.237 -12.908  1.00  6.25           C
ATOM   2585  CG  TYR A 166       6.951  -7.082 -12.031  1.00  6.25           C
ATOM   2586  CD1 TYR A 166       5.571  -6.982 -12.141  1.00  6.25           C
ATOM   2587  CD2 TYR A 166       7.512  -7.956 -11.111  1.00  6.25           C
ATOM   2588  CE1 TYR A 166       4.757  -7.753 -11.334  1.00  6.25           C
ATOM   2589  CE2 TYR A 166       6.697  -8.726 -10.303  1.00  6.25           C
ATOM   2590  CZ  TYR A 166       5.325  -8.627 -10.413  1.00  6.25           C
ATOM   2591  OH  TYR A 166       4.512  -9.391  -9.608  1.00  6.25           O
ATOM      0  H   TYR A 166       6.508  -4.188 -12.612  1.00  6.25           H   new
ATOM      0  HA  TYR A 166       8.629  -5.142 -11.344  1.00  6.25           H   new
ATOM      0  HB2 TYR A 166       7.365  -6.018 -13.725  1.00  6.25           H   new
ATOM      0  HB3 TYR A 166       8.619  -6.755 -13.164  1.00  6.25           H   new
ATOM      0  HD1 TYR A 166       5.195  -6.396 -12.758  1.00  6.25           H   new
ATOM      0  HD2 TYR A 166       8.437  -8.024 -11.038  1.00  6.25           H   new
ATOM      0  HE1 TYR A 166       3.832  -7.688 -11.406  1.00  6.25           H   new
ATOM      0  HE2 TYR A 166       7.073  -9.311  -9.685  1.00  6.25           H   new
ATOM      0  HH  TYR A 166       4.985  -9.869  -9.105  1.00  6.25           H   new
ATOM   2601  N   LEU A 167      10.662  -4.700 -12.643  1.00  6.23           N
ATOM   2602  CA  LEU A 167      11.865  -4.258 -13.337  1.00  6.23           C
ATOM   2603  C   LEU A 167      11.814  -4.649 -14.809  1.00  6.23           C
ATOM   2604  O   LEU A 167      12.394  -3.981 -15.657  1.00  6.23           O
ATOM   2605  CB  LEU A 167      13.114  -4.837 -12.676  1.00  6.23           C
ATOM   2606  CG  LEU A 167      14.441  -4.264 -13.170  1.00  6.23           C
ATOM   2607  CD1 LEU A 167      14.466  -2.757 -12.908  1.00  6.23           C
ATOM   2608  CD2 LEU A 167      15.577  -4.950 -12.440  1.00  6.23           C
ATOM      0  H   LEU A 167      10.814  -5.219 -11.974  1.00  6.23           H   new
ATOM      0  HA  LEU A 167      11.907  -3.291 -13.278  1.00  6.23           H   new
ATOM      0  HB2 LEU A 167      13.052  -4.691 -11.719  1.00  6.23           H   new
ATOM      0  HB3 LEU A 167      13.121  -5.797 -12.817  1.00  6.23           H   new
ATOM      0  HG  LEU A 167      14.541  -4.417 -14.123  1.00  6.23           H   new
ATOM      0 HD11 LEU A 167      15.307  -2.388 -13.220  1.00  6.23           H   new
ATOM      0 HD12 LEU A 167      13.732  -2.334 -13.381  1.00  6.23           H   new
ATOM      0 HD13 LEU A 167      14.374  -2.592 -11.957  1.00  6.23           H   new
ATOM      0 HD21 LEU A 167      16.424  -4.591 -12.749  1.00  6.23           H   new
ATOM      0 HD22 LEU A 167      15.489  -4.796 -11.486  1.00  6.23           H   new
ATOM      0 HD23 LEU A 167      15.547  -5.903 -12.617  1.00  6.23           H   new
ATOM   2620  N   ASP A 168      11.153  -5.764 -15.111  1.00  6.03           N
ATOM   2621  CA  ASP A 168      11.032  -6.213 -16.485  1.00  6.03           C
ATOM   2622  C   ASP A 168      10.237  -5.186 -17.321  1.00  6.03           C
ATOM   2623  O   ASP A 168      10.485  -5.051 -18.517  1.00  6.03           O
ATOM   2624  CB  ASP A 168      10.389  -7.604 -16.531  1.00  6.03           C
ATOM   2625  CG  ASP A 168      10.598  -8.341 -17.880  1.00  6.03           C
ATOM   2626  OD1 ASP A 168      11.746  -8.582 -18.232  1.00  6.03           O
ATOM   2627  OD2 ASP A 168       9.636  -8.685 -18.517  1.00  6.03           O1-
ATOM      0  H   ASP A 168      10.769  -6.271 -14.532  1.00  6.03           H   new
ATOM      0  HA  ASP A 168      11.917  -6.283 -16.876  1.00  6.03           H   new
ATOM      0  HB2 ASP A 168      10.756  -8.146 -15.815  1.00  6.03           H   new
ATOM      0  HB3 ASP A 168       9.438  -7.518 -16.362  1.00  6.03           H   new
ATOM   2632  N   THR A 169       9.289  -4.440 -16.716  1.00  5.73           N
ATOM   2633  CA  THR A 169       8.554  -3.431 -17.484  1.00  5.73           C
ATOM   2634  C   THR A 169       9.543  -2.356 -17.875  1.00  5.73           C
ATOM   2635  O   THR A 169       9.607  -1.930 -19.031  1.00  5.73           O
ATOM   2636  CB  THR A 169       7.375  -2.811 -16.695  1.00  5.73           C
ATOM   2637  CG2 THR A 169       6.714  -1.673 -17.495  1.00  5.73           C
ATOM   2638  OG1 THR A 169       6.408  -3.834 -16.388  1.00  5.73           O
ATOM      0  H   THR A 169       9.067  -4.504 -15.888  1.00  5.73           H   new
ATOM      0  HA  THR A 169       8.159  -3.855 -18.262  1.00  5.73           H   new
ATOM      0  HB  THR A 169       7.718  -2.435 -15.869  1.00  5.73           H   new
ATOM      0  HG1 THR A 169       5.770  -3.497 -15.959  1.00  5.73           H   new
ATOM      0 HG21 THR A 169       5.980  -1.301 -16.982  1.00  5.73           H   new
ATOM      0 HG22 THR A 169       7.368  -0.979 -17.672  1.00  5.73           H   new
ATOM      0 HG23 THR A 169       6.377  -2.021 -18.335  1.00  5.73           H   new
ATOM   2646  N   TYR A 170      10.348  -1.949 -16.898  1.00  5.42           N
ATOM   2647  CA  TYR A 170      11.406  -0.962 -17.109  1.00  5.42           C
ATOM   2648  C   TYR A 170      12.371  -1.399 -18.210  1.00  5.42           C
ATOM   2649  O   TYR A 170      12.656  -0.648 -19.152  1.00  5.42           O
ATOM   2650  CB  TYR A 170      12.145  -0.726 -15.793  1.00  5.42           C
ATOM   2651  CG  TYR A 170      13.456  -0.025 -15.918  1.00  5.42           C
ATOM   2652  CD1 TYR A 170      13.574   1.347 -16.053  1.00  5.42           C
ATOM   2653  CD2 TYR A 170      14.580  -0.820 -15.905  1.00  5.42           C
ATOM   2654  CE1 TYR A 170      14.850   1.887 -16.173  1.00  5.42           C
ATOM   2655  CE2 TYR A 170      15.813  -0.278 -16.026  1.00  5.42           C
ATOM   2656  CZ  TYR A 170      15.962   1.046 -16.160  1.00  5.42           C
ATOM   2657  OH  TYR A 170      17.234   1.542 -16.301  1.00  5.42           O
ATOM      0  H   TYR A 170      10.297  -2.238 -16.090  1.00  5.42           H   new
ATOM      0  HA  TYR A 170      11.002  -0.131 -17.403  1.00  5.42           H   new
ATOM      0  HB2 TYR A 170      11.572  -0.209 -15.205  1.00  5.42           H   new
ATOM      0  HB3 TYR A 170      12.292  -1.583 -15.363  1.00  5.42           H   new
ATOM      0  HD1 TYR A 170      12.821   1.893 -16.063  1.00  5.42           H   new
ATOM      0  HD2 TYR A 170      14.490  -1.741 -15.812  1.00  5.42           H   new
ATOM      0  HE1 TYR A 170      14.961   2.806 -16.262  1.00  5.42           H   new
ATOM      0  HE2 TYR A 170      16.563  -0.828 -16.016  1.00  5.42           H   new
ATOM      0  HH  TYR A 170      17.771   0.907 -16.420  1.00  5.42           H   new
ATOM   2667  N   ARG A 171      12.849  -2.637 -18.099  1.00  5.13           N
ATOM   2668  CA  ARG A 171      13.779  -3.180 -19.070  1.00  5.13           C
ATOM   2669  C   ARG A 171      13.179  -3.132 -20.459  1.00  5.13           C
ATOM   2670  O   ARG A 171      13.739  -2.515 -21.365  1.00  5.13           O
ATOM   2671  CB  ARG A 171      14.089  -4.637 -18.768  1.00  5.13           C
ATOM   2672  CG  ARG A 171      15.139  -5.281 -19.675  1.00  5.13           C
ATOM   2673  CD  ARG A 171      15.311  -6.720 -19.352  1.00  5.13           C
ATOM   2674  NE  ARG A 171      14.120  -7.527 -19.663  1.00  5.13           N
ATOM   2675  CZ  ARG A 171      13.784  -7.986 -20.881  1.00  5.13           C
ATOM   2676  NH1 ARG A 171      14.540  -7.739 -21.931  1.00  5.13           N1+
ATOM   2677  NH2 ARG A 171      12.685  -8.699 -20.990  1.00  5.13           N
ATOM      0  H   ARG A 171      12.642  -3.177 -17.463  1.00  5.13           H   new
ATOM      0  HA  ARG A 171      14.587  -2.645 -19.022  1.00  5.13           H   new
ATOM      0  HB2 ARG A 171      14.391  -4.705 -17.849  1.00  5.13           H   new
ATOM      0  HB3 ARG A 171      13.267  -5.148 -18.835  1.00  5.13           H   new
ATOM      0  HG2 ARG A 171      14.873  -5.184 -20.603  1.00  5.13           H   new
ATOM      0  HG3 ARG A 171      15.986  -4.820 -19.573  1.00  5.13           H   new
ATOM      0  HD2 ARG A 171      16.069  -7.069 -19.846  1.00  5.13           H   new
ATOM      0  HD3 ARG A 171      15.520  -6.812 -18.409  1.00  5.13           H   new
ATOM      0  HE  ARG A 171      13.595  -7.721 -19.010  1.00  5.13           H   new
ATOM      0 HH11 ARG A 171      15.261  -7.278 -21.843  1.00  5.13           H   new
ATOM      0 HH12 ARG A 171      14.313  -8.039 -22.704  1.00  5.13           H   new
ATOM      0 HH21 ARG A 171      12.205  -8.859 -20.294  1.00  5.13           H   new
ATOM      0 HH22 ARG A 171      12.446  -9.006 -21.757  1.00  5.13           H   new
ATOM   2691  N   ILE A 172      11.993  -3.704 -20.609  1.00  4.91           N
ATOM   2692  CA  ILE A 172      11.332  -3.777 -21.891  1.00  4.91           C
ATOM   2693  C   ILE A 172      11.095  -2.414 -22.482  1.00  4.91           C
ATOM   2694  O   ILE A 172      11.335  -2.210 -23.669  1.00  4.91           O
ATOM   2695  CB  ILE A 172      10.014  -4.542 -21.785  1.00  4.91           C
ATOM   2696  CG1 ILE A 172      10.290  -6.007 -21.495  1.00  4.91           C
ATOM   2697  CG2 ILE A 172       9.210  -4.372 -23.037  1.00  4.91           C
ATOM   2698  CD1 ILE A 172       9.072  -6.769 -21.085  1.00  4.91           C
ATOM      0  H   ILE A 172      11.551  -4.061 -19.964  1.00  4.91           H   new
ATOM      0  HA  ILE A 172      11.927  -4.259 -22.487  1.00  4.91           H   new
ATOM      0  HB  ILE A 172       9.492  -4.182 -21.051  1.00  4.91           H   new
ATOM      0 HG12 ILE A 172      10.671  -6.420 -22.285  1.00  4.91           H   new
ATOM      0 HG13 ILE A 172      10.956  -6.071 -20.792  1.00  4.91           H   new
ATOM      0 HG21 ILE A 172       8.377  -4.862 -22.956  1.00  4.91           H   new
ATOM      0 HG22 ILE A 172       9.019  -3.431 -23.174  1.00  4.91           H   new
ATOM      0 HG23 ILE A 172       9.713  -4.713 -23.793  1.00  4.91           H   new
ATOM      0 HD11 ILE A 172       9.311  -7.694 -20.914  1.00  4.91           H   new
ATOM      0 HD12 ILE A 172       8.701  -6.377 -20.279  1.00  4.91           H   new
ATOM      0 HD13 ILE A 172       8.412  -6.732 -21.795  1.00  4.91           H   new
ATOM   2710  N   THR A 173      10.648  -1.470 -21.657  1.00  4.76           N
ATOM   2711  CA  THR A 173      10.387  -0.129 -22.128  1.00  4.76           C
ATOM   2712  C   THR A 173      11.582   0.430 -22.879  1.00  4.76           C
ATOM   2713  O   THR A 173      11.472   0.903 -24.017  1.00  4.76           O
ATOM   2714  CB  THR A 173      10.123   0.787 -20.933  1.00  4.76           C
ATOM   2715  CG2 THR A 173       9.891   2.208 -21.370  1.00  4.76           C
ATOM   2716  OG1 THR A 173       8.995   0.297 -20.216  1.00  4.76           O
ATOM      0  H   THR A 173      10.491  -1.593 -20.820  1.00  4.76           H   new
ATOM      0  HA  THR A 173       9.619  -0.167 -22.720  1.00  4.76           H   new
ATOM      0  HB  THR A 173      10.905   0.786 -20.359  1.00  4.76           H   new
ATOM      0  HG1 THR A 173       9.244  -0.289 -19.668  1.00  4.76           H   new
ATOM      0 HG21 THR A 173       9.727   2.763 -20.592  1.00  4.76           H   new
ATOM      0 HG22 THR A 173      10.674   2.534 -21.840  1.00  4.76           H   new
ATOM      0 HG23 THR A 173       9.122   2.244 -21.960  1.00  4.76           H   new
ATOM   2724  N   LEU A 174      12.738   0.363 -22.234  1.00  4.65           N
ATOM   2725  CA  LEU A 174      13.938   0.914 -22.817  1.00  4.65           C
ATOM   2726  C   LEU A 174      14.449   0.096 -23.999  1.00  4.65           C
ATOM   2727  O   LEU A 174      14.924   0.656 -24.992  1.00  4.65           O
ATOM   2728  CB  LEU A 174      14.993   1.008 -21.741  1.00  4.65           C
ATOM   2729  CG  LEU A 174      14.738   2.017 -20.623  1.00  4.65           C
ATOM   2730  CD1 LEU A 174      15.813   1.867 -19.582  1.00  4.65           C
ATOM   2731  CD2 LEU A 174      14.735   3.421 -21.196  1.00  4.65           C
ATOM      0  H   LEU A 174      12.844   0.003 -21.460  1.00  4.65           H   new
ATOM      0  HA  LEU A 174      13.730   1.794 -23.168  1.00  4.65           H   new
ATOM      0  HB2 LEU A 174      15.097   0.131 -21.340  1.00  4.65           H   new
ATOM      0  HB3 LEU A 174      15.838   1.229 -22.163  1.00  4.65           H   new
ATOM      0  HG  LEU A 174      13.874   1.854 -20.213  1.00  4.65           H   new
ATOM      0 HD11 LEU A 174      15.661   2.504 -18.866  1.00  4.65           H   new
ATOM      0 HD12 LEU A 174      15.793   0.966 -19.223  1.00  4.65           H   new
ATOM      0 HD13 LEU A 174      16.679   2.034 -19.985  1.00  4.65           H   new
ATOM      0 HD21 LEU A 174      14.573   4.061 -20.485  1.00  4.65           H   new
ATOM      0 HD22 LEU A 174      15.594   3.605 -21.606  1.00  4.65           H   new
ATOM      0 HD23 LEU A 174      14.036   3.497 -21.864  1.00  4.65           H   new
ATOM   2743  N   ILE A 175      14.314  -1.224 -23.939  1.00  4.57           N
ATOM   2744  CA  ILE A 175      14.806  -2.051 -25.032  1.00  4.57           C
ATOM   2745  C   ILE A 175      14.004  -1.749 -26.288  1.00  4.57           C
ATOM   2746  O   ILE A 175      14.572  -1.641 -27.374  1.00  4.57           O
ATOM   2747  CB  ILE A 175      14.773  -3.545 -24.682  1.00  4.57           C
ATOM   2748  CG1 ILE A 175      15.711  -3.792 -23.497  1.00  4.57           C
ATOM   2749  CG2 ILE A 175      15.175  -4.390 -25.883  1.00  4.57           C
ATOM   2750  CD1 ILE A 175      17.100  -3.427 -23.740  1.00  4.57           C
ATOM      0  H   ILE A 175      13.949  -1.653 -23.289  1.00  4.57           H   new
ATOM      0  HA  ILE A 175      15.738  -1.834 -25.192  1.00  4.57           H   new
ATOM      0  HB  ILE A 175      13.871  -3.803 -24.438  1.00  4.57           H   new
ATOM      0 HG12 ILE A 175      15.386  -3.292 -22.732  1.00  4.57           H   new
ATOM      0 HG13 ILE A 175      15.672  -4.731 -23.259  1.00  4.57           H   new
ATOM      0 HG21 ILE A 175      15.148  -5.329 -25.642  1.00  4.57           H   new
ATOM      0 HG22 ILE A 175      14.559  -4.227 -26.615  1.00  4.57           H   new
ATOM      0 HG23 ILE A 175      16.074  -4.153 -26.159  1.00  4.57           H   new
ATOM      0 HD11 ILE A 175      17.627  -3.612 -22.947  1.00  4.57           H   new
ATOM      0 HD12 ILE A 175      17.445  -3.944 -24.485  1.00  4.57           H   new
ATOM      0 HD13 ILE A 175      17.154  -2.482 -23.950  1.00  4.57           H   new
ATOM   2762  N   ILE A 176      12.684  -1.576 -26.134  1.00  4.53           N
ATOM   2763  CA  ILE A 176      11.833  -1.250 -27.267  1.00  4.53           C
ATOM   2764  C   ILE A 176      12.229   0.093 -27.866  1.00  4.53           C
ATOM   2765  O   ILE A 176      12.294   0.212 -29.092  1.00  4.53           O
ATOM   2766  CB  ILE A 176      10.346  -1.197 -26.909  1.00  4.53           C
ATOM   2767  CG1 ILE A 176       9.815  -2.558 -26.559  1.00  4.53           C
ATOM   2768  CG2 ILE A 176       9.596  -0.679 -28.109  1.00  4.53           C
ATOM   2769  CD1 ILE A 176       8.450  -2.482 -25.941  1.00  4.53           C
ATOM      0  H   ILE A 176      12.271  -1.644 -25.383  1.00  4.53           H   new
ATOM      0  HA  ILE A 176      11.964  -1.966 -27.908  1.00  4.53           H   new
ATOM      0  HB  ILE A 176      10.230  -0.620 -26.138  1.00  4.53           H   new
ATOM      0 HG12 ILE A 176       9.778  -3.106 -27.358  1.00  4.53           H   new
ATOM      0 HG13 ILE A 176      10.425  -2.995 -25.944  1.00  4.53           H   new
ATOM      0 HG21 ILE A 176       8.649  -0.637 -27.905  1.00  4.53           H   new
ATOM      0 HG22 ILE A 176       9.918   0.208 -28.334  1.00  4.53           H   new
ATOM      0 HG23 ILE A 176       9.738  -1.274 -28.861  1.00  4.53           H   new
ATOM      0 HD11 ILE A 176       8.140  -3.376 -25.729  1.00  4.53           H   new
ATOM      0 HD12 ILE A 176       8.491  -1.954 -25.129  1.00  4.53           H   new
ATOM      0 HD13 ILE A 176       7.835  -2.067 -26.565  1.00  4.53           H   new
ATOM   2781  N   ILE A 177      12.523   1.109 -27.034  1.00  4.53           N
ATOM   2782  CA  ILE A 177      12.932   2.400 -27.590  1.00  4.53           C
ATOM   2783  C   ILE A 177      14.179   2.198 -28.421  1.00  4.53           C
ATOM   2784  O   ILE A 177      14.289   2.713 -29.538  1.00  4.53           O
ATOM   2785  CB  ILE A 177      13.295   3.455 -26.530  1.00  4.53           C
ATOM   2786  CG1 ILE A 177      12.121   3.842 -25.778  1.00  4.53           C
ATOM   2787  CG2 ILE A 177      13.891   4.677 -27.219  1.00  4.53           C
ATOM   2788  CD1 ILE A 177      12.420   4.665 -24.553  1.00  4.53           C
ATOM      0  H   ILE A 177      12.492   1.069 -26.175  1.00  4.53           H   new
ATOM      0  HA  ILE A 177      12.170   2.722 -28.096  1.00  4.53           H   new
ATOM      0  HB  ILE A 177      13.943   3.076 -25.916  1.00  4.53           H   new
ATOM      0 HG12 ILE A 177      11.529   4.346 -26.358  1.00  4.53           H   new
ATOM      0 HG13 ILE A 177      11.642   3.042 -25.510  1.00  4.53           H   new
ATOM      0 HG21 ILE A 177      14.121   5.344 -26.553  1.00  4.53           H   new
ATOM      0 HG22 ILE A 177      14.689   4.417 -27.705  1.00  4.53           H   new
ATOM      0 HG23 ILE A 177      13.243   5.048 -27.838  1.00  4.53           H   new
ATOM      0 HD11 ILE A 177      11.591   4.887 -24.101  1.00  4.53           H   new
ATOM      0 HD12 ILE A 177      12.989   4.158 -23.953  1.00  4.53           H   new
ATOM      0 HD13 ILE A 177      12.873   5.482 -24.814  1.00  4.53           H   new
ATOM   2800  N   GLY A 178      15.115   1.429 -27.863  1.00  4.60           N
ATOM   2801  CA  GLY A 178      16.365   1.103 -28.525  1.00  4.60           C
ATOM   2802  C   GLY A 178      16.103   0.478 -29.889  1.00  4.60           C
ATOM   2803  O   GLY A 178      16.578   0.979 -30.904  1.00  4.60           O
ATOM      0  H   GLY A 178      15.035   1.081 -27.081  1.00  4.60           H   new
ATOM      0  HA2 GLY A 178      16.900   1.905 -28.629  1.00  4.60           H   new
ATOM      0  HA3 GLY A 178      16.877   0.489 -27.976  1.00  4.60           H   new
ATOM   2807  N   ILE A 179      15.301  -0.583 -29.924  1.00  4.74           N
ATOM   2808  CA  ILE A 179      15.001  -1.276 -31.175  1.00  4.74           C
ATOM   2809  C   ILE A 179      14.297  -0.377 -32.177  1.00  4.74           C
ATOM   2810  O   ILE A 179      14.656  -0.344 -33.358  1.00  4.74           O
ATOM   2811  CB  ILE A 179      14.103  -2.485 -30.914  1.00  4.74           C
ATOM   2812  CG1 ILE A 179      14.878  -3.549 -30.141  1.00  4.74           C
ATOM   2813  CG2 ILE A 179      13.569  -3.026 -32.239  1.00  4.74           C
ATOM   2814  CD1 ILE A 179      14.002  -4.628 -29.588  1.00  4.74           C
ATOM      0  H   ILE A 179      14.919  -0.919 -29.231  1.00  4.74           H   new
ATOM      0  HA  ILE A 179      15.854  -1.553 -31.545  1.00  4.74           H   new
ATOM      0  HB  ILE A 179      13.343  -2.220 -30.372  1.00  4.74           H   new
ATOM      0 HG12 ILE A 179      15.542  -3.947 -30.726  1.00  4.74           H   new
ATOM      0 HG13 ILE A 179      15.359  -3.126 -29.413  1.00  4.74           H   new
ATOM      0 HG21 ILE A 179      13.000  -3.793 -32.070  1.00  4.74           H   new
ATOM      0 HG22 ILE A 179      13.056  -2.336 -32.687  1.00  4.74           H   new
ATOM      0 HG23 ILE A 179      14.312  -3.293 -32.802  1.00  4.74           H   new
ATOM      0 HD11 ILE A 179      14.546  -5.273 -29.109  1.00  4.74           H   new
ATOM      0 HD12 ILE A 179      13.353  -4.239 -28.981  1.00  4.74           H   new
ATOM      0 HD13 ILE A 179      13.538  -5.073 -30.315  1.00  4.74           H   new
ATOM   2826  N   CYS A 180      13.306   0.377 -31.721  1.00  4.99           N
ATOM   2827  CA  CYS A 180      12.575   1.248 -32.617  1.00  4.99           C
ATOM   2828  C   CYS A 180      13.521   2.273 -33.222  1.00  4.99           C
ATOM   2829  O   CYS A 180      13.446   2.568 -34.424  1.00  4.99           O
ATOM   2830  CB  CYS A 180      11.490   1.993 -31.850  1.00  4.99           C
ATOM   2831  SG  CYS A 180      10.143   0.978 -31.269  1.00  4.99           S
ATOM      0  H   CYS A 180      13.045   0.397 -30.902  1.00  4.99           H   new
ATOM      0  HA  CYS A 180      12.175   0.707 -33.315  1.00  4.99           H   new
ATOM      0  HB2 CYS A 180      11.897   2.434 -31.088  1.00  4.99           H   new
ATOM      0  HB3 CYS A 180      11.129   2.689 -32.421  1.00  4.99           H   new
ATOM      0  HG  CYS A 180       9.352   1.661 -30.680  1.00  4.99           H   new
ATOM   2837  N   SER A 181      14.433   2.793 -32.386  1.00  5.35           N
ATOM   2838  CA  SER A 181      15.397   3.783 -32.814  1.00  5.35           C
ATOM   2839  C   SER A 181      16.364   3.164 -33.806  1.00  5.35           C
ATOM   2840  O   SER A 181      16.622   3.735 -34.855  1.00  5.35           O
ATOM   2841  CB  SER A 181      16.169   4.307 -31.615  1.00  5.35           C
ATOM   2842  OG  SER A 181      15.314   4.959 -30.717  1.00  5.35           O
ATOM      0  H   SER A 181      14.499   2.573 -31.557  1.00  5.35           H   new
ATOM      0  HA  SER A 181      14.926   4.518 -33.238  1.00  5.35           H   new
ATOM      0  HB2 SER A 181      16.616   3.572 -31.167  1.00  5.35           H   new
ATOM      0  HB3 SER A 181      16.860   4.919 -31.913  1.00  5.35           H   new
ATOM      0  HG  SER A 181      14.893   4.389 -30.267  1.00  5.35           H   new
ATOM   2848  N   LEU A 182      16.833   1.950 -33.529  1.00  5.86           N
ATOM   2849  CA  LEU A 182      17.780   1.291 -34.416  1.00  5.86           C
ATOM   2850  C   LEU A 182      17.202   1.054 -35.791  1.00  5.86           C
ATOM   2851  O   LEU A 182      17.901   1.214 -36.789  1.00  5.86           O
ATOM   2852  CB  LEU A 182      18.225  -0.037 -33.800  1.00  5.86           C
ATOM   2853  CG  LEU A 182      19.159   0.097 -32.602  1.00  5.86           C
ATOM   2854  CD1 LEU A 182      19.334  -1.235 -31.899  1.00  5.86           C
ATOM   2855  CD2 LEU A 182      20.468   0.585 -33.131  1.00  5.86           C
ATOM      0  H   LEU A 182      16.615   1.494 -32.834  1.00  5.86           H   new
ATOM      0  HA  LEU A 182      18.544   1.879 -34.521  1.00  5.86           H   new
ATOM      0  HB2 LEU A 182      17.437  -0.533 -33.527  1.00  5.86           H   new
ATOM      0  HB3 LEU A 182      18.669  -0.564 -34.483  1.00  5.86           H   new
ATOM      0  HG  LEU A 182      18.793   0.714 -31.949  1.00  5.86           H   new
ATOM      0 HD11 LEU A 182      19.931  -1.126 -31.142  1.00  5.86           H   new
ATOM      0 HD12 LEU A 182      18.472  -1.552 -31.587  1.00  5.86           H   new
ATOM      0 HD13 LEU A 182      19.711  -1.880 -32.517  1.00  5.86           H   new
ATOM      0 HD21 LEU A 182      21.096   0.685 -32.399  1.00  5.86           H   new
ATOM      0 HD22 LEU A 182      20.817  -0.055 -33.771  1.00  5.86           H   new
ATOM      0 HD23 LEU A 182      20.342   1.442 -33.567  1.00  5.86           H   new
ATOM   2867  N   ILE A 183      15.924   0.714 -35.870  1.00  6.53           N
ATOM   2868  CA  ILE A 183      15.312   0.509 -37.168  1.00  6.53           C
ATOM   2869  C   ILE A 183      15.160   1.838 -37.925  1.00  6.53           C
ATOM   2870  O   ILE A 183      15.613   1.982 -39.069  1.00  6.53           O
ATOM   2871  CB  ILE A 183      13.945  -0.165 -37.008  1.00  6.53           C
ATOM   2872  CG1 ILE A 183      14.123  -1.575 -36.436  1.00  6.53           C
ATOM   2873  CG2 ILE A 183      13.236  -0.227 -38.353  1.00  6.53           C
ATOM   2874  CD1 ILE A 183      12.836  -2.192 -35.961  1.00  6.53           C
ATOM      0  H   ILE A 183      15.403   0.599 -35.196  1.00  6.53           H   new
ATOM      0  HA  ILE A 183      15.893  -0.070 -37.686  1.00  6.53           H   new
ATOM      0  HB  ILE A 183      13.404   0.355 -36.394  1.00  6.53           H   new
ATOM      0 HG12 ILE A 183      14.516  -2.145 -37.115  1.00  6.53           H   new
ATOM      0 HG13 ILE A 183      14.750  -1.540 -35.697  1.00  6.53           H   new
ATOM      0 HG21 ILE A 183      12.372  -0.655 -38.244  1.00  6.53           H   new
ATOM      0 HG22 ILE A 183      13.111   0.672 -38.695  1.00  6.53           H   new
ATOM      0 HG23 ILE A 183      13.773  -0.738 -38.979  1.00  6.53           H   new
ATOM      0 HD11 ILE A 183      13.012  -3.080 -35.612  1.00  6.53           H   new
ATOM      0 HD12 ILE A 183      12.451  -1.640 -35.262  1.00  6.53           H   new
ATOM      0 HD13 ILE A 183      12.214  -2.255 -36.703  1.00  6.53           H   new
ATOM   2886  N   GLY A 184      14.563   2.840 -37.272  1.00  7.31           N
ATOM   2887  CA  GLY A 184      14.353   4.140 -37.906  1.00  7.31           C
ATOM   2888  C   GLY A 184      15.657   4.836 -38.304  1.00  7.31           C
ATOM   2889  O   GLY A 184      15.729   5.528 -39.333  1.00  7.31           O
ATOM      0  H   GLY A 184      14.274   2.785 -36.464  1.00  7.31           H   new
ATOM      0  HA2 GLY A 184      13.802   4.023 -38.696  1.00  7.31           H   new
ATOM      0  HA3 GLY A 184      13.860   4.713 -37.299  1.00  7.31           H   new
ATOM   2893  N   GLU A 185      16.694   4.619 -37.502  1.00  8.16           N
ATOM   2894  CA  GLU A 185      17.979   5.254 -37.681  1.00  8.16           C
ATOM   2895  C   GLU A 185      18.988   4.448 -38.482  1.00  8.16           C
ATOM   2896  O   GLU A 185      20.151   4.836 -38.563  1.00  8.16           O
ATOM   2897  CB  GLU A 185      18.565   5.626 -36.331  1.00  8.16           C
ATOM   2898  CG  GLU A 185      17.734   6.662 -35.545  1.00  8.16           C
ATOM   2899  CD  GLU A 185      17.646   7.987 -36.267  1.00  8.16           C
ATOM   2900  OE1 GLU A 185      18.372   8.142 -37.217  1.00  8.16           O
ATOM   2901  OE2 GLU A 185      16.904   8.849 -35.863  1.00  8.16           O1-
ATOM      0  H   GLU A 185      16.663   4.087 -36.827  1.00  8.16           H   new
ATOM      0  HA  GLU A 185      17.804   6.046 -38.212  1.00  8.16           H   new
ATOM      0  HB2 GLU A 185      18.652   4.822 -35.795  1.00  8.16           H   new
ATOM      0  HB3 GLU A 185      19.459   5.977 -36.464  1.00  8.16           H   new
ATOM      0  HG2 GLU A 185      16.840   6.314 -35.399  1.00  8.16           H   new
ATOM      0  HG3 GLU A 185      18.132   6.797 -34.671  1.00  8.16           H   new
ATOM   2908  N   ARG A 186      18.547   3.398 -39.194  1.00  8.97           N
ATOM   2909  CA  ARG A 186      19.472   2.640 -40.051  1.00  8.97           C
ATOM   2910  C   ARG A 186      20.115   3.548 -41.106  1.00  8.97           C
ATOM   2911  O   ARG A 186      21.184   3.251 -41.637  1.00  8.97           O
ATOM   2912  CB  ARG A 186      18.738   1.525 -40.783  1.00  8.97           C
ATOM   2913  CG  ARG A 186      18.295   0.362 -39.940  1.00  8.97           C
ATOM   2914  CD  ARG A 186      17.424  -0.570 -40.703  1.00  8.97           C
ATOM   2915  NE  ARG A 186      16.126   0.037 -40.987  1.00  8.97           N
ATOM   2916  CZ  ARG A 186      15.189  -0.485 -41.806  1.00  8.97           C
ATOM   2917  NH1 ARG A 186      15.416  -1.624 -42.425  1.00  8.97           N1+
ATOM   2918  NH2 ARG A 186      14.038   0.145 -41.987  1.00  8.97           N
ATOM      0  H   ARG A 186      17.735   3.115 -39.195  1.00  8.97           H   new
ATOM      0  HA  ARG A 186      20.156   2.269 -39.471  1.00  8.97           H   new
ATOM      0  HB2 ARG A 186      17.957   1.905 -41.214  1.00  8.97           H   new
ATOM      0  HB3 ARG A 186      19.315   1.190 -41.487  1.00  8.97           H   new
ATOM      0  HG2 ARG A 186      19.073  -0.116 -39.613  1.00  8.97           H   new
ATOM      0  HG3 ARG A 186      17.816   0.689 -39.162  1.00  8.97           H   new
ATOM      0  HD2 ARG A 186      17.858  -0.816 -41.535  1.00  8.97           H   new
ATOM      0  HD3 ARG A 186      17.298  -1.388 -40.196  1.00  8.97           H   new
ATOM      0  HE  ARG A 186      15.945   0.785 -40.603  1.00  8.97           H   new
ATOM      0 HH11 ARG A 186      16.162  -2.036 -42.308  1.00  8.97           H   new
ATOM      0 HH12 ARG A 186      14.819  -1.956 -42.947  1.00  8.97           H   new
ATOM      0 HH21 ARG A 186      13.886   0.888 -41.582  1.00  8.97           H   new
ATOM      0 HH22 ARG A 186      13.442  -0.189 -42.509  1.00  8.97           H   new
ATOM   2932  N   ARG A 187      19.440   4.657 -41.391  1.00  9.56           N
ATOM   2933  CA  ARG A 187      19.825   5.673 -42.350  1.00  9.56           C
ATOM   2934  C   ARG A 187      20.910   6.643 -41.836  1.00  9.56           C
ATOM   2935  O   ARG A 187      21.511   7.375 -42.627  1.00  9.56           O
ATOM   2936  CB  ARG A 187      18.569   6.459 -42.690  1.00  9.56           C
ATOM   2937  CG  ARG A 187      17.500   5.635 -43.413  1.00  9.56           C
ATOM   2938  CD  ARG A 187      16.186   6.349 -43.537  1.00  9.56           C
ATOM   2939  NE  ARG A 187      15.489   6.499 -42.241  1.00  9.56           N
ATOM   2940  CZ  ARG A 187      14.371   7.213 -42.047  1.00  9.56           C
ATOM   2941  NH1 ARG A 187      13.799   7.878 -43.035  1.00  9.56           N1+
ATOM   2942  NH2 ARG A 187      13.863   7.223 -40.839  1.00  9.56           N
ATOM      0  H   ARG A 187      18.697   4.844 -41.001  1.00  9.56           H   new
ATOM      0  HA  ARG A 187      20.213   5.229 -43.120  1.00  9.56           H   new
ATOM      0  HB2 ARG A 187      18.191   6.817 -41.872  1.00  9.56           H   new
ATOM      0  HB3 ARG A 187      18.812   7.216 -43.245  1.00  9.56           H   new
ATOM      0  HG2 ARG A 187      17.821   5.405 -44.299  1.00  9.56           H   new
ATOM      0  HG3 ARG A 187      17.365   4.802 -42.936  1.00  9.56           H   new
ATOM      0  HD2 ARG A 187      16.335   7.227 -43.923  1.00  9.56           H   new
ATOM      0  HD3 ARG A 187      15.615   5.862 -44.152  1.00  9.56           H   new
ATOM      0  HE  ARG A 187      15.827   6.097 -41.560  1.00  9.56           H   new
ATOM      0 HH11 ARG A 187      14.144   7.858 -43.823  1.00  9.56           H   new
ATOM      0 HH12 ARG A 187      13.082   8.330 -42.890  1.00  9.56           H   new
ATOM      0 HH21 ARG A 187      14.246   6.782 -40.208  1.00  9.56           H   new
ATOM      0 HH22 ARG A 187      13.146   7.670 -40.678  1.00  9.56           H   new
ATOM   2956  N   ARG A 188      21.117   6.694 -40.515  1.00  9.77           N
ATOM   2957  CA  ARG A 188      22.075   7.613 -39.897  1.00  9.77           C
ATOM   2958  C   ARG A 188      22.927   6.870 -38.866  1.00  9.77           C
ATOM   2959  O   ARG A 188      22.520   6.715 -37.714  1.00  9.77           O
ATOM   2960  CB  ARG A 188      21.358   8.777 -39.219  1.00  9.77           C
ATOM   2961  CG  ARG A 188      20.548   9.673 -40.144  1.00  9.77           C
ATOM   2962  CD  ARG A 188      20.105  10.958 -39.490  1.00  9.77           C
ATOM   2963  NE  ARG A 188      19.139  10.782 -38.386  1.00  9.77           N
ATOM   2964  CZ  ARG A 188      18.673  11.806 -37.630  1.00  9.77           C
ATOM   2965  NH1 ARG A 188      19.079  13.041 -37.875  1.00  9.77           N1+
ATOM   2966  NH2 ARG A 188      17.810  11.581 -36.651  1.00  9.77           N
ATOM      0  H   ARG A 188      20.703   6.193 -39.952  1.00  9.77           H   new
ATOM      0  HA  ARG A 188      22.646   7.966 -40.598  1.00  9.77           H   new
ATOM      0  HB2 ARG A 188      20.765   8.420 -38.539  1.00  9.77           H   new
ATOM      0  HB3 ARG A 188      22.018   9.322 -38.762  1.00  9.77           H   new
ATOM      0  HG2 ARG A 188      21.079   9.883 -40.928  1.00  9.77           H   new
ATOM      0  HG3 ARG A 188      19.767   9.188 -40.452  1.00  9.77           H   new
ATOM      0  HD2 ARG A 188      20.887  11.421 -39.150  1.00  9.77           H   new
ATOM      0  HD3 ARG A 188      19.707  11.531 -40.164  1.00  9.77           H   new
ATOM      0  HE  ARG A 188      18.857   9.988 -38.214  1.00  9.77           H   new
ATOM      0 HH11 ARG A 188      19.637  13.192 -38.512  1.00  9.77           H   new
ATOM      0 HH12 ARG A 188      18.785  13.693 -37.397  1.00  9.77           H   new
ATOM      0 HH21 ARG A 188      17.541  10.780 -36.491  1.00  9.77           H   new
ATOM      0 HH22 ARG A 188      17.519  12.236 -36.176  1.00  9.77           H   new
ATOM   2980  N   ALA A 189      24.141   6.470 -39.237  1.00  9.56           N
ATOM   2981  CA  ALA A 189      24.956   5.634 -38.344  1.00  9.56           C
ATOM   2982  C   ALA A 189      25.184   6.263 -36.966  1.00  9.56           C
ATOM   2983  O   ALA A 189      25.213   5.562 -35.955  1.00  9.56           O
ATOM   2984  CB  ALA A 189      26.305   5.358 -38.982  1.00  9.56           C
ATOM      0  H   ALA A 189      24.510   6.666 -39.989  1.00  9.56           H   new
ATOM      0  HA  ALA A 189      24.458   4.812 -38.212  1.00  9.56           H   new
ATOM      0  HB1 ALA A 189      26.837   4.806 -38.388  1.00  9.56           H   new
ATOM      0  HB2 ALA A 189      26.176   4.894 -39.824  1.00  9.56           H   new
ATOM      0  HB3 ALA A 189      26.765   6.197 -39.142  1.00  9.56           H   new
ATOM   2990  N   ALA A 190      25.340   7.582 -36.904  1.00  8.95           N
ATOM   2991  CA  ALA A 190      25.558   8.238 -35.615  1.00  8.95           C
ATOM   2992  C   ALA A 190      24.382   8.015 -34.661  1.00  8.95           C
ATOM   2993  O   ALA A 190      24.556   7.926 -33.439  1.00  8.95           O
ATOM   2994  CB  ALA A 190      25.763   9.723 -35.814  1.00  8.95           C
ATOM      0  H   ALA A 190      25.324   8.109 -37.583  1.00  8.95           H   new
ATOM      0  HA  ALA A 190      26.351   7.844 -35.220  1.00  8.95           H   new
ATOM      0  HB1 ALA A 190      25.907  10.148 -34.954  1.00  8.95           H   new
ATOM      0  HB2 ALA A 190      26.537   9.870 -36.380  1.00  8.95           H   new
ATOM      0  HB3 ALA A 190      24.977  10.105 -36.236  1.00  8.95           H   new
ATOM   3000  N   ALA A 191      23.173   7.988 -35.216  1.00  8.08           N
ATOM   3001  CA  ALA A 191      21.980   7.854 -34.408  1.00  8.08           C
ATOM   3002  C   ALA A 191      21.727   6.384 -34.135  1.00  8.08           C
ATOM   3003  O   ALA A 191      21.205   6.019 -33.077  1.00  8.08           O
ATOM   3004  CB  ALA A 191      20.816   8.522 -35.091  1.00  8.08           C
ATOM      0  H   ALA A 191      23.028   8.046 -36.062  1.00  8.08           H   new
ATOM      0  HA  ALA A 191      22.098   8.299 -33.554  1.00  8.08           H   new
ATOM      0  HB1 ALA A 191      20.021   8.427 -34.543  1.00  8.08           H   new
ATOM      0  HB2 ALA A 191      21.011   9.464 -35.217  1.00  8.08           H   new
ATOM      0  HB3 ALA A 191      20.665   8.106 -35.954  1.00  8.08           H   new
ATOM   3010  N   LYS A 192      22.115   5.529 -35.087  1.00  7.16           N
ATOM   3011  CA  LYS A 192      21.970   4.095 -34.912  1.00  7.16           C
ATOM   3012  C   LYS A 192      22.778   3.725 -33.673  1.00  7.16           C
ATOM   3013  O   LYS A 192      22.300   2.999 -32.797  1.00  7.16           O
ATOM   3014  CB  LYS A 192      22.471   3.329 -36.133  1.00  7.16           C
ATOM   3015  CG  LYS A 192      22.266   1.826 -36.067  1.00  7.16           C
ATOM   3016  CD  LYS A 192      22.777   1.136 -37.324  1.00  7.16           C
ATOM   3017  CE  LYS A 192      22.593  -0.373 -37.234  1.00  7.16           C
ATOM   3018  NZ  LYS A 192      23.132  -1.073 -38.435  1.00  7.16           N1+
ATOM      0  H   LYS A 192      22.463   5.766 -35.837  1.00  7.16           H   new
ATOM      0  HA  LYS A 192      21.035   3.858 -34.807  1.00  7.16           H   new
ATOM      0  HB2 LYS A 192      22.020   3.670 -36.921  1.00  7.16           H   new
ATOM      0  HB3 LYS A 192      23.417   3.509 -36.247  1.00  7.16           H   new
ATOM      0  HG2 LYS A 192      22.726   1.470 -35.291  1.00  7.16           H   new
ATOM      0  HG3 LYS A 192      21.323   1.632 -35.951  1.00  7.16           H   new
ATOM      0  HD2 LYS A 192      22.304   1.477 -38.099  1.00  7.16           H   new
ATOM      0  HD3 LYS A 192      23.716   1.343 -37.451  1.00  7.16           H   new
ATOM      0  HE2 LYS A 192      23.039  -0.706 -36.439  1.00  7.16           H   new
ATOM      0  HE3 LYS A 192      21.650  -0.578 -37.137  1.00  7.16           H   new
ATOM      0  HZ1 LYS A 192      23.008  -1.950 -38.348  1.00  7.16           H   new
ATOM      0  HZ2 LYS A 192      22.708  -0.784 -39.162  1.00  7.16           H   new
ATOM      0  HZ3 LYS A 192      24.002  -0.903 -38.512  1.00  7.16           H   new
ATOM   3032  N   LYS A 193      23.997   4.277 -33.590  1.00  6.31           N
ATOM   3033  CA  LYS A 193      24.868   4.072 -32.445  1.00  6.31           C
ATOM   3034  C   LYS A 193      24.166   4.462 -31.155  1.00  6.31           C
ATOM   3035  O   LYS A 193      24.116   3.665 -30.225  1.00  6.31           O
ATOM   3036  CB  LYS A 193      26.137   4.915 -32.565  1.00  6.31           C
ATOM   3037  CG  LYS A 193      27.104   4.779 -31.394  1.00  6.31           C
ATOM   3038  CD  LYS A 193      28.214   5.817 -31.484  1.00  6.31           C
ATOM   3039  CE  LYS A 193      27.634   7.225 -31.245  1.00  6.31           C
ATOM   3040  NZ  LYS A 193      28.693   8.271 -31.115  1.00  6.31           N1+
ATOM      0  H   LYS A 193      24.334   4.780 -34.201  1.00  6.31           H   new
ATOM      0  HA  LYS A 193      25.097   3.130 -32.428  1.00  6.31           H   new
ATOM      0  HB2 LYS A 193      26.599   4.668 -33.381  1.00  6.31           H   new
ATOM      0  HB3 LYS A 193      25.884   5.847 -32.654  1.00  6.31           H   new
ATOM      0  HG2 LYS A 193      26.623   4.886 -30.558  1.00  6.31           H   new
ATOM      0  HG3 LYS A 193      27.488   3.888 -31.389  1.00  6.31           H   new
ATOM      0  HD2 LYS A 193      28.901   5.625 -30.827  1.00  6.31           H   new
ATOM      0  HD3 LYS A 193      28.636   5.776 -32.356  1.00  6.31           H   new
ATOM      0  HE2 LYS A 193      27.044   7.457 -31.980  1.00  6.31           H   new
ATOM      0  HE3 LYS A 193      27.094   7.216 -30.440  1.00  6.31           H   new
ATOM      0  HZ1 LYS A 193      28.312   9.064 -30.979  1.00  6.31           H   new
ATOM      0  HZ2 LYS A 193      29.222   8.074 -30.427  1.00  6.31           H   new
ATOM      0  HZ3 LYS A 193      29.176   8.299 -31.862  1.00  6.31           H   new
ATOM   3054  N   LYS A 194      23.561   5.660 -31.115  1.00  5.61           N
ATOM   3055  CA  LYS A 194      22.883   6.105 -29.897  1.00  5.61           C
ATOM   3056  C   LYS A 194      21.754   5.145 -29.517  1.00  5.61           C
ATOM   3057  O   LYS A 194      21.525   4.873 -28.331  1.00  5.61           O
ATOM   3058  CB  LYS A 194      22.331   7.514 -30.092  1.00  5.61           C
ATOM   3059  CG  LYS A 194      23.399   8.596 -30.168  1.00  5.61           C
ATOM   3060  CD  LYS A 194      22.782   9.971 -30.408  1.00  5.61           C
ATOM   3061  CE  LYS A 194      23.848  11.047 -30.531  1.00  5.61           C
ATOM   3062  NZ  LYS A 194      23.253  12.385 -30.807  1.00  5.61           N1+
ATOM      0  H   LYS A 194      23.534   6.216 -31.770  1.00  5.61           H   new
ATOM      0  HA  LYS A 194      23.530   6.113 -29.174  1.00  5.61           H   new
ATOM      0  HB2 LYS A 194      21.805   7.535 -30.907  1.00  5.61           H   new
ATOM      0  HB3 LYS A 194      21.728   7.719 -29.360  1.00  5.61           H   new
ATOM      0  HG2 LYS A 194      23.909   8.608 -29.343  1.00  5.61           H   new
ATOM      0  HG3 LYS A 194      24.021   8.389 -30.883  1.00  5.61           H   new
ATOM      0  HD2 LYS A 194      22.247   9.950 -31.217  1.00  5.61           H   new
ATOM      0  HD3 LYS A 194      22.183  10.190 -29.677  1.00  5.61           H   new
ATOM      0  HE2 LYS A 194      24.365  11.086 -29.711  1.00  5.61           H   new
ATOM      0  HE3 LYS A 194      24.463  10.813 -31.244  1.00  5.61           H   new
ATOM      0  HZ1 LYS A 194      23.902  12.991 -30.873  1.00  5.61           H   new
ATOM      0  HZ2 LYS A 194      22.796  12.355 -31.570  1.00  5.61           H   new
ATOM      0  HZ3 LYS A 194      22.705  12.609 -30.143  1.00  5.61           H   new
ATOM   3076  N   GLY A 195      21.072   4.601 -30.526  1.00  5.06           N
ATOM   3077  CA  GLY A 195      20.015   3.622 -30.310  1.00  5.06           C
ATOM   3078  C   GLY A 195      20.594   2.426 -29.556  1.00  5.06           C
ATOM   3079  O   GLY A 195      20.047   1.995 -28.531  1.00  5.06           O
ATOM      0  H   GLY A 195      21.212   4.791 -31.353  1.00  5.06           H   new
ATOM      0  HA2 GLY A 195      19.289   4.018 -29.803  1.00  5.06           H   new
ATOM      0  HA3 GLY A 195      19.645   3.336 -31.159  1.00  5.06           H   new
ATOM   3083  N   ALA A 196      21.703   1.893 -30.082  1.00  4.66           N
ATOM   3084  CA  ALA A 196      22.392   0.749 -29.498  1.00  4.66           C
ATOM   3085  C   ALA A 196      22.861   1.047 -28.083  1.00  4.66           C
ATOM   3086  O   ALA A 196      22.797   0.178 -27.210  1.00  4.66           O
ATOM   3087  CB  ALA A 196      23.584   0.353 -30.357  1.00  4.66           C
ATOM      0  H   ALA A 196      22.076   2.193 -30.796  1.00  4.66           H   new
ATOM      0  HA  ALA A 196      21.760   0.014 -29.463  1.00  4.66           H   new
ATOM      0  HB1 ALA A 196      24.033  -0.408 -29.957  1.00  4.66           H   new
ATOM      0  HB2 ALA A 196      23.278   0.117 -31.247  1.00  4.66           H   new
ATOM      0  HB3 ALA A 196      24.203   1.098 -30.416  1.00  4.66           H   new
ATOM   3093  N   VAL A 197      23.307   2.283 -27.838  1.00  4.36           N
ATOM   3094  CA  VAL A 197      23.777   2.655 -26.510  1.00  4.36           C
ATOM   3095  C   VAL A 197      22.645   2.592 -25.510  1.00  4.36           C
ATOM   3096  O   VAL A 197      22.782   1.985 -24.448  1.00  4.36           O
ATOM   3097  CB  VAL A 197      24.389   4.069 -26.501  1.00  4.36           C
ATOM   3098  CG1 VAL A 197      24.671   4.474 -25.082  1.00  4.36           C
ATOM   3099  CG2 VAL A 197      25.684   4.103 -27.317  1.00  4.36           C
ATOM      0  H   VAL A 197      23.344   2.912 -28.424  1.00  4.36           H   new
ATOM      0  HA  VAL A 197      24.467   2.020 -26.260  1.00  4.36           H   new
ATOM      0  HB  VAL A 197      23.759   4.688 -26.902  1.00  4.36           H   new
ATOM      0 HG11 VAL A 197      25.057   5.364 -25.070  1.00  4.36           H   new
ATOM      0 HG12 VAL A 197      23.844   4.473 -24.575  1.00  4.36           H   new
ATOM      0 HG13 VAL A 197      25.294   3.846 -24.684  1.00  4.36           H   new
ATOM      0 HG21 VAL A 197      26.054   4.999 -27.300  1.00  4.36           H   new
ATOM      0 HG22 VAL A 197      26.324   3.482 -26.935  1.00  4.36           H   new
ATOM      0 HG23 VAL A 197      25.496   3.849 -28.234  1.00  4.36           H   new
ATOM   3109  N   LEU A 198      21.492   3.158 -25.863  1.00  4.16           N
ATOM   3110  CA  LEU A 198      20.338   3.120 -24.973  1.00  4.16           C
ATOM   3111  C   LEU A 198      19.983   1.677 -24.637  1.00  4.16           C
ATOM   3112  O   LEU A 198      19.802   1.326 -23.465  1.00  4.16           O
ATOM   3113  CB  LEU A 198      19.122   3.804 -25.620  1.00  4.16           C
ATOM   3114  CG  LEU A 198      17.844   3.980 -24.715  1.00  4.16           C
ATOM   3115  CD1 LEU A 198      17.005   5.113 -25.265  1.00  4.16           C
ATOM   3116  CD2 LEU A 198      17.030   2.702 -24.693  1.00  4.16           C
ATOM      0  H   LEU A 198      21.359   3.566 -26.608  1.00  4.16           H   new
ATOM      0  HA  LEU A 198      20.570   3.597 -24.161  1.00  4.16           H   new
ATOM      0  HB2 LEU A 198      19.397   4.681 -25.929  1.00  4.16           H   new
ATOM      0  HB3 LEU A 198      18.869   3.293 -26.405  1.00  4.16           H   new
ATOM      0  HG  LEU A 198      18.120   4.183 -23.807  1.00  4.16           H   new
ATOM      0 HD11 LEU A 198      16.215   5.228 -24.714  1.00  4.16           H   new
ATOM      0 HD12 LEU A 198      17.524   5.932 -25.261  1.00  4.16           H   new
ATOM      0 HD13 LEU A 198      16.737   4.906 -26.174  1.00  4.16           H   new
ATOM      0 HD21 LEU A 198      16.248   2.826 -24.133  1.00  4.16           H   new
ATOM      0 HD22 LEU A 198      16.749   2.481 -25.595  1.00  4.16           H   new
ATOM      0 HD23 LEU A 198      17.571   1.980 -24.337  1.00  4.16           H   new
ATOM   3128  N   LEU A 199      19.863   0.848 -25.683  1.00  4.03           N
ATOM   3129  CA  LEU A 199      19.455  -0.542 -25.533  1.00  4.03           C
ATOM   3130  C   LEU A 199      20.435  -1.288 -24.626  1.00  4.03           C
ATOM   3131  O   LEU A 199      20.035  -1.942 -23.656  1.00  4.03           O
ATOM   3132  CB  LEU A 199      19.401  -1.219 -26.906  1.00  4.03           C
ATOM   3133  CG  LEU A 199      18.737  -2.588 -26.945  1.00  4.03           C
ATOM   3134  CD1 LEU A 199      18.241  -2.854 -28.353  1.00  4.03           C
ATOM   3135  CD2 LEU A 199      19.705  -3.657 -26.470  1.00  4.03           C
ATOM      0  H   LEU A 199      20.017   1.082 -26.496  1.00  4.03           H   new
ATOM      0  HA  LEU A 199      18.574  -0.567 -25.129  1.00  4.03           H   new
ATOM      0  HB2 LEU A 199      18.930  -0.632 -27.519  1.00  4.03           H   new
ATOM      0  HB3 LEU A 199      20.308  -1.308 -27.239  1.00  4.03           H   new
ATOM      0  HG  LEU A 199      17.976  -2.608 -26.344  1.00  4.03           H   new
ATOM      0 HD11 LEU A 199      17.816  -3.725 -28.387  1.00  4.03           H   new
ATOM      0 HD12 LEU A 199      17.599  -2.171 -28.605  1.00  4.03           H   new
ATOM      0 HD13 LEU A 199      18.990  -2.836 -28.969  1.00  4.03           H   new
ATOM      0 HD21 LEU A 199      19.270  -4.524 -26.500  1.00  4.03           H   new
ATOM      0 HD22 LEU A 199      20.485  -3.667 -27.047  1.00  4.03           H   new
ATOM      0 HD23 LEU A 199      19.979  -3.464 -25.560  1.00  4.03           H   new
ATOM   3147  N   GLY A 200      21.725  -1.180 -24.954  1.00  3.97           N
ATOM   3148  CA  GLY A 200      22.790  -1.837 -24.216  1.00  3.97           C
ATOM   3149  C   GLY A 200      22.750  -1.451 -22.747  1.00  3.97           C
ATOM   3150  O   GLY A 200      22.732  -2.322 -21.868  1.00  3.97           O
ATOM      0  H   GLY A 200      22.003  -0.715 -25.622  1.00  3.97           H   new
ATOM      0  HA2 GLY A 200      22.704  -2.799 -24.304  1.00  3.97           H   new
ATOM      0  HA3 GLY A 200      23.649  -1.594 -24.595  1.00  3.97           H   new
ATOM   3154  N   LEU A 201      22.716  -0.146 -22.469  1.00  4.00           N
ATOM   3155  CA  LEU A 201      22.714   0.318 -21.094  1.00  4.00           C
ATOM   3156  C   LEU A 201      21.513  -0.208 -20.347  1.00  4.00           C
ATOM   3157  O   LEU A 201      21.640  -0.648 -19.197  1.00  4.00           O
ATOM   3158  CB  LEU A 201      22.692   1.846 -21.051  1.00  4.00           C
ATOM   3159  CG  LEU A 201      23.958   2.560 -21.513  1.00  4.00           C
ATOM   3160  CD1 LEU A 201      23.665   4.031 -21.629  1.00  4.00           C
ATOM   3161  CD2 LEU A 201      25.064   2.326 -20.516  1.00  4.00           C
ATOM      0  H   LEU A 201      22.694   0.477 -23.061  1.00  4.00           H   new
ATOM      0  HA  LEU A 201      23.522  -0.013 -20.670  1.00  4.00           H   new
ATOM      0  HB2 LEU A 201      21.953   2.154 -21.599  1.00  4.00           H   new
ATOM      0  HB3 LEU A 201      22.504   2.121 -20.140  1.00  4.00           H   new
ATOM      0  HG  LEU A 201      24.241   2.216 -22.375  1.00  4.00           H   new
ATOM      0 HD11 LEU A 201      24.463   4.498 -21.922  1.00  4.00           H   new
ATOM      0 HD12 LEU A 201      22.954   4.170 -22.274  1.00  4.00           H   new
ATOM      0 HD13 LEU A 201      23.389   4.375 -20.765  1.00  4.00           H   new
ATOM      0 HD21 LEU A 201      25.868   2.781 -20.812  1.00  4.00           H   new
ATOM      0 HD22 LEU A 201      24.798   2.672 -19.650  1.00  4.00           H   new
ATOM      0 HD23 LEU A 201      25.239   1.375 -20.444  1.00  4.00           H   new
ATOM   3173  N   ALA A 202      20.348  -0.218 -21.006  1.00  4.13           N
ATOM   3174  CA  ALA A 202      19.152  -0.694 -20.351  1.00  4.13           C
ATOM   3175  C   ALA A 202      19.310  -2.128 -19.903  1.00  4.13           C
ATOM   3176  O   ALA A 202      18.987  -2.465 -18.762  1.00  4.13           O
ATOM   3177  CB  ALA A 202      17.979  -0.590 -21.285  1.00  4.13           C
ATOM      0  H   ALA A 202      20.241   0.044 -21.818  1.00  4.13           H   new
ATOM      0  HA  ALA A 202      18.999  -0.141 -19.569  1.00  4.13           H   new
ATOM      0  HB1 ALA A 202      17.180  -0.911 -20.838  1.00  4.13           H   new
ATOM      0  HB2 ALA A 202      17.853   0.336 -21.545  1.00  4.13           H   new
ATOM      0  HB3 ALA A 202      18.146  -1.128 -22.075  1.00  4.13           H   new
ATOM   3183  N   LEU A 203      19.919  -2.966 -20.742  1.00  4.37           N
ATOM   3184  CA  LEU A 203      20.077  -4.354 -20.343  1.00  4.37           C
ATOM   3185  C   LEU A 203      20.980  -4.478 -19.120  1.00  4.37           C
ATOM   3186  O   LEU A 203      20.665  -5.210 -18.160  1.00  4.37           O
ATOM   3187  CB  LEU A 203      20.717  -5.165 -21.462  1.00  4.37           C
ATOM   3188  CG  LEU A 203      19.937  -5.396 -22.705  1.00  4.37           C
ATOM   3189  CD1 LEU A 203      20.836  -6.073 -23.731  1.00  4.37           C
ATOM   3190  CD2 LEU A 203      18.716  -6.249 -22.377  1.00  4.37           C
ATOM      0  H   LEU A 203      20.235  -2.759 -21.515  1.00  4.37           H   new
ATOM      0  HA  LEU A 203      19.190  -4.689 -20.139  1.00  4.37           H   new
ATOM      0  HB2 LEU A 203      21.544  -4.723 -21.710  1.00  4.37           H   new
ATOM      0  HB3 LEU A 203      20.956  -6.032 -21.098  1.00  4.37           H   new
ATOM      0  HG  LEU A 203      19.626  -4.557 -23.079  1.00  4.37           H   new
ATOM      0 HD11 LEU A 203      20.336  -6.229 -24.547  1.00  4.37           H   new
ATOM      0 HD12 LEU A 203      21.596  -5.502 -23.922  1.00  4.37           H   new
ATOM      0 HD13 LEU A 203      21.149  -6.920 -23.378  1.00  4.37           H   new
ATOM      0 HD21 LEU A 203      18.202  -6.403 -23.185  1.00  4.37           H   new
ATOM      0 HD22 LEU A 203      19.004  -7.099 -22.010  1.00  4.37           H   new
ATOM      0 HD23 LEU A 203      18.164  -5.787 -21.727  1.00  4.37           H   new
ATOM   3202  N   THR A 204      22.066  -3.693 -19.095  1.00  4.69           N
ATOM   3203  CA  THR A 204      23.007  -3.817 -17.987  1.00  4.69           C
ATOM   3204  C   THR A 204      22.405  -3.292 -16.692  1.00  4.69           C
ATOM   3205  O   THR A 204      22.666  -3.831 -15.613  1.00  4.69           O
ATOM   3206  CB  THR A 204      24.320  -3.052 -18.255  1.00  4.69           C
ATOM   3207  CG2 THR A 204      24.971  -3.551 -19.523  1.00  4.69           C
ATOM   3208  OG1 THR A 204      24.057  -1.644 -18.383  1.00  4.69           O
ATOM      0  H   THR A 204      22.267  -3.105 -19.689  1.00  4.69           H   new
ATOM      0  HA  THR A 204      23.201  -4.764 -17.903  1.00  4.69           H   new
ATOM      0  HB  THR A 204      24.918  -3.204 -17.506  1.00  4.69           H   new
ATOM      0  HG1 THR A 204      23.267  -1.529 -18.644  1.00  4.69           H   new
ATOM      0 HG21 THR A 204      25.794  -3.062 -19.679  1.00  4.69           H   new
ATOM      0 HG22 THR A 204      25.169  -4.496 -19.435  1.00  4.69           H   new
ATOM      0 HG23 THR A 204      24.369  -3.416 -20.271  1.00  4.69           H   new
ATOM   3216  N   SER A 205      21.489  -2.329 -16.804  1.00  5.09           N
ATOM   3217  CA  SER A 205      20.879  -1.712 -15.638  1.00  5.09           C
ATOM   3218  C   SER A 205      19.916  -2.656 -14.927  1.00  5.09           C
ATOM   3219  O   SER A 205      19.469  -2.367 -13.816  1.00  5.09           O
ATOM   3220  CB  SER A 205      20.177  -0.407 -16.015  1.00  5.09           C
ATOM   3221  OG  SER A 205      19.003  -0.596 -16.777  1.00  5.09           O
ATOM      0  H   SER A 205      21.208  -2.020 -17.556  1.00  5.09           H   new
ATOM      0  HA  SER A 205      21.595  -1.509 -15.016  1.00  5.09           H   new
ATOM      0  HB2 SER A 205      19.953   0.077 -15.205  1.00  5.09           H   new
ATOM      0  HB3 SER A 205      20.793   0.150 -16.517  1.00  5.09           H   new
ATOM      0  HG  SER A 205      19.134  -1.196 -17.350  1.00  5.09           H   new
ATOM   3227  N   THR A 206      19.587  -3.783 -15.570  1.00  5.50           N
ATOM   3228  CA  THR A 206      18.685  -4.751 -14.992  1.00  5.50           C
ATOM   3229  C   THR A 206      19.413  -6.057 -14.658  1.00  5.50           C
ATOM   3230  O   THR A 206      18.784  -7.053 -14.271  1.00  5.50           O
ATOM   3231  CB  THR A 206      17.510  -5.001 -15.939  1.00  5.50           C
ATOM   3232  CG2 THR A 206      16.859  -3.682 -16.205  1.00  5.50           C
ATOM   3233  OG1 THR A 206      17.978  -5.538 -17.180  1.00  5.50           O
ATOM      0  H   THR A 206      19.885  -3.996 -16.348  1.00  5.50           H   new
ATOM      0  HA  THR A 206      18.340  -4.392 -14.159  1.00  5.50           H   new
ATOM      0  HB  THR A 206      16.890  -5.631 -15.539  1.00  5.50           H   new
ATOM      0  HG1 THR A 206      18.805  -5.405 -17.249  1.00  5.50           H   new
ATOM      0 HG21 THR A 206      16.107  -3.807 -16.805  1.00  5.50           H   new
ATOM      0 HG22 THR A 206      16.546  -3.301 -15.370  1.00  5.50           H   new
ATOM      0 HG23 THR A 206      17.501  -3.080 -16.613  1.00  5.50           H   new
ATOM   3241  N   GLY A 207      20.742  -6.073 -14.872  1.00  5.88           N
ATOM   3242  CA  GLY A 207      21.562  -7.247 -14.590  1.00  5.88           C
ATOM   3243  C   GLY A 207      21.393  -8.392 -15.590  1.00  5.88           C
ATOM   3244  O   GLY A 207      21.724  -9.533 -15.278  1.00  5.88           O
ATOM      0  H   GLY A 207      21.183  -5.403 -15.183  1.00  5.88           H   new
ATOM      0  HA2 GLY A 207      22.495  -6.980 -14.575  1.00  5.88           H   new
ATOM      0  HA3 GLY A 207      21.346  -7.573 -13.702  1.00  5.88           H   new
ATOM   3248  N   GLN A 208      20.862  -8.108 -16.781  1.00  6.19           N
ATOM   3249  CA  GLN A 208      20.594  -9.178 -17.744  1.00  6.19           C
ATOM   3250  C   GLN A 208      21.692  -9.322 -18.791  1.00  6.19           C
ATOM   3251  O   GLN A 208      21.597 -10.139 -19.708  1.00  6.19           O
ATOM   3252  CB  GLN A 208      19.257  -8.913 -18.434  1.00  6.19           C
ATOM   3253  CG  GLN A 208      18.078  -8.824 -17.461  1.00  6.19           C
ATOM   3254  CD  GLN A 208      17.852 -10.067 -16.621  1.00  6.19           C
ATOM   3255  NE2 GLN A 208      17.861  -9.887 -15.297  1.00  6.19           N
ATOM   3256  OE1 GLN A 208      17.674 -11.175 -17.144  1.00  6.19           O
ATOM      0  H   GLN A 208      20.653  -7.317 -17.047  1.00  6.19           H   new
ATOM      0  HA  GLN A 208      20.565 -10.012 -17.249  1.00  6.19           H   new
ATOM      0  HB2 GLN A 208      19.318  -8.085 -18.935  1.00  6.19           H   new
ATOM      0  HB3 GLN A 208      19.086  -9.620 -19.075  1.00  6.19           H   new
ATOM      0  HG2 GLN A 208      18.220  -8.070 -16.868  1.00  6.19           H   new
ATOM      0  HG3 GLN A 208      17.271  -8.639 -17.966  1.00  6.19           H   new
ATOM      0 HE21 GLN A 208      17.988  -9.101 -14.971  1.00  6.19           H   new
ATOM      0 HE22 GLN A 208      17.740 -10.557 -14.771  1.00  6.19           H   new
ATOM   3265  N   PHE A 209      22.701  -8.477 -18.677  1.00  6.38           N
ATOM   3266  CA  PHE A 209      23.776  -8.398 -19.647  1.00  6.38           C
ATOM   3267  C   PHE A 209      24.994  -7.764 -19.000  1.00  6.38           C
ATOM   3268  O   PHE A 209      24.884  -6.710 -18.385  1.00  6.38           O
ATOM   3269  CB  PHE A 209      23.229  -7.587 -20.810  1.00  6.38           C
ATOM   3270  CG  PHE A 209      23.987  -7.425 -22.047  1.00  6.38           C
ATOM   3271  CD1 PHE A 209      24.206  -8.492 -22.890  1.00  6.38           C
ATOM   3272  CD2 PHE A 209      24.368  -6.168 -22.447  1.00  6.38           C
ATOM   3273  CE1 PHE A 209      24.827  -8.303 -24.100  1.00  6.38           C
ATOM   3274  CE2 PHE A 209      24.968  -5.978 -23.652  1.00  6.38           C
ATOM   3275  CZ  PHE A 209      25.206  -7.039 -24.482  1.00  6.38           C
ATOM      0  H   PHE A 209      22.782  -7.924 -18.023  1.00  6.38           H   new
ATOM      0  HA  PHE A 209      24.066  -9.267 -19.967  1.00  6.38           H   new
ATOM      0  HB2 PHE A 209      22.375  -7.979 -21.051  1.00  6.38           H   new
ATOM      0  HB3 PHE A 209      23.046  -6.696 -20.472  1.00  6.38           H   new
ATOM      0  HD1 PHE A 209      23.932  -9.344 -22.639  1.00  6.38           H   new
ATOM      0  HD2 PHE A 209      24.214  -5.440 -21.889  1.00  6.38           H   new
ATOM      0  HE1 PHE A 209      24.990  -9.028 -24.659  1.00  6.38           H   new
ATOM      0  HE2 PHE A 209      25.218  -5.121 -23.914  1.00  6.38           H   new
ATOM      0  HZ  PHE A 209      25.623  -6.905 -25.302  1.00  6.38           H   new
ATOM   3285  N   SER A 210      26.144  -8.423 -19.065  1.00  6.47           N
ATOM   3286  CA  SER A 210      27.336  -7.828 -18.469  1.00  6.47           C
ATOM   3287  C   SER A 210      27.743  -6.553 -19.168  1.00  6.47           C
ATOM   3288  O   SER A 210      27.813  -6.504 -20.399  1.00  6.47           O
ATOM   3289  CB  SER A 210      28.521  -8.771 -18.500  1.00  6.47           C
ATOM   3290  OG  SER A 210      29.700  -8.115 -18.025  1.00  6.47           O
ATOM      0  H   SER A 210      26.257  -9.191 -19.436  1.00  6.47           H   new
ATOM      0  HA  SER A 210      27.094  -7.636 -17.550  1.00  6.47           H   new
ATOM      0  HB2 SER A 210      28.335  -9.550 -17.952  1.00  6.47           H   new
ATOM      0  HB3 SER A 210      28.664  -9.089 -19.405  1.00  6.47           H   new
ATOM      0  HG  SER A 210      30.332  -8.252 -18.561  1.00  6.47           H   new
ATOM   3296  N   ALA A 211      28.162  -5.570 -18.377  1.00  6.48           N
ATOM   3297  CA  ALA A 211      28.676  -4.312 -18.897  1.00  6.48           C
ATOM   3298  C   ALA A 211      29.909  -4.533 -19.766  1.00  6.48           C
ATOM   3299  O   ALA A 211      30.260  -3.679 -20.579  1.00  6.48           O
ATOM   3300  CB  ALA A 211      28.997  -3.360 -17.765  1.00  6.48           C
ATOM      0  H   ALA A 211      28.155  -5.616 -17.518  1.00  6.48           H   new
ATOM      0  HA  ALA A 211      27.985  -3.918 -19.451  1.00  6.48           H   new
ATOM      0  HB1 ALA A 211      29.338  -2.528 -18.129  1.00  6.48           H   new
ATOM      0  HB2 ALA A 211      28.193  -3.183 -17.253  1.00  6.48           H   new
ATOM      0  HB3 ALA A 211      29.667  -3.758 -17.187  1.00  6.48           H   new
ATOM   3306  N   SER A 212      30.624  -5.648 -19.564  1.00  6.43           N
ATOM   3307  CA  SER A 212      31.819  -5.886 -20.357  1.00  6.43           C
ATOM   3308  C   SER A 212      31.473  -6.314 -21.786  1.00  6.43           C
ATOM   3309  O   SER A 212      32.244  -6.087 -22.724  1.00  6.43           O
ATOM   3310  CB  SER A 212      32.670  -6.947 -19.685  1.00  6.43           C
ATOM   3311  OG  SER A 212      32.027  -8.205 -19.679  1.00  6.43           O
ATOM      0  H   SER A 212      30.435  -6.258 -18.988  1.00  6.43           H   new
ATOM      0  HA  SER A 212      32.316  -5.055 -20.413  1.00  6.43           H   new
ATOM      0  HB2 SER A 212      33.520  -7.020 -20.146  1.00  6.43           H   new
ATOM      0  HB3 SER A 212      32.864  -6.678 -18.773  1.00  6.43           H   new
ATOM      0  HG  SER A 212      32.521  -8.771 -19.303  1.00  6.43           H   new
ATOM   3317  N   VAL A 213      30.277  -6.874 -21.967  1.00  6.34           N
ATOM   3318  CA  VAL A 213      29.851  -7.306 -23.283  1.00  6.34           C
ATOM   3319  C   VAL A 213      29.296  -6.087 -23.946  1.00  6.34           C
ATOM   3320  O   VAL A 213      29.580  -5.804 -25.114  1.00  6.34           O
ATOM   3321  CB  VAL A 213      28.784  -8.402 -23.224  1.00  6.34           C
ATOM   3322  CG1 VAL A 213      28.316  -8.714 -24.629  1.00  6.34           C
ATOM   3323  CG2 VAL A 213      29.357  -9.627 -22.559  1.00  6.34           C
ATOM      0  H   VAL A 213      29.704  -7.010 -21.340  1.00  6.34           H   new
ATOM      0  HA  VAL A 213      30.598  -7.690 -23.768  1.00  6.34           H   new
ATOM      0  HB  VAL A 213      28.023  -8.102 -22.703  1.00  6.34           H   new
ATOM      0 HG11 VAL A 213      27.639  -9.408 -24.598  1.00  6.34           H   new
ATOM      0 HG12 VAL A 213      27.940  -7.915 -25.030  1.00  6.34           H   new
ATOM      0 HG13 VAL A 213      29.068  -9.019 -25.160  1.00  6.34           H   new
ATOM      0 HG21 VAL A 213      28.681 -10.321 -22.522  1.00  6.34           H   new
ATOM      0 HG22 VAL A 213      30.119  -9.945 -23.068  1.00  6.34           H   new
ATOM      0 HG23 VAL A 213      29.641  -9.404 -21.659  1.00  6.34           H   new
ATOM   3333  N   MET A 214      28.514  -5.342 -23.171  1.00  6.28           N
ATOM   3334  CA  MET A 214      27.936  -4.118 -23.663  1.00  6.28           C
ATOM   3335  C   MET A 214      28.997  -3.187 -24.159  1.00  6.28           C
ATOM   3336  O   MET A 214      28.892  -2.679 -25.269  1.00  6.28           O
ATOM   3337  CB  MET A 214      27.205  -3.378 -22.581  1.00  6.28           C
ATOM   3338  CG  MET A 214      26.674  -2.094 -23.073  1.00  6.28           C
ATOM   3339  SD  MET A 214      26.118  -1.076 -21.788  1.00  6.28           S
ATOM   3340  CE  MET A 214      27.696  -0.697 -21.040  1.00  6.28           C
ATOM      0  H   MET A 214      28.311  -5.535 -22.358  1.00  6.28           H   new
ATOM      0  HA  MET A 214      27.329  -4.376 -24.374  1.00  6.28           H   new
ATOM      0  HB2 MET A 214      26.477  -3.925 -22.248  1.00  6.28           H   new
ATOM      0  HB3 MET A 214      27.804  -3.218 -21.835  1.00  6.28           H   new
ATOM      0  HG2 MET A 214      27.364  -1.632 -23.573  1.00  6.28           H   new
ATOM      0  HG3 MET A 214      25.943  -2.263 -23.688  1.00  6.28           H   new
ATOM      0  HE1 MET A 214      27.561  -0.114 -20.277  1.00  6.28           H   new
ATOM      0  HE2 MET A 214      28.121  -1.518 -20.748  1.00  6.28           H   new
ATOM      0  HE3 MET A 214      28.264  -0.253 -21.689  1.00  6.28           H   new
ATOM   3350  N   ALA A 215      30.026  -2.956 -23.341  1.00  6.30           N
ATOM   3351  CA  ALA A 215      31.073  -2.047 -23.734  1.00  6.30           C
ATOM   3352  C   ALA A 215      31.754  -2.518 -24.999  1.00  6.30           C
ATOM   3353  O   ALA A 215      31.957  -1.723 -25.915  1.00  6.30           O
ATOM   3354  CB  ALA A 215      32.090  -1.930 -22.614  1.00  6.30           C
ATOM      0  H   ALA A 215      30.126  -3.316 -22.566  1.00  6.30           H   new
ATOM      0  HA  ALA A 215      30.677  -1.179 -23.909  1.00  6.30           H   new
ATOM      0  HB1 ALA A 215      32.794  -1.318 -22.879  1.00  6.30           H   new
ATOM      0  HB2 ALA A 215      31.654  -1.594 -21.815  1.00  6.30           H   new
ATOM      0  HB3 ALA A 215      32.472  -2.803 -22.431  1.00  6.30           H   new
ATOM   3360  N   ALA A 216      32.032  -3.823 -25.117  1.00  6.40           N
ATOM   3361  CA  ALA A 216      32.665  -4.310 -26.333  1.00  6.40           C
ATOM   3362  C   ALA A 216      31.785  -4.034 -27.547  1.00  6.40           C
ATOM   3363  O   ALA A 216      32.271  -3.615 -28.604  1.00  6.40           O
ATOM   3364  CB  ALA A 216      32.935  -5.797 -26.208  1.00  6.40           C
ATOM      0  H   ALA A 216      31.866  -4.420 -24.521  1.00  6.40           H   new
ATOM      0  HA  ALA A 216      33.506  -3.842 -26.456  1.00  6.40           H   new
ATOM      0  HB1 ALA A 216      33.357  -6.119 -27.020  1.00  6.40           H   new
ATOM      0  HB2 ALA A 216      33.523  -5.957 -25.453  1.00  6.40           H   new
ATOM      0  HB3 ALA A 216      32.098  -6.268 -26.071  1.00  6.40           H   new
ATOM   3370  N   GLY A 217      30.480  -4.242 -27.371  1.00  6.63           N
ATOM   3371  CA  GLY A 217      29.489  -4.028 -28.409  1.00  6.63           C
ATOM   3372  C   GLY A 217      29.420  -2.574 -28.831  1.00  6.63           C
ATOM   3373  O   GLY A 217      29.487  -2.255 -30.021  1.00  6.63           O
ATOM      0  H   GLY A 217      30.145  -4.517 -26.628  1.00  6.63           H   new
ATOM      0  HA2 GLY A 217      29.703  -4.578 -29.179  1.00  6.63           H   new
ATOM      0  HA3 GLY A 217      28.619  -4.314 -28.089  1.00  6.63           H   new
ATOM   3377  N   LEU A 218      29.262  -1.685 -27.862  1.00  7.01           N
ATOM   3378  CA  LEU A 218      29.108  -0.280 -28.169  1.00  7.01           C
ATOM   3379  C   LEU A 218      30.373   0.284 -28.800  1.00  7.01           C
ATOM   3380  O   LEU A 218      30.295   1.095 -29.729  1.00  7.01           O
ATOM   3381  CB  LEU A 218      28.709   0.483 -26.908  1.00  7.01           C
ATOM   3382  CG  LEU A 218      27.311   0.084 -26.384  1.00  7.01           C
ATOM   3383  CD1 LEU A 218      26.981   0.863 -25.082  1.00  7.01           C
ATOM   3384  CD2 LEU A 218      26.299   0.263 -27.496  1.00  7.01           C
ATOM      0  H   LEU A 218      29.242  -1.877 -27.024  1.00  7.01           H   new
ATOM      0  HA  LEU A 218      28.399  -0.174 -28.823  1.00  7.01           H   new
ATOM      0  HB2 LEU A 218      29.368   0.321 -26.215  1.00  7.01           H   new
ATOM      0  HB3 LEU A 218      28.721   1.435 -27.094  1.00  7.01           H   new
ATOM      0  HG  LEU A 218      27.286  -0.853 -26.133  1.00  7.01           H   new
ATOM      0 HD11 LEU A 218      26.102   0.604 -24.764  1.00  7.01           H   new
ATOM      0 HD12 LEU A 218      27.644   0.657 -24.404  1.00  7.01           H   new
ATOM      0 HD13 LEU A 218      26.991   1.816 -25.263  1.00  7.01           H   new
ATOM      0 HD21 LEU A 218      25.418   0.014 -27.175  1.00  7.01           H   new
ATOM      0 HD22 LEU A 218      26.290   1.191 -27.779  1.00  7.01           H   new
ATOM      0 HD23 LEU A 218      26.540  -0.301 -28.247  1.00  7.01           H   new
ATOM   3396  N   MET A 219      31.545  -0.169 -28.351  1.00  7.52           N
ATOM   3397  CA  MET A 219      32.763   0.316 -28.972  1.00  7.52           C
ATOM   3398  C   MET A 219      32.811  -0.170 -30.412  1.00  7.52           C
ATOM   3399  O   MET A 219      33.159   0.593 -31.305  1.00  7.52           O
ATOM   3400  CB  MET A 219      33.986  -0.144 -28.187  1.00  7.52           C
ATOM   3401  CG  MET A 219      34.157   0.548 -26.832  1.00  7.52           C
ATOM   3402  SD  MET A 219      35.705   0.140 -26.019  1.00  7.52           S
ATOM   3403  CE  MET A 219      35.354  -1.532 -25.494  1.00  7.52           C
ATOM      0  H   MET A 219      31.650  -0.735 -27.712  1.00  7.52           H   new
ATOM      0  HA  MET A 219      32.769   1.286 -28.968  1.00  7.52           H   new
ATOM      0  HB2 MET A 219      33.925  -1.102 -28.045  1.00  7.52           H   new
ATOM      0  HB3 MET A 219      34.780   0.014 -28.722  1.00  7.52           H   new
ATOM      0  HG2 MET A 219      34.108   1.509 -26.958  1.00  7.52           H   new
ATOM      0  HG3 MET A 219      33.419   0.300 -26.253  1.00  7.52           H   new
ATOM      0  HE1 MET A 219      36.123  -1.893 -25.026  1.00  7.52           H   new
ATOM      0  HE2 MET A 219      34.587  -1.531 -24.900  1.00  7.52           H   new
ATOM      0  HE3 MET A 219      35.161  -2.081 -26.270  1.00  7.52           H   new
ATOM   3413  N   ALA A 220      32.392  -1.420 -30.661  1.00  8.13           N
ATOM   3414  CA  ALA A 220      32.355  -1.951 -32.020  1.00  8.13           C
ATOM   3415  C   ALA A 220      31.399  -1.154 -32.915  1.00  8.13           C
ATOM   3416  O   ALA A 220      31.667  -0.969 -34.113  1.00  8.13           O
ATOM   3417  CB  ALA A 220      31.937  -3.411 -32.010  1.00  8.13           C
ATOM      0  H   ALA A 220      32.127  -1.970 -30.055  1.00  8.13           H   new
ATOM      0  HA  ALA A 220      33.251  -1.871 -32.383  1.00  8.13           H   new
ATOM      0  HB1 ALA A 220      31.917  -3.748 -32.919  1.00  8.13           H   new
ATOM      0  HB2 ALA A 220      32.572  -3.926 -31.488  1.00  8.13           H   new
ATOM      0  HB3 ALA A 220      31.054  -3.492 -31.616  1.00  8.13           H   new
ATOM   3423  N   CYS A 221      30.278  -0.699 -32.330  1.00  8.78           N
ATOM   3424  CA  CYS A 221      29.255   0.074 -33.033  1.00  8.78           C
ATOM   3425  C   CYS A 221      29.763   1.463 -33.423  1.00  8.78           C
ATOM   3426  O   CYS A 221      29.373   2.014 -34.454  1.00  8.78           O
ATOM   3427  CB  CYS A 221      28.026   0.281 -32.139  1.00  8.78           C
ATOM   3428  SG  CYS A 221      27.099  -1.220 -31.750  1.00  8.78           S
ATOM      0  H   CYS A 221      30.094  -0.836 -31.501  1.00  8.78           H   new
ATOM      0  HA  CYS A 221      29.028  -0.432 -33.829  1.00  8.78           H   new
ATOM      0  HB2 CYS A 221      28.313   0.691 -31.308  1.00  8.78           H   new
ATOM      0  HB3 CYS A 221      27.429   0.909 -32.574  1.00  8.78           H   new
ATOM      0  HG  CYS A 221      27.752  -1.917 -31.024  1.00  8.78           H   new
ATOM   3434  N   ASN A 222      30.630   2.024 -32.581  1.00  9.41           N
ATOM   3435  CA  ASN A 222      31.168   3.365 -32.755  1.00  9.41           C
ATOM   3436  C   ASN A 222      32.182   3.439 -33.915  1.00  9.41           C
ATOM   3437  O   ASN A 222      33.289   2.922 -33.792  1.00  9.41           O
ATOM   3438  CB  ASN A 222      31.816   3.815 -31.455  1.00  9.41           C
ATOM   3439  CG  ASN A 222      32.289   5.248 -31.441  1.00  9.41           C
ATOM   3440  ND2 ASN A 222      32.277   5.815 -30.259  1.00  9.41           N
ATOM   3441  OD1 ASN A 222      32.671   5.860 -32.448  1.00  9.41           O
ATOM      0  H   ASN A 222      30.926   1.624 -31.879  1.00  9.41           H   new
ATOM      0  HA  ASN A 222      30.435   3.958 -32.983  1.00  9.41           H   new
ATOM      0  HB2 ASN A 222      31.180   3.691 -30.733  1.00  9.41           H   new
ATOM      0  HB3 ASN A 222      32.573   3.237 -31.269  1.00  9.41           H   new
ATOM      0 HD21 ASN A 222      32.538   6.630 -30.170  1.00  9.41           H   new
ATOM      0 HD22 ASN A 222      32.008   5.372 -29.572  1.00  9.41           H   new
ATOM   3448  N   PRO A 223      31.904   4.180 -35.005  1.00  9.96           N
ATOM   3449  CA  PRO A 223      32.719   4.252 -36.208  1.00  9.96           C
ATOM   3450  C   PRO A 223      34.093   4.885 -35.973  1.00  9.96           C
ATOM   3451  O   PRO A 223      34.984   4.765 -36.814  1.00  9.96           O
ATOM   3452  CB  PRO A 223      31.863   5.114 -37.147  1.00  9.96           C
ATOM   3453  CG  PRO A 223      31.004   5.950 -36.234  1.00  9.96           C
ATOM   3454  CD  PRO A 223      30.715   5.065 -35.043  1.00  9.96           C
ATOM      0  HA  PRO A 223      32.928   3.372 -36.559  1.00  9.96           H   new
ATOM      0  HB2 PRO A 223      32.417   5.671 -37.715  1.00  9.96           H   new
ATOM      0  HB3 PRO A 223      31.320   4.563 -37.733  1.00  9.96           H   new
ATOM      0  HG2 PRO A 223      31.464   6.761 -35.965  1.00  9.96           H   new
ATOM      0  HG3 PRO A 223      30.184   6.222 -36.676  1.00  9.96           H   new
ATOM      0  HD2 PRO A 223      30.621   5.579 -34.226  1.00  9.96           H   new
ATOM      0  HD3 PRO A 223      29.894   4.562 -35.158  1.00  9.96           H   new
ATOM   3462  N   ASN A 224      34.269   5.561 -34.834  1.00 10.43           N
ATOM   3463  CA  ASN A 224      35.523   6.234 -34.530  1.00 10.43           C
ATOM   3464  C   ASN A 224      36.437   5.377 -33.651  1.00 10.43           C
ATOM   3465  O   ASN A 224      37.455   5.857 -33.154  1.00 10.43           O
ATOM   3466  CB  ASN A 224      35.245   7.565 -33.865  1.00 10.43           C
ATOM   3467  CG  ASN A 224      34.578   8.540 -34.792  1.00 10.43           C
ATOM   3468  ND2 ASN A 224      33.633   9.278 -34.267  1.00 10.43           N
ATOM   3469  OD1 ASN A 224      34.908   8.629 -35.981  1.00 10.43           O
ATOM      0  H   ASN A 224      33.667   5.639 -34.224  1.00 10.43           H   new
ATOM      0  HA  ASN A 224      35.989   6.383 -35.367  1.00 10.43           H   new
ATOM      0  HB2 ASN A 224      34.682   7.424 -33.088  1.00 10.43           H   new
ATOM      0  HB3 ASN A 224      36.079   7.945 -33.546  1.00 10.43           H   new
ATOM      0 HD21 ASN A 224      33.215   9.852 -34.753  1.00 10.43           H   new
ATOM      0 HD22 ASN A 224      33.430   9.189 -33.436  1.00 10.43           H   new
ATOM   3476  N   LYS A 225      36.081   4.101 -33.484  1.00 10.77           N
ATOM   3477  CA  LYS A 225      36.842   3.115 -32.711  1.00 10.77           C
ATOM   3478  C   LYS A 225      38.270   2.835 -33.194  1.00 10.77           C
ATOM   3479  O   LYS A 225      39.106   2.358 -32.426  1.00 10.77           O
ATOM   3480  CB  LYS A 225      36.071   1.800 -32.715  1.00 10.77           C
ATOM   3481  CG  LYS A 225      35.963   1.168 -34.108  1.00 10.77           C
ATOM   3482  CD  LYS A 225      35.090  -0.055 -34.097  1.00 10.77           C
ATOM   3483  CE  LYS A 225      34.921  -0.634 -35.490  1.00 10.77           C
ATOM   3484  NZ  LYS A 225      34.015  -1.808 -35.483  1.00 10.77           N1+
ATOM      0  H   LYS A 225      35.365   3.774 -33.830  1.00 10.77           H   new
ATOM      0  HA  LYS A 225      36.940   3.504 -31.828  1.00 10.77           H   new
ATOM      0  HB2 LYS A 225      36.507   1.174 -32.115  1.00 10.77           H   new
ATOM      0  HB3 LYS A 225      35.179   1.954 -32.366  1.00 10.77           H   new
ATOM      0  HG2 LYS A 225      35.602   1.818 -34.731  1.00 10.77           H   new
ATOM      0  HG3 LYS A 225      36.848   0.931 -34.426  1.00 10.77           H   new
ATOM      0  HD2 LYS A 225      35.478  -0.725 -33.512  1.00 10.77           H   new
ATOM      0  HD3 LYS A 225      34.220   0.171 -33.732  1.00 10.77           H   new
ATOM      0  HE2 LYS A 225      34.567   0.046 -36.084  1.00 10.77           H   new
ATOM      0  HE3 LYS A 225      35.787  -0.894 -35.841  1.00 10.77           H   new
ATOM      0  HZ1 LYS A 225      33.842  -2.055 -36.320  1.00 10.77           H   new
ATOM      0  HZ2 LYS A 225      34.404  -2.481 -35.050  1.00 10.77           H   new
ATOM      0  HZ3 LYS A 225      33.254  -1.594 -35.074  1.00 10.77           H   new
ATOM   3498  N   LYS A 226      38.577   3.113 -34.459  1.00 11.00           N
ATOM   3499  CA  LYS A 226      39.906   2.791 -34.982  1.00 11.00           C
ATOM   3500  C   LYS A 226      40.977   3.833 -34.659  1.00 11.00           C
ATOM   3501  O   LYS A 226      41.450   4.535 -35.561  1.00 11.00           O
ATOM   3502  CB  LYS A 226      39.842   2.571 -36.492  1.00 11.00           C
ATOM   3503  CG  LYS A 226      39.016   1.357 -36.915  1.00 11.00           C
ATOM   3504  CD  LYS A 226      39.019   1.181 -38.428  1.00 11.00           C
ATOM   3505  CE  LYS A 226      38.214  -0.042 -38.847  1.00 11.00           C
ATOM   3506  NZ  LYS A 226      38.198  -0.219 -40.327  1.00 11.00           N1+
ATOM      0  H   LYS A 226      38.042   3.481 -35.023  1.00 11.00           H   new
ATOM      0  HA  LYS A 226      40.174   1.976 -34.530  1.00 11.00           H   new
ATOM      0  HB2 LYS A 226      39.469   3.364 -36.908  1.00 11.00           H   new
ATOM      0  HB3 LYS A 226      40.745   2.470 -36.832  1.00 11.00           H   new
ATOM      0  HG2 LYS A 226      39.372   0.559 -36.494  1.00 11.00           H   new
ATOM      0  HG3 LYS A 226      38.104   1.460 -36.602  1.00 11.00           H   new
ATOM      0  HD2 LYS A 226      38.649   1.973 -38.848  1.00 11.00           H   new
ATOM      0  HD3 LYS A 226      39.932   1.093 -38.743  1.00 11.00           H   new
ATOM      0  HE2 LYS A 226      38.590  -0.834 -38.431  1.00 11.00           H   new
ATOM      0  HE3 LYS A 226      37.304   0.044 -38.522  1.00 11.00           H   new
ATOM      0  HZ1 LYS A 226      37.720  -0.941 -40.535  1.00 11.00           H   new
ATOM      0  HZ2 LYS A 226      37.833   0.498 -40.708  1.00 11.00           H   new
ATOM      0  HZ3 LYS A 226      39.031  -0.320 -40.623  1.00 11.00           H   new
ATOM   3520  N   ARG A 227      41.337   3.891 -33.370  1.00 11.15           N
ATOM   3521  CA  ARG A 227      42.326   4.799 -32.760  1.00 11.15           C
ATOM   3522  C   ARG A 227      42.106   4.951 -31.257  1.00 11.15           C
ATOM   3523  O   ARG A 227      42.092   3.955 -30.535  1.00 11.15           O
ATOM   3524  CB  ARG A 227      42.335   6.180 -33.411  1.00 11.15           C
ATOM   3525  CG  ARG A 227      41.030   6.961 -33.344  1.00 11.15           C
ATOM   3526  CD  ARG A 227      41.050   8.057 -34.336  1.00 11.15           C
ATOM   3527  NE  ARG A 227      41.133   7.506 -35.691  1.00 11.15           N
ATOM   3528  CZ  ARG A 227      41.156   8.234 -36.828  1.00 11.15           C
ATOM   3529  NH1 ARG A 227      41.082   9.549 -36.772  1.00 11.15           N1+
ATOM   3530  NH2 ARG A 227      41.253   7.632 -38.004  1.00 11.15           N
ATOM   3531  OXT ARG A 227      42.262   6.060 -30.748  1.00 11.15           O1-
ATOM      0  H   ARG A 227      40.986   3.365 -32.787  1.00 11.15           H   new
ATOM      0  HA  ARG A 227      43.189   4.384 -32.914  1.00 11.15           H   new
ATOM      0  HB2 ARG A 227      43.030   6.711 -32.991  1.00 11.15           H   new
ATOM      0  HB3 ARG A 227      42.581   6.076 -34.344  1.00 11.15           H   new
ATOM      0  HG2 ARG A 227      40.281   6.370 -33.518  1.00 11.15           H   new
ATOM      0  HG3 ARG A 227      40.905   7.323 -32.453  1.00 11.15           H   new
ATOM      0  HD2 ARG A 227      40.250   8.598 -34.247  1.00 11.15           H   new
ATOM      0  HD3 ARG A 227      41.807   8.640 -34.169  1.00 11.15           H   new
ATOM      0  HE  ARG A 227      41.170   6.650 -35.768  1.00 11.15           H   new
ATOM      0 HH11 ARG A 227      41.019   9.944 -36.011  1.00 11.15           H   new
ATOM      0 HH12 ARG A 227      41.097  10.012 -37.497  1.00 11.15           H   new
ATOM      0 HH21 ARG A 227      41.302   6.774 -38.045  1.00 11.15           H   new
ATOM      0 HH22 ARG A 227      41.267   8.099 -38.726  1.00 11.15           H   new
TER
END
