# Supplementary material for: Integrative proteome-wide structural analysis and high-throughput docking identify broad-spectrum antiviral scaffolds against Zika, Yellow Fever, West Nile, Saint Louis encephalitis, and Usutu viruses
Source: Front Cell Infect Microbiol. 2026 Apr 30;16:1723132. doi: 10.3389/fcimb.2026.1723132 (PMC13171538; doi:10.3389/fcimb.2026.1723132)
Supplement: Supplementary file 4 [file DataSheet4.zip › USUV/USU_NS2a/USU_NS2a.pdb]

ATOM      1  N   HIS A   1       1.883  -1.211  -0.886  1.00  9.93           N  
ATOM      2  CA  HIS A   1       2.873  -0.252  -0.410  1.00  9.93           C  
ATOM      3  C   HIS A   1       2.193   1.052  -0.012  1.00  9.93           C  
ATOM      4  O   HIS A   1       1.341   1.553  -0.744  1.00  9.93           O  
ATOM      5  CB  HIS A   1       3.930   0.030  -1.474  1.00  9.93           C  
ATOM      6  CG  HIS A   1       5.055   0.826  -0.938  1.00  9.93           C  
ATOM      7  CD2 HIS A   1       5.413   2.111  -1.133  1.00  9.93           C  
ATOM      8  ND1 HIS A   1       5.971   0.300  -0.048  1.00  9.93           N  
ATOM      9  CE1 HIS A   1       6.840   1.229   0.283  1.00  9.93           C  
ATOM     10  NE2 HIS A   1       6.518   2.343  -0.349  1.00  9.93           N  
ATOM     11 1H   HIS A   1       1.873  -2.015  -0.275  1.00  9.93           H  
ATOM     12 2H   HIS A   1       0.972  -0.777  -0.884  1.00  9.93           H  
ATOM     13 3H   HIS A   1       2.116  -1.502  -1.823  1.00  9.93           H  
ATOM     14  HA  HIS A   1       3.376  -0.649   0.471  1.00  9.93           H  
ATOM     15 1HB  HIS A   1       4.320  -0.908  -1.872  1.00  9.93           H  
ATOM     16 2HB  HIS A   1       3.477   0.581  -2.297  1.00  9.93           H  
ATOM     17  HD1 HIS A   1       5.981  -0.635   0.311  1.00  9.93           H  
ATOM     18  HD2 HIS A   1       4.991   2.915  -1.737  1.00  9.93           H  
ATOM     19  HE1 HIS A   1       7.646   1.012   0.984  1.00  9.93           H  
ATOM     20  N   ARG A   2       2.545   1.579   1.167  1.00  9.65           N  
ATOM     21  CA  ARG A   2       1.927   2.801   1.706  1.00  9.65           C  
ATOM     22  C   ARG A   2       2.828   3.969   2.115  1.00  9.65           C  
ATOM     23  O   ARG A   2       2.520   4.669   3.083  1.00  9.65           O  
ATOM     24  CB  ARG A   2       1.005   2.477   2.876  1.00  9.65           C  
ATOM     25  CG  ARG A   2      -0.238   1.715   2.481  1.00  9.65           C  
ATOM     26  CD  ARG A   2      -1.104   2.650   1.696  1.00  9.65           C  
ATOM     27  NE  ARG A   2      -2.306   2.050   1.185  1.00  9.65           N  
ATOM     28  CZ  ARG A   2      -3.201   2.728   0.439  1.00  9.65           C  
ATOM     29  NH1 ARG A   2      -3.002   4.005   0.176  1.00  9.65           N1+
ATOM     30  NH2 ARG A   2      -4.278   2.118  -0.030  1.00  9.65           N  
ATOM     31  H   ARG A   2       3.263   1.127   1.718  1.00  9.65           H  
ATOM     32  HA  ARG A   2       1.278   3.194   0.922  1.00  9.65           H  
ATOM     33 1HB  ARG A   2       1.540   1.898   3.625  1.00  9.65           H  
ATOM     34 2HB  ARG A   2       0.679   3.409   3.342  1.00  9.65           H  
ATOM     35 1HG  ARG A   2       0.004   0.854   1.869  1.00  9.65           H  
ATOM     36 2HG  ARG A   2      -0.780   1.399   3.371  1.00  9.65           H  
ATOM     37 1HD  ARG A   2      -1.391   3.489   2.332  1.00  9.65           H  
ATOM     38 2HD  ARG A   2      -0.537   3.039   0.847  1.00  9.65           H  
ATOM     39  HE  ARG A   2      -2.481   1.075   1.375  1.00  9.65           H  
ATOM     40 1HH1 ARG A   2      -2.169   4.512   0.554  1.00  9.65           H  
ATOM     41 2HH1 ARG A   2      -3.690   4.511  -0.397  1.00  9.65           H  
ATOM     42 1HH2 ARG A   2      -4.432   1.141   0.169  1.00  9.65           H  
ATOM     43 2HH2 ARG A   2      -4.956   2.639  -0.593  1.00  9.65           H  
ATOM     44  N   SER A   3       3.915   4.242   1.392  1.00  9.27           N  
ATOM     45  CA  SER A   3       4.722   5.422   1.747  1.00  9.27           C  
ATOM     46  C   SER A   3       4.037   6.689   1.214  1.00  9.27           C  
ATOM     47  O   SER A   3       4.551   7.383   0.343  1.00  9.27           O  
ATOM     48  CB  SER A   3       6.123   5.351   1.169  1.00  9.27           C  
ATOM     49  OG  SER A   3       6.839   4.269   1.671  1.00  9.27           O  
ATOM     50  H   SER A   3       4.174   3.660   0.608  1.00  9.27           H  
ATOM     51  HA  SER A   3       4.791   5.490   2.834  1.00  9.27           H  
ATOM     52 1HB  SER A   3       6.071   5.278   0.088  1.00  9.27           H  
ATOM     53 2HB  SER A   3       6.648   6.274   1.410  1.00  9.27           H  
ATOM     54  HG  SER A   3       6.723   3.562   1.015  1.00  9.27           H  
ATOM     55  N   ASP A   4       2.895   7.022   1.800  1.00  8.78           N  
ATOM     56  CA  ASP A   4       2.024   8.091   1.318  1.00  8.78           C  
ATOM     57  C   ASP A   4       2.525   9.481   1.692  1.00  8.78           C  
ATOM     58  O   ASP A   4       2.066  10.484   1.143  1.00  8.78           O  
ATOM     59  CB  ASP A   4       0.592   7.831   1.792  1.00  8.78           C  
ATOM     60  CG  ASP A   4      -0.026   6.599   1.052  1.00  8.78           C  
ATOM     61  OD1 ASP A   4       0.412   6.320  -0.040  1.00  8.78           O  
ATOM     62  OD2 ASP A   4      -0.910   5.954   1.586  1.00  8.78           O1-
ATOM     63  H   ASP A   4       2.587   6.418   2.559  1.00  8.78           H  
ATOM     64  HA  ASP A   4       2.007   8.036   0.228  1.00  8.78           H  
ATOM     65 1HB  ASP A   4       0.591   7.637   2.867  1.00  8.78           H  
ATOM     66 2HB  ASP A   4      -0.026   8.708   1.607  1.00  8.78           H  
ATOM     67  N   MET A   5       3.558   9.533   2.538  1.00  8.18           N  
ATOM     68  CA  MET A   5       4.210  10.786   2.926  1.00  8.18           C  
ATOM     69  C   MET A   5       4.892  11.402   1.700  1.00  8.18           C  
ATOM     70  O   MET A   5       5.229  12.597   1.678  1.00  8.18           O  
ATOM     71  CB  MET A   5       5.206  10.555   4.051  1.00  8.18           C  
ATOM     72  CG  MET A   5       4.558  10.192   5.368  1.00  8.18           C  
ATOM     73  SD  MET A   5       3.375  11.444   5.907  1.00  8.18           S  
ATOM     74  CE  MET A   5       4.452  12.851   6.174  1.00  8.18           C  
ATOM     75  H   MET A   5       3.890   8.666   2.935  1.00  8.18           H  
ATOM     76  HA  MET A   5       3.446  11.483   3.269  1.00  8.18           H  
ATOM     77 1HB  MET A   5       5.888   9.752   3.773  1.00  8.18           H  
ATOM     78 2HB  MET A   5       5.801  11.455   4.201  1.00  8.18           H  
ATOM     79 1HG  MET A   5       4.035   9.241   5.263  1.00  8.18           H  
ATOM     80 2HG  MET A   5       5.323  10.080   6.136  1.00  8.18           H  
ATOM     81 1HE  MET A   5       3.860  13.702   6.516  1.00  8.18           H  
ATOM     82 2HE  MET A   5       5.197  12.600   6.930  1.00  8.18           H  
ATOM     83 3HE  MET A   5       4.953  13.109   5.241  1.00  8.18           H  
ATOM     84  N   ILE A   6       5.102  10.565   0.685  1.00  7.52           N  
ATOM     85  CA  ILE A   6       5.680  10.984  -0.555  1.00  7.52           C  
ATOM     86  C   ILE A   6       4.821  12.052  -1.224  1.00  7.52           C  
ATOM     87  O   ILE A   6       5.374  12.949  -1.838  1.00  7.52           O  
ATOM     88  CB  ILE A   6       5.932   9.795  -1.499  1.00  7.52           C  
ATOM     89  CG1 ILE A   6       7.055   8.919  -0.938  1.00  7.52           C  
ATOM     90  CG2 ILE A   6       6.278  10.267  -2.867  1.00  7.52           C  
ATOM     91  CD1 ILE A   6       7.212   7.592  -1.665  1.00  7.52           C  
ATOM     92  H   ILE A   6       4.824   9.584   0.758  1.00  7.52           H  
ATOM     93  HA  ILE A   6       6.655  11.418  -0.338  1.00  7.52           H  
ATOM     94  HB  ILE A   6       5.029   9.183  -1.542  1.00  7.52           H  
ATOM     95 1HG1 ILE A   6       7.995   9.466  -1.000  1.00  7.52           H  
ATOM     96 2HG1 ILE A   6       6.844   8.711   0.113  1.00  7.52           H  
ATOM     97 1HG2 ILE A   6       6.439   9.415  -3.513  1.00  7.52           H  
ATOM     98 2HG2 ILE A   6       5.453  10.864  -3.244  1.00  7.52           H  
ATOM     99 3HG2 ILE A   6       7.183  10.865  -2.817  1.00  7.52           H  
ATOM    100 1HD1 ILE A   6       8.021   7.022  -1.208  1.00  7.52           H  
ATOM    101 2HD1 ILE A   6       6.284   7.028  -1.590  1.00  7.52           H  
ATOM    102 3HD1 ILE A   6       7.442   7.776  -2.709  1.00  7.52           H  
ATOM    103  N   ASP A   7       3.483  11.952  -1.188  1.00  6.84           N  
ATOM    104  CA  ASP A   7       2.718  12.990  -1.882  1.00  6.84           C  
ATOM    105  C   ASP A   7       3.095  14.437  -1.467  1.00  6.84           C  
ATOM    106  O   ASP A   7       3.483  15.193  -2.355  1.00  6.84           O  
ATOM    107  CB  ASP A   7       1.205  12.728  -1.880  1.00  6.84           C  
ATOM    108  CG  ASP A   7       0.755  11.654  -2.901  1.00  6.84           C  
ATOM    109  OD1 ASP A   7       1.534  11.301  -3.767  1.00  6.84           O  
ATOM    110  OD2 ASP A   7      -0.375  11.230  -2.830  1.00  6.84           O1-
ATOM    111  H   ASP A   7       3.019  11.232  -0.629  1.00  6.84           H  
ATOM    112  HA  ASP A   7       2.988  12.912  -2.936  1.00  6.84           H  
ATOM    113 1HB  ASP A   7       0.903  12.335  -0.913  1.00  6.84           H  
ATOM    114 2HB  ASP A   7       0.659  13.658  -2.056  1.00  6.84           H  
ATOM    115  N   PRO A   8       2.981  14.883  -0.187  1.00  6.16           N  
ATOM    116  CA  PRO A   8       3.415  16.207   0.283  1.00  6.16           C  
ATOM    117  C   PRO A   8       4.825  16.564  -0.166  1.00  6.16           C  
ATOM    118  O   PRO A   8       5.114  17.704  -0.552  1.00  6.16           O  
ATOM    119  CB  PRO A   8       3.334  16.039   1.796  1.00  6.16           C  
ATOM    120  CG  PRO A   8       2.211  15.058   2.000  1.00  6.16           C  
ATOM    121  CD  PRO A   8       2.336  14.071   0.866  1.00  6.16           C  
ATOM    122  HA  PRO A   8       2.699  16.963  -0.056  1.00  6.16           H  
ATOM    123 1HB  PRO A   8       4.298  15.658   2.180  1.00  6.16           H  
ATOM    124 2HB  PRO A   8       3.157  17.008   2.274  1.00  6.16           H  
ATOM    125 1HG  PRO A   8       2.306  14.571   2.983  1.00  6.16           H  
ATOM    126 2HG  PRO A   8       1.248  15.583   1.994  1.00  6.16           H  
ATOM    127 1HD  PRO A   8       2.927  13.223   1.146  1.00  6.16           H  
ATOM    128 2HD  PRO A   8       1.334  13.794   0.593  1.00  6.16           H  
ATOM    129  N   PHE A   9       5.697  15.570  -0.189  1.00  5.54           N  
ATOM    130  CA  PHE A   9       7.060  15.747  -0.653  1.00  5.54           C  
ATOM    131  C   PHE A   9       7.080  16.105  -2.139  1.00  5.54           C  
ATOM    132  O   PHE A   9       7.723  17.079  -2.551  1.00  5.54           O  
ATOM    133  CB  PHE A   9       7.802  14.475  -0.303  1.00  5.54           C  
ATOM    134  CG  PHE A   9       9.072  14.173  -0.930  1.00  5.54           C  
ATOM    135  CD1 PHE A   9       9.479  14.724  -2.133  1.00  5.54           C  
ATOM    136  CD2 PHE A   9       9.859  13.235  -0.322  1.00  5.54           C  
ATOM    137  CE1 PHE A   9      10.625  14.316  -2.700  1.00  5.54           C  
ATOM    138  CE2 PHE A   9      11.013  12.837  -0.882  1.00  5.54           C  
ATOM    139  CZ  PHE A   9      11.392  13.361  -2.068  1.00  5.54           C  
ATOM    140  H   PHE A   9       5.437  14.635   0.158  1.00  5.54           H  
ATOM    141  HA  PHE A   9       7.506  16.572  -0.096  1.00  5.54           H  
ATOM    142 1HB  PHE A   9       7.983  14.483   0.775  1.00  5.54           H  
ATOM    143 2HB  PHE A   9       7.164  13.656  -0.472  1.00  5.54           H  
ATOM    144  HD1 PHE A   9       8.881  15.463  -2.631  1.00  5.54           H  
ATOM    145  HD2 PHE A   9       9.535  12.806   0.626  1.00  5.54           H  
ATOM    146  HE1 PHE A   9      10.938  14.741  -3.642  1.00  5.54           H  
ATOM    147  HE2 PHE A   9      11.641  12.096  -0.388  1.00  5.54           H  
ATOM    148  HZ  PHE A   9      12.321  13.023  -2.502  1.00  5.54           H  
ATOM    149  N   GLN A  10       6.363  15.324  -2.947  1.00  4.99           N  
ATOM    150  CA  GLN A  10       6.345  15.565  -4.379  1.00  4.99           C  
ATOM    151  C   GLN A  10       5.700  16.920  -4.661  1.00  4.99           C  
ATOM    152  O   GLN A  10       6.160  17.672  -5.524  1.00  4.99           O  
ATOM    153  CB  GLN A  10       5.601  14.445  -5.094  1.00  4.99           C  
ATOM    154  CG  GLN A  10       6.257  13.059  -4.949  1.00  4.99           C  
ATOM    155  CD  GLN A  10       7.599  12.806  -5.644  1.00  4.99           C  
ATOM    156  NE2 GLN A  10       8.569  12.318  -4.872  1.00  4.99           N  
ATOM    157  OE1 GLN A  10       7.759  13.021  -6.843  1.00  4.99           O  
ATOM    158  H   GLN A  10       5.839  14.545  -2.554  1.00  4.99           H  
ATOM    159  HA  GLN A  10       7.367  15.588  -4.733  1.00  4.99           H  
ATOM    160 1HB  GLN A  10       4.581  14.383  -4.711  1.00  4.99           H  
ATOM    161 2HB  GLN A  10       5.541  14.678  -6.153  1.00  4.99           H  
ATOM    162 1HG  GLN A  10       6.473  12.955  -3.912  1.00  4.99           H  
ATOM    163 2HG  GLN A  10       5.536  12.314  -5.252  1.00  4.99           H  
ATOM    164 1HE2 GLN A  10       9.506  12.117  -5.250  1.00  4.99           H  
ATOM    165 2HE2 GLN A  10       8.392  12.126  -3.911  1.00  4.99           H  
ATOM    166  N   LEU A  11       4.718  17.308  -3.841  1.00  4.56           N  
ATOM    167  CA  LEU A  11       4.087  18.599  -4.052  1.00  4.56           C  
ATOM    168  C   LEU A  11       5.146  19.684  -3.896  1.00  4.56           C  
ATOM    169  O   LEU A  11       5.131  20.690  -4.609  1.00  4.56           O  
ATOM    170  CB  LEU A  11       2.934  18.822  -3.074  1.00  4.56           C  
ATOM    171  CG  LEU A  11       1.741  17.895  -3.288  1.00  4.56           C  
ATOM    172  CD1 LEU A  11       0.701  18.119  -2.206  1.00  4.56           C  
ATOM    173  CD2 LEU A  11       1.181  18.122  -4.641  1.00  4.56           C  
ATOM    174  H   LEU A  11       4.373  16.669  -3.125  1.00  4.56           H  
ATOM    175  HA  LEU A  11       3.697  18.632  -5.072  1.00  4.56           H  
ATOM    176 1HB  LEU A  11       3.297  18.671  -2.063  1.00  4.56           H  
ATOM    177 2HB  LEU A  11       2.587  19.845  -3.167  1.00  4.56           H  
ATOM    178  HG  LEU A  11       2.067  16.874  -3.219  1.00  4.56           H  
ATOM    179 1HD1 LEU A  11      -0.140  17.441  -2.365  1.00  4.56           H  
ATOM    180 2HD1 LEU A  11       1.125  17.936  -1.237  1.00  4.56           H  
ATOM    181 3HD1 LEU A  11       0.350  19.149  -2.253  1.00  4.56           H  
ATOM    182 1HD2 LEU A  11       0.351  17.439  -4.762  1.00  4.56           H  
ATOM    183 2HD2 LEU A  11       0.834  19.148  -4.736  1.00  4.56           H  
ATOM    184 3HD2 LEU A  11       1.944  17.920  -5.401  1.00  4.56           H  
ATOM    185  N   GLY A  12       6.091  19.478  -2.985  1.00  4.21           N  
ATOM    186  CA  GLY A  12       7.184  20.418  -2.841  1.00  4.21           C  
ATOM    187  C   GLY A  12       7.983  20.540  -4.155  1.00  4.21           C  
ATOM    188  O   GLY A  12       8.424  21.634  -4.522  1.00  4.21           O  
ATOM    189  H   GLY A  12       6.038  18.657  -2.374  1.00  4.21           H  
ATOM    190 1HA  GLY A  12       6.804  21.390  -2.535  1.00  4.21           H  
ATOM    191 2HA  GLY A  12       7.834  20.049  -2.054  1.00  4.21           H  
ATOM    192  N   LEU A  13       8.132  19.424  -4.887  1.00  3.95           N  
ATOM    193  CA  LEU A  13       8.883  19.450  -6.151  1.00  3.95           C  
ATOM    194  C   LEU A  13       8.138  20.357  -7.139  1.00  3.95           C  
ATOM    195  O   LEU A  13       8.756  21.117  -7.896  1.00  3.95           O  
ATOM    196  CB  LEU A  13       9.012  18.035  -6.753  1.00  3.95           C  
ATOM    197  CG  LEU A  13       9.833  16.987  -5.946  1.00  3.95           C  
ATOM    198  CD1 LEU A  13       9.642  15.643  -6.590  1.00  3.95           C  
ATOM    199  CD2 LEU A  13      11.308  17.338  -5.919  1.00  3.95           C  
ATOM    200  H   LEU A  13       7.743  18.547  -4.525  1.00  3.95           H  
ATOM    201  HA  LEU A  13       9.871  19.859  -5.974  1.00  3.95           H  
ATOM    202 1HB  LEU A  13       8.033  17.624  -6.950  1.00  3.95           H  
ATOM    203 2HB  LEU A  13       9.510  18.140  -7.712  1.00  3.95           H  
ATOM    204  HG  LEU A  13       9.437  16.943  -4.926  1.00  3.95           H  
ATOM    205 1HD1 LEU A  13      10.147  14.886  -6.031  1.00  3.95           H  
ATOM    206 2HD1 LEU A  13       8.586  15.416  -6.619  1.00  3.95           H  
ATOM    207 3HD1 LEU A  13      10.023  15.660  -7.588  1.00  3.95           H  
ATOM    208 1HD2 LEU A  13      11.850  16.589  -5.357  1.00  3.95           H  
ATOM    209 2HD2 LEU A  13      11.696  17.372  -6.933  1.00  3.95           H  
ATOM    210 3HD2 LEU A  13      11.429  18.290  -5.452  1.00  3.95           H  
ATOM    211  N   LEU A  14       6.794  20.307  -7.090  1.00  3.77           N  
ATOM    212  CA  LEU A  14       5.936  21.151  -7.937  1.00  3.77           C  
ATOM    213  C   LEU A  14       6.199  22.608  -7.656  1.00  3.77           C  
ATOM    214  O   LEU A  14       6.389  23.404  -8.577  1.00  3.77           O  
ATOM    215  CB  LEU A  14       4.441  20.908  -7.694  1.00  3.77           C  
ATOM    216  CG  LEU A  14       3.462  21.813  -8.489  1.00  3.77           C  
ATOM    217  CD1 LEU A  14       3.646  21.665 -10.014  1.00  3.77           C  
ATOM    218  CD2 LEU A  14       2.034  21.446  -8.084  1.00  3.77           C  
ATOM    219  H   LEU A  14       6.373  19.636  -6.437  1.00  3.77           H  
ATOM    220  HA  LEU A  14       6.170  20.945  -8.981  1.00  3.77           H  
ATOM    221 1HB  LEU A  14       4.206  19.891  -7.811  1.00  3.77           H  
ATOM    222 2HB  LEU A  14       4.235  21.155  -6.678  1.00  3.77           H  
ATOM    223  HG  LEU A  14       3.664  22.846  -8.228  1.00  3.77           H  
ATOM    224 1HD1 LEU A  14       2.960  22.328 -10.529  1.00  3.77           H  
ATOM    225 2HD1 LEU A  14       4.669  21.924 -10.285  1.00  3.77           H  
ATOM    226 3HD1 LEU A  14       3.438  20.687 -10.319  1.00  3.77           H  
ATOM    227 1HD2 LEU A  14       1.330  22.091  -8.609  1.00  3.77           H  
ATOM    228 2HD2 LEU A  14       1.835  20.408  -8.340  1.00  3.77           H  
ATOM    229 3HD2 LEU A  14       1.919  21.580  -7.008  1.00  3.77           H  
ATOM    230  N   VAL A  15       6.232  22.950  -6.374  1.00  3.67           N  
ATOM    231  CA  VAL A  15       6.451  24.323  -5.967  1.00  3.67           C  
ATOM    232  C   VAL A  15       7.792  24.836  -6.466  1.00  3.67           C  
ATOM    233  O   VAL A  15       7.884  25.953  -6.982  1.00  3.67           O  
ATOM    234  CB  VAL A  15       6.405  24.433  -4.437  1.00  3.67           C  
ATOM    235  CG1 VAL A  15       6.854  25.823  -3.997  1.00  3.67           C  
ATOM    236  CG2 VAL A  15       4.997  24.131  -3.964  1.00  3.67           C  
ATOM    237  H   VAL A  15       6.062  22.225  -5.671  1.00  3.67           H  
ATOM    238  HA  VAL A  15       5.659  24.938  -6.390  1.00  3.67           H  
ATOM    239  HB  VAL A  15       7.091  23.714  -4.005  1.00  3.67           H  
ATOM    240 1HG1 VAL A  15       6.830  25.885  -2.909  1.00  3.67           H  
ATOM    241 2HG1 VAL A  15       7.874  26.005  -4.345  1.00  3.67           H  
ATOM    242 3HG1 VAL A  15       6.187  26.572  -4.420  1.00  3.67           H  
ATOM    243 1HG2 VAL A  15       4.954  24.190  -2.879  1.00  3.67           H  
ATOM    244 2HG2 VAL A  15       4.307  24.852  -4.396  1.00  3.67           H  
ATOM    245 3HG2 VAL A  15       4.719  23.129  -4.284  1.00  3.67           H  
ATOM    246  N   MET A  16       8.842  24.019  -6.344  1.00  3.63           N  
ATOM    247  CA  MET A  16      10.134  24.481  -6.824  1.00  3.63           C  
ATOM    248  C   MET A  16      10.116  24.683  -8.331  1.00  3.63           C  
ATOM    249  O   MET A  16      10.702  25.642  -8.857  1.00  3.63           O  
ATOM    250  CB  MET A  16      11.233  23.473  -6.524  1.00  3.63           C  
ATOM    251  CG  MET A  16      11.566  23.327  -5.133  1.00  3.63           C  
ATOM    252  SD  MET A  16      13.073  22.373  -4.866  1.00  3.63           S  
ATOM    253  CE  MET A  16      12.550  20.744  -5.261  1.00  3.63           C  
ATOM    254  H   MET A  16       8.733  23.104  -5.902  1.00  3.63           H  
ATOM    255  HA  MET A  16      10.367  25.435  -6.351  1.00  3.63           H  
ATOM    256 1HB  MET A  16      10.942  22.490  -6.910  1.00  3.63           H  
ATOM    257 2HB  MET A  16      12.137  23.779  -7.025  1.00  3.63           H  
ATOM    258 1HG  MET A  16      11.675  24.282  -4.733  1.00  3.63           H  
ATOM    259 2HG  MET A  16      10.745  22.835  -4.642  1.00  3.63           H  
ATOM    260 1HE  MET A  16      13.378  20.050  -5.146  1.00  3.63           H  
ATOM    261 2HE  MET A  16      11.743  20.466  -4.589  1.00  3.63           H  
ATOM    262 3HE  MET A  16      12.197  20.719  -6.293  1.00  3.63           H  
ATOM    263  N   PHE A  17       9.450  23.763  -9.036  1.00  3.65           N  
ATOM    264  CA  PHE A  17       9.418  23.827 -10.484  1.00  3.65           C  
ATOM    265  C   PHE A  17       8.690  25.075 -10.931  1.00  3.65           C  
ATOM    266  O   PHE A  17       9.219  25.848 -11.736  1.00  3.65           O  
ATOM    267  CB  PHE A  17       8.740  22.590 -11.070  1.00  3.65           C  
ATOM    268  CG  PHE A  17       8.792  22.560 -12.557  1.00  3.65           C  
ATOM    269  CD1 PHE A  17       9.927  22.086 -13.211  1.00  3.65           C  
ATOM    270  CD2 PHE A  17       7.751  23.028 -13.313  1.00  3.65           C  
ATOM    271  CE1 PHE A  17       9.987  22.071 -14.582  1.00  3.65           C  
ATOM    272  CE2 PHE A  17       7.832  23.006 -14.686  1.00  3.65           C  
ATOM    273  CZ  PHE A  17       8.939  22.520 -15.310  1.00  3.65           C  
ATOM    274  H   PHE A  17       8.995  22.982  -8.561  1.00  3.65           H  
ATOM    275  HA  PHE A  17      10.430  23.878 -10.869  1.00  3.65           H  
ATOM    276 1HB  PHE A  17       9.221  21.692 -10.683  1.00  3.65           H  
ATOM    277 2HB  PHE A  17       7.694  22.561 -10.757  1.00  3.65           H  
ATOM    278  HD1 PHE A  17      10.768  21.722 -12.625  1.00  3.65           H  
ATOM    279  HD2 PHE A  17       6.858  23.420 -12.817  1.00  3.65           H  
ATOM    280  HE1 PHE A  17      10.862  21.705 -15.086  1.00  3.65           H  
ATOM    281  HE2 PHE A  17       7.002  23.377 -15.285  1.00  3.65           H  
ATOM    282  HZ  PHE A  17       8.978  22.505 -16.387  1.00  3.65           H  
ATOM    283  N   LEU A  18       7.494  25.302 -10.397  1.00  3.74           N  
ATOM    284  CA  LEU A  18       6.706  26.437 -10.830  1.00  3.74           C  
ATOM    285  C   LEU A  18       7.387  27.751 -10.487  1.00  3.74           C  
ATOM    286  O   LEU A  18       7.407  28.675 -11.304  1.00  3.74           O  
ATOM    287  CB  LEU A  18       5.335  26.412 -10.160  1.00  3.74           C  
ATOM    288  CG  LEU A  18       4.411  25.272 -10.570  1.00  3.74           C  
ATOM    289  CD1 LEU A  18       3.153  25.346  -9.713  1.00  3.74           C  
ATOM    290  CD2 LEU A  18       4.109  25.349 -12.057  1.00  3.74           C  
ATOM    291  H   LEU A  18       7.118  24.654  -9.705  1.00  3.74           H  
ATOM    292  HA  LEU A  18       6.584  26.379 -11.908  1.00  3.74           H  
ATOM    293 1HB  LEU A  18       5.489  26.327  -9.080  1.00  3.74           H  
ATOM    294 2HB  LEU A  18       4.827  27.350 -10.362  1.00  3.74           H  
ATOM    295  HG  LEU A  18       4.898  24.329 -10.367  1.00  3.74           H  
ATOM    296 1HD1 LEU A  18       2.480  24.535  -9.965  1.00  3.74           H  
ATOM    297 2HD1 LEU A  18       3.432  25.273  -8.662  1.00  3.74           H  
ATOM    298 3HD1 LEU A  18       2.651  26.295  -9.890  1.00  3.74           H  
ATOM    299 1HD2 LEU A  18       3.455  24.522 -12.336  1.00  3.74           H  
ATOM    300 2HD2 LEU A  18       3.616  26.295 -12.282  1.00  3.74           H  
ATOM    301 3HD2 LEU A  18       5.040  25.282 -12.619  1.00  3.74           H  
ATOM    302  N   ALA A  19       8.000  27.837  -9.297  1.00  3.88           N  
ATOM    303  CA  ALA A  19       8.686  29.066  -8.922  1.00  3.88           C  
ATOM    304  C   ALA A  19       9.816  29.351  -9.901  1.00  3.88           C  
ATOM    305  O   ALA A  19      10.019  30.493 -10.325  1.00  3.88           O  
ATOM    306  CB  ALA A  19       9.228  28.946  -7.509  1.00  3.88           C  
ATOM    307  H   ALA A  19       7.976  27.061  -8.632  1.00  3.88           H  
ATOM    308  HA  ALA A  19       7.973  29.887  -8.973  1.00  3.88           H  
ATOM    309 1HB  ALA A  19       9.723  29.868  -7.229  1.00  3.88           H  
ATOM    310 2HB  ALA A  19       8.406  28.750  -6.822  1.00  3.88           H  
ATOM    311 3HB  ALA A  19       9.939  28.119  -7.467  1.00  3.88           H  
ATOM    312  N   THR A  20      10.525  28.297 -10.301  1.00  4.09           N  
ATOM    313  CA  THR A  20      11.617  28.449 -11.233  1.00  4.09           C  
ATOM    314  C   THR A  20      11.126  28.892 -12.594  1.00  4.09           C  
ATOM    315  O   THR A  20      11.695  29.809 -13.188  1.00  4.09           O  
ATOM    316  CB  THR A  20      12.392  27.135 -11.382  1.00  4.09           C  
ATOM    317  CG2 THR A  20      13.499  27.298 -12.416  1.00  4.09           C  
ATOM    318  OG1 THR A  20      12.942  26.766 -10.112  1.00  4.09           O  
ATOM    319  H   THR A  20      10.334  27.366  -9.924  1.00  4.09           H  
ATOM    320  HA  THR A  20      12.291  29.212 -10.848  1.00  4.09           H  
ATOM    321  HB  THR A  20      11.716  26.345 -11.708  1.00  4.09           H  
ATOM    322  HG1 THR A  20      12.217  26.388  -9.550  1.00  4.09           H  
ATOM    323 1HG2 THR A  20      14.029  26.366 -12.500  1.00  4.09           H  
ATOM    324 2HG2 THR A  20      13.064  27.564 -13.383  1.00  4.09           H  
ATOM    325 3HG2 THR A  20      14.184  28.080 -12.099  1.00  4.09           H  
ATOM    326  N   GLN A  21      10.062  28.254 -13.089  1.00  4.36           N  
ATOM    327  CA  GLN A  21       9.573  28.569 -14.419  1.00  4.36           C  
ATOM    328  C   GLN A  21       9.022  29.986 -14.500  1.00  4.36           C  
ATOM    329  O   GLN A  21       9.208  30.655 -15.518  1.00  4.36           O  
ATOM    330  CB  GLN A  21       8.533  27.552 -14.876  1.00  4.36           C  
ATOM    331  CG  GLN A  21       9.107  26.159 -15.081  1.00  4.36           C  
ATOM    332  CD  GLN A  21      10.242  26.082 -16.079  1.00  4.36           C  
ATOM    333  NE2 GLN A  21      11.371  25.523 -15.645  1.00  4.36           N  
ATOM    334  OE1 GLN A  21      10.119  26.530 -17.223  1.00  4.36           O  
ATOM    335  H   GLN A  21       9.622  27.512 -12.543  1.00  4.36           H  
ATOM    336  HA  GLN A  21      10.409  28.494 -15.106  1.00  4.36           H  
ATOM    337 1HB  GLN A  21       7.748  27.479 -14.117  1.00  4.36           H  
ATOM    338 2HB  GLN A  21       8.069  27.885 -15.803  1.00  4.36           H  
ATOM    339 1HG  GLN A  21       9.457  25.761 -14.139  1.00  4.36           H  
ATOM    340 2HG  GLN A  21       8.302  25.559 -15.464  1.00  4.36           H  
ATOM    341 1HE2 GLN A  21      12.171  25.462 -16.252  1.00  4.36           H  
ATOM    342 2HE2 GLN A  21      11.432  25.187 -14.704  1.00  4.36           H  
ATOM    343  N   GLU A  22       8.391  30.479 -13.431  1.00  4.68           N  
ATOM    344  CA  GLU A  22       7.916  31.858 -13.463  1.00  4.68           C  
ATOM    345  C   GLU A  22       9.088  32.810 -13.656  1.00  4.68           C  
ATOM    346  O   GLU A  22       9.054  33.676 -14.538  1.00  4.68           O  
ATOM    347  CB  GLU A  22       7.178  32.244 -12.174  1.00  4.68           C  
ATOM    348  CG  GLU A  22       6.689  33.714 -12.183  1.00  4.68           C  
ATOM    349  CD  GLU A  22       5.946  34.169 -10.935  1.00  4.68           C  
ATOM    350  OE1 GLU A  22       5.746  33.386 -10.039  1.00  4.68           O  
ATOM    351  OE2 GLU A  22       5.584  35.337 -10.891  1.00  4.68           O1-
ATOM    352  H   GLU A  22       8.223  29.893 -12.611  1.00  4.68           H  
ATOM    353  HA  GLU A  22       7.237  31.972 -14.308  1.00  4.68           H  
ATOM    354 1HB  GLU A  22       6.319  31.586 -12.031  1.00  4.68           H  
ATOM    355 2HB  GLU A  22       7.844  32.105 -11.320  1.00  4.68           H  
ATOM    356 1HG  GLU A  22       7.564  34.348 -12.306  1.00  4.68           H  
ATOM    357 2HG  GLU A  22       6.048  33.861 -13.051  1.00  4.68           H  
ATOM    358  N   VAL A  23      10.149  32.610 -12.864  1.00  5.04           N  
ATOM    359  CA  VAL A  23      11.316  33.477 -12.924  1.00  5.04           C  
ATOM    360  C   VAL A  23      12.000  33.377 -14.274  1.00  5.04           C  
ATOM    361  O   VAL A  23      12.452  34.378 -14.809  1.00  5.04           O  
ATOM    362  CB  VAL A  23      12.333  33.115 -11.846  1.00  5.04           C  
ATOM    363  CG1 VAL A  23      13.572  33.933 -12.059  1.00  5.04           C  
ATOM    364  CG2 VAL A  23      11.762  33.366 -10.506  1.00  5.04           C  
ATOM    365  H   VAL A  23      10.122  31.856 -12.169  1.00  5.04           H  
ATOM    366  HA  VAL A  23      10.988  34.506 -12.771  1.00  5.04           H  
ATOM    367  HB  VAL A  23      12.600  32.059 -11.944  1.00  5.04           H  
ATOM    368 1HG1 VAL A  23      14.312  33.669 -11.312  1.00  5.04           H  
ATOM    369 2HG1 VAL A  23      13.953  33.726 -13.051  1.00  5.04           H  
ATOM    370 3HG1 VAL A  23      13.339  34.993 -11.978  1.00  5.04           H  
ATOM    371 1HG2 VAL A  23      12.494  33.106  -9.764  1.00  5.04           H  
ATOM    372 2HG2 VAL A  23      11.510  34.391 -10.417  1.00  5.04           H  
ATOM    373 3HG2 VAL A  23      10.870  32.766 -10.366  1.00  5.04           H  
ATOM    374  N   LEU A  24      12.106  32.150 -14.780  1.00  5.44           N  
ATOM    375  CA  LEU A  24      12.707  31.803 -16.063  1.00  5.44           C  
ATOM    376  C   LEU A  24      12.018  32.503 -17.234  1.00  5.44           C  
ATOM    377  O   LEU A  24      12.678  33.046 -18.119  1.00  5.44           O  
ATOM    378  CB  LEU A  24      12.672  30.280 -16.207  1.00  5.44           C  
ATOM    379  CG  LEU A  24      13.377  29.608 -17.357  1.00  5.44           C  
ATOM    380  CD1 LEU A  24      13.706  28.188 -16.904  1.00  5.44           C  
ATOM    381  CD2 LEU A  24      12.472  29.580 -18.575  1.00  5.44           C  
ATOM    382  H   LEU A  24      11.732  31.377 -14.231  1.00  5.44           H  
ATOM    383  HA  LEU A  24      13.731  32.136 -16.050  1.00  5.44           H  
ATOM    384 1HB  LEU A  24      13.069  29.846 -15.294  1.00  5.44           H  
ATOM    385 2HB  LEU A  24      11.635  29.994 -16.284  1.00  5.44           H  
ATOM    386  HG  LEU A  24      14.303  30.131 -17.596  1.00  5.44           H  
ATOM    387 1HD1 LEU A  24      14.203  27.651 -17.684  1.00  5.44           H  
ATOM    388 2HD1 LEU A  24      14.345  28.221 -16.023  1.00  5.44           H  
ATOM    389 3HD1 LEU A  24      12.783  27.684 -16.659  1.00  5.44           H  
ATOM    390 1HD2 LEU A  24      12.974  29.069 -19.398  1.00  5.44           H  
ATOM    391 2HD2 LEU A  24      11.549  29.047 -18.325  1.00  5.44           H  
ATOM    392 3HD2 LEU A  24      12.234  30.599 -18.873  1.00  5.44           H  
ATOM    393  N   ARG A  25      10.681  32.424 -17.279  1.00  5.87           N  
ATOM    394  CA  ARG A  25       9.894  33.069 -18.330  1.00  5.87           C  
ATOM    395  C   ARG A  25      10.016  34.594 -18.288  1.00  5.87           C  
ATOM    396  O   ARG A  25      10.012  35.258 -19.328  1.00  5.87           O  
ATOM    397  CB  ARG A  25       8.440  32.670 -18.192  1.00  5.87           C  
ATOM    398  CG  ARG A  25       8.159  31.237 -18.578  1.00  5.87           C  
ATOM    399  CD  ARG A  25       6.773  30.840 -18.271  1.00  5.87           C  
ATOM    400  NE  ARG A  25       6.503  29.493 -18.724  1.00  5.87           N  
ATOM    401  CZ  ARG A  25       5.442  28.752 -18.368  1.00  5.87           C  
ATOM    402  NH1 ARG A  25       4.550  29.224 -17.525  1.00  5.87           N1+
ATOM    403  NH2 ARG A  25       5.304  27.548 -18.880  1.00  5.87           N  
ATOM    404  H   ARG A  25      10.189  31.917 -16.544  1.00  5.87           H  
ATOM    405  HA  ARG A  25      10.264  32.718 -19.292  1.00  5.87           H  
ATOM    406 1HB  ARG A  25       8.131  32.801 -17.150  1.00  5.87           H  
ATOM    407 2HB  ARG A  25       7.819  33.319 -18.806  1.00  5.87           H  
ATOM    408 1HG  ARG A  25       8.321  31.114 -19.648  1.00  5.87           H  
ATOM    409 2HG  ARG A  25       8.835  30.575 -18.035  1.00  5.87           H  
ATOM    410 1HD  ARG A  25       6.620  30.876 -17.190  1.00  5.87           H  
ATOM    411 2HD  ARG A  25       6.077  31.515 -18.764  1.00  5.87           H  
ATOM    412  HE  ARG A  25       7.162  29.080 -19.375  1.00  5.87           H  
ATOM    413 1HH1 ARG A  25       4.665  30.150 -17.138  1.00  5.87           H  
ATOM    414 2HH1 ARG A  25       3.753  28.662 -17.265  1.00  5.87           H  
ATOM    415 1HH2 ARG A  25       5.995  27.216 -19.545  1.00  5.87           H  
ATOM    416 2HH2 ARG A  25       4.512  26.976 -18.627  1.00  5.87           H  
ATOM    417  N   LYS A  26      10.118  35.135 -17.080  1.00  6.30           N  
ATOM    418  CA  LYS A  26      10.282  36.559 -16.838  1.00  6.30           C  
ATOM    419  C   LYS A  26      11.766  36.899 -16.871  1.00  6.30           C  
ATOM    420  O   LYS A  26      12.609  36.029 -17.040  1.00  6.30           O  
ATOM    421  CB  LYS A  26       9.644  36.950 -15.503  1.00  6.30           C  
ATOM    422  CG  LYS A  26       8.128  36.787 -15.476  1.00  6.30           C  
ATOM    423  CD  LYS A  26       7.525  37.159 -14.127  1.00  6.30           C  
ATOM    424  CE  LYS A  26       6.001  37.071 -14.181  1.00  6.30           C  
ATOM    425  NZ  LYS A  26       5.356  37.361 -12.867  1.00  6.30           N1+
ATOM    426  H   LYS A  26      10.067  34.526 -16.261  1.00  6.30           H  
ATOM    427  HA  LYS A  26       9.790  37.112 -17.637  1.00  6.30           H  
ATOM    428 1HB  LYS A  26      10.061  36.317 -14.714  1.00  6.30           H  
ATOM    429 2HB  LYS A  26       9.889  37.981 -15.259  1.00  6.30           H  
ATOM    430 1HG  LYS A  26       7.677  37.404 -16.251  1.00  6.30           H  
ATOM    431 2HG  LYS A  26       7.885  35.742 -15.682  1.00  6.30           H  
ATOM    432 1HD  LYS A  26       7.892  36.472 -13.364  1.00  6.30           H  
ATOM    433 2HD  LYS A  26       7.818  38.170 -13.852  1.00  6.30           H  
ATOM    434 1HE  LYS A  26       5.646  37.795 -14.910  1.00  6.30           H  
ATOM    435 2HE  LYS A  26       5.707  36.071 -14.503  1.00  6.30           H  
ATOM    436 1HZ  LYS A  26       4.357  37.302 -12.965  1.00  6.30           H  
ATOM    437 2HZ  LYS A  26       5.650  36.665 -12.162  1.00  6.30           H  
ATOM    438 3HZ  LYS A  26       5.607  38.284 -12.554  1.00  6.30           H  
ATOM    439  N   ARG A  27      12.111  38.170 -16.852  1.00  6.72           N  
ATOM    440  CA  ARG A  27      13.533  38.490 -16.812  1.00  6.72           C  
ATOM    441  C   ARG A  27      14.142  37.958 -15.511  1.00  6.72           C  
ATOM    442  O   ARG A  27      13.572  38.175 -14.436  1.00  6.72           O  
ATOM    443  CB  ARG A  27      13.758  39.992 -16.915  1.00  6.72           C  
ATOM    444  CG  ARG A  27      15.218  40.419 -16.994  1.00  6.72           C  
ATOM    445  CD  ARG A  27      15.358  41.889 -17.194  1.00  6.72           C  
ATOM    446  NE  ARG A  27      16.757  42.291 -17.276  1.00  6.72           N  
ATOM    447  CZ  ARG A  27      17.188  43.552 -17.492  1.00  6.72           C  
ATOM    448  NH1 ARG A  27      16.322  44.529 -17.647  1.00  6.72           N1+
ATOM    449  NH2 ARG A  27      18.484  43.806 -17.548  1.00  6.72           N  
ATOM    450  H   ARG A  27      11.414  38.896 -16.793  1.00  6.72           H  
ATOM    451  HA  ARG A  27      14.025  38.002 -17.654  1.00  6.72           H  
ATOM    452 1HB  ARG A  27      13.254  40.379 -17.799  1.00  6.72           H  
ATOM    453 2HB  ARG A  27      13.320  40.485 -16.047  1.00  6.72           H  
ATOM    454 1HG  ARG A  27      15.720  40.160 -16.057  1.00  6.72           H  
ATOM    455 2HG  ARG A  27      15.706  39.905 -17.821  1.00  6.72           H  
ATOM    456 1HD  ARG A  27      14.860  42.183 -18.116  1.00  6.72           H  
ATOM    457 2HD  ARG A  27      14.903  42.409 -16.349  1.00  6.72           H  
ATOM    458  HE  ARG A  27      17.457  41.570 -17.160  1.00  6.72           H  
ATOM    459 1HH1 ARG A  27      15.330  44.338 -17.604  1.00  6.72           H  
ATOM    460 2HH1 ARG A  27      16.647  45.471 -17.807  1.00  6.72           H  
ATOM    461 1HH2 ARG A  27      19.151  43.057 -17.429  1.00  6.72           H  
ATOM    462 2HH2 ARG A  27      18.806  44.749 -17.708  1.00  6.72           H  
ATOM    463  N   TRP A  28      15.331  37.334 -15.575  1.00  7.11           N  
ATOM    464  CA  TRP A  28      15.988  36.810 -14.363  1.00  7.11           C  
ATOM    465  C   TRP A  28      16.531  37.919 -13.466  1.00  7.11           C  
ATOM    466  O   TRP A  28      17.736  38.171 -13.396  1.00  7.11           O  
ATOM    467  CB  TRP A  28      17.158  35.871 -14.705  1.00  7.11           C  
ATOM    468  CG  TRP A  28      16.793  34.491 -15.221  1.00  7.11           C  
ATOM    469  CD1 TRP A  28      16.655  34.097 -16.516  1.00  7.11           C  
ATOM    470  CD2 TRP A  28      16.579  33.297 -14.416  1.00  7.11           C  
ATOM    471  CE2 TRP A  28      16.304  32.253 -15.295  1.00  7.11           C  
ATOM    472  CE3 TRP A  28      16.608  33.038 -13.042  1.00  7.11           C  
ATOM    473  NE1 TRP A  28      16.354  32.754 -16.574  1.00  7.11           N  
ATOM    474  CZ2 TRP A  28      16.037  30.964 -14.848  1.00  7.11           C  
ATOM    475  CZ3 TRP A  28      16.332  31.748 -12.594  1.00  7.11           C  
ATOM    476  CH2 TRP A  28      16.051  30.742 -13.476  1.00  7.11           C  
ATOM    477  H   TRP A  28      15.759  37.183 -16.476  1.00  7.11           H  
ATOM    478  HA  TRP A  28      15.247  36.245 -13.795  1.00  7.11           H  
ATOM    479 1HB  TRP A  28      17.788  36.352 -15.452  1.00  7.11           H  
ATOM    480 2HB  TRP A  28      17.769  35.737 -13.812  1.00  7.11           H  
ATOM    481  HD1 TRP A  28      16.760  34.749 -17.381  1.00  7.11           H  
ATOM    482  HE1 TRP A  28      16.194  32.230 -17.419  1.00  7.11           H  
ATOM    483  HE3 TRP A  28      16.825  33.837 -12.334  1.00  7.11           H  
ATOM    484  HZ2 TRP A  28      15.822  30.149 -15.534  1.00  7.11           H  
ATOM    485  HZ3 TRP A  28      16.343  31.560 -11.520  1.00  7.11           H  
ATOM    486  HH2 TRP A  28      15.841  29.742 -13.094  1.00  7.11           H  
ATOM    487  N   THR A  29      15.600  38.561 -12.787  1.00  7.44           N  
ATOM    488  CA  THR A  29      15.809  39.669 -11.878  1.00  7.44           C  
ATOM    489  C   THR A  29      15.970  39.086 -10.478  1.00  7.44           C  
ATOM    490  O   THR A  29      15.234  38.165 -10.103  1.00  7.44           O  
ATOM    491  CB  THR A  29      14.619  40.654 -11.944  1.00  7.44           C  
ATOM    492  CG2 THR A  29      14.857  41.852 -11.046  1.00  7.44           C  
ATOM    493  OG1 THR A  29      14.480  41.123 -13.279  1.00  7.44           O  
ATOM    494  H   THR A  29      14.646  38.262 -12.972  1.00  7.44           H  
ATOM    495  HA  THR A  29      16.726  40.191 -12.152  1.00  7.44           H  
ATOM    496  HB  THR A  29      13.704  40.144 -11.645  1.00  7.44           H  
ATOM    497  HG1 THR A  29      14.057  40.423 -13.797  1.00  7.44           H  
ATOM    498 1HG2 THR A  29      14.012  42.535 -11.122  1.00  7.44           H  
ATOM    499 2HG2 THR A  29      14.961  41.541 -10.046  1.00  7.44           H  
ATOM    500 3HG2 THR A  29      15.766  42.363 -11.360  1.00  7.44           H  
ATOM    501  N   ALA A  30      16.911  39.611  -9.691  1.00  7.69           N  
ATOM    502  CA  ALA A  30      17.136  39.118  -8.325  1.00  7.69           C  
ATOM    503  C   ALA A  30      15.860  39.193  -7.481  1.00  7.69           C  
ATOM    504  O   ALA A  30      15.589  38.327  -6.653  1.00  7.69           O  
ATOM    505  CB  ALA A  30      18.228  39.923  -7.652  1.00  7.69           C  
ATOM    506  H   ALA A  30      17.491  40.355 -10.052  1.00  7.69           H  
ATOM    507  HA  ALA A  30      17.452  38.082  -8.387  1.00  7.69           H  
ATOM    508 1HB  ALA A  30      18.401  39.529  -6.650  1.00  7.69           H  
ATOM    509 2HB  ALA A  30      19.147  39.852  -8.233  1.00  7.69           H  
ATOM    510 3HB  ALA A  30      17.923  40.966  -7.582  1.00  7.69           H  
ATOM    511  N   ARG A  31      15.033  40.194  -7.749  1.00  7.83           N  
ATOM    512  CA  ARG A  31      13.779  40.409  -7.037  1.00  7.83           C  
ATOM    513  C   ARG A  31      12.784  39.255  -7.218  1.00  7.83           C  
ATOM    514  O   ARG A  31      11.863  39.103  -6.414  1.00  7.83           O  
ATOM    515  CB  ARG A  31      13.127  41.694  -7.511  1.00  7.83           C  
ATOM    516  CG  ARG A  31      13.868  42.958  -7.107  1.00  7.83           C  
ATOM    517  CD  ARG A  31      13.214  44.186  -7.634  1.00  7.83           C  
ATOM    518  NE  ARG A  31      13.927  45.392  -7.228  1.00  7.83           N  
ATOM    519  CZ  ARG A  31      13.635  46.642  -7.646  1.00  7.83           C  
ATOM    520  NH1 ARG A  31      12.640  46.846  -8.481  1.00  7.83           N1+
ATOM    521  NH2 ARG A  31      14.352  47.663  -7.212  1.00  7.83           N  
ATOM    522  H   ARG A  31      15.306  40.857  -8.453  1.00  7.83           H  
ATOM    523  HA  ARG A  31      14.003  40.503  -5.975  1.00  7.83           H  
ATOM    524 1HB  ARG A  31      13.031  41.680  -8.592  1.00  7.83           H  
ATOM    525 2HB  ARG A  31      12.121  41.757  -7.099  1.00  7.83           H  
ATOM    526 1HG  ARG A  31      13.903  43.028  -6.019  1.00  7.83           H  
ATOM    527 2HG  ARG A  31      14.885  42.919  -7.500  1.00  7.83           H  
ATOM    528 1HD  ARG A  31      13.197  44.148  -8.723  1.00  7.83           H  
ATOM    529 2HD  ARG A  31      12.195  44.247  -7.255  1.00  7.83           H  
ATOM    530  HE  ARG A  31      14.700  45.283  -6.584  1.00  7.83           H  
ATOM    531 1HH1 ARG A  31      12.090  46.066  -8.813  1.00  7.83           H  
ATOM    532 2HH1 ARG A  31      12.426  47.782  -8.790  1.00  7.83           H  
ATOM    533 1HH2 ARG A  31      15.117  47.507  -6.569  1.00  7.83           H  
ATOM    534 2HH2 ARG A  31      14.137  48.598  -7.521  1.00  7.83           H  
ATOM    535  N   LEU A  32      12.925  38.481  -8.299  1.00  7.87           N  
ATOM    536  CA  LEU A  32      12.044  37.346  -8.543  1.00  7.87           C  
ATOM    537  C   LEU A  32      12.797  36.054  -8.217  1.00  7.87           C  
ATOM    538  O   LEU A  32      12.237  35.099  -7.660  1.00  7.87           O  
ATOM    539  CB  LEU A  32      11.620  37.298 -10.016  1.00  7.87           C  
ATOM    540  CG  LEU A  32      10.870  38.486 -10.569  1.00  7.87           C  
ATOM    541  CD1 LEU A  32      10.624  38.241 -12.067  1.00  7.87           C  
ATOM    542  CD2 LEU A  32       9.572  38.661  -9.807  1.00  7.87           C  
ATOM    543  H   LEU A  32      13.698  38.640  -8.936  1.00  7.87           H  
ATOM    544  HA  LEU A  32      11.168  37.423  -7.903  1.00  7.87           H  
ATOM    545 1HB  LEU A  32      12.508  37.141 -10.631  1.00  7.87           H  
ATOM    546 2HB  LEU A  32      10.961  36.461 -10.142  1.00  7.87           H  
ATOM    547  HG  LEU A  32      11.473  39.389 -10.466  1.00  7.87           H  
ATOM    548 1HD1 LEU A  32      10.089  39.087 -12.496  1.00  7.87           H  
ATOM    549 2HD1 LEU A  32      11.582  38.120 -12.583  1.00  7.87           H  
ATOM    550 3HD1 LEU A  32      10.032  37.334 -12.189  1.00  7.87           H  
ATOM    551 1HD2 LEU A  32       9.025  39.515 -10.207  1.00  7.87           H  
ATOM    552 2HD2 LEU A  32       8.965  37.760  -9.911  1.00  7.87           H  
ATOM    553 3HD2 LEU A  32       9.790  38.831  -8.750  1.00  7.87           H  
ATOM    554  N   THR A  33      14.080  36.044  -8.580  1.00  7.81           N  
ATOM    555  CA  THR A  33      14.931  34.879  -8.460  1.00  7.81           C  
ATOM    556  C   THR A  33      15.186  34.515  -7.015  1.00  7.81           C  
ATOM    557  O   THR A  33      15.073  33.353  -6.633  1.00  7.81           O  
ATOM    558  CB  THR A  33      16.287  35.133  -9.127  1.00  7.81           C  
ATOM    559  CG2 THR A  33      17.115  33.893  -9.033  1.00  7.81           C  
ATOM    560  OG1 THR A  33      16.107  35.462 -10.507  1.00  7.81           O  
ATOM    561  H   THR A  33      14.480  36.875  -9.003  1.00  7.81           H  
ATOM    562  HA  THR A  33      14.446  34.038  -8.943  1.00  7.81           H  
ATOM    563  HB  THR A  33      16.794  35.943  -8.628  1.00  7.81           H  
ATOM    564  HG1 THR A  33      15.646  36.328 -10.562  1.00  7.81           H  
ATOM    565 1HG2 THR A  33      18.081  34.063  -9.504  1.00  7.81           H  
ATOM    566 2HG2 THR A  33      17.255  33.648  -7.988  1.00  7.81           H  
ATOM    567 3HG2 THR A  33      16.603  33.076  -9.535  1.00  7.81           H  
ATOM    568  N   VAL A  34      15.507  35.504  -6.191  1.00  7.68           N  
ATOM    569  CA  VAL A  34      15.830  35.211  -4.818  1.00  7.68           C  
ATOM    570  C   VAL A  34      14.671  34.584  -4.056  1.00  7.68           C  
ATOM    571  O   VAL A  34      14.882  33.535  -3.458  1.00  7.68           O  
ATOM    572  CB  VAL A  34      16.387  36.445  -4.104  1.00  7.68           C  
ATOM    573  CG1 VAL A  34      16.523  36.155  -2.614  1.00  7.68           C  
ATOM    574  CG2 VAL A  34      17.740  36.780  -4.727  1.00  7.68           C  
ATOM    575  H   VAL A  34      15.561  36.469  -6.518  1.00  7.68           H  
ATOM    576  HA  VAL A  34      16.640  34.482  -4.826  1.00  7.68           H  
ATOM    577  HB  VAL A  34      15.723  37.288  -4.231  1.00  7.68           H  
ATOM    578 1HG1 VAL A  34      16.927  37.032  -2.111  1.00  7.68           H  
ATOM    579 2HG1 VAL A  34      15.546  35.918  -2.195  1.00  7.68           H  
ATOM    580 3HG1 VAL A  34      17.194  35.309  -2.469  1.00  7.68           H  
ATOM    581 1HG2 VAL A  34      18.156  37.660  -4.238  1.00  7.68           H  
ATOM    582 2HG2 VAL A  34      18.415  35.936  -4.599  1.00  7.68           H  
ATOM    583 3HG2 VAL A  34      17.608  36.982  -5.788  1.00  7.68           H  
ATOM    584  N   PRO A  35      13.442  35.148  -3.992  1.00  7.49           N  
ATOM    585  CA  PRO A  35      12.367  34.480  -3.296  1.00  7.49           C  
ATOM    586  C   PRO A  35      12.029  33.130  -3.935  1.00  7.49           C  
ATOM    587  O   PRO A  35      11.577  32.224  -3.229  1.00  7.49           O  
ATOM    588  CB  PRO A  35      11.215  35.492  -3.394  1.00  7.49           C  
ATOM    589  CG  PRO A  35      11.577  36.393  -4.551  1.00  7.49           C  
ATOM    590  CD  PRO A  35      13.091  36.480  -4.524  1.00  7.49           C  
ATOM    591  HA  PRO A  35      12.660  34.345  -2.249  1.00  7.49           H  
ATOM    592 1HB  PRO A  35      10.265  34.961  -3.553  1.00  7.49           H  
ATOM    593 2HB  PRO A  35      11.121  36.043  -2.448  1.00  7.49           H  
ATOM    594 1HG  PRO A  35      11.202  35.965  -5.487  1.00  7.49           H  
ATOM    595 2HG  PRO A  35      11.099  37.379  -4.447  1.00  7.49           H  
ATOM    596 1HD  PRO A  35      13.426  36.669  -5.525  1.00  7.49           H  
ATOM    597 2HD  PRO A  35      13.405  37.269  -3.831  1.00  7.49           H  
ATOM    598  N   ALA A  36      12.310  32.935  -5.241  1.00  7.27           N  
ATOM    599  CA  ALA A  36      12.080  31.614  -5.819  1.00  7.27           C  
ATOM    600  C   ALA A  36      13.037  30.616  -5.170  1.00  7.27           C  
ATOM    601  O   ALA A  36      12.643  29.497  -4.819  1.00  7.27           O  
ATOM    602  CB  ALA A  36      12.265  31.634  -7.325  1.00  7.27           C  
ATOM    603  H   ALA A  36      12.634  33.684  -5.856  1.00  7.27           H  
ATOM    604  HA  ALA A  36      11.061  31.312  -5.588  1.00  7.27           H  
ATOM    605 1HB  ALA A  36      12.076  30.643  -7.735  1.00  7.27           H  
ATOM    606 2HB  ALA A  36      11.561  32.344  -7.749  1.00  7.27           H  
ATOM    607 3HB  ALA A  36      13.274  31.934  -7.569  1.00  7.27           H  
ATOM    608  N   ILE A  37      14.287  31.059  -4.965  1.00  7.04           N  
ATOM    609  CA  ILE A  37      15.320  30.251  -4.333  1.00  7.04           C  
ATOM    610  C   ILE A  37      15.003  29.991  -2.881  1.00  7.04           C  
ATOM    611  O   ILE A  37      15.120  28.860  -2.423  1.00  7.04           O  
ATOM    612  CB  ILE A  37      16.711  30.898  -4.418  1.00  7.04           C  
ATOM    613  CG1 ILE A  37      17.201  30.925  -5.869  1.00  7.04           C  
ATOM    614  CG2 ILE A  37      17.674  30.133  -3.511  1.00  7.04           C  
ATOM    615  CD1 ILE A  37      18.416  31.796  -6.069  1.00  7.04           C  
ATOM    616  H   ILE A  37      14.534  31.994  -5.297  1.00  7.04           H  
ATOM    617  HA  ILE A  37      15.365  29.295  -4.850  1.00  7.04           H  
ATOM    618  HB  ILE A  37      16.652  31.927  -4.084  1.00  7.04           H  
ATOM    619 1HG1 ILE A  37      17.449  29.913  -6.176  1.00  7.04           H  
ATOM    620 2HG1 ILE A  37      16.400  31.288  -6.506  1.00  7.04           H  
ATOM    621 1HG2 ILE A  37      18.656  30.596  -3.552  1.00  7.04           H  
ATOM    622 2HG2 ILE A  37      17.305  30.160  -2.487  1.00  7.04           H  
ATOM    623 3HG2 ILE A  37      17.744  29.098  -3.843  1.00  7.04           H  
ATOM    624 1HD1 ILE A  37      18.712  31.769  -7.117  1.00  7.04           H  
ATOM    625 2HD1 ILE A  37      18.178  32.819  -5.785  1.00  7.04           H  
ATOM    626 3HD1 ILE A  37      19.232  31.428  -5.453  1.00  7.04           H  
ATOM    627  N   VAL A  38      14.593  31.025  -2.151  1.00  6.82           N  
ATOM    628  CA  VAL A  38      14.280  30.840  -0.743  1.00  6.82           C  
ATOM    629  C   VAL A  38      13.140  29.857  -0.606  1.00  6.82           C  
ATOM    630  O   VAL A  38      13.178  28.959   0.241  1.00  6.82           O  
ATOM    631  CB  VAL A  38      13.910  32.159  -0.073  1.00  6.82           C  
ATOM    632  CG1 VAL A  38      13.394  31.876   1.344  1.00  6.82           C  
ATOM    633  CG2 VAL A  38      15.138  33.070  -0.055  1.00  6.82           C  
ATOM    634  H   VAL A  38      14.521  31.944  -2.589  1.00  6.82           H  
ATOM    635  HA  VAL A  38      15.156  30.433  -0.244  1.00  6.82           H  
ATOM    636  HB  VAL A  38      13.108  32.637  -0.634  1.00  6.82           H  
ATOM    637 1HG1 VAL A  38      13.116  32.813   1.825  1.00  6.82           H  
ATOM    638 2HG1 VAL A  38      12.519  31.225   1.288  1.00  6.82           H  
ATOM    639 3HG1 VAL A  38      14.174  31.386   1.925  1.00  6.82           H  
ATOM    640 1HG2 VAL A  38      14.884  34.019   0.412  1.00  6.82           H  
ATOM    641 2HG2 VAL A  38      15.938  32.589   0.504  1.00  6.82           H  
ATOM    642 3HG2 VAL A  38      15.468  33.247  -1.074  1.00  6.82           H  
ATOM    643  N   GLY A  39      12.126  30.012  -1.454  1.00  6.63           N  
ATOM    644  CA  GLY A  39      11.008  29.098  -1.472  1.00  6.63           C  
ATOM    645  C   GLY A  39      11.540  27.691  -1.673  1.00  6.63           C  
ATOM    646  O   GLY A  39      11.199  26.778  -0.919  1.00  6.63           O  
ATOM    647  H   GLY A  39      12.122  30.786  -2.118  1.00  6.63           H  
ATOM    648 1HA  GLY A  39      10.453  29.167  -0.537  1.00  6.63           H  
ATOM    649 2HA  GLY A  39      10.336  29.367  -2.287  1.00  6.63           H  
ATOM    650  N   ALA A  40      12.374  27.503  -2.699  1.00  6.47           N  
ATOM    651  CA  ALA A  40      12.933  26.191  -2.970  1.00  6.47           C  
ATOM    652  C   ALA A  40      13.749  25.646  -1.810  1.00  6.47           C  
ATOM    653  O   ALA A  40      13.686  24.453  -1.524  1.00  6.47           O  
ATOM    654  CB  ALA A  40      13.807  26.239  -4.211  1.00  6.47           C  
ATOM    655  H   ALA A  40      12.614  28.284  -3.311  1.00  6.47           H  
ATOM    656  HA  ALA A  40      12.099  25.522  -3.115  1.00  6.47           H  
ATOM    657 1HB  ALA A  40      14.190  25.246  -4.426  1.00  6.47           H  
ATOM    658 2HB  ALA A  40      13.216  26.595  -5.055  1.00  6.47           H  
ATOM    659 3HB  ALA A  40      14.638  26.917  -4.041  1.00  6.47           H  
ATOM    660  N   LEU A  41      14.502  26.491  -1.115  1.00  6.34           N  
ATOM    661  CA  LEU A  41      15.283  25.974  -0.006  1.00  6.34           C  
ATOM    662  C   LEU A  41      14.345  25.451   1.065  1.00  6.34           C  
ATOM    663  O   LEU A  41      14.562  24.371   1.617  1.00  6.34           O  
ATOM    664  CB  LEU A  41      16.191  27.065   0.558  1.00  6.34           C  
ATOM    665  CG  LEU A  41      17.337  27.499  -0.369  1.00  6.34           C  
ATOM    666  CD1 LEU A  41      18.036  28.712   0.224  1.00  6.34           C  
ATOM    667  CD2 LEU A  41      18.288  26.339  -0.552  1.00  6.34           C  
ATOM    668  H   LEU A  41      14.552  27.472  -1.378  1.00  6.34           H  
ATOM    669  HA  LEU A  41      15.897  25.150  -0.362  1.00  6.34           H  
ATOM    670 1HB  LEU A  41      15.583  27.945   0.769  1.00  6.34           H  
ATOM    671 2HB  LEU A  41      16.624  26.713   1.493  1.00  6.34           H  
ATOM    672  HG  LEU A  41      16.944  27.775  -1.333  1.00  6.34           H  
ATOM    673 1HD1 LEU A  41      18.843  29.025  -0.438  1.00  6.34           H  
ATOM    674 2HD1 LEU A  41      17.320  29.523   0.330  1.00  6.34           H  
ATOM    675 3HD1 LEU A  41      18.443  28.457   1.200  1.00  6.34           H  
ATOM    676 1HD2 LEU A  41      19.099  26.638  -1.217  1.00  6.34           H  
ATOM    677 2HD2 LEU A  41      18.698  26.047   0.415  1.00  6.34           H  
ATOM    678 3HD2 LEU A  41      17.752  25.499  -0.989  1.00  6.34           H  
ATOM    679  N   LEU A  42      13.252  26.175   1.312  1.00  6.28           N  
ATOM    680  CA  LEU A  42      12.288  25.730   2.301  1.00  6.28           C  
ATOM    681  C   LEU A  42      11.657  24.427   1.850  1.00  6.28           C  
ATOM    682  O   LEU A  42      11.475  23.514   2.649  1.00  6.28           O  
ATOM    683  CB  LEU A  42      11.248  26.813   2.543  1.00  6.28           C  
ATOM    684  CG  LEU A  42      11.798  28.039   3.251  1.00  6.28           C  
ATOM    685  CD1 LEU A  42      10.749  29.126   3.272  1.00  6.28           C  
ATOM    686  CD2 LEU A  42      12.221  27.631   4.655  1.00  6.28           C  
ATOM    687  H   LEU A  42      13.109  27.064   0.824  1.00  6.28           H  
ATOM    688  HA  LEU A  42      12.808  25.551   3.237  1.00  6.28           H  
ATOM    689 1HB  LEU A  42      10.842  27.131   1.586  1.00  6.28           H  
ATOM    690 2HB  LEU A  42      10.444  26.403   3.146  1.00  6.28           H  
ATOM    691  HG  LEU A  42      12.666  28.419   2.708  1.00  6.28           H  
ATOM    692 1HD1 LEU A  42      11.147  30.007   3.774  1.00  6.28           H  
ATOM    693 2HD1 LEU A  42      10.482  29.382   2.245  1.00  6.28           H  
ATOM    694 3HD1 LEU A  42       9.868  28.770   3.801  1.00  6.28           H  
ATOM    695 1HD2 LEU A  42      12.627  28.498   5.177  1.00  6.28           H  
ATOM    696 2HD2 LEU A  42      11.356  27.250   5.199  1.00  6.28           H  
ATOM    697 3HD2 LEU A  42      12.982  26.855   4.594  1.00  6.28           H  
ATOM    698  N   VAL A  43      11.400  24.285   0.551  1.00  6.24           N  
ATOM    699  CA  VAL A  43      10.866  23.023   0.071  1.00  6.24           C  
ATOM    700  C   VAL A  43      11.795  21.873   0.346  1.00  6.24           C  
ATOM    701  O   VAL A  43      11.374  20.824   0.837  1.00  6.24           O  
ATOM    702  CB  VAL A  43      10.654  23.002  -1.445  1.00  6.24           C  
ATOM    703  CG1 VAL A  43      10.375  21.590  -1.838  1.00  6.24           C  
ATOM    704  CG2 VAL A  43       9.487  23.903  -1.851  1.00  6.24           C  
ATOM    705  H   VAL A  43      11.549  25.068  -0.087  1.00  6.24           H  
ATOM    706  HA  VAL A  43       9.915  22.840   0.572  1.00  6.24           H  
ATOM    707  HB  VAL A  43      11.556  23.320  -1.949  1.00  6.24           H  
ATOM    708 1HG1 VAL A  43      10.238  21.530  -2.889  1.00  6.24           H  
ATOM    709 2HG1 VAL A  43      11.206  20.951  -1.561  1.00  6.24           H  
ATOM    710 3HG1 VAL A  43       9.495  21.267  -1.323  1.00  6.24           H  
ATOM    711 1HG2 VAL A  43       9.349  23.853  -2.930  1.00  6.24           H  
ATOM    712 2HG2 VAL A  43       8.577  23.567  -1.357  1.00  6.24           H  
ATOM    713 3HG2 VAL A  43       9.700  24.923  -1.562  1.00  6.24           H  
ATOM    714  N   LEU A  44      13.074  22.056   0.057  1.00  6.20           N  
ATOM    715  CA  LEU A  44      13.990  20.951   0.217  1.00  6.20           C  
ATOM    716  C   LEU A  44      14.056  20.517   1.680  1.00  6.20           C  
ATOM    717  O   LEU A  44      14.020  19.311   1.982  1.00  6.20           O  
ATOM    718  CB  LEU A  44      15.373  21.390  -0.275  1.00  6.20           C  
ATOM    719  CG  LEU A  44      15.453  21.676  -1.785  1.00  6.20           C  
ATOM    720  CD1 LEU A  44      16.811  22.225  -2.141  1.00  6.20           C  
ATOM    721  CD2 LEU A  44      15.136  20.469  -2.531  1.00  6.20           C  
ATOM    722  H   LEU A  44      13.388  22.951  -0.326  1.00  6.20           H  
ATOM    723  HA  LEU A  44      13.634  20.124  -0.386  1.00  6.20           H  
ATOM    724 1HB  LEU A  44      15.653  22.303   0.254  1.00  6.20           H  
ATOM    725 2HB  LEU A  44      16.094  20.612  -0.036  1.00  6.20           H  
ATOM    726  HG  LEU A  44      14.728  22.421  -2.042  1.00  6.20           H  
ATOM    727 1HD1 LEU A  44      16.842  22.444  -3.208  1.00  6.20           H  
ATOM    728 2HD1 LEU A  44      16.987  23.139  -1.577  1.00  6.20           H  
ATOM    729 3HD1 LEU A  44      17.577  21.492  -1.897  1.00  6.20           H  
ATOM    730 1HD2 LEU A  44      15.172  20.705  -3.576  1.00  6.20           H  
ATOM    731 2HD2 LEU A  44      15.853  19.682  -2.302  1.00  6.20           H  
ATOM    732 3HD2 LEU A  44      14.136  20.164  -2.262  1.00  6.20           H  
ATOM    733  N   ILE A  45      14.070  21.518   2.575  1.00  6.09           N  
ATOM    734  CA  ILE A  45      14.141  21.358   4.027  1.00  6.09           C  
ATOM    735  C   ILE A  45      12.912  20.718   4.646  1.00  6.09           C  
ATOM    736  O   ILE A  45      13.018  19.811   5.475  1.00  6.09           O  
ATOM    737  CB  ILE A  45      14.317  22.741   4.691  1.00  6.09           C  
ATOM    738  CG1 ILE A  45      15.690  23.328   4.351  1.00  6.09           C  
ATOM    739  CG2 ILE A  45      14.102  22.656   6.197  1.00  6.09           C  
ATOM    740  CD1 ILE A  45      15.809  24.801   4.698  1.00  6.09           C  
ATOM    741  H   ILE A  45      14.074  22.476   2.214  1.00  6.09           H  
ATOM    742  HA  ILE A  45      15.004  20.737   4.256  1.00  6.09           H  
ATOM    743  HB  ILE A  45      13.575  23.420   4.276  1.00  6.09           H  
ATOM    744 1HG1 ILE A  45      16.452  22.782   4.902  1.00  6.09           H  
ATOM    745 2HG1 ILE A  45      15.879  23.198   3.291  1.00  6.09           H  
ATOM    746 1HG2 ILE A  45      14.204  23.648   6.630  1.00  6.09           H  
ATOM    747 2HG2 ILE A  45      13.106  22.275   6.406  1.00  6.09           H  
ATOM    748 3HG2 ILE A  45      14.842  21.988   6.633  1.00  6.09           H  
ATOM    749 1HD1 ILE A  45      16.803  25.157   4.435  1.00  6.09           H  
ATOM    750 2HD1 ILE A  45      15.066  25.364   4.139  1.00  6.09           H  
ATOM    751 3HD1 ILE A  45      15.644  24.940   5.764  1.00  6.09           H  
ATOM    752  N   LEU A  46      11.747  21.204   4.254  1.00  5.89           N  
ATOM    753  CA  LEU A  46      10.496  20.759   4.820  1.00  5.89           C  
ATOM    754  C   LEU A  46       9.982  19.477   4.178  1.00  5.89           C  
ATOM    755  O   LEU A  46       9.373  18.645   4.853  1.00  5.89           O  
ATOM    756  CB  LEU A  46       9.483  21.892   4.651  1.00  5.89           C  
ATOM    757  CG  LEU A  46       9.859  23.197   5.398  1.00  5.89           C  
ATOM    758  CD1 LEU A  46       8.877  24.296   5.033  1.00  5.89           C  
ATOM    759  CD2 LEU A  46       9.872  22.935   6.889  1.00  5.89           C  
ATOM    760  H   LEU A  46      11.729  21.946   3.560  1.00  5.89           H  
ATOM    761  HA  LEU A  46      10.648  20.575   5.882  1.00  5.89           H  
ATOM    762 1HB  LEU A  46       9.405  22.126   3.588  1.00  5.89           H  
ATOM    763 2HB  LEU A  46       8.513  21.557   5.007  1.00  5.89           H  
ATOM    764  HG  LEU A  46      10.853  23.521   5.086  1.00  5.89           H  
ATOM    765 1HD1 LEU A  46       9.152  25.217   5.546  1.00  5.89           H  
ATOM    766 2HD1 LEU A  46       8.909  24.458   3.954  1.00  5.89           H  
ATOM    767 3HD1 LEU A  46       7.873  24.000   5.328  1.00  5.89           H  
ATOM    768 1HD2 LEU A  46      10.147  23.850   7.415  1.00  5.89           H  
ATOM    769 2HD2 LEU A  46       8.880  22.616   7.210  1.00  5.89           H  
ATOM    770 3HD2 LEU A  46      10.597  22.153   7.113  1.00  5.89           H  
ATOM    771  N   GLY A  47      10.211  19.310   2.874  1.00  5.60           N  
ATOM    772  CA  GLY A  47       9.735  18.131   2.177  1.00  5.60           C  
ATOM    773  C   GLY A  47      10.680  16.928   2.299  1.00  5.60           C  
ATOM    774  O   GLY A  47      10.228  15.789   2.202  1.00  5.60           O  
ATOM    775  H   GLY A  47      10.712  20.010   2.335  1.00  5.60           H  
ATOM    776 1HA  GLY A  47       8.755  17.858   2.569  1.00  5.60           H  
ATOM    777 2HA  GLY A  47       9.584  18.377   1.128  1.00  5.60           H  
ATOM    778  N   GLY A  48      11.987  17.157   2.532  1.00  5.25           N  
ATOM    779  CA  GLY A  48      12.905  16.021   2.604  1.00  5.25           C  
ATOM    780  C   GLY A  48      13.145  15.489   1.199  1.00  5.25           C  
ATOM    781  O   GLY A  48      13.093  14.284   0.966  1.00  5.25           O  
ATOM    782  H   GLY A  48      12.366  18.100   2.608  1.00  5.25           H  
ATOM    783 1HA  GLY A  48      13.848  16.344   3.051  1.00  5.25           H  
ATOM    784 2HA  GLY A  48      12.486  15.243   3.237  1.00  5.25           H  
ATOM    785  N   ILE A  49      13.386  16.409   0.263  1.00  4.86           N  
ATOM    786  CA  ILE A  49      13.510  16.043  -1.151  1.00  4.86           C  
ATOM    787  C   ILE A  49      14.653  15.068  -1.532  1.00  4.86           C  
ATOM    788  O   ILE A  49      14.434  14.171  -2.331  1.00  4.86           O  
ATOM    789  CB  ILE A  49      13.531  17.305  -2.023  1.00  4.86           C  
ATOM    790  CG1 ILE A  49      12.075  17.759  -2.341  1.00  4.86           C  
ATOM    791  CG2 ILE A  49      14.256  17.054  -3.323  1.00  4.86           C  
ATOM    792  CD1 ILE A  49      11.174  17.849  -1.159  1.00  4.86           C  
ATOM    793  H   ILE A  49      13.466  17.381   0.568  1.00  4.86           H  
ATOM    794  HA  ILE A  49      12.591  15.563  -1.405  1.00  4.86           H  
ATOM    795  HB  ILE A  49      14.012  18.083  -1.479  1.00  4.86           H  
ATOM    796 1HG1 ILE A  49      12.107  18.731  -2.816  1.00  4.86           H  
ATOM    797 2HG1 ILE A  49      11.638  17.055  -3.028  1.00  4.86           H  
ATOM    798 1HG2 ILE A  49      14.261  17.956  -3.926  1.00  4.86           H  
ATOM    799 2HG2 ILE A  49      15.267  16.763  -3.114  1.00  4.86           H  
ATOM    800 3HG2 ILE A  49      13.759  16.259  -3.871  1.00  4.86           H  
ATOM    801 1HD1 ILE A  49      10.179  18.167  -1.482  1.00  4.86           H  
ATOM    802 2HD1 ILE A  49      11.103  16.872  -0.682  1.00  4.86           H  
ATOM    803 3HD1 ILE A  49      11.578  18.570  -0.454  1.00  4.86           H  
ATOM    804  N   THR A  50      15.845  15.220  -0.955  1.00  4.49           N  
ATOM    805  CA  THR A  50      17.025  14.362  -1.233  1.00  4.49           C  
ATOM    806  C   THR A  50      17.426  14.310  -2.726  1.00  4.49           C  
ATOM    807  O   THR A  50      16.741  14.846  -3.599  1.00  4.49           O  
ATOM    808  CB  THR A  50      16.851  12.903  -0.713  1.00  4.49           C  
ATOM    809  CG2 THR A  50      16.412  12.936   0.744  1.00  4.49           C  
ATOM    810  OG1 THR A  50      15.865  12.189  -1.470  1.00  4.49           O  
ATOM    811  H   THR A  50      15.945  15.973  -0.292  1.00  4.49           H  
ATOM    812  HA  THR A  50      17.869  14.788  -0.691  1.00  4.49           H  
ATOM    813  HB  THR A  50      17.797  12.377  -0.779  1.00  4.49           H  
ATOM    814  HG1 THR A  50      15.185  12.795  -1.782  1.00  4.49           H  
ATOM    815 1HG2 THR A  50      16.300  11.918   1.110  1.00  4.49           H  
ATOM    816 2HG2 THR A  50      17.159  13.458   1.339  1.00  4.49           H  
ATOM    817 3HG2 THR A  50      15.464  13.449   0.829  1.00  4.49           H  
ATOM    818  N   TYR A  51      18.570  13.687  -3.007  1.00  4.14           N  
ATOM    819  CA  TYR A  51      19.135  13.652  -4.358  1.00  4.14           C  
ATOM    820  C   TYR A  51      18.274  13.093  -5.492  1.00  4.14           C  
ATOM    821  O   TYR A  51      18.190  13.730  -6.531  1.00  4.14           O  
ATOM    822  CB  TYR A  51      20.455  12.903  -4.388  1.00  4.14           C  
ATOM    823  CG  TYR A  51      21.013  12.809  -5.812  1.00  4.14           C  
ATOM    824  CD1 TYR A  51      21.667  13.901  -6.370  1.00  4.14           C  
ATOM    825  CD2 TYR A  51      20.858  11.644  -6.560  1.00  4.14           C  
ATOM    826  CE1 TYR A  51      22.167  13.828  -7.658  1.00  4.14           C  
ATOM    827  CE2 TYR A  51      21.358  11.575  -7.846  1.00  4.14           C  
ATOM    828  CZ  TYR A  51      22.013  12.661  -8.394  1.00  4.14           C  
ATOM    829  OH  TYR A  51      22.523  12.590  -9.671  1.00  4.14           O  
ATOM    830  H   TYR A  51      19.079  13.242  -2.254  1.00  4.14           H  
ATOM    831  HA  TYR A  51      19.353  14.686  -4.626  1.00  4.14           H  
ATOM    832 1HB  TYR A  51      21.190  13.412  -3.761  1.00  4.14           H  
ATOM    833 2HB  TYR A  51      20.320  11.895  -4.002  1.00  4.14           H  
ATOM    834  HD1 TYR A  51      21.788  14.816  -5.789  1.00  4.14           H  
ATOM    835  HD2 TYR A  51      20.339  10.785  -6.131  1.00  4.14           H  
ATOM    836  HE1 TYR A  51      22.684  14.685  -8.091  1.00  4.14           H  
ATOM    837  HE2 TYR A  51      21.236  10.663  -8.426  1.00  4.14           H  
ATOM    838  HH  TYR A  51      22.365  11.714 -10.030  1.00  4.14           H  
ATOM    839  N   THR A  52      17.675  11.905  -5.346  1.00  3.83           N  
ATOM    840  CA  THR A  52      16.956  11.321  -6.495  1.00  3.83           C  
ATOM    841  C   THR A  52      15.797  12.181  -6.980  1.00  3.83           C  
ATOM    842  O   THR A  52      15.596  12.348  -8.188  1.00  3.83           O  
ATOM    843  CB  THR A  52      16.408   9.921  -6.196  1.00  3.83           C  
ATOM    844  CG2 THR A  52      15.636   9.404  -7.434  1.00  3.83           C  
ATOM    845  OG1 THR A  52      17.500   9.033  -5.903  1.00  3.83           O  
ATOM    846  H   THR A  52      17.728  11.410  -4.468  1.00  3.83           H  
ATOM    847  HA  THR A  52      17.663  11.229  -7.319  1.00  3.83           H  
ATOM    848  HB  THR A  52      15.735   9.964  -5.338  1.00  3.83           H  
ATOM    849  HG1 THR A  52      17.161   8.149  -5.746  1.00  3.83           H  
ATOM    850 1HG2 THR A  52      15.243   8.409  -7.228  1.00  3.83           H  
ATOM    851 2HG2 THR A  52      14.806  10.079  -7.655  1.00  3.83           H  
ATOM    852 3HG2 THR A  52      16.304   9.360  -8.291  1.00  3.83           H  
ATOM    853  N   ASP A  53      15.038  12.738  -6.060  1.00  3.58           N  
ATOM    854  CA  ASP A  53      13.903  13.536  -6.458  1.00  3.58           C  
ATOM    855  C   ASP A  53      14.374  14.918  -6.870  1.00  3.58           C  
ATOM    856  O   ASP A  53      13.793  15.527  -7.777  1.00  3.58           O  
ATOM    857  CB  ASP A  53      12.890  13.563  -5.347  1.00  3.58           C  
ATOM    858  CG  ASP A  53      12.211  12.173  -5.127  1.00  3.58           C  
ATOM    859  OD1 ASP A  53      11.295  11.845  -5.867  1.00  3.58           O  
ATOM    860  OD2 ASP A  53      12.647  11.437  -4.282  1.00  3.58           O1-
ATOM    861  H   ASP A  53      15.248  12.600  -5.077  1.00  3.58           H  
ATOM    862  HA  ASP A  53      13.438  13.069  -7.324  1.00  3.58           H  
ATOM    863 1HB  ASP A  53      13.377  13.871  -4.442  1.00  3.58           H  
ATOM    864 2HB  ASP A  53      12.157  14.287  -5.570  1.00  3.58           H  
ATOM    865  N   LEU A  54      15.469  15.397  -6.261  1.00  3.37           N  
ATOM    866  CA  LEU A  54      16.024  16.664  -6.686  1.00  3.37           C  
ATOM    867  C   LEU A  54      16.510  16.482  -8.126  1.00  3.37           C  
ATOM    868  O   LEU A  54      16.347  17.362  -8.953  1.00  3.37           O  
ATOM    869  CB  LEU A  54      17.169  17.121  -5.789  1.00  3.37           C  
ATOM    870  CG  LEU A  54      17.697  18.494  -6.111  1.00  3.37           C  
ATOM    871  CD1 LEU A  54      16.548  19.468  -5.989  1.00  3.37           C  
ATOM    872  CD2 LEU A  54      18.796  18.850  -5.132  1.00  3.37           C  
ATOM    873  H   LEU A  54      15.921  14.905  -5.486  1.00  3.37           H  
ATOM    874  HA  LEU A  54      15.241  17.420  -6.667  1.00  3.37           H  
ATOM    875 1HB  LEU A  54      16.842  17.119  -4.765  1.00  3.37           H  
ATOM    876 2HB  LEU A  54      17.989  16.412  -5.890  1.00  3.37           H  
ATOM    877  HG  LEU A  54      18.077  18.522  -7.128  1.00  3.37           H  
ATOM    878 1HD1 LEU A  54      16.887  20.480  -6.207  1.00  3.37           H  
ATOM    879 2HD1 LEU A  54      15.759  19.191  -6.679  1.00  3.37           H  
ATOM    880 3HD1 LEU A  54      16.179  19.414  -4.988  1.00  3.37           H  
ATOM    881 1HD2 LEU A  54      19.169  19.851  -5.349  1.00  3.37           H  
ATOM    882 2HD2 LEU A  54      18.397  18.822  -4.116  1.00  3.37           H  
ATOM    883 3HD2 LEU A  54      19.610  18.128  -5.224  1.00  3.37           H  
ATOM    884  N   LEU A  55      17.105  15.326  -8.427  1.00  3.19           N  
ATOM    885  CA  LEU A  55      17.580  15.020  -9.768  1.00  3.19           C  
ATOM    886  C   LEU A  55      16.434  15.090 -10.755  1.00  3.19           C  
ATOM    887  O   LEU A  55      16.560  15.727 -11.798  1.00  3.19           O  
ATOM    888  CB  LEU A  55      18.203  13.620  -9.834  1.00  3.19           C  
ATOM    889  CG  LEU A  55      18.623  13.165 -11.216  1.00  3.19           C  
ATOM    890  CD1 LEU A  55      19.696  14.091 -11.745  1.00  3.19           C  
ATOM    891  CD2 LEU A  55      19.096  11.726 -11.138  1.00  3.19           C  
ATOM    892  H   LEU A  55      17.249  14.641  -7.699  1.00  3.19           H  
ATOM    893  HA  LEU A  55      18.332  15.752 -10.046  1.00  3.19           H  
ATOM    894 1HB  LEU A  55      19.076  13.594  -9.183  1.00  3.19           H  
ATOM    895 2HB  LEU A  55      17.498  12.905  -9.471  1.00  3.19           H  
ATOM    896  HG  LEU A  55      17.770  13.221 -11.886  1.00  3.19           H  
ATOM    897 1HD1 LEU A  55      19.989  13.772 -12.745  1.00  3.19           H  
ATOM    898 2HD1 LEU A  55      19.307  15.110 -11.788  1.00  3.19           H  
ATOM    899 3HD1 LEU A  55      20.560  14.057 -11.081  1.00  3.19           H  
ATOM    900 1HD2 LEU A  55      19.385  11.386 -12.132  1.00  3.19           H  
ATOM    901 2HD2 LEU A  55      19.944  11.661 -10.470  1.00  3.19           H  
ATOM    902 3HD2 LEU A  55      18.286  11.103 -10.759  1.00  3.19           H  
ATOM    903  N   ARG A  56      15.303  14.446 -10.438  1.00  3.07           N  
ATOM    904  CA  ARG A  56      14.170  14.471 -11.361  1.00  3.07           C  
ATOM    905  C   ARG A  56      13.801  15.937 -11.625  1.00  3.07           C  
ATOM    906  O   ARG A  56      13.626  16.348 -12.776  1.00  3.07           O  
ATOM    907  CB  ARG A  56      12.986  13.718 -10.776  1.00  3.07           C  
ATOM    908  CG  ARG A  56      11.855  13.437 -11.763  1.00  3.07           C  
ATOM    909  CD  ARG A  56      10.754  12.682 -11.145  1.00  3.07           C  
ATOM    910  NE  ARG A  56      11.251  11.541 -10.416  1.00  3.07           N  
ATOM    911  CZ  ARG A  56      11.249  11.522  -9.078  1.00  3.07           C  
ATOM    912  NH1 ARG A  56      10.744  12.546  -8.454  1.00  3.07           N1+
ATOM    913  NH2 ARG A  56      11.729  10.534  -8.347  1.00  3.07           N  
ATOM    914  H   ARG A  56      15.252  13.911  -9.568  1.00  3.07           H  
ATOM    915  HA  ARG A  56      14.462  14.003 -12.298  1.00  3.07           H  
ATOM    916 1HB  ARG A  56      13.328  12.760 -10.378  1.00  3.07           H  
ATOM    917 2HB  ARG A  56      12.569  14.286  -9.940  1.00  3.07           H  
ATOM    918 1HG  ARG A  56      11.461  14.375 -12.159  1.00  3.07           H  
ATOM    919 2HG  ARG A  56      12.254  12.826 -12.567  1.00  3.07           H  
ATOM    920 1HD  ARG A  56      10.212  13.320 -10.456  1.00  3.07           H  
ATOM    921 2HD  ARG A  56      10.085  12.319 -11.918  1.00  3.07           H  
ATOM    922  HE  ARG A  56      11.638  10.754 -10.924  1.00  3.07           H  
ATOM    923 1HH1 ARG A  56      10.365  13.323  -8.970  1.00  3.07           H  
ATOM    924 2HH1 ARG A  56      10.756  12.529  -7.430  1.00  3.07           H  
ATOM    925 1HH2 ARG A  56      12.142   9.689  -8.752  1.00  3.07           H  
ATOM    926 2HH2 ARG A  56      11.668  10.635  -7.327  1.00  3.07           H  
ATOM    927  N   TYR A  57      13.750  16.741 -10.557  1.00  3.00           N  
ATOM    928  CA  TYR A  57      13.504  18.182 -10.651  1.00  3.00           C  
ATOM    929  C   TYR A  57      14.507  18.897 -11.550  1.00  3.00           C  
ATOM    930  O   TYR A  57      14.123  19.661 -12.437  1.00  3.00           O  
ATOM    931  CB  TYR A  57      13.479  18.791  -9.252  1.00  3.00           C  
ATOM    932  CG  TYR A  57      13.598  20.273  -9.208  1.00  3.00           C  
ATOM    933  CD1 TYR A  57      12.542  21.106  -9.440  1.00  3.00           C  
ATOM    934  CD2 TYR A  57      14.848  20.793  -8.918  1.00  3.00           C  
ATOM    935  CE1 TYR A  57      12.762  22.462  -9.381  1.00  3.00           C  
ATOM    936  CE2 TYR A  57      15.054  22.129  -8.853  1.00  3.00           C  
ATOM    937  CZ  TYR A  57      14.018  22.968  -9.080  1.00  3.00           C  
ATOM    938  OH  TYR A  57      14.209  24.326  -9.011  1.00  3.00           O  
ATOM    939  H   TYR A  57      13.894  16.335  -9.628  1.00  3.00           H  
ATOM    940  HA  TYR A  57      12.522  18.322 -11.088  1.00  3.00           H  
ATOM    941 1HB  TYR A  57      12.539  18.528  -8.782  1.00  3.00           H  
ATOM    942 2HB  TYR A  57      14.248  18.376  -8.649  1.00  3.00           H  
ATOM    943  HD1 TYR A  57      11.555  20.706  -9.672  1.00  3.00           H  
ATOM    944  HD2 TYR A  57      15.675  20.113  -8.739  1.00  3.00           H  
ATOM    945  HE1 TYR A  57      11.971  23.134  -9.556  1.00  3.00           H  
ATOM    946  HE2 TYR A  57      16.044  22.521  -8.620  1.00  3.00           H  
ATOM    947  HH  TYR A  57      15.145  24.524  -9.084  1.00  3.00           H  
ATOM    948  N   VAL A  58      15.796  18.666 -11.339  1.00  2.98           N  
ATOM    949  CA  VAL A  58      16.816  19.322 -12.136  1.00  2.98           C  
ATOM    950  C   VAL A  58      16.687  18.963 -13.607  1.00  2.98           C  
ATOM    951  O   VAL A  58      16.787  19.835 -14.480  1.00  2.98           O  
ATOM    952  CB  VAL A  58      18.218  18.953 -11.622  1.00  2.98           C  
ATOM    953  CG1 VAL A  58      19.268  19.449 -12.593  1.00  2.98           C  
ATOM    954  CG2 VAL A  58      18.438  19.589 -10.237  1.00  2.98           C  
ATOM    955  H   VAL A  58      16.064  18.027 -10.595  1.00  2.98           H  
ATOM    956  HA  VAL A  58      16.687  20.400 -12.026  1.00  2.98           H  
ATOM    957  HB  VAL A  58      18.299  17.867 -11.555  1.00  2.98           H  
ATOM    958 1HG1 VAL A  58      20.257  19.175 -12.226  1.00  2.98           H  
ATOM    959 2HG1 VAL A  58      19.104  18.989 -13.568  1.00  2.98           H  
ATOM    960 3HG1 VAL A  58      19.199  20.532 -12.683  1.00  2.98           H  
ATOM    961 1HG2 VAL A  58      19.423  19.321  -9.865  1.00  2.98           H  
ATOM    962 2HG2 VAL A  58      18.357  20.670 -10.316  1.00  2.98           H  
ATOM    963 3HG2 VAL A  58      17.691  19.231  -9.555  1.00  2.98           H  
ATOM    964  N   LEU A  59      16.441  17.683 -13.892  1.00  3.01           N  
ATOM    965  CA  LEU A  59      16.282  17.233 -15.264  1.00  3.01           C  
ATOM    966  C   LEU A  59      15.075  17.927 -15.895  1.00  3.01           C  
ATOM    967  O   LEU A  59      15.141  18.369 -17.051  1.00  3.01           O  
ATOM    968  CB  LEU A  59      16.086  15.713 -15.282  1.00  3.01           C  
ATOM    969  CG  LEU A  59      17.303  14.872 -14.879  1.00  3.01           C  
ATOM    970  CD1 LEU A  59      16.876  13.407 -14.758  1.00  3.01           C  
ATOM    971  CD2 LEU A  59      18.397  15.055 -15.894  1.00  3.01           C  
ATOM    972  H   LEU A  59      16.373  17.005 -13.131  1.00  3.01           H  
ATOM    973  HA  LEU A  59      17.174  17.493 -15.827  1.00  3.01           H  
ATOM    974 1HB  LEU A  59      15.304  15.480 -14.571  1.00  3.01           H  
ATOM    975 2HB  LEU A  59      15.766  15.405 -16.275  1.00  3.01           H  
ATOM    976  HG  LEU A  59      17.665  15.200 -13.913  1.00  3.01           H  
ATOM    977 1HD1 LEU A  59      17.730  12.801 -14.456  1.00  3.01           H  
ATOM    978 2HD1 LEU A  59      16.094  13.327 -14.007  1.00  3.01           H  
ATOM    979 3HD1 LEU A  59      16.497  13.050 -15.715  1.00  3.01           H  
ATOM    980 1HD2 LEU A  59      19.263  14.461 -15.599  1.00  3.01           H  
ATOM    981 2HD2 LEU A  59      18.045  14.727 -16.872  1.00  3.01           H  
ATOM    982 3HD2 LEU A  59      18.676  16.107 -15.941  1.00  3.01           H  
ATOM    983  N   LEU A  60      13.997  18.090 -15.117  1.00  3.07           N  
ATOM    984  CA  LEU A  60      12.817  18.796 -15.591  1.00  3.07           C  
ATOM    985  C   LEU A  60      13.050  20.250 -15.886  1.00  3.07           C  
ATOM    986  O   LEU A  60      12.595  20.747 -16.914  1.00  3.07           O  
ATOM    987  CB  LEU A  60      11.707  18.753 -14.558  1.00  3.07           C  
ATOM    988  CG  LEU A  60      11.044  17.536 -14.416  1.00  3.07           C  
ATOM    989  CD1 LEU A  60      10.169  17.574 -13.295  1.00  3.07           C  
ATOM    990  CD2 LEU A  60      10.289  17.424 -15.515  1.00  3.07           C  
ATOM    991  H   LEU A  60      13.984  17.685 -14.179  1.00  3.07           H  
ATOM    992  HA  LEU A  60      12.481  18.307 -16.505  1.00  3.07           H  
ATOM    993 1HB  LEU A  60      12.103  19.025 -13.597  1.00  3.07           H  
ATOM    994 2HB  LEU A  60      10.963  19.471 -14.833  1.00  3.07           H  
ATOM    995  HG  LEU A  60      11.736  16.712 -14.319  1.00  3.07           H  
ATOM    996 1HD1 LEU A  60       9.631  16.634 -13.276  1.00  3.07           H  
ATOM    997 2HD1 LEU A  60      10.750  17.706 -12.396  1.00  3.07           H  
ATOM    998 3HD1 LEU A  60       9.462  18.402 -13.403  1.00  3.07           H  
ATOM    999 1HD2 LEU A  60       9.691  16.539 -15.475  1.00  3.07           H  
ATOM   1000 2HD2 LEU A  60       9.652  18.296 -15.503  1.00  3.07           H  
ATOM   1001 3HD2 LEU A  60      10.917  17.424 -16.399  1.00  3.07           H  
ATOM   1002  N   VAL A  61      13.769  20.939 -15.011  1.00  3.17           N  
ATOM   1003  CA  VAL A  61      14.010  22.350 -15.237  1.00  3.17           C  
ATOM   1004  C   VAL A  61      14.862  22.529 -16.477  1.00  3.17           C  
ATOM   1005  O   VAL A  61      14.588  23.400 -17.306  1.00  3.17           O  
ATOM   1006  CB  VAL A  61      14.660  23.018 -14.024  1.00  3.17           C  
ATOM   1007  CG1 VAL A  61      15.064  24.439 -14.393  1.00  3.17           C  
ATOM   1008  CG2 VAL A  61      13.660  23.032 -12.851  1.00  3.17           C  
ATOM   1009  H   VAL A  61      14.119  20.477 -14.168  1.00  3.17           H  
ATOM   1010  HA  VAL A  61      13.052  22.838 -15.404  1.00  3.17           H  
ATOM   1011  HB  VAL A  61      15.559  22.462 -13.739  1.00  3.17           H  
ATOM   1012 1HG1 VAL A  61      15.536  24.915 -13.537  1.00  3.17           H  
ATOM   1013 2HG1 VAL A  61      15.770  24.409 -15.223  1.00  3.17           H  
ATOM   1014 3HG1 VAL A  61      14.182  25.003 -14.687  1.00  3.17           H  
ATOM   1015 1HG2 VAL A  61      14.120  23.507 -11.989  1.00  3.17           H  
ATOM   1016 2HG2 VAL A  61      12.768  23.588 -13.135  1.00  3.17           H  
ATOM   1017 3HG2 VAL A  61      13.381  22.014 -12.596  1.00  3.17           H  
ATOM   1018  N   GLY A  62      15.888  21.689 -16.618  1.00  3.32           N  
ATOM   1019  CA  GLY A  62      16.746  21.729 -17.787  1.00  3.32           C  
ATOM   1020  C   GLY A  62      15.911  21.561 -19.055  1.00  3.32           C  
ATOM   1021  O   GLY A  62      15.984  22.386 -19.975  1.00  3.32           O  
ATOM   1022  H   GLY A  62      16.080  20.995 -15.892  1.00  3.32           H  
ATOM   1023 1HA  GLY A  62      17.287  22.674 -17.815  1.00  3.32           H  
ATOM   1024 2HA  GLY A  62      17.481  20.927 -17.720  1.00  3.32           H  
ATOM   1025  N   ALA A  63      15.116  20.486 -19.107  1.00  3.51           N  
ATOM   1026  CA  ALA A  63      14.281  20.230 -20.269  1.00  3.51           C  
ATOM   1027  C   ALA A  63      13.289  21.352 -20.515  1.00  3.51           C  
ATOM   1028  O   ALA A  63      13.091  21.766 -21.656  1.00  3.51           O  
ATOM   1029  CB  ALA A  63      13.517  18.944 -20.065  1.00  3.51           C  
ATOM   1030  H   ALA A  63      15.094  19.831 -18.324  1.00  3.51           H  
ATOM   1031  HA  ALA A  63      14.926  20.143 -21.138  1.00  3.51           H  
ATOM   1032 1HB  ALA A  63      12.906  18.726 -20.940  1.00  3.51           H  
ATOM   1033 2HB  ALA A  63      14.222  18.154 -19.903  1.00  3.51           H  
ATOM   1034 3HB  ALA A  63      12.883  19.042 -19.186  1.00  3.51           H  
ATOM   1035  N   ALA A  64      12.684  21.875 -19.451  1.00  3.77           N  
ATOM   1036  CA  ALA A  64      11.713  22.939 -19.595  1.00  3.77           C  
ATOM   1037  C   ALA A  64      12.352  24.175 -20.193  1.00  3.77           C  
ATOM   1038  O   ALA A  64      11.771  24.812 -21.072  1.00  3.77           O  
ATOM   1039  CB  ALA A  64      11.108  23.252 -18.256  1.00  3.77           C  
ATOM   1040  H   ALA A  64      12.875  21.514 -18.522  1.00  3.77           H  
ATOM   1041  HA  ALA A  64      10.936  22.598 -20.273  1.00  3.77           H  
ATOM   1042 1HB  ALA A  64      10.374  24.035 -18.368  1.00  3.77           H  
ATOM   1043 2HB  ALA A  64      10.646  22.353 -17.868  1.00  3.77           H  
ATOM   1044 3HB  ALA A  64      11.891  23.578 -17.583  1.00  3.77           H  
ATOM   1045  N   PHE A  65      13.573  24.488 -19.764  1.00  4.12           N  
ATOM   1046  CA  PHE A  65      14.303  25.621 -20.302  1.00  4.12           C  
ATOM   1047  C   PHE A  65      14.486  25.428 -21.792  1.00  4.12           C  
ATOM   1048  O   PHE A  65      14.225  26.336 -22.581  1.00  4.12           O  
ATOM   1049  CB  PHE A  65      15.661  25.787 -19.625  1.00  4.12           C  
ATOM   1050  CG  PHE A  65      16.507  26.882 -20.218  1.00  4.12           C  
ATOM   1051  CD1 PHE A  65      16.278  28.226 -19.925  1.00  4.12           C  
ATOM   1052  CD2 PHE A  65      17.545  26.564 -21.076  1.00  4.12           C  
ATOM   1053  CE1 PHE A  65      17.066  29.211 -20.477  1.00  4.12           C  
ATOM   1054  CE2 PHE A  65      18.336  27.547 -21.630  1.00  4.12           C  
ATOM   1055  CZ  PHE A  65      18.096  28.875 -21.330  1.00  4.12           C  
ATOM   1056  H   PHE A  65      14.004  23.934 -19.023  1.00  4.12           H  
ATOM   1057  HA  PHE A  65      13.717  26.525 -20.137  1.00  4.12           H  
ATOM   1058 1HB  PHE A  65      15.529  25.980 -18.568  1.00  4.12           H  
ATOM   1059 2HB  PHE A  65      16.216  24.858 -19.705  1.00  4.12           H  
ATOM   1060  HD1 PHE A  65      15.475  28.501 -19.265  1.00  4.12           H  
ATOM   1061  HD2 PHE A  65      17.733  25.514 -21.310  1.00  4.12           H  
ATOM   1062  HE1 PHE A  65      16.872  30.257 -20.240  1.00  4.12           H  
ATOM   1063  HE2 PHE A  65      19.148  27.277 -22.304  1.00  4.12           H  
ATOM   1064  HZ  PHE A  65      18.719  29.654 -21.769  1.00  4.12           H  
ATOM   1065  N   ALA A  66      14.970  24.240 -22.171  1.00  4.52           N  
ATOM   1066  CA  ALA A  66      15.224  23.919 -23.567  1.00  4.52           C  
ATOM   1067  C   ALA A  66      13.959  24.009 -24.425  1.00  4.52           C  
ATOM   1068  O   ALA A  66      14.011  24.492 -25.558  1.00  4.52           O  
ATOM   1069  CB  ALA A  66      15.798  22.516 -23.665  1.00  4.52           C  
ATOM   1070  H   ALA A  66      15.169  23.539 -21.456  1.00  4.52           H  
ATOM   1071  HA  ALA A  66      15.946  24.639 -23.950  1.00  4.52           H  
ATOM   1072 1HB  ALA A  66      16.018  22.285 -24.704  1.00  4.52           H  
ATOM   1073 2HB  ALA A  66      16.711  22.457 -23.073  1.00  4.52           H  
ATOM   1074 3HB  ALA A  66      15.073  21.803 -23.281  1.00  4.52           H  
ATOM   1075  N   GLU A  67      12.824  23.561 -23.879  1.00  4.95           N  
ATOM   1076  CA  GLU A  67      11.562  23.624 -24.605  1.00  4.95           C  
ATOM   1077  C   GLU A  67      11.060  25.068 -24.678  1.00  4.95           C  
ATOM   1078  O   GLU A  67      10.471  25.499 -25.686  1.00  4.95           O  
ATOM   1079  CB  GLU A  67      10.538  22.685 -23.972  1.00  4.95           C  
ATOM   1080  CG  GLU A  67      10.855  21.166 -24.149  1.00  4.95           C  
ATOM   1081  CD  GLU A  67      10.952  20.706 -25.634  1.00  4.95           C  
ATOM   1082  OE1 GLU A  67      10.590  21.481 -26.486  1.00  4.95           O  
ATOM   1083  OE2 GLU A  67      11.349  19.571 -25.901  1.00  4.95           O1-
ATOM   1084  H   GLU A  67      12.848  23.147 -22.949  1.00  4.95           H  
ATOM   1085  HA  GLU A  67      11.737  23.282 -25.623  1.00  4.95           H  
ATOM   1086 1HB  GLU A  67      10.500  22.882 -22.899  1.00  4.95           H  
ATOM   1087 2HB  GLU A  67       9.554  22.886 -24.365  1.00  4.95           H  
ATOM   1088 1HG  GLU A  67      11.789  20.933 -23.650  1.00  4.95           H  
ATOM   1089 2HG  GLU A  67      10.062  20.627 -23.648  1.00  4.95           H  
ATOM   1090  N   ALA A  68      11.326  25.842 -23.630  1.00  5.32           N  
ATOM   1091  CA  ALA A  68      10.977  27.244 -23.630  1.00  5.32           C  
ATOM   1092  C   ALA A  68       9.501  27.472 -23.923  1.00  5.32           C  
ATOM   1093  O   ALA A  68       8.662  27.482 -23.025  1.00  5.32           O  
ATOM   1094  CB  ALA A  68      11.864  27.997 -24.618  1.00  5.32           C  
ATOM   1095  H   ALA A  68      11.777  25.449 -22.807  1.00  5.32           H  
ATOM   1096  HA  ALA A  68      11.175  27.631 -22.629  1.00  5.32           H  
ATOM   1097 1HB  ALA A  68      11.629  29.061 -24.575  1.00  5.32           H  
ATOM   1098 2HB  ALA A  68      12.908  27.844 -24.333  1.00  5.32           H  
ATOM   1099 3HB  ALA A  68      11.731  27.644 -25.631  1.00  5.32           H  
ATOM   1100  N   ASN A  69       9.226  27.810 -25.175  1.00  5.56           N  
ATOM   1101  CA  ASN A  69       7.915  28.194 -25.676  1.00  5.56           C  
ATOM   1102  C   ASN A  69       6.895  27.056 -25.696  1.00  5.56           C  
ATOM   1103  O   ASN A  69       5.683  27.293 -25.627  1.00  5.56           O  
ATOM   1104  CB  ASN A  69       8.072  28.778 -27.060  1.00  5.56           C  
ATOM   1105  CG  ASN A  69       8.728  30.128 -27.030  1.00  5.56           C  
ATOM   1106  ND2 ASN A  69       9.325  30.505 -28.130  1.00  5.56           N  
ATOM   1107  OD1 ASN A  69       8.703  30.831 -26.013  1.00  5.56           O  
ATOM   1108  H   ASN A  69       9.973  27.683 -25.838  1.00  5.56           H  
ATOM   1109  HA  ASN A  69       7.517  28.965 -25.015  1.00  5.56           H  
ATOM   1110 1HB  ASN A  69       8.674  28.102 -27.672  1.00  5.56           H  
ATOM   1111 2HB  ASN A  69       7.094  28.865 -27.531  1.00  5.56           H  
ATOM   1112 1HD2 ASN A  69       9.782  31.394 -28.172  1.00  5.56           H  
ATOM   1113 2HD2 ASN A  69       9.323  29.906 -28.930  1.00  5.56           H  
ATOM   1114  N   SER A  70       7.358  25.808 -25.778  1.00  5.61           N  
ATOM   1115  CA  SER A  70       6.422  24.680 -25.864  1.00  5.61           C  
ATOM   1116  C   SER A  70       5.841  24.327 -24.489  1.00  5.61           C  
ATOM   1117  O   SER A  70       6.114  23.261 -23.923  1.00  5.61           O  
ATOM   1118  CB  SER A  70       7.090  23.470 -26.490  1.00  5.61           C  
ATOM   1119  OG  SER A  70       7.458  23.712 -27.821  1.00  5.61           O  
ATOM   1120  H   SER A  70       8.368  25.650 -25.792  1.00  5.61           H  
ATOM   1121  HA  SER A  70       5.596  24.975 -26.512  1.00  5.61           H  
ATOM   1122 1HB  SER A  70       7.975  23.217 -25.921  1.00  5.61           H  
ATOM   1123 2HB  SER A  70       6.421  22.612 -26.442  1.00  5.61           H  
ATOM   1124  HG  SER A  70       7.956  22.930 -28.101  1.00  5.61           H  
ATOM   1125  N   GLY A  71       4.989  25.226 -23.996  1.00  5.49           N  
ATOM   1126  CA  GLY A  71       4.412  25.150 -22.661  1.00  5.49           C  
ATOM   1127  C   GLY A  71       3.723  23.828 -22.371  1.00  5.49           C  
ATOM   1128  O   GLY A  71       3.832  23.313 -21.265  1.00  5.49           O  
ATOM   1129  H   GLY A  71       4.827  26.048 -24.575  1.00  5.49           H  
ATOM   1130 1HA  GLY A  71       5.196  25.324 -21.928  1.00  5.49           H  
ATOM   1131 2HA  GLY A  71       3.696  25.962 -22.544  1.00  5.49           H  
ATOM   1132  N   GLY A  72       3.061  23.220 -23.350  1.00  5.24           N  
ATOM   1133  CA  GLY A  72       2.412  21.946 -23.075  1.00  5.24           C  
ATOM   1134  C   GLY A  72       3.410  20.910 -22.555  1.00  5.24           C  
ATOM   1135  O   GLY A  72       3.087  20.153 -21.643  1.00  5.24           O  
ATOM   1136  H   GLY A  72       2.932  23.664 -24.254  1.00  5.24           H  
ATOM   1137 1HA  GLY A  72       1.620  22.097 -22.342  1.00  5.24           H  
ATOM   1138 2HA  GLY A  72       1.941  21.578 -23.986  1.00  5.24           H  
ATOM   1139  N   ASP A  73       4.639  20.898 -23.094  1.00  4.93           N  
ATOM   1140  CA  ASP A  73       5.628  19.940 -22.623  1.00  4.93           C  
ATOM   1141  C   ASP A  73       6.164  20.338 -21.280  1.00  4.93           C  
ATOM   1142  O   ASP A  73       6.417  19.484 -20.436  1.00  4.93           O  
ATOM   1143  CB  ASP A  73       6.751  19.726 -23.612  1.00  4.93           C  
ATOM   1144  CG  ASP A  73       6.313  18.904 -24.828  1.00  4.93           C  
ATOM   1145  OD1 ASP A  73       5.242  18.327 -24.807  1.00  4.93           O  
ATOM   1146  OD2 ASP A  73       7.082  18.804 -25.750  1.00  4.93           O1-
ATOM   1147  H   ASP A  73       4.902  21.592 -23.789  1.00  4.93           H  
ATOM   1148  HA  ASP A  73       5.139  18.982 -22.504  1.00  4.93           H  
ATOM   1149 1HB  ASP A  73       7.119  20.702 -23.956  1.00  4.93           H  
ATOM   1150 2HB  ASP A  73       7.574  19.233 -23.114  1.00  4.93           H  
ATOM   1151  N   VAL A  74       6.291  21.638 -21.052  1.00  4.64           N  
ATOM   1152  CA  VAL A  74       6.797  22.119 -19.773  1.00  4.64           C  
ATOM   1153  C   VAL A  74       5.856  21.626 -18.673  1.00  4.64           C  
ATOM   1154  O   VAL A  74       6.300  21.148 -17.628  1.00  4.64           O  
ATOM   1155  CB  VAL A  74       6.886  23.650 -19.778  1.00  4.64           C  
ATOM   1156  CG1 VAL A  74       7.210  24.165 -18.381  1.00  4.64           C  
ATOM   1157  CG2 VAL A  74       7.952  24.088 -20.826  1.00  4.64           C  
ATOM   1158  H   VAL A  74       6.053  22.290 -21.804  1.00  4.64           H  
ATOM   1159  HA  VAL A  74       7.793  21.708 -19.606  1.00  4.64           H  
ATOM   1160  HB  VAL A  74       5.924  24.060 -20.048  1.00  4.64           H  
ATOM   1161 1HG1 VAL A  74       7.262  25.253 -18.388  1.00  4.64           H  
ATOM   1162 2HG1 VAL A  74       6.434  23.843 -17.688  1.00  4.64           H  
ATOM   1163 3HG1 VAL A  74       8.155  23.772 -18.066  1.00  4.64           H  
ATOM   1164 1HG2 VAL A  74       8.018  25.177 -20.861  1.00  4.64           H  
ATOM   1165 2HG2 VAL A  74       8.913  23.683 -20.557  1.00  4.64           H  
ATOM   1166 3HG2 VAL A  74       7.665  23.713 -21.812  1.00  4.64           H  
ATOM   1167  N   VAL A  75       4.558  21.728 -18.946  1.00  4.40           N  
ATOM   1168  CA  VAL A  75       3.488  21.259 -18.079  1.00  4.40           C  
ATOM   1169  C   VAL A  75       3.478  19.744 -17.899  1.00  4.40           C  
ATOM   1170  O   VAL A  75       3.338  19.248 -16.775  1.00  4.40           O  
ATOM   1171  CB  VAL A  75       2.150  21.717 -18.658  1.00  4.40           C  
ATOM   1172  CG1 VAL A  75       0.990  21.075 -17.940  1.00  4.40           C  
ATOM   1173  CG2 VAL A  75       2.075  23.232 -18.535  1.00  4.40           C  
ATOM   1174  H   VAL A  75       4.297  22.161 -19.834  1.00  4.40           H  
ATOM   1175  HA  VAL A  75       3.621  21.724 -17.104  1.00  4.40           H  
ATOM   1176  HB  VAL A  75       2.099  21.428 -19.704  1.00  4.40           H  
ATOM   1177 1HG1 VAL A  75       0.089  21.424 -18.403  1.00  4.40           H  
ATOM   1178 2HG1 VAL A  75       1.051  19.989 -18.039  1.00  4.40           H  
ATOM   1179 3HG1 VAL A  75       1.003  21.347 -16.888  1.00  4.40           H  
ATOM   1180 1HG2 VAL A  75       1.156  23.583 -18.970  1.00  4.40           H  
ATOM   1181 2HG2 VAL A  75       2.120  23.513 -17.485  1.00  4.40           H  
ATOM   1182 3HG2 VAL A  75       2.908  23.680 -19.060  1.00  4.40           H  
ATOM   1183  N   HIS A  76       3.651  18.986 -18.985  1.00  4.23           N  
ATOM   1184  CA  HIS A  76       3.648  17.537 -18.845  1.00  4.23           C  
ATOM   1185  C   HIS A  76       4.813  17.120 -17.955  1.00  4.23           C  
ATOM   1186  O   HIS A  76       4.674  16.292 -17.048  1.00  4.23           O  
ATOM   1187  CB  HIS A  76       3.859  16.861 -20.199  1.00  4.23           C  
ATOM   1188  CG  HIS A  76       2.783  17.086 -21.202  1.00  4.23           C  
ATOM   1189  CD2 HIS A  76       2.838  17.260 -22.538  1.00  4.23           C  
ATOM   1190  ND1 HIS A  76       1.478  17.112 -20.876  1.00  4.23           N  
ATOM   1191  CE1 HIS A  76       0.755  17.309 -21.950  1.00  4.23           C  
ATOM   1192  NE2 HIS A  76       1.560  17.409 -22.980  1.00  4.23           N  
ATOM   1193  H   HIS A  76       3.736  19.416 -19.909  1.00  4.23           H  
ATOM   1194  HA  HIS A  76       2.715  17.201 -18.395  1.00  4.23           H  
ATOM   1195 1HB  HIS A  76       4.771  17.261 -20.627  1.00  4.23           H  
ATOM   1196 2HB  HIS A  76       3.996  15.791 -20.059  1.00  4.23           H  
ATOM   1197  HD2 HIS A  76       3.730  17.280 -23.154  1.00  4.23           H  
ATOM   1198  HE1 HIS A  76      -0.327  17.361 -21.975  1.00  4.23           H  
ATOM   1199  HE2 HIS A  76       1.296  17.552 -23.943  1.00  4.23           H  
ATOM   1200  N   LEU A  77       5.958  17.746 -18.202  1.00  4.14           N  
ATOM   1201  CA  LEU A  77       7.165  17.494 -17.451  1.00  4.14           C  
ATOM   1202  C   LEU A  77       6.971  17.902 -15.979  1.00  4.14           C  
ATOM   1203  O   LEU A  77       7.287  17.135 -15.055  1.00  4.14           O  
ATOM   1204  CB  LEU A  77       8.302  18.281 -18.145  1.00  4.14           C  
ATOM   1205  CG  LEU A  77       8.813  17.767 -19.520  1.00  4.14           C  
ATOM   1206  CD1 LEU A  77       9.735  18.840 -20.114  1.00  4.14           C  
ATOM   1207  CD2 LEU A  77       9.585  16.450 -19.338  1.00  4.14           C  
ATOM   1208  H   LEU A  77       6.001  18.425 -18.962  1.00  4.14           H  
ATOM   1209  HA  LEU A  77       7.386  16.435 -17.495  1.00  4.14           H  
ATOM   1210 1HB  LEU A  77       7.931  19.283 -18.322  1.00  4.14           H  
ATOM   1211 2HB  LEU A  77       9.122  18.375 -17.551  1.00  4.14           H  
ATOM   1212  HG  LEU A  77       7.976  17.604 -20.191  1.00  4.14           H  
ATOM   1213 1HD1 LEU A  77      10.113  18.516 -21.074  1.00  4.14           H  
ATOM   1214 2HD1 LEU A  77       9.183  19.769 -20.242  1.00  4.14           H  
ATOM   1215 3HD1 LEU A  77      10.565  19.009 -19.438  1.00  4.14           H  
ATOM   1216 1HD2 LEU A  77       9.953  16.102 -20.308  1.00  4.14           H  
ATOM   1217 2HD2 LEU A  77      10.429  16.622 -18.676  1.00  4.14           H  
ATOM   1218 3HD2 LEU A  77       8.930  15.698 -18.905  1.00  4.14           H  
ATOM   1219  N   ALA A  78       6.331  19.056 -15.751  1.00  4.14           N  
ATOM   1220  CA  ALA A  78       6.101  19.539 -14.400  1.00  4.14           C  
ATOM   1221  C   ALA A  78       5.325  18.549 -13.587  1.00  4.14           C  
ATOM   1222  O   ALA A  78       5.665  18.268 -12.434  1.00  4.14           O  
ATOM   1223  CB  ALA A  78       5.268  20.806 -14.421  1.00  4.14           C  
ATOM   1224  H   ALA A  78       6.070  19.657 -16.530  1.00  4.14           H  
ATOM   1225  HA  ALA A  78       7.072  19.719 -13.937  1.00  4.14           H  
ATOM   1226 1HB  ALA A  78       5.118  21.168 -13.405  1.00  4.14           H  
ATOM   1227 2HB  ALA A  78       5.744  21.539 -15.003  1.00  4.14           H  
ATOM   1228 3HB  ALA A  78       4.304  20.589 -14.869  1.00  4.14           H  
ATOM   1229  N   LEU A  79       4.292  17.988 -14.228  1.00  4.22           N  
ATOM   1230  CA  LEU A  79       3.399  17.054 -13.585  1.00  4.22           C  
ATOM   1231  C   LEU A  79       4.143  15.827 -13.097  1.00  4.22           C  
ATOM   1232  O   LEU A  79       3.849  15.290 -12.018  1.00  4.22           O  
ATOM   1233  CB  LEU A  79       2.327  16.560 -14.545  1.00  4.22           C  
ATOM   1234  CG  LEU A  79       1.262  15.789 -13.853  1.00  4.22           C  
ATOM   1235  CD1 LEU A  79       0.548  16.712 -12.938  1.00  4.22           C  
ATOM   1236  CD2 LEU A  79       0.390  15.150 -14.813  1.00  4.22           C  
ATOM   1237  H   LEU A  79       4.094  18.271 -15.190  1.00  4.22           H  
ATOM   1238  HA  LEU A  79       2.927  17.554 -12.745  1.00  4.22           H  
ATOM   1239 1HB  LEU A  79       1.882  17.413 -15.053  1.00  4.22           H  
ATOM   1240 2HB  LEU A  79       2.787  15.910 -15.294  1.00  4.22           H  
ATOM   1241  HG  LEU A  79       1.721  15.034 -13.237  1.00  4.22           H  
ATOM   1242 1HD1 LEU A  79      -0.205  16.162 -12.392  1.00  4.22           H  
ATOM   1243 2HD1 LEU A  79       1.260  17.149 -12.267  1.00  4.22           H  
ATOM   1244 3HD1 LEU A  79       0.074  17.495 -13.488  1.00  4.22           H  
ATOM   1245 1HD2 LEU A  79      -0.386  14.592 -14.302  1.00  4.22           H  
ATOM   1246 2HD2 LEU A  79      -0.048  15.878 -15.438  1.00  4.22           H  
ATOM   1247 3HD2 LEU A  79       1.000  14.491 -15.394  1.00  4.22           H  
ATOM   1248  N   ILE A  80       5.131  15.391 -13.884  1.00  4.35           N  
ATOM   1249  CA  ILE A  80       5.844  14.185 -13.540  1.00  4.35           C  
ATOM   1250  C   ILE A  80       6.500  14.281 -12.187  1.00  4.35           C  
ATOM   1251  O   ILE A  80       6.314  13.409 -11.340  1.00  4.35           O  
ATOM   1252  CB  ILE A  80       6.881  13.790 -14.619  1.00  4.35           C  
ATOM   1253  CG1 ILE A  80       6.174  13.364 -15.922  1.00  4.35           C  
ATOM   1254  CG2 ILE A  80       7.775  12.677 -14.113  1.00  4.35           C  
ATOM   1255  CD1 ILE A  80       7.100  13.245 -17.115  1.00  4.35           C  
ATOM   1256  H   ILE A  80       5.337  15.884 -14.761  1.00  4.35           H  
ATOM   1257  HA  ILE A  80       5.121  13.397 -13.476  1.00  4.35           H  
ATOM   1258  HB  ILE A  80       7.501  14.661 -14.857  1.00  4.35           H  
ATOM   1259 1HG1 ILE A  80       5.702  12.396 -15.765  1.00  4.35           H  
ATOM   1260 2HG1 ILE A  80       5.401  14.090 -16.153  1.00  4.35           H  
ATOM   1261 1HG2 ILE A  80       8.499  12.418 -14.874  1.00  4.35           H  
ATOM   1262 2HG2 ILE A  80       8.286  13.007 -13.221  1.00  4.35           H  
ATOM   1263 3HG2 ILE A  80       7.166  11.800 -13.882  1.00  4.35           H  
ATOM   1264 1HD1 ILE A  80       6.525  12.947 -17.982  1.00  4.35           H  
ATOM   1265 2HD1 ILE A  80       7.567  14.197 -17.305  1.00  4.35           H  
ATOM   1266 3HD1 ILE A  80       7.868  12.502 -16.916  1.00  4.35           H  
ATOM   1267  N   ALA A  81       7.218  15.365 -11.921  1.00  4.51           N  
ATOM   1268  CA  ALA A  81       7.785  15.445 -10.571  1.00  4.51           C  
ATOM   1269  C   ALA A  81       6.740  15.868  -9.549  1.00  4.51           C  
ATOM   1270  O   ALA A  81       6.717  15.365  -8.430  1.00  4.51           O  
ATOM   1271  CB  ALA A  81       8.941  16.405 -10.502  1.00  4.51           C  
ATOM   1272  H   ALA A  81       7.336  16.085 -12.645  1.00  4.51           H  
ATOM   1273  HA  ALA A  81       8.132  14.455 -10.285  1.00  4.51           H  
ATOM   1274 1HB  ALA A  81       9.326  16.427  -9.509  1.00  4.51           H  
ATOM   1275 2HB  ALA A  81       9.706  16.061 -11.160  1.00  4.51           H  
ATOM   1276 3HB  ALA A  81       8.607  17.405 -10.779  1.00  4.51           H  
ATOM   1277  N   ALA A  82       5.820  16.729  -9.950  1.00  4.62           N  
ATOM   1278  CA  ALA A  82       4.867  17.323  -9.027  1.00  4.62           C  
ATOM   1279  C   ALA A  82       4.053  16.355  -8.209  1.00  4.62           C  
ATOM   1280  O   ALA A  82       3.768  16.609  -7.043  1.00  4.62           O  
ATOM   1281  CB  ALA A  82       3.898  18.109  -9.841  1.00  4.62           C  
ATOM   1282  H   ALA A  82       5.817  17.071 -10.911  1.00  4.62           H  
ATOM   1283  HA  ALA A  82       5.422  17.958  -8.338  1.00  4.62           H  
ATOM   1284 1HB  ALA A  82       3.176  18.594  -9.210  1.00  4.62           H  
ATOM   1285 2HB  ALA A  82       4.454  18.825 -10.407  1.00  4.62           H  
ATOM   1286 3HB  ALA A  82       3.391  17.443 -10.505  1.00  4.62           H  
ATOM   1287  N   PHE A  83       3.632  15.272  -8.818  1.00  4.62           N  
ATOM   1288  CA  PHE A  83       2.831  14.310  -8.097  1.00  4.62           C  
ATOM   1289  C   PHE A  83       3.384  12.919  -8.245  1.00  4.62           C  
ATOM   1290  O   PHE A  83       2.596  11.974  -8.186  1.00  4.62           O  
ATOM   1291  CB  PHE A  83       1.413  14.343  -8.657  1.00  4.62           C  
ATOM   1292  CG  PHE A  83       0.763  15.677  -8.522  1.00  4.62           C  
ATOM   1293  CD1 PHE A  83       0.849  16.528  -9.556  1.00  4.62           C  
ATOM   1294  CD2 PHE A  83       0.063  16.068  -7.411  1.00  4.62           C  
ATOM   1295  CE1 PHE A  83       0.278  17.788  -9.528  1.00  4.62           C  
ATOM   1296  CE2 PHE A  83      -0.532  17.327  -7.369  1.00  4.62           C  
ATOM   1297  CZ  PHE A  83      -0.414  18.185  -8.430  1.00  4.62           C  
ATOM   1298  H   PHE A  83       3.860  15.129  -9.805  1.00  4.62           H  
ATOM   1299  HA  PHE A  83       2.819  14.567  -7.036  1.00  4.62           H  
ATOM   1300 1HB  PHE A  83       1.441  14.084  -9.713  1.00  4.62           H  
ATOM   1301 2HB  PHE A  83       0.795  13.600  -8.148  1.00  4.62           H  
ATOM   1302  HD1 PHE A  83       1.408  16.181 -10.411  1.00  4.62           H  
ATOM   1303  HD2 PHE A  83      -0.029  15.387  -6.564  1.00  4.62           H  
ATOM   1304  HE1 PHE A  83       0.376  18.460 -10.380  1.00  4.62           H  
ATOM   1305  HE2 PHE A  83      -1.091  17.636  -6.492  1.00  4.62           H  
ATOM   1306  HZ  PHE A  83      -0.876  19.170  -8.394  1.00  4.62           H  
ATOM   1307  N   LYS A  84       4.714  12.755  -8.465  1.00  4.52           N  
ATOM   1308  CA  LYS A  84       5.206  11.400  -8.794  1.00  4.52           C  
ATOM   1309  C   LYS A  84       4.221  10.809  -9.769  1.00  4.52           C  
ATOM   1310  O   LYS A  84       3.610   9.771  -9.487  1.00  4.52           O  
ATOM   1311  CB  LYS A  84       5.230  10.490  -7.566  1.00  4.52           C  
ATOM   1312  CG  LYS A  84       5.549   9.042  -7.848  1.00  4.52           C  
ATOM   1313  CD  LYS A  84       5.424   8.218  -6.572  1.00  4.52           C  
ATOM   1314  CE  LYS A  84       3.940   8.216  -6.091  1.00  4.52           C  
ATOM   1315  NZ  LYS A  84       3.692   7.294  -4.935  1.00  4.52           N1+
ATOM   1316  H   LYS A  84       5.356  13.556  -8.445  1.00  4.52           H  
ATOM   1317  HA  LYS A  84       6.188  11.470  -9.267  1.00  4.52           H  
ATOM   1318 1HB  LYS A  84       6.001  10.827  -6.901  1.00  4.52           H  
ATOM   1319 2HB  LYS A  84       4.285  10.536  -7.030  1.00  4.52           H  
ATOM   1320 1HG  LYS A  84       4.853   8.650  -8.588  1.00  4.52           H  
ATOM   1321 2HG  LYS A  84       6.536   8.973  -8.253  1.00  4.52           H  
ATOM   1322 1HD  LYS A  84       5.718   7.197  -6.785  1.00  4.52           H  
ATOM   1323 2HD  LYS A  84       6.065   8.623  -5.795  1.00  4.52           H  
ATOM   1324 1HE  LYS A  84       3.672   9.231  -5.788  1.00  4.52           H  
ATOM   1325 2HE  LYS A  84       3.300   7.917  -6.924  1.00  4.52           H  
ATOM   1326 1HZ  LYS A  84       2.713   7.347  -4.668  1.00  4.52           H  
ATOM   1327 2HZ  LYS A  84       3.919   6.347  -5.198  1.00  4.52           H  
ATOM   1328 3HZ  LYS A  84       4.266   7.574  -4.152  1.00  4.52           H  
ATOM   1329  N   ILE A  85       3.972  11.512 -10.859  1.00  4.33           N  
ATOM   1330  CA  ILE A  85       2.769  11.149 -11.558  1.00  4.33           C  
ATOM   1331  C   ILE A  85       2.917   9.769 -12.094  1.00  4.33           C  
ATOM   1332  O   ILE A  85       3.911   9.456 -12.754  1.00  4.33           O  
ATOM   1333  CB  ILE A  85       2.446  12.080 -12.735  1.00  4.33           C  
ATOM   1334  CG1 ILE A  85       0.950  12.007 -13.071  1.00  4.33           C  
ATOM   1335  CG2 ILE A  85       3.187  11.577 -14.009  1.00  4.33           C  
ATOM   1336  CD1 ILE A  85       0.045  12.658 -12.007  1.00  4.33           C  
ATOM   1337  H   ILE A  85       4.576  12.293 -11.119  1.00  4.33           H  
ATOM   1338  HA  ILE A  85       1.940  11.165 -10.853  1.00  4.33           H  
ATOM   1339  HB  ILE A  85       2.735  13.089 -12.490  1.00  4.33           H  
ATOM   1340 1HG1 ILE A  85       0.787  12.488 -14.014  1.00  4.33           H  
ATOM   1341 2HG1 ILE A  85       0.655  10.970 -13.168  1.00  4.33           H  
ATOM   1342 1HG2 ILE A  85       2.957  12.234 -14.849  1.00  4.33           H  
ATOM   1343 2HG2 ILE A  85       4.246  11.547 -13.848  1.00  4.33           H  
ATOM   1344 3HG2 ILE A  85       2.854  10.579 -14.237  1.00  4.33           H  
ATOM   1345 1HD1 ILE A  85      -0.995  12.562 -12.310  1.00  4.33           H  
ATOM   1346 2HD1 ILE A  85       0.192  12.150 -11.054  1.00  4.33           H  
ATOM   1347 3HD1 ILE A  85       0.290  13.704 -11.893  1.00  4.33           H  
ATOM   1348  N   GLN A  86       1.914   8.961 -11.888  1.00  4.11           N  
ATOM   1349  CA  GLN A  86       1.932   7.677 -12.502  1.00  4.11           C  
ATOM   1350  C   GLN A  86       1.794   8.019 -13.975  1.00  4.11           C  
ATOM   1351  O   GLN A  86       0.820   8.696 -14.333  1.00  4.11           O  
ATOM   1352  CB  GLN A  86       0.789   6.808 -12.000  1.00  4.11           C  
ATOM   1353  CG  GLN A  86       0.931   6.358 -10.549  1.00  4.11           C  
ATOM   1354  CD  GLN A  86       1.955   5.243 -10.375  1.00  4.11           C  
ATOM   1355  NE2 GLN A  86       1.925   4.590  -9.212  1.00  4.11           N  
ATOM   1356  OE1 GLN A  86       2.742   4.958 -11.286  1.00  4.11           O  
ATOM   1357  H   GLN A  86       1.148   9.256 -11.293  1.00  4.11           H  
ATOM   1358  HA  GLN A  86       2.864   7.189 -12.255  1.00  4.11           H  
ATOM   1359 1HB  GLN A  86      -0.144   7.366 -12.078  1.00  4.11           H  
ATOM   1360 2HB  GLN A  86       0.693   5.913 -12.623  1.00  4.11           H  
ATOM   1361 1HG  GLN A  86       1.285   7.216  -9.970  1.00  4.11           H  
ATOM   1362 2HG  GLN A  86      -0.006   6.032 -10.166  1.00  4.11           H  
ATOM   1363 1HE2 GLN A  86       2.549   3.826  -9.045  1.00  4.11           H  
ATOM   1364 2HE2 GLN A  86       1.255   4.847  -8.516  1.00  4.11           H  
ATOM   1365  N   PRO A  87       2.630   7.490 -14.869  1.00  3.92           N  
ATOM   1366  CA  PRO A  87       2.628   7.719 -16.299  1.00  3.92           C  
ATOM   1367  C   PRO A  87       1.253   7.618 -16.972  1.00  3.92           C  
ATOM   1368  O   PRO A  87       1.127   8.064 -18.109  1.00  3.92           O  
ATOM   1369  CB  PRO A  87       3.624   6.657 -16.791  1.00  3.92           C  
ATOM   1370  CG  PRO A  87       4.559   6.471 -15.657  1.00  3.92           C  
ATOM   1371  CD  PRO A  87       3.729   6.659 -14.416  1.00  3.92           C  
ATOM   1372  HA  PRO A  87       3.051   8.719 -16.477  1.00  3.92           H  
ATOM   1373 1HB  PRO A  87       3.118   5.723 -17.019  1.00  3.92           H  
ATOM   1374 2HB  PRO A  87       4.122   6.990 -17.719  1.00  3.92           H  
ATOM   1375 1HG  PRO A  87       5.033   5.477 -15.719  1.00  3.92           H  
ATOM   1376 2HG  PRO A  87       5.377   7.207 -15.725  1.00  3.92           H  
ATOM   1377 1HD  PRO A  87       3.338   5.753 -14.023  1.00  3.92           H  
ATOM   1378 2HD  PRO A  87       4.374   7.195 -13.706  1.00  3.92           H  
ATOM   1379  N   GLY A  88       0.194   7.124 -16.292  1.00  3.80           N  
ATOM   1380  CA  GLY A  88      -1.153   7.030 -16.879  1.00  3.80           C  
ATOM   1381  C   GLY A  88      -1.502   8.361 -17.555  1.00  3.80           C  
ATOM   1382  O   GLY A  88      -2.162   8.403 -18.597  1.00  3.80           O  
ATOM   1383  H   GLY A  88       0.318   6.805 -15.343  1.00  3.80           H  
ATOM   1384 1HA  GLY A  88      -1.220   6.204 -17.583  1.00  3.80           H  
ATOM   1385 2HA  GLY A  88      -1.868   6.836 -16.083  1.00  3.80           H  
ATOM   1386  N   PHE A  89      -1.020   9.451 -16.956  1.00  3.76           N  
ATOM   1387  CA  PHE A  89      -1.204  10.780 -17.507  1.00  3.76           C  
ATOM   1388  C   PHE A  89      -0.685  10.891 -18.925  1.00  3.76           C  
ATOM   1389  O   PHE A  89      -1.320  11.490 -19.800  1.00  3.76           O  
ATOM   1390  CB  PHE A  89      -0.503  11.823 -16.681  1.00  3.76           C  
ATOM   1391  CG  PHE A  89      -0.449  13.098 -17.411  1.00  3.76           C  
ATOM   1392  CD1 PHE A  89      -1.563  13.874 -17.613  1.00  3.76           C  
ATOM   1393  CD2 PHE A  89       0.758  13.541 -17.897  1.00  3.76           C  
ATOM   1394  CE1 PHE A  89      -1.464  15.043 -18.286  1.00  3.76           C  
ATOM   1395  CE2 PHE A  89       0.844  14.722 -18.555  1.00  3.76           C  
ATOM   1396  CZ  PHE A  89      -0.288  15.472 -18.741  1.00  3.76           C  
ATOM   1397  H   PHE A  89      -0.473   9.319 -16.099  1.00  3.76           H  
ATOM   1398  HA  PHE A  89      -2.265  11.001 -17.519  1.00  3.76           H  
ATOM   1399 1HB  PHE A  89      -1.002  11.970 -15.750  1.00  3.76           H  
ATOM   1400 2HB  PHE A  89       0.519  11.498 -16.467  1.00  3.76           H  
ATOM   1401  HD1 PHE A  89      -2.519  13.555 -17.254  1.00  3.76           H  
ATOM   1402  HD2 PHE A  89       1.649  12.941 -17.736  1.00  3.76           H  
ATOM   1403  HE1 PHE A  89      -2.332  15.650 -18.450  1.00  3.76           H  
ATOM   1404  HE2 PHE A  89       1.799  15.068 -18.927  1.00  3.76           H  
ATOM   1405  HZ  PHE A  89      -0.255  16.411 -19.257  1.00  3.76           H  
ATOM   1406  N   LEU A  90       0.525  10.397 -19.131  1.00  3.82           N  
ATOM   1407  CA  LEU A  90       1.189  10.497 -20.401  1.00  3.82           C  
ATOM   1408  C   LEU A  90       0.406   9.692 -21.435  1.00  3.82           C  
ATOM   1409  O   LEU A  90       0.375  10.062 -22.606  1.00  3.82           O  
ATOM   1410  CB  LEU A  90       2.641  10.037 -20.258  1.00  3.82           C  
ATOM   1411  CG  LEU A  90       3.520  10.968 -19.364  1.00  3.82           C  
ATOM   1412  CD1 LEU A  90       4.872  10.341 -19.169  1.00  3.82           C  
ATOM   1413  CD2 LEU A  90       3.641  12.360 -20.021  1.00  3.82           C  
ATOM   1414  H   LEU A  90       0.972   9.869 -18.393  1.00  3.82           H  
ATOM   1415  HA  LEU A  90       1.199  11.541 -20.699  1.00  3.82           H  
ATOM   1416 1HB  LEU A  90       2.656   9.038 -19.824  1.00  3.82           H  
ATOM   1417 2HB  LEU A  90       3.096   9.982 -21.246  1.00  3.82           H  
ATOM   1418  HG  LEU A  90       3.055  11.065 -18.382  1.00  3.82           H  
ATOM   1419 1HD1 LEU A  90       5.483  10.967 -18.536  1.00  3.82           H  
ATOM   1420 2HD1 LEU A  90       4.754   9.364 -18.702  1.00  3.82           H  
ATOM   1421 3HD1 LEU A  90       5.349  10.232 -20.139  1.00  3.82           H  
ATOM   1422 1HD2 LEU A  90       4.254  13.015 -19.393  1.00  3.82           H  
ATOM   1423 2HD2 LEU A  90       4.106  12.253 -20.994  1.00  3.82           H  
ATOM   1424 3HD2 LEU A  90       2.653  12.799 -20.143  1.00  3.82           H  
ATOM   1425  N   ALA A  91      -0.249   8.593 -21.020  1.00  3.95           N  
ATOM   1426  CA  ALA A  91      -1.087   7.858 -21.983  1.00  3.95           C  
ATOM   1427  C   ALA A  91      -2.217   8.749 -22.474  1.00  3.95           C  
ATOM   1428  O   ALA A  91      -2.513   8.820 -23.674  1.00  3.95           O  
ATOM   1429  CB  ALA A  91      -1.731   6.623 -21.374  1.00  3.95           C  
ATOM   1430  H   ALA A  91      -0.161   8.304 -20.042  1.00  3.95           H  
ATOM   1431  HA  ALA A  91      -0.466   7.573 -22.830  1.00  3.95           H  
ATOM   1432 1HB  ALA A  91      -2.343   6.128 -22.125  1.00  3.95           H  
ATOM   1433 2HB  ALA A  91      -1.009   5.964 -21.034  1.00  3.95           H  
ATOM   1434 3HB  ALA A  91      -2.358   6.915 -20.543  1.00  3.95           H  
ATOM   1435  N   MET A  92      -2.818   9.502 -21.542  1.00  4.14           N  
ATOM   1436  CA  MET A  92      -3.925  10.360 -21.940  1.00  4.14           C  
ATOM   1437  C   MET A  92      -3.416  11.436 -22.877  1.00  4.14           C  
ATOM   1438  O   MET A  92      -4.065  11.768 -23.864  1.00  4.14           O  
ATOM   1439  CB  MET A  92      -4.590  11.028 -20.745  1.00  4.14           C  
ATOM   1440  CG  MET A  92      -5.355  10.111 -19.821  1.00  4.14           C  
ATOM   1441  SD  MET A  92      -6.344  11.042 -18.620  1.00  4.14           S  
ATOM   1442  CE  MET A  92      -5.105  11.794 -17.586  1.00  4.14           C  
ATOM   1443  H   MET A  92      -2.534   9.419 -20.561  1.00  4.14           H  
ATOM   1444  HA  MET A  92      -4.659   9.761 -22.477  1.00  4.14           H  
ATOM   1445 1HB  MET A  92      -3.841  11.554 -20.154  1.00  4.14           H  
ATOM   1446 2HB  MET A  92      -5.288  11.768 -21.115  1.00  4.14           H  
ATOM   1447 1HG  MET A  92      -6.017   9.470 -20.400  1.00  4.14           H  
ATOM   1448 2HG  MET A  92      -4.646   9.476 -19.278  1.00  4.14           H  
ATOM   1449 1HE  MET A  92      -5.594  12.406 -16.828  1.00  4.14           H  
ATOM   1450 2HE  MET A  92      -4.520  11.017 -17.105  1.00  4.14           H  
ATOM   1451 3HE  MET A  92      -4.454  12.420 -18.196  1.00  4.14           H  
ATOM   1452  N   THR A  93      -2.222  11.946 -22.587  1.00  4.40           N  
ATOM   1453  CA  THR A  93      -1.596  12.970 -23.407  1.00  4.40           C  
ATOM   1454  C   THR A  93      -1.258  12.476 -24.803  1.00  4.40           C  
ATOM   1455  O   THR A  93      -1.548  13.134 -25.797  1.00  4.40           O  
ATOM   1456  CB  THR A  93      -0.307  13.451 -22.759  1.00  4.40           C  
ATOM   1457  CG2 THR A  93       0.395  14.398 -23.650  1.00  4.40           C  
ATOM   1458  OG1 THR A  93      -0.599  14.048 -21.504  1.00  4.40           O  
ATOM   1459  H   THR A  93      -1.748  11.631 -21.738  1.00  4.40           H  
ATOM   1460  HA  THR A  93      -2.288  13.808 -23.500  1.00  4.40           H  
ATOM   1461  HB  THR A  93       0.340  12.607 -22.594  1.00  4.40           H  
ATOM   1462  HG1 THR A  93      -0.964  13.366 -20.907  1.00  4.40           H  
ATOM   1463 1HG2 THR A  93       1.316  14.699 -23.171  1.00  4.40           H  
ATOM   1464 2HG2 THR A  93       0.622  13.912 -24.597  1.00  4.40           H  
ATOM   1465 3HG2 THR A  93      -0.241  15.263 -23.833  1.00  4.40           H  
ATOM   1466  N   PHE A  94      -0.656  11.296 -24.878  1.00  4.72           N  
ATOM   1467  CA  PHE A  94      -0.222  10.693 -26.128  1.00  4.72           C  
ATOM   1468  C   PHE A  94      -1.393  10.609 -27.090  1.00  4.72           C  
ATOM   1469  O   PHE A  94      -1.306  10.989 -28.261  1.00  4.72           O  
ATOM   1470  CB  PHE A  94       0.302   9.277 -25.876  1.00  4.72           C  
ATOM   1471  CG  PHE A  94       0.865   8.607 -27.084  1.00  4.72           C  
ATOM   1472  CD1 PHE A  94       2.206   8.726 -27.379  1.00  4.72           C  
ATOM   1473  CD2 PHE A  94       0.065   7.902 -27.938  1.00  4.72           C  
ATOM   1474  CE1 PHE A  94       2.743   8.124 -28.503  1.00  4.72           C  
ATOM   1475  CE2 PHE A  94       0.579   7.314 -29.070  1.00  4.72           C  
ATOM   1476  CZ  PHE A  94       1.929   7.417 -29.349  1.00  4.72           C  
ATOM   1477  H   PHE A  94      -0.457  10.800 -24.016  1.00  4.72           H  
ATOM   1478  HA  PHE A  94       0.561  11.311 -26.569  1.00  4.72           H  
ATOM   1479 1HB  PHE A  94       1.077   9.313 -25.110  1.00  4.72           H  
ATOM   1480 2HB  PHE A  94      -0.504   8.657 -25.483  1.00  4.72           H  
ATOM   1481  HD1 PHE A  94       2.839   9.292 -26.702  1.00  4.72           H  
ATOM   1482  HD2 PHE A  94      -0.979   7.819 -27.712  1.00  4.72           H  
ATOM   1483  HE1 PHE A  94       3.806   8.213 -28.718  1.00  4.72           H  
ATOM   1484  HE2 PHE A  94      -0.077   6.758 -29.737  1.00  4.72           H  
ATOM   1485  HZ  PHE A  94       2.344   6.943 -30.237  1.00  4.72           H  
ATOM   1486  N   LEU A  95      -2.514  10.137 -26.561  1.00  5.11           N  
ATOM   1487  CA  LEU A  95      -3.728   9.899 -27.311  1.00  5.11           C  
ATOM   1488  C   LEU A  95      -4.588  11.167 -27.494  1.00  5.11           C  
ATOM   1489  O   LEU A  95      -5.668  11.109 -28.096  1.00  5.11           O  
ATOM   1490  CB  LEU A  95      -4.491   8.804 -26.562  1.00  5.11           C  
ATOM   1491  CG  LEU A  95      -3.720   7.439 -26.499  1.00  5.11           C  
ATOM   1492  CD1 LEU A  95      -4.444   6.473 -25.599  1.00  5.11           C  
ATOM   1493  CD2 LEU A  95      -3.582   6.862 -27.907  1.00  5.11           C  
ATOM   1494  H   LEU A  95      -2.509   9.868 -25.573  1.00  5.11           H  
ATOM   1495  HA  LEU A  95      -3.450   9.528 -28.295  1.00  5.11           H  
ATOM   1496 1HB  LEU A  95      -4.658   9.145 -25.534  1.00  5.11           H  
ATOM   1497 2HB  LEU A  95      -5.451   8.643 -27.042  1.00  5.11           H  
ATOM   1498  HG  LEU A  95      -2.730   7.607 -26.074  1.00  5.11           H  
ATOM   1499 1HD1 LEU A  95      -3.887   5.539 -25.552  1.00  5.11           H  
ATOM   1500 2HD1 LEU A  95      -4.515   6.904 -24.598  1.00  5.11           H  
ATOM   1501 3HD1 LEU A  95      -5.441   6.283 -25.988  1.00  5.11           H  
ATOM   1502 1HD2 LEU A  95      -3.032   5.923 -27.861  1.00  5.11           H  
ATOM   1503 2HD2 LEU A  95      -4.571   6.682 -28.325  1.00  5.11           H  
ATOM   1504 3HD2 LEU A  95      -3.048   7.563 -28.544  1.00  5.11           H  
ATOM   1505  N   ARG A  96      -4.124  12.300 -26.946  1.00  5.55           N  
ATOM   1506  CA  ARG A  96      -4.804  13.590 -27.015  1.00  5.55           C  
ATOM   1507  C   ARG A  96      -3.773  14.662 -27.381  1.00  5.55           C  
ATOM   1508  O   ARG A  96      -3.892  15.832 -27.010  1.00  5.55           O  
ATOM   1509  CB  ARG A  96      -5.466  13.947 -25.692  1.00  5.55           C  
ATOM   1510  CG  ARG A  96      -6.610  13.024 -25.267  1.00  5.55           C  
ATOM   1511  CD  ARG A  96      -7.774  13.131 -26.188  1.00  5.55           C  
ATOM   1512  NE  ARG A  96      -8.893  12.306 -25.764  1.00  5.55           N  
ATOM   1513  CZ  ARG A  96      -9.087  11.011 -26.110  1.00  5.55           C  
ATOM   1514  NH1 ARG A  96      -8.235  10.376 -26.897  1.00  5.55           N1+
ATOM   1515  NH2 ARG A  96     -10.153  10.371 -25.652  1.00  5.55           N  
ATOM   1516  H   ARG A  96      -3.227  12.298 -26.469  1.00  5.55           H  
ATOM   1517  HA  ARG A  96      -5.566  13.551 -27.791  1.00  5.55           H  
ATOM   1518 1HB  ARG A  96      -4.718  13.947 -24.900  1.00  5.55           H  
ATOM   1519 2HB  ARG A  96      -5.855  14.944 -25.756  1.00  5.55           H  
ATOM   1520 1HG  ARG A  96      -6.270  11.991 -25.256  1.00  5.55           H  
ATOM   1521 2HG  ARG A  96      -6.936  13.305 -24.264  1.00  5.55           H  
ATOM   1522 1HD  ARG A  96      -8.107  14.151 -26.242  1.00  5.55           H  
ATOM   1523 2HD  ARG A  96      -7.471  12.803 -27.181  1.00  5.55           H  
ATOM   1524  HE  ARG A  96      -9.580  12.734 -25.162  1.00  5.55           H  
ATOM   1525 1HH1 ARG A  96      -7.394  10.844 -27.271  1.00  5.55           H  
ATOM   1526 2HH1 ARG A  96      -8.404   9.413 -27.140  1.00  5.55           H  
ATOM   1527 1HH2 ARG A  96     -10.810  10.849 -25.050  1.00  5.55           H  
ATOM   1528 2HH2 ARG A  96     -10.308   9.407 -25.903  1.00  5.55           H  
ATOM   1529  N   GLY A  97      -2.781  14.261 -28.169  1.00  6.02           N  
ATOM   1530  CA  GLY A  97      -1.642  15.094 -28.573  1.00  6.02           C  
ATOM   1531  C   GLY A  97      -1.965  16.399 -29.315  1.00  6.02           C  
ATOM   1532  O   GLY A  97      -1.092  17.250 -29.473  1.00  6.02           O  
ATOM   1533  H   GLY A  97      -2.773  13.285 -28.448  1.00  6.02           H  
ATOM   1534 1HA  GLY A  97      -1.063  15.329 -27.680  1.00  6.02           H  
ATOM   1535 2HA  GLY A  97      -0.986  14.490 -29.198  1.00  6.02           H  
ATOM   1536  N   LYS A  98      -3.202  16.560 -29.779  1.00  6.46           N  
ATOM   1537  CA  LYS A  98      -3.619  17.766 -30.494  1.00  6.46           C  
ATOM   1538  C   LYS A  98      -4.080  18.894 -29.564  1.00  6.46           C  
ATOM   1539  O   LYS A  98      -4.426  19.981 -30.029  1.00  6.46           O  
ATOM   1540  CB  LYS A  98      -4.739  17.429 -31.474  1.00  6.46           C  
ATOM   1541  CG  LYS A  98      -4.317  16.506 -32.616  1.00  6.46           C  
ATOM   1542  CD  LYS A  98      -5.477  16.225 -33.565  1.00  6.46           C  
ATOM   1543  CE  LYS A  98      -5.052  15.316 -34.712  1.00  6.46           C  
ATOM   1544  NZ  LYS A  98      -6.186  15.018 -35.630  1.00  6.46           N1+
ATOM   1545  H   LYS A  98      -3.874  15.827 -29.615  1.00  6.46           H  
ATOM   1546  HA  LYS A  98      -2.764  18.138 -31.059  1.00  6.46           H  
ATOM   1547 1HB  LYS A  98      -5.557  16.950 -30.934  1.00  6.46           H  
ATOM   1548 2HB  LYS A  98      -5.127  18.349 -31.910  1.00  6.46           H  
ATOM   1549 1HG  LYS A  98      -3.504  16.971 -33.175  1.00  6.46           H  
ATOM   1550 2HG  LYS A  98      -3.958  15.563 -32.205  1.00  6.46           H  
ATOM   1551 1HD  LYS A  98      -6.289  15.746 -33.015  1.00  6.46           H  
ATOM   1552 2HD  LYS A  98      -5.846  17.165 -33.976  1.00  6.46           H  
ATOM   1553 1HE  LYS A  98      -4.258  15.803 -35.276  1.00  6.46           H  
ATOM   1554 2HE  LYS A  98      -4.672  14.379 -34.304  1.00  6.46           H  
ATOM   1555 1HZ  LYS A  98      -5.868  14.416 -36.376  1.00  6.46           H  
ATOM   1556 2HZ  LYS A  98      -6.924  14.556 -35.116  1.00  6.46           H  
ATOM   1557 3HZ  LYS A  98      -6.538  15.880 -36.021  1.00  6.46           H  
ATOM   1558  N   TRP A  99      -4.108  18.632 -28.260  1.00  6.82           N  
ATOM   1559  CA  TRP A  99      -4.554  19.610 -27.264  1.00  6.82           C  
ATOM   1560  C   TRP A  99      -3.621  20.804 -27.061  1.00  6.82           C  
ATOM   1561  O   TRP A  99      -2.402  20.707 -27.226  1.00  6.82           O  
ATOM   1562  CB  TRP A  99      -4.811  18.937 -25.928  1.00  6.82           C  
ATOM   1563  CG  TRP A  99      -6.039  18.101 -25.936  1.00  6.82           C  
ATOM   1564  CD1 TRP A  99      -6.759  17.723 -27.032  1.00  6.82           C  
ATOM   1565  CD2 TRP A  99      -6.753  17.590 -24.792  1.00  6.82           C  
ATOM   1566  CE2 TRP A  99      -7.873  16.910 -25.282  1.00  6.82           C  
ATOM   1567  CE3 TRP A  99      -6.549  17.663 -23.414  1.00  6.82           C  
ATOM   1568  NE1 TRP A  99      -7.854  16.994 -26.652  1.00  6.82           N  
ATOM   1569  CZ2 TRP A  99      -8.782  16.298 -24.439  1.00  6.82           C  
ATOM   1570  CZ3 TRP A  99      -7.472  17.060 -22.580  1.00  6.82           C  
ATOM   1571  CH2 TRP A  99      -8.552  16.392 -23.076  1.00  6.82           C  
ATOM   1572  H   TRP A  99      -3.824  17.708 -27.929  1.00  6.82           H  
ATOM   1573  HA  TRP A  99      -5.511  20.011 -27.602  1.00  6.82           H  
ATOM   1574 1HB  TRP A  99      -3.969  18.288 -25.694  1.00  6.82           H  
ATOM   1575 2HB  TRP A  99      -4.876  19.675 -25.143  1.00  6.82           H  
ATOM   1576  HD1 TRP A  99      -6.503  17.967 -28.059  1.00  6.82           H  
ATOM   1577  HE1 TRP A  99      -8.544  16.603 -27.276  1.00  6.82           H  
ATOM   1578  HE3 TRP A  99      -5.686  18.197 -23.004  1.00  6.82           H  
ATOM   1579  HZ2 TRP A  99      -9.654  15.769 -24.816  1.00  6.82           H  
ATOM   1580  HZ3 TRP A  99      -7.325  17.132 -21.514  1.00  6.82           H  
ATOM   1581  HH2 TRP A  99      -9.252  15.930 -22.378  1.00  6.82           H  
ATOM   1582  N   THR A 100      -4.222  21.943 -26.705  1.00  7.04           N  
ATOM   1583  CA  THR A 100      -3.504  23.187 -26.446  1.00  7.04           C  
ATOM   1584  C   THR A 100      -2.828  23.172 -25.097  1.00  7.04           C  
ATOM   1585  O   THR A 100      -3.102  22.304 -24.270  1.00  7.04           O  
ATOM   1586  CB  THR A 100      -4.467  24.378 -26.455  1.00  7.04           C  
ATOM   1587  CG2 THR A 100      -5.198  24.466 -27.784  1.00  7.04           C  
ATOM   1588  OG1 THR A 100      -5.429  24.196 -25.387  1.00  7.04           O  
ATOM   1589  H   THR A 100      -5.241  21.946 -26.586  1.00  7.04           H  
ATOM   1590  HA  THR A 100      -2.744  23.321 -27.217  1.00  7.04           H  
ATOM   1591  HB  THR A 100      -3.913  25.297 -26.284  1.00  7.04           H  
ATOM   1592  HG1 THR A 100      -6.034  23.450 -25.651  1.00  7.04           H  
ATOM   1593 1HG2 THR A 100      -5.886  25.310 -27.768  1.00  7.04           H  
ATOM   1594 2HG2 THR A 100      -4.476  24.599 -28.588  1.00  7.04           H  
ATOM   1595 3HG2 THR A 100      -5.760  23.543 -27.946  1.00  7.04           H  
ATOM   1596  N   ASN A 101      -1.974  24.163 -24.847  1.00  7.11           N  
ATOM   1597  CA  ASN A 101      -1.271  24.220 -23.576  1.00  7.11           C  
ATOM   1598  C   ASN A 101      -2.246  24.278 -22.396  1.00  7.11           C  
ATOM   1599  O   ASN A 101      -2.056  23.580 -21.399  1.00  7.11           O  
ATOM   1600  CB  ASN A 101      -0.376  25.446 -23.540  1.00  7.11           C  
ATOM   1601  CG  ASN A 101       0.834  25.380 -24.472  1.00  7.11           C  
ATOM   1602  ND2 ASN A 101       1.380  26.534 -24.750  1.00  7.11           N  
ATOM   1603  OD1 ASN A 101       1.270  24.320 -24.947  1.00  7.11           O  
ATOM   1604  H   ASN A 101      -1.794  24.860 -25.556  1.00  7.11           H  
ATOM   1605  HA  ASN A 101      -0.668  23.317 -23.469  1.00  7.11           H  
ATOM   1606 1HB  ASN A 101      -0.964  26.326 -23.796  1.00  7.11           H  
ATOM   1607 2HB  ASN A 101      -0.014  25.586 -22.520  1.00  7.11           H  
ATOM   1608 1HD2 ASN A 101       2.164  26.584 -25.369  1.00  7.11           H  
ATOM   1609 2HD2 ASN A 101       1.003  27.373 -24.358  1.00  7.11           H  
ATOM   1610  N   GLN A 102      -3.319  25.070 -22.509  1.00  7.03           N  
ATOM   1611  CA  GLN A 102      -4.241  25.154 -21.380  1.00  7.03           C  
ATOM   1612  C   GLN A 102      -4.977  23.841 -21.190  1.00  7.03           C  
ATOM   1613  O   GLN A 102      -5.210  23.405 -20.060  1.00  7.03           O  
ATOM   1614  CB  GLN A 102      -5.244  26.288 -21.546  1.00  7.03           C  
ATOM   1615  CG  GLN A 102      -6.096  26.529 -20.302  1.00  7.03           C  
ATOM   1616  CD  GLN A 102      -5.242  26.970 -19.097  1.00  7.03           C  
ATOM   1617  NE2 GLN A 102      -5.381  26.281 -17.970  1.00  7.03           N  
ATOM   1618  OE1 GLN A 102      -4.476  27.934 -19.193  1.00  7.03           O  
ATOM   1619  H   GLN A 102      -3.474  25.609 -23.348  1.00  7.03           H  
ATOM   1620  HA  GLN A 102      -3.664  25.343 -20.481  1.00  7.03           H  
ATOM   1621 1HB  GLN A 102      -4.717  27.210 -21.786  1.00  7.03           H  
ATOM   1622 2HB  GLN A 102      -5.914  26.062 -22.378  1.00  7.03           H  
ATOM   1623 1HG  GLN A 102      -6.823  27.311 -20.516  1.00  7.03           H  
ATOM   1624 2HG  GLN A 102      -6.607  25.600 -20.040  1.00  7.03           H  
ATOM   1625 1HE2 GLN A 102      -4.853  26.537 -17.159  1.00  7.03           H  
ATOM   1626 2HE2 GLN A 102      -6.019  25.515 -17.932  1.00  7.03           H  
ATOM   1627  N   GLU A 103      -5.343  23.188 -22.292  1.00  6.85           N  
ATOM   1628  CA  GLU A 103      -6.041  21.917 -22.162  1.00  6.85           C  
ATOM   1629  C   GLU A 103      -5.129  20.882 -21.510  1.00  6.85           C  
ATOM   1630  O   GLU A 103      -5.578  20.078 -20.688  1.00  6.85           O  
ATOM   1631  CB  GLU A 103      -6.556  21.478 -23.517  1.00  6.85           C  
ATOM   1632  CG  GLU A 103      -7.714  22.312 -24.024  1.00  6.85           C  
ATOM   1633  CD  GLU A 103      -8.024  22.068 -25.459  1.00  6.85           C  
ATOM   1634  OE1 GLU A 103      -7.082  22.032 -26.229  1.00  6.85           O  
ATOM   1635  OE2 GLU A 103      -9.173  21.926 -25.802  1.00  6.85           O1-
ATOM   1636  H   GLU A 103      -5.150  23.564 -23.229  1.00  6.85           H  
ATOM   1637  HA  GLU A 103      -6.901  22.064 -21.510  1.00  6.85           H  
ATOM   1638 1HB  GLU A 103      -5.755  21.556 -24.240  1.00  6.85           H  
ATOM   1639 2HB  GLU A 103      -6.874  20.448 -23.477  1.00  6.85           H  
ATOM   1640 1HG  GLU A 103      -8.595  22.080 -23.428  1.00  6.85           H  
ATOM   1641 2HG  GLU A 103      -7.478  23.365 -23.876  1.00  6.85           H  
ATOM   1642  N   ASN A 104      -3.837  20.936 -21.839  1.00  6.67           N  
ATOM   1643  CA  ASN A 104      -2.854  20.040 -21.257  1.00  6.67           C  
ATOM   1644  C   ASN A 104      -2.700  20.298 -19.756  1.00  6.67           C  
ATOM   1645  O   ASN A 104      -2.565  19.352 -18.976  1.00  6.67           O  
ATOM   1646  CB  ASN A 104      -1.557  20.174 -22.021  1.00  6.67           C  
ATOM   1647  CG  ASN A 104      -1.679  19.484 -23.357  1.00  6.67           C  
ATOM   1648  ND2 ASN A 104      -0.935  19.904 -24.342  1.00  6.67           N  
ATOM   1649  OD1 ASN A 104      -2.486  18.555 -23.473  1.00  6.67           O  
ATOM   1650  H   ASN A 104      -3.535  21.607 -22.547  1.00  6.67           H  
ATOM   1651  HA  ASN A 104      -3.211  19.018 -21.375  1.00  6.67           H  
ATOM   1652 1HB  ASN A 104      -1.338  21.225 -22.189  1.00  6.67           H  
ATOM   1653 2HB  ASN A 104      -0.733  19.755 -21.449  1.00  6.67           H  
ATOM   1654 1HD2 ASN A 104      -1.002  19.466 -25.246  1.00  6.67           H  
ATOM   1655 2HD2 ASN A 104      -0.307  20.660 -24.205  1.00  6.67           H  
ATOM   1656  N   ILE A 105      -2.819  21.558 -19.328  1.00  6.50           N  
ATOM   1657  CA  ILE A 105      -2.787  21.860 -17.900  1.00  6.50           C  
ATOM   1658  C   ILE A 105      -3.969  21.228 -17.209  1.00  6.50           C  
ATOM   1659  O   ILE A 105      -3.830  20.601 -16.160  1.00  6.50           O  
ATOM   1660  CB  ILE A 105      -2.794  23.368 -17.608  1.00  6.50           C  
ATOM   1661  CG1 ILE A 105      -1.494  23.995 -18.065  1.00  6.50           C  
ATOM   1662  CG2 ILE A 105      -3.039  23.602 -16.128  1.00  6.50           C  
ATOM   1663  CD1 ILE A 105      -1.499  25.501 -18.087  1.00  6.50           C  
ATOM   1664  H   ILE A 105      -2.896  22.316 -20.011  1.00  6.50           H  
ATOM   1665  HA  ILE A 105      -1.891  21.429 -17.465  1.00  6.50           H  
ATOM   1666  HB  ILE A 105      -3.591  23.837 -18.177  1.00  6.50           H  
ATOM   1667 1HG1 ILE A 105      -0.707  23.669 -17.394  1.00  6.50           H  
ATOM   1668 2HG1 ILE A 105      -1.270  23.636 -19.063  1.00  6.50           H  
ATOM   1669 1HG2 ILE A 105      -3.062  24.671 -15.930  1.00  6.50           H  
ATOM   1670 2HG2 ILE A 105      -3.994  23.160 -15.843  1.00  6.50           H  
ATOM   1671 3HG2 ILE A 105      -2.240  23.140 -15.548  1.00  6.50           H  
ATOM   1672 1HD1 ILE A 105      -0.528  25.861 -18.423  1.00  6.50           H  
ATOM   1673 2HD1 ILE A 105      -2.264  25.856 -18.764  1.00  6.50           H  
ATOM   1674 3HD1 ILE A 105      -1.700  25.878 -17.089  1.00  6.50           H  
ATOM   1675  N   LEU A 106      -5.141  21.376 -17.805  1.00  6.37           N  
ATOM   1676  CA  LEU A 106      -6.338  20.822 -17.208  1.00  6.37           C  
ATOM   1677  C   LEU A 106      -6.269  19.293 -17.148  1.00  6.37           C  
ATOM   1678  O   LEU A 106      -6.673  18.687 -16.149  1.00  6.37           O  
ATOM   1679  CB  LEU A 106      -7.538  21.301 -18.012  1.00  6.37           C  
ATOM   1680  CG  LEU A 106      -7.777  22.817 -17.913  1.00  6.37           C  
ATOM   1681  CD1 LEU A 106      -8.876  23.222 -18.878  1.00  6.37           C  
ATOM   1682  CD2 LEU A 106      -8.113  23.183 -16.474  1.00  6.37           C  
ATOM   1683  H   LEU A 106      -5.198  21.906 -18.677  1.00  6.37           H  
ATOM   1684  HA  LEU A 106      -6.422  21.202 -16.192  1.00  6.37           H  
ATOM   1685 1HB  LEU A 106      -7.379  21.055 -19.061  1.00  6.37           H  
ATOM   1686 2HB  LEU A 106      -8.430  20.787 -17.664  1.00  6.37           H  
ATOM   1687  HG  LEU A 106      -6.872  23.341 -18.204  1.00  6.37           H  
ATOM   1688 1HD1 LEU A 106      -9.032  24.298 -18.822  1.00  6.37           H  
ATOM   1689 2HD1 LEU A 106      -8.578  22.951 -19.891  1.00  6.37           H  
ATOM   1690 3HD1 LEU A 106      -9.797  22.705 -18.617  1.00  6.37           H  
ATOM   1691 1HD2 LEU A 106      -8.268  24.260 -16.400  1.00  6.37           H  
ATOM   1692 2HD2 LEU A 106      -9.022  22.664 -16.167  1.00  6.37           H  
ATOM   1693 3HD2 LEU A 106      -7.291  22.890 -15.823  1.00  6.37           H  
ATOM   1694  N   LEU A 107      -5.696  18.672 -18.188  1.00  6.27           N  
ATOM   1695  CA  LEU A 107      -5.557  17.220 -18.239  1.00  6.27           C  
ATOM   1696  C   LEU A 107      -4.631  16.783 -17.110  1.00  6.27           C  
ATOM   1697  O   LEU A 107      -4.904  15.803 -16.407  1.00  6.27           O  
ATOM   1698  CB  LEU A 107      -4.947  16.785 -19.583  1.00  6.27           C  
ATOM   1699  CG  LEU A 107      -4.829  15.267 -19.856  1.00  6.27           C  
ATOM   1700  CD1 LEU A 107      -6.209  14.651 -19.854  1.00  6.27           C  
ATOM   1701  CD2 LEU A 107      -4.113  15.050 -21.205  1.00  6.27           C  
ATOM   1702  H   LEU A 107      -5.396  19.224 -18.992  1.00  6.27           H  
ATOM   1703  HA  LEU A 107      -6.535  16.761 -18.105  1.00  6.27           H  
ATOM   1704 1HB  LEU A 107      -5.496  17.244 -20.378  1.00  6.27           H  
ATOM   1705 2HB  LEU A 107      -3.938  17.184 -19.625  1.00  6.27           H  
ATOM   1706  HG  LEU A 107      -4.268  14.792 -19.066  1.00  6.27           H  
ATOM   1707 1HD1 LEU A 107      -6.132  13.598 -20.038  1.00  6.27           H  
ATOM   1708 2HD1 LEU A 107      -6.681  14.813 -18.886  1.00  6.27           H  
ATOM   1709 3HD1 LEU A 107      -6.812  15.094 -20.627  1.00  6.27           H  
ATOM   1710 1HD2 LEU A 107      -4.024  13.988 -21.403  1.00  6.27           H  
ATOM   1711 2HD2 LEU A 107      -4.684  15.521 -22.007  1.00  6.27           H  
ATOM   1712 3HD2 LEU A 107      -3.115  15.494 -21.163  1.00  6.27           H  
ATOM   1713  N   ALA A 108      -3.528  17.526 -16.951  1.00  6.21           N  
ATOM   1714  CA  ALA A 108      -2.521  17.264 -15.939  1.00  6.21           C  
ATOM   1715  C   ALA A 108      -3.087  17.360 -14.540  1.00  6.21           C  
ATOM   1716  O   ALA A 108      -2.854  16.473 -13.711  1.00  6.21           O  
ATOM   1717  CB  ALA A 108      -1.377  18.250 -16.131  1.00  6.21           C  
ATOM   1718  H   ALA A 108      -3.364  18.308 -17.585  1.00  6.21           H  
ATOM   1719  HA  ALA A 108      -2.173  16.254 -16.062  1.00  6.21           H  
ATOM   1720 1HB  ALA A 108      -0.601  18.082 -15.431  1.00  6.21           H  
ATOM   1721 2HB  ALA A 108      -0.975  18.140 -17.139  1.00  6.21           H  
ATOM   1722 3HB  ALA A 108      -1.742  19.257 -16.005  1.00  6.21           H  
ATOM   1723  N   LEU A 109      -3.915  18.372 -14.301  1.00  6.17           N  
ATOM   1724  CA  LEU A 109      -4.541  18.502 -13.002  1.00  6.17           C  
ATOM   1725  C   LEU A 109      -5.485  17.340 -12.775  1.00  6.17           C  
ATOM   1726  O   LEU A 109      -5.474  16.729 -11.707  1.00  6.17           O  
ATOM   1727  CB  LEU A 109      -5.289  19.827 -12.921  1.00  6.17           C  
ATOM   1728  CG  LEU A 109      -4.401  21.058 -12.889  1.00  6.17           C  
ATOM   1729  CD1 LEU A 109      -5.263  22.300 -13.021  1.00  6.17           C  
ATOM   1730  CD2 LEU A 109      -3.608  21.056 -11.588  1.00  6.17           C  
ATOM   1731  H   LEU A 109      -4.072  19.080 -15.019  1.00  6.17           H  
ATOM   1732  HA  LEU A 109      -3.767  18.482 -12.238  1.00  6.17           H  
ATOM   1733 1HB  LEU A 109      -5.931  19.911 -13.800  1.00  6.17           H  
ATOM   1734 2HB  LEU A 109      -5.913  19.827 -12.036  1.00  6.17           H  
ATOM   1735  HG  LEU A 109      -3.712  21.035 -13.727  1.00  6.17           H  
ATOM   1736 1HD1 LEU A 109      -4.630  23.186 -13.008  1.00  6.17           H  
ATOM   1737 2HD1 LEU A 109      -5.807  22.257 -13.961  1.00  6.17           H  
ATOM   1738 3HD1 LEU A 109      -5.969  22.345 -12.194  1.00  6.17           H  
ATOM   1739 1HD2 LEU A 109      -2.962  21.935 -11.559  1.00  6.17           H  
ATOM   1740 2HD2 LEU A 109      -4.294  21.082 -10.742  1.00  6.17           H  
ATOM   1741 3HD2 LEU A 109      -2.997  20.155 -11.532  1.00  6.17           H  
ATOM   1742  N   GLY A 110      -6.217  16.959 -13.821  1.00  6.13           N  
ATOM   1743  CA  GLY A 110      -7.136  15.841 -13.751  1.00  6.13           C  
ATOM   1744  C   GLY A 110      -6.395  14.602 -13.284  1.00  6.13           C  
ATOM   1745  O   GLY A 110      -6.806  13.949 -12.319  1.00  6.13           O  
ATOM   1746  H   GLY A 110      -6.172  17.494 -14.689  1.00  6.13           H  
ATOM   1747 1HA  GLY A 110      -7.952  16.076 -13.069  1.00  6.13           H  
ATOM   1748 2HA  GLY A 110      -7.565  15.670 -14.739  1.00  6.13           H  
ATOM   1749  N   ALA A 111      -5.294  14.284 -13.966  1.00  6.12           N  
ATOM   1750  CA  ALA A 111      -4.488  13.123 -13.625  1.00  6.12           C  
ATOM   1751  C   ALA A 111      -3.965  13.183 -12.205  1.00  6.12           C  
ATOM   1752  O   ALA A 111      -3.952  12.172 -11.494  1.00  6.12           O  
ATOM   1753  CB  ALA A 111      -3.307  13.037 -14.546  1.00  6.12           C  
ATOM   1754  H   ALA A 111      -5.024  14.874 -14.756  1.00  6.12           H  
ATOM   1755  HA  ALA A 111      -5.110  12.236 -13.730  1.00  6.12           H  
ATOM   1756 1HB  ALA A 111      -2.730  12.158 -14.292  1.00  6.12           H  
ATOM   1757 2HB  ALA A 111      -3.660  12.971 -15.541  1.00  6.12           H  
ATOM   1758 3HB  ALA A 111      -2.692  13.928 -14.435  1.00  6.12           H  
ATOM   1759  N   ALA A 112      -3.557  14.371 -11.765  1.00  6.13           N  
ATOM   1760  CA  ALA A 112      -3.041  14.512 -10.419  1.00  6.13           C  
ATOM   1761  C   ALA A 112      -4.091  14.139  -9.397  1.00  6.13           C  
ATOM   1762  O   ALA A 112      -3.814  13.417  -8.434  1.00  6.13           O  
ATOM   1763  CB  ALA A 112      -2.623  15.939 -10.177  1.00  6.13           C  
ATOM   1764  H   ALA A 112      -3.571  15.182 -12.387  1.00  6.13           H  
ATOM   1765  HA  ALA A 112      -2.188  13.846 -10.305  1.00  6.13           H  
ATOM   1766 1HB  ALA A 112      -2.239  16.015  -9.185  1.00  6.13           H  
ATOM   1767 2HB  ALA A 112      -1.870  16.223 -10.890  1.00  6.13           H  
ATOM   1768 3HB  ALA A 112      -3.478  16.597 -10.281  1.00  6.13           H  
ATOM   1769  N   PHE A 113      -5.318  14.595  -9.632  1.00  6.18           N  
ATOM   1770  CA  PHE A 113      -6.382  14.342  -8.684  1.00  6.18           C  
ATOM   1771  C   PHE A 113      -6.870  12.910  -8.769  1.00  6.18           C  
ATOM   1772  O   PHE A 113      -7.219  12.307  -7.751  1.00  6.18           O  
ATOM   1773  CB  PHE A 113      -7.508  15.349  -8.881  1.00  6.18           C  
ATOM   1774  CG  PHE A 113      -7.089  16.731  -8.433  1.00  6.18           C  
ATOM   1775  CD1 PHE A 113      -6.979  17.775  -9.334  1.00  6.18           C  
ATOM   1776  CD2 PHE A 113      -6.758  16.970  -7.108  1.00  6.18           C  
ATOM   1777  CE1 PHE A 113      -6.553  19.026  -8.931  1.00  6.18           C  
ATOM   1778  CE2 PHE A 113      -6.332  18.217  -6.696  1.00  6.18           C  
ATOM   1779  CZ  PHE A 113      -6.227  19.247  -7.610  1.00  6.18           C  
ATOM   1780  H   PHE A 113      -5.492  15.173 -10.459  1.00  6.18           H  
ATOM   1781  HA  PHE A 113      -5.985  14.493  -7.685  1.00  6.18           H  
ATOM   1782 1HB  PHE A 113      -7.770  15.393  -9.942  1.00  6.18           H  
ATOM   1783 2HB  PHE A 113      -8.390  15.046  -8.324  1.00  6.18           H  
ATOM   1784  HD1 PHE A 113      -7.234  17.601 -10.375  1.00  6.18           H  
ATOM   1785  HD2 PHE A 113      -6.830  16.154  -6.388  1.00  6.18           H  
ATOM   1786  HE1 PHE A 113      -6.473  19.832  -9.656  1.00  6.18           H  
ATOM   1787  HE2 PHE A 113      -6.073  18.387  -5.651  1.00  6.18           H  
ATOM   1788  HZ  PHE A 113      -5.888  20.230  -7.287  1.00  6.18           H  
ATOM   1789  N   PHE A 114      -6.858  12.337  -9.973  1.00  6.27           N  
ATOM   1790  CA  PHE A 114      -7.264  10.952 -10.138  1.00  6.27           C  
ATOM   1791  C   PHE A 114      -6.364  10.064  -9.303  1.00  6.27           C  
ATOM   1792  O   PHE A 114      -6.837   9.244  -8.513  1.00  6.27           O  
ATOM   1793  CB  PHE A 114      -7.157  10.503 -11.589  1.00  6.27           C  
ATOM   1794  CG  PHE A 114      -7.515   9.063 -11.756  1.00  6.27           C  
ATOM   1795  CD1 PHE A 114      -8.841   8.687 -11.844  1.00  6.27           C  
ATOM   1796  CD2 PHE A 114      -6.534   8.075 -11.791  1.00  6.27           C  
ATOM   1797  CE1 PHE A 114      -9.185   7.365 -11.979  1.00  6.27           C  
ATOM   1798  CE2 PHE A 114      -6.880   6.750 -11.920  1.00  6.27           C  
ATOM   1799  CZ  PHE A 114      -8.209   6.402 -12.018  1.00  6.27           C  
ATOM   1800  H   PHE A 114      -6.587  12.881 -10.792  1.00  6.27           H  
ATOM   1801  HA  PHE A 114      -8.292  10.839  -9.794  1.00  6.27           H  
ATOM   1802 1HB  PHE A 114      -7.814  11.107 -12.212  1.00  6.27           H  
ATOM   1803 2HB  PHE A 114      -6.140  10.649 -11.945  1.00  6.27           H  
ATOM   1804  HD1 PHE A 114      -9.615   9.455 -11.809  1.00  6.27           H  
ATOM   1805  HD2 PHE A 114      -5.485   8.361 -11.712  1.00  6.27           H  
ATOM   1806  HE1 PHE A 114     -10.235   7.079 -12.053  1.00  6.27           H  
ATOM   1807  HE2 PHE A 114      -6.111   5.983 -11.943  1.00  6.27           H  
ATOM   1808  HZ  PHE A 114      -8.494   5.378 -12.123  1.00  6.27           H  
ATOM   1809  N   GLN A 115      -5.054  10.240  -9.482  1.00  6.44           N  
ATOM   1810  CA  GLN A 115      -4.063   9.460  -8.766  1.00  6.44           C  
ATOM   1811  C   GLN A 115      -4.176   9.614  -7.263  1.00  6.44           C  
ATOM   1812  O   GLN A 115      -4.132   8.623  -6.520  1.00  6.44           O  
ATOM   1813  CB  GLN A 115      -2.670   9.877  -9.193  1.00  6.44           C  
ATOM   1814  CG  GLN A 115      -1.580   9.146  -8.481  1.00  6.44           C  
ATOM   1815  CD  GLN A 115      -0.274   9.618  -8.927  1.00  6.44           C  
ATOM   1816  NE2 GLN A 115       0.564  10.037  -7.991  1.00  6.44           N  
ATOM   1817  OE1 GLN A 115      -0.038   9.641 -10.133  1.00  6.44           O  
ATOM   1818  H   GLN A 115      -4.731  10.947 -10.147  1.00  6.44           H  
ATOM   1819  HA  GLN A 115      -4.211   8.411  -9.015  1.00  6.44           H  
ATOM   1820 1HB  GLN A 115      -2.554   9.719 -10.265  1.00  6.44           H  
ATOM   1821 2HB  GLN A 115      -2.541  10.950  -9.009  1.00  6.44           H  
ATOM   1822 1HG  GLN A 115      -1.664   9.329  -7.406  1.00  6.44           H  
ATOM   1823 2HG  GLN A 115      -1.658   8.078  -8.695  1.00  6.44           H  
ATOM   1824 1HE2 GLN A 115       1.481  10.441  -8.224  1.00  6.44           H  
ATOM   1825 2HE2 GLN A 115       0.289  10.005  -7.026  1.00  6.44           H  
ATOM   1826  N   MET A 116      -4.318  10.850  -6.787  1.00  6.68           N  
ATOM   1827  CA  MET A 116      -4.408  11.031  -5.354  1.00  6.68           C  
ATOM   1828  C   MET A 116      -5.675  10.350  -4.824  1.00  6.68           C  
ATOM   1829  O   MET A 116      -5.628   9.668  -3.800  1.00  6.68           O  
ATOM   1830  CB  MET A 116      -4.323  12.526  -5.032  1.00  6.68           C  
ATOM   1831  CG  MET A 116      -2.886  13.117  -5.258  1.00  6.68           C  
ATOM   1832  SD  MET A 116      -2.681  14.844  -4.720  1.00  6.68           S  
ATOM   1833  CE  MET A 116      -3.496  15.705  -6.064  1.00  6.68           C  
ATOM   1834  H   MET A 116      -4.342  11.664  -7.409  1.00  6.68           H  
ATOM   1835  HA  MET A 116      -3.552  10.541  -4.890  1.00  6.68           H  
ATOM   1836 1HB  MET A 116      -5.019  13.076  -5.668  1.00  6.68           H  
ATOM   1837 2HB  MET A 116      -4.605  12.695  -3.994  1.00  6.68           H  
ATOM   1838 1HG  MET A 116      -2.165  12.503  -4.704  1.00  6.68           H  
ATOM   1839 2HG  MET A 116      -2.626  13.052  -6.310  1.00  6.68           H  
ATOM   1840 1HE  MET A 116      -3.464  16.779  -5.890  1.00  6.68           H  
ATOM   1841 2HE  MET A 116      -2.996  15.474  -6.994  1.00  6.68           H  
ATOM   1842 3HE  MET A 116      -4.522  15.378  -6.118  1.00  6.68           H  
ATOM   1843  N   ALA A 117      -6.794  10.453  -5.550  1.00  7.01           N  
ATOM   1844  CA  ALA A 117      -8.008   9.782  -5.100  1.00  7.01           C  
ATOM   1845  C   ALA A 117      -7.827   8.270  -5.096  1.00  7.01           C  
ATOM   1846  O   ALA A 117      -8.204   7.600  -4.136  1.00  7.01           O  
ATOM   1847  CB  ALA A 117      -9.174  10.147  -5.995  1.00  7.01           C  
ATOM   1848  H   ALA A 117      -6.821  11.015  -6.401  1.00  7.01           H  
ATOM   1849  HA  ALA A 117      -8.216  10.106  -4.081  1.00  7.01           H  
ATOM   1850 1HB  ALA A 117     -10.077   9.655  -5.636  1.00  7.01           H  
ATOM   1851 2HB  ALA A 117      -9.314  11.226  -5.984  1.00  7.01           H  
ATOM   1852 3HB  ALA A 117      -8.961   9.820  -7.014  1.00  7.01           H  
ATOM   1853  N   ALA A 118      -7.190   7.742  -6.147  1.00  7.41           N  
ATOM   1854  CA  ALA A 118      -6.952   6.312  -6.300  1.00  7.41           C  
ATOM   1855  C   ALA A 118      -6.103   5.771  -5.150  1.00  7.41           C  
ATOM   1856  O   ALA A 118      -6.289   4.633  -4.703  1.00  7.41           O  
ATOM   1857  CB  ALA A 118      -6.283   6.059  -7.640  1.00  7.41           C  
ATOM   1858  H   ALA A 118      -6.895   8.359  -6.903  1.00  7.41           H  
ATOM   1859  HA  ALA A 118      -7.914   5.806  -6.279  1.00  7.41           H  
ATOM   1860 1HB  ALA A 118      -6.124   5.007  -7.783  1.00  7.41           H  
ATOM   1861 2HB  ALA A 118      -6.919   6.444  -8.440  1.00  7.41           H  
ATOM   1862 3HB  ALA A 118      -5.327   6.573  -7.661  1.00  7.41           H  
ATOM   1863  N   THR A 119      -5.163   6.611  -4.686  1.00  7.83           N  
ATOM   1864  CA  THR A 119      -4.263   6.322  -3.575  1.00  7.83           C  
ATOM   1865  C   THR A 119      -5.013   6.342  -2.237  1.00  7.83           C  
ATOM   1866  O   THR A 119      -4.797   5.481  -1.381  1.00  7.83           O  
ATOM   1867  CB  THR A 119      -3.104   7.333  -3.546  1.00  7.83           C  
ATOM   1868  CG2 THR A 119      -2.148   7.032  -2.392  1.00  7.83           C  
ATOM   1869  OG1 THR A 119      -2.394   7.260  -4.795  1.00  7.83           O  
ATOM   1870  H   THR A 119      -5.052   7.510  -5.154  1.00  7.83           H  
ATOM   1871  HA  THR A 119      -3.852   5.323  -3.717  1.00  7.83           H  
ATOM   1872  HB  THR A 119      -3.500   8.337  -3.423  1.00  7.83           H  
ATOM   1873  HG1 THR A 119      -2.987   7.611  -5.503  1.00  7.83           H  
ATOM   1874 1HG2 THR A 119      -1.336   7.761  -2.392  1.00  7.83           H  
ATOM   1875 2HG2 THR A 119      -2.686   7.095  -1.445  1.00  7.83           H  
ATOM   1876 3HG2 THR A 119      -1.733   6.031  -2.503  1.00  7.83           H  
ATOM   1877  N   ASP A 120      -5.881   7.346  -2.031  1.00  8.15           N  
ATOM   1878  CA  ASP A 120      -6.682   7.423  -0.801  1.00  8.15           C  
ATOM   1879  C   ASP A 120      -7.620   6.214  -0.696  1.00  8.15           C  
ATOM   1880  O   ASP A 120      -7.912   5.716   0.395  1.00  8.15           O  
ATOM   1881  CB  ASP A 120      -7.502   8.717  -0.743  1.00  8.15           C  
ATOM   1882  CG  ASP A 120      -6.665   9.991  -0.447  1.00  8.15           C  
ATOM   1883  OD1 ASP A 120      -5.519   9.869  -0.069  1.00  8.15           O  
ATOM   1884  OD2 ASP A 120      -7.207  11.069  -0.572  1.00  8.15           O1-
ATOM   1885  H   ASP A 120      -5.991   8.064  -2.749  1.00  8.15           H  
ATOM   1886  HA  ASP A 120      -6.005   7.406   0.052  1.00  8.15           H  
ATOM   1887 1HB  ASP A 120      -8.002   8.854  -1.705  1.00  8.15           H  
ATOM   1888 2HB  ASP A 120      -8.279   8.619   0.012  1.00  8.15           H  
ATOM   1889  N   LEU A 121      -8.081   5.762  -1.851  1.00  8.28           N  
ATOM   1890  CA  LEU A 121      -8.960   4.622  -2.019  1.00  8.28           C  
ATOM   1891  C   LEU A 121      -8.118   3.381  -2.309  1.00  8.28           C  
ATOM   1892  O   LEU A 121      -6.895   3.451  -2.354  1.00  8.28           O  
ATOM   1893  CB  LEU A 121      -9.948   4.922  -3.136  1.00  8.28           C  
ATOM   1894  CG  LEU A 121     -10.803   6.171  -2.895  1.00  8.28           C  
ATOM   1895  CD1 LEU A 121     -11.666   6.444  -4.105  1.00  8.28           C  
ATOM   1896  CD2 LEU A 121     -11.640   5.961  -1.652  1.00  8.28           C  
ATOM   1897  H   LEU A 121      -7.825   6.274  -2.695  1.00  8.28           H  
ATOM   1898  HA  LEU A 121      -9.510   4.459  -1.094  1.00  8.28           H  
ATOM   1899 1HB  LEU A 121      -9.376   5.109  -4.037  1.00  8.28           H  
ATOM   1900 2HB  LEU A 121     -10.600   4.069  -3.292  1.00  8.28           H  
ATOM   1901  HG  LEU A 121     -10.157   7.031  -2.744  1.00  8.28           H  
ATOM   1902 1HD1 LEU A 121     -12.261   7.339  -3.931  1.00  8.28           H  
ATOM   1903 2HD1 LEU A 121     -11.023   6.599  -4.976  1.00  8.28           H  
ATOM   1904 3HD1 LEU A 121     -12.326   5.599  -4.280  1.00  8.28           H  
ATOM   1905 1HD2 LEU A 121     -12.243   6.850  -1.465  1.00  8.28           H  
ATOM   1906 2HD2 LEU A 121     -12.293   5.101  -1.794  1.00  8.28           H  
ATOM   1907 3HD2 LEU A 121     -10.982   5.782  -0.798  1.00  8.28           H  
ATOM   1908  N   ASN A 122      -8.737   2.215  -2.386  1.00  8.16           N  
ATOM   1909  CA  ASN A 122      -7.947   1.009  -2.632  1.00  8.16           C  
ATOM   1910  C   ASN A 122      -7.769   0.620  -4.107  1.00  8.16           C  
ATOM   1911  O   ASN A 122      -8.210  -0.460  -4.505  1.00  8.16           O  
ATOM   1912  CB  ASN A 122      -8.529  -0.153  -1.851  1.00  8.16           C  
ATOM   1913  CG  ASN A 122      -8.395   0.041  -0.360  1.00  8.16           C  
ATOM   1914  ND2 ASN A 122      -9.427  -0.290   0.376  1.00  8.16           N  
ATOM   1915  OD1 ASN A 122      -7.349   0.495   0.121  1.00  8.16           O  
ATOM   1916  H   ASN A 122      -9.741   2.161  -2.314  1.00  8.16           H  
ATOM   1917  HA  ASN A 122      -6.943   1.188  -2.246  1.00  8.16           H  
ATOM   1918 1HB  ASN A 122      -9.585  -0.270  -2.100  1.00  8.16           H  
ATOM   1919 2HB  ASN A 122      -8.021  -1.075  -2.135  1.00  8.16           H  
ATOM   1920 1HD2 ASN A 122      -9.389  -0.182   1.372  1.00  8.16           H  
ATOM   1921 2HD2 ASN A 122     -10.252  -0.654  -0.054  1.00  8.16           H  
ATOM   1922  N   PHE A 123      -7.104   1.452  -4.919  1.00  7.78           N  
ATOM   1923  CA  PHE A 123      -6.910   1.060  -6.318  1.00  7.78           C  
ATOM   1924  C   PHE A 123      -5.487   0.686  -6.714  1.00  7.78           C  
ATOM   1925  O   PHE A 123      -4.539   1.438  -6.497  1.00  7.78           O  
ATOM   1926  CB  PHE A 123      -7.321   2.178  -7.249  1.00  7.78           C  
ATOM   1927  CG  PHE A 123      -8.750   2.455  -7.316  1.00  7.78           C  
ATOM   1928  CD1 PHE A 123      -9.339   3.264  -6.390  1.00  7.78           C  
ATOM   1929  CD2 PHE A 123      -9.519   1.926  -8.340  1.00  7.78           C  
ATOM   1930  CE1 PHE A 123     -10.681   3.549  -6.462  1.00  7.78           C  
ATOM   1931  CE2 PHE A 123     -10.862   2.204  -8.422  1.00  7.78           C  
ATOM   1932  CZ  PHE A 123     -11.446   3.021  -7.476  1.00  7.78           C  
ATOM   1933  H   PHE A 123      -6.764   2.367  -4.592  1.00  7.78           H  
ATOM   1934  HA  PHE A 123      -7.546   0.199  -6.518  1.00  7.78           H  
ATOM   1935 1HB  PHE A 123      -6.825   3.078  -6.921  1.00  7.78           H  
ATOM   1936 2HB  PHE A 123      -6.974   1.957  -8.241  1.00  7.78           H  
ATOM   1937  HD1 PHE A 123      -8.719   3.674  -5.596  1.00  7.78           H  
ATOM   1938  HD2 PHE A 123      -9.049   1.285  -9.086  1.00  7.78           H  
ATOM   1939  HE1 PHE A 123     -11.139   4.188  -5.727  1.00  7.78           H  
ATOM   1940  HE2 PHE A 123     -11.461   1.783  -9.231  1.00  7.78           H  
ATOM   1941  HZ  PHE A 123     -12.509   3.249  -7.531  1.00  7.78           H  
ATOM   1942  N   SER A 124      -5.371  -0.457  -7.398  1.00  7.22           N  
ATOM   1943  CA  SER A 124      -4.116  -0.917  -8.000  1.00  7.22           C  
ATOM   1944  C   SER A 124      -4.042  -0.408  -9.442  1.00  7.22           C  
ATOM   1945  O   SER A 124      -3.016  -0.502 -10.130  1.00  7.22           O  
ATOM   1946  CB  SER A 124      -4.036  -2.427  -7.956  1.00  7.22           C  
ATOM   1947  OG  SER A 124      -5.024  -3.012  -8.763  1.00  7.22           O  
ATOM   1948  H   SER A 124      -6.192  -1.039  -7.494  1.00  7.22           H  
ATOM   1949  HA  SER A 124      -3.278  -0.497  -7.437  1.00  7.22           H  
ATOM   1950 1HB  SER A 124      -3.051  -2.750  -8.290  1.00  7.22           H  
ATOM   1951 2HB  SER A 124      -4.158  -2.765  -6.929  1.00  7.22           H  
ATOM   1952  HG  SER A 124      -4.965  -3.960  -8.612  1.00  7.22           H  
ATOM   1953  N   LEU A 125      -5.157   0.171  -9.872  1.00  6.57           N  
ATOM   1954  CA  LEU A 125      -5.322   0.695 -11.208  1.00  6.57           C  
ATOM   1955  C   LEU A 125      -4.199   1.617 -11.685  1.00  6.57           C  
ATOM   1956  O   LEU A 125      -3.760   1.442 -12.817  1.00  6.57           O  
ATOM   1957  CB  LEU A 125      -6.707   1.336 -11.352  1.00  6.57           C  
ATOM   1958  CG  LEU A 125      -6.986   1.978 -12.660  1.00  6.57           C  
ATOM   1959  CD1 LEU A 125      -6.896   0.958 -13.781  1.00  6.57           C  
ATOM   1960  CD2 LEU A 125      -8.356   2.579 -12.591  1.00  6.57           C  
ATOM   1961  H   LEU A 125      -5.934   0.209  -9.233  1.00  6.57           H  
ATOM   1962  HA  LEU A 125      -5.331  -0.153 -11.882  1.00  6.57           H  
ATOM   1963 1HB  LEU A 125      -7.453   0.552 -11.221  1.00  6.57           H  
ATOM   1964 2HB  LEU A 125      -6.875   2.073 -10.592  1.00  6.57           H  
ATOM   1965  HG  LEU A 125      -6.258   2.749 -12.835  1.00  6.57           H  
ATOM   1966 1HD1 LEU A 125      -7.101   1.447 -14.733  1.00  6.57           H  
ATOM   1967 2HD1 LEU A 125      -5.907   0.539 -13.801  1.00  6.57           H  
ATOM   1968 3HD1 LEU A 125      -7.623   0.165 -13.615  1.00  6.57           H  
ATOM   1969 1HD2 LEU A 125      -8.587   3.080 -13.531  1.00  6.57           H  
ATOM   1970 2HD2 LEU A 125      -9.090   1.793 -12.408  1.00  6.57           H  
ATOM   1971 3HD2 LEU A 125      -8.384   3.285 -11.775  1.00  6.57           H  
ATOM   1972  N   PRO A 126      -3.665   2.575 -10.900  1.00  5.96           N  
ATOM   1973  CA  PRO A 126      -2.571   3.428 -11.322  1.00  5.96           C  
ATOM   1974  C   PRO A 126      -1.324   2.620 -11.735  1.00  5.96           C  
ATOM   1975  O   PRO A 126      -0.503   3.117 -12.509  1.00  5.96           O  
ATOM   1976  CB  PRO A 126      -2.319   4.276 -10.074  1.00  5.96           C  
ATOM   1977  CG  PRO A 126      -3.633   4.283  -9.343  1.00  5.96           C  
ATOM   1978  CD  PRO A 126      -4.192   2.914  -9.557  1.00  5.96           C  
ATOM   1979  HA  PRO A 126      -2.905   4.064 -12.139  1.00  5.96           H  
ATOM   1980 1HB  PRO A 126      -1.486   3.863  -9.489  1.00  5.96           H  
ATOM   1981 2HB  PRO A 126      -2.044   5.283 -10.386  1.00  5.96           H  
ATOM   1982 1HG  PRO A 126      -3.473   4.506  -8.273  1.00  5.96           H  
ATOM   1983 2HG  PRO A 126      -4.286   5.073  -9.741  1.00  5.96           H  
ATOM   1984 1HD  PRO A 126      -3.778   2.256  -8.790  1.00  5.96           H  
ATOM   1985 2HD  PRO A 126      -5.257   2.973  -9.528  1.00  5.96           H  
ATOM   1986  N   GLY A 127      -1.170   1.378 -11.239  1.00  5.45           N  
ATOM   1987  CA  GLY A 127      -0.027   0.548 -11.617  1.00  5.45           C  
ATOM   1988  C   GLY A 127      -0.253   0.028 -13.033  1.00  5.45           C  
ATOM   1989  O   GLY A 127       0.664  -0.045 -13.861  1.00  5.45           O  
ATOM   1990  H   GLY A 127      -1.864   0.962 -10.624  1.00  5.45           H  
ATOM   1991 1HA  GLY A 127       0.888   1.137 -11.567  1.00  5.45           H  
ATOM   1992 2HA  GLY A 127       0.068  -0.284 -10.921  1.00  5.45           H  
ATOM   1993  N   ILE A 128      -1.510  -0.307 -13.310  1.00  5.04           N  
ATOM   1994  CA  ILE A 128      -1.917  -0.785 -14.627  1.00  5.04           C  
ATOM   1995  C   ILE A 128      -1.768   0.347 -15.632  1.00  5.04           C  
ATOM   1996  O   ILE A 128      -1.231   0.175 -16.737  1.00  5.04           O  
ATOM   1997  CB  ILE A 128      -3.376  -1.272 -14.619  1.00  5.04           C  
ATOM   1998  CG1 ILE A 128      -3.513  -2.518 -13.752  1.00  5.04           C  
ATOM   1999  CG2 ILE A 128      -3.869  -1.512 -16.028  1.00  5.04           C  
ATOM   2000  CD1 ILE A 128      -4.948  -2.902 -13.478  1.00  5.04           C  
ATOM   2001  H   ILE A 128      -2.198  -0.224 -12.553  1.00  5.04           H  
ATOM   2002  HA  ILE A 128      -1.264  -1.607 -14.924  1.00  5.04           H  
ATOM   2003  HB  ILE A 128      -3.983  -0.523 -14.173  1.00  5.04           H  
ATOM   2004 1HG1 ILE A 128      -3.013  -3.348 -14.244  1.00  5.04           H  
ATOM   2005 2HG1 ILE A 128      -3.023  -2.332 -12.792  1.00  5.04           H  
ATOM   2006 1HG2 ILE A 128      -4.909  -1.828 -15.999  1.00  5.04           H  
ATOM   2007 2HG2 ILE A 128      -3.787  -0.588 -16.602  1.00  5.04           H  
ATOM   2008 3HG2 ILE A 128      -3.264  -2.286 -16.499  1.00  5.04           H  
ATOM   2009 1HD1 ILE A 128      -4.967  -3.791 -12.850  1.00  5.04           H  
ATOM   2010 2HD1 ILE A 128      -5.456  -2.098 -12.971  1.00  5.04           H  
ATOM   2011 3HD1 ILE A 128      -5.455  -3.110 -14.418  1.00  5.04           H  
ATOM   2012  N   LEU A 129      -2.250   1.524 -15.224  1.00  4.72           N  
ATOM   2013  CA  LEU A 129      -2.201   2.708 -16.059  1.00  4.72           C  
ATOM   2014  C   LEU A 129      -0.753   3.108 -16.314  1.00  4.72           C  
ATOM   2015  O   LEU A 129      -0.403   3.500 -17.426  1.00  4.72           O  
ATOM   2016  CB  LEU A 129      -2.966   3.842 -15.387  1.00  4.72           C  
ATOM   2017  CG  LEU A 129      -4.481   3.617 -15.262  1.00  4.72           C  
ATOM   2018  CD1 LEU A 129      -5.095   4.741 -14.439  1.00  4.72           C  
ATOM   2019  CD2 LEU A 129      -5.095   3.533 -16.633  1.00  4.72           C  
ATOM   2020  H   LEU A 129      -2.681   1.580 -14.301  1.00  4.72           H  
ATOM   2021  HA  LEU A 129      -2.675   2.480 -17.012  1.00  4.72           H  
ATOM   2022 1HB  LEU A 129      -2.553   4.001 -14.403  1.00  4.72           H  
ATOM   2023 2HB  LEU A 129      -2.823   4.735 -15.968  1.00  4.72           H  
ATOM   2024  HG  LEU A 129      -4.659   2.685 -14.744  1.00  4.72           H  
ATOM   2025 1HD1 LEU A 129      -6.167   4.576 -14.339  1.00  4.72           H  
ATOM   2026 2HD1 LEU A 129      -4.642   4.758 -13.456  1.00  4.72           H  
ATOM   2027 3HD1 LEU A 129      -4.925   5.693 -14.933  1.00  4.72           H  
ATOM   2028 1HD2 LEU A 129      -6.167   3.358 -16.536  1.00  4.72           H  
ATOM   2029 2HD2 LEU A 129      -4.926   4.468 -17.169  1.00  4.72           H  
ATOM   2030 3HD2 LEU A 129      -4.640   2.709 -17.185  1.00  4.72           H  
ATOM   2031  N   ASN A 130       0.112   2.941 -15.305  1.00  4.49           N  
ATOM   2032  CA  ASN A 130       1.536   3.215 -15.440  1.00  4.49           C  
ATOM   2033  C   ASN A 130       2.123   2.358 -16.543  1.00  4.49           C  
ATOM   2034  O   ASN A 130       2.727   2.877 -17.486  1.00  4.49           O  
ATOM   2035  CB  ASN A 130       2.267   2.957 -14.125  1.00  4.49           C  
ATOM   2036  CG  ASN A 130       3.772   3.125 -14.214  1.00  4.49           C  
ATOM   2037  ND2 ASN A 130       4.404   3.541 -13.138  1.00  4.49           N  
ATOM   2038  OD1 ASN A 130       4.350   2.869 -15.275  1.00  4.49           O  
ATOM   2039  H   ASN A 130      -0.223   2.655 -14.389  1.00  4.49           H  
ATOM   2040  HA  ASN A 130       1.665   4.259 -15.720  1.00  4.49           H  
ATOM   2041 1HB  ASN A 130       1.889   3.641 -13.373  1.00  4.49           H  
ATOM   2042 2HB  ASN A 130       2.053   1.964 -13.777  1.00  4.49           H  
ATOM   2043 1HD2 ASN A 130       5.397   3.659 -13.155  1.00  4.49           H  
ATOM   2044 2HD2 ASN A 130       3.875   3.767 -12.300  1.00  4.49           H  
ATOM   2045  N   ALA A 131       1.957   1.039 -16.440  1.00  4.33           N  
ATOM   2046  CA  ALA A 131       2.524   0.148 -17.446  1.00  4.33           C  
ATOM   2047  C   ALA A 131       1.967   0.433 -18.848  1.00  4.33           C  
ATOM   2048  O   ALA A 131       2.710   0.438 -19.840  1.00  4.33           O  
ATOM   2049  CB  ALA A 131       2.239  -1.290 -17.066  1.00  4.33           C  
ATOM   2050  H   ALA A 131       1.445   0.654 -15.643  1.00  4.33           H  
ATOM   2051  HA  ALA A 131       3.602   0.308 -17.467  1.00  4.33           H  
ATOM   2052 1HB  ALA A 131       2.686  -1.958 -17.798  1.00  4.33           H  
ATOM   2053 2HB  ALA A 131       2.654  -1.499 -16.082  1.00  4.33           H  
ATOM   2054 3HB  ALA A 131       1.158  -1.445 -17.040  1.00  4.33           H  
ATOM   2055  N   THR A 132       0.667   0.730 -18.930  1.00  4.23           N  
ATOM   2056  CA  THR A 132       0.038   1.011 -20.213  1.00  4.23           C  
ATOM   2057  C   THR A 132       0.666   2.244 -20.831  1.00  4.23           C  
ATOM   2058  O   THR A 132       1.103   2.263 -21.989  1.00  4.23           O  
ATOM   2059  CB  THR A 132      -1.459   1.282 -20.007  1.00  4.23           C  
ATOM   2060  CG2 THR A 132      -2.123   1.642 -21.318  1.00  4.23           C  
ATOM   2061  OG1 THR A 132      -2.077   0.114 -19.437  1.00  4.23           O  
ATOM   2062  H   THR A 132       0.084   0.717 -18.090  1.00  4.23           H  
ATOM   2063  HA  THR A 132       0.185   0.163 -20.876  1.00  4.23           H  
ATOM   2064  HB  THR A 132      -1.580   2.109 -19.313  1.00  4.23           H  
ATOM   2065  HG1 THR A 132      -1.682  -0.038 -18.540  1.00  4.23           H  
ATOM   2066 1HG2 THR A 132      -3.180   1.835 -21.144  1.00  4.23           H  
ATOM   2067 2HG2 THR A 132      -1.653   2.536 -21.728  1.00  4.23           H  
ATOM   2068 3HG2 THR A 132      -2.011   0.819 -22.019  1.00  4.23           H  
ATOM   2069  N   ALA A 133       0.727   3.284 -20.029  1.00  4.18           N  
ATOM   2070  CA  ALA A 133       1.307   4.529 -20.428  1.00  4.18           C  
ATOM   2071  C   ALA A 133       2.749   4.427 -20.749  1.00  4.18           C  
ATOM   2072  O   ALA A 133       3.218   5.137 -21.627  1.00  4.18           O  
ATOM   2073  CB  ALA A 133       1.147   5.509 -19.366  1.00  4.18           C  
ATOM   2074  H   ALA A 133       0.351   3.214 -19.084  1.00  4.18           H  
ATOM   2075  HA  ALA A 133       0.805   4.855 -21.328  1.00  4.18           H  
ATOM   2076 1HB  ALA A 133       1.579   6.437 -19.718  1.00  4.18           H  
ATOM   2077 2HB  ALA A 133       0.117   5.631 -19.150  1.00  4.18           H  
ATOM   2078 3HB  ALA A 133       1.656   5.149 -18.500  1.00  4.18           H  
ATOM   2079  N   THR A 134       3.468   3.569 -20.045  1.00  4.19           N  
ATOM   2080  CA  THR A 134       4.875   3.427 -20.289  1.00  4.19           C  
ATOM   2081  C   THR A 134       5.068   3.016 -21.736  1.00  4.19           C  
ATOM   2082  O   THR A 134       5.938   3.547 -22.430  1.00  4.19           O  
ATOM   2083  CB  THR A 134       5.515   2.460 -19.289  1.00  4.19           C  
ATOM   2084  CG2 THR A 134       6.920   2.291 -19.594  1.00  4.19           C  
ATOM   2085  OG1 THR A 134       5.381   2.992 -17.963  1.00  4.19           O  
ATOM   2086  H   THR A 134       3.038   3.026 -19.299  1.00  4.19           H  
ATOM   2087  HA  THR A 134       5.334   4.390 -20.148  1.00  4.19           H  
ATOM   2088  HB  THR A 134       5.012   1.497 -19.338  1.00  4.19           H  
ATOM   2089  HG1 THR A 134       4.424   3.089 -17.752  1.00  4.19           H  
ATOM   2090 1HG2 THR A 134       7.355   1.607 -18.869  1.00  4.19           H  
ATOM   2091 2HG2 THR A 134       7.012   1.882 -20.598  1.00  4.19           H  
ATOM   2092 3HG2 THR A 134       7.423   3.249 -19.539  1.00  4.19           H  
ATOM   2093  N   ALA A 135       4.238   2.088 -22.217  1.00  4.27           N  
ATOM   2094  CA  ALA A 135       4.313   1.722 -23.625  1.00  4.27           C  
ATOM   2095  C   ALA A 135       4.041   2.944 -24.522  1.00  4.27           C  
ATOM   2096  O   ALA A 135       4.713   3.170 -25.524  1.00  4.27           O  
ATOM   2097  CB  ALA A 135       3.316   0.628 -23.936  1.00  4.27           C  
ATOM   2098  H   ALA A 135       3.557   1.645 -21.593  1.00  4.27           H  
ATOM   2099  HA  ALA A 135       5.306   1.357 -23.829  1.00  4.27           H  
ATOM   2100 1HB  ALA A 135       3.398   0.352 -24.984  1.00  4.27           H  
ATOM   2101 2HB  ALA A 135       3.523  -0.241 -23.311  1.00  4.27           H  
ATOM   2102 3HB  ALA A 135       2.311   0.986 -23.735  1.00  4.27           H  
ATOM   2103  N   TRP A 136       3.080   3.781 -24.157  1.00  4.39           N  
ATOM   2104  CA  TRP A 136       2.825   4.930 -25.028  1.00  4.39           C  
ATOM   2105  C   TRP A 136       3.974   5.952 -24.982  1.00  4.39           C  
ATOM   2106  O   TRP A 136       4.407   6.488 -26.012  1.00  4.39           O  
ATOM   2107  CB  TRP A 136       1.523   5.627 -24.649  1.00  4.39           C  
ATOM   2108  CG  TRP A 136       0.273   4.856 -24.990  1.00  4.39           C  
ATOM   2109  CD1 TRP A 136      -0.701   4.415 -24.141  1.00  4.39           C  
ATOM   2110  CD2 TRP A 136      -0.107   4.396 -26.296  1.00  4.39           C  
ATOM   2111  CE2 TRP A 136      -1.326   3.732 -26.161  1.00  4.39           C  
ATOM   2112  CE3 TRP A 136       0.477   4.487 -27.543  1.00  4.39           C  
ATOM   2113  NE1 TRP A 136      -1.676   3.754 -24.846  1.00  4.39           N  
ATOM   2114  CZ2 TRP A 136      -1.978   3.179 -27.244  1.00  4.39           C  
ATOM   2115  CZ3 TRP A 136      -0.168   3.931 -28.634  1.00  4.39           C  
ATOM   2116  CH2 TRP A 136      -1.367   3.298 -28.490  1.00  4.39           C  
ATOM   2117  H   TRP A 136       2.519   3.587 -23.324  1.00  4.39           H  
ATOM   2118  HA  TRP A 136       2.734   4.569 -26.050  1.00  4.39           H  
ATOM   2119 1HB  TRP A 136       1.520   5.822 -23.577  1.00  4.39           H  
ATOM   2120 2HB  TRP A 136       1.477   6.585 -25.142  1.00  4.39           H  
ATOM   2121  HD1 TRP A 136      -0.713   4.574 -23.075  1.00  4.39           H  
ATOM   2122  HE1 TRP A 136      -2.518   3.341 -24.473  1.00  4.39           H  
ATOM   2123  HE3 TRP A 136       1.434   4.992 -27.660  1.00  4.39           H  
ATOM   2124  HZ2 TRP A 136      -2.934   2.664 -27.142  1.00  4.39           H  
ATOM   2125  HZ3 TRP A 136       0.306   4.015 -29.611  1.00  4.39           H  
ATOM   2126  HH2 TRP A 136      -1.853   2.871 -29.368  1.00  4.39           H  
ATOM   2127  N   MET A 137       4.499   6.174 -23.784  1.00  4.59           N  
ATOM   2128  CA  MET A 137       5.593   7.095 -23.527  1.00  4.59           C  
ATOM   2129  C   MET A 137       6.833   6.718 -24.291  1.00  4.59           C  
ATOM   2130  O   MET A 137       7.491   7.581 -24.881  1.00  4.59           O  
ATOM   2131  CB  MET A 137       5.906   7.154 -22.033  1.00  4.59           C  
ATOM   2132  CG  MET A 137       7.088   8.015 -21.653  1.00  4.59           C  
ATOM   2133  SD  MET A 137       7.343   8.041 -19.890  1.00  4.59           S  
ATOM   2134  CE  MET A 137       7.763   6.354 -19.522  1.00  4.59           C  
ATOM   2135  H   MET A 137       4.104   5.679 -22.998  1.00  4.59           H  
ATOM   2136  HA  MET A 137       5.288   8.086 -23.861  1.00  4.59           H  
ATOM   2137 1HB  MET A 137       5.029   7.510 -21.492  1.00  4.59           H  
ATOM   2138 2HB  MET A 137       6.114   6.146 -21.681  1.00  4.59           H  
ATOM   2139 1HG  MET A 137       7.987   7.623 -22.126  1.00  4.59           H  
ATOM   2140 2HG  MET A 137       6.937   9.041 -21.997  1.00  4.59           H  
ATOM   2141 1HE  MET A 137       7.934   6.242 -18.456  1.00  4.59           H  
ATOM   2142 2HE  MET A 137       6.957   5.731 -19.814  1.00  4.59           H  
ATOM   2143 3HE  MET A 137       8.640   6.055 -20.060  1.00  4.59           H  
ATOM   2144  N   LEU A 138       7.159   5.431 -24.306  1.00  4.85           N  
ATOM   2145  CA  LEU A 138       8.389   5.035 -24.950  1.00  4.85           C  
ATOM   2146  C   LEU A 138       8.230   5.233 -26.448  1.00  4.85           C  
ATOM   2147  O   LEU A 138       9.183   5.604 -27.127  1.00  4.85           O  
ATOM   2148  CB  LEU A 138       8.724   3.575 -24.662  1.00  4.85           C  
ATOM   2149  CG  LEU A 138       7.975   2.522 -25.425  1.00  4.85           C  
ATOM   2150  CD1 LEU A 138       8.670   2.291 -26.757  1.00  4.85           C  
ATOM   2151  CD2 LEU A 138       7.972   1.264 -24.681  1.00  4.85           C  
ATOM   2152  H   LEU A 138       6.584   4.737 -23.818  1.00  4.85           H  
ATOM   2153  HA  LEU A 138       9.197   5.678 -24.588  1.00  4.85           H  
ATOM   2154 1HB  LEU A 138       9.730   3.395 -24.736  1.00  4.85           H  
ATOM   2155 2HB  LEU A 138       8.443   3.425 -23.646  1.00  4.85           H  
ATOM   2156  HG  LEU A 138       6.992   2.842 -25.585  1.00  4.85           H  
ATOM   2157 1HD1 LEU A 138       8.117   1.545 -27.303  1.00  4.85           H  
ATOM   2158 2HD1 LEU A 138       8.720   3.184 -27.343  1.00  4.85           H  
ATOM   2159 3HD1 LEU A 138       9.677   1.946 -26.565  1.00  4.85           H  
ATOM   2160 1HD2 LEU A 138       7.431   0.505 -25.245  1.00  4.85           H  
ATOM   2161 2HD2 LEU A 138       8.993   0.964 -24.559  1.00  4.85           H  
ATOM   2162 3HD2 LEU A 138       7.508   1.409 -23.712  1.00  4.85           H  
ATOM   2163  N   LEU A 139       7.006   5.032 -26.974  1.00  5.19           N  
ATOM   2164  CA  LEU A 139       6.797   5.217 -28.393  1.00  5.19           C  
ATOM   2165  C   LEU A 139       6.985   6.677 -28.738  1.00  5.19           C  
ATOM   2166  O   LEU A 139       7.569   7.009 -29.772  1.00  5.19           O  
ATOM   2167  CB  LEU A 139       5.428   4.684 -28.800  1.00  5.19           C  
ATOM   2168  CG  LEU A 139       5.312   3.156 -28.725  1.00  5.19           C  
ATOM   2169  CD1 LEU A 139       3.862   2.743 -28.959  1.00  5.19           C  
ATOM   2170  CD2 LEU A 139       6.265   2.533 -29.759  1.00  5.19           C  
ATOM   2171  H   LEU A 139       6.232   4.707 -26.388  1.00  5.19           H  
ATOM   2172  HA  LEU A 139       7.546   4.641 -28.929  1.00  5.19           H  
ATOM   2173 1HB  LEU A 139       4.674   5.108 -28.139  1.00  5.19           H  
ATOM   2174 2HB  LEU A 139       5.211   4.996 -29.820  1.00  5.19           H  
ATOM   2175  HG  LEU A 139       5.603   2.818 -27.740  1.00  5.19           H  
ATOM   2176 1HD1 LEU A 139       3.777   1.659 -28.893  1.00  5.19           H  
ATOM   2177 2HD1 LEU A 139       3.234   3.202 -28.195  1.00  5.19           H  
ATOM   2178 3HD1 LEU A 139       3.541   3.075 -29.943  1.00  5.19           H  
ATOM   2179 1HD2 LEU A 139       6.199   1.446 -29.703  1.00  5.19           H  
ATOM   2180 2HD2 LEU A 139       5.983   2.863 -30.758  1.00  5.19           H  
ATOM   2181 3HD2 LEU A 139       7.287   2.844 -29.549  1.00  5.19           H  
ATOM   2182  N   ARG A 140       6.537   7.572 -27.860  1.00  5.57           N  
ATOM   2183  CA  ARG A 140       6.751   8.978 -28.137  1.00  5.57           C  
ATOM   2184  C   ARG A 140       8.254   9.264 -28.159  1.00  5.57           C  
ATOM   2185  O   ARG A 140       8.768   9.886 -29.082  1.00  5.57           O  
ATOM   2186  CB  ARG A 140       6.091   9.866 -27.097  1.00  5.57           C  
ATOM   2187  CG  ARG A 140       6.201  11.357 -27.419  1.00  5.57           C  
ATOM   2188  CD  ARG A 140       5.500  12.228 -26.434  1.00  5.57           C  
ATOM   2189  NE  ARG A 140       5.624  13.640 -26.796  1.00  5.57           N  
ATOM   2190  CZ  ARG A 140       5.202  14.683 -26.041  1.00  5.57           C  
ATOM   2191  NH1 ARG A 140       4.634  14.473 -24.876  1.00  5.57           N1+
ATOM   2192  NH2 ARG A 140       5.365  15.921 -26.482  1.00  5.57           N  
ATOM   2193  H   ARG A 140       6.032   7.264 -27.024  1.00  5.57           H  
ATOM   2194  HA  ARG A 140       6.330   9.213 -29.115  1.00  5.57           H  
ATOM   2195 1HB  ARG A 140       5.051   9.609 -27.004  1.00  5.57           H  
ATOM   2196 2HB  ARG A 140       6.556   9.696 -26.127  1.00  5.57           H  
ATOM   2197 1HG  ARG A 140       7.247  11.640 -27.446  1.00  5.57           H  
ATOM   2198 2HG  ARG A 140       5.760  11.540 -28.399  1.00  5.57           H  
ATOM   2199 1HD  ARG A 140       4.441  11.973 -26.403  1.00  5.57           H  
ATOM   2200 2HD  ARG A 140       5.943  12.088 -25.445  1.00  5.57           H  
ATOM   2201  HE  ARG A 140       6.054  13.855 -27.694  1.00  5.57           H  
ATOM   2202 1HH1 ARG A 140       4.514  13.534 -24.533  1.00  5.57           H  
ATOM   2203 2HH1 ARG A 140       4.317  15.260 -24.324  1.00  5.57           H  
ATOM   2204 1HH2 ARG A 140       5.806  16.090 -27.372  1.00  5.57           H  
ATOM   2205 2HH2 ARG A 140       5.068  16.734 -25.911  1.00  5.57           H  
ATOM   2206  N   ALA A 141       8.990   8.754 -27.172  1.00  5.97           N  
ATOM   2207  CA  ALA A 141      10.430   8.995 -27.138  1.00  5.97           C  
ATOM   2208  C   ALA A 141      11.137   8.445 -28.376  1.00  5.97           C  
ATOM   2209  O   ALA A 141      12.048   9.077 -28.916  1.00  5.97           O  
ATOM   2210  CB  ALA A 141      11.018   8.357 -25.900  1.00  5.97           C  
ATOM   2211  H   ALA A 141       8.539   8.224 -26.423  1.00  5.97           H  
ATOM   2212  HA  ALA A 141      10.598  10.065 -27.103  1.00  5.97           H  
ATOM   2213 1HB  ALA A 141      12.085   8.561 -25.853  1.00  5.97           H  
ATOM   2214 2HB  ALA A 141      10.524   8.778 -25.030  1.00  5.97           H  
ATOM   2215 3HB  ALA A 141      10.854   7.282 -25.931  1.00  5.97           H  
ATOM   2216  N   ALA A 142      10.706   7.261 -28.815  1.00  6.31           N  
ATOM   2217  CA  ALA A 142      11.264   6.555 -29.961  1.00  6.31           C  
ATOM   2218  C   ALA A 142      10.947   7.190 -31.315  1.00  6.31           C  
ATOM   2219  O   ALA A 142      11.791   7.186 -32.214  1.00  6.31           O  
ATOM   2220  CB  ALA A 142      10.746   5.132 -29.970  1.00  6.31           C  
ATOM   2221  H   ALA A 142       9.959   6.800 -28.300  1.00  6.31           H  
ATOM   2222  HA  ALA A 142      12.347   6.545 -29.843  1.00  6.31           H  
ATOM   2223 1HB  ALA A 142      11.199   4.609 -30.791  1.00  6.31           H  
ATOM   2224 2HB  ALA A 142      10.996   4.647 -29.036  1.00  6.31           H  
ATOM   2225 3HB  ALA A 142       9.668   5.144 -30.090  1.00  6.31           H  
ATOM   2226  N   THR A 143       9.728   7.711 -31.476  1.00  6.50           N  
ATOM   2227  CA  THR A 143       9.301   8.228 -32.772  1.00  6.50           C  
ATOM   2228  C   THR A 143       9.293   9.756 -32.856  1.00  6.50           C  
ATOM   2229  O   THR A 143       9.335  10.320 -33.951  1.00  6.50           O  
ATOM   2230  CB  THR A 143       7.906   7.665 -33.115  1.00  6.50           C  
ATOM   2231  CG2 THR A 143       7.955   6.131 -33.085  1.00  6.50           C  
ATOM   2232  OG1 THR A 143       6.948   8.105 -32.145  1.00  6.50           O  
ATOM   2233  H   THR A 143       9.060   7.684 -30.707  1.00  6.50           H  
ATOM   2234  HA  THR A 143       9.998   7.864 -33.525  1.00  6.50           H  
ATOM   2235  HB  THR A 143       7.606   8.007 -34.102  1.00  6.50           H  
ATOM   2236  HG1 THR A 143       7.205   7.758 -31.263  1.00  6.50           H  
ATOM   2237 1HG2 THR A 143       6.972   5.730 -33.324  1.00  6.50           H  
ATOM   2238 2HG2 THR A 143       8.682   5.776 -33.816  1.00  6.50           H  
ATOM   2239 3HG2 THR A 143       8.248   5.796 -32.090  1.00  6.50           H  
ATOM   2240  N   GLN A 144       9.262  10.430 -31.713  1.00  6.49           N  
ATOM   2241  CA  GLN A 144       9.275  11.884 -31.639  1.00  6.49           C  
ATOM   2242  C   GLN A 144      10.351  12.323 -30.648  1.00  6.49           C  
ATOM   2243  O   GLN A 144      10.019  12.979 -29.667  1.00  6.49           O  
ATOM   2244  CB  GLN A 144       7.934  12.416 -31.117  1.00  6.49           C  
ATOM   2245  CG  GLN A 144       6.721  12.134 -31.962  1.00  6.49           C  
ATOM   2246  CD  GLN A 144       5.442  12.620 -31.262  1.00  6.49           C  
ATOM   2247  NE2 GLN A 144       4.331  11.929 -31.500  1.00  6.49           N  
ATOM   2248  OE1 GLN A 144       5.460  13.608 -30.513  1.00  6.49           O  
ATOM   2249  H   GLN A 144       9.207   9.926 -30.837  1.00  6.49           H  
ATOM   2250  HA  GLN A 144       9.481  12.301 -32.623  1.00  6.49           H  
ATOM   2251 1HB  GLN A 144       7.750  11.985 -30.136  1.00  6.49           H  
ATOM   2252 2HB  GLN A 144       8.005  13.494 -30.985  1.00  6.49           H  
ATOM   2253 1HG  GLN A 144       6.823  12.647 -32.917  1.00  6.49           H  
ATOM   2254 2HG  GLN A 144       6.640  11.055 -32.118  1.00  6.49           H  
ATOM   2255 1HE2 GLN A 144       3.468  12.202 -31.071  1.00  6.49           H  
ATOM   2256 2HE2 GLN A 144       4.355  11.137 -32.111  1.00  6.49           H  
ATOM   2257  N   PRO A 145      11.652  12.102 -30.911  1.00  6.28           N  
ATOM   2258  CA  PRO A 145      12.747  12.245 -29.955  1.00  6.28           C  
ATOM   2259  C   PRO A 145      13.168  13.684 -29.653  1.00  6.28           C  
ATOM   2260  O   PRO A 145      14.330  14.053 -29.835  1.00  6.28           O  
ATOM   2261  CB  PRO A 145      13.875  11.501 -30.677  1.00  6.28           C  
ATOM   2262  CG  PRO A 145      13.600  11.750 -32.144  1.00  6.28           C  
ATOM   2263  CD  PRO A 145      12.089  11.690 -32.260  1.00  6.28           C  
ATOM   2264  HA  PRO A 145      12.474  11.721 -29.025  1.00  6.28           H  
ATOM   2265 1HB  PRO A 145      14.846  11.886 -30.352  1.00  6.28           H  
ATOM   2266 2HB  PRO A 145      13.841  10.430 -30.409  1.00  6.28           H  
ATOM   2267 1HG  PRO A 145      14.010  12.723 -32.446  1.00  6.28           H  
ATOM   2268 2HG  PRO A 145      14.104  10.983 -32.757  1.00  6.28           H  
ATOM   2269 1HD  PRO A 145      11.726  12.379 -33.032  1.00  6.28           H  
ATOM   2270 2HD  PRO A 145      11.819  10.654 -32.460  1.00  6.28           H  
ATOM   2271  N   SER A 146      12.220  14.483 -29.180  1.00  5.88           N  
ATOM   2272  CA  SER A 146      12.462  15.856 -28.762  1.00  5.88           C  
ATOM   2273  C   SER A 146      13.080  15.815 -27.388  1.00  5.88           C  
ATOM   2274  O   SER A 146      13.074  14.758 -26.754  1.00  5.88           O  
ATOM   2275  CB  SER A 146      11.176  16.659 -28.722  1.00  5.88           C  
ATOM   2276  OG  SER A 146      10.311  16.210 -27.696  1.00  5.88           O  
ATOM   2277  H   SER A 146      11.289  14.094 -29.096  1.00  5.88           H  
ATOM   2278  HA  SER A 146      13.163  16.327 -29.453  1.00  5.88           H  
ATOM   2279 1HB  SER A 146      11.413  17.709 -28.554  1.00  5.88           H  
ATOM   2280 2HB  SER A 146      10.670  16.586 -29.682  1.00  5.88           H  
ATOM   2281  HG  SER A 146       9.623  16.892 -27.621  1.00  5.88           H  
ATOM   2282  N   THR A 147      13.578  16.946 -26.892  1.00  5.38           N  
ATOM   2283  CA  THR A 147      14.158  16.917 -25.561  1.00  5.38           C  
ATOM   2284  C   THR A 147      13.138  16.431 -24.547  1.00  5.38           C  
ATOM   2285  O   THR A 147      13.398  15.461 -23.831  1.00  5.38           O  
ATOM   2286  CB  THR A 147      14.676  18.312 -25.150  1.00  5.38           C  
ATOM   2287  CG2 THR A 147      15.202  18.301 -23.709  1.00  5.38           C  
ATOM   2288  OG1 THR A 147      15.722  18.715 -26.050  1.00  5.38           O  
ATOM   2289  H   THR A 147      13.551  17.804 -27.425  1.00  5.38           H  
ATOM   2290  HA  THR A 147      14.994  16.217 -25.560  1.00  5.38           H  
ATOM   2291  HB  THR A 147      13.856  19.034 -25.219  1.00  5.38           H  
ATOM   2292  HG1 THR A 147      16.044  19.583 -25.798  1.00  5.38           H  
ATOM   2293 1HG2 THR A 147      15.553  19.296 -23.445  1.00  5.38           H  
ATOM   2294 2HG2 THR A 147      14.399  18.010 -23.032  1.00  5.38           H  
ATOM   2295 3HG2 THR A 147      16.022  17.592 -23.623  1.00  5.38           H  
ATOM   2296  N   SER A 148      11.942  17.028 -24.536  1.00  4.86           N  
ATOM   2297  CA  SER A 148      10.945  16.570 -23.586  1.00  4.86           C  
ATOM   2298  C   SER A 148      10.528  15.117 -23.795  1.00  4.86           C  
ATOM   2299  O   SER A 148      10.336  14.392 -22.822  1.00  4.86           O  
ATOM   2300  CB  SER A 148       9.707  17.399 -23.759  1.00  4.86           C  
ATOM   2301  OG  SER A 148       9.121  17.127 -25.014  1.00  4.86           O  
ATOM   2302  H   SER A 148      11.745  17.840 -25.135  1.00  4.86           H  
ATOM   2303  HA  SER A 148      11.344  16.690 -22.579  1.00  4.86           H  
ATOM   2304 1HB  SER A 148       9.005  17.207 -22.965  1.00  4.86           H  
ATOM   2305 2HB  SER A 148       9.977  18.430 -23.709  1.00  4.86           H  
ATOM   2306  HG  SER A 148       8.499  17.866 -25.216  1.00  4.86           H  
ATOM   2307  N   ALA A 149      10.451  14.651 -25.052  1.00  4.40           N  
ATOM   2308  CA  ALA A 149      10.024  13.269 -25.291  1.00  4.40           C  
ATOM   2309  C   ALA A 149      10.994  12.280 -24.682  1.00  4.40           C  
ATOM   2310  O   ALA A 149      10.596  11.244 -24.155  1.00  4.40           O  
ATOM   2311  CB  ALA A 149       9.899  12.995 -26.764  1.00  4.40           C  
ATOM   2312  H   ALA A 149      10.620  15.270 -25.851  1.00  4.40           H  
ATOM   2313  HA  ALA A 149       9.052  13.135 -24.817  1.00  4.40           H  
ATOM   2314 1HB  ALA A 149       9.556  11.992 -26.925  1.00  4.40           H  
ATOM   2315 2HB  ALA A 149       9.189  13.691 -27.210  1.00  4.40           H  
ATOM   2316 3HB  ALA A 149      10.870  13.124 -27.220  1.00  4.40           H  
ATOM   2317  N   ILE A 150      12.278  12.604 -24.763  1.00  4.00           N  
ATOM   2318  CA  ILE A 150      13.343  11.775 -24.224  1.00  4.00           C  
ATOM   2319  C   ILE A 150      13.394  11.865 -22.705  1.00  4.00           C  
ATOM   2320  O   ILE A 150      13.520  10.859 -22.002  1.00  4.00           O  
ATOM   2321  CB  ILE A 150      14.680  12.196 -24.833  1.00  4.00           C  
ATOM   2322  CG1 ILE A 150      14.662  11.878 -26.334  1.00  4.00           C  
ATOM   2323  CG2 ILE A 150      15.820  11.507 -24.123  1.00  4.00           C  
ATOM   2324  CD1 ILE A 150      15.784  12.508 -27.100  1.00  4.00           C  
ATOM   2325  H   ILE A 150      12.533  13.474 -25.243  1.00  4.00           H  
ATOM   2326  HA  ILE A 150      13.146  10.740 -24.501  1.00  4.00           H  
ATOM   2327  HB  ILE A 150      14.791  13.282 -24.735  1.00  4.00           H  
ATOM   2328 1HG1 ILE A 150      14.717  10.799 -26.466  1.00  4.00           H  
ATOM   2329 2HG1 ILE A 150      13.721  12.232 -26.757  1.00  4.00           H  
ATOM   2330 1HG2 ILE A 150      16.765  11.824 -24.558  1.00  4.00           H  
ATOM   2331 2HG2 ILE A 150      15.792  11.784 -23.078  1.00  4.00           H  
ATOM   2332 3HG2 ILE A 150      15.716  10.427 -24.218  1.00  4.00           H  
ATOM   2333 1HD1 ILE A 150      15.700  12.240 -28.148  1.00  4.00           H  
ATOM   2334 2HD1 ILE A 150      15.722  13.595 -27.000  1.00  4.00           H  
ATOM   2335 3HD1 ILE A 150      16.737  12.158 -26.712  1.00  4.00           H  
ATOM   2336  N   VAL A 151      13.289  13.078 -22.198  1.00  3.66           N  
ATOM   2337  CA  VAL A 151      13.340  13.297 -20.774  1.00  3.66           C  
ATOM   2338  C   VAL A 151      12.191  12.610 -20.037  1.00  3.66           C  
ATOM   2339  O   VAL A 151      12.425  11.981 -19.011  1.00  3.66           O  
ATOM   2340  CB  VAL A 151      13.436  14.800 -20.498  1.00  3.66           C  
ATOM   2341  CG1 VAL A 151      13.269  15.091 -19.039  1.00  3.66           C  
ATOM   2342  CG2 VAL A 151      14.819  15.253 -20.972  1.00  3.66           C  
ATOM   2343  H   VAL A 151      13.186  13.878 -22.823  1.00  3.66           H  
ATOM   2344  HA  VAL A 151      14.267  12.863 -20.414  1.00  3.66           H  
ATOM   2345  HB  VAL A 151      12.655  15.323 -21.047  1.00  3.66           H  
ATOM   2346 1HG1 VAL A 151      13.345  16.159 -18.853  1.00  3.66           H  
ATOM   2347 2HG1 VAL A 151      12.295  14.746 -18.757  1.00  3.66           H  
ATOM   2348 3HG1 VAL A 151      14.035  14.568 -18.464  1.00  3.66           H  
ATOM   2349 1HG2 VAL A 151      14.944  16.308 -20.821  1.00  3.66           H  
ATOM   2350 2HG2 VAL A 151      15.581  14.714 -20.411  1.00  3.66           H  
ATOM   2351 3HG2 VAL A 151      14.931  15.030 -22.028  1.00  3.66           H  
ATOM   2352  N   MET A 152      10.966  12.658 -20.556  1.00  3.39           N  
ATOM   2353  CA  MET A 152       9.860  11.990 -19.869  1.00  3.39           C  
ATOM   2354  C   MET A 152      10.224  10.585 -19.339  1.00  3.39           C  
ATOM   2355  O   MET A 152      10.205  10.419 -18.119  1.00  3.39           O  
ATOM   2356  CB  MET A 152       8.593  12.023 -20.724  1.00  3.39           C  
ATOM   2357  CG  MET A 152       8.017  13.408 -20.806  1.00  3.39           C  
ATOM   2358  SD  MET A 152       6.611  13.573 -21.855  1.00  3.39           S  
ATOM   2359  CE  MET A 152       6.575  15.351 -21.849  1.00  3.39           C  
ATOM   2360  H   MET A 152      10.795  13.186 -21.414  1.00  3.39           H  
ATOM   2361  HA  MET A 152       9.625  12.587 -18.993  1.00  3.39           H  
ATOM   2362 1HB  MET A 152       8.817  11.745 -21.750  1.00  3.39           H  
ATOM   2363 2HB  MET A 152       7.843  11.336 -20.332  1.00  3.39           H  
ATOM   2364 1HG  MET A 152       7.728  13.722 -19.823  1.00  3.39           H  
ATOM   2365 2HG  MET A 152       8.765  14.087 -21.138  1.00  3.39           H  
ATOM   2366 1HE  MET A 152       5.745  15.711 -22.451  1.00  3.39           H  
ATOM   2367 2HE  MET A 152       6.477  15.701 -20.826  1.00  3.39           H  
ATOM   2368 3HE  MET A 152       7.503  15.719 -22.263  1.00  3.39           H  
ATOM   2369  N   PRO A 153      10.586   9.558 -20.152  1.00  3.18           N  
ATOM   2370  CA  PRO A 153      10.973   8.248 -19.656  1.00  3.18           C  
ATOM   2371  C   PRO A 153      12.210   8.288 -18.768  1.00  3.18           C  
ATOM   2372  O   PRO A 153      12.341   7.444 -17.877  1.00  3.18           O  
ATOM   2373  CB  PRO A 153      11.217   7.440 -20.943  1.00  3.18           C  
ATOM   2374  CG  PRO A 153      11.464   8.452 -21.993  1.00  3.18           C  
ATOM   2375  CD  PRO A 153      10.602   9.655 -21.602  1.00  3.18           C  
ATOM   2376  HA  PRO A 153      10.139   7.825 -19.095  1.00  3.18           H  
ATOM   2377 1HB  PRO A 153      12.077   6.770 -20.801  1.00  3.18           H  
ATOM   2378 2HB  PRO A 153      10.365   6.815 -21.187  1.00  3.18           H  
ATOM   2379 1HG  PRO A 153      12.531   8.680 -22.051  1.00  3.18           H  
ATOM   2380 2HG  PRO A 153      11.183   8.042 -22.960  1.00  3.18           H  
ATOM   2381 1HD  PRO A 153      11.077  10.537 -21.930  1.00  3.18           H  
ATOM   2382 2HD  PRO A 153       9.602   9.557 -22.017  1.00  3.18           H  
ATOM   2383  N   LEU A 154      13.078   9.306 -18.923  1.00  3.02           N  
ATOM   2384  CA  LEU A 154      14.268   9.382 -18.074  1.00  3.02           C  
ATOM   2385  C   LEU A 154      13.922   9.895 -16.679  1.00  3.02           C  
ATOM   2386  O   LEU A 154      14.700   9.737 -15.737  1.00  3.02           O  
ATOM   2387  CB  LEU A 154      15.336  10.272 -18.694  1.00  3.02           C  
ATOM   2388  CG  LEU A 154      15.917   9.775 -20.019  1.00  3.02           C  
ATOM   2389  CD1 LEU A 154      16.872  10.822 -20.561  1.00  3.02           C  
ATOM   2390  CD2 LEU A 154      16.605   8.444 -19.806  1.00  3.02           C  
ATOM   2391  H   LEU A 154      12.967  10.003 -19.669  1.00  3.02           H  
ATOM   2392  HA  LEU A 154      14.679   8.388 -17.981  1.00  3.02           H  
ATOM   2393 1HB  LEU A 154      14.915  11.254 -18.851  1.00  3.02           H  
ATOM   2394 2HB  LEU A 154      16.158  10.363 -17.987  1.00  3.02           H  
ATOM   2395  HG  LEU A 154      15.122   9.638 -20.733  1.00  3.02           H  
ATOM   2396 1HD1 LEU A 154      17.280  10.482 -21.512  1.00  3.02           H  
ATOM   2397 2HD1 LEU A 154      16.337  11.755 -20.709  1.00  3.02           H  
ATOM   2398 3HD1 LEU A 154      17.682  10.977 -19.854  1.00  3.02           H  
ATOM   2399 1HD2 LEU A 154      17.010   8.092 -20.754  1.00  3.02           H  
ATOM   2400 2HD2 LEU A 154      17.414   8.561 -19.085  1.00  3.02           H  
ATOM   2401 3HD2 LEU A 154      15.882   7.723 -19.429  1.00  3.02           H  
ATOM   2402  N   LEU A 155      12.767  10.543 -16.561  1.00  2.92           N  
ATOM   2403  CA  LEU A 155      12.288  11.043 -15.289  1.00  2.92           C  
ATOM   2404  C   LEU A 155      11.428   9.992 -14.645  1.00  2.92           C  
ATOM   2405  O   LEU A 155      11.540   9.697 -13.458  1.00  2.92           O  
ATOM   2406  CB  LEU A 155      11.377  12.225 -15.507  1.00  2.92           C  
ATOM   2407  CG  LEU A 155      11.927  13.404 -16.125  1.00  2.92           C  
ATOM   2408  CD1 LEU A 155      10.802  14.260 -16.397  1.00  2.92           C  
ATOM   2409  CD2 LEU A 155      12.905  14.085 -15.235  1.00  2.92           C  
ATOM   2410  H   LEU A 155      12.185  10.690 -17.391  1.00  2.92           H  
ATOM   2411  HA  LEU A 155      13.130  11.288 -14.646  1.00  2.92           H  
ATOM   2412 1HB  LEU A 155      10.556  11.904 -16.139  1.00  2.92           H  
ATOM   2413 2HB  LEU A 155      10.963  12.520 -14.553  1.00  2.92           H  
ATOM   2414  HG  LEU A 155      12.414  13.152 -17.026  1.00  2.92           H  
ATOM   2415 1HD1 LEU A 155      11.143  15.157 -16.861  1.00  2.92           H  
ATOM   2416 2HD1 LEU A 155      10.110  13.749 -17.053  1.00  2.92           H  
ATOM   2417 3HD1 LEU A 155      10.321  14.475 -15.454  1.00  2.92           H  
ATOM   2418 1HD2 LEU A 155      13.266  14.979 -15.731  1.00  2.92           H  
ATOM   2419 2HD2 LEU A 155      12.431  14.368 -14.321  1.00  2.92           H  
ATOM   2420 3HD2 LEU A 155      13.739  13.414 -15.025  1.00  2.92           H  
ATOM   2421  N   CYS A 156      10.588   9.369 -15.463  1.00  2.89           N  
ATOM   2422  CA  CYS A 156       9.644   8.393 -14.972  1.00  2.89           C  
ATOM   2423  C   CYS A 156      10.375   7.197 -14.372  1.00  2.89           C  
ATOM   2424  O   CYS A 156       9.976   6.695 -13.326  1.00  2.89           O  
ATOM   2425  CB  CYS A 156       8.714   7.980 -16.102  1.00  2.89           C  
ATOM   2426  SG  CYS A 156       7.626   9.346 -16.614  1.00  2.89           S  
ATOM   2427  H   CYS A 156      10.563   9.631 -16.447  1.00  2.89           H  
ATOM   2428  HA  CYS A 156       9.040   8.859 -14.194  1.00  2.89           H  
ATOM   2429 1HB  CYS A 156       9.302   7.670 -16.957  1.00  2.89           H  
ATOM   2430 2HB  CYS A 156       8.097   7.141 -15.793  1.00  2.89           H  
ATOM   2431  HG  CYS A 156       8.615  10.034 -17.247  1.00  2.89           H  
ATOM   2432  N   LEU A 157      11.497   6.781 -14.973  1.00  2.93           N  
ATOM   2433  CA  LEU A 157      12.274   5.671 -14.418  1.00  2.93           C  
ATOM   2434  C   LEU A 157      12.831   5.970 -13.011  1.00  2.93           C  
ATOM   2435  O   LEU A 157      13.220   5.047 -12.294  1.00  2.93           O  
ATOM   2436  CB  LEU A 157      13.399   5.227 -15.374  1.00  2.93           C  
ATOM   2437  CG  LEU A 157      14.569   6.185 -15.637  1.00  2.93           C  
ATOM   2438  CD1 LEU A 157      15.617   6.043 -14.546  1.00  2.93           C  
ATOM   2439  CD2 LEU A 157      15.189   5.865 -17.016  1.00  2.93           C  
ATOM   2440  H   LEU A 157      11.801   7.204 -15.851  1.00  2.93           H  
ATOM   2441  HA  LEU A 157      11.604   4.821 -14.322  1.00  2.93           H  
ATOM   2442 1HB  LEU A 157      13.823   4.326 -14.960  1.00  2.93           H  
ATOM   2443 2HB  LEU A 157      12.954   4.986 -16.340  1.00  2.93           H  
ATOM   2444  HG  LEU A 157      14.204   7.205 -15.623  1.00  2.93           H  
ATOM   2445 1HD1 LEU A 157      16.435   6.737 -14.741  1.00  2.93           H  
ATOM   2446 2HD1 LEU A 157      15.184   6.266 -13.590  1.00  2.93           H  
ATOM   2447 3HD1 LEU A 157      15.999   5.024 -14.539  1.00  2.93           H  
ATOM   2448 1HD2 LEU A 157      16.013   6.549 -17.200  1.00  2.93           H  
ATOM   2449 2HD2 LEU A 157      15.562   4.859 -17.033  1.00  2.93           H  
ATOM   2450 3HD2 LEU A 157      14.436   5.979 -17.797  1.00  2.93           H  
ATOM   2451  N   LEU A 158      12.907   7.254 -12.624  1.00  3.04           N  
ATOM   2452  CA  LEU A 158      13.418   7.651 -11.319  1.00  3.04           C  
ATOM   2453  C   LEU A 158      12.301   7.676 -10.282  1.00  3.04           C  
ATOM   2454  O   LEU A 158      12.546   7.921  -9.098  1.00  3.04           O  
ATOM   2455  CB  LEU A 158      13.995   9.077 -11.374  1.00  3.04           C  
ATOM   2456  CG  LEU A 158      15.184   9.347 -12.278  1.00  3.04           C  
ATOM   2457  CD1 LEU A 158      15.456  10.860 -12.278  1.00  3.04           C  
ATOM   2458  CD2 LEU A 158      16.396   8.590 -11.770  1.00  3.04           C  
ATOM   2459  H   LEU A 158      12.552   7.991 -13.225  1.00  3.04           H  
ATOM   2460  HA  LEU A 158      14.183   6.943 -11.006  1.00  3.04           H  
ATOM   2461 1HB  LEU A 158      13.210   9.743 -11.688  1.00  3.04           H  
ATOM   2462 2HB  LEU A 158      14.287   9.364 -10.367  1.00  3.04           H  
ATOM   2463  HG  LEU A 158      14.953   9.033 -13.299  1.00  3.04           H  
ATOM   2464 1HD1 LEU A 158      16.302  11.073 -12.926  1.00  3.04           H  
ATOM   2465 2HD1 LEU A 158      14.578  11.384 -12.646  1.00  3.04           H  
ATOM   2466 3HD1 LEU A 158      15.681  11.198 -11.264  1.00  3.04           H  
ATOM   2467 1HD2 LEU A 158      17.248   8.795 -12.420  1.00  3.04           H  
ATOM   2468 2HD2 LEU A 158      16.628   8.910 -10.756  1.00  3.04           H  
ATOM   2469 3HD2 LEU A 158      16.187   7.522 -11.772  1.00  3.04           H  
ATOM   2470  N   ALA A 159      11.056   7.534 -10.734  1.00  3.26           N  
ATOM   2471  CA  ALA A 159       9.915   7.647  -9.846  1.00  3.26           C  
ATOM   2472  C   ALA A 159       9.804   6.420  -8.950  1.00  3.26           C  
ATOM   2473  O   ALA A 159      10.014   5.302  -9.419  1.00  3.26           O  
ATOM   2474  CB  ALA A 159       8.637   7.810 -10.655  1.00  3.26           C  
ATOM   2475  H   ALA A 159      10.882   7.314 -11.713  1.00  3.26           H  
ATOM   2476  HA  ALA A 159      10.053   8.538  -9.255  1.00  3.26           H  
ATOM   2477 1HB  ALA A 159       7.789   7.927  -9.992  1.00  3.26           H  
ATOM   2478 2HB  ALA A 159       8.727   8.693 -11.292  1.00  3.26           H  
ATOM   2479 3HB  ALA A 159       8.490   6.930 -11.278  1.00  3.26           H  
ATOM   2480  N   PRO A 160       9.347   6.560  -7.688  1.00  3.59           N  
ATOM   2481  CA  PRO A 160       9.017   5.462  -6.796  1.00  3.59           C  
ATOM   2482  C   PRO A 160       7.980   4.524  -7.416  1.00  3.59           C  
ATOM   2483  O   PRO A 160       7.897   3.359  -7.044  1.00  3.59           O  
ATOM   2484  CB  PRO A 160       8.471   6.177  -5.559  1.00  3.59           C  
ATOM   2485  CG  PRO A 160       9.143   7.534  -5.573  1.00  3.59           C  
ATOM   2486  CD  PRO A 160       9.306   7.891  -7.039  1.00  3.59           C  
ATOM   2487  HA  PRO A 160       9.940   4.919  -6.557  1.00  3.59           H  
ATOM   2488 1HB  PRO A 160       7.388   6.221  -5.596  1.00  3.59           H  
ATOM   2489 2HB  PRO A 160       8.726   5.600  -4.657  1.00  3.59           H  
ATOM   2490 1HG  PRO A 160       8.534   8.272  -5.026  1.00  3.59           H  
ATOM   2491 2HG  PRO A 160      10.110   7.483  -5.048  1.00  3.59           H  
ATOM   2492 1HD  PRO A 160       8.494   8.501  -7.396  1.00  3.59           H  
ATOM   2493 2HD  PRO A 160      10.277   8.397  -7.128  1.00  3.59           H  
ATOM   2494  N   GLY A 161       7.196   5.007  -8.381  1.00  4.02           N  
ATOM   2495  CA  GLY A 161       6.202   4.163  -9.033  1.00  4.02           C  
ATOM   2496  C   GLY A 161       6.858   2.938  -9.685  1.00  4.02           C  
ATOM   2497  O   GLY A 161       6.303   1.834  -9.679  1.00  4.02           O  
ATOM   2498  H   GLY A 161       7.282   5.967  -8.671  1.00  4.02           H  
ATOM   2499 1HA  GLY A 161       5.463   3.841  -8.300  1.00  4.02           H  
ATOM   2500 2HA  GLY A 161       5.674   4.744  -9.789  1.00  4.02           H  
ATOM   2501  N   MET A 162       8.098   3.085 -10.159  1.00  4.54           N  
ATOM   2502  CA  MET A 162       8.748   1.958 -10.808  1.00  4.54           C  
ATOM   2503  C   MET A 162       9.373   0.998  -9.807  1.00  4.54           C  
ATOM   2504  O   MET A 162      10.026   0.031 -10.194  1.00  4.54           O  
ATOM   2505  CB  MET A 162       9.750   2.416 -11.857  1.00  4.54           C  
ATOM   2506  CG  MET A 162       9.102   3.107 -13.039  1.00  4.54           C  
ATOM   2507  SD  MET A 162       7.780   2.087 -13.805  1.00  4.54           S  
ATOM   2508  CE  MET A 162       8.631   0.672 -14.539  1.00  4.54           C  
ATOM   2509  H   MET A 162       8.597   3.973 -10.079  1.00  4.54           H  
ATOM   2510  HA  MET A 162       7.984   1.398 -11.342  1.00  4.54           H  
ATOM   2511 1HB  MET A 162      10.454   3.124 -11.404  1.00  4.54           H  
ATOM   2512 2HB  MET A 162      10.323   1.566 -12.225  1.00  4.54           H  
ATOM   2513 1HG  MET A 162       8.676   4.059 -12.715  1.00  4.54           H  
ATOM   2514 2HG  MET A 162       9.856   3.316 -13.791  1.00  4.54           H  
ATOM   2515 1HE  MET A 162       7.899   0.021 -15.017  1.00  4.54           H  
ATOM   2516 2HE  MET A 162       9.342   1.023 -15.287  1.00  4.54           H  
ATOM   2517 3HE  MET A 162       9.158   0.115 -13.761  1.00  4.54           H  
ATOM   2518  N   ARG A 163       9.162   1.254  -8.512  1.00  5.11           N  
ATOM   2519  CA  ARG A 163       9.601   0.350  -7.471  1.00  5.11           C  
ATOM   2520  C   ARG A 163       8.408  -0.533  -7.096  1.00  5.11           C  
ATOM   2521  O   ARG A 163       8.527  -1.451  -6.282  1.00  5.11           O  
ATOM   2522  CB  ARG A 163      10.072   1.117  -6.248  1.00  5.11           C  
ATOM   2523  CG  ARG A 163      11.265   2.025  -6.488  1.00  5.11           C  
ATOM   2524  CD  ARG A 163      11.660   2.749  -5.249  1.00  5.11           C  
ATOM   2525  NE  ARG A 163      12.762   3.673  -5.484  1.00  5.11           N  
ATOM   2526  CZ  ARG A 163      13.361   4.416  -4.532  1.00  5.11           C  
ATOM   2527  NH1 ARG A 163      12.969   4.331  -3.278  1.00  5.11           N1+
ATOM   2528  NH2 ARG A 163      14.344   5.232  -4.860  1.00  5.11           N  
ATOM   2529  H   ARG A 163       8.652   2.085  -8.218  1.00  5.11           H  
ATOM   2530  HA  ARG A 163      10.409  -0.276  -7.848  1.00  5.11           H  
ATOM   2531 1HB  ARG A 163       9.260   1.717  -5.854  1.00  5.11           H  
ATOM   2532 2HB  ARG A 163      10.352   0.409  -5.471  1.00  5.11           H  
ATOM   2533 1HG  ARG A 163      12.111   1.435  -6.837  1.00  5.11           H  
ATOM   2534 2HG  ARG A 163      10.999   2.764  -7.250  1.00  5.11           H  
ATOM   2535 1HD  ARG A 163      10.810   3.321  -4.881  1.00  5.11           H  
ATOM   2536 2HD  ARG A 163      11.971   2.032  -4.492  1.00  5.11           H  
ATOM   2537  HE  ARG A 163      13.096   3.772  -6.437  1.00  5.11           H  
ATOM   2538 1HH1 ARG A 163      12.218   3.706  -3.023  1.00  5.11           H  
ATOM   2539 2HH1 ARG A 163      13.423   4.891  -2.569  1.00  5.11           H  
ATOM   2540 1HH2 ARG A 163      14.643   5.301  -5.825  1.00  5.11           H  
ATOM   2541 2HH2 ARG A 163      14.794   5.789  -4.149  1.00  5.11           H  
ATOM   2542  N   LEU A 164       7.244  -0.230  -7.696  1.00  5.65           N  
ATOM   2543  CA  LEU A 164       6.015  -0.972  -7.466  1.00  5.65           C  
ATOM   2544  C   LEU A 164       5.792  -1.890  -8.660  1.00  5.65           C  
ATOM   2545  O   LEU A 164       5.330  -3.026  -8.521  1.00  5.65           O  
ATOM   2546  CB  LEU A 164       4.845  -0.002  -7.324  1.00  5.65           C  
ATOM   2547  CG  LEU A 164       4.995   1.016  -6.197  1.00  5.65           C  
ATOM   2548  CD1 LEU A 164       3.801   1.941  -6.205  1.00  5.65           C  
ATOM   2549  CD2 LEU A 164       5.148   0.298  -4.877  1.00  5.65           C  
ATOM   2550  H   LEU A 164       7.193   0.543  -8.350  1.00  5.65           H  
ATOM   2551  HA  LEU A 164       6.115  -1.572  -6.565  1.00  5.65           H  
ATOM   2552 1HB  LEU A 164       4.720   0.541  -8.254  1.00  5.65           H  
ATOM   2553 2HB  LEU A 164       3.940  -0.577  -7.139  1.00  5.65           H  
ATOM   2554  HG  LEU A 164       5.889   1.624  -6.378  1.00  5.65           H  
ATOM   2555 1HD1 LEU A 164       3.915   2.684  -5.417  1.00  5.65           H  
ATOM   2556 2HD1 LEU A 164       3.740   2.441  -7.170  1.00  5.65           H  
ATOM   2557 3HD1 LEU A 164       2.892   1.367  -6.035  1.00  5.65           H  
ATOM   2558 1HD2 LEU A 164       5.267   1.035  -4.086  1.00  5.65           H  
ATOM   2559 2HD2 LEU A 164       4.262  -0.306  -4.688  1.00  5.65           H  
ATOM   2560 3HD2 LEU A 164       6.028  -0.345  -4.911  1.00  5.65           H  
ATOM   2561  N   LEU A 165       6.159  -1.389  -9.841  1.00  6.05           N  
ATOM   2562  CA  LEU A 165       6.045  -2.149 -11.080  1.00  6.05           C  
ATOM   2563  C   LEU A 165       7.244  -3.069 -11.199  1.00  6.05           C  
ATOM   2564  O   LEU A 165       8.219  -2.921 -10.468  1.00  6.05           O  
ATOM   2565  CB  LEU A 165       5.964  -1.251 -12.317  1.00  6.05           C  
ATOM   2566  CG  LEU A 165       4.579  -0.719 -12.662  1.00  6.05           C  
ATOM   2567  CD1 LEU A 165       4.201   0.372 -11.687  1.00  6.05           C  
ATOM   2568  CD2 LEU A 165       4.573  -0.240 -14.089  1.00  6.05           C  
ATOM   2569  H   LEU A 165       6.493  -0.426  -9.874  1.00  6.05           H  
ATOM   2570  HA  LEU A 165       5.144  -2.760 -11.036  1.00  6.05           H  
ATOM   2571 1HB  LEU A 165       6.611  -0.395 -12.156  1.00  6.05           H  
ATOM   2572 2HB  LEU A 165       6.341  -1.802 -13.180  1.00  6.05           H  
ATOM   2573  HG  LEU A 165       3.848  -1.520 -12.561  1.00  6.05           H  
ATOM   2574 1HD1 LEU A 165       3.211   0.744 -11.926  1.00  6.05           H  
ATOM   2575 2HD1 LEU A 165       4.206  -0.020 -10.675  1.00  6.05           H  
ATOM   2576 3HD1 LEU A 165       4.921   1.181 -11.763  1.00  6.05           H  
ATOM   2577 1HD2 LEU A 165       3.583   0.120 -14.338  1.00  6.05           H  
ATOM   2578 2HD2 LEU A 165       5.288   0.557 -14.214  1.00  6.05           H  
ATOM   2579 3HD2 LEU A 165       4.835  -1.065 -14.744  1.00  6.05           H  
ATOM   2580  N   TYR A 166       7.176  -4.039 -12.091  1.00  6.25           N  
ATOM   2581  CA  TYR A 166       8.297  -4.947 -12.234  1.00  6.25           C  
ATOM   2582  C   TYR A 166       9.441  -4.326 -13.022  1.00  6.25           C  
ATOM   2583  O   TYR A 166       9.231  -3.611 -14.008  1.00  6.25           O  
ATOM   2584  CB  TYR A 166       7.840  -6.237 -12.908  1.00  6.25           C  
ATOM   2585  CG  TYR A 166       6.951  -7.082 -12.031  1.00  6.25           C  
ATOM   2586  CD1 TYR A 166       5.571  -6.982 -12.141  1.00  6.25           C  
ATOM   2587  CD2 TYR A 166       7.512  -7.956 -11.111  1.00  6.25           C  
ATOM   2588  CE1 TYR A 166       4.757  -7.753 -11.334  1.00  6.25           C  
ATOM   2589  CE2 TYR A 166       6.697  -8.726 -10.303  1.00  6.25           C  
ATOM   2590  CZ  TYR A 166       5.325  -8.627 -10.413  1.00  6.25           C  
ATOM   2591  OH  TYR A 166       4.512  -9.391  -9.608  1.00  6.25           O  
ATOM   2592  H   TYR A 166       6.353  -4.146 -12.669  1.00  6.25           H  
ATOM   2593  HA  TYR A 166       8.673  -5.188 -11.238  1.00  6.25           H  
ATOM   2594 1HB  TYR A 166       7.293  -5.997 -13.824  1.00  6.25           H  
ATOM   2595 2HB  TYR A 166       8.707  -6.830 -13.189  1.00  6.25           H  
ATOM   2596  HD1 TYR A 166       5.131  -6.295 -12.865  1.00  6.25           H  
ATOM   2597  HD2 TYR A 166       8.596  -8.033 -11.024  1.00  6.25           H  
ATOM   2598  HE1 TYR A 166       3.674  -7.675 -11.420  1.00  6.25           H  
ATOM   2599  HE2 TYR A 166       7.138  -9.413  -9.579  1.00  6.25           H  
ATOM   2600  HH  TYR A 166       3.592  -9.190  -9.801  1.00  6.25           H  
ATOM   2601  N   LEU A 167      10.662  -4.700 -12.643  1.00  6.23           N  
ATOM   2602  CA  LEU A 167      11.865  -4.258 -13.337  1.00  6.23           C  
ATOM   2603  C   LEU A 167      11.814  -4.649 -14.809  1.00  6.23           C  
ATOM   2604  O   LEU A 167      12.394  -3.981 -15.657  1.00  6.23           O  
ATOM   2605  CB  LEU A 167      13.114  -4.837 -12.676  1.00  6.23           C  
ATOM   2606  CG  LEU A 167      14.441  -4.264 -13.170  1.00  6.23           C  
ATOM   2607  CD1 LEU A 167      14.466  -2.757 -12.908  1.00  6.23           C  
ATOM   2608  CD2 LEU A 167      15.577  -4.950 -12.440  1.00  6.23           C  
ATOM   2609  H   LEU A 167      10.757  -5.287 -11.826  1.00  6.23           H  
ATOM   2610  HA  LEU A 167      11.915  -3.170 -13.270  1.00  6.23           H  
ATOM   2611 1HB  LEU A 167      13.053  -4.662 -11.604  1.00  6.23           H  
ATOM   2612 2HB  LEU A 167      13.133  -5.912 -12.852  1.00  6.23           H  
ATOM   2613  HG  LEU A 167      14.538  -4.426 -14.243  1.00  6.23           H  
ATOM   2614 1HD1 LEU A 167      15.410  -2.337 -13.260  1.00  6.23           H  
ATOM   2615 2HD1 LEU A 167      13.644  -2.285 -13.433  1.00  6.23           H  
ATOM   2616 3HD1 LEU A 167      14.365  -2.568 -11.841  1.00  6.23           H  
ATOM   2617 1HD2 LEU A 167      16.516  -4.544 -12.771  1.00  6.23           H  
ATOM   2618 2HD2 LEU A 167      15.472  -4.779 -11.370  1.00  6.23           H  
ATOM   2619 3HD2 LEU A 167      15.552  -6.022 -12.643  1.00  6.23           H  
ATOM   2620  N   ASP A 168      11.153  -5.764 -15.111  1.00  6.03           N  
ATOM   2621  CA  ASP A 168      11.032  -6.213 -16.485  1.00  6.03           C  
ATOM   2622  C   ASP A 168      10.237  -5.186 -17.321  1.00  6.03           C  
ATOM   2623  O   ASP A 168      10.485  -5.051 -18.517  1.00  6.03           O  
ATOM   2624  CB  ASP A 168      10.389  -7.604 -16.531  1.00  6.03           C  
ATOM   2625  CG  ASP A 168      10.598  -8.341 -17.880  1.00  6.03           C  
ATOM   2626  OD1 ASP A 168      11.746  -8.582 -18.232  1.00  6.03           O  
ATOM   2627  OD2 ASP A 168       9.636  -8.685 -18.517  1.00  6.03           O1-
ATOM   2628  H   ASP A 168      10.713  -6.288 -14.374  1.00  6.03           H  
ATOM   2629  HA  ASP A 168      12.029  -6.298 -16.909  1.00  6.03           H  
ATOM   2630 1HB  ASP A 168      10.801  -8.219 -15.729  1.00  6.03           H  
ATOM   2631 2HB  ASP A 168       9.315  -7.512 -16.349  1.00  6.03           H  
ATOM   2632  N   THR A 169       9.289  -4.440 -16.716  1.00  5.73           N  
ATOM   2633  CA  THR A 169       8.554  -3.431 -17.484  1.00  5.73           C  
ATOM   2634  C   THR A 169       9.543  -2.356 -17.875  1.00  5.73           C  
ATOM   2635  O   THR A 169       9.607  -1.930 -19.031  1.00  5.73           O  
ATOM   2636  CB  THR A 169       7.375  -2.811 -16.695  1.00  5.73           C  
ATOM   2637  CG2 THR A 169       6.714  -1.673 -17.495  1.00  5.73           C  
ATOM   2638  OG1 THR A 169       6.408  -3.834 -16.388  1.00  5.73           O  
ATOM   2639  H   THR A 169       9.120  -4.517 -15.719  1.00  5.73           H  
ATOM   2640  HA  THR A 169       8.162  -3.890 -18.392  1.00  5.73           H  
ATOM   2641  HB  THR A 169       7.751  -2.400 -15.757  1.00  5.73           H  
ATOM   2642  HG1 THR A 169       6.025  -4.162 -17.205  1.00  5.73           H  
ATOM   2643 1HG2 THR A 169       5.898  -1.247 -16.918  1.00  5.73           H  
ATOM   2644 2HG2 THR A 169       7.454  -0.897 -17.700  1.00  5.73           H  
ATOM   2645 3HG2 THR A 169       6.326  -2.061 -18.435  1.00  5.73           H  
ATOM   2646  N   TYR A 170      10.348  -1.949 -16.898  1.00  5.42           N  
ATOM   2647  CA  TYR A 170      11.406  -0.962 -17.109  1.00  5.42           C  
ATOM   2648  C   TYR A 170      12.371  -1.399 -18.210  1.00  5.42           C  
ATOM   2649  O   TYR A 170      12.656  -0.648 -19.152  1.00  5.42           O  
ATOM   2650  CB  TYR A 170      12.145  -0.726 -15.793  1.00  5.42           C  
ATOM   2651  CG  TYR A 170      13.456  -0.025 -15.918  1.00  5.42           C  
ATOM   2652  CD1 TYR A 170      13.574   1.347 -16.053  1.00  5.42           C  
ATOM   2653  CD2 TYR A 170      14.580  -0.820 -15.905  1.00  5.42           C  
ATOM   2654  CE1 TYR A 170      14.850   1.887 -16.173  1.00  5.42           C  
ATOM   2655  CE2 TYR A 170      15.813  -0.278 -16.026  1.00  5.42           C  
ATOM   2656  CZ  TYR A 170      15.962   1.046 -16.160  1.00  5.42           C  
ATOM   2657  OH  TYR A 170      17.234   1.542 -16.301  1.00  5.42           O  
ATOM   2658  H   TYR A 170      10.214  -2.374 -15.977  1.00  5.42           H  
ATOM   2659  HA  TYR A 170      10.945  -0.025 -17.422  1.00  5.42           H  
ATOM   2660 1HB  TYR A 170      11.518  -0.138 -15.137  1.00  5.42           H  
ATOM   2661 2HB  TYR A 170      12.312  -1.656 -15.296  1.00  5.42           H  
ATOM   2662  HD1 TYR A 170      12.685   1.982 -16.068  1.00  5.42           H  
ATOM   2663  HD2 TYR A 170      14.467  -1.898 -15.800  1.00  5.42           H  
ATOM   2664  HE1 TYR A 170      14.983   2.940 -16.285  1.00  5.42           H  
ATOM   2665  HE2 TYR A 170      16.691  -0.901 -16.020  1.00  5.42           H  
ATOM   2666  HH  TYR A 170      17.852   0.791 -16.454  1.00  5.42           H  
ATOM   2667  N   ARG A 171      12.849  -2.637 -18.099  1.00  5.13           N  
ATOM   2668  CA  ARG A 171      13.779  -3.180 -19.070  1.00  5.13           C  
ATOM   2669  C   ARG A 171      13.179  -3.132 -20.459  1.00  5.13           C  
ATOM   2670  O   ARG A 171      13.739  -2.515 -21.365  1.00  5.13           O  
ATOM   2671  CB  ARG A 171      14.089  -4.637 -18.768  1.00  5.13           C  
ATOM   2672  CG  ARG A 171      15.139  -5.281 -19.675  1.00  5.13           C  
ATOM   2673  CD  ARG A 171      15.311  -6.720 -19.352  1.00  5.13           C  
ATOM   2674  NE  ARG A 171      14.120  -7.527 -19.663  1.00  5.13           N  
ATOM   2675  CZ  ARG A 171      13.784  -7.986 -20.881  1.00  5.13           C  
ATOM   2676  NH1 ARG A 171      14.540  -7.739 -21.931  1.00  5.13           N1+
ATOM   2677  NH2 ARG A 171      12.685  -8.699 -20.990  1.00  5.13           N  
ATOM   2678  H   ARG A 171      12.575  -3.204 -17.298  1.00  5.13           H  
ATOM   2679  HA  ARG A 171      14.695  -2.590 -19.050  1.00  5.13           H  
ATOM   2680 1HB  ARG A 171      14.361  -4.772 -17.739  1.00  5.13           H  
ATOM   2681 2HB  ARG A 171      13.180  -5.224 -18.909  1.00  5.13           H  
ATOM   2682 1HG  ARG A 171      14.825  -5.190 -20.714  1.00  5.13           H  
ATOM   2683 2HG  ARG A 171      16.105  -4.783 -19.537  1.00  5.13           H  
ATOM   2684 1HD  ARG A 171      16.157  -7.120 -19.913  1.00  5.13           H  
ATOM   2685 2HD  ARG A 171      15.510  -6.812 -18.284  1.00  5.13           H  
ATOM   2686  HE  ARG A 171      13.460  -7.771 -18.900  1.00  5.13           H  
ATOM   2687 1HH1 ARG A 171      15.388  -7.203 -21.821  1.00  5.13           H  
ATOM   2688 2HH1 ARG A 171      14.278  -8.094 -22.838  1.00  5.13           H  
ATOM   2689 1HH2 ARG A 171      12.129  -8.862 -20.126  1.00  5.13           H  
ATOM   2690 2HH2 ARG A 171      12.390  -9.068 -21.876  1.00  5.13           H  
ATOM   2691  N   ILE A 172      11.993  -3.704 -20.609  1.00  4.91           N  
ATOM   2692  CA  ILE A 172      11.332  -3.777 -21.891  1.00  4.91           C  
ATOM   2693  C   ILE A 172      11.095  -2.414 -22.482  1.00  4.91           C  
ATOM   2694  O   ILE A 172      11.335  -2.210 -23.669  1.00  4.91           O  
ATOM   2695  CB  ILE A 172      10.014  -4.542 -21.785  1.00  4.91           C  
ATOM   2696  CG1 ILE A 172      10.290  -6.007 -21.495  1.00  4.91           C  
ATOM   2697  CG2 ILE A 172       9.210  -4.372 -23.037  1.00  4.91           C  
ATOM   2698  CD1 ILE A 172       9.072  -6.769 -21.085  1.00  4.91           C  
ATOM   2699  H   ILE A 172      11.534  -4.148 -19.810  1.00  4.91           H  
ATOM   2700  HA  ILE A 172      11.987  -4.328 -22.572  1.00  4.91           H  
ATOM   2701  HB  ILE A 172       9.448  -4.147 -20.934  1.00  4.91           H  
ATOM   2702 1HG1 ILE A 172      10.703  -6.471 -22.386  1.00  4.91           H  
ATOM   2703 2HG1 ILE A 172      11.024  -6.082 -20.695  1.00  4.91           H  
ATOM   2704 1HG2 ILE A 172       8.269  -4.909 -22.939  1.00  4.91           H  
ATOM   2705 2HG2 ILE A 172       9.016  -3.318 -23.186  1.00  4.91           H  
ATOM   2706 3HG2 ILE A 172       9.769  -4.768 -23.884  1.00  4.91           H  
ATOM   2707 1HD1 ILE A 172       9.349  -7.806 -20.891  1.00  4.91           H  
ATOM   2708 2HD1 ILE A 172       8.661  -6.331 -20.173  1.00  4.91           H  
ATOM   2709 3HD1 ILE A 172       8.327  -6.732 -21.876  1.00  4.91           H  
ATOM   2710  N   THR A 173      10.648  -1.470 -21.657  1.00  4.76           N  
ATOM   2711  CA  THR A 173      10.387  -0.129 -22.128  1.00  4.76           C  
ATOM   2712  C   THR A 173      11.582   0.430 -22.879  1.00  4.76           C  
ATOM   2713  O   THR A 173      11.472   0.903 -24.017  1.00  4.76           O  
ATOM   2714  CB  THR A 173      10.123   0.787 -20.933  1.00  4.76           C  
ATOM   2715  CG2 THR A 173       9.891   2.208 -21.370  1.00  4.76           C  
ATOM   2716  OG1 THR A 173       8.995   0.297 -20.216  1.00  4.76           O  
ATOM   2717  H   THR A 173      10.462  -1.692 -20.680  1.00  4.76           H  
ATOM   2718  HA  THR A 173       9.520  -0.160 -22.772  1.00  4.76           H  
ATOM   2719  HB  THR A 173      10.984   0.768 -20.280  1.00  4.76           H  
ATOM   2720  HG1 THR A 173       9.165  -0.628 -19.948  1.00  4.76           H  
ATOM   2721 1HG2 THR A 173       9.722   2.836 -20.501  1.00  4.76           H  
ATOM   2722 2HG2 THR A 173      10.761   2.572 -21.917  1.00  4.76           H  
ATOM   2723 3HG2 THR A 173       9.031   2.222 -21.995  1.00  4.76           H  
ATOM   2724  N   LEU A 174      12.738   0.363 -22.234  1.00  4.65           N  
ATOM   2725  CA  LEU A 174      13.938   0.914 -22.817  1.00  4.65           C  
ATOM   2726  C   LEU A 174      14.449   0.096 -23.999  1.00  4.65           C  
ATOM   2727  O   LEU A 174      14.924   0.656 -24.992  1.00  4.65           O  
ATOM   2728  CB  LEU A 174      14.993   1.008 -21.741  1.00  4.65           C  
ATOM   2729  CG  LEU A 174      14.738   2.017 -20.623  1.00  4.65           C  
ATOM   2730  CD1 LEU A 174      15.813   1.867 -19.582  1.00  4.65           C  
ATOM   2731  CD2 LEU A 174      14.735   3.421 -21.196  1.00  4.65           C  
ATOM   2732  H   LEU A 174      12.771  -0.064 -21.301  1.00  4.65           H  
ATOM   2733  HA  LEU A 174      13.713   1.916 -23.170  1.00  4.65           H  
ATOM   2734 1HB  LEU A 174      15.075   0.029 -21.279  1.00  4.65           H  
ATOM   2735 2HB  LEU A 174      15.922   1.264 -22.214  1.00  4.65           H  
ATOM   2736  HG  LEU A 174      13.774   1.807 -20.148  1.00  4.65           H  
ATOM   2737 1HD1 LEU A 174      15.641   2.578 -18.782  1.00  4.65           H  
ATOM   2738 2HD1 LEU A 174      15.791   0.851 -19.181  1.00  4.65           H  
ATOM   2739 3HD1 LEU A 174      16.784   2.062 -20.029  1.00  4.65           H  
ATOM   2740 1HD2 LEU A 174      14.557   4.141 -20.395  1.00  4.65           H  
ATOM   2741 2HD2 LEU A 174      15.701   3.627 -21.664  1.00  4.65           H  
ATOM   2742 3HD2 LEU A 174      13.951   3.499 -21.932  1.00  4.65           H  
ATOM   2743  N   ILE A 175      14.314  -1.224 -23.939  1.00  4.57           N  
ATOM   2744  CA  ILE A 175      14.806  -2.051 -25.032  1.00  4.57           C  
ATOM   2745  C   ILE A 175      14.004  -1.749 -26.288  1.00  4.57           C  
ATOM   2746  O   ILE A 175      14.572  -1.641 -27.374  1.00  4.57           O  
ATOM   2747  CB  ILE A 175      14.773  -3.545 -24.682  1.00  4.57           C  
ATOM   2748  CG1 ILE A 175      15.711  -3.792 -23.497  1.00  4.57           C  
ATOM   2749  CG2 ILE A 175      15.175  -4.390 -25.883  1.00  4.57           C  
ATOM   2750  CD1 ILE A 175      17.100  -3.427 -23.740  1.00  4.57           C  
ATOM   2751  H   ILE A 175      13.905  -1.665 -23.110  1.00  4.57           H  
ATOM   2752  HA  ILE A 175      15.843  -1.780 -25.222  1.00  4.57           H  
ATOM   2753  HB  ILE A 175      13.760  -3.813 -24.366  1.00  4.57           H  
ATOM   2754 1HG1 ILE A 175      15.408  -3.192 -22.696  1.00  4.57           H  
ATOM   2755 2HG1 ILE A 175      15.663  -4.836 -23.198  1.00  4.57           H  
ATOM   2756 1HG2 ILE A 175      15.139  -5.443 -25.615  1.00  4.57           H  
ATOM   2757 2HG2 ILE A 175      14.486  -4.197 -26.697  1.00  4.57           H  
ATOM   2758 3HG2 ILE A 175      16.179  -4.137 -26.195  1.00  4.57           H  
ATOM   2759 1HD1 ILE A 175      17.657  -3.590 -22.835  1.00  4.57           H  
ATOM   2760 2HD1 ILE A 175      17.503  -4.034 -24.540  1.00  4.57           H  
ATOM   2761 3HD1 ILE A 175      17.163  -2.380 -24.007  1.00  4.57           H  
ATOM   2762  N   ILE A 176      12.684  -1.576 -26.134  1.00  4.53           N  
ATOM   2763  CA  ILE A 176      11.833  -1.250 -27.267  1.00  4.53           C  
ATOM   2764  C   ILE A 176      12.229   0.093 -27.866  1.00  4.53           C  
ATOM   2765  O   ILE A 176      12.294   0.212 -29.092  1.00  4.53           O  
ATOM   2766  CB  ILE A 176      10.346  -1.197 -26.909  1.00  4.53           C  
ATOM   2767  CG1 ILE A 176       9.815  -2.558 -26.559  1.00  4.53           C  
ATOM   2768  CG2 ILE A 176       9.596  -0.679 -28.109  1.00  4.53           C  
ATOM   2769  CD1 ILE A 176       8.450  -2.482 -25.941  1.00  4.53           C  
ATOM   2770  H   ILE A 176      12.264  -1.691 -25.213  1.00  4.53           H  
ATOM   2771  HA  ILE A 176      11.964  -2.016 -28.026  1.00  4.53           H  
ATOM   2772  HB  ILE A 176      10.196  -0.545 -26.049  1.00  4.53           H  
ATOM   2773 1HG1 ILE A 176       9.759  -3.168 -27.459  1.00  4.53           H  
ATOM   2774 2HG1 ILE A 176      10.492  -3.040 -25.859  1.00  4.53           H  
ATOM   2775 1HG2 ILE A 176       8.535  -0.633 -27.881  1.00  4.53           H  
ATOM   2776 2HG2 ILE A 176       9.964   0.308 -28.357  1.00  4.53           H  
ATOM   2777 3HG2 ILE A 176       9.754  -1.350 -28.952  1.00  4.53           H  
ATOM   2778 1HD1 ILE A 176       8.099  -3.483 -25.701  1.00  4.53           H  
ATOM   2779 2HD1 ILE A 176       8.507  -1.884 -25.032  1.00  4.53           H  
ATOM   2780 3HD1 ILE A 176       7.761  -2.015 -26.640  1.00  4.53           H  
ATOM   2781  N   ILE A 177      12.523   1.109 -27.034  1.00  4.53           N  
ATOM   2782  CA  ILE A 177      12.932   2.400 -27.590  1.00  4.53           C  
ATOM   2783  C   ILE A 177      14.179   2.198 -28.421  1.00  4.53           C  
ATOM   2784  O   ILE A 177      14.289   2.713 -29.538  1.00  4.53           O  
ATOM   2785  CB  ILE A 177      13.295   3.455 -26.530  1.00  4.53           C  
ATOM   2786  CG1 ILE A 177      12.121   3.842 -25.778  1.00  4.53           C  
ATOM   2787  CG2 ILE A 177      13.891   4.677 -27.219  1.00  4.53           C  
ATOM   2788  CD1 ILE A 177      12.420   4.665 -24.553  1.00  4.53           C  
ATOM   2789  H   ILE A 177      12.433   0.984 -26.018  1.00  4.53           H  
ATOM   2790  HA  ILE A 177      12.136   2.779 -28.228  1.00  4.53           H  
ATOM   2791  HB  ILE A 177      14.020   3.035 -25.827  1.00  4.53           H  
ATOM   2792 1HG1 ILE A 177      11.440   4.400 -26.426  1.00  4.53           H  
ATOM   2793 2HG1 ILE A 177      11.645   2.928 -25.474  1.00  4.53           H  
ATOM   2794 1HG2 ILE A 177      14.153   5.424 -26.476  1.00  4.53           H  
ATOM   2795 2HG2 ILE A 177      14.784   4.384 -27.771  1.00  4.53           H  
ATOM   2796 3HG2 ILE A 177      13.166   5.097 -27.908  1.00  4.53           H  
ATOM   2797 1HD1 ILE A 177      11.502   4.894 -24.020  1.00  4.53           H  
ATOM   2798 2HD1 ILE A 177      13.076   4.104 -23.915  1.00  4.53           H  
ATOM   2799 3HD1 ILE A 177      12.909   5.591 -24.848  1.00  4.53           H  
ATOM   2800  N   GLY A 178      15.115   1.429 -27.863  1.00  4.60           N  
ATOM   2801  CA  GLY A 178      16.365   1.103 -28.525  1.00  4.60           C  
ATOM   2802  C   GLY A 178      16.103   0.478 -29.889  1.00  4.60           C  
ATOM   2803  O   GLY A 178      16.578   0.979 -30.904  1.00  4.60           O  
ATOM   2804  H   GLY A 178      14.955   1.056 -26.927  1.00  4.60           H  
ATOM   2805 1HA  GLY A 178      16.979   1.998 -28.630  1.00  4.60           H  
ATOM   2806 2HA  GLY A 178      16.909   0.403 -27.899  1.00  4.60           H  
ATOM   2807  N   ILE A 179      15.301  -0.583 -29.924  1.00  4.74           N  
ATOM   2808  CA  ILE A 179      15.001  -1.276 -31.175  1.00  4.74           C  
ATOM   2809  C   ILE A 179      14.297  -0.377 -32.177  1.00  4.74           C  
ATOM   2810  O   ILE A 179      14.656  -0.344 -33.358  1.00  4.74           O  
ATOM   2811  CB  ILE A 179      14.103  -2.485 -30.914  1.00  4.74           C  
ATOM   2812  CG1 ILE A 179      14.878  -3.549 -30.141  1.00  4.74           C  
ATOM   2813  CG2 ILE A 179      13.569  -3.026 -32.239  1.00  4.74           C  
ATOM   2814  CD1 ILE A 179      14.002  -4.628 -29.588  1.00  4.74           C  
ATOM   2815  H   ILE A 179      14.921  -0.939 -29.047  1.00  4.74           H  
ATOM   2816  HA  ILE A 179      15.932  -1.616 -31.612  1.00  4.74           H  
ATOM   2817  HB  ILE A 179      13.265  -2.179 -30.285  1.00  4.74           H  
ATOM   2818 1HG1 ILE A 179      15.620  -3.999 -30.797  1.00  4.74           H  
ATOM   2819 2HG1 ILE A 179      15.392  -3.072 -29.312  1.00  4.74           H  
ATOM   2820 1HG2 ILE A 179      12.918  -3.875 -32.048  1.00  4.74           H  
ATOM   2821 2HG2 ILE A 179      13.002  -2.246 -32.746  1.00  4.74           H  
ATOM   2822 3HG2 ILE A 179      14.399  -3.337 -32.870  1.00  4.74           H  
ATOM   2823 1HD1 ILE A 179      14.611  -5.346 -29.042  1.00  4.74           H  
ATOM   2824 2HD1 ILE A 179      13.272  -4.179 -28.913  1.00  4.74           H  
ATOM   2825 3HD1 ILE A 179      13.485  -5.133 -30.401  1.00  4.74           H  
ATOM   2826  N   CYS A 180      13.306   0.377 -31.721  1.00  4.99           N  
ATOM   2827  CA  CYS A 180      12.575   1.248 -32.617  1.00  4.99           C  
ATOM   2828  C   CYS A 180      13.521   2.273 -33.222  1.00  4.99           C  
ATOM   2829  O   CYS A 180      13.446   2.568 -34.424  1.00  4.99           O  
ATOM   2830  CB  CYS A 180      11.490   1.993 -31.850  1.00  4.99           C  
ATOM   2831  SG  CYS A 180      10.143   0.978 -31.269  1.00  4.99           S  
ATOM   2832  H   CYS A 180      13.043   0.332 -30.738  1.00  4.99           H  
ATOM   2833  HA  CYS A 180      12.131   0.648 -33.411  1.00  4.99           H  
ATOM   2834 1HB  CYS A 180      11.949   2.454 -30.977  1.00  4.99           H  
ATOM   2835 2HB  CYS A 180      11.081   2.786 -32.473  1.00  4.99           H  
ATOM   2836  HG  CYS A 180      10.888   0.366 -30.311  1.00  4.99           H  
ATOM   2837  N   SER A 181      14.433   2.793 -32.386  1.00  5.35           N  
ATOM   2838  CA  SER A 181      15.397   3.783 -32.814  1.00  5.35           C  
ATOM   2839  C   SER A 181      16.364   3.164 -33.806  1.00  5.35           C  
ATOM   2840  O   SER A 181      16.622   3.735 -34.855  1.00  5.35           O  
ATOM   2841  CB  SER A 181      16.169   4.307 -31.615  1.00  5.35           C  
ATOM   2842  OG  SER A 181      15.314   4.959 -30.717  1.00  5.35           O  
ATOM   2843  H   SER A 181      14.439   2.516 -31.405  1.00  5.35           H  
ATOM   2844  HA  SER A 181      14.869   4.605 -33.296  1.00  5.35           H  
ATOM   2845 1HB  SER A 181      16.669   3.486 -31.111  1.00  5.35           H  
ATOM   2846 2HB  SER A 181      16.937   4.996 -31.958  1.00  5.35           H  
ATOM   2847  HG  SER A 181      14.744   4.239 -30.355  1.00  5.35           H  
ATOM   2848  N   LEU A 182      16.833   1.950 -33.529  1.00  5.86           N  
ATOM   2849  CA  LEU A 182      17.780   1.291 -34.416  1.00  5.86           C  
ATOM   2850  C   LEU A 182      17.202   1.054 -35.791  1.00  5.86           C  
ATOM   2851  O   LEU A 182      17.901   1.214 -36.789  1.00  5.86           O  
ATOM   2852  CB  LEU A 182      18.225  -0.037 -33.800  1.00  5.86           C  
ATOM   2853  CG  LEU A 182      19.159   0.097 -32.602  1.00  5.86           C  
ATOM   2854  CD1 LEU A 182      19.334  -1.235 -31.899  1.00  5.86           C  
ATOM   2855  CD2 LEU A 182      20.468   0.585 -33.131  1.00  5.86           C  
ATOM   2856  H   LEU A 182      16.568   1.499 -32.657  1.00  5.86           H  
ATOM   2857  HA  LEU A 182      18.651   1.935 -34.519  1.00  5.86           H  
ATOM   2858 1HB  LEU A 182      17.339  -0.581 -33.477  1.00  5.86           H  
ATOM   2859 2HB  LEU A 182      18.732  -0.623 -34.563  1.00  5.86           H  
ATOM   2860  HG  LEU A 182      18.767   0.813 -31.893  1.00  5.86           H  
ATOM   2861 1HD1 LEU A 182      20.019  -1.112 -31.061  1.00  5.86           H  
ATOM   2862 2HD1 LEU A 182      18.369  -1.576 -31.527  1.00  5.86           H  
ATOM   2863 3HD1 LEU A 182      19.737  -1.966 -32.594  1.00  5.86           H  
ATOM   2864 1HD2 LEU A 182      21.165   0.696 -32.334  1.00  5.86           H  
ATOM   2865 2HD2 LEU A 182      20.860  -0.133 -33.848  1.00  5.86           H  
ATOM   2866 3HD2 LEU A 182      20.318   1.543 -33.617  1.00  5.86           H  
ATOM   2867  N   ILE A 183      15.924   0.714 -35.870  1.00  6.53           N  
ATOM   2868  CA  ILE A 183      15.312   0.509 -37.168  1.00  6.53           C  
ATOM   2869  C   ILE A 183      15.160   1.838 -37.925  1.00  6.53           C  
ATOM   2870  O   ILE A 183      15.613   1.982 -39.069  1.00  6.53           O  
ATOM   2871  CB  ILE A 183      13.945  -0.165 -37.008  1.00  6.53           C  
ATOM   2872  CG1 ILE A 183      14.123  -1.575 -36.436  1.00  6.53           C  
ATOM   2873  CG2 ILE A 183      13.236  -0.227 -38.353  1.00  6.53           C  
ATOM   2874  CD1 ILE A 183      12.836  -2.192 -35.961  1.00  6.53           C  
ATOM   2875  H   ILE A 183      15.382   0.569 -35.013  1.00  6.53           H  
ATOM   2876  HA  ILE A 183      15.955  -0.153 -37.749  1.00  6.53           H  
ATOM   2877  HB  ILE A 183      13.343   0.407 -36.294  1.00  6.53           H  
ATOM   2878 1HG1 ILE A 183      14.552  -2.215 -37.205  1.00  6.53           H  
ATOM   2879 2HG1 ILE A 183      14.815  -1.534 -35.596  1.00  6.53           H  
ATOM   2880 1HG2 ILE A 183      12.264  -0.700 -38.230  1.00  6.53           H  
ATOM   2881 2HG2 ILE A 183      13.101   0.780 -38.742  1.00  6.53           H  
ATOM   2882 3HG2 ILE A 183      13.837  -0.808 -39.047  1.00  6.53           H  
ATOM   2883 1HD1 ILE A 183      13.035  -3.188 -35.566  1.00  6.53           H  
ATOM   2884 2HD1 ILE A 183      12.412  -1.567 -35.171  1.00  6.53           H  
ATOM   2885 3HD1 ILE A 183      12.135  -2.263 -36.788  1.00  6.53           H  
ATOM   2886  N   GLY A 184      14.563   2.840 -37.272  1.00  7.31           N  
ATOM   2887  CA  GLY A 184      14.353   4.140 -37.906  1.00  7.31           C  
ATOM   2888  C   GLY A 184      15.657   4.836 -38.304  1.00  7.31           C  
ATOM   2889  O   GLY A 184      15.729   5.528 -39.333  1.00  7.31           O  
ATOM   2890  H   GLY A 184      14.234   2.700 -36.314  1.00  7.31           H  
ATOM   2891 1HA  GLY A 184      13.726   4.008 -38.786  1.00  7.31           H  
ATOM   2892 2HA  GLY A 184      13.801   4.779 -37.218  1.00  7.31           H  
ATOM   2893  N   GLU A 185      16.694   4.619 -37.502  1.00  8.16           N  
ATOM   2894  CA  GLU A 185      17.979   5.254 -37.681  1.00  8.16           C  
ATOM   2895  C   GLU A 185      18.988   4.448 -38.482  1.00  8.16           C  
ATOM   2896  O   GLU A 185      20.151   4.836 -38.563  1.00  8.16           O  
ATOM   2897  CB  GLU A 185      18.565   5.626 -36.331  1.00  8.16           C  
ATOM   2898  CG  GLU A 185      17.734   6.662 -35.545  1.00  8.16           C  
ATOM   2899  CD  GLU A 185      17.646   7.987 -36.267  1.00  8.16           C  
ATOM   2900  OE1 GLU A 185      18.372   8.142 -37.217  1.00  8.16           O  
ATOM   2901  OE2 GLU A 185      16.904   8.849 -35.863  1.00  8.16           O1-
ATOM   2902  H   GLU A 185      16.573   4.036 -36.674  1.00  8.16           H  
ATOM   2903  HA  GLU A 185      17.810   6.184 -38.222  1.00  8.16           H  
ATOM   2904 1HB  GLU A 185      18.689   4.735 -35.722  1.00  8.16           H  
ATOM   2905 2HB  GLU A 185      19.557   6.038 -36.486  1.00  8.16           H  
ATOM   2906 1HG  GLU A 185      16.728   6.271 -35.407  1.00  8.16           H  
ATOM   2907 2HG  GLU A 185      18.177   6.800 -34.562  1.00  8.16           H  
ATOM   2908  N   ARG A 186      18.547   3.398 -39.194  1.00  8.97           N  
ATOM   2909  CA  ARG A 186      19.472   2.640 -40.051  1.00  8.97           C  
ATOM   2910  C   ARG A 186      20.115   3.548 -41.106  1.00  8.97           C  
ATOM   2911  O   ARG A 186      21.184   3.251 -41.637  1.00  8.97           O  
ATOM   2912  CB  ARG A 186      18.738   1.525 -40.783  1.00  8.97           C  
ATOM   2913  CG  ARG A 186      18.295   0.362 -39.940  1.00  8.97           C  
ATOM   2914  CD  ARG A 186      17.424  -0.570 -40.703  1.00  8.97           C  
ATOM   2915  NE  ARG A 186      16.126   0.037 -40.987  1.00  8.97           N  
ATOM   2916  CZ  ARG A 186      15.189  -0.485 -41.806  1.00  8.97           C  
ATOM   2917  NH1 ARG A 186      15.416  -1.624 -42.425  1.00  8.97           N1+
ATOM   2918  NH2 ARG A 186      14.038   0.145 -41.987  1.00  8.97           N  
ATOM   2919  H   ARG A 186      17.574   3.087 -39.114  1.00  8.97           H  
ATOM   2920  HA  ARG A 186      20.251   2.211 -39.425  1.00  8.97           H  
ATOM   2921 1HB  ARG A 186      17.840   1.938 -41.244  1.00  8.97           H  
ATOM   2922 2HB  ARG A 186      19.367   1.139 -41.582  1.00  8.97           H  
ATOM   2923 1HG  ARG A 186      19.160  -0.182 -39.571  1.00  8.97           H  
ATOM   2924 2HG  ARG A 186      17.736   0.734 -39.117  1.00  8.97           H  
ATOM   2925 1HD  ARG A 186      17.898  -0.829 -41.649  1.00  8.97           H  
ATOM   2926 2HD  ARG A 186      17.259  -1.472 -40.116  1.00  8.97           H  
ATOM   2927  HE  ARG A 186      15.905   0.927 -40.505  1.00  8.97           H  
ATOM   2928 1HH1 ARG A 186      16.293  -2.106 -42.287  1.00  8.97           H  
ATOM   2929 2HH1 ARG A 186      14.715  -2.014 -43.037  1.00  8.97           H  
ATOM   2930 1HH2 ARG A 186      13.855   1.026 -41.517  1.00  8.97           H  
ATOM   2931 2HH2 ARG A 186      13.341  -0.247 -42.599  1.00  8.97           H  
ATOM   2932  N   ARG A 187      19.440   4.657 -41.391  1.00  9.56           N  
ATOM   2933  CA  ARG A 187      19.825   5.673 -42.350  1.00  9.56           C  
ATOM   2934  C   ARG A 187      20.910   6.643 -41.836  1.00  9.56           C  
ATOM   2935  O   ARG A 187      21.511   7.375 -42.627  1.00  9.56           O  
ATOM   2936  CB  ARG A 187      18.569   6.459 -42.690  1.00  9.56           C  
ATOM   2937  CG  ARG A 187      17.500   5.635 -43.413  1.00  9.56           C  
ATOM   2938  CD  ARG A 187      16.186   6.349 -43.537  1.00  9.56           C  
ATOM   2939  NE  ARG A 187      15.489   6.499 -42.241  1.00  9.56           N  
ATOM   2940  CZ  ARG A 187      14.371   7.213 -42.047  1.00  9.56           C  
ATOM   2941  NH1 ARG A 187      13.799   7.878 -43.035  1.00  9.56           N1+
ATOM   2942  NH2 ARG A 187      13.863   7.223 -40.839  1.00  9.56           N  
ATOM   2943  H   ARG A 187      18.573   4.799 -40.890  1.00  9.56           H  
ATOM   2944  HA  ARG A 187      20.198   5.172 -43.244  1.00  9.56           H  
ATOM   2945 1HB  ARG A 187      18.127   6.847 -41.770  1.00  9.56           H  
ATOM   2946 2HB  ARG A 187      18.825   7.310 -43.319  1.00  9.56           H  
ATOM   2947 1HG  ARG A 187      17.851   5.393 -44.417  1.00  9.56           H  
ATOM   2948 2HG  ARG A 187      17.329   4.710 -42.859  1.00  9.56           H  
ATOM   2949 1HD  ARG A 187      16.356   7.343 -43.946  1.00  9.56           H  
ATOM   2950 2HD  ARG A 187      15.535   5.790 -44.208  1.00  9.56           H  
ATOM   2951  HE  ARG A 187      15.850   6.013 -41.401  1.00  9.56           H  
ATOM   2952 1HH1 ARG A 187      14.204   7.856 -43.960  1.00  9.56           H  
ATOM   2953 2HH1 ARG A 187      12.956   8.407 -42.865  1.00  9.56           H  
ATOM   2954 1HH2 ARG A 187      14.354   6.674 -40.114  1.00  9.56           H  
ATOM   2955 2HH2 ARG A 187      13.025   7.741 -40.634  1.00  9.56           H  
ATOM   2956  N   ARG A 188      21.117   6.694 -40.515  1.00  9.77           N  
ATOM   2957  CA  ARG A 188      22.075   7.613 -39.897  1.00  9.77           C  
ATOM   2958  C   ARG A 188      22.927   6.870 -38.866  1.00  9.77           C  
ATOM   2959  O   ARG A 188      22.520   6.715 -37.714  1.00  9.77           O  
ATOM   2960  CB  ARG A 188      21.358   8.777 -39.219  1.00  9.77           C  
ATOM   2961  CG  ARG A 188      20.548   9.673 -40.144  1.00  9.77           C  
ATOM   2962  CD  ARG A 188      20.105  10.958 -39.490  1.00  9.77           C  
ATOM   2963  NE  ARG A 188      19.139  10.782 -38.386  1.00  9.77           N  
ATOM   2964  CZ  ARG A 188      18.673  11.806 -37.630  1.00  9.77           C  
ATOM   2965  NH1 ARG A 188      19.079  13.041 -37.875  1.00  9.77           N1+
ATOM   2966  NH2 ARG A 188      17.810  11.581 -36.651  1.00  9.77           N  
ATOM   2967  H   ARG A 188      20.620   6.049 -39.902  1.00  9.77           H  
ATOM   2968  HA  ARG A 188      22.731   8.008 -40.672  1.00  9.77           H  
ATOM   2969 1HB  ARG A 188      20.666   8.380 -38.474  1.00  9.77           H  
ATOM   2970 2HB  ARG A 188      22.080   9.399 -38.695  1.00  9.77           H  
ATOM   2971 1HG  ARG A 188      21.149   9.919 -41.020  1.00  9.77           H  
ATOM   2972 2HG  ARG A 188      19.653   9.136 -40.461  1.00  9.77           H  
ATOM   2973 1HD  ARG A 188      20.979  11.468 -39.090  1.00  9.77           H  
ATOM   2974 2HD  ARG A 188      19.639  11.590 -40.243  1.00  9.77           H  
ATOM   2975  HE  ARG A 188      18.807   9.831 -38.149  1.00  9.77           H  
ATOM   2976 1HH1 ARG A 188      19.735  13.218 -38.622  1.00  9.77           H  
ATOM   2977 2HH1 ARG A 188      18.732  13.807 -37.316  1.00  9.77           H  
ATOM   2978 1HH2 ARG A 188      17.484  10.617 -36.455  1.00  9.77           H  
ATOM   2979 2HH2 ARG A 188      17.466  12.343 -36.095  1.00  9.77           H  
ATOM   2980  N   ALA A 189      24.141   6.470 -39.237  1.00  9.56           N  
ATOM   2981  CA  ALA A 189      24.956   5.634 -38.344  1.00  9.56           C  
ATOM   2982  C   ALA A 189      25.184   6.263 -36.966  1.00  9.56           C  
ATOM   2983  O   ALA A 189      25.213   5.562 -35.955  1.00  9.56           O  
ATOM   2984  CB  ALA A 189      26.305   5.358 -38.982  1.00  9.56           C  
ATOM   2985  H   ALA A 189      24.460   6.666 -40.176  1.00  9.56           H  
ATOM   2986  HA  ALA A 189      24.428   4.690 -38.205  1.00  9.56           H  
ATOM   2987 1HB  ALA A 189      26.888   4.705 -38.332  1.00  9.56           H  
ATOM   2988 2HB  ALA A 189      26.159   4.873 -39.947  1.00  9.56           H  
ATOM   2989 3HB  ALA A 189      26.840   6.295 -39.124  1.00  9.56           H  
ATOM   2990  N   ALA A 190      25.340   7.582 -36.904  1.00  8.95           N  
ATOM   2991  CA  ALA A 190      25.558   8.238 -35.615  1.00  8.95           C  
ATOM   2992  C   ALA A 190      24.382   8.015 -34.661  1.00  8.95           C  
ATOM   2993  O   ALA A 190      24.556   7.926 -33.439  1.00  8.95           O  
ATOM   2994  CB  ALA A 190      25.763   9.723 -35.814  1.00  8.95           C  
ATOM   2995  H   ALA A 190      25.306   8.129 -37.750  1.00  8.95           H  
ATOM   2996  HA  ALA A 190      26.450   7.803 -35.164  1.00  8.95           H  
ATOM   2997 1HB  ALA A 190      25.950  10.196 -34.850  1.00  8.95           H  
ATOM   2998 2HB  ALA A 190      26.615   9.889 -36.471  1.00  8.95           H  
ATOM   2999 3HB  ALA A 190      24.869  10.154 -36.260  1.00  8.95           H  
ATOM   3000  N   ALA A 191      23.173   7.988 -35.216  1.00  8.08           N  
ATOM   3001  CA  ALA A 191      21.980   7.854 -34.408  1.00  8.08           C  
ATOM   3002  C   ALA A 191      21.727   6.384 -34.135  1.00  8.08           C  
ATOM   3003  O   ALA A 191      21.205   6.019 -33.077  1.00  8.08           O  
ATOM   3004  CB  ALA A 191      20.816   8.522 -35.091  1.00  8.08           C  
ATOM   3005  H   ALA A 191      23.073   7.994 -36.227  1.00  8.08           H  
ATOM   3006  HA  ALA A 191      22.151   8.347 -33.453  1.00  8.08           H  
ATOM   3007 1HB  ALA A 191      19.933   8.434 -34.471  1.00  8.08           H  
ATOM   3008 2HB  ALA A 191      21.037   9.572 -35.255  1.00  8.08           H  
ATOM   3009 3HB  ALA A 191      20.646   8.041 -36.048  1.00  8.08           H  
ATOM   3010  N   LYS A 192      22.115   5.529 -35.087  1.00  7.16           N  
ATOM   3011  CA  LYS A 192      21.970   4.095 -34.912  1.00  7.16           C  
ATOM   3012  C   LYS A 192      22.778   3.725 -33.673  1.00  7.16           C  
ATOM   3013  O   LYS A 192      22.300   2.999 -32.797  1.00  7.16           O  
ATOM   3014  CB  LYS A 192      22.471   3.329 -36.133  1.00  7.16           C  
ATOM   3015  CG  LYS A 192      22.266   1.826 -36.067  1.00  7.16           C  
ATOM   3016  CD  LYS A 192      22.777   1.136 -37.324  1.00  7.16           C  
ATOM   3017  CE  LYS A 192      22.593  -0.373 -37.234  1.00  7.16           C  
ATOM   3018  NZ  LYS A 192      23.132  -1.073 -38.435  1.00  7.16           N1+
ATOM   3019  H   LYS A 192      22.500   5.893 -35.959  1.00  7.16           H  
ATOM   3020  HA  LYS A 192      20.920   3.855 -34.738  1.00  7.16           H  
ATOM   3021 1HB  LYS A 192      21.975   3.711 -37.030  1.00  7.16           H  
ATOM   3022 2HB  LYS A 192      23.537   3.506 -36.252  1.00  7.16           H  
ATOM   3023 1HG  LYS A 192      22.782   1.423 -35.195  1.00  7.16           H  
ATOM   3024 2HG  LYS A 192      21.196   1.621 -35.969  1.00  7.16           H  
ATOM   3025 1HD  LYS A 192      22.233   1.514 -38.191  1.00  7.16           H  
ATOM   3026 2HD  LYS A 192      23.835   1.363 -37.456  1.00  7.16           H  
ATOM   3027 1HE  LYS A 192      23.106  -0.743 -36.348  1.00  7.16           H  
ATOM   3028 2HE  LYS A 192      21.527  -0.595 -37.145  1.00  7.16           H  
ATOM   3029 1HZ  LYS A 192      22.990  -2.069 -38.336  1.00  7.16           H  
ATOM   3030 2HZ  LYS A 192      22.655  -0.746 -39.263  1.00  7.16           H  
ATOM   3031 3HZ  LYS A 192      24.121  -0.883 -38.520  1.00  7.16           H  
ATOM   3032  N   LYS A 193      23.997   4.277 -33.590  1.00  6.31           N  
ATOM   3033  CA  LYS A 193      24.868   4.072 -32.445  1.00  6.31           C  
ATOM   3034  C   LYS A 193      24.166   4.462 -31.155  1.00  6.31           C  
ATOM   3035  O   LYS A 193      24.116   3.665 -30.225  1.00  6.31           O  
ATOM   3036  CB  LYS A 193      26.137   4.915 -32.565  1.00  6.31           C  
ATOM   3037  CG  LYS A 193      27.104   4.779 -31.394  1.00  6.31           C  
ATOM   3038  CD  LYS A 193      28.214   5.817 -31.484  1.00  6.31           C  
ATOM   3039  CE  LYS A 193      27.634   7.225 -31.245  1.00  6.31           C  
ATOM   3040  NZ  LYS A 193      28.693   8.271 -31.115  1.00  6.31           N1+
ATOM   3041  H   LYS A 193      24.334   4.849 -34.365  1.00  6.31           H  
ATOM   3042  HA  LYS A 193      25.135   3.017 -32.390  1.00  6.31           H  
ATOM   3043 1HB  LYS A 193      26.668   4.641 -33.480  1.00  6.31           H  
ATOM   3044 2HB  LYS A 193      25.869   5.961 -32.654  1.00  6.31           H  
ATOM   3045 1HG  LYS A 193      26.563   4.918 -30.459  1.00  6.31           H  
ATOM   3046 2HG  LYS A 193      27.549   3.780 -31.397  1.00  6.31           H  
ATOM   3047 1HD  LYS A 193      28.986   5.608 -30.743  1.00  6.31           H  
ATOM   3048 2HD  LYS A 193      28.659   5.787 -32.476  1.00  6.31           H  
ATOM   3049 1HE  LYS A 193      26.989   7.480 -32.090  1.00  6.31           H  
ATOM   3050 2HE  LYS A 193      27.030   7.215 -30.335  1.00  6.31           H  
ATOM   3051 1HZ  LYS A 193      28.254   9.168 -30.972  1.00  6.31           H  
ATOM   3052 2HZ  LYS A 193      29.283   8.061 -30.323  1.00  6.31           H  
ATOM   3053 3HZ  LYS A 193      29.248   8.299 -31.956  1.00  6.31           H  
ATOM   3054  N   LYS A 194      23.561   5.660 -31.115  1.00  5.61           N  
ATOM   3055  CA  LYS A 194      22.883   6.105 -29.897  1.00  5.61           C  
ATOM   3056  C   LYS A 194      21.754   5.145 -29.517  1.00  5.61           C  
ATOM   3057  O   LYS A 194      21.525   4.873 -28.331  1.00  5.61           O  
ATOM   3058  CB  LYS A 194      22.331   7.514 -30.092  1.00  5.61           C  
ATOM   3059  CG  LYS A 194      23.399   8.596 -30.168  1.00  5.61           C  
ATOM   3060  CD  LYS A 194      22.782   9.971 -30.408  1.00  5.61           C  
ATOM   3061  CE  LYS A 194      23.848  11.047 -30.531  1.00  5.61           C  
ATOM   3062  NZ  LYS A 194      23.253  12.385 -30.807  1.00  5.61           N1+
ATOM   3063  H   LYS A 194      23.630   6.289 -31.917  1.00  5.61           H  
ATOM   3064  HA  LYS A 194      23.607   6.121 -29.084  1.00  5.61           H  
ATOM   3065 1HB  LYS A 194      21.755   7.549 -31.013  1.00  5.61           H  
ATOM   3066 2HB  LYS A 194      21.655   7.760 -29.274  1.00  5.61           H  
ATOM   3067 1HG  LYS A 194      23.963   8.611 -29.237  1.00  5.61           H  
ATOM   3068 2HG  LYS A 194      24.083   8.362 -30.982  1.00  5.61           H  
ATOM   3069 1HD  LYS A 194      22.197   9.949 -31.329  1.00  5.61           H  
ATOM   3070 2HD  LYS A 194      22.119  10.223 -29.582  1.00  5.61           H  
ATOM   3071 1HE  LYS A 194      24.415  11.096 -29.604  1.00  5.61           H  
ATOM   3072 2HE  LYS A 194      24.525  10.786 -31.348  1.00  5.61           H  
ATOM   3073 1HZ  LYS A 194      23.989  13.074 -30.884  1.00  5.61           H  
ATOM   3074 2HZ  LYS A 194      22.735  12.348 -31.673  1.00  5.61           H  
ATOM   3075 3HZ  LYS A 194      22.632  12.641 -30.053  1.00  5.61           H  
ATOM   3076  N   GLY A 195      21.072   4.601 -30.526  1.00  5.06           N  
ATOM   3077  CA  GLY A 195      20.015   3.622 -30.310  1.00  5.06           C  
ATOM   3078  C   GLY A 195      20.594   2.426 -29.556  1.00  5.06           C  
ATOM   3079  O   GLY A 195      20.047   1.995 -28.531  1.00  5.06           O  
ATOM   3080  H   GLY A 195      21.288   4.893 -31.481  1.00  5.06           H  
ATOM   3081 1HA  GLY A 195      19.200   4.071 -29.743  1.00  5.06           H  
ATOM   3082 2HA  GLY A 195      19.617   3.302 -31.274  1.00  5.06           H  
ATOM   3083  N   ALA A 196      21.703   1.893 -30.082  1.00  4.66           N  
ATOM   3084  CA  ALA A 196      22.392   0.749 -29.498  1.00  4.66           C  
ATOM   3085  C   ALA A 196      22.861   1.047 -28.083  1.00  4.66           C  
ATOM   3086  O   ALA A 196      22.797   0.178 -27.210  1.00  4.66           O  
ATOM   3087  CB  ALA A 196      23.584   0.353 -30.357  1.00  4.66           C  
ATOM   3088  H   ALA A 196      22.078   2.317 -30.935  1.00  4.66           H  
ATOM   3089  HA  ALA A 196      21.688  -0.081 -29.455  1.00  4.66           H  
ATOM   3090 1HB  ALA A 196      24.075  -0.515 -29.925  1.00  4.66           H  
ATOM   3091 2HB  ALA A 196      23.254   0.117 -31.364  1.00  4.66           H  
ATOM   3092 3HB  ALA A 196      24.290   1.177 -30.398  1.00  4.66           H  
ATOM   3093  N   VAL A 197      23.307   2.283 -27.838  1.00  4.36           N  
ATOM   3094  CA  VAL A 197      23.777   2.655 -26.510  1.00  4.36           C  
ATOM   3095  C   VAL A 197      22.645   2.592 -25.510  1.00  4.36           C  
ATOM   3096  O   VAL A 197      22.782   1.985 -24.448  1.00  4.36           O  
ATOM   3097  CB  VAL A 197      24.389   4.069 -26.501  1.00  4.36           C  
ATOM   3098  CG1 VAL A 197      24.671   4.474 -25.082  1.00  4.36           C  
ATOM   3099  CG2 VAL A 197      25.684   4.103 -27.317  1.00  4.36           C  
ATOM   3100  H   VAL A 197      23.351   2.956 -28.604  1.00  4.36           H  
ATOM   3101  HA  VAL A 197      24.538   1.955 -26.197  1.00  4.36           H  
ATOM   3102  HB  VAL A 197      23.672   4.768 -26.921  1.00  4.36           H  
ATOM   3103 1HG1 VAL A 197      25.088   5.479 -25.064  1.00  4.36           H  
ATOM   3104 2HG1 VAL A 197      23.742   4.458 -24.526  1.00  4.36           H  
ATOM   3105 3HG1 VAL A 197      25.377   3.778 -24.634  1.00  4.36           H  
ATOM   3106 1HG2 VAL A 197      26.095   5.109 -27.304  1.00  4.36           H  
ATOM   3107 2HG2 VAL A 197      26.402   3.422 -26.892  1.00  4.36           H  
ATOM   3108 3HG2 VAL A 197      25.485   3.813 -28.328  1.00  4.36           H  
ATOM   3109  N   LEU A 198      21.492   3.158 -25.863  1.00  4.16           N  
ATOM   3110  CA  LEU A 198      20.338   3.120 -24.973  1.00  4.16           C  
ATOM   3111  C   LEU A 198      19.983   1.677 -24.637  1.00  4.16           C  
ATOM   3112  O   LEU A 198      19.802   1.326 -23.465  1.00  4.16           O  
ATOM   3113  CB  LEU A 198      19.122   3.804 -25.620  1.00  4.16           C  
ATOM   3114  CG  LEU A 198      17.844   3.980 -24.715  1.00  4.16           C  
ATOM   3115  CD1 LEU A 198      17.005   5.113 -25.265  1.00  4.16           C  
ATOM   3116  CD2 LEU A 198      17.030   2.702 -24.693  1.00  4.16           C  
ATOM   3117  H   LEU A 198      21.427   3.642 -26.763  1.00  4.16           H  
ATOM   3118  HA  LEU A 198      20.593   3.639 -24.051  1.00  4.16           H  
ATOM   3119 1HB  LEU A 198      19.430   4.792 -25.964  1.00  4.16           H  
ATOM   3120 2HB  LEU A 198      18.829   3.224 -26.496  1.00  4.16           H  
ATOM   3121  HG  LEU A 198      18.144   4.234 -23.700  1.00  4.16           H  
ATOM   3122 1HD1 LEU A 198      16.120   5.246 -24.643  1.00  4.16           H  
ATOM   3123 2HD1 LEU A 198      17.592   6.032 -25.271  1.00  4.16           H  
ATOM   3124 3HD1 LEU A 198      16.707   4.866 -26.281  1.00  4.16           H  
ATOM   3125 1HD2 LEU A 198      16.148   2.851 -24.076  1.00  4.16           H  
ATOM   3126 2HD2 LEU A 198      16.722   2.454 -25.704  1.00  4.16           H  
ATOM   3127 3HD2 LEU A 198      17.621   1.886 -24.286  1.00  4.16           H  
ATOM   3128  N   LEU A 199      19.863   0.848 -25.683  1.00  4.03           N  
ATOM   3129  CA  LEU A 199      19.455  -0.542 -25.533  1.00  4.03           C  
ATOM   3130  C   LEU A 199      20.435  -1.288 -24.626  1.00  4.03           C  
ATOM   3131  O   LEU A 199      20.035  -1.942 -23.656  1.00  4.03           O  
ATOM   3132  CB  LEU A 199      19.401  -1.219 -26.906  1.00  4.03           C  
ATOM   3133  CG  LEU A 199      18.737  -2.588 -26.945  1.00  4.03           C  
ATOM   3134  CD1 LEU A 199      18.241  -2.854 -28.353  1.00  4.03           C  
ATOM   3135  CD2 LEU A 199      19.705  -3.657 -26.470  1.00  4.03           C  
ATOM   3136  H   LEU A 199      20.049   1.210 -26.621  1.00  4.03           H  
ATOM   3137  HA  LEU A 199      18.465  -0.564 -25.081  1.00  4.03           H  
ATOM   3138 1HB  LEU A 199      18.897  -0.566 -27.601  1.00  4.03           H  
ATOM   3139 2HB  LEU A 199      20.426  -1.345 -27.261  1.00  4.03           H  
ATOM   3140  HG  LEU A 199      17.881  -2.573 -26.310  1.00  4.03           H  
ATOM   3141 1HD1 LEU A 199      17.736  -3.820 -28.389  1.00  4.03           H  
ATOM   3142 2HD1 LEU A 199      17.543  -2.070 -28.640  1.00  4.03           H  
ATOM   3143 3HD1 LEU A 199      19.084  -2.858 -29.041  1.00  4.03           H  
ATOM   3144 1HD2 LEU A 199      19.212  -4.629 -26.493  1.00  4.03           H  
ATOM   3145 2HD2 LEU A 199      20.578  -3.677 -27.121  1.00  4.03           H  
ATOM   3146 3HD2 LEU A 199      20.018  -3.435 -25.451  1.00  4.03           H  
ATOM   3147  N   GLY A 200      21.725  -1.180 -24.954  1.00  3.97           N  
ATOM   3148  CA  GLY A 200      22.790  -1.837 -24.216  1.00  3.97           C  
ATOM   3149  C   GLY A 200      22.750  -1.451 -22.747  1.00  3.97           C  
ATOM   3150  O   GLY A 200      22.732  -2.322 -21.868  1.00  3.97           O  
ATOM   3151  H   GLY A 200      21.992  -0.614 -25.758  1.00  3.97           H  
ATOM   3152 1HA  GLY A 200      22.702  -2.917 -24.321  1.00  3.97           H  
ATOM   3153 2HA  GLY A 200      23.746  -1.542 -24.649  1.00  3.97           H  
ATOM   3154  N   LEU A 201      22.716  -0.146 -22.469  1.00  4.00           N  
ATOM   3155  CA  LEU A 201      22.714   0.318 -21.094  1.00  4.00           C  
ATOM   3156  C   LEU A 201      21.513  -0.208 -20.347  1.00  4.00           C  
ATOM   3157  O   LEU A 201      21.640  -0.648 -19.197  1.00  4.00           O  
ATOM   3158  CB  LEU A 201      22.692   1.846 -21.051  1.00  4.00           C  
ATOM   3159  CG  LEU A 201      23.958   2.560 -21.513  1.00  4.00           C  
ATOM   3160  CD1 LEU A 201      23.665   4.031 -21.629  1.00  4.00           C  
ATOM   3161  CD2 LEU A 201      25.064   2.326 -20.516  1.00  4.00           C  
ATOM   3162  H   LEU A 201      22.705   0.543 -23.228  1.00  4.00           H  
ATOM   3163  HA  LEU A 201      23.616  -0.046 -20.601  1.00  4.00           H  
ATOM   3164 1HB  LEU A 201      21.880   2.187 -21.704  1.00  4.00           H  
ATOM   3165 2HB  LEU A 201      22.473   2.168 -20.037  1.00  4.00           H  
ATOM   3166  HG  LEU A 201      24.259   2.178 -22.485  1.00  4.00           H  
ATOM   3167 1HD1 LEU A 201      24.556   4.556 -21.968  1.00  4.00           H  
ATOM   3168 2HD1 LEU A 201      22.859   4.174 -22.347  1.00  4.00           H  
ATOM   3169 3HD1 LEU A 201      23.361   4.418 -20.658  1.00  4.00           H  
ATOM   3170 1HD2 LEU A 201      25.967   2.837 -20.847  1.00  4.00           H  
ATOM   3171 2HD2 LEU A 201      24.761   2.715 -19.546  1.00  4.00           H  
ATOM   3172 3HD2 LEU A 201      25.255   1.273 -20.428  1.00  4.00           H  
ATOM   3173  N   ALA A 202      20.348  -0.218 -21.006  1.00  4.13           N  
ATOM   3174  CA  ALA A 202      19.152  -0.694 -20.351  1.00  4.13           C  
ATOM   3175  C   ALA A 202      19.310  -2.128 -19.903  1.00  4.13           C  
ATOM   3176  O   ALA A 202      18.987  -2.465 -18.762  1.00  4.13           O  
ATOM   3177  CB  ALA A 202      17.979  -0.590 -21.285  1.00  4.13           C  
ATOM   3178  H   ALA A 202      20.282   0.147 -21.959  1.00  4.13           H  
ATOM   3179  HA  ALA A 202      18.975  -0.070 -19.475  1.00  4.13           H  
ATOM   3180 1HB  ALA A 202      17.081  -0.928 -20.775  1.00  4.13           H  
ATOM   3181 2HB  ALA A 202      17.885   0.442 -21.588  1.00  4.13           H  
ATOM   3182 3HB  ALA A 202      18.152  -1.198 -22.155  1.00  4.13           H  
ATOM   3183  N   LEU A 203      19.919  -2.966 -20.742  1.00  4.37           N  
ATOM   3184  CA  LEU A 203      20.077  -4.354 -20.343  1.00  4.37           C  
ATOM   3185  C   LEU A 203      20.980  -4.478 -19.120  1.00  4.37           C  
ATOM   3186  O   LEU A 203      20.665  -5.210 -18.160  1.00  4.37           O  
ATOM   3187  CB  LEU A 203      20.717  -5.165 -21.462  1.00  4.37           C  
ATOM   3188  CG  LEU A 203      19.937  -5.396 -22.705  1.00  4.37           C  
ATOM   3189  CD1 LEU A 203      20.836  -6.073 -23.731  1.00  4.37           C  
ATOM   3190  CD2 LEU A 203      18.716  -6.249 -22.377  1.00  4.37           C  
ATOM   3191  H   LEU A 203      20.209  -2.645 -21.671  1.00  4.37           H  
ATOM   3192  HA  LEU A 203      19.097  -4.765 -20.104  1.00  4.37           H  
ATOM   3193 1HB  LEU A 203      21.655  -4.692 -21.741  1.00  4.37           H  
ATOM   3194 2HB  LEU A 203      20.917  -6.131 -21.060  1.00  4.37           H  
ATOM   3195  HG  LEU A 203      19.641  -4.452 -23.122  1.00  4.37           H  
ATOM   3196 1HD1 LEU A 203      20.281  -6.235 -24.651  1.00  4.37           H  
ATOM   3197 2HD1 LEU A 203      21.695  -5.433 -23.935  1.00  4.37           H  
ATOM   3198 3HD1 LEU A 203      21.179  -7.028 -23.340  1.00  4.37           H  
ATOM   3199 1HD2 LEU A 203      18.142  -6.421 -23.290  1.00  4.37           H  
ATOM   3200 2HD2 LEU A 203      19.040  -7.207 -21.965  1.00  4.37           H  
ATOM   3201 3HD2 LEU A 203      18.095  -5.729 -21.648  1.00  4.37           H  
ATOM   3202  N   THR A 204      22.066  -3.693 -19.095  1.00  4.69           N  
ATOM   3203  CA  THR A 204      23.007  -3.817 -17.987  1.00  4.69           C  
ATOM   3204  C   THR A 204      22.405  -3.292 -16.692  1.00  4.69           C  
ATOM   3205  O   THR A 204      22.666  -3.831 -15.613  1.00  4.69           O  
ATOM   3206  CB  THR A 204      24.320  -3.052 -18.255  1.00  4.69           C  
ATOM   3207  CG2 THR A 204      24.971  -3.551 -19.523  1.00  4.69           C  
ATOM   3208  OG1 THR A 204      24.057  -1.644 -18.383  1.00  4.69           O  
ATOM   3209  H   THR A 204      22.263  -3.073 -19.890  1.00  4.69           H  
ATOM   3210  HA  THR A 204      23.247  -4.870 -17.850  1.00  4.69           H  
ATOM   3211  HB  THR A 204      25.012  -3.209 -17.430  1.00  4.69           H  
ATOM   3212  HG1 THR A 204      23.188  -1.497 -18.801  1.00  4.69           H  
ATOM   3213 1HG2 THR A 204      25.877  -3.002 -19.680  1.00  4.69           H  
ATOM   3214 2HG2 THR A 204      25.198  -4.598 -19.450  1.00  4.69           H  
ATOM   3215 3HG2 THR A 204      24.302  -3.392 -20.350  1.00  4.69           H  
ATOM   3216  N   SER A 205      21.489  -2.329 -16.804  1.00  5.09           N  
ATOM   3217  CA  SER A 205      20.879  -1.712 -15.638  1.00  5.09           C  
ATOM   3218  C   SER A 205      19.916  -2.656 -14.927  1.00  5.09           C  
ATOM   3219  O   SER A 205      19.469  -2.367 -13.816  1.00  5.09           O  
ATOM   3220  CB  SER A 205      20.177  -0.407 -16.015  1.00  5.09           C  
ATOM   3221  OG  SER A 205      19.003  -0.596 -16.777  1.00  5.09           O  
ATOM   3222  H   SER A 205      21.283  -1.946 -17.725  1.00  5.09           H  
ATOM   3223  HA  SER A 205      21.681  -1.465 -14.940  1.00  5.09           H  
ATOM   3224 1HB  SER A 205      19.940   0.146 -15.113  1.00  5.09           H  
ATOM   3225 2HB  SER A 205      20.870   0.196 -16.595  1.00  5.09           H  
ATOM   3226  HG  SER A 205      19.185  -1.310 -17.441  1.00  5.09           H  
ATOM   3227  N   THR A 206      19.587  -3.783 -15.570  1.00  5.50           N  
ATOM   3228  CA  THR A 206      18.685  -4.751 -14.992  1.00  5.50           C  
ATOM   3229  C   THR A 206      19.413  -6.057 -14.658  1.00  5.50           C  
ATOM   3230  O   THR A 206      18.784  -7.053 -14.271  1.00  5.50           O  
ATOM   3231  CB  THR A 206      17.510  -5.001 -15.939  1.00  5.50           C  
ATOM   3232  CG2 THR A 206      16.859  -3.682 -16.205  1.00  5.50           C  
ATOM   3233  OG1 THR A 206      17.978  -5.538 -17.180  1.00  5.50           O  
ATOM   3234  H   THR A 206      19.977  -3.988 -16.489  1.00  5.50           H  
ATOM   3235  HA  THR A 206      18.296  -4.344 -14.068  1.00  5.50           H  
ATOM   3236  HB  THR A 206      16.799  -5.691 -15.484  1.00  5.50           H  
ATOM   3237  HG1 THR A 206      18.863  -5.164 -17.390  1.00  5.50           H  
ATOM   3238 1HG2 THR A 206      16.041  -3.793 -16.857  1.00  5.50           H  
ATOM   3239 2HG2 THR A 206      16.519  -3.263 -15.272  1.00  5.50           H  
ATOM   3240 3HG2 THR A 206      17.581  -3.013 -16.660  1.00  5.50           H  
ATOM   3241  N   GLY A 207      20.742  -6.073 -14.872  1.00  5.88           N  
ATOM   3242  CA  GLY A 207      21.562  -7.247 -14.590  1.00  5.88           C  
ATOM   3243  C   GLY A 207      21.393  -8.392 -15.590  1.00  5.88           C  
ATOM   3244  O   GLY A 207      21.724  -9.533 -15.278  1.00  5.88           O  
ATOM   3245  H   GLY A 207      21.222  -5.231 -15.190  1.00  5.88           H  
ATOM   3246 1HA  GLY A 207      22.609  -6.942 -14.572  1.00  5.88           H  
ATOM   3247 2HA  GLY A 207      21.329  -7.610 -13.590  1.00  5.88           H  
ATOM   3248  N   GLN A 208      20.862  -8.108 -16.781  1.00  6.19           N  
ATOM   3249  CA  GLN A 208      20.594  -9.178 -17.744  1.00  6.19           C  
ATOM   3250  C   GLN A 208      21.692  -9.322 -18.791  1.00  6.19           C  
ATOM   3251  O   GLN A 208      21.597 -10.139 -19.708  1.00  6.19           O  
ATOM   3252  CB  GLN A 208      19.257  -8.913 -18.434  1.00  6.19           C  
ATOM   3253  CG  GLN A 208      18.078  -8.824 -17.461  1.00  6.19           C  
ATOM   3254  CD  GLN A 208      17.852 -10.067 -16.621  1.00  6.19           C  
ATOM   3255  NE2 GLN A 208      17.861  -9.887 -15.297  1.00  6.19           N  
ATOM   3256  OE1 GLN A 208      17.674 -11.175 -17.144  1.00  6.19           O  
ATOM   3257  H   GLN A 208      20.638  -7.144 -17.034  1.00  6.19           H  
ATOM   3258  HA  GLN A 208      20.523 -10.119 -17.201  1.00  6.19           H  
ATOM   3259 1HB  GLN A 208      19.314  -7.961 -18.973  1.00  6.19           H  
ATOM   3260 2HB  GLN A 208      19.056  -9.695 -19.163  1.00  6.19           H  
ATOM   3261 1HG  GLN A 208      18.261  -8.003 -16.777  1.00  6.19           H  
ATOM   3262 2HG  GLN A 208      17.176  -8.636 -18.029  1.00  6.19           H  
ATOM   3263 1HE2 GLN A 208      17.721 -10.663 -14.683  1.00  6.19           H  
ATOM   3264 2HE2 GLN A 208      18.033  -8.949 -14.904  1.00  6.19           H  
ATOM   3265  N   PHE A 209      22.701  -8.477 -18.677  1.00  6.38           N  
ATOM   3266  CA  PHE A 209      23.776  -8.398 -19.647  1.00  6.38           C  
ATOM   3267  C   PHE A 209      24.994  -7.764 -19.000  1.00  6.38           C  
ATOM   3268  O   PHE A 209      24.884  -6.710 -18.385  1.00  6.38           O  
ATOM   3269  CB  PHE A 209      23.229  -7.587 -20.810  1.00  6.38           C  
ATOM   3270  CG  PHE A 209      23.987  -7.425 -22.047  1.00  6.38           C  
ATOM   3271  CD1 PHE A 209      24.206  -8.492 -22.890  1.00  6.38           C  
ATOM   3272  CD2 PHE A 209      24.368  -6.168 -22.447  1.00  6.38           C  
ATOM   3273  CE1 PHE A 209      24.827  -8.303 -24.100  1.00  6.38           C  
ATOM   3274  CE2 PHE A 209      24.968  -5.978 -23.652  1.00  6.38           C  
ATOM   3275  CZ  PHE A 209      25.206  -7.039 -24.482  1.00  6.38           C  
ATOM   3276  H   PHE A 209      22.715  -7.863 -17.880  1.00  6.38           H  
ATOM   3277  HA  PHE A 209      24.031  -9.404 -19.981  1.00  6.38           H  
ATOM   3278 1HB  PHE A 209      22.265  -8.006 -21.091  1.00  6.38           H  
ATOM   3279 2HB  PHE A 209      23.044  -6.589 -20.431  1.00  6.38           H  
ATOM   3280  HD1 PHE A 209      23.877  -9.487 -22.588  1.00  6.38           H  
ATOM   3281  HD2 PHE A 209      24.162  -5.316 -21.801  1.00  6.38           H  
ATOM   3282  HE1 PHE A 209      25.001  -9.152 -24.761  1.00  6.38           H  
ATOM   3283  HE2 PHE A 209      25.241  -4.984 -23.959  1.00  6.38           H  
ATOM   3284  HZ  PHE A 209      25.685  -6.880 -25.446  1.00  6.38           H  
ATOM   3285  N   SER A 210      26.144  -8.423 -19.065  1.00  6.47           N  
ATOM   3286  CA  SER A 210      27.336  -7.828 -18.469  1.00  6.47           C  
ATOM   3287  C   SER A 210      27.743  -6.553 -19.168  1.00  6.47           C  
ATOM   3288  O   SER A 210      27.813  -6.504 -20.399  1.00  6.47           O  
ATOM   3289  CB  SER A 210      28.521  -8.771 -18.500  1.00  6.47           C  
ATOM   3290  OG  SER A 210      29.700  -8.115 -18.025  1.00  6.47           O  
ATOM   3291  H   SER A 210      26.193  -9.309 -19.550  1.00  6.47           H  
ATOM   3292  HA  SER A 210      27.112  -7.588 -17.428  1.00  6.47           H  
ATOM   3293 1HB  SER A 210      28.316  -9.647 -17.886  1.00  6.47           H  
ATOM   3294 2HB  SER A 210      28.677  -9.114 -19.512  1.00  6.47           H  
ATOM   3295  HG  SER A 210      29.610  -8.090 -17.062  1.00  6.47           H  
ATOM   3296  N   ALA A 211      28.162  -5.570 -18.377  1.00  6.48           N  
ATOM   3297  CA  ALA A 211      28.676  -4.312 -18.897  1.00  6.48           C  
ATOM   3298  C   ALA A 211      29.909  -4.533 -19.766  1.00  6.48           C  
ATOM   3299  O   ALA A 211      30.260  -3.679 -20.579  1.00  6.48           O  
ATOM   3300  CB  ALA A 211      28.997  -3.360 -17.765  1.00  6.48           C  
ATOM   3301  H   ALA A 211      28.087  -5.692 -17.377  1.00  6.48           H  
ATOM   3302  HA  ALA A 211      27.909  -3.870 -19.519  1.00  6.48           H  
ATOM   3303 1HB  ALA A 211      29.350  -2.415 -18.178  1.00  6.48           H  
ATOM   3304 2HB  ALA A 211      28.097  -3.185 -17.175  1.00  6.48           H  
ATOM   3305 3HB  ALA A 211      29.772  -3.792 -17.132  1.00  6.48           H  
ATOM   3306  N   SER A 212      30.624  -5.648 -19.564  1.00  6.43           N  
ATOM   3307  CA  SER A 212      31.819  -5.886 -20.357  1.00  6.43           C  
ATOM   3308  C   SER A 212      31.473  -6.314 -21.786  1.00  6.43           C  
ATOM   3309  O   SER A 212      32.244  -6.087 -22.724  1.00  6.43           O  
ATOM   3310  CB  SER A 212      32.670  -6.947 -19.685  1.00  6.43           C  
ATOM   3311  OG  SER A 212      32.027  -8.205 -19.679  1.00  6.43           O  
ATOM   3312  H   SER A 212      30.314  -6.358 -18.901  1.00  6.43           H  
ATOM   3313  HA  SER A 212      32.390  -4.959 -20.407  1.00  6.43           H  
ATOM   3314 1HB  SER A 212      33.623  -7.026 -20.205  1.00  6.43           H  
ATOM   3315 2HB  SER A 212      32.880  -6.642 -18.662  1.00  6.43           H  
ATOM   3316  HG  SER A 212      31.244  -8.121 -19.099  1.00  6.43           H  
ATOM   3317  N   VAL A 213      30.277  -6.874 -21.967  1.00  6.34           N  
ATOM   3318  CA  VAL A 213      29.851  -7.306 -23.283  1.00  6.34           C  
ATOM   3319  C   VAL A 213      29.296  -6.087 -23.946  1.00  6.34           C  
ATOM   3320  O   VAL A 213      29.580  -5.804 -25.114  1.00  6.34           O  
ATOM   3321  CB  VAL A 213      28.784  -8.402 -23.224  1.00  6.34           C  
ATOM   3322  CG1 VAL A 213      28.316  -8.714 -24.629  1.00  6.34           C  
ATOM   3323  CG2 VAL A 213      29.357  -9.627 -22.559  1.00  6.34           C  
ATOM   3324  H   VAL A 213      29.640  -6.986 -21.186  1.00  6.34           H  
ATOM   3325  HA  VAL A 213      30.708  -7.671 -23.846  1.00  6.34           H  
ATOM   3326  HB  VAL A 213      27.922  -8.040 -22.653  1.00  6.34           H  
ATOM   3327 1HG1 VAL A 213      27.548  -9.483 -24.595  1.00  6.34           H  
ATOM   3328 2HG1 VAL A 213      27.913  -7.813 -25.079  1.00  6.34           H  
ATOM   3329 3HG1 VAL A 213      29.158  -9.069 -25.220  1.00  6.34           H  
ATOM   3330 1HG2 VAL A 213      28.598 -10.406 -22.509  1.00  6.34           H  
ATOM   3331 2HG2 VAL A 213      30.211  -9.984 -23.133  1.00  6.34           H  
ATOM   3332 3HG2 VAL A 213      29.683  -9.370 -21.556  1.00  6.34           H  
ATOM   3333  N   MET A 214      28.514  -5.342 -23.171  1.00  6.28           N  
ATOM   3334  CA  MET A 214      27.936  -4.118 -23.663  1.00  6.28           C  
ATOM   3335  C   MET A 214      28.997  -3.187 -24.159  1.00  6.28           C  
ATOM   3336  O   MET A 214      28.892  -2.679 -25.269  1.00  6.28           O  
ATOM   3337  CB  MET A 214      27.205  -3.378 -22.581  1.00  6.28           C  
ATOM   3338  CG  MET A 214      26.674  -2.094 -23.073  1.00  6.28           C  
ATOM   3339  SD  MET A 214      26.118  -1.076 -21.788  1.00  6.28           S  
ATOM   3340  CE  MET A 214      27.696  -0.697 -21.040  1.00  6.28           C  
ATOM   3341  H   MET A 214      28.319  -5.645 -22.213  1.00  6.28           H  
ATOM   3342  HA  MET A 214      27.280  -4.348 -24.500  1.00  6.28           H  
ATOM   3343 1HB  MET A 214      26.409  -3.979 -22.163  1.00  6.28           H  
ATOM   3344 2HB  MET A 214      27.892  -3.149 -21.776  1.00  6.28           H  
ATOM   3345 1HG  MET A 214      27.466  -1.583 -23.601  1.00  6.28           H  
ATOM   3346 2HG  MET A 214      25.857  -2.269 -23.762  1.00  6.28           H  
ATOM   3347 1HE  MET A 214      27.542  -0.047 -20.181  1.00  6.28           H  
ATOM   3348 2HE  MET A 214      28.181  -1.623 -20.718  1.00  6.28           H  
ATOM   3349 3HE  MET A 214      28.333  -0.195 -21.768  1.00  6.28           H  
ATOM   3350  N   ALA A 215      30.026  -2.956 -23.341  1.00  6.30           N  
ATOM   3351  CA  ALA A 215      31.073  -2.047 -23.734  1.00  6.30           C  
ATOM   3352  C   ALA A 215      31.754  -2.518 -24.999  1.00  6.30           C  
ATOM   3353  O   ALA A 215      31.957  -1.723 -25.915  1.00  6.30           O  
ATOM   3354  CB  ALA A 215      32.090  -1.930 -22.614  1.00  6.30           C  
ATOM   3355  H   ALA A 215      30.074  -3.392 -22.421  1.00  6.30           H  
ATOM   3356  HA  ALA A 215      30.625  -1.073 -23.924  1.00  6.30           H  
ATOM   3357 1HB  ALA A 215      32.871  -1.230 -22.900  1.00  6.30           H  
ATOM   3358 2HB  ALA A 215      31.592  -1.578 -21.713  1.00  6.30           H  
ATOM   3359 3HB  ALA A 215      32.530  -2.911 -22.427  1.00  6.30           H  
ATOM   3360  N   ALA A 216      32.032  -3.823 -25.117  1.00  6.40           N  
ATOM   3361  CA  ALA A 216      32.665  -4.310 -26.333  1.00  6.40           C  
ATOM   3362  C   ALA A 216      31.785  -4.034 -27.547  1.00  6.40           C  
ATOM   3363  O   ALA A 216      32.271  -3.615 -28.604  1.00  6.40           O  
ATOM   3364  CB  ALA A 216      32.935  -5.797 -26.208  1.00  6.40           C  
ATOM   3365  H   ALA A 216      31.854  -4.482 -24.352  1.00  6.40           H  
ATOM   3366  HA  ALA A 216      33.604  -3.784 -26.465  1.00  6.40           H  
ATOM   3367 1HB  ALA A 216      33.425  -6.153 -27.109  1.00  6.40           H  
ATOM   3368 2HB  ALA A 216      33.574  -5.977 -25.343  1.00  6.40           H  
ATOM   3369 3HB  ALA A 216      31.990  -6.325 -26.073  1.00  6.40           H  
ATOM   3370  N   GLY A 217      30.480  -4.242 -27.371  1.00  6.63           N  
ATOM   3371  CA  GLY A 217      29.489  -4.028 -28.409  1.00  6.63           C  
ATOM   3372  C   GLY A 217      29.420  -2.574 -28.831  1.00  6.63           C  
ATOM   3373  O   GLY A 217      29.487  -2.255 -30.021  1.00  6.63           O  
ATOM   3374  H   GLY A 217      30.157  -4.594 -26.469  1.00  6.63           H  
ATOM   3375 1HA  GLY A 217      29.724  -4.654 -29.269  1.00  6.63           H  
ATOM   3376 2HA  GLY A 217      28.516  -4.345 -28.034  1.00  6.63           H  
ATOM   3377  N   LEU A 218      29.262  -1.685 -27.862  1.00  7.01           N  
ATOM   3378  CA  LEU A 218      29.108  -0.280 -28.169  1.00  7.01           C  
ATOM   3379  C   LEU A 218      30.373   0.284 -28.800  1.00  7.01           C  
ATOM   3380  O   LEU A 218      30.295   1.095 -29.729  1.00  7.01           O  
ATOM   3381  CB  LEU A 218      28.709   0.483 -26.908  1.00  7.01           C  
ATOM   3382  CG  LEU A 218      27.311   0.084 -26.384  1.00  7.01           C  
ATOM   3383  CD1 LEU A 218      26.981   0.863 -25.082  1.00  7.01           C  
ATOM   3384  CD2 LEU A 218      26.299   0.263 -27.496  1.00  7.01           C  
ATOM   3385  H   LEU A 218      29.231  -2.003 -26.896  1.00  7.01           H  
ATOM   3386  HA  LEU A 218      28.299  -0.178 -28.886  1.00  7.01           H  
ATOM   3387 1HB  LEU A 218      29.438   0.260 -26.125  1.00  7.01           H  
ATOM   3388 2HB  LEU A 218      28.717   1.551 -27.110  1.00  7.01           H  
ATOM   3389  HG  LEU A 218      27.323  -0.967 -26.121  1.00  7.01           H  
ATOM   3390 1HD1 LEU A 218      26.003   0.550 -24.702  1.00  7.01           H  
ATOM   3391 2HD1 LEU A 218      27.741   0.656 -24.333  1.00  7.01           H  
ATOM   3392 3HD1 LEU A 218      26.964   1.920 -25.279  1.00  7.01           H  
ATOM   3393 1HD2 LEU A 218      25.329  -0.060 -27.138  1.00  7.01           H  
ATOM   3394 2HD2 LEU A 218      26.251   1.294 -27.803  1.00  7.01           H  
ATOM   3395 3HD2 LEU A 218      26.584  -0.345 -28.352  1.00  7.01           H  
ATOM   3396  N   MET A 219      31.545  -0.169 -28.351  1.00  7.52           N  
ATOM   3397  CA  MET A 219      32.763   0.316 -28.972  1.00  7.52           C  
ATOM   3398  C   MET A 219      32.811  -0.170 -30.412  1.00  7.52           C  
ATOM   3399  O   MET A 219      33.159   0.593 -31.305  1.00  7.52           O  
ATOM   3400  CB  MET A 219      33.986  -0.144 -28.187  1.00  7.52           C  
ATOM   3401  CG  MET A 219      34.157   0.548 -26.832  1.00  7.52           C  
ATOM   3402  SD  MET A 219      35.705   0.140 -26.019  1.00  7.52           S  
ATOM   3403  CE  MET A 219      35.354  -1.532 -25.494  1.00  7.52           C  
ATOM   3404  H   MET A 219      31.597  -0.829 -27.572  1.00  7.52           H  
ATOM   3405  HA  MET A 219      32.743   1.405 -28.985  1.00  7.52           H  
ATOM   3406 1HB  MET A 219      33.905  -1.218 -28.002  1.00  7.52           H  
ATOM   3407 2HB  MET A 219      34.885   0.023 -28.778  1.00  7.52           H  
ATOM   3408 1HG  MET A 219      34.121   1.626 -26.976  1.00  7.52           H  
ATOM   3409 2HG  MET A 219      33.340   0.276 -26.175  1.00  7.52           H  
ATOM   3410 1HE  MET A 219      36.214  -1.939 -24.967  1.00  7.52           H  
ATOM   3411 2HE  MET A 219      34.492  -1.532 -24.836  1.00  7.52           H  
ATOM   3412 3HE  MET A 219      35.144  -2.137 -26.369  1.00  7.52           H  
ATOM   3413  N   ALA A 220      32.392  -1.420 -30.661  1.00  8.13           N  
ATOM   3414  CA  ALA A 220      32.355  -1.951 -32.020  1.00  8.13           C  
ATOM   3415  C   ALA A 220      31.399  -1.154 -32.915  1.00  8.13           C  
ATOM   3416  O   ALA A 220      31.667  -0.969 -34.113  1.00  8.13           O  
ATOM   3417  CB  ALA A 220      31.937  -3.411 -32.010  1.00  8.13           C  
ATOM   3418  H   ALA A 220      32.124  -2.037 -29.893  1.00  8.13           H  
ATOM   3419  HA  ALA A 220      33.357  -1.873 -32.431  1.00  8.13           H  
ATOM   3420 1HB  ALA A 220      31.944  -3.801 -33.024  1.00  8.13           H  
ATOM   3421 2HB  ALA A 220      32.628  -3.982 -31.392  1.00  8.13           H  
ATOM   3422 3HB  ALA A 220      30.937  -3.499 -31.601  1.00  8.13           H  
ATOM   3423  N   CYS A 221      30.278  -0.699 -32.330  1.00  8.78           N  
ATOM   3424  CA  CYS A 221      29.255   0.074 -33.033  1.00  8.78           C  
ATOM   3425  C   CYS A 221      29.763   1.463 -33.423  1.00  8.78           C  
ATOM   3426  O   CYS A 221      29.373   2.014 -34.454  1.00  8.78           O  
ATOM   3427  CB  CYS A 221      28.026   0.281 -32.139  1.00  8.78           C  
ATOM   3428  SG  CYS A 221      27.099  -1.220 -31.750  1.00  8.78           S  
ATOM   3429  H   CYS A 221      30.118  -0.937 -31.351  1.00  8.78           H  
ATOM   3430  HA  CYS A 221      28.967  -0.469 -33.932  1.00  8.78           H  
ATOM   3431 1HB  CYS A 221      28.328   0.741 -31.208  1.00  8.78           H  
ATOM   3432 2HB  CYS A 221      27.345   0.974 -32.631  1.00  8.78           H  
ATOM   3433  HG  CYS A 221      28.102  -1.796 -31.035  1.00  8.78           H  
ATOM   3434  N   ASN A 222      30.630   2.024 -32.581  1.00  9.41           N  
ATOM   3435  CA  ASN A 222      31.168   3.365 -32.755  1.00  9.41           C  
ATOM   3436  C   ASN A 222      32.182   3.439 -33.915  1.00  9.41           C  
ATOM   3437  O   ASN A 222      33.289   2.922 -33.792  1.00  9.41           O  
ATOM   3438  CB  ASN A 222      31.816   3.815 -31.455  1.00  9.41           C  
ATOM   3439  CG  ASN A 222      32.289   5.248 -31.441  1.00  9.41           C  
ATOM   3440  ND2 ASN A 222      32.277   5.815 -30.259  1.00  9.41           N  
ATOM   3441  OD1 ASN A 222      32.671   5.860 -32.448  1.00  9.41           O  
ATOM   3442  H   ASN A 222      30.886   1.506 -31.737  1.00  9.41           H  
ATOM   3443  HA  ASN A 222      30.325   4.007 -32.941  1.00  9.41           H  
ATOM   3444 1HB  ASN A 222      31.104   3.674 -30.637  1.00  9.41           H  
ATOM   3445 2HB  ASN A 222      32.667   3.169 -31.248  1.00  9.41           H  
ATOM   3446 1HD2 ASN A 222      32.585   6.762 -30.152  1.00  9.41           H  
ATOM   3447 2HD2 ASN A 222      31.969   5.295 -29.460  1.00  9.41           H  
ATOM   3448  N   PRO A 223      31.904   4.180 -35.005  1.00  9.96           N  
ATOM   3449  CA  PRO A 223      32.719   4.252 -36.208  1.00  9.96           C  
ATOM   3450  C   PRO A 223      34.093   4.885 -35.973  1.00  9.96           C  
ATOM   3451  O   PRO A 223      34.984   4.765 -36.814  1.00  9.96           O  
ATOM   3452  CB  PRO A 223      31.863   5.114 -37.147  1.00  9.96           C  
ATOM   3453  CG  PRO A 223      31.004   5.950 -36.234  1.00  9.96           C  
ATOM   3454  CD  PRO A 223      30.715   5.065 -35.043  1.00  9.96           C  
ATOM   3455  HA  PRO A 223      32.834   3.236 -36.614  1.00  9.96           H  
ATOM   3456 1HB  PRO A 223      32.518   5.726 -37.786  1.00  9.96           H  
ATOM   3457 2HB  PRO A 223      31.273   4.469 -37.813  1.00  9.96           H  
ATOM   3458 1HG  PRO A 223      31.547   6.871 -35.956  1.00  9.96           H  
ATOM   3459 2HG  PRO A 223      30.088   6.268 -36.756  1.00  9.96           H  
ATOM   3460 1HD  PRO A 223      30.669   5.718 -34.166  1.00  9.96           H  
ATOM   3461 2HD  PRO A 223      29.792   4.480 -35.196  1.00  9.96           H  
ATOM   3462  N   ASN A 224      34.269   5.561 -34.834  1.00 10.43           N  
ATOM   3463  CA  ASN A 224      35.523   6.234 -34.530  1.00 10.43           C  
ATOM   3464  C   ASN A 224      36.437   5.377 -33.651  1.00 10.43           C  
ATOM   3465  O   ASN A 224      37.455   5.857 -33.154  1.00 10.43           O  
ATOM   3466  CB  ASN A 224      35.245   7.565 -33.865  1.00 10.43           C  
ATOM   3467  CG  ASN A 224      34.578   8.540 -34.792  1.00 10.43           C  
ATOM   3468  ND2 ASN A 224      33.633   9.278 -34.267  1.00 10.43           N  
ATOM   3469  OD1 ASN A 224      34.908   8.629 -35.981  1.00 10.43           O  
ATOM   3470  H   ASN A 224      33.529   5.616 -34.140  1.00 10.43           H  
ATOM   3471  HA  ASN A 224      36.051   6.417 -35.466  1.00 10.43           H  
ATOM   3472 1HB  ASN A 224      34.614   7.416 -32.995  1.00 10.43           H  
ATOM   3473 2HB  ASN A 224      36.181   7.996 -33.517  1.00 10.43           H  
ATOM   3474 1HD2 ASN A 224      33.148   9.949 -34.830  1.00 10.43           H  
ATOM   3475 2HD2 ASN A 224      33.396   9.173 -33.301  1.00 10.43           H  
ATOM   3476  N   LYS A 225      36.081   4.101 -33.484  1.00 10.77           N  
ATOM   3477  CA  LYS A 225      36.842   3.115 -32.711  1.00 10.77           C  
ATOM   3478  C   LYS A 225      38.270   2.835 -33.194  1.00 10.77           C  
ATOM   3479  O   LYS A 225      39.106   2.358 -32.426  1.00 10.77           O  
ATOM   3480  CB  LYS A 225      36.071   1.800 -32.715  1.00 10.77           C  
ATOM   3481  CG  LYS A 225      35.963   1.168 -34.108  1.00 10.77           C  
ATOM   3482  CD  LYS A 225      35.090  -0.055 -34.097  1.00 10.77           C  
ATOM   3483  CE  LYS A 225      34.921  -0.634 -35.490  1.00 10.77           C  
ATOM   3484  NZ  LYS A 225      34.015  -1.808 -35.483  1.00 10.77           N1+
ATOM   3485  H   LYS A 225      35.198   3.779 -33.887  1.00 10.77           H  
ATOM   3486  HA  LYS A 225      36.906   3.481 -31.686  1.00 10.77           H  
ATOM   3487 1HB  LYS A 225      36.557   1.085 -32.057  1.00 10.77           H  
ATOM   3488 2HB  LYS A 225      35.066   1.962 -32.333  1.00 10.77           H  
ATOM   3489 1HG  LYS A 225      35.545   1.898 -34.807  1.00 10.77           H  
ATOM   3490 2HG  LYS A 225      36.946   0.877 -34.453  1.00 10.77           H  
ATOM   3491 1HD  LYS A 225      35.510  -0.807 -33.433  1.00 10.77           H  
ATOM   3492 2HD  LYS A 225      34.104   0.232 -33.721  1.00 10.77           H  
ATOM   3493 1HE  LYS A 225      34.493   0.136 -36.132  1.00 10.77           H  
ATOM   3494 2HE  LYS A 225      35.892  -0.928 -35.888  1.00 10.77           H  
ATOM   3495 1HZ  LYS A 225      33.893  -2.166 -36.416  1.00 10.77           H  
ATOM   3496 2HZ  LYS A 225      34.397  -2.527 -34.892  1.00 10.77           H  
ATOM   3497 3HZ  LYS A 225      33.097  -1.504 -35.095  1.00 10.77           H  
ATOM   3498  N   LYS A 226      38.577   3.113 -34.459  1.00 11.00           N  
ATOM   3499  CA  LYS A 226      39.906   2.791 -34.982  1.00 11.00           C  
ATOM   3500  C   LYS A 226      40.977   3.833 -34.659  1.00 11.00           C  
ATOM   3501  O   LYS A 226      41.450   4.535 -35.561  1.00 11.00           O  
ATOM   3502  CB  LYS A 226      39.842   2.571 -36.492  1.00 11.00           C  
ATOM   3503  CG  LYS A 226      39.016   1.357 -36.915  1.00 11.00           C  
ATOM   3504  CD  LYS A 226      39.019   1.181 -38.428  1.00 11.00           C  
ATOM   3505  CE  LYS A 226      38.214  -0.042 -38.847  1.00 11.00           C  
ATOM   3506  NZ  LYS A 226      38.198  -0.219 -40.327  1.00 11.00           N1+
ATOM   3507  H   LYS A 226      37.880   3.534 -35.056  1.00 11.00           H  
ATOM   3508  HA  LYS A 226      40.226   1.854 -34.523  1.00 11.00           H  
ATOM   3509 1HB  LYS A 226      39.406   3.453 -36.965  1.00 11.00           H  
ATOM   3510 2HB  LYS A 226      40.851   2.451 -36.886  1.00 11.00           H  
ATOM   3511 1HG  LYS A 226      39.419   0.460 -36.442  1.00 11.00           H  
ATOM   3512 2HG  LYS A 226      37.989   1.492 -36.586  1.00 11.00           H  
ATOM   3513 1HD  LYS A 226      38.590   2.067 -38.897  1.00 11.00           H  
ATOM   3514 2HD  LYS A 226      40.047   1.067 -38.779  1.00 11.00           H  
ATOM   3515 1HE  LYS A 226      38.652  -0.929 -38.389  1.00 11.00           H  
ATOM   3516 2HE  LYS A 226      37.190   0.069 -38.491  1.00 11.00           H  
ATOM   3517 1HZ  LYS A 226      37.655  -1.038 -40.563  1.00 11.00           H  
ATOM   3518 2HZ  LYS A 226      37.784   0.594 -40.760  1.00 11.00           H  
ATOM   3519 3HZ  LYS A 226      39.143  -0.334 -40.664  1.00 11.00           H  
ATOM   3520  N   ARG A 227      41.337   3.891 -33.370  1.00 11.15           N  
ATOM   3521  CA  ARG A 227      42.326   4.799 -32.760  1.00 11.15           C  
ATOM   3522  C   ARG A 227      42.106   4.951 -31.257  1.00 11.15           C  
ATOM   3523  O   ARG A 227      42.092   3.955 -30.535  1.00 11.15           O  
ATOM   3524  CB  ARG A 227      42.335   6.180 -33.411  1.00 11.15           C  
ATOM   3525  CG  ARG A 227      41.030   6.961 -33.344  1.00 11.15           C  
ATOM   3526  CD  ARG A 227      41.050   8.057 -34.336  1.00 11.15           C  
ATOM   3527  NE  ARG A 227      41.133   7.506 -35.691  1.00 11.15           N  
ATOM   3528  CZ  ARG A 227      41.156   8.234 -36.828  1.00 11.15           C  
ATOM   3529  NH1 ARG A 227      41.082   9.549 -36.772  1.00 11.15           N1+
ATOM   3530  NH2 ARG A 227      41.253   7.632 -38.004  1.00 11.15           N  
ATOM   3531  OXT ARG A 227      42.262   6.060 -30.748  1.00 11.15           O1-
ATOM   3532  H   ARG A 227      40.828   3.245 -32.766  1.00 11.15           H  
ATOM   3533  HA  ARG A 227      43.315   4.365 -32.909  1.00 11.15           H  
ATOM   3534 1HB  ARG A 227      43.057   6.788 -32.871  1.00 11.15           H  
ATOM   3535 2HB  ARG A 227      42.690   6.148 -34.432  1.00 11.15           H  
ATOM   3536 1HG  ARG A 227      40.174   6.321 -33.556  1.00 11.15           H  
ATOM   3537 2HG  ARG A 227      40.916   7.396 -32.351  1.00 11.15           H  
ATOM   3538 1HD  ARG A 227      40.134   8.641 -34.256  1.00 11.15           H  
ATOM   3539 2HD  ARG A 227      41.914   8.698 -34.169  1.00 11.15           H  
ATOM   3540  HE  ARG A 227      41.211   6.478 -35.768  1.00 11.15           H  
ATOM   3541 1HH1 ARG A 227      41.008  10.013 -35.878  1.00 11.15           H  
ATOM   3542 2HH1 ARG A 227      41.100  10.092 -37.623  1.00 11.15           H  
ATOM   3543 1HH2 ARG A 227      41.313   6.622 -38.061  1.00 11.15           H  
ATOM   3544 2HH2 ARG A 227      41.271   8.180 -38.849  1.00 11.15           H  
TER   
END
