# Supplementary material for: Integrative proteome-wide structural analysis and high-throughput docking identify broad-spectrum antiviral scaffolds against Zika, Yellow Fever, West Nile, Saint Louis encephalitis, and Usutu viruses
Source: Front Cell Infect Microbiol. 2026 Apr 30;16:1723132. doi: 10.3389/fcimb.2026.1723132 (PMC13171538; doi:10.3389/fcimb.2026.1723132)
Supplement: Supplementary file 4 [file DataSheet4.zip › USUV/USU_NS2b/Mol_probity_Files/USU_NS2b_1FH.pdb]

USER  MOD reduce.3.7.201124 H: found=0, std=0, add=1007, rem=0, adj=23
USER  MOD -----------------------------------------------------------------
USER  MOD scores for adjustable sidechains, with "set" totals for H,N and Q
USER  MOD "o" means original, "f" means flipped, "180deg" is methyl default
USER  MOD "!" flags a clash with an overlap of 0.40A or greater
USER  MOD flip categories: "K"=keep, "C"=clashes, "X"=uncertain, "F"=flip
USER  MOD Single : A   1 GLY N   :NH3+    163:sc=-0.00877   (180deg=-0.318)
USER  MOD Single : A   5 THR OG1 :   rot  180:sc=       0
USER  MOD Single : A   9 THR OG1 :   rot   74:sc=    1.08
USER  MOD Single : A  28 SER OG  :   rot  -69:sc=    0.32
USER  MOD Single : A  30 SER OG  :   rot  180:sc=       0
USER  MOD Single : A  42 SER OG  :   rot   76:sc=   0.124
USER  MOD Single : A  43 TYR OH  :   rot  180:sc=       0
USER  MOD Single : A  44 THR OG1 :   rot   74:sc=    1.25
USER  MOD Single : A  46 SER OG  :   rot   79:sc=    1.04
USER  MOD Single : A  48 LYS NZ  :NH3+    180:sc=       0   (180deg=0)
USER  MOD Single : A  49 SER OG  :   rot  -41:sc=    1.26
USER  MOD Single : A  50 THR OG1 :   rot  -27:sc=   0.906
USER  MOD Single : A  61 THR OG1 :   rot  180:sc=       0
USER  MOD Single : A  64 THR OG1 :   rot  180:sc=       0
USER  MOD Single : A  69 THR OG1 :   rot   74:sc=   0.776
USER  MOD Single : A  71 THR OG1 :   rot  180:sc=       0
USER  MOD Single : A  72 SER OG  :   rot  180:sc=       0
USER  MOD Single : A  73 GLN     :      amide:sc= -0.0581  X(o=-0.058,f=-0.058)
USER  MOD Single : A  78 LYS NZ  :NH3+   -143:sc=   0.934   (180deg=0.191)
USER  MOD Single : A  86 HIS     :     no HD1:sc=   0.835  K(o=0.83,f=-5.4!)
USER  MOD Single : A  89 ASN     :      amide:sc= -0.0118  K(o=-0.012,f=-0.8)
USER  MOD Single : A  96 LYS NZ  :NH3+    180:sc=       0   (180deg=0)
USER  MOD Single : A 103 THR OG1 :   rot   80:sc=    1.24
USER  MOD Single : A 111 THR OG1 :   rot  -48:sc=   0.914
USER  MOD Single : A 122 TYR OH  :   rot  180:sc=       0
USER  MOD Single : A 125 THR OG1 :   rot   67:sc=    1.27
USER  MOD Single : A 127 LYS NZ  :NH3+    180:sc=       0   (180deg=0)
USER  MOD Single : A 128 TYR OH  :   rot  180:sc=       0
USER  MOD Single : A 130 LYS NZ  :NH3+   -171:sc=   0.814   (180deg=0.744)
USER  MOD -----------------------------------------------------------------
ATOM      1  N   GLY A   1       1.783   0.889  -2.705  1.00  7.09           N
ATOM      2  CA  GLY A   1       2.844   0.234  -1.948  1.00  7.09           C
ATOM      3  C   GLY A   1       3.344   1.141  -0.839  1.00  7.09           C
ATOM      4  O   GLY A   1       4.535   1.134  -0.514  1.00  7.09           O
ATOM      0  H1  GLY A   1       1.670   0.470  -3.482  1.00  7.09           H   new
ATOM      0  H2  GLY A   1       1.025   0.860  -2.240  1.00  7.09           H   new
ATOM      0  H3  GLY A   1       2.006   1.737  -2.856  1.00  7.09           H   new
ATOM      0  HA2 GLY A   1       2.514  -0.596  -1.570  1.00  7.09           H   new
ATOM      0  HA3 GLY A   1       3.577   0.004  -2.540  1.00  7.09           H   new
ATOM      8  N   TRP A   2       2.395   1.882  -0.256  1.00  6.79           N
ATOM      9  CA  TRP A   2       2.561   2.835   0.853  1.00  6.79           C
ATOM     10  C   TRP A   2       3.796   2.745   1.750  1.00  6.79           C
ATOM     11  O   TRP A   2       4.512   3.742   1.842  1.00  6.79           O
ATOM     12  CB  TRP A   2       1.295   2.931   1.698  1.00  6.79           C
ATOM     13  CG  TRP A   2       0.332   3.869   1.108  1.00  6.79           C
ATOM     14  CD1 TRP A   2      -0.864   3.601   0.516  1.00  6.79           C
ATOM     15  CD2 TRP A   2       0.502   5.299   1.049  1.00  6.79           C
ATOM     16  CE2 TRP A   2      -0.622   5.820   0.409  1.00  6.79           C
ATOM     17  CE3 TRP A   2       1.513   6.169   1.485  1.00  6.79           C
ATOM     18  NE1 TRP A   2      -1.449   4.770   0.088  1.00  6.79           N
ATOM     19  CZ2 TRP A   2      -0.771   7.179   0.186  1.00  6.79           C
ATOM     20  CZ3 TRP A   2       1.365   7.528   1.267  1.00  6.79           C
ATOM     21  CH2 TRP A   2       0.254   8.022   0.632  1.00  6.79           C
ATOM      0  H   TRP A   2       1.577   1.838  -0.517  1.00  6.79           H   new
ATOM      0  HA  TRP A   2       2.733   3.653   0.361  1.00  6.79           H   new
ATOM      0  HB2 TRP A   2       0.889   2.054   1.777  1.00  6.79           H   new
ATOM      0  HB3 TRP A   2       1.523   3.220   2.595  1.00  6.79           H   new
ATOM      0  HD1 TRP A   2      -1.231   2.753   0.416  1.00  6.79           H   new
ATOM      0  HE1 TRP A   2      -2.207   4.833  -0.314  1.00  6.79           H   new
ATOM      0  HE3 TRP A   2       2.269   5.838   1.913  1.00  6.79           H   new
ATOM      0  HZ2 TRP A   2      -1.523   7.518  -0.243  1.00  6.79           H   new
ATOM      0  HZ3 TRP A   2       2.028   8.114   1.555  1.00  6.79           H   new
ATOM      0  HH2 TRP A   2       0.180   8.939   0.494  1.00  6.79           H   new
ATOM     32  N   PRO A   3       4.113   1.619   2.424  1.00  6.41           N
ATOM     33  CA  PRO A   3       5.276   1.507   3.287  1.00  6.41           C
ATOM     34  C   PRO A   3       6.549   2.023   2.612  1.00  6.41           C
ATOM     35  O   PRO A   3       7.433   2.540   3.285  1.00  6.41           O
ATOM     36  CB  PRO A   3       5.340   0.003   3.553  1.00  6.41           C
ATOM     37  CG  PRO A   3       3.894  -0.445   3.495  1.00  6.41           C
ATOM     38  CD  PRO A   3       3.279   0.375   2.387  1.00  6.41           C
ATOM      0  HA  PRO A   3       5.208   2.041   4.094  1.00  6.41           H   new
ATOM      0  HB2 PRO A   3       5.879  -0.452   2.887  1.00  6.41           H   new
ATOM      0  HB3 PRO A   3       5.736  -0.188   4.418  1.00  6.41           H   new
ATOM      0  HG2 PRO A   3       3.827  -1.395   3.309  1.00  6.41           H   new
ATOM      0  HG3 PRO A   3       3.443  -0.289   4.340  1.00  6.41           H   new
ATOM      0  HD2 PRO A   3       3.334  -0.074   1.529  1.00  6.41           H   new
ATOM      0  HD3 PRO A   3       2.341   0.561   2.550  1.00  6.41           H   new
ATOM     46  N   ALA A   4       6.667   1.904   1.283  1.00  5.96           N
ATOM     47  CA  ALA A   4       7.864   2.407   0.619  1.00  5.96           C
ATOM     48  C   ALA A   4       7.997   3.910   0.822  1.00  5.96           C
ATOM     49  O   ALA A   4       9.096   4.429   1.014  1.00  5.96           O
ATOM     50  CB  ALA A   4       7.814   2.107  -0.865  1.00  5.96           C
ATOM      0  H   ALA A   4       6.081   1.545   0.766  1.00  5.96           H   new
ATOM      0  HA  ALA A   4       8.632   1.962   1.011  1.00  5.96           H   new
ATOM      0  HB1 ALA A   4       8.616   2.447  -1.291  1.00  5.96           H   new
ATOM      0  HB2 ALA A   4       7.759   1.148  -1.000  1.00  5.96           H   new
ATOM      0  HB3 ALA A   4       7.035   2.533  -1.255  1.00  5.96           H   new
ATOM     56  N   THR A   5       6.863   4.611   0.782  1.00  5.52           N
ATOM     57  CA  THR A   5       6.819   6.048   0.947  1.00  5.52           C
ATOM     58  C   THR A   5       7.158   6.378   2.377  1.00  5.52           C
ATOM     59  O   THR A   5       7.906   7.321   2.662  1.00  5.52           O
ATOM     60  CB  THR A   5       5.436   6.630   0.573  1.00  5.52           C
ATOM     61  CG2 THR A   5       5.401   8.126   0.807  1.00  5.52           C
ATOM     62  OG1 THR A   5       5.151   6.352  -0.806  1.00  5.52           O
ATOM      0  H   THR A   5       6.091   4.253   0.656  1.00  5.52           H   new
ATOM      0  HA  THR A   5       7.466   6.450   0.346  1.00  5.52           H   new
ATOM      0  HB  THR A   5       4.765   6.213   1.136  1.00  5.52           H   new
ATOM      0  HG1 THR A   5       4.399   6.668  -1.006  1.00  5.52           H   new
ATOM      0 HG21 THR A   5       4.527   8.471   0.567  1.00  5.52           H   new
ATOM      0 HG22 THR A   5       5.575   8.311   1.743  1.00  5.52           H   new
ATOM      0 HG23 THR A   5       6.078   8.555   0.261  1.00  5.52           H   new
ATOM     70  N   GLU A   6       6.579   5.598   3.291  1.00  5.13           N
ATOM     71  CA  GLU A   6       6.784   5.852   4.707  1.00  5.13           C
ATOM     72  C   GLU A   6       8.258   5.683   5.087  1.00  5.13           C
ATOM     73  O   GLU A   6       8.806   6.502   5.832  1.00  5.13           O
ATOM     74  CB  GLU A   6       5.920   4.900   5.536  1.00  5.13           C
ATOM     75  CG  GLU A   6       4.414   5.139   5.424  1.00  5.13           C
ATOM     76  CD  GLU A   6       3.593   4.127   6.199  1.00  5.13           C
ATOM     77  OE1 GLU A   6       4.164   3.200   6.726  1.00  5.13           O
ATOM     78  OE2 GLU A   6       2.397   4.284   6.260  1.00  5.13           O1-
ATOM      0  H   GLU A   6       6.072   4.927   3.111  1.00  5.13           H   new
ATOM      0  HA  GLU A   6       6.525   6.768   4.893  1.00  5.13           H   new
ATOM      0  HB2 GLU A   6       6.111   3.989   5.263  1.00  5.13           H   new
ATOM      0  HB3 GLU A   6       6.179   4.977   6.468  1.00  5.13           H   new
ATOM      0  HG2 GLU A   6       4.208   6.030   5.747  1.00  5.13           H   new
ATOM      0  HG3 GLU A   6       4.156   5.110   4.489  1.00  5.13           H   new
ATOM     85  N   VAL A   7       8.913   4.653   4.532  1.00  4.81           N
ATOM     86  CA  VAL A   7      10.323   4.420   4.820  1.00  4.81           C
ATOM     87  C   VAL A   7      11.173   5.516   4.237  1.00  4.81           C
ATOM     88  O   VAL A   7      12.015   6.081   4.932  1.00  4.81           O
ATOM     89  CB  VAL A   7      10.824   3.074   4.263  1.00  4.81           C
ATOM     90  CG1 VAL A   7      12.336   3.010   4.426  1.00  4.81           C
ATOM     91  CG2 VAL A   7      10.189   1.904   5.026  1.00  4.81           C
ATOM      0  H   VAL A   7       8.557   4.086   3.992  1.00  4.81           H   new
ATOM      0  HA  VAL A   7      10.402   4.405   5.787  1.00  4.81           H   new
ATOM      0  HB  VAL A   7      10.578   3.007   3.327  1.00  4.81           H   new
ATOM      0 HG11 VAL A   7      12.664   2.166   4.078  1.00  4.81           H   new
ATOM      0 HG12 VAL A   7      12.746   3.741   3.938  1.00  4.81           H   new
ATOM      0 HG13 VAL A   7      12.564   3.082   5.366  1.00  4.81           H   new
ATOM      0 HG21 VAL A   7      10.515   1.066   4.663  1.00  4.81           H   new
ATOM      0 HG22 VAL A   7      10.426   1.963   5.965  1.00  4.81           H   new
ATOM      0 HG23 VAL A   7       9.224   1.943   4.933  1.00  4.81           H   new
ATOM    101  N   LEU A   8      10.936   5.867   2.977  1.00  4.57           N
ATOM    102  CA  LEU A   8      11.739   6.903   2.360  1.00  4.57           C
ATOM    103  C   LEU A   8      11.567   8.227   3.087  1.00  4.57           C
ATOM    104  O   LEU A   8      12.535   8.974   3.254  1.00  4.57           O
ATOM    105  CB  LEU A   8      11.358   7.027   0.889  1.00  4.57           C
ATOM    106  CG  LEU A   8      11.769   5.832   0.023  1.00  4.57           C
ATOM    107  CD1 LEU A   8      11.155   5.982  -1.357  1.00  4.57           C
ATOM    108  CD2 LEU A   8      13.281   5.762  -0.041  1.00  4.57           C
ATOM      0  H   LEU A   8      10.328   5.524   2.475  1.00  4.57           H   new
ATOM      0  HA  LEU A   8      12.676   6.661   2.422  1.00  4.57           H   new
ATOM      0  HB2 LEU A   8      10.397   7.143   0.824  1.00  4.57           H   new
ATOM      0  HB3 LEU A   8      11.766   7.829   0.528  1.00  4.57           H   new
ATOM      0  HG  LEU A   8      11.445   5.003   0.408  1.00  4.57           H   new
ATOM      0 HD11 LEU A   8      11.412   5.227  -1.910  1.00  4.57           H   new
ATOM      0 HD12 LEU A   8      10.189   6.011  -1.280  1.00  4.57           H   new
ATOM      0 HD13 LEU A   8      11.471   6.803  -1.765  1.00  4.57           H   new
ATOM      0 HD21 LEU A   8      13.547   5.007  -0.588  1.00  4.57           H   new
ATOM      0 HD22 LEU A   8      13.627   6.581  -0.430  1.00  4.57           H   new
ATOM      0 HD23 LEU A   8      13.638   5.654   0.854  1.00  4.57           H   new
ATOM    120  N   THR A   9      10.352   8.513   3.557  1.00  4.42           N
ATOM    121  CA  THR A   9      10.105   9.737   4.291  1.00  4.42           C
ATOM    122  C   THR A   9      10.898   9.728   5.591  1.00  4.42           C
ATOM    123  O   THR A   9      11.593  10.697   5.913  1.00  4.42           O
ATOM    124  CB  THR A   9       8.610   9.891   4.616  1.00  4.42           C
ATOM    125  CG2 THR A   9       8.384  11.169   5.410  1.00  4.42           C
ATOM    126  OG1 THR A   9       7.860   9.933   3.394  1.00  4.42           O
ATOM      0  H   THR A   9       9.663   8.008   3.458  1.00  4.42           H   new
ATOM      0  HA  THR A   9      10.384  10.482   3.737  1.00  4.42           H   new
ATOM      0  HB  THR A   9       8.314   9.136   5.148  1.00  4.42           H   new
ATOM      0  HG1 THR A   9       7.821   9.162   3.062  1.00  4.42           H   new
ATOM      0 HG21 THR A   9       7.440  11.262   5.613  1.00  4.42           H   new
ATOM      0 HG22 THR A   9       8.889  11.130   6.237  1.00  4.42           H   new
ATOM      0 HG23 THR A   9       8.678  11.931   4.887  1.00  4.42           H   new
ATOM    134  N   ALA A  10      10.838   8.609   6.328  1.00  4.34           N
ATOM    135  CA  ALA A  10      11.558   8.497   7.589  1.00  4.34           C
ATOM    136  C   ALA A  10      13.058   8.666   7.390  1.00  4.34           C
ATOM    137  O   ALA A  10      13.721   9.338   8.184  1.00  4.34           O
ATOM    138  CB  ALA A  10      11.278   7.145   8.226  1.00  4.34           C
ATOM      0  H   ALA A  10      10.386   7.911   6.110  1.00  4.34           H   new
ATOM      0  HA  ALA A  10      11.248   9.206   8.173  1.00  4.34           H   new
ATOM      0  HB1 ALA A  10      11.760   7.076   9.065  1.00  4.34           H   new
ATOM      0  HB2 ALA A  10      10.326   7.056   8.392  1.00  4.34           H   new
ATOM      0  HB3 ALA A  10      11.569   6.439   7.628  1.00  4.34           H   new
ATOM    144  N   VAL A  11      13.588   8.082   6.309  1.00  4.29           N
ATOM    145  CA  VAL A  11      15.009   8.149   6.004  1.00  4.29           C
ATOM    146  C   VAL A  11      15.425   9.550   5.604  1.00  4.29           C
ATOM    147  O   VAL A  11      16.450  10.055   6.058  1.00  4.29           O
ATOM    148  CB  VAL A  11      15.382   7.137   4.915  1.00  4.29           C
ATOM    149  CG1 VAL A  11      16.791   7.346   4.503  1.00  4.29           C
ATOM    150  CG2 VAL A  11      15.232   5.736   5.461  1.00  4.29           C
ATOM      0  H   VAL A  11      13.127   7.637   5.735  1.00  4.29           H   new
ATOM      0  HA  VAL A  11      15.494   7.918   6.812  1.00  4.29           H   new
ATOM      0  HB  VAL A  11      14.797   7.258   4.151  1.00  4.29           H   new
ATOM      0 HG11 VAL A  11      17.025   6.705   3.814  1.00  4.29           H   new
ATOM      0 HG12 VAL A  11      16.897   8.246   4.156  1.00  4.29           H   new
ATOM      0 HG13 VAL A  11      17.374   7.224   5.269  1.00  4.29           H   new
ATOM      0 HG21 VAL A  11      15.468   5.094   4.773  1.00  4.29           H   new
ATOM      0 HG22 VAL A  11      15.819   5.622   6.225  1.00  4.29           H   new
ATOM      0 HG23 VAL A  11      14.313   5.592   5.736  1.00  4.29           H   new
ATOM    160  N   GLY A  12      14.619  10.189   4.761  1.00  4.26           N
ATOM    161  CA  GLY A  12      14.883  11.550   4.334  1.00  4.26           C
ATOM    162  C   GLY A  12      14.982  12.465   5.546  1.00  4.26           C
ATOM    163  O   GLY A  12      15.970  13.196   5.705  1.00  4.26           O
ATOM      0  H   GLY A  12      13.907   9.844   4.424  1.00  4.26           H   new
ATOM      0  HA2 GLY A  12      15.709  11.583   3.826  1.00  4.26           H   new
ATOM      0  HA3 GLY A  12      14.175  11.856   3.745  1.00  4.26           H   new
ATOM    167  N   LEU A  13      13.965  12.417   6.410  1.00  4.24           N
ATOM    168  CA  LEU A  13      13.949  13.258   7.593  1.00  4.24           C
ATOM    169  C   LEU A  13      15.113  12.922   8.514  1.00  4.24           C
ATOM    170  O   LEU A  13      15.766  13.824   9.037  1.00  4.24           O
ATOM    171  CB  LEU A  13      12.627  13.068   8.328  1.00  4.24           C
ATOM    172  CG  LEU A  13      11.395  13.597   7.583  1.00  4.24           C
ATOM    173  CD1 LEU A  13      10.141  13.181   8.325  1.00  4.24           C
ATOM    174  CD2 LEU A  13      11.496  15.103   7.457  1.00  4.24           C
ATOM      0  H   LEU A  13      13.280  11.904   6.324  1.00  4.24           H   new
ATOM      0  HA  LEU A  13      14.040  14.184   7.320  1.00  4.24           H   new
ATOM      0  HB2 LEU A  13      12.502  12.122   8.503  1.00  4.24           H   new
ATOM      0  HB3 LEU A  13      12.684  13.511   9.189  1.00  4.24           H   new
ATOM      0  HG  LEU A  13      11.353  13.222   6.690  1.00  4.24           H   new
ATOM      0 HD11 LEU A  13       9.361  13.515   7.855  1.00  4.24           H   new
ATOM      0 HD12 LEU A  13      10.099  12.213   8.373  1.00  4.24           H   new
ATOM      0 HD13 LEU A  13      10.159  13.548   9.223  1.00  4.24           H   new
ATOM      0 HD21 LEU A  13      10.718  15.441   6.986  1.00  4.24           H   new
ATOM      0 HD22 LEU A  13      11.536  15.500   8.341  1.00  4.24           H   new
ATOM      0 HD23 LEU A  13      12.298  15.333   6.963  1.00  4.24           H   new
ATOM    186  N   MET A  14      15.423  11.633   8.672  1.00  4.22           N
ATOM    187  CA  MET A  14      16.542  11.232   9.503  1.00  4.22           C
ATOM    188  C   MET A  14      17.828  11.854   9.010  1.00  4.22           C
ATOM    189  O   MET A  14      18.596  12.401   9.802  1.00  4.22           O
ATOM    190  CB  MET A  14      16.628   9.720   9.542  1.00  4.22           C
ATOM    191  CG  MET A  14      17.750   9.136  10.329  1.00  4.22           C
ATOM    192  SD  MET A  14      19.258   9.033   9.392  1.00  4.22           S
ATOM    193  CE  MET A  14      18.741   7.760   8.247  1.00  4.22           C
ATOM      0  H   MET A  14      14.996  10.983   8.305  1.00  4.22           H   new
ATOM      0  HA  MET A  14      16.401  11.553  10.407  1.00  4.22           H   new
ATOM      0  HB2 MET A  14      15.795   9.378   9.902  1.00  4.22           H   new
ATOM      0  HB3 MET A  14      16.697   9.397   8.630  1.00  4.22           H   new
ATOM      0  HG2 MET A  14      17.901   9.676  11.121  1.00  4.22           H   new
ATOM      0  HG3 MET A  14      17.501   8.249  10.633  1.00  4.22           H   new
ATOM      0  HE1 MET A  14      19.465   7.564   7.632  1.00  4.22           H   new
ATOM      0  HE2 MET A  14      18.508   6.957   8.739  1.00  4.22           H   new
ATOM      0  HE3 MET A  14      17.968   8.068   7.748  1.00  4.22           H   new
ATOM    203  N   PHE A  15      18.069  11.798   7.703  1.00  4.19           N
ATOM    204  CA  PHE A  15      19.283  12.387   7.177  1.00  4.19           C
ATOM    205  C   PHE A  15      19.317  13.892   7.375  1.00  4.19           C
ATOM    206  O   PHE A  15      20.377  14.455   7.664  1.00  4.19           O
ATOM    207  CB  PHE A  15      19.508  12.008   5.726  1.00  4.19           C
ATOM    208  CG  PHE A  15      20.103  10.647   5.602  1.00  4.19           C
ATOM    209  CD1 PHE A  15      19.526   9.666   4.835  1.00  4.19           C
ATOM    210  CD2 PHE A  15      21.271  10.352   6.297  1.00  4.19           C
ATOM    211  CE1 PHE A  15      20.113   8.411   4.739  1.00  4.19           C
ATOM    212  CE2 PHE A  15      21.852   9.109   6.215  1.00  4.19           C
ATOM    213  CZ  PHE A  15      21.275   8.135   5.428  1.00  4.19           C
ATOM      0  H   PHE A  15      17.553  11.432   7.120  1.00  4.19           H   new
ATOM      0  HA  PHE A  15      20.020  12.018   7.688  1.00  4.19           H   new
ATOM      0  HB2 PHE A  15      18.664  12.038   5.248  1.00  4.19           H   new
ATOM      0  HB3 PHE A  15      20.094  12.658   5.308  1.00  4.19           H   new
ATOM      0  HD1 PHE A  15      18.737   9.843   4.376  1.00  4.19           H   new
ATOM      0  HD2 PHE A  15      21.666  11.007   6.826  1.00  4.19           H   new
ATOM      0  HE1 PHE A  15      19.721   7.755   4.209  1.00  4.19           H   new
ATOM      0  HE2 PHE A  15      22.631   8.926   6.688  1.00  4.19           H   new
ATOM      0  HZ  PHE A  15      21.668   7.295   5.362  1.00  4.19           H   new
ATOM    223  N   ALA A  16      18.170  14.563   7.227  1.00  4.16           N
ATOM    224  CA  ALA A  16      18.138  16.005   7.439  1.00  4.16           C
ATOM    225  C   ALA A  16      18.570  16.332   8.872  1.00  4.16           C
ATOM    226  O   ALA A  16      19.346  17.271   9.110  1.00  4.16           O
ATOM    227  CB  ALA A  16      16.734  16.536   7.187  1.00  4.16           C
ATOM      0  H   ALA A  16      17.418  14.208   7.009  1.00  4.16           H   new
ATOM      0  HA  ALA A  16      18.752  16.429   6.819  1.00  4.16           H   new
ATOM      0  HB1 ALA A  16      16.720  17.495   7.330  1.00  4.16           H   new
ATOM      0  HB2 ALA A  16      16.474  16.342   6.273  1.00  4.16           H   new
ATOM      0  HB3 ALA A  16      16.112  16.110   7.797  1.00  4.16           H   new
ATOM    233  N   ILE A  17      18.116  15.498   9.811  1.00  4.16           N
ATOM    234  CA  ILE A  17      18.428  15.652  11.222  1.00  4.16           C
ATOM    235  C   ILE A  17      19.920  15.405  11.462  1.00  4.16           C
ATOM    236  O   ILE A  17      20.560  16.156  12.211  1.00  4.16           O
ATOM    237  CB  ILE A  17      17.583  14.713  12.082  1.00  4.16           C
ATOM    238  CG1 ILE A  17      16.100  15.088  12.033  1.00  4.16           C
ATOM    239  CG2 ILE A  17      18.017  14.859  13.459  1.00  4.16           C
ATOM    240  CD1 ILE A  17      15.197  14.014  12.632  1.00  4.16           C
ATOM      0  H   ILE A  17      17.613  14.822   9.639  1.00  4.16           H   new
ATOM      0  HA  ILE A  17      18.215  16.562  11.481  1.00  4.16           H   new
ATOM      0  HB  ILE A  17      17.693  13.809  11.748  1.00  4.16           H   new
ATOM      0 HG12 ILE A  17      15.966  15.921  12.511  1.00  4.16           H   new
ATOM      0 HG13 ILE A  17      15.841  15.245  11.112  1.00  4.16           H   new
ATOM      0 HG21 ILE A  17      17.494  14.272  14.027  1.00  4.16           H   new
ATOM      0 HG22 ILE A  17      18.956  14.625  13.529  1.00  4.16           H   new
ATOM      0 HG23 ILE A  17      17.891  15.778  13.742  1.00  4.16           H   new
ATOM      0 HD11 ILE A  17      14.272  14.301  12.576  1.00  4.16           H   new
ATOM      0 HD12 ILE A  17      15.309  13.186  12.140  1.00  4.16           H   new
ATOM      0 HD13 ILE A  17      15.435  13.872  13.561  1.00  4.16           H   new
ATOM    252  N   VAL A  18      20.472  14.364  10.820  1.00  4.16           N
ATOM    253  CA  VAL A  18      21.897  14.046  10.915  1.00  4.16           C
ATOM    254  C   VAL A  18      22.725  15.210  10.411  1.00  4.16           C
ATOM    255  O   VAL A  18      23.740  15.549  11.017  1.00  4.16           O
ATOM    256  CB  VAL A  18      22.267  12.787  10.118  1.00  4.16           C
ATOM    257  CG1 VAL A  18      23.769  12.654  10.067  1.00  4.16           C
ATOM    258  CG2 VAL A  18      21.678  11.563  10.778  1.00  4.16           C
ATOM      0  H   VAL A  18      20.027  13.826  10.319  1.00  4.16           H   new
ATOM      0  HA  VAL A  18      22.087  13.877  11.851  1.00  4.16           H   new
ATOM      0  HB  VAL A  18      21.912  12.864   9.219  1.00  4.16           H   new
ATOM      0 HG11 VAL A  18      24.007  11.859   9.564  1.00  4.16           H   new
ATOM      0 HG12 VAL A  18      24.149  13.435   9.635  1.00  4.16           H   new
ATOM      0 HG13 VAL A  18      24.118  12.582  10.969  1.00  4.16           H   new
ATOM      0 HG21 VAL A  18      21.917  10.773  10.268  1.00  4.16           H   new
ATOM      0 HG22 VAL A  18      22.026  11.482  11.680  1.00  4.16           H   new
ATOM      0 HG23 VAL A  18      20.712  11.646  10.811  1.00  4.16           H   new
ATOM    268  N   GLY A  19      22.292  15.819   9.307  1.00  4.17           N
ATOM    269  CA  GLY A  19      22.957  16.994   8.767  1.00  4.17           C
ATOM    270  C   GLY A  19      23.076  18.029   9.882  1.00  4.17           C
ATOM    271  O   GLY A  19      24.169  18.534  10.160  1.00  4.17           O
ATOM      0  H   GLY A  19      21.607  15.561   8.855  1.00  4.17           H   new
ATOM      0  HA2 GLY A  19      23.835  16.760   8.428  1.00  4.17           H   new
ATOM      0  HA3 GLY A  19      22.452  17.356   8.022  1.00  4.17           H   new
ATOM    275  N   GLY A  20      21.944  18.316  10.535  1.00  4.24           N
ATOM    276  CA  GLY A  20      21.908  19.255  11.646  1.00  4.24           C
ATOM    277  C   GLY A  20      22.947  18.870  12.694  1.00  4.24           C
ATOM    278  O   GLY A  20      23.802  19.679  13.039  1.00  4.24           O
ATOM      0  H   GLY A  20      21.181  17.969  10.342  1.00  4.24           H   new
ATOM      0  HA2 GLY A  20      22.081  20.154  11.324  1.00  4.24           H   new
ATOM      0  HA3 GLY A  20      21.024  19.261  12.045  1.00  4.24           H   new
ATOM    282  N   LEU A  21      22.909  17.622  13.168  1.00  4.45           N
ATOM    283  CA  LEU A  21      23.886  17.166  14.163  1.00  4.45           C
ATOM    284  C   LEU A  21      25.328  17.368  13.733  1.00  4.45           C
ATOM    285  O   LEU A  21      26.165  17.775  14.541  1.00  4.45           O
ATOM    286  CB  LEU A  21      23.703  15.686  14.510  1.00  4.45           C
ATOM    287  CG  LEU A  21      24.783  15.121  15.480  1.00  4.45           C
ATOM    288  CD1 LEU A  21      24.731  15.855  16.769  1.00  4.45           C
ATOM    289  CD2 LEU A  21      24.560  13.636  15.720  1.00  4.45           C
ATOM      0  H   LEU A  21      22.333  17.030  12.930  1.00  4.45           H   new
ATOM      0  HA  LEU A  21      23.712  17.719  14.941  1.00  4.45           H   new
ATOM      0  HB2 LEU A  21      22.828  15.563  14.910  1.00  4.45           H   new
ATOM      0  HB3 LEU A  21      23.716  15.168  13.690  1.00  4.45           H   new
ATOM      0  HG  LEU A  21      25.657  15.240  15.077  1.00  4.45           H   new
ATOM      0 HD11 LEU A  21      25.404  15.501  17.371  1.00  4.45           H   new
ATOM      0 HD12 LEU A  21      24.901  16.797  16.612  1.00  4.45           H   new
ATOM      0 HD13 LEU A  21      23.853  15.747  17.168  1.00  4.45           H   new
ATOM      0 HD21 LEU A  21      25.240  13.300  16.325  1.00  4.45           H   new
ATOM      0 HD22 LEU A  21      23.683  13.499  16.112  1.00  4.45           H   new
ATOM      0 HD23 LEU A  21      24.615  13.160  14.877  1.00  4.45           H   new
ATOM    301  N   ALA A  22      25.634  17.050  12.479  1.00  4.78           N
ATOM    302  CA  ALA A  22      26.989  17.172  11.972  1.00  4.78           C
ATOM    303  C   ALA A  22      27.513  18.604  12.093  1.00  4.78           C
ATOM    304  O   ALA A  22      28.703  18.803  12.357  1.00  4.78           O
ATOM    305  CB  ALA A  22      27.039  16.724  10.522  1.00  4.78           C
ATOM      0  H   ALA A  22      25.064  16.760  11.904  1.00  4.78           H   new
ATOM      0  HA  ALA A  22      27.560  16.602  12.511  1.00  4.78           H   new
ATOM      0  HB1 ALA A  22      27.946  16.808  10.188  1.00  4.78           H   new
ATOM      0  HB2 ALA A  22      26.756  15.798  10.459  1.00  4.78           H   new
ATOM      0  HB3 ALA A  22      26.447  17.280   9.991  1.00  4.78           H   new
ATOM    311  N   GLU A  23      26.640  19.600  11.908  1.00  5.20           N
ATOM    312  CA  GLU A  23      27.072  20.992  12.022  1.00  5.20           C
ATOM    313  C   GLU A  23      26.902  21.590  13.427  1.00  5.20           C
ATOM    314  O   GLU A  23      27.727  22.382  13.884  1.00  5.20           O
ATOM    315  CB  GLU A  23      26.304  21.877  11.033  1.00  5.20           C
ATOM    316  CG  GLU A  23      26.566  21.575   9.555  1.00  5.20           C
ATOM    317  CD  GLU A  23      25.828  22.519   8.611  1.00  5.20           C
ATOM    318  OE1 GLU A  23      25.046  23.318   9.080  1.00  5.20           O
ATOM    319  OE2 GLU A  23      26.066  22.448   7.426  1.00  5.20           O1-
ATOM      0  H   GLU A  23      25.808  19.492  11.719  1.00  5.20           H   new
ATOM      0  HA  GLU A  23      28.021  20.977  11.822  1.00  5.20           H   new
ATOM      0  HB2 GLU A  23      25.354  21.782  11.205  1.00  5.20           H   new
ATOM      0  HB3 GLU A  23      26.532  22.804  11.205  1.00  5.20           H   new
ATOM      0  HG2 GLU A  23      27.519  21.634   9.383  1.00  5.20           H   new
ATOM      0  HG3 GLU A  23      26.299  20.662   9.365  1.00  5.20           H   new
ATOM    326  N   LEU A  24      25.851  21.212  14.139  1.00  5.65           N
ATOM    327  CA  LEU A  24      25.528  21.870  15.403  1.00  5.65           C
ATOM    328  C   LEU A  24      26.168  21.313  16.666  1.00  5.65           C
ATOM    329  O   LEU A  24      25.489  20.972  17.636  1.00  5.65           O
ATOM    330  CB  LEU A  24      24.018  21.900  15.574  1.00  5.65           C
ATOM    331  CG  LEU A  24      23.296  22.657  14.480  1.00  5.65           C
ATOM    332  CD1 LEU A  24      21.801  22.564  14.702  1.00  5.65           C
ATOM    333  CD2 LEU A  24      23.785  24.111  14.498  1.00  5.65           C
ATOM      0  H   LEU A  24      25.313  20.581  13.913  1.00  5.65           H   new
ATOM      0  HA  LEU A  24      25.918  22.754  15.317  1.00  5.65           H   new
ATOM      0  HB2 LEU A  24      23.685  20.989  15.600  1.00  5.65           H   new
ATOM      0  HB3 LEU A  24      23.806  22.304  16.430  1.00  5.65           H   new
ATOM      0  HG  LEU A  24      23.485  22.275  13.609  1.00  5.65           H   new
ATOM      0 HD11 LEU A  24      21.339  23.049  14.001  1.00  5.65           H   new
ATOM      0 HD12 LEU A  24      21.528  21.633  14.684  1.00  5.65           H   new
ATOM      0 HD13 LEU A  24      21.577  22.950  15.563  1.00  5.65           H   new
ATOM      0 HD21 LEU A  24      23.333  24.613  13.802  1.00  5.65           H   new
ATOM      0 HD22 LEU A  24      23.590  24.508  15.361  1.00  5.65           H   new
ATOM      0 HD23 LEU A  24      24.742  24.133  14.342  1.00  5.65           H   new
ATOM    345  N   ASP A  25      27.502  21.415  16.731  1.00  6.04           N
ATOM    346  CA  ASP A  25      28.269  20.984  17.924  1.00  6.04           C
ATOM    347  C   ASP A  25      28.221  22.084  18.996  1.00  6.04           C
ATOM    348  O   ASP A  25      28.837  22.002  20.059  1.00  6.04           O
ATOM    349  CB  ASP A  25      29.722  20.605  17.567  1.00  6.04           C
ATOM    350  CG  ASP A  25      30.623  21.759  17.045  1.00  6.04           C
ATOM    351  OD1 ASP A  25      30.181  22.880  16.979  1.00  6.04           O
ATOM    352  OD2 ASP A  25      31.765  21.480  16.737  1.00  6.04           O1-
ATOM      0  H   ASP A  25      27.988  21.731  16.096  1.00  6.04           H   new
ATOM      0  HA  ASP A  25      27.855  20.182  18.281  1.00  6.04           H   new
ATOM      0  HB2 ASP A  25      30.140  20.224  18.355  1.00  6.04           H   new
ATOM      0  HB3 ASP A  25      29.699  19.908  16.893  1.00  6.04           H   new
ATOM    357  N   VAL A  26      27.435  23.087  18.652  1.00  6.31           N
ATOM    358  CA  VAL A  26      27.060  24.290  19.329  1.00  6.31           C
ATOM    359  C   VAL A  26      26.117  24.053  20.502  1.00  6.31           C
ATOM    360  O   VAL A  26      26.195  24.764  21.503  1.00  6.31           O
ATOM    361  CB  VAL A  26      26.347  25.190  18.310  1.00  6.31           C
ATOM    362  CG1 VAL A  26      25.816  26.435  18.983  1.00  6.31           C
ATOM    363  CG2 VAL A  26      27.304  25.515  17.178  1.00  6.31           C
ATOM      0  H   VAL A  26      27.050  23.061  17.883  1.00  6.31           H   new
ATOM      0  HA  VAL A  26      27.866  24.693  19.689  1.00  6.31           H   new
ATOM      0  HB  VAL A  26      25.582  24.725  17.936  1.00  6.31           H   new
ATOM      0 HG11 VAL A  26      25.369  26.992  18.327  1.00  6.31           H   new
ATOM      0 HG12 VAL A  26      25.186  26.184  19.677  1.00  6.31           H   new
ATOM      0 HG13 VAL A  26      26.552  26.928  19.378  1.00  6.31           H   new
ATOM      0 HG21 VAL A  26      26.859  26.084  16.531  1.00  6.31           H   new
ATOM      0 HG22 VAL A  26      28.080  25.976  17.533  1.00  6.31           H   new
ATOM      0 HG23 VAL A  26      27.586  24.693  16.746  1.00  6.31           H   new
ATOM    373  N   ASP A  27      25.162  23.121  20.341  1.00  6.42           N
ATOM    374  CA  ASP A  27      24.130  22.970  21.369  1.00  6.42           C
ATOM    375  C   ASP A  27      23.625  21.528  21.558  1.00  6.42           C
ATOM    376  O   ASP A  27      24.062  20.585  20.905  1.00  6.42           O
ATOM    377  CB  ASP A  27      22.948  23.915  21.000  1.00  6.42           C
ATOM    378  CG  ASP A  27      22.018  24.442  22.187  1.00  6.42           C
ATOM    379  OD1 ASP A  27      21.949  23.805  23.228  1.00  6.42           O
ATOM    380  OD2 ASP A  27      21.409  25.472  22.008  1.00  6.42           O1-
ATOM      0  H   ASP A  27      25.098  22.588  19.669  1.00  6.42           H   new
ATOM      0  HA  ASP A  27      24.529  23.207  22.221  1.00  6.42           H   new
ATOM      0  HB2 ASP A  27      23.316  24.688  20.544  1.00  6.42           H   new
ATOM      0  HB3 ASP A  27      22.383  23.451  20.362  1.00  6.42           H   new
ATOM    385  N   SER A  28      22.707  21.414  22.513  1.00  6.35           N
ATOM    386  CA  SER A  28      22.050  20.209  22.983  1.00  6.35           C
ATOM    387  C   SER A  28      20.919  19.687  22.096  1.00  6.35           C
ATOM    388  O   SER A  28      20.516  20.319  21.121  1.00  6.35           O
ATOM    389  CB  SER A  28      21.535  20.504  24.378  1.00  6.35           C
ATOM    390  OG  SER A  28      20.568  21.526  24.349  1.00  6.35           O
ATOM      0  H   SER A  28      22.430  22.108  22.939  1.00  6.35           H   new
ATOM      0  HA  SER A  28      22.705  19.494  22.966  1.00  6.35           H   new
ATOM      0  HB2 SER A  28      21.151  19.700  24.762  1.00  6.35           H   new
ATOM      0  HB3 SER A  28      22.273  20.767  24.950  1.00  6.35           H   new
ATOM      0  HG  SER A  28      20.936  22.254  24.149  1.00  6.35           H   new
ATOM    396  N   MET A  29      20.464  18.478  22.427  1.00  6.16           N
ATOM    397  CA  MET A  29      19.363  17.727  21.793  1.00  6.16           C
ATOM    398  C   MET A  29      19.563  17.248  20.359  1.00  6.16           C
ATOM    399  O   MET A  29      18.810  16.398  19.895  1.00  6.16           O
ATOM    400  CB  MET A  29      18.068  18.517  21.852  1.00  6.16           C
ATOM    401  CG  MET A  29      17.519  18.673  23.226  1.00  6.16           C
ATOM    402  SD  MET A  29      17.208  17.065  23.957  1.00  6.16           S
ATOM    403  CE  MET A  29      15.924  16.470  22.861  1.00  6.16           C
ATOM      0  H   MET A  29      20.814  18.037  23.077  1.00  6.16           H   new
ATOM      0  HA  MET A  29      19.336  16.918  22.327  1.00  6.16           H   new
ATOM      0  HB2 MET A  29      18.218  19.397  21.472  1.00  6.16           H   new
ATOM      0  HB3 MET A  29      17.406  18.077  21.297  1.00  6.16           H   new
ATOM      0  HG2 MET A  29      18.144  19.170  23.776  1.00  6.16           H   new
ATOM      0  HG3 MET A  29      16.697  19.186  23.196  1.00  6.16           H   new
ATOM      0  HE1 MET A  29      15.646  15.583  23.139  1.00  6.16           H   new
ATOM      0  HE2 MET A  29      15.164  17.072  22.895  1.00  6.16           H   new
ATOM      0  HE3 MET A  29      16.265  16.431  21.954  1.00  6.16           H   new
ATOM    413  N   SER A  30      20.636  17.661  19.704  1.00  5.94           N
ATOM    414  CA  SER A  30      20.853  17.212  18.342  1.00  5.94           C
ATOM    415  C   SER A  30      21.055  15.706  18.269  1.00  5.94           C
ATOM    416  O   SER A  30      20.526  15.053  17.370  1.00  5.94           O
ATOM    417  CB  SER A  30      22.027  17.934  17.742  1.00  5.94           C
ATOM    418  OG  SER A  30      21.756  19.302  17.599  1.00  5.94           O
ATOM      0  H   SER A  30      21.237  18.188  20.021  1.00  5.94           H   new
ATOM      0  HA  SER A  30      20.056  17.421  17.829  1.00  5.94           H   new
ATOM      0  HB2 SER A  30      22.808  17.813  18.305  1.00  5.94           H   new
ATOM      0  HB3 SER A  30      22.239  17.551  16.877  1.00  5.94           H   new
ATOM      0  HG  SER A  30      22.424  19.687  17.264  1.00  5.94           H   new
ATOM    424  N   ILE A  31      21.787  15.132  19.219  1.00  5.77           N
ATOM    425  CA  ILE A  31      21.994  13.695  19.169  1.00  5.77           C
ATOM    426  C   ILE A  31      20.669  12.945  19.366  1.00  5.77           C
ATOM    427  O   ILE A  31      20.335  12.122  18.523  1.00  5.77           O
ATOM    428  CB  ILE A  31      23.128  13.212  20.087  1.00  5.77           C
ATOM    429  CG1 ILE A  31      24.437  13.740  19.585  1.00  5.77           C
ATOM    430  CG2 ILE A  31      23.112  11.701  20.141  1.00  5.77           C
ATOM    431  CD1 ILE A  31      25.575  13.575  20.535  1.00  5.77           C
ATOM      0  H   ILE A  31      22.159  15.541  19.877  1.00  5.77           H   new
ATOM      0  HA  ILE A  31      22.308  13.476  18.278  1.00  5.77           H   new
ATOM      0  HB  ILE A  31      23.002  13.546  20.989  1.00  5.77           H   new
ATOM      0 HG12 ILE A  31      24.657  13.291  18.754  1.00  5.77           H   new
ATOM      0 HG13 ILE A  31      24.336  14.683  19.380  1.00  5.77           H   new
ATOM      0 HG21 ILE A  31      23.826  11.390  20.719  1.00  5.77           H   new
ATOM      0 HG22 ILE A  31      22.259  11.398  20.490  1.00  5.77           H   new
ATOM      0 HG23 ILE A  31      23.241  11.344  19.248  1.00  5.77           H   new
ATOM      0 HD11 ILE A  31      26.382  13.939  20.140  1.00  5.77           H   new
ATOM      0 HD12 ILE A  31      25.379  14.046  21.360  1.00  5.77           H   new
ATOM      0 HD13 ILE A  31      25.705  12.633  20.724  1.00  5.77           H   new
ATOM    443  N   PRO A  32      19.888  13.162  20.458  1.00  5.61           N
ATOM    444  CA  PRO A  32      18.562  12.592  20.618  1.00  5.61           C
ATOM    445  C   PRO A  32      17.671  12.803  19.396  1.00  5.61           C
ATOM    446  O   PRO A  32      16.909  11.903  19.039  1.00  5.61           O
ATOM    447  CB  PRO A  32      18.037  13.360  21.828  1.00  5.61           C
ATOM    448  CG  PRO A  32      19.267  13.621  22.647  1.00  5.61           C
ATOM    449  CD  PRO A  32      20.356  13.899  21.652  1.00  5.61           C
ATOM      0  HA  PRO A  32      18.575  11.628  20.728  1.00  5.61           H   new
ATOM      0  HB2 PRO A  32      17.603  14.186  21.564  1.00  5.61           H   new
ATOM      0  HB3 PRO A  32      17.383  12.841  22.323  1.00  5.61           H   new
ATOM      0  HG2 PRO A  32      19.137  14.375  23.243  1.00  5.61           H   new
ATOM      0  HG3 PRO A  32      19.487  12.856  23.201  1.00  5.61           H   new
ATOM      0  HD2 PRO A  32      20.452  14.848  21.477  1.00  5.61           H   new
ATOM      0  HD3 PRO A  32      21.218  13.579  21.960  1.00  5.61           H   new
ATOM    457  N   PHE A  33      17.791  13.943  18.702  1.00  5.41           N
ATOM    458  CA  PHE A  33      16.969  14.111  17.514  1.00  5.41           C
ATOM    459  C   PHE A  33      17.399  13.110  16.443  1.00  5.41           C
ATOM    460  O   PHE A  33      16.552  12.492  15.788  1.00  5.41           O
ATOM    461  CB  PHE A  33      17.052  15.537  16.976  1.00  5.41           C
ATOM    462  CG  PHE A  33      16.376  16.559  17.859  1.00  5.41           C
ATOM    463  CD1 PHE A  33      15.287  16.211  18.644  1.00  5.41           C
ATOM    464  CD2 PHE A  33      16.822  17.874  17.894  1.00  5.41           C
ATOM    465  CE1 PHE A  33      14.666  17.150  19.447  1.00  5.41           C
ATOM    466  CE2 PHE A  33      16.201  18.813  18.692  1.00  5.41           C
ATOM    467  CZ  PHE A  33      15.124  18.449  19.474  1.00  5.41           C
ATOM      0  H   PHE A  33      18.316  14.596  18.894  1.00  5.41           H   new
ATOM      0  HA  PHE A  33      16.045  13.943  17.757  1.00  5.41           H   new
ATOM      0  HB2 PHE A  33      17.985  15.780  16.869  1.00  5.41           H   new
ATOM      0  HB3 PHE A  33      16.649  15.566  16.094  1.00  5.41           H   new
ATOM      0  HD1 PHE A  33      14.971  15.336  18.630  1.00  5.41           H   new
ATOM      0  HD2 PHE A  33      17.550  18.125  17.372  1.00  5.41           H   new
ATOM      0  HE1 PHE A  33      13.937  16.904  19.970  1.00  5.41           H   new
ATOM      0  HE2 PHE A  33      16.508  19.691  18.703  1.00  5.41           H   new
ATOM      0  HZ  PHE A  33      14.708  19.079  20.018  1.00  5.41           H   new
ATOM    477  N   VAL A  34      18.713  12.907  16.292  1.00  5.17           N
ATOM    478  CA  VAL A  34      19.206  11.935  15.326  1.00  5.17           C
ATOM    479  C   VAL A  34      18.758  10.554  15.680  1.00  5.17           C
ATOM    480  O   VAL A  34      18.346   9.793  14.801  1.00  5.17           O
ATOM    481  CB  VAL A  34      20.733  11.933  15.202  1.00  5.17           C
ATOM    482  CG1 VAL A  34      21.152  10.736  14.394  1.00  5.17           C
ATOM    483  CG2 VAL A  34      21.152  13.145  14.490  1.00  5.17           C
ATOM      0  H   VAL A  34      19.324  13.319  16.736  1.00  5.17           H   new
ATOM      0  HA  VAL A  34      18.832  12.204  14.472  1.00  5.17           H   new
ATOM      0  HB  VAL A  34      21.138  11.903  16.083  1.00  5.17           H   new
ATOM      0 HG11 VAL A  34      22.118  10.725  14.309  1.00  5.17           H   new
ATOM      0 HG12 VAL A  34      20.857   9.926  14.839  1.00  5.17           H   new
ATOM      0 HG13 VAL A  34      20.751  10.784  13.512  1.00  5.17           H   new
ATOM      0 HG21 VAL A  34      22.118  13.153  14.406  1.00  5.17           H   new
ATOM      0 HG22 VAL A  34      20.751  13.157  13.607  1.00  5.17           H   new
ATOM      0 HG23 VAL A  34      20.864  13.928  14.986  1.00  5.17           H   new
ATOM    493  N   LEU A  35      18.839  10.225  16.963  1.00  4.95           N
ATOM    494  CA  LEU A  35      18.444   8.913  17.410  1.00  4.95           C
ATOM    495  C   LEU A  35      16.962   8.713  17.139  1.00  4.95           C
ATOM    496  O   LEU A  35      16.555   7.648  16.681  1.00  4.95           O
ATOM    497  CB  LEU A  35      18.756   8.780  18.895  1.00  4.95           C
ATOM    498  CG  LEU A  35      20.253   8.793  19.221  1.00  4.95           C
ATOM    499  CD1 LEU A  35      20.440   8.829  20.720  1.00  4.95           C
ATOM    500  CD2 LEU A  35      20.916   7.586  18.596  1.00  4.95           C
ATOM      0  H   LEU A  35      19.120  10.750  17.584  1.00  4.95           H   new
ATOM      0  HA  LEU A  35      18.935   8.229  16.929  1.00  4.95           H   new
ATOM      0  HB2 LEU A  35      18.324   9.505  19.373  1.00  4.95           H   new
ATOM      0  HB3 LEU A  35      18.370   7.953  19.224  1.00  4.95           H   new
ATOM      0  HG  LEU A  35      20.673   9.585  18.851  1.00  4.95           H   new
ATOM      0 HD11 LEU A  35      21.387   8.837  20.928  1.00  4.95           H   new
ATOM      0 HD12 LEU A  35      20.024   9.628  21.079  1.00  4.95           H   new
ATOM      0 HD13 LEU A  35      20.029   8.045  21.116  1.00  4.95           H   new
ATOM      0 HD21 LEU A  35      21.864   7.594  18.802  1.00  4.95           H   new
ATOM      0 HD22 LEU A  35      20.515   6.777  18.950  1.00  4.95           H   new
ATOM      0 HD23 LEU A  35      20.795   7.612  17.634  1.00  4.95           H   new
ATOM    512  N   ALA A  36      16.150   9.753  17.359  1.00  4.73           N
ATOM    513  CA  ALA A  36      14.724   9.664  17.072  1.00  4.73           C
ATOM    514  C   ALA A  36      14.510   9.386  15.593  1.00  4.73           C
ATOM    515  O   ALA A  36      13.662   8.570  15.222  1.00  4.73           O
ATOM    516  CB  ALA A  36      14.027  10.947  17.481  1.00  4.73           C
ATOM      0  H   ALA A  36      16.408  10.512  17.672  1.00  4.73           H   new
ATOM      0  HA  ALA A  36      14.342   8.933  17.583  1.00  4.73           H   new
ATOM      0  HB1 ALA A  36      13.079  10.877  17.286  1.00  4.73           H   new
ATOM      0  HB2 ALA A  36      14.151  11.094  18.432  1.00  4.73           H   new
ATOM      0  HB3 ALA A  36      14.404  11.692  16.987  1.00  4.73           H   new
ATOM    522  N   GLY A  37      15.325  10.030  14.753  1.00  4.52           N
ATOM    523  CA  GLY A  37      15.292   9.848  13.313  1.00  4.52           C
ATOM    524  C   GLY A  37      15.580   8.396  12.959  1.00  4.52           C
ATOM    525  O   GLY A  37      14.808   7.753  12.244  1.00  4.52           O
ATOM      0  H   GLY A  37      15.920  10.593  15.015  1.00  4.52           H   new
ATOM      0  HA2 GLY A  37      14.423  10.106  12.968  1.00  4.52           H   new
ATOM      0  HA3 GLY A  37      15.947  10.426  12.892  1.00  4.52           H   new
ATOM    529  N   LEU A  38      16.688   7.874  13.474  1.00  4.32           N
ATOM    530  CA  LEU A  38      17.109   6.507  13.202  1.00  4.32           C
ATOM    531  C   LEU A  38      16.083   5.498  13.694  1.00  4.32           C
ATOM    532  O   LEU A  38      15.815   4.492  13.025  1.00  4.32           O
ATOM    533  CB  LEU A  38      18.454   6.266  13.876  1.00  4.32           C
ATOM    534  CG  LEU A  38      19.628   7.045  13.269  1.00  4.32           C
ATOM    535  CD1 LEU A  38      20.836   6.927  14.170  1.00  4.32           C
ATOM    536  CD2 LEU A  38      19.935   6.483  11.903  1.00  4.32           C
ATOM      0  H   LEU A  38      17.219   8.306  13.994  1.00  4.32           H   new
ATOM      0  HA  LEU A  38      17.191   6.389  12.243  1.00  4.32           H   new
ATOM      0  HB2 LEU A  38      18.378   6.500  14.814  1.00  4.32           H   new
ATOM      0  HB3 LEU A  38      18.656   5.318  13.836  1.00  4.32           H   new
ATOM      0  HG  LEU A  38      19.396   7.983  13.185  1.00  4.32           H   new
ATOM      0 HD11 LEU A  38      21.577   7.420  13.784  1.00  4.32           H   new
ATOM      0 HD12 LEU A  38      20.625   7.292  15.044  1.00  4.32           H   new
ATOM      0 HD13 LEU A  38      21.082   5.993  14.261  1.00  4.32           H   new
ATOM      0 HD21 LEU A  38      20.677   6.970  11.512  1.00  4.32           H   new
ATOM      0 HD22 LEU A  38      20.171   5.546  11.984  1.00  4.32           H   new
ATOM      0 HD23 LEU A  38      19.155   6.571  11.334  1.00  4.32           H   new
ATOM    548  N   MET A  39      15.487   5.761  14.859  1.00  4.13           N
ATOM    549  CA  MET A  39      14.472   4.862  15.368  1.00  4.13           C
ATOM    550  C   MET A  39      13.233   4.904  14.491  1.00  4.13           C
ATOM    551  O   MET A  39      12.654   3.860  14.204  1.00  4.13           O
ATOM    552  CB  MET A  39      14.150   5.176  16.821  1.00  4.13           C
ATOM    553  CG  MET A  39      15.261   4.791  17.796  1.00  4.13           C
ATOM    554  SD  MET A  39      14.775   4.950  19.514  1.00  4.13           S
ATOM    555  CE  MET A  39      14.760   6.725  19.672  1.00  4.13           C
ATOM      0  H   MET A  39      15.657   6.442  15.356  1.00  4.13           H   new
ATOM      0  HA  MET A  39      14.818   3.956  15.340  1.00  4.13           H   new
ATOM      0  HB2 MET A  39      13.971   6.126  16.906  1.00  4.13           H   new
ATOM      0  HB3 MET A  39      13.336   4.711  17.071  1.00  4.13           H   new
ATOM      0  HG2 MET A  39      15.531   3.875  17.625  1.00  4.13           H   new
ATOM      0  HG3 MET A  39      16.036   5.350  17.632  1.00  4.13           H   new
ATOM      0  HE1 MET A  39      14.507   6.967  20.576  1.00  4.13           H   new
ATOM      0  HE2 MET A  39      15.644   7.075  19.479  1.00  4.13           H   new
ATOM      0  HE3 MET A  39      14.121   7.100  19.046  1.00  4.13           H   new
ATOM    565  N   ALA A  40      12.857   6.092  13.994  1.00  3.98           N
ATOM    566  CA  ALA A  40      11.697   6.191  13.115  1.00  3.98           C
ATOM    567  C   ALA A  40      11.918   5.352  11.867  1.00  3.98           C
ATOM    568  O   ALA A  40      11.007   4.651  11.404  1.00  3.98           O
ATOM    569  CB  ALA A  40      11.453   7.640  12.722  1.00  3.98           C
ATOM      0  H   ALA A  40      13.257   6.837  14.154  1.00  3.98           H   new
ATOM      0  HA  ALA A  40      10.919   5.859  13.590  1.00  3.98           H   new
ATOM      0  HB1 ALA A  40      10.680   7.691  12.138  1.00  3.98           H   new
ATOM      0  HB2 ALA A  40      11.292   8.169  13.519  1.00  3.98           H   new
ATOM      0  HB3 ALA A  40      12.232   7.985  12.258  1.00  3.98           H   new
ATOM    575  N   VAL A  41      13.150   5.363  11.359  1.00  3.88           N
ATOM    576  CA  VAL A  41      13.484   4.576  10.187  1.00  3.88           C
ATOM    577  C   VAL A  41      13.388   3.093  10.492  1.00  3.88           C
ATOM    578  O   VAL A  41      12.732   2.343   9.761  1.00  3.88           O
ATOM    579  CB  VAL A  41      14.909   4.903   9.709  1.00  3.88           C
ATOM    580  CG1 VAL A  41      15.310   3.957   8.627  1.00  3.88           C
ATOM    581  CG2 VAL A  41      14.954   6.299   9.207  1.00  3.88           C
ATOM      0  H   VAL A  41      13.802   5.821  11.682  1.00  3.88           H   new
ATOM      0  HA  VAL A  41      12.850   4.799   9.488  1.00  3.88           H   new
ATOM      0  HB  VAL A  41      15.527   4.810  10.451  1.00  3.88           H   new
ATOM      0 HG11 VAL A  41      16.209   4.168   8.329  1.00  3.88           H   new
ATOM      0 HG12 VAL A  41      15.287   3.049   8.966  1.00  3.88           H   new
ATOM      0 HG13 VAL A  41      14.695   4.039   7.881  1.00  3.88           H   new
ATOM      0 HG21 VAL A  41      15.852   6.506   8.905  1.00  3.88           H   new
ATOM      0 HG22 VAL A  41      14.334   6.397   8.467  1.00  3.88           H   new
ATOM      0 HG23 VAL A  41      14.705   6.908   9.920  1.00  3.88           H   new
ATOM    591  N   SER A  42      13.990   2.680  11.610  1.00  3.83           N
ATOM    592  CA  SER A  42      14.003   1.283  12.004  1.00  3.83           C
ATOM    593  C   SER A  42      12.603   0.743  12.249  1.00  3.83           C
ATOM    594  O   SER A  42      12.285  -0.379  11.836  1.00  3.83           O
ATOM    595  CB  SER A  42      14.829   1.124  13.266  1.00  3.83           C
ATOM    596  OG  SER A  42      16.177   1.441  13.031  1.00  3.83           O
ATOM      0  H   SER A  42      14.399   3.205  12.155  1.00  3.83           H   new
ATOM      0  HA  SER A  42      14.392   0.775  11.275  1.00  3.83           H   new
ATOM      0  HB2 SER A  42      14.475   1.699  13.962  1.00  3.83           H   new
ATOM      0  HB3 SER A  42      14.760   0.212  13.589  1.00  3.83           H   new
ATOM      0  HG  SER A  42      16.265   2.275  12.982  1.00  3.83           H   new
ATOM    602  N   TYR A  43      11.749   1.539  12.897  1.00  3.87           N
ATOM    603  CA  TYR A  43      10.403   1.086  13.198  1.00  3.87           C
ATOM    604  C   TYR A  43       9.535   1.040  11.955  1.00  3.87           C
ATOM    605  O   TYR A  43       8.721   0.128  11.800  1.00  3.87           O
ATOM    606  CB  TYR A  43       9.740   1.972  14.255  1.00  3.87           C
ATOM    607  CG  TYR A  43      10.308   1.794  15.656  1.00  3.87           C
ATOM    608  CD1 TYR A  43      10.764   2.888  16.386  1.00  3.87           C
ATOM    609  CD2 TYR A  43      10.390   0.522  16.201  1.00  3.87           C
ATOM    610  CE1 TYR A  43      11.286   2.702  17.657  1.00  3.87           C
ATOM    611  CE2 TYR A  43      10.917   0.341  17.467  1.00  3.87           C
ATOM    612  CZ  TYR A  43      11.363   1.428  18.192  1.00  3.87           C
ATOM    613  OH  TYR A  43      11.885   1.248  19.453  1.00  3.87           O
ATOM      0  H   TYR A  43      11.933   2.335  13.166  1.00  3.87           H   new
ATOM      0  HA  TYR A  43      10.485   0.186  13.550  1.00  3.87           H   new
ATOM      0  HB2 TYR A  43       9.837   2.901  13.992  1.00  3.87           H   new
ATOM      0  HB3 TYR A  43       8.789   1.780  14.275  1.00  3.87           H   new
ATOM      0  HD1 TYR A  43      10.719   3.742  16.022  1.00  3.87           H   new
ATOM      0  HD2 TYR A  43      10.090  -0.211  15.714  1.00  3.87           H   new
ATOM      0  HE1 TYR A  43      11.584   3.433  18.149  1.00  3.87           H   new
ATOM      0  HE2 TYR A  43      10.971  -0.513  17.830  1.00  3.87           H   new
ATOM      0  HH  TYR A  43      11.870   0.431  19.649  1.00  3.87           H   new
ATOM    623  N   THR A  44       9.724   1.987  11.037  1.00  4.05           N
ATOM    624  CA  THR A  44       8.920   2.001   9.829  1.00  4.05           C
ATOM    625  C   THR A  44       9.240   0.765   8.989  1.00  4.05           C
ATOM    626  O   THR A  44       8.332   0.078   8.499  1.00  4.05           O
ATOM    627  CB  THR A  44       9.178   3.274   9.018  1.00  4.05           C
ATOM    628  CG2 THR A  44       8.286   3.288   7.835  1.00  4.05           C
ATOM    629  OG1 THR A  44       8.868   4.421   9.817  1.00  4.05           O
ATOM      0  H   THR A  44      10.304   2.619  11.097  1.00  4.05           H   new
ATOM      0  HA  THR A  44       7.982   1.988  10.077  1.00  4.05           H   new
ATOM      0  HB  THR A  44      10.109   3.294   8.745  1.00  4.05           H   new
ATOM      0  HG1 THR A  44       9.471   4.534  10.391  1.00  4.05           H   new
ATOM      0 HG21 THR A  44       8.446   4.093   7.318  1.00  4.05           H   new
ATOM      0 HG22 THR A  44       8.466   2.510   7.285  1.00  4.05           H   new
ATOM      0 HG23 THR A  44       7.361   3.270   8.127  1.00  4.05           H   new
ATOM    637  N   ILE A  45      10.538   0.466   8.853  1.00  4.41           N
ATOM    638  CA  ILE A  45      10.989  -0.695   8.099  1.00  4.41           C
ATOM    639  C   ILE A  45      10.546  -1.982   8.779  1.00  4.41           C
ATOM    640  O   ILE A  45      10.067  -2.910   8.116  1.00  4.41           O
ATOM    641  CB  ILE A  45      12.509  -0.704   7.921  1.00  4.41           C
ATOM    642  CG1 ILE A  45      12.929   0.457   7.025  1.00  4.41           C
ATOM    643  CG2 ILE A  45      12.936  -2.032   7.319  1.00  4.41           C
ATOM    644  CD1 ILE A  45      14.401   0.710   7.006  1.00  4.41           C
ATOM      0  H   ILE A  45      11.174   0.932   9.196  1.00  4.41           H   new
ATOM      0  HA  ILE A  45      10.583  -0.639   7.220  1.00  4.41           H   new
ATOM      0  HB  ILE A  45      12.943  -0.598   8.782  1.00  4.41           H   new
ATOM      0 HG12 ILE A  45      12.629   0.279   6.120  1.00  4.41           H   new
ATOM      0 HG13 ILE A  45      12.476   1.262   7.321  1.00  4.41           H   new
ATOM      0 HG21 ILE A  45      13.899  -2.041   7.205  1.00  4.41           H   new
ATOM      0 HG22 ILE A  45      12.674  -2.755   7.911  1.00  4.41           H   new
ATOM      0 HG23 ILE A  45      12.508  -2.149   6.457  1.00  4.41           H   new
ATOM      0 HD11 ILE A  45      14.593   1.458   6.419  1.00  4.41           H   new
ATOM      0 HD12 ILE A  45      14.706   0.917   7.903  1.00  4.41           H   new
ATOM      0 HD13 ILE A  45      14.861  -0.081   6.683  1.00  4.41           H   new
ATOM    656  N   SER A  46      10.706  -2.051  10.107  1.00  4.99           N
ATOM    657  CA  SER A  46      10.295  -3.235  10.832  1.00  4.99           C
ATOM    658  C   SER A  46       8.801  -3.443  10.622  1.00  4.99           C
ATOM    659  O   SER A  46       8.359  -4.553  10.344  1.00  4.99           O
ATOM    660  CB  SER A  46      10.595  -3.080  12.307  1.00  4.99           C
ATOM    661  OG  SER A  46      11.979  -2.983  12.531  1.00  4.99           O
ATOM      0  H   SER A  46      11.046  -1.427  10.591  1.00  4.99           H   new
ATOM      0  HA  SER A  46      10.785  -4.004  10.502  1.00  4.99           H   new
ATOM      0  HB2 SER A  46      10.152  -2.288  12.649  1.00  4.99           H   new
ATOM      0  HB3 SER A  46      10.237  -3.838  12.795  1.00  4.99           H   new
ATOM      0  HG  SER A  46      12.238  -2.204  12.352  1.00  4.99           H   new
ATOM    667  N   GLY A  47       8.030  -2.353  10.663  1.00  5.81           N
ATOM    668  CA  GLY A  47       6.597  -2.425  10.437  1.00  5.81           C
ATOM    669  C   GLY A  47       6.326  -3.121   9.111  1.00  5.81           C
ATOM    670  O   GLY A  47       5.588  -4.111   9.063  1.00  5.81           O
ATOM      0  H   GLY A  47       8.326  -1.561  10.822  1.00  5.81           H   new
ATOM      0  HA2 GLY A  47       6.170  -2.909  11.161  1.00  5.81           H   new
ATOM      0  HA3 GLY A  47       6.216  -1.533  10.429  1.00  5.81           H   new
ATOM    674  N   LYS A  48       6.949  -2.629   8.039  1.00  6.88           N
ATOM    675  CA  LYS A  48       6.797  -3.215   6.709  1.00  6.88           C
ATOM    676  C   LYS A  48       7.063  -4.729   6.712  1.00  6.88           C
ATOM    677  O   LYS A  48       6.296  -5.513   6.140  1.00  6.88           O
ATOM    678  CB  LYS A  48       7.772  -2.538   5.735  1.00  6.88           C
ATOM    679  CG  LYS A  48       7.703  -3.019   4.292  1.00  6.88           C
ATOM    680  CD  LYS A  48       8.747  -2.304   3.430  1.00  6.88           C
ATOM    681  CE  LYS A  48       8.738  -2.835   2.001  1.00  6.88           C
ATOM    682  NZ  LYS A  48       9.845  -2.266   1.190  1.00  6.88           N1+
ATOM      0  H   LYS A  48       7.471  -1.946   8.064  1.00  6.88           H   new
ATOM      0  HA  LYS A  48       5.879  -3.071   6.430  1.00  6.88           H   new
ATOM      0  HB2 LYS A  48       7.606  -1.582   5.749  1.00  6.88           H   new
ATOM      0  HB3 LYS A  48       8.675  -2.673   6.061  1.00  6.88           H   new
ATOM      0  HG2 LYS A  48       7.851  -3.977   4.259  1.00  6.88           H   new
ATOM      0  HG3 LYS A  48       6.816  -2.856   3.935  1.00  6.88           H   new
ATOM      0  HD2 LYS A  48       8.568  -1.351   3.425  1.00  6.88           H   new
ATOM      0  HD3 LYS A  48       9.628  -2.425   3.817  1.00  6.88           H   new
ATOM      0  HE2 LYS A  48       8.812  -3.802   2.016  1.00  6.88           H   new
ATOM      0  HE3 LYS A  48       7.889  -2.622   1.583  1.00  6.88           H   new
ATOM      0  HZ1 LYS A  48       9.809  -2.597   0.365  1.00  6.88           H   new
ATOM      0  HZ2 LYS A  48       9.765  -1.380   1.158  1.00  6.88           H   new
ATOM      0  HZ3 LYS A  48      10.625  -2.480   1.561  1.00  6.88           H   new
ATOM    696  N   SER A  49       8.132  -5.147   7.408  1.00  8.14           N
ATOM    697  CA  SER A  49       8.544  -6.551   7.443  1.00  8.14           C
ATOM    698  C   SER A  49       7.559  -7.470   8.184  1.00  8.14           C
ATOM    699  O   SER A  49       7.675  -8.696   8.093  1.00  8.14           O
ATOM    700  CB  SER A  49       9.931  -6.705   8.064  1.00  8.14           C
ATOM    701  OG  SER A  49       9.932  -6.524   9.454  1.00  8.14           O
ATOM      0  H   SER A  49       8.634  -4.623   7.870  1.00  8.14           H   new
ATOM      0  HA  SER A  49       8.559  -6.831   6.514  1.00  8.14           H   new
ATOM      0  HB2 SER A  49      10.276  -7.588   7.858  1.00  8.14           H   new
ATOM      0  HB3 SER A  49      10.534  -6.063   7.659  1.00  8.14           H   new
ATOM      0  HG  SER A  49       9.429  -5.882   9.653  1.00  8.14           H   new
ATOM    707  N   THR A  50       6.616  -6.895   8.932  1.00  9.46           N
ATOM    708  CA  THR A  50       5.652  -7.675   9.695  1.00  9.46           C
ATOM    709  C   THR A  50       4.289  -7.677   9.020  1.00  9.46           C
ATOM    710  O   THR A  50       3.304  -8.147   9.603  1.00  9.46           O
ATOM    711  CB  THR A  50       5.495  -7.152  11.137  1.00  9.46           C
ATOM    712  CG2 THR A  50       6.834  -7.205  11.862  1.00  9.46           C
ATOM    713  OG1 THR A  50       5.011  -5.801  11.111  1.00  9.46           O
ATOM      0  H   THR A  50       6.520  -6.044   9.009  1.00  9.46           H   new
ATOM      0  HA  THR A  50       6.000  -8.580   9.729  1.00  9.46           H   new
ATOM      0  HB  THR A  50       4.859  -7.713  11.609  1.00  9.46           H   new
ATOM      0  HG1 THR A  50       5.246  -5.433  10.394  1.00  9.46           H   new
ATOM      0 HG21 THR A  50       6.725  -6.874  12.767  1.00  9.46           H   new
ATOM      0 HG22 THR A  50       7.152  -8.121  11.889  1.00  9.46           H   new
ATOM      0 HG23 THR A  50       7.479  -6.653  11.392  1.00  9.46           H   new
ATOM    721  N   ASP A  51       4.210  -7.183   7.771  1.00 10.66           N
ATOM    722  CA  ASP A  51       2.922  -7.126   7.075  1.00 10.66           C
ATOM    723  C   ASP A  51       2.484  -8.513   6.610  1.00 10.66           C
ATOM    724  O   ASP A  51       2.535  -8.843   5.424  1.00 10.66           O
ATOM    725  CB  ASP A  51       2.995  -6.229   5.825  1.00 10.66           C
ATOM    726  CG  ASP A  51       1.590  -5.960   5.171  1.00 10.66           C
ATOM    727  OD1 ASP A  51       0.608  -6.047   5.867  1.00 10.66           O
ATOM    728  OD2 ASP A  51       1.520  -5.739   3.969  1.00 10.66           O1-
ATOM      0  H   ASP A  51       4.879  -6.883   7.322  1.00 10.66           H   new
ATOM      0  HA  ASP A  51       2.286  -6.764   7.712  1.00 10.66           H   new
ATOM      0  HB2 ASP A  51       3.401  -5.381   6.066  1.00 10.66           H   new
ATOM      0  HB3 ASP A  51       3.576  -6.645   5.169  1.00 10.66           H   new
ATOM    733  N   LEU A  52       2.050  -9.325   7.560  1.00 11.56           N
ATOM    734  CA  LEU A  52       1.608 -10.668   7.257  1.00 11.56           C
ATOM    735  C   LEU A  52       0.159 -10.591   6.827  1.00 11.56           C
ATOM    736  O   LEU A  52      -0.630  -9.848   7.414  1.00 11.56           O
ATOM    737  CB  LEU A  52       1.760 -11.556   8.489  1.00 11.56           C
ATOM    738  CG  LEU A  52       3.195 -11.685   9.011  1.00 11.56           C
ATOM    739  CD1 LEU A  52       3.200 -12.513  10.275  1.00 11.56           C
ATOM    740  CD2 LEU A  52       4.065 -12.301   7.935  1.00 11.56           C
ATOM      0  H   LEU A  52       2.004  -9.113   8.392  1.00 11.56           H   new
ATOM      0  HA  LEU A  52       2.144 -11.054   6.546  1.00 11.56           H   new
ATOM      0  HB2 LEU A  52       1.201 -11.202   9.199  1.00 11.56           H   new
ATOM      0  HB3 LEU A  52       1.425 -12.441   8.278  1.00 11.56           H   new
ATOM      0  HG  LEU A  52       3.555 -10.811   9.227  1.00 11.56           H   new
ATOM      0 HD11 LEU A  52       4.108 -12.594  10.605  1.00 11.56           H   new
ATOM      0 HD12 LEU A  52       2.650 -12.081  10.947  1.00 11.56           H   new
ATOM      0 HD13 LEU A  52       2.845 -13.396  10.085  1.00 11.56           H   new
ATOM      0 HD21 LEU A  52       4.974 -12.384   8.262  1.00 11.56           H   new
ATOM      0 HD22 LEU A  52       3.723 -13.179   7.705  1.00 11.56           H   new
ATOM      0 HD23 LEU A  52       4.056 -11.735   7.147  1.00 11.56           H   new
ATOM    752  N   TRP A  53      -0.204 -11.360   5.816  1.00 12.09           N
ATOM    753  CA  TRP A  53      -1.579 -11.340   5.346  1.00 12.09           C
ATOM    754  C   TRP A  53      -2.351 -12.491   5.969  1.00 12.09           C
ATOM    755  O   TRP A  53      -1.768 -13.530   6.284  1.00 12.09           O
ATOM    756  CB  TRP A  53      -1.597 -11.409   3.822  1.00 12.09           C
ATOM    757  CG  TRP A  53      -0.963 -10.173   3.158  1.00 12.09           C
ATOM    758  CD1 TRP A  53      -0.552  -9.009   3.772  1.00 12.09           C
ATOM    759  CD2 TRP A  53      -0.645 -10.010   1.756  1.00 12.09           C
ATOM    760  CE2 TRP A  53      -0.056  -8.741   1.611  1.00 12.09           C
ATOM    761  CE3 TRP A  53      -0.802 -10.824   0.627  1.00 12.09           C
ATOM    762  NE1 TRP A  53      -0.010  -8.150   2.846  1.00 12.09           N
ATOM    763  CZ2 TRP A  53       0.372  -8.271   0.380  1.00 12.09           C
ATOM    764  CZ3 TRP A  53      -0.371 -10.350  -0.606  1.00 12.09           C
ATOM    765  CH2 TRP A  53       0.200  -9.107  -0.725  1.00 12.09           C
ATOM      0  H   TRP A  53       0.320 -11.894   5.392  1.00 12.09           H   new
ATOM      0  HA  TRP A  53      -2.010 -10.514   5.615  1.00 12.09           H   new
ATOM      0  HB2 TRP A  53      -1.123 -12.204   3.533  1.00 12.09           H   new
ATOM      0  HB3 TRP A  53      -2.514 -11.499   3.518  1.00 12.09           H   new
ATOM      0  HD1 TRP A  53      -0.630  -8.831   4.681  1.00 12.09           H   new
ATOM      0  HE1 TRP A  53       0.307  -7.368   3.015  1.00 12.09           H   new
ATOM      0  HE3 TRP A  53      -1.188 -11.667   0.701  1.00 12.09           H   new
ATOM      0  HZ2 TRP A  53       0.759  -7.430   0.293  1.00 12.09           H   new
ATOM      0  HZ3 TRP A  53      -0.471 -10.883  -1.362  1.00 12.09           H   new
ATOM      0  HH2 TRP A  53       0.479  -8.815  -1.563  1.00 12.09           H   new
ATOM    776  N   LEU A  54      -3.650 -12.300   6.152  1.00 12.33           N
ATOM    777  CA  LEU A  54      -4.503 -13.328   6.732  1.00 12.33           C
ATOM    778  C   LEU A  54      -5.459 -13.923   5.709  1.00 12.33           C
ATOM    779  O   LEU A  54      -5.860 -13.244   4.761  1.00 12.33           O
ATOM    780  CB  LEU A  54      -5.297 -12.731   7.894  1.00 12.33           C
ATOM    781  CG  LEU A  54      -4.445 -12.088   9.008  1.00 12.33           C
ATOM    782  CD1 LEU A  54      -5.364 -11.482  10.050  1.00 12.33           C
ATOM    783  CD2 LEU A  54      -3.529 -13.135   9.619  1.00 12.33           C
ATOM      0  H   LEU A  54      -4.061 -11.574   5.945  1.00 12.33           H   new
ATOM      0  HA  LEU A  54      -3.931 -14.045   7.048  1.00 12.33           H   new
ATOM      0  HB2 LEU A  54      -5.903 -12.061   7.542  1.00 12.33           H   new
ATOM      0  HB3 LEU A  54      -5.843 -13.430   8.287  1.00 12.33           H   new
ATOM      0  HG  LEU A  54      -3.890 -11.382   8.641  1.00 12.33           H   new
ATOM      0 HD11 LEU A  54      -4.833 -11.076  10.753  1.00 12.33           H   new
ATOM      0 HD12 LEU A  54      -5.922 -10.806   9.635  1.00 12.33           H   new
ATOM      0 HD13 LEU A  54      -5.926 -12.176  10.429  1.00 12.33           H   new
ATOM      0 HD21 LEU A  54      -2.994 -12.729  10.319  1.00 12.33           H   new
ATOM      0 HD22 LEU A  54      -4.063 -13.852   9.995  1.00 12.33           H   new
ATOM      0 HD23 LEU A  54      -2.944 -13.494   8.933  1.00 12.33           H   new
ATOM    795  N   GLU A  55      -5.832 -15.182   5.925  1.00 12.37           N
ATOM    796  CA  GLU A  55      -6.799 -15.874   5.078  1.00 12.37           C
ATOM    797  C   GLU A  55      -7.889 -16.505   5.937  1.00 12.37           C
ATOM    798  O   GLU A  55      -7.632 -16.920   7.068  1.00 12.37           O
ATOM    799  CB  GLU A  55      -6.111 -16.968   4.248  1.00 12.37           C
ATOM    800  CG  GLU A  55      -5.053 -16.467   3.263  1.00 12.37           C
ATOM    801  CD  GLU A  55      -4.431 -17.578   2.439  1.00 12.37           C
ATOM    802  OE1 GLU A  55      -4.806 -18.713   2.619  1.00 12.37           O
ATOM    803  OE2 GLU A  55      -3.581 -17.285   1.630  1.00 12.37           O1-
ATOM      0  H   GLU A  55      -5.529 -15.661   6.571  1.00 12.37           H   new
ATOM      0  HA  GLU A  55      -7.193 -15.223   4.476  1.00 12.37           H   new
ATOM      0  HB2 GLU A  55      -5.695 -17.601   4.854  1.00 12.37           H   new
ATOM      0  HB3 GLU A  55      -6.789 -17.454   3.753  1.00 12.37           H   new
ATOM      0  HG2 GLU A  55      -5.457 -15.817   2.667  1.00 12.37           H   new
ATOM      0  HG3 GLU A  55      -4.355 -16.006   3.754  1.00 12.37           H   new
ATOM    810  N   ARG A  56      -9.100 -16.594   5.395  1.00 12.32           N
ATOM    811  CA  ARG A  56     -10.198 -17.247   6.100  1.00 12.32           C
ATOM    812  C   ARG A  56     -10.340 -18.698   5.657  1.00 12.32           C
ATOM    813  O   ARG A  56     -10.674 -18.963   4.506  1.00 12.32           O
ATOM    814  CB  ARG A  56     -11.508 -16.523   5.828  1.00 12.32           C
ATOM    815  CG  ARG A  56     -12.716 -17.135   6.505  1.00 12.32           C
ATOM    816  CD  ARG A  56     -13.967 -16.348   6.295  1.00 12.32           C
ATOM    817  NE  ARG A  56     -13.954 -15.057   6.961  1.00 12.32           N
ATOM    818  CZ  ARG A  56     -14.954 -14.158   6.874  1.00 12.32           C
ATOM    819  NH1 ARG A  56     -16.026 -14.440   6.157  1.00 12.32           N1+
ATOM    820  NH2 ARG A  56     -14.863 -12.996   7.508  1.00 12.32           N
ATOM      0  H   ARG A  56      -9.306 -16.283   4.620  1.00 12.32           H   new
ATOM      0  HA  ARG A  56      -9.997 -17.218   7.049  1.00 12.32           H   new
ATOM      0  HB2 ARG A  56     -11.421 -15.601   6.118  1.00 12.32           H   new
ATOM      0  HB3 ARG A  56     -11.662 -16.506   4.870  1.00 12.32           H   new
ATOM      0  HG2 ARG A  56     -12.847 -18.035   6.169  1.00 12.32           H   new
ATOM      0  HG3 ARG A  56     -12.543 -17.210   7.457  1.00 12.32           H   new
ATOM      0  HD2 ARG A  56     -14.100 -16.213   5.344  1.00 12.32           H   new
ATOM      0  HD3 ARG A  56     -14.723 -16.863   6.617  1.00 12.32           H   new
ATOM      0  HE  ARG A  56     -13.268 -14.855   7.439  1.00 12.32           H   new
ATOM      0 HH11 ARG A  56     -16.084 -15.194   5.748  1.00 12.32           H   new
ATOM      0 HH12 ARG A  56     -16.667 -13.869   6.099  1.00 12.32           H   new
ATOM      0 HH21 ARG A  56     -14.165 -12.815   7.976  1.00 12.32           H   new
ATOM      0 HH22 ARG A  56     -15.502 -12.424   7.451  1.00 12.32           H   new
ATOM    834  N   ALA A  57     -10.084 -19.643   6.563  1.00 12.27           N
ATOM    835  CA  ALA A  57     -10.161 -21.061   6.199  1.00 12.27           C
ATOM    836  C   ALA A  57     -11.571 -21.466   5.763  1.00 12.27           C
ATOM    837  O   ALA A  57     -11.746 -22.278   4.854  1.00 12.27           O
ATOM    838  CB  ALA A  57      -9.729 -21.924   7.371  1.00 12.27           C
ATOM      0  H   ALA A  57      -9.867 -19.489   7.381  1.00 12.27           H   new
ATOM      0  HA  ALA A  57      -9.564 -21.198   5.447  1.00 12.27           H   new
ATOM      0  HB1 ALA A  57      -9.783 -22.860   7.121  1.00 12.27           H   new
ATOM      0  HB2 ALA A  57      -8.815 -21.707   7.614  1.00 12.27           H   new
ATOM      0  HB3 ALA A  57     -10.312 -21.758   8.128  1.00 12.27           H   new
ATOM    844  N   ALA A  58     -12.572 -20.918   6.447  1.00 12.30           N
ATOM    845  CA  ALA A  58     -13.971 -21.198   6.150  1.00 12.30           C
ATOM    846  C   ALA A  58     -14.877 -20.185   6.830  1.00 12.30           C
ATOM    847  O   ALA A  58     -14.537 -19.655   7.889  1.00 12.30           O
ATOM    848  CB  ALA A  58     -14.344 -22.595   6.616  1.00 12.30           C
ATOM      0  H   ALA A  58     -12.456 -20.370   7.100  1.00 12.30           H   new
ATOM      0  HA  ALA A  58     -14.090 -21.137   5.189  1.00 12.30           H   new
ATOM      0  HB1 ALA A  58     -15.277 -22.766   6.412  1.00 12.30           H   new
ATOM      0  HB2 ALA A  58     -13.789 -23.247   6.161  1.00 12.30           H   new
ATOM      0  HB3 ALA A  58     -14.205 -22.665   7.573  1.00 12.30           H   new
ATOM    854  N   ASP A  59     -16.045 -19.932   6.249  1.00 12.42           N
ATOM    855  CA  ASP A  59     -17.042 -19.129   6.946  1.00 12.42           C
ATOM    856  C   ASP A  59     -17.556 -19.906   8.151  1.00 12.42           C
ATOM    857  O   ASP A  59     -17.789 -21.113   8.046  1.00 12.42           O
ATOM    858  CB  ASP A  59     -18.190 -18.748   6.016  1.00 12.42           C
ATOM    859  CG  ASP A  59     -17.769 -17.721   4.948  1.00 12.42           C
ATOM    860  OD1 ASP A  59     -16.688 -17.157   5.064  1.00 12.42           O
ATOM    861  OD2 ASP A  59     -18.527 -17.505   4.036  1.00 12.42           O1-
ATOM      0  H   ASP A  59     -16.277 -20.209   5.469  1.00 12.42           H   new
ATOM      0  HA  ASP A  59     -16.630 -18.304   7.247  1.00 12.42           H   new
ATOM      0  HB2 ASP A  59     -18.526 -19.546   5.578  1.00 12.42           H   new
ATOM      0  HB3 ASP A  59     -18.920 -18.384   6.541  1.00 12.42           H   new
ATOM    866  N   ILE A  60     -17.788 -19.216   9.264  1.00 12.61           N
ATOM    867  CA  ILE A  60     -18.331 -19.866  10.452  1.00 12.61           C
ATOM    868  C   ILE A  60     -19.592 -19.182  10.954  1.00 12.61           C
ATOM    869  O   ILE A  60     -19.632 -17.959  11.101  1.00 12.61           O
ATOM    870  CB  ILE A  60     -17.310 -19.907  11.603  1.00 12.61           C
ATOM    871  CG1 ILE A  60     -16.054 -20.658  11.194  1.00 12.61           C
ATOM    872  CG2 ILE A  60     -17.936 -20.615  12.814  1.00 12.61           C
ATOM    873  CD1 ILE A  60     -14.949 -20.523  12.205  1.00 12.61           C
ATOM      0  H   ILE A  60     -17.638 -18.374   9.352  1.00 12.61           H   new
ATOM      0  HA  ILE A  60     -18.545 -20.771  10.177  1.00 12.61           H   new
ATOM      0  HB  ILE A  60     -17.070 -18.994  11.828  1.00 12.61           H   new
ATOM      0 HG12 ILE A  60     -16.266 -21.597  11.074  1.00 12.61           H   new
ATOM      0 HG13 ILE A  60     -15.746 -20.325  10.336  1.00 12.61           H   new
ATOM      0 HG21 ILE A  60     -17.294 -20.642  13.541  1.00 12.61           H   new
ATOM      0 HG22 ILE A  60     -18.727 -20.131  13.099  1.00 12.61           H   new
ATOM      0 HG23 ILE A  60     -18.183 -21.520  12.568  1.00 12.61           H   new
ATOM      0 HD11 ILE A  60     -14.171 -21.017  11.902  1.00 12.61           H   new
ATOM      0 HD12 ILE A  60     -14.717 -19.587  12.308  1.00 12.61           H   new
ATOM      0 HD13 ILE A  60     -15.245 -20.878  13.058  1.00 12.61           H   new
ATOM    885  N   THR A  61     -20.617 -19.978  11.209  1.00 12.85           N
ATOM    886  CA  THR A  61     -21.853 -19.483  11.783  1.00 12.85           C
ATOM    887  C   THR A  61     -22.083 -20.242  13.083  1.00 12.85           C
ATOM    888  O   THR A  61     -21.996 -21.468  13.104  1.00 12.85           O
ATOM    889  CB  THR A  61     -23.035 -19.671  10.817  1.00 12.85           C
ATOM    890  CG2 THR A  61     -24.315 -19.156  11.444  1.00 12.85           C
ATOM    891  OG1 THR A  61     -22.775 -18.949   9.606  1.00 12.85           O
ATOM      0  H   THR A  61     -20.615 -20.824  11.053  1.00 12.85           H   new
ATOM      0  HA  THR A  61     -21.787 -18.530  11.952  1.00 12.85           H   new
ATOM      0  HB  THR A  61     -23.138 -20.616  10.624  1.00 12.85           H   new
ATOM      0  HG1 THR A  61     -23.418 -19.051   9.075  1.00 12.85           H   new
ATOM      0 HG21 THR A  61     -25.052 -19.280  10.825  1.00 12.85           H   new
ATOM      0 HG22 THR A  61     -24.494 -19.645  12.262  1.00 12.85           H   new
ATOM      0 HG23 THR A  61     -24.219 -18.212  11.647  1.00 12.85           H   new
ATOM    899  N   TRP A  62     -22.360 -19.523  14.167  1.00 13.08           N
ATOM    900  CA  TRP A  62     -22.560 -20.175  15.462  1.00 13.08           C
ATOM    901  C   TRP A  62     -24.033 -20.304  15.864  1.00 13.08           C
ATOM    902  O   TRP A  62     -24.353 -20.982  16.842  1.00 13.08           O
ATOM    903  CB  TRP A  62     -21.831 -19.376  16.537  1.00 13.08           C
ATOM    904  CG  TRP A  62     -20.330 -19.328  16.370  1.00 13.08           C
ATOM    905  CD1 TRP A  62     -19.411 -20.116  16.995  1.00 13.08           C
ATOM    906  CD2 TRP A  62     -19.576 -18.441  15.509  1.00 13.08           C
ATOM    907  CE2 TRP A  62     -18.223 -18.745  15.692  1.00 13.08           C
ATOM    908  CE3 TRP A  62     -19.932 -17.429  14.618  1.00 13.08           C
ATOM    909  NE1 TRP A  62     -18.141 -19.770  16.599  1.00 13.08           N
ATOM    910  CZ2 TRP A  62     -17.219 -18.067  15.014  1.00 13.08           C
ATOM    911  CZ3 TRP A  62     -18.927 -16.756  13.936  1.00 13.08           C
ATOM    912  CH2 TRP A  62     -17.606 -17.066  14.130  1.00 13.08           C
ATOM      0  H   TRP A  62     -22.436 -18.666  14.177  1.00 13.08           H   new
ATOM      0  HA  TRP A  62     -22.208 -21.075  15.378  1.00 13.08           H   new
ATOM      0  HB2 TRP A  62     -22.174 -18.469  16.539  1.00 13.08           H   new
ATOM      0  HB3 TRP A  62     -22.037 -19.759  17.404  1.00 13.08           H   new
ATOM      0  HD1 TRP A  62     -19.614 -20.791  17.602  1.00 13.08           H   new
ATOM      0  HE1 TRP A  62     -17.414 -20.137  16.875  1.00 13.08           H   new
ATOM      0  HE3 TRP A  62     -20.825 -17.209  14.483  1.00 13.08           H   new
ATOM      0  HZ2 TRP A  62     -16.322 -18.274  15.146  1.00 13.08           H   new
ATOM      0  HZ3 TRP A  62     -19.154 -16.082  13.336  1.00 13.08           H   new
ATOM      0  HH2 TRP A  62     -16.955 -16.597  13.660  1.00 13.08           H   new
ATOM    923  N   GLU A  63     -24.917 -19.692  15.073  1.00 13.23           N
ATOM    924  CA  GLU A  63     -26.356 -19.631  15.338  1.00 13.23           C
ATOM    925  C   GLU A  63     -26.637 -19.263  16.802  1.00 13.23           C
ATOM    926  O   GLU A  63     -25.753 -18.762  17.500  1.00 13.23           O
ATOM    927  CB  GLU A  63     -27.020 -20.969  14.961  1.00 13.23           C
ATOM    928  CG  GLU A  63     -26.957 -21.289  13.458  1.00 13.23           C
ATOM    929  CD  GLU A  63     -27.646 -22.582  13.064  1.00 13.23           C
ATOM    930  OE1 GLU A  63     -28.124 -23.271  13.929  1.00 13.23           O
ATOM    931  OE2 GLU A  63     -27.689 -22.874  11.890  1.00 13.23           O1-
ATOM      0  H   GLU A  63     -24.689 -19.290  14.348  1.00 13.23           H   new
ATOM      0  HA  GLU A  63     -26.741 -18.931  14.787  1.00 13.23           H   new
ATOM      0  HB2 GLU A  63     -26.589 -21.685  15.454  1.00 13.23           H   new
ATOM      0  HB3 GLU A  63     -27.949 -20.950  15.241  1.00 13.23           H   new
ATOM      0  HG2 GLU A  63     -27.360 -20.557  12.965  1.00 13.23           H   new
ATOM      0  HG3 GLU A  63     -26.027 -21.335  13.187  1.00 13.23           H   new
ATOM    938  N   THR A  64     -27.888 -19.429  17.240  1.00 13.30           N
ATOM    939  CA  THR A  64     -28.245 -19.130  18.626  1.00 13.30           C
ATOM    940  C   THR A  64     -28.816 -20.346  19.360  1.00 13.30           C
ATOM    941  O   THR A  64     -28.836 -20.388  20.589  1.00 13.30           O
ATOM    942  CB  THR A  64     -29.256 -17.967  18.686  1.00 13.30           C
ATOM    943  CG2 THR A  64     -28.665 -16.729  18.025  1.00 13.30           C
ATOM    944  OG1 THR A  64     -30.465 -18.335  18.000  1.00 13.30           O
ATOM      0  H   THR A  64     -28.539 -19.711  16.754  1.00 13.30           H   new
ATOM      0  HA  THR A  64     -27.424 -18.874  19.075  1.00 13.30           H   new
ATOM      0  HB  THR A  64     -29.455 -17.774  19.616  1.00 13.30           H   new
ATOM      0  HG1 THR A  64     -31.013 -17.699  18.037  1.00 13.30           H   new
ATOM      0 HG21 THR A  64     -29.306 -16.002  18.067  1.00 13.30           H   new
ATOM      0 HG22 THR A  64     -27.853 -16.470  18.489  1.00 13.30           H   new
ATOM      0 HG23 THR A  64     -28.458 -16.925  17.098  1.00 13.30           H   new
ATOM    952  N   ASP A  65     -29.260 -21.345  18.598  1.00 13.24           N
ATOM    953  CA  ASP A  65     -29.925 -22.516  19.162  1.00 13.24           C
ATOM    954  C   ASP A  65     -28.992 -23.720  19.243  1.00 13.24           C
ATOM    955  O   ASP A  65     -29.424 -24.841  19.533  1.00 13.24           O
ATOM    956  CB  ASP A  65     -31.146 -22.872  18.316  1.00 13.24           C
ATOM    957  CG  ASP A  65     -32.201 -21.763  18.330  1.00 13.24           C
ATOM    958  OD1 ASP A  65     -32.441 -21.202  19.371  1.00 13.24           O
ATOM    959  OD2 ASP A  65     -32.740 -21.479  17.289  1.00 13.24           O1-
ATOM      0  H   ASP A  65     -29.184 -21.362  17.742  1.00 13.24           H   new
ATOM      0  HA  ASP A  65     -30.198 -22.292  20.065  1.00 13.24           H   new
ATOM      0  HB2 ASP A  65     -30.867 -23.039  17.402  1.00 13.24           H   new
ATOM      0  HB3 ASP A  65     -31.539 -23.694  18.648  1.00 13.24           H   new
ATOM    964  N   ALA A  66     -27.704 -23.483  19.009  1.00 13.05           N
ATOM    965  CA  ALA A  66     -26.697 -24.540  19.021  1.00 13.05           C
ATOM    966  C   ALA A  66     -26.648 -25.236  20.376  1.00 13.05           C
ATOM    967  O   ALA A  66     -26.480 -26.455  20.456  1.00 13.05           O
ATOM    968  CB  ALA A  66     -25.339 -23.949  18.697  1.00 13.05           C
ATOM      0  H   ALA A  66     -27.389 -22.701  18.838  1.00 13.05           H   new
ATOM      0  HA  ALA A  66     -26.936 -25.200  18.351  1.00 13.05           H   new
ATOM      0  HB1 ALA A  66     -24.670 -24.651  18.705  1.00 13.05           H   new
ATOM      0  HB2 ALA A  66     -25.366 -23.538  17.819  1.00 13.05           H   new
ATOM      0  HB3 ALA A  66     -25.111 -23.278  19.360  1.00 13.05           H   new
ATOM    974  N   ALA A  67     -26.869 -24.458  21.435  1.00 12.70           N
ATOM    975  CA  ALA A  67     -26.865 -24.917  22.820  1.00 12.70           C
ATOM    976  C   ALA A  67     -27.915 -25.990  23.078  1.00 12.70           C
ATOM    977  O   ALA A  67     -27.794 -26.771  24.022  1.00 12.70           O
ATOM    978  CB  ALA A  67     -27.117 -23.747  23.751  1.00 12.70           C
ATOM      0  H   ALA A  67     -27.031 -23.617  21.362  1.00 12.70           H   new
ATOM      0  HA  ALA A  67     -25.992 -25.305  22.989  1.00 12.70           H   new
ATOM      0  HB1 ALA A  67     -27.113 -24.058  24.670  1.00 12.70           H   new
ATOM      0  HB2 ALA A  67     -26.420 -23.083  23.632  1.00 12.70           H   new
ATOM      0  HB3 ALA A  67     -27.979 -23.351  23.548  1.00 12.70           H   new
ATOM    984  N   ILE A  68     -28.983 -25.964  22.286  1.00 12.15           N
ATOM    985  CA  ILE A  68     -30.091 -26.882  22.426  1.00 12.15           C
ATOM    986  C   ILE A  68     -29.949 -28.015  21.415  1.00 12.15           C
ATOM    987  O   ILE A  68     -30.224 -29.179  21.718  1.00 12.15           O
ATOM    988  CB  ILE A  68     -31.418 -26.145  22.211  1.00 12.15           C
ATOM    989  CG1 ILE A  68     -31.507 -24.974  23.199  1.00 12.15           C
ATOM    990  CG2 ILE A  68     -32.583 -27.101  22.388  1.00 12.15           C
ATOM    991  CD1 ILE A  68     -31.380 -25.386  24.644  1.00 12.15           C
ATOM      0  H   ILE A  68     -29.079 -25.401  21.643  1.00 12.15           H   new
ATOM      0  HA  ILE A  68     -30.085 -27.253  23.322  1.00 12.15           H   new
ATOM      0  HB  ILE A  68     -31.458 -25.796  21.307  1.00 12.15           H   new
ATOM      0 HG12 ILE A  68     -30.809 -24.333  22.992  1.00 12.15           H   new
ATOM      0 HG13 ILE A  68     -32.355 -24.520  23.074  1.00 12.15           H   new
ATOM      0 HG21 ILE A  68     -33.417 -26.625  22.250  1.00 12.15           H   new
ATOM      0 HG22 ILE A  68     -32.512 -27.821  21.742  1.00 12.15           H   new
ATOM      0 HG23 ILE A  68     -32.566 -27.469  23.285  1.00 12.15           H   new
ATOM      0 HD11 ILE A  68     -31.445 -24.602  25.211  1.00 12.15           H   new
ATOM      0 HD12 ILE A  68     -32.092 -26.006  24.868  1.00 12.15           H   new
ATOM      0 HD13 ILE A  68     -30.522 -25.816  24.784  1.00 12.15           H   new
ATOM   1003  N   THR A  69     -29.546 -27.647  20.199  1.00 11.37           N
ATOM   1004  CA  THR A  69     -29.424 -28.554  19.070  1.00 11.37           C
ATOM   1005  C   THR A  69     -28.458 -29.713  19.318  1.00 11.37           C
ATOM   1006  O   THR A  69     -28.783 -30.864  19.018  1.00 11.37           O
ATOM   1007  CB  THR A  69     -28.942 -27.775  17.840  1.00 11.37           C
ATOM   1008  CG2 THR A  69     -28.787 -28.702  16.653  1.00 11.37           C
ATOM   1009  OG1 THR A  69     -29.893 -26.749  17.527  1.00 11.37           O
ATOM      0  H   THR A  69     -29.331 -26.837  20.007  1.00 11.37           H   new
ATOM      0  HA  THR A  69     -30.305 -28.936  18.930  1.00 11.37           H   new
ATOM      0  HB  THR A  69     -28.080 -27.377  18.037  1.00 11.37           H   new
ATOM      0  HG1 THR A  69     -29.826 -26.125  18.085  1.00 11.37           H   new
ATOM      0 HG21 THR A  69     -28.482 -28.195  15.884  1.00 11.37           H   new
ATOM      0 HG22 THR A  69     -28.138 -29.392  16.863  1.00 11.37           H   new
ATOM      0 HG23 THR A  69     -29.641 -29.114  16.450  1.00 11.37           H   new
ATOM   1017  N   GLY A  70     -27.269 -29.424  19.856  1.00 10.39           N
ATOM   1018  CA  GLY A  70     -26.323 -30.505  20.125  1.00 10.39           C
ATOM   1019  C   GLY A  70     -24.857 -30.101  20.025  1.00 10.39           C
ATOM   1020  O   GLY A  70     -24.513 -29.029  19.525  1.00 10.39           O
ATOM      0  H   GLY A  70     -26.999 -28.635  20.066  1.00 10.39           H   new
ATOM      0  HA2 GLY A  70     -26.491 -30.853  21.015  1.00 10.39           H   new
ATOM      0  HA3 GLY A  70     -26.491 -31.229  19.501  1.00 10.39           H   new
ATOM   1024  N   THR A  71     -23.984 -30.986  20.501  1.00  9.33           N
ATOM   1025  CA  THR A  71     -22.548 -30.738  20.487  1.00  9.33           C
ATOM   1026  C   THR A  71     -22.008 -30.555  19.072  1.00  9.33           C
ATOM   1027  O   THR A  71     -22.238 -31.393  18.196  1.00  9.33           O
ATOM   1028  CB  THR A  71     -21.800 -31.904  21.167  1.00  9.33           C
ATOM   1029  CG2 THR A  71     -20.299 -31.658  21.172  1.00  9.33           C
ATOM   1030  OG1 THR A  71     -22.266 -32.051  22.517  1.00  9.33           O
ATOM      0  H   THR A  71     -24.208 -31.744  20.840  1.00  9.33           H   new
ATOM      0  HA  THR A  71     -22.398 -29.913  20.975  1.00  9.33           H   new
ATOM      0  HB  THR A  71     -21.977 -32.716  20.666  1.00  9.33           H   new
ATOM      0  HG1 THR A  71     -21.860 -32.687  22.886  1.00  9.33           H   new
ATOM      0 HG21 THR A  71     -19.850 -32.402  21.603  1.00  9.33           H   new
ATOM      0 HG22 THR A  71     -19.981 -31.575  20.259  1.00  9.33           H   new
ATOM      0 HG23 THR A  71     -20.107 -30.840  21.657  1.00  9.33           H   new
ATOM   1038  N   SER A  72     -21.258 -29.476  18.868  1.00  8.34           N
ATOM   1039  CA  SER A  72     -20.640 -29.198  17.581  1.00  8.34           C
ATOM   1040  C   SER A  72     -19.271 -29.861  17.513  1.00  8.34           C
ATOM   1041  O   SER A  72     -18.589 -30.002  18.531  1.00  8.34           O
ATOM   1042  CB  SER A  72     -20.521 -27.704  17.368  1.00  8.34           C
ATOM   1043  OG  SER A  72     -21.790 -27.106  17.264  1.00  8.34           O
ATOM      0  H   SER A  72     -21.095 -28.887  19.473  1.00  8.34           H   new
ATOM      0  HA  SER A  72     -21.198 -29.561  16.875  1.00  8.34           H   new
ATOM      0  HB2 SER A  72     -20.032 -27.307  18.106  1.00  8.34           H   new
ATOM      0  HB3 SER A  72     -20.010 -27.529  16.562  1.00  8.34           H   new
ATOM      0  HG  SER A  72     -21.701 -26.279  17.148  1.00  8.34           H   new
ATOM   1049  N   GLN A  73     -18.828 -30.215  16.311  1.00  7.57           N
ATOM   1050  CA  GLN A  73     -17.533 -30.882  16.172  1.00  7.57           C
ATOM   1051  C   GLN A  73     -16.368 -29.903  16.136  1.00  7.57           C
ATOM   1052  O   GLN A  73     -15.751 -29.664  15.098  1.00  7.57           O
ATOM   1053  CB  GLN A  73     -17.524 -31.768  14.928  1.00  7.57           C
ATOM   1054  CG  GLN A  73     -18.584 -32.875  14.952  1.00  7.57           C
ATOM   1055  CD  GLN A  73     -18.362 -33.886  16.076  1.00  7.57           C
ATOM   1056  NE2 GLN A  73     -19.309 -33.958  17.010  1.00  7.57           N
ATOM   1057  OE1 GLN A  73     -17.354 -34.599  16.096  1.00  7.57           O
ATOM      0  H   GLN A  73     -19.251 -30.082  15.574  1.00  7.57           H   new
ATOM      0  HA  GLN A  73     -17.412 -31.433  16.961  1.00  7.57           H   new
ATOM      0  HB2 GLN A  73     -17.665 -31.213  14.145  1.00  7.57           H   new
ATOM      0  HB3 GLN A  73     -16.647 -32.173  14.835  1.00  7.57           H   new
ATOM      0  HG2 GLN A  73     -19.462 -32.474  15.052  1.00  7.57           H   new
ATOM      0  HG3 GLN A  73     -18.580 -33.339  14.100  1.00  7.57           H   new
ATOM      0 HE21 GLN A  73     -19.998 -33.445  16.964  1.00  7.57           H   new
ATOM      0 HE22 GLN A  73     -19.231 -34.517  17.659  1.00  7.57           H   new
ATOM   1066  N   ARG A  74     -16.102 -29.329  17.296  1.00  7.16           N
ATOM   1067  CA  ARG A  74     -15.065 -28.325  17.474  1.00  7.16           C
ATOM   1068  C   ARG A  74     -13.705 -28.977  17.675  1.00  7.16           C
ATOM   1069  O   ARG A  74     -13.614 -30.071  18.229  1.00  7.16           O
ATOM   1070  CB  ARG A  74     -15.398 -27.464  18.679  1.00  7.16           C
ATOM   1071  CG  ARG A  74     -16.664 -26.635  18.526  1.00  7.16           C
ATOM   1072  CD  ARG A  74     -17.017 -25.914  19.781  1.00  7.16           C
ATOM   1073  NE  ARG A  74     -17.412 -26.842  20.835  1.00  7.16           N
ATOM   1074  CZ  ARG A  74     -17.685 -26.494  22.110  1.00  7.16           C
ATOM   1075  NH1 ARG A  74     -17.611 -25.236  22.484  1.00  7.16           N1+
ATOM   1076  NH2 ARG A  74     -18.030 -27.423  22.985  1.00  7.16           N
ATOM      0  H   ARG A  74     -16.528 -29.515  18.020  1.00  7.16           H   new
ATOM      0  HA  ARG A  74     -15.027 -27.776  16.675  1.00  7.16           H   new
ATOM      0  HB2 ARG A  74     -15.491 -28.037  19.456  1.00  7.16           H   new
ATOM      0  HB3 ARG A  74     -14.653 -26.868  18.853  1.00  7.16           H   new
ATOM      0  HG2 ARG A  74     -16.544 -25.993  17.809  1.00  7.16           H   new
ATOM      0  HG3 ARG A  74     -17.399 -27.214  18.269  1.00  7.16           H   new
ATOM      0  HD2 ARG A  74     -16.258 -25.388  20.078  1.00  7.16           H   new
ATOM      0  HD3 ARG A  74     -17.741 -25.293  19.606  1.00  7.16           H   new
ATOM      0  HE  ARG A  74     -17.476 -27.674  20.628  1.00  7.16           H   new
ATOM      0 HH11 ARG A  74     -17.388 -24.631  21.915  1.00  7.16           H   new
ATOM      0 HH12 ARG A  74     -17.786 -25.018  23.297  1.00  7.16           H   new
ATOM      0 HH21 ARG A  74     -18.080 -28.246  22.741  1.00  7.16           H   new
ATOM      0 HH22 ARG A  74     -18.205 -27.204  23.798  1.00  7.16           H   new
ATOM   1090  N   LEU A  75     -12.645 -28.293  17.249  1.00  7.15           N
ATOM   1091  CA  LEU A  75     -11.296 -28.796  17.480  1.00  7.15           C
ATOM   1092  C   LEU A  75     -10.502 -27.825  18.345  1.00  7.15           C
ATOM   1093  O   LEU A  75     -10.388 -26.640  18.031  1.00  7.15           O
ATOM   1094  CB  LEU A  75     -10.568 -29.049  16.154  1.00  7.15           C
ATOM   1095  CG  LEU A  75      -9.119 -29.571  16.278  1.00  7.15           C
ATOM   1096  CD1 LEU A  75      -9.123 -30.937  16.927  1.00  7.15           C
ATOM   1097  CD2 LEU A  75      -8.492 -29.640  14.903  1.00  7.15           C
ATOM      0  H   LEU A  75     -12.685 -27.544  16.829  1.00  7.15           H   new
ATOM      0  HA  LEU A  75     -11.369 -29.641  17.951  1.00  7.15           H   new
ATOM      0  HB2 LEU A  75     -11.082 -29.689  15.638  1.00  7.15           H   new
ATOM      0  HB3 LEU A  75     -10.555 -28.222  15.648  1.00  7.15           H   new
ATOM      0  HG  LEU A  75      -8.599 -28.967  16.831  1.00  7.15           H   new
ATOM      0 HD11 LEU A  75      -8.212 -31.262  17.003  1.00  7.15           H   new
ATOM      0 HD12 LEU A  75      -9.519 -30.875  17.810  1.00  7.15           H   new
ATOM      0 HD13 LEU A  75      -9.641 -31.552  16.384  1.00  7.15           H   new
ATOM      0 HD21 LEU A  75      -7.582 -29.967  14.978  1.00  7.15           H   new
ATOM      0 HD22 LEU A  75      -9.006 -30.242  14.342  1.00  7.15           H   new
ATOM      0 HD23 LEU A  75      -8.485 -28.755  14.506  1.00  7.15           H   new
ATOM   1109  N   ASP A  76      -9.974 -28.338  19.448  1.00  7.58           N
ATOM   1110  CA  ASP A  76      -9.181 -27.558  20.395  1.00  7.58           C
ATOM   1111  C   ASP A  76      -7.756 -27.488  19.869  1.00  7.58           C
ATOM   1112  O   ASP A  76      -7.078 -28.505  19.825  1.00  7.58           O
ATOM   1113  CB  ASP A  76      -9.218 -28.236  21.786  1.00  7.58           C
ATOM   1114  CG  ASP A  76      -8.522 -27.473  22.994  1.00  7.58           C
ATOM   1115  OD1 ASP A  76      -7.891 -26.447  22.799  1.00  7.58           O
ATOM   1116  OD2 ASP A  76      -8.630 -27.955  24.112  1.00  7.58           O1-
ATOM      0  H   ASP A  76     -10.067 -29.163  19.673  1.00  7.58           H   new
ATOM      0  HA  ASP A  76      -9.540 -26.661  20.487  1.00  7.58           H   new
ATOM      0  HB2 ASP A  76     -10.147 -28.385  22.022  1.00  7.58           H   new
ATOM      0  HB3 ASP A  76      -8.803 -29.109  21.705  1.00  7.58           H   new
ATOM   1121  N   VAL A  77      -7.335 -26.318  19.396  1.00  8.41           N
ATOM   1122  CA  VAL A  77      -6.005 -26.157  18.808  1.00  8.41           C
ATOM   1123  C   VAL A  77      -5.181 -25.203  19.642  1.00  8.41           C
ATOM   1124  O   VAL A  77      -5.646 -24.113  19.979  1.00  8.41           O
ATOM   1125  CB  VAL A  77      -6.096 -25.612  17.384  1.00  8.41           C
ATOM   1126  CG1 VAL A  77      -4.707 -25.404  16.828  1.00  8.41           C
ATOM   1127  CG2 VAL A  77      -6.907 -26.572  16.550  1.00  8.41           C
ATOM      0  H   VAL A  77      -7.807 -25.599  19.406  1.00  8.41           H   new
ATOM      0  HA  VAL A  77      -5.584 -27.030  18.787  1.00  8.41           H   new
ATOM      0  HB  VAL A  77      -6.541 -24.750  17.373  1.00  8.41           H   new
ATOM      0 HG11 VAL A  77      -4.769 -25.058  15.924  1.00  8.41           H   new
ATOM      0 HG12 VAL A  77      -4.227 -24.771  17.384  1.00  8.41           H   new
ATOM      0 HG13 VAL A  77      -4.232 -26.250  16.818  1.00  8.41           H   new
ATOM      0 HG21 VAL A  77      -6.972 -26.237  15.642  1.00  8.41           H   new
ATOM      0 HG22 VAL A  77      -6.475 -27.440  16.543  1.00  8.41           H   new
ATOM      0 HG23 VAL A  77      -7.796 -26.657  16.927  1.00  8.41           H   new
ATOM   1137  N   LYS A  78      -3.968 -25.608  19.995  1.00  9.57           N
ATOM   1138  CA  LYS A  78      -3.158 -24.756  20.851  1.00  9.57           C
ATOM   1139  C   LYS A  78      -1.887 -24.312  20.145  1.00  9.57           C
ATOM   1140  O   LYS A  78      -0.885 -25.012  20.213  1.00  9.57           O
ATOM   1141  CB  LYS A  78      -2.864 -25.512  22.142  1.00  9.57           C
ATOM   1142  CG  LYS A  78      -4.169 -25.844  22.923  1.00  9.57           C
ATOM   1143  CD  LYS A  78      -3.912 -26.453  24.283  1.00  9.57           C
ATOM   1144  CE  LYS A  78      -5.222 -26.934  24.969  1.00  9.57           C
ATOM   1145  NZ  LYS A  78      -6.286 -25.884  25.040  1.00  9.57           N1+
ATOM      0  H   LYS A  78      -3.604 -26.350  19.758  1.00  9.57           H   new
ATOM      0  HA  LYS A  78      -3.644 -23.944  21.063  1.00  9.57           H   new
ATOM      0  HB2 LYS A  78      -2.392 -26.334  21.936  1.00  9.57           H   new
ATOM      0  HB3 LYS A  78      -2.277 -24.980  22.702  1.00  9.57           H   new
ATOM      0  HG2 LYS A  78      -4.689 -25.032  23.032  1.00  9.57           H   new
ATOM      0  HG3 LYS A  78      -4.706 -26.457  22.397  1.00  9.57           H   new
ATOM      0  HD2 LYS A  78      -3.304 -27.203  24.190  1.00  9.57           H   new
ATOM      0  HD3 LYS A  78      -3.473 -25.800  24.850  1.00  9.57           H   new
ATOM      0  HE2 LYS A  78      -5.568 -27.701  24.486  1.00  9.57           H   new
ATOM      0  HE3 LYS A  78      -5.015 -27.235  25.868  1.00  9.57           H   new
ATOM      0  HZ1 LYS A  78      -6.725 -25.958  25.810  1.00  9.57           H   new
ATOM      0  HZ2 LYS A  78      -5.912 -25.078  24.988  1.00  9.57           H   new
ATOM      0  HZ3 LYS A  78      -6.854 -25.991  24.363  1.00  9.57           H   new
ATOM   1159  N   LEU A  79      -1.938 -23.153  19.469  1.00 10.88           N
ATOM   1160  CA  LEU A  79      -0.835 -22.712  18.600  1.00 10.88           C
ATOM   1161  C   LEU A  79       0.473 -22.507  19.351  1.00 10.88           C
ATOM   1162  O   LEU A  79       0.488 -21.882  20.419  1.00 10.88           O
ATOM   1163  CB  LEU A  79      -1.178 -21.378  17.927  1.00 10.88           C
ATOM   1164  CG  LEU A  79      -2.344 -21.384  16.941  1.00 10.88           C
ATOM   1165  CD1 LEU A  79      -2.598 -19.967  16.468  1.00 10.88           C
ATOM   1166  CD2 LEU A  79      -2.014 -22.288  15.799  1.00 10.88           C
ATOM      0  H   LEU A  79      -2.603 -22.609  19.501  1.00 10.88           H   new
ATOM      0  HA  LEU A  79      -0.720 -23.423  17.950  1.00 10.88           H   new
ATOM      0  HB2 LEU A  79      -1.373 -20.730  18.622  1.00 10.88           H   new
ATOM      0  HB3 LEU A  79      -0.388 -21.063  17.460  1.00 10.88           H   new
ATOM      0  HG  LEU A  79      -3.151 -21.714  17.367  1.00 10.88           H   new
ATOM      0 HD11 LEU A  79      -3.338 -19.963  15.841  1.00 10.88           H   new
ATOM      0 HD12 LEU A  79      -2.816 -19.406  17.229  1.00 10.88           H   new
ATOM      0 HD13 LEU A  79      -1.803 -19.624  16.031  1.00 10.88           H   new
ATOM      0 HD21 LEU A  79      -2.751 -22.296  15.169  1.00 10.88           H   new
ATOM      0 HD22 LEU A  79      -1.213 -21.969  15.355  1.00 10.88           H   new
ATOM      0 HD23 LEU A  79      -1.863 -23.187  16.131  1.00 10.88           H   new
ATOM   1178  N   ASP A  80       1.575 -22.993  18.771  1.00 12.06           N
ATOM   1179  CA  ASP A  80       2.881 -22.808  19.413  1.00 12.06           C
ATOM   1180  C   ASP A  80       3.547 -21.492  18.997  1.00 12.06           C
ATOM   1181  O   ASP A  80       3.029 -20.738  18.167  1.00 12.06           O
ATOM   1182  CB  ASP A  80       3.856 -23.967  19.125  1.00 12.06           C
ATOM   1183  CG  ASP A  80       4.421 -24.026  17.707  1.00 12.06           C
ATOM   1184  OD1 ASP A  80       4.344 -23.033  16.998  1.00 12.06           O
ATOM   1185  OD2 ASP A  80       4.954 -25.042  17.349  1.00 12.06           O1-
ATOM      0  H   ASP A  80       1.590 -23.422  18.026  1.00 12.06           H   new
ATOM      0  HA  ASP A  80       2.693 -22.788  20.364  1.00 12.06           H   new
ATOM      0  HB2 ASP A  80       4.597 -23.906  19.748  1.00 12.06           H   new
ATOM      0  HB3 ASP A  80       3.400 -24.803  19.308  1.00 12.06           H   new
ATOM   1190  N   ASP A  81       4.764 -21.285  19.504  1.00 12.85           N
ATOM   1191  CA  ASP A  81       5.564 -20.082  19.277  1.00 12.85           C
ATOM   1192  C   ASP A  81       5.961 -19.813  17.818  1.00 12.85           C
ATOM   1193  O   ASP A  81       6.290 -18.677  17.473  1.00 12.85           O
ATOM   1194  CB  ASP A  81       6.841 -20.160  20.115  1.00 12.85           C
ATOM   1195  CG  ASP A  81       6.585 -20.024  21.616  1.00 12.85           C
ATOM   1196  OD1 ASP A  81       5.492 -19.660  21.987  1.00 12.85           O
ATOM   1197  OD2 ASP A  81       7.483 -20.293  22.374  1.00 12.85           O1-
ATOM      0  H   ASP A  81       5.158 -21.861  20.006  1.00 12.85           H   new
ATOM      0  HA  ASP A  81       4.988 -19.346  19.537  1.00 12.85           H   new
ATOM      0  HB2 ASP A  81       7.282 -21.007  19.943  1.00 12.85           H   new
ATOM      0  HB3 ASP A  81       7.450 -19.460  19.832  1.00 12.85           H   new
ATOM   1202  N   ASP A  82       6.000 -20.859  16.985  1.00 13.05           N
ATOM   1203  CA  ASP A  82       6.407 -20.727  15.596  1.00 13.05           C
ATOM   1204  C   ASP A  82       5.208 -20.719  14.651  1.00 13.05           C
ATOM   1205  O   ASP A  82       5.376 -20.714  13.429  1.00 13.05           O
ATOM   1206  CB  ASP A  82       7.368 -21.856  15.206  1.00 13.05           C
ATOM   1207  CG  ASP A  82       8.727 -21.773  15.934  1.00 13.05           C
ATOM   1208  OD1 ASP A  82       9.237 -20.688  16.064  1.00 13.05           O
ATOM   1209  OD2 ASP A  82       9.245 -22.791  16.328  1.00 13.05           O1-
ATOM      0  H   ASP A  82       5.790 -21.660  17.216  1.00 13.05           H   new
ATOM      0  HA  ASP A  82       6.862 -19.874  15.511  1.00 13.05           H   new
ATOM      0  HB2 ASP A  82       6.953 -22.710  15.404  1.00 13.05           H   new
ATOM      0  HB3 ASP A  82       7.518 -21.829  14.248  1.00 13.05           H   new
ATOM   1214  N   GLY A  83       3.997 -20.700  15.208  1.00 12.61           N
ATOM   1215  CA  GLY A  83       2.784 -20.706  14.404  1.00 12.61           C
ATOM   1216  C   GLY A  83       2.315 -22.101  13.985  1.00 12.61           C
ATOM   1217  O   GLY A  83       1.409 -22.218  13.154  1.00 12.61           O
ATOM      0  H   GLY A  83       3.860 -20.683  16.057  1.00 12.61           H   new
ATOM      0  HA2 GLY A  83       2.074 -20.274  14.905  1.00 12.61           H   new
ATOM      0  HA3 GLY A  83       2.934 -20.173  13.607  1.00 12.61           H   new
ATOM   1221  N   ASP A  84       2.955 -23.159  14.494  1.00 11.67           N
ATOM   1222  CA  ASP A  84       2.541 -24.518  14.147  1.00 11.67           C
ATOM   1223  C   ASP A  84       1.403 -24.797  15.087  1.00 11.67           C
ATOM   1224  O   ASP A  84       1.036 -23.913  15.865  1.00 11.67           O
ATOM   1225  CB  ASP A  84       3.685 -25.543  14.268  1.00 11.67           C
ATOM   1226  CG  ASP A  84       3.488 -26.840  13.397  1.00 11.67           C
ATOM   1227  OD1 ASP A  84       2.353 -27.260  13.223  1.00 11.67           O
ATOM   1228  OD2 ASP A  84       4.461 -27.368  12.912  1.00 11.67           O1-
ATOM      0  H   ASP A  84       3.622 -23.111  15.035  1.00 11.67           H   new
ATOM      0  HA  ASP A  84       2.276 -24.595  13.217  1.00 11.67           H   new
ATOM      0  HB2 ASP A  84       4.517 -25.116  14.009  1.00 11.67           H   new
ATOM      0  HB3 ASP A  84       3.776 -25.802  15.198  1.00 11.67           H   new
ATOM   1233  N   PHE A  85       0.791 -25.973  15.029  1.00 10.46           N
ATOM   1234  CA  PHE A  85      -0.351 -26.082  15.916  1.00 10.46           C
ATOM   1235  C   PHE A  85       0.114 -26.390  17.379  1.00 10.46           C
ATOM   1236  O   PHE A  85       0.639 -25.472  18.000  1.00 10.46           O
ATOM   1237  CB  PHE A  85      -1.358 -27.022  15.280  1.00 10.46           C
ATOM   1238  CG  PHE A  85      -1.887 -26.516  14.004  1.00 10.46           C
ATOM   1239  CD1 PHE A  85      -1.605 -27.169  12.824  1.00 10.46           C
ATOM   1240  CD2 PHE A  85      -2.655 -25.387  13.963  1.00 10.46           C
ATOM   1241  CE1 PHE A  85      -2.100 -26.705  11.630  1.00 10.46           C
ATOM   1242  CE2 PHE A  85      -3.159 -24.910  12.778  1.00 10.46           C
ATOM   1243  CZ  PHE A  85      -2.881 -25.574  11.605  1.00 10.46           C
ATOM      0  H   PHE A  85       0.992 -26.651  14.540  1.00 10.46           H   new
ATOM      0  HA  PHE A  85      -0.827 -25.244  16.025  1.00 10.46           H   new
ATOM      0  HB2 PHE A  85      -0.940 -27.885  15.132  1.00 10.46           H   new
ATOM      0  HB3 PHE A  85      -2.094 -27.165  15.896  1.00 10.46           H   new
ATOM      0  HD1 PHE A  85      -1.074 -27.932  12.836  1.00 10.46           H   new
ATOM      0  HD2 PHE A  85      -2.840 -24.933  14.753  1.00 10.46           H   new
ATOM      0  HE1 PHE A  85      -1.907 -27.155  10.839  1.00 10.46           H   new
ATOM      0  HE2 PHE A  85      -3.685 -24.143  12.768  1.00 10.46           H   new
ATOM      0  HZ  PHE A  85      -3.220 -25.259  10.799  1.00 10.46           H   new
ATOM   1253  N   HIS A  86       0.158 -27.609  17.942  1.00  9.18           N
ATOM   1254  CA  HIS A  86      -0.319 -28.945  17.595  1.00  9.18           C
ATOM   1255  C   HIS A  86      -1.855 -29.005  17.720  1.00  9.18           C
ATOM   1256  O   HIS A  86      -2.445 -28.272  18.521  1.00  9.18           O
ATOM   1257  CB  HIS A  86       0.362 -29.971  18.501  1.00  9.18           C
ATOM   1258  CG  HIS A  86       0.215 -31.397  18.061  1.00  9.18           C
ATOM   1259  CD2 HIS A  86       1.073 -32.211  17.395  1.00  9.18           C
ATOM   1260  ND1 HIS A  86      -0.908 -32.135  18.287  1.00  9.18           N
ATOM   1261  CE1 HIS A  86      -0.750 -33.352  17.782  1.00  9.18           C
ATOM   1262  NE2 HIS A  86       0.447 -33.422  17.237  1.00  9.18           N
ATOM      0  H   HIS A  86       0.559 -27.666  18.701  1.00  9.18           H   new
ATOM      0  HA  HIS A  86      -0.093 -29.152  16.675  1.00  9.18           H   new
ATOM      0  HB2 HIS A  86       1.307 -29.759  18.555  1.00  9.18           H   new
ATOM      0  HB3 HIS A  86      -0.000 -29.883  19.397  1.00  9.18           H   new
ATOM      0  HD2 HIS A  86       1.927 -31.989  17.100  1.00  9.18           H   new
ATOM      0  HE1 HIS A  86      -1.377 -34.038  17.808  1.00  9.18           H   new
ATOM      0  HE2 HIS A  86       0.781 -34.112  16.847  1.00  9.18           H   new
ATOM   1270  N   LEU A  87      -2.489 -29.837  16.881  1.00  7.99           N
ATOM   1271  CA  LEU A  87      -3.950 -29.986  16.830  1.00  7.99           C
ATOM   1272  C   LEU A  87      -4.533 -30.883  17.939  1.00  7.99           C
ATOM   1273  O   LEU A  87      -5.746 -30.965  18.087  1.00  7.99           O
ATOM   1274  CB  LEU A  87      -4.343 -30.570  15.475  1.00  7.99           C
ATOM   1275  CG  LEU A  87      -4.015 -29.688  14.243  1.00  7.99           C
ATOM   1276  CD1 LEU A  87      -4.346 -30.431  12.978  1.00  7.99           C
ATOM   1277  CD2 LEU A  87      -4.780 -28.405  14.305  1.00  7.99           C
ATOM      0  H   LEU A  87      -2.074 -30.337  16.318  1.00  7.99           H   new
ATOM      0  HA  LEU A  87      -4.318 -29.099  16.967  1.00  7.99           H   new
ATOM      0  HB2 LEU A  87      -3.897 -31.425  15.368  1.00  7.99           H   new
ATOM      0  HB3 LEU A  87      -5.297 -30.746  15.481  1.00  7.99           H   new
ATOM      0  HG  LEU A  87      -3.067 -29.482  14.248  1.00  7.99           H   new
ATOM      0 HD11 LEU A  87      -4.139 -29.874  12.212  1.00  7.99           H   new
ATOM      0 HD12 LEU A  87      -3.823 -31.247  12.935  1.00  7.99           H   new
ATOM      0 HD13 LEU A  87      -5.290 -30.652  12.970  1.00  7.99           H   new
ATOM      0 HD21 LEU A  87      -4.566 -27.863  13.530  1.00  7.99           H   new
ATOM      0 HD22 LEU A  87      -5.731 -28.595  14.314  1.00  7.99           H   new
ATOM      0 HD23 LEU A  87      -4.540 -27.923  15.112  1.00  7.99           H   new
ATOM   1289  N   ILE A  88      -3.639 -31.481  18.740  1.00  6.96           N
ATOM   1290  CA  ILE A  88      -3.878 -32.373  19.885  1.00  6.96           C
ATOM   1291  C   ILE A  88      -5.091 -33.313  19.826  1.00  6.96           C
ATOM   1292  O   ILE A  88      -5.677 -33.559  18.772  1.00  6.96           O
ATOM   1293  CB  ILE A  88      -3.950 -31.523  21.179  1.00  6.96           C
ATOM   1294  CG1 ILE A  88      -5.122 -30.560  21.144  1.00  6.96           C
ATOM   1295  CG2 ILE A  88      -2.664 -30.722  21.297  1.00  6.96           C
ATOM   1296  CD1 ILE A  88      -5.389 -29.901  22.448  1.00  6.96           C
ATOM      0  H   ILE A  88      -2.797 -31.362  18.613  1.00  6.96           H   new
ATOM      0  HA  ILE A  88      -3.123 -32.981  19.865  1.00  6.96           H   new
ATOM      0  HB  ILE A  88      -4.067 -32.118  21.936  1.00  6.96           H   new
ATOM      0 HG12 ILE A  88      -4.951 -29.879  20.475  1.00  6.96           H   new
ATOM      0 HG13 ILE A  88      -5.917 -31.040  20.864  1.00  6.96           H   new
ATOM      0 HG21 ILE A  88      -2.691 -30.183  22.103  1.00  6.96           H   new
ATOM      0 HG22 ILE A  88      -1.908 -31.328  21.339  1.00  6.96           H   new
ATOM      0 HG23 ILE A  88      -2.571 -30.143  20.524  1.00  6.96           H   new
ATOM      0 HD11 ILE A  88      -6.146 -29.301  22.359  1.00  6.96           H   new
ATOM      0 HD12 ILE A  88      -5.588 -30.575  23.117  1.00  6.96           H   new
ATOM      0 HD13 ILE A  88      -4.607 -29.396  22.722  1.00  6.96           H   new
ATOM   1308  N   ASN A  89      -5.351 -33.974  20.965  1.00  6.12           N
ATOM   1309  CA  ASN A  89      -6.414 -34.970  21.123  1.00  6.12           C
ATOM   1310  C   ASN A  89      -6.319 -36.103  20.094  1.00  6.12           C
ATOM   1311  O   ASN A  89      -7.328 -36.614  19.606  1.00  6.12           O
ATOM   1312  CB  ASN A  89      -7.777 -34.305  21.100  1.00  6.12           C
ATOM   1313  CG  ASN A  89      -7.975 -33.386  22.295  1.00  6.12           C
ATOM   1314  ND2 ASN A  89      -8.707 -32.322  22.112  1.00  6.12           N
ATOM   1315  OD1 ASN A  89      -7.465 -33.660  23.387  1.00  6.12           O
ATOM      0  H   ASN A  89      -4.898 -33.848  21.685  1.00  6.12           H   new
ATOM      0  HA  ASN A  89      -6.292 -35.385  21.991  1.00  6.12           H   new
ATOM      0  HB2 ASN A  89      -7.875 -33.796  20.280  1.00  6.12           H   new
ATOM      0  HB3 ASN A  89      -8.469 -34.985  21.096  1.00  6.12           H   new
ATOM      0 HD21 ASN A  89      -8.850 -31.781  22.765  1.00  6.12           H   new
ATOM      0 HD22 ASN A  89      -9.047 -32.162  21.338  1.00  6.12           H   new
ATOM   1322  N   ASP A  90      -5.081 -36.509  19.813  1.00  5.46           N
ATOM   1323  CA  ASP A  90      -4.773 -37.589  18.890  1.00  5.46           C
ATOM   1324  C   ASP A  90      -3.535 -38.349  19.387  1.00  5.46           C
ATOM   1325  O   ASP A  90      -2.433 -37.807  19.325  1.00  5.46           O
ATOM   1326  CB  ASP A  90      -4.545 -37.066  17.465  1.00  5.46           C
ATOM   1327  CG  ASP A  90      -4.301 -38.203  16.413  1.00  5.46           C
ATOM   1328  OD1 ASP A  90      -3.948 -39.319  16.784  1.00  5.46           O
ATOM   1329  OD2 ASP A  90      -4.544 -37.971  15.243  1.00  5.46           O1-
ATOM      0  H   ASP A  90      -4.382 -36.152  20.165  1.00  5.46           H   new
ATOM      0  HA  ASP A  90      -5.533 -38.191  18.859  1.00  5.46           H   new
ATOM      0  HB2 ASP A  90      -5.315 -36.543  17.193  1.00  5.46           H   new
ATOM      0  HB3 ASP A  90      -3.782 -36.467  17.466  1.00  5.46           H   new
ATOM   1334  N   PRO A  91      -3.685 -39.591  19.901  1.00  4.92           N
ATOM   1335  CA  PRO A  91      -2.633 -40.402  20.493  1.00  4.92           C
ATOM   1336  C   PRO A  91      -1.604 -40.893  19.468  1.00  4.92           C
ATOM   1337  O   PRO A  91      -0.553 -41.410  19.855  1.00  4.92           O
ATOM   1338  CB  PRO A  91      -3.414 -41.578  21.097  1.00  4.92           C
ATOM   1339  CG  PRO A  91      -4.656 -41.689  20.254  1.00  4.92           C
ATOM   1340  CD  PRO A  91      -4.997 -40.271  19.846  1.00  4.92           C
ATOM      0  HA  PRO A  91      -2.104 -39.904  21.136  1.00  4.92           H   new
ATOM      0  HB2 PRO A  91      -2.895 -42.397  21.068  1.00  4.92           H   new
ATOM      0  HB3 PRO A  91      -3.634 -41.414  22.027  1.00  4.92           H   new
ATOM      0  HG2 PRO A  91      -4.502 -42.248  19.477  1.00  4.92           H   new
ATOM      0  HG3 PRO A  91      -5.383 -42.093  20.754  1.00  4.92           H   new
ATOM      0  HD2 PRO A  91      -5.384 -40.235  18.957  1.00  4.92           H   new
ATOM      0  HD3 PRO A  91      -5.638 -39.866  20.451  1.00  4.92           H   new
ATOM   1348  N   GLY A  92      -1.907 -40.776  18.174  1.00  4.46           N
ATOM   1349  CA  GLY A  92      -0.991 -41.270  17.160  1.00  4.46           C
ATOM   1350  C   GLY A  92      -0.996 -42.791  17.123  1.00  4.46           C
ATOM   1351  O   GLY A  92      -2.009 -43.429  17.416  1.00  4.46           O
ATOM      0  H   GLY A  92      -2.628 -40.419  17.871  1.00  4.46           H   new
ATOM      0  HA2 GLY A  92      -1.244 -40.920  16.291  1.00  4.46           H   new
ATOM      0  HA3 GLY A  92      -0.094 -40.950  17.344  1.00  4.46           H   new
ATOM   1355  N   VAL A  93       0.118 -43.371  16.694  1.00  4.03           N
ATOM   1356  CA  VAL A  93       0.210 -44.813  16.530  1.00  4.03           C
ATOM   1357  C   VAL A  93       0.814 -45.480  17.775  1.00  4.03           C
ATOM   1358  O   VAL A  93       1.927 -45.127  18.167  1.00  4.03           O
ATOM   1359  CB  VAL A  93       1.089 -45.146  15.313  1.00  4.03           C
ATOM   1360  CG1 VAL A  93       1.232 -46.656  15.156  1.00  4.03           C
ATOM   1361  CG2 VAL A  93       0.469 -44.545  14.094  1.00  4.03           C
ATOM      0  H   VAL A  93       0.836 -42.943  16.491  1.00  4.03           H   new
ATOM      0  HA  VAL A  93      -0.689 -45.153  16.399  1.00  4.03           H   new
ATOM      0  HB  VAL A  93       1.977 -44.777  15.440  1.00  4.03           H   new
ATOM      0 HG11 VAL A  93       1.788 -46.850  14.385  1.00  4.03           H   new
ATOM      0 HG12 VAL A  93       1.643 -47.027  15.953  1.00  4.03           H   new
ATOM      0 HG13 VAL A  93       0.356 -47.053  15.030  1.00  4.03           H   new
ATOM      0 HG21 VAL A  93       1.015 -44.749  13.319  1.00  4.03           H   new
ATOM      0 HG22 VAL A  93      -0.420 -44.912  13.968  1.00  4.03           H   new
ATOM      0 HG23 VAL A  93       0.408 -43.583  14.202  1.00  4.03           H   new
ATOM   1371  N   PRO A  94       0.115 -46.425  18.428  1.00  3.63           N
ATOM   1372  CA  PRO A  94       0.586 -47.162  19.582  1.00  3.63           C
ATOM   1373  C   PRO A  94       1.888 -47.844  19.239  1.00  3.63           C
ATOM   1374  O   PRO A  94       2.059 -48.326  18.115  1.00  3.63           O
ATOM   1375  CB  PRO A  94      -0.537 -48.171  19.833  1.00  3.63           C
ATOM   1376  CG  PRO A  94      -1.766 -47.512  19.262  1.00  3.63           C
ATOM   1377  CD  PRO A  94      -1.276 -46.734  18.052  1.00  3.63           C
ATOM      0  HA  PRO A  94       0.764 -46.615  20.363  1.00  3.63           H   new
ATOM      0  HB2 PRO A  94      -0.355 -49.018  19.397  1.00  3.63           H   new
ATOM      0  HB3 PRO A  94      -0.642 -48.355  20.780  1.00  3.63           H   new
ATOM      0  HG2 PRO A  94      -2.431 -48.171  19.009  1.00  3.63           H   new
ATOM      0  HG3 PRO A  94      -2.182 -46.924  19.912  1.00  3.63           H   new
ATOM      0  HD2 PRO A  94      -1.324 -47.260  17.239  1.00  3.63           H   new
ATOM      0  HD3 PRO A  94      -1.798 -45.931  17.901  1.00  3.63           H   new
ATOM   1385  N   TRP A  95       2.790 -47.936  20.203  1.00  3.25           N
ATOM   1386  CA  TRP A  95       4.080 -48.557  19.945  1.00  3.25           C
ATOM   1387  C   TRP A  95       3.919 -49.989  19.454  1.00  3.25           C
ATOM   1388  O   TRP A  95       4.618 -50.404  18.536  1.00  3.25           O
ATOM   1389  CB  TRP A  95       4.967 -48.502  21.178  1.00  3.25           C
ATOM   1390  CG  TRP A  95       6.366 -48.970  20.923  1.00  3.25           C
ATOM   1391  CD1 TRP A  95       6.993 -50.064  21.437  1.00  3.25           C
ATOM   1392  CD2 TRP A  95       7.328 -48.327  20.048  1.00  3.25           C
ATOM   1393  CE2 TRP A  95       8.502 -49.076  20.108  1.00  3.25           C
ATOM   1394  CE3 TRP A  95       7.283 -47.186  19.236  1.00  3.25           C
ATOM   1395  NE1 TRP A  95       8.285 -50.135  20.960  1.00  3.25           N
ATOM   1396  CZ2 TRP A  95       9.632 -48.722  19.389  1.00  3.25           C
ATOM   1397  CZ3 TRP A  95       8.411 -46.831  18.519  1.00  3.25           C
ATOM   1398  CH2 TRP A  95       9.556 -47.574  18.598  1.00  3.25           C
ATOM      0  H   TRP A  95       2.678 -47.649  21.006  1.00  3.25           H   new
ATOM      0  HA  TRP A  95       4.513 -48.051  19.240  1.00  3.25           H   new
ATOM      0  HB2 TRP A  95       4.993 -47.591  21.510  1.00  3.25           H   new
ATOM      0  HB3 TRP A  95       4.573 -49.047  21.877  1.00  3.25           H   new
ATOM      0  HD1 TRP A  95       6.607 -50.674  22.024  1.00  3.25           H   new
ATOM      0  HE1 TRP A  95       8.861 -50.741  21.162  1.00  3.25           H   new
ATOM      0  HE3 TRP A  95       6.507 -46.676  19.180  1.00  3.25           H   new
ATOM      0  HZ2 TRP A  95      10.410 -49.229  19.432  1.00  3.25           H   new
ATOM      0  HZ3 TRP A  95       8.390 -46.077  17.976  1.00  3.25           H   new
ATOM      0  HH2 TRP A  95      10.303 -47.308  18.112  1.00  3.25           H   new
ATOM   1409  N   LYS A  96       3.002 -50.754  20.051  1.00  2.91           N
ATOM   1410  CA  LYS A  96       2.809 -52.137  19.611  1.00  2.91           C
ATOM   1411  C   LYS A  96       2.542 -52.195  18.106  1.00  2.91           C
ATOM   1412  O   LYS A  96       3.129 -53.012  17.396  1.00  2.91           O
ATOM   1413  CB  LYS A  96       1.657 -52.787  20.377  1.00  2.91           C
ATOM   1414  CG  LYS A  96       1.391 -54.241  20.005  1.00  2.91           C
ATOM   1415  CD  LYS A  96       0.279 -54.843  20.864  1.00  2.91           C
ATOM   1416  CE  LYS A  96      -0.026 -56.282  20.463  1.00  2.91           C
ATOM   1417  NZ  LYS A  96      -1.093 -56.881  21.318  1.00  2.91           N1+
ATOM      0  H   LYS A  96       2.494 -50.500  20.696  1.00  2.91           H   new
ATOM      0  HA  LYS A  96       3.624 -52.629  19.797  1.00  2.91           H   new
ATOM      0  HB2 LYS A  96       1.847 -52.738  21.327  1.00  2.91           H   new
ATOM      0  HB3 LYS A  96       0.849 -52.272  20.222  1.00  2.91           H   new
ATOM      0  HG2 LYS A  96       1.145 -54.297  19.068  1.00  2.91           H   new
ATOM      0  HG3 LYS A  96       2.204 -54.759  20.116  1.00  2.91           H   new
ATOM      0  HD2 LYS A  96       0.540 -54.815  21.798  1.00  2.91           H   new
ATOM      0  HD3 LYS A  96      -0.524 -54.306  20.778  1.00  2.91           H   new
ATOM      0  HE2 LYS A  96      -0.304 -56.307  19.534  1.00  2.91           H   new
ATOM      0  HE3 LYS A  96       0.781 -56.815  20.532  1.00  2.91           H   new
ATOM      0  HZ1 LYS A  96      -1.246 -57.718  21.059  1.00  2.91           H   new
ATOM      0  HZ2 LYS A  96      -0.829 -56.878  22.168  1.00  2.91           H   new
ATOM      0  HZ3 LYS A  96      -1.840 -56.404  21.238  1.00  2.91           H   new
ATOM   1431  N   ILE A  97       1.674 -51.313  17.609  1.00  2.62           N
ATOM   1432  CA  ILE A  97       1.382 -51.264  16.183  1.00  2.62           C
ATOM   1433  C   ILE A  97       2.588 -50.854  15.378  1.00  2.62           C
ATOM   1434  O   ILE A  97       2.866 -51.435  14.330  1.00  2.62           O
ATOM   1435  CB  ILE A  97       0.176 -50.376  15.856  1.00  2.62           C
ATOM   1436  CG1 ILE A  97      -1.090 -51.071  16.368  1.00  2.62           C
ATOM   1437  CG2 ILE A  97       0.132 -50.004  14.387  1.00  2.62           C
ATOM   1438  CD1 ILE A  97      -2.320 -50.236  16.298  1.00  2.62           C
ATOM      0  H   ILE A  97       1.246 -50.737  18.083  1.00  2.62           H   new
ATOM      0  HA  ILE A  97       1.145 -52.169  15.927  1.00  2.62           H   new
ATOM      0  HB  ILE A  97       0.250 -49.523  16.312  1.00  2.62           H   new
ATOM      0 HG12 ILE A  97      -1.232 -51.881  15.853  1.00  2.62           H   new
ATOM      0 HG13 ILE A  97      -0.948 -51.341  17.289  1.00  2.62           H   new
ATOM      0 HG21 ILE A  97      -0.642 -49.444  14.218  1.00  2.62           H   new
ATOM      0 HG22 ILE A  97       0.939 -49.520  14.151  1.00  2.62           H   new
ATOM      0 HG23 ILE A  97       0.071 -50.810  13.851  1.00  2.62           H   new
ATOM      0 HD11 ILE A  97      -3.075 -50.742  16.638  1.00  2.62           H   new
ATOM      0 HD12 ILE A  97      -2.200 -49.437  16.834  1.00  2.62           H   new
ATOM      0 HD13 ILE A  97      -2.489 -49.984  15.376  1.00  2.62           H   new
ATOM   1450  N   TRP A  98       3.330 -49.866  15.859  1.00  2.37           N
ATOM   1451  CA  TRP A  98       4.508 -49.438  15.121  1.00  2.37           C
ATOM   1452  C   TRP A  98       5.446 -50.629  14.948  1.00  2.37           C
ATOM   1453  O   TRP A  98       5.906 -50.916  13.838  1.00  2.37           O
ATOM   1454  CB  TRP A  98       5.246 -48.333  15.881  1.00  2.37           C
ATOM   1455  CG  TRP A  98       6.436 -47.764  15.156  1.00  2.37           C
ATOM   1456  CD1 TRP A  98       6.417 -46.711  14.294  1.00  2.37           C
ATOM   1457  CD2 TRP A  98       7.818 -48.211  15.210  1.00  2.37           C
ATOM   1458  CE2 TRP A  98       8.553 -47.370  14.372  1.00  2.37           C
ATOM   1459  CE3 TRP A  98       8.474 -49.233  15.886  1.00  2.37           C
ATOM   1460  NE1 TRP A  98       7.685 -46.462  13.819  1.00  2.37           N
ATOM   1461  CZ2 TRP A  98       9.920 -47.519  14.200  1.00  2.37           C
ATOM   1462  CZ3 TRP A  98       9.841 -49.392  15.715  1.00  2.37           C
ATOM   1463  CH2 TRP A  98      10.548 -48.554  14.895  1.00  2.37           C
ATOM      0  H   TRP A  98       3.175 -49.440  16.590  1.00  2.37           H   new
ATOM      0  HA  TRP A  98       4.230 -49.096  14.257  1.00  2.37           H   new
ATOM      0  HB2 TRP A  98       4.623 -47.614  16.070  1.00  2.37           H   new
ATOM      0  HB3 TRP A  98       5.540 -48.685  16.736  1.00  2.37           H   new
ATOM      0  HD1 TRP A  98       5.657 -46.229  14.060  1.00  2.37           H   new
ATOM      0  HE1 TRP A  98       7.898 -45.839  13.266  1.00  2.37           H   new
ATOM      0  HE3 TRP A  98       8.001 -49.804  16.447  1.00  2.37           H   new
ATOM      0  HZ2 TRP A  98      10.401 -46.951  13.643  1.00  2.37           H   new
ATOM      0  HZ3 TRP A  98      10.283 -50.077  16.163  1.00  2.37           H   new
ATOM      0  HH2 TRP A  98      11.465 -48.677  14.799  1.00  2.37           H   new
ATOM   1474  N   VAL A  99       5.684 -51.361  16.037  1.00  2.16           N
ATOM   1475  CA  VAL A  99       6.588 -52.496  16.003  1.00  2.16           C
ATOM   1476  C   VAL A  99       6.091 -53.590  15.079  1.00  2.16           C
ATOM   1477  O   VAL A  99       6.869 -54.124  14.282  1.00  2.16           O
ATOM   1478  CB  VAL A  99       6.796 -53.066  17.411  1.00  2.16           C
ATOM   1479  CG1 VAL A  99       7.582 -54.368  17.324  1.00  2.16           C
ATOM   1480  CG2 VAL A  99       7.535 -52.050  18.263  1.00  2.16           C
ATOM      0  H   VAL A  99       5.328 -51.211  16.805  1.00  2.16           H   new
ATOM      0  HA  VAL A  99       7.435 -52.172  15.658  1.00  2.16           H   new
ATOM      0  HB  VAL A  99       5.937 -53.251  17.821  1.00  2.16           H   new
ATOM      0 HG11 VAL A  99       7.713 -54.727  18.215  1.00  2.16           H   new
ATOM      0 HG12 VAL A  99       7.090 -55.008  16.787  1.00  2.16           H   new
ATOM      0 HG13 VAL A  99       8.445 -54.199  16.914  1.00  2.16           H   new
ATOM      0 HG21 VAL A  99       7.667 -52.410  19.154  1.00  2.16           H   new
ATOM      0 HG22 VAL A  99       8.397 -51.857  17.862  1.00  2.16           H   new
ATOM      0 HG23 VAL A  99       7.014 -51.234  18.318  1.00  2.16           H   new
ATOM   1490  N   ILE A 100       4.803 -53.921  15.150  1.00  2.00           N
ATOM   1491  CA  ILE A 100       4.250 -54.955  14.292  1.00  2.00           C
ATOM   1492  C   ILE A 100       4.353 -54.581  12.820  1.00  2.00           C
ATOM   1493  O   ILE A 100       4.738 -55.408  11.991  1.00  2.00           O
ATOM   1494  CB  ILE A 100       2.793 -55.249  14.633  1.00  2.00           C
ATOM   1495  CG1 ILE A 100       2.680 -55.900  15.999  1.00  2.00           C
ATOM   1496  CG2 ILE A 100       2.195 -56.150  13.556  1.00  2.00           C
ATOM   1497  CD1 ILE A 100       1.265 -55.929  16.506  1.00  2.00           C
ATOM      0  H   ILE A 100       4.238 -53.558  15.687  1.00  2.00           H   new
ATOM      0  HA  ILE A 100       4.779 -55.752  14.451  1.00  2.00           H   new
ATOM      0  HB  ILE A 100       2.299 -54.415  14.662  1.00  2.00           H   new
ATOM      0 HG12 ILE A 100       3.022 -56.806  15.952  1.00  2.00           H   new
ATOM      0 HG13 ILE A 100       3.237 -55.419  16.631  1.00  2.00           H   new
ATOM      0 HG21 ILE A 100       1.268 -56.339  13.770  1.00  2.00           H   new
ATOM      0 HG22 ILE A 100       2.243 -55.703  12.696  1.00  2.00           H   new
ATOM      0 HG23 ILE A 100       2.693 -56.981  13.516  1.00  2.00           H   new
ATOM      0 HD11 ILE A 100       1.242 -56.352  17.378  1.00  2.00           H   new
ATOM      0 HD12 ILE A 100       0.928 -55.022  16.578  1.00  2.00           H   new
ATOM      0 HD13 ILE A 100       0.710 -56.431  15.889  1.00  2.00           H   new
ATOM   1509  N   ARG A 101       4.019 -53.332  12.478  1.00  1.88           N
ATOM   1510  CA  ARG A 101       4.101 -52.918  11.084  1.00  1.88           C
ATOM   1511  C   ARG A 101       5.532 -53.040  10.576  1.00  1.88           C
ATOM   1512  O   ARG A 101       5.781 -53.615   9.511  1.00  1.88           O
ATOM   1513  CB  ARG A 101       3.728 -51.449  10.942  1.00  1.88           C
ATOM   1514  CG  ARG A 101       2.268 -51.033  11.144  1.00  1.88           C
ATOM   1515  CD  ARG A 101       2.194 -49.529  11.086  1.00  1.88           C
ATOM   1516  NE  ARG A 101       0.867 -48.990  11.292  1.00  1.88           N
ATOM   1517  CZ  ARG A 101       0.569 -47.671  11.223  1.00  1.88           C
ATOM   1518  NH1 ARG A 101       1.513 -46.806  10.935  1.00  1.88           N1+
ATOM   1519  NH2 ARG A 101      -0.667 -47.249  11.434  1.00  1.88           N
ATOM      0  H   ARG A 101       3.750 -52.727  13.026  1.00  1.88           H   new
ATOM      0  HA  ARG A 101       3.497 -53.487  10.582  1.00  1.88           H   new
ATOM      0  HB2 ARG A 101       4.266 -50.947  11.574  1.00  1.88           H   new
ATOM      0  HB3 ARG A 101       3.994 -51.163  10.054  1.00  1.88           H   new
ATOM      0  HG2 ARG A 101       1.706 -51.426  10.458  1.00  1.88           H   new
ATOM      0  HG3 ARG A 101       1.940 -51.355  11.998  1.00  1.88           H   new
ATOM      0  HD2 ARG A 101       2.789 -49.160  11.757  1.00  1.88           H   new
ATOM      0  HD3 ARG A 101       2.522 -49.233  10.223  1.00  1.88           H   new
ATOM      0  HE  ARG A 101       0.230 -49.540  11.469  1.00  1.88           H   new
ATOM      0 HH11 ARG A 101       2.316 -47.078  10.791  1.00  1.88           H   new
ATOM      0 HH12 ARG A 101       1.328 -45.967  10.890  1.00  1.88           H   new
ATOM      0 HH21 ARG A 101      -1.289 -47.814  11.617  1.00  1.88           H   new
ATOM      0 HH22 ARG A 101      -0.848 -46.410  11.388  1.00  1.88           H   new
ATOM   1533  N   MET A 102       6.487 -52.553  11.380  1.00  1.79           N
ATOM   1534  CA  MET A 102       7.892 -52.586  11.010  1.00  1.79           C
ATOM   1535  C   MET A 102       8.410 -54.010  10.906  1.00  1.79           C
ATOM   1536  O   MET A 102       9.152 -54.338   9.978  1.00  1.79           O
ATOM   1537  CB  MET A 102       8.699 -51.803  12.047  1.00  1.79           C
ATOM   1538  CG  MET A 102       8.481 -50.292  12.028  1.00  1.79           C
ATOM   1539  SD  MET A 102       9.042 -49.492  10.546  1.00  1.79           S
ATOM   1540  CE  MET A 102      10.811 -49.632  10.801  1.00  1.79           C
ATOM      0  H   MET A 102       6.331 -52.198  12.148  1.00  1.79           H   new
ATOM      0  HA  MET A 102       7.991 -52.178  10.136  1.00  1.79           H   new
ATOM      0  HB2 MET A 102       8.476 -52.137  12.930  1.00  1.79           H   new
ATOM      0  HB3 MET A 102       9.642 -51.982  11.906  1.00  1.79           H   new
ATOM      0  HG2 MET A 102       7.535 -50.111  12.143  1.00  1.79           H   new
ATOM      0  HG3 MET A 102       8.939 -49.900  12.788  1.00  1.79           H   new
ATOM      0  HE1 MET A 102      11.279 -49.229  10.053  1.00  1.79           H   new
ATOM      0  HE2 MET A 102      11.057 -49.175  11.620  1.00  1.79           H   new
ATOM      0  HE3 MET A 102      11.055 -50.568  10.868  1.00  1.79           H   new
ATOM   1550  N   THR A 103       7.981 -54.872  11.829  1.00  1.72           N
ATOM   1551  CA  THR A 103       8.417 -56.255  11.857  1.00  1.72           C
ATOM   1552  C   THR A 103       7.928 -57.006  10.635  1.00  1.72           C
ATOM   1553  O   THR A 103       8.697 -57.715   9.979  1.00  1.72           O
ATOM   1554  CB  THR A 103       7.882 -56.967  13.114  1.00  1.72           C
ATOM   1555  CG2 THR A 103       8.309 -58.422  13.114  1.00  1.72           C
ATOM   1556  OG1 THR A 103       8.387 -56.313  14.285  1.00  1.72           O
ATOM      0  H   THR A 103       7.428 -54.665  12.454  1.00  1.72           H   new
ATOM      0  HA  THR A 103       9.387 -56.251  11.867  1.00  1.72           H   new
ATOM      0  HB  THR A 103       6.913 -56.926  13.113  1.00  1.72           H   new
ATOM      0  HG1 THR A 103       7.934 -55.622  14.437  1.00  1.72           H   new
ATOM      0 HG21 THR A 103       7.967 -58.860  13.909  1.00  1.72           H   new
ATOM      0 HG22 THR A 103       7.956 -58.863  12.325  1.00  1.72           H   new
ATOM      0 HG23 THR A 103       9.278 -58.475  13.107  1.00  1.72           H   new
ATOM   1564  N   ALA A 104       6.647 -56.838  10.307  1.00  1.66           N
ATOM   1565  CA  ALA A 104       6.063 -57.529   9.172  1.00  1.66           C
ATOM   1566  C   ALA A 104       6.755 -57.156   7.874  1.00  1.66           C
ATOM   1567  O   ALA A 104       7.069 -58.023   7.048  1.00  1.66           O
ATOM   1568  CB  ALA A 104       4.590 -57.170   9.072  1.00  1.66           C
ATOM      0  H   ALA A 104       6.103 -56.326  10.733  1.00  1.66           H   new
ATOM      0  HA  ALA A 104       6.174 -58.483   9.311  1.00  1.66           H   new
ATOM      0  HB1 ALA A 104       4.195 -57.630   8.314  1.00  1.66           H   new
ATOM      0  HB2 ALA A 104       4.135 -57.439   9.886  1.00  1.66           H   new
ATOM      0  HB3 ALA A 104       4.498 -56.212   8.952  1.00  1.66           H   new
ATOM   1574  N   LEU A 105       7.050 -55.871   7.721  1.00  1.66           N
ATOM   1575  CA  LEU A 105       7.637 -55.401   6.489  1.00  1.66           C
ATOM   1576  C   LEU A 105       9.134 -55.678   6.443  1.00  1.66           C
ATOM   1577  O   LEU A 105       9.678 -55.998   5.382  1.00  1.66           O
ATOM   1578  CB  LEU A 105       7.306 -53.926   6.353  1.00  1.66           C
ATOM   1579  CG  LEU A 105       5.778 -53.651   6.237  1.00  1.66           C
ATOM   1580  CD1 LEU A 105       5.542 -52.162   6.196  1.00  1.66           C
ATOM   1581  CD2 LEU A 105       5.212 -54.360   5.012  1.00  1.66           C
ATOM      0  H   LEU A 105       6.917 -55.264   8.316  1.00  1.66           H   new
ATOM      0  HA  LEU A 105       7.267 -55.881   5.731  1.00  1.66           H   new
ATOM      0  HB2 LEU A 105       7.658 -53.449   7.121  1.00  1.66           H   new
ATOM      0  HB3 LEU A 105       7.753 -53.571   5.569  1.00  1.66           H   new
ATOM      0  HG  LEU A 105       5.313 -54.005   7.011  1.00  1.66           H   new
ATOM      0 HD11 LEU A 105       4.591 -51.987   6.124  1.00  1.66           H   new
ATOM      0 HD12 LEU A 105       5.884 -51.757   7.009  1.00  1.66           H   new
ATOM      0 HD13 LEU A 105       5.999 -51.783   5.429  1.00  1.66           H   new
ATOM      0 HD21 LEU A 105       4.260 -54.184   4.947  1.00  1.66           H   new
ATOM      0 HD22 LEU A 105       5.656 -54.033   4.214  1.00  1.66           H   new
ATOM      0 HD23 LEU A 105       5.359 -55.315   5.094  1.00  1.66           H   new
ATOM   1593  N   GLY A 106       9.794 -55.602   7.598  1.00  1.82           N
ATOM   1594  CA  GLY A 106      11.212 -55.891   7.706  1.00  1.82           C
ATOM   1595  C   GLY A 106      11.446 -57.333   7.290  1.00  1.82           C
ATOM   1596  O   GLY A 106      12.304 -57.621   6.450  1.00  1.82           O
ATOM      0  H   GLY A 106       9.425 -55.380   8.342  1.00  1.82           H   new
ATOM      0  HA2 GLY A 106      11.722 -55.290   7.140  1.00  1.82           H   new
ATOM      0  HA3 GLY A 106      11.516 -55.750   8.616  1.00  1.82           H   new
ATOM   1600  N   PHE A 107      10.667 -58.246   7.872  1.00  2.24           N
ATOM   1601  CA  PHE A 107      10.787 -59.656   7.563  1.00  2.24           C
ATOM   1602  C   PHE A 107      10.625 -59.849   6.069  1.00  2.24           C
ATOM   1603  O   PHE A 107      11.466 -60.499   5.446  1.00  2.24           O
ATOM   1604  CB  PHE A 107       9.761 -60.476   8.347  1.00  2.24           C
ATOM   1605  CG  PHE A 107       9.809 -61.975   8.113  1.00  2.24           C
ATOM   1606  CD1 PHE A 107      10.817 -62.739   8.686  1.00  2.24           C
ATOM   1607  CD2 PHE A 107       8.840 -62.626   7.377  1.00  2.24           C
ATOM   1608  CE1 PHE A 107      10.861 -64.112   8.511  1.00  2.24           C
ATOM   1609  CE2 PHE A 107       8.882 -64.009   7.206  1.00  2.24           C
ATOM   1610  CZ  PHE A 107       9.893 -64.744   7.769  1.00  2.24           C
ATOM      0  H   PHE A 107      10.060 -58.060   8.452  1.00  2.24           H   new
ATOM      0  HA  PHE A 107      11.665 -59.972   7.828  1.00  2.24           H   new
ATOM      0  HB2 PHE A 107       9.890 -60.308   9.293  1.00  2.24           H   new
ATOM      0  HB3 PHE A 107       8.873 -60.157   8.121  1.00  2.24           H   new
ATOM      0  HD1 PHE A 107      11.473 -62.322   9.196  1.00  2.24           H   new
ATOM      0  HD2 PHE A 107       8.150 -62.136   6.990  1.00  2.24           H   new
ATOM      0  HE1 PHE A 107      11.547 -64.607   8.897  1.00  2.24           H   new
ATOM      0  HE2 PHE A 107       8.222 -64.435   6.708  1.00  2.24           H   new
ATOM      0  HZ  PHE A 107       9.923 -65.666   7.649  1.00  2.24           H   new
ATOM   1620  N   ALA A 108       9.578 -59.254   5.482  1.00  3.12           N
ATOM   1621  CA  ALA A 108       9.354 -59.376   4.048  1.00  3.12           C
ATOM   1622  C   ALA A 108      10.530 -58.871   3.228  1.00  3.12           C
ATOM   1623  O   ALA A 108      10.886 -59.471   2.218  1.00  3.12           O
ATOM   1624  CB  ALA A 108       8.125 -58.603   3.665  1.00  3.12           C
ATOM      0  H   ALA A 108       8.994 -58.780   5.899  1.00  3.12           H   new
ATOM      0  HA  ALA A 108       9.243 -60.320   3.855  1.00  3.12           H   new
ATOM      0  HB1 ALA A 108       7.976 -58.684   2.710  1.00  3.12           H   new
ATOM      0  HB2 ALA A 108       7.358 -58.956   4.143  1.00  3.12           H   new
ATOM      0  HB3 ALA A 108       8.246 -57.668   3.895  1.00  3.12           H   new
ATOM   1630  N   ALA A 109      11.164 -57.784   3.662  1.00  4.62           N
ATOM   1631  CA  ALA A 109      12.311 -57.270   2.928  1.00  4.62           C
ATOM   1632  C   ALA A 109      13.434 -58.307   2.874  1.00  4.62           C
ATOM   1633  O   ALA A 109      14.109 -58.455   1.851  1.00  4.62           O
ATOM   1634  CB  ALA A 109      12.817 -55.992   3.575  1.00  4.62           C
ATOM      0  H   ALA A 109      10.950 -57.338   4.366  1.00  4.62           H   new
ATOM      0  HA  ALA A 109      12.028 -57.077   2.020  1.00  4.62           H   new
ATOM      0  HB1 ALA A 109      13.581 -55.658   3.079  1.00  4.62           H   new
ATOM      0  HB2 ALA A 109      12.112 -55.326   3.570  1.00  4.62           H   new
ATOM      0  HB3 ALA A 109      13.082 -56.175   4.490  1.00  4.62           H   new
ATOM   1640  N   TRP A 110      13.617 -59.035   3.976  1.00  6.52           N
ATOM   1641  CA  TRP A 110      14.644 -60.071   4.058  1.00  6.52           C
ATOM   1642  C   TRP A 110      14.223 -61.397   3.414  1.00  6.52           C
ATOM   1643  O   TRP A 110      15.067 -62.159   2.928  1.00  6.52           O
ATOM   1644  CB  TRP A 110      15.013 -60.325   5.519  1.00  6.52           C
ATOM   1645  CG  TRP A 110      15.771 -59.194   6.145  1.00  6.52           C
ATOM   1646  CD1 TRP A 110      15.322 -58.335   7.103  1.00  6.52           C
ATOM   1647  CD2 TRP A 110      17.126 -58.790   5.848  1.00  6.52           C
ATOM   1648  CE2 TRP A 110      17.415 -57.694   6.664  1.00  6.52           C
ATOM   1649  CE3 TRP A 110      18.107 -59.267   4.968  1.00  6.52           C
ATOM   1650  NE1 TRP A 110      16.304 -57.429   7.423  1.00  6.52           N
ATOM   1651  CZ2 TRP A 110      18.647 -57.058   6.630  1.00  6.52           C
ATOM   1652  CZ3 TRP A 110      19.341 -58.630   4.933  1.00  6.52           C
ATOM   1653  CH2 TRP A 110      19.604 -57.554   5.744  1.00  6.52           C
ATOM      0  H   TRP A 110      13.151 -58.942   4.693  1.00  6.52           H   new
ATOM      0  HA  TRP A 110      15.407 -59.737   3.561  1.00  6.52           H   new
ATOM      0  HB2 TRP A 110      14.202 -60.483   6.028  1.00  6.52           H   new
ATOM      0  HB3 TRP A 110      15.546 -61.134   5.575  1.00  6.52           H   new
ATOM      0  HD1 TRP A 110      14.474 -58.359   7.485  1.00  6.52           H   new
ATOM      0  HE1 TRP A 110      16.234 -56.799   8.004  1.00  6.52           H   new
ATOM      0  HE3 TRP A 110      17.935 -59.997   4.418  1.00  6.52           H   new
ATOM      0  HZ2 TRP A 110      18.828 -56.328   7.177  1.00  6.52           H   new
ATOM      0  HZ3 TRP A 110      19.999 -58.937   4.352  1.00  6.52           H   new
ATOM      0  HH2 TRP A 110      20.439 -57.146   5.702  1.00  6.52           H   new
ATOM   1664  N   THR A 111      12.920 -61.669   3.425  1.00  7.99           N
ATOM   1665  CA  THR A 111      12.340 -62.908   2.921  1.00  7.99           C
ATOM   1666  C   THR A 111      11.153 -62.646   1.980  1.00  7.99           C
ATOM   1667  O   THR A 111      10.021 -62.904   2.381  1.00  7.99           O
ATOM   1668  CB  THR A 111      11.815 -63.765   4.086  1.00  7.99           C
ATOM   1669  CG2 THR A 111      12.916 -64.187   5.002  1.00  7.99           C
ATOM   1670  OG1 THR A 111      10.866 -63.010   4.832  1.00  7.99           O
ATOM      0  H   THR A 111      12.334 -61.121   3.735  1.00  7.99           H   new
ATOM      0  HA  THR A 111      13.046 -63.365   2.437  1.00  7.99           H   new
ATOM      0  HB  THR A 111      11.407 -64.561   3.710  1.00  7.99           H   new
ATOM      0  HG1 THR A 111      11.182 -62.250   5.001  1.00  7.99           H   new
ATOM      0 HG21 THR A 111      12.550 -64.724   5.722  1.00  7.99           H   new
ATOM      0 HG22 THR A 111      13.566 -64.710   4.507  1.00  7.99           H   new
ATOM      0 HG23 THR A 111      13.348 -63.401   5.372  1.00  7.99           H   new
ATOM   1678  N   PRO A 112      11.371 -62.237   0.710  1.00  8.03           N
ATOM   1679  CA  PRO A 112      10.373 -61.727  -0.242  1.00  8.03           C
ATOM   1680  C   PRO A 112       9.075 -62.532  -0.353  1.00  8.03           C
ATOM   1681  O   PRO A 112       8.014 -61.961  -0.600  1.00  8.03           O
ATOM   1682  CB  PRO A 112      11.145 -61.774  -1.563  1.00  8.03           C
ATOM   1683  CG  PRO A 112      12.582 -61.558  -1.157  1.00  8.03           C
ATOM   1684  CD  PRO A 112      12.737 -62.303   0.150  1.00  8.03           C
ATOM      0  HA  PRO A 112      10.049 -60.856   0.036  1.00  8.03           H   new
ATOM      0  HB2 PRO A 112      11.027 -62.626  -2.012  1.00  8.03           H   new
ATOM      0  HB3 PRO A 112      10.842 -61.086  -2.176  1.00  8.03           H   new
ATOM      0  HG2 PRO A 112      13.192 -61.899  -1.830  1.00  8.03           H   new
ATOM      0  HG3 PRO A 112      12.778 -60.614  -1.049  1.00  8.03           H   new
ATOM      0  HD2 PRO A 112      13.029 -63.218   0.013  1.00  8.03           H   new
ATOM      0  HD3 PRO A 112      13.388 -61.882   0.732  1.00  8.03           H   new
ATOM   1692  N   TRP A 113       9.111 -63.845  -0.166  1.00  6.60           N
ATOM   1693  CA  TRP A 113       7.865 -64.613  -0.244  1.00  6.60           C
ATOM   1694  C   TRP A 113       6.835 -64.135   0.793  1.00  6.60           C
ATOM   1695  O   TRP A 113       5.616 -64.216   0.589  1.00  6.60           O
ATOM   1696  CB  TRP A 113       8.145 -66.109  -0.038  1.00  6.60           C
ATOM   1697  CG  TRP A 113       8.782 -66.447   1.305  1.00  6.60           C
ATOM   1698  CD1 TRP A 113      10.119 -66.586   1.532  1.00  6.60           C
ATOM   1699  CD2 TRP A 113       8.137 -66.662   2.594  1.00  6.60           C
ATOM   1700  CE2 TRP A 113       9.153 -66.924   3.518  1.00  6.60           C
ATOM   1701  CE3 TRP A 113       6.802 -66.647   3.032  1.00  6.60           C
ATOM   1702  NE1 TRP A 113      10.351 -66.893   2.849  1.00  6.60           N
ATOM   1703  CZ2 TRP A 113       8.886 -67.164   4.851  1.00  6.60           C
ATOM   1704  CZ3 TRP A 113       6.535 -66.885   4.377  1.00  6.60           C
ATOM   1705  CH2 TRP A 113       7.553 -67.135   5.261  1.00  6.60           C
ATOM      0  H   TRP A 113       9.819 -64.303   0.002  1.00  6.60           H   new
ATOM      0  HA  TRP A 113       7.493 -64.470  -1.128  1.00  6.60           H   new
ATOM      0  HB2 TRP A 113       7.311 -66.598  -0.121  1.00  6.60           H   new
ATOM      0  HB3 TRP A 113       8.728 -66.419  -0.748  1.00  6.60           H   new
ATOM      0  HD1 TRP A 113      10.780 -66.487   0.886  1.00  6.60           H   new
ATOM      0  HE1 TRP A 113      11.122 -67.042   3.199  1.00  6.60           H   new
ATOM      0  HE3 TRP A 113       6.109 -66.481   2.434  1.00  6.60           H   new
ATOM      0  HZ2 TRP A 113       9.571 -67.339   5.455  1.00  6.60           H   new
ATOM      0  HZ3 TRP A 113       5.656 -66.874   4.680  1.00  6.60           H   new
ATOM      0  HH2 TRP A 113       7.350 -67.289   6.155  1.00  6.60           H   new
ATOM   1716  N   ALA A 114       7.345 -63.554   1.876  1.00  4.67           N
ATOM   1717  CA  ALA A 114       6.555 -63.113   2.998  1.00  4.67           C
ATOM   1718  C   ALA A 114       5.879 -61.794   2.732  1.00  4.67           C
ATOM   1719  O   ALA A 114       5.112 -61.326   3.566  1.00  4.67           O
ATOM   1720  CB  ALA A 114       7.406 -63.015   4.232  1.00  4.67           C
ATOM      0  H   ALA A 114       8.187 -63.405   1.972  1.00  4.67           H   new
ATOM      0  HA  ALA A 114       5.861 -63.776   3.137  1.00  4.67           H   new
ATOM      0  HB1 ALA A 114       6.862 -62.718   4.978  1.00  4.67           H   new
ATOM      0  HB2 ALA A 114       7.784 -63.885   4.435  1.00  4.67           H   new
ATOM      0  HB3 ALA A 114       8.123 -62.379   4.081  1.00  4.67           H   new
ATOM   1726  N   ILE A 115       6.098 -61.210   1.562  1.00  3.12           N
ATOM   1727  CA  ILE A 115       5.431 -59.969   1.224  1.00  3.12           C
ATOM   1728  C   ILE A 115       3.928 -60.153   1.282  1.00  3.12           C
ATOM   1729  O   ILE A 115       3.207 -59.235   1.678  1.00  3.12           O
ATOM   1730  CB  ILE A 115       5.855 -59.452  -0.159  1.00  3.12           C
ATOM   1731  CG1 ILE A 115       7.316 -58.972  -0.097  1.00  3.12           C
ATOM   1732  CG2 ILE A 115       4.924 -58.330  -0.589  1.00  3.12           C
ATOM   1733  CD1 ILE A 115       7.945 -58.730  -1.436  1.00  3.12           C
ATOM      0  H   ILE A 115       6.626 -61.515   0.956  1.00  3.12           H   new
ATOM      0  HA  ILE A 115       5.696 -59.303   1.877  1.00  3.12           H   new
ATOM      0  HB  ILE A 115       5.794 -60.164  -0.815  1.00  3.12           H   new
ATOM      0 HG12 ILE A 115       7.354 -58.152   0.419  1.00  3.12           H   new
ATOM      0 HG13 ILE A 115       7.842 -59.632   0.381  1.00  3.12           H   new
ATOM      0 HG21 ILE A 115       5.192 -58.004  -1.462  1.00  3.12           H   new
ATOM      0 HG22 ILE A 115       4.014 -58.663  -0.634  1.00  3.12           H   new
ATOM      0 HG23 ILE A 115       4.971 -57.606   0.055  1.00  3.12           H   new
ATOM      0 HD11 ILE A 115       8.860 -58.432  -1.315  1.00  3.12           H   new
ATOM      0 HD12 ILE A 115       7.939 -59.553  -1.950  1.00  3.12           H   new
ATOM      0 HD13 ILE A 115       7.443 -58.049  -1.911  1.00  3.12           H   new
ATOM   1745  N   ILE A 116       3.420 -61.302   0.840  1.00  2.20           N
ATOM   1746  CA  ILE A 116       1.975 -61.453   0.885  1.00  2.20           C
ATOM   1747  C   ILE A 116       1.424 -61.414   2.325  1.00  2.20           C
ATOM   1748  O   ILE A 116       0.633 -60.509   2.622  1.00  2.20           O
ATOM   1749  CB  ILE A 116       1.484 -62.683   0.092  1.00  2.20           C
ATOM   1750  CG1 ILE A 116       1.726 -62.447  -1.394  1.00  2.20           C
ATOM   1751  CG2 ILE A 116       0.004 -62.942   0.388  1.00  2.20           C
ATOM   1752  CD1 ILE A 116       1.544 -63.684  -2.235  1.00  2.20           C
ATOM      0  H   ILE A 116       3.866 -61.968   0.528  1.00  2.20           H   new
ATOM      0  HA  ILE A 116       1.605 -60.678   0.434  1.00  2.20           H   new
ATOM      0  HB  ILE A 116       1.978 -63.473   0.363  1.00  2.20           H   new
ATOM      0 HG12 ILE A 116       1.119 -61.759  -1.708  1.00  2.20           H   new
ATOM      0 HG13 ILE A 116       2.627 -62.109  -1.518  1.00  2.20           H   new
ATOM      0 HG21 ILE A 116      -0.296 -63.716  -0.114  1.00  2.20           H   new
ATOM      0 HG22 ILE A 116      -0.112 -63.107   1.337  1.00  2.20           H   new
ATOM      0 HG23 ILE A 116      -0.518 -62.167   0.129  1.00  2.20           H   new
ATOM      0 HD11 ILE A 116       1.711 -63.470  -3.166  1.00  2.20           H   new
ATOM      0 HD12 ILE A 116       2.167 -64.368  -1.944  1.00  2.20           H   new
ATOM      0 HD13 ILE A 116       0.636 -64.012  -2.137  1.00  2.20           H   new
ATOM   1764  N   PRO A 117       1.785 -62.336   3.256  1.00  1.75           N
ATOM   1765  CA  PRO A 117       1.328 -62.278   4.628  1.00  1.75           C
ATOM   1766  C   PRO A 117       1.790 -61.023   5.365  1.00  1.75           C
ATOM   1767  O   PRO A 117       1.123 -60.582   6.298  1.00  1.75           O
ATOM   1768  CB  PRO A 117       1.915 -63.561   5.236  1.00  1.75           C
ATOM   1769  CG  PRO A 117       3.065 -63.931   4.346  1.00  1.75           C
ATOM   1770  CD  PRO A 117       2.633 -63.510   2.962  1.00  1.75           C
ATOM      0  HA  PRO A 117       0.362 -62.227   4.695  1.00  1.75           H   new
ATOM      0  HB2 PRO A 117       2.212 -63.412   6.148  1.00  1.75           H   new
ATOM      0  HB3 PRO A 117       1.253 -64.269   5.265  1.00  1.75           H   new
ATOM      0  HG2 PRO A 117       3.878 -63.476   4.614  1.00  1.75           H   new
ATOM      0  HG3 PRO A 117       3.247 -64.883   4.384  1.00  1.75           H   new
ATOM      0  HD2 PRO A 117       3.389 -63.281   2.398  1.00  1.75           H   new
ATOM      0  HD3 PRO A 117       2.140 -64.210   2.506  1.00  1.75           H   new
ATOM   1778  N   ALA A 118       2.904 -60.400   4.942  1.00  1.56           N
ATOM   1779  CA  ALA A 118       3.334 -59.165   5.583  1.00  1.56           C
ATOM   1780  C   ALA A 118       2.346 -58.069   5.293  1.00  1.56           C
ATOM   1781  O   ALA A 118       1.986 -57.296   6.182  1.00  1.56           O
ATOM   1782  CB  ALA A 118       4.688 -58.737   5.105  1.00  1.56           C
ATOM      0  H   ALA A 118       3.407 -60.675   4.301  1.00  1.56           H   new
ATOM      0  HA  ALA A 118       3.383 -59.332   6.537  1.00  1.56           H   new
ATOM      0  HB1 ALA A 118       4.943 -57.914   5.550  1.00  1.56           H   new
ATOM      0  HB2 ALA A 118       5.337 -59.429   5.308  1.00  1.56           H   new
ATOM      0  HB3 ALA A 118       4.662 -58.591   4.146  1.00  1.56           H   new
ATOM   1788  N   GLY A 119       1.875 -58.033   4.041  1.00  1.53           N
ATOM   1789  CA  GLY A 119       0.891 -57.068   3.595  1.00  1.53           C
ATOM   1790  C   GLY A 119      -0.368 -57.259   4.402  1.00  1.53           C
ATOM   1791  O   GLY A 119      -0.899 -56.308   4.967  1.00  1.53           O
ATOM      0  H   GLY A 119       2.127 -58.579   3.427  1.00  1.53           H   new
ATOM      0  HA2 GLY A 119       1.229 -56.166   3.707  1.00  1.53           H   new
ATOM      0  HA3 GLY A 119       0.707 -57.187   2.650  1.00  1.53           H   new
ATOM   1795  N   ILE A 120      -0.805 -58.510   4.514  1.00  1.56           N
ATOM   1796  CA  ILE A 120      -2.026 -58.811   5.244  1.00  1.56           C
ATOM   1797  C   ILE A 120      -1.889 -58.426   6.714  1.00  1.56           C
ATOM   1798  O   ILE A 120      -2.779 -57.777   7.272  1.00  1.56           O
ATOM   1799  CB  ILE A 120      -2.354 -60.296   5.107  1.00  1.56           C
ATOM   1800  CG1 ILE A 120      -2.730 -60.584   3.650  1.00  1.56           C
ATOM   1801  CG2 ILE A 120      -3.498 -60.641   6.036  1.00  1.56           C
ATOM   1802  CD1 ILE A 120      -2.778 -62.043   3.313  1.00  1.56           C
ATOM      0  H   ILE A 120      -0.409 -59.194   4.175  1.00  1.56           H   new
ATOM      0  HA  ILE A 120      -2.752 -58.290   4.867  1.00  1.56           H   new
ATOM      0  HB  ILE A 120      -1.587 -60.839   5.348  1.00  1.56           H   new
ATOM      0 HG12 ILE A 120      -3.597 -60.190   3.465  1.00  1.56           H   new
ATOM      0 HG13 ILE A 120      -2.089 -60.147   3.067  1.00  1.56           H   new
ATOM      0 HG21 ILE A 120      -3.710 -61.584   5.952  1.00  1.56           H   new
ATOM      0 HG22 ILE A 120      -3.241 -60.448   6.951  1.00  1.56           H   new
ATOM      0 HG23 ILE A 120      -4.277 -60.113   5.801  1.00  1.56           H   new
ATOM      0 HD11 ILE A 120      -3.021 -62.152   2.380  1.00  1.56           H   new
ATOM      0 HD12 ILE A 120      -1.907 -62.440   3.468  1.00  1.56           H   new
ATOM      0 HD13 ILE A 120      -3.438 -62.483   3.872  1.00  1.56           H   new
ATOM   1814  N   GLY A 121      -0.766 -58.779   7.329  1.00  1.61           N
ATOM   1815  CA  GLY A 121      -0.497 -58.428   8.710  1.00  1.61           C
ATOM   1816  C   GLY A 121      -0.599 -56.919   8.871  1.00  1.61           C
ATOM   1817  O   GLY A 121      -1.359 -56.421   9.711  1.00  1.61           O
ATOM      0  H   GLY A 121      -0.138 -59.231   6.952  1.00  1.61           H   new
ATOM      0  HA2 GLY A 121      -1.130 -58.870   9.297  1.00  1.61           H   new
ATOM      0  HA3 GLY A 121       0.388 -58.732   8.966  1.00  1.61           H   new
ATOM   1821  N   TYR A 122       0.155 -56.196   8.043  1.00  1.68           N
ATOM   1822  CA  TYR A 122       0.191 -54.744   8.046  1.00  1.68           C
ATOM   1823  C   TYR A 122      -1.208 -54.160   7.915  1.00  1.68           C
ATOM   1824  O   TYR A 122      -1.556 -53.255   8.654  1.00  1.68           O
ATOM   1825  CB  TYR A 122       1.072 -54.236   6.904  1.00  1.68           C
ATOM   1826  CG  TYR A 122       1.155 -52.748   6.807  1.00  1.68           C
ATOM   1827  CD1 TYR A 122       2.063 -52.053   7.570  1.00  1.68           C
ATOM   1828  CD2 TYR A 122       0.306 -52.076   5.956  1.00  1.68           C
ATOM   1829  CE1 TYR A 122       2.128 -50.676   7.476  1.00  1.68           C
ATOM   1830  CE2 TYR A 122       0.359 -50.707   5.863  1.00  1.68           C
ATOM   1831  CZ  TYR A 122       1.269 -50.004   6.620  1.00  1.68           C
ATOM   1832  OH  TYR A 122       1.330 -48.631   6.522  1.00  1.68           O
ATOM      0  H   TYR A 122       0.670 -56.549   7.452  1.00  1.68           H   new
ATOM      0  HA  TYR A 122       0.565 -54.456   8.894  1.00  1.68           H   new
ATOM      0  HB2 TYR A 122       1.967 -54.593   7.017  1.00  1.68           H   new
ATOM      0  HB3 TYR A 122       0.731 -54.586   6.066  1.00  1.68           H   new
ATOM      0  HD1 TYR A 122       2.632 -52.508   8.148  1.00  1.68           H   new
ATOM      0  HD2 TYR A 122      -0.306 -52.552   5.442  1.00  1.68           H   new
ATOM      0  HE1 TYR A 122       2.745 -50.202   7.985  1.00  1.68           H   new
ATOM      0  HE2 TYR A 122      -0.218 -50.256   5.290  1.00  1.68           H   new
ATOM      0  HH  TYR A 122       0.757 -48.364   5.970  1.00  1.68           H   new
ATOM   1842  N   TRP A 123      -2.010 -54.663   6.972  1.00  1.78           N
ATOM   1843  CA  TRP A 123      -3.363 -54.163   6.738  1.00  1.78           C
ATOM   1844  C   TRP A 123      -4.260 -54.341   7.965  1.00  1.78           C
ATOM   1845  O   TRP A 123      -5.098 -53.492   8.263  1.00  1.78           O
ATOM   1846  CB  TRP A 123      -4.003 -54.911   5.563  1.00  1.78           C
ATOM   1847  CG  TRP A 123      -3.367 -54.622   4.230  1.00  1.78           C
ATOM   1848  CD1 TRP A 123      -2.676 -53.508   3.869  1.00  1.78           C
ATOM   1849  CD2 TRP A 123      -3.345 -55.501   3.077  1.00  1.78           C
ATOM   1850  CE2 TRP A 123      -2.619 -54.853   2.083  1.00  1.78           C
ATOM   1851  CE3 TRP A 123      -3.871 -56.772   2.823  1.00  1.78           C
ATOM   1852  NE1 TRP A 123      -2.221 -53.633   2.575  1.00  1.78           N
ATOM   1853  CZ2 TRP A 123      -2.397 -55.435   0.844  1.00  1.78           C
ATOM   1854  CZ3 TRP A 123      -3.648 -57.357   1.592  1.00  1.78           C
ATOM   1855  CH2 TRP A 123      -2.928 -56.707   0.626  1.00  1.78           C
ATOM      0  H   TRP A 123      -1.781 -55.306   6.449  1.00  1.78           H   new
ATOM      0  HA  TRP A 123      -3.285 -53.216   6.543  1.00  1.78           H   new
ATOM      0  HB2 TRP A 123      -3.954 -55.865   5.734  1.00  1.78           H   new
ATOM      0  HB3 TRP A 123      -4.944 -54.679   5.519  1.00  1.78           H   new
ATOM      0  HD1 TRP A 123      -2.532 -52.770   4.416  1.00  1.78           H   new
ATOM      0  HE1 TRP A 123      -1.763 -53.045   2.146  1.00  1.78           H   new
ATOM      0  HE3 TRP A 123      -4.364 -57.217   3.474  1.00  1.78           H   new
ATOM      0  HZ2 TRP A 123      -1.913 -54.994   0.184  1.00  1.78           H   new
ATOM      0  HZ3 TRP A 123      -3.991 -58.203   1.417  1.00  1.78           H   new
ATOM      0  HH2 TRP A 123      -2.790 -57.123  -0.194  1.00  1.78           H   new
ATOM   1866  N   LEU A 124      -4.125 -55.472   8.649  1.00  1.90           N
ATOM   1867  CA  LEU A 124      -4.959 -55.776   9.803  1.00  1.90           C
ATOM   1868  C   LEU A 124      -4.546 -55.095  11.104  1.00  1.90           C
ATOM   1869  O   LEU A 124      -5.395 -54.691  11.903  1.00  1.90           O
ATOM   1870  CB  LEU A 124      -4.970 -57.290  10.024  1.00  1.90           C
ATOM   1871  CG  LEU A 124      -5.664 -58.093   8.944  1.00  1.90           C
ATOM   1872  CD1 LEU A 124      -5.493 -59.574   9.227  1.00  1.90           C
ATOM   1873  CD2 LEU A 124      -7.123 -57.695   8.920  1.00  1.90           C
ATOM      0  H   LEU A 124      -3.550 -56.082   8.457  1.00  1.90           H   new
ATOM      0  HA  LEU A 124      -5.837 -55.425   9.588  1.00  1.90           H   new
ATOM      0  HB2 LEU A 124      -4.053 -57.598  10.098  1.00  1.90           H   new
ATOM      0  HB3 LEU A 124      -5.401 -57.476  10.873  1.00  1.90           H   new
ATOM      0  HG  LEU A 124      -5.276 -57.913   8.073  1.00  1.90           H   new
ATOM      0 HD11 LEU A 124      -5.937 -60.089   8.536  1.00  1.90           H   new
ATOM      0 HD12 LEU A 124      -4.548 -59.795   9.238  1.00  1.90           H   new
ATOM      0 HD13 LEU A 124      -5.884 -59.786  10.089  1.00  1.90           H   new
ATOM      0 HD21 LEU A 124      -7.585 -58.200   8.233  1.00  1.90           H   new
ATOM      0 HD22 LEU A 124      -7.524 -57.882   9.783  1.00  1.90           H   new
ATOM      0 HD23 LEU A 124      -7.197 -56.747   8.729  1.00  1.90           H   new
ATOM   1885  N   THR A 125      -3.260 -54.886  11.273  1.00  2.08           N
ATOM   1886  CA  THR A 125      -2.667 -54.407  12.512  1.00  2.08           C
ATOM   1887  C   THR A 125      -3.237 -53.222  13.376  1.00  2.08           C
ATOM   1888  O   THR A 125      -3.197 -53.420  14.590  1.00  2.08           O
ATOM   1889  CB  THR A 125      -1.154 -54.221  12.291  1.00  2.08           C
ATOM   1890  CG2 THR A 125      -0.510 -53.644  13.501  1.00  2.08           C
ATOM   1891  OG1 THR A 125      -0.558 -55.487  11.986  1.00  2.08           O
ATOM      0  H   THR A 125      -2.682 -55.022  10.651  1.00  2.08           H   new
ATOM      0  HA  THR A 125      -2.947 -55.125  13.100  1.00  2.08           H   new
ATOM      0  HB  THR A 125      -1.022 -53.608  11.551  1.00  2.08           H   new
ATOM      0  HG1 THR A 125      -0.842 -55.759  11.244  1.00  2.08           H   new
ATOM      0 HG21 THR A 125       0.441 -53.535  13.341  1.00  2.08           H   new
ATOM      0 HG22 THR A 125      -0.905 -52.780  13.698  1.00  2.08           H   new
ATOM      0 HG23 THR A 125      -0.645 -54.240  14.255  1.00  2.08           H   new
ATOM   1899  N   VAL A 126      -3.731 -52.005  12.949  1.00  2.33           N
ATOM   1900  CA  VAL A 126      -4.059 -51.247  11.700  1.00  2.33           C
ATOM   1901  C   VAL A 126      -5.578 -51.294  11.401  1.00  2.33           C
ATOM   1902  O   VAL A 126      -6.288 -50.459  11.945  1.00  2.33           O
ATOM   1903  CB  VAL A 126      -3.162 -51.545  10.499  1.00  2.33           C
ATOM   1904  CG1 VAL A 126      -3.635 -50.821   9.236  1.00  2.33           C
ATOM   1905  CG2 VAL A 126      -1.772 -51.000  10.816  1.00  2.33           C
ATOM      0  H   VAL A 126      -3.931 -51.470  13.591  1.00  2.33           H   new
ATOM      0  HA  VAL A 126      -3.838 -50.321  11.883  1.00  2.33           H   new
ATOM      0  HB  VAL A 126      -3.176 -52.502  10.342  1.00  2.33           H   new
ATOM      0 HG11 VAL A 126      -3.042 -51.035   8.499  1.00  2.33           H   new
ATOM      0 HG12 VAL A 126      -4.536 -51.105   9.018  1.00  2.33           H   new
ATOM      0 HG13 VAL A 126      -3.627 -49.863   9.389  1.00  2.33           H   new
ATOM      0 HG21 VAL A 126      -1.178 -51.175  10.070  1.00  2.33           H   new
ATOM      0 HG22 VAL A 126      -1.826 -50.044  10.969  1.00  2.33           H   new
ATOM      0 HG23 VAL A 126      -1.427 -51.435  11.612  1.00  2.33           H   new
ATOM   1915  N   LYS A 127      -6.140 -52.268  10.678  1.00  2.68           N
ATOM   1916  CA  LYS A 127      -7.611 -52.306  10.545  1.00  2.68           C
ATOM   1917  C   LYS A 127      -8.277 -52.295  11.918  1.00  2.68           C
ATOM   1918  O   LYS A 127      -9.276 -51.610  12.155  1.00  2.68           O
ATOM   1919  CB  LYS A 127      -8.076 -53.558   9.810  1.00  2.68           C
ATOM   1920  CG  LYS A 127      -9.573 -53.669   9.593  1.00  2.68           C
ATOM   1921  CD  LYS A 127      -9.915 -54.941   8.833  1.00  2.68           C
ATOM   1922  CE  LYS A 127     -11.415 -55.083   8.657  1.00  2.68           C
ATOM   1923  NZ  LYS A 127     -11.776 -56.323   7.922  1.00  2.68           N1+
ATOM      0  H   LYS A 127      -5.713 -52.894  10.271  1.00  2.68           H   new
ATOM      0  HA  LYS A 127      -7.865 -51.519  10.038  1.00  2.68           H   new
ATOM      0  HB2 LYS A 127      -7.636 -53.589   8.946  1.00  2.68           H   new
ATOM      0  HB3 LYS A 127      -7.778 -54.336  10.308  1.00  2.68           H   new
ATOM      0  HG2 LYS A 127     -10.029 -53.666  10.449  1.00  2.68           H   new
ATOM      0  HG3 LYS A 127      -9.891 -52.897   9.099  1.00  2.68           H   new
ATOM      0  HD2 LYS A 127      -9.484 -54.928   7.964  1.00  2.68           H   new
ATOM      0  HD3 LYS A 127      -9.568 -55.710   9.311  1.00  2.68           H   new
ATOM      0  HE2 LYS A 127     -11.843 -55.088   9.528  1.00  2.68           H   new
ATOM      0  HE3 LYS A 127     -11.758 -54.313   8.177  1.00  2.68           H   new
ATOM      0  HZ1 LYS A 127     -12.661 -56.372   7.838  1.00  2.68           H   new
ATOM      0  HZ2 LYS A 127     -11.402 -56.309   7.114  1.00  2.68           H   new
ATOM      0  HZ3 LYS A 127     -11.482 -57.032   8.373  1.00  2.68           H   new
ATOM   1937  N   TYR A 128      -7.674 -53.026  12.844  1.00  3.16           N
ATOM   1938  CA  TYR A 128      -8.165 -53.173  14.203  1.00  3.16           C
ATOM   1939  C   TYR A 128      -8.123 -51.852  14.989  1.00  3.16           C
ATOM   1940  O   TYR A 128      -8.756 -51.730  16.038  1.00  3.16           O
ATOM   1941  CB  TYR A 128      -7.374 -54.262  14.932  1.00  3.16           C
ATOM   1942  CG  TYR A 128      -7.632 -55.660  14.368  1.00  3.16           C
ATOM   1943  CD1 TYR A 128      -6.573 -56.468  13.963  1.00  3.16           C
ATOM   1944  CD2 TYR A 128      -8.935 -56.115  14.218  1.00  3.16           C
ATOM   1945  CE1 TYR A 128      -6.817 -57.722  13.431  1.00  3.16           C
ATOM   1946  CE2 TYR A 128      -9.176 -57.369  13.681  1.00  3.16           C
ATOM   1947  CZ  TYR A 128      -8.120 -58.170  13.293  1.00  3.16           C
ATOM   1948  OH  TYR A 128      -8.359 -59.419  12.769  1.00  3.16           O
ATOM      0  H   TYR A 128      -6.948 -53.462  12.694  1.00  3.16           H   new
ATOM      0  HA  TYR A 128      -9.097 -53.436  14.148  1.00  3.16           H   new
ATOM      0  HB2 TYR A 128      -6.427 -54.063  14.871  1.00  3.16           H   new
ATOM      0  HB3 TYR A 128      -7.607 -54.250  15.874  1.00  3.16           H   new
ATOM      0  HD1 TYR A 128      -5.698 -56.164  14.050  1.00  3.16           H   new
ATOM      0  HD2 TYR A 128      -9.647 -55.577  14.479  1.00  3.16           H   new
ATOM      0  HE1 TYR A 128      -6.108 -58.262  13.167  1.00  3.16           H   new
ATOM      0  HE2 TYR A 128     -10.050 -57.672  13.582  1.00  3.16           H   new
ATOM      0  HH  TYR A 128      -9.187 -59.559  12.744  1.00  3.16           H   new
ATOM   1958  N   ALA A 129      -7.315 -50.895  14.525  1.00  3.75           N
ATOM   1959  CA  ALA A 129      -7.134 -49.591  15.145  1.00  3.75           C
ATOM   1960  C   ALA A 129      -8.174 -48.571  14.655  1.00  3.75           C
ATOM   1961  O   ALA A 129      -8.133 -47.404  15.060  1.00  3.75           O
ATOM   1962  CB  ALA A 129      -5.731 -49.080  14.858  1.00  3.75           C
ATOM      0  H   ALA A 129      -6.842 -50.997  13.814  1.00  3.75           H   new
ATOM      0  HA  ALA A 129      -7.259 -49.697  16.101  1.00  3.75           H   new
ATOM      0  HB1 ALA A 129      -5.612 -48.211  15.272  1.00  3.75           H   new
ATOM      0  HB2 ALA A 129      -5.080 -49.702  15.219  1.00  3.75           H   new
ATOM      0  HB3 ALA A 129      -5.605 -49.001  13.899  1.00  3.75           H   new
ATOM   1968  N   LYS A 130      -9.081 -48.990  13.764  1.00  4.42           N
ATOM   1969  CA  LYS A 130     -10.082 -48.087  13.207  1.00  4.42           C
ATOM   1970  C   LYS A 130     -10.848 -47.281  14.248  1.00  4.42           C
ATOM   1971  O   LYS A 130     -11.349 -47.825  15.237  1.00  4.42           O
ATOM   1972  CB  LYS A 130     -11.112 -48.846  12.363  1.00  4.42           C
ATOM   1973  CG  LYS A 130     -12.183 -47.914  11.786  1.00  4.42           C
ATOM   1974  CD  LYS A 130     -13.222 -48.593  10.947  1.00  4.42           C
ATOM   1975  CE  LYS A 130     -14.196 -47.544  10.383  1.00  4.42           C
ATOM   1976  NZ  LYS A 130     -15.007 -46.854  11.476  1.00  4.42           N1+
ATOM      0  H   LYS A 130      -9.129 -49.797  13.472  1.00  4.42           H   new
ATOM      0  HA  LYS A 130      -9.567 -47.470  12.664  1.00  4.42           H   new
ATOM      0  HB2 LYS A 130     -10.659 -49.305  11.638  1.00  4.42           H   new
ATOM      0  HB3 LYS A 130     -11.537 -49.527  12.908  1.00  4.42           H   new
ATOM      0  HG2 LYS A 130     -12.625 -47.457  12.519  1.00  4.42           H   new
ATOM      0  HG3 LYS A 130     -11.747 -47.234  11.250  1.00  4.42           H   new
ATOM      0  HD2 LYS A 130     -12.799 -49.078  10.221  1.00  4.42           H   new
ATOM      0  HD3 LYS A 130     -13.706 -49.244  11.479  1.00  4.42           H   new
ATOM      0  HE2 LYS A 130     -13.697 -46.878   9.885  1.00  4.42           H   new
ATOM      0  HE3 LYS A 130     -14.801 -47.972   9.757  1.00  4.42           H   new
ATOM      0  HZ1 LYS A 130     -15.643 -46.355  11.104  1.00  4.42           H   new
ATOM      0  HZ2 LYS A 130     -15.381 -47.468  12.001  1.00  4.42           H   new
ATOM      0  HZ3 LYS A 130     -14.471 -46.336  11.962  1.00  4.42           H   new
ATOM   1990  N   ARG A 131     -10.940 -45.978  13.985  1.00  5.08           N
ATOM   1991  CA  ARG A 131     -11.663 -45.036  14.818  1.00  5.08           C
ATOM   1992  C   ARG A 131     -13.154 -45.123  14.483  1.00  5.08           C
ATOM   1993  O   ARG A 131     -13.999 -44.682  15.260  1.00  5.08           O
ATOM   1994  CB  ARG A 131     -11.163 -43.622  14.554  1.00  5.08           C
ATOM   1995  CG  ARG A 131      -9.703 -43.370  14.936  1.00  5.08           C
ATOM   1996  CD  ARG A 131      -9.274 -41.980  14.580  1.00  5.08           C
ATOM   1997  NE  ARG A 131      -7.857 -41.752  14.838  1.00  5.08           N
ATOM   1998  CZ  ARG A 131      -7.200 -40.601  14.556  1.00  5.08           C
ATOM   1999  NH1 ARG A 131      -7.843 -39.585  14.020  1.00  5.08           N1+
ATOM   2000  NH2 ARG A 131      -5.915 -40.490  14.817  1.00  5.08           N
ATOM   2001  OXT ARG A 131     -13.463 -45.337  13.306  1.00  5.08           O1-
ATOM      0  H   ARG A 131     -10.572 -45.614  13.298  1.00  5.08           H   new
ATOM      0  HA  ARG A 131     -11.520 -45.251  15.753  1.00  5.08           H   new
ATOM      0  HB2 ARG A 131     -11.275 -43.425  13.611  1.00  5.08           H   new
ATOM      0  HB3 ARG A 131     -11.723 -42.999  15.043  1.00  5.08           H   new
ATOM      0  HG2 ARG A 131      -9.588 -43.511  15.889  1.00  5.08           H   new
ATOM      0  HG3 ARG A 131      -9.134 -44.012  14.483  1.00  5.08           H   new
ATOM      0  HD2 ARG A 131      -9.460 -41.817  13.642  1.00  5.08           H   new
ATOM      0  HD3 ARG A 131      -9.799 -41.342  15.088  1.00  5.08           H   new
ATOM      0  HE  ARG A 131      -7.407 -42.393  15.194  1.00  5.08           H   new
ATOM      0 HH11 ARG A 131      -8.683 -39.650  13.848  1.00  5.08           H   new
ATOM      0 HH12 ARG A 131      -7.423 -38.856  13.842  1.00  5.08           H   new
ATOM      0 HH21 ARG A 131      -5.489 -41.150  15.168  1.00  5.08           H   new
ATOM      0 HH22 ARG A 131      -5.501 -39.758  14.637  1.00  5.08           H   new
TER
END
