# Supplementary material for: Integrative proteome-wide structural analysis and high-throughput docking identify broad-spectrum antiviral scaffolds against Zika, Yellow Fever, West Nile, Saint Louis encephalitis, and Usutu viruses
Source: Front Cell Infect Microbiol. 2026 Apr 30;16:1723132. doi: 10.3389/fcimb.2026.1723132 (PMC13171538; doi:10.3389/fcimb.2026.1723132)
Supplement: Supplementary file 4 [file DataSheet4.zip › USUV/USU_NS2b/USU_NS2b.pdb]

ATOM      1  N   GLY A   1       1.783   0.889  -2.705  1.00  7.09           N  
ATOM      2  CA  GLY A   1       2.844   0.234  -1.948  1.00  7.09           C  
ATOM      3  C   GLY A   1       3.344   1.141  -0.839  1.00  7.09           C  
ATOM      4  O   GLY A   1       4.535   1.134  -0.514  1.00  7.09           O  
ATOM      5  H   GLY A   1       2.020   1.356  -3.570  1.00  7.09           H  
ATOM      6 1HA  GLY A   1       2.464  -0.695  -1.522  1.00  7.09           H  
ATOM      7 2HA  GLY A   1       3.667  -0.024  -2.616  1.00  7.09           H  
ATOM      8  N   TRP A   2       2.395   1.882  -0.256  1.00  6.79           N  
ATOM      9  CA  TRP A   2       2.561   2.835   0.853  1.00  6.79           C  
ATOM     10  C   TRP A   2       3.796   2.745   1.750  1.00  6.79           C  
ATOM     11  O   TRP A   2       4.512   3.742   1.842  1.00  6.79           O  
ATOM     12  CB  TRP A   2       1.295   2.931   1.698  1.00  6.79           C  
ATOM     13  CG  TRP A   2       0.332   3.869   1.108  1.00  6.79           C  
ATOM     14  CD1 TRP A   2      -0.864   3.601   0.516  1.00  6.79           C  
ATOM     15  CD2 TRP A   2       0.502   5.299   1.049  1.00  6.79           C  
ATOM     16  CE2 TRP A   2      -0.622   5.820   0.409  1.00  6.79           C  
ATOM     17  CE3 TRP A   2       1.513   6.169   1.485  1.00  6.79           C  
ATOM     18  NE1 TRP A   2      -1.449   4.770   0.088  1.00  6.79           N  
ATOM     19  CZ2 TRP A   2      -0.771   7.179   0.186  1.00  6.79           C  
ATOM     20  CZ3 TRP A   2       1.365   7.528   1.267  1.00  6.79           C  
ATOM     21  CH2 TRP A   2       0.254   8.022   0.632  1.00  6.79           C  
ATOM     22  H   TRP A   2       1.463   1.769  -0.641  1.00  6.79           H  
ATOM     23  HA  TRP A   2       2.630   3.814   0.381  1.00  6.79           H  
ATOM     24 1HB  TRP A   2       0.803   1.969   1.755  1.00  6.79           H  
ATOM     25 2HB  TRP A   2       1.541   3.258   2.714  1.00  6.79           H  
ATOM     26  HD1 TRP A   2      -1.289   2.610   0.395  1.00  6.79           H  
ATOM     27  HE1 TRP A   2      -2.339   4.848  -0.385  1.00  6.79           H  
ATOM     28  HE3 TRP A   2       2.397   5.777   1.990  1.00  6.79           H  
ATOM     29  HZ2 TRP A   2      -1.649   7.591  -0.315  1.00  6.79           H  
ATOM     30  HZ3 TRP A   2       2.156   8.195   1.611  1.00  6.79           H  
ATOM     31  HH2 TRP A   2       0.166   9.097   0.472  1.00  6.79           H  
ATOM     32  N   PRO A   3       4.113   1.619   2.424  1.00  6.41           N  
ATOM     33  CA  PRO A   3       5.276   1.507   3.287  1.00  6.41           C  
ATOM     34  C   PRO A   3       6.549   2.023   2.612  1.00  6.41           C  
ATOM     35  O   PRO A   3       7.433   2.540   3.285  1.00  6.41           O  
ATOM     36  CB  PRO A   3       5.340   0.003   3.553  1.00  6.41           C  
ATOM     37  CG  PRO A   3       3.894  -0.445   3.495  1.00  6.41           C  
ATOM     38  CD  PRO A   3       3.279   0.375   2.387  1.00  6.41           C  
ATOM     39  HA  PRO A   3       5.081   2.051   4.220  1.00  6.41           H  
ATOM     40 1HB  PRO A   3       5.969  -0.485   2.794  1.00  6.41           H  
ATOM     41 2HB  PRO A   3       5.810  -0.183   4.531  1.00  6.41           H  
ATOM     42 1HG  PRO A   3       3.840  -1.531   3.302  1.00  6.41           H  
ATOM     43 2HG  PRO A   3       3.409  -0.270   4.466  1.00  6.41           H  
ATOM     44 1HD  PRO A   3       3.398  -0.175   1.456  1.00  6.41           H  
ATOM     45 2HD  PRO A   3       2.242   0.568   2.644  1.00  6.41           H  
ATOM     46  N   ALA A   4       6.667   1.904   1.283  1.00  5.96           N  
ATOM     47  CA  ALA A   4       7.864   2.407   0.619  1.00  5.96           C  
ATOM     48  C   ALA A   4       7.997   3.910   0.822  1.00  5.96           C  
ATOM     49  O   ALA A   4       9.096   4.429   1.014  1.00  5.96           O  
ATOM     50  CB  ALA A   4       7.814   2.107  -0.865  1.00  5.96           C  
ATOM     51  H   ALA A   4       5.916   1.499   0.719  1.00  5.96           H  
ATOM     52  HA  ALA A   4       8.727   1.921   1.064  1.00  5.96           H  
ATOM     53 1HB  ALA A   4       8.719   2.477  -1.341  1.00  5.96           H  
ATOM     54 2HB  ALA A   4       7.734   1.032  -1.016  1.00  5.96           H  
ATOM     55 3HB  ALA A   4       6.943   2.599  -1.298  1.00  5.96           H  
ATOM     56  N   THR A   5       6.863   4.611   0.782  1.00  5.52           N  
ATOM     57  CA  THR A   5       6.819   6.048   0.947  1.00  5.52           C  
ATOM     58  C   THR A   5       7.158   6.378   2.377  1.00  5.52           C  
ATOM     59  O   THR A   5       7.906   7.321   2.662  1.00  5.52           O  
ATOM     60  CB  THR A   5       5.436   6.630   0.573  1.00  5.52           C  
ATOM     61  CG2 THR A   5       5.401   8.126   0.807  1.00  5.52           C  
ATOM     62  OG1 THR A   5       5.151   6.352  -0.806  1.00  5.52           O  
ATOM     63  H   THR A   5       5.983   4.113   0.692  1.00  5.52           H  
ATOM     64  HA  THR A   5       7.574   6.502   0.303  1.00  5.52           H  
ATOM     65  HB  THR A   5       4.673   6.164   1.190  1.00  5.52           H  
ATOM     66  HG1 THR A   5       5.060   5.406  -0.930  1.00  5.52           H  
ATOM     67 1HG2 THR A   5       4.419   8.511   0.544  1.00  5.52           H  
ATOM     68 2HG2 THR A   5       5.606   8.334   1.858  1.00  5.52           H  
ATOM     69 3HG2 THR A   5       6.158   8.608   0.187  1.00  5.52           H  
ATOM     70  N   GLU A   6       6.579   5.598   3.291  1.00  5.13           N  
ATOM     71  CA  GLU A   6       6.784   5.852   4.707  1.00  5.13           C  
ATOM     72  C   GLU A   6       8.258   5.683   5.087  1.00  5.13           C  
ATOM     73  O   GLU A   6       8.806   6.502   5.832  1.00  5.13           O  
ATOM     74  CB  GLU A   6       5.920   4.900   5.536  1.00  5.13           C  
ATOM     75  CG  GLU A   6       4.414   5.139   5.424  1.00  5.13           C  
ATOM     76  CD  GLU A   6       3.593   4.127   6.199  1.00  5.13           C  
ATOM     77  OE1 GLU A   6       4.164   3.200   6.726  1.00  5.13           O  
ATOM     78  OE2 GLU A   6       2.397   4.284   6.260  1.00  5.13           O1-
ATOM     79  H   GLU A   6       5.980   4.836   2.969  1.00  5.13           H  
ATOM     80  HA  GLU A   6       6.489   6.878   4.923  1.00  5.13           H  
ATOM     81 1HB  GLU A   6       6.136   3.876   5.257  1.00  5.13           H  
ATOM     82 2HB  GLU A   6       6.180   5.012   6.584  1.00  5.13           H  
ATOM     83 1HG  GLU A   6       4.188   6.137   5.792  1.00  5.13           H  
ATOM     84 2HG  GLU A   6       4.134   5.096   4.366  1.00  5.13           H  
ATOM     85  N   VAL A   7       8.913   4.653   4.532  1.00  4.81           N  
ATOM     86  CA  VAL A   7      10.323   4.420   4.820  1.00  4.81           C  
ATOM     87  C   VAL A   7      11.173   5.516   4.237  1.00  4.81           C  
ATOM     88  O   VAL A   7      12.015   6.081   4.932  1.00  4.81           O  
ATOM     89  CB  VAL A   7      10.824   3.074   4.263  1.00  4.81           C  
ATOM     90  CG1 VAL A   7      12.336   3.010   4.426  1.00  4.81           C  
ATOM     91  CG2 VAL A   7      10.189   1.904   5.026  1.00  4.81           C  
ATOM     92  H   VAL A   7       8.407   4.001   3.934  1.00  4.81           H  
ATOM     93  HA  VAL A   7      10.461   4.417   5.899  1.00  4.81           H  
ATOM     94  HB  VAL A   7      10.574   3.009   3.201  1.00  4.81           H  
ATOM     95 1HG1 VAL A   7      12.702   2.064   4.030  1.00  4.81           H  
ATOM     96 2HG1 VAL A   7      12.799   3.834   3.884  1.00  4.81           H  
ATOM     97 3HG1 VAL A   7      12.589   3.084   5.483  1.00  4.81           H  
ATOM     98 1HG2 VAL A   7      10.558   0.965   4.623  1.00  4.81           H  
ATOM     99 2HG2 VAL A   7      10.456   1.979   6.073  1.00  4.81           H  
ATOM    100 3HG2 VAL A   7       9.114   1.940   4.925  1.00  4.81           H  
ATOM    101  N   LEU A   8      10.936   5.867   2.977  1.00  4.57           N  
ATOM    102  CA  LEU A   8      11.739   6.903   2.360  1.00  4.57           C  
ATOM    103  C   LEU A   8      11.567   8.227   3.087  1.00  4.57           C  
ATOM    104  O   LEU A   8      12.535   8.974   3.254  1.00  4.57           O  
ATOM    105  CB  LEU A   8      11.358   7.027   0.889  1.00  4.57           C  
ATOM    106  CG  LEU A   8      11.769   5.832   0.023  1.00  4.57           C  
ATOM    107  CD1 LEU A   8      11.155   5.982  -1.357  1.00  4.57           C  
ATOM    108  CD2 LEU A   8      13.281   5.762  -0.041  1.00  4.57           C  
ATOM    109  H   LEU A   8      10.219   5.393   2.423  1.00  4.57           H  
ATOM    110  HA  LEU A   8      12.783   6.608   2.421  1.00  4.57           H  
ATOM    111 1HB  LEU A   8      10.271   7.125   0.823  1.00  4.57           H  
ATOM    112 2HB  LEU A   8      11.816   7.922   0.477  1.00  4.57           H  
ATOM    113  HG  LEU A   8      11.398   4.915   0.464  1.00  4.57           H  
ATOM    114 1HD1 LEU A   8      11.436   5.131  -1.975  1.00  4.57           H  
ATOM    115 2HD1 LEU A   8      10.068   6.019  -1.260  1.00  4.57           H  
ATOM    116 3HD1 LEU A   8      11.514   6.900  -1.816  1.00  4.57           H  
ATOM    117 1HD2 LEU A   8      13.579   4.909  -0.652  1.00  4.57           H  
ATOM    118 2HD2 LEU A   8      13.669   6.679  -0.484  1.00  4.57           H  
ATOM    119 3HD2 LEU A   8      13.683   5.646   0.967  1.00  4.57           H  
ATOM    120  N   THR A   9      10.352   8.513   3.557  1.00  4.42           N  
ATOM    121  CA  THR A   9      10.105   9.737   4.291  1.00  4.42           C  
ATOM    122  C   THR A   9      10.898   9.728   5.591  1.00  4.42           C  
ATOM    123  O   THR A   9      11.593  10.697   5.913  1.00  4.42           O  
ATOM    124  CB  THR A   9       8.610   9.891   4.616  1.00  4.42           C  
ATOM    125  CG2 THR A   9       8.384  11.169   5.410  1.00  4.42           C  
ATOM    126  OG1 THR A   9       7.860   9.933   3.394  1.00  4.42           O  
ATOM    127  H   THR A   9       9.568   7.885   3.380  1.00  4.42           H  
ATOM    128  HA  THR A   9      10.432  10.583   3.688  1.00  4.42           H  
ATOM    129  HB  THR A   9       8.276   9.034   5.202  1.00  4.42           H  
ATOM    130  HG1 THR A   9       7.976   9.066   2.940  1.00  4.42           H  
ATOM    131 1HG2 THR A   9       7.325  11.271   5.637  1.00  4.42           H  
ATOM    132 2HG2 THR A   9       8.953  11.121   6.337  1.00  4.42           H  
ATOM    133 3HG2 THR A   9       8.714  12.026   4.825  1.00  4.42           H  
ATOM    134  N   ALA A  10      10.838   8.609   6.328  1.00  4.34           N  
ATOM    135  CA  ALA A  10      11.558   8.497   7.589  1.00  4.34           C  
ATOM    136  C   ALA A  10      13.058   8.666   7.390  1.00  4.34           C  
ATOM    137  O   ALA A  10      13.721   9.338   8.184  1.00  4.34           O  
ATOM    138  CB  ALA A  10      11.278   7.145   8.226  1.00  4.34           C  
ATOM    139  H   ALA A  10      10.254   7.826   6.023  1.00  4.34           H  
ATOM    140  HA  ALA A  10      11.211   9.292   8.249  1.00  4.34           H  
ATOM    141 1HB  ALA A  10      11.799   7.075   9.177  1.00  4.34           H  
ATOM    142 2HB  ALA A  10      10.206   7.028   8.385  1.00  4.34           H  
ATOM    143 3HB  ALA A  10      11.628   6.354   7.559  1.00  4.34           H  
ATOM    144  N   VAL A  11      13.588   8.082   6.309  1.00  4.29           N  
ATOM    145  CA  VAL A  11      15.009   8.149   6.004  1.00  4.29           C  
ATOM    146  C   VAL A  11      15.425   9.550   5.604  1.00  4.29           C  
ATOM    147  O   VAL A  11      16.450  10.055   6.058  1.00  4.29           O  
ATOM    148  CB  VAL A  11      15.382   7.137   4.915  1.00  4.29           C  
ATOM    149  CG1 VAL A  11      16.791   7.346   4.503  1.00  4.29           C  
ATOM    150  CG2 VAL A  11      15.232   5.736   5.461  1.00  4.29           C  
ATOM    151  H   VAL A  11      12.980   7.535   5.696  1.00  4.29           H  
ATOM    152  HA  VAL A  11      15.560   7.882   6.899  1.00  4.29           H  
ATOM    153  HB  VAL A  11      14.729   7.277   4.052  1.00  4.29           H  
ATOM    154 1HG1 VAL A  11      17.055   6.626   3.732  1.00  4.29           H  
ATOM    155 2HG1 VAL A  11      16.898   8.353   4.115  1.00  4.29           H  
ATOM    156 3HG1 VAL A  11      17.438   7.211   5.367  1.00  4.29           H  
ATOM    157 1HG2 VAL A  11      15.493   5.015   4.693  1.00  4.29           H  
ATOM    158 2HG2 VAL A  11      15.896   5.626   6.308  1.00  4.29           H  
ATOM    159 3HG2 VAL A  11      14.213   5.570   5.780  1.00  4.29           H  
ATOM    160  N   GLY A  12      14.619  10.189   4.761  1.00  4.26           N  
ATOM    161  CA  GLY A  12      14.883  11.550   4.334  1.00  4.26           C  
ATOM    162  C   GLY A  12      14.982  12.465   5.546  1.00  4.26           C  
ATOM    163  O   GLY A  12      15.970  13.196   5.705  1.00  4.26           O  
ATOM    164  H   GLY A  12      13.793   9.721   4.395  1.00  4.26           H  
ATOM    165 1HA  GLY A  12      15.806  11.584   3.758  1.00  4.26           H  
ATOM    166 2HA  GLY A  12      14.072  11.883   3.685  1.00  4.26           H  
ATOM    167  N   LEU A  13      13.965  12.417   6.410  1.00  4.24           N  
ATOM    168  CA  LEU A  13      13.949  13.258   7.593  1.00  4.24           C  
ATOM    169  C   LEU A  13      15.113  12.922   8.514  1.00  4.24           C  
ATOM    170  O   LEU A  13      15.766  13.824   9.037  1.00  4.24           O  
ATOM    171  CB  LEU A  13      12.627  13.068   8.328  1.00  4.24           C  
ATOM    172  CG  LEU A  13      11.395  13.597   7.583  1.00  4.24           C  
ATOM    173  CD1 LEU A  13      10.141  13.181   8.325  1.00  4.24           C  
ATOM    174  CD2 LEU A  13      11.496  15.103   7.457  1.00  4.24           C  
ATOM    175  H   LEU A  13      13.180  11.785   6.232  1.00  4.24           H  
ATOM    176  HA  LEU A  13      14.039  14.298   7.282  1.00  4.24           H  
ATOM    177 1HB  LEU A  13      12.478  11.997   8.495  1.00  4.24           H  
ATOM    178 2HB  LEU A  13      12.684  13.566   9.293  1.00  4.24           H  
ATOM    179  HG  LEU A  13      11.357  13.156   6.588  1.00  4.24           H  
ATOM    180 1HD1 LEU A  13       9.263  13.544   7.790  1.00  4.24           H  
ATOM    181 2HD1 LEU A  13      10.106  12.092   8.387  1.00  4.24           H  
ATOM    182 3HD1 LEU A  13      10.153  13.601   9.329  1.00  4.24           H  
ATOM    183 1HD2 LEU A  13      10.627  15.481   6.919  1.00  4.24           H  
ATOM    184 2HD2 LEU A  13      11.533  15.551   8.450  1.00  4.24           H  
ATOM    185 3HD2 LEU A  13      12.403  15.360   6.909  1.00  4.24           H  
ATOM    186  N   MET A  14      15.423  11.633   8.672  1.00  4.22           N  
ATOM    187  CA  MET A  14      16.542  11.232   9.503  1.00  4.22           C  
ATOM    188  C   MET A  14      17.828  11.854   9.010  1.00  4.22           C  
ATOM    189  O   MET A  14      18.596  12.401   9.802  1.00  4.22           O  
ATOM    190  CB  MET A  14      16.628   9.720   9.542  1.00  4.22           C  
ATOM    191  CG  MET A  14      17.750   9.136  10.329  1.00  4.22           C  
ATOM    192  SD  MET A  14      19.258   9.033   9.392  1.00  4.22           S  
ATOM    193  CE  MET A  14      18.741   7.760   8.247  1.00  4.22           C  
ATOM    194  H   MET A  14      14.858  10.903   8.238  1.00  4.22           H  
ATOM    195  HA  MET A  14      16.369  11.595  10.514  1.00  4.22           H  
ATOM    196 1HB  MET A  14      15.699   9.319   9.943  1.00  4.22           H  
ATOM    197 2HB  MET A  14      16.719   9.346   8.528  1.00  4.22           H  
ATOM    198 1HG  MET A  14      17.934   9.725  11.226  1.00  4.22           H  
ATOM    199 2HG  MET A  14      17.462   8.142  10.622  1.00  4.22           H  
ATOM    200 1HE  MET A  14      19.552   7.529   7.576  1.00  4.22           H  
ATOM    201 2HE  MET A  14      18.462   6.865   8.798  1.00  4.22           H  
ATOM    202 3HE  MET A  14      17.889   8.120   7.674  1.00  4.22           H  
ATOM    203  N   PHE A  15      18.069  11.798   7.703  1.00  4.19           N  
ATOM    204  CA  PHE A  15      19.283  12.387   7.177  1.00  4.19           C  
ATOM    205  C   PHE A  15      19.317  13.892   7.375  1.00  4.19           C  
ATOM    206  O   PHE A  15      20.377  14.455   7.664  1.00  4.19           O  
ATOM    207  CB  PHE A  15      19.508  12.008   5.726  1.00  4.19           C  
ATOM    208  CG  PHE A  15      20.103  10.647   5.602  1.00  4.19           C  
ATOM    209  CD1 PHE A  15      19.526   9.666   4.835  1.00  4.19           C  
ATOM    210  CD2 PHE A  15      21.271  10.352   6.297  1.00  4.19           C  
ATOM    211  CE1 PHE A  15      20.113   8.411   4.739  1.00  4.19           C  
ATOM    212  CE2 PHE A  15      21.852   9.109   6.215  1.00  4.19           C  
ATOM    213  CZ  PHE A  15      21.275   8.135   5.428  1.00  4.19           C  
ATOM    214  H   PHE A  15      17.413  11.330   7.078  1.00  4.19           H  
ATOM    215  HA  PHE A  15      20.116  11.962   7.734  1.00  4.19           H  
ATOM    216 1HB  PHE A  15      18.550  12.017   5.196  1.00  4.19           H  
ATOM    217 2HB  PHE A  15      20.167  12.726   5.247  1.00  4.19           H  
ATOM    218  HD1 PHE A  15      18.610   9.891   4.296  1.00  4.19           H  
ATOM    219  HD2 PHE A  15      21.728  11.124   6.921  1.00  4.19           H  
ATOM    220  HE1 PHE A  15      19.657   7.642   4.122  1.00  4.19           H  
ATOM    221  HE2 PHE A  15      22.769   8.897   6.767  1.00  4.19           H  
ATOM    222  HZ  PHE A  15      21.734   7.151   5.356  1.00  4.19           H  
ATOM    223  N   ALA A  16      18.170  14.563   7.227  1.00  4.16           N  
ATOM    224  CA  ALA A  16      18.138  16.005   7.439  1.00  4.16           C  
ATOM    225  C   ALA A  16      18.570  16.332   8.872  1.00  4.16           C  
ATOM    226  O   ALA A  16      19.346  17.271   9.110  1.00  4.16           O  
ATOM    227  CB  ALA A  16      16.734  16.536   7.187  1.00  4.16           C  
ATOM    228  H   ALA A  16      17.320  14.066   6.951  1.00  4.16           H  
ATOM    229  HA  ALA A  16      18.837  16.471   6.749  1.00  4.16           H  
ATOM    230 1HB  ALA A  16      16.723  17.613   7.335  1.00  4.16           H  
ATOM    231 2HB  ALA A  16      16.436  16.301   6.165  1.00  4.16           H  
ATOM    232 3HB  ALA A  16      16.041  16.068   7.880  1.00  4.16           H  
ATOM    233  N   ILE A  17      18.116  15.498   9.811  1.00  4.16           N  
ATOM    234  CA  ILE A  17      18.428  15.652  11.222  1.00  4.16           C  
ATOM    235  C   ILE A  17      19.920  15.405  11.462  1.00  4.16           C  
ATOM    236  O   ILE A  17      20.560  16.156  12.211  1.00  4.16           O  
ATOM    237  CB  ILE A  17      17.583  14.713  12.082  1.00  4.16           C  
ATOM    238  CG1 ILE A  17      16.100  15.088  12.033  1.00  4.16           C  
ATOM    239  CG2 ILE A  17      18.017  14.859  13.459  1.00  4.16           C  
ATOM    240  CD1 ILE A  17      15.197  14.014  12.632  1.00  4.16           C  
ATOM    241  H   ILE A  17      17.479  14.750   9.531  1.00  4.16           H  
ATOM    242  HA  ILE A  17      18.201  16.672  11.514  1.00  4.16           H  
ATOM    243  HB  ILE A  17      17.704  13.685  11.756  1.00  4.16           H  
ATOM    244 1HG1 ILE A  17      15.954  16.009  12.592  1.00  4.16           H  
ATOM    245 2HG1 ILE A  17      15.808  15.262  11.002  1.00  4.16           H  
ATOM    246 1HG2 ILE A  17      17.421  14.207  14.050  1.00  4.16           H  
ATOM    247 2HG2 ILE A  17      19.042  14.607  13.540  1.00  4.16           H  
ATOM    248 3HG2 ILE A  17      17.874  15.889  13.783  1.00  4.16           H  
ATOM    249 1HD1 ILE A  17      14.160  14.337  12.575  1.00  4.16           H  
ATOM    250 2HD1 ILE A  17      15.318  13.090  12.071  1.00  4.16           H  
ATOM    251 3HD1 ILE A  17      15.470  13.845  13.673  1.00  4.16           H  
ATOM    252  N   VAL A  18      20.472  14.364  10.820  1.00  4.16           N  
ATOM    253  CA  VAL A  18      21.897  14.046  10.915  1.00  4.16           C  
ATOM    254  C   VAL A  18      22.725  15.210  10.411  1.00  4.16           C  
ATOM    255  O   VAL A  18      23.740  15.549  11.017  1.00  4.16           O  
ATOM    256  CB  VAL A  18      22.267  12.787  10.118  1.00  4.16           C  
ATOM    257  CG1 VAL A  18      23.769  12.654  10.067  1.00  4.16           C  
ATOM    258  CG2 VAL A  18      21.678  11.563  10.778  1.00  4.16           C  
ATOM    259  H   VAL A  18      19.868  13.770  10.249  1.00  4.16           H  
ATOM    260  HA  VAL A  18      22.153  13.876  11.954  1.00  4.16           H  
ATOM    261  HB  VAL A  18      21.893  12.882   9.106  1.00  4.16           H  
ATOM    262 1HG1 VAL A  18      24.035  11.769   9.493  1.00  4.16           H  
ATOM    263 2HG1 VAL A  18      24.195  13.540   9.588  1.00  4.16           H  
ATOM    264 3HG1 VAL A  18      24.160  12.566  11.081  1.00  4.16           H  
ATOM    265 1HG2 VAL A  18      21.944  10.677  10.208  1.00  4.16           H  
ATOM    266 2HG2 VAL A  18      22.087  11.488  11.773  1.00  4.16           H  
ATOM    267 3HG2 VAL A  18      20.607  11.645  10.834  1.00  4.16           H  
ATOM    268  N   GLY A  19      22.292  15.819   9.307  1.00  4.17           N  
ATOM    269  CA  GLY A  19      22.957  16.994   8.767  1.00  4.17           C  
ATOM    270  C   GLY A  19      23.076  18.029   9.882  1.00  4.17           C  
ATOM    271  O   GLY A  19      24.169  18.534  10.160  1.00  4.17           O  
ATOM    272  H   GLY A  19      21.469  15.453   8.827  1.00  4.17           H  
ATOM    273 1HA  GLY A  19      23.940  16.726   8.381  1.00  4.17           H  
ATOM    274 2HA  GLY A  19      22.365  17.395   7.944  1.00  4.17           H  
ATOM    275  N   GLY A  20      21.944  18.316  10.535  1.00  4.24           N  
ATOM    276  CA  GLY A  20      21.908  19.255  11.646  1.00  4.24           C  
ATOM    277  C   GLY A  20      22.947  18.870  12.694  1.00  4.24           C  
ATOM    278  O   GLY A  20      23.802  19.679  13.039  1.00  4.24           O  
ATOM    279  H   GLY A  20      21.078  17.865  10.230  1.00  4.24           H  
ATOM    280 1HA  GLY A  20      22.103  20.264  11.283  1.00  4.24           H  
ATOM    281 2HA  GLY A  20      20.914  19.247  12.089  1.00  4.24           H  
ATOM    282  N   LEU A  21      22.909  17.622  13.168  1.00  4.45           N  
ATOM    283  CA  LEU A  21      23.886  17.166  14.163  1.00  4.45           C  
ATOM    284  C   LEU A  21      25.328  17.368  13.733  1.00  4.45           C  
ATOM    285  O   LEU A  21      26.165  17.775  14.541  1.00  4.45           O  
ATOM    286  CB  LEU A  21      23.703  15.686  14.510  1.00  4.45           C  
ATOM    287  CG  LEU A  21      24.783  15.121  15.480  1.00  4.45           C  
ATOM    288  CD1 LEU A  21      24.731  15.855  16.769  1.00  4.45           C  
ATOM    289  CD2 LEU A  21      24.560  13.636  15.720  1.00  4.45           C  
ATOM    290  H   LEU A  21      22.178  16.990  12.831  1.00  4.45           H  
ATOM    291  HA  LEU A  21      23.734  17.749  15.066  1.00  4.45           H  
ATOM    292 1HB  LEU A  21      22.733  15.567  14.980  1.00  4.45           H  
ATOM    293 2HB  LEU A  21      23.724  15.103  13.591  1.00  4.45           H  
ATOM    294  HG  LEU A  21      25.766  15.275  15.037  1.00  4.45           H  
ATOM    295 1HD1 LEU A  21      25.504  15.474  17.431  1.00  4.45           H  
ATOM    296 2HD1 LEU A  21      24.898  16.921  16.597  1.00  4.45           H  
ATOM    297 3HD1 LEU A  21      23.766  15.703  17.211  1.00  4.45           H  
ATOM    298 1HD2 LEU A  21      25.331  13.256  16.385  1.00  4.45           H  
ATOM    299 2HD2 LEU A  21      23.586  13.483  16.177  1.00  4.45           H  
ATOM    300 3HD2 LEU A  21      24.613  13.101  14.771  1.00  4.45           H  
ATOM    301  N   ALA A  22      25.634  17.050  12.479  1.00  4.78           N  
ATOM    302  CA  ALA A  22      26.989  17.172  11.972  1.00  4.78           C  
ATOM    303  C   ALA A  22      27.513  18.604  12.093  1.00  4.78           C  
ATOM    304  O   ALA A  22      28.703  18.803  12.357  1.00  4.78           O  
ATOM    305  CB  ALA A  22      27.039  16.724  10.522  1.00  4.78           C  
ATOM    306  H   ALA A  22      24.902  16.706  11.862  1.00  4.78           H  
ATOM    307  HA  ALA A  22      27.628  16.524  12.569  1.00  4.78           H  
ATOM    308 1HB  ALA A  22      28.060  16.788  10.157  1.00  4.78           H  
ATOM    309 2HB  ALA A  22      26.683  15.696  10.450  1.00  4.78           H  
ATOM    310 3HB  ALA A  22      26.398  17.370   9.927  1.00  4.78           H  
ATOM    311  N   GLU A  23      26.640  19.600  11.908  1.00  5.20           N  
ATOM    312  CA  GLU A  23      27.072  20.992  12.022  1.00  5.20           C  
ATOM    313  C   GLU A  23      26.902  21.590  13.427  1.00  5.20           C  
ATOM    314  O   GLU A  23      27.727  22.382  13.884  1.00  5.20           O  
ATOM    315  CB  GLU A  23      26.304  21.877  11.033  1.00  5.20           C  
ATOM    316  CG  GLU A  23      26.566  21.575   9.555  1.00  5.20           C  
ATOM    317  CD  GLU A  23      25.828  22.519   8.611  1.00  5.20           C  
ATOM    318  OE1 GLU A  23      25.046  23.318   9.080  1.00  5.20           O  
ATOM    319  OE2 GLU A  23      26.066  22.448   7.426  1.00  5.20           O1-
ATOM    320  H   GLU A  23      25.671  19.372  11.659  1.00  5.20           H  
ATOM    321  HA  GLU A  23      28.131  21.035  11.769  1.00  5.20           H  
ATOM    322 1HB  GLU A  23      25.232  21.755  11.210  1.00  5.20           H  
ATOM    323 2HB  GLU A  23      26.548  22.922  11.217  1.00  5.20           H  
ATOM    324 1HG  GLU A  23      27.635  21.644   9.363  1.00  5.20           H  
ATOM    325 2HG  GLU A  23      26.251  20.549   9.354  1.00  5.20           H  
ATOM    326  N   LEU A  24      25.851  21.212  14.139  1.00  5.65           N  
ATOM    327  CA  LEU A  24      25.528  21.870  15.403  1.00  5.65           C  
ATOM    328  C   LEU A  24      26.168  21.313  16.666  1.00  5.65           C  
ATOM    329  O   LEU A  24      25.489  20.972  17.636  1.00  5.65           O  
ATOM    330  CB  LEU A  24      24.018  21.900  15.574  1.00  5.65           C  
ATOM    331  CG  LEU A  24      23.296  22.657  14.480  1.00  5.65           C  
ATOM    332  CD1 LEU A  24      21.801  22.564  14.702  1.00  5.65           C  
ATOM    333  CD2 LEU A  24      23.785  24.111  14.498  1.00  5.65           C  
ATOM    334  H   LEU A  24      25.220  20.510  13.765  1.00  5.65           H  
ATOM    335  HA  LEU A  24      25.859  22.904  15.312  1.00  5.65           H  
ATOM    336 1HB  LEU A  24      23.643  20.870  15.575  1.00  5.65           H  
ATOM    337 2HB  LEU A  24      23.776  22.361  16.530  1.00  5.65           H  
ATOM    338  HG  LEU A  24      23.522  22.213  13.507  1.00  5.65           H  
ATOM    339 1HD1 LEU A  24      21.280  23.108  13.914  1.00  5.65           H  
ATOM    340 2HD1 LEU A  24      21.502  21.515  14.682  1.00  5.65           H  
ATOM    341 3HD1 LEU A  24      21.547  22.999  15.668  1.00  5.65           H  
ATOM    342 1HD2 LEU A  24      23.282  24.672  13.711  1.00  5.65           H  
ATOM    343 2HD2 LEU A  24      23.562  24.562  15.467  1.00  5.65           H  
ATOM    344 3HD2 LEU A  24      24.863  24.134  14.329  1.00  5.65           H  
ATOM    345  N   ASP A  25      27.502  21.415  16.731  1.00  6.04           N  
ATOM    346  CA  ASP A  25      28.269  20.984  17.924  1.00  6.04           C  
ATOM    347  C   ASP A  25      28.221  22.084  18.996  1.00  6.04           C  
ATOM    348  O   ASP A  25      28.837  22.002  20.059  1.00  6.04           O  
ATOM    349  CB  ASP A  25      29.722  20.605  17.567  1.00  6.04           C  
ATOM    350  CG  ASP A  25      30.623  21.759  17.045  1.00  6.04           C  
ATOM    351  OD1 ASP A  25      30.181  22.880  16.979  1.00  6.04           O  
ATOM    352  OD2 ASP A  25      31.765  21.480  16.737  1.00  6.04           O1-
ATOM    353  H   ASP A  25      27.971  21.750  15.886  1.00  6.04           H  
ATOM    354  HA  ASP A  25      27.788  20.094  18.332  1.00  6.04           H  
ATOM    355 1HB  ASP A  25      30.197  20.175  18.449  1.00  6.04           H  
ATOM    356 2HB  ASP A  25      29.701  19.824  16.803  1.00  6.04           H  
ATOM    357  N   VAL A  26      27.435  23.087  18.652  1.00  6.31           N  
ATOM    358  CA  VAL A  26      27.060  24.290  19.329  1.00  6.31           C  
ATOM    359  C   VAL A  26      26.117  24.053  20.502  1.00  6.31           C  
ATOM    360  O   VAL A  26      26.195  24.764  21.503  1.00  6.31           O  
ATOM    361  CB  VAL A  26      26.347  25.190  18.310  1.00  6.31           C  
ATOM    362  CG1 VAL A  26      25.816  26.435  18.983  1.00  6.31           C  
ATOM    363  CG2 VAL A  26      27.304  25.515  17.178  1.00  6.31           C  
ATOM    364  H   VAL A  26      27.038  22.989  17.739  1.00  6.31           H  
ATOM    365  HA  VAL A  26      27.965  24.778  19.691  1.00  6.31           H  
ATOM    366  HB  VAL A  26      25.487  24.650  17.905  1.00  6.31           H  
ATOM    367 1HG1 VAL A  26      25.295  27.051  18.252  1.00  6.31           H  
ATOM    368 2HG1 VAL A  26      25.126  26.158  19.777  1.00  6.31           H  
ATOM    369 3HG1 VAL A  26      26.645  26.998  19.409  1.00  6.31           H  
ATOM    370 1HG2 VAL A  26      26.801  26.129  16.436  1.00  6.31           H  
ATOM    371 2HG2 VAL A  26      28.167  26.049  17.574  1.00  6.31           H  
ATOM    372 3HG2 VAL A  26      27.643  24.581  16.709  1.00  6.31           H  
ATOM    373  N   ASP A  27      25.162  23.121  20.341  1.00  6.42           N  
ATOM    374  CA  ASP A  27      24.130  22.970  21.369  1.00  6.42           C  
ATOM    375  C   ASP A  27      23.625  21.528  21.558  1.00  6.42           C  
ATOM    376  O   ASP A  27      24.062  20.585  20.905  1.00  6.42           O  
ATOM    377  CB  ASP A  27      22.948  23.915  21.000  1.00  6.42           C  
ATOM    378  CG  ASP A  27      22.018  24.442  22.187  1.00  6.42           C  
ATOM    379  OD1 ASP A  27      21.949  23.805  23.228  1.00  6.42           O  
ATOM    380  OD2 ASP A  27      21.409  25.472  22.008  1.00  6.42           O1-
ATOM    381  H   ASP A  27      25.169  22.519  19.515  1.00  6.42           H  
ATOM    382  HA  ASP A  27      24.553  23.296  22.316  1.00  6.42           H  
ATOM    383 1HB  ASP A  27      23.342  24.781  20.484  1.00  6.42           H  
ATOM    384 2HB  ASP A  27      22.304  23.393  20.287  1.00  6.42           H  
ATOM    385  N   SER A  28      22.707  21.414  22.513  1.00  6.35           N  
ATOM    386  CA  SER A  28      22.050  20.209  22.983  1.00  6.35           C  
ATOM    387  C   SER A  28      20.919  19.687  22.096  1.00  6.35           C  
ATOM    388  O   SER A  28      20.516  20.319  21.121  1.00  6.35           O  
ATOM    389  CB  SER A  28      21.535  20.504  24.378  1.00  6.35           C  
ATOM    390  OG  SER A  28      20.568  21.526  24.349  1.00  6.35           O  
ATOM    391  H   SER A  28      22.441  22.274  22.978  1.00  6.35           H  
ATOM    392  HA  SER A  28      22.806  19.427  23.056  1.00  6.35           H  
ATOM    393 1HB  SER A  28      21.104  19.607  24.812  1.00  6.35           H  
ATOM    394 2HB  SER A  28      22.364  20.810  25.013  1.00  6.35           H  
ATOM    395  HG  SER A  28      21.029  22.337  23.982  1.00  6.35           H  
ATOM    396  N   MET A  29      20.464  18.478  22.427  1.00  6.16           N  
ATOM    397  CA  MET A  29      19.363  17.727  21.793  1.00  6.16           C  
ATOM    398  C   MET A  29      19.563  17.248  20.359  1.00  6.16           C  
ATOM    399  O   MET A  29      18.810  16.398  19.895  1.00  6.16           O  
ATOM    400  CB  MET A  29      18.068  18.517  21.852  1.00  6.16           C  
ATOM    401  CG  MET A  29      17.519  18.673  23.226  1.00  6.16           C  
ATOM    402  SD  MET A  29      17.208  17.065  23.957  1.00  6.16           S  
ATOM    403  CE  MET A  29      15.924  16.470  22.861  1.00  6.16           C  
ATOM    404  H   MET A  29      20.895  18.044  23.228  1.00  6.16           H  
ATOM    405  HA  MET A  29      19.206  16.835  22.392  1.00  6.16           H  
ATOM    406 1HB  MET A  29      18.189  19.502  21.408  1.00  6.16           H  
ATOM    407 2HB  MET A  29      17.320  17.991  21.271  1.00  6.16           H  
ATOM    408 1HG  MET A  29      18.227  19.216  23.854  1.00  6.16           H  
ATOM    409 2HG  MET A  29      16.584  19.230  23.194  1.00  6.16           H  
ATOM    410 1HE  MET A  29      15.608  15.476  23.175  1.00  6.16           H  
ATOM    411 2HE  MET A  29      15.075  17.151  22.892  1.00  6.16           H  
ATOM    412 3HE  MET A  29      16.316  16.422  21.843  1.00  6.16           H  
ATOM    413  N   SER A  30      20.636  17.661  19.704  1.00  5.94           N  
ATOM    414  CA  SER A  30      20.853  17.212  18.342  1.00  5.94           C  
ATOM    415  C   SER A  30      21.055  15.706  18.269  1.00  5.94           C  
ATOM    416  O   SER A  30      20.526  15.053  17.370  1.00  5.94           O  
ATOM    417  CB  SER A  30      22.027  17.934  17.742  1.00  5.94           C  
ATOM    418  OG  SER A  30      21.756  19.302  17.599  1.00  5.94           O  
ATOM    419  H   SER A  30      21.249  18.348  20.124  1.00  5.94           H  
ATOM    420  HA  SER A  30      19.967  17.463  17.760  1.00  5.94           H  
ATOM    421 1HB  SER A  30      22.907  17.793  18.369  1.00  5.94           H  
ATOM    422 2HB  SER A  30      22.236  17.510  16.777  1.00  5.94           H  
ATOM    423  HG  SER A  30      21.534  19.623  18.481  1.00  5.94           H  
ATOM    424  N   ILE A  31      21.787  15.132  19.219  1.00  5.77           N  
ATOM    425  CA  ILE A  31      21.994  13.695  19.169  1.00  5.77           C  
ATOM    426  C   ILE A  31      20.669  12.945  19.366  1.00  5.77           C  
ATOM    427  O   ILE A  31      20.335  12.122  18.523  1.00  5.77           O  
ATOM    428  CB  ILE A  31      23.128  13.212  20.087  1.00  5.77           C  
ATOM    429  CG1 ILE A  31      24.437  13.740  19.585  1.00  5.77           C  
ATOM    430  CG2 ILE A  31      23.112  11.701  20.141  1.00  5.77           C  
ATOM    431  CD1 ILE A  31      25.575  13.575  20.535  1.00  5.77           C  
ATOM    432  H   ILE A  31      22.194  15.694  19.956  1.00  5.77           H  
ATOM    433  HA  ILE A  31      22.334  13.447  18.156  1.00  5.77           H  
ATOM    434  HB  ILE A  31      23.028  13.626  21.065  1.00  5.77           H  
ATOM    435 1HG1 ILE A  31      24.683  13.229  18.662  1.00  5.77           H  
ATOM    436 2HG1 ILE A  31      24.324  14.799  19.386  1.00  5.77           H  
ATOM    437 1HG2 ILE A  31      23.919  11.351  20.785  1.00  5.77           H  
ATOM    438 2HG2 ILE A  31      22.165  11.361  20.539  1.00  5.77           H  
ATOM    439 3HG2 ILE A  31      23.246  11.304  19.134  1.00  5.77           H  
ATOM    440 1HD1 ILE A  31      26.483  13.989  20.090  1.00  5.77           H  
ATOM    441 2HD1 ILE A  31      25.357  14.102  21.464  1.00  5.77           H  
ATOM    442 3HD1 ILE A  31      25.725  12.517  20.746  1.00  5.77           H  
ATOM    443  N   PRO A  32      19.888  13.162  20.458  1.00  5.61           N  
ATOM    444  CA  PRO A  32      18.562  12.592  20.618  1.00  5.61           C  
ATOM    445  C   PRO A  32      17.671  12.803  19.396  1.00  5.61           C  
ATOM    446  O   PRO A  32      16.909  11.903  19.039  1.00  5.61           O  
ATOM    447  CB  PRO A  32      18.037  13.360  21.828  1.00  5.61           C  
ATOM    448  CG  PRO A  32      19.267  13.621  22.647  1.00  5.61           C  
ATOM    449  CD  PRO A  32      20.356  13.899  21.652  1.00  5.61           C  
ATOM    450  HA  PRO A  32      18.646  11.531  20.849  1.00  5.61           H  
ATOM    451 1HB  PRO A  32      17.551  14.290  21.495  1.00  5.61           H  
ATOM    452 2HB  PRO A  32      17.279  12.767  22.359  1.00  5.61           H  
ATOM    453 1HG  PRO A  32      19.091  14.466  23.328  1.00  5.61           H  
ATOM    454 2HG  PRO A  32      19.489  12.749  23.276  1.00  5.61           H  
ATOM    455 1HD  PRO A  32      20.468  14.947  21.482  1.00  5.61           H  
ATOM    456 2HD  PRO A  32      21.227  13.442  22.080  1.00  5.61           H  
ATOM    457  N   PHE A  33      17.791  13.943  18.702  1.00  5.41           N  
ATOM    458  CA  PHE A  33      16.969  14.111  17.514  1.00  5.41           C  
ATOM    459  C   PHE A  33      17.399  13.110  16.443  1.00  5.41           C  
ATOM    460  O   PHE A  33      16.552  12.492  15.788  1.00  5.41           O  
ATOM    461  CB  PHE A  33      17.052  15.537  16.976  1.00  5.41           C  
ATOM    462  CG  PHE A  33      16.376  16.559  17.859  1.00  5.41           C  
ATOM    463  CD1 PHE A  33      15.287  16.211  18.644  1.00  5.41           C  
ATOM    464  CD2 PHE A  33      16.822  17.874  17.894  1.00  5.41           C  
ATOM    465  CE1 PHE A  33      14.666  17.150  19.447  1.00  5.41           C  
ATOM    466  CE2 PHE A  33      16.201  18.813  18.692  1.00  5.41           C  
ATOM    467  CZ  PHE A  33      15.124  18.449  19.474  1.00  5.41           C  
ATOM    468  H   PHE A  33      18.391  14.706  19.007  1.00  5.41           H  
ATOM    469  HA  PHE A  33      15.936  13.909  17.778  1.00  5.41           H  
ATOM    470 1HB  PHE A  33      18.092  15.820  16.853  1.00  5.41           H  
ATOM    471 2HB  PHE A  33      16.582  15.577  15.997  1.00  5.41           H  
ATOM    472  HD1 PHE A  33      14.922  15.185  18.625  1.00  5.41           H  
ATOM    473  HD2 PHE A  33      17.673  18.161  17.280  1.00  5.41           H  
ATOM    474  HE1 PHE A  33      13.817  16.862  20.062  1.00  5.41           H  
ATOM    475  HE2 PHE A  33      16.566  19.840  18.712  1.00  5.41           H  
ATOM    476  HZ  PHE A  33      14.637  19.187  20.109  1.00  5.41           H  
ATOM    477  N   VAL A  34      18.713  12.907  16.292  1.00  5.17           N  
ATOM    478  CA  VAL A  34      19.206  11.935  15.326  1.00  5.17           C  
ATOM    479  C   VAL A  34      18.758  10.554  15.680  1.00  5.17           C  
ATOM    480  O   VAL A  34      18.346   9.793  14.801  1.00  5.17           O  
ATOM    481  CB  VAL A  34      20.733  11.933  15.202  1.00  5.17           C  
ATOM    482  CG1 VAL A  34      21.152  10.736  14.394  1.00  5.17           C  
ATOM    483  CG2 VAL A  34      21.152  13.145  14.490  1.00  5.17           C  
ATOM    484  H   VAL A  34      19.377  13.453  16.848  1.00  5.17           H  
ATOM    485  HA  VAL A  34      18.797  12.183  14.349  1.00  5.17           H  
ATOM    486  HB  VAL A  34      21.195  11.883  16.182  1.00  5.17           H  
ATOM    487 1HG1 VAL A  34      22.236  10.733  14.280  1.00  5.17           H  
ATOM    488 2HG1 VAL A  34      20.838   9.832  14.906  1.00  5.17           H  
ATOM    489 3HG1 VAL A  34      20.679  10.775  13.420  1.00  5.17           H  
ATOM    490 1HG2 VAL A  34      22.208  13.134  14.361  1.00  5.17           H  
ATOM    491 2HG2 VAL A  34      20.680  13.142  13.524  1.00  5.17           H  
ATOM    492 3HG2 VAL A  34      20.855  14.027  15.049  1.00  5.17           H  
ATOM    493  N   LEU A  35      18.839  10.225  16.963  1.00  4.95           N  
ATOM    494  CA  LEU A  35      18.444   8.913  17.410  1.00  4.95           C  
ATOM    495  C   LEU A  35      16.962   8.713  17.139  1.00  4.95           C  
ATOM    496  O   LEU A  35      16.555   7.648  16.681  1.00  4.95           O  
ATOM    497  CB  LEU A  35      18.756   8.780  18.895  1.00  4.95           C  
ATOM    498  CG  LEU A  35      20.253   8.793  19.221  1.00  4.95           C  
ATOM    499  CD1 LEU A  35      20.440   8.829  20.720  1.00  4.95           C  
ATOM    500  CD2 LEU A  35      20.916   7.586  18.596  1.00  4.95           C  
ATOM    501  H   LEU A  35      19.200  10.912  17.626  1.00  4.95           H  
ATOM    502  HA  LEU A  35      19.006   8.166  16.856  1.00  4.95           H  
ATOM    503 1HB  LEU A  35      18.286   9.604  19.417  1.00  4.95           H  
ATOM    504 2HB  LEU A  35      18.334   7.849  19.260  1.00  4.95           H  
ATOM    505  HG  LEU A  35      20.704   9.690  18.808  1.00  4.95           H  
ATOM    506 1HD1 LEU A  35      21.504   8.854  20.951  1.00  4.95           H  
ATOM    507 2HD1 LEU A  35      19.966   9.712  21.125  1.00  4.95           H  
ATOM    508 3HD1 LEU A  35      19.992   7.943  21.163  1.00  4.95           H  
ATOM    509 1HD2 LEU A  35      21.984   7.604  18.819  1.00  4.95           H  
ATOM    510 2HD2 LEU A  35      20.476   6.675  19.000  1.00  4.95           H  
ATOM    511 3HD2 LEU A  35      20.771   7.612  17.521  1.00  4.95           H  
ATOM    512  N   ALA A  36      16.150   9.753  17.359  1.00  4.73           N  
ATOM    513  CA  ALA A  36      14.724   9.664  17.072  1.00  4.73           C  
ATOM    514  C   ALA A  36      14.510   9.386  15.593  1.00  4.73           C  
ATOM    515  O   ALA A  36      13.662   8.570  15.222  1.00  4.73           O  
ATOM    516  CB  ALA A  36      14.027  10.947  17.481  1.00  4.73           C  
ATOM    517  H   ALA A  36      16.522  10.613  17.757  1.00  4.73           H  
ATOM    518  HA  ALA A  36      14.309   8.840  17.635  1.00  4.73           H  
ATOM    519 1HB  ALA A  36      12.964  10.862  17.279  1.00  4.73           H  
ATOM    520 2HB  ALA A  36      14.188  11.121  18.543  1.00  4.73           H  
ATOM    521 3HB  ALA A  36      14.437  11.779  16.917  1.00  4.73           H  
ATOM    522  N   GLY A  37      15.325  10.030  14.753  1.00  4.52           N  
ATOM    523  CA  GLY A  37      15.292   9.848  13.313  1.00  4.52           C  
ATOM    524  C   GLY A  37      15.580   8.396  12.959  1.00  4.52           C  
ATOM    525  O   GLY A  37      14.808   7.753  12.244  1.00  4.52           O  
ATOM    526  H   GLY A  37      15.984  10.707  15.139  1.00  4.52           H  
ATOM    527 1HA  GLY A  37      14.320  10.145  12.924  1.00  4.52           H  
ATOM    528 2HA  GLY A  37      16.042  10.496  12.858  1.00  4.52           H  
ATOM    529  N   LEU A  38      16.688   7.874  13.474  1.00  4.32           N  
ATOM    530  CA  LEU A  38      17.109   6.507  13.202  1.00  4.32           C  
ATOM    531  C   LEU A  38      16.083   5.498  13.694  1.00  4.32           C  
ATOM    532  O   LEU A  38      15.815   4.492  13.025  1.00  4.32           O  
ATOM    533  CB  LEU A  38      18.454   6.266  13.876  1.00  4.32           C  
ATOM    534  CG  LEU A  38      19.628   7.045  13.269  1.00  4.32           C  
ATOM    535  CD1 LEU A  38      20.836   6.927  14.170  1.00  4.32           C  
ATOM    536  CD2 LEU A  38      19.935   6.483  11.903  1.00  4.32           C  
ATOM    537  H   LEU A  38      17.271   8.469  14.069  1.00  4.32           H  
ATOM    538  HA  LEU A  38      17.220   6.382  12.126  1.00  4.32           H  
ATOM    539 1HB  LEU A  38      18.368   6.559  14.922  1.00  4.32           H  
ATOM    540 2HB  LEU A  38      18.687   5.206  13.830  1.00  4.32           H  
ATOM    541  HG  LEU A  38      19.362   8.099  13.176  1.00  4.32           H  
ATOM    542 1HD1 LEU A  38      21.668   7.485  13.738  1.00  4.32           H  
ATOM    543 2HD1 LEU A  38      20.594   7.338  15.143  1.00  4.32           H  
ATOM    544 3HD1 LEU A  38      21.114   5.882  14.275  1.00  4.32           H  
ATOM    545 1HD2 LEU A  38      20.764   7.037  11.460  1.00  4.32           H  
ATOM    546 2HD2 LEU A  38      20.206   5.433  11.995  1.00  4.32           H  
ATOM    547 3HD2 LEU A  38      19.064   6.568  11.272  1.00  4.32           H  
ATOM    548  N   MET A  39      15.487   5.761  14.859  1.00  4.13           N  
ATOM    549  CA  MET A  39      14.472   4.862  15.368  1.00  4.13           C  
ATOM    550  C   MET A  39      13.233   4.904  14.491  1.00  4.13           C  
ATOM    551  O   MET A  39      12.654   3.860  14.204  1.00  4.13           O  
ATOM    552  CB  MET A  39      14.150   5.176  16.821  1.00  4.13           C  
ATOM    553  CG  MET A  39      15.261   4.791  17.796  1.00  4.13           C  
ATOM    554  SD  MET A  39      14.775   4.950  19.514  1.00  4.13           S  
ATOM    555  CE  MET A  39      14.760   6.725  19.672  1.00  4.13           C  
ATOM    556  H   MET A  39      15.749   6.584  15.400  1.00  4.13           H  
ATOM    557  HA  MET A  39      14.865   3.850  15.333  1.00  4.13           H  
ATOM    558 1HB  MET A  39      13.979   6.250  16.921  1.00  4.13           H  
ATOM    559 2HB  MET A  39      13.247   4.681  17.109  1.00  4.13           H  
ATOM    560 1HG  MET A  39      15.547   3.758  17.615  1.00  4.13           H  
ATOM    561 2HG  MET A  39      16.131   5.413  17.625  1.00  4.13           H  
ATOM    562 1HE  MET A  39      14.485   7.001  20.689  1.00  4.13           H  
ATOM    563 2HE  MET A  39      15.748   7.123  19.440  1.00  4.13           H  
ATOM    564 3HE  MET A  39      14.031   7.125  18.981  1.00  4.13           H  
ATOM    565  N   ALA A  40      12.857   6.092  13.994  1.00  3.98           N  
ATOM    566  CA  ALA A  40      11.697   6.191  13.115  1.00  3.98           C  
ATOM    567  C   ALA A  40      11.918   5.352  11.867  1.00  3.98           C  
ATOM    568  O   ALA A  40      11.007   4.651  11.404  1.00  3.98           O  
ATOM    569  CB  ALA A  40      11.453   7.640  12.722  1.00  3.98           C  
ATOM    570  H   ALA A  40      13.350   6.943  14.260  1.00  3.98           H  
ATOM    571  HA  ALA A  40      10.830   5.806  13.644  1.00  3.98           H  
ATOM    572 1HB  ALA A  40      10.581   7.701  12.076  1.00  3.98           H  
ATOM    573 2HB  ALA A  40      11.287   8.232  13.622  1.00  3.98           H  
ATOM    574 3HB  ALA A  40      12.321   8.024  12.195  1.00  3.98           H  
ATOM    575  N   VAL A  41      13.150   5.363  11.359  1.00  3.88           N  
ATOM    576  CA  VAL A  41      13.484   4.576  10.187  1.00  3.88           C  
ATOM    577  C   VAL A  41      13.388   3.093  10.492  1.00  3.88           C  
ATOM    578  O   VAL A  41      12.732   2.343   9.761  1.00  3.88           O  
ATOM    579  CB  VAL A  41      14.909   4.903   9.709  1.00  3.88           C  
ATOM    580  CG1 VAL A  41      15.310   3.957   8.627  1.00  3.88           C  
ATOM    581  CG2 VAL A  41      14.954   6.299   9.207  1.00  3.88           C  
ATOM    582  H   VAL A  41      13.856   5.976  11.780  1.00  3.88           H  
ATOM    583  HA  VAL A  41      12.783   4.817   9.392  1.00  3.88           H  
ATOM    584  HB  VAL A  41      15.603   4.793  10.531  1.00  3.88           H  
ATOM    585 1HG1 VAL A  41      16.320   4.189   8.294  1.00  3.88           H  
ATOM    586 2HG1 VAL A  41      15.283   2.945   9.015  1.00  3.88           H  
ATOM    587 3HG1 VAL A  41      14.619   4.049   7.795  1.00  3.88           H  
ATOM    588 1HG2 VAL A  41      15.957   6.535   8.875  1.00  3.88           H  
ATOM    589 2HG2 VAL A  41      14.268   6.374   8.390  1.00  3.88           H  
ATOM    590 3HG2 VAL A  41      14.663   6.986   9.979  1.00  3.88           H  
ATOM    591  N   SER A  42      13.990   2.680  11.610  1.00  3.83           N  
ATOM    592  CA  SER A  42      14.003   1.283  12.004  1.00  3.83           C  
ATOM    593  C   SER A  42      12.603   0.743  12.249  1.00  3.83           C  
ATOM    594  O   SER A  42      12.285  -0.379  11.836  1.00  3.83           O  
ATOM    595  CB  SER A  42      14.829   1.124  13.266  1.00  3.83           C  
ATOM    596  OG  SER A  42      16.177   1.441  13.031  1.00  3.83           O  
ATOM    597  H   SER A  42      14.495   3.357  12.185  1.00  3.83           H  
ATOM    598  HA  SER A  42      14.459   0.706  11.200  1.00  3.83           H  
ATOM    599 1HB  SER A  42      14.430   1.777  14.041  1.00  3.83           H  
ATOM    600 2HB  SER A  42      14.746   0.102  13.628  1.00  3.83           H  
ATOM    601  HG  SER A  42      16.194   2.404  12.869  1.00  3.83           H  
ATOM    602  N   TYR A  43      11.749   1.539  12.897  1.00  3.87           N  
ATOM    603  CA  TYR A  43      10.403   1.086  13.198  1.00  3.87           C  
ATOM    604  C   TYR A  43       9.535   1.040  11.955  1.00  3.87           C  
ATOM    605  O   TYR A  43       8.721   0.128  11.800  1.00  3.87           O  
ATOM    606  CB  TYR A  43       9.740   1.972  14.255  1.00  3.87           C  
ATOM    607  CG  TYR A  43      10.308   1.794  15.656  1.00  3.87           C  
ATOM    608  CD1 TYR A  43      10.764   2.888  16.386  1.00  3.87           C  
ATOM    609  CD2 TYR A  43      10.390   0.522  16.201  1.00  3.87           C  
ATOM    610  CE1 TYR A  43      11.286   2.702  17.657  1.00  3.87           C  
ATOM    611  CE2 TYR A  43      10.917   0.341  17.467  1.00  3.87           C  
ATOM    612  CZ  TYR A  43      11.363   1.428  18.192  1.00  3.87           C  
ATOM    613  OH  TYR A  43      11.885   1.248  19.453  1.00  3.87           O  
ATOM    614  H   TYR A  43      12.055   2.455  13.219  1.00  3.87           H  
ATOM    615  HA  TYR A  43      10.465   0.076  13.597  1.00  3.87           H  
ATOM    616 1HB  TYR A  43       9.870   3.022  13.968  1.00  3.87           H  
ATOM    617 2HB  TYR A  43       8.672   1.771  14.286  1.00  3.87           H  
ATOM    618  HD1 TYR A  43      10.707   3.890  15.962  1.00  3.87           H  
ATOM    619  HD2 TYR A  43      10.040  -0.338  15.629  1.00  3.87           H  
ATOM    620  HE1 TYR A  43      11.639   3.554  18.234  1.00  3.87           H  
ATOM    621  HE2 TYR A  43      10.979  -0.662  17.892  1.00  3.87           H  
ATOM    622  HH  TYR A  43      12.166   2.097  19.805  1.00  3.87           H  
ATOM    623  N   THR A  44       9.724   1.987  11.037  1.00  4.05           N  
ATOM    624  CA  THR A  44       8.920   2.001   9.829  1.00  4.05           C  
ATOM    625  C   THR A  44       9.240   0.765   8.989  1.00  4.05           C  
ATOM    626  O   THR A  44       8.332   0.078   8.499  1.00  4.05           O  
ATOM    627  CB  THR A  44       9.178   3.274   9.018  1.00  4.05           C  
ATOM    628  CG2 THR A  44       8.286   3.288   7.835  1.00  4.05           C  
ATOM    629  OG1 THR A  44       8.868   4.421   9.817  1.00  4.05           O  
ATOM    630  H   THR A  44      10.396   2.742  11.190  1.00  4.05           H  
ATOM    631  HA  THR A  44       7.868   1.967  10.107  1.00  4.05           H  
ATOM    632  HB  THR A  44      10.227   3.315   8.707  1.00  4.05           H  
ATOM    633  HG1 THR A  44       9.539   4.496  10.532  1.00  4.05           H  
ATOM    634 1HG2 THR A  44       8.466   4.183   7.296  1.00  4.05           H  
ATOM    635 2HG2 THR A  44       8.480   2.433   7.213  1.00  4.05           H  
ATOM    636 3HG2 THR A  44       7.246   3.264   8.158  1.00  4.05           H  
ATOM    637  N   ILE A  45      10.538   0.466   8.853  1.00  4.41           N  
ATOM    638  CA  ILE A  45      10.989  -0.695   8.099  1.00  4.41           C  
ATOM    639  C   ILE A  45      10.546  -1.982   8.779  1.00  4.41           C  
ATOM    640  O   ILE A  45      10.067  -2.910   8.116  1.00  4.41           O  
ATOM    641  CB  ILE A  45      12.509  -0.704   7.921  1.00  4.41           C  
ATOM    642  CG1 ILE A  45      12.929   0.457   7.025  1.00  4.41           C  
ATOM    643  CG2 ILE A  45      12.936  -2.032   7.319  1.00  4.41           C  
ATOM    644  CD1 ILE A  45      14.401   0.710   7.006  1.00  4.41           C  
ATOM    645  H   ILE A  45      11.240   1.078   9.277  1.00  4.41           H  
ATOM    646  HA  ILE A  45      10.535  -0.658   7.109  1.00  4.41           H  
ATOM    647  HB  ILE A  45      12.991  -0.563   8.893  1.00  4.41           H  
ATOM    648 1HG1 ILE A  45      12.599   0.255   6.011  1.00  4.41           H  
ATOM    649 2HG1 ILE A  45      12.435   1.361   7.382  1.00  4.41           H  
ATOM    650 1HG2 ILE A  45      14.018  -2.046   7.194  1.00  4.41           H  
ATOM    651 2HG2 ILE A  45      12.638  -2.846   7.981  1.00  4.41           H  
ATOM    652 3HG2 ILE A  45      12.457  -2.161   6.347  1.00  4.41           H  
ATOM    653 1HD1 ILE A  45      14.615   1.558   6.356  1.00  4.41           H  
ATOM    654 2HD1 ILE A  45      14.735   0.930   8.017  1.00  4.41           H  
ATOM    655 3HD1 ILE A  45      14.920  -0.171   6.638  1.00  4.41           H  
ATOM    656  N   SER A  46      10.706  -2.051  10.107  1.00  4.99           N  
ATOM    657  CA  SER A  46      10.295  -3.235  10.832  1.00  4.99           C  
ATOM    658  C   SER A  46       8.801  -3.443  10.622  1.00  4.99           C  
ATOM    659  O   SER A  46       8.359  -4.553  10.344  1.00  4.99           O  
ATOM    660  CB  SER A  46      10.595  -3.080  12.307  1.00  4.99           C  
ATOM    661  OG  SER A  46      11.979  -2.983  12.531  1.00  4.99           O  
ATOM    662  H   SER A  46      11.127  -1.282  10.627  1.00  4.99           H  
ATOM    663  HA  SER A  46      10.834  -4.099  10.440  1.00  4.99           H  
ATOM    664 1HB  SER A  46      10.099  -2.187  12.684  1.00  4.99           H  
ATOM    665 2HB  SER A  46      10.192  -3.932  12.849  1.00  4.99           H  
ATOM    666  HG  SER A  46      12.246  -2.118  12.141  1.00  4.99           H  
ATOM    667  N   GLY A  47       8.030  -2.353  10.663  1.00  5.81           N  
ATOM    668  CA  GLY A  47       6.597  -2.425  10.437  1.00  5.81           C  
ATOM    669  C   GLY A  47       6.326  -3.121   9.111  1.00  5.81           C  
ATOM    670  O   GLY A  47       5.588  -4.111   9.063  1.00  5.81           O  
ATOM    671  H   GLY A  47       8.433  -1.450  10.894  1.00  5.81           H  
ATOM    672 1HA  GLY A  47       6.121  -2.965  11.251  1.00  5.81           H  
ATOM    673 2HA  GLY A  47       6.190  -1.414  10.417  1.00  5.81           H  
ATOM    674  N   LYS A  48       6.949  -2.629   8.039  1.00  6.88           N  
ATOM    675  CA  LYS A  48       6.797  -3.215   6.709  1.00  6.88           C  
ATOM    676  C   LYS A  48       7.063  -4.729   6.712  1.00  6.88           C  
ATOM    677  O   LYS A  48       6.296  -5.513   6.140  1.00  6.88           O  
ATOM    678  CB  LYS A  48       7.772  -2.538   5.735  1.00  6.88           C  
ATOM    679  CG  LYS A  48       7.703  -3.019   4.292  1.00  6.88           C  
ATOM    680  CD  LYS A  48       8.747  -2.304   3.430  1.00  6.88           C  
ATOM    681  CE  LYS A  48       8.738  -2.835   2.001  1.00  6.88           C  
ATOM    682  NZ  LYS A  48       9.845  -2.266   1.190  1.00  6.88           N1+
ATOM    683  H   LYS A  48       7.543  -1.804   8.156  1.00  6.88           H  
ATOM    684  HA  LYS A  48       5.772  -3.046   6.372  1.00  6.88           H  
ATOM    685 1HB  LYS A  48       7.617  -1.460   5.752  1.00  6.88           H  
ATOM    686 2HB  LYS A  48       8.785  -2.713   6.068  1.00  6.88           H  
ATOM    687 1HG  LYS A  48       7.897  -4.091   4.263  1.00  6.88           H  
ATOM    688 2HG  LYS A  48       6.710  -2.834   3.888  1.00  6.88           H  
ATOM    689 1HD  LYS A  48       8.535  -1.232   3.419  1.00  6.88           H  
ATOM    690 2HD  LYS A  48       9.737  -2.457   3.861  1.00  6.88           H  
ATOM    691 1HE  LYS A  48       8.830  -3.920   2.014  1.00  6.88           H  
ATOM    692 2HE  LYS A  48       7.787  -2.568   1.532  1.00  6.88           H  
ATOM    693 1HZ  LYS A  48       9.802  -2.633   0.247  1.00  6.88           H  
ATOM    694 2HZ  LYS A  48       9.765  -1.261   1.162  1.00  6.88           H  
ATOM    695 3HZ  LYS A  48      10.730  -2.519   1.606  1.00  6.88           H  
ATOM    696  N   SER A  49       8.132  -5.147   7.408  1.00  8.14           N  
ATOM    697  CA  SER A  49       8.544  -6.551   7.443  1.00  8.14           C  
ATOM    698  C   SER A  49       7.559  -7.470   8.184  1.00  8.14           C  
ATOM    699  O   SER A  49       7.675  -8.696   8.093  1.00  8.14           O  
ATOM    700  CB  SER A  49       9.931  -6.705   8.064  1.00  8.14           C  
ATOM    701  OG  SER A  49       9.932  -6.524   9.454  1.00  8.14           O  
ATOM    702  H   SER A  49       8.706  -4.448   7.882  1.00  8.14           H  
ATOM    703  HA  SER A  49       8.605  -6.900   6.413  1.00  8.14           H  
ATOM    704 1HB  SER A  49      10.337  -7.681   7.818  1.00  8.14           H  
ATOM    705 2HB  SER A  49      10.585  -5.957   7.612  1.00  8.14           H  
ATOM    706  HG  SER A  49       9.289  -5.817   9.656  1.00  8.14           H  
ATOM    707  N   THR A  50       6.616  -6.895   8.932  1.00  9.46           N  
ATOM    708  CA  THR A  50       5.652  -7.675   9.695  1.00  9.46           C  
ATOM    709  C   THR A  50       4.289  -7.677   9.020  1.00  9.46           C  
ATOM    710  O   THR A  50       3.304  -8.147   9.603  1.00  9.46           O  
ATOM    711  CB  THR A  50       5.495  -7.152  11.137  1.00  9.46           C  
ATOM    712  CG2 THR A  50       6.834  -7.205  11.862  1.00  9.46           C  
ATOM    713  OG1 THR A  50       5.011  -5.801  11.111  1.00  9.46           O  
ATOM    714  H   THR A  50       6.532  -5.879   8.971  1.00  9.46           H  
ATOM    715  HA  THR A  50       6.002  -8.705   9.746  1.00  9.46           H  
ATOM    716  HB  THR A  50       4.776  -7.771  11.672  1.00  9.46           H  
ATOM    717  HG1 THR A  50       5.360  -5.335  10.315  1.00  9.46           H  
ATOM    718 1HG2 THR A  50       6.717  -6.833  12.879  1.00  9.46           H  
ATOM    719 2HG2 THR A  50       7.196  -8.232  11.889  1.00  9.46           H  
ATOM    720 3HG2 THR A  50       7.553  -6.596  11.341  1.00  9.46           H  
ATOM    721  N   ASP A  51       4.210  -7.183   7.771  1.00 10.66           N  
ATOM    722  CA  ASP A  51       2.922  -7.126   7.075  1.00 10.66           C  
ATOM    723  C   ASP A  51       2.484  -8.513   6.610  1.00 10.66           C  
ATOM    724  O   ASP A  51       2.535  -8.843   5.424  1.00 10.66           O  
ATOM    725  CB  ASP A  51       2.995  -6.229   5.825  1.00 10.66           C  
ATOM    726  CG  ASP A  51       1.590  -5.960   5.171  1.00 10.66           C  
ATOM    727  OD1 ASP A  51       0.608  -6.047   5.867  1.00 10.66           O  
ATOM    728  OD2 ASP A  51       1.520  -5.739   3.969  1.00 10.66           O1-
ATOM    729  H   ASP A  51       5.038  -6.799   7.312  1.00 10.66           H  
ATOM    730  HA  ASP A  51       2.172  -6.734   7.762  1.00 10.66           H  
ATOM    731 1HB  ASP A  51       3.454  -5.274   6.096  1.00 10.66           H  
ATOM    732 2HB  ASP A  51       3.645  -6.699   5.087  1.00 10.66           H  
ATOM    733  N   LEU A  52       2.050  -9.325   7.560  1.00 11.56           N  
ATOM    734  CA  LEU A  52       1.608 -10.668   7.257  1.00 11.56           C  
ATOM    735  C   LEU A  52       0.159 -10.591   6.827  1.00 11.56           C  
ATOM    736  O   LEU A  52      -0.630  -9.848   7.414  1.00 11.56           O  
ATOM    737  CB  LEU A  52       1.760 -11.556   8.489  1.00 11.56           C  
ATOM    738  CG  LEU A  52       3.195 -11.685   9.011  1.00 11.56           C  
ATOM    739  CD1 LEU A  52       3.200 -12.513  10.275  1.00 11.56           C  
ATOM    740  CD2 LEU A  52       4.065 -12.301   7.935  1.00 11.56           C  
ATOM    741  H   LEU A  52       2.071  -8.980   8.517  1.00 11.56           H  
ATOM    742  HA  LEU A  52       2.201 -11.069   6.436  1.00 11.56           H  
ATOM    743 1HB  LEU A  52       1.146 -11.146   9.291  1.00 11.56           H  
ATOM    744 2HB  LEU A  52       1.393 -12.553   8.248  1.00 11.56           H  
ATOM    745  HG  LEU A  52       3.581 -10.699   9.258  1.00 11.56           H  
ATOM    746 1HD1 LEU A  52       4.218 -12.593  10.654  1.00 11.56           H  
ATOM    747 2HD1 LEU A  52       2.570 -12.031  11.025  1.00 11.56           H  
ATOM    748 3HD1 LEU A  52       2.813 -13.507  10.060  1.00 11.56           H  
ATOM    749 1HD2 LEU A  52       5.090 -12.385   8.300  1.00 11.56           H  
ATOM    750 2HD2 LEU A  52       3.686 -13.292   7.684  1.00 11.56           H  
ATOM    751 3HD2 LEU A  52       4.046 -11.667   7.046  1.00 11.56           H  
ATOM    752  N   TRP A  53      -0.204 -11.360   5.816  1.00 12.09           N  
ATOM    753  CA  TRP A  53      -1.579 -11.340   5.346  1.00 12.09           C  
ATOM    754  C   TRP A  53      -2.351 -12.491   5.969  1.00 12.09           C  
ATOM    755  O   TRP A  53      -1.768 -13.530   6.284  1.00 12.09           O  
ATOM    756  CB  TRP A  53      -1.597 -11.409   3.822  1.00 12.09           C  
ATOM    757  CG  TRP A  53      -0.963 -10.173   3.158  1.00 12.09           C  
ATOM    758  CD1 TRP A  53      -0.552  -9.009   3.772  1.00 12.09           C  
ATOM    759  CD2 TRP A  53      -0.645 -10.010   1.756  1.00 12.09           C  
ATOM    760  CE2 TRP A  53      -0.056  -8.741   1.611  1.00 12.09           C  
ATOM    761  CE3 TRP A  53      -0.802 -10.824   0.627  1.00 12.09           C  
ATOM    762  NE1 TRP A  53      -0.010  -8.150   2.846  1.00 12.09           N  
ATOM    763  CZ2 TRP A  53       0.372  -8.271   0.380  1.00 12.09           C  
ATOM    764  CZ3 TRP A  53      -0.371 -10.350  -0.606  1.00 12.09           C  
ATOM    765  CH2 TRP A  53       0.200  -9.107  -0.725  1.00 12.09           C  
ATOM    766  H   TRP A  53       0.477 -11.950   5.361  1.00 12.09           H  
ATOM    767  HA  TRP A  53      -2.046 -10.404   5.655  1.00 12.09           H  
ATOM    768 1HB  TRP A  53      -1.059 -12.296   3.490  1.00 12.09           H  
ATOM    769 2HB  TRP A  53      -2.627 -11.500   3.474  1.00 12.09           H  
ATOM    770  HD1 TRP A  53      -0.631  -8.787   4.834  1.00 12.09           H  
ATOM    771  HE1 TRP A  53       0.388  -7.203   3.073  1.00 12.09           H  
ATOM    772  HE3 TRP A  53      -1.253 -11.813   0.716  1.00 12.09           H  
ATOM    773  HZ2 TRP A  53       0.831  -7.288   0.266  1.00 12.09           H  
ATOM    774  HZ3 TRP A  53      -0.496 -10.992  -1.478  1.00 12.09           H  
ATOM    775  HH2 TRP A  53       0.528  -8.767  -1.709  1.00 12.09           H  
ATOM    776  N   LEU A  54      -3.650 -12.300   6.152  1.00 12.33           N  
ATOM    777  CA  LEU A  54      -4.503 -13.328   6.732  1.00 12.33           C  
ATOM    778  C   LEU A  54      -5.459 -13.923   5.709  1.00 12.33           C  
ATOM    779  O   LEU A  54      -5.860 -13.244   4.761  1.00 12.33           O  
ATOM    780  CB  LEU A  54      -5.297 -12.731   7.894  1.00 12.33           C  
ATOM    781  CG  LEU A  54      -4.445 -12.088   9.008  1.00 12.33           C  
ATOM    782  CD1 LEU A  54      -5.364 -11.482  10.050  1.00 12.33           C  
ATOM    783  CD2 LEU A  54      -3.529 -13.135   9.619  1.00 12.33           C  
ATOM    784  H   LEU A  54      -4.060 -11.419   5.879  1.00 12.33           H  
ATOM    785  HA  LEU A  54      -3.871 -14.129   7.113  1.00 12.33           H  
ATOM    786 1HB  LEU A  54      -5.966 -11.966   7.503  1.00 12.33           H  
ATOM    787 2HB  LEU A  54      -5.903 -13.519   8.344  1.00 12.33           H  
ATOM    788  HG  LEU A  54      -3.838 -11.284   8.586  1.00 12.33           H  
ATOM    789 1HD1 LEU A  54      -4.768 -11.015  10.834  1.00 12.33           H  
ATOM    790 2HD1 LEU A  54      -6.000 -10.730   9.582  1.00 12.33           H  
ATOM    791 3HD1 LEU A  54      -5.986 -12.264  10.486  1.00 12.33           H  
ATOM    792 1HD2 LEU A  54      -2.924 -12.676  10.401  1.00 12.33           H  
ATOM    793 2HD2 LEU A  54      -4.128 -13.938  10.047  1.00 12.33           H  
ATOM    794 3HD2 LEU A  54      -2.873 -13.543   8.847  1.00 12.33           H  
ATOM    795  N   GLU A  55      -5.832 -15.182   5.925  1.00 12.37           N  
ATOM    796  CA  GLU A  55      -6.799 -15.874   5.078  1.00 12.37           C  
ATOM    797  C   GLU A  55      -7.889 -16.505   5.937  1.00 12.37           C  
ATOM    798  O   GLU A  55      -7.632 -16.920   7.068  1.00 12.37           O  
ATOM    799  CB  GLU A  55      -6.111 -16.968   4.248  1.00 12.37           C  
ATOM    800  CG  GLU A  55      -5.053 -16.467   3.263  1.00 12.37           C  
ATOM    801  CD  GLU A  55      -4.431 -17.578   2.439  1.00 12.37           C  
ATOM    802  OE1 GLU A  55      -4.806 -18.713   2.619  1.00 12.37           O  
ATOM    803  OE2 GLU A  55      -3.581 -17.285   1.630  1.00 12.37           O1-
ATOM    804  H   GLU A  55      -5.442 -15.675   6.714  1.00 12.37           H  
ATOM    805  HA  GLU A  55      -7.263 -15.153   4.407  1.00 12.37           H  
ATOM    806 1HB  GLU A  55      -5.631 -17.680   4.919  1.00 12.37           H  
ATOM    807 2HB  GLU A  55      -6.864 -17.516   3.680  1.00 12.37           H  
ATOM    808 1HG  GLU A  55      -5.514 -15.742   2.593  1.00 12.37           H  
ATOM    809 2HG  GLU A  55      -4.268 -15.957   3.819  1.00 12.37           H  
ATOM    810  N   ARG A  56      -9.100 -16.594   5.395  1.00 12.32           N  
ATOM    811  CA  ARG A  56     -10.198 -17.247   6.100  1.00 12.32           C  
ATOM    812  C   ARG A  56     -10.340 -18.698   5.657  1.00 12.32           C  
ATOM    813  O   ARG A  56     -10.674 -18.963   4.506  1.00 12.32           O  
ATOM    814  CB  ARG A  56     -11.508 -16.523   5.828  1.00 12.32           C  
ATOM    815  CG  ARG A  56     -12.716 -17.135   6.505  1.00 12.32           C  
ATOM    816  CD  ARG A  56     -13.967 -16.348   6.295  1.00 12.32           C  
ATOM    817  NE  ARG A  56     -13.954 -15.057   6.961  1.00 12.32           N  
ATOM    818  CZ  ARG A  56     -14.954 -14.158   6.874  1.00 12.32           C  
ATOM    819  NH1 ARG A  56     -16.026 -14.440   6.157  1.00 12.32           N1+
ATOM    820  NH2 ARG A  56     -14.863 -12.996   7.508  1.00 12.32           N  
ATOM    821  H   ARG A  56      -9.256 -16.219   4.471  1.00 12.32           H  
ATOM    822  HA  ARG A  56      -9.994 -17.224   7.171  1.00 12.32           H  
ATOM    823 1HB  ARG A  56     -11.428 -15.487   6.156  1.00 12.32           H  
ATOM    824 2HB  ARG A  56     -11.703 -16.514   4.756  1.00 12.32           H  
ATOM    825 1HG  ARG A  56     -12.881 -18.121   6.086  1.00 12.32           H  
ATOM    826 2HG  ARG A  56     -12.539 -17.225   7.576  1.00 12.32           H  
ATOM    827 1HD  ARG A  56     -14.131 -16.185   5.231  1.00 12.32           H  
ATOM    828 2HD  ARG A  56     -14.795 -16.914   6.692  1.00 12.32           H  
ATOM    829  HE  ARG A  56     -13.148 -14.820   7.518  1.00 12.32           H  
ATOM    830 1HH1 ARG A  56     -16.104 -15.350   5.662  1.00 12.32           H  
ATOM    831 2HH1 ARG A  56     -16.779 -13.777   6.086  1.00 12.32           H  
ATOM    832 1HH2 ARG A  56     -14.041 -12.784   8.058  1.00 12.32           H  
ATOM    833 2HH2 ARG A  56     -15.614 -12.325   7.442  1.00 12.32           H  
ATOM    834  N   ALA A  57     -10.084 -19.643   6.563  1.00 12.27           N  
ATOM    835  CA  ALA A  57     -10.161 -21.061   6.199  1.00 12.27           C  
ATOM    836  C   ALA A  57     -11.571 -21.466   5.763  1.00 12.27           C  
ATOM    837  O   ALA A  57     -11.746 -22.278   4.854  1.00 12.27           O  
ATOM    838  CB  ALA A  57      -9.729 -21.924   7.371  1.00 12.27           C  
ATOM    839  H   ALA A  57      -9.809 -19.374   7.498  1.00 12.27           H  
ATOM    840  HA  ALA A  57      -9.486 -21.231   5.360  1.00 12.27           H  
ATOM    841 1HB  ALA A  57      -9.763 -22.973   7.077  1.00 12.27           H  
ATOM    842 2HB  ALA A  57      -8.713 -21.659   7.663  1.00 12.27           H  
ATOM    843 3HB  ALA A  57     -10.403 -21.762   8.210  1.00 12.27           H  
ATOM    844  N   ALA A  58     -12.572 -20.918   6.447  1.00 12.30           N  
ATOM    845  CA  ALA A  58     -13.971 -21.198   6.150  1.00 12.30           C  
ATOM    846  C   ALA A  58     -14.877 -20.185   6.830  1.00 12.30           C  
ATOM    847  O   ALA A  58     -14.537 -19.655   7.889  1.00 12.30           O  
ATOM    848  CB  ALA A  58     -14.344 -22.595   6.616  1.00 12.30           C  
ATOM    849  H   ALA A  58     -12.347 -20.269   7.183  1.00 12.30           H  
ATOM    850  HA  ALA A  58     -14.117 -21.118   5.072  1.00 12.30           H  
ATOM    851 1HB  ALA A  58     -15.392 -22.784   6.375  1.00 12.30           H  
ATOM    852 2HB  ALA A  58     -13.720 -23.336   6.119  1.00 12.30           H  
ATOM    853 3HB  ALA A  58     -14.205 -22.665   7.693  1.00 12.30           H  
ATOM    854  N   ASP A  59     -16.045 -19.932   6.249  1.00 12.42           N  
ATOM    855  CA  ASP A  59     -17.042 -19.129   6.946  1.00 12.42           C  
ATOM    856  C   ASP A  59     -17.556 -19.906   8.151  1.00 12.42           C  
ATOM    857  O   ASP A  59     -17.789 -21.113   8.046  1.00 12.42           O  
ATOM    858  CB  ASP A  59     -18.190 -18.748   6.016  1.00 12.42           C  
ATOM    859  CG  ASP A  59     -17.769 -17.721   4.948  1.00 12.42           C  
ATOM    860  OD1 ASP A  59     -16.688 -17.157   5.064  1.00 12.42           O  
ATOM    861  OD2 ASP A  59     -18.527 -17.505   4.036  1.00 12.42           O1-
ATOM    862  H   ASP A  59     -16.266 -20.346   5.354  1.00 12.42           H  
ATOM    863  HA  ASP A  59     -16.576 -18.219   7.312  1.00 12.42           H  
ATOM    864 1HB  ASP A  59     -18.569 -19.640   5.517  1.00 12.42           H  
ATOM    865 2HB  ASP A  59     -19.010 -18.330   6.605  1.00 12.42           H  
ATOM    866  N   ILE A  60     -17.788 -19.216   9.264  1.00 12.61           N  
ATOM    867  CA  ILE A  60     -18.331 -19.866  10.452  1.00 12.61           C  
ATOM    868  C   ILE A  60     -19.592 -19.182  10.954  1.00 12.61           C  
ATOM    869  O   ILE A  60     -19.632 -17.959  11.101  1.00 12.61           O  
ATOM    870  CB  ILE A  60     -17.310 -19.907  11.603  1.00 12.61           C  
ATOM    871  CG1 ILE A  60     -16.054 -20.658  11.194  1.00 12.61           C  
ATOM    872  CG2 ILE A  60     -17.936 -20.615  12.814  1.00 12.61           C  
ATOM    873  CD1 ILE A  60     -14.949 -20.523  12.205  1.00 12.61           C  
ATOM    874  H   ILE A  60     -17.571 -18.230   9.291  1.00 12.61           H  
ATOM    875  HA  ILE A  60     -18.590 -20.892  10.194  1.00 12.61           H  
ATOM    876  HB  ILE A  60     -17.021 -18.898  11.876  1.00 12.61           H  
ATOM    877 1HG1 ILE A  60     -16.296 -21.714  11.072  1.00 12.61           H  
ATOM    878 2HG1 ILE A  60     -15.688 -20.275  10.243  1.00 12.61           H  
ATOM    879 1HG2 ILE A  60     -17.216 -20.648  13.626  1.00 12.61           H  
ATOM    880 2HG2 ILE A  60     -18.818 -20.082  13.146  1.00 12.61           H  
ATOM    881 3HG2 ILE A  60     -18.213 -21.629  12.541  1.00 12.61           H  
ATOM    882 1HD1 ILE A  60     -14.077 -21.081  11.864  1.00 12.61           H  
ATOM    883 2HD1 ILE A  60     -14.686 -19.469  12.315  1.00 12.61           H  
ATOM    884 3HD1 ILE A  60     -15.281 -20.917  13.164  1.00 12.61           H  
ATOM    885  N   THR A  61     -20.617 -19.978  11.209  1.00 12.85           N  
ATOM    886  CA  THR A  61     -21.853 -19.483  11.783  1.00 12.85           C  
ATOM    887  C   THR A  61     -22.083 -20.242  13.083  1.00 12.85           C  
ATOM    888  O   THR A  61     -21.996 -21.468  13.104  1.00 12.85           O  
ATOM    889  CB  THR A  61     -23.035 -19.671  10.817  1.00 12.85           C  
ATOM    890  CG2 THR A  61     -24.315 -19.156  11.444  1.00 12.85           C  
ATOM    891  OG1 THR A  61     -22.775 -18.949   9.606  1.00 12.85           O  
ATOM    892  H   THR A  61     -20.520 -20.968  11.031  1.00 12.85           H  
ATOM    893  HA  THR A  61     -21.747 -18.423  12.015  1.00 12.85           H  
ATOM    894  HB  THR A  61     -23.153 -20.728  10.585  1.00 12.85           H  
ATOM    895  HG1 THR A  61     -22.492 -18.053   9.819  1.00 12.85           H  
ATOM    896 1HG2 THR A  61     -25.142 -19.295  10.749  1.00 12.85           H  
ATOM    897 2HG2 THR A  61     -24.510 -19.709  12.342  1.00 12.85           H  
ATOM    898 3HG2 THR A  61     -24.209 -18.099  11.677  1.00 12.85           H  
ATOM    899  N   TRP A  62     -22.360 -19.523  14.167  1.00 13.08           N  
ATOM    900  CA  TRP A  62     -22.560 -20.175  15.462  1.00 13.08           C  
ATOM    901  C   TRP A  62     -24.033 -20.304  15.864  1.00 13.08           C  
ATOM    902  O   TRP A  62     -24.353 -20.982  16.842  1.00 13.08           O  
ATOM    903  CB  TRP A  62     -21.831 -19.376  16.537  1.00 13.08           C  
ATOM    904  CG  TRP A  62     -20.330 -19.328  16.370  1.00 13.08           C  
ATOM    905  CD1 TRP A  62     -19.411 -20.116  16.995  1.00 13.08           C  
ATOM    906  CD2 TRP A  62     -19.576 -18.441  15.509  1.00 13.08           C  
ATOM    907  CE2 TRP A  62     -18.223 -18.745  15.692  1.00 13.08           C  
ATOM    908  CE3 TRP A  62     -19.932 -17.429  14.618  1.00 13.08           C  
ATOM    909  NE1 TRP A  62     -18.141 -19.770  16.599  1.00 13.08           N  
ATOM    910  CZ2 TRP A  62     -17.219 -18.067  15.014  1.00 13.08           C  
ATOM    911  CZ3 TRP A  62     -18.927 -16.756  13.936  1.00 13.08           C  
ATOM    912  CH2 TRP A  62     -17.606 -17.066  14.130  1.00 13.08           C  
ATOM    913  H   TRP A  62     -22.409 -18.517  14.099  1.00 13.08           H  
ATOM    914  HA  TRP A  62     -22.133 -21.177  15.414  1.00 13.08           H  
ATOM    915 1HB  TRP A  62     -22.211 -18.354  16.547  1.00 13.08           H  
ATOM    916 2HB  TRP A  62     -22.051 -19.809  17.512  1.00 13.08           H  
ATOM    917  HD1 TRP A  62     -19.647 -20.900  17.712  1.00 13.08           H  
ATOM    918  HE1 TRP A  62     -17.285 -20.199  16.921  1.00 13.08           H  
ATOM    919  HE3 TRP A  62     -20.977 -17.175  14.455  1.00 13.08           H  
ATOM    920  HZ2 TRP A  62     -16.163 -18.302  15.151  1.00 13.08           H  
ATOM    921  HZ3 TRP A  62     -19.216 -15.973  13.235  1.00 13.08           H  
ATOM    922  HH2 TRP A  62     -16.847 -16.517  13.575  1.00 13.08           H  
ATOM    923  N   GLU A  63     -24.917 -19.692  15.073  1.00 13.23           N  
ATOM    924  CA  GLU A  63     -26.356 -19.631  15.338  1.00 13.23           C  
ATOM    925  C   GLU A  63     -26.637 -19.263  16.802  1.00 13.23           C  
ATOM    926  O   GLU A  63     -25.753 -18.762  17.500  1.00 13.23           O  
ATOM    927  CB  GLU A  63     -27.020 -20.969  14.961  1.00 13.23           C  
ATOM    928  CG  GLU A  63     -26.957 -21.289  13.458  1.00 13.23           C  
ATOM    929  CD  GLU A  63     -27.646 -22.582  13.064  1.00 13.23           C  
ATOM    930  OE1 GLU A  63     -28.124 -23.271  13.929  1.00 13.23           O  
ATOM    931  OE2 GLU A  63     -27.689 -22.874  11.890  1.00 13.23           O1-
ATOM    932  H   GLU A  63     -24.559 -19.207  14.268  1.00 13.23           H  
ATOM    933  HA  GLU A  63     -26.789 -18.851  14.710  1.00 13.23           H  
ATOM    934 1HB  GLU A  63     -26.538 -21.785  15.502  1.00 13.23           H  
ATOM    935 2HB  GLU A  63     -28.067 -20.964  15.244  1.00 13.23           H  
ATOM    936 1HG  GLU A  63     -27.401 -20.464  12.902  1.00 13.23           H  
ATOM    937 2HG  GLU A  63     -25.911 -21.360  13.174  1.00 13.23           H  
ATOM    938  N   THR A  64     -27.888 -19.429  17.240  1.00 13.30           N  
ATOM    939  CA  THR A  64     -28.245 -19.130  18.626  1.00 13.30           C  
ATOM    940  C   THR A  64     -28.816 -20.346  19.360  1.00 13.30           C  
ATOM    941  O   THR A  64     -28.836 -20.388  20.589  1.00 13.30           O  
ATOM    942  CB  THR A  64     -29.256 -17.967  18.686  1.00 13.30           C  
ATOM    943  CG2 THR A  64     -28.665 -16.729  18.025  1.00 13.30           C  
ATOM    944  OG1 THR A  64     -30.465 -18.335  18.000  1.00 13.30           O  
ATOM    945  H   THR A  64     -28.592 -19.783  16.613  1.00 13.30           H  
ATOM    946  HA  THR A  64     -27.344 -18.820  19.156  1.00 13.30           H  
ATOM    947  HB  THR A  64     -29.491 -17.744  19.726  1.00 13.30           H  
ATOM    948  HG1 THR A  64     -30.977 -18.967  18.542  1.00 13.30           H  
ATOM    949 1HG2 THR A  64     -29.384 -15.912  18.076  1.00 13.30           H  
ATOM    950 2HG2 THR A  64     -27.750 -16.443  18.545  1.00 13.30           H  
ATOM    951 3HG2 THR A  64     -28.437 -16.941  16.983  1.00 13.30           H  
ATOM    952  N   ASP A  65     -29.260 -21.345  18.598  1.00 13.24           N  
ATOM    953  CA  ASP A  65     -29.925 -22.516  19.162  1.00 13.24           C  
ATOM    954  C   ASP A  65     -28.992 -23.720  19.243  1.00 13.24           C  
ATOM    955  O   ASP A  65     -29.424 -24.841  19.533  1.00 13.24           O  
ATOM    956  CB  ASP A  65     -31.146 -22.872  18.316  1.00 13.24           C  
ATOM    957  CG  ASP A  65     -32.201 -21.763  18.330  1.00 13.24           C  
ATOM    958  OD1 ASP A  65     -32.441 -21.202  19.371  1.00 13.24           O  
ATOM    959  OD2 ASP A  65     -32.740 -21.479  17.289  1.00 13.24           O1-
ATOM    960  H   ASP A  65     -29.167 -21.272  17.598  1.00 13.24           H  
ATOM    961  HA  ASP A  65     -30.259 -22.274  20.171  1.00 13.24           H  
ATOM    962 1HB  ASP A  65     -30.835 -23.051  17.284  1.00 13.24           H  
ATOM    963 2HB  ASP A  65     -31.597 -23.793  18.691  1.00 13.24           H  
ATOM    964  N   ALA A  66     -27.704 -23.483  19.009  1.00 13.05           N  
ATOM    965  CA  ALA A  66     -26.697 -24.540  19.021  1.00 13.05           C  
ATOM    966  C   ALA A  66     -26.648 -25.236  20.376  1.00 13.05           C  
ATOM    967  O   ALA A  66     -26.480 -26.455  20.456  1.00 13.05           O  
ATOM    968  CB  ALA A  66     -25.339 -23.949  18.697  1.00 13.05           C  
ATOM    969  H   ALA A  66     -27.418 -22.540  18.792  1.00 13.05           H  
ATOM    970  HA  ALA A  66     -26.956 -25.270  18.260  1.00 13.05           H  
ATOM    971 1HB  ALA A  66     -24.592 -24.744  18.684  1.00 13.05           H  
ATOM    972 2HB  ALA A  66     -25.374 -23.464  17.714  1.00 13.05           H  
ATOM    973 3HB  ALA A  66     -25.071 -23.211  19.451  1.00 13.05           H  
ATOM    974  N   ALA A  67     -26.869 -24.458  21.435  1.00 12.70           N  
ATOM    975  CA  ALA A  67     -26.865 -24.917  22.820  1.00 12.70           C  
ATOM    976  C   ALA A  67     -27.915 -25.990  23.078  1.00 12.70           C  
ATOM    977  O   ALA A  67     -27.794 -26.771  24.022  1.00 12.70           O  
ATOM    978  CB  ALA A  67     -27.117 -23.747  23.751  1.00 12.70           C  
ATOM    979  H   ALA A  67     -27.027 -23.473  21.267  1.00 12.70           H  
ATOM    980  HA  ALA A  67     -25.884 -25.346  23.029  1.00 12.70           H  
ATOM    981 1HB  ALA A  67     -27.083 -24.093  24.783  1.00 12.70           H  
ATOM    982 2HB  ALA A  67     -26.352 -22.987  23.594  1.00 12.70           H  
ATOM    983 3HB  ALA A  67     -28.099 -23.324  23.541  1.00 12.70           H  
ATOM    984  N   ILE A  68     -28.983 -25.964  22.286  1.00 12.15           N  
ATOM    985  CA  ILE A  68     -30.091 -26.882  22.426  1.00 12.15           C  
ATOM    986  C   ILE A  68     -29.949 -28.015  21.415  1.00 12.15           C  
ATOM    987  O   ILE A  68     -30.224 -29.179  21.718  1.00 12.15           O  
ATOM    988  CB  ILE A  68     -31.418 -26.145  22.211  1.00 12.15           C  
ATOM    989  CG1 ILE A  68     -31.507 -24.974  23.199  1.00 12.15           C  
ATOM    990  CG2 ILE A  68     -32.583 -27.101  22.388  1.00 12.15           C  
ATOM    991  CD1 ILE A  68     -31.380 -25.386  24.644  1.00 12.15           C  
ATOM    992  H   ILE A  68     -29.015 -25.313  21.509  1.00 12.15           H  
ATOM    993  HA  ILE A  68     -30.077 -27.307  23.427  1.00 12.15           H  
ATOM    994  HB  ILE A  68     -31.439 -25.728  21.203  1.00 12.15           H  
ATOM    995 1HG1 ILE A  68     -30.716 -24.258  22.966  1.00 12.15           H  
ATOM    996 2HG1 ILE A  68     -32.469 -24.477  23.065  1.00 12.15           H  
ATOM    997 1HG2 ILE A  68     -33.518 -26.567  22.227  1.00 12.15           H  
ATOM    998 2HG2 ILE A  68     -32.496 -27.911  21.663  1.00 12.15           H  
ATOM    999 3HG2 ILE A  68     -32.567 -27.513  23.397  1.00 12.15           H  
ATOM   1000 1HD1 ILE A  68     -31.454 -24.505  25.282  1.00 12.15           H  
ATOM   1001 2HD1 ILE A  68     -32.178 -26.084  24.896  1.00 12.15           H  
ATOM   1002 3HD1 ILE A  68     -30.415 -25.866  24.804  1.00 12.15           H  
ATOM   1003  N   THR A  69     -29.546 -27.647  20.199  1.00 11.37           N  
ATOM   1004  CA  THR A  69     -29.424 -28.554  19.070  1.00 11.37           C  
ATOM   1005  C   THR A  69     -28.458 -29.713  19.318  1.00 11.37           C  
ATOM   1006  O   THR A  69     -28.783 -30.864  19.018  1.00 11.37           O  
ATOM   1007  CB  THR A  69     -28.942 -27.775  17.840  1.00 11.37           C  
ATOM   1008  CG2 THR A  69     -28.787 -28.702  16.653  1.00 11.37           C  
ATOM   1009  OG1 THR A  69     -29.893 -26.749  17.527  1.00 11.37           O  
ATOM   1010  H   THR A  69     -29.333 -26.667  20.034  1.00 11.37           H  
ATOM   1011  HA  THR A  69     -30.408 -28.972  18.862  1.00 11.37           H  
ATOM   1012  HB  THR A  69     -27.986 -27.319  18.061  1.00 11.37           H  
ATOM   1013  HG1 THR A  69     -29.906 -26.096  18.264  1.00 11.37           H  
ATOM   1014 1HG2 THR A  69     -28.441 -28.132  15.792  1.00 11.37           H  
ATOM   1015 2HG2 THR A  69     -28.057 -29.477  16.895  1.00 11.37           H  
ATOM   1016 3HG2 THR A  69     -29.745 -29.163  16.423  1.00 11.37           H  
ATOM   1017  N   GLY A  70     -27.269 -29.424  19.856  1.00 10.39           N  
ATOM   1018  CA  GLY A  70     -26.323 -30.505  20.125  1.00 10.39           C  
ATOM   1019  C   GLY A  70     -24.857 -30.101  20.025  1.00 10.39           C  
ATOM   1020  O   GLY A  70     -24.513 -29.029  19.525  1.00 10.39           O  
ATOM   1021  H   GLY A  70     -27.028 -28.454  20.080  1.00 10.39           H  
ATOM   1022 1HA  GLY A  70     -26.516 -30.895  21.126  1.00 10.39           H  
ATOM   1023 2HA  GLY A  70     -26.513 -31.324  19.434  1.00 10.39           H  
ATOM   1024  N   THR A  71     -23.984 -30.986  20.501  1.00  9.33           N  
ATOM   1025  CA  THR A  71     -22.548 -30.738  20.487  1.00  9.33           C  
ATOM   1026  C   THR A  71     -22.008 -30.555  19.072  1.00  9.33           C  
ATOM   1027  O   THR A  71     -22.238 -31.393  18.196  1.00  9.33           O  
ATOM   1028  CB  THR A  71     -21.800 -31.904  21.167  1.00  9.33           C  
ATOM   1029  CG2 THR A  71     -20.299 -31.658  21.172  1.00  9.33           C  
ATOM   1030  OG1 THR A  71     -22.266 -32.051  22.517  1.00  9.33           O  
ATOM   1031  H   THR A  71     -24.329 -31.853  20.887  1.00  9.33           H  
ATOM   1032  HA  THR A  71     -22.350 -29.822  21.045  1.00  9.33           H  
ATOM   1033  HB  THR A  71     -22.003 -32.827  20.622  1.00  9.33           H  
ATOM   1034  HG1 THR A  71     -21.796 -32.777  22.940  1.00  9.33           H  
ATOM   1035 1HG2 THR A  71     -19.796 -32.495  21.653  1.00  9.33           H  
ATOM   1036 2HG2 THR A  71     -19.939 -31.566  20.149  1.00  9.33           H  
ATOM   1037 3HG2 THR A  71     -20.081 -30.742  21.715  1.00  9.33           H  
ATOM   1038  N   SER A  72     -21.258 -29.476  18.868  1.00  8.34           N  
ATOM   1039  CA  SER A  72     -20.640 -29.198  17.581  1.00  8.34           C  
ATOM   1040  C   SER A  72     -19.271 -29.861  17.513  1.00  8.34           C  
ATOM   1041  O   SER A  72     -18.589 -30.002  18.531  1.00  8.34           O  
ATOM   1042  CB  SER A  72     -20.521 -27.704  17.368  1.00  8.34           C  
ATOM   1043  OG  SER A  72     -21.790 -27.106  17.264  1.00  8.34           O  
ATOM   1044  H   SER A  72     -21.133 -28.829  19.632  1.00  8.34           H  
ATOM   1045  HA  SER A  72     -21.267 -29.619  16.794  1.00  8.34           H  
ATOM   1046 1HB  SER A  72     -19.982 -27.266  18.204  1.00  8.34           H  
ATOM   1047 2HB  SER A  72     -19.943 -27.510  16.464  1.00  8.34           H  
ATOM   1048  HG  SER A  72     -22.267 -27.331  18.071  1.00  8.34           H  
ATOM   1049  N   GLN A  73     -18.828 -30.215  16.311  1.00  7.57           N  
ATOM   1050  CA  GLN A  73     -17.533 -30.882  16.172  1.00  7.57           C  
ATOM   1051  C   GLN A  73     -16.368 -29.903  16.136  1.00  7.57           C  
ATOM   1052  O   GLN A  73     -15.751 -29.664  15.098  1.00  7.57           O  
ATOM   1053  CB  GLN A  73     -17.524 -31.768  14.928  1.00  7.57           C  
ATOM   1054  CG  GLN A  73     -18.584 -32.875  14.952  1.00  7.57           C  
ATOM   1055  CD  GLN A  73     -18.362 -33.886  16.076  1.00  7.57           C  
ATOM   1056  NE2 GLN A  73     -19.309 -33.958  17.010  1.00  7.57           N  
ATOM   1057  OE1 GLN A  73     -17.354 -34.599  16.096  1.00  7.57           O  
ATOM   1058  H   GLN A  73     -19.401 -30.055  15.495  1.00  7.57           H  
ATOM   1059  HA  GLN A  73     -17.389 -31.526  17.038  1.00  7.57           H  
ATOM   1060 1HB  GLN A  73     -17.688 -31.156  14.042  1.00  7.57           H  
ATOM   1061 2HB  GLN A  73     -16.546 -32.238  14.827  1.00  7.57           H  
ATOM   1062 1HG  GLN A  73     -19.566 -32.422  15.096  1.00  7.57           H  
ATOM   1063 2HG  GLN A  73     -18.555 -33.411  14.004  1.00  7.57           H  
ATOM   1064 1HE2 GLN A  73     -19.216 -34.606  17.767  1.00  7.57           H  
ATOM   1065 2HE2 GLN A  73     -20.120 -33.370  16.954  1.00  7.57           H  
ATOM   1066  N   ARG A  74     -16.102 -29.329  17.296  1.00  7.16           N  
ATOM   1067  CA  ARG A  74     -15.065 -28.325  17.474  1.00  7.16           C  
ATOM   1068  C   ARG A  74     -13.705 -28.977  17.675  1.00  7.16           C  
ATOM   1069  O   ARG A  74     -13.614 -30.071  18.229  1.00  7.16           O  
ATOM   1070  CB  ARG A  74     -15.398 -27.464  18.679  1.00  7.16           C  
ATOM   1071  CG  ARG A  74     -16.664 -26.635  18.526  1.00  7.16           C  
ATOM   1072  CD  ARG A  74     -17.017 -25.914  19.781  1.00  7.16           C  
ATOM   1073  NE  ARG A  74     -17.412 -26.842  20.835  1.00  7.16           N  
ATOM   1074  CZ  ARG A  74     -17.685 -26.494  22.110  1.00  7.16           C  
ATOM   1075  NH1 ARG A  74     -17.611 -25.236  22.484  1.00  7.16           N1+
ATOM   1076  NH2 ARG A  74     -18.030 -27.423  22.985  1.00  7.16           N  
ATOM   1077  H   ARG A  74     -16.695 -29.604  18.079  1.00  7.16           H  
ATOM   1078  HA  ARG A  74     -15.028 -27.696  16.584  1.00  7.16           H  
ATOM   1079 1HB  ARG A  74     -15.526 -28.101  19.554  1.00  7.16           H  
ATOM   1080 2HB  ARG A  74     -14.569 -26.785  18.884  1.00  7.16           H  
ATOM   1081 1HG  ARG A  74     -16.527 -25.902  17.732  1.00  7.16           H  
ATOM   1082 2HG  ARG A  74     -17.489 -27.297  18.270  1.00  7.16           H  
ATOM   1083 1HD  ARG A  74     -16.158 -25.343  20.132  1.00  7.16           H  
ATOM   1084 2HD  ARG A  74     -17.851 -25.239  19.591  1.00  7.16           H  
ATOM   1085  HE  ARG A  74     -17.485 -27.825  20.591  1.00  7.16           H  
ATOM   1086 1HH1 ARG A  74     -17.347 -24.525  21.817  1.00  7.16           H  
ATOM   1087 2HH1 ARG A  74     -17.816 -24.981  23.439  1.00  7.16           H  
ATOM   1088 1HH2 ARG A  74     -18.083 -28.391  22.696  1.00  7.16           H  
ATOM   1089 2HH2 ARG A  74     -18.235 -27.168  23.940  1.00  7.16           H  
ATOM   1090  N   LEU A  75     -12.645 -28.293  17.249  1.00  7.15           N  
ATOM   1091  CA  LEU A  75     -11.296 -28.796  17.480  1.00  7.15           C  
ATOM   1092  C   LEU A  75     -10.502 -27.825  18.345  1.00  7.15           C  
ATOM   1093  O   LEU A  75     -10.388 -26.640  18.031  1.00  7.15           O  
ATOM   1094  CB  LEU A  75     -10.568 -29.049  16.154  1.00  7.15           C  
ATOM   1095  CG  LEU A  75      -9.119 -29.571  16.278  1.00  7.15           C  
ATOM   1096  CD1 LEU A  75      -9.123 -30.937  16.927  1.00  7.15           C  
ATOM   1097  CD2 LEU A  75      -8.492 -29.640  14.903  1.00  7.15           C  
ATOM   1098  H   LEU A  75     -12.775 -27.412  16.776  1.00  7.15           H  
ATOM   1099  HA  LEU A  75     -11.363 -29.743  18.012  1.00  7.15           H  
ATOM   1100 1HB  LEU A  75     -11.136 -29.780  15.578  1.00  7.15           H  
ATOM   1101 2HB  LEU A  75     -10.536 -28.117  15.590  1.00  7.15           H  
ATOM   1102  HG  LEU A  75      -8.545 -28.915  16.917  1.00  7.15           H  
ATOM   1103 1HD1 LEU A  75      -8.095 -31.302  17.022  1.00  7.15           H  
ATOM   1104 2HD1 LEU A  75      -9.571 -30.870  17.916  1.00  7.15           H  
ATOM   1105 3HD1 LEU A  75      -9.697 -31.628  16.316  1.00  7.15           H  
ATOM   1106 1HD2 LEU A  75      -7.489 -30.012  14.994  1.00  7.15           H  
ATOM   1107 2HD2 LEU A  75      -9.068 -30.313  14.274  1.00  7.15           H  
ATOM   1108 3HD2 LEU A  75      -8.479 -28.644  14.457  1.00  7.15           H  
ATOM   1109  N   ASP A  76      -9.974 -28.338  19.448  1.00  7.58           N  
ATOM   1110  CA  ASP A  76      -9.181 -27.558  20.395  1.00  7.58           C  
ATOM   1111  C   ASP A  76      -7.756 -27.488  19.869  1.00  7.58           C  
ATOM   1112  O   ASP A  76      -7.078 -28.505  19.825  1.00  7.58           O  
ATOM   1113  CB  ASP A  76      -9.218 -28.236  21.786  1.00  7.58           C  
ATOM   1114  CG  ASP A  76      -8.522 -27.473  22.994  1.00  7.58           C  
ATOM   1115  OD1 ASP A  76      -7.891 -26.447  22.799  1.00  7.58           O  
ATOM   1116  OD2 ASP A  76      -8.630 -27.955  24.112  1.00  7.58           O1-
ATOM   1117  H   ASP A  76     -10.122 -29.319  19.634  1.00  7.58           H  
ATOM   1118  HA  ASP A  76      -9.585 -26.548  20.461  1.00  7.58           H  
ATOM   1119 1HB  ASP A  76     -10.255 -28.399  22.066  1.00  7.58           H  
ATOM   1120 2HB  ASP A  76      -8.755 -29.222  21.703  1.00  7.58           H  
ATOM   1121  N   VAL A  77      -7.335 -26.318  19.396  1.00  8.41           N  
ATOM   1122  CA  VAL A  77      -6.005 -26.157  18.808  1.00  8.41           C  
ATOM   1123  C   VAL A  77      -5.181 -25.203  19.642  1.00  8.41           C  
ATOM   1124  O   VAL A  77      -5.646 -24.113  19.979  1.00  8.41           O  
ATOM   1125  CB  VAL A  77      -6.096 -25.612  17.384  1.00  8.41           C  
ATOM   1126  CG1 VAL A  77      -4.707 -25.404  16.828  1.00  8.41           C  
ATOM   1127  CG2 VAL A  77      -6.907 -26.572  16.550  1.00  8.41           C  
ATOM   1128  H   VAL A  77      -7.956 -25.522  19.453  1.00  8.41           H  
ATOM   1129  HA  VAL A  77      -5.502 -27.128  18.787  1.00  8.41           H  
ATOM   1130  HB  VAL A  77      -6.587 -24.639  17.391  1.00  8.41           H  
ATOM   1131 1HG1 VAL A  77      -4.814 -25.014  15.825  1.00  8.41           H  
ATOM   1132 2HG1 VAL A  77      -4.153 -24.695  17.441  1.00  8.41           H  
ATOM   1133 3HG1 VAL A  77      -4.180 -26.345  16.814  1.00  8.41           H  
ATOM   1134 1HG2 VAL A  77      -6.986 -26.194  15.531  1.00  8.41           H  
ATOM   1135 2HG2 VAL A  77      -6.430 -27.545  16.547  1.00  8.41           H  
ATOM   1136 3HG2 VAL A  77      -7.901 -26.663  16.980  1.00  8.41           H  
ATOM   1137  N   LYS A  78      -3.968 -25.608  19.995  1.00  9.57           N  
ATOM   1138  CA  LYS A  78      -3.158 -24.756  20.851  1.00  9.57           C  
ATOM   1139  C   LYS A  78      -1.887 -24.312  20.145  1.00  9.57           C  
ATOM   1140  O   LYS A  78      -0.885 -25.012  20.213  1.00  9.57           O  
ATOM   1141  CB  LYS A  78      -2.864 -25.512  22.142  1.00  9.57           C  
ATOM   1142  CG  LYS A  78      -4.169 -25.844  22.923  1.00  9.57           C  
ATOM   1143  CD  LYS A  78      -3.912 -26.453  24.283  1.00  9.57           C  
ATOM   1144  CE  LYS A  78      -5.222 -26.934  24.969  1.00  9.57           C  
ATOM   1145  NZ  LYS A  78      -6.286 -25.884  25.040  1.00  9.57           N1+
ATOM   1146  H   LYS A  78      -3.602 -26.505  19.664  1.00  9.57           H  
ATOM   1147  HA  LYS A  78      -3.724 -23.861  21.100  1.00  9.57           H  
ATOM   1148 1HB  LYS A  78      -2.344 -26.447  21.912  1.00  9.57           H  
ATOM   1149 2HB  LYS A  78      -2.213 -24.914  22.781  1.00  9.57           H  
ATOM   1150 1HG  LYS A  78      -4.748 -24.928  23.055  1.00  9.57           H  
ATOM   1151 2HG  LYS A  78      -4.780 -26.544  22.341  1.00  9.57           H  
ATOM   1152 1HD  LYS A  78      -3.241 -27.304  24.166  1.00  9.57           H  
ATOM   1153 2HD  LYS A  78      -3.431 -25.716  24.920  1.00  9.57           H  
ATOM   1154 1HE  LYS A  78      -5.615 -27.789  24.426  1.00  9.57           H  
ATOM   1155 2HE  LYS A  78      -4.984 -27.248  25.989  1.00  9.57           H  
ATOM   1156 1HZ  LYS A  78      -7.104 -26.266  25.488  1.00  9.57           H  
ATOM   1157 2HZ  LYS A  78      -5.962 -25.082  25.561  1.00  9.57           H  
ATOM   1158 3HZ  LYS A  78      -6.559 -25.618  24.076  1.00  9.57           H  
ATOM   1159  N   LEU A  79      -1.938 -23.153  19.469  1.00 10.88           N  
ATOM   1160  CA  LEU A  79      -0.835 -22.712  18.600  1.00 10.88           C  
ATOM   1161  C   LEU A  79       0.473 -22.507  19.351  1.00 10.88           C  
ATOM   1162  O   LEU A  79       0.488 -21.882  20.419  1.00 10.88           O  
ATOM   1163  CB  LEU A  79      -1.178 -21.378  17.927  1.00 10.88           C  
ATOM   1164  CG  LEU A  79      -2.344 -21.384  16.941  1.00 10.88           C  
ATOM   1165  CD1 LEU A  79      -2.598 -19.967  16.468  1.00 10.88           C  
ATOM   1166  CD2 LEU A  79      -2.014 -22.288  15.799  1.00 10.88           C  
ATOM   1167  H   LEU A  79      -2.786 -22.605  19.511  1.00 10.88           H  
ATOM   1168  HA  LEU A  79      -0.680 -23.461  17.830  1.00 10.88           H  
ATOM   1169 1HB  LEU A  79      -1.393 -20.646  18.699  1.00 10.88           H  
ATOM   1170 2HB  LEU A  79      -0.286 -21.046  17.381  1.00 10.88           H  
ATOM   1171  HG  LEU A  79      -3.244 -21.744  17.438  1.00 10.88           H  
ATOM   1172 1HD1 LEU A  79      -3.434 -19.960  15.768  1.00 10.88           H  
ATOM   1173 2HD1 LEU A  79      -2.836 -19.334  17.323  1.00 10.88           H  
ATOM   1174 3HD1 LEU A  79      -1.705 -19.588  15.971  1.00 10.88           H  
ATOM   1175 1HD2 LEU A  79      -2.838 -22.309  15.091  1.00 10.88           H  
ATOM   1176 2HD2 LEU A  79      -1.104 -21.942  15.296  1.00 10.88           H  
ATOM   1177 3HD2 LEU A  79      -1.853 -23.261  16.198  1.00 10.88           H  
ATOM   1178  N   ASP A  80       1.575 -22.993  18.771  1.00 12.06           N  
ATOM   1179  CA  ASP A  80       2.881 -22.808  19.413  1.00 12.06           C  
ATOM   1180  C   ASP A  80       3.547 -21.492  18.997  1.00 12.06           C  
ATOM   1181  O   ASP A  80       3.029 -20.738  18.167  1.00 12.06           O  
ATOM   1182  CB  ASP A  80       3.856 -23.967  19.125  1.00 12.06           C  
ATOM   1183  CG  ASP A  80       4.421 -24.026  17.707  1.00 12.06           C  
ATOM   1184  OD1 ASP A  80       4.344 -23.033  16.998  1.00 12.06           O  
ATOM   1185  OD2 ASP A  80       4.954 -25.042  17.349  1.00 12.06           O1-
ATOM   1186  H   ASP A  80       1.454 -23.534  17.901  1.00 12.06           H  
ATOM   1187  HA  ASP A  80       2.722 -22.774  20.491  1.00 12.06           H  
ATOM   1188 1HB  ASP A  80       4.681 -23.940  19.833  1.00 12.06           H  
ATOM   1189 2HB  ASP A  80       3.321 -24.906  19.296  1.00 12.06           H  
ATOM   1190  N   ASP A  81       4.764 -21.285  19.504  1.00 12.85           N  
ATOM   1191  CA  ASP A  81       5.564 -20.082  19.277  1.00 12.85           C  
ATOM   1192  C   ASP A  81       5.961 -19.813  17.818  1.00 12.85           C  
ATOM   1193  O   ASP A  81       6.290 -18.677  17.473  1.00 12.85           O  
ATOM   1194  CB  ASP A  81       6.841 -20.160  20.115  1.00 12.85           C  
ATOM   1195  CG  ASP A  81       6.585 -20.024  21.616  1.00 12.85           C  
ATOM   1196  OD1 ASP A  81       5.492 -19.660  21.987  1.00 12.85           O  
ATOM   1197  OD2 ASP A  81       7.483 -20.293  22.374  1.00 12.85           O1-
ATOM   1198  H   ASP A  81       5.136 -21.975  20.135  1.00 12.85           H  
ATOM   1199  HA  ASP A  81       4.978 -19.231  19.620  1.00 12.85           H  
ATOM   1200 1HB  ASP A  81       7.340 -21.113  19.924  1.00 12.85           H  
ATOM   1201 2HB  ASP A  81       7.526 -19.371  19.801  1.00 12.85           H  
ATOM   1202  N   ASP A  82       6.000 -20.859  16.985  1.00 13.05           N  
ATOM   1203  CA  ASP A  82       6.407 -20.727  15.596  1.00 13.05           C  
ATOM   1204  C   ASP A  82       5.208 -20.719  14.651  1.00 13.05           C  
ATOM   1205  O   ASP A  82       5.376 -20.714  13.429  1.00 13.05           O  
ATOM   1206  CB  ASP A  82       7.368 -21.856  15.206  1.00 13.05           C  
ATOM   1207  CG  ASP A  82       8.727 -21.773  15.934  1.00 13.05           C  
ATOM   1208  OD1 ASP A  82       9.237 -20.688  16.064  1.00 13.05           O  
ATOM   1209  OD2 ASP A  82       9.245 -22.791  16.328  1.00 13.05           O1-
ATOM   1210  H   ASP A  82       5.646 -21.767  17.288  1.00 13.05           H  
ATOM   1211  HA  ASP A  82       6.928 -19.780  15.480  1.00 13.05           H  
ATOM   1212 1HB  ASP A  82       6.898 -22.817  15.453  1.00 13.05           H  
ATOM   1213 2HB  ASP A  82       7.537 -21.839  14.132  1.00 13.05           H  
ATOM   1214  N   GLY A  83       3.997 -20.700  15.208  1.00 12.61           N  
ATOM   1215  CA  GLY A  83       2.784 -20.706  14.404  1.00 12.61           C  
ATOM   1216  C   GLY A  83       2.315 -22.101  13.985  1.00 12.61           C  
ATOM   1217  O   GLY A  83       1.409 -22.218  13.154  1.00 12.61           O  
ATOM   1218  H   GLY A  83       3.893 -20.707  16.227  1.00 12.61           H  
ATOM   1219 1HA  GLY A  83       1.990 -20.223  14.978  1.00 12.61           H  
ATOM   1220 2HA  GLY A  83       2.940 -20.096  13.517  1.00 12.61           H  
ATOM   1221  N   ASP A  84       2.955 -23.159  14.494  1.00 11.67           N  
ATOM   1222  CA  ASP A  84       2.541 -24.518  14.147  1.00 11.67           C  
ATOM   1223  C   ASP A  84       1.403 -24.797  15.087  1.00 11.67           C  
ATOM   1224  O   ASP A  84       1.036 -23.913  15.865  1.00 11.67           O  
ATOM   1225  CB  ASP A  84       3.685 -25.543  14.268  1.00 11.67           C  
ATOM   1226  CG  ASP A  84       3.488 -26.840  13.397  1.00 11.67           C  
ATOM   1227  OD1 ASP A  84       2.353 -27.260  13.223  1.00 11.67           O  
ATOM   1228  OD2 ASP A  84       4.461 -27.368  12.912  1.00 11.67           O1-
ATOM   1229  H   ASP A  84       3.686 -23.033  15.203  1.00 11.67           H  
ATOM   1230  HA  ASP A  84       2.163 -24.541  13.125  1.00 11.67           H  
ATOM   1231 1HB  ASP A  84       4.627 -25.068  13.994  1.00 11.67           H  
ATOM   1232 2HB  ASP A  84       3.778 -25.846  15.316  1.00 11.67           H  
ATOM   1233  N   PHE A  85       0.791 -25.973  15.029  1.00 10.46           N  
ATOM   1234  CA  PHE A  85      -0.351 -26.082  15.916  1.00 10.46           C  
ATOM   1235  C   PHE A  85       0.114 -26.390  17.379  1.00 10.46           C  
ATOM   1236  O   PHE A  85       0.639 -25.472  18.000  1.00 10.46           O  
ATOM   1237  CB  PHE A  85      -1.358 -27.022  15.280  1.00 10.46           C  
ATOM   1238  CG  PHE A  85      -1.887 -26.516  14.004  1.00 10.46           C  
ATOM   1239  CD1 PHE A  85      -1.605 -27.169  12.824  1.00 10.46           C  
ATOM   1240  CD2 PHE A  85      -2.655 -25.387  13.963  1.00 10.46           C  
ATOM   1241  CE1 PHE A  85      -2.100 -26.705  11.630  1.00 10.46           C  
ATOM   1242  CE2 PHE A  85      -3.159 -24.910  12.778  1.00 10.46           C  
ATOM   1243  CZ  PHE A  85      -2.881 -25.574  11.605  1.00 10.46           C  
ATOM   1244  H   PHE A  85       1.114 -26.692  14.377  1.00 10.46           H  
ATOM   1245  HA  PHE A  85      -0.848 -25.132  15.939  1.00 10.46           H  
ATOM   1246 1HB  PHE A  85      -0.915 -27.971  15.062  1.00 10.46           H  
ATOM   1247 2HB  PHE A  85      -2.195 -27.147  15.929  1.00 10.46           H  
ATOM   1248  HD1 PHE A  85      -0.988 -28.067  12.849  1.00 10.46           H  
ATOM   1249  HD2 PHE A  85      -2.861 -24.868  14.878  1.00 10.46           H  
ATOM   1250  HE1 PHE A  85      -1.873 -27.233  10.706  1.00 10.46           H  
ATOM   1251  HE2 PHE A  85      -3.772 -24.008  12.767  1.00 10.46           H  
ATOM   1252  HZ  PHE A  85      -3.277 -25.199  10.663  1.00 10.46           H  
ATOM   1253  N   HIS A  86       0.158 -27.609  17.942  1.00  9.18           N  
ATOM   1254  CA  HIS A  86      -0.319 -28.945  17.595  1.00  9.18           C  
ATOM   1255  C   HIS A  86      -1.855 -29.005  17.720  1.00  9.18           C  
ATOM   1256  O   HIS A  86      -2.445 -28.272  18.521  1.00  9.18           O  
ATOM   1257  CB  HIS A  86       0.362 -29.971  18.501  1.00  9.18           C  
ATOM   1258  CG  HIS A  86       0.215 -31.397  18.061  1.00  9.18           C  
ATOM   1259  CD2 HIS A  86       1.073 -32.211  17.395  1.00  9.18           C  
ATOM   1260  ND1 HIS A  86      -0.908 -32.135  18.287  1.00  9.18           N  
ATOM   1261  CE1 HIS A  86      -0.750 -33.352  17.782  1.00  9.18           C  
ATOM   1262  NE2 HIS A  86       0.447 -33.422  17.237  1.00  9.18           N  
ATOM   1263  H   HIS A  86       0.634 -27.588  18.833  1.00  9.18           H  
ATOM   1264  HA  HIS A  86      -0.040 -29.188  16.578  1.00  9.18           H  
ATOM   1265 1HB  HIS A  86       1.427 -29.750  18.562  1.00  9.18           H  
ATOM   1266 2HB  HIS A  86      -0.046 -29.889  19.506  1.00  9.18           H  
ATOM   1267  HD2 HIS A  86       2.072 -31.950  17.048  1.00  9.18           H  
ATOM   1268  HE1 HIS A  86      -1.489 -34.158  17.816  1.00  9.18           H  
ATOM   1269  HE2 HIS A  86       0.846 -34.230  16.776  1.00  9.18           H  
ATOM   1270  N   LEU A  87      -2.489 -29.837  16.881  1.00  7.99           N  
ATOM   1271  CA  LEU A  87      -3.950 -29.986  16.830  1.00  7.99           C  
ATOM   1272  C   LEU A  87      -4.533 -30.883  17.939  1.00  7.99           C  
ATOM   1273  O   LEU A  87      -5.746 -30.965  18.087  1.00  7.99           O  
ATOM   1274  CB  LEU A  87      -4.343 -30.570  15.475  1.00  7.99           C  
ATOM   1275  CG  LEU A  87      -4.015 -29.688  14.243  1.00  7.99           C  
ATOM   1276  CD1 LEU A  87      -4.346 -30.431  12.978  1.00  7.99           C  
ATOM   1277  CD2 LEU A  87      -4.780 -28.405  14.305  1.00  7.99           C  
ATOM   1278  H   LEU A  87      -1.933 -30.408  16.257  1.00  7.99           H  
ATOM   1279  HA  LEU A  87      -4.394 -28.998  16.937  1.00  7.99           H  
ATOM   1280 1HB  LEU A  87      -3.822 -31.514  15.352  1.00  7.99           H  
ATOM   1281 2HB  LEU A  87      -5.409 -30.769  15.482  1.00  7.99           H  
ATOM   1282  HG  LEU A  87      -2.952 -29.474  14.235  1.00  7.99           H  
ATOM   1283 1HD1 LEU A  87      -4.092 -29.809  12.120  1.00  7.99           H  
ATOM   1284 2HD1 LEU A  87      -3.770 -31.356  12.942  1.00  7.99           H  
ATOM   1285 3HD1 LEU A  87      -5.410 -30.663  12.961  1.00  7.99           H  
ATOM   1286 1HD2 LEU A  87      -4.534 -27.794  13.441  1.00  7.99           H  
ATOM   1287 2HD2 LEU A  87      -5.834 -28.602  14.302  1.00  7.99           H  
ATOM   1288 3HD2 LEU A  87      -4.509 -27.889  15.202  1.00  7.99           H  
ATOM   1289  N   ILE A  88      -3.639 -31.481  18.740  1.00  6.96           N  
ATOM   1290  CA  ILE A  88      -3.878 -32.373  19.885  1.00  6.96           C  
ATOM   1291  C   ILE A  88      -5.091 -33.313  19.826  1.00  6.96           C  
ATOM   1292  O   ILE A  88      -5.677 -33.559  18.772  1.00  6.96           O  
ATOM   1293  CB  ILE A  88      -3.950 -31.523  21.179  1.00  6.96           C  
ATOM   1294  CG1 ILE A  88      -5.122 -30.560  21.144  1.00  6.96           C  
ATOM   1295  CG2 ILE A  88      -2.664 -30.722  21.297  1.00  6.96           C  
ATOM   1296  CD1 ILE A  88      -5.389 -29.901  22.448  1.00  6.96           C  
ATOM   1297  H   ILE A  88      -2.659 -31.360  18.518  1.00  6.96           H  
ATOM   1298  HA  ILE A  88      -2.996 -33.006  19.976  1.00  6.96           H  
ATOM   1299  HB  ILE A  88      -4.046 -32.149  22.051  1.00  6.96           H  
ATOM   1300 1HG1 ILE A  88      -4.914 -29.768  20.432  1.00  6.96           H  
ATOM   1301 2HG1 ILE A  88      -6.023 -31.089  20.826  1.00  6.96           H  
ATOM   1302 1HG2 ILE A  88      -2.693 -30.116  22.200  1.00  6.96           H  
ATOM   1303 2HG2 ILE A  88      -1.815 -31.401  21.338  1.00  6.96           H  
ATOM   1304 3HG2 ILE A  88      -2.568 -30.072  20.431  1.00  6.96           H  
ATOM   1305 1HD1 ILE A  88      -6.231 -29.220  22.337  1.00  6.96           H  
ATOM   1306 2HD1 ILE A  88      -5.629 -30.656  23.196  1.00  6.96           H  
ATOM   1307 3HD1 ILE A  88      -4.510 -29.346  22.754  1.00  6.96           H  
ATOM   1308  N   ASN A  89      -5.351 -33.974  20.965  1.00  6.12           N  
ATOM   1309  CA  ASN A  89      -6.414 -34.970  21.123  1.00  6.12           C  
ATOM   1310  C   ASN A  89      -6.319 -36.103  20.094  1.00  6.12           C  
ATOM   1311  O   ASN A  89      -7.328 -36.614  19.606  1.00  6.12           O  
ATOM   1312  CB  ASN A  89      -7.777 -34.305  21.100  1.00  6.12           C  
ATOM   1313  CG  ASN A  89      -7.975 -33.386  22.295  1.00  6.12           C  
ATOM   1314  ND2 ASN A  89      -8.707 -32.322  22.112  1.00  6.12           N  
ATOM   1315  OD1 ASN A  89      -7.465 -33.660  23.387  1.00  6.12           O  
ATOM   1316  H   ASN A  89      -4.804 -33.747  21.781  1.00  6.12           H  
ATOM   1317  HA  ASN A  89      -6.294 -35.433  22.104  1.00  6.12           H  
ATOM   1318 1HB  ASN A  89      -7.896 -33.723  20.182  1.00  6.12           H  
ATOM   1319 2HB  ASN A  89      -8.558 -35.068  21.104  1.00  6.12           H  
ATOM   1320 1HD2 ASN A  89      -8.868 -31.693  22.876  1.00  6.12           H  
ATOM   1321 2HD2 ASN A  89      -9.102 -32.140  21.214  1.00  6.12           H  
ATOM   1322  N   ASP A  90      -5.081 -36.509  19.813  1.00  5.46           N  
ATOM   1323  CA  ASP A  90      -4.773 -37.589  18.890  1.00  5.46           C  
ATOM   1324  C   ASP A  90      -3.535 -38.349  19.387  1.00  5.46           C  
ATOM   1325  O   ASP A  90      -2.433 -37.807  19.325  1.00  5.46           O  
ATOM   1326  CB  ASP A  90      -4.545 -37.066  17.465  1.00  5.46           C  
ATOM   1327  CG  ASP A  90      -4.301 -38.203  16.413  1.00  5.46           C  
ATOM   1328  OD1 ASP A  90      -3.948 -39.319  16.784  1.00  5.46           O  
ATOM   1329  OD2 ASP A  90      -4.544 -37.971  15.243  1.00  5.46           O1-
ATOM   1330  H   ASP A  90      -4.322 -36.027  20.265  1.00  5.46           H  
ATOM   1331  HA  ASP A  90      -5.646 -38.218  18.841  1.00  5.46           H  
ATOM   1332 1HB  ASP A  90      -5.415 -36.479  17.156  1.00  5.46           H  
ATOM   1333 2HB  ASP A  90      -3.685 -36.394  17.462  1.00  5.46           H  
ATOM   1334  N   PRO A  91      -3.685 -39.591  19.901  1.00  4.92           N  
ATOM   1335  CA  PRO A  91      -2.633 -40.402  20.493  1.00  4.92           C  
ATOM   1336  C   PRO A  91      -1.604 -40.893  19.468  1.00  4.92           C  
ATOM   1337  O   PRO A  91      -0.553 -41.410  19.855  1.00  4.92           O  
ATOM   1338  CB  PRO A  91      -3.414 -41.578  21.097  1.00  4.92           C  
ATOM   1339  CG  PRO A  91      -4.656 -41.689  20.254  1.00  4.92           C  
ATOM   1340  CD  PRO A  91      -4.997 -40.271  19.846  1.00  4.92           C  
ATOM   1341  HA  PRO A  91      -2.138 -39.822  21.278  1.00  4.92           H  
ATOM   1342 1HB  PRO A  91      -2.798 -42.487  21.053  1.00  4.92           H  
ATOM   1343 2HB  PRO A  91      -3.627 -41.383  22.159  1.00  4.92           H  
ATOM   1344 1HG  PRO A  91      -4.451 -42.334  19.381  1.00  4.92           H  
ATOM   1345 2HG  PRO A  91      -5.460 -42.172  20.824  1.00  4.92           H  
ATOM   1346 1HD  PRO A  91      -5.367 -40.322  18.808  1.00  4.92           H  
ATOM   1347 2HD  PRO A  91      -5.718 -39.812  20.544  1.00  4.92           H  
ATOM   1348  N   GLY A  92      -1.907 -40.776  18.174  1.00  4.46           N  
ATOM   1349  CA  GLY A  92      -0.991 -41.270  17.160  1.00  4.46           C  
ATOM   1350  C   GLY A  92      -0.996 -42.791  17.123  1.00  4.46           C  
ATOM   1351  O   GLY A  92      -2.009 -43.429  17.416  1.00  4.46           O  
ATOM   1352  H   GLY A  92      -2.768 -40.310  17.860  1.00  4.46           H  
ATOM   1353 1HA  GLY A  92      -1.292 -40.876  16.186  1.00  4.46           H  
ATOM   1354 2HA  GLY A  92       0.016 -40.903  17.364  1.00  4.46           H  
ATOM   1355  N   VAL A  93       0.118 -43.371  16.694  1.00  4.03           N  
ATOM   1356  CA  VAL A  93       0.210 -44.813  16.530  1.00  4.03           C  
ATOM   1357  C   VAL A  93       0.814 -45.480  17.775  1.00  4.03           C  
ATOM   1358  O   VAL A  93       1.927 -45.127  18.167  1.00  4.03           O  
ATOM   1359  CB  VAL A  93       1.089 -45.146  15.313  1.00  4.03           C  
ATOM   1360  CG1 VAL A  93       1.232 -46.656  15.156  1.00  4.03           C  
ATOM   1361  CG2 VAL A  93       0.469 -44.545  14.094  1.00  4.03           C  
ATOM   1362  H   VAL A  93       0.918 -42.794  16.477  1.00  4.03           H  
ATOM   1363  HA  VAL A  93      -0.784 -45.178  16.307  1.00  4.03           H  
ATOM   1364  HB  VAL A  93       2.088 -44.733  15.465  1.00  4.03           H  
ATOM   1365 1HG1 VAL A  93       1.862 -46.877  14.298  1.00  4.03           H  
ATOM   1366 2HG1 VAL A  93       1.684 -47.074  16.046  1.00  4.03           H  
ATOM   1367 3HG1 VAL A  93       0.250 -47.092  15.011  1.00  4.03           H  
ATOM   1368 1HG2 VAL A  93       1.089 -44.761  13.230  1.00  4.03           H  
ATOM   1369 2HG2 VAL A  93      -0.525 -44.968  13.952  1.00  4.03           H  
ATOM   1370 3HG2 VAL A  93       0.389 -43.465  14.225  1.00  4.03           H  
ATOM   1371  N   PRO A  94       0.115 -46.425  18.428  1.00  3.63           N  
ATOM   1372  CA  PRO A  94       0.586 -47.162  19.582  1.00  3.63           C  
ATOM   1373  C   PRO A  94       1.888 -47.844  19.239  1.00  3.63           C  
ATOM   1374  O   PRO A  94       2.059 -48.326  18.115  1.00  3.63           O  
ATOM   1375  CB  PRO A  94      -0.537 -48.171  19.833  1.00  3.63           C  
ATOM   1376  CG  PRO A  94      -1.766 -47.512  19.262  1.00  3.63           C  
ATOM   1377  CD  PRO A  94      -1.276 -46.734  18.052  1.00  3.63           C  
ATOM   1378  HA  PRO A  94       0.709 -46.467  20.431  1.00  3.63           H  
ATOM   1379 1HB  PRO A  94      -0.298 -49.124  19.335  1.00  3.63           H  
ATOM   1380 2HB  PRO A  94      -0.623 -48.381  20.905  1.00  3.63           H  
ATOM   1381 1HG  PRO A  94      -2.521 -48.268  19.008  1.00  3.63           H  
ATOM   1382 2HG  PRO A  94      -2.224 -46.857  20.020  1.00  3.63           H  
ATOM   1383 1HD  PRO A  94      -1.312 -47.315  17.132  1.00  3.63           H  
ATOM   1384 2HD  PRO A  94      -1.889 -45.823  18.006  1.00  3.63           H  
ATOM   1385  N   TRP A  95       2.790 -47.936  20.203  1.00  3.25           N  
ATOM   1386  CA  TRP A  95       4.080 -48.557  19.945  1.00  3.25           C  
ATOM   1387  C   TRP A  95       3.919 -49.989  19.454  1.00  3.25           C  
ATOM   1388  O   TRP A  95       4.618 -50.404  18.536  1.00  3.25           O  
ATOM   1389  CB  TRP A  95       4.967 -48.502  21.178  1.00  3.25           C  
ATOM   1390  CG  TRP A  95       6.366 -48.970  20.923  1.00  3.25           C  
ATOM   1391  CD1 TRP A  95       6.993 -50.064  21.437  1.00  3.25           C  
ATOM   1392  CD2 TRP A  95       7.328 -48.327  20.048  1.00  3.25           C  
ATOM   1393  CE2 TRP A  95       8.502 -49.076  20.108  1.00  3.25           C  
ATOM   1394  CE3 TRP A  95       7.283 -47.186  19.236  1.00  3.25           C  
ATOM   1395  NE1 TRP A  95       8.285 -50.135  20.960  1.00  3.25           N  
ATOM   1396  CZ2 TRP A  95       9.632 -48.722  19.389  1.00  3.25           C  
ATOM   1397  CZ3 TRP A  95       8.411 -46.831  18.519  1.00  3.25           C  
ATOM   1398  CH2 TRP A  95       9.556 -47.574  18.598  1.00  3.25           C  
ATOM   1399  H   TRP A  95       2.601 -47.535  21.111  1.00  3.25           H  
ATOM   1400  HA  TRP A  95       4.577 -47.988  19.160  1.00  3.25           H  
ATOM   1401 1HB  TRP A  95       5.011 -47.480  21.553  1.00  3.25           H  
ATOM   1402 2HB  TRP A  95       4.539 -49.123  21.962  1.00  3.25           H  
ATOM   1403  HD1 TRP A  95       6.542 -50.770  22.132  1.00  3.25           H  
ATOM   1404  HE1 TRP A  95       8.961 -50.847  21.197  1.00  3.25           H  
ATOM   1405  HE3 TRP A  95       6.372 -46.588  19.170  1.00  3.25           H  
ATOM   1406  HZ2 TRP A  95      10.554 -49.303  19.433  1.00  3.25           H  
ATOM   1407  HZ3 TRP A  95       8.365 -45.944  17.888  1.00  3.25           H  
ATOM   1408  HH2 TRP A  95      10.426 -47.265  18.017  1.00  3.25           H  
ATOM   1409  N   LYS A  96       3.002 -50.754  20.051  1.00  2.91           N  
ATOM   1410  CA  LYS A  96       2.809 -52.137  19.611  1.00  2.91           C  
ATOM   1411  C   LYS A  96       2.542 -52.195  18.106  1.00  2.91           C  
ATOM   1412  O   LYS A  96       3.129 -53.012  17.396  1.00  2.91           O  
ATOM   1413  CB  LYS A  96       1.657 -52.787  20.377  1.00  2.91           C  
ATOM   1414  CG  LYS A  96       1.391 -54.241  20.005  1.00  2.91           C  
ATOM   1415  CD  LYS A  96       0.279 -54.843  20.864  1.00  2.91           C  
ATOM   1416  CE  LYS A  96      -0.026 -56.282  20.463  1.00  2.91           C  
ATOM   1417  NZ  LYS A  96      -1.093 -56.881  21.318  1.00  2.91           N1+
ATOM   1418  H   LYS A  96       2.444 -50.375  20.800  1.00  2.91           H  
ATOM   1419  HA  LYS A  96       3.725 -52.694  19.810  1.00  2.91           H  
ATOM   1420 1HB  LYS A  96       1.859 -52.742  21.448  1.00  2.91           H  
ATOM   1421 2HB  LYS A  96       0.740 -52.227  20.193  1.00  2.91           H  
ATOM   1422 1HG  LYS A  96       1.084 -54.278  18.964  1.00  2.91           H  
ATOM   1423 2HG  LYS A  96       2.300 -54.828  20.119  1.00  2.91           H  
ATOM   1424 1HD  LYS A  96       0.577 -54.822  21.913  1.00  2.91           H  
ATOM   1425 2HD  LYS A  96      -0.626 -54.249  20.749  1.00  2.91           H  
ATOM   1426 1HE  LYS A  96      -0.355 -56.301  19.427  1.00  2.91           H  
ATOM   1427 2HE  LYS A  96       0.881 -56.880  20.558  1.00  2.91           H  
ATOM   1428 1HZ  LYS A  96      -1.269 -57.831  21.024  1.00  2.91           H  
ATOM   1429 2HZ  LYS A  96      -0.793 -56.878  22.283  1.00  2.91           H  
ATOM   1430 3HZ  LYS A  96      -1.940 -56.339  21.228  1.00  2.91           H  
ATOM   1431  N   ILE A  97       1.674 -51.313  17.609  1.00  2.62           N  
ATOM   1432  CA  ILE A  97       1.382 -51.264  16.183  1.00  2.62           C  
ATOM   1433  C   ILE A  97       2.588 -50.854  15.378  1.00  2.62           C  
ATOM   1434  O   ILE A  97       2.866 -51.435  14.330  1.00  2.62           O  
ATOM   1435  CB  ILE A  97       0.176 -50.376  15.856  1.00  2.62           C  
ATOM   1436  CG1 ILE A  97      -1.090 -51.071  16.368  1.00  2.62           C  
ATOM   1437  CG2 ILE A  97       0.132 -50.004  14.387  1.00  2.62           C  
ATOM   1438  CD1 ILE A  97      -2.320 -50.236  16.298  1.00  2.62           C  
ATOM   1439  H   ILE A  97       1.234 -50.646  18.227  1.00  2.62           H  
ATOM   1440  HA  ILE A  97       1.111 -52.272  15.868  1.00  2.62           H  
ATOM   1441  HB  ILE A  97       0.265 -49.455  16.436  1.00  2.62           H  
ATOM   1442 1HG1 ILE A  97      -1.255 -51.969  15.796  1.00  2.62           H  
ATOM   1443 2HG1 ILE A  97      -0.932 -51.357  17.409  1.00  2.62           H  
ATOM   1444 1HG2 ILE A  97      -0.717 -49.353  14.204  1.00  2.62           H  
ATOM   1445 2HG2 ILE A  97       1.051 -49.483  14.135  1.00  2.62           H  
ATOM   1446 3HG2 ILE A  97       0.055 -50.864  13.781  1.00  2.62           H  
ATOM   1447 1HD1 ILE A  97      -3.164 -50.811  16.681  1.00  2.62           H  
ATOM   1448 2HD1 ILE A  97      -2.197 -49.358  16.884  1.00  2.62           H  
ATOM   1449 3HD1 ILE A  97      -2.507 -49.961  15.259  1.00  2.62           H  
ATOM   1450  N   TRP A  98       3.330 -49.866  15.859  1.00  2.37           N  
ATOM   1451  CA  TRP A  98       4.508 -49.438  15.121  1.00  2.37           C  
ATOM   1452  C   TRP A  98       5.446 -50.629  14.948  1.00  2.37           C  
ATOM   1453  O   TRP A  98       5.906 -50.916  13.838  1.00  2.37           O  
ATOM   1454  CB  TRP A  98       5.246 -48.333  15.881  1.00  2.37           C  
ATOM   1455  CG  TRP A  98       6.436 -47.764  15.156  1.00  2.37           C  
ATOM   1456  CD1 TRP A  98       6.417 -46.711  14.294  1.00  2.37           C  
ATOM   1457  CD2 TRP A  98       7.818 -48.211  15.210  1.00  2.37           C  
ATOM   1458  CE2 TRP A  98       8.553 -47.370  14.372  1.00  2.37           C  
ATOM   1459  CE3 TRP A  98       8.474 -49.233  15.886  1.00  2.37           C  
ATOM   1460  NE1 TRP A  98       7.685 -46.462  13.819  1.00  2.37           N  
ATOM   1461  CZ2 TRP A  98       9.920 -47.519  14.200  1.00  2.37           C  
ATOM   1462  CZ3 TRP A  98       9.841 -49.392  15.715  1.00  2.37           C  
ATOM   1463  CH2 TRP A  98      10.548 -48.554  14.895  1.00  2.37           C  
ATOM   1464  H   TRP A  98       3.063 -49.406  16.733  1.00  2.37           H  
ATOM   1465  HA  TRP A  98       4.201 -49.076  14.140  1.00  2.37           H  
ATOM   1466 1HB  TRP A  98       4.549 -47.524  16.110  1.00  2.37           H  
ATOM   1467 2HB  TRP A  98       5.596 -48.728  16.834  1.00  2.37           H  
ATOM   1468  HD1 TRP A  98       5.528 -46.145  14.023  1.00  2.37           H  
ATOM   1469  HE1 TRP A  98       7.936 -45.731  13.169  1.00  2.37           H  
ATOM   1470  HE3 TRP A  98       7.925 -49.881  16.540  1.00  2.37           H  
ATOM   1471  HZ2 TRP A  98      10.497 -46.863  13.545  1.00  2.37           H  
ATOM   1472  HZ3 TRP A  98      10.336 -50.198  16.256  1.00  2.37           H  
ATOM   1473  HH2 TRP A  98      11.622 -48.703  14.781  1.00  2.37           H  
ATOM   1474  N   VAL A  99       5.684 -51.361  16.037  1.00  2.16           N  
ATOM   1475  CA  VAL A  99       6.588 -52.496  16.003  1.00  2.16           C  
ATOM   1476  C   VAL A  99       6.091 -53.590  15.079  1.00  2.16           C  
ATOM   1477  O   VAL A  99       6.869 -54.124  14.282  1.00  2.16           O  
ATOM   1478  CB  VAL A  99       6.796 -53.066  17.411  1.00  2.16           C  
ATOM   1479  CG1 VAL A  99       7.582 -54.368  17.324  1.00  2.16           C  
ATOM   1480  CG2 VAL A  99       7.535 -52.050  18.263  1.00  2.16           C  
ATOM   1481  H   VAL A  99       5.247 -51.092  16.920  1.00  2.16           H  
ATOM   1482  HA  VAL A  99       7.552 -52.150  15.631  1.00  2.16           H  
ATOM   1483  HB  VAL A  99       5.823 -53.284  17.859  1.00  2.16           H  
ATOM   1484 1HG1 VAL A  99       7.719 -54.777  18.322  1.00  2.16           H  
ATOM   1485 2HG1 VAL A  99       7.033 -55.087  16.711  1.00  2.16           H  
ATOM   1486 3HG1 VAL A  99       8.555 -54.175  16.872  1.00  2.16           H  
ATOM   1487 1HG2 VAL A  99       7.672 -52.452  19.263  1.00  2.16           H  
ATOM   1488 2HG2 VAL A  99       8.506 -51.837  17.823  1.00  2.16           H  
ATOM   1489 3HG2 VAL A  99       6.957 -51.136  18.319  1.00  2.16           H  
ATOM   1490  N   ILE A 100       4.803 -53.921  15.150  1.00  2.00           N  
ATOM   1491  CA  ILE A 100       4.250 -54.955  14.292  1.00  2.00           C  
ATOM   1492  C   ILE A 100       4.353 -54.581  12.820  1.00  2.00           C  
ATOM   1493  O   ILE A 100       4.738 -55.408  11.991  1.00  2.00           O  
ATOM   1494  CB  ILE A 100       2.793 -55.249  14.633  1.00  2.00           C  
ATOM   1495  CG1 ILE A 100       2.680 -55.900  15.999  1.00  2.00           C  
ATOM   1496  CG2 ILE A 100       2.195 -56.150  13.556  1.00  2.00           C  
ATOM   1497  CD1 ILE A 100       1.265 -55.929  16.506  1.00  2.00           C  
ATOM   1498  H   ILE A 100       4.196 -53.457  15.831  1.00  2.00           H  
ATOM   1499  HA  ILE A 100       4.824 -55.869  14.453  1.00  2.00           H  
ATOM   1500  HB  ILE A 100       2.247 -54.311  14.683  1.00  2.00           H  
ATOM   1501 1HG1 ILE A 100       3.049 -56.924  15.936  1.00  2.00           H  
ATOM   1502 2HG1 ILE A 100       3.297 -55.356  16.707  1.00  2.00           H  
ATOM   1503 1HG2 ILE A 100       1.152 -56.350  13.790  1.00  2.00           H  
ATOM   1504 2HG2 ILE A 100       2.259 -55.655  12.586  1.00  2.00           H  
ATOM   1505 3HG2 ILE A 100       2.746 -57.088  13.519  1.00  2.00           H  
ATOM   1506 1HD1 ILE A 100       1.244 -56.405  17.481  1.00  2.00           H  
ATOM   1507 2HD1 ILE A 100       0.891 -54.906  16.585  1.00  2.00           H  
ATOM   1508 3HD1 ILE A 100       0.639 -56.490  15.813  1.00  2.00           H  
ATOM   1509  N   ARG A 101       4.019 -53.332  12.478  1.00  1.88           N  
ATOM   1510  CA  ARG A 101       4.101 -52.918  11.084  1.00  1.88           C  
ATOM   1511  C   ARG A 101       5.532 -53.040  10.576  1.00  1.88           C  
ATOM   1512  O   ARG A 101       5.781 -53.615   9.511  1.00  1.88           O  
ATOM   1513  CB  ARG A 101       3.728 -51.449  10.942  1.00  1.88           C  
ATOM   1514  CG  ARG A 101       2.268 -51.033  11.144  1.00  1.88           C  
ATOM   1515  CD  ARG A 101       2.194 -49.529  11.086  1.00  1.88           C  
ATOM   1516  NE  ARG A 101       0.867 -48.990  11.292  1.00  1.88           N  
ATOM   1517  CZ  ARG A 101       0.569 -47.671  11.223  1.00  1.88           C  
ATOM   1518  NH1 ARG A 101       1.513 -46.806  10.935  1.00  1.88           N1+
ATOM   1519  NH2 ARG A 101      -0.667 -47.249  11.434  1.00  1.88           N  
ATOM   1520  H   ARG A 101       3.699 -52.670  13.186  1.00  1.88           H  
ATOM   1521  HA  ARG A 101       3.441 -53.545  10.487  1.00  1.88           H  
ATOM   1522 1HB  ARG A 101       4.303 -50.881  11.678  1.00  1.88           H  
ATOM   1523 2HB  ARG A 101       4.044 -51.099   9.963  1.00  1.88           H  
ATOM   1524 1HG  ARG A 101       1.645 -51.444  10.351  1.00  1.88           H  
ATOM   1525 2HG  ARG A 101       1.903 -51.380  12.102  1.00  1.88           H  
ATOM   1526 1HD  ARG A 101       2.840 -49.130  11.868  1.00  1.88           H  
ATOM   1527 2HD  ARG A 101       2.549 -49.181  10.126  1.00  1.88           H  
ATOM   1528  HE  ARG A 101       0.126 -49.636  11.508  1.00  1.88           H  
ATOM   1529 1HH1 ARG A 101       2.457 -47.126  10.766  1.00  1.88           H  
ATOM   1530 2HH1 ARG A 101       1.297 -45.821  10.867  1.00  1.88           H  
ATOM   1531 1HH2 ARG A 101      -1.395 -47.906  11.657  1.00  1.88           H  
ATOM   1532 2HH2 ARG A 101      -0.885 -46.265  11.355  1.00  1.88           H  
ATOM   1533  N   MET A 102       6.487 -52.553  11.380  1.00  1.79           N  
ATOM   1534  CA  MET A 102       7.892 -52.586  11.010  1.00  1.79           C  
ATOM   1535  C   MET A 102       8.410 -54.010  10.906  1.00  1.79           C  
ATOM   1536  O   MET A 102       9.152 -54.338   9.978  1.00  1.79           O  
ATOM   1537  CB  MET A 102       8.699 -51.803  12.047  1.00  1.79           C  
ATOM   1538  CG  MET A 102       8.481 -50.292  12.028  1.00  1.79           C  
ATOM   1539  SD  MET A 102       9.042 -49.492  10.546  1.00  1.79           S  
ATOM   1540  CE  MET A 102      10.811 -49.632  10.801  1.00  1.79           C  
ATOM   1541  H   MET A 102       6.229 -52.108  12.265  1.00  1.79           H  
ATOM   1542  HA  MET A 102       8.004 -52.117  10.034  1.00  1.79           H  
ATOM   1543 1HB  MET A 102       8.428 -52.153  13.045  1.00  1.79           H  
ATOM   1544 2HB  MET A 102       9.759 -51.998  11.909  1.00  1.79           H  
ATOM   1545 1HG  MET A 102       7.427 -50.075  12.142  1.00  1.79           H  
ATOM   1546 2HG  MET A 102       8.994 -49.868  12.859  1.00  1.79           H  
ATOM   1547 1HE  MET A 102      11.340 -49.182   9.960  1.00  1.79           H  
ATOM   1548 2HE  MET A 102      11.085 -49.117  11.722  1.00  1.79           H  
ATOM   1549 3HE  MET A 102      11.087 -50.685  10.879  1.00  1.79           H  
ATOM   1550  N   THR A 103       7.981 -54.872  11.829  1.00  1.72           N  
ATOM   1551  CA  THR A 103       8.417 -56.255  11.857  1.00  1.72           C  
ATOM   1552  C   THR A 103       7.928 -57.006  10.635  1.00  1.72           C  
ATOM   1553  O   THR A 103       8.697 -57.715   9.979  1.00  1.72           O  
ATOM   1554  CB  THR A 103       7.882 -56.967  13.114  1.00  1.72           C  
ATOM   1555  CG2 THR A 103       8.309 -58.422  13.114  1.00  1.72           C  
ATOM   1556  OG1 THR A 103       8.387 -56.313  14.285  1.00  1.72           O  
ATOM   1557  H   THR A 103       7.368 -54.549  12.573  1.00  1.72           H  
ATOM   1558  HA  THR A 103       9.505 -56.278  11.868  1.00  1.72           H  
ATOM   1559  HB  THR A 103       6.794 -56.909  13.122  1.00  1.72           H  
ATOM   1560  HG1 THR A 103       8.033 -55.394  14.292  1.00  1.72           H  
ATOM   1561 1HG2 THR A 103       7.920 -58.911  14.005  1.00  1.72           H  
ATOM   1562 2HG2 THR A 103       7.914 -58.913  12.224  1.00  1.72           H  
ATOM   1563 3HG2 THR A 103       9.396 -58.482  13.111  1.00  1.72           H  
ATOM   1564  N   ALA A 104       6.647 -56.838  10.307  1.00  1.66           N  
ATOM   1565  CA  ALA A 104       6.063 -57.529   9.172  1.00  1.66           C  
ATOM   1566  C   ALA A 104       6.755 -57.156   7.874  1.00  1.66           C  
ATOM   1567  O   ALA A 104       7.069 -58.023   7.048  1.00  1.66           O  
ATOM   1568  CB  ALA A 104       4.590 -57.170   9.072  1.00  1.66           C  
ATOM   1569  H   ALA A 104       6.052 -56.233  10.878  1.00  1.66           H  
ATOM   1570  HA  ALA A 104       6.177 -58.600   9.327  1.00  1.66           H  
ATOM   1571 1HB  ALA A 104       4.137 -57.691   8.237  1.00  1.66           H  
ATOM   1572 2HB  ALA A 104       4.083 -57.448   9.996  1.00  1.66           H  
ATOM   1573 3HB  ALA A 104       4.492 -56.091   8.919  1.00  1.66           H  
ATOM   1574  N   LEU A 105       7.050 -55.871   7.721  1.00  1.66           N  
ATOM   1575  CA  LEU A 105       7.637 -55.401   6.489  1.00  1.66           C  
ATOM   1576  C   LEU A 105       9.134 -55.678   6.443  1.00  1.66           C  
ATOM   1577  O   LEU A 105       9.678 -55.998   5.382  1.00  1.66           O  
ATOM   1578  CB  LEU A 105       7.306 -53.926   6.353  1.00  1.66           C  
ATOM   1579  CG  LEU A 105       5.778 -53.651   6.237  1.00  1.66           C  
ATOM   1580  CD1 LEU A 105       5.542 -52.162   6.196  1.00  1.66           C  
ATOM   1581  CD2 LEU A 105       5.212 -54.360   5.012  1.00  1.66           C  
ATOM   1582  H   LEU A 105       6.793 -55.192   8.442  1.00  1.66           H  
ATOM   1583  HA  LEU A 105       7.167 -55.932   5.665  1.00  1.66           H  
ATOM   1584 1HB  LEU A 105       7.671 -53.408   7.249  1.00  1.66           H  
ATOM   1585 2HB  LEU A 105       7.805 -53.517   5.480  1.00  1.66           H  
ATOM   1586  HG  LEU A 105       5.273 -54.042   7.117  1.00  1.66           H  
ATOM   1587 1HD1 LEU A 105       4.481 -51.966   6.129  1.00  1.66           H  
ATOM   1588 2HD1 LEU A 105       5.943 -51.710   7.107  1.00  1.66           H  
ATOM   1589 3HD1 LEU A 105       6.040 -51.741   5.327  1.00  1.66           H  
ATOM   1590 1HD2 LEU A 105       4.137 -54.174   4.950  1.00  1.66           H  
ATOM   1591 2HD2 LEU A 105       5.701 -53.982   4.115  1.00  1.66           H  
ATOM   1592 3HD2 LEU A 105       5.389 -55.430   5.100  1.00  1.66           H  
ATOM   1593  N   GLY A 106       9.794 -55.602   7.598  1.00  1.82           N  
ATOM   1594  CA  GLY A 106      11.212 -55.891   7.706  1.00  1.82           C  
ATOM   1595  C   GLY A 106      11.446 -57.333   7.290  1.00  1.82           C  
ATOM   1596  O   GLY A 106      12.304 -57.621   6.450  1.00  1.82           O  
ATOM   1597  H   GLY A 106       9.311 -55.316   8.444  1.00  1.82           H  
ATOM   1598 1HA  GLY A 106      11.779 -55.215   7.067  1.00  1.82           H  
ATOM   1599 2HA  GLY A 106      11.537 -55.735   8.734  1.00  1.82           H  
ATOM   1600  N   PHE A 107      10.667 -58.246   7.872  1.00  2.24           N  
ATOM   1601  CA  PHE A 107      10.787 -59.656   7.563  1.00  2.24           C  
ATOM   1602  C   PHE A 107      10.625 -59.849   6.069  1.00  2.24           C  
ATOM   1603  O   PHE A 107      11.466 -60.499   5.446  1.00  2.24           O  
ATOM   1604  CB  PHE A 107       9.761 -60.476   8.347  1.00  2.24           C  
ATOM   1605  CG  PHE A 107       9.809 -61.975   8.113  1.00  2.24           C  
ATOM   1606  CD1 PHE A 107      10.817 -62.739   8.686  1.00  2.24           C  
ATOM   1607  CD2 PHE A 107       8.840 -62.626   7.377  1.00  2.24           C  
ATOM   1608  CE1 PHE A 107      10.861 -64.112   8.511  1.00  2.24           C  
ATOM   1609  CE2 PHE A 107       8.882 -64.009   7.206  1.00  2.24           C  
ATOM   1610  CZ  PHE A 107       9.893 -64.744   7.769  1.00  2.24           C  
ATOM   1611  H   PHE A 107       9.968 -57.955   8.559  1.00  2.24           H  
ATOM   1612  HA  PHE A 107      11.787 -59.990   7.846  1.00  2.24           H  
ATOM   1613 1HB  PHE A 107       9.893 -60.293   9.413  1.00  2.24           H  
ATOM   1614 2HB  PHE A 107       8.758 -60.124   8.088  1.00  2.24           H  
ATOM   1615  HD1 PHE A 107      11.583 -62.243   9.281  1.00  2.24           H  
ATOM   1616  HD2 PHE A 107       8.037 -62.038   6.933  1.00  2.24           H  
ATOM   1617  HE1 PHE A 107      11.664 -64.691   8.966  1.00  2.24           H  
ATOM   1618  HE2 PHE A 107       8.116 -64.512   6.627  1.00  2.24           H  
ATOM   1619  HZ  PHE A 107       9.925 -65.822   7.633  1.00  2.24           H  
ATOM   1620  N   ALA A 108       9.578 -59.254   5.482  1.00  3.12           N  
ATOM   1621  CA  ALA A 108       9.354 -59.376   4.048  1.00  3.12           C  
ATOM   1622  C   ALA A 108      10.530 -58.871   3.228  1.00  3.12           C  
ATOM   1623  O   ALA A 108      10.886 -59.471   2.218  1.00  3.12           O  
ATOM   1624  CB  ALA A 108       8.125 -58.603   3.665  1.00  3.12           C  
ATOM   1625  H   ALA A 108       8.903 -58.726   6.039  1.00  3.12           H  
ATOM   1626  HA  ALA A 108       9.220 -60.425   3.814  1.00  3.12           H  
ATOM   1627 1HB  ALA A 108       7.952 -58.721   2.625  1.00  3.12           H  
ATOM   1628 2HB  ALA A 108       7.296 -58.989   4.218  1.00  3.12           H  
ATOM   1629 3HB  ALA A 108       8.262 -57.554   3.895  1.00  3.12           H  
ATOM   1630  N   ALA A 109      11.164 -57.784   3.662  1.00  4.62           N  
ATOM   1631  CA  ALA A 109      12.311 -57.270   2.928  1.00  4.62           C  
ATOM   1632  C   ALA A 109      13.434 -58.307   2.874  1.00  4.62           C  
ATOM   1633  O   ALA A 109      14.109 -58.455   1.851  1.00  4.62           O  
ATOM   1634  CB  ALA A 109      12.817 -55.992   3.575  1.00  4.62           C  
ATOM   1635  H   ALA A 109      10.830 -57.289   4.488  1.00  4.62           H  
ATOM   1636  HA  ALA A 109      11.993 -57.055   1.912  1.00  4.62           H  
ATOM   1637 1HB  ALA A 109      13.657 -55.605   3.004  1.00  4.62           H  
ATOM   1638 2HB  ALA A 109      12.014 -55.256   3.594  1.00  4.62           H  
ATOM   1639 3HB  ALA A 109      13.138 -56.203   4.590  1.00  4.62           H  
ATOM   1640  N   TRP A 110      13.617 -59.035   3.976  1.00  6.52           N  
ATOM   1641  CA  TRP A 110      14.644 -60.071   4.058  1.00  6.52           C  
ATOM   1642  C   TRP A 110      14.223 -61.397   3.414  1.00  6.52           C  
ATOM   1643  O   TRP A 110      15.067 -62.159   2.928  1.00  6.52           O  
ATOM   1644  CB  TRP A 110      15.013 -60.325   5.519  1.00  6.52           C  
ATOM   1645  CG  TRP A 110      15.771 -59.194   6.145  1.00  6.52           C  
ATOM   1646  CD1 TRP A 110      15.322 -58.335   7.103  1.00  6.52           C  
ATOM   1647  CD2 TRP A 110      17.126 -58.790   5.848  1.00  6.52           C  
ATOM   1648  CE2 TRP A 110      17.415 -57.694   6.664  1.00  6.52           C  
ATOM   1649  CE3 TRP A 110      18.107 -59.267   4.968  1.00  6.52           C  
ATOM   1650  NE1 TRP A 110      16.304 -57.429   7.423  1.00  6.52           N  
ATOM   1651  CZ2 TRP A 110      18.647 -57.058   6.630  1.00  6.52           C  
ATOM   1652  CZ3 TRP A 110      19.341 -58.630   4.933  1.00  6.52           C  
ATOM   1653  CH2 TRP A 110      19.604 -57.554   5.744  1.00  6.52           C  
ATOM   1654  H   TRP A 110      13.031 -58.836   4.793  1.00  6.52           H  
ATOM   1655  HA  TRP A 110      15.528 -59.708   3.538  1.00  6.52           H  
ATOM   1656 1HB  TRP A 110      14.098 -60.483   6.096  1.00  6.52           H  
ATOM   1657 2HB  TRP A 110      15.609 -61.232   5.593  1.00  6.52           H  
ATOM   1658  HD1 TRP A 110      14.334 -58.366   7.550  1.00  6.52           H  
ATOM   1659  HE1 TRP A 110      16.224 -56.690   8.105  1.00  6.52           H  
ATOM   1660  HE3 TRP A 110      17.901 -60.121   4.323  1.00  6.52           H  
ATOM   1661  HZ2 TRP A 110      18.875 -56.202   7.266  1.00  6.52           H  
ATOM   1662  HZ3 TRP A 110      20.098 -59.008   4.246  1.00  6.52           H  
ATOM   1663  HH2 TRP A 110      20.584 -57.078   5.691  1.00  6.52           H  
ATOM   1664  N   THR A 111      12.920 -61.669   3.425  1.00  7.99           N  
ATOM   1665  CA  THR A 111      12.340 -62.908   2.921  1.00  7.99           C  
ATOM   1666  C   THR A 111      11.153 -62.646   1.980  1.00  7.99           C  
ATOM   1667  O   THR A 111      10.021 -62.904   2.381  1.00  7.99           O  
ATOM   1668  CB  THR A 111      11.815 -63.765   4.086  1.00  7.99           C  
ATOM   1669  CG2 THR A 111      12.916 -64.187   5.002  1.00  7.99           C  
ATOM   1670  OG1 THR A 111      10.866 -63.010   4.832  1.00  7.99           O  
ATOM   1671  H   THR A 111      12.298 -60.991   3.861  1.00  7.99           H  
ATOM   1672  HA  THR A 111      13.109 -63.469   2.392  1.00  7.99           H  
ATOM   1673  HB  THR A 111      11.333 -64.629   3.691  1.00  7.99           H  
ATOM   1674  HG1 THR A 111      11.274 -62.179   5.146  1.00  7.99           H  
ATOM   1675 1HG2 THR A 111      12.498 -64.790   5.809  1.00  7.99           H  
ATOM   1676 2HG2 THR A 111      13.643 -64.773   4.445  1.00  7.99           H  
ATOM   1677 3HG2 THR A 111      13.397 -63.310   5.425  1.00  7.99           H  
ATOM   1678  N   PRO A 112      11.371 -62.237   0.710  1.00  8.03           N  
ATOM   1679  CA  PRO A 112      10.373 -61.727  -0.242  1.00  8.03           C  
ATOM   1680  C   PRO A 112       9.075 -62.532  -0.353  1.00  8.03           C  
ATOM   1681  O   PRO A 112       8.014 -61.961  -0.600  1.00  8.03           O  
ATOM   1682  CB  PRO A 112      11.145 -61.774  -1.563  1.00  8.03           C  
ATOM   1683  CG  PRO A 112      12.582 -61.558  -1.157  1.00  8.03           C  
ATOM   1684  CD  PRO A 112      12.737 -62.303   0.150  1.00  8.03           C  
ATOM   1685  HA  PRO A 112      10.150 -60.683   0.027  1.00  8.03           H  
ATOM   1686 1HB  PRO A 112      10.977 -62.738  -2.068  1.00  8.03           H  
ATOM   1687 2HB  PRO A 112      10.769 -60.990  -2.237  1.00  8.03           H  
ATOM   1688 1HG  PRO A 112      13.261 -61.926  -1.941  1.00  8.03           H  
ATOM   1689 2HG  PRO A 112      12.784 -60.479  -1.044  1.00  8.03           H  
ATOM   1690 1HD  PRO A 112      13.047 -63.342  -0.016  1.00  8.03           H  
ATOM   1691 2HD  PRO A 112      13.450 -61.751   0.765  1.00  8.03           H  
ATOM   1692  N   TRP A 113       9.111 -63.845  -0.166  1.00  6.60           N  
ATOM   1693  CA  TRP A 113       7.865 -64.613  -0.244  1.00  6.60           C  
ATOM   1694  C   TRP A 113       6.835 -64.135   0.793  1.00  6.60           C  
ATOM   1695  O   TRP A 113       5.616 -64.216   0.589  1.00  6.60           O  
ATOM   1696  CB  TRP A 113       8.145 -66.109  -0.038  1.00  6.60           C  
ATOM   1697  CG  TRP A 113       8.782 -66.447   1.305  1.00  6.60           C  
ATOM   1698  CD1 TRP A 113      10.119 -66.586   1.532  1.00  6.60           C  
ATOM   1699  CD2 TRP A 113       8.137 -66.662   2.594  1.00  6.60           C  
ATOM   1700  CE2 TRP A 113       9.153 -66.924   3.518  1.00  6.60           C  
ATOM   1701  CE3 TRP A 113       6.802 -66.647   3.032  1.00  6.60           C  
ATOM   1702  NE1 TRP A 113      10.351 -66.893   2.849  1.00  6.60           N  
ATOM   1703  CZ2 TRP A 113       8.886 -67.164   4.851  1.00  6.60           C  
ATOM   1704  CZ3 TRP A 113       6.535 -66.885   4.377  1.00  6.60           C  
ATOM   1705  CH2 TRP A 113       7.553 -67.135   5.261  1.00  6.60           C  
ATOM   1706  H   TRP A 113       9.979 -64.315   0.044  1.00  6.60           H  
ATOM   1707  HA  TRP A 113       7.440 -64.476  -1.239  1.00  6.60           H  
ATOM   1708 1HB  TRP A 113       7.210 -66.662  -0.120  1.00  6.60           H  
ATOM   1709 2HB  TRP A 113       8.806 -66.461  -0.826  1.00  6.60           H  
ATOM   1710  HD1 TRP A 113      10.891 -66.483   0.772  1.00  6.60           H  
ATOM   1711  HE1 TRP A 113      11.255 -67.060   3.263  1.00  6.60           H  
ATOM   1712  HE3 TRP A 113       5.992 -66.445   2.331  1.00  6.60           H  
ATOM   1713  HZ2 TRP A 113       9.679 -67.365   5.571  1.00  6.60           H  
ATOM   1714  HZ3 TRP A 113       5.499 -66.868   4.709  1.00  6.60           H  
ATOM   1715  HH2 TRP A 113       7.313 -67.317   6.308  1.00  6.60           H  
ATOM   1716  N   ALA A 114       7.345 -63.554   1.876  1.00  4.67           N  
ATOM   1717  CA  ALA A 114       6.555 -63.113   2.998  1.00  4.67           C  
ATOM   1718  C   ALA A 114       5.879 -61.794   2.732  1.00  4.67           C  
ATOM   1719  O   ALA A 114       5.112 -61.326   3.566  1.00  4.67           O  
ATOM   1720  CB  ALA A 114       7.406 -63.015   4.232  1.00  4.67           C  
ATOM   1721  H   ALA A 114       8.353 -63.448   1.945  1.00  4.67           H  
ATOM   1722  HA  ALA A 114       5.785 -63.858   3.172  1.00  4.67           H  
ATOM   1723 1HB  ALA A 114       6.785 -62.721   5.072  1.00  4.67           H  
ATOM   1724 2HB  ALA A 114       7.863 -63.977   4.422  1.00  4.67           H  
ATOM   1725 3HB  ALA A 114       8.177 -62.295   4.085  1.00  4.67           H  
ATOM   1726  N   ILE A 115       6.098 -61.210   1.562  1.00  3.12           N  
ATOM   1727  CA  ILE A 115       5.431 -59.969   1.224  1.00  3.12           C  
ATOM   1728  C   ILE A 115       3.928 -60.153   1.282  1.00  3.12           C  
ATOM   1729  O   ILE A 115       3.207 -59.235   1.678  1.00  3.12           O  
ATOM   1730  CB  ILE A 115       5.855 -59.452  -0.159  1.00  3.12           C  
ATOM   1731  CG1 ILE A 115       7.316 -58.972  -0.097  1.00  3.12           C  
ATOM   1732  CG2 ILE A 115       4.924 -58.330  -0.589  1.00  3.12           C  
ATOM   1733  CD1 ILE A 115       7.945 -58.730  -1.436  1.00  3.12           C  
ATOM   1734  H   ILE A 115       6.744 -61.619   0.885  1.00  3.12           H  
ATOM   1735  HA  ILE A 115       5.707 -59.218   1.954  1.00  3.12           H  
ATOM   1736  HB  ILE A 115       5.809 -60.270  -0.883  1.00  3.12           H  
ATOM   1737 1HG1 ILE A 115       7.348 -58.036   0.456  1.00  3.12           H  
ATOM   1738 2HG1 ILE A 115       7.908 -59.709   0.441  1.00  3.12           H  
ATOM   1739 1HG2 ILE A 115       5.222 -57.969  -1.570  1.00  3.12           H  
ATOM   1740 2HG2 ILE A 115       3.900 -58.707  -0.637  1.00  3.12           H  
ATOM   1741 3HG2 ILE A 115       4.975 -57.517   0.134  1.00  3.12           H  
ATOM   1742 1HD1 ILE A 115       8.970 -58.388  -1.298  1.00  3.12           H  
ATOM   1743 2HD1 ILE A 115       7.947 -59.663  -2.003  1.00  3.12           H  
ATOM   1744 3HD1 ILE A 115       7.377 -57.974  -1.975  1.00  3.12           H  
ATOM   1745  N   ILE A 116       3.420 -61.302   0.840  1.00  2.20           N  
ATOM   1746  CA  ILE A 116       1.975 -61.453   0.885  1.00  2.20           C  
ATOM   1747  C   ILE A 116       1.424 -61.414   2.325  1.00  2.20           C  
ATOM   1748  O   ILE A 116       0.633 -60.509   2.622  1.00  2.20           O  
ATOM   1749  CB  ILE A 116       1.484 -62.683   0.092  1.00  2.20           C  
ATOM   1750  CG1 ILE A 116       1.726 -62.447  -1.394  1.00  2.20           C  
ATOM   1751  CG2 ILE A 116       0.004 -62.942   0.388  1.00  2.20           C  
ATOM   1752  CD1 ILE A 116       1.544 -63.684  -2.235  1.00  2.20           C  
ATOM   1753  H   ILE A 116       4.037 -62.070   0.547  1.00  2.20           H  
ATOM   1754  HA  ILE A 116       1.544 -60.595   0.370  1.00  2.20           H  
ATOM   1755  HB  ILE A 116       2.066 -63.549   0.344  1.00  2.20           H  
ATOM   1756 1HG1 ILE A 116       1.036 -61.682  -1.747  1.00  2.20           H  
ATOM   1757 2HG1 ILE A 116       2.745 -62.081  -1.532  1.00  2.20           H  
ATOM   1758 1HG2 ILE A 116      -0.331 -63.807  -0.179  1.00  2.20           H  
ATOM   1759 2HG2 ILE A 116      -0.137 -63.133   1.448  1.00  2.20           H  
ATOM   1760 3HG2 ILE A 116      -0.582 -62.070   0.100  1.00  2.20           H  
ATOM   1761 1HD1 ILE A 116       1.733 -63.443  -3.282  1.00  2.20           H  
ATOM   1762 2HD1 ILE A 116       2.247 -64.453  -1.908  1.00  2.20           H  
ATOM   1763 3HD1 ILE A 116       0.525 -64.052  -2.128  1.00  2.20           H  
ATOM   1764  N   PRO A 117       1.785 -62.336   3.256  1.00  1.75           N  
ATOM   1765  CA  PRO A 117       1.328 -62.278   4.628  1.00  1.75           C  
ATOM   1766  C   PRO A 117       1.790 -61.023   5.365  1.00  1.75           C  
ATOM   1767  O   PRO A 117       1.123 -60.582   6.298  1.00  1.75           O  
ATOM   1768  CB  PRO A 117       1.915 -63.561   5.236  1.00  1.75           C  
ATOM   1769  CG  PRO A 117       3.065 -63.931   4.346  1.00  1.75           C  
ATOM   1770  CD  PRO A 117       2.633 -63.510   2.962  1.00  1.75           C  
ATOM   1771  HA  PRO A 117       0.233 -62.333   4.631  1.00  1.75           H  
ATOM   1772 1HB  PRO A 117       2.230 -63.370   6.271  1.00  1.75           H  
ATOM   1773 2HB  PRO A 117       1.143 -64.340   5.271  1.00  1.75           H  
ATOM   1774 1HG  PRO A 117       3.963 -63.411   4.691  1.00  1.75           H  
ATOM   1775 2HG  PRO A 117       3.275 -65.009   4.414  1.00  1.75           H  
ATOM   1776 1HD  PRO A 117       3.502 -63.286   2.375  1.00  1.75           H  
ATOM   1777 2HD  PRO A 117       2.033 -64.310   2.514  1.00  1.75           H  
ATOM   1778  N   ALA A 118       2.904 -60.400   4.942  1.00  1.56           N  
ATOM   1779  CA  ALA A 118       3.334 -59.165   5.583  1.00  1.56           C  
ATOM   1780  C   ALA A 118       2.346 -58.069   5.293  1.00  1.56           C  
ATOM   1781  O   ALA A 118       1.986 -57.296   6.182  1.00  1.56           O  
ATOM   1782  CB  ALA A 118       4.688 -58.737   5.105  1.00  1.56           C  
ATOM   1783  H   ALA A 118       3.489 -60.779   4.204  1.00  1.56           H  
ATOM   1784  HA  ALA A 118       3.366 -59.332   6.656  1.00  1.56           H  
ATOM   1785 1HB  ALA A 118       4.972 -57.821   5.604  1.00  1.56           H  
ATOM   1786 2HB  ALA A 118       5.404 -59.519   5.336  1.00  1.56           H  
ATOM   1787 3HB  ALA A 118       4.655 -58.571   4.034  1.00  1.56           H  
ATOM   1788  N   GLY A 119       1.875 -58.033   4.041  1.00  1.53           N  
ATOM   1789  CA  GLY A 119       0.891 -57.068   3.595  1.00  1.53           C  
ATOM   1790  C   GLY A 119      -0.368 -57.259   4.402  1.00  1.53           C  
ATOM   1791  O   GLY A 119      -0.899 -56.308   4.967  1.00  1.53           O  
ATOM   1792  H   GLY A 119       2.233 -58.691   3.345  1.00  1.53           H  
ATOM   1793 1HA  GLY A 119       1.273 -56.057   3.723  1.00  1.53           H  
ATOM   1794 2HA  GLY A 119       0.684 -57.220   2.534  1.00  1.53           H  
ATOM   1795  N   ILE A 120      -0.805 -58.510   4.514  1.00  1.56           N  
ATOM   1796  CA  ILE A 120      -2.026 -58.811   5.244  1.00  1.56           C  
ATOM   1797  C   ILE A 120      -1.889 -58.426   6.714  1.00  1.56           C  
ATOM   1798  O   ILE A 120      -2.779 -57.777   7.272  1.00  1.56           O  
ATOM   1799  CB  ILE A 120      -2.354 -60.296   5.107  1.00  1.56           C  
ATOM   1800  CG1 ILE A 120      -2.730 -60.584   3.650  1.00  1.56           C  
ATOM   1801  CG2 ILE A 120      -3.498 -60.641   6.036  1.00  1.56           C  
ATOM   1802  CD1 ILE A 120      -2.778 -62.043   3.313  1.00  1.56           C  
ATOM   1803  H   ILE A 120      -0.299 -59.250   4.026  1.00  1.56           H  
ATOM   1804  HA  ILE A 120      -2.833 -58.245   4.831  1.00  1.56           H  
ATOM   1805  HB  ILE A 120      -1.488 -60.890   5.354  1.00  1.56           H  
ATOM   1806 1HG1 ILE A 120      -3.705 -60.148   3.448  1.00  1.56           H  
ATOM   1807 2HG1 ILE A 120      -1.992 -60.104   2.998  1.00  1.56           H  
ATOM   1808 1HG2 ILE A 120      -3.739 -61.696   5.937  1.00  1.56           H  
ATOM   1809 2HG2 ILE A 120      -3.203 -60.429   7.062  1.00  1.56           H  
ATOM   1810 3HG2 ILE A 120      -4.371 -60.041   5.778  1.00  1.56           H  
ATOM   1811 1HD1 ILE A 120      -3.047 -62.162   2.265  1.00  1.56           H  
ATOM   1812 2HD1 ILE A 120      -1.801 -62.487   3.486  1.00  1.56           H  
ATOM   1813 3HD1 ILE A 120      -3.518 -62.535   3.939  1.00  1.56           H  
ATOM   1814  N   GLY A 121      -0.766 -58.779   7.329  1.00  1.61           N  
ATOM   1815  CA  GLY A 121      -0.497 -58.428   8.710  1.00  1.61           C  
ATOM   1816  C   GLY A 121      -0.599 -56.919   8.871  1.00  1.61           C  
ATOM   1817  O   GLY A 121      -1.359 -56.421   9.711  1.00  1.61           O  
ATOM   1818  H   GLY A 121      -0.070 -59.323   6.827  1.00  1.61           H  
ATOM   1819 1HA  GLY A 121      -1.204 -58.932   9.369  1.00  1.61           H  
ATOM   1820 2HA  GLY A 121       0.505 -58.766   8.976  1.00  1.61           H  
ATOM   1821  N   TYR A 122       0.155 -56.196   8.043  1.00  1.68           N  
ATOM   1822  CA  TYR A 122       0.191 -54.744   8.046  1.00  1.68           C  
ATOM   1823  C   TYR A 122      -1.208 -54.160   7.915  1.00  1.68           C  
ATOM   1824  O   TYR A 122      -1.556 -53.255   8.654  1.00  1.68           O  
ATOM   1825  CB  TYR A 122       1.072 -54.236   6.904  1.00  1.68           C  
ATOM   1826  CG  TYR A 122       1.155 -52.748   6.807  1.00  1.68           C  
ATOM   1827  CD1 TYR A 122       2.063 -52.053   7.570  1.00  1.68           C  
ATOM   1828  CD2 TYR A 122       0.306 -52.076   5.956  1.00  1.68           C  
ATOM   1829  CE1 TYR A 122       2.128 -50.676   7.476  1.00  1.68           C  
ATOM   1830  CE2 TYR A 122       0.359 -50.707   5.863  1.00  1.68           C  
ATOM   1831  CZ  TYR A 122       1.269 -50.004   6.620  1.00  1.68           C  
ATOM   1832  OH  TYR A 122       1.330 -48.631   6.522  1.00  1.68           O  
ATOM   1833  H   TYR A 122       0.740 -56.679   7.369  1.00  1.68           H  
ATOM   1834  HA  TYR A 122       0.607 -54.408   8.993  1.00  1.68           H  
ATOM   1835 1HB  TYR A 122       2.083 -54.632   7.023  1.00  1.68           H  
ATOM   1836 2HB  TYR A 122       0.692 -54.616   5.959  1.00  1.68           H  
ATOM   1837  HD1 TYR A 122       2.734 -52.592   8.238  1.00  1.68           H  
ATOM   1838  HD2 TYR A 122      -0.406 -52.638   5.362  1.00  1.68           H  
ATOM   1839  HE1 TYR A 122       2.851 -50.125   8.064  1.00  1.68           H  
ATOM   1840  HE2 TYR A 122      -0.317 -50.179   5.188  1.00  1.68           H  
ATOM   1841  HH  TYR A 122       0.669 -48.328   5.893  1.00  1.68           H  
ATOM   1842  N   TRP A 123      -2.010 -54.663   6.972  1.00  1.78           N  
ATOM   1843  CA  TRP A 123      -3.363 -54.163   6.738  1.00  1.78           C  
ATOM   1844  C   TRP A 123      -4.260 -54.341   7.965  1.00  1.78           C  
ATOM   1845  O   TRP A 123      -5.098 -53.492   8.263  1.00  1.78           O  
ATOM   1846  CB  TRP A 123      -4.003 -54.911   5.563  1.00  1.78           C  
ATOM   1847  CG  TRP A 123      -3.367 -54.622   4.230  1.00  1.78           C  
ATOM   1848  CD1 TRP A 123      -2.676 -53.508   3.869  1.00  1.78           C  
ATOM   1849  CD2 TRP A 123      -3.345 -55.501   3.077  1.00  1.78           C  
ATOM   1850  CE2 TRP A 123      -2.619 -54.853   2.083  1.00  1.78           C  
ATOM   1851  CE3 TRP A 123      -3.871 -56.772   2.823  1.00  1.78           C  
ATOM   1852  NE1 TRP A 123      -2.221 -53.633   2.575  1.00  1.78           N  
ATOM   1853  CZ2 TRP A 123      -2.397 -55.435   0.844  1.00  1.78           C  
ATOM   1854  CZ3 TRP A 123      -3.648 -57.357   1.592  1.00  1.78           C  
ATOM   1855  CH2 TRP A 123      -2.928 -56.707   0.626  1.00  1.78           C  
ATOM   1856  H   TRP A 123      -1.662 -55.414   6.379  1.00  1.78           H  
ATOM   1857  HA  TRP A 123      -3.301 -53.103   6.501  1.00  1.78           H  
ATOM   1858 1HB  TRP A 123      -3.923 -55.981   5.742  1.00  1.78           H  
ATOM   1859 2HB  TRP A 123      -5.063 -54.670   5.506  1.00  1.78           H  
ATOM   1860  HD1 TRP A 123      -2.507 -52.648   4.508  1.00  1.78           H  
ATOM   1861  HE1 TRP A 123      -1.677 -52.947   2.070  1.00  1.78           H  
ATOM   1862  HE3 TRP A 123      -4.447 -57.291   3.587  1.00  1.78           H  
ATOM   1863  HZ2 TRP A 123      -1.827 -54.933   0.061  1.00  1.78           H  
ATOM   1864  HZ3 TRP A 123      -4.060 -58.349   1.412  1.00  1.78           H  
ATOM   1865  HH2 TRP A 123      -2.771 -57.197  -0.334  1.00  1.78           H  
ATOM   1866  N   LEU A 124      -4.125 -55.472   8.649  1.00  1.90           N  
ATOM   1867  CA  LEU A 124      -4.959 -55.776   9.803  1.00  1.90           C  
ATOM   1868  C   LEU A 124      -4.546 -55.095  11.104  1.00  1.90           C  
ATOM   1869  O   LEU A 124      -5.395 -54.691  11.903  1.00  1.90           O  
ATOM   1870  CB  LEU A 124      -4.970 -57.290  10.024  1.00  1.90           C  
ATOM   1871  CG  LEU A 124      -5.664 -58.093   8.944  1.00  1.90           C  
ATOM   1872  CD1 LEU A 124      -5.493 -59.574   9.227  1.00  1.90           C  
ATOM   1873  CD2 LEU A 124      -7.123 -57.695   8.920  1.00  1.90           C  
ATOM   1874  H   LEU A 124      -3.436 -56.161   8.341  1.00  1.90           H  
ATOM   1875  HA  LEU A 124      -5.964 -55.469   9.561  1.00  1.90           H  
ATOM   1876 1HB  LEU A 124      -3.937 -57.635  10.081  1.00  1.90           H  
ATOM   1877 2HB  LEU A 124      -5.459 -57.500  10.958  1.00  1.90           H  
ATOM   1878  HG  LEU A 124      -5.212 -57.882   7.976  1.00  1.90           H  
ATOM   1879 1HD1 LEU A 124      -5.989 -60.153   8.449  1.00  1.90           H  
ATOM   1880 2HD1 LEU A 124      -4.429 -59.815   9.238  1.00  1.90           H  
ATOM   1881 3HD1 LEU A 124      -5.931 -59.812  10.194  1.00  1.90           H  
ATOM   1882 1HD2 LEU A 124      -7.641 -58.260   8.147  1.00  1.90           H  
ATOM   1883 2HD2 LEU A 124      -7.573 -57.908   9.893  1.00  1.90           H  
ATOM   1884 3HD2 LEU A 124      -7.196 -56.630   8.709  1.00  1.90           H  
ATOM   1885  N   THR A 125      -3.260 -54.886  11.273  1.00  2.08           N  
ATOM   1886  CA  THR A 125      -2.667 -54.407  12.512  1.00  2.08           C  
ATOM   1887  C   THR A 125      -3.237 -53.222  13.376  1.00  2.08           C  
ATOM   1888  O   THR A 125      -3.197 -53.420  14.590  1.00  2.08           O  
ATOM   1889  CB  THR A 125      -1.154 -54.221  12.291  1.00  2.08           C  
ATOM   1890  CG2 THR A 125      -0.510 -53.644  13.501  1.00  2.08           C  
ATOM   1891  OG1 THR A 125      -0.558 -55.487  11.986  1.00  2.08           O  
ATOM   1892  H   THR A 125      -2.622 -55.192  10.536  1.00  2.08           H  
ATOM   1893  HA  THR A 125      -2.716 -55.264  13.183  1.00  2.08           H  
ATOM   1894  HB  THR A 125      -1.004 -53.585  11.443  1.00  2.08           H  
ATOM   1895  HG1 THR A 125      -1.030 -55.895  11.238  1.00  2.08           H  
ATOM   1896 1HG2 THR A 125       0.553 -53.501  13.319  1.00  2.08           H  
ATOM   1897 2HG2 THR A 125      -0.979 -52.716  13.695  1.00  2.08           H  
ATOM   1898 3HG2 THR A 125      -0.652 -54.304  14.352  1.00  2.08           H  
ATOM   1899  N   VAL A 126      -3.731 -52.005  12.949  1.00  2.33           N  
ATOM   1900  CA  VAL A 126      -4.059 -51.247  11.700  1.00  2.33           C  
ATOM   1901  C   VAL A 126      -5.578 -51.294  11.401  1.00  2.33           C  
ATOM   1902  O   VAL A 126      -6.288 -50.459  11.945  1.00  2.33           O  
ATOM   1903  CB  VAL A 126      -3.162 -51.545  10.499  1.00  2.33           C  
ATOM   1904  CG1 VAL A 126      -3.635 -50.821   9.236  1.00  2.33           C  
ATOM   1905  CG2 VAL A 126      -1.772 -51.000  10.816  1.00  2.33           C  
ATOM   1906  H   VAL A 126      -3.955 -51.446  13.757  1.00  2.33           H  
ATOM   1907  HA  VAL A 126      -3.834 -50.202  11.908  1.00  2.33           H  
ATOM   1908  HB  VAL A 126      -3.155 -52.568  10.303  1.00  2.33           H  
ATOM   1909 1HG1 VAL A 126      -2.945 -51.047   8.426  1.00  2.33           H  
ATOM   1910 2HG1 VAL A 126      -4.619 -51.133   8.945  1.00  2.33           H  
ATOM   1911 3HG1 VAL A 126      -3.644 -49.751   9.418  1.00  2.33           H  
ATOM   1912 1HG2 VAL A 126      -1.102 -51.188   9.974  1.00  2.33           H  
ATOM   1913 2HG2 VAL A 126      -1.862 -49.939  10.979  1.00  2.33           H  
ATOM   1914 3HG2 VAL A 126      -1.375 -51.443  11.696  1.00  2.33           H  
ATOM   1915  N   LYS A 127      -6.140 -52.268  10.678  1.00  2.68           N  
ATOM   1916  CA  LYS A 127      -7.611 -52.306  10.545  1.00  2.68           C  
ATOM   1917  C   LYS A 127      -8.277 -52.295  11.918  1.00  2.68           C  
ATOM   1918  O   LYS A 127      -9.276 -51.610  12.155  1.00  2.68           O  
ATOM   1919  CB  LYS A 127      -8.076 -53.558   9.810  1.00  2.68           C  
ATOM   1920  CG  LYS A 127      -9.573 -53.669   9.593  1.00  2.68           C  
ATOM   1921  CD  LYS A 127      -9.915 -54.941   8.833  1.00  2.68           C  
ATOM   1922  CE  LYS A 127     -11.415 -55.083   8.657  1.00  2.68           C  
ATOM   1923  NZ  LYS A 127     -11.776 -56.323   7.922  1.00  2.68           N1+
ATOM   1924  H   LYS A 127      -5.584 -52.950  10.169  1.00  2.68           H  
ATOM   1925  HA  LYS A 127      -7.935 -51.421   9.997  1.00  2.68           H  
ATOM   1926 1HB  LYS A 127      -7.583 -53.624   8.841  1.00  2.68           H  
ATOM   1927 2HB  LYS A 127      -7.787 -54.429  10.392  1.00  2.68           H  
ATOM   1928 1HG  LYS A 127     -10.076 -53.689  10.560  1.00  2.68           H  
ATOM   1929 2HG  LYS A 127      -9.928 -52.807   9.031  1.00  2.68           H  
ATOM   1930 1HD  LYS A 127      -9.430 -54.932   7.855  1.00  2.68           H  
ATOM   1931 2HD  LYS A 127      -9.545 -55.797   9.398  1.00  2.68           H  
ATOM   1932 1HE  LYS A 127     -11.885 -55.107   9.641  1.00  2.68           H  
ATOM   1933 2HE  LYS A 127     -11.796 -54.223   8.107  1.00  2.68           H  
ATOM   1934 1HZ  LYS A 127     -12.782 -56.381   7.831  1.00  2.68           H  
ATOM   1935 2HZ  LYS A 127     -11.356 -56.306   7.005  1.00  2.68           H  
ATOM   1936 3HZ  LYS A 127     -11.440 -57.127   8.433  1.00  2.68           H  
ATOM   1937  N   TYR A 128      -7.674 -53.026  12.844  1.00  3.16           N  
ATOM   1938  CA  TYR A 128      -8.165 -53.173  14.203  1.00  3.16           C  
ATOM   1939  C   TYR A 128      -8.123 -51.852  14.989  1.00  3.16           C  
ATOM   1940  O   TYR A 128      -8.756 -51.730  16.038  1.00  3.16           O  
ATOM   1941  CB  TYR A 128      -7.374 -54.262  14.932  1.00  3.16           C  
ATOM   1942  CG  TYR A 128      -7.632 -55.660  14.368  1.00  3.16           C  
ATOM   1943  CD1 TYR A 128      -6.573 -56.468  13.963  1.00  3.16           C  
ATOM   1944  CD2 TYR A 128      -8.935 -56.115  14.218  1.00  3.16           C  
ATOM   1945  CE1 TYR A 128      -6.817 -57.722  13.431  1.00  3.16           C  
ATOM   1946  CE2 TYR A 128      -9.176 -57.369  13.681  1.00  3.16           C  
ATOM   1947  CZ  TYR A 128      -8.120 -58.170  13.293  1.00  3.16           C  
ATOM   1948  OH  TYR A 128      -8.359 -59.419  12.769  1.00  3.16           O  
ATOM   1949  H   TYR A 128      -6.841 -53.548  12.563  1.00  3.16           H  
ATOM   1950  HA  TYR A 128      -9.206 -53.487  14.151  1.00  3.16           H  
ATOM   1951 1HB  TYR A 128      -6.300 -54.051  14.847  1.00  3.16           H  
ATOM   1952 2HB  TYR A 128      -7.631 -54.261  15.988  1.00  3.16           H  
ATOM   1953  HD1 TYR A 128      -5.547 -56.114  14.068  1.00  3.16           H  
ATOM   1954  HD2 TYR A 128      -9.769 -55.481  14.519  1.00  3.16           H  
ATOM   1955  HE1 TYR A 128      -5.987 -58.352  13.122  1.00  3.16           H  
ATOM   1956  HE2 TYR A 128     -10.201 -57.724  13.567  1.00  3.16           H  
ATOM   1957  HH  TYR A 128      -7.522 -59.860  12.603  1.00  3.16           H  
ATOM   1958  N   ALA A 129      -7.315 -50.895  14.525  1.00  3.75           N  
ATOM   1959  CA  ALA A 129      -7.134 -49.591  15.145  1.00  3.75           C  
ATOM   1960  C   ALA A 129      -8.174 -48.571  14.655  1.00  3.75           C  
ATOM   1961  O   ALA A 129      -8.133 -47.404  15.060  1.00  3.75           O  
ATOM   1962  CB  ALA A 129      -5.731 -49.080  14.858  1.00  3.75           C  
ATOM   1963  H   ALA A 129      -6.843 -51.037  13.641  1.00  3.75           H  
ATOM   1964  HA  ALA A 129      -7.261 -49.709  16.219  1.00  3.75           H  
ATOM   1965 1HB  ALA A 129      -5.583 -48.121  15.351  1.00  3.75           H  
ATOM   1966 2HB  ALA A 129      -5.015 -49.796  15.231  1.00  3.75           H  
ATOM   1967 3HB  ALA A 129      -5.602 -48.957  13.788  1.00  3.75           H  
ATOM   1968  N   LYS A 130      -9.081 -48.990  13.764  1.00  4.42           N  
ATOM   1969  CA  LYS A 130     -10.082 -48.087  13.207  1.00  4.42           C  
ATOM   1970  C   LYS A 130     -10.848 -47.281  14.248  1.00  4.42           C  
ATOM   1971  O   LYS A 130     -11.349 -47.825  15.237  1.00  4.42           O  
ATOM   1972  CB  LYS A 130     -11.112 -48.846  12.363  1.00  4.42           C  
ATOM   1973  CG  LYS A 130     -12.183 -47.914  11.786  1.00  4.42           C  
ATOM   1974  CD  LYS A 130     -13.222 -48.593  10.947  1.00  4.42           C  
ATOM   1975  CE  LYS A 130     -14.196 -47.544  10.383  1.00  4.42           C  
ATOM   1976  NZ  LYS A 130     -15.007 -46.854  11.476  1.00  4.42           N1+
ATOM   1977  H   LYS A 130      -9.076 -49.957  13.438  1.00  4.42           H  
ATOM   1978  HA  LYS A 130      -9.566 -47.378  12.561  1.00  4.42           H  
ATOM   1979 1HB  LYS A 130     -10.609 -49.357  11.542  1.00  4.42           H  
ATOM   1980 2HB  LYS A 130     -11.600 -49.603  12.976  1.00  4.42           H  
ATOM   1981 1HG  LYS A 130     -12.719 -47.479  12.616  1.00  4.42           H  
ATOM   1982 2HG  LYS A 130     -11.722 -47.110  11.217  1.00  4.42           H  
ATOM   1983 1HD  LYS A 130     -12.743 -49.125  10.124  1.00  4.42           H  
ATOM   1984 2HD  LYS A 130     -13.773 -49.308  11.555  1.00  4.42           H  
ATOM   1985 1HE  LYS A 130     -13.631 -46.790   9.836  1.00  4.42           H  
ATOM   1986 2HE  LYS A 130     -14.883 -48.037   9.697  1.00  4.42           H  
ATOM   1987 1HZ  LYS A 130     -15.629 -46.184  11.061  1.00  4.42           H  
ATOM   1988 2HZ  LYS A 130     -15.542 -47.534  11.986  1.00  4.42           H  
ATOM   1989 3HZ  LYS A 130     -14.384 -46.347  12.149  1.00  4.42           H  
ATOM   1990  N   ARG A 131     -10.940 -45.978  13.985  1.00  5.08           N  
ATOM   1991  CA  ARG A 131     -11.663 -45.036  14.818  1.00  5.08           C  
ATOM   1992  C   ARG A 131     -13.154 -45.123  14.483  1.00  5.08           C  
ATOM   1993  O   ARG A 131     -13.999 -44.682  15.260  1.00  5.08           O  
ATOM   1994  CB  ARG A 131     -11.163 -43.622  14.554  1.00  5.08           C  
ATOM   1995  CG  ARG A 131      -9.703 -43.370  14.936  1.00  5.08           C  
ATOM   1996  CD  ARG A 131      -9.274 -41.980  14.580  1.00  5.08           C  
ATOM   1997  NE  ARG A 131      -7.857 -41.752  14.838  1.00  5.08           N  
ATOM   1998  CZ  ARG A 131      -7.200 -40.601  14.556  1.00  5.08           C  
ATOM   1999  NH1 ARG A 131      -7.843 -39.585  14.020  1.00  5.08           N1+
ATOM   2000  NH2 ARG A 131      -5.915 -40.490  14.817  1.00  5.08           N  
ATOM   2001  OXT ARG A 131     -13.463 -45.337  13.306  1.00  5.08           O1-
ATOM   2002  H   ARG A 131     -10.475 -45.629  13.161  1.00  5.08           H  
ATOM   2003  HA  ARG A 131     -11.509 -45.294  15.866  1.00  5.08           H  
ATOM   2004 1HB  ARG A 131     -11.268 -43.393  13.495  1.00  5.08           H  
ATOM   2005 2HB  ARG A 131     -11.777 -42.911  15.106  1.00  5.08           H  
ATOM   2006 1HG  ARG A 131      -9.584 -43.499  16.013  1.00  5.08           H  
ATOM   2007 2HG  ARG A 131      -9.057 -44.080  14.415  1.00  5.08           H  
ATOM   2008 1HD  ARG A 131      -9.460 -41.805  13.520  1.00  5.08           H  
ATOM   2009 2HD  ARG A 131      -9.847 -41.264  15.169  1.00  5.08           H  
ATOM   2010  HE  ARG A 131      -7.325 -42.508  15.249  1.00  5.08           H  
ATOM   2011 1HH1 ARG A 131      -8.827 -39.660  13.818  1.00  5.08           H  
ATOM   2012 2HH1 ARG A 131      -7.343 -38.727  13.814  1.00  5.08           H  
ATOM   2013 1HH2 ARG A 131      -5.403 -41.249  15.241  1.00  5.08           H  
ATOM   2014 2HH2 ARG A 131      -5.415 -39.601  14.621  1.00  5.08           H  
TER   
END
