# Supplementary material for: Integrative proteome-wide structural analysis and high-throughput docking identify broad-spectrum antiviral scaffolds against Zika, Yellow Fever, West Nile, Saint Louis encephalitis, and Usutu viruses
Source: Front Cell Infect Microbiol. 2026 Apr 30;16:1723132. doi: 10.3389/fcimb.2026.1723132 (PMC13171538; doi:10.3389/fcimb.2026.1723132)
Supplement: Supplementary file 4 [file DataSheet4.zip › USUV/USU_NS3/Mol_probity_Files/Clash_log_USU_NS3.txt]

Using electron cloud x-H distances and vdW radii

Using input model H/D atoms...

Bad Clashes >= 0.4 Angstrom:
 A 619  ARG  HD3  A 619  ARG  OXT :0.688
 A 382  LYS  NZ   A 402  ASP  OD2 :0.507
 A  89  TRP  CD1  A  89  TRP  H   :0.507
 A 412  SER  O    A 461  ARG  NH2 :0.503
 A 205  LEU  HB3  A 206  PRO  HD3 :0.475
 A 446  ASN  O    A 448  SER  N   :0.458
 A 493  LYS  NZ   A 521  ASP  OD1 :0.437
 A  51  HIS  CE1  A 135  SER  HG  :0.436
 A 287  ALA  O    A 298  ARG  NH1 :0.434
 A 460  GLY  O    A 464  ARG  HG3 :0.426
 A 151  GLY  H    A 163  SER  HG  :0.410
 A  29  TYR  CG   A  30  ILE  N   :0.409
 A 286  GLU  HA   A 286  GLU  OE1 :0.408
 A 141  ASP  C    A 141  ASP  OD1 :0.406
clashscore = 1.45
clashscore (B factor cutoff = 40) = 1.453639
