# Supplementary material for: Integrative proteome-wide structural analysis and high-throughput docking identify broad-spectrum antiviral scaffolds against Zika, Yellow Fever, West Nile, Saint Louis encephalitis, and Usutu viruses
Source: Front Cell Infect Microbiol. 2026 Apr 30;16:1723132. doi: 10.3389/fcimb.2026.1723132 (PMC13171538; doi:10.3389/fcimb.2026.1723132)
Supplement: Supplementary file 4 [file DataSheet4.zip › USUV/USU_NS3/Mol_probity_Files/USU_NS3_1FH.pdb]

USER  MOD reduce.3.7.201124 H: found=0, std=0, add=4803, rem=0, adj=122
USER  MOD -----------------------------------------------------------------
USER  MOD scores for adjustable sidechains, with "set" totals for H,N and Q
USER  MOD "o" means original, "f" means flipped, "180deg" is methyl default
USER  MOD "!" flags a clash with an overlap of 0.40A or greater
USER  MOD flip categories: "K"=keep, "C"=clashes, "X"=uncertain, "F"=flip
USER  MOD Set 1.1: A 605 HIS     :     no HE2:sc=   0.657  K(o=1.4,f=-0.55)
USER  MOD Set 1.2: A 606 GLN     :      amide:sc=   0.752  K(o=1.4,f=-0.13)
USER  MOD Set 2.1: A 584 THR OG1 :   rot  -71:sc=   0.361
USER  MOD Set 2.2: A 586 THR OG1 :   rot  180:sc=   0.101
USER  MOD Set 3.1: A 519 THR OG1 :   rot  180:sc=       0
USER  MOD Set 3.2: A 524 TYR OH  :   rot  180:sc=       0
USER  MOD Set 4.1: A 465 ASN     :      amide:sc=   0.233  K(o=1.4,f=-6.9!)
USER  MOD Set 4.2: A 467 SER OG  :   rot  -53:sc=    1.17
USER  MOD Set 5.1: A 429 SER OG  :   rot  149:sc=       1
USER  MOD Set 5.2: A 431 LYS NZ  :NH3+   -130:sc=     1.1   (180deg=-0.169!)
USER  MOD Set 6.1: A 408 THR OG1 :   rot  145:sc=    1.27
USER  MOD Set 6.2: A 412 SER OG  :   rot  -73:sc=    1.67
USER  MOD Set 7.1: A 225 THR OG1 :   rot  163:sc=     1.5
USER  MOD Set 7.2: A 391 TYR OH  :   rot  -17:sc=    1.76
USER  MOD Set 8.1: A 387 ASN     :      amide:sc=  -0.208  K(o=-0.0065,f=-5.3!)
USER  MOD Set 8.2: A 390 SER OG  :   rot  180:sc=   0.201
USER  MOD Set 9.1: A 355 TYR OH  :   rot  180:sc=-0.00767
USER  MOD Set 9.2: A 474 HIS     :     no HD1:sc=   0.666  K(o=0.66,f=-1.6!)
USER  MOD Set10.1: A 195 HIS     :     no HD1:sc=   0.445  K(o=0.81,f=-3!)
USER  MOD Set10.2: A 330 ASN     :      amide:sc=   0.367  K(o=0.81,f=0.097)
USER  MOD Set11.1: A 288 HIS     :     no HE2:sc=   0.711  K(o=2.7,f=-5.8!)
USER  MOD Set11.2: A 316 THR OG1 :   rot -153:sc=    2.03
USER  MOD Set12.1: A 263 HIS     :     no HD1:sc=   0.378  K(o=1.7,f=-8.1!)
USER  MOD Set12.2: A 294 SER OG  :   rot  -48:sc=    1.35
USER  MOD Set13.1: A 262 CYS SG  :   rot  180:sc=   0.954
USER  MOD Set13.2: A 265 THR OG1 :   rot   80:sc=    0.51
USER  MOD Set14.1: A 200 LYS NZ  :NH3+    174:sc=    1.26   (180deg=0.887)
USER  MOD Set14.2: A 201 THR OG1 :   rot  180:sc=   0.145
USER  MOD Set15.1: A 188 GLN     :      amide:sc=   0.341  K(o=0.66,f=-0.27)
USER  MOD Set15.2: A 190 THR OG1 :   rot  -18:sc=   0.321
USER  MOD Set16.1: A 158 ASN     :      amide:sc=    1.07  K(o=2.3,f=-4!)
USER  MOD Set16.2: A 160 SER OG  :   rot  -75:sc=    1.21
USER  MOD Set17.1: A  73 LYS NZ  :NH3+   -173:sc=   0.772   (180deg=0)
USER  MOD Set17.2: A 120 GLN     :      amide:sc=   0.636  K(o=1.4,f=-2.1)
USER  MOD Set18.1: A  96 GLN     :      amide:sc=   0.554  K(o=-0.032,f=-6.5)
USER  MOD Set18.2: A 108 ASN     :      amide:sc=  -0.586! C(o=-0.032!,f=-5.8!)
USER  MOD Set19.1: A  53 THR OG1 :   rot  155:sc=   0.185
USER  MOD Set19.2: A  79 TYR OH  :   rot  161:sc=    2.07
USER  MOD Set20.1: A  51 HIS     :     no HE2:sc=    1.46  K(o=1.7,f=-6.2!)
USER  MOD Set20.2: A 135 SER OG  :   rot -163:sc=   0.231
USER  MOD Single : A   1 GLY N   :NH3+    132:sc=  0.0066   (180deg=0)
USER  MOD Single : A   7 THR OG1 :   rot  180:sc=       0
USER  MOD Single : A  12 THR OG1 :   rot  180:sc=       0
USER  MOD Single : A  13 TYR OH  :   rot  180:sc=       0
USER  MOD Single : A  15 LYS NZ  :NH3+    180:sc=       0   (180deg=0)
USER  MOD Single : A  18 THR OG1 :   rot  180:sc=       0
USER  MOD Single : A  19 SER OG  :   rot   79:sc=   0.755
USER  MOD Single : A  23 TYR OH  :   rot    6:sc=    1.28
USER  MOD Single : A  27 SER OG  :   rot  180:sc=       0
USER  MOD Single : A  29 TYR OH  :   rot  180:sc=       0
USER  MOD Single : A  33 THR OG1 :   rot  180:sc=       0
USER  MOD Single : A  34 TYR OH  :   rot  180:sc=       0
USER  MOD Single : A  35 GLN     :      amide:sc=     1.7  K(o=1.7,f=-0.65)
USER  MOD Single : A  42 TYR OH  :   rot  180:sc=       0
USER  MOD Single : A  47 HIS     :     no HE2:sc=   0.378  K(o=0.38,f=-5.6!)
USER  MOD Single : A  48 THR OG1 :   rot  120:sc=       0
USER  MOD Single : A  52 THR OG1 :   rot  -51:sc=    1.24
USER  MOD Single : A  60 SER OG  :   rot -156:sc=    1.27
USER  MOD Single : A  66 THR OG1 :   rot  180:sc=       0
USER  MOD Single : A  68 TYR OH  :   rot -168:sc=    1.27
USER  MOD Single : A  71 SER OG  :   rot  180:sc=   0.173
USER  MOD Single : A  78 THR OG1 :   rot  109:sc=    1.27
USER  MOD Single : A  84 LYS NZ  :NH3+    157:sc=   0.477   (180deg=-0.228)
USER  MOD Single : A  88 LYS NZ  :NH3+    174:sc=   0.567   (180deg=0.548)
USER  MOD Single : A  90 ASN     :      amide:sc=   0.293  K(o=0.29,f=-0.44)
USER  MOD Single : A 104 LYS NZ  :NH3+    180:sc=       0   (180deg=0)
USER  MOD Single : A 110 GLN     :      amide:sc=   0.412  K(o=0.41,f=-1.6!)
USER  MOD Single : A 111 THR OG1 :   rot  180:sc=       0
USER  MOD Single : A 112 LYS NZ  :NH3+    180:sc=       0   (180deg=0)
USER  MOD Single : A 117 LYS NZ  :NH3+    180:sc=       0   (180deg=0)
USER  MOD Single : A 118 THR OG1 :   rot  -55:sc=    1.23
USER  MOD Single : A 127 SER OG  :   rot  180:sc=       0
USER  MOD Single : A 130 TYR OH  :   rot   30:sc=  -0.208
USER  MOD Single : A 134 THR OG1 :   rot  -87:sc=    1.31
USER  MOD Single : A 137 SER OG  :   rot   79:sc=    1.13
USER  MOD Single : A 142 LYS NZ  :NH3+    180:sc=    0.99   (180deg=0.99)
USER  MOD Single : A 143 ASN     :      amide:sc=       0  X(o=0,f=-0.31)
USER  MOD Single : A 150 TYR OH  :   rot    8:sc=    1.25
USER  MOD Single : A 152 ASN     :      amide:sc= -0.0155  X(o=-0.015,f=-0.48)
USER  MOD Single : A 161 TYR OH  :   rot  180:sc=   0.589
USER  MOD Single : A 163 SER OG  :   rot   35:sc=     1.4
USER  MOD Single : A 167 GLN     :      amide:sc=   -2.98! C(o=-3!,f=-6!)
USER  MOD Single : A 179 TYR OH  :   rot  164:sc=   0.312
USER  MOD Single : A 180 ASN     :      amide:sc=       0  X(o=0,f=0)
USER  MOD Single : A 186 LYS NZ  :NH3+    180:sc=       0   (180deg=0)
USER  MOD Single : A 187 LYS NZ  :NH3+    180:sc=       0   (180deg=0)
USER  MOD Single : A 207 GLN     :      amide:sc= -0.0266  K(o=-0.027,f=-0.97)
USER  MOD Single : A 210 LYS NZ  :NH3+    180:sc=       0   (180deg=0)
USER  MOD Single : A 214 GLN     :      amide:sc=   -0.28  X(o=-0.28,f=-0.35)
USER  MOD Single : A 219 THR OG1 :   rot   60:sc=       1
USER  MOD Single : A 237 LYS NZ  :NH3+   -167:sc=-0.00784   (180deg=-0.147)
USER  MOD Single : A 243 TYR OH  :   rot  180:sc=       0
USER  MOD Single : A 245 THR OG1 :   rot  180:sc=  -0.224
USER  MOD Single : A 249 ASN     :      amide:sc=       0  X(o=0,f=0)
USER  MOD Single : A 252 HIS     :     no HD1:sc=    1.35  K(o=1.4,f=-6.8!)
USER  MOD Single : A 253 SER OG  :   rot  -75:sc=   0.812
USER  MOD Single : A 255 THR OG1 :   rot  180:sc=       0
USER  MOD Single : A 267 THR OG1 :   rot   -9:sc=   0.412
USER  MOD Single : A 268 HIS     :     no HD1:sc=-0.00137  X(o=-0.0014,f=-0.087)
USER  MOD Single : A 272 SER OG  :   rot   80:sc=    1.21
USER  MOD Single : A 278 ASN     :      amide:sc=       0  X(o=0,f=-0.13)
USER  MOD Single : A 279 TYR OH  :   rot -162:sc=    1.12
USER  MOD Single : A 280 ASN     :      amide:sc=       0  K(o=0,f=-0.56)
USER  MOD Single : A 290 THR OG1 :   rot  180:sc=       0
USER  MOD Single : A 300 TYR OH  :   rot  180:sc=       0
USER  MOD Single : A 303 THR OG1 :   rot   77:sc=    1.31
USER  MOD Single : A 304 LYS NZ  :NH3+   -157:sc=    1.17   (180deg=0.816)
USER  MOD Single : A 318 THR OG1 :   rot  180:sc=       0
USER  MOD Single : A 322 THR OG1 :   rot  180:sc= -0.0851
USER  MOD Single : A 323 HIS     :     no HD1:sc=       0  X(o=0,f=0)
USER  MOD Single : A 329 THR OG1 :   rot   82:sc=    1.12
USER  MOD Single : A 334 THR OG1 :   rot  180:sc=       0
USER  MOD Single : A 337 GLN     :      amide:sc=   0.153  K(o=0.15,f=-0.35)
USER  MOD Single : A 346 SER OG  :   rot  180:sc=       0
USER  MOD Single : A 347 SER OG  :   rot  180:sc=   0.318
USER  MOD Single : A 353 THR OG1 :   rot  180:sc=       0
USER  MOD Single : A 356 THR OG1 :   rot  180:sc=       0
USER  MOD Single : A 358 LYS NZ  :NH3+    180:sc=       0   (180deg=0)
USER  MOD Single : A 359 THR OG1 :   rot  180:sc=       0
USER  MOD Single : A 365 SER OG  :   rot  180:sc=   0.086
USER  MOD Single : A 367 LYS NZ  :NH3+    180:sc=       0   (180deg=0)
USER  MOD Single : A 370 ASN     :      amide:sc= -0.0441  K(o=-0.044,f=-1.1)
USER  MOD Single : A 374 GLN     :      amide:sc= -0.0199  K(o=-0.02,f=-0.87)
USER  MOD Single : A 375 CYS SG  :   rot   81:sc=   0.425
USER  MOD Single : A 377 GLN     :      amide:sc=0.000409  K(o=0.00041,f=-1.1)
USER  MOD Single : A 381 LYS NZ  :NH3+    180:sc=       0   (180deg=0)
USER  MOD Single : A 382 LYS NZ  :NH3+   -129:sc=    0.59   (180deg=-0.912!)
USER  MOD Single : A 385 GLN     :      amide:sc=  -0.131  K(o=-0.13,f=-1.3)
USER  MOD Single : A 389 LYS NZ  :NH3+    168:sc=    1.29   (180deg=0.936)
USER  MOD Single : A 393 THR OG1 :   rot  180:sc=       0
USER  MOD Single : A 395 TYR OH  :   rot  180:sc=       0
USER  MOD Single : A 397 LYS NZ  :NH3+    176:sc=   0.709   (180deg=0.703)
USER  MOD Single : A 398 CYS SG  :   rot  176:sc=  -0.398
USER  MOD Single : A 399 LYS NZ  :NH3+    180:sc=       0   (180deg=0)
USER  MOD Single : A 400 ASN     :      amide:sc=-0.00476  X(o=-0.0048,f=-0.062)
USER  MOD Single : A 409 THR OG1 :   rot  180:sc=       0
USER  MOD Single : A 417 ASN     :      amide:sc=    0.18  K(o=0.18,f=-2.9!)
USER  MOD Single : A 421 SER OG  :   rot  180:sc=       0
USER  MOD Single : A 426 CYS SG  :   rot  -70:sc=   0.137
USER  MOD Single : A 428 LYS NZ  :NH3+   -173:sc=       1   (180deg=0.968)
USER  MOD Single : A 433 THR OG1 :   rot  -46:sc=  0.0537
USER  MOD Single : A 445 SER OG  :   rot  -74:sc=     1.2
USER  MOD Single : A 446 ASN     :      amide:sc= -0.0366  K(o=-0.037,f=-0.93)
USER  MOD Single : A 448 SER OG  :   rot   54:sc=   0.722
USER  MOD Single : A 451 THR OG1 :   rot  180:sc=  0.0179
USER  MOD Single : A 452 SER OG  :   rot -110:sc=  -0.155
USER  MOD Single : A 454 SER OG  :   rot  -84:sc=   0.609
USER  MOD Single : A 457 GLN     :      amide:sc=   0.645  K(o=0.64,f=-1.6)
USER  MOD Single : A 468 GLN     :      amide:sc=  -0.159! X(o=-0.16!,f=-0.039)
USER  MOD Single : A 473 TYR OH  :   rot   -5:sc=    1.45
USER  MOD Single : A 475 TYR OH  :   rot  180:sc=       0
USER  MOD Single : A 479 THR OG1 :   rot  107:sc=   0.782
USER  MOD Single : A 480 SER OG  :   rot  180:sc=   0.025
USER  MOD Single : A 484 THR OG1 :   rot  -70:sc=    1.12
USER  MOD Single : A 488 HIS     :     no HD1:sc=       0  X(o=0,f=0)
USER  MOD Single : A 490 THR OG1 :   rot -149:sc=       0
USER  MOD Single : A 493 LYS NZ  :NH3+    147:sc=   0.636   (180deg=-0.18!)
USER  MOD Single : A 498 ASN     :      amide:sc=   0.403  K(o=0.4,f=-4.1!)
USER  MOD Single : A 500 HIS     :     no HD1:sc=    -0.2  X(o=-0.2,f=-0.0039)
USER  MOD Single : A 503 ASN     :      amide:sc=  0.0404  K(o=0.04,f=-6.2!)
USER  MOD Single : A 508 GLN     :      amide:sc=   0.581  K(o=0.58,f=0)
USER  MOD Single : A 510 TYR OH  :   rot  180:sc=       0
USER  MOD Single : A 516 LYS NZ  :NH3+   -170:sc=   0.976   (180deg=0.917)
USER  MOD Single : A 532 LYS NZ  :NH3+    177:sc=   0.743   (180deg=0.737)
USER  MOD Single : A 533 THR OG1 :   rot   79:sc=    0.81
USER  MOD Single : A 540 THR OG1 :   rot  162:sc=    1.01
USER  MOD Single : A 549 TYR OH  :   rot  180:sc=       0
USER  MOD Single : A 550 LYS NZ  :NH3+    180:sc=       0   (180deg=0)
USER  MOD Single : A 553 SER OG  :   rot  180:sc=       0
USER  MOD Single : A 554 ASN     :      amide:sc=    1.03  K(o=1,f=-0.025)
USER  MOD Single : A 557 GLN     :      amide:sc=       0  X(o=0,f=0)
USER  MOD Single : A 558 TYR OH  :   rot -177:sc=    1.14
USER  MOD Single : A 559 THR OG1 :   rot  180:sc=       0
USER  MOD Single : A 562 LYS NZ  :NH3+    180:sc=       0   (180deg=0)
USER  MOD Single : A 564 CYS SG  :   rot    5:sc=   0.798
USER  MOD Single : A 570 SER OG  :   rot  180:sc=       0
USER  MOD Single : A 571 ASN     :      amide:sc=    0.37  K(o=0.37,f=-1.9!)
USER  MOD Single : A 577 ASN     :      amide:sc= -0.0176  X(o=-0.018,f=0)
USER  MOD Single : A 578 ASN     :      amide:sc=   0.507  K(o=0.51,f=-0.0034)
USER  MOD Single : A 590 LYS NZ  :NH3+    180:sc=       0   (180deg=0)
USER  MOD Single : A 593 LYS NZ  :NH3+    180:sc=       0   (180deg=0)
USER  MOD Single : A 602 TYR OH  :   rot   30:sc=       0
USER  MOD Single : A 607 SER OG  :   rot  180:sc=-0.00153
USER  MOD Single : A 609 LYS NZ  :NH3+   -163:sc=   0.766   (180deg=0.317)
USER  MOD Single : A 612 LYS NZ  :NH3+   -173:sc=   0.586   (180deg=0.56)
USER  MOD Single : A 618 LYS NZ  :NH3+    180:sc=       0   (180deg=0)
USER  MOD -----------------------------------------------------------------
ATOM      1  N   GLY A   1       1.309  -0.248   0.992  1.00 10.92           N
ATOM      2  CA  GLY A   1       1.616   0.066  -0.400  1.00 10.92           C
ATOM      3  C   GLY A   1       1.700   1.572  -0.626  1.00 10.92           C
ATOM      4  O   GLY A   1       0.916   2.340  -0.068  1.00 10.92           O
ATOM      0  H1  GLY A   1       0.650  -0.846   1.023  1.00 10.92           H   new
ATOM      0  H2  GLY A   1       2.032  -0.583   1.387  1.00 10.92           H   new
ATOM      0  H3  GLY A   1       1.057   0.493   1.415  1.00 10.92           H   new
ATOM      0  HA2 GLY A   1       2.458  -0.347  -0.648  1.00 10.92           H   new
ATOM      0  HA3 GLY A   1       0.933  -0.312  -0.977  1.00 10.92           H   new
ATOM      8  N   GLY A   2       2.587   1.992  -1.530  1.00 10.18           N
ATOM      9  CA  GLY A   2       2.810   3.418  -1.824  1.00 10.18           C
ATOM     10  C   GLY A   2       1.704   4.033  -2.680  1.00 10.18           C
ATOM     11  O   GLY A   2       1.742   5.215  -3.017  1.00 10.18           O
ATOM      0  H   GLY A   2       3.079   1.460  -1.993  1.00 10.18           H   new
ATOM      0  HA2 GLY A   2       2.876   3.908  -0.990  1.00 10.18           H   new
ATOM      0  HA3 GLY A   2       3.660   3.520  -2.281  1.00 10.18           H   new
ATOM     15  N   VAL A   3       0.738   3.202  -3.036  1.00  9.33           N
ATOM     16  CA  VAL A   3      -0.412   3.572  -3.830  1.00  9.33           C
ATOM     17  C   VAL A   3      -1.698   3.444  -3.010  1.00  9.33           C
ATOM     18  O   VAL A   3      -2.797   3.588  -3.544  1.00  9.33           O
ATOM     19  CB  VAL A   3      -0.490   2.660  -5.060  1.00  9.33           C
ATOM     20  CG1 VAL A   3       0.747   2.850  -5.928  1.00  9.33           C
ATOM     21  CG2 VAL A   3      -0.593   1.216  -4.587  1.00  9.33           C
ATOM      0  H   VAL A   3       0.737   2.372  -2.810  1.00  9.33           H   new
ATOM      0  HA  VAL A   3      -0.317   4.496  -4.110  1.00  9.33           H   new
ATOM      0  HB  VAL A   3      -1.270   2.884  -5.592  1.00  9.33           H   new
ATOM      0 HG11 VAL A   3       0.690   2.270  -6.704  1.00  9.33           H   new
ATOM      0 HG12 VAL A   3       0.800   3.774  -6.219  1.00  9.33           H   new
ATOM      0 HG13 VAL A   3       1.540   2.627  -5.415  1.00  9.33           H   new
ATOM      0 HG21 VAL A   3      -0.643   0.626  -5.356  1.00  9.33           H   new
ATOM      0 HG22 VAL A   3       0.189   0.992  -4.059  1.00  9.33           H   new
ATOM      0 HG23 VAL A   3      -1.390   1.109  -4.045  1.00  9.33           H   new
ATOM     31  N   PHE A   4      -1.561   3.135  -1.717  1.00  8.45           N
ATOM     32  CA  PHE A   4      -2.710   2.964  -0.832  1.00  8.45           C
ATOM     33  C   PHE A   4      -3.497   4.268  -0.712  1.00  8.45           C
ATOM     34  O   PHE A   4      -2.915   5.348  -0.618  1.00  8.45           O
ATOM     35  CB  PHE A   4      -2.260   2.476   0.545  1.00  8.45           C
ATOM     36  CG  PHE A   4      -3.391   2.129   1.465  1.00  8.45           C
ATOM     37  CD1 PHE A   4      -4.043   0.909   1.340  1.00  8.45           C
ATOM     38  CD2 PHE A   4      -3.809   3.003   2.447  1.00  8.45           C
ATOM     39  CE1 PHE A   4      -5.089   0.576   2.178  1.00  8.45           C
ATOM     40  CE2 PHE A   4      -4.855   2.677   3.286  1.00  8.45           C
ATOM     41  CZ  PHE A   4      -5.496   1.463   3.152  1.00  8.45           C
ATOM      0  H   PHE A   4      -0.800   3.020  -1.332  1.00  8.45           H   new
ATOM      0  HA  PHE A   4      -3.294   2.292  -1.217  1.00  8.45           H   new
ATOM      0  HB2 PHE A   4      -1.695   1.696   0.433  1.00  8.45           H   new
ATOM      0  HB3 PHE A   4      -1.716   3.163   0.960  1.00  8.45           H   new
ATOM      0  HD1 PHE A   4      -3.772   0.309   0.684  1.00  8.45           H   new
ATOM      0  HD2 PHE A   4      -3.380   3.822   2.545  1.00  8.45           H   new
ATOM      0  HE1 PHE A   4      -5.518  -0.244   2.086  1.00  8.45           H   new
ATOM      0  HE2 PHE A   4      -5.128   3.276   3.942  1.00  8.45           H   new
ATOM      0  HZ  PHE A   4      -6.201   1.243   3.717  1.00  8.45           H   new
ATOM     51  N   TRP A   5      -4.823   4.178  -0.745  1.00  7.64           N
ATOM     52  CA  TRP A   5      -5.669   5.367  -0.656  1.00  7.64           C
ATOM     53  C   TRP A   5      -5.577   6.065   0.700  1.00  7.64           C
ATOM     54  O   TRP A   5      -5.589   5.421   1.745  1.00  7.64           O
ATOM     55  CB  TRP A   5      -7.130   4.986  -0.890  1.00  7.64           C
ATOM     56  CG  TRP A   5      -7.434   4.544  -2.290  1.00  7.64           C
ATOM     57  CD1 TRP A   5      -7.672   3.267  -2.709  1.00  7.64           C
ATOM     58  CD2 TRP A   5      -7.535   5.377  -3.468  1.00  7.64           C
ATOM     59  CE2 TRP A   5      -7.836   4.531  -4.542  1.00  7.64           C
ATOM     60  CE3 TRP A   5      -7.397   6.751  -3.696  1.00  7.64           C
ATOM     61  NE1 TRP A   5      -7.918   3.249  -4.060  1.00  7.64           N
ATOM     62  CZ2 TRP A   5      -8.002   5.012  -5.830  1.00  7.64           C
ATOM     63  CZ3 TRP A   5      -7.563   7.234  -4.990  1.00  7.64           C
ATOM     64  CH2 TRP A   5      -7.858   6.385  -6.028  1.00  7.64           C
ATOM      0  H   TRP A   5      -5.254   3.438  -0.819  1.00  7.64           H   new
ATOM      0  HA  TRP A   5      -5.348   5.979  -1.337  1.00  7.64           H   new
ATOM      0  HB2 TRP A   5      -7.370   4.273  -0.277  1.00  7.64           H   new
ATOM      0  HB3 TRP A   5      -7.691   5.747  -0.673  1.00  7.64           H   new
ATOM      0  HD1 TRP A   5      -7.668   2.517  -2.159  1.00  7.64           H   new
ATOM      0  HE1 TRP A   5      -8.095   2.549  -4.527  1.00  7.64           H   new
ATOM      0  HE3 TRP A   5      -7.198   7.330  -2.996  1.00  7.64           H   new
ATOM      0  HZ2 TRP A   5      -8.202   4.441  -6.536  1.00  7.64           H   new
ATOM      0  HZ3 TRP A   5      -7.473   8.145  -5.154  1.00  7.64           H   new
ATOM      0  HH2 TRP A   5      -7.964   6.734  -6.884  1.00  7.64           H   new
ATOM     75  N   ASP A   6      -5.523   7.395   0.679  1.00  6.90           N
ATOM     76  CA  ASP A   6      -5.479   8.184   1.909  1.00  6.90           C
ATOM     77  C   ASP A   6      -6.715   7.983   2.780  1.00  6.90           C
ATOM     78  O   ASP A   6      -7.837   7.902   2.273  1.00  6.90           O
ATOM     79  CB  ASP A   6      -5.358   9.679   1.595  1.00  6.90           C
ATOM     80  CG  ASP A   6      -3.982  10.114   1.071  1.00  6.90           C
ATOM     81  OD1 ASP A   6      -3.056   9.344   1.133  1.00  6.90           O
ATOM     82  OD2 ASP A   6      -3.882  11.225   0.610  1.00  6.90           O1-
ATOM      0  H   ASP A   6      -5.511   7.863  -0.043  1.00  6.90           H   new
ATOM      0  HA  ASP A   6      -4.700   7.873   2.395  1.00  6.90           H   new
ATOM      0  HB2 ASP A   6      -6.031   9.914   0.937  1.00  6.90           H   new
ATOM      0  HB3 ASP A   6      -5.559  10.183   2.399  1.00  6.90           H   new
ATOM     87  N   THR A   7      -6.506   7.959   4.091  1.00  6.22           N
ATOM     88  CA  THR A   7      -7.600   7.871   5.047  1.00  6.22           C
ATOM     89  C   THR A   7      -8.123   9.291   5.312  1.00  6.22           C
ATOM     90  O   THR A   7      -7.313  10.171   5.601  1.00  6.22           O
ATOM     91  CB  THR A   7      -7.120   7.234   6.369  1.00  6.22           C
ATOM     92  CG2 THR A   7      -8.243   7.177   7.389  1.00  6.22           C
ATOM     93  OG1 THR A   7      -6.640   5.906   6.114  1.00  6.22           O
ATOM      0  H   THR A   7      -5.726   7.993   4.451  1.00  6.22           H   new
ATOM      0  HA  THR A   7      -8.305   7.312   4.684  1.00  6.22           H   new
ATOM      0  HB  THR A   7      -6.406   7.783   6.730  1.00  6.22           H   new
ATOM      0  HG1 THR A   7      -6.377   5.560   6.833  1.00  6.22           H   new
ATOM      0 HG21 THR A   7      -7.916   6.774   8.208  1.00  6.22           H   new
ATOM      0 HG22 THR A   7      -8.558   8.076   7.575  1.00  6.22           H   new
ATOM      0 HG23 THR A   7      -8.974   6.645   7.037  1.00  6.22           H   new
ATOM    101  N   PRO A   8      -9.431   9.575   5.174  1.00  5.58           N
ATOM    102  CA  PRO A   8     -10.007  10.888   5.398  1.00  5.58           C
ATOM    103  C   PRO A   8      -9.960  11.280   6.867  1.00  5.58           C
ATOM    104  O   PRO A   8     -10.040  10.428   7.753  1.00  5.58           O
ATOM    105  CB  PRO A   8     -11.446  10.717   4.900  1.00  5.58           C
ATOM    106  CG  PRO A   8     -11.733   9.235   5.034  1.00  5.58           C
ATOM    107  CD  PRO A   8     -10.406   8.546   4.762  1.00  5.58           C
ATOM      0  HA  PRO A   8      -9.528  11.598   4.943  1.00  5.58           H   new
ATOM      0  HB2 PRO A   8     -12.066  11.244   5.428  1.00  5.58           H   new
ATOM      0  HB3 PRO A   8     -11.537  11.011   3.980  1.00  5.58           H   new
ATOM      0  HG2 PRO A   8     -12.064   9.021   5.920  1.00  5.58           H   new
ATOM      0  HG3 PRO A   8     -12.411   8.951   4.402  1.00  5.58           H   new
ATOM      0  HD2 PRO A   8     -10.310   7.729   5.276  1.00  5.58           H   new
ATOM      0  HD3 PRO A   8     -10.307   8.306   3.827  1.00  5.58           H   new
ATOM    115  N   ALA A   9      -9.865  12.578   7.122  1.00  4.94           N
ATOM    116  CA  ALA A   9      -9.890  13.092   8.484  1.00  4.94           C
ATOM    117  C   ALA A   9     -11.309  13.030   9.058  1.00  4.94           C
ATOM    118  O   ALA A   9     -12.273  13.149   8.300  1.00  4.94           O
ATOM    119  CB  ALA A   9      -9.385  14.528   8.509  1.00  4.94           C
ATOM      0  H   ALA A   9      -9.785  13.182   6.515  1.00  4.94           H   new
ATOM      0  HA  ALA A   9      -9.310  12.540   9.031  1.00  4.94           H   new
ATOM      0  HB1 ALA A   9      -9.405  14.862   9.419  1.00  4.94           H   new
ATOM      0  HB2 ALA A   9      -8.475  14.557   8.174  1.00  4.94           H   new
ATOM      0  HB3 ALA A   9      -9.953  15.081   7.949  1.00  4.94           H   new
ATOM    125  N   PRO A  10     -11.472  12.856  10.382  1.00  4.32           N
ATOM    126  CA  PRO A  10     -12.730  12.935  11.100  1.00  4.32           C
ATOM    127  C   PRO A  10     -13.190  14.383  11.176  1.00  4.32           C
ATOM    128  O   PRO A  10     -12.374  15.298  11.072  1.00  4.32           O
ATOM    129  CB  PRO A  10     -12.374  12.371  12.479  1.00  4.32           C
ATOM    130  CG  PRO A  10     -10.900  12.659  12.643  1.00  4.32           C
ATOM    131  CD  PRO A  10     -10.313  12.524  11.246  1.00  4.32           C
ATOM      0  HA  PRO A  10     -13.460  12.451  10.683  1.00  4.32           H   new
ATOM      0  HB2 PRO A  10     -12.896  12.795  13.178  1.00  4.32           H   new
ATOM      0  HB3 PRO A  10     -12.555  11.419  12.528  1.00  4.32           H   new
ATOM      0  HG2 PRO A  10     -10.754  13.549  13.001  1.00  4.32           H   new
ATOM      0  HG3 PRO A  10     -10.487  12.034  13.259  1.00  4.32           H   new
ATOM      0  HD2 PRO A  10      -9.571  13.132  11.105  1.00  4.32           H   new
ATOM      0  HD3 PRO A  10      -9.981  11.628  11.078  1.00  4.32           H   new
ATOM    139  N   ARG A  11     -14.486  14.595  11.376  1.00  3.70           N
ATOM    140  CA  ARG A  11     -15.004  15.948  11.553  1.00  3.70           C
ATOM    141  C   ARG A  11     -14.800  16.426  12.986  1.00  3.70           C
ATOM    142  O   ARG A  11     -14.783  15.617  13.916  1.00  3.70           O
ATOM    143  CB  ARG A  11     -16.474  16.012  11.174  1.00  3.70           C
ATOM    144  CG  ARG A  11     -16.742  15.763   9.696  1.00  3.70           C
ATOM    145  CD  ARG A  11     -18.190  15.845   9.358  1.00  3.70           C
ATOM    146  NE  ARG A  11     -18.426  15.578   7.942  1.00  3.70           N
ATOM    147  CZ  ARG A  11     -19.639  15.549   7.352  1.00  3.70           C
ATOM    148  NH1 ARG A  11     -20.724  15.775   8.059  1.00  3.70           N1+
ATOM    149  NH2 ARG A  11     -19.737  15.293   6.059  1.00  3.70           N
ATOM      0  H   ARG A  11     -15.080  13.974  11.413  1.00  3.70           H   new
ATOM      0  HA  ARG A  11     -14.509  16.539  10.964  1.00  3.70           H   new
ATOM      0  HB2 ARG A  11     -16.962  15.357  11.697  1.00  3.70           H   new
ATOM      0  HB3 ARG A  11     -16.823  16.884  11.414  1.00  3.70           H   new
ATOM      0  HG2 ARG A  11     -16.252  16.412   9.168  1.00  3.70           H   new
ATOM      0  HG3 ARG A  11     -16.405  14.887   9.452  1.00  3.70           H   new
ATOM      0  HD2 ARG A  11     -18.685  15.207   9.895  1.00  3.70           H   new
ATOM      0  HD3 ARG A  11     -18.526  16.727   9.582  1.00  3.70           H   new
ATOM      0  HE  ARG A  11     -17.739  15.428   7.446  1.00  3.70           H   new
ATOM      0 HH11 ARG A  11     -20.662  15.942   8.900  1.00  3.70           H   new
ATOM      0 HH12 ARG A  11     -21.496  15.756   7.680  1.00  3.70           H   new
ATOM      0 HH21 ARG A  11     -19.028  15.145   5.595  1.00  3.70           H   new
ATOM      0 HH22 ARG A  11     -20.510  15.274   5.682  1.00  3.70           H   new
ATOM    163  N   THR A  12     -14.665  17.739  13.161  1.00  3.11           N
ATOM    164  CA  THR A  12     -14.499  18.321  14.488  1.00  3.11           C
ATOM    165  C   THR A  12     -15.843  18.500  15.192  1.00  3.11           C
ATOM    166  O   THR A  12     -16.779  19.054  14.619  1.00  3.11           O
ATOM    167  CB  THR A  12     -13.786  19.691  14.400  1.00  3.11           C
ATOM    168  CG2 THR A  12     -13.573  20.296  15.800  1.00  3.11           C
ATOM    169  OG1 THR A  12     -12.505  19.524  13.780  1.00  3.11           O
ATOM      0  H   THR A  12     -14.667  18.312  12.519  1.00  3.11           H   new
ATOM      0  HA  THR A  12     -13.956  17.705  15.004  1.00  3.11           H   new
ATOM      0  HB  THR A  12     -14.345  20.287  13.878  1.00  3.11           H   new
ATOM      0  HG1 THR A  12     -12.118  20.268  13.731  1.00  3.11           H   new
ATOM      0 HG21 THR A  12     -13.125  21.153  15.718  1.00  3.11           H   new
ATOM      0 HG22 THR A  12     -14.432  20.421  16.233  1.00  3.11           H   new
ATOM      0 HG23 THR A  12     -13.027  19.696  16.332  1.00  3.11           H   new
ATOM    177  N   TYR A  13     -15.903  18.040  16.438  1.00  2.56           N
ATOM    178  CA  TYR A  13     -17.070  18.141  17.319  1.00  2.56           C
ATOM    179  C   TYR A  13     -16.722  18.760  18.683  1.00  2.56           C
ATOM    180  O   TYR A  13     -16.341  18.022  19.593  1.00  2.56           O
ATOM    181  CB  TYR A  13     -17.723  16.784  17.550  1.00  2.56           C
ATOM    182  CG  TYR A  13     -18.292  16.148  16.320  1.00  2.56           C
ATOM    183  CD1 TYR A  13     -17.520  15.320  15.532  1.00  2.56           C
ATOM    184  CD2 TYR A  13     -19.614  16.405  15.981  1.00  2.56           C
ATOM    185  CE1 TYR A  13     -18.060  14.750  14.400  1.00  2.56           C
ATOM    186  CE2 TYR A  13     -20.158  15.839  14.850  1.00  2.56           C
ATOM    187  CZ  TYR A  13     -19.384  15.012  14.055  1.00  2.56           C
ATOM    188  OH  TYR A  13     -19.924  14.445  12.920  1.00  2.56           O
ATOM      0  H   TYR A  13     -15.238  17.643  16.812  1.00  2.56           H   new
ATOM      0  HA  TYR A  13     -17.693  18.726  16.860  1.00  2.56           H   new
ATOM      0  HB2 TYR A  13     -17.066  16.184  17.936  1.00  2.56           H   new
ATOM      0  HB3 TYR A  13     -18.432  16.887  18.204  1.00  2.56           H   new
ATOM      0  HD1 TYR A  13     -16.636  15.147  15.764  1.00  2.56           H   new
ATOM      0  HD2 TYR A  13     -20.132  16.960  16.518  1.00  2.56           H   new
ATOM      0  HE1 TYR A  13     -17.542  14.191  13.867  1.00  2.56           H   new
ATOM      0  HE2 TYR A  13     -21.043  16.012  14.621  1.00  2.56           H   new
ATOM      0  HH  TYR A  13     -20.724  14.688  12.839  1.00  2.56           H   new
ATOM    198  N   PRO A  14     -16.761  20.095  18.832  1.00  2.07           N
ATOM    199  CA  PRO A  14     -16.439  20.846  20.040  1.00  2.07           C
ATOM    200  C   PRO A  14     -17.330  20.336  21.162  1.00  2.07           C
ATOM    201  O   PRO A  14     -18.270  19.601  20.890  1.00  2.07           O
ATOM    202  CB  PRO A  14     -16.764  22.294  19.654  1.00  2.07           C
ATOM    203  CG  PRO A  14     -16.677  22.318  18.140  1.00  2.07           C
ATOM    204  CD  PRO A  14     -17.170  20.964  17.701  1.00  2.07           C
ATOM      0  HA  PRO A  14     -15.523  20.761  20.348  1.00  2.07           H   new
ATOM      0  HB2 PRO A  14     -17.648  22.550  19.960  1.00  2.07           H   new
ATOM      0  HB3 PRO A  14     -16.134  22.915  20.053  1.00  2.07           H   new
ATOM      0  HG2 PRO A  14     -17.223  23.028  17.768  1.00  2.07           H   new
ATOM      0  HG3 PRO A  14     -15.767  22.474  17.843  1.00  2.07           H   new
ATOM      0  HD2 PRO A  14     -18.131  20.955  17.567  1.00  2.07           H   new
ATOM      0  HD3 PRO A  14     -16.764  20.685  16.865  1.00  2.07           H   new
ATOM    212  N   LYS A  15     -17.047  20.687  22.413  1.00  1.67           N
ATOM    213  CA  LYS A  15     -17.886  20.193  23.519  1.00  1.67           C
ATOM    214  C   LYS A  15     -19.394  20.387  23.270  1.00  1.67           C
ATOM    215  O   LYS A  15     -20.184  19.495  23.569  1.00  1.67           O
ATOM    216  CB  LYS A  15     -17.471  20.864  24.829  1.00  1.67           C
ATOM    217  CG  LYS A  15     -18.239  20.399  26.064  1.00  1.67           C
ATOM    218  CD  LYS A  15     -17.661  21.042  27.328  1.00  1.67           C
ATOM    219  CE  LYS A  15     -18.416  20.628  28.579  1.00  1.67           C
ATOM    220  NZ  LYS A  15     -17.808  21.212  29.810  1.00  1.67           N1+
ATOM      0  H   LYS A  15     -16.394  21.196  22.646  1.00  1.67           H   new
ATOM      0  HA  LYS A  15     -17.739  19.236  23.578  1.00  1.67           H   new
ATOM      0  HB2 LYS A  15     -16.525  20.703  24.973  1.00  1.67           H   new
ATOM      0  HB3 LYS A  15     -17.585  21.823  24.736  1.00  1.67           H   new
ATOM      0  HG2 LYS A  15     -19.176  20.632  25.976  1.00  1.67           H   new
ATOM      0  HG3 LYS A  15     -18.193  19.433  26.136  1.00  1.67           H   new
ATOM      0  HD2 LYS A  15     -16.728  20.793  27.418  1.00  1.67           H   new
ATOM      0  HD3 LYS A  15     -17.689  22.008  27.240  1.00  1.67           H   new
ATOM      0  HE2 LYS A  15     -19.341  20.913  28.508  1.00  1.67           H   new
ATOM      0  HE3 LYS A  15     -18.422  19.661  28.648  1.00  1.67           H   new
ATOM      0  HZ1 LYS A  15     -18.272  20.951  30.523  1.00  1.67           H   new
ATOM      0  HZ2 LYS A  15     -16.966  20.934  29.886  1.00  1.67           H   new
ATOM      0  HZ3 LYS A  15     -17.822  22.100  29.756  1.00  1.67           H   new
ATOM    234  N   GLY A  16     -19.799  21.529  22.716  1.00  1.35           N
ATOM    235  CA  GLY A  16     -21.215  21.740  22.409  1.00  1.35           C
ATOM    236  C   GLY A  16     -21.977  22.570  23.419  1.00  1.35           C
ATOM    237  O   GLY A  16     -21.418  23.090  24.385  1.00  1.35           O
ATOM      0  H   GLY A  16     -19.281  22.184  22.513  1.00  1.35           H   new
ATOM      0  HA2 GLY A  16     -21.283  22.170  21.542  1.00  1.35           H   new
ATOM      0  HA3 GLY A  16     -21.647  20.875  22.331  1.00  1.35           H   new
ATOM    241  N   ASP A  17     -23.270  22.731  23.150  1.00  1.11           N
ATOM    242  CA  ASP A  17     -24.137  23.569  23.977  1.00  1.11           C
ATOM    243  C   ASP A  17     -24.604  22.814  25.214  1.00  1.11           C
ATOM    244  O   ASP A  17     -25.269  21.778  25.118  1.00  1.11           O
ATOM    245  CB  ASP A  17     -25.340  24.113  23.197  1.00  1.11           C
ATOM    246  CG  ASP A  17     -26.210  25.142  24.020  1.00  1.11           C
ATOM    247  OD1 ASP A  17     -26.019  25.274  25.235  1.00  1.11           O
ATOM    248  OD2 ASP A  17     -27.035  25.786  23.415  1.00  1.11           O1-
ATOM      0  H   ASP A  17     -23.669  22.359  22.485  1.00  1.11           H   new
ATOM      0  HA  ASP A  17     -23.606  24.331  24.256  1.00  1.11           H   new
ATOM      0  HB2 ASP A  17     -25.024  24.543  22.387  1.00  1.11           H   new
ATOM      0  HB3 ASP A  17     -25.902  23.371  22.924  1.00  1.11           H   new
ATOM    253  N   THR A  18     -24.182  23.298  26.378  1.00  0.94           N
ATOM    254  CA  THR A  18     -24.493  22.653  27.640  1.00  0.94           C
ATOM    255  C   THR A  18     -25.378  23.508  28.556  1.00  0.94           C
ATOM    256  O   THR A  18     -25.362  23.337  29.778  1.00  0.94           O
ATOM    257  CB  THR A  18     -23.220  22.209  28.363  1.00  0.94           C
ATOM    258  CG2 THR A  18     -22.522  21.159  27.533  1.00  0.94           C
ATOM    259  OG1 THR A  18     -22.351  23.331  28.569  1.00  0.94           O
ATOM      0  H   THR A  18     -23.707  24.011  26.454  1.00  0.94           H   new
ATOM      0  HA  THR A  18     -25.013  21.865  27.419  1.00  0.94           H   new
ATOM      0  HB  THR A  18     -23.453  21.838  29.228  1.00  0.94           H   new
ATOM      0  HG1 THR A  18     -21.656  23.078  28.967  1.00  0.94           H   new
ATOM      0 HG21 THR A  18     -21.713  20.873  27.986  1.00  0.94           H   new
ATOM      0 HG22 THR A  18     -23.111  20.398  27.412  1.00  0.94           H   new
ATOM      0 HG23 THR A  18     -22.293  21.531  26.667  1.00  0.94           H   new
ATOM    267  N   SER A  19     -26.123  24.455  27.978  1.00  0.83           N
ATOM    268  CA  SER A  19     -27.014  25.302  28.774  1.00  0.83           C
ATOM    269  C   SER A  19     -28.085  24.443  29.492  1.00  0.83           C
ATOM    270  O   SER A  19     -28.704  23.596  28.850  1.00  0.83           O
ATOM    271  CB  SER A  19     -27.728  26.277  27.856  1.00  0.83           C
ATOM    272  OG  SER A  19     -26.821  27.106  27.191  1.00  0.83           O
ATOM      0  H   SER A  19     -26.127  24.621  27.134  1.00  0.83           H   new
ATOM      0  HA  SER A  19     -26.481  25.774  29.433  1.00  0.83           H   new
ATOM      0  HB2 SER A  19     -28.256  25.786  27.207  1.00  0.83           H   new
ATOM      0  HB3 SER A  19     -28.345  26.818  28.373  1.00  0.83           H   new
ATOM      0  HG  SER A  19     -26.477  26.687  26.550  1.00  0.83           H   new
ATOM    278  N   PRO A  20     -28.406  24.675  30.783  1.00  0.76           N
ATOM    279  CA  PRO A  20     -29.426  23.952  31.538  1.00  0.76           C
ATOM    280  C   PRO A  20     -30.789  23.966  30.853  1.00  0.76           C
ATOM    281  O   PRO A  20     -31.183  24.979  30.263  1.00  0.76           O
ATOM    282  CB  PRO A  20     -29.463  24.708  32.868  1.00  0.76           C
ATOM    283  CG  PRO A  20     -28.081  25.304  33.004  1.00  0.76           C
ATOM    284  CD  PRO A  20     -27.665  25.672  31.585  1.00  0.76           C
ATOM      0  HA  PRO A  20     -29.219  23.009  31.630  1.00  0.76           H   new
ATOM      0  HB2 PRO A  20     -30.146  25.397  32.864  1.00  0.76           H   new
ATOM      0  HB3 PRO A  20     -29.665  24.113  33.607  1.00  0.76           H   new
ATOM      0  HG2 PRO A  20     -28.091  26.084  33.580  1.00  0.76           H   new
ATOM      0  HG3 PRO A  20     -27.462  24.669  33.397  1.00  0.76           H   new
ATOM      0  HD2 PRO A  20     -27.915  26.581  31.357  1.00  0.76           H   new
ATOM      0  HD3 PRO A  20     -26.706  25.601  31.457  1.00  0.76           H   new
ATOM    292  N   GLY A  21     -31.513  22.848  30.949  1.00  0.72           N
ATOM    293  CA  GLY A  21     -32.835  22.727  30.331  1.00  0.72           C
ATOM    294  C   GLY A  21     -33.149  21.297  29.890  1.00  0.72           C
ATOM    295  O   GLY A  21     -32.395  20.364  30.164  1.00  0.72           O
ATOM      0  H   GLY A  21     -31.254  22.145  31.371  1.00  0.72           H   new
ATOM      0  HA2 GLY A  21     -33.511  23.024  30.960  1.00  0.72           H   new
ATOM      0  HA3 GLY A  21     -32.884  23.317  29.563  1.00  0.72           H   new
ATOM    299  N   VAL A  22     -34.271  21.108  29.202  1.00  0.70           N
ATOM    300  CA  VAL A  22     -34.635  19.754  28.784  1.00  0.70           C
ATOM    301  C   VAL A  22     -34.434  19.609  27.276  1.00  0.70           C
ATOM    302  O   VAL A  22     -34.905  20.432  26.488  1.00  0.70           O
ATOM    303  CB  VAL A  22     -36.076  19.408  29.198  1.00  0.70           C
ATOM    304  CG1 VAL A  22     -36.391  18.021  28.751  1.00  0.70           C
ATOM    305  CG2 VAL A  22     -36.207  19.525  30.694  1.00  0.70           C
ATOM      0  H   VAL A  22     -34.821  21.728  28.972  1.00  0.70           H   new
ATOM      0  HA  VAL A  22     -34.054  19.121  29.235  1.00  0.70           H   new
ATOM      0  HB  VAL A  22     -36.701  20.023  28.783  1.00  0.70           H   new
ATOM      0 HG11 VAL A  22     -37.299  17.796  29.009  1.00  0.70           H   new
ATOM      0 HG12 VAL A  22     -36.306  17.965  27.786  1.00  0.70           H   new
ATOM      0 HG13 VAL A  22     -35.774  17.399  29.167  1.00  0.70           H   new
ATOM      0 HG21 VAL A  22     -37.115  19.307  30.958  1.00  0.70           H   new
ATOM      0 HG22 VAL A  22     -35.590  18.911  31.122  1.00  0.70           H   new
ATOM      0 HG23 VAL A  22     -36.000  20.433  30.967  1.00  0.70           H   new
ATOM    315  N   TYR A  23     -33.674  18.587  26.905  1.00  0.72           N
ATOM    316  CA  TYR A  23     -33.259  18.311  25.540  1.00  0.72           C
ATOM    317  C   TYR A  23     -33.882  17.062  24.958  1.00  0.72           C
ATOM    318  O   TYR A  23     -34.081  16.067  25.644  1.00  0.72           O
ATOM    319  CB  TYR A  23     -31.737  18.166  25.534  1.00  0.72           C
ATOM    320  CG  TYR A  23     -31.039  19.469  25.750  1.00  0.72           C
ATOM    321  CD1 TYR A  23     -30.915  20.005  27.021  1.00  0.72           C
ATOM    322  CD2 TYR A  23     -30.506  20.134  24.661  1.00  0.72           C
ATOM    323  CE1 TYR A  23     -30.281  21.219  27.179  1.00  0.72           C
ATOM    324  CE2 TYR A  23     -29.859  21.334  24.832  1.00  0.72           C
ATOM    325  CZ  TYR A  23     -29.751  21.875  26.085  1.00  0.72           C
ATOM    326  OH  TYR A  23     -29.120  23.071  26.254  1.00  0.72           O
ATOM      0  H   TYR A  23     -33.373  18.011  27.468  1.00  0.72           H   new
ATOM      0  HA  TYR A  23     -33.559  19.048  24.985  1.00  0.72           H   new
ATOM      0  HB2 TYR A  23     -31.472  17.541  26.227  1.00  0.72           H   new
ATOM      0  HB3 TYR A  23     -31.454  17.787  24.687  1.00  0.72           H   new
ATOM      0  HD1 TYR A  23     -31.255  19.552  27.758  1.00  0.72           H   new
ATOM      0  HD2 TYR A  23     -30.586  19.768  23.810  1.00  0.72           H   new
ATOM      0  HE1 TYR A  23     -30.210  21.598  28.025  1.00  0.72           H   new
ATOM      0  HE2 TYR A  23     -29.496  21.777  24.099  1.00  0.72           H   new
ATOM      0  HH  TYR A  23     -29.054  23.240  27.074  1.00  0.72           H   new
ATOM    336  N   ARG A  24     -34.132  17.070  23.665  1.00  0.77           N
ATOM    337  CA  ARG A  24     -34.628  15.862  23.029  1.00  0.77           C
ATOM    338  C   ARG A  24     -33.432  15.012  22.604  1.00  0.77           C
ATOM    339  O   ARG A  24     -32.414  15.555  22.167  1.00  0.77           O
ATOM    340  CB  ARG A  24     -35.497  16.239  21.844  1.00  0.77           C
ATOM    341  CG  ARG A  24     -36.730  17.020  22.240  1.00  0.77           C
ATOM    342  CD  ARG A  24     -37.544  17.475  21.081  1.00  0.77           C
ATOM    343  NE  ARG A  24     -38.749  18.171  21.533  1.00  0.77           N
ATOM    344  CZ  ARG A  24     -38.807  19.494  21.809  1.00  0.77           C
ATOM    345  NH1 ARG A  24     -37.738  20.243  21.644  1.00  0.77           N1+
ATOM    346  NH2 ARG A  24     -39.927  20.046  22.245  1.00  0.77           N
ATOM      0  H   ARG A  24     -34.026  17.746  23.144  1.00  0.77           H   new
ATOM      0  HA  ARG A  24     -35.173  15.345  23.643  1.00  0.77           H   new
ATOM      0  HB2 ARG A  24     -34.973  16.766  21.220  1.00  0.77           H   new
ATOM      0  HB3 ARG A  24     -35.767  15.432  21.378  1.00  0.77           H   new
ATOM      0  HG2 ARG A  24     -37.282  16.469  22.817  1.00  0.77           H   new
ATOM      0  HG3 ARG A  24     -36.461  17.793  22.760  1.00  0.77           H   new
ATOM      0  HD2 ARG A  24     -37.016  18.065  20.521  1.00  0.77           H   new
ATOM      0  HD3 ARG A  24     -37.792  16.712  20.535  1.00  0.77           H   new
ATOM      0  HE  ARG A  24     -39.468  17.709  21.630  1.00  0.77           H   new
ATOM      0 HH11 ARG A  24     -37.006  19.891  21.362  1.00  0.77           H   new
ATOM      0 HH12 ARG A  24     -37.771  21.084  21.819  1.00  0.77           H   new
ATOM      0 HH21 ARG A  24     -40.630  19.563  22.356  1.00  0.77           H   new
ATOM      0 HH22 ARG A  24     -39.953  20.888  22.417  1.00  0.77           H   new
ATOM    360  N   ILE A  25     -33.559  13.697  22.714  1.00  0.87           N
ATOM    361  CA  ILE A  25     -32.526  12.777  22.249  1.00  0.87           C
ATOM    362  C   ILE A  25     -33.025  12.156  20.969  1.00  0.87           C
ATOM    363  O   ILE A  25     -34.037  11.442  20.974  1.00  0.87           O
ATOM    364  CB  ILE A  25     -32.260  11.660  23.268  1.00  0.87           C
ATOM    365  CG1 ILE A  25     -31.824  12.256  24.590  1.00  0.87           C
ATOM    366  CG2 ILE A  25     -31.224  10.680  22.731  1.00  0.87           C
ATOM    367  CD1 ILE A  25     -31.787  11.251  25.703  1.00  0.87           C
ATOM      0  H   ILE A  25     -34.245  13.311  23.060  1.00  0.87           H   new
ATOM      0  HA  ILE A  25     -31.697  13.264  22.121  1.00  0.87           H   new
ATOM      0  HB  ILE A  25     -33.081  11.166  23.416  1.00  0.87           H   new
ATOM      0 HG12 ILE A  25     -30.943  12.649  24.487  1.00  0.87           H   new
ATOM      0 HG13 ILE A  25     -32.429  12.975  24.830  1.00  0.87           H   new
ATOM      0 HG21 ILE A  25     -31.068   9.982  23.386  1.00  0.87           H   new
ATOM      0 HG22 ILE A  25     -31.550  10.283  21.908  1.00  0.87           H   new
ATOM      0 HG23 ILE A  25     -30.394  11.150  22.556  1.00  0.87           H   new
ATOM      0 HD11 ILE A  25     -31.503  11.685  26.522  1.00  0.87           H   new
ATOM      0 HD12 ILE A  25     -32.672  10.874  25.828  1.00  0.87           H   new
ATOM      0 HD13 ILE A  25     -31.163  10.543  25.479  1.00  0.87           H   new
ATOM    379  N   MET A  26     -32.332  12.434  19.879  1.00  1.04           N
ATOM    380  CA  MET A  26     -32.791  11.987  18.582  1.00  1.04           C
ATOM    381  C   MET A  26     -31.915  10.869  18.032  1.00  1.04           C
ATOM    382  O   MET A  26     -30.750  10.740  18.415  1.00  1.04           O
ATOM    383  CB  MET A  26     -32.813  13.165  17.621  1.00  1.04           C
ATOM    384  CG  MET A  26     -33.504  14.436  18.167  1.00  1.04           C
ATOM    385  SD  MET A  26     -35.242  14.241  18.548  1.00  1.04           S
ATOM    386  CE  MET A  26     -35.958  14.077  16.936  1.00  1.04           C
ATOM      0  H   MET A  26     -31.596  12.879  19.870  1.00  1.04           H   new
ATOM      0  HA  MET A  26     -33.687  11.630  18.681  1.00  1.04           H   new
ATOM      0  HB2 MET A  26     -31.900  13.387  17.381  1.00  1.04           H   new
ATOM      0  HB3 MET A  26     -33.263  12.893  16.806  1.00  1.04           H   new
ATOM      0  HG2 MET A  26     -33.040  14.722  18.970  1.00  1.04           H   new
ATOM      0  HG3 MET A  26     -33.407  15.147  17.515  1.00  1.04           H   new
ATOM      0  HE1 MET A  26     -36.918  13.963  17.018  1.00  1.04           H   new
ATOM      0  HE2 MET A  26     -35.771  14.874  16.416  1.00  1.04           H   new
ATOM      0  HE3 MET A  26     -35.578  13.304  16.490  1.00  1.04           H   new
ATOM    396  N   SER A  27     -32.468  10.109  17.095  1.00  1.29           N
ATOM    397  CA  SER A  27     -31.751   9.050  16.393  1.00  1.29           C
ATOM    398  C   SER A  27     -32.128   9.056  14.916  1.00  1.29           C
ATOM    399  O   SER A  27     -33.299   9.125  14.564  1.00  1.29           O
ATOM    400  CB  SER A  27     -32.055   7.705  17.019  1.00  1.29           C
ATOM    401  OG  SER A  27     -31.431   6.660  16.317  1.00  1.29           O
ATOM      0  H   SER A  27     -33.286  10.195  16.844  1.00  1.29           H   new
ATOM      0  HA  SER A  27     -30.797   9.211  16.468  1.00  1.29           H   new
ATOM      0  HB2 SER A  27     -31.756   7.701  17.942  1.00  1.29           H   new
ATOM      0  HB3 SER A  27     -33.014   7.561  17.031  1.00  1.29           H   new
ATOM      0  HG  SER A  27     -31.614   5.927  16.684  1.00  1.29           H   new
ATOM    407  N   ARG A  28     -31.112   9.037  14.049  1.00  1.59           N
ATOM    408  CA  ARG A  28     -31.288   9.144  12.591  1.00  1.59           C
ATOM    409  C   ARG A  28     -32.082   8.022  11.912  1.00  1.59           C
ATOM    410  O   ARG A  28     -32.738   8.260  10.896  1.00  1.59           O
ATOM    411  CB  ARG A  28     -29.935   9.223  11.918  1.00  1.59           C
ATOM    412  CG  ARG A  28     -29.189  10.526  12.129  1.00  1.59           C
ATOM    413  CD  ARG A  28     -27.853  10.498  11.471  1.00  1.59           C
ATOM    414  NE  ARG A  28     -27.131  11.745  11.643  1.00  1.59           N
ATOM    415  CZ  ARG A  28     -25.848  11.943  11.285  1.00  1.59           C
ATOM    416  NH1 ARG A  28     -25.155  10.967  10.740  1.00  1.59           N1+
ATOM    417  NH2 ARG A  28     -25.286  13.120  11.481  1.00  1.59           N
ATOM      0  H   ARG A  28     -30.290   8.961  14.291  1.00  1.59           H   new
ATOM      0  HA  ARG A  28     -31.818   9.949  12.481  1.00  1.59           H   new
ATOM      0  HB2 ARG A  28     -29.384   8.494  12.244  1.00  1.59           H   new
ATOM      0  HB3 ARG A  28     -30.054   9.085  10.965  1.00  1.59           H   new
ATOM      0  HG2 ARG A  28     -29.712  11.262  11.773  1.00  1.59           H   new
ATOM      0  HG3 ARG A  28     -29.080  10.689  13.079  1.00  1.59           H   new
ATOM      0  HD2 ARG A  28     -27.329   9.769  11.838  1.00  1.59           H   new
ATOM      0  HD3 ARG A  28     -27.964  10.318  10.524  1.00  1.59           H   new
ATOM      0  HE  ARG A  28     -27.553  12.405  11.999  1.00  1.59           H   new
ATOM      0 HH11 ARG A  28     -25.521  10.200  10.611  1.00  1.59           H   new
ATOM      0 HH12 ARG A  28     -24.336  11.096  10.512  1.00  1.59           H   new
ATOM      0 HH21 ARG A  28     -25.739  13.759  11.837  1.00  1.59           H   new
ATOM      0 HH22 ARG A  28     -24.467  13.249  11.253  1.00  1.59           H   new
ATOM    431  N   TYR A  29     -31.983   6.807  12.445  1.00  1.86           N
ATOM    432  CA  TYR A  29     -32.632   5.636  11.857  1.00  1.86           C
ATOM    433  C   TYR A  29     -32.323   5.535  10.342  1.00  1.86           C
ATOM    434  O   TYR A  29     -31.323   6.078   9.870  1.00  1.86           O
ATOM    435  CB  TYR A  29     -34.142   5.697  12.209  1.00  1.86           C
ATOM    436  CG  TYR A  29     -35.019   4.536  11.770  1.00  1.86           C
ATOM    437  CD1 TYR A  29     -34.795   3.270  12.284  1.00  1.86           C
ATOM    438  CD2 TYR A  29     -36.056   4.745  10.860  1.00  1.86           C
ATOM    439  CE1 TYR A  29     -35.575   2.212  11.869  1.00  1.86           C
ATOM    440  CE2 TYR A  29     -36.833   3.681  10.449  1.00  1.86           C
ATOM    441  CZ  TYR A  29     -36.593   2.421  10.946  1.00  1.86           C
ATOM    442  OH  TYR A  29     -37.366   1.361  10.533  1.00  1.86           O
ATOM      0  H   TYR A  29     -31.536   6.637  13.160  1.00  1.86           H   new
ATOM      0  HA  TYR A  29     -32.281   4.811  12.228  1.00  1.86           H   new
ATOM      0  HB2 TYR A  29     -34.220   5.782  13.172  1.00  1.86           H   new
ATOM      0  HB3 TYR A  29     -34.506   6.509  11.822  1.00  1.86           H   new
ATOM      0  HD1 TYR A  29     -34.119   3.134  12.908  1.00  1.86           H   new
ATOM      0  HD2 TYR A  29     -36.223   5.599  10.531  1.00  1.86           H   new
ATOM      0  HE1 TYR A  29     -35.420   1.359  12.206  1.00  1.86           H   new
ATOM      0  HE2 TYR A  29     -37.519   3.816   9.836  1.00  1.86           H   new
ATOM      0  HH  TYR A  29     -37.938   1.630   9.980  1.00  1.86           H   new
ATOM    452  N   ILE A  30     -33.138   4.775   9.619  1.00  2.01           N
ATOM    453  CA  ILE A  30     -33.022   4.499   8.203  1.00  2.01           C
ATOM    454  C   ILE A  30     -33.878   5.444   7.361  1.00  2.01           C
ATOM    455  O   ILE A  30     -33.437   5.979   6.346  1.00  2.01           O
ATOM    456  CB  ILE A  30     -33.511   3.065   7.959  1.00  2.01           C
ATOM    457  CG1 ILE A  30     -32.624   2.094   8.709  1.00  2.01           C
ATOM    458  CG2 ILE A  30     -33.531   2.757   6.483  1.00  2.01           C
ATOM    459  CD1 ILE A  30     -33.182   0.704   8.753  1.00  2.01           C
ATOM      0  H   ILE A  30     -33.818   4.383   9.971  1.00  2.01           H   new
ATOM      0  HA  ILE A  30     -32.095   4.620   7.944  1.00  2.01           H   new
ATOM      0  HB  ILE A  30     -34.419   2.975   8.289  1.00  2.01           H   new
ATOM      0 HG12 ILE A  30     -31.750   2.073   8.290  1.00  2.01           H   new
ATOM      0 HG13 ILE A  30     -32.496   2.415   9.616  1.00  2.01           H   new
ATOM      0 HG21 ILE A  30     -33.842   1.848   6.346  1.00  2.01           H   new
ATOM      0 HG22 ILE A  30     -34.128   3.374   6.032  1.00  2.01           H   new
ATOM      0 HG23 ILE A  30     -32.636   2.850   6.121  1.00  2.01           H   new
ATOM      0 HD11 ILE A  30     -32.576   0.127   9.243  1.00  2.01           H   new
ATOM      0 HD12 ILE A  30     -34.045   0.715   9.195  1.00  2.01           H   new
ATOM      0 HD13 ILE A  30     -33.287   0.368   7.849  1.00  2.01           H   new
ATOM    471  N   LEU A  31     -35.134   5.590   7.772  1.00  1.96           N
ATOM    472  CA  LEU A  31     -36.140   6.347   7.039  1.00  1.96           C
ATOM    473  C   LEU A  31     -36.383   7.768   7.556  1.00  1.96           C
ATOM    474  O   LEU A  31     -37.302   8.443   7.093  1.00  1.96           O
ATOM    475  CB  LEU A  31     -37.448   5.569   7.080  1.00  1.96           C
ATOM    476  CG  LEU A  31     -37.361   4.176   6.472  1.00  1.96           C
ATOM    477  CD1 LEU A  31     -38.682   3.474   6.627  1.00  1.96           C
ATOM    478  CD2 LEU A  31     -36.963   4.297   5.015  1.00  1.96           C
ATOM      0  H   LEU A  31     -35.430   5.243   8.501  1.00  1.96           H   new
ATOM      0  HA  LEU A  31     -35.800   6.454   6.137  1.00  1.96           H   new
ATOM      0  HB2 LEU A  31     -37.738   5.491   8.002  1.00  1.96           H   new
ATOM      0  HB3 LEU A  31     -38.129   6.075   6.610  1.00  1.96           H   new
ATOM      0  HG  LEU A  31     -36.689   3.648   6.931  1.00  1.96           H   new
ATOM      0 HD11 LEU A  31     -38.625   2.587   6.239  1.00  1.96           H   new
ATOM      0 HD12 LEU A  31     -38.901   3.401   7.569  1.00  1.96           H   new
ATOM      0 HD13 LEU A  31     -39.373   3.981   6.173  1.00  1.96           H   new
ATOM      0 HD21 LEU A  31     -36.905   3.413   4.621  1.00  1.96           H   new
ATOM      0 HD22 LEU A  31     -37.628   4.820   4.540  1.00  1.96           H   new
ATOM      0 HD23 LEU A  31     -36.100   4.736   4.950  1.00  1.96           H   new
ATOM    490  N   GLY A  32     -35.584   8.221   8.514  1.00  1.74           N
ATOM    491  CA  GLY A  32     -35.748   9.564   9.059  1.00  1.74           C
ATOM    492  C   GLY A  32     -35.573   9.627  10.570  1.00  1.74           C
ATOM    493  O   GLY A  32     -35.917   8.692  11.297  1.00  1.74           O
ATOM      0  H   GLY A  32     -34.941   7.768   8.862  1.00  1.74           H   new
ATOM      0  HA2 GLY A  32     -35.104  10.157   8.640  1.00  1.74           H   new
ATOM      0  HA3 GLY A  32     -36.630   9.894   8.828  1.00  1.74           H   new
ATOM    497  N   THR A  33     -35.068  10.774  11.015  1.00  1.46           N
ATOM    498  CA  THR A  33     -34.776  11.056  12.413  1.00  1.46           C
ATOM    499  C   THR A  33     -36.008  11.020  13.317  1.00  1.46           C
ATOM    500  O   THR A  33     -37.040  11.608  12.983  1.00  1.46           O
ATOM    501  CB  THR A  33     -34.063  12.422  12.547  1.00  1.46           C
ATOM    502  CG2 THR A  33     -33.677  12.661  13.980  1.00  1.46           C
ATOM    503  OG1 THR A  33     -32.863  12.424  11.758  1.00  1.46           O
ATOM      0  H   THR A  33     -34.880  11.430  10.492  1.00  1.46           H   new
ATOM      0  HA  THR A  33     -34.192  10.343  12.715  1.00  1.46           H   new
ATOM      0  HB  THR A  33     -34.669  13.116  12.243  1.00  1.46           H   new
ATOM      0  HG1 THR A  33     -32.480  13.168  11.832  1.00  1.46           H   new
ATOM      0 HG21 THR A  33     -33.231  13.519  14.056  1.00  1.46           H   new
ATOM      0 HG22 THR A  33     -34.473  12.661  14.534  1.00  1.46           H   new
ATOM      0 HG23 THR A  33     -33.078  11.958  14.276  1.00  1.46           H   new
ATOM    511  N   TYR A  34     -35.889  10.356  14.470  1.00  1.19           N
ATOM    512  CA  TYR A  34     -37.001  10.286  15.414  1.00  1.19           C
ATOM    513  C   TYR A  34     -36.511  10.548  16.836  1.00  1.19           C
ATOM    514  O   TYR A  34     -35.316  10.456  17.122  1.00  1.19           O
ATOM    515  CB  TYR A  34     -37.673   8.909  15.354  1.00  1.19           C
ATOM    516  CG  TYR A  34     -36.870   7.766  15.978  1.00  1.19           C
ATOM    517  CD1 TYR A  34     -37.129   7.416  17.295  1.00  1.19           C
ATOM    518  CD2 TYR A  34     -35.895   7.085  15.271  1.00  1.19           C
ATOM    519  CE1 TYR A  34     -36.436   6.403  17.907  1.00  1.19           C
ATOM    520  CE2 TYR A  34     -35.194   6.051  15.903  1.00  1.19           C
ATOM    521  CZ  TYR A  34     -35.468   5.721  17.210  1.00  1.19           C
ATOM    522  OH  TYR A  34     -34.772   4.707  17.827  1.00  1.19           O
ATOM      0  H   TYR A  34     -35.177   9.943  14.721  1.00  1.19           H   new
ATOM      0  HA  TYR A  34     -37.647  10.966  15.167  1.00  1.19           H   new
ATOM      0  HB2 TYR A  34     -38.532   8.964  15.802  1.00  1.19           H   new
ATOM      0  HB3 TYR A  34     -37.850   8.692  14.425  1.00  1.19           H   new
ATOM      0  HD1 TYR A  34     -37.783   7.876  17.771  1.00  1.19           H   new
ATOM      0  HD2 TYR A  34     -35.708   7.311  14.388  1.00  1.19           H   new
ATOM      0  HE1 TYR A  34     -36.621   6.179  18.790  1.00  1.19           H   new
ATOM      0  HE2 TYR A  34     -34.539   5.584  15.436  1.00  1.19           H   new
ATOM      0  HH  TYR A  34     -34.217   4.380  17.288  1.00  1.19           H   new
ATOM    532  N   GLN A  35     -37.428  10.890  17.739  1.00  0.99           N
ATOM    533  CA  GLN A  35     -37.037  11.106  19.134  1.00  0.99           C
ATOM    534  C   GLN A  35     -36.993   9.797  19.914  1.00  0.99           C
ATOM    535  O   GLN A  35     -37.999   9.094  20.031  1.00  0.99           O
ATOM    536  CB  GLN A  35     -37.982  12.105  19.803  1.00  0.99           C
ATOM    537  CG  GLN A  35     -37.642  12.438  21.252  1.00  0.99           C
ATOM    538  CD  GLN A  35     -38.581  13.486  21.867  1.00  0.99           C
ATOM    539  NE2 GLN A  35     -39.059  13.182  23.056  1.00  0.99           N
ATOM    540  OE1 GLN A  35     -38.875  14.530  21.269  1.00  0.99           O
ATOM      0  H   GLN A  35     -38.264  11.001  17.572  1.00  0.99           H   new
ATOM      0  HA  GLN A  35     -36.140  11.476  19.137  1.00  0.99           H   new
ATOM      0  HB2 GLN A  35     -37.981  12.926  19.287  1.00  0.99           H   new
ATOM      0  HB3 GLN A  35     -38.884  11.750  19.769  1.00  0.99           H   new
ATOM      0  HG2 GLN A  35     -37.681  11.627  21.782  1.00  0.99           H   new
ATOM      0  HG3 GLN A  35     -36.729  12.763  21.298  1.00  0.99           H   new
ATOM      0 HE21 GLN A  35     -38.829  12.446  23.437  1.00  0.99           H   new
ATOM      0 HE22 GLN A  35     -39.601  13.720  23.452  1.00  0.99           H   new
ATOM    549  N   ALA A  36     -35.804   9.464  20.408  1.00  0.85           N
ATOM    550  CA  ALA A  36     -35.546   8.230  21.146  1.00  0.85           C
ATOM    551  C   ALA A  36     -35.831   8.399  22.628  1.00  0.85           C
ATOM    552  O   ALA A  36     -36.220   7.452  23.314  1.00  0.85           O
ATOM    553  CB  ALA A  36     -34.107   7.806  20.953  1.00  0.85           C
ATOM      0  H   ALA A  36     -35.108   9.961  20.321  1.00  0.85           H   new
ATOM      0  HA  ALA A  36     -36.140   7.546  20.799  1.00  0.85           H   new
ATOM      0  HB1 ALA A  36     -33.942   6.987  21.445  1.00  0.85           H   new
ATOM      0  HB2 ALA A  36     -33.937   7.656  20.010  1.00  0.85           H   new
ATOM      0  HB3 ALA A  36     -33.517   8.503  21.280  1.00  0.85           H   new
ATOM    559  N   GLY A  37     -35.628   9.617  23.111  1.00  0.77           N
ATOM    560  CA  GLY A  37     -35.806   9.916  24.531  1.00  0.77           C
ATOM    561  C   GLY A  37     -35.584  11.387  24.835  1.00  0.77           C
ATOM    562  O   GLY A  37     -35.546  12.221  23.929  1.00  0.77           O
ATOM      0  H   GLY A  37     -35.386  10.290  22.633  1.00  0.77           H   new
ATOM      0  HA2 GLY A  37     -36.701   9.662  24.804  1.00  0.77           H   new
ATOM      0  HA3 GLY A  37     -35.187   9.382  25.053  1.00  0.77           H   new
ATOM    566  N   VAL A  38     -35.494  11.702  26.116  1.00  0.72           N
ATOM    567  CA  VAL A  38     -35.320  13.054  26.623  1.00  0.72           C
ATOM    568  C   VAL A  38     -34.145  13.122  27.603  1.00  0.72           C
ATOM    569  O   VAL A  38     -33.927  12.199  28.379  1.00  0.72           O
ATOM    570  CB  VAL A  38     -36.621  13.510  27.299  1.00  0.72           C
ATOM    571  CG1 VAL A  38     -36.482  14.880  27.876  1.00  0.72           C
ATOM    572  CG2 VAL A  38     -37.747  13.478  26.305  1.00  0.72           C
ATOM      0  H   VAL A  38     -35.534  11.112  26.740  1.00  0.72           H   new
ATOM      0  HA  VAL A  38     -35.118  13.649  25.884  1.00  0.72           H   new
ATOM      0  HB  VAL A  38     -36.815  12.900  28.028  1.00  0.72           H   new
ATOM      0 HG11 VAL A  38     -37.317  15.141  28.295  1.00  0.72           H   new
ATOM      0 HG12 VAL A  38     -35.773  14.882  28.538  1.00  0.72           H   new
ATOM      0 HG13 VAL A  38     -36.265  15.508  27.170  1.00  0.72           H   new
ATOM      0 HG21 VAL A  38     -38.567  13.767  26.735  1.00  0.72           H   new
ATOM      0 HG22 VAL A  38     -37.544  14.073  25.566  1.00  0.72           H   new
ATOM      0 HG23 VAL A  38     -37.858  12.574  25.971  1.00  0.72           H   new
ATOM    582  N   GLY A  39     -33.329  14.156  27.507  1.00  0.70           N
ATOM    583  CA  GLY A  39     -32.215  14.307  28.431  1.00  0.70           C
ATOM    584  C   GLY A  39     -32.352  15.606  29.204  1.00  0.70           C
ATOM    585  O   GLY A  39     -32.960  16.562  28.720  1.00  0.70           O
ATOM      0  H   GLY A  39     -33.399  14.779  26.919  1.00  0.70           H   new
ATOM      0  HA2 GLY A  39     -32.192  13.557  29.046  1.00  0.70           H   new
ATOM      0  HA3 GLY A  39     -31.377  14.300  27.943  1.00  0.70           H   new
ATOM    589  N   VAL A  40     -31.756  15.678  30.388  1.00  0.70           N
ATOM    590  CA  VAL A  40     -31.870  16.910  31.153  1.00  0.70           C
ATOM    591  C   VAL A  40     -30.522  17.496  31.492  1.00  0.70           C
ATOM    592  O   VAL A  40     -29.656  16.836  32.071  1.00  0.70           O
ATOM    593  CB  VAL A  40     -32.661  16.632  32.417  1.00  0.70           C
ATOM    594  CG1 VAL A  40     -32.829  17.901  33.233  1.00  0.70           C
ATOM    595  CG2 VAL A  40     -33.949  16.025  32.012  1.00  0.70           C
ATOM      0  H   VAL A  40     -31.297  15.050  30.755  1.00  0.70           H   new
ATOM      0  HA  VAL A  40     -32.331  17.567  30.608  1.00  0.70           H   new
ATOM      0  HB  VAL A  40     -32.193  16.011  32.997  1.00  0.70           H   new
ATOM      0 HG11 VAL A  40     -33.336  17.705  34.036  1.00  0.70           H   new
ATOM      0 HG12 VAL A  40     -31.956  18.246  33.478  1.00  0.70           H   new
ATOM      0 HG13 VAL A  40     -33.302  18.564  32.706  1.00  0.70           H   new
ATOM      0 HG21 VAL A  40     -34.480  15.835  32.801  1.00  0.70           H   new
ATOM      0 HG22 VAL A  40     -34.432  16.641  31.439  1.00  0.70           H   new
ATOM      0 HG23 VAL A  40     -33.781  15.200  31.530  1.00  0.70           H   new
ATOM    605  N   MET A  41     -30.316  18.724  31.065  1.00  0.71           N
ATOM    606  CA  MET A  41     -29.052  19.380  31.278  1.00  0.71           C
ATOM    607  C   MET A  41     -29.126  20.151  32.579  1.00  0.71           C
ATOM    608  O   MET A  41     -30.062  20.932  32.794  1.00  0.71           O
ATOM    609  CB  MET A  41     -28.761  20.293  30.124  1.00  0.71           C
ATOM    610  CG  MET A  41     -27.399  20.896  30.061  1.00  0.71           C
ATOM    611  SD  MET A  41     -26.208  19.750  29.478  1.00  0.71           S
ATOM    612  CE  MET A  41     -26.845  19.653  27.781  1.00  0.71           C
ATOM      0  H   MET A  41     -30.901  19.196  30.647  1.00  0.71           H   new
ATOM      0  HA  MET A  41     -28.334  18.731  31.335  1.00  0.71           H   new
ATOM      0  HB2 MET A  41     -28.909  19.797  29.303  1.00  0.71           H   new
ATOM      0  HB3 MET A  41     -29.409  21.015  30.140  1.00  0.71           H   new
ATOM      0  HG2 MET A  41     -27.415  21.671  29.478  1.00  0.71           H   new
ATOM      0  HG3 MET A  41     -27.143  21.209  30.943  1.00  0.71           H   new
ATOM      0  HE1 MET A  41     -26.299  19.040  27.265  1.00  0.71           H   new
ATOM      0  HE2 MET A  41     -27.761  19.335  27.797  1.00  0.71           H   new
ATOM      0  HE3 MET A  41     -26.816  20.533  27.373  1.00  0.71           H   new
ATOM    622  N   TYR A  42     -28.140  19.966  33.433  1.00  0.73           N
ATOM    623  CA  TYR A  42     -28.116  20.673  34.697  1.00  0.73           C
ATOM    624  C   TYR A  42     -26.677  20.876  35.141  1.00  0.73           C
ATOM    625  O   TYR A  42     -25.879  19.938  35.130  1.00  0.73           O
ATOM    626  CB  TYR A  42     -28.933  19.864  35.699  1.00  0.73           C
ATOM    627  CG  TYR A  42     -29.068  20.406  37.075  1.00  0.73           C
ATOM    628  CD1 TYR A  42     -29.990  21.387  37.364  1.00  0.73           C
ATOM    629  CD2 TYR A  42     -28.283  19.881  38.063  1.00  0.73           C
ATOM    630  CE1 TYR A  42     -30.116  21.840  38.660  1.00  0.73           C
ATOM    631  CE2 TYR A  42     -28.399  20.318  39.351  1.00  0.73           C
ATOM    632  CZ  TYR A  42     -29.309  21.295  39.657  1.00  0.73           C
ATOM    633  OH  TYR A  42     -29.418  21.736  40.950  1.00  0.73           O
ATOM      0  H   TYR A  42     -27.475  19.437  33.302  1.00  0.73           H   new
ATOM      0  HA  TYR A  42     -28.510  21.556  34.621  1.00  0.73           H   new
ATOM      0  HB2 TYR A  42     -29.824  19.749  35.334  1.00  0.73           H   new
ATOM      0  HB3 TYR A  42     -28.537  18.981  35.763  1.00  0.73           H   new
ATOM      0  HD1 TYR A  42     -30.524  21.741  36.690  1.00  0.73           H   new
ATOM      0  HD2 TYR A  42     -27.663  19.219  37.856  1.00  0.73           H   new
ATOM      0  HE1 TYR A  42     -30.734  22.503  38.867  1.00  0.73           H   new
ATOM      0  HE2 TYR A  42     -27.863  19.954  40.018  1.00  0.73           H   new
ATOM      0  HH  TYR A  42     -28.874  21.319  41.435  1.00  0.73           H   new
ATOM    643  N   GLU A  43     -26.326  22.109  35.485  1.00  0.75           N
ATOM    644  CA  GLU A  43     -24.964  22.443  35.907  1.00  0.75           C
ATOM    645  C   GLU A  43     -23.891  21.921  34.936  1.00  0.75           C
ATOM    646  O   GLU A  43     -22.848  21.424  35.367  1.00  0.75           O
ATOM    647  CB  GLU A  43     -24.673  21.901  37.306  1.00  0.75           C
ATOM    648  CG  GLU A  43     -25.515  22.460  38.427  1.00  0.75           C
ATOM    649  CD  GLU A  43     -25.057  21.945  39.793  1.00  0.75           C
ATOM    650  OE1 GLU A  43     -24.122  21.150  39.838  1.00  0.75           O
ATOM    651  OE2 GLU A  43     -25.634  22.337  40.781  1.00  0.75           O1-
ATOM      0  H   GLU A  43     -26.867  22.777  35.482  1.00  0.75           H   new
ATOM      0  HA  GLU A  43     -24.920  23.412  35.911  1.00  0.75           H   new
ATOM      0  HB2 GLU A  43     -24.788  20.938  37.290  1.00  0.75           H   new
ATOM      0  HB3 GLU A  43     -23.740  22.072  37.511  1.00  0.75           H   new
ATOM      0  HG2 GLU A  43     -25.468  23.429  38.414  1.00  0.75           H   new
ATOM      0  HG3 GLU A  43     -26.444  22.219  38.285  1.00  0.75           H   new
ATOM    658  N   GLY A  44     -24.159  22.038  33.632  1.00  0.75           N
ATOM    659  CA  GLY A  44     -23.233  21.633  32.573  1.00  0.75           C
ATOM    660  C   GLY A  44     -23.226  20.132  32.226  1.00  0.75           C
ATOM    661  O   GLY A  44     -22.439  19.708  31.377  1.00  0.75           O
ATOM      0  H   GLY A  44     -24.898  22.361  33.334  1.00  0.75           H   new
ATOM      0  HA2 GLY A  44     -23.449  22.132  31.770  1.00  0.75           H   new
ATOM      0  HA3 GLY A  44     -22.336  21.891  32.835  1.00  0.75           H   new
ATOM    665  N   VAL A  45     -24.067  19.331  32.887  1.00  0.74           N
ATOM    666  CA  VAL A  45     -24.094  17.882  32.659  1.00  0.74           C
ATOM    667  C   VAL A  45     -25.425  17.396  32.109  1.00  0.74           C
ATOM    668  O   VAL A  45     -26.484  17.798  32.587  1.00  0.74           O
ATOM    669  CB  VAL A  45     -23.795  17.136  33.968  1.00  0.74           C
ATOM    670  CG1 VAL A  45     -23.878  15.618  33.752  1.00  0.74           C
ATOM    671  CG2 VAL A  45     -22.431  17.522  34.443  1.00  0.74           C
ATOM      0  H   VAL A  45     -24.632  19.608  33.473  1.00  0.74           H   new
ATOM      0  HA  VAL A  45     -23.412  17.695  31.995  1.00  0.74           H   new
ATOM      0  HB  VAL A  45     -24.453  17.379  34.638  1.00  0.74           H   new
ATOM      0 HG11 VAL A  45     -23.687  15.161  34.586  1.00  0.74           H   new
ATOM      0 HG12 VAL A  45     -24.770  15.382  33.451  1.00  0.74           H   new
ATOM      0 HG13 VAL A  45     -23.230  15.350  33.082  1.00  0.74           H   new
ATOM      0 HG21 VAL A  45     -22.232  17.056  35.270  1.00  0.74           H   new
ATOM      0 HG22 VAL A  45     -21.774  17.282  33.771  1.00  0.74           H   new
ATOM      0 HG23 VAL A  45     -22.400  18.479  34.597  1.00  0.74           H   new
ATOM    681  N   LEU A  46     -25.378  16.556  31.073  1.00  0.73           N
ATOM    682  CA  LEU A  46     -26.605  16.029  30.477  1.00  0.73           C
ATOM    683  C   LEU A  46     -26.925  14.656  31.041  1.00  0.73           C
ATOM    684  O   LEU A  46     -26.110  13.740  30.960  1.00  0.73           O
ATOM    685  CB  LEU A  46     -26.480  15.981  28.949  1.00  0.73           C
ATOM    686  CG  LEU A  46     -27.640  15.388  28.178  1.00  0.73           C
ATOM    687  CD1 LEU A  46     -28.860  16.252  28.369  1.00  0.73           C
ATOM    688  CD2 LEU A  46     -27.260  15.300  26.721  1.00  0.73           C
ATOM      0  H   LEU A  46     -24.651  16.281  30.704  1.00  0.73           H   new
ATOM      0  HA  LEU A  46     -27.338  16.623  30.701  1.00  0.73           H   new
ATOM      0  HB2 LEU A  46     -26.339  16.886  28.630  1.00  0.73           H   new
ATOM      0  HB3 LEU A  46     -25.682  15.475  28.728  1.00  0.73           H   new
ATOM      0  HG  LEU A  46     -27.845  14.497  28.502  1.00  0.73           H   new
ATOM      0 HD11 LEU A  46     -29.605  15.874  27.876  1.00  0.73           H   new
ATOM      0 HD12 LEU A  46     -29.084  16.292  29.312  1.00  0.73           H   new
ATOM      0 HD13 LEU A  46     -28.677  17.147  28.042  1.00  0.73           H   new
ATOM      0 HD21 LEU A  46     -27.997  14.921  26.217  1.00  0.73           H   new
ATOM      0 HD22 LEU A  46     -27.061  16.188  26.384  1.00  0.73           H   new
ATOM      0 HD23 LEU A  46     -26.478  14.735  26.624  1.00  0.73           H   new
ATOM    700  N   HIS A  47     -28.089  14.522  31.658  1.00  0.73           N
ATOM    701  CA  HIS A  47     -28.469  13.269  32.289  1.00  0.73           C
ATOM    702  C   HIS A  47     -29.547  12.600  31.466  1.00  0.73           C
ATOM    703  O   HIS A  47     -30.555  13.230  31.143  1.00  0.73           O
ATOM    704  CB  HIS A  47     -29.055  13.551  33.661  1.00  0.73           C
ATOM    705  CG  HIS A  47     -28.179  14.325  34.559  1.00  0.73           C
ATOM    706  CD2 HIS A  47     -27.544  13.993  35.686  1.00  0.73           C
ATOM    707  ND1 HIS A  47     -27.937  15.662  34.361  1.00  0.73           N
ATOM    708  CE1 HIS A  47     -27.169  16.108  35.330  1.00  0.73           C
ATOM    709  NE2 HIS A  47     -26.921  15.102  36.152  1.00  0.73           N
ATOM      0  H   HIS A  47     -28.676  15.147  31.723  1.00  0.73           H   new
ATOM      0  HA  HIS A  47     -27.685  12.702  32.359  1.00  0.73           H   new
ATOM      0  HB2 HIS A  47     -29.890  14.032  33.550  1.00  0.73           H   new
ATOM      0  HB3 HIS A  47     -29.269  12.706  34.087  1.00  0.73           H   new
ATOM      0  HD1 HIS A  47     -28.239  16.132  33.708  1.00  0.73           H   new
ATOM      0  HD2 HIS A  47     -27.532  13.151  36.080  1.00  0.73           H   new
ATOM      0  HE1 HIS A  47     -26.855  16.979  35.422  1.00  0.73           H   new
ATOM    717  N   THR A  48     -29.347  11.341  31.107  1.00  0.73           N
ATOM    718  CA  THR A  48     -30.353  10.638  30.324  1.00  0.73           C
ATOM    719  C   THR A  48     -30.553   9.263  30.943  1.00  0.73           C
ATOM    720  O   THR A  48     -29.781   8.857  31.819  1.00  0.73           O
ATOM    721  CB  THR A  48     -29.908  10.457  28.860  1.00  0.73           C
ATOM    722  CG2 THR A  48     -29.286  11.756  28.327  1.00  0.73           C
ATOM    723  OG1 THR A  48     -28.896   9.468  28.798  1.00  0.73           O
ATOM      0  H   THR A  48     -28.647  10.880  31.302  1.00  0.73           H   new
ATOM      0  HA  THR A  48     -31.172  11.158  30.329  1.00  0.73           H   new
ATOM      0  HB  THR A  48     -30.686  10.209  28.336  1.00  0.73           H   new
ATOM      0  HG1 THR A  48     -29.152   8.835  28.309  1.00  0.73           H   new
ATOM      0 HG21 THR A  48     -29.010  11.629  27.406  1.00  0.73           H   new
ATOM      0 HG22 THR A  48     -29.940  12.471  28.373  1.00  0.73           H   new
ATOM      0 HG23 THR A  48     -28.514  11.990  28.866  1.00  0.73           H   new
ATOM    731  N   LEU A  49     -31.563   8.536  30.495  1.00  0.75           N
ATOM    732  CA  LEU A  49     -31.706   7.166  30.957  1.00  0.75           C
ATOM    733  C   LEU A  49     -30.909   6.262  30.042  1.00  0.75           C
ATOM    734  O   LEU A  49     -30.785   6.545  28.846  1.00  0.75           O
ATOM    735  CB  LEU A  49     -33.171   6.795  31.114  1.00  0.75           C
ATOM    736  CG  LEU A  49     -33.839   7.624  32.205  1.00  0.75           C
ATOM    737  CD1 LEU A  49     -35.288   7.287  32.328  1.00  0.75           C
ATOM    738  CD2 LEU A  49     -33.132   7.333  33.484  1.00  0.75           C
ATOM      0  H   LEU A  49     -32.161   8.806  29.939  1.00  0.75           H   new
ATOM      0  HA  LEU A  49     -31.337   7.056  31.847  1.00  0.75           H   new
ATOM      0  HB2 LEU A  49     -33.633   6.932  30.272  1.00  0.75           H   new
ATOM      0  HB3 LEU A  49     -33.247   5.852  31.329  1.00  0.75           H   new
ATOM      0  HG  LEU A  49     -33.782   8.567  31.985  1.00  0.75           H   new
ATOM      0 HD11 LEU A  49     -35.688   7.827  33.027  1.00  0.75           H   new
ATOM      0 HD12 LEU A  49     -35.735   7.467  31.486  1.00  0.75           H   new
ATOM      0 HD13 LEU A  49     -35.384   6.348  32.551  1.00  0.75           H   new
ATOM      0 HD21 LEU A  49     -33.535   7.847  34.201  1.00  0.75           H   new
ATOM      0 HD22 LEU A  49     -33.204   6.387  33.686  1.00  0.75           H   new
ATOM      0 HD23 LEU A  49     -32.197   7.575  33.399  1.00  0.75           H   new
ATOM    750  N   TRP A  50     -30.333   5.203  30.597  1.00  0.79           N
ATOM    751  CA  TRP A  50     -29.450   4.342  29.811  1.00  0.79           C
ATOM    752  C   TRP A  50     -30.166   3.756  28.621  1.00  0.79           C
ATOM    753  O   TRP A  50     -29.674   3.852  27.488  1.00  0.79           O
ATOM    754  CB  TRP A  50     -28.827   3.209  30.650  1.00  0.79           C
ATOM    755  CG  TRP A  50     -27.900   2.308  29.868  1.00  0.79           C
ATOM    756  CD1 TRP A  50     -26.563   2.468  29.691  1.00  0.79           C
ATOM    757  CD2 TRP A  50     -28.252   1.106  29.143  1.00  0.79           C
ATOM    758  CE2 TRP A  50     -27.080   0.629  28.555  1.00  0.79           C
ATOM    759  CE3 TRP A  50     -29.444   0.410  28.950  1.00  0.79           C
ATOM    760  NE1 TRP A  50     -26.065   1.471  28.898  1.00  0.79           N
ATOM    761  CZ2 TRP A  50     -27.063  -0.512  27.783  1.00  0.79           C
ATOM    762  CZ3 TRP A  50     -29.429  -0.735  28.174  1.00  0.79           C
ATOM    763  CH2 TRP A  50     -28.267  -1.184  27.605  1.00  0.79           C
ATOM      0  H   TRP A  50     -30.437   4.965  31.417  1.00  0.79           H   new
ATOM      0  HA  TRP A  50     -28.730   4.913  29.499  1.00  0.79           H   new
ATOM      0  HB2 TRP A  50     -28.336   3.599  31.390  1.00  0.79           H   new
ATOM      0  HB3 TRP A  50     -29.539   2.672  31.032  1.00  0.79           H   new
ATOM      0  HD1 TRP A  50     -26.058   3.158  30.057  1.00  0.79           H   new
ATOM      0  HE1 TRP A  50     -25.244   1.389  28.655  1.00  0.79           H   new
ATOM      0  HE3 TRP A  50     -30.235   0.710  29.336  1.00  0.79           H   new
ATOM      0  HZ2 TRP A  50     -26.276  -0.821  27.396  1.00  0.79           H   new
ATOM      0  HZ3 TRP A  50     -30.219  -1.206  28.037  1.00  0.79           H   new
ATOM      0  HH2 TRP A  50     -28.284  -1.956  27.087  1.00  0.79           H   new
ATOM    774  N   HIS A  51     -31.378   3.255  28.825  1.00  0.84           N
ATOM    775  CA  HIS A  51     -32.071   2.645  27.700  1.00  0.84           C
ATOM    776  C   HIS A  51     -32.380   3.596  26.530  1.00  0.84           C
ATOM    777  O   HIS A  51     -32.734   3.112  25.451  1.00  0.84           O
ATOM    778  CB  HIS A  51     -33.378   1.963  28.122  1.00  0.84           C
ATOM    779  CG  HIS A  51     -34.509   2.863  28.525  1.00  0.84           C
ATOM    780  CD2 HIS A  51     -35.607   3.259  27.843  1.00  0.84           C
ATOM    781  ND1 HIS A  51     -34.601   3.449  29.766  1.00  0.84           N
ATOM    782  CE1 HIS A  51     -35.692   4.148  29.840  1.00  0.84           C
ATOM    783  NE2 HIS A  51     -36.331   4.066  28.683  1.00  0.84           N
ATOM      0  H   HIS A  51     -31.802   3.256  29.573  1.00  0.84           H   new
ATOM      0  HA  HIS A  51     -31.432   1.989  27.381  1.00  0.84           H   new
ATOM      0  HB2 HIS A  51     -33.681   1.407  27.387  1.00  0.84           H   new
ATOM      0  HB3 HIS A  51     -33.184   1.370  28.865  1.00  0.84           H   new
ATOM      0  HD1 HIS A  51     -34.023   3.365  30.397  1.00  0.84           H   new
ATOM      0  HD2 HIS A  51     -35.829   3.028  26.970  1.00  0.84           H   new
ATOM      0  HE1 HIS A  51     -35.978   4.628  30.584  1.00  0.84           H   new
ATOM    791  N   THR A  52     -32.241   4.926  26.709  1.00  0.91           N
ATOM    792  CA  THR A  52     -32.550   5.868  25.636  1.00  0.91           C
ATOM    793  C   THR A  52     -31.340   6.228  24.766  1.00  0.91           C
ATOM    794  O   THR A  52     -31.506   6.856  23.715  1.00  0.91           O
ATOM    795  CB  THR A  52     -33.145   7.179  26.194  1.00  0.91           C
ATOM    796  CG2 THR A  52     -34.382   6.883  27.035  1.00  0.91           C
ATOM    797  OG1 THR A  52     -32.183   7.848  27.019  1.00  0.91           O
ATOM      0  H   THR A  52     -31.971   5.290  27.440  1.00  0.91           H   new
ATOM      0  HA  THR A  52     -33.197   5.406  25.080  1.00  0.91           H   new
ATOM      0  HB  THR A  52     -33.386   7.744  25.443  1.00  0.91           H   new
ATOM      0  HG1 THR A  52     -31.880   7.310  27.589  1.00  0.91           H   new
ATOM      0 HG21 THR A  52     -34.746   7.714  27.379  1.00  0.91           H   new
ATOM      0 HG22 THR A  52     -35.049   6.441  26.486  1.00  0.91           H   new
ATOM      0 HG23 THR A  52     -34.139   6.305  27.775  1.00  0.91           H   new
ATOM    805  N   THR A  53     -30.118   5.878  25.206  1.00  0.99           N
ATOM    806  CA  THR A  53     -28.945   6.245  24.409  1.00  0.99           C
ATOM    807  C   THR A  53     -28.058   5.035  24.208  1.00  0.99           C
ATOM    808  O   THR A  53     -27.250   4.969  23.282  1.00  0.99           O
ATOM    809  CB  THR A  53     -28.082   7.310  25.107  1.00  0.99           C
ATOM    810  CG2 THR A  53     -28.931   8.467  25.552  1.00  0.99           C
ATOM    811  OG1 THR A  53     -27.471   6.767  26.260  1.00  0.99           O
ATOM      0  H   THR A  53     -29.955   5.447  25.932  1.00  0.99           H   new
ATOM      0  HA  THR A  53     -29.282   6.593  23.568  1.00  0.99           H   new
ATOM      0  HB  THR A  53     -27.412   7.606  24.471  1.00  0.99           H   new
ATOM      0  HG1 THR A  53     -26.773   7.200  26.438  1.00  0.99           H   new
ATOM      0 HG21 THR A  53     -28.373   9.129  25.990  1.00  0.99           H   new
ATOM      0 HG22 THR A  53     -29.362   8.867  24.781  1.00  0.99           H   new
ATOM      0 HG23 THR A  53     -29.607   8.153  26.173  1.00  0.99           H   new
ATOM    819  N   ARG A  54     -28.187   4.092  25.129  1.00  1.05           N
ATOM    820  CA  ARG A  54     -27.394   2.875  25.210  1.00  1.05           C
ATOM    821  C   ARG A  54     -25.891   3.165  25.278  1.00  1.05           C
ATOM    822  O   ARG A  54     -25.077   2.320  24.908  1.00  1.05           O
ATOM    823  CB  ARG A  54     -27.674   1.975  24.015  1.00  1.05           C
ATOM    824  CG  ARG A  54     -29.154   1.656  23.793  1.00  1.05           C
ATOM    825  CD  ARG A  54     -29.748   0.955  24.936  1.00  1.05           C
ATOM    826  NE  ARG A  54     -31.174   0.682  24.724  1.00  1.05           N
ATOM    827  CZ  ARG A  54     -31.667  -0.452  24.190  1.00  1.05           C
ATOM    828  NH1 ARG A  54     -30.853  -1.426  23.838  1.00  1.05           N1+
ATOM    829  NH2 ARG A  54     -32.969  -0.592  24.017  1.00  1.05           N
ATOM      0  H   ARG A  54     -28.771   4.147  25.758  1.00  1.05           H   new
ATOM      0  HA  ARG A  54     -27.653   2.427  26.031  1.00  1.05           H   new
ATOM      0  HB2 ARG A  54     -27.323   2.399  23.216  1.00  1.05           H   new
ATOM      0  HB3 ARG A  54     -27.189   1.143  24.131  1.00  1.05           H   new
ATOM      0  HG2 ARG A  54     -29.640   2.480  23.633  1.00  1.05           H   new
ATOM      0  HG3 ARG A  54     -29.250   1.111  22.996  1.00  1.05           H   new
ATOM      0  HD2 ARG A  54     -29.277   0.120  25.084  1.00  1.05           H   new
ATOM      0  HD3 ARG A  54     -29.636   1.490  25.738  1.00  1.05           H   new
ATOM      0  HE  ARG A  54     -31.736   1.290  24.958  1.00  1.05           H   new
ATOM      0 HH11 ARG A  54     -30.005  -1.339  23.949  1.00  1.05           H   new
ATOM      0 HH12 ARG A  54     -31.170  -2.149  23.497  1.00  1.05           H   new
ATOM      0 HH21 ARG A  54     -33.504   0.042  24.245  1.00  1.05           H   new
ATOM      0 HH22 ARG A  54     -33.282  -1.317  23.676  1.00  1.05           H   new
ATOM    843  N   GLY A  55     -25.517   4.345  25.791  1.00  1.10           N
ATOM    844  CA  GLY A  55     -24.110   4.719  25.900  1.00  1.10           C
ATOM    845  C   GLY A  55     -23.606   5.539  24.707  1.00  1.10           C
ATOM    846  O   GLY A  55     -22.471   6.017  24.718  1.00  1.10           O
ATOM      0  H   GLY A  55     -26.067   4.940  26.080  1.00  1.10           H   new
ATOM      0  HA2 GLY A  55     -23.980   5.230  26.714  1.00  1.10           H   new
ATOM      0  HA3 GLY A  55     -23.574   3.915  25.981  1.00  1.10           H   new
ATOM    850  N   ALA A  56     -24.422   5.688  23.664  1.00  1.12           N
ATOM    851  CA  ALA A  56     -24.012   6.450  22.488  1.00  1.12           C
ATOM    852  C   ALA A  56     -23.761   7.916  22.820  1.00  1.12           C
ATOM    853  O   ALA A  56     -24.425   8.495  23.679  1.00  1.12           O
ATOM    854  CB  ALA A  56     -25.068   6.361  21.407  1.00  1.12           C
ATOM      0  H   ALA A  56     -25.214   5.357  23.619  1.00  1.12           H   new
ATOM      0  HA  ALA A  56     -23.181   6.061  22.172  1.00  1.12           H   new
ATOM      0  HB1 ALA A  56     -24.783   6.871  20.633  1.00  1.12           H   new
ATOM      0  HB2 ALA A  56     -25.195   5.433  21.154  1.00  1.12           H   new
ATOM      0  HB3 ALA A  56     -25.904   6.722  21.741  1.00  1.12           H   new
ATOM    860  N   ALA A  57     -22.802   8.526  22.127  1.00  1.13           N
ATOM    861  CA  ALA A  57     -22.514   9.954  22.290  1.00  1.13           C
ATOM    862  C   ALA A  57     -23.707  10.787  21.828  1.00  1.13           C
ATOM    863  O   ALA A  57     -24.476  10.344  20.969  1.00  1.13           O
ATOM    864  CB  ALA A  57     -21.270  10.349  21.528  1.00  1.13           C
ATOM      0  H   ALA A  57     -22.301   8.128  21.552  1.00  1.13           H   new
ATOM      0  HA  ALA A  57     -22.355  10.125  23.231  1.00  1.13           H   new
ATOM      0  HB1 ALA A  57     -21.102  11.296  21.652  1.00  1.13           H   new
ATOM      0  HB2 ALA A  57     -20.513   9.841  21.858  1.00  1.13           H   new
ATOM      0  HB3 ALA A  57     -21.396  10.164  20.584  1.00  1.13           H   new
ATOM    870  N   ILE A  58     -23.864  11.982  22.402  1.00  1.14           N
ATOM    871  CA  ILE A  58     -24.962  12.874  22.028  1.00  1.14           C
ATOM    872  C   ILE A  58     -24.514  14.203  21.419  1.00  1.14           C
ATOM    873  O   ILE A  58     -23.683  14.924  21.978  1.00  1.14           O
ATOM    874  CB  ILE A  58     -25.880  13.162  23.236  1.00  1.14           C
ATOM    875  CG1 ILE A  58     -26.525  11.874  23.730  1.00  1.14           C
ATOM    876  CG2 ILE A  58     -26.945  14.195  22.882  1.00  1.14           C
ATOM    877  CD1 ILE A  58     -27.275  12.057  25.002  1.00  1.14           C
ATOM      0  H   ILE A  58     -23.344  12.294  23.011  1.00  1.14           H   new
ATOM      0  HA  ILE A  58     -25.446  12.393  21.339  1.00  1.14           H   new
ATOM      0  HB  ILE A  58     -25.335  13.529  23.949  1.00  1.14           H   new
ATOM      0 HG12 ILE A  58     -27.128  11.537  23.049  1.00  1.14           H   new
ATOM      0 HG13 ILE A  58     -25.838  11.201  23.858  1.00  1.14           H   new
ATOM      0 HG21 ILE A  58     -27.507  14.358  23.655  1.00  1.14           H   new
ATOM      0 HG22 ILE A  58     -26.517  15.023  22.614  1.00  1.14           H   new
ATOM      0 HG23 ILE A  58     -27.489  13.862  22.152  1.00  1.14           H   new
ATOM      0 HD11 ILE A  58     -27.665  11.211  25.273  1.00  1.14           H   new
ATOM      0 HD12 ILE A  58     -26.670  12.369  25.693  1.00  1.14           H   new
ATOM      0 HD13 ILE A  58     -27.980  12.710  24.871  1.00  1.14           H   new
ATOM    889  N   ARG A  59     -25.066  14.525  20.252  1.00  1.15           N
ATOM    890  CA  ARG A  59     -24.755  15.793  19.599  1.00  1.15           C
ATOM    891  C   ARG A  59     -25.628  16.907  20.165  1.00  1.15           C
ATOM    892  O   ARG A  59     -26.838  16.728  20.331  1.00  1.15           O
ATOM    893  CB  ARG A  59     -24.919  15.705  18.085  1.00  1.15           C
ATOM    894  CG  ARG A  59     -24.600  17.012  17.320  1.00  1.15           C
ATOM    895  CD  ARG A  59     -24.597  16.832  15.854  1.00  1.15           C
ATOM    896  NE  ARG A  59     -24.381  18.102  15.146  1.00  1.15           N
ATOM    897  CZ  ARG A  59     -24.108  18.190  13.825  1.00  1.15           C
ATOM    898  NH1 ARG A  59     -23.994  17.091  13.113  1.00  1.15           N1+
ATOM    899  NH2 ARG A  59     -23.953  19.361  13.233  1.00  1.15           N
ATOM      0  H   ARG A  59     -25.620  14.026  19.824  1.00  1.15           H   new
ATOM      0  HA  ARG A  59     -23.824  15.997  19.780  1.00  1.15           H   new
ATOM      0  HB2 ARG A  59     -24.342  15.000  17.750  1.00  1.15           H   new
ATOM      0  HB3 ARG A  59     -25.832  15.443  17.886  1.00  1.15           H   new
ATOM      0  HG2 ARG A  59     -25.254  17.688  17.557  1.00  1.15           H   new
ATOM      0  HG3 ARG A  59     -23.733  17.344  17.603  1.00  1.15           H   new
ATOM      0  HD2 ARG A  59     -23.902  16.202  15.607  1.00  1.15           H   new
ATOM      0  HD3 ARG A  59     -25.442  16.446  15.574  1.00  1.15           H   new
ATOM      0  HE  ARG A  59     -24.431  18.832  15.599  1.00  1.15           H   new
ATOM      0 HH11 ARG A  59     -24.093  16.323  13.488  1.00  1.15           H   new
ATOM      0 HH12 ARG A  59     -23.820  17.140  12.272  1.00  1.15           H   new
ATOM      0 HH21 ARG A  59     -24.025  20.086  13.689  1.00  1.15           H   new
ATOM      0 HH22 ARG A  59     -23.780  19.398  12.391  1.00  1.15           H   new
ATOM    913  N   SER A  60     -25.005  18.043  20.465  1.00  1.17           N
ATOM    914  CA  SER A  60     -25.718  19.209  20.987  1.00  1.17           C
ATOM    915  C   SER A  60     -25.280  20.452  20.228  1.00  1.17           C
ATOM    916  O   SER A  60     -24.163  20.967  20.410  1.00  1.17           O
ATOM    917  CB  SER A  60     -25.465  19.406  22.471  1.00  1.17           C
ATOM    918  OG  SER A  60     -26.126  20.566  22.906  1.00  1.17           O
ATOM      0  H   SER A  60     -24.158  18.161  20.372  1.00  1.17           H   new
ATOM      0  HA  SER A  60     -26.668  19.058  20.864  1.00  1.17           H   new
ATOM      0  HB2 SER A  60     -25.781  18.636  22.968  1.00  1.17           H   new
ATOM      0  HB3 SER A  60     -24.513  19.481  22.640  1.00  1.17           H   new
ATOM      0  HG  SER A  60     -25.746  20.864  23.593  1.00  1.17           H   new
ATOM    924  N   GLY A  61     -26.178  20.959  19.391  1.00  1.20           N
ATOM    925  CA  GLY A  61     -25.808  22.038  18.501  1.00  1.20           C
ATOM    926  C   GLY A  61     -24.721  21.505  17.577  1.00  1.20           C
ATOM    927  O   GLY A  61     -24.908  20.473  16.924  1.00  1.20           O
ATOM      0  H   GLY A  61     -26.994  20.694  19.326  1.00  1.20           H   new
ATOM      0  HA2 GLY A  61     -26.575  22.339  17.989  1.00  1.20           H   new
ATOM      0  HA3 GLY A  61     -25.486  22.802  19.004  1.00  1.20           H   new
ATOM    931  N   GLU A  62     -23.596  22.202  17.527  1.00  1.22           N
ATOM    932  CA  GLU A  62     -22.485  21.800  16.675  1.00  1.22           C
ATOM    933  C   GLU A  62     -21.479  20.871  17.357  1.00  1.22           C
ATOM    934  O   GLU A  62     -20.503  20.462  16.727  1.00  1.22           O
ATOM    935  CB  GLU A  62     -21.742  23.039  16.178  1.00  1.22           C
ATOM    936  CG  GLU A  62     -22.567  23.947  15.275  1.00  1.22           C
ATOM    937  CD  GLU A  62     -21.812  25.175  14.815  1.00  1.22           C
ATOM    938  OE1 GLU A  62     -20.676  25.334  15.198  1.00  1.22           O
ATOM    939  OE2 GLU A  62     -22.375  25.951  14.078  1.00  1.22           O1-
ATOM      0  H   GLU A  62     -23.454  22.917  17.982  1.00  1.22           H   new
ATOM      0  HA  GLU A  62     -22.881  21.302  15.943  1.00  1.22           H   new
ATOM      0  HB2 GLU A  62     -21.440  23.551  16.945  1.00  1.22           H   new
ATOM      0  HB3 GLU A  62     -20.949  22.756  15.696  1.00  1.22           H   new
ATOM      0  HG2 GLU A  62     -22.858  23.444  14.499  1.00  1.22           H   new
ATOM      0  HG3 GLU A  62     -23.367  24.225  15.749  1.00  1.22           H   new
ATOM    946  N   GLY A  63     -21.670  20.577  18.644  1.00  1.23           N
ATOM    947  CA  GLY A  63     -20.682  19.777  19.358  1.00  1.23           C
ATOM    948  C   GLY A  63     -21.141  18.397  19.799  1.00  1.23           C
ATOM    949  O   GLY A  63     -22.210  17.927  19.413  1.00  1.23           O
ATOM      0  H   GLY A  63     -22.349  20.825  19.110  1.00  1.23           H   new
ATOM      0  HA2 GLY A  63     -19.903  19.674  18.790  1.00  1.23           H   new
ATOM      0  HA3 GLY A  63     -20.397  20.271  20.143  1.00  1.23           H   new
ATOM    953  N   ARG A  64     -20.332  17.754  20.635  1.00  1.22           N
ATOM    954  CA  ARG A  64     -20.636  16.403  21.103  1.00  1.22           C
ATOM    955  C   ARG A  64     -20.260  16.119  22.550  1.00  1.22           C
ATOM    956  O   ARG A  64     -19.125  16.332  22.984  1.00  1.22           O
ATOM    957  CB  ARG A  64     -19.934  15.382  20.221  1.00  1.22           C
ATOM    958  CG  ARG A  64     -20.116  13.940  20.619  1.00  1.22           C
ATOM    959  CD  ARG A  64     -19.408  13.033  19.676  1.00  1.22           C
ATOM    960  NE  ARG A  64     -20.041  12.998  18.371  1.00  1.22           N
ATOM    961  CZ  ARG A  64     -19.537  12.368  17.296  1.00  1.22           C
ATOM    962  NH1 ARG A  64     -18.388  11.733  17.383  1.00  1.22           N1+
ATOM    963  NH2 ARG A  64     -20.196  12.381  16.156  1.00  1.22           N
ATOM      0  H   ARG A  64     -19.600  18.082  20.945  1.00  1.22           H   new
ATOM      0  HA  ARG A  64     -21.602  16.333  21.049  1.00  1.22           H   new
ATOM      0  HB2 ARG A  64     -20.252  15.492  19.311  1.00  1.22           H   new
ATOM      0  HB3 ARG A  64     -18.985  15.582  20.216  1.00  1.22           H   new
ATOM      0  HG2 ARG A  64     -19.779  13.804  21.518  1.00  1.22           H   new
ATOM      0  HG3 ARG A  64     -21.061  13.722  20.635  1.00  1.22           H   new
ATOM      0  HD2 ARG A  64     -18.488  13.324  19.580  1.00  1.22           H   new
ATOM      0  HD3 ARG A  64     -19.385  12.137  20.047  1.00  1.22           H   new
ATOM      0  HE  ARG A  64     -20.791  13.409  18.279  1.00  1.22           H   new
ATOM      0 HH11 ARG A  64     -17.959  11.721  18.128  1.00  1.22           H   new
ATOM      0 HH12 ARG A  64     -18.066  11.330  16.695  1.00  1.22           H   new
ATOM      0 HH21 ARG A  64     -20.949  12.793  16.099  1.00  1.22           H   new
ATOM      0 HH22 ARG A  64     -19.873  11.978  15.468  1.00  1.22           H   new
ATOM    977  N   LEU A  65     -21.211  15.548  23.273  1.00  1.19           N
ATOM    978  CA  LEU A  65     -20.986  15.148  24.643  1.00  1.19           C
ATOM    979  C   LEU A  65     -20.821  13.636  24.702  1.00  1.19           C
ATOM    980  O   LEU A  65     -21.530  12.894  24.012  1.00  1.19           O
ATOM    981  CB  LEU A  65     -22.163  15.585  25.515  1.00  1.19           C
ATOM    982  CG  LEU A  65     -22.488  17.081  25.523  1.00  1.19           C
ATOM    983  CD1 LEU A  65     -23.728  17.317  26.404  1.00  1.19           C
ATOM    984  CD2 LEU A  65     -21.273  17.862  26.030  1.00  1.19           C
ATOM      0  H   LEU A  65     -22.003  15.383  22.980  1.00  1.19           H   new
ATOM      0  HA  LEU A  65     -20.180  15.572  24.977  1.00  1.19           H   new
ATOM      0  HB2 LEU A  65     -22.953  15.104  25.222  1.00  1.19           H   new
ATOM      0  HB3 LEU A  65     -21.984  15.308  26.427  1.00  1.19           H   new
ATOM      0  HG  LEU A  65     -22.688  17.394  24.627  1.00  1.19           H   new
ATOM      0 HD11 LEU A  65     -23.942  18.263  26.415  1.00  1.19           H   new
ATOM      0 HD12 LEU A  65     -24.480  16.820  26.045  1.00  1.19           H   new
ATOM      0 HD13 LEU A  65     -23.545  17.017  27.308  1.00  1.19           H   new
ATOM      0 HD21 LEU A  65     -21.477  18.810  26.036  1.00  1.19           H   new
ATOM      0 HD22 LEU A  65     -21.055  17.573  26.930  1.00  1.19           H   new
ATOM      0 HD23 LEU A  65     -20.516  17.698  25.446  1.00  1.19           H   new
ATOM    996  N   THR A  66     -19.933  13.164  25.564  1.00  1.15           N
ATOM    997  CA  THR A  66     -19.748  11.731  25.710  1.00  1.15           C
ATOM    998  C   THR A  66     -20.040  11.356  27.158  1.00  1.15           C
ATOM    999  O   THR A  66     -19.931  12.226  28.036  1.00  1.15           O
ATOM   1000  CB  THR A  66     -18.308  11.335  25.322  1.00  1.15           C
ATOM   1001  CG2 THR A  66     -18.020  11.764  23.881  1.00  1.15           C
ATOM   1002  OG1 THR A  66     -17.386  11.976  26.213  1.00  1.15           O
ATOM      0  H   THR A  66     -19.433  13.650  26.068  1.00  1.15           H   new
ATOM      0  HA  THR A  66     -20.353  11.254  25.121  1.00  1.15           H   new
ATOM      0  HB  THR A  66     -18.208  10.372  25.389  1.00  1.15           H   new
ATOM      0  HG1 THR A  66     -16.601  11.762  26.006  1.00  1.15           H   new
ATOM      0 HG21 THR A  66     -17.114  11.512  23.643  1.00  1.15           H   new
ATOM      0 HG22 THR A  66     -18.645  11.326  23.282  1.00  1.15           H   new
ATOM      0 HG23 THR A  66     -18.119  12.726  23.804  1.00  1.15           H   new
ATOM   1010  N   PRO A  67     -20.423  10.099  27.447  1.00  1.12           N
ATOM   1011  CA  PRO A  67     -20.677   9.619  28.777  1.00  1.12           C
ATOM   1012  C   PRO A  67     -19.462   9.839  29.650  1.00  1.12           C
ATOM   1013  O   PRO A  67     -18.323   9.642  29.215  1.00  1.12           O
ATOM   1014  CB  PRO A  67     -20.953   8.128  28.566  1.00  1.12           C
ATOM   1015  CG  PRO A  67     -21.441   8.020  27.153  1.00  1.12           C
ATOM   1016  CD  PRO A  67     -20.646   9.063  26.390  1.00  1.12           C
ATOM      0  HA  PRO A  67     -21.410  10.072  29.223  1.00  1.12           H   new
ATOM      0  HB2 PRO A  67     -20.151   7.600  28.702  1.00  1.12           H   new
ATOM      0  HB3 PRO A  67     -21.617   7.802  29.193  1.00  1.12           H   new
ATOM      0  HG2 PRO A  67     -21.291   7.131  26.795  1.00  1.12           H   new
ATOM      0  HG3 PRO A  67     -22.394   8.192  27.095  1.00  1.12           H   new
ATOM      0  HD2 PRO A  67     -19.812   8.707  26.046  1.00  1.12           H   new
ATOM      0  HD3 PRO A  67     -21.138   9.415  25.632  1.00  1.12           H   new
ATOM   1024  N   TYR A  68     -19.721  10.216  30.877  1.00  1.10           N
ATOM   1025  CA  TYR A  68     -18.732  10.438  31.916  1.00  1.10           C
ATOM   1026  C   TYR A  68     -18.916   9.375  32.979  1.00  1.10           C
ATOM   1027  O   TYR A  68     -17.952   8.761  33.439  1.00  1.10           O
ATOM   1028  CB  TYR A  68     -18.897  11.804  32.561  1.00  1.10           C
ATOM   1029  CG  TYR A  68     -17.842  12.113  33.612  1.00  1.10           C
ATOM   1030  CD1 TYR A  68     -16.585  12.537  33.236  1.00  1.10           C
ATOM   1031  CD2 TYR A  68     -18.129  11.934  34.951  1.00  1.10           C
ATOM   1032  CE1 TYR A  68     -15.634  12.790  34.200  1.00  1.10           C
ATOM   1033  CE2 TYR A  68     -17.177  12.175  35.916  1.00  1.10           C
ATOM   1034  CZ  TYR A  68     -15.930  12.605  35.541  1.00  1.10           C
ATOM   1035  OH  TYR A  68     -14.961  12.841  36.481  1.00  1.10           O
ATOM      0  H   TYR A  68     -20.524  10.360  31.149  1.00  1.10           H   new
ATOM      0  HA  TYR A  68     -17.848  10.395  31.518  1.00  1.10           H   new
ATOM      0  HB2 TYR A  68     -18.864  12.485  31.871  1.00  1.10           H   new
ATOM      0  HB3 TYR A  68     -19.775  11.856  32.970  1.00  1.10           H   new
ATOM      0  HD1 TYR A  68     -16.380  12.652  32.336  1.00  1.10           H   new
ATOM      0  HD2 TYR A  68     -18.977  11.647  35.204  1.00  1.10           H   new
ATOM      0  HE1 TYR A  68     -14.789  13.087  33.949  1.00  1.10           H   new
ATOM      0  HE2 TYR A  68     -17.378  12.047  36.815  1.00  1.10           H   new
ATOM      0  HH  TYR A  68     -15.209  12.534  37.223  1.00  1.10           H   new
ATOM   1045  N   TRP A  69     -20.172   9.193  33.394  1.00  1.10           N
ATOM   1046  CA  TRP A  69     -20.491   8.257  34.463  1.00  1.10           C
ATOM   1047  C   TRP A  69     -21.862   7.654  34.207  1.00  1.10           C
ATOM   1048  O   TRP A  69     -22.546   8.014  33.249  1.00  1.10           O
ATOM   1049  CB  TRP A  69     -20.469   8.962  35.826  1.00  1.10           C
ATOM   1050  CG  TRP A  69     -20.315   8.044  37.014  1.00  1.10           C
ATOM   1051  CD1 TRP A  69     -21.247   7.701  37.956  1.00  1.10           C
ATOM   1052  CD2 TRP A  69     -19.106   7.351  37.384  1.00  1.10           C
ATOM   1053  CE2 TRP A  69     -19.394   6.605  38.530  1.00  1.10           C
ATOM   1054  CE3 TRP A  69     -17.818   7.302  36.843  1.00  1.10           C
ATOM   1055  NE1 TRP A  69     -20.695   6.828  38.865  1.00  1.10           N
ATOM   1056  CZ2 TRP A  69     -18.445   5.807  39.141  1.00  1.10           C
ATOM   1057  CZ3 TRP A  69     -16.873   6.497  37.456  1.00  1.10           C
ATOM   1058  CH2 TRP A  69     -17.176   5.768  38.571  1.00  1.10           C
ATOM      0  H   TRP A  69     -20.852   9.605  33.066  1.00  1.10           H   new
ATOM      0  HA  TRP A  69     -19.824   7.553  34.477  1.00  1.10           H   new
ATOM      0  HB2 TRP A  69     -19.741   9.603  35.832  1.00  1.10           H   new
ATOM      0  HB3 TRP A  69     -21.291   9.466  35.928  1.00  1.10           H   new
ATOM      0  HD1 TRP A  69     -22.123   8.012  37.978  1.00  1.10           H   new
ATOM      0  HE1 TRP A  69     -21.105   6.480  39.536  1.00  1.10           H   new
ATOM      0  HE3 TRP A  69     -17.601   7.799  36.088  1.00  1.10           H   new
ATOM      0  HZ2 TRP A  69     -18.647   5.315  39.904  1.00  1.10           H   new
ATOM      0  HZ3 TRP A  69     -16.014   6.452  37.102  1.00  1.10           H   new
ATOM      0  HH2 TRP A  69     -16.520   5.234  38.958  1.00  1.10           H   new
ATOM   1069  N   GLY A  70     -22.271   6.717  35.041  1.00  1.10           N
ATOM   1070  CA  GLY A  70     -23.575   6.113  34.853  1.00  1.10           C
ATOM   1071  C   GLY A  70     -23.694   4.779  35.555  1.00  1.10           C
ATOM   1072  O   GLY A  70     -22.797   4.360  36.283  1.00  1.10           O
ATOM      0  H   GLY A  70     -21.820   6.420  35.710  1.00  1.10           H   new
ATOM      0  HA2 GLY A  70     -24.259   6.714  35.187  1.00  1.10           H   new
ATOM      0  HA3 GLY A  70     -23.740   5.993  33.905  1.00  1.10           H   new
ATOM   1076  N   SER A  71     -24.832   4.137  35.343  1.00  1.10           N
ATOM   1077  CA  SER A  71     -25.173   2.844  35.902  1.00  1.10           C
ATOM   1078  C   SER A  71     -26.283   2.146  35.134  1.00  1.10           C
ATOM   1079  O   SER A  71     -27.412   2.631  35.089  1.00  1.10           O
ATOM   1080  CB  SER A  71     -25.588   3.032  37.329  1.00  1.10           C
ATOM   1081  OG  SER A  71     -26.087   1.843  37.883  1.00  1.10           O
ATOM      0  H   SER A  71     -25.455   4.460  34.846  1.00  1.10           H   new
ATOM      0  HA  SER A  71     -24.389   2.277  35.839  1.00  1.10           H   new
ATOM      0  HB2 SER A  71     -24.829   3.339  37.850  1.00  1.10           H   new
ATOM      0  HB3 SER A  71     -26.266   3.724  37.381  1.00  1.10           H   new
ATOM      0  HG  SER A  71     -26.310   1.978  38.682  1.00  1.10           H   new
ATOM   1087  N   VAL A  72     -26.012   0.974  34.571  1.00  1.08           N
ATOM   1088  CA  VAL A  72     -27.072   0.240  33.890  1.00  1.08           C
ATOM   1089  C   VAL A  72     -28.083  -0.209  34.936  1.00  1.08           C
ATOM   1090  O   VAL A  72     -29.289  -0.141  34.723  1.00  1.08           O
ATOM   1091  CB  VAL A  72     -26.554  -0.960  33.078  1.00  1.08           C
ATOM   1092  CG1 VAL A  72     -27.733  -1.773  32.567  1.00  1.08           C
ATOM   1093  CG2 VAL A  72     -25.770  -0.469  31.889  1.00  1.08           C
ATOM      0  H   VAL A  72     -25.241   0.593  34.571  1.00  1.08           H   new
ATOM      0  HA  VAL A  72     -27.485   0.831  33.242  1.00  1.08           H   new
ATOM      0  HB  VAL A  72     -25.989  -1.505  33.648  1.00  1.08           H   new
ATOM      0 HG11 VAL A  72     -27.407  -2.530  32.055  1.00  1.08           H   new
ATOM      0 HG12 VAL A  72     -28.256  -2.093  33.319  1.00  1.08           H   new
ATOM      0 HG13 VAL A  72     -28.289  -1.216  32.001  1.00  1.08           H   new
ATOM      0 HG21 VAL A  72     -25.445  -1.228  31.380  1.00  1.08           H   new
ATOM      0 HG22 VAL A  72     -26.342   0.076  31.327  1.00  1.08           H   new
ATOM      0 HG23 VAL A  72     -25.017   0.061  32.194  1.00  1.08           H   new
ATOM   1103  N   LYS A  73     -27.578  -0.651  36.088  1.00  1.04           N
ATOM   1104  CA  LYS A  73     -28.404  -1.114  37.200  1.00  1.04           C
ATOM   1105  C   LYS A  73     -29.458  -0.070  37.611  1.00  1.04           C
ATOM   1106  O   LYS A  73     -30.619  -0.409  37.843  1.00  1.04           O
ATOM   1107  CB  LYS A  73     -27.504  -1.462  38.388  1.00  1.04           C
ATOM   1108  CG  LYS A  73     -28.230  -2.018  39.582  1.00  1.04           C
ATOM   1109  CD  LYS A  73     -27.264  -2.413  40.692  1.00  1.04           C
ATOM   1110  CE  LYS A  73     -28.025  -2.964  41.872  1.00  1.04           C
ATOM   1111  NZ  LYS A  73     -27.144  -3.370  42.993  1.00  1.04           N1+
ATOM      0  H   LYS A  73     -26.734  -0.690  36.246  1.00  1.04           H   new
ATOM      0  HA  LYS A  73     -28.886  -1.904  36.910  1.00  1.04           H   new
ATOM      0  HB2 LYS A  73     -26.841  -2.108  38.098  1.00  1.04           H   new
ATOM      0  HB3 LYS A  73     -27.023  -0.664  38.659  1.00  1.04           H   new
ATOM      0  HG2 LYS A  73     -28.856  -1.358  39.917  1.00  1.04           H   new
ATOM      0  HG3 LYS A  73     -28.750  -2.792  39.314  1.00  1.04           H   new
ATOM      0  HD2 LYS A  73     -26.638  -3.077  40.364  1.00  1.04           H   new
ATOM      0  HD3 LYS A  73     -26.743  -1.642  40.966  1.00  1.04           H   new
ATOM      0  HE2 LYS A  73     -28.652  -2.294  42.187  1.00  1.04           H   new
ATOM      0  HE3 LYS A  73     -28.547  -3.729  41.585  1.00  1.04           H   new
ATOM      0  HZ1 LYS A  73     -27.628  -3.779  43.618  1.00  1.04           H   new
ATOM      0  HZ2 LYS A  73     -26.518  -3.926  42.692  1.00  1.04           H   new
ATOM      0  HZ3 LYS A  73     -26.757  -2.649  43.343  1.00  1.04           H   new
ATOM   1125  N   GLU A  74     -29.055   1.207  37.663  1.00  0.99           N
ATOM   1126  CA  GLU A  74     -29.962   2.318  37.985  1.00  0.99           C
ATOM   1127  C   GLU A  74     -30.556   2.961  36.713  1.00  0.99           C
ATOM   1128  O   GLU A  74     -31.181   4.012  36.789  1.00  0.99           O
ATOM   1129  CB  GLU A  74     -29.239   3.408  38.810  1.00  0.99           C
ATOM   1130  CG  GLU A  74     -28.776   3.016  40.262  1.00  0.99           C
ATOM   1131  CD  GLU A  74     -27.810   4.070  40.887  1.00  0.99           C
ATOM   1132  OE1 GLU A  74     -26.861   4.366  40.210  1.00  0.99           O
ATOM   1133  OE2 GLU A  74     -28.036   4.590  41.972  1.00  0.99           O1-
ATOM      0  H   GLU A  74     -28.245   1.453  37.512  1.00  0.99           H   new
ATOM      0  HA  GLU A  74     -30.685   1.941  38.511  1.00  0.99           H   new
ATOM      0  HB2 GLU A  74     -28.458   3.695  38.312  1.00  0.99           H   new
ATOM      0  HB3 GLU A  74     -29.829   4.175  38.879  1.00  0.99           H   new
ATOM      0  HG2 GLU A  74     -29.555   2.918  40.831  1.00  0.99           H   new
ATOM      0  HG3 GLU A  74     -28.334   2.153  40.235  1.00  0.99           H   new
ATOM   1140  N   ASP A  75     -30.307   2.363  35.544  1.00  0.94           N
ATOM   1141  CA  ASP A  75     -30.728   2.867  34.234  1.00  0.94           C
ATOM   1142  C   ASP A  75     -30.338   4.305  33.944  1.00  0.94           C
ATOM   1143  O   ASP A  75     -31.136   5.036  33.374  1.00  0.94           O
ATOM   1144  CB  ASP A  75     -32.249   2.763  34.036  1.00  0.94           C
ATOM   1145  CG  ASP A  75     -32.668   2.986  32.523  1.00  0.94           C
ATOM   1146  OD1 ASP A  75     -31.879   2.730  31.639  1.00  0.94           O
ATOM   1147  OD2 ASP A  75     -33.744   3.439  32.273  1.00  0.94           O1-
ATOM      0  H   ASP A  75     -29.871   1.624  35.492  1.00  0.94           H   new
ATOM      0  HA  ASP A  75     -30.250   2.291  33.617  1.00  0.94           H   new
ATOM      0  HB2 ASP A  75     -32.554   1.890  34.330  1.00  0.94           H   new
ATOM      0  HB3 ASP A  75     -32.693   3.421  34.594  1.00  0.94           H   new
ATOM   1152  N   ARG A  76     -29.100   4.704  34.198  1.00  0.89           N
ATOM   1153  CA  ARG A  76     -28.745   6.100  33.945  1.00  0.89           C
ATOM   1154  C   ARG A  76     -27.359   6.339  33.346  1.00  0.89           C
ATOM   1155  O   ARG A  76     -26.400   5.615  33.622  1.00  0.89           O
ATOM   1156  CB  ARG A  76     -28.815   6.832  35.259  1.00  0.89           C
ATOM   1157  CG  ARG A  76     -27.798   6.323  36.213  1.00  0.89           C
ATOM   1158  CD  ARG A  76     -27.899   6.927  37.501  1.00  0.89           C
ATOM   1159  NE  ARG A  76     -26.896   6.413  38.397  1.00  0.89           N
ATOM   1160  CZ  ARG A  76     -25.663   6.897  38.519  1.00  0.89           C
ATOM   1161  NH1 ARG A  76     -25.290   7.902  37.785  1.00  0.89           N1+
ATOM   1162  NH2 ARG A  76     -24.850   6.346  39.391  1.00  0.89           N
ATOM      0  H   ARG A  76     -28.469   4.207  34.505  1.00  0.89           H   new
ATOM      0  HA  ARG A  76     -29.374   6.418  33.279  1.00  0.89           H   new
ATOM      0  HB2 ARG A  76     -28.677   7.781  35.111  1.00  0.89           H   new
ATOM      0  HB3 ARG A  76     -29.700   6.730  35.642  1.00  0.89           H   new
ATOM      0  HG2 ARG A  76     -27.896   5.362  36.302  1.00  0.89           H   new
ATOM      0  HG3 ARG A  76     -26.912   6.485  35.853  1.00  0.89           H   new
ATOM      0  HD2 ARG A  76     -27.801   7.889  37.419  1.00  0.89           H   new
ATOM      0  HD3 ARG A  76     -28.781   6.762  37.870  1.00  0.89           H   new
ATOM      0  HE  ARG A  76     -27.110   5.742  38.891  1.00  0.89           H   new
ATOM      0 HH11 ARG A  76     -25.839   8.251  37.223  1.00  0.89           H   new
ATOM      0 HH12 ARG A  76     -24.494   8.218  37.861  1.00  0.89           H   new
ATOM      0 HH21 ARG A  76     -25.118   5.684  39.871  1.00  0.89           H   new
ATOM      0 HH22 ARG A  76     -24.050   6.647  39.482  1.00  0.89           H   new
ATOM   1176  N   ILE A  77     -27.260   7.399  32.546  1.00  0.87           N
ATOM   1177  CA  ILE A  77     -25.994   7.868  31.973  1.00  0.87           C
ATOM   1178  C   ILE A  77     -25.824   9.372  32.092  1.00  0.87           C
ATOM   1179  O   ILE A  77     -26.754  10.134  31.801  1.00  0.87           O
ATOM   1180  CB  ILE A  77     -25.866   7.536  30.485  1.00  0.87           C
ATOM   1181  CG1 ILE A  77     -25.950   6.091  30.224  1.00  0.87           C
ATOM   1182  CG2 ILE A  77     -24.488   8.029  29.952  1.00  0.87           C
ATOM   1183  CD1 ILE A  77     -26.094   5.881  28.787  1.00  0.87           C
ATOM      0  H   ILE A  77     -27.938   7.876  32.316  1.00  0.87           H   new
ATOM      0  HA  ILE A  77     -25.313   7.405  32.486  1.00  0.87           H   new
ATOM      0  HB  ILE A  77     -26.602   7.980  30.037  1.00  0.87           H   new
ATOM      0 HG12 ILE A  77     -25.154   5.644  30.551  1.00  0.87           H   new
ATOM      0 HG13 ILE A  77     -26.705   5.707  30.697  1.00  0.87           H   new
ATOM      0 HG21 ILE A  77     -24.411   7.817  29.009  1.00  0.87           H   new
ATOM      0 HG22 ILE A  77     -24.418   8.989  30.074  1.00  0.87           H   new
ATOM      0 HG23 ILE A  77     -23.775   7.589  30.441  1.00  0.87           H   new
ATOM      0 HD11 ILE A  77     -26.150   4.930  28.603  1.00  0.87           H   new
ATOM      0 HD12 ILE A  77     -26.901   6.319  28.475  1.00  0.87           H   new
ATOM      0 HD13 ILE A  77     -25.326   6.254  28.327  1.00  0.87           H   new
ATOM   1195  N   THR A  78     -24.649   9.823  32.504  1.00  0.88           N
ATOM   1196  CA  THR A  78     -24.437  11.256  32.489  1.00  0.88           C
ATOM   1197  C   THR A  78     -23.354  11.561  31.479  1.00  0.88           C
ATOM   1198  O   THR A  78     -22.354  10.837  31.401  1.00  0.88           O
ATOM   1199  CB  THR A  78     -24.080  11.751  33.873  1.00  0.88           C
ATOM   1200  CG2 THR A  78     -25.125  11.303  34.747  1.00  0.88           C
ATOM   1201  OG1 THR A  78     -22.855  11.183  34.323  1.00  0.88           O
ATOM      0  H   THR A  78     -23.992   9.343  32.783  1.00  0.88           H   new
ATOM      0  HA  THR A  78     -25.249  11.719  32.230  1.00  0.88           H   new
ATOM      0  HB  THR A  78     -23.983  12.716  33.863  1.00  0.88           H   new
ATOM      0  HG1 THR A  78     -22.257  11.773  34.325  1.00  0.88           H   new
ATOM      0 HG21 THR A  78     -24.939  11.598  35.652  1.00  0.88           H   new
ATOM      0 HG22 THR A  78     -25.973  11.673  34.454  1.00  0.88           H   new
ATOM      0 HG23 THR A  78     -25.171  10.334  34.727  1.00  0.88           H   new
ATOM   1209  N   TYR A  79     -23.536  12.670  30.765  1.00  0.90           N
ATOM   1210  CA  TYR A  79     -22.648  13.124  29.712  1.00  0.90           C
ATOM   1211  C   TYR A  79     -22.004  14.464  30.035  1.00  0.90           C
ATOM   1212  O   TYR A  79     -22.668  15.438  30.413  1.00  0.90           O
ATOM   1213  CB  TYR A  79     -23.457  13.259  28.427  1.00  0.90           C
ATOM   1214  CG  TYR A  79     -24.030  12.020  27.861  1.00  0.90           C
ATOM   1215  CD1 TYR A  79     -25.176  11.445  28.400  1.00  0.90           C
ATOM   1216  CD2 TYR A  79     -23.460  11.490  26.755  1.00  0.90           C
ATOM   1217  CE1 TYR A  79     -25.689  10.309  27.825  1.00  0.90           C
ATOM   1218  CE2 TYR A  79     -23.968  10.384  26.195  1.00  0.90           C
ATOM   1219  CZ  TYR A  79     -25.063   9.777  26.717  1.00  0.90           C
ATOM   1220  OH  TYR A  79     -25.527   8.653  26.112  1.00  0.90           O
ATOM      0  H   TYR A  79     -24.206  13.194  30.889  1.00  0.90           H   new
ATOM      0  HA  TYR A  79     -21.935  12.474  29.617  1.00  0.90           H   new
ATOM      0  HB2 TYR A  79     -24.184  13.879  28.593  1.00  0.90           H   new
ATOM      0  HB3 TYR A  79     -22.888  13.663  27.753  1.00  0.90           H   new
ATOM      0  HD1 TYR A  79     -25.590  11.826  29.141  1.00  0.90           H   new
ATOM      0  HD2 TYR A  79     -22.711  11.896  26.381  1.00  0.90           H   new
ATOM      0  HE1 TYR A  79     -26.448   9.904  28.178  1.00  0.90           H   new
ATOM      0  HE2 TYR A  79     -23.564  10.027  25.437  1.00  0.90           H   new
ATOM      0  HH  TYR A  79     -25.218   8.606  25.332  1.00  0.90           H   new
ATOM   1230  N   GLY A  80     -20.686  14.503  29.920  1.00  0.93           N
ATOM   1231  CA  GLY A  80     -19.908  15.717  30.194  1.00  0.93           C
ATOM   1232  C   GLY A  80     -19.504  15.886  31.671  1.00  0.93           C
ATOM   1233  O   GLY A  80     -18.679  16.738  32.002  1.00  0.93           O
ATOM      0  H   GLY A  80     -20.210  13.828  29.681  1.00  0.93           H   new
ATOM      0  HA2 GLY A  80     -19.106  15.705  29.649  1.00  0.93           H   new
ATOM      0  HA3 GLY A  80     -20.426  16.490  29.920  1.00  0.93           H   new
ATOM   1237  N   GLY A  81     -20.062  15.058  32.545  1.00  0.96           N
ATOM   1238  CA  GLY A  81     -19.776  15.117  33.976  1.00  0.96           C
ATOM   1239  C   GLY A  81     -20.658  14.125  34.742  1.00  0.96           C
ATOM   1240  O   GLY A  81     -21.440  13.407  34.125  1.00  0.96           O
ATOM      0  H   GLY A  81     -20.621  14.442  32.325  1.00  0.96           H   new
ATOM      0  HA2 GLY A  81     -18.841  14.914  34.133  1.00  0.96           H   new
ATOM      0  HA3 GLY A  81     -19.930  16.016  34.305  1.00  0.96           H   new
ATOM   1244  N   PRO A  82     -20.511  14.042  36.076  1.00  0.97           N
ATOM   1245  CA  PRO A  82     -21.202  13.142  36.998  1.00  0.97           C
ATOM   1246  C   PRO A  82     -22.659  13.513  37.265  1.00  0.97           C
ATOM   1247  O   PRO A  82     -23.061  14.652  37.053  1.00  0.97           O
ATOM   1248  CB  PRO A  82     -20.360  13.270  38.262  1.00  0.97           C
ATOM   1249  CG  PRO A  82     -19.786  14.662  38.214  1.00  0.97           C
ATOM   1250  CD  PRO A  82     -19.544  14.945  36.740  1.00  0.97           C
ATOM      0  HA  PRO A  82     -21.270  12.242  36.641  1.00  0.97           H   new
ATOM      0  HB2 PRO A  82     -20.900  13.141  39.057  1.00  0.97           H   new
ATOM      0  HB3 PRO A  82     -19.657  12.602  38.284  1.00  0.97           H   new
ATOM      0  HG2 PRO A  82     -20.400  15.307  38.598  1.00  0.97           H   new
ATOM      0  HG3 PRO A  82     -18.961  14.718  38.721  1.00  0.97           H   new
ATOM      0  HD2 PRO A  82     -19.709  15.875  36.519  1.00  0.97           H   new
ATOM      0  HD3 PRO A  82     -18.630  14.749  36.480  1.00  0.97           H   new
ATOM   1258  N   TRP A  83     -23.424  12.530  37.758  1.00  0.96           N
ATOM   1259  CA  TRP A  83     -24.837  12.698  38.131  1.00  0.96           C
ATOM   1260  C   TRP A  83     -25.017  13.766  39.187  1.00  0.96           C
ATOM   1261  O   TRP A  83     -24.374  13.714  40.229  1.00  0.96           O
ATOM   1262  CB  TRP A  83     -25.397  11.346  38.640  1.00  0.96           C
ATOM   1263  CG  TRP A  83     -26.906  11.297  38.915  1.00  0.96           C
ATOM   1264  CD1 TRP A  83     -27.489  11.533  40.109  1.00  0.96           C
ATOM   1265  CD2 TRP A  83     -28.019  10.957  37.994  1.00  0.96           C
ATOM   1266  CE2 TRP A  83     -29.181  11.047  38.722  1.00  0.96           C
ATOM   1267  CE3 TRP A  83     -28.104  10.594  36.632  1.00  0.96           C
ATOM   1268  NE1 TRP A  83     -28.844  11.397  40.012  1.00  0.96           N
ATOM   1269  CZ2 TRP A  83     -30.435  10.802  38.151  1.00  0.96           C
ATOM   1270  CZ3 TRP A  83     -29.356  10.356  36.067  1.00  0.96           C
ATOM   1271  CH2 TRP A  83     -30.485  10.456  36.812  1.00  0.96           C
ATOM      0  H   TRP A  83     -23.130  11.732  37.887  1.00  0.96           H   new
ATOM      0  HA  TRP A  83     -25.326  12.984  37.344  1.00  0.96           H   new
ATOM      0  HB2 TRP A  83     -25.184  10.662  37.986  1.00  0.96           H   new
ATOM      0  HB3 TRP A  83     -24.931  11.111  39.457  1.00  0.96           H   new
ATOM      0  HD1 TRP A  83     -27.032  11.757  40.888  1.00  0.96           H   new
ATOM      0  HE1 TRP A  83     -29.402  11.512  40.657  1.00  0.96           H   new
ATOM      0  HE3 TRP A  83     -27.333  10.515  36.118  1.00  0.96           H   new
ATOM      0  HZ2 TRP A  83     -31.212  10.870  38.657  1.00  0.96           H   new
ATOM      0  HZ3 TRP A  83     -29.418  10.126  35.168  1.00  0.96           H   new
ATOM      0  HH2 TRP A  83     -31.309  10.289  36.415  1.00  0.96           H   new
ATOM   1282  N   LYS A  84     -25.909  14.720  38.923  1.00  0.93           N
ATOM   1283  CA  LYS A  84     -26.159  15.829  39.839  1.00  0.93           C
ATOM   1284  C   LYS A  84     -27.499  15.780  40.591  1.00  0.93           C
ATOM   1285  O   LYS A  84     -27.751  16.589  41.484  1.00  0.93           O
ATOM   1286  CB  LYS A  84     -26.100  17.131  39.059  1.00  0.93           C
ATOM   1287  CG  LYS A  84     -24.784  17.424  38.370  1.00  0.93           C
ATOM   1288  CD  LYS A  84     -23.656  17.622  39.373  1.00  0.93           C
ATOM   1289  CE  LYS A  84     -22.410  18.108  38.673  1.00  0.93           C
ATOM   1290  NZ  LYS A  84     -22.663  19.414  38.030  1.00  0.93           N1+
ATOM      0  H   LYS A  84     -26.386  14.741  38.207  1.00  0.93           H   new
ATOM      0  HA  LYS A  84     -25.470  15.761  40.518  1.00  0.93           H   new
ATOM      0  HB2 LYS A  84     -26.802  17.120  38.389  1.00  0.93           H   new
ATOM      0  HB3 LYS A  84     -26.298  17.862  39.665  1.00  0.93           H   new
ATOM      0  HG2 LYS A  84     -24.561  16.693  37.772  1.00  0.93           H   new
ATOM      0  HG3 LYS A  84     -24.875  18.220  37.823  1.00  0.93           H   new
ATOM      0  HD2 LYS A  84     -23.925  18.263  40.049  1.00  0.93           H   new
ATOM      0  HD3 LYS A  84     -23.472  16.787  39.831  1.00  0.93           H   new
ATOM      0  HE2 LYS A  84     -21.683  18.189  39.311  1.00  0.93           H   new
ATOM      0  HE3 LYS A  84     -22.132  17.460  38.007  1.00  0.93           H   new
ATOM      0  HZ1 LYS A  84     -21.892  19.844  37.917  1.00  0.93           H   new
ATOM      0  HZ2 LYS A  84     -23.050  19.286  37.239  1.00  0.93           H   new
ATOM      0  HZ3 LYS A  84     -23.200  19.900  38.547  1.00  0.93           H   new
ATOM   1304  N   PHE A  85     -28.385  14.862  40.233  1.00  0.90           N
ATOM   1305  CA  PHE A  85     -29.734  14.872  40.822  1.00  0.90           C
ATOM   1306  C   PHE A  85     -29.742  14.104  42.146  1.00  0.90           C
ATOM   1307  O   PHE A  85     -30.169  12.945  42.206  1.00  0.90           O
ATOM   1308  CB  PHE A  85     -30.726  14.235  39.852  1.00  0.90           C
ATOM   1309  CG  PHE A  85     -30.780  14.921  38.542  1.00  0.90           C
ATOM   1310  CD1 PHE A  85     -30.284  16.193  38.393  1.00  0.90           C
ATOM   1311  CD2 PHE A  85     -31.247  14.260  37.421  1.00  0.90           C
ATOM   1312  CE1 PHE A  85     -30.285  16.796  37.179  1.00  0.90           C
ATOM   1313  CE2 PHE A  85     -31.231  14.870  36.198  1.00  0.90           C
ATOM   1314  CZ  PHE A  85     -30.753  16.143  36.071  1.00  0.90           C
ATOM      0  H   PHE A  85     -28.239  14.234  39.664  1.00  0.90           H   new
ATOM      0  HA  PHE A  85     -29.994  15.791  40.991  1.00  0.90           H   new
ATOM      0  HB2 PHE A  85     -30.484  13.306  39.715  1.00  0.90           H   new
ATOM      0  HB3 PHE A  85     -31.610  14.242  40.251  1.00  0.90           H   new
ATOM      0  HD1 PHE A  85     -29.944  16.645  39.132  1.00  0.90           H   new
ATOM      0  HD2 PHE A  85     -31.575  13.393  37.500  1.00  0.90           H   new
ATOM      0  HE1 PHE A  85     -29.963  17.665  37.098  1.00  0.90           H   new
ATOM      0  HE2 PHE A  85     -31.547  14.417  35.450  1.00  0.90           H   new
ATOM      0  HZ  PHE A  85     -30.746  16.562  35.241  1.00  0.90           H   new
ATOM   1324  N   ASP A  86     -29.163  14.724  43.185  1.00  0.86           N
ATOM   1325  CA  ASP A  86     -29.007  14.063  44.490  1.00  0.86           C
ATOM   1326  C   ASP A  86     -30.175  14.172  45.470  1.00  0.86           C
ATOM   1327  O   ASP A  86     -30.100  13.640  46.579  1.00  0.86           O
ATOM   1328  CB  ASP A  86     -27.751  14.559  45.201  1.00  0.86           C
ATOM   1329  CG  ASP A  86     -27.735  16.053  45.570  1.00  0.86           C
ATOM   1330  OD1 ASP A  86     -28.688  16.739  45.310  1.00  0.86           O
ATOM   1331  OD2 ASP A  86     -26.721  16.494  46.089  1.00  0.86           O1-
ATOM      0  H   ASP A  86     -28.855  15.526  43.154  1.00  0.86           H   new
ATOM      0  HA  ASP A  86     -28.955  13.126  44.246  1.00  0.86           H   new
ATOM      0  HB2 ASP A  86     -27.634  14.042  46.013  1.00  0.86           H   new
ATOM      0  HB3 ASP A  86     -26.985  14.375  44.635  1.00  0.86           H   new
ATOM   1336  N   ARG A  87     -31.267  14.807  45.073  1.00  0.83           N
ATOM   1337  CA  ARG A  87     -32.398  14.890  45.983  1.00  0.83           C
ATOM   1338  C   ARG A  87     -33.292  13.691  45.784  1.00  0.83           C
ATOM   1339  O   ARG A  87     -33.786  13.453  44.690  1.00  0.83           O
ATOM   1340  CB  ARG A  87     -33.201  16.165  45.820  1.00  0.83           C
ATOM   1341  CG  ARG A  87     -34.339  16.266  46.842  1.00  0.83           C
ATOM   1342  CD  ARG A  87     -35.150  17.520  46.759  1.00  0.83           C
ATOM   1343  NE  ARG A  87     -34.388  18.727  47.090  1.00  0.83           N
ATOM   1344  CZ  ARG A  87     -34.063  19.126  48.324  1.00  0.83           C
ATOM   1345  NH1 ARG A  87     -34.361  18.395  49.383  1.00  0.83           N1+
ATOM   1346  NH2 ARG A  87     -33.437  20.275  48.441  1.00  0.83           N
ATOM      0  H   ARG A  87     -31.374  15.185  44.308  1.00  0.83           H   new
ATOM      0  HA  ARG A  87     -32.039  14.901  46.884  1.00  0.83           H   new
ATOM      0  HB2 ARG A  87     -32.613  16.930  45.916  1.00  0.83           H   new
ATOM      0  HB3 ARG A  87     -33.569  16.201  44.923  1.00  0.83           H   new
ATOM      0  HG2 ARG A  87     -34.930  15.506  46.725  1.00  0.83           H   new
ATOM      0  HG3 ARG A  87     -33.963  16.198  47.733  1.00  0.83           H   new
ATOM      0  HD2 ARG A  87     -35.508  17.607  45.862  1.00  0.83           H   new
ATOM      0  HD3 ARG A  87     -35.907  17.448  47.361  1.00  0.83           H   new
ATOM      0  HE  ARG A  87     -34.128  19.220  46.435  1.00  0.83           H   new
ATOM      0 HH11 ARG A  87     -34.772  17.646  49.286  1.00  0.83           H   new
ATOM      0 HH12 ARG A  87     -34.144  18.668  50.169  1.00  0.83           H   new
ATOM      0 HH21 ARG A  87     -33.253  20.738  47.740  1.00  0.83           H   new
ATOM      0 HH22 ARG A  87     -33.212  20.565  49.219  1.00  0.83           H   new
ATOM   1360  N   LYS A  88     -33.481  12.920  46.833  1.00  0.80           N
ATOM   1361  CA  LYS A  88     -34.272  11.713  46.719  1.00  0.80           C
ATOM   1362  C   LYS A  88     -35.756  11.981  46.911  1.00  0.80           C
ATOM   1363  O   LYS A  88     -36.149  12.909  47.618  1.00  0.80           O
ATOM   1364  CB  LYS A  88     -33.740  10.673  47.702  1.00  0.80           C
ATOM   1365  CG  LYS A  88     -32.320  10.238  47.341  1.00  0.80           C
ATOM   1366  CD  LYS A  88     -31.694   9.209  48.285  1.00  0.80           C
ATOM   1367  CE  LYS A  88     -30.255   8.867  47.798  1.00  0.80           C
ATOM   1368  NZ  LYS A  88     -29.545   7.887  48.678  1.00  0.80           N1+
ATOM      0  H   LYS A  88     -33.163  13.074  47.617  1.00  0.80           H   new
ATOM      0  HA  LYS A  88     -34.186  11.364  45.818  1.00  0.80           H   new
ATOM      0  HB2 LYS A  88     -33.749  11.040  48.600  1.00  0.80           H   new
ATOM      0  HB3 LYS A  88     -34.326   9.900  47.706  1.00  0.80           H   new
ATOM      0  HG2 LYS A  88     -32.328   9.870  46.444  1.00  0.80           H   new
ATOM      0  HG3 LYS A  88     -31.752  11.024  47.320  1.00  0.80           H   new
ATOM      0  HD2 LYS A  88     -31.665   9.560  49.189  1.00  0.80           H   new
ATOM      0  HD3 LYS A  88     -32.237   8.406  48.310  1.00  0.80           H   new
ATOM      0  HE2 LYS A  88     -30.302   8.508  46.898  1.00  0.80           H   new
ATOM      0  HE3 LYS A  88     -29.735   9.684  47.750  1.00  0.80           H   new
ATOM      0  HZ1 LYS A  88     -28.767   7.664  48.307  1.00  0.80           H   new
ATOM      0  HZ2 LYS A  88     -29.398   8.255  49.475  1.00  0.80           H   new
ATOM      0  HZ3 LYS A  88     -30.046   7.158  48.776  1.00  0.80           H   new
ATOM   1382  N   TRP A  89     -36.561  11.158  46.263  1.00  0.79           N
ATOM   1383  CA  TRP A  89     -38.013  11.149  46.391  1.00  0.79           C
ATOM   1384  C   TRP A  89     -38.413  10.769  47.817  1.00  0.79           C
ATOM   1385  O   TRP A  89     -37.742   9.943  48.434  1.00  0.79           O
ATOM   1386  CB  TRP A  89     -38.549  10.093  45.435  1.00  0.79           C
ATOM   1387  CG  TRP A  89     -37.823   8.797  45.703  1.00  0.79           C
ATOM   1388  CD1 TRP A  89     -36.657   8.385  45.119  1.00  0.79           C
ATOM   1389  CD2 TRP A  89     -38.180   7.761  46.663  1.00  0.79           C
ATOM   1390  CE2 TRP A  89     -37.186   6.785  46.603  1.00  0.79           C
ATOM   1391  CE3 TRP A  89     -39.239   7.595  47.553  1.00  0.79           C
ATOM   1392  NE1 TRP A  89     -36.262   7.177  45.651  1.00  0.79           N
ATOM   1393  CZ2 TRP A  89     -37.223   5.648  47.413  1.00  0.79           C
ATOM   1394  CZ3 TRP A  89     -39.278   6.464  48.354  1.00  0.79           C
ATOM   1395  CH2 TRP A  89     -38.298   5.512  48.286  1.00  0.79           C
ATOM      0  H   TRP A  89     -36.268  10.564  45.714  1.00  0.79           H   new
ATOM      0  HA  TRP A  89     -38.372  12.027  46.188  1.00  0.79           H   new
ATOM      0  HB2 TRP A  89     -39.504   9.977  45.561  1.00  0.79           H   new
ATOM      0  HB3 TRP A  89     -38.415  10.371  44.515  1.00  0.79           H   new
ATOM      0  HD1 TRP A  89     -36.198   8.852  44.459  1.00  0.79           H   new
ATOM      0  HE1 TRP A  89     -35.557   6.739  45.428  1.00  0.79           H   new
ATOM      0  HE3 TRP A  89     -39.911   8.235  47.609  1.00  0.79           H   new
ATOM      0  HZ2 TRP A  89     -36.553   5.005  47.370  1.00  0.79           H   new
ATOM      0  HZ3 TRP A  89     -39.984   6.350  48.949  1.00  0.79           H   new
ATOM      0  HH2 TRP A  89     -38.351   4.761  48.832  1.00  0.79           H   new
ATOM   1406  N   ASN A  90     -39.533  11.304  48.321  1.00  0.77           N
ATOM   1407  CA  ASN A  90     -39.997  10.902  49.656  1.00  0.77           C
ATOM   1408  C   ASN A  90     -41.164   9.912  49.631  1.00  0.77           C
ATOM   1409  O   ASN A  90     -41.375   9.164  50.581  1.00  0.77           O
ATOM   1410  CB  ASN A  90     -40.410  12.122  50.468  1.00  0.77           C
ATOM   1411  CG  ASN A  90     -39.266  13.036  50.787  1.00  0.77           C
ATOM   1412  ND2 ASN A  90     -39.511  14.326  50.768  1.00  0.77           N
ATOM   1413  OD1 ASN A  90     -38.152  12.575  51.063  1.00  0.77           O
ATOM      0  H   ASN A  90     -40.025  11.884  47.920  1.00  0.77           H   new
ATOM      0  HA  ASN A  90     -39.243  10.452  50.068  1.00  0.77           H   new
ATOM      0  HB2 ASN A  90     -41.084  12.617  49.976  1.00  0.77           H   new
ATOM      0  HB3 ASN A  90     -40.821  11.828  51.296  1.00  0.77           H   new
ATOM      0 HD21 ASN A  90     -38.884  14.885  50.952  1.00  0.77           H   new
ATOM      0 HD22 ASN A  90     -40.298  14.611  50.572  1.00  0.77           H   new
ATOM   1420  N   GLY A  91     -41.967   9.956  48.565  1.00  0.75           N
ATOM   1421  CA  GLY A  91     -43.185   9.136  48.465  1.00  0.75           C
ATOM   1422  C   GLY A  91     -44.354   9.801  49.205  1.00  0.75           C
ATOM   1423  O   GLY A  91     -45.462   9.271  49.264  1.00  0.75           O
ATOM      0  H   GLY A  91     -41.824  10.458  47.882  1.00  0.75           H   new
ATOM      0  HA2 GLY A  91     -43.418   9.009  47.532  1.00  0.75           H   new
ATOM      0  HA3 GLY A  91     -43.019   8.256  48.839  1.00  0.75           H   new
ATOM   1427  N   LEU A  92     -44.073  10.961  49.792  1.00  0.73           N
ATOM   1428  CA  LEU A  92     -45.026  11.722  50.579  1.00  0.73           C
ATOM   1429  C   LEU A  92     -45.466  13.003  49.880  1.00  0.73           C
ATOM   1430  O   LEU A  92     -46.631  13.398  49.955  1.00  0.73           O
ATOM   1431  CB  LEU A  92     -44.348  12.092  51.890  1.00  0.73           C
ATOM   1432  CG  LEU A  92     -43.876  10.908  52.721  1.00  0.73           C
ATOM   1433  CD1 LEU A  92     -43.151  11.421  53.939  1.00  0.73           C
ATOM   1434  CD2 LEU A  92     -45.065  10.048  53.093  1.00  0.73           C
ATOM      0  H   LEU A  92     -43.300  11.334  49.740  1.00  0.73           H   new
ATOM      0  HA  LEU A  92     -45.817  11.178  50.714  1.00  0.73           H   new
ATOM      0  HB2 LEU A  92     -43.585  12.659  51.696  1.00  0.73           H   new
ATOM      0  HB3 LEU A  92     -44.965  12.618  52.422  1.00  0.73           H   new
ATOM      0  HG  LEU A  92     -43.261  10.357  52.213  1.00  0.73           H   new
ATOM      0 HD11 LEU A  92     -42.847  10.671  54.474  1.00  0.73           H   new
ATOM      0 HD12 LEU A  92     -42.387  11.951  53.662  1.00  0.73           H   new
ATOM      0 HD13 LEU A  92     -43.752  11.971  54.466  1.00  0.73           H   new
ATOM      0 HD21 LEU A  92     -44.765   9.293  53.623  1.00  0.73           H   new
ATOM      0 HD22 LEU A  92     -45.696  10.574  53.609  1.00  0.73           H   new
ATOM      0 HD23 LEU A  92     -45.496   9.725  52.286  1.00  0.73           H   new
ATOM   1446  N   ASP A  93     -44.500  13.658  49.240  1.00  0.70           N
ATOM   1447  CA  ASP A  93     -44.678  14.942  48.567  1.00  0.70           C
ATOM   1448  C   ASP A  93     -45.063  14.802  47.115  1.00  0.70           C
ATOM   1449  O   ASP A  93     -44.617  13.879  46.441  1.00  0.70           O
ATOM   1450  CB  ASP A  93     -43.381  15.744  48.619  1.00  0.70           C
ATOM   1451  CG  ASP A  93     -43.040  16.284  50.001  1.00  0.70           C
ATOM   1452  OD1 ASP A  93     -43.793  17.114  50.492  1.00  0.70           O
ATOM   1453  OD2 ASP A  93     -42.047  15.880  50.574  1.00  0.70           O1-
ATOM      0  H   ASP A  93     -43.696  13.357  49.184  1.00  0.70           H   new
ATOM      0  HA  ASP A  93     -45.398  15.391  49.037  1.00  0.70           H   new
ATOM      0  HB2 ASP A  93     -42.652  15.182  48.313  1.00  0.70           H   new
ATOM      0  HB3 ASP A  93     -43.446  16.487  47.999  1.00  0.70           H   new
ATOM   1458  N   ASP A  94     -45.841  15.755  46.618  1.00  0.68           N
ATOM   1459  CA  ASP A  94     -46.135  15.805  45.193  1.00  0.68           C
ATOM   1460  C   ASP A  94     -44.876  16.105  44.393  1.00  0.68           C
ATOM   1461  O   ASP A  94     -44.013  16.850  44.871  1.00  0.68           O
ATOM   1462  CB  ASP A  94     -47.181  16.868  44.849  1.00  0.68           C
ATOM   1463  CG  ASP A  94     -48.613  16.537  45.300  1.00  0.68           C
ATOM   1464  OD1 ASP A  94     -48.859  15.450  45.778  1.00  0.68           O
ATOM   1465  OD2 ASP A  94     -49.466  17.379  45.099  1.00  0.68           O1-
ATOM      0  H   ASP A  94     -46.206  16.378  47.085  1.00  0.68           H   new
ATOM      0  HA  ASP A  94     -46.487  14.932  44.961  1.00  0.68           H   new
ATOM      0  HB2 ASP A  94     -46.914  17.708  45.254  1.00  0.68           H   new
ATOM      0  HB3 ASP A  94     -47.182  17.004  43.889  1.00  0.68           H   new
ATOM   1470  N   VAL A  95     -44.807  15.569  43.174  1.00  0.66           N
ATOM   1471  CA  VAL A  95     -43.723  15.860  42.245  1.00  0.66           C
ATOM   1472  C   VAL A  95     -44.305  16.333  40.917  1.00  0.66           C
ATOM   1473  O   VAL A  95     -45.488  16.134  40.618  1.00  0.66           O
ATOM   1474  CB  VAL A  95     -42.813  14.631  41.990  1.00  0.66           C
ATOM   1475  CG1 VAL A  95     -42.172  14.159  43.295  1.00  0.66           C
ATOM   1476  CG2 VAL A  95     -43.598  13.510  41.299  1.00  0.66           C
ATOM      0  H   VAL A  95     -45.394  15.023  42.864  1.00  0.66           H   new
ATOM      0  HA  VAL A  95     -43.176  16.552  42.648  1.00  0.66           H   new
ATOM      0  HB  VAL A  95     -42.096  14.892  41.391  1.00  0.66           H   new
ATOM      0 HG11 VAL A  95     -41.607  13.391  43.119  1.00  0.66           H   new
ATOM      0 HG12 VAL A  95     -41.636  14.875  43.670  1.00  0.66           H   new
ATOM      0 HG13 VAL A  95     -42.866  13.911  43.926  1.00  0.66           H   new
ATOM      0 HG21 VAL A  95     -43.013  12.751  41.148  1.00  0.66           H   new
ATOM      0 HG22 VAL A  95     -44.340  13.239  41.862  1.00  0.66           H   new
ATOM      0 HG23 VAL A  95     -43.938  13.830  40.449  1.00  0.66           H   new
ATOM   1486  N   GLN A  96     -43.470  16.963  40.106  1.00  0.65           N
ATOM   1487  CA  GLN A  96     -43.913  17.423  38.799  1.00  0.65           C
ATOM   1488  C   GLN A  96     -43.085  16.825  37.682  1.00  0.65           C
ATOM   1489  O   GLN A  96     -41.859  16.901  37.688  1.00  0.65           O
ATOM   1490  CB  GLN A  96     -43.861  18.954  38.720  1.00  0.65           C
ATOM   1491  CG  GLN A  96     -44.831  19.684  39.665  1.00  0.65           C
ATOM   1492  CD  GLN A  96     -44.763  21.214  39.521  1.00  0.65           C
ATOM   1493  NE2 GLN A  96     -45.694  21.918  40.160  1.00  0.65           N
ATOM   1494  OE1 GLN A  96     -43.879  21.754  38.838  1.00  0.65           O
ATOM      0  H   GLN A  96     -42.648  17.134  40.291  1.00  0.65           H   new
ATOM      0  HA  GLN A  96     -44.830  17.126  38.686  1.00  0.65           H   new
ATOM      0  HB2 GLN A  96     -42.957  19.245  38.918  1.00  0.65           H   new
ATOM      0  HB3 GLN A  96     -44.053  19.225  37.808  1.00  0.65           H   new
ATOM      0  HG2 GLN A  96     -45.737  19.386  39.486  1.00  0.65           H   new
ATOM      0  HG3 GLN A  96     -44.628  19.440  40.582  1.00  0.65           H   new
ATOM      0 HE21 GLN A  96     -46.294  21.515  40.626  1.00  0.65           H   new
ATOM      0 HE22 GLN A  96     -45.696  22.776  40.107  1.00  0.65           H   new
ATOM   1503  N   LEU A  97     -43.757  16.221  36.720  1.00  0.65           N
ATOM   1504  CA  LEU A  97     -43.074  15.634  35.586  1.00  0.65           C
ATOM   1505  C   LEU A  97     -43.145  16.588  34.409  1.00  0.65           C
ATOM   1506  O   LEU A  97     -44.227  17.058  34.046  1.00  0.65           O
ATOM   1507  CB  LEU A  97     -43.673  14.264  35.229  1.00  0.65           C
ATOM   1508  CG  LEU A  97     -43.079  13.633  33.958  1.00  0.65           C
ATOM   1509  CD1 LEU A  97     -41.708  13.316  34.135  1.00  0.65           C
ATOM   1510  CD2 LEU A  97     -43.818  12.387  33.598  1.00  0.65           C
ATOM      0  H   LEU A  97     -44.613  16.140  36.705  1.00  0.65           H   new
ATOM      0  HA  LEU A  97     -42.143  15.487  35.817  1.00  0.65           H   new
ATOM      0  HB2 LEU A  97     -43.537  13.658  35.974  1.00  0.65           H   new
ATOM      0  HB3 LEU A  97     -44.631  14.361  35.113  1.00  0.65           H   new
ATOM      0  HG  LEU A  97     -43.165  14.284  33.244  1.00  0.65           H   new
ATOM      0 HD11 LEU A  97     -41.359  12.921  33.321  1.00  0.65           H   new
ATOM      0 HD12 LEU A  97     -41.212  14.124  34.339  1.00  0.65           H   new
ATOM      0 HD13 LEU A  97     -41.613  12.686  34.866  1.00  0.65           H   new
ATOM      0 HD21 LEU A  97     -43.432  12.002  32.796  1.00  0.65           H   new
ATOM      0 HD22 LEU A  97     -43.752  11.750  34.326  1.00  0.65           H   new
ATOM      0 HD23 LEU A  97     -44.751  12.599  33.438  1.00  0.65           H   new
ATOM   1522  N   ILE A  98     -41.987  16.926  33.851  1.00  0.68           N
ATOM   1523  CA  ILE A  98     -41.945  17.828  32.707  1.00  0.68           C
ATOM   1524  C   ILE A  98     -41.786  16.986  31.454  1.00  0.68           C
ATOM   1525  O   ILE A  98     -40.686  16.547  31.159  1.00  0.68           O
ATOM   1526  CB  ILE A  98     -40.752  18.773  32.810  1.00  0.68           C
ATOM   1527  CG1 ILE A  98     -40.754  19.480  34.184  1.00  0.68           C
ATOM   1528  CG2 ILE A  98     -40.782  19.747  31.654  1.00  0.68           C
ATOM   1529  CD1 ILE A  98     -42.008  20.244  34.484  1.00  0.68           C
ATOM      0  H   ILE A  98     -41.219  16.646  34.118  1.00  0.68           H   new
ATOM      0  HA  ILE A  98     -42.760  18.354  32.681  1.00  0.68           H   new
ATOM      0  HB  ILE A  98     -39.922  18.275  32.751  1.00  0.68           H   new
ATOM      0 HG12 ILE A  98     -40.619  18.816  34.878  1.00  0.68           H   new
ATOM      0 HG13 ILE A  98     -40.000  20.089  34.224  1.00  0.68           H   new
ATOM      0 HG21 ILE A  98     -40.024  20.349  31.718  1.00  0.68           H   new
ATOM      0 HG22 ILE A  98     -40.737  19.258  30.817  1.00  0.68           H   new
ATOM      0 HG23 ILE A  98     -41.605  20.260  31.684  1.00  0.68           H   new
ATOM      0 HD11 ILE A  98     -41.934  20.657  35.358  1.00  0.68           H   new
ATOM      0 HD12 ILE A  98     -42.137  20.931  33.812  1.00  0.68           H   new
ATOM      0 HD13 ILE A  98     -42.766  19.638  34.476  1.00  0.68           H   new
ATOM   1541  N   ILE A  99     -42.849  16.799  30.686  1.00  0.74           N
ATOM   1542  CA  ILE A  99     -42.811  15.794  29.627  1.00  0.74           C
ATOM   1543  C   ILE A  99     -42.550  16.337  28.260  1.00  0.74           C
ATOM   1544  O   ILE A  99     -43.281  17.201  27.782  1.00  0.74           O
ATOM   1545  CB  ILE A  99     -44.158  15.051  29.506  1.00  0.74           C
ATOM   1546  CG1 ILE A  99     -44.450  14.348  30.700  1.00  0.74           C
ATOM   1547  CG2 ILE A  99     -44.154  14.115  28.350  1.00  0.74           C
ATOM   1548  CD1 ILE A  99     -45.292  15.179  31.647  1.00  0.74           C
ATOM      0  H   ILE A  99     -43.589  17.232  30.756  1.00  0.74           H   new
ATOM      0  HA  ILE A  99     -42.079  15.218  29.898  1.00  0.74           H   new
ATOM      0  HB  ILE A  99     -44.849  15.716  29.357  1.00  0.74           H   new
ATOM      0 HG12 ILE A  99     -44.919  13.526  30.486  1.00  0.74           H   new
ATOM      0 HG13 ILE A  99     -43.622  14.096  31.138  1.00  0.74           H   new
ATOM      0 HG21 ILE A  99     -45.010  13.662  28.297  1.00  0.74           H   new
ATOM      0 HG22 ILE A  99     -44.000  14.612  27.531  1.00  0.74           H   new
ATOM      0 HG23 ILE A  99     -43.449  13.459  28.467  1.00  0.74           H   new
ATOM      0 HD11 ILE A  99     -45.473  14.669  32.452  1.00  0.74           H   new
ATOM      0 HD12 ILE A  99     -44.813  15.990  31.879  1.00  0.74           H   new
ATOM      0 HD13 ILE A  99     -46.130  15.411  31.217  1.00  0.74           H   new
ATOM   1560  N   VAL A 100     -41.508  15.818  27.617  1.00  0.81           N
ATOM   1561  CA  VAL A 100     -41.238  16.246  26.249  1.00  0.81           C
ATOM   1562  C   VAL A 100     -41.507  15.129  25.239  1.00  0.81           C
ATOM   1563  O   VAL A 100     -40.684  14.241  25.033  1.00  0.81           O
ATOM   1564  CB  VAL A 100     -39.798  16.750  26.117  1.00  0.81           C
ATOM   1565  CG1 VAL A 100     -39.542  17.177  24.711  1.00  0.81           C
ATOM   1566  CG2 VAL A 100     -39.608  17.900  27.041  1.00  0.81           C
ATOM      0  H   VAL A 100     -40.963  15.237  27.941  1.00  0.81           H   new
ATOM      0  HA  VAL A 100     -41.846  16.975  26.048  1.00  0.81           H   new
ATOM      0  HB  VAL A 100     -39.176  16.041  26.345  1.00  0.81           H   new
ATOM      0 HG11 VAL A 100     -38.629  17.496  24.630  1.00  0.81           H   new
ATOM      0 HG12 VAL A 100     -39.675  16.424  24.115  1.00  0.81           H   new
ATOM      0 HG13 VAL A 100     -40.155  17.890  24.472  1.00  0.81           H   new
ATOM      0 HG21 VAL A 100     -38.698  18.228  26.966  1.00  0.81           H   new
ATOM      0 HG22 VAL A 100     -40.227  18.609  26.807  1.00  0.81           H   new
ATOM      0 HG23 VAL A 100     -39.774  17.614  27.953  1.00  0.81           H   new
ATOM   1576  N   ALA A 101     -42.688  15.174  24.628  1.00  0.91           N
ATOM   1577  CA  ALA A 101     -43.119  14.146  23.688  1.00  0.91           C
ATOM   1578  C   ALA A 101     -42.624  14.478  22.294  1.00  0.91           C
ATOM   1579  O   ALA A 101     -42.388  15.651  21.995  1.00  0.91           O
ATOM   1580  CB  ALA A 101     -44.629  13.996  23.726  1.00  0.91           C
ATOM      0  H   ALA A 101     -43.262  15.803  24.748  1.00  0.91           H   new
ATOM      0  HA  ALA A 101     -42.734  13.294  23.946  1.00  0.91           H   new
ATOM      0  HB1 ALA A 101     -44.902  13.310  23.097  1.00  0.91           H   new
ATOM      0  HB2 ALA A 101     -44.907  13.743  24.620  1.00  0.91           H   new
ATOM      0  HB3 ALA A 101     -45.044  14.839  23.485  1.00  0.91           H   new
ATOM   1586  N   PRO A 102     -42.414  13.491  21.419  1.00  1.02           N
ATOM   1587  CA  PRO A 102     -42.046  13.731  20.048  1.00  1.02           C
ATOM   1588  C   PRO A 102     -43.042  14.676  19.407  1.00  1.02           C
ATOM   1589  O   PRO A 102     -44.252  14.455  19.492  1.00  1.02           O
ATOM   1590  CB  PRO A 102     -42.154  12.328  19.444  1.00  1.02           C
ATOM   1591  CG  PRO A 102     -41.890  11.388  20.613  1.00  1.02           C
ATOM   1592  CD  PRO A 102     -42.524  12.054  21.796  1.00  1.02           C
ATOM      0  HA  PRO A 102     -41.174  14.138  19.928  1.00  1.02           H   new
ATOM      0  HB2 PRO A 102     -43.031  12.176  19.059  1.00  1.02           H   new
ATOM      0  HB3 PRO A 102     -41.506  12.199  18.733  1.00  1.02           H   new
ATOM      0  HG2 PRO A 102     -42.276  10.512  20.454  1.00  1.02           H   new
ATOM      0  HG3 PRO A 102     -40.939  11.258  20.751  1.00  1.02           H   new
ATOM      0  HD2 PRO A 102     -43.446  11.778  21.920  1.00  1.02           H   new
ATOM      0  HD3 PRO A 102     -42.055  11.856  22.622  1.00  1.02           H   new
ATOM   1600  N   GLY A 103     -42.548  15.717  18.754  1.00  1.11           N
ATOM   1601  CA  GLY A 103     -43.407  16.671  18.061  1.00  1.11           C
ATOM   1602  C   GLY A 103     -44.082  17.712  18.969  1.00  1.11           C
ATOM   1603  O   GLY A 103     -44.824  18.562  18.470  1.00  1.11           O
ATOM      0  H   GLY A 103     -41.708  15.892  18.699  1.00  1.11           H   new
ATOM      0  HA2 GLY A 103     -42.879  17.137  17.394  1.00  1.11           H   new
ATOM      0  HA3 GLY A 103     -44.096  16.180  17.586  1.00  1.11           H   new
ATOM   1607  N   LYS A 104     -43.832  17.666  20.285  1.00  1.16           N
ATOM   1608  CA  LYS A 104     -44.516  18.584  21.197  1.00  1.16           C
ATOM   1609  C   LYS A 104     -43.623  19.357  22.171  1.00  1.16           C
ATOM   1610  O   LYS A 104     -42.536  18.912  22.562  1.00  1.16           O
ATOM   1611  CB  LYS A 104     -45.546  17.816  22.016  1.00  1.16           C
ATOM   1612  CG  LYS A 104     -46.660  17.169  21.204  1.00  1.16           C
ATOM   1613  CD  LYS A 104     -47.685  16.489  22.101  1.00  1.16           C
ATOM   1614  CE  LYS A 104     -48.775  15.820  21.281  1.00  1.16           C
ATOM   1615  NZ  LYS A 104     -49.791  15.154  22.143  1.00  1.16           N1+
ATOM      0  H   LYS A 104     -43.282  17.122  20.660  1.00  1.16           H   new
ATOM      0  HA  LYS A 104     -44.913  19.249  20.613  1.00  1.16           H   new
ATOM      0  HB2 LYS A 104     -45.089  17.125  22.520  1.00  1.16           H   new
ATOM      0  HB3 LYS A 104     -45.944  18.422  22.661  1.00  1.16           H   new
ATOM      0  HG2 LYS A 104     -47.100  17.843  20.662  1.00  1.16           H   new
ATOM      0  HG3 LYS A 104     -46.280  16.518  20.594  1.00  1.16           H   new
ATOM      0  HD2 LYS A 104     -47.244  15.828  22.657  1.00  1.16           H   new
ATOM      0  HD3 LYS A 104     -48.081  17.143  22.698  1.00  1.16           H   new
ATOM      0  HE2 LYS A 104     -49.210  16.482  20.722  1.00  1.16           H   new
ATOM      0  HE3 LYS A 104     -48.376  15.165  20.687  1.00  1.16           H   new
ATOM      0  HZ1 LYS A 104     -50.412  14.774  21.631  1.00  1.16           H   new
ATOM      0  HZ2 LYS A 104     -49.396  14.531  22.641  1.00  1.16           H   new
ATOM      0  HZ3 LYS A 104     -50.173  15.758  22.673  1.00  1.16           H   new
ATOM   1629  N   ALA A 105     -44.134  20.526  22.575  1.00  1.16           N
ATOM   1630  CA  ALA A 105     -43.552  21.376  23.611  1.00  1.16           C
ATOM   1631  C   ALA A 105     -43.659  20.690  24.962  1.00  1.16           C
ATOM   1632  O   ALA A 105     -44.562  19.883  25.174  1.00  1.16           O
ATOM   1633  CB  ALA A 105     -44.251  22.718  23.657  1.00  1.16           C
ATOM      0  H   ALA A 105     -44.855  20.854  22.239  1.00  1.16           H   new
ATOM      0  HA  ALA A 105     -42.617  21.524  23.399  1.00  1.16           H   new
ATOM      0  HB1 ALA A 105     -43.852  23.268  24.349  1.00  1.16           H   new
ATOM      0  HB2 ALA A 105     -44.158  23.161  22.799  1.00  1.16           H   new
ATOM      0  HB3 ALA A 105     -45.192  22.586  23.852  1.00  1.16           H   new
ATOM   1639  N   ALA A 106     -42.749  21.005  25.871  1.00  1.09           N
ATOM   1640  CA  ALA A 106     -42.791  20.418  27.204  1.00  1.09           C
ATOM   1641  C   ALA A 106     -44.080  20.747  27.959  1.00  1.09           C
ATOM   1642  O   ALA A 106     -44.521  21.901  27.953  1.00  1.09           O
ATOM   1643  CB  ALA A 106     -41.619  20.927  28.018  1.00  1.09           C
ATOM      0  H   ALA A 106     -42.101  21.554  25.739  1.00  1.09           H   new
ATOM      0  HA  ALA A 106     -42.750  19.456  27.087  1.00  1.09           H   new
ATOM      0  HB1 ALA A 106     -41.647  20.536  28.905  1.00  1.09           H   new
ATOM      0  HB2 ALA A 106     -40.789  20.678  27.582  1.00  1.09           H   new
ATOM      0  HB3 ALA A 106     -41.669  21.893  28.089  1.00  1.09           H   new
ATOM   1649  N   ILE A 107     -44.627  19.761  28.683  1.00  1.00           N
ATOM   1650  CA  ILE A 107     -45.810  19.995  29.527  1.00  1.00           C
ATOM   1651  C   ILE A 107     -45.522  19.614  30.983  1.00  1.00           C
ATOM   1652  O   ILE A 107     -44.775  18.679  31.245  1.00  1.00           O
ATOM   1653  CB  ILE A 107     -47.025  19.196  29.021  1.00  1.00           C
ATOM   1654  CG1 ILE A 107     -46.693  17.736  29.081  1.00  1.00           C
ATOM   1655  CG2 ILE A 107     -47.383  19.616  27.593  1.00  1.00           C
ATOM   1656  CD1 ILE A 107     -47.843  16.795  28.815  1.00  1.00           C
ATOM      0  H   ILE A 107     -44.330  18.954  28.700  1.00  1.00           H   new
ATOM      0  HA  ILE A 107     -46.017  20.941  29.478  1.00  1.00           H   new
ATOM      0  HB  ILE A 107     -47.796  19.376  29.581  1.00  1.00           H   new
ATOM      0 HG12 ILE A 107     -45.991  17.553  28.437  1.00  1.00           H   new
ATOM      0 HG13 ILE A 107     -46.331  17.539  29.959  1.00  1.00           H   new
ATOM      0 HG21 ILE A 107     -48.149  19.105  27.288  1.00  1.00           H   new
ATOM      0 HG22 ILE A 107     -47.599  20.562  27.578  1.00  1.00           H   new
ATOM      0 HG23 ILE A 107     -46.628  19.448  27.007  1.00  1.00           H   new
ATOM      0 HD11 ILE A 107     -47.532  15.878  28.876  1.00  1.00           H   new
ATOM      0 HD12 ILE A 107     -48.541  16.943  29.472  1.00  1.00           H   new
ATOM      0 HD13 ILE A 107     -48.196  16.958  27.926  1.00  1.00           H   new
ATOM   1668  N   ASN A 108     -46.139  20.316  31.932  1.00  0.90           N
ATOM   1669  CA  ASN A 108     -45.921  20.056  33.366  1.00  0.90           C
ATOM   1670  C   ASN A 108     -47.095  19.373  34.074  1.00  0.90           C
ATOM   1671  O   ASN A 108     -48.148  19.987  34.272  1.00  0.90           O
ATOM   1672  CB  ASN A 108     -45.555  21.358  34.057  1.00  0.90           C
ATOM   1673  CG  ASN A 108     -45.256  21.230  35.530  1.00  0.90           C
ATOM   1674  ND2 ASN A 108     -44.434  22.124  36.033  1.00  0.90           N
ATOM   1675  OD1 ASN A 108     -45.770  20.341  36.209  1.00  0.90           O
ATOM      0  H   ASN A 108     -46.693  20.953  31.770  1.00  0.90           H   new
ATOM      0  HA  ASN A 108     -45.192  19.419  33.427  1.00  0.90           H   new
ATOM      0  HB2 ASN A 108     -44.780  21.738  33.614  1.00  0.90           H   new
ATOM      0  HB3 ASN A 108     -46.284  21.987  33.941  1.00  0.90           H   new
ATOM      0 HD21 ASN A 108     -44.235  22.103  36.869  1.00  0.90           H   new
ATOM      0 HD22 ASN A 108     -44.095  22.730  35.526  1.00  0.90           H   new
ATOM   1682  N   ILE A 109     -46.920  18.090  34.408  1.00  0.82           N
ATOM   1683  CA  ILE A 109     -47.967  17.284  35.034  1.00  0.82           C
ATOM   1684  C   ILE A 109     -47.647  16.934  36.496  1.00  0.82           C
ATOM   1685  O   ILE A 109     -46.599  16.360  36.800  1.00  0.82           O
ATOM   1686  CB  ILE A 109     -48.186  16.007  34.210  1.00  0.82           C
ATOM   1687  CG1 ILE A 109     -48.518  16.418  32.733  1.00  0.82           C
ATOM   1688  CG2 ILE A 109     -49.277  15.139  34.834  1.00  0.82           C
ATOM   1689  CD1 ILE A 109     -49.749  17.256  32.580  1.00  0.82           C
ATOM      0  H   ILE A 109     -46.185  17.663  34.276  1.00  0.82           H   new
ATOM      0  HA  ILE A 109     -48.780  17.813  35.048  1.00  0.82           H   new
ATOM      0  HB  ILE A 109     -47.380  15.467  34.206  1.00  0.82           H   new
ATOM      0 HG12 ILE A 109     -47.763  16.905  32.368  1.00  0.82           H   new
ATOM      0 HG13 ILE A 109     -48.621  15.613  32.201  1.00  0.82           H   new
ATOM      0 HG21 ILE A 109     -49.400  14.339  34.299  1.00  0.82           H   new
ATOM      0 HG22 ILE A 109     -49.016  14.889  35.734  1.00  0.82           H   new
ATOM      0 HG23 ILE A 109     -50.109  15.637  34.865  1.00  0.82           H   new
ATOM      0 HD11 ILE A 109     -49.883  17.466  31.643  1.00  0.82           H   new
ATOM      0 HD12 ILE A 109     -50.517  16.767  32.915  1.00  0.82           H   new
ATOM      0 HD13 ILE A 109     -49.645  18.079  33.084  1.00  0.82           H   new
ATOM   1701  N   GLN A 110     -48.557  17.282  37.408  1.00  0.77           N
ATOM   1702  CA  GLN A 110     -48.323  17.040  38.835  1.00  0.77           C
ATOM   1703  C   GLN A 110     -48.959  15.744  39.325  1.00  0.77           C
ATOM   1704  O   GLN A 110     -50.107  15.438  38.993  1.00  0.77           O
ATOM   1705  CB  GLN A 110     -48.794  18.242  39.662  1.00  0.77           C
ATOM   1706  CG  GLN A 110     -48.501  18.154  41.167  1.00  0.77           C
ATOM   1707  CD  GLN A 110     -48.762  19.498  41.848  1.00  0.77           C
ATOM   1708  NE2 GLN A 110     -49.134  19.526  43.134  1.00  0.77           N
ATOM   1709  OE1 GLN A 110     -48.621  20.531  41.173  1.00  0.77           O
ATOM      0  H   GLN A 110     -49.309  17.656  37.225  1.00  0.77           H   new
ATOM      0  HA  GLN A 110     -47.367  16.933  38.957  1.00  0.77           H   new
ATOM      0  HB2 GLN A 110     -48.373  19.043  39.311  1.00  0.77           H   new
ATOM      0  HB3 GLN A 110     -49.750  18.347  39.539  1.00  0.77           H   new
ATOM      0  HG2 GLN A 110     -49.057  17.469  41.570  1.00  0.77           H   new
ATOM      0  HG3 GLN A 110     -47.578  17.889  41.307  1.00  0.77           H   new
ATOM      0 HE21 GLN A 110     -49.222  18.791  43.572  1.00  0.77           H   new
ATOM      0 HE22 GLN A 110     -49.285  20.279  43.522  1.00  0.77           H   new
ATOM   1718  N   THR A 111     -48.189  14.986  40.106  1.00  0.75           N
ATOM   1719  CA  THR A 111     -48.643  13.719  40.673  1.00  0.75           C
ATOM   1720  C   THR A 111     -47.934  13.380  41.973  1.00  0.75           C
ATOM   1721  O   THR A 111     -46.781  13.749  42.163  1.00  0.75           O
ATOM   1722  CB  THR A 111     -48.355  12.572  39.699  1.00  0.75           C
ATOM   1723  CG2 THR A 111     -46.856  12.395  39.571  1.00  0.75           C
ATOM   1724  OG1 THR A 111     -48.933  11.353  40.201  1.00  0.75           O
ATOM      0  H   THR A 111     -47.383  15.195  40.322  1.00  0.75           H   new
ATOM      0  HA  THR A 111     -49.593  13.822  40.839  1.00  0.75           H   new
ATOM      0  HB  THR A 111     -48.740  12.779  38.833  1.00  0.75           H   new
ATOM      0  HG1 THR A 111     -48.775  10.726  39.665  1.00  0.75           H   new
ATOM      0 HG21 THR A 111     -46.667  11.670  38.955  1.00  0.75           H   new
ATOM      0 HG22 THR A 111     -46.461  13.215  39.235  1.00  0.75           H   new
ATOM      0 HG23 THR A 111     -46.479  12.187  40.440  1.00  0.75           H   new
ATOM   1732  N   LYS A 112     -48.581  12.633  42.857  1.00  0.76           N
ATOM   1733  CA  LYS A 112     -47.854  12.153  44.028  1.00  0.76           C
ATOM   1734  C   LYS A 112     -47.222  10.819  43.651  1.00  0.76           C
ATOM   1735  O   LYS A 112     -47.922   9.996  43.061  1.00  0.76           O
ATOM   1736  CB  LYS A 112     -48.766  12.014  45.246  1.00  0.76           C
ATOM   1737  CG  LYS A 112     -48.031  11.630  46.538  1.00  0.76           C
ATOM   1738  CD  LYS A 112     -48.957  11.589  47.722  1.00  0.76           C
ATOM   1739  CE  LYS A 112     -49.391  13.003  48.084  1.00  0.76           C
ATOM   1740  NZ  LYS A 112     -50.200  13.041  49.320  1.00  0.76           N1+
ATOM      0  H   LYS A 112     -49.407  12.399  42.805  1.00  0.76           H   new
ATOM      0  HA  LYS A 112     -47.171  12.793  44.282  1.00  0.76           H   new
ATOM      0  HB2 LYS A 112     -49.231  12.853  45.387  1.00  0.76           H   new
ATOM      0  HB3 LYS A 112     -49.441  11.343  45.058  1.00  0.76           H   new
ATOM      0  HG2 LYS A 112     -47.613  10.762  46.425  1.00  0.76           H   new
ATOM      0  HG3 LYS A 112     -47.320  12.268  46.706  1.00  0.76           H   new
ATOM      0  HD2 LYS A 112     -49.734  11.045  47.517  1.00  0.76           H   new
ATOM      0  HD3 LYS A 112     -48.512  11.175  48.478  1.00  0.76           H   new
ATOM      0  HE2 LYS A 112     -48.606  13.562  48.196  1.00  0.76           H   new
ATOM      0  HE3 LYS A 112     -49.904  13.379  47.352  1.00  0.76           H   new
ATOM      0  HZ1 LYS A 112     -50.433  13.882  49.497  1.00  0.76           H   new
ATOM      0  HZ2 LYS A 112     -50.932  12.547  49.211  1.00  0.76           H   new
ATOM      0  HZ3 LYS A 112     -49.723  12.717  49.998  1.00  0.76           H   new
ATOM   1754  N   PRO A 113     -45.919  10.590  43.872  1.00  0.81           N
ATOM   1755  CA  PRO A 113     -45.265   9.340  43.583  1.00  0.81           C
ATOM   1756  C   PRO A 113     -45.671   8.308  44.613  1.00  0.81           C
ATOM   1757  O   PRO A 113     -45.955   8.648  45.761  1.00  0.81           O
ATOM   1758  CB  PRO A 113     -43.784   9.697  43.673  1.00  0.81           C
ATOM   1759  CG  PRO A 113     -43.732  10.828  44.665  1.00  0.81           C
ATOM   1760  CD  PRO A 113     -45.049  11.590  44.486  1.00  0.81           C
ATOM      0  HA  PRO A 113     -45.492   8.955  42.722  1.00  0.81           H   new
ATOM      0  HB2 PRO A 113     -43.255   8.940  43.971  1.00  0.81           H   new
ATOM      0  HB3 PRO A 113     -43.432   9.967  42.810  1.00  0.81           H   new
ATOM      0  HG2 PRO A 113     -43.642  10.494  45.571  1.00  0.81           H   new
ATOM      0  HG3 PRO A 113     -42.970  11.404  44.498  1.00  0.81           H   new
ATOM      0  HD2 PRO A 113     -45.402  11.903  45.334  1.00  0.81           H   new
ATOM      0  HD3 PRO A 113     -44.940  12.369  43.919  1.00  0.81           H   new
ATOM   1768  N   GLY A 114     -45.636   7.055  44.227  1.00  0.88           N
ATOM   1769  CA  GLY A 114     -45.843   5.967  45.157  1.00  0.88           C
ATOM   1770  C   GLY A 114     -44.492   5.350  45.397  1.00  0.88           C
ATOM   1771  O   GLY A 114     -43.476   5.946  45.021  1.00  0.88           O
ATOM      0  H   GLY A 114     -45.491   6.806  43.416  1.00  0.88           H   new
ATOM      0  HA2 GLY A 114     -46.228   6.290  45.987  1.00  0.88           H   new
ATOM      0  HA3 GLY A 114     -46.461   5.314  44.793  1.00  0.88           H   new
ATOM   1775  N   ILE A 115     -44.469   4.180  46.024  1.00  0.98           N
ATOM   1776  CA  ILE A 115     -43.207   3.506  46.278  1.00  0.98           C
ATOM   1777  C   ILE A 115     -43.258   2.081  45.737  1.00  0.98           C
ATOM   1778  O   ILE A 115     -44.152   1.305  46.080  1.00  0.98           O
ATOM   1779  CB  ILE A 115     -42.854   3.511  47.771  1.00  0.98           C
ATOM   1780  CG1 ILE A 115     -42.760   4.958  48.295  1.00  0.98           C
ATOM   1781  CG2 ILE A 115     -41.531   2.826  47.957  1.00  0.98           C
ATOM   1782  CD1 ILE A 115     -42.561   5.047  49.785  1.00  0.98           C
ATOM      0  H   ILE A 115     -45.166   3.764  46.307  1.00  0.98           H   new
ATOM      0  HA  ILE A 115     -42.507   3.993  45.816  1.00  0.98           H   new
ATOM      0  HB  ILE A 115     -43.546   3.045  48.266  1.00  0.98           H   new
ATOM      0 HG12 ILE A 115     -42.025   5.408  47.850  1.00  0.98           H   new
ATOM      0 HG13 ILE A 115     -43.570   5.434  48.055  1.00  0.98           H   new
ATOM      0 HG21 ILE A 115     -41.297   2.823  48.898  1.00  0.98           H   new
ATOM      0 HG22 ILE A 115     -41.592   1.912  47.637  1.00  0.98           H   new
ATOM      0 HG23 ILE A 115     -40.848   3.299  47.456  1.00  0.98           H   new
ATOM      0 HD11 ILE A 115     -42.510   5.979  50.050  1.00  0.98           H   new
ATOM      0 HD12 ILE A 115     -43.307   4.623  50.237  1.00  0.98           H   new
ATOM      0 HD13 ILE A 115     -41.737   4.597  50.029  1.00  0.98           H   new
ATOM   1794  N   PHE A 116     -42.316   1.764  44.866  1.00  1.11           N
ATOM   1795  CA  PHE A 116     -42.213   0.465  44.229  1.00  1.11           C
ATOM   1796  C   PHE A 116     -41.116  -0.371  44.880  1.00  1.11           C
ATOM   1797  O   PHE A 116     -39.983   0.084  45.049  1.00  1.11           O
ATOM   1798  CB  PHE A 116     -41.988   0.660  42.726  1.00  1.11           C
ATOM   1799  CG  PHE A 116     -41.864  -0.590  41.911  1.00  1.11           C
ATOM   1800  CD1 PHE A 116     -42.925  -1.477  41.803  1.00  1.11           C
ATOM   1801  CD2 PHE A 116     -40.710  -0.858  41.204  1.00  1.11           C
ATOM   1802  CE1 PHE A 116     -42.819  -2.616  41.029  1.00  1.11           C
ATOM   1803  CE2 PHE A 116     -40.608  -1.992  40.421  1.00  1.11           C
ATOM   1804  CZ  PHE A 116     -41.660  -2.872  40.339  1.00  1.11           C
ATOM      0  H   PHE A 116     -41.702   2.314  44.622  1.00  1.11           H   new
ATOM      0  HA  PHE A 116     -43.040  -0.028  44.348  1.00  1.11           H   new
ATOM      0  HB2 PHE A 116     -42.724   1.183  42.372  1.00  1.11           H   new
ATOM      0  HB3 PHE A 116     -41.182   1.186  42.604  1.00  1.11           H   new
ATOM      0  HD1 PHE A 116     -43.717  -1.303  42.257  1.00  1.11           H   new
ATOM      0  HD2 PHE A 116     -39.992  -0.269  41.255  1.00  1.11           H   new
ATOM      0  HE1 PHE A 116     -43.533  -3.210  40.975  1.00  1.11           H   new
ATOM      0  HE2 PHE A 116     -39.825  -2.160  39.948  1.00  1.11           H   new
ATOM      0  HZ  PHE A 116     -41.587  -3.639  39.818  1.00  1.11           H   new
ATOM   1814  N   LYS A 117     -41.463  -1.574  45.319  1.00  1.23           N
ATOM   1815  CA  LYS A 117     -40.473  -2.430  45.962  1.00  1.23           C
ATOM   1816  C   LYS A 117     -39.812  -3.357  44.953  1.00  1.23           C
ATOM   1817  O   LYS A 117     -40.497  -4.071  44.216  1.00  1.23           O
ATOM   1818  CB  LYS A 117     -41.099  -3.233  47.098  1.00  1.23           C
ATOM   1819  CG  LYS A 117     -40.095  -4.080  47.874  1.00  1.23           C
ATOM   1820  CD  LYS A 117     -40.755  -4.807  49.039  1.00  1.23           C
ATOM   1821  CE  LYS A 117     -39.748  -5.665  49.793  1.00  1.23           C
ATOM   1822  NZ  LYS A 117     -40.378  -6.383  50.937  1.00  1.23           N1+
ATOM      0  H   LYS A 117     -42.252  -1.910  45.257  1.00  1.23           H   new
ATOM      0  HA  LYS A 117     -39.788  -1.856  46.338  1.00  1.23           H   new
ATOM      0  HB2 LYS A 117     -41.538  -2.623  47.711  1.00  1.23           H   new
ATOM      0  HB3 LYS A 117     -41.786  -3.813  46.734  1.00  1.23           H   new
ATOM      0  HG2 LYS A 117     -39.687  -4.727  47.277  1.00  1.23           H   new
ATOM      0  HG3 LYS A 117     -39.382  -3.513  48.208  1.00  1.23           H   new
ATOM      0  HD2 LYS A 117     -41.151  -4.161  49.644  1.00  1.23           H   new
ATOM      0  HD3 LYS A 117     -41.476  -5.365  48.709  1.00  1.23           H   new
ATOM      0  HE2 LYS A 117     -39.353  -6.309  49.185  1.00  1.23           H   new
ATOM      0  HE3 LYS A 117     -39.027  -5.105  50.120  1.00  1.23           H   new
ATOM      0  HZ1 LYS A 117     -39.764  -6.873  51.354  1.00  1.23           H   new
ATOM      0  HZ2 LYS A 117     -40.722  -5.791  51.506  1.00  1.23           H   new
ATOM      0  HZ3 LYS A 117     -41.025  -6.914  50.635  1.00  1.23           H   new
ATOM   1836  N   THR A 118     -38.481  -3.353  44.936  1.00  1.33           N
ATOM   1837  CA  THR A 118     -37.714  -4.182  44.025  1.00  1.33           C
ATOM   1838  C   THR A 118     -36.798  -5.062  44.888  1.00  1.33           C
ATOM   1839  O   THR A 118     -36.661  -4.803  46.082  1.00  1.33           O
ATOM   1840  CB  THR A 118     -36.820  -3.295  43.132  1.00  1.33           C
ATOM   1841  CG2 THR A 118     -37.631  -2.111  42.656  1.00  1.33           C
ATOM   1842  OG1 THR A 118     -35.721  -2.803  43.909  1.00  1.33           O
ATOM      0  H   THR A 118     -38.000  -2.866  45.456  1.00  1.33           H   new
ATOM      0  HA  THR A 118     -38.307  -4.707  43.465  1.00  1.33           H   new
ATOM      0  HB  THR A 118     -36.494  -3.811  42.378  1.00  1.33           H   new
ATOM      0  HG1 THR A 118     -36.014  -2.402  44.587  1.00  1.33           H   new
ATOM      0 HG21 THR A 118     -37.079  -1.546  42.093  1.00  1.33           H   new
ATOM      0 HG22 THR A 118     -38.395  -2.425  42.148  1.00  1.33           H   new
ATOM      0 HG23 THR A 118     -37.940  -1.601  43.421  1.00  1.33           H   new
ATOM   1850  N   PRO A 119     -36.103  -6.066  44.328  1.00  1.38           N
ATOM   1851  CA  PRO A 119     -35.101  -6.873  45.011  1.00  1.38           C
ATOM   1852  C   PRO A 119     -33.941  -6.045  45.589  1.00  1.38           C
ATOM   1853  O   PRO A 119     -33.176  -6.555  46.409  1.00  1.38           O
ATOM   1854  CB  PRO A 119     -34.608  -7.804  43.895  1.00  1.38           C
ATOM   1855  CG  PRO A 119     -35.769  -7.898  42.932  1.00  1.38           C
ATOM   1856  CD  PRO A 119     -36.393  -6.526  42.944  1.00  1.38           C
ATOM      0  HA  PRO A 119     -35.466  -7.331  45.784  1.00  1.38           H   new
ATOM      0  HB2 PRO A 119     -33.818  -7.446  43.461  1.00  1.38           H   new
ATOM      0  HB3 PRO A 119     -34.368  -8.677  44.244  1.00  1.38           H   new
ATOM      0  HG2 PRO A 119     -35.469  -8.140  42.042  1.00  1.38           H   new
ATOM      0  HG3 PRO A 119     -36.404  -8.576  43.212  1.00  1.38           H   new
ATOM      0  HD2 PRO A 119     -35.999  -5.942  42.277  1.00  1.38           H   new
ATOM      0  HD3 PRO A 119     -37.346  -6.559  42.765  1.00  1.38           H   new
ATOM   1864  N   GLN A 120     -33.758  -4.803  45.117  1.00  1.35           N
ATOM   1865  CA  GLN A 120     -32.675  -3.949  45.578  1.00  1.35           C
ATOM   1866  C   GLN A 120     -33.149  -2.940  46.625  1.00  1.35           C
ATOM   1867  O   GLN A 120     -32.379  -2.079  47.058  1.00  1.35           O
ATOM   1868  CB  GLN A 120     -32.063  -3.211  44.388  1.00  1.35           C
ATOM   1869  CG  GLN A 120     -31.466  -4.131  43.330  1.00  1.35           C
ATOM   1870  CD  GLN A 120     -30.291  -4.977  43.853  1.00  1.35           C
ATOM   1871  NE2 GLN A 120     -30.380  -6.292  43.658  1.00  1.35           N
ATOM   1872  OE1 GLN A 120     -29.310  -4.441  44.421  1.00  1.35           O
ATOM      0  H   GLN A 120     -34.262  -4.441  44.522  1.00  1.35           H   new
ATOM      0  HA  GLN A 120     -32.008  -4.515  45.997  1.00  1.35           H   new
ATOM      0  HB2 GLN A 120     -32.746  -2.659  43.976  1.00  1.35           H   new
ATOM      0  HB3 GLN A 120     -31.371  -2.613  44.711  1.00  1.35           H   new
ATOM      0  HG2 GLN A 120     -32.159  -4.722  42.996  1.00  1.35           H   new
ATOM      0  HG3 GLN A 120     -31.163  -3.597  42.579  1.00  1.35           H   new
ATOM      0 HE21 GLN A 120     -31.069  -6.623  43.264  1.00  1.35           H   new
ATOM      0 HE22 GLN A 120     -29.748  -6.810  43.926  1.00  1.35           H   new
ATOM   1881  N   GLY A 121     -34.421  -3.028  47.018  1.00  1.26           N
ATOM   1882  CA  GLY A 121     -34.991  -2.076  47.959  1.00  1.26           C
ATOM   1883  C   GLY A 121     -36.059  -1.220  47.288  1.00  1.26           C
ATOM   1884  O   GLY A 121     -36.500  -1.515  46.172  1.00  1.26           O
ATOM      0  H   GLY A 121     -34.968  -3.634  46.748  1.00  1.26           H   new
ATOM      0  HA2 GLY A 121     -35.378  -2.551  48.711  1.00  1.26           H   new
ATOM      0  HA3 GLY A 121     -34.290  -1.506  48.313  1.00  1.26           H   new
ATOM   1888  N   GLU A 122     -36.510  -0.188  47.990  1.00  1.13           N
ATOM   1889  CA  GLU A 122     -37.597   0.648  47.495  1.00  1.13           C
ATOM   1890  C   GLU A 122     -37.136   1.779  46.578  1.00  1.13           C
ATOM   1891  O   GLU A 122     -36.054   2.340  46.771  1.00  1.13           O
ATOM   1892  CB  GLU A 122     -38.352   1.230  48.682  1.00  1.13           C
ATOM   1893  CG  GLU A 122     -39.112   0.203  49.517  1.00  1.13           C
ATOM   1894  CD  GLU A 122     -39.867   0.823  50.680  1.00  1.13           C
ATOM   1895  OE1 GLU A 122     -39.592   1.953  51.014  1.00  1.13           O
ATOM   1896  OE2 GLU A 122     -40.722   0.166  51.225  1.00  1.13           O1-
ATOM      0  H   GLU A 122     -36.200   0.046  48.757  1.00  1.13           H   new
ATOM      0  HA  GLU A 122     -38.169   0.078  46.957  1.00  1.13           H   new
ATOM      0  HB2 GLU A 122     -37.722   1.693  49.256  1.00  1.13           H   new
ATOM      0  HB3 GLU A 122     -38.980   1.894  48.357  1.00  1.13           H   new
ATOM      0  HG2 GLU A 122     -39.738  -0.270  48.947  1.00  1.13           H   new
ATOM      0  HG3 GLU A 122     -38.487  -0.455  49.858  1.00  1.13           H   new
ATOM   1903  N   ILE A 123     -37.997   2.144  45.624  1.00  1.01           N
ATOM   1904  CA  ILE A 123     -37.760   3.286  44.745  1.00  1.01           C
ATOM   1905  C   ILE A 123     -39.072   4.050  44.527  1.00  1.01           C
ATOM   1906  O   ILE A 123     -40.141   3.454  44.429  1.00  1.01           O
ATOM   1907  CB  ILE A 123     -37.144   2.815  43.409  1.00  1.01           C
ATOM   1908  CG1 ILE A 123     -36.695   4.021  42.552  1.00  1.01           C
ATOM   1909  CG2 ILE A 123     -38.179   2.005  42.625  1.00  1.01           C
ATOM   1910  CD1 ILE A 123     -35.742   3.636  41.429  1.00  1.01           C
ATOM      0  H   ILE A 123     -38.737   1.733  45.470  1.00  1.01           H   new
ATOM      0  HA  ILE A 123     -37.125   3.890  45.161  1.00  1.01           H   new
ATOM      0  HB  ILE A 123     -36.369   2.266  43.608  1.00  1.01           H   new
ATOM      0 HG12 ILE A 123     -37.478   4.449  42.172  1.00  1.01           H   new
ATOM      0 HG13 ILE A 123     -36.264   4.675  43.124  1.00  1.01           H   new
ATOM      0 HG21 ILE A 123     -37.791   1.710  41.786  1.00  1.01           H   new
ATOM      0 HG22 ILE A 123     -38.448   1.232  43.146  1.00  1.01           H   new
ATOM      0 HG23 ILE A 123     -38.955   2.559  42.445  1.00  1.01           H   new
ATOM      0 HD11 ILE A 123     -35.495   4.429  40.927  1.00  1.01           H   new
ATOM      0 HD12 ILE A 123     -34.945   3.231  41.805  1.00  1.01           H   new
ATOM      0 HD13 ILE A 123     -36.178   3.002  40.838  1.00  1.01           H   new
ATOM   1922  N   GLY A 124     -39.012   5.369  44.452  1.00  0.92           N
ATOM   1923  CA  GLY A 124     -40.234   6.133  44.224  1.00  0.92           C
ATOM   1924  C   GLY A 124     -40.699   5.896  42.807  1.00  0.92           C
ATOM   1925  O   GLY A 124     -39.876   5.573  41.953  1.00  0.92           O
ATOM      0  H   GLY A 124     -38.294   5.836  44.528  1.00  0.92           H   new
ATOM      0  HA2 GLY A 124     -40.921   5.863  44.853  1.00  0.92           H   new
ATOM      0  HA3 GLY A 124     -40.072   7.078  44.371  1.00  0.92           H   new
ATOM   1929  N   ALA A 125     -41.988   6.075  42.530  1.00  0.87           N
ATOM   1930  CA  ALA A 125     -42.453   5.888  41.155  1.00  0.87           C
ATOM   1931  C   ALA A 125     -43.722   6.669  40.826  1.00  0.87           C
ATOM   1932  O   ALA A 125     -44.552   6.919  41.697  1.00  0.87           O
ATOM   1933  CB  ALA A 125     -42.695   4.418  40.913  1.00  0.87           C
ATOM      0  H   ALA A 125     -42.592   6.297  43.100  1.00  0.87           H   new
ATOM      0  HA  ALA A 125     -41.757   6.233  40.574  1.00  0.87           H   new
ATOM      0  HB1 ALA A 125     -43.004   4.286  40.003  1.00  0.87           H   new
ATOM      0  HB2 ALA A 125     -41.869   3.927  41.048  1.00  0.87           H   new
ATOM      0  HB3 ALA A 125     -43.368   4.094  41.532  1.00  0.87           H   new
ATOM   1939  N   VAL A 126     -43.937   6.998  39.552  1.00  0.86           N
ATOM   1940  CA  VAL A 126     -45.167   7.721  39.223  1.00  0.86           C
ATOM   1941  C   VAL A 126     -46.092   6.972  38.260  1.00  0.86           C
ATOM   1942  O   VAL A 126     -45.670   6.379  37.263  1.00  0.86           O
ATOM   1943  CB  VAL A 126     -44.808   9.102  38.622  1.00  0.86           C
ATOM   1944  CG1 VAL A 126     -44.069   9.972  39.664  1.00  0.86           C
ATOM   1945  CG2 VAL A 126     -43.941   8.916  37.386  1.00  0.86           C
ATOM      0  H   VAL A 126     -43.413   6.823  38.893  1.00  0.86           H   new
ATOM      0  HA  VAL A 126     -45.658   7.817  40.054  1.00  0.86           H   new
ATOM      0  HB  VAL A 126     -45.628   9.555  38.371  1.00  0.86           H   new
ATOM      0 HG11 VAL A 126     -43.852  10.832  39.272  1.00  0.86           H   new
ATOM      0 HG12 VAL A 126     -44.639  10.104  40.438  1.00  0.86           H   new
ATOM      0 HG13 VAL A 126     -43.252   9.526  39.937  1.00  0.86           H   new
ATOM      0 HG21 VAL A 126     -43.719   9.783  37.013  1.00  0.86           H   new
ATOM      0 HG22 VAL A 126     -43.126   8.451  37.630  1.00  0.86           H   new
ATOM      0 HG23 VAL A 126     -44.425   8.395  36.726  1.00  0.86           H   new
ATOM   1955  N   SER A 127     -47.395   7.069  38.518  1.00  0.87           N
ATOM   1956  CA  SER A 127     -48.392   6.367  37.703  1.00  0.87           C
ATOM   1957  C   SER A 127     -48.822   7.155  36.484  1.00  0.87           C
ATOM   1958  O   SER A 127     -49.976   7.579  36.380  1.00  0.87           O
ATOM   1959  CB  SER A 127     -49.617   6.060  38.538  1.00  0.87           C
ATOM   1960  OG  SER A 127     -49.318   5.183  39.590  1.00  0.87           O
ATOM      0  H   SER A 127     -47.725   7.536  39.160  1.00  0.87           H   new
ATOM      0  HA  SER A 127     -47.968   5.551  37.394  1.00  0.87           H   new
ATOM      0  HB2 SER A 127     -49.980   6.885  38.897  1.00  0.87           H   new
ATOM      0  HB3 SER A 127     -50.304   5.669  37.975  1.00  0.87           H   new
ATOM      0  HG  SER A 127     -50.014   5.032  40.036  1.00  0.87           H   new
ATOM   1966  N   LEU A 128     -47.878   7.377  35.589  1.00  0.90           N
ATOM   1967  CA  LEU A 128     -48.149   8.168  34.407  1.00  0.90           C
ATOM   1968  C   LEU A 128     -47.803   7.436  33.103  1.00  0.90           C
ATOM   1969  O   LEU A 128     -46.731   6.836  32.980  1.00  0.90           O
ATOM   1970  CB  LEU A 128     -47.353   9.458  34.488  1.00  0.90           C
ATOM   1971  CG  LEU A 128     -47.586  10.387  35.719  1.00  0.90           C
ATOM   1972  CD1 LEU A 128     -46.552  11.498  35.721  1.00  0.90           C
ATOM   1973  CD2 LEU A 128     -48.965  10.987  35.652  1.00  0.90           C
ATOM      0  H   LEU A 128     -47.074   7.079  35.647  1.00  0.90           H   new
ATOM      0  HA  LEU A 128     -49.103   8.344  34.386  1.00  0.90           H   new
ATOM      0  HB2 LEU A 128     -46.411   9.228  34.464  1.00  0.90           H   new
ATOM      0  HB3 LEU A 128     -47.540   9.973  33.688  1.00  0.90           H   new
ATOM      0  HG  LEU A 128     -47.503   9.865  36.532  1.00  0.90           H   new
ATOM      0 HD11 LEU A 128     -46.698  12.075  36.487  1.00  0.90           H   new
ATOM      0 HD12 LEU A 128     -45.663  11.113  35.772  1.00  0.90           H   new
ATOM      0 HD13 LEU A 128     -46.633  12.017  34.906  1.00  0.90           H   new
ATOM      0 HD21 LEU A 128     -49.105  11.564  36.419  1.00  0.90           H   new
ATOM      0 HD22 LEU A 128     -49.053  11.506  34.838  1.00  0.90           H   new
ATOM      0 HD23 LEU A 128     -49.627  10.278  35.656  1.00  0.90           H   new
ATOM   1985  N   ASP A 129     -48.688   7.565  32.108  1.00  0.93           N
ATOM   1986  CA  ASP A 129     -48.504   6.985  30.771  1.00  0.93           C
ATOM   1987  C   ASP A 129     -48.299   8.004  29.651  1.00  0.93           C
ATOM   1988  O   ASP A 129     -49.194   8.788  29.329  1.00  0.93           O
ATOM   1989  CB  ASP A 129     -49.687   6.064  30.427  1.00  0.93           C
ATOM   1990  CG  ASP A 129     -49.595   4.694  31.108  1.00  0.93           C
ATOM   1991  OD1 ASP A 129     -48.795   3.934  30.651  1.00  0.93           O
ATOM   1992  OD2 ASP A 129     -50.246   4.425  32.098  1.00  0.93           O1-
ATOM      0  H   ASP A 129     -49.425   8.000  32.193  1.00  0.93           H   new
ATOM      0  HA  ASP A 129     -47.677   6.481  30.822  1.00  0.93           H   new
ATOM      0  HB2 ASP A 129     -50.514   6.496  30.691  1.00  0.93           H   new
ATOM      0  HB3 ASP A 129     -49.725   5.940  29.466  1.00  0.93           H   new
ATOM   1997  N   TYR A 130     -47.103   7.966  29.072  1.00  0.95           N
ATOM   1998  CA  TYR A 130     -46.677   8.845  27.989  1.00  0.95           C
ATOM   1999  C   TYR A 130     -45.998   8.013  26.883  1.00  0.95           C
ATOM   2000  O   TYR A 130     -45.644   6.863  27.135  1.00  0.95           O
ATOM   2001  CB  TYR A 130     -45.753   9.947  28.498  1.00  0.95           C
ATOM   2002  CG  TYR A 130     -46.355  10.848  29.486  1.00  0.95           C
ATOM   2003  CD1 TYR A 130     -46.105  10.655  30.791  1.00  0.95           C
ATOM   2004  CD2 TYR A 130     -47.210  11.865  29.079  1.00  0.95           C
ATOM   2005  CE1 TYR A 130     -46.657  11.452  31.698  1.00  0.95           C
ATOM   2006  CE2 TYR A 130     -47.790  12.676  30.027  1.00  0.95           C
ATOM   2007  CZ  TYR A 130     -47.501  12.451  31.344  1.00  0.95           C
ATOM   2008  OH  TYR A 130     -48.039  13.213  32.314  1.00  0.95           O
ATOM      0  H   TYR A 130     -46.495   7.406  29.308  1.00  0.95           H   new
ATOM      0  HA  TYR A 130     -47.459   9.281  27.617  1.00  0.95           H   new
ATOM      0  HB2 TYR A 130     -44.967   9.536  28.890  1.00  0.95           H   new
ATOM      0  HB3 TYR A 130     -45.451  10.473  27.741  1.00  0.95           H   new
ATOM      0  HD1 TYR A 130     -45.545   9.963  31.060  1.00  0.95           H   new
ATOM      0  HD2 TYR A 130     -47.388  11.996  28.176  1.00  0.95           H   new
ATOM      0  HE1 TYR A 130     -46.460  11.322  32.597  1.00  0.95           H   new
ATOM      0  HE2 TYR A 130     -48.366  13.362  29.777  1.00  0.95           H   new
ATOM      0  HH  TYR A 130     -47.508  13.256  32.964  1.00  0.95           H   new
ATOM   2018  N   PRO A 131     -45.842   8.528  25.642  1.00  0.94           N
ATOM   2019  CA  PRO A 131     -45.136   7.873  24.549  1.00  0.94           C
ATOM   2020  C   PRO A 131     -43.713   7.529  24.966  1.00  0.94           C
ATOM   2021  O   PRO A 131     -43.094   8.249  25.750  1.00  0.94           O
ATOM   2022  CB  PRO A 131     -45.157   8.937  23.443  1.00  0.94           C
ATOM   2023  CG  PRO A 131     -46.376   9.780  23.741  1.00  0.94           C
ATOM   2024  CD  PRO A 131     -46.466   9.829  25.251  1.00  0.94           C
ATOM      0  HA  PRO A 131     -45.535   7.034  24.271  1.00  0.94           H   new
ATOM      0  HB2 PRO A 131     -44.348   9.472  23.454  1.00  0.94           H   new
ATOM      0  HB3 PRO A 131     -45.216   8.530  22.564  1.00  0.94           H   new
ATOM      0  HG2 PRO A 131     -46.286  10.670  23.366  1.00  0.94           H   new
ATOM      0  HG3 PRO A 131     -47.175   9.389  23.355  1.00  0.94           H   new
ATOM      0  HD2 PRO A 131     -45.986  10.587  25.619  1.00  0.94           H   new
ATOM      0  HD3 PRO A 131     -47.384   9.898  25.558  1.00  0.94           H   new
ATOM   2032  N   GLU A 132     -43.159   6.463  24.394  1.00  0.91           N
ATOM   2033  CA  GLU A 132     -41.818   5.991  24.756  1.00  0.91           C
ATOM   2034  C   GLU A 132     -40.738   7.053  24.568  1.00  0.91           C
ATOM   2035  O   GLU A 132     -39.784   7.127  25.344  1.00  0.91           O
ATOM   2036  CB  GLU A 132     -41.458   4.760  23.918  1.00  0.91           C
ATOM   2037  CG  GLU A 132     -42.259   3.505  24.267  1.00  0.91           C
ATOM   2038  CD  GLU A 132     -41.924   2.316  23.390  1.00  0.91           C
ATOM   2039  OE1 GLU A 132     -41.196   2.485  22.440  1.00  0.91           O
ATOM   2040  OE2 GLU A 132     -42.397   1.240  23.676  1.00  0.91           O1-
ATOM      0  H   GLU A 132     -43.546   5.992  23.787  1.00  0.91           H   new
ATOM      0  HA  GLU A 132     -41.847   5.771  25.700  1.00  0.91           H   new
ATOM      0  HB2 GLU A 132     -41.595   4.968  22.981  1.00  0.91           H   new
ATOM      0  HB3 GLU A 132     -40.514   4.570  24.031  1.00  0.91           H   new
ATOM      0  HG2 GLU A 132     -42.094   3.272  25.194  1.00  0.91           H   new
ATOM      0  HG3 GLU A 132     -43.206   3.701  24.188  1.00  0.91           H   new
ATOM   2047  N   GLY A 133     -40.920   7.917  23.576  1.00  0.86           N
ATOM   2048  CA  GLY A 133     -39.972   8.986  23.280  1.00  0.86           C
ATOM   2049  C   GLY A 133     -39.822   9.999  24.428  1.00  0.86           C
ATOM   2050  O   GLY A 133     -38.898  10.804  24.404  1.00  0.86           O
ATOM      0  H   GLY A 133     -41.602   7.900  23.052  1.00  0.86           H   new
ATOM      0  HA2 GLY A 133     -39.105   8.597  23.085  1.00  0.86           H   new
ATOM      0  HA3 GLY A 133     -40.260   9.453  22.480  1.00  0.86           H   new
ATOM   2054  N   THR A 134     -40.716   9.961  25.431  1.00  0.81           N
ATOM   2055  CA  THR A 134     -40.642  10.867  26.573  1.00  0.81           C
ATOM   2056  C   THR A 134     -39.715  10.363  27.665  1.00  0.81           C
ATOM   2057  O   THR A 134     -39.451  11.089  28.639  1.00  0.81           O
ATOM   2058  CB  THR A 134     -42.004  11.054  27.228  1.00  0.81           C
ATOM   2059  CG2 THR A 134     -42.956  11.591  26.254  1.00  0.81           C
ATOM   2060  OG1 THR A 134     -42.476   9.810  27.738  1.00  0.81           O
ATOM      0  H   THR A 134     -41.376   9.410  25.461  1.00  0.81           H   new
ATOM      0  HA  THR A 134     -40.306  11.699  26.205  1.00  0.81           H   new
ATOM      0  HB  THR A 134     -41.917  11.681  27.963  1.00  0.81           H   new
ATOM      0  HG1 THR A 134     -42.889   9.398  27.134  1.00  0.81           H   new
ATOM      0 HG21 THR A 134     -43.821  11.708  26.677  1.00  0.81           H   new
ATOM      0 HG22 THR A 134     -42.638  12.447  25.928  1.00  0.81           H   new
ATOM      0 HG23 THR A 134     -43.041  10.974  25.510  1.00  0.81           H   new
ATOM   2068  N   SER A 135     -39.269   9.113  27.550  1.00  0.76           N
ATOM   2069  CA  SER A 135     -38.434   8.557  28.590  1.00  0.76           C
ATOM   2070  C   SER A 135     -37.225   9.445  28.771  1.00  0.76           C
ATOM   2071  O   SER A 135     -36.597   9.837  27.789  1.00  0.76           O
ATOM   2072  CB  SER A 135     -38.013   7.162  28.224  1.00  0.76           C
ATOM   2073  OG  SER A 135     -37.140   6.664  29.156  1.00  0.76           O
ATOM      0  H   SER A 135     -39.438   8.587  26.891  1.00  0.76           H   new
ATOM      0  HA  SER A 135     -38.930   8.514  29.423  1.00  0.76           H   new
ATOM      0  HB2 SER A 135     -38.793   6.588  28.164  1.00  0.76           H   new
ATOM      0  HB3 SER A 135     -37.594   7.164  27.349  1.00  0.76           H   new
ATOM      0  HG  SER A 135     -36.739   5.999  28.837  1.00  0.76           H   new
ATOM   2079  N   GLY A 136     -36.881   9.721  30.020  1.00  0.72           N
ATOM   2080  CA  GLY A 136     -35.773  10.588  30.362  1.00  0.72           C
ATOM   2081  C   GLY A 136     -36.228  11.995  30.774  1.00  0.72           C
ATOM   2082  O   GLY A 136     -35.414  12.810  31.195  1.00  0.72           O
ATOM      0  H   GLY A 136     -37.294   9.402  30.703  1.00  0.72           H   new
ATOM      0  HA2 GLY A 136     -35.268  10.190  31.088  1.00  0.72           H   new
ATOM      0  HA3 GLY A 136     -35.173  10.655  29.603  1.00  0.72           H   new
ATOM   2086  N   SER A 137     -37.524  12.289  30.642  1.00  0.69           N
ATOM   2087  CA  SER A 137     -38.055  13.585  31.070  1.00  0.69           C
ATOM   2088  C   SER A 137     -37.835  13.747  32.590  1.00  0.69           C
ATOM   2089  O   SER A 137     -37.946  12.767  33.324  1.00  0.69           O
ATOM   2090  CB  SER A 137     -39.532  13.656  30.719  1.00  0.69           C
ATOM   2091  OG  SER A 137     -39.746  13.695  29.297  1.00  0.69           O
ATOM      0  H   SER A 137     -38.109  11.754  30.309  1.00  0.69           H   new
ATOM      0  HA  SER A 137     -37.595  14.308  30.616  1.00  0.69           H   new
ATOM      0  HB2 SER A 137     -39.990  12.887  31.093  1.00  0.69           H   new
ATOM      0  HB3 SER A 137     -39.923  14.445  31.126  1.00  0.69           H   new
ATOM      0  HG  SER A 137     -39.674  12.920  28.981  1.00  0.69           H   new
ATOM   2097  N   PRO A 138     -37.489  14.938  33.120  1.00  0.68           N
ATOM   2098  CA  PRO A 138     -37.258  15.134  34.540  1.00  0.68           C
ATOM   2099  C   PRO A 138     -38.489  15.161  35.382  1.00  0.68           C
ATOM   2100  O   PRO A 138     -39.528  15.693  34.983  1.00  0.68           O
ATOM   2101  CB  PRO A 138     -36.573  16.492  34.618  1.00  0.68           C
ATOM   2102  CG  PRO A 138     -37.099  17.242  33.423  1.00  0.68           C
ATOM   2103  CD  PRO A 138     -37.392  16.154  32.318  1.00  0.68           C
ATOM      0  HA  PRO A 138     -36.744  14.389  34.888  1.00  0.68           H   new
ATOM      0  HB2 PRO A 138     -36.787  16.950  35.446  1.00  0.68           H   new
ATOM      0  HB3 PRO A 138     -35.608  16.404  34.584  1.00  0.68           H   new
ATOM      0  HG2 PRO A 138     -37.905  17.733  33.649  1.00  0.68           H   new
ATOM      0  HG3 PRO A 138     -36.450  17.891  33.108  1.00  0.68           H   new
ATOM      0  HD2 PRO A 138     -38.212  16.338  31.834  1.00  0.68           H   new
ATOM      0  HD3 PRO A 138     -36.681  16.101  31.661  1.00  0.68           H   new
ATOM   2111  N   ILE A 139     -38.294  14.712  36.600  1.00  0.68           N
ATOM   2112  CA  ILE A 139     -39.235  14.800  37.681  1.00  0.68           C
ATOM   2113  C   ILE A 139     -38.650  15.752  38.700  1.00  0.68           C
ATOM   2114  O   ILE A 139     -37.497  15.593  39.133  1.00  0.68           O
ATOM   2115  CB  ILE A 139     -39.525  13.414  38.283  1.00  0.68           C
ATOM   2116  CG1 ILE A 139     -40.128  12.557  37.201  1.00  0.68           C
ATOM   2117  CG2 ILE A 139     -40.472  13.531  39.442  1.00  0.68           C
ATOM   2118  CD1 ILE A 139     -40.301  11.127  37.524  1.00  0.68           C
ATOM      0  H   ILE A 139     -37.562  14.324  36.830  1.00  0.68           H   new
ATOM      0  HA  ILE A 139     -40.091  15.133  37.368  1.00  0.68           H   new
ATOM      0  HB  ILE A 139     -38.704  13.015  38.612  1.00  0.68           H   new
ATOM      0 HG12 ILE A 139     -40.995  12.924  36.969  1.00  0.68           H   new
ATOM      0 HG13 ILE A 139     -39.570  12.626  36.411  1.00  0.68           H   new
ATOM      0 HG21 ILE A 139     -40.644  12.650  39.810  1.00  0.68           H   new
ATOM      0 HG22 ILE A 139     -40.078  14.095  40.126  1.00  0.68           H   new
ATOM      0 HG23 ILE A 139     -41.306  13.924  39.140  1.00  0.68           H   new
ATOM      0 HD11 ILE A 139     -40.694  10.669  36.765  1.00  0.68           H   new
ATOM      0 HD12 ILE A 139     -39.438  10.734  37.727  1.00  0.68           H   new
ATOM      0 HD13 ILE A 139     -40.885  11.037  38.293  1.00  0.68           H   new
ATOM   2130  N   LEU A 140     -39.426  16.772  39.024  1.00  0.69           N
ATOM   2131  CA  LEU A 140     -39.025  17.808  39.941  1.00  0.69           C
ATOM   2132  C   LEU A 140     -39.785  17.650  41.246  1.00  0.69           C
ATOM   2133  O   LEU A 140     -40.913  17.162  41.238  1.00  0.69           O
ATOM   2134  CB  LEU A 140     -39.373  19.181  39.363  1.00  0.69           C
ATOM   2135  CG  LEU A 140     -38.876  19.498  37.969  1.00  0.69           C
ATOM   2136  CD1 LEU A 140     -39.354  20.881  37.595  1.00  0.69           C
ATOM   2137  CD2 LEU A 140     -37.415  19.387  37.921  1.00  0.69           C
ATOM      0  H   LEU A 140     -40.218  16.879  38.707  1.00  0.69           H   new
ATOM      0  HA  LEU A 140     -38.069  17.737  40.088  1.00  0.69           H   new
ATOM      0  HB2 LEU A 140     -40.339  19.270  39.364  1.00  0.69           H   new
ATOM      0  HB3 LEU A 140     -39.025  19.857  39.966  1.00  0.69           H   new
ATOM      0  HG  LEU A 140     -39.229  18.864  37.325  1.00  0.69           H   new
ATOM      0 HD11 LEU A 140     -39.044  21.101  36.703  1.00  0.69           H   new
ATOM      0 HD12 LEU A 140     -40.324  20.905  37.615  1.00  0.69           H   new
ATOM      0 HD13 LEU A 140     -39.002  21.527  38.227  1.00  0.69           H   new
ATOM      0 HD21 LEU A 140     -37.104  19.591  37.025  1.00  0.69           H   new
ATOM      0 HD22 LEU A 140     -37.022  20.012  38.550  1.00  0.69           H   new
ATOM      0 HD23 LEU A 140     -37.151  18.484  38.156  1.00  0.69           H   new
ATOM   2149  N   ASP A 141     -39.232  18.099  42.363  1.00  0.69           N
ATOM   2150  CA  ASP A 141     -40.040  18.090  43.583  1.00  0.69           C
ATOM   2151  C   ASP A 141     -40.882  19.361  43.657  1.00  0.69           C
ATOM   2152  O   ASP A 141     -40.830  20.207  42.761  1.00  0.69           O
ATOM   2153  CB  ASP A 141     -39.202  17.979  44.861  1.00  0.69           C
ATOM   2154  CG  ASP A 141     -38.356  19.200  45.165  1.00  0.69           C
ATOM   2155  OD1 ASP A 141     -38.547  20.215  44.526  1.00  0.69           O
ATOM   2156  OD2 ASP A 141     -37.584  19.148  46.077  1.00  0.69           O1-
ATOM      0  H   ASP A 141     -38.430  18.400  42.442  1.00  0.69           H   new
ATOM      0  HA  ASP A 141     -40.603  17.302  43.533  1.00  0.69           H   new
ATOM      0  HB2 ASP A 141     -39.796  17.816  45.611  1.00  0.69           H   new
ATOM      0  HB3 ASP A 141     -38.620  17.206  44.787  1.00  0.69           H   new
ATOM   2161  N   LYS A 142     -41.600  19.528  44.764  1.00  0.70           N
ATOM   2162  CA  LYS A 142     -42.468  20.679  45.009  1.00  0.70           C
ATOM   2163  C   LYS A 142     -41.746  22.040  45.033  1.00  0.70           C
ATOM   2164  O   LYS A 142     -42.397  23.082  44.938  1.00  0.70           O
ATOM   2165  CB  LYS A 142     -43.225  20.459  46.322  1.00  0.70           C
ATOM   2166  CG  LYS A 142     -42.336  20.468  47.579  1.00  0.70           C
ATOM   2167  CD  LYS A 142     -43.140  20.122  48.838  1.00  0.70           C
ATOM   2168  CE  LYS A 142     -42.260  20.120  50.094  1.00  0.70           C
ATOM   2169  NZ  LYS A 142     -43.015  19.663  51.300  1.00  0.70           N1+
ATOM      0  H   LYS A 142     -41.596  18.961  45.411  1.00  0.70           H   new
ATOM      0  HA  LYS A 142     -43.075  20.730  44.254  1.00  0.70           H   new
ATOM      0  HB2 LYS A 142     -43.901  21.149  46.412  1.00  0.70           H   new
ATOM      0  HB3 LYS A 142     -43.691  19.610  46.275  1.00  0.70           H   new
ATOM      0  HG2 LYS A 142     -41.613  19.831  47.470  1.00  0.70           H   new
ATOM      0  HG3 LYS A 142     -41.930  21.343  47.683  1.00  0.70           H   new
ATOM      0  HD2 LYS A 142     -43.860  20.763  48.948  1.00  0.70           H   new
ATOM      0  HD3 LYS A 142     -43.551  19.250  48.730  1.00  0.70           H   new
ATOM      0  HE2 LYS A 142     -41.495  19.540  49.952  1.00  0.70           H   new
ATOM      0  HE3 LYS A 142     -41.914  21.013  50.248  1.00  0.70           H   new
ATOM      0  HZ1 LYS A 142     -42.477  19.674  52.009  1.00  0.70           H   new
ATOM      0  HZ2 LYS A 142     -43.704  20.208  51.443  1.00  0.70           H   new
ATOM      0  HZ3 LYS A 142     -43.314  18.835  51.167  1.00  0.70           H   new
ATOM   2183  N   ASN A 143     -40.420  22.036  45.218  1.00  0.71           N
ATOM   2184  CA  ASN A 143     -39.626  23.251  45.275  1.00  0.71           C
ATOM   2185  C   ASN A 143     -38.890  23.492  43.951  1.00  0.71           C
ATOM   2186  O   ASN A 143     -38.121  24.448  43.826  1.00  0.71           O
ATOM   2187  CB  ASN A 143     -38.627  23.163  46.414  1.00  0.71           C
ATOM   2188  CG  ASN A 143     -39.279  23.133  47.778  1.00  0.71           C
ATOM   2189  ND2 ASN A 143     -38.735  22.327  48.657  1.00  0.71           N
ATOM   2190  OD1 ASN A 143     -40.262  23.836  48.042  1.00  0.71           O
ATOM      0  H   ASN A 143     -39.959  21.316  45.314  1.00  0.71           H   new
ATOM      0  HA  ASN A 143     -40.225  23.998  45.429  1.00  0.71           H   new
ATOM      0  HB2 ASN A 143     -38.088  22.365  46.302  1.00  0.71           H   new
ATOM      0  HB3 ASN A 143     -38.024  23.921  46.367  1.00  0.71           H   new
ATOM      0 HD21 ASN A 143     -39.061  22.273  49.451  1.00  0.71           H   new
ATOM      0 HD22 ASN A 143     -38.052  21.852  48.440  1.00  0.71           H   new
ATOM   2197  N   GLY A 144     -39.155  22.647  42.950  1.00  0.72           N
ATOM   2198  CA  GLY A 144     -38.528  22.740  41.636  1.00  0.72           C
ATOM   2199  C   GLY A 144     -37.176  22.016  41.488  1.00  0.72           C
ATOM   2200  O   GLY A 144     -36.543  22.122  40.433  1.00  0.72           O
ATOM      0  H   GLY A 144     -39.712  21.996  43.020  1.00  0.72           H   new
ATOM      0  HA2 GLY A 144     -39.142  22.381  40.977  1.00  0.72           H   new
ATOM      0  HA3 GLY A 144     -38.399  23.678  41.423  1.00  0.72           H   new
ATOM   2204  N   ASP A 145     -36.688  21.327  42.531  1.00  0.72           N
ATOM   2205  CA  ASP A 145     -35.401  20.634  42.384  1.00  0.72           C
ATOM   2206  C   ASP A 145     -35.584  19.382  41.558  1.00  0.72           C
ATOM   2207  O   ASP A 145     -36.618  18.733  41.643  1.00  0.72           O
ATOM   2208  CB  ASP A 145     -34.739  20.267  43.713  1.00  0.72           C
ATOM   2209  CG  ASP A 145     -34.084  21.446  44.472  1.00  0.72           C
ATOM   2210  OD1 ASP A 145     -33.898  22.499  43.901  1.00  0.72           O
ATOM   2211  OD2 ASP A 145     -33.722  21.237  45.623  1.00  0.72           O1-
ATOM      0  H   ASP A 145     -37.068  21.250  43.299  1.00  0.72           H   new
ATOM      0  HA  ASP A 145     -34.808  21.261  41.940  1.00  0.72           H   new
ATOM      0  HB2 ASP A 145     -35.406  19.861  44.289  1.00  0.72           H   new
ATOM      0  HB3 ASP A 145     -34.062  19.593  43.545  1.00  0.72           H   new
ATOM   2216  N   ILE A 146     -34.569  18.977  40.812  1.00  0.72           N
ATOM   2217  CA  ILE A 146     -34.732  17.746  40.045  1.00  0.72           C
ATOM   2218  C   ILE A 146     -34.468  16.555  40.950  1.00  0.72           C
ATOM   2219  O   ILE A 146     -33.421  16.497  41.599  1.00  0.72           O
ATOM   2220  CB  ILE A 146     -33.771  17.692  38.845  1.00  0.72           C
ATOM   2221  CG1 ILE A 146     -33.999  18.859  37.901  1.00  0.72           C
ATOM   2222  CG2 ILE A 146     -34.077  16.398  38.067  1.00  0.72           C
ATOM   2223  CD1 ILE A 146     -32.905  19.033  36.901  1.00  0.72           C
ATOM      0  H   ILE A 146     -33.811  19.375  40.734  1.00  0.72           H   new
ATOM      0  HA  ILE A 146     -35.640  17.722  39.705  1.00  0.72           H   new
ATOM      0  HB  ILE A 146     -32.858  17.726  39.170  1.00  0.72           H   new
ATOM      0 HG12 ILE A 146     -34.839  18.729  37.433  1.00  0.72           H   new
ATOM      0 HG13 ILE A 146     -34.087  19.674  38.420  1.00  0.72           H   new
ATOM      0 HG21 ILE A 146     -33.486  16.333  37.301  1.00  0.72           H   new
ATOM      0 HG22 ILE A 146     -33.940  15.632  38.646  1.00  0.72           H   new
ATOM      0 HG23 ILE A 146     -34.998  16.413  37.764  1.00  0.72           H   new
ATOM      0 HD11 ILE A 146     -33.106  19.790  36.329  1.00  0.72           H   new
ATOM      0 HD12 ILE A 146     -32.067  19.191  37.363  1.00  0.72           H   new
ATOM      0 HD13 ILE A 146     -32.830  18.231  36.360  1.00  0.72           H   new
ATOM   2235  N   VAL A 147     -35.415  15.616  41.012  1.00  0.72           N
ATOM   2236  CA  VAL A 147     -35.232  14.443  41.864  1.00  0.72           C
ATOM   2237  C   VAL A 147     -34.883  13.216  41.044  1.00  0.72           C
ATOM   2238  O   VAL A 147     -34.266  12.279  41.542  1.00  0.72           O
ATOM   2239  CB  VAL A 147     -36.487  14.156  42.728  1.00  0.72           C
ATOM   2240  CG1 VAL A 147     -36.741  15.323  43.628  1.00  0.72           C
ATOM   2241  CG2 VAL A 147     -37.718  13.898  41.878  1.00  0.72           C
ATOM      0  H   VAL A 147     -36.156  15.639  40.577  1.00  0.72           H   new
ATOM      0  HA  VAL A 147     -34.492  14.644  42.459  1.00  0.72           H   new
ATOM      0  HB  VAL A 147     -36.314  13.355  43.247  1.00  0.72           H   new
ATOM      0 HG11 VAL A 147     -37.526  15.148  44.171  1.00  0.72           H   new
ATOM      0 HG12 VAL A 147     -35.973  15.460  44.205  1.00  0.72           H   new
ATOM      0 HG13 VAL A 147     -36.889  16.118  43.093  1.00  0.72           H   new
ATOM      0 HG21 VAL A 147     -38.479  13.723  42.454  1.00  0.72           H   new
ATOM      0 HG22 VAL A 147     -37.901  14.676  41.329  1.00  0.72           H   new
ATOM      0 HG23 VAL A 147     -37.562  13.129  41.307  1.00  0.72           H   new
ATOM   2251  N   GLY A 148     -35.226  13.233  39.769  1.00  0.74           N
ATOM   2252  CA  GLY A 148     -34.873  12.092  38.951  1.00  0.74           C
ATOM   2253  C   GLY A 148     -35.528  12.118  37.599  1.00  0.74           C
ATOM   2254  O   GLY A 148     -36.177  13.096  37.240  1.00  0.74           O
ATOM      0  H   GLY A 148     -35.647  13.868  39.370  1.00  0.74           H   new
ATOM      0  HA2 GLY A 148     -33.910  12.066  38.838  1.00  0.74           H   new
ATOM      0  HA3 GLY A 148     -35.127  11.278  39.413  1.00  0.74           H   new
ATOM   2258  N   LEU A 149     -35.303  11.068  36.827  1.00  0.76           N
ATOM   2259  CA  LEU A 149     -35.865  10.996  35.483  1.00  0.76           C
ATOM   2260  C   LEU A 149     -36.990   9.949  35.356  1.00  0.76           C
ATOM   2261  O   LEU A 149     -37.022   8.959  36.091  1.00  0.76           O
ATOM   2262  CB  LEU A 149     -34.747  10.737  34.477  1.00  0.76           C
ATOM   2263  CG  LEU A 149     -33.560  11.745  34.480  1.00  0.76           C
ATOM   2264  CD1 LEU A 149     -32.560  11.329  33.408  1.00  0.76           C
ATOM   2265  CD2 LEU A 149     -34.075  13.138  34.277  1.00  0.76           C
ATOM      0  H   LEU A 149     -34.830  10.388  37.058  1.00  0.76           H   new
ATOM      0  HA  LEU A 149     -36.280  11.851  35.291  1.00  0.76           H   new
ATOM      0  HB2 LEU A 149     -34.392   9.849  34.640  1.00  0.76           H   new
ATOM      0  HB3 LEU A 149     -35.135  10.728  33.588  1.00  0.76           H   new
ATOM      0  HG  LEU A 149     -33.103  11.736  35.335  1.00  0.76           H   new
ATOM      0 HD11 LEU A 149     -31.816  11.951  33.401  1.00  0.76           H   new
ATOM      0 HD12 LEU A 149     -32.233  10.436  33.599  1.00  0.76           H   new
ATOM      0 HD13 LEU A 149     -32.994  11.335  32.541  1.00  0.76           H   new
ATOM      0 HD21 LEU A 149     -33.332  13.762  34.280  1.00  0.76           H   new
ATOM      0 HD22 LEU A 149     -34.538  13.191  33.426  1.00  0.76           H   new
ATOM      0 HD23 LEU A 149     -34.689  13.364  34.993  1.00  0.76           H   new
ATOM   2277  N   TYR A 150     -37.928  10.209  34.441  1.00  0.81           N
ATOM   2278  CA  TYR A 150     -39.077   9.348  34.110  1.00  0.81           C
ATOM   2279  C   TYR A 150     -38.792   8.208  33.136  1.00  0.81           C
ATOM   2280  O   TYR A 150     -38.181   8.398  32.088  1.00  0.81           O
ATOM   2281  CB  TYR A 150     -40.187  10.220  33.536  1.00  0.81           C
ATOM   2282  CG  TYR A 150     -41.417   9.496  33.000  1.00  0.81           C
ATOM   2283  CD1 TYR A 150     -42.420   9.037  33.842  1.00  0.81           C
ATOM   2284  CD2 TYR A 150     -41.523   9.287  31.628  1.00  0.81           C
ATOM   2285  CE1 TYR A 150     -43.520   8.360  33.308  1.00  0.81           C
ATOM   2286  CE2 TYR A 150     -42.606   8.614  31.105  1.00  0.81           C
ATOM   2287  CZ  TYR A 150     -43.601   8.143  31.937  1.00  0.81           C
ATOM   2288  OH  TYR A 150     -44.676   7.457  31.392  1.00  0.81           O
ATOM      0  H   TYR A 150     -37.913  10.929  33.971  1.00  0.81           H   new
ATOM      0  HA  TYR A 150     -39.328   8.917  34.942  1.00  0.81           H   new
ATOM      0  HB2 TYR A 150     -40.476  10.837  34.227  1.00  0.81           H   new
ATOM      0  HB3 TYR A 150     -39.812  10.753  32.818  1.00  0.81           H   new
ATOM      0  HD1 TYR A 150     -42.360   9.179  34.759  1.00  0.81           H   new
ATOM      0  HD2 TYR A 150     -40.858   9.604  31.060  1.00  0.81           H   new
ATOM      0  HE1 TYR A 150     -44.197   8.055  33.869  1.00  0.81           H   new
ATOM      0  HE2 TYR A 150     -42.666   8.477  30.187  1.00  0.81           H   new
ATOM      0  HH  TYR A 150     -45.253   7.321  31.987  1.00  0.81           H   new
ATOM   2298  N   GLY A 151     -39.259   7.016  33.467  1.00  0.87           N
ATOM   2299  CA  GLY A 151     -39.068   5.838  32.617  1.00  0.87           C
ATOM   2300  C   GLY A 151     -38.729   4.668  33.517  1.00  0.87           C
ATOM   2301  O   GLY A 151     -39.058   4.703  34.698  1.00  0.87           O
ATOM      0  H   GLY A 151     -39.697   6.860  34.190  1.00  0.87           H   new
ATOM      0  HA2 GLY A 151     -39.872   5.653  32.107  1.00  0.87           H   new
ATOM      0  HA3 GLY A 151     -38.355   5.992  31.977  1.00  0.87           H   new
ATOM   2305  N   ASN A 152     -38.180   3.586  32.969  1.00  0.95           N
ATOM   2306  CA  ASN A 152     -37.836   2.440  33.816  1.00  0.95           C
ATOM   2307  C   ASN A 152     -39.019   1.985  34.689  1.00  0.95           C
ATOM   2308  O   ASN A 152     -38.899   1.862  35.910  1.00  0.95           O
ATOM   2309  CB  ASN A 152     -36.620   2.799  34.663  1.00  0.95           C
ATOM   2310  CG  ASN A 152     -35.932   1.616  35.319  1.00  0.95           C
ATOM   2311  ND2 ASN A 152     -35.364   1.847  36.485  1.00  0.95           N
ATOM   2312  OD1 ASN A 152     -35.902   0.505  34.776  1.00  0.95           O
ATOM      0  H   ASN A 152     -38.002   3.493  32.133  1.00  0.95           H   new
ATOM      0  HA  ASN A 152     -37.621   1.685  33.246  1.00  0.95           H   new
ATOM      0  HB2 ASN A 152     -35.977   3.262  34.104  1.00  0.95           H   new
ATOM      0  HB3 ASN A 152     -36.895   3.422  35.354  1.00  0.95           H   new
ATOM      0 HD21 ASN A 152     -34.954   1.213  36.896  1.00  0.95           H   new
ATOM      0 HD22 ASN A 152     -35.404   2.632  36.835  1.00  0.95           H   new
ATOM   2319  N   GLY A 153     -40.184   1.797  34.080  1.00  1.08           N
ATOM   2320  CA  GLY A 153     -41.347   1.390  34.840  1.00  1.08           C
ATOM   2321  C   GLY A 153     -41.789  -0.053  34.705  1.00  1.08           C
ATOM   2322  O   GLY A 153     -41.102  -0.894  34.121  1.00  1.08           O
ATOM      0  H   GLY A 153     -40.317   1.900  33.237  1.00  1.08           H   new
ATOM      0  HA2 GLY A 153     -41.170   1.564  35.778  1.00  1.08           H   new
ATOM      0  HA3 GLY A 153     -42.090   1.958  34.581  1.00  1.08           H   new
ATOM   2326  N   VAL A 154     -42.983  -0.293  35.237  1.00  1.28           N
ATOM   2327  CA  VAL A 154     -43.635  -1.591  35.291  1.00  1.28           C
ATOM   2328  C   VAL A 154     -45.116  -1.506  34.915  1.00  1.28           C
ATOM   2329  O   VAL A 154     -45.795  -0.537  35.254  1.00  1.28           O
ATOM   2330  CB  VAL A 154     -43.499  -2.132  36.737  1.00  1.28           C
ATOM   2331  CG1 VAL A 154     -44.204  -1.175  37.695  1.00  1.28           C
ATOM   2332  CG2 VAL A 154     -44.093  -3.524  36.873  1.00  1.28           C
ATOM      0  H   VAL A 154     -43.457   0.330  35.594  1.00  1.28           H   new
ATOM      0  HA  VAL A 154     -43.210  -2.182  34.650  1.00  1.28           H   new
ATOM      0  HB  VAL A 154     -42.555  -2.192  36.954  1.00  1.28           H   new
ATOM      0 HG11 VAL A 154     -44.123  -1.507  38.603  1.00  1.28           H   new
ATOM      0 HG12 VAL A 154     -43.795  -0.297  37.635  1.00  1.28           H   new
ATOM      0 HG13 VAL A 154     -45.142  -1.111  37.457  1.00  1.28           H   new
ATOM      0 HG21 VAL A 154     -43.991  -3.832  37.787  1.00  1.28           H   new
ATOM      0 HG22 VAL A 154     -45.035  -3.498  36.644  1.00  1.28           H   new
ATOM      0 HG23 VAL A 154     -43.632  -4.133  36.275  1.00  1.28           H   new
ATOM   2342  N   ILE A 155     -45.618  -2.518  34.213  1.00  1.55           N
ATOM   2343  CA  ILE A 155     -47.049  -2.589  33.919  1.00  1.55           C
ATOM   2344  C   ILE A 155     -47.782  -3.301  35.042  1.00  1.55           C
ATOM   2345  O   ILE A 155     -47.384  -4.387  35.471  1.00  1.55           O
ATOM   2346  CB  ILE A 155     -47.345  -3.257  32.563  1.00  1.55           C
ATOM   2347  CG1 ILE A 155     -46.707  -2.472  31.451  1.00  1.55           C
ATOM   2348  CG2 ILE A 155     -48.854  -3.313  32.339  1.00  1.55           C
ATOM   2349  CD1 ILE A 155     -47.279  -1.081  31.377  1.00  1.55           C
ATOM      0  H   ILE A 155     -45.152  -3.170  33.899  1.00  1.55           H   new
ATOM      0  HA  ILE A 155     -47.373  -1.677  33.855  1.00  1.55           H   new
ATOM      0  HB  ILE A 155     -46.981  -4.156  32.569  1.00  1.55           H   new
ATOM      0 HG12 ILE A 155     -45.749  -2.424  31.592  1.00  1.55           H   new
ATOM      0 HG13 ILE A 155     -46.847  -2.928  30.607  1.00  1.55           H   new
ATOM      0 HG21 ILE A 155     -49.039  -3.734  31.485  1.00  1.55           H   new
ATOM      0 HG22 ILE A 155     -49.268  -3.828  33.049  1.00  1.55           H   new
ATOM      0 HG23 ILE A 155     -49.215  -2.413  32.340  1.00  1.55           H   new
ATOM      0 HD11 ILE A 155     -46.853  -0.594  30.654  1.00  1.55           H   new
ATOM      0 HD12 ILE A 155     -48.234  -1.132  31.214  1.00  1.55           H   new
ATOM      0 HD13 ILE A 155     -47.119  -0.620  32.215  1.00  1.55           H   new
ATOM   2361  N   LEU A 156     -48.849  -2.673  35.513  1.00  1.86           N
ATOM   2362  CA  LEU A 156     -49.642  -3.193  36.611  1.00  1.86           C
ATOM   2363  C   LEU A 156     -50.763  -4.095  36.121  1.00  1.86           C
ATOM   2364  O   LEU A 156     -51.071  -4.138  34.932  1.00  1.86           O
ATOM   2365  CB  LEU A 156     -50.284  -2.067  37.406  1.00  1.86           C
ATOM   2366  CG  LEU A 156     -49.381  -1.023  37.983  1.00  1.86           C
ATOM   2367  CD1 LEU A 156     -50.278  -0.082  38.792  1.00  1.86           C
ATOM   2368  CD2 LEU A 156     -48.255  -1.662  38.804  1.00  1.86           C
ATOM      0  H   LEU A 156     -49.135  -1.925  35.200  1.00  1.86           H   new
ATOM      0  HA  LEU A 156     -49.029  -3.698  37.167  1.00  1.86           H   new
ATOM      0  HB2 LEU A 156     -50.925  -1.622  36.830  1.00  1.86           H   new
ATOM      0  HB3 LEU A 156     -50.786  -2.464  38.135  1.00  1.86           H   new
ATOM      0  HG  LEU A 156     -48.920  -0.516  37.296  1.00  1.86           H   new
ATOM      0 HD11 LEU A 156     -49.737   0.618  39.190  1.00  1.86           H   new
ATOM      0 HD12 LEU A 156     -50.941   0.316  38.207  1.00  1.86           H   new
ATOM      0 HD13 LEU A 156     -50.724  -0.583  39.493  1.00  1.86           H   new
ATOM      0 HD21 LEU A 156     -47.684  -0.967  39.167  1.00  1.86           H   new
ATOM      0 HD22 LEU A 156     -48.637  -2.178  39.531  1.00  1.86           H   new
ATOM      0 HD23 LEU A 156     -47.730  -2.246  38.234  1.00  1.86           H   new
ATOM   2380  N   GLY A 157     -51.406  -4.797  37.050  1.00  2.12           N
ATOM   2381  CA  GLY A 157     -52.534  -5.671  36.724  1.00  2.12           C
ATOM   2382  C   GLY A 157     -53.677  -4.943  36.004  1.00  2.12           C
ATOM   2383  O   GLY A 157     -54.420  -5.553  35.238  1.00  2.12           O
ATOM      0  H   GLY A 157     -51.203  -4.781  37.885  1.00  2.12           H   new
ATOM      0  HA2 GLY A 157     -52.220  -6.399  36.165  1.00  2.12           H   new
ATOM      0  HA3 GLY A 157     -52.875  -6.067  37.541  1.00  2.12           H   new
ATOM   2387  N   ASN A 158     -53.822  -3.634  36.247  1.00  2.23           N
ATOM   2388  CA  ASN A 158     -54.877  -2.854  35.603  1.00  2.23           C
ATOM   2389  C   ASN A 158     -54.447  -2.284  34.243  1.00  2.23           C
ATOM   2390  O   ASN A 158     -55.182  -1.515  33.623  1.00  2.23           O
ATOM   2391  CB  ASN A 158     -55.341  -1.745  36.534  1.00  2.23           C
ATOM   2392  CG  ASN A 158     -54.289  -0.672  36.808  1.00  2.23           C
ATOM   2393  ND2 ASN A 158     -54.574   0.145  37.797  1.00  2.23           N
ATOM   2394  OD1 ASN A 158     -53.234  -0.571  36.158  1.00  2.23           O
ATOM      0  H   ASN A 158     -53.320  -3.184  36.780  1.00  2.23           H   new
ATOM      0  HA  ASN A 158     -55.617  -3.456  35.425  1.00  2.23           H   new
ATOM      0  HB2 ASN A 158     -56.126  -1.323  36.151  1.00  2.23           H   new
ATOM      0  HB3 ASN A 158     -55.614  -2.138  37.378  1.00  2.23           H   new
ATOM      0 HD21 ASN A 158     -54.024   0.771  38.010  1.00  2.23           H   new
ATOM      0 HD22 ASN A 158     -55.311   0.054  38.231  1.00  2.23           H   new
ATOM   2401  N   GLY A 159     -53.251  -2.656  33.786  1.00  2.10           N
ATOM   2402  CA  GLY A 159     -52.710  -2.248  32.496  1.00  2.10           C
ATOM   2403  C   GLY A 159     -51.937  -0.924  32.484  1.00  2.10           C
ATOM   2404  O   GLY A 159     -51.337  -0.582  31.462  1.00  2.10           O
ATOM      0  H   GLY A 159     -52.721  -3.166  34.232  1.00  2.10           H   new
ATOM      0  HA2 GLY A 159     -52.122  -2.949  32.175  1.00  2.10           H   new
ATOM      0  HA3 GLY A 159     -53.443  -2.181  31.864  1.00  2.10           H   new
ATOM   2408  N   SER A 160     -51.949  -0.170  33.587  1.00  1.80           N
ATOM   2409  CA  SER A 160     -51.254   1.123  33.611  1.00  1.80           C
ATOM   2410  C   SER A 160     -49.749   0.972  33.804  1.00  1.80           C
ATOM   2411  O   SER A 160     -49.274  -0.068  34.274  1.00  1.80           O
ATOM   2412  CB  SER A 160     -51.821   2.009  34.705  1.00  1.80           C
ATOM   2413  OG  SER A 160     -51.526   1.489  35.966  1.00  1.80           O
ATOM      0  H   SER A 160     -52.346  -0.383  34.320  1.00  1.80           H   new
ATOM      0  HA  SER A 160     -51.400   1.535  32.745  1.00  1.80           H   new
ATOM      0  HB2 SER A 160     -51.454   2.903  34.625  1.00  1.80           H   new
ATOM      0  HB3 SER A 160     -52.782   2.086  34.599  1.00  1.80           H   new
ATOM      0  HG  SER A 160     -52.021   0.828  36.119  1.00  1.80           H   new
ATOM   2419  N   TYR A 161     -48.999   2.042  33.510  1.00  1.44           N
ATOM   2420  CA  TYR A 161     -47.538   2.016  33.690  1.00  1.44           C
ATOM   2421  C   TYR A 161     -47.076   2.848  34.872  1.00  1.44           C
ATOM   2422  O   TYR A 161     -47.444   4.012  35.025  1.00  1.44           O
ATOM   2423  CB  TYR A 161     -46.868   2.521  32.413  1.00  1.44           C
ATOM   2424  CG  TYR A 161     -45.325   2.526  32.281  1.00  1.44           C
ATOM   2425  CD1 TYR A 161     -44.640   1.342  32.046  1.00  1.44           C
ATOM   2426  CD2 TYR A 161     -44.617   3.732  32.296  1.00  1.44           C
ATOM   2427  CE1 TYR A 161     -43.293   1.344  31.814  1.00  1.44           C
ATOM   2428  CE2 TYR A 161     -43.240   3.731  32.064  1.00  1.44           C
ATOM   2429  CZ  TYR A 161     -42.588   2.533  31.809  1.00  1.44           C
ATOM   2430  OH  TYR A 161     -41.231   2.496  31.543  1.00  1.44           O
ATOM      0  H   TYR A 161     -49.311   2.785  33.209  1.00  1.44           H   new
ATOM      0  HA  TYR A 161     -47.283   1.098  33.873  1.00  1.44           H   new
ATOM      0  HB2 TYR A 161     -47.216   1.991  31.679  1.00  1.44           H   new
ATOM      0  HB3 TYR A 161     -47.170   3.432  32.273  1.00  1.44           H   new
ATOM      0  HD1 TYR A 161     -45.104   0.536  32.046  1.00  1.44           H   new
ATOM      0  HD2 TYR A 161     -45.062   4.532  32.460  1.00  1.44           H   new
ATOM      0  HE1 TYR A 161     -42.849   0.542  31.659  1.00  1.44           H   new
ATOM      0  HE2 TYR A 161     -42.763   4.529  32.080  1.00  1.44           H   new
ATOM      0  HH  TYR A 161     -40.919   3.276  31.568  1.00  1.44           H   new
ATOM   2440  N   VAL A 162     -46.265   2.246  35.722  1.00  1.14           N
ATOM   2441  CA  VAL A 162     -45.703   2.960  36.852  1.00  1.14           C
ATOM   2442  C   VAL A 162     -44.211   3.124  36.661  1.00  1.14           C
ATOM   2443  O   VAL A 162     -43.478   2.147  36.561  1.00  1.14           O
ATOM   2444  CB  VAL A 162     -46.037   2.231  38.148  1.00  1.14           C
ATOM   2445  CG1 VAL A 162     -45.423   2.919  39.287  1.00  1.14           C
ATOM   2446  CG2 VAL A 162     -47.496   2.215  38.310  1.00  1.14           C
ATOM      0  H   VAL A 162     -46.026   1.422  35.663  1.00  1.14           H   new
ATOM      0  HA  VAL A 162     -46.093   3.846  36.909  1.00  1.14           H   new
ATOM      0  HB  VAL A 162     -45.693   1.325  38.112  1.00  1.14           H   new
ATOM      0 HG11 VAL A 162     -45.641   2.448  40.106  1.00  1.14           H   new
ATOM      0 HG12 VAL A 162     -44.460   2.939  39.173  1.00  1.14           H   new
ATOM      0 HG13 VAL A 162     -45.761   3.827  39.337  1.00  1.14           H   new
ATOM      0 HG21 VAL A 162     -47.725   1.754  39.132  1.00  1.14           H   new
ATOM      0 HG22 VAL A 162     -47.828   3.126  38.348  1.00  1.14           H   new
ATOM      0 HG23 VAL A 162     -47.900   1.755  37.558  1.00  1.14           H   new
ATOM   2456  N   SER A 163     -43.772   4.368  36.552  1.00  0.93           N
ATOM   2457  CA  SER A 163     -42.393   4.702  36.211  1.00  0.93           C
ATOM   2458  C   SER A 163     -41.500   5.005  37.375  1.00  0.93           C
ATOM   2459  O   SER A 163     -41.757   5.946  38.126  1.00  0.93           O
ATOM   2460  CB  SER A 163     -42.401   5.874  35.280  1.00  0.93           C
ATOM   2461  OG  SER A 163     -41.114   6.384  35.080  1.00  0.93           O
ATOM      0  H   SER A 163     -44.273   5.056  36.676  1.00  0.93           H   new
ATOM      0  HA  SER A 163     -42.020   3.906  35.802  1.00  0.93           H   new
ATOM      0  HB2 SER A 163     -42.780   5.608  34.428  1.00  0.93           H   new
ATOM      0  HB3 SER A 163     -42.973   6.570  35.640  1.00  0.93           H   new
ATOM      0  HG  SER A 163     -40.559   5.754  35.085  1.00  0.93           H   new
ATOM   2467  N   ALA A 164     -40.456   4.207  37.558  1.00  0.84           N
ATOM   2468  CA  ALA A 164     -39.575   4.448  38.673  1.00  0.84           C
ATOM   2469  C   ALA A 164     -38.942   5.810  38.521  1.00  0.84           C
ATOM   2470  O   ALA A 164     -38.573   6.198  37.418  1.00  0.84           O
ATOM   2471  CB  ALA A 164     -38.513   3.384  38.733  1.00  0.84           C
ATOM      0  H   ALA A 164     -40.249   3.538  37.058  1.00  0.84           H   new
ATOM      0  HA  ALA A 164     -40.084   4.420  39.499  1.00  0.84           H   new
ATOM      0  HB1 ALA A 164     -37.926   3.555  39.486  1.00  0.84           H   new
ATOM      0  HB2 ALA A 164     -38.931   2.515  38.840  1.00  0.84           H   new
ATOM      0  HB3 ALA A 164     -37.997   3.395  37.912  1.00  0.84           H   new
ATOM   2477  N   ILE A 165     -38.758   6.519  39.613  1.00  0.83           N
ATOM   2478  CA  ILE A 165     -38.062   7.781  39.507  1.00  0.83           C
ATOM   2479  C   ILE A 165     -36.594   7.465  39.550  1.00  0.83           C
ATOM   2480  O   ILE A 165     -36.077   7.001  40.567  1.00  0.83           O
ATOM   2481  CB  ILE A 165     -38.422   8.738  40.659  1.00  0.83           C
ATOM   2482  CG1 ILE A 165     -39.902   9.047  40.633  1.00  0.83           C
ATOM   2483  CG2 ILE A 165     -37.584  10.016  40.575  1.00  0.83           C
ATOM   2484  CD1 ILE A 165     -40.395   9.820  41.823  1.00  0.83           C
ATOM      0  H   ILE A 165     -39.018   6.298  40.402  1.00  0.83           H   new
ATOM      0  HA  ILE A 165     -38.315   8.228  38.685  1.00  0.83           H   new
ATOM      0  HB  ILE A 165     -38.218   8.307  41.504  1.00  0.83           H   new
ATOM      0 HG12 ILE A 165     -40.102   9.550  39.828  1.00  0.83           H   new
ATOM      0 HG13 ILE A 165     -40.394   8.213  40.576  1.00  0.83           H   new
ATOM      0 HG21 ILE A 165     -37.822  10.608  41.306  1.00  0.83           H   new
ATOM      0 HG22 ILE A 165     -36.643   9.790  40.635  1.00  0.83           H   new
ATOM      0 HG23 ILE A 165     -37.756  10.461  39.730  1.00  0.83           H   new
ATOM      0 HD11 ILE A 165     -41.348   9.979  41.734  1.00  0.83           H   new
ATOM      0 HD12 ILE A 165     -40.226   9.312  42.632  1.00  0.83           H   new
ATOM      0 HD13 ILE A 165     -39.930  10.670  41.873  1.00  0.83           H   new
ATOM   2496  N   VAL A 166     -35.900   7.696  38.456  1.00  0.88           N
ATOM   2497  CA  VAL A 166     -34.517   7.303  38.466  1.00  0.88           C
ATOM   2498  C   VAL A 166     -33.677   8.383  39.083  1.00  0.88           C
ATOM   2499  O   VAL A 166     -33.574   9.494  38.562  1.00  0.88           O
ATOM   2500  CB  VAL A 166     -34.039   6.962  37.062  1.00  0.88           C
ATOM   2501  CG1 VAL A 166     -32.561   6.632  37.104  1.00  0.88           C
ATOM   2502  CG2 VAL A 166     -34.881   5.771  36.526  1.00  0.88           C
ATOM      0  H   VAL A 166     -36.192   8.060  37.734  1.00  0.88           H   new
ATOM      0  HA  VAL A 166     -34.425   6.502  39.006  1.00  0.88           H   new
ATOM      0  HB  VAL A 166     -34.158   7.715  36.462  1.00  0.88           H   new
ATOM      0 HG11 VAL A 166     -32.252   6.414  36.211  1.00  0.88           H   new
ATOM      0 HG12 VAL A 166     -32.068   7.397  37.438  1.00  0.88           H   new
ATOM      0 HG13 VAL A 166     -32.415   5.873  37.690  1.00  0.88           H   new
ATOM      0 HG21 VAL A 166     -34.586   5.543  35.630  1.00  0.88           H   new
ATOM      0 HG22 VAL A 166     -34.765   5.004  37.109  1.00  0.88           H   new
ATOM      0 HG23 VAL A 166     -35.818   6.021  36.504  1.00  0.88           H   new
ATOM   2512  N   GLN A 167     -33.078   8.029  40.202  1.00  1.00           N
ATOM   2513  CA  GLN A 167     -32.292   8.929  41.018  1.00  1.00           C
ATOM   2514  C   GLN A 167     -31.042   8.222  41.445  1.00  1.00           C
ATOM   2515  O   GLN A 167     -31.060   7.418  42.376  1.00  1.00           O
ATOM   2516  CB  GLN A 167     -33.064   9.360  42.256  1.00  1.00           C
ATOM   2517  CG  GLN A 167     -32.372  10.426  43.032  1.00  1.00           C
ATOM   2518  CD  GLN A 167     -31.216   9.880  43.836  1.00  1.00           C
ATOM   2519  NE2 GLN A 167     -30.139  10.634  43.890  1.00  1.00           N
ATOM   2520  OE1 GLN A 167     -31.298   8.784  44.415  1.00  1.00           O
ATOM      0  H   GLN A 167     -33.119   7.231  40.519  1.00  1.00           H   new
ATOM      0  HA  GLN A 167     -32.081   9.719  40.497  1.00  1.00           H   new
ATOM      0  HB2 GLN A 167     -33.941   9.678  41.990  1.00  1.00           H   new
ATOM      0  HB3 GLN A 167     -33.204   8.589  42.828  1.00  1.00           H   new
ATOM      0  HG2 GLN A 167     -32.048  11.109  42.424  1.00  1.00           H   new
ATOM      0  HG3 GLN A 167     -33.006  10.854  43.628  1.00  1.00           H   new
ATOM      0 HE21 GLN A 167     -30.120  11.387  43.475  1.00  1.00           H   new
ATOM      0 HE22 GLN A 167     -29.454  10.374  44.340  1.00  1.00           H   new
ATOM   2529  N   GLY A 168     -29.972   8.463  40.725  1.00  1.16           N
ATOM   2530  CA  GLY A 168     -28.741   7.765  40.990  1.00  1.16           C
ATOM   2531  C   GLY A 168     -27.998   8.333  42.168  1.00  1.16           C
ATOM   2532  O   GLY A 168     -28.030   9.540  42.419  1.00  1.16           O
ATOM      0  H   GLY A 168     -29.937   9.028  40.077  1.00  1.16           H   new
ATOM      0  HA2 GLY A 168     -28.933   6.828  41.154  1.00  1.16           H   new
ATOM      0  HA3 GLY A 168     -28.174   7.805  40.204  1.00  1.16           H   new
ATOM   2536  N   GLU A 169     -27.276   7.478  42.866  1.00  1.37           N
ATOM   2537  CA  GLU A 169     -26.424   7.980  43.938  1.00  1.37           C
ATOM   2538  C   GLU A 169     -25.396   8.955  43.330  1.00  1.37           C
ATOM   2539  O   GLU A 169     -24.793   8.660  42.293  1.00  1.37           O
ATOM   2540  CB  GLU A 169     -25.760   6.851  44.722  1.00  1.37           C
ATOM   2541  CG  GLU A 169     -25.039   7.328  45.989  1.00  1.37           C
ATOM   2542  CD  GLU A 169     -26.026   7.904  47.039  1.00  1.37           C
ATOM   2543  OE1 GLU A 169     -26.995   7.234  47.376  1.00  1.37           O
ATOM   2544  OE2 GLU A 169     -25.804   9.006  47.488  1.00  1.37           O1-
ATOM      0  H   GLU A 169     -27.260   6.627  42.745  1.00  1.37           H   new
ATOM      0  HA  GLU A 169     -26.968   8.455  44.586  1.00  1.37           H   new
ATOM      0  HB2 GLU A 169     -26.434   6.198  44.968  1.00  1.37           H   new
ATOM      0  HB3 GLU A 169     -25.123   6.398  44.147  1.00  1.37           H   new
ATOM      0  HG2 GLU A 169     -24.549   6.587  46.379  1.00  1.37           H   new
ATOM      0  HG3 GLU A 169     -24.387   8.006  45.753  1.00  1.37           H   new
ATOM   2551  N   ARG A 170     -25.202  10.128  43.937  1.00  1.60           N
ATOM   2552  CA  ARG A 170     -24.278  11.125  43.370  1.00  1.60           C
ATOM   2553  C   ARG A 170     -22.794  10.778  43.560  1.00  1.60           C
ATOM   2554  O   ARG A 170     -22.036  11.416  44.299  1.00  1.60           O
ATOM   2555  CB  ARG A 170     -24.607  12.500  43.944  1.00  1.60           C
ATOM   2556  CG  ARG A 170     -23.719  13.675  43.507  1.00  1.60           C
ATOM   2557  CD  ARG A 170     -24.296  15.016  43.923  1.00  1.60           C
ATOM   2558  NE  ARG A 170     -23.461  16.134  43.543  1.00  1.60           N
ATOM   2559  CZ  ARG A 170     -23.675  17.423  43.864  1.00  1.60           C
ATOM   2560  NH1 ARG A 170     -24.697  17.805  44.604  1.00  1.60           N1+
ATOM   2561  NH2 ARG A 170     -22.815  18.319  43.414  1.00  1.60           N
ATOM      0  H   ARG A 170     -25.588  10.367  44.667  1.00  1.60           H   new
ATOM      0  HA  ARG A 170     -24.412  11.127  42.409  1.00  1.60           H   new
ATOM      0  HB2 ARG A 170     -25.524  12.712  43.709  1.00  1.60           H   new
ATOM      0  HB3 ARG A 170     -24.570  12.439  44.911  1.00  1.60           H   new
ATOM      0  HG2 ARG A 170     -22.835  13.571  43.893  1.00  1.60           H   new
ATOM      0  HG3 ARG A 170     -23.612  13.656  42.543  1.00  1.60           H   new
ATOM      0  HD2 ARG A 170     -25.173  15.123  43.522  1.00  1.60           H   new
ATOM      0  HD3 ARG A 170     -24.421  15.024  44.885  1.00  1.60           H   new
ATOM      0  HE  ARG A 170     -22.765  15.959  43.069  1.00  1.60           H   new
ATOM      0 HH11 ARG A 170     -25.256  17.222  44.900  1.00  1.60           H   new
ATOM      0 HH12 ARG A 170     -24.805  18.637  44.791  1.00  1.60           H   new
ATOM      0 HH21 ARG A 170     -22.147  18.070  42.934  1.00  1.60           H   new
ATOM      0 HH22 ARG A 170     -22.924  19.151  43.601  1.00  1.60           H   new
ATOM   2575  N   GLU A 171     -22.375   9.781  42.794  1.00  1.82           N
ATOM   2576  CA  GLU A 171     -21.025   9.243  42.813  1.00  1.82           C
ATOM   2577  C   GLU A 171     -20.099  10.080  41.955  1.00  1.82           C
ATOM   2578  O   GLU A 171     -19.732   9.680  40.849  1.00  1.82           O
ATOM   2579  CB  GLU A 171     -21.005   7.808  42.277  1.00  1.82           C
ATOM   2580  CG  GLU A 171     -21.772   6.781  43.091  1.00  1.82           C
ATOM   2581  CD  GLU A 171     -21.703   5.375  42.495  1.00  1.82           C
ATOM   2582  OE1 GLU A 171     -21.570   5.243  41.290  1.00  1.82           O
ATOM   2583  OE2 GLU A 171     -21.773   4.434  43.253  1.00  1.82           O1-
ATOM      0  H   GLU A 171     -22.888   9.385  42.229  1.00  1.82           H   new
ATOM      0  HA  GLU A 171     -20.723   9.257  43.735  1.00  1.82           H   new
ATOM      0  HB2 GLU A 171     -21.364   7.813  41.376  1.00  1.82           H   new
ATOM      0  HB3 GLU A 171     -20.081   7.519  42.213  1.00  1.82           H   new
ATOM      0  HG2 GLU A 171     -21.419   6.762  43.994  1.00  1.82           H   new
ATOM      0  HG3 GLU A 171     -22.700   7.054  43.155  1.00  1.82           H   new
ATOM   2590  N   GLU A 172     -19.690  11.234  42.462  1.00  1.98           N
ATOM   2591  CA  GLU A 172     -18.889  12.140  41.633  1.00  1.98           C
ATOM   2592  C   GLU A 172     -17.433  11.739  41.525  1.00  1.98           C
ATOM   2593  O   GLU A 172     -16.555  12.426  42.040  1.00  1.98           O
ATOM   2594  CB  GLU A 172     -18.910  13.577  42.157  1.00  1.98           C
ATOM   2595  CG  GLU A 172     -20.243  14.239  42.144  1.00  1.98           C
ATOM   2596  CD  GLU A 172     -20.179  15.680  42.545  1.00  1.98           C
ATOM   2597  OE1 GLU A 172     -19.299  16.053  43.276  1.00  1.98           O
ATOM   2598  OE2 GLU A 172     -21.040  16.414  42.120  1.00  1.98           O1-
ATOM      0  H   GLU A 172     -19.856  11.511  43.259  1.00  1.98           H   new
ATOM      0  HA  GLU A 172     -19.308  12.081  40.760  1.00  1.98           H   new
ATOM      0  HB2 GLU A 172     -18.573  13.579  43.067  1.00  1.98           H   new
ATOM      0  HB3 GLU A 172     -18.296  14.108  41.626  1.00  1.98           H   new
ATOM      0  HG2 GLU A 172     -20.624  14.172  41.255  1.00  1.98           H   new
ATOM      0  HG3 GLU A 172     -20.840  13.767  42.745  1.00  1.98           H   new
ATOM   2605  N   GLU A 173     -17.180  10.632  40.842  1.00  2.04           N
ATOM   2606  CA  GLU A 173     -15.818  10.164  40.656  1.00  2.04           C
ATOM   2607  C   GLU A 173     -15.092  11.284  39.897  1.00  2.04           C
ATOM   2608  O   GLU A 173     -15.535  11.631  38.799  1.00  2.04           O
ATOM   2609  CB  GLU A 173     -15.791   8.869  39.845  1.00  2.04           C
ATOM   2610  CG  GLU A 173     -14.406   8.207  39.704  1.00  2.04           C
ATOM   2611  CD  GLU A 173     -13.889   7.604  41.008  1.00  2.04           C
ATOM   2612  OE1 GLU A 173     -14.639   6.911  41.655  1.00  2.04           O
ATOM   2613  OE2 GLU A 173     -12.747   7.825  41.345  1.00  2.04           O1-
ATOM      0  H   GLU A 173     -17.783  10.138  40.479  1.00  2.04           H   new
ATOM      0  HA  GLU A 173     -15.394   9.970  41.506  1.00  2.04           H   new
ATOM      0  HB2 GLU A 173     -16.396   8.233  40.258  1.00  2.04           H   new
ATOM      0  HB3 GLU A 173     -16.136   9.054  38.958  1.00  2.04           H   new
ATOM      0  HG2 GLU A 173     -14.454   7.511  39.030  1.00  2.04           H   new
ATOM      0  HG3 GLU A 173     -13.770   8.867  39.386  1.00  2.04           H   new
ATOM   2620  N   PRO A 174     -14.043  11.901  40.456  1.00  2.00           N
ATOM   2621  CA  PRO A 174     -13.321  13.022  39.898  1.00  2.00           C
ATOM   2622  C   PRO A 174     -12.392  12.651  38.773  1.00  2.00           C
ATOM   2623  O   PRO A 174     -11.924  11.512  38.683  1.00  2.00           O
ATOM   2624  CB  PRO A 174     -12.530  13.535  41.101  1.00  2.00           C
ATOM   2625  CG  PRO A 174     -12.254  12.294  41.916  1.00  2.00           C
ATOM   2626  CD  PRO A 174     -13.493  11.431  41.750  1.00  2.00           C
ATOM      0  HA  PRO A 174     -13.921  13.670  39.496  1.00  2.00           H   new
ATOM      0  HB2 PRO A 174     -11.707  13.969  40.826  1.00  2.00           H   new
ATOM      0  HB3 PRO A 174     -13.039  14.187  41.608  1.00  2.00           H   new
ATOM      0  HG2 PRO A 174     -11.461  11.835  41.599  1.00  2.00           H   new
ATOM      0  HG3 PRO A 174     -12.101  12.513  42.848  1.00  2.00           H   new
ATOM      0  HD2 PRO A 174     -13.274  10.486  41.727  1.00  2.00           H   new
ATOM      0  HD3 PRO A 174     -14.122  11.559  42.477  1.00  2.00           H   new
ATOM   2634  N   VAL A 175     -12.034  13.638  37.978  1.00  1.87           N
ATOM   2635  CA  VAL A 175     -10.940  13.467  37.052  1.00  1.87           C
ATOM   2636  C   VAL A 175      -9.737  13.671  37.963  1.00  1.87           C
ATOM   2637  O   VAL A 175      -9.731  14.651  38.708  1.00  1.87           O
ATOM   2638  CB  VAL A 175     -10.979  14.522  35.929  1.00  1.87           C
ATOM   2639  CG1 VAL A 175      -9.767  14.356  34.983  1.00  1.87           C
ATOM   2640  CG2 VAL A 175     -12.280  14.394  35.199  1.00  1.87           C
ATOM      0  H   VAL A 175     -12.410  14.411  37.959  1.00  1.87           H   new
ATOM      0  HA  VAL A 175     -10.946  12.616  36.587  1.00  1.87           H   new
ATOM      0  HB  VAL A 175     -10.918  15.414  36.306  1.00  1.87           H   new
ATOM      0 HG11 VAL A 175      -9.808  15.027  34.284  1.00  1.87           H   new
ATOM      0 HG12 VAL A 175      -8.945  14.465  35.487  1.00  1.87           H   new
ATOM      0 HG13 VAL A 175      -9.786  13.472  34.584  1.00  1.87           H   new
ATOM      0 HG21 VAL A 175     -12.319  15.053  34.488  1.00  1.87           H   new
ATOM      0 HG22 VAL A 175     -12.352  13.504  34.819  1.00  1.87           H   new
ATOM      0 HG23 VAL A 175     -13.014  14.542  35.816  1.00  1.87           H   new
ATOM   2650  N   PRO A 176      -8.746  12.781  38.005  1.00  1.69           N
ATOM   2651  CA  PRO A 176      -7.633  12.881  38.921  1.00  1.69           C
ATOM   2652  C   PRO A 176      -6.796  14.106  38.622  1.00  1.69           C
ATOM   2653  O   PRO A 176      -6.692  14.537  37.470  1.00  1.69           O
ATOM   2654  CB  PRO A 176      -6.865  11.576  38.662  1.00  1.69           C
ATOM   2655  CG  PRO A 176      -7.266  11.149  37.265  1.00  1.69           C
ATOM   2656  CD  PRO A 176      -8.708  11.610  37.107  1.00  1.69           C
ATOM      0  HA  PRO A 176      -7.895  12.982  39.849  1.00  1.69           H   new
ATOM      0  HB2 PRO A 176      -5.907  11.715  38.724  1.00  1.69           H   new
ATOM      0  HB3 PRO A 176      -7.096  10.898  39.316  1.00  1.69           H   new
ATOM      0  HG2 PRO A 176      -6.693  11.555  36.596  1.00  1.69           H   new
ATOM      0  HG3 PRO A 176      -7.191  10.188  37.157  1.00  1.69           H   new
ATOM      0  HD2 PRO A 176      -8.917  11.847  36.190  1.00  1.69           H   new
ATOM      0  HD3 PRO A 176      -9.341  10.925  37.374  1.00  1.69           H   new
ATOM   2664  N   GLU A 177      -6.131  14.643  39.650  1.00  1.48           N
ATOM   2665  CA  GLU A 177      -5.278  15.821  39.470  1.00  1.48           C
ATOM   2666  C   GLU A 177      -3.961  15.401  38.845  1.00  1.48           C
ATOM   2667  O   GLU A 177      -2.909  15.354  39.478  1.00  1.48           O
ATOM   2668  CB  GLU A 177      -5.035  16.530  40.807  1.00  1.48           C
ATOM   2669  CG  GLU A 177      -6.298  17.107  41.448  1.00  1.48           C
ATOM   2670  CD  GLU A 177      -6.041  17.828  42.756  1.00  1.48           C
ATOM   2671  OE1 GLU A 177      -4.932  17.783  43.235  1.00  1.48           O
ATOM   2672  OE2 GLU A 177      -6.959  18.424  43.270  1.00  1.48           O1-
ATOM      0  H   GLU A 177      -6.160  14.342  40.455  1.00  1.48           H   new
ATOM      0  HA  GLU A 177      -5.728  16.446  38.880  1.00  1.48           H   new
ATOM      0  HB2 GLU A 177      -4.628  15.903  41.425  1.00  1.48           H   new
ATOM      0  HB3 GLU A 177      -4.397  17.248  40.670  1.00  1.48           H   new
ATOM      0  HG2 GLU A 177      -6.715  17.722  40.825  1.00  1.48           H   new
ATOM      0  HG3 GLU A 177      -6.930  16.388  41.603  1.00  1.48           H   new
ATOM   2679  N   ALA A 178      -4.072  15.086  37.569  1.00  1.30           N
ATOM   2680  CA  ALA A 178      -3.039  14.527  36.729  1.00  1.30           C
ATOM   2681  C   ALA A 178      -2.099  15.562  36.143  1.00  1.30           C
ATOM   2682  O   ALA A 178      -1.197  15.219  35.385  1.00  1.30           O
ATOM   2683  CB  ALA A 178      -3.712  13.767  35.628  1.00  1.30           C
ATOM      0  H   ALA A 178      -4.809  15.203  37.141  1.00  1.30           H   new
ATOM      0  HA  ALA A 178      -2.483  13.953  37.280  1.00  1.30           H   new
ATOM      0  HB1 ALA A 178      -3.041  13.379  35.045  1.00  1.30           H   new
ATOM      0  HB2 ALA A 178      -4.257  13.061  36.008  1.00  1.30           H   new
ATOM      0  HB3 ALA A 178      -4.275  14.369  35.116  1.00  1.30           H   new
ATOM   2689  N   TYR A 179      -2.328  16.834  36.433  1.00  1.15           N
ATOM   2690  CA  TYR A 179      -1.462  17.846  35.868  1.00  1.15           C
ATOM   2691  C   TYR A 179      -1.242  19.073  36.745  1.00  1.15           C
ATOM   2692  O   TYR A 179      -2.169  19.605  37.361  1.00  1.15           O
ATOM   2693  CB  TYR A 179      -1.930  18.252  34.477  1.00  1.15           C
ATOM   2694  CG  TYR A 179      -1.052  19.313  33.892  1.00  1.15           C
ATOM   2695  CD1 TYR A 179       0.160  18.968  33.322  1.00  1.15           C
ATOM   2696  CD2 TYR A 179      -1.452  20.635  33.936  1.00  1.15           C
ATOM   2697  CE1 TYR A 179       0.972  19.934  32.817  1.00  1.15           C
ATOM   2698  CE2 TYR A 179      -0.636  21.604  33.428  1.00  1.15           C
ATOM   2699  CZ  TYR A 179       0.565  21.256  32.881  1.00  1.15           C
ATOM   2700  OH  TYR A 179       1.375  22.199  32.400  1.00  1.15           O
ATOM      0  H   TYR A 179      -2.960  17.123  36.939  1.00  1.15           H   new
ATOM      0  HA  TYR A 179      -0.592  17.421  35.808  1.00  1.15           H   new
ATOM      0  HB2 TYR A 179      -1.933  17.476  33.896  1.00  1.15           H   new
ATOM      0  HB3 TYR A 179      -2.843  18.575  34.523  1.00  1.15           H   new
ATOM      0  HD1 TYR A 179       0.419  18.076  33.284  1.00  1.15           H   new
ATOM      0  HD2 TYR A 179      -2.273  20.863  34.310  1.00  1.15           H   new
ATOM      0  HE1 TYR A 179       1.789  19.710  32.434  1.00  1.15           H   new
ATOM      0  HE2 TYR A 179      -0.897  22.496  33.454  1.00  1.15           H   new
ATOM      0  HH  TYR A 179       0.944  22.912  32.296  1.00  1.15           H   new
ATOM   2710  N   ASN A 180       0.019  19.507  36.758  1.00  1.02           N
ATOM   2711  CA  ASN A 180       0.536  20.672  37.463  1.00  1.02           C
ATOM   2712  C   ASN A 180       1.512  21.391  36.536  1.00  1.02           C
ATOM   2713  O   ASN A 180       2.220  20.754  35.765  1.00  1.02           O
ATOM   2714  CB  ASN A 180       1.258  20.261  38.741  1.00  1.02           C
ATOM   2715  CG  ASN A 180       0.350  19.663  39.800  1.00  1.02           C
ATOM   2716  ND2 ASN A 180       0.346  18.354  39.912  1.00  1.02           N
ATOM   2717  OD1 ASN A 180      -0.340  20.396  40.519  1.00  1.02           O
ATOM      0  H   ASN A 180       0.636  19.096  36.322  1.00  1.02           H   new
ATOM      0  HA  ASN A 180      -0.201  21.253  37.709  1.00  1.02           H   new
ATOM      0  HB2 ASN A 180       1.948  19.616  38.518  1.00  1.02           H   new
ATOM      0  HB3 ASN A 180       1.705  21.038  39.113  1.00  1.02           H   new
ATOM      0 HD21 ASN A 180      -0.150  17.975  40.503  1.00  1.02           H   new
ATOM      0 HD22 ASN A 180       0.839  17.877  39.394  1.00  1.02           H   new
ATOM   2724  N   ALA A 181       1.639  22.707  36.679  1.00  0.93           N
ATOM   2725  CA  ALA A 181       2.560  23.498  35.842  1.00  0.93           C
ATOM   2726  C   ALA A 181       4.015  23.019  35.931  1.00  0.93           C
ATOM   2727  O   ALA A 181       4.773  23.107  34.963  1.00  0.93           O
ATOM   2728  CB  ALA A 181       2.491  24.956  36.244  1.00  0.93           C
ATOM      0  H   ALA A 181       1.201  23.170  37.257  1.00  0.93           H   new
ATOM      0  HA  ALA A 181       2.273  23.380  34.923  1.00  0.93           H   new
ATOM      0  HB1 ALA A 181       3.098  25.473  35.692  1.00  0.93           H   new
ATOM      0  HB2 ALA A 181       1.586  25.283  36.123  1.00  0.93           H   new
ATOM      0  HB3 ALA A 181       2.745  25.047  37.176  1.00  0.93           H   new
ATOM   2734  N   ASP A 182       4.405  22.475  37.083  1.00  0.86           N
ATOM   2735  CA  ASP A 182       5.766  21.983  37.287  1.00  0.86           C
ATOM   2736  C   ASP A 182       6.150  20.876  36.304  1.00  0.86           C
ATOM   2737  O   ASP A 182       7.327  20.649  36.035  1.00  0.86           O
ATOM   2738  CB  ASP A 182       5.963  21.476  38.716  1.00  0.86           C
ATOM   2739  CG  ASP A 182       6.075  22.594  39.750  1.00  0.86           C
ATOM   2740  OD1 ASP A 182       6.255  23.731  39.346  1.00  0.86           O
ATOM   2741  OD2 ASP A 182       5.992  22.313  40.915  1.00  0.86           O1-
ATOM      0  H   ASP A 182       3.890  22.381  37.765  1.00  0.86           H   new
ATOM      0  HA  ASP A 182       6.348  22.742  37.126  1.00  0.86           H   new
ATOM      0  HB2 ASP A 182       5.219  20.900  38.952  1.00  0.86           H   new
ATOM      0  HB3 ASP A 182       6.765  20.932  38.751  1.00  0.86           H   new
ATOM   2746  N   MET A 183       5.158  20.210  35.721  1.00  0.81           N
ATOM   2747  CA  MET A 183       5.395  19.108  34.806  1.00  0.81           C
ATOM   2748  C   MET A 183       5.911  19.565  33.449  1.00  0.81           C
ATOM   2749  O   MET A 183       6.275  18.741  32.608  1.00  0.81           O
ATOM   2750  CB  MET A 183       4.100  18.343  34.699  1.00  0.81           C
ATOM   2751  CG  MET A 183       3.777  17.638  35.982  1.00  0.81           C
ATOM   2752  SD  MET A 183       2.165  16.988  36.020  1.00  0.81           S
ATOM   2753  CE  MET A 183       2.134  15.959  34.622  1.00  0.81           C
ATOM      0  H   MET A 183       4.326  20.388  35.848  1.00  0.81           H   new
ATOM      0  HA  MET A 183       6.101  18.538  35.149  1.00  0.81           H   new
ATOM      0  HB2 MET A 183       3.380  18.952  34.472  1.00  0.81           H   new
ATOM      0  HB3 MET A 183       4.162  17.696  33.979  1.00  0.81           H   new
ATOM      0  HG2 MET A 183       4.413  16.918  36.118  1.00  0.81           H   new
ATOM      0  HG3 MET A 183       3.887  18.257  36.721  1.00  0.81           H   new
ATOM      0  HE1 MET A 183       1.263  15.539  34.548  1.00  0.81           H   new
ATOM      0  HE2 MET A 183       2.306  16.488  33.827  1.00  0.81           H   new
ATOM      0  HE3 MET A 183       2.816  15.275  34.709  1.00  0.81           H   new
ATOM   2763  N   LEU A 184       5.967  20.878  33.246  1.00  0.78           N
ATOM   2764  CA  LEU A 184       6.532  21.434  32.043  1.00  0.78           C
ATOM   2765  C   LEU A 184       7.957  21.955  32.270  1.00  0.78           C
ATOM   2766  O   LEU A 184       8.565  22.518  31.358  1.00  0.78           O
ATOM   2767  CB  LEU A 184       5.630  22.533  31.521  1.00  0.78           C
ATOM   2768  CG  LEU A 184       4.245  22.073  31.163  1.00  0.78           C
ATOM   2769  CD1 LEU A 184       3.459  23.229  30.684  1.00  0.78           C
ATOM   2770  CD2 LEU A 184       4.317  21.035  30.145  1.00  0.78           C
ATOM      0  H   LEU A 184       5.677  21.463  33.806  1.00  0.78           H   new
ATOM      0  HA  LEU A 184       6.593  20.729  31.380  1.00  0.78           H   new
ATOM      0  HB2 LEU A 184       5.565  23.231  32.192  1.00  0.78           H   new
ATOM      0  HB3 LEU A 184       6.041  22.930  30.737  1.00  0.78           H   new
ATOM      0  HG  LEU A 184       3.808  21.700  31.944  1.00  0.78           H   new
ATOM      0 HD11 LEU A 184       2.564  22.938  30.451  1.00  0.78           H   new
ATOM      0 HD12 LEU A 184       3.409  23.899  31.384  1.00  0.78           H   new
ATOM      0 HD13 LEU A 184       3.888  23.610  29.902  1.00  0.78           H   new
ATOM      0 HD21 LEU A 184       3.421  20.742  29.918  1.00  0.78           H   new
ATOM      0 HD22 LEU A 184       4.752  21.388  29.353  1.00  0.78           H   new
ATOM      0 HD23 LEU A 184       4.826  20.283  30.485  1.00  0.78           H   new
ATOM   2782  N   ARG A 185       8.499  21.785  33.484  1.00  0.76           N
ATOM   2783  CA  ARG A 185       9.867  22.229  33.752  1.00  0.76           C
ATOM   2784  C   ARG A 185      10.795  21.251  33.057  1.00  0.76           C
ATOM   2785  O   ARG A 185      10.598  20.045  33.159  1.00  0.76           O
ATOM   2786  CB  ARG A 185      10.141  22.263  35.245  1.00  0.76           C
ATOM   2787  CG  ARG A 185       9.368  23.306  36.014  1.00  0.76           C
ATOM   2788  CD  ARG A 185       9.650  23.224  37.476  1.00  0.76           C
ATOM   2789  NE  ARG A 185       8.819  24.137  38.248  1.00  0.76           N
ATOM   2790  CZ  ARG A 185       9.087  25.404  38.566  1.00  0.76           C
ATOM   2791  NH1 ARG A 185      10.207  25.990  38.197  1.00  0.76           N1+
ATOM   2792  NH2 ARG A 185       8.177  26.040  39.269  1.00  0.76           N
ATOM      0  H   ARG A 185       8.097  21.421  34.152  1.00  0.76           H   new
ATOM      0  HA  ARG A 185      10.006  23.130  33.419  1.00  0.76           H   new
ATOM      0  HB2 ARG A 185       9.938  21.390  35.617  1.00  0.76           H   new
ATOM      0  HB3 ARG A 185      11.089  22.416  35.382  1.00  0.76           H   new
ATOM      0  HG2 ARG A 185       9.600  24.189  35.687  1.00  0.76           H   new
ATOM      0  HG3 ARG A 185       8.418  23.187  35.859  1.00  0.76           H   new
ATOM      0  HD2 ARG A 185       9.501  22.316  37.782  1.00  0.76           H   new
ATOM      0  HD3 ARG A 185      10.585  23.427  37.635  1.00  0.76           H   new
ATOM      0  HE  ARG A 185       8.070  23.823  38.531  1.00  0.76           H   new
ATOM      0 HH11 ARG A 185      10.789  25.554  37.738  1.00  0.76           H   new
ATOM      0 HH12 ARG A 185      10.356  26.808  38.415  1.00  0.76           H   new
ATOM      0 HH21 ARG A 185       7.453  25.637  39.500  1.00  0.76           H   new
ATOM      0 HH22 ARG A 185       8.305  26.859  39.498  1.00  0.76           H   new
ATOM   2806  N   LYS A 186      11.825  21.735  32.370  1.00  0.75           N
ATOM   2807  CA  LYS A 186      12.625  20.791  31.593  1.00  0.75           C
ATOM   2808  C   LYS A 186      13.285  19.659  32.371  1.00  0.75           C
ATOM   2809  O   LYS A 186      13.143  18.507  31.997  1.00  0.75           O
ATOM   2810  CB  LYS A 186      13.676  21.531  30.774  1.00  0.75           C
ATOM   2811  CG  LYS A 186      13.101  22.289  29.592  1.00  0.75           C
ATOM   2812  CD  LYS A 186      14.179  23.018  28.823  1.00  0.75           C
ATOM   2813  CE  LYS A 186      13.615  23.686  27.585  1.00  0.75           C
ATOM   2814  NZ  LYS A 186      14.659  24.440  26.847  1.00  0.75           N1+
ATOM      0  H   LYS A 186      12.069  22.559  32.338  1.00  0.75           H   new
ATOM      0  HA  LYS A 186      11.975  20.352  31.022  1.00  0.75           H   new
ATOM      0  HB2 LYS A 186      14.145  22.154  31.351  1.00  0.75           H   new
ATOM      0  HB3 LYS A 186      14.332  20.893  30.452  1.00  0.75           H   new
ATOM      0  HG2 LYS A 186      12.643  21.671  29.002  1.00  0.75           H   new
ATOM      0  HG3 LYS A 186      12.439  22.925  29.905  1.00  0.75           H   new
ATOM      0  HD2 LYS A 186      14.592  23.685  29.394  1.00  0.75           H   new
ATOM      0  HD3 LYS A 186      14.876  22.393  28.567  1.00  0.75           H   new
ATOM      0  HE2 LYS A 186      13.227  23.014  27.002  1.00  0.75           H   new
ATOM      0  HE3 LYS A 186      12.899  24.289  27.839  1.00  0.75           H   new
ATOM      0  HZ1 LYS A 186      14.298  24.820  26.127  1.00  0.75           H   new
ATOM      0  HZ2 LYS A 186      15.000  25.070  27.375  1.00  0.75           H   new
ATOM      0  HZ3 LYS A 186      15.306  23.883  26.595  1.00  0.75           H   new
ATOM   2828  N   LYS A 187      13.936  19.904  33.494  1.00  0.75           N
ATOM   2829  CA  LYS A 187      14.569  18.731  34.106  1.00  0.75           C
ATOM   2830  C   LYS A 187      13.648  18.006  35.088  1.00  0.75           C
ATOM   2831  O   LYS A 187      13.883  18.007  36.299  1.00  0.75           O
ATOM   2832  CB  LYS A 187      15.876  19.106  34.769  1.00  0.75           C
ATOM   2833  CG  LYS A 187      16.657  17.914  35.310  1.00  0.75           C
ATOM   2834  CD  LYS A 187      17.996  18.342  35.898  1.00  0.75           C
ATOM   2835  CE  LYS A 187      18.786  17.146  36.412  1.00  0.75           C
ATOM   2836  NZ  LYS A 187      20.092  17.557  37.003  1.00  0.75           N1+
ATOM      0  H   LYS A 187      14.025  20.660  33.893  1.00  0.75           H   new
ATOM      0  HA  LYS A 187      14.754  18.108  33.386  1.00  0.75           H   new
ATOM      0  HB2 LYS A 187      16.429  19.580  34.129  1.00  0.75           H   new
ATOM      0  HB3 LYS A 187      15.695  19.720  35.497  1.00  0.75           H   new
ATOM      0  HG2 LYS A 187      16.132  17.464  35.991  1.00  0.75           H   new
ATOM      0  HG3 LYS A 187      16.806  17.273  34.597  1.00  0.75           H   new
ATOM      0  HD2 LYS A 187      18.514  18.807  35.222  1.00  0.75           H   new
ATOM      0  HD3 LYS A 187      17.847  18.969  36.623  1.00  0.75           H   new
ATOM      0  HE2 LYS A 187      18.263  16.676  37.080  1.00  0.75           H   new
ATOM      0  HE3 LYS A 187      18.942  16.524  35.684  1.00  0.75           H   new
ATOM      0  HZ1 LYS A 187      20.527  16.837  37.293  1.00  0.75           H   new
ATOM      0  HZ2 LYS A 187      20.581  17.970  36.385  1.00  0.75           H   new
ATOM      0  HZ3 LYS A 187      19.948  18.110  37.685  1.00  0.75           H   new
ATOM   2850  N   GLN A 188      12.605  17.382  34.549  1.00  0.76           N
ATOM   2851  CA  GLN A 188      11.629  16.649  35.348  1.00  0.76           C
ATOM   2852  C   GLN A 188      10.930  15.509  34.602  1.00  0.76           C
ATOM   2853  O   GLN A 188      10.428  15.685  33.487  1.00  0.76           O
ATOM   2854  CB  GLN A 188      10.582  17.619  35.917  1.00  0.76           C
ATOM   2855  CG  GLN A 188       9.542  16.957  36.841  1.00  0.76           C
ATOM   2856  CD  GLN A 188       8.649  17.965  37.603  1.00  0.76           C
ATOM   2857  NE2 GLN A 188       7.381  17.606  37.790  1.00  0.76           N
ATOM   2858  OE1 GLN A 188       9.102  19.038  38.026  1.00  0.76           O
ATOM      0  H   GLN A 188      12.443  17.372  33.704  1.00  0.76           H   new
ATOM      0  HA  GLN A 188      12.133  16.230  36.063  1.00  0.76           H   new
ATOM      0  HB2 GLN A 188      11.039  18.319  36.410  1.00  0.76           H   new
ATOM      0  HB3 GLN A 188      10.119  18.047  35.180  1.00  0.76           H   new
ATOM      0  HG2 GLN A 188       8.977  16.374  36.311  1.00  0.76           H   new
ATOM      0  HG3 GLN A 188      10.004  16.397  37.484  1.00  0.76           H   new
ATOM      0 HE21 GLN A 188       7.097  16.854  37.484  1.00  0.76           H   new
ATOM      0 HE22 GLN A 188       6.845  18.126  38.217  1.00  0.76           H   new
ATOM   2867  N   LEU A 189      10.874  14.355  35.271  1.00  0.78           N
ATOM   2868  CA  LEU A 189      10.186  13.156  34.795  1.00  0.78           C
ATOM   2869  C   LEU A 189       8.988  12.868  35.689  1.00  0.78           C
ATOM   2870  O   LEU A 189       9.163  12.528  36.862  1.00  0.78           O
ATOM   2871  CB  LEU A 189      11.127  11.939  34.845  1.00  0.78           C
ATOM   2872  CG  LEU A 189      12.378  12.035  34.035  1.00  0.78           C
ATOM   2873  CD1 LEU A 189      13.264  10.941  34.277  1.00  0.78           C
ATOM   2874  CD2 LEU A 189      12.004  11.955  32.678  1.00  0.78           C
ATOM      0  H   LEU A 189      11.248  14.247  36.038  1.00  0.78           H   new
ATOM      0  HA  LEU A 189       9.901  13.311  33.881  1.00  0.78           H   new
ATOM      0  HB2 LEU A 189      11.375  11.784  35.770  1.00  0.78           H   new
ATOM      0  HB3 LEU A 189      10.632  11.159  34.549  1.00  0.78           H   new
ATOM      0  HG  LEU A 189      12.828  12.862  34.269  1.00  0.78           H   new
ATOM      0 HD11 LEU A 189      14.060  11.043  33.733  1.00  0.78           H   new
ATOM      0 HD12 LEU A 189      13.513  10.927  35.214  1.00  0.78           H   new
ATOM      0 HD13 LEU A 189      12.821  10.109  34.048  1.00  0.78           H   new
ATOM      0 HD21 LEU A 189      12.795  12.014  32.120  1.00  0.78           H   new
ATOM      0 HD22 LEU A 189      11.556  11.110  32.515  1.00  0.78           H   new
ATOM      0 HD23 LEU A 189      11.403  12.686  32.464  1.00  0.78           H   new
ATOM   2886  N   THR A 190       7.788  13.009  35.149  1.00  0.81           N
ATOM   2887  CA  THR A 190       6.581  12.785  35.934  1.00  0.81           C
ATOM   2888  C   THR A 190       5.823  11.582  35.426  1.00  0.81           C
ATOM   2889  O   THR A 190       5.630  11.446  34.224  1.00  0.81           O
ATOM   2890  CB  THR A 190       5.644  14.005  35.915  1.00  0.81           C
ATOM   2891  CG2 THR A 190       4.373  13.696  36.726  1.00  0.81           C
ATOM   2892  OG1 THR A 190       6.315  15.139  36.482  1.00  0.81           O
ATOM      0  H   THR A 190       7.648  13.234  34.331  1.00  0.81           H   new
ATOM      0  HA  THR A 190       6.872  12.631  36.846  1.00  0.81           H   new
ATOM      0  HB  THR A 190       5.398  14.204  34.998  1.00  0.81           H   new
ATOM      0  HG1 THR A 190       6.975  14.878  36.932  1.00  0.81           H   new
ATOM      0 HG21 THR A 190       3.785  14.467  36.712  1.00  0.81           H   new
ATOM      0 HG22 THR A 190       3.917  12.934  36.335  1.00  0.81           H   new
ATOM      0 HG23 THR A 190       4.616  13.492  37.643  1.00  0.81           H   new
ATOM   2900  N   VAL A 191       5.404  10.718  36.333  1.00  0.85           N
ATOM   2901  CA  VAL A 191       4.635   9.549  35.948  1.00  0.85           C
ATOM   2902  C   VAL A 191       3.219   9.709  36.479  1.00  0.85           C
ATOM   2903  O   VAL A 191       3.028  10.073  37.644  1.00  0.85           O
ATOM   2904  CB  VAL A 191       5.281   8.268  36.495  1.00  0.85           C
ATOM   2905  CG1 VAL A 191       4.439   7.067  36.093  1.00  0.85           C
ATOM   2906  CG2 VAL A 191       6.726   8.148  35.967  1.00  0.85           C
ATOM      0  H   VAL A 191       5.554  10.789  37.177  1.00  0.85           H   new
ATOM      0  HA  VAL A 191       4.616   9.473  34.981  1.00  0.85           H   new
ATOM      0  HB  VAL A 191       5.319   8.301  37.464  1.00  0.85           H   new
ATOM      0 HG11 VAL A 191       4.846   6.257  36.438  1.00  0.85           H   new
ATOM      0 HG12 VAL A 191       3.546   7.161  36.459  1.00  0.85           H   new
ATOM      0 HG13 VAL A 191       4.388   7.016  35.126  1.00  0.85           H   new
ATOM      0 HG21 VAL A 191       7.131   7.338  36.314  1.00  0.85           H   new
ATOM      0 HG22 VAL A 191       6.715   8.114  34.998  1.00  0.85           H   new
ATOM      0 HG23 VAL A 191       7.242   8.917  36.257  1.00  0.85           H   new
ATOM   2916  N   LEU A 192       2.239   9.519  35.605  1.00  0.89           N
ATOM   2917  CA  LEU A 192       0.845   9.684  35.979  1.00  0.89           C
ATOM   2918  C   LEU A 192       0.090   8.367  36.054  1.00  0.89           C
ATOM   2919  O   LEU A 192      -0.283   7.772  35.033  1.00  0.89           O
ATOM   2920  CB  LEU A 192       0.135  10.619  34.998  1.00  0.89           C
ATOM   2921  CG  LEU A 192       0.714  12.003  34.861  1.00  0.89           C
ATOM   2922  CD1 LEU A 192      -0.052  12.747  33.791  1.00  0.89           C
ATOM   2923  CD2 LEU A 192       0.613  12.698  36.188  1.00  0.89           C
ATOM      0  H   LEU A 192       2.363   9.292  34.785  1.00  0.89           H   new
ATOM      0  HA  LEU A 192       0.846  10.070  36.869  1.00  0.89           H   new
ATOM      0  HB2 LEU A 192       0.136  10.200  34.123  1.00  0.89           H   new
ATOM      0  HB3 LEU A 192      -0.792  10.702  35.272  1.00  0.89           H   new
ATOM      0  HG  LEU A 192       1.648  11.968  34.601  1.00  0.89           H   new
ATOM      0 HD11 LEU A 192       0.313  13.641  33.694  1.00  0.89           H   new
ATOM      0 HD12 LEU A 192       0.026  12.273  32.948  1.00  0.89           H   new
ATOM      0 HD13 LEU A 192      -0.987  12.805  34.043  1.00  0.89           H   new
ATOM      0 HD21 LEU A 192       0.983  13.592  36.114  1.00  0.89           H   new
ATOM      0 HD22 LEU A 192      -0.318  12.755  36.454  1.00  0.89           H   new
ATOM      0 HD23 LEU A 192       1.109  12.197  36.854  1.00  0.89           H   new
ATOM   2935  N   ASP A 193      -0.177   7.920  37.271  1.00  0.95           N
ATOM   2936  CA  ASP A 193      -0.857   6.647  37.441  1.00  0.95           C
ATOM   2937  C   ASP A 193      -2.365   6.872  37.309  1.00  0.95           C
ATOM   2938  O   ASP A 193      -3.061   7.200  38.275  1.00  0.95           O
ATOM   2939  CB  ASP A 193      -0.489   6.012  38.768  1.00  0.95           C
ATOM   2940  CG  ASP A 193       0.988   5.691  38.833  1.00  0.95           C
ATOM   2941  OD1 ASP A 193       1.661   5.908  37.853  1.00  0.95           O
ATOM   2942  OD2 ASP A 193       1.436   5.229  39.852  1.00  0.95           O1-
ATOM      0  H   ASP A 193       0.023   8.330  38.000  1.00  0.95           H   new
ATOM      0  HA  ASP A 193      -0.575   6.026  36.751  1.00  0.95           H   new
ATOM      0  HB2 ASP A 193      -0.724   6.613  39.493  1.00  0.95           H   new
ATOM      0  HB3 ASP A 193      -1.004   5.200  38.894  1.00  0.95           H   new
ATOM   2947  N   LEU A 194      -2.826   6.778  36.075  1.00  1.00           N
ATOM   2948  CA  LEU A 194      -4.200   7.086  35.686  1.00  1.00           C
ATOM   2949  C   LEU A 194      -4.995   5.819  35.431  1.00  1.00           C
ATOM   2950  O   LEU A 194      -4.787   5.138  34.427  1.00  1.00           O
ATOM   2951  CB  LEU A 194      -4.177   7.947  34.428  1.00  1.00           C
ATOM   2952  CG  LEU A 194      -3.354   9.223  34.569  1.00  1.00           C
ATOM   2953  CD1 LEU A 194      -3.304   9.979  33.251  1.00  1.00           C
ATOM   2954  CD2 LEU A 194      -3.933  10.052  35.675  1.00  1.00           C
ATOM      0  H   LEU A 194      -2.336   6.525  35.415  1.00  1.00           H   new
ATOM      0  HA  LEU A 194      -4.630   7.566  36.411  1.00  1.00           H   new
ATOM      0  HB2 LEU A 194      -3.821   7.422  33.694  1.00  1.00           H   new
ATOM      0  HB3 LEU A 194      -5.088   8.184  34.192  1.00  1.00           H   new
ATOM      0  HG  LEU A 194      -2.437   9.004  34.796  1.00  1.00           H   new
ATOM      0 HD11 LEU A 194      -2.777  10.786  33.360  1.00  1.00           H   new
ATOM      0 HD12 LEU A 194      -2.898   9.418  32.571  1.00  1.00           H   new
ATOM      0 HD13 LEU A 194      -4.205  10.216  32.979  1.00  1.00           H   new
ATOM      0 HD21 LEU A 194      -3.416  10.867  35.773  1.00  1.00           H   new
ATOM      0 HD22 LEU A 194      -4.853  10.276  35.464  1.00  1.00           H   new
ATOM      0 HD23 LEU A 194      -3.905   9.550  36.505  1.00  1.00           H   new
ATOM   2966  N   HIS A 195      -5.932   5.512  36.316  1.00  1.03           N
ATOM   2967  CA  HIS A 195      -6.653   4.260  36.180  1.00  1.03           C
ATOM   2968  C   HIS A 195      -7.363   4.180  34.813  1.00  1.03           C
ATOM   2969  O   HIS A 195      -7.740   5.220  34.262  1.00  1.03           O
ATOM   2970  CB  HIS A 195      -7.650   4.085  37.339  1.00  1.03           C
ATOM   2971  CG  HIS A 195      -8.776   5.073  37.399  1.00  1.03           C
ATOM   2972  CD2 HIS A 195     -10.032   4.987  36.943  1.00  1.03           C
ATOM   2973  ND1 HIS A 195      -8.664   6.321  37.999  1.00  1.03           N
ATOM   2974  CE1 HIS A 195      -9.836   6.948  37.911  1.00  1.03           C
ATOM   2975  NE2 HIS A 195     -10.680   6.154  37.273  1.00  1.03           N
ATOM      0  H   HIS A 195      -6.161   6.001  36.985  1.00  1.03           H   new
ATOM      0  HA  HIS A 195      -6.014   3.531  36.221  1.00  1.03           H   new
ATOM      0  HB2 HIS A 195      -8.029   3.194  37.283  1.00  1.03           H   new
ATOM      0  HB3 HIS A 195      -7.158   4.132  38.174  1.00  1.03           H   new
ATOM      0  HD2 HIS A 195     -10.400   4.266  36.485  1.00  1.03           H   new
ATOM      0  HE1 HIS A 195     -10.028   7.796  38.241  1.00  1.03           H   new
ATOM      0  HE2 HIS A 195     -11.501   6.338  37.094  1.00  1.03           H   new
ATOM   2983  N   PRO A 196      -7.543   2.983  34.226  1.00  1.05           N
ATOM   2984  CA  PRO A 196      -8.225   2.788  32.966  1.00  1.05           C
ATOM   2985  C   PRO A 196      -9.588   3.431  33.052  1.00  1.05           C
ATOM   2986  O   PRO A 196     -10.284   3.246  34.044  1.00  1.05           O
ATOM   2987  CB  PRO A 196      -8.303   1.262  32.875  1.00  1.05           C
ATOM   2988  CG  PRO A 196      -7.107   0.787  33.676  1.00  1.05           C
ATOM   2989  CD  PRO A 196      -7.011   1.743  34.821  1.00  1.05           C
ATOM      0  HA  PRO A 196      -7.794   3.178  32.189  1.00  1.05           H   new
ATOM      0  HB2 PRO A 196      -9.134   0.926  33.245  1.00  1.05           H   new
ATOM      0  HB3 PRO A 196      -8.258   0.958  31.955  1.00  1.05           H   new
ATOM      0  HG2 PRO A 196      -7.231  -0.123  33.987  1.00  1.05           H   new
ATOM      0  HG3 PRO A 196      -6.298   0.797  33.141  1.00  1.05           H   new
ATOM      0  HD2 PRO A 196      -7.535   1.451  35.583  1.00  1.05           H   new
ATOM      0  HD3 PRO A 196      -6.098   1.850  35.129  1.00  1.05           H   new
ATOM   2997  N   GLY A 197      -9.977   4.156  32.005  1.00  1.06           N
ATOM   2998  CA  GLY A 197     -11.259   4.864  31.970  1.00  1.06           C
ATOM   2999  C   GLY A 197     -11.208   6.272  32.603  1.00  1.06           C
ATOM   3000  O   GLY A 197     -12.184   7.018  32.535  1.00  1.06           O
ATOM      0  H   GLY A 197      -9.505   4.252  31.293  1.00  1.06           H   new
ATOM      0  HA2 GLY A 197     -11.551   4.943  31.048  1.00  1.06           H   new
ATOM      0  HA3 GLY A 197     -11.925   4.333  32.434  1.00  1.06           H   new
ATOM   3004  N   ALA A 198     -10.030   6.694  33.093  1.00  1.06           N
ATOM   3005  CA  ALA A 198      -9.860   8.006  33.745  1.00  1.06           C
ATOM   3006  C   ALA A 198      -9.768   9.190  32.778  1.00  1.06           C
ATOM   3007  O   ALA A 198      -9.609  10.331  33.217  1.00  1.06           O
ATOM   3008  CB  ALA A 198      -8.597   8.029  34.588  1.00  1.06           C
ATOM      0  H   ALA A 198      -9.308   6.228  33.056  1.00  1.06           H   new
ATOM      0  HA  ALA A 198     -10.662   8.111  34.280  1.00  1.06           H   new
ATOM      0  HB1 ALA A 198      -8.503   8.899  35.007  1.00  1.06           H   new
ATOM      0  HB2 ALA A 198      -8.652   7.344  35.273  1.00  1.06           H   new
ATOM      0  HB3 ALA A 198      -7.827   7.859  34.023  1.00  1.06           H   new
ATOM   3014  N   GLY A 199      -9.829   8.943  31.474  1.00  1.05           N
ATOM   3015  CA  GLY A 199      -9.743  10.044  30.521  1.00  1.05           C
ATOM   3016  C   GLY A 199      -8.311  10.476  30.251  1.00  1.05           C
ATOM   3017  O   GLY A 199      -8.059  11.609  29.830  1.00  1.05           O
ATOM      0  H   GLY A 199      -9.918   8.162  31.125  1.00  1.05           H   new
ATOM      0  HA2 GLY A 199     -10.159   9.778  29.686  1.00  1.05           H   new
ATOM      0  HA3 GLY A 199     -10.247  10.800  30.860  1.00  1.05           H   new
ATOM   3021  N   LYS A 200      -7.356   9.563  30.418  1.00  1.04           N
ATOM   3022  CA  LYS A 200      -5.952   9.904  30.185  1.00  1.04           C
ATOM   3023  C   LYS A 200      -5.696  10.506  28.789  1.00  1.04           C
ATOM   3024  O   LYS A 200      -4.833  11.371  28.634  1.00  1.04           O
ATOM   3025  CB  LYS A 200      -5.101   8.646  30.341  1.00  1.04           C
ATOM   3026  CG  LYS A 200      -5.340   7.620  29.250  1.00  1.04           C
ATOM   3027  CD  LYS A 200      -4.527   6.393  29.417  1.00  1.04           C
ATOM   3028  CE  LYS A 200      -4.927   5.366  28.366  1.00  1.04           C
ATOM   3029  NZ  LYS A 200      -4.704   5.866  26.971  1.00  1.04           N1+
ATOM      0  H   LYS A 200      -7.496   8.750  30.663  1.00  1.04           H   new
ATOM      0  HA  LYS A 200      -5.713  10.580  30.838  1.00  1.04           H   new
ATOM      0  HB2 LYS A 200      -4.164   8.895  30.342  1.00  1.04           H   new
ATOM      0  HB3 LYS A 200      -5.288   8.242  31.203  1.00  1.04           H   new
ATOM      0  HG2 LYS A 200      -6.280   7.380  29.240  1.00  1.04           H   new
ATOM      0  HG3 LYS A 200      -5.140   8.019  28.389  1.00  1.04           H   new
ATOM      0  HD2 LYS A 200      -3.584   6.605  29.332  1.00  1.04           H   new
ATOM      0  HD3 LYS A 200      -4.657   6.027  30.306  1.00  1.04           H   new
ATOM      0  HE2 LYS A 200      -4.417   4.552  28.501  1.00  1.04           H   new
ATOM      0  HE3 LYS A 200      -5.863   5.137  28.480  1.00  1.04           H   new
ATOM      0  HZ1 LYS A 200      -4.866   5.211  26.391  1.00  1.04           H   new
ATOM      0  HZ2 LYS A 200      -5.253   6.548  26.809  1.00  1.04           H   new
ATOM      0  HZ3 LYS A 200      -3.861   6.137  26.884  1.00  1.04           H   new
ATOM   3043  N   THR A 201      -6.508  10.118  27.800  1.00  1.02           N
ATOM   3044  CA  THR A 201      -6.351  10.603  26.437  1.00  1.02           C
ATOM   3045  C   THR A 201      -7.365  11.689  26.099  1.00  1.02           C
ATOM   3046  O   THR A 201      -7.038  12.658  25.425  1.00  1.02           O
ATOM   3047  CB  THR A 201      -6.466   9.452  25.413  1.00  1.02           C
ATOM   3048  CG2 THR A 201      -6.317  10.004  23.985  1.00  1.02           C
ATOM   3049  OG1 THR A 201      -5.427   8.471  25.665  1.00  1.02           O
ATOM      0  H   THR A 201      -7.161   9.568  27.906  1.00  1.02           H   new
ATOM      0  HA  THR A 201      -5.462  10.987  26.382  1.00  1.02           H   new
ATOM      0  HB  THR A 201      -7.336   9.033  25.503  1.00  1.02           H   new
ATOM      0  HG1 THR A 201      -5.491   7.845  25.109  1.00  1.02           H   new
ATOM      0 HG21 THR A 201      -6.390   9.277  23.347  1.00  1.02           H   new
ATOM      0 HG22 THR A 201      -7.016  10.654  23.815  1.00  1.02           H   new
ATOM      0 HG23 THR A 201      -5.450  10.430  23.891  1.00  1.02           H   new
ATOM   3057  N   ARG A 202      -8.611  11.508  26.534  1.00  0.99           N
ATOM   3058  CA  ARG A 202      -9.681  12.445  26.199  1.00  0.99           C
ATOM   3059  C   ARG A 202      -9.777  13.697  27.073  1.00  0.99           C
ATOM   3060  O   ARG A 202     -10.320  14.709  26.630  1.00  0.99           O
ATOM   3061  CB  ARG A 202     -11.022  11.749  26.190  1.00  0.99           C
ATOM   3062  CG  ARG A 202     -11.199  10.777  25.037  1.00  0.99           C
ATOM   3063  CD  ARG A 202     -12.554  10.169  25.020  1.00  0.99           C
ATOM   3064  NE  ARG A 202     -12.730   9.302  23.873  1.00  0.99           N
ATOM   3065  CZ  ARG A 202     -13.866   8.673  23.532  1.00  0.99           C
ATOM   3066  NH1 ARG A 202     -14.964   8.799  24.252  1.00  0.99           N1+
ATOM   3067  NH2 ARG A 202     -13.846   7.929  22.450  1.00  0.99           N
ATOM      0  H   ARG A 202      -8.858  10.847  27.026  1.00  0.99           H   new
ATOM      0  HA  ARG A 202      -9.438  12.761  25.314  1.00  0.99           H   new
ATOM      0  HB2 ARG A 202     -11.134  11.270  27.026  1.00  0.99           H   new
ATOM      0  HB3 ARG A 202     -11.724  12.417  26.149  1.00  0.99           H   new
ATOM      0  HG2 ARG A 202     -11.043  11.240  24.199  1.00  0.99           H   new
ATOM      0  HG3 ARG A 202     -10.532  10.076  25.102  1.00  0.99           H   new
ATOM      0  HD2 ARG A 202     -12.693   9.662  25.835  1.00  0.99           H   new
ATOM      0  HD3 ARG A 202     -13.225  10.870  25.004  1.00  0.99           H   new
ATOM      0  HE  ARG A 202     -12.046   9.179  23.366  1.00  0.99           H   new
ATOM      0 HH11 ARG A 202     -14.962   9.292  24.956  1.00  0.99           H   new
ATOM      0 HH12 ARG A 202     -15.682   8.388  24.017  1.00  0.99           H   new
ATOM      0 HH21 ARG A 202     -13.123   7.859  21.990  1.00  0.99           H   new
ATOM      0 HH22 ARG A 202     -14.556   7.512  22.202  1.00  0.99           H   new
ATOM   3081  N   ARG A 203      -9.302  13.638  28.319  1.00  0.95           N
ATOM   3082  CA  ARG A 203      -9.409  14.796  29.199  1.00  0.95           C
ATOM   3083  C   ARG A 203      -8.044  15.284  29.675  1.00  0.95           C
ATOM   3084  O   ARG A 203      -7.726  16.469  29.568  1.00  0.95           O
ATOM   3085  CB  ARG A 203     -10.274  14.449  30.411  1.00  0.95           C
ATOM   3086  CG  ARG A 203     -11.749  14.239  30.066  1.00  0.95           C
ATOM   3087  CD  ARG A 203     -12.630  14.191  31.264  1.00  0.95           C
ATOM   3088  NE  ARG A 203     -12.383  13.038  32.115  1.00  0.95           N
ATOM   3089  CZ  ARG A 203     -12.971  11.833  31.969  1.00  0.95           C
ATOM   3090  NH1 ARG A 203     -13.816  11.626  30.981  1.00  0.95           N1+
ATOM   3091  NH2 ARG A 203     -12.711  10.859  32.822  1.00  0.95           N
ATOM      0  H   ARG A 203      -8.922  12.949  28.666  1.00  0.95           H   new
ATOM      0  HA  ARG A 203      -9.819  15.511  28.688  1.00  0.95           H   new
ATOM      0  HB2 ARG A 203      -9.928  13.643  30.826  1.00  0.95           H   new
ATOM      0  HB3 ARG A 203     -10.200  15.160  31.066  1.00  0.95           H   new
ATOM      0  HG2 ARG A 203     -12.044  14.956  29.483  1.00  0.95           H   new
ATOM      0  HG3 ARG A 203     -11.844  13.412  29.568  1.00  0.95           H   new
ATOM      0  HD2 ARG A 203     -12.504  15.001  31.783  1.00  0.95           H   new
ATOM      0  HD3 ARG A 203     -13.556  14.180  30.976  1.00  0.95           H   new
ATOM      0  HE  ARG A 203     -11.821  13.131  32.759  1.00  0.95           H   new
ATOM      0 HH11 ARG A 203     -13.994  12.260  30.427  1.00  0.95           H   new
ATOM      0 HH12 ARG A 203     -14.190  10.857  30.889  1.00  0.95           H   new
ATOM      0 HH21 ARG A 203     -12.165  10.992  33.473  1.00  0.95           H   new
ATOM      0 HH22 ARG A 203     -13.087  10.092  32.726  1.00  0.95           H   new
ATOM   3105  N   ILE A 204      -7.228  14.369  30.169  1.00  0.91           N
ATOM   3106  CA  ILE A 204      -5.959  14.744  30.772  1.00  0.91           C
ATOM   3107  C   ILE A 204      -4.926  15.153  29.746  1.00  0.91           C
ATOM   3108  O   ILE A 204      -4.384  16.255  29.834  1.00  0.91           O
ATOM   3109  CB  ILE A 204      -5.475  13.591  31.616  1.00  0.91           C
ATOM   3110  CG1 ILE A 204      -6.504  13.428  32.768  1.00  0.91           C
ATOM   3111  CG2 ILE A 204      -4.039  13.811  32.097  1.00  0.91           C
ATOM   3112  CD1 ILE A 204      -6.406  12.168  33.548  1.00  0.91           C
ATOM      0  H   ILE A 204      -7.389  13.524  30.166  1.00  0.91           H   new
ATOM      0  HA  ILE A 204      -6.096  15.527  31.328  1.00  0.91           H   new
ATOM      0  HB  ILE A 204      -5.429  12.767  31.106  1.00  0.91           H   new
ATOM      0 HG12 ILE A 204      -6.402  14.175  33.378  1.00  0.91           H   new
ATOM      0 HG13 ILE A 204      -7.396  13.488  32.393  1.00  0.91           H   new
ATOM      0 HG21 ILE A 204      -3.758  13.054  32.635  1.00  0.91           H   new
ATOM      0 HG22 ILE A 204      -3.451  13.898  31.331  1.00  0.91           H   new
ATOM      0 HG23 ILE A 204      -3.997  14.620  32.630  1.00  0.91           H   new
ATOM      0 HD11 ILE A 204      -7.086  12.161  34.239  1.00  0.91           H   new
ATOM      0 HD12 ILE A 204      -6.539  11.410  32.957  1.00  0.91           H   new
ATOM      0 HD13 ILE A 204      -5.529  12.108  33.958  1.00  0.91           H   new
ATOM   3124  N   LEU A 205      -4.694  14.326  28.728  1.00  0.86           N
ATOM   3125  CA  LEU A 205      -3.756  14.726  27.705  1.00  0.86           C
ATOM   3126  C   LEU A 205      -4.067  16.140  27.170  1.00  0.86           C
ATOM   3127  O   LEU A 205      -3.167  16.969  27.202  1.00  0.86           O
ATOM   3128  CB  LEU A 205      -3.702  13.647  26.614  1.00  0.86           C
ATOM   3129  CG  LEU A 205      -2.878  13.932  25.394  1.00  0.86           C
ATOM   3130  CD1 LEU A 205      -1.419  14.016  25.767  1.00  0.86           C
ATOM   3131  CD2 LEU A 205      -3.171  12.854  24.365  1.00  0.86           C
ATOM      0  H   LEU A 205      -5.060  13.555  28.619  1.00  0.86           H   new
ATOM      0  HA  LEU A 205      -2.866  14.795  28.086  1.00  0.86           H   new
ATOM      0  HB2 LEU A 205      -3.366  12.831  27.017  1.00  0.86           H   new
ATOM      0  HB3 LEU A 205      -4.611  13.468  26.326  1.00  0.86           H   new
ATOM      0  HG  LEU A 205      -3.107  14.790  25.004  1.00  0.86           H   new
ATOM      0 HD11 LEU A 205      -0.892  14.200  24.974  1.00  0.86           H   new
ATOM      0 HD12 LEU A 205      -1.290  14.728  26.413  1.00  0.86           H   new
ATOM      0 HD13 LEU A 205      -1.135  13.173  26.155  1.00  0.86           H   new
ATOM      0 HD21 LEU A 205      -2.647  13.019  23.565  1.00  0.86           H   new
ATOM      0 HD22 LEU A 205      -2.938  11.986  24.730  1.00  0.86           H   new
ATOM      0 HD23 LEU A 205      -4.115  12.868  24.141  1.00  0.86           H   new
ATOM   3143  N   PRO A 206      -5.290  16.499  26.708  1.00  0.82           N
ATOM   3144  CA  PRO A 206      -5.655  17.859  26.340  1.00  0.82           C
ATOM   3145  C   PRO A 206      -5.333  18.918  27.392  1.00  0.82           C
ATOM   3146  O   PRO A 206      -4.922  20.015  27.026  1.00  0.82           O
ATOM   3147  CB  PRO A 206      -7.157  17.723  26.102  1.00  0.82           C
ATOM   3148  CG  PRO A 206      -7.319  16.330  25.612  1.00  0.82           C
ATOM   3149  CD  PRO A 206      -6.324  15.515  26.380  1.00  0.82           C
ATOM      0  HA  PRO A 206      -5.148  18.179  25.577  1.00  0.82           H   new
ATOM      0  HB2 PRO A 206      -7.661  17.874  26.917  1.00  0.82           H   new
ATOM      0  HB3 PRO A 206      -7.473  18.368  25.450  1.00  0.82           H   new
ATOM      0  HG2 PRO A 206      -8.222  16.010  25.762  1.00  0.82           H   new
ATOM      0  HG3 PRO A 206      -7.153  16.274  24.658  1.00  0.82           H   new
ATOM      0  HD2 PRO A 206      -6.716  15.124  27.177  1.00  0.82           H   new
ATOM      0  HD3 PRO A 206      -5.971  14.784  25.850  1.00  0.82           H   new
ATOM   3157  N   GLN A 207      -5.452  18.614  28.693  1.00  0.79           N
ATOM   3158  CA  GLN A 207      -5.095  19.623  29.699  1.00  0.79           C
ATOM   3159  C   GLN A 207      -3.584  19.870  29.711  1.00  0.79           C
ATOM   3160  O   GLN A 207      -3.110  21.015  29.789  1.00  0.79           O
ATOM   3161  CB  GLN A 207      -5.548  19.174  31.091  1.00  0.79           C
ATOM   3162  CG  GLN A 207      -7.044  19.156  31.296  1.00  0.79           C
ATOM   3163  CD  GLN A 207      -7.446  18.499  32.618  1.00  0.79           C
ATOM   3164  NE2 GLN A 207      -8.667  18.777  33.064  1.00  0.79           N
ATOM   3165  OE1 GLN A 207      -6.671  17.749  33.230  1.00  0.79           O
ATOM      0  H   GLN A 207      -5.726  17.860  29.003  1.00  0.79           H   new
ATOM      0  HA  GLN A 207      -5.547  20.449  29.465  1.00  0.79           H   new
ATOM      0  HB2 GLN A 207      -5.201  18.284  31.259  1.00  0.79           H   new
ATOM      0  HB3 GLN A 207      -5.151  19.763  31.752  1.00  0.79           H   new
ATOM      0  HG2 GLN A 207      -7.381  20.065  31.274  1.00  0.79           H   new
ATOM      0  HG3 GLN A 207      -7.462  18.680  30.561  1.00  0.79           H   new
ATOM      0 HE21 GLN A 207      -9.180  19.301  32.615  1.00  0.79           H   new
ATOM      0 HE22 GLN A 207      -8.944  18.432  33.802  1.00  0.79           H   new
ATOM   3174  N   ILE A 208      -2.828  18.780  29.576  1.00  0.77           N
ATOM   3175  CA  ILE A 208      -1.372  18.847  29.581  1.00  0.77           C
ATOM   3176  C   ILE A 208      -0.888  19.610  28.364  1.00  0.77           C
ATOM   3177  O   ILE A 208      -0.039  20.507  28.456  1.00  0.77           O
ATOM   3178  CB  ILE A 208      -0.736  17.445  29.481  1.00  0.77           C
ATOM   3179  CG1 ILE A 208      -0.986  16.580  30.723  1.00  0.77           C
ATOM   3180  CG2 ILE A 208       0.743  17.592  29.227  1.00  0.77           C
ATOM   3181  CD1 ILE A 208      -0.613  15.110  30.508  1.00  0.77           C
ATOM      0  H   ILE A 208      -3.145  17.986  29.480  1.00  0.77           H   new
ATOM      0  HA  ILE A 208      -1.117  19.278  30.412  1.00  0.77           H   new
ATOM      0  HB  ILE A 208      -1.161  16.982  28.742  1.00  0.77           H   new
ATOM      0 HG12 ILE A 208      -0.474  16.934  31.467  1.00  0.77           H   new
ATOM      0 HG13 ILE A 208      -1.922  16.639  30.970  1.00  0.77           H   new
ATOM      0 HG21 ILE A 208       1.149  16.714  29.163  1.00  0.77           H   new
ATOM      0 HG22 ILE A 208       0.883  18.074  28.397  1.00  0.77           H   new
ATOM      0 HG23 ILE A 208       1.150  18.083  29.958  1.00  0.77           H   new
ATOM      0 HD11 ILE A 208      -0.789  14.609  31.320  1.00  0.77           H   new
ATOM      0 HD12 ILE A 208      -1.142  14.745  29.782  1.00  0.77           H   new
ATOM      0 HD13 ILE A 208       0.329  15.044  30.286  1.00  0.77           H   new
ATOM   3193  N   ILE A 209      -1.455  19.243  27.221  1.00  0.76           N
ATOM   3194  CA  ILE A 209      -1.062  19.794  25.951  1.00  0.76           C
ATOM   3195  C   ILE A 209      -1.515  21.231  25.806  1.00  0.76           C
ATOM   3196  O   ILE A 209      -0.735  22.070  25.370  1.00  0.76           O
ATOM   3197  CB  ILE A 209      -1.618  18.933  24.817  1.00  0.76           C
ATOM   3198  CG1 ILE A 209      -1.057  17.528  24.916  1.00  0.76           C
ATOM   3199  CG2 ILE A 209      -1.260  19.510  23.550  1.00  0.76           C
ATOM   3200  CD1 ILE A 209       0.380  17.478  24.839  1.00  0.76           C
ATOM      0  H   ILE A 209      -2.085  18.660  27.169  1.00  0.76           H   new
ATOM      0  HA  ILE A 209      -0.093  19.791  25.905  1.00  0.76           H   new
ATOM      0  HB  ILE A 209      -2.585  18.896  24.890  1.00  0.76           H   new
ATOM      0 HG12 ILE A 209      -1.343  17.131  25.754  1.00  0.76           H   new
ATOM      0 HG13 ILE A 209      -1.431  16.987  24.203  1.00  0.76           H   new
ATOM      0 HG21 ILE A 209      -1.614  18.961  22.833  1.00  0.76           H   new
ATOM      0 HG22 ILE A 209      -1.630  20.404  23.485  1.00  0.76           H   new
ATOM      0 HG23 ILE A 209      -0.294  19.554  23.476  1.00  0.76           H   new
ATOM      0 HD11 ILE A 209       0.676  16.557  24.908  1.00  0.76           H   new
ATOM      0 HD12 ILE A 209       0.672  17.848  23.991  1.00  0.76           H   new
ATOM      0 HD13 ILE A 209       0.761  17.995  25.566  1.00  0.76           H   new
ATOM   3212  N   LYS A 210      -2.751  21.545  26.182  1.00  0.76           N
ATOM   3213  CA  LYS A 210      -3.215  22.915  26.076  1.00  0.76           C
ATOM   3214  C   LYS A 210      -2.312  23.845  26.872  1.00  0.76           C
ATOM   3215  O   LYS A 210      -1.948  24.921  26.393  1.00  0.76           O
ATOM   3216  CB  LYS A 210      -4.656  23.048  26.551  1.00  0.76           C
ATOM   3217  CG  LYS A 210      -5.228  24.444  26.405  1.00  0.76           C
ATOM   3218  CD  LYS A 210      -6.691  24.489  26.817  1.00  0.76           C
ATOM   3219  CE  LYS A 210      -7.257  25.899  26.700  1.00  0.76           C
ATOM   3220  NZ  LYS A 210      -8.689  25.957  27.106  1.00  0.76           N1+
ATOM      0  H   LYS A 210      -3.325  20.987  26.496  1.00  0.76           H   new
ATOM      0  HA  LYS A 210      -3.181  23.168  25.140  1.00  0.76           H   new
ATOM      0  HB2 LYS A 210      -5.210  22.428  26.051  1.00  0.76           H   new
ATOM      0  HB3 LYS A 210      -4.705  22.784  27.483  1.00  0.76           H   new
ATOM      0  HG2 LYS A 210      -4.717  25.063  26.950  1.00  0.76           H   new
ATOM      0  HG3 LYS A 210      -5.140  24.737  25.484  1.00  0.76           H   new
ATOM      0  HD2 LYS A 210      -7.205  23.885  26.259  1.00  0.76           H   new
ATOM      0  HD3 LYS A 210      -6.781  24.177  27.731  1.00  0.76           H   new
ATOM      0  HE2 LYS A 210      -6.739  26.502  27.255  1.00  0.76           H   new
ATOM      0  HE3 LYS A 210      -7.168  26.208  25.785  1.00  0.76           H   new
ATOM      0  HZ1 LYS A 210      -8.987  26.792  27.026  1.00  0.76           H   new
ATOM      0  HZ2 LYS A 210      -9.168  25.420  26.583  1.00  0.76           H   new
ATOM      0  HZ3 LYS A 210      -8.769  25.694  27.953  1.00  0.76           H   new
ATOM   3234  N   ASP A 211      -1.914  23.438  28.085  1.00  0.77           N
ATOM   3235  CA  ASP A 211      -1.065  24.319  28.869  1.00  0.77           C
ATOM   3236  C   ASP A 211       0.312  24.439  28.209  1.00  0.77           C
ATOM   3237  O   ASP A 211       0.888  25.532  28.143  1.00  0.77           O
ATOM   3238  CB  ASP A 211      -0.940  23.811  30.302  1.00  0.77           C
ATOM   3239  CG  ASP A 211      -0.398  24.885  31.248  1.00  0.77           C
ATOM   3240  OD1 ASP A 211      -1.053  25.885  31.404  1.00  0.77           O
ATOM   3241  OD2 ASP A 211       0.640  24.694  31.836  1.00  0.77           O1-
ATOM      0  H   ASP A 211      -2.118  22.688  28.453  1.00  0.77           H   new
ATOM      0  HA  ASP A 211      -1.471  25.200  28.901  1.00  0.77           H   new
ATOM      0  HB2 ASP A 211      -1.809  23.514  30.616  1.00  0.77           H   new
ATOM      0  HB3 ASP A 211      -0.353  23.039  30.320  1.00  0.77           H   new
ATOM   3246  N   ALA A 212       0.827  23.329  27.663  1.00  0.78           N
ATOM   3247  CA  ALA A 212       2.109  23.377  26.979  1.00  0.78           C
ATOM   3248  C   ALA A 212       2.038  24.359  25.809  1.00  0.78           C
ATOM   3249  O   ALA A 212       2.965  25.135  25.575  1.00  0.78           O
ATOM   3250  CB  ALA A 212       2.490  21.991  26.496  1.00  0.78           C
ATOM      0  H   ALA A 212       0.452  22.555  27.681  1.00  0.78           H   new
ATOM      0  HA  ALA A 212       2.791  23.684  27.597  1.00  0.78           H   new
ATOM      0  HB1 ALA A 212       3.346  22.031  26.041  1.00  0.78           H   new
ATOM      0  HB2 ALA A 212       2.555  21.390  27.255  1.00  0.78           H   new
ATOM      0  HB3 ALA A 212       1.813  21.664  25.883  1.00  0.78           H   new
ATOM   3256  N   ILE A 213       0.900  24.377  25.114  1.00  0.80           N
ATOM   3257  CA  ILE A 213       0.675  25.285  23.997  1.00  0.80           C
ATOM   3258  C   ILE A 213       0.632  26.729  24.431  1.00  0.80           C
ATOM   3259  O   ILE A 213       1.287  27.582  23.835  1.00  0.80           O
ATOM   3260  CB  ILE A 213      -0.600  24.919  23.258  1.00  0.80           C
ATOM   3261  CG1 ILE A 213      -0.384  23.600  22.572  1.00  0.80           C
ATOM   3262  CG2 ILE A 213      -0.988  26.002  22.265  1.00  0.80           C
ATOM   3263  CD1 ILE A 213      -1.607  23.037  22.105  1.00  0.80           C
ATOM      0  H   ILE A 213       0.235  23.858  25.281  1.00  0.80           H   new
ATOM      0  HA  ILE A 213       1.430  25.187  23.396  1.00  0.80           H   new
ATOM      0  HB  ILE A 213      -1.335  24.843  23.887  1.00  0.80           H   new
ATOM      0 HG12 ILE A 213       0.222  23.720  21.825  1.00  0.80           H   new
ATOM      0 HG13 ILE A 213       0.042  22.982  23.187  1.00  0.80           H   new
ATOM      0 HG21 ILE A 213      -1.804  25.745  21.807  1.00  0.80           H   new
ATOM      0 HG22 ILE A 213      -1.132  26.837  22.737  1.00  0.80           H   new
ATOM      0 HG23 ILE A 213      -0.276  26.117  21.616  1.00  0.80           H   new
ATOM      0 HD11 ILE A 213      -1.428  22.189  21.669  1.00  0.80           H   new
ATOM      0 HD12 ILE A 213      -2.205  22.894  22.855  1.00  0.80           H   new
ATOM      0 HD13 ILE A 213      -2.022  23.644  21.472  1.00  0.80           H   new
ATOM   3275  N   GLN A 214      -0.075  27.017  25.513  1.00  0.82           N
ATOM   3276  CA  GLN A 214      -0.152  28.392  25.987  1.00  0.82           C
ATOM   3277  C   GLN A 214       1.231  28.917  26.373  1.00  0.82           C
ATOM   3278  O   GLN A 214       1.550  30.092  26.165  1.00  0.82           O
ATOM   3279  CB  GLN A 214      -1.131  28.495  27.154  1.00  0.82           C
ATOM   3280  CG  GLN A 214      -2.581  28.299  26.727  1.00  0.82           C
ATOM   3281  CD  GLN A 214      -3.030  29.376  25.740  1.00  0.82           C
ATOM   3282  NE2 GLN A 214      -3.651  28.965  24.638  1.00  0.82           N
ATOM   3283  OE1 GLN A 214      -2.816  30.571  25.972  1.00  0.82           O
ATOM      0  H   GLN A 214      -0.511  26.443  25.982  1.00  0.82           H   new
ATOM      0  HA  GLN A 214      -0.482  28.949  25.265  1.00  0.82           H   new
ATOM      0  HB2 GLN A 214      -0.902  27.830  27.822  1.00  0.82           H   new
ATOM      0  HB3 GLN A 214      -1.037  29.364  27.574  1.00  0.82           H   new
ATOM      0  HG2 GLN A 214      -2.684  27.424  26.321  1.00  0.82           H   new
ATOM      0  HG3 GLN A 214      -3.154  28.317  27.509  1.00  0.82           H   new
ATOM      0 HE21 GLN A 214      -3.784  28.126  24.507  1.00  0.82           H   new
ATOM      0 HE22 GLN A 214      -3.919  29.539  24.056  1.00  0.82           H   new
ATOM   3292  N   ARG A 215       2.089  28.019  26.846  1.00  0.84           N
ATOM   3293  CA  ARG A 215       3.453  28.355  27.224  1.00  0.84           C
ATOM   3294  C   ARG A 215       4.422  28.243  26.029  1.00  0.84           C
ATOM   3295  O   ARG A 215       5.635  28.400  26.185  1.00  0.84           O
ATOM   3296  CB  ARG A 215       3.881  27.458  28.363  1.00  0.84           C
ATOM   3297  CG  ARG A 215       3.093  27.707  29.650  1.00  0.84           C
ATOM   3298  CD  ARG A 215       3.481  26.779  30.681  1.00  0.84           C
ATOM   3299  NE  ARG A 215       2.669  26.883  31.895  1.00  0.84           N
ATOM   3300  CZ  ARG A 215       2.898  27.732  32.915  1.00  0.84           C
ATOM   3301  NH1 ARG A 215       3.921  28.565  32.871  1.00  0.84           N1+
ATOM   3302  NH2 ARG A 215       2.096  27.736  33.965  1.00  0.84           N
ATOM      0  H   ARG A 215       1.892  27.189  26.957  1.00  0.84           H   new
ATOM      0  HA  ARG A 215       3.480  29.280  27.514  1.00  0.84           H   new
ATOM      0  HB2 ARG A 215       3.771  26.532  28.097  1.00  0.84           H   new
ATOM      0  HB3 ARG A 215       4.826  27.593  28.537  1.00  0.84           H   new
ATOM      0  HG2 ARG A 215       3.244  28.616  29.955  1.00  0.84           H   new
ATOM      0  HG3 ARG A 215       2.143  27.621  29.473  1.00  0.84           H   new
ATOM      0  HD2 ARG A 215       3.417  25.875  30.334  1.00  0.84           H   new
ATOM      0  HD3 ARG A 215       4.412  26.930  30.909  1.00  0.84           H   new
ATOM      0  HE  ARG A 215       1.990  26.359  31.962  1.00  0.84           H   new
ATOM      0 HH11 ARG A 215       4.445  28.567  32.189  1.00  0.84           H   new
ATOM      0 HH12 ARG A 215       4.064  29.106  33.524  1.00  0.84           H   new
ATOM      0 HH21 ARG A 215       1.427  27.196  33.997  1.00  0.84           H   new
ATOM      0 HH22 ARG A 215       2.243  28.278  34.616  1.00  0.84           H   new
ATOM   3316  N   ARG A 216       3.869  27.976  24.833  1.00  0.85           N
ATOM   3317  CA  ARG A 216       4.577  27.840  23.562  1.00  0.85           C
ATOM   3318  C   ARG A 216       5.680  26.780  23.571  1.00  0.85           C
ATOM   3319  O   ARG A 216       6.765  26.983  23.022  1.00  0.85           O
ATOM   3320  CB  ARG A 216       5.142  29.195  23.143  1.00  0.85           C
ATOM   3321  CG  ARG A 216       4.133  30.100  22.402  1.00  0.85           C
ATOM   3322  CD  ARG A 216       3.017  30.626  23.296  1.00  0.85           C
ATOM   3323  NE  ARG A 216       2.159  31.575  22.568  1.00  0.85           N
ATOM   3324  CZ  ARG A 216       1.004  32.143  23.018  1.00  0.85           C
ATOM   3325  NH1 ARG A 216       0.510  31.887  24.215  1.00  0.85           N1+
ATOM   3326  NH2 ARG A 216       0.352  32.981  22.227  1.00  0.85           N
ATOM      0  H   ARG A 216       3.021  27.864  24.745  1.00  0.85           H   new
ATOM      0  HA  ARG A 216       3.924  27.530  22.915  1.00  0.85           H   new
ATOM      0  HB2 ARG A 216       5.459  29.660  23.933  1.00  0.85           H   new
ATOM      0  HB3 ARG A 216       5.912  29.050  22.571  1.00  0.85           H   new
ATOM      0  HG2 ARG A 216       4.608  30.851  22.014  1.00  0.85           H   new
ATOM      0  HG3 ARG A 216       3.742  29.602  21.667  1.00  0.85           H   new
ATOM      0  HD2 ARG A 216       2.482  29.885  23.621  1.00  0.85           H   new
ATOM      0  HD3 ARG A 216       3.400  31.062  24.074  1.00  0.85           H   new
ATOM      0  HE  ARG A 216       2.413  31.794  21.776  1.00  0.85           H   new
ATOM      0 HH11 ARG A 216       0.919  31.345  24.742  1.00  0.85           H   new
ATOM      0 HH12 ARG A 216      -0.221  32.263  24.468  1.00  0.85           H   new
ATOM      0 HH21 ARG A 216       0.658  33.159  21.443  1.00  0.85           H   new
ATOM      0 HH22 ARG A 216      -0.378  33.347  22.497  1.00  0.85           H   new
ATOM   3340  N   LEU A 217       5.379  25.630  24.166  1.00  0.85           N
ATOM   3341  CA  LEU A 217       6.333  24.540  24.262  1.00  0.85           C
ATOM   3342  C   LEU A 217       6.137  23.446  23.221  1.00  0.85           C
ATOM   3343  O   LEU A 217       5.149  22.704  23.247  1.00  0.85           O
ATOM   3344  CB  LEU A 217       6.217  23.914  25.640  1.00  0.85           C
ATOM   3345  CG  LEU A 217       6.391  24.853  26.790  1.00  0.85           C
ATOM   3346  CD1 LEU A 217       6.210  24.084  28.050  1.00  0.85           C
ATOM   3347  CD2 LEU A 217       7.749  25.519  26.720  1.00  0.85           C
ATOM      0  H   LEU A 217       4.615  25.463  24.524  1.00  0.85           H   new
ATOM      0  HA  LEU A 217       7.208  24.926  24.102  1.00  0.85           H   new
ATOM      0  HB2 LEU A 217       5.346  23.494  25.715  1.00  0.85           H   new
ATOM      0  HB3 LEU A 217       6.879  23.209  25.715  1.00  0.85           H   new
ATOM      0  HG  LEU A 217       5.729  25.562  26.758  1.00  0.85           H   new
ATOM      0 HD11 LEU A 217       6.319  24.677  28.810  1.00  0.85           H   new
ATOM      0 HD12 LEU A 217       5.321  23.697  28.068  1.00  0.85           H   new
ATOM      0 HD13 LEU A 217       6.872  23.376  28.095  1.00  0.85           H   new
ATOM      0 HD21 LEU A 217       7.851  26.126  27.470  1.00  0.85           H   new
ATOM      0 HD22 LEU A 217       8.443  24.843  26.755  1.00  0.85           H   new
ATOM      0 HD23 LEU A 217       7.823  26.016  25.890  1.00  0.85           H   new
ATOM   3359  N   ARG A 218       7.102  23.316  22.317  1.00  0.85           N
ATOM   3360  CA  ARG A 218       6.986  22.311  21.271  1.00  0.85           C
ATOM   3361  C   ARG A 218       6.834  20.958  21.964  1.00  0.85           C
ATOM   3362  O   ARG A 218       7.663  20.592  22.815  1.00  0.85           O
ATOM   3363  CB  ARG A 218       8.215  22.346  20.386  1.00  0.85           C
ATOM   3364  CG  ARG A 218       8.231  21.365  19.233  1.00  0.85           C
ATOM   3365  CD  ARG A 218       7.414  21.791  18.086  1.00  0.85           C
ATOM   3366  NE  ARG A 218       7.446  20.795  17.031  1.00  0.85           N
ATOM   3367  CZ  ARG A 218       8.325  20.779  16.017  1.00  0.85           C
ATOM   3368  NH1 ARG A 218       9.234  21.728  15.908  1.00  0.85           N1+
ATOM   3369  NH2 ARG A 218       8.268  19.811  15.128  1.00  0.85           N
ATOM      0  H   ARG A 218       7.819  23.791  22.292  1.00  0.85           H   new
ATOM      0  HA  ARG A 218       6.219  22.478  20.701  1.00  0.85           H   new
ATOM      0  HB2 ARG A 218       8.307  23.242  20.026  1.00  0.85           H   new
ATOM      0  HB3 ARG A 218       8.995  22.181  20.939  1.00  0.85           H   new
ATOM      0  HG2 ARG A 218       9.147  21.238  18.939  1.00  0.85           H   new
ATOM      0  HG3 ARG A 218       7.912  20.504  19.546  1.00  0.85           H   new
ATOM      0  HD2 ARG A 218       6.498  21.936  18.372  1.00  0.85           H   new
ATOM      0  HD3 ARG A 218       7.743  22.638  17.747  1.00  0.85           H   new
ATOM      0  HE  ARG A 218       6.858  20.168  17.058  1.00  0.85           H   new
ATOM      0 HH11 ARG A 218       9.266  22.362  16.489  1.00  0.85           H   new
ATOM      0 HH12 ARG A 218       9.795  21.713  15.256  1.00  0.85           H   new
ATOM      0 HH21 ARG A 218       7.671  19.196  15.200  1.00  0.85           H   new
ATOM      0 HH22 ARG A 218       8.827  19.793  14.475  1.00  0.85           H   new
ATOM   3383  N   THR A 219       5.771  20.237  21.615  1.00  0.84           N
ATOM   3384  CA  THR A 219       5.460  18.993  22.306  1.00  0.84           C
ATOM   3385  C   THR A 219       5.264  17.775  21.419  1.00  0.84           C
ATOM   3386  O   THR A 219       4.619  17.859  20.381  1.00  0.84           O
ATOM   3387  CB  THR A 219       4.187  19.186  23.156  1.00  0.84           C
ATOM   3388  CG2 THR A 219       3.816  17.898  23.870  1.00  0.84           C
ATOM   3389  OG1 THR A 219       4.407  20.238  24.128  1.00  0.84           O
ATOM      0  H   THR A 219       5.223  20.449  20.987  1.00  0.84           H   new
ATOM      0  HA  THR A 219       6.245  18.805  22.844  1.00  0.84           H   new
ATOM      0  HB  THR A 219       3.456  19.433  22.568  1.00  0.84           H   new
ATOM      0  HG1 THR A 219       4.591  20.954  23.729  1.00  0.84           H   new
ATOM      0 HG21 THR A 219       3.015  18.040  24.398  1.00  0.84           H   new
ATOM      0 HG22 THR A 219       3.653  17.201  23.216  1.00  0.84           H   new
ATOM      0 HG23 THR A 219       4.543  17.630  24.453  1.00  0.84           H   new
ATOM   3397  N   ALA A 220       5.833  16.644  21.828  1.00  0.85           N
ATOM   3398  CA  ALA A 220       5.571  15.391  21.126  1.00  0.85           C
ATOM   3399  C   ALA A 220       4.654  14.546  21.986  1.00  0.85           C
ATOM   3400  O   ALA A 220       4.864  14.463  23.198  1.00  0.85           O
ATOM   3401  CB  ALA A 220       6.839  14.611  20.845  1.00  0.85           C
ATOM      0  H   ALA A 220       6.366  16.580  22.500  1.00  0.85           H   new
ATOM      0  HA  ALA A 220       5.164  15.603  20.271  1.00  0.85           H   new
ATOM      0  HB1 ALA A 220       6.617  13.789  20.379  1.00  0.85           H   new
ATOM      0  HB2 ALA A 220       7.432  15.145  20.293  1.00  0.85           H   new
ATOM      0  HB3 ALA A 220       7.281  14.399  21.682  1.00  0.85           H   new
ATOM   3407  N   VAL A 221       3.667  13.910  21.376  1.00  0.87           N
ATOM   3408  CA  VAL A 221       2.790  13.025  22.126  1.00  0.87           C
ATOM   3409  C   VAL A 221       2.902  11.643  21.504  1.00  0.87           C
ATOM   3410  O   VAL A 221       2.682  11.478  20.299  1.00  0.87           O
ATOM   3411  CB  VAL A 221       1.349  13.489  22.091  1.00  0.87           C
ATOM   3412  CG1 VAL A 221       0.565  12.573  22.905  1.00  0.87           C
ATOM   3413  CG2 VAL A 221       1.243  14.907  22.556  1.00  0.87           C
ATOM      0  H   VAL A 221       3.488  13.975  20.537  1.00  0.87           H   new
ATOM      0  HA  VAL A 221       3.060  13.020  23.058  1.00  0.87           H   new
ATOM      0  HB  VAL A 221       1.002  13.477  21.185  1.00  0.87           H   new
ATOM      0 HG11 VAL A 221      -0.365  12.849  22.899  1.00  0.87           H   new
ATOM      0 HG12 VAL A 221       0.638  11.676  22.544  1.00  0.87           H   new
ATOM      0 HG13 VAL A 221       0.899  12.582  23.816  1.00  0.87           H   new
ATOM      0 HG21 VAL A 221       0.315  15.189  22.528  1.00  0.87           H   new
ATOM      0 HG22 VAL A 221       1.573  14.975  23.465  1.00  0.87           H   new
ATOM      0 HG23 VAL A 221       1.772  15.478  21.977  1.00  0.87           H   new
ATOM   3423  N   LEU A 222       3.317  10.674  22.305  1.00  0.90           N
ATOM   3424  CA  LEU A 222       3.649   9.363  21.782  1.00  0.90           C
ATOM   3425  C   LEU A 222       2.659   8.254  22.154  1.00  0.90           C
ATOM   3426  O   LEU A 222       2.562   7.826  23.314  1.00  0.90           O
ATOM   3427  CB  LEU A 222       5.029   9.039  22.323  1.00  0.90           C
ATOM   3428  CG  LEU A 222       6.017  10.130  22.137  1.00  0.90           C
ATOM   3429  CD1 LEU A 222       7.247   9.733  22.799  1.00  0.90           C
ATOM   3430  CD2 LEU A 222       6.199  10.395  20.680  1.00  0.90           C
ATOM      0  H   LEU A 222       3.413  10.757  23.156  1.00  0.90           H   new
ATOM      0  HA  LEU A 222       3.614   9.396  20.813  1.00  0.90           H   new
ATOM      0  HB2 LEU A 222       4.957   8.837  23.269  1.00  0.90           H   new
ATOM      0  HB3 LEU A 222       5.358   8.238  21.886  1.00  0.90           H   new
ATOM      0  HG  LEU A 222       5.714  10.962  22.533  1.00  0.90           H   new
ATOM      0 HD11 LEU A 222       7.912  10.431  22.692  1.00  0.90           H   new
ATOM      0 HD12 LEU A 222       7.076   9.592  23.743  1.00  0.90           H   new
ATOM      0 HD13 LEU A 222       7.576   8.910  22.404  1.00  0.90           H   new
ATOM      0 HD21 LEU A 222       6.845  11.108  20.559  1.00  0.90           H   new
ATOM      0 HD22 LEU A 222       6.520   9.591  20.242  1.00  0.90           H   new
ATOM      0 HD23 LEU A 222       5.351  10.658  20.290  1.00  0.90           H   new
ATOM   3442  N   ALA A 223       1.932   7.770  21.159  1.00  0.95           N
ATOM   3443  CA  ALA A 223       0.947   6.713  21.362  1.00  0.95           C
ATOM   3444  C   ALA A 223       1.560   5.345  21.112  1.00  0.95           C
ATOM   3445  O   ALA A 223       2.410   5.220  20.241  1.00  0.95           O
ATOM   3446  CB  ALA A 223      -0.189   6.892  20.427  1.00  0.95           C
ATOM      0  H   ALA A 223       1.994   8.043  20.346  1.00  0.95           H   new
ATOM      0  HA  ALA A 223       0.640   6.767  22.281  1.00  0.95           H   new
ATOM      0  HB1 ALA A 223      -0.839   6.186  20.568  1.00  0.95           H   new
ATOM      0  HB2 ALA A 223      -0.607   7.753  20.587  1.00  0.95           H   new
ATOM      0  HB3 ALA A 223       0.135   6.855  19.513  1.00  0.95           H   new
ATOM   3452  N   PRO A 224       1.164   4.281  21.793  1.00  1.01           N
ATOM   3453  CA  PRO A 224       1.685   2.957  21.526  1.00  1.01           C
ATOM   3454  C   PRO A 224       1.384   2.414  20.125  1.00  1.01           C
ATOM   3455  O   PRO A 224       2.134   1.579  19.608  1.00  1.01           O
ATOM   3456  CB  PRO A 224       0.960   2.138  22.571  1.00  1.01           C
ATOM   3457  CG  PRO A 224      -0.264   2.955  22.967  1.00  1.01           C
ATOM   3458  CD  PRO A 224       0.166   4.369  22.854  1.00  1.01           C
ATOM      0  HA  PRO A 224       2.654   2.939  21.563  1.00  1.01           H   new
ATOM      0  HB2 PRO A 224       0.701   1.273  22.216  1.00  1.01           H   new
ATOM      0  HB3 PRO A 224       1.529   1.971  23.338  1.00  1.01           H   new
ATOM      0  HG2 PRO A 224      -1.015   2.768  22.382  1.00  1.01           H   new
ATOM      0  HG3 PRO A 224      -0.549   2.746  23.870  1.00  1.01           H   new
ATOM      0  HD2 PRO A 224      -0.568   4.957  22.617  1.00  1.01           H   new
ATOM      0  HD3 PRO A 224       0.542   4.704  23.683  1.00  1.01           H   new
ATOM   3466  N   THR A 225       0.298   2.897  19.511  1.00  1.07           N
ATOM   3467  CA  THR A 225      -0.105   2.451  18.179  1.00  1.07           C
ATOM   3468  C   THR A 225      -0.588   3.614  17.314  1.00  1.07           C
ATOM   3469  O   THR A 225      -0.920   4.683  17.829  1.00  1.07           O
ATOM   3470  CB  THR A 225      -1.237   1.405  18.226  1.00  1.07           C
ATOM   3471  CG2 THR A 225      -0.924   0.250  19.182  1.00  1.07           C
ATOM   3472  OG1 THR A 225      -2.460   2.026  18.667  1.00  1.07           O
ATOM      0  H   THR A 225      -0.221   3.489  19.856  1.00  1.07           H   new
ATOM      0  HA  THR A 225       0.691   2.052  17.793  1.00  1.07           H   new
ATOM      0  HB  THR A 225      -1.326   1.050  17.328  1.00  1.07           H   new
ATOM      0  HG1 THR A 225      -3.112   1.535  18.468  1.00  1.07           H   new
ATOM      0 HG21 THR A 225      -1.661  -0.381  19.179  1.00  1.07           H   new
ATOM      0 HG22 THR A 225      -0.114  -0.198  18.894  1.00  1.07           H   new
ATOM      0 HG23 THR A 225      -0.799   0.597  20.079  1.00  1.07           H   new
ATOM   3480  N   ARG A 226      -0.719   3.365  16.007  1.00  1.12           N
ATOM   3481  CA  ARG A 226      -1.246   4.349  15.054  1.00  1.12           C
ATOM   3482  C   ARG A 226      -2.698   4.722  15.366  1.00  1.12           C
ATOM   3483  O   ARG A 226      -3.091   5.887  15.271  1.00  1.12           O
ATOM   3484  CB  ARG A 226      -1.194   3.758  13.660  1.00  1.12           C
ATOM   3485  CG  ARG A 226       0.203   3.583  13.071  1.00  1.12           C
ATOM   3486  CD  ARG A 226       0.134   2.800  11.804  1.00  1.12           C
ATOM   3487  NE  ARG A 226       1.432   2.605  11.181  1.00  1.12           N
ATOM   3488  CZ  ARG A 226       1.701   1.628  10.284  1.00  1.12           C
ATOM   3489  NH1 ARG A 226       0.768   0.758   9.948  1.00  1.12           N1+
ATOM   3490  NH2 ARG A 226       2.907   1.537   9.743  1.00  1.12           N
ATOM      0  H   ARG A 226      -0.503   2.615  15.646  1.00  1.12           H   new
ATOM      0  HA  ARG A 226      -0.702   5.150  15.120  1.00  1.12           H   new
ATOM      0  HB2 ARG A 226      -1.632   2.893  13.676  1.00  1.12           H   new
ATOM      0  HB3 ARG A 226      -1.710   4.325  13.066  1.00  1.12           H   new
ATOM      0  HG2 ARG A 226       0.601   4.451  12.901  1.00  1.12           H   new
ATOM      0  HG3 ARG A 226       0.776   3.129  13.709  1.00  1.12           H   new
ATOM      0  HD2 ARG A 226      -0.264   1.934  11.987  1.00  1.12           H   new
ATOM      0  HD3 ARG A 226      -0.453   3.256  11.180  1.00  1.12           H   new
ATOM      0  HE  ARG A 226       2.068   3.143  11.395  1.00  1.12           H   new
ATOM      0 HH11 ARG A 226      -0.015   0.810  10.299  1.00  1.12           H   new
ATOM      0 HH12 ARG A 226       0.943   0.139   9.378  1.00  1.12           H   new
ATOM      0 HH21 ARG A 226       3.520   2.099   9.962  1.00  1.12           H   new
ATOM      0 HH22 ARG A 226       3.077   0.916   9.173  1.00  1.12           H   new
ATOM   3504  N   VAL A 227      -3.481   3.728  15.768  1.00  1.16           N
ATOM   3505  CA  VAL A 227      -4.877   3.938  16.118  1.00  1.16           C
ATOM   3506  C   VAL A 227      -5.003   4.795  17.362  1.00  1.16           C
ATOM   3507  O   VAL A 227      -5.832   5.706  17.412  1.00  1.16           O
ATOM   3508  CB  VAL A 227      -5.578   2.611  16.364  1.00  1.16           C
ATOM   3509  CG1 VAL A 227      -6.914   2.856  16.922  1.00  1.16           C
ATOM   3510  CG2 VAL A 227      -5.695   1.798  15.064  1.00  1.16           C
ATOM      0  H   VAL A 227      -3.217   2.913  15.845  1.00  1.16           H   new
ATOM      0  HA  VAL A 227      -5.296   4.393  15.371  1.00  1.16           H   new
ATOM      0  HB  VAL A 227      -5.050   2.097  16.995  1.00  1.16           H   new
ATOM      0 HG11 VAL A 227      -7.360   2.009  17.078  1.00  1.16           H   new
ATOM      0 HG12 VAL A 227      -6.832   3.337  17.760  1.00  1.16           H   new
ATOM      0 HG13 VAL A 227      -7.434   3.384  16.296  1.00  1.16           H   new
ATOM      0 HG21 VAL A 227      -6.144   0.958  15.247  1.00  1.16           H   new
ATOM      0 HG22 VAL A 227      -6.206   2.302  14.412  1.00  1.16           H   new
ATOM      0 HG23 VAL A 227      -4.809   1.620  14.713  1.00  1.16           H   new
ATOM   3520  N   VAL A 228      -4.195   4.510  18.382  1.00  1.17           N
ATOM   3521  CA  VAL A 228      -4.275   5.329  19.575  1.00  1.17           C
ATOM   3522  C   VAL A 228      -3.845   6.744  19.228  1.00  1.17           C
ATOM   3523  O   VAL A 228      -4.447   7.704  19.703  1.00  1.17           O
ATOM   3524  CB  VAL A 228      -3.481   4.756  20.749  1.00  1.17           C
ATOM   3525  CG1 VAL A 228      -3.470   5.797  21.894  1.00  1.17           C
ATOM   3526  CG2 VAL A 228      -4.130   3.469  21.199  1.00  1.17           C
ATOM      0  H   VAL A 228      -3.618   3.873  18.401  1.00  1.17           H   new
ATOM      0  HA  VAL A 228      -5.196   5.338  19.880  1.00  1.17           H   new
ATOM      0  HB  VAL A 228      -2.566   4.567  20.487  1.00  1.17           H   new
ATOM      0 HG11 VAL A 228      -2.969   5.446  22.646  1.00  1.17           H   new
ATOM      0 HG12 VAL A 228      -3.054   6.616  21.583  1.00  1.17           H   new
ATOM      0 HG13 VAL A 228      -4.381   5.983  22.171  1.00  1.17           H   new
ATOM      0 HG21 VAL A 228      -3.632   3.099  21.944  1.00  1.17           H   new
ATOM      0 HG22 VAL A 228      -5.042   3.646  21.477  1.00  1.17           H   new
ATOM      0 HG23 VAL A 228      -4.133   2.834  20.465  1.00  1.17           H   new
ATOM   3536  N   ALA A 229      -2.813   6.890  18.391  1.00  1.16           N
ATOM   3537  CA  ALA A 229      -2.395   8.220  17.987  1.00  1.16           C
ATOM   3538  C   ALA A 229      -3.568   8.953  17.331  1.00  1.16           C
ATOM   3539  O   ALA A 229      -3.764  10.147  17.560  1.00  1.16           O
ATOM   3540  CB  ALA A 229      -1.228   8.135  17.025  1.00  1.16           C
ATOM      0  H   ALA A 229      -2.355   6.243  18.056  1.00  1.16           H   new
ATOM      0  HA  ALA A 229      -2.111   8.714  18.772  1.00  1.16           H   new
ATOM      0  HB1 ALA A 229      -0.959   9.029  16.763  1.00  1.16           H   new
ATOM      0  HB2 ALA A 229      -0.484   7.687  17.457  1.00  1.16           H   new
ATOM      0  HB3 ALA A 229      -1.493   7.634  16.238  1.00  1.16           H   new
ATOM   3546  N   ALA A 230      -4.374   8.237  16.534  1.00  1.14           N
ATOM   3547  CA  ALA A 230      -5.552   8.849  15.933  1.00  1.14           C
ATOM   3548  C   ALA A 230      -6.533   9.316  17.022  1.00  1.14           C
ATOM   3549  O   ALA A 230      -7.094  10.410  16.921  1.00  1.14           O
ATOM   3550  CB  ALA A 230      -6.232   7.873  14.981  1.00  1.14           C
ATOM      0  H   ALA A 230      -4.254   7.409  16.335  1.00  1.14           H   new
ATOM      0  HA  ALA A 230      -5.269   9.625  15.425  1.00  1.14           H   new
ATOM      0  HB1 ALA A 230      -7.013   8.294  14.589  1.00  1.14           H   new
ATOM      0  HB2 ALA A 230      -5.613   7.623  14.277  1.00  1.14           H   new
ATOM      0  HB3 ALA A 230      -6.503   7.080  15.469  1.00  1.14           H   new
ATOM   3556  N   GLU A 231      -6.693   8.519  18.094  1.00  1.11           N
ATOM   3557  CA  GLU A 231      -7.602   8.890  19.189  1.00  1.11           C
ATOM   3558  C   GLU A 231      -7.091  10.168  19.849  1.00  1.11           C
ATOM   3559  O   GLU A 231      -7.868  11.072  20.174  1.00  1.11           O
ATOM   3560  CB  GLU A 231      -7.686   7.766  20.244  1.00  1.11           C
ATOM   3561  CG  GLU A 231      -8.679   7.977  21.404  1.00  1.11           C
ATOM   3562  CD  GLU A 231     -10.142   7.889  21.014  1.00  1.11           C
ATOM   3563  OE1 GLU A 231     -10.436   7.354  19.973  1.00  1.11           O
ATOM   3564  OE2 GLU A 231     -10.973   8.334  21.785  1.00  1.11           O1-
ATOM      0  H   GLU A 231      -6.288   7.768  18.203  1.00  1.11           H   new
ATOM      0  HA  GLU A 231      -8.489   9.031  18.823  1.00  1.11           H   new
ATOM      0  HB2 GLU A 231      -7.922   6.942  19.790  1.00  1.11           H   new
ATOM      0  HB3 GLU A 231      -6.802   7.639  20.622  1.00  1.11           H   new
ATOM      0  HG2 GLU A 231      -8.500   7.315  22.090  1.00  1.11           H   new
ATOM      0  HG3 GLU A 231      -8.515   8.847  21.799  1.00  1.11           H   new
ATOM   3571  N   MET A 232      -5.772  10.250  20.026  1.00  1.08           N
ATOM   3572  CA  MET A 232      -5.155  11.432  20.607  1.00  1.08           C
ATOM   3573  C   MET A 232      -5.405  12.637  19.738  1.00  1.08           C
ATOM   3574  O   MET A 232      -5.743  13.706  20.241  1.00  1.08           O
ATOM   3575  CB  MET A 232      -3.666  11.264  20.722  1.00  1.08           C
ATOM   3576  CG  MET A 232      -3.202  10.310  21.678  1.00  1.08           C
ATOM   3577  SD  MET A 232      -1.500  10.223  21.573  1.00  1.08           S
ATOM   3578  CE  MET A 232      -1.162   9.290  22.990  1.00  1.08           C
ATOM      0  H   MET A 232      -5.218   9.627  19.814  1.00  1.08           H   new
ATOM      0  HA  MET A 232      -5.546  11.554  21.486  1.00  1.08           H   new
ATOM      0  HB2 MET A 232      -3.321  11.013  19.851  1.00  1.08           H   new
ATOM      0  HB3 MET A 232      -3.280  12.126  20.942  1.00  1.08           H   new
ATOM      0  HG2 MET A 232      -3.472  10.570  22.573  1.00  1.08           H   new
ATOM      0  HG3 MET A 232      -3.595   9.440  21.505  1.00  1.08           H   new
ATOM      0  HE1 MET A 232      -0.205   9.154  23.067  1.00  1.08           H   new
ATOM      0  HE2 MET A 232      -1.486   9.762  23.773  1.00  1.08           H   new
ATOM      0  HE3 MET A 232      -1.606   8.430  22.925  1.00  1.08           H   new
ATOM   3588  N   ALA A 233      -5.258  12.460  18.425  1.00  1.05           N
ATOM   3589  CA  ALA A 233      -5.465  13.554  17.500  1.00  1.05           C
ATOM   3590  C   ALA A 233      -6.888  14.090  17.639  1.00  1.05           C
ATOM   3591  O   ALA A 233      -7.094  15.303  17.583  1.00  1.05           O
ATOM   3592  CB  ALA A 233      -5.186  13.094  16.075  1.00  1.05           C
ATOM      0  H   ALA A 233      -5.039  11.714  18.058  1.00  1.05           H   new
ATOM      0  HA  ALA A 233      -4.849  14.273  17.709  1.00  1.05           H   new
ATOM      0  HB1 ALA A 233      -5.327  13.833  15.463  1.00  1.05           H   new
ATOM      0  HB2 ALA A 233      -4.268  12.789  16.007  1.00  1.05           H   new
ATOM      0  HB3 ALA A 233      -5.785  12.366  15.846  1.00  1.05           H   new
ATOM   3598  N   GLU A 234      -7.870  13.197  17.856  1.00  1.02           N
ATOM   3599  CA  GLU A 234      -9.240  13.664  18.047  1.00  1.02           C
ATOM   3600  C   GLU A 234      -9.373  14.374  19.405  1.00  1.02           C
ATOM   3601  O   GLU A 234      -9.992  15.433  19.510  1.00  1.02           O
ATOM   3602  CB  GLU A 234     -10.259  12.510  17.954  1.00  1.02           C
ATOM   3603  CG  GLU A 234     -10.388  11.876  16.557  1.00  1.02           C
ATOM   3604  CD  GLU A 234     -11.496  10.820  16.452  1.00  1.02           C
ATOM   3605  OE1 GLU A 234     -12.242  10.658  17.389  1.00  1.02           O
ATOM   3606  OE2 GLU A 234     -11.559  10.154  15.441  1.00  1.02           O1-
ATOM      0  H   GLU A 234      -7.762  12.345  17.894  1.00  1.02           H   new
ATOM      0  HA  GLU A 234      -9.437  14.290  17.333  1.00  1.02           H   new
ATOM      0  HB2 GLU A 234     -10.006  11.820  18.587  1.00  1.02           H   new
ATOM      0  HB3 GLU A 234     -11.129  12.840  18.227  1.00  1.02           H   new
ATOM      0  HG2 GLU A 234     -10.559  12.577  15.908  1.00  1.02           H   new
ATOM      0  HG3 GLU A 234      -9.541  11.468  16.317  1.00  1.02           H   new
ATOM   3613  N   ALA A 235      -8.732  13.843  20.447  1.00  1.01           N
ATOM   3614  CA  ALA A 235      -8.791  14.462  21.774  1.00  1.01           C
ATOM   3615  C   ALA A 235      -8.225  15.879  21.750  1.00  1.01           C
ATOM   3616  O   ALA A 235      -8.698  16.777  22.451  1.00  1.01           O
ATOM   3617  CB  ALA A 235      -8.020  13.637  22.780  1.00  1.01           C
ATOM      0  H   ALA A 235      -8.258  13.126  20.408  1.00  1.01           H   new
ATOM      0  HA  ALA A 235      -9.725  14.502  22.034  1.00  1.01           H   new
ATOM      0  HB1 ALA A 235      -8.069  14.060  23.651  1.00  1.01           H   new
ATOM      0  HB2 ALA A 235      -8.403  12.747  22.831  1.00  1.01           H   new
ATOM      0  HB3 ALA A 235      -7.092  13.574  22.504  1.00  1.01           H   new
ATOM   3623  N   LEU A 236      -7.218  16.068  20.916  1.00  1.01           N
ATOM   3624  CA  LEU A 236      -6.489  17.308  20.767  1.00  1.01           C
ATOM   3625  C   LEU A 236      -6.939  18.116  19.526  1.00  1.01           C
ATOM   3626  O   LEU A 236      -6.238  19.026  19.084  1.00  1.01           O
ATOM   3627  CB  LEU A 236      -4.999  16.961  20.670  1.00  1.01           C
ATOM   3628  CG  LEU A 236      -4.377  16.191  21.867  1.00  1.01           C
ATOM   3629  CD1 LEU A 236      -2.913  15.848  21.567  1.00  1.01           C
ATOM   3630  CD2 LEU A 236      -4.470  17.026  23.066  1.00  1.01           C
ATOM      0  H   LEU A 236      -6.929  15.446  20.397  1.00  1.01           H   new
ATOM      0  HA  LEU A 236      -6.667  17.874  21.534  1.00  1.01           H   new
ATOM      0  HB2 LEU A 236      -4.864  16.432  19.868  1.00  1.01           H   new
ATOM      0  HB3 LEU A 236      -4.504  17.787  20.552  1.00  1.01           H   new
ATOM      0  HG  LEU A 236      -4.860  15.362  22.012  1.00  1.01           H   new
ATOM      0 HD11 LEU A 236      -2.532  15.368  22.319  1.00  1.01           H   new
ATOM      0 HD12 LEU A 236      -2.867  15.293  20.773  1.00  1.01           H   new
ATOM      0 HD13 LEU A 236      -2.413  16.666  21.419  1.00  1.01           H   new
ATOM      0 HD21 LEU A 236      -4.084  16.554  23.820  1.00  1.01           H   new
ATOM      0 HD22 LEU A 236      -3.987  17.854  22.922  1.00  1.01           H   new
ATOM      0 HD23 LEU A 236      -5.401  17.224  23.251  1.00  1.01           H   new
ATOM   3642  N   LYS A 237      -8.116  17.804  18.970  1.00  1.01           N
ATOM   3643  CA  LYS A 237      -8.641  18.437  17.746  1.00  1.01           C
ATOM   3644  C   LYS A 237      -8.791  19.959  17.762  1.00  1.01           C
ATOM   3645  O   LYS A 237      -8.785  20.589  16.706  1.00  1.01           O
ATOM   3646  CB  LYS A 237      -9.991  17.797  17.403  1.00  1.01           C
ATOM   3647  CG  LYS A 237     -11.095  18.045  18.430  1.00  1.01           C
ATOM   3648  CD  LYS A 237     -12.335  17.217  18.111  1.00  1.01           C
ATOM   3649  CE  LYS A 237     -13.403  17.405  19.156  1.00  1.01           C
ATOM   3650  NZ  LYS A 237     -12.993  16.866  20.483  1.00  1.01           N1+
ATOM      0  H   LYS A 237      -8.642  17.208  19.298  1.00  1.01           H   new
ATOM      0  HA  LYS A 237      -7.961  18.275  17.073  1.00  1.01           H   new
ATOM      0  HB2 LYS A 237     -10.285  18.134  16.542  1.00  1.01           H   new
ATOM      0  HB3 LYS A 237      -9.866  16.840  17.305  1.00  1.01           H   new
ATOM      0  HG2 LYS A 237     -10.772  17.821  19.317  1.00  1.01           H   new
ATOM      0  HG3 LYS A 237     -11.325  18.987  18.441  1.00  1.01           H   new
ATOM      0  HD2 LYS A 237     -12.682  17.472  17.242  1.00  1.01           H   new
ATOM      0  HD3 LYS A 237     -12.095  16.279  18.056  1.00  1.01           H   new
ATOM      0  HE2 LYS A 237     -13.607  18.349  19.241  1.00  1.01           H   new
ATOM      0  HE3 LYS A 237     -14.217  16.964  18.867  1.00  1.01           H   new
ATOM      0  HZ1 LYS A 237     -13.703  16.822  21.018  1.00  1.01           H   new
ATOM      0  HZ2 LYS A 237     -12.649  16.052  20.379  1.00  1.01           H   new
ATOM      0  HZ3 LYS A 237     -12.382  17.402  20.846  1.00  1.01           H   new
ATOM   3664  N   GLY A 238      -8.937  20.565  18.936  1.00  1.03           N
ATOM   3665  CA  GLY A 238      -9.094  22.017  19.018  1.00  1.03           C
ATOM   3666  C   GLY A 238      -7.752  22.751  19.138  1.00  1.03           C
ATOM   3667  O   GLY A 238      -7.717  23.970  19.315  1.00  1.03           O
ATOM      0  H   GLY A 238      -8.948  20.158  19.694  1.00  1.03           H   new
ATOM      0  HA2 GLY A 238      -9.562  22.333  18.229  1.00  1.03           H   new
ATOM      0  HA3 GLY A 238      -9.648  22.236  19.784  1.00  1.03           H   new
ATOM   3671  N   LEU A 239      -6.656  22.004  19.074  1.00  1.07           N
ATOM   3672  CA  LEU A 239      -5.317  22.538  19.254  1.00  1.07           C
ATOM   3673  C   LEU A 239      -4.461  22.493  17.963  1.00  1.07           C
ATOM   3674  O   LEU A 239      -4.728  21.697  17.060  1.00  1.07           O
ATOM   3675  CB  LEU A 239      -4.681  21.727  20.392  1.00  1.07           C
ATOM   3676  CG  LEU A 239      -5.460  21.775  21.737  1.00  1.07           C
ATOM   3677  CD1 LEU A 239      -4.819  20.832  22.720  1.00  1.07           C
ATOM   3678  CD2 LEU A 239      -5.468  23.207  22.277  1.00  1.07           C
ATOM      0  H   LEU A 239      -6.672  21.158  18.922  1.00  1.07           H   new
ATOM      0  HA  LEU A 239      -5.363  23.482  19.474  1.00  1.07           H   new
ATOM      0  HB2 LEU A 239      -4.604  20.802  20.110  1.00  1.07           H   new
ATOM      0  HB3 LEU A 239      -3.780  22.054  20.542  1.00  1.07           H   new
ATOM      0  HG  LEU A 239      -6.379  21.497  21.597  1.00  1.07           H   new
ATOM      0 HD11 LEU A 239      -5.304  20.861  23.560  1.00  1.07           H   new
ATOM      0 HD12 LEU A 239      -4.842  19.930  22.365  1.00  1.07           H   new
ATOM      0 HD13 LEU A 239      -3.898  21.097  22.870  1.00  1.07           H   new
ATOM      0 HD21 LEU A 239      -5.954  23.234  23.116  1.00  1.07           H   new
ATOM      0 HD22 LEU A 239      -4.556  23.503  22.423  1.00  1.07           H   new
ATOM      0 HD23 LEU A 239      -5.899  23.793  21.635  1.00  1.07           H   new
ATOM   3690  N   PRO A 240      -3.407  23.332  17.833  1.00  1.14           N
ATOM   3691  CA  PRO A 240      -2.434  23.346  16.737  1.00  1.14           C
ATOM   3692  C   PRO A 240      -1.537  22.109  16.742  1.00  1.14           C
ATOM   3693  O   PRO A 240      -0.346  22.166  17.111  1.00  1.14           O
ATOM   3694  CB  PRO A 240      -1.669  24.651  16.992  1.00  1.14           C
ATOM   3695  CG  PRO A 240      -1.756  24.844  18.483  1.00  1.14           C
ATOM   3696  CD  PRO A 240      -3.190  24.408  18.807  1.00  1.14           C
ATOM      0  HA  PRO A 240      -2.839  23.316  15.856  1.00  1.14           H   new
ATOM      0  HB2 PRO A 240      -0.748  24.585  16.696  1.00  1.14           H   new
ATOM      0  HB3 PRO A 240      -2.068  25.395  16.514  1.00  1.14           H   new
ATOM      0  HG2 PRO A 240      -1.102  24.304  18.953  1.00  1.14           H   new
ATOM      0  HG3 PRO A 240      -1.596  25.767  18.735  1.00  1.14           H   new
ATOM      0  HD2 PRO A 240      -3.277  24.094  19.721  1.00  1.14           H   new
ATOM      0  HD3 PRO A 240      -3.824  25.133  18.695  1.00  1.14           H   new
ATOM   3704  N   VAL A 241      -2.165  20.999  16.335  1.00  1.27           N
ATOM   3705  CA  VAL A 241      -1.596  19.659  16.289  1.00  1.27           C
ATOM   3706  C   VAL A 241      -1.326  19.134  14.873  1.00  1.27           C
ATOM   3707  O   VAL A 241      -2.183  19.196  13.988  1.00  1.27           O
ATOM   3708  CB  VAL A 241      -2.557  18.666  16.957  1.00  1.27           C
ATOM   3709  CG1 VAL A 241      -2.004  17.256  16.879  1.00  1.27           C
ATOM   3710  CG2 VAL A 241      -2.789  19.039  18.385  1.00  1.27           C
ATOM      0  H   VAL A 241      -2.981  21.016  16.064  1.00  1.27           H   new
ATOM      0  HA  VAL A 241      -0.746  19.729  16.750  1.00  1.27           H   new
ATOM      0  HB  VAL A 241      -3.402  18.699  16.482  1.00  1.27           H   new
ATOM      0 HG11 VAL A 241      -2.622  16.642  17.305  1.00  1.27           H   new
ATOM      0 HG12 VAL A 241      -1.888  17.005  15.949  1.00  1.27           H   new
ATOM      0 HG13 VAL A 241      -1.148  17.219  17.333  1.00  1.27           H   new
ATOM      0 HG21 VAL A 241      -3.398  18.402  18.791  1.00  1.27           H   new
ATOM      0 HG22 VAL A 241      -1.945  19.030  18.863  1.00  1.27           H   new
ATOM      0 HG23 VAL A 241      -3.175  19.928  18.429  1.00  1.27           H   new
ATOM   3720  N   ARG A 242      -0.133  18.582  14.699  1.00  1.47           N
ATOM   3721  CA  ARG A 242       0.346  17.967  13.471  1.00  1.47           C
ATOM   3722  C   ARG A 242       0.408  16.466  13.718  1.00  1.47           C
ATOM   3723  O   ARG A 242       0.749  16.045  14.825  1.00  1.47           O
ATOM   3724  CB  ARG A 242       1.749  18.456  13.130  1.00  1.47           C
ATOM   3725  CG  ARG A 242       2.334  18.020  11.780  1.00  1.47           C
ATOM   3726  CD  ARG A 242       3.637  18.721  11.550  1.00  1.47           C
ATOM   3727  NE  ARG A 242       4.739  18.168  12.340  1.00  1.47           N
ATOM   3728  CZ  ARG A 242       5.671  17.316  11.837  1.00  1.47           C
ATOM   3729  NH1 ARG A 242       5.634  17.004  10.551  1.00  1.47           N1+
ATOM   3730  NH2 ARG A 242       6.625  16.822  12.612  1.00  1.47           N
ATOM      0  H   ARG A 242       0.451  18.555  15.330  1.00  1.47           H   new
ATOM      0  HA  ARG A 242      -0.246  18.194  12.737  1.00  1.47           H   new
ATOM      0  HB2 ARG A 242       1.744  19.426  13.157  1.00  1.47           H   new
ATOM      0  HB3 ARG A 242       2.350  18.156  13.829  1.00  1.47           H   new
ATOM      0  HG2 ARG A 242       2.466  17.059  11.769  1.00  1.47           H   new
ATOM      0  HG3 ARG A 242       1.713  18.229  11.065  1.00  1.47           H   new
ATOM      0  HD2 ARG A 242       3.864  18.668  10.608  1.00  1.47           H   new
ATOM      0  HD3 ARG A 242       3.534  19.661  11.764  1.00  1.47           H   new
ATOM      0  HE  ARG A 242       4.800  18.395  13.167  1.00  1.47           H   new
ATOM      0 HH11 ARG A 242       5.025  17.339  10.045  1.00  1.47           H   new
ATOM      0 HH12 ARG A 242       6.219  16.466  10.222  1.00  1.47           H   new
ATOM      0 HH21 ARG A 242       6.659  17.040  13.443  1.00  1.47           H   new
ATOM      0 HH22 ARG A 242       7.210  16.284  12.284  1.00  1.47           H   new
ATOM   3744  N   TYR A 243       0.047  15.667  12.727  1.00  1.78           N
ATOM   3745  CA  TYR A 243       0.157  14.218  12.879  1.00  1.78           C
ATOM   3746  C   TYR A 243       1.308  13.683  12.043  1.00  1.78           C
ATOM   3747  O   TYR A 243       1.446  14.031  10.867  1.00  1.78           O
ATOM   3748  CB  TYR A 243      -1.156  13.527  12.537  1.00  1.78           C
ATOM   3749  CG  TYR A 243      -1.058  12.025  12.570  1.00  1.78           C
ATOM   3750  CD1 TYR A 243      -0.992  11.361  13.778  1.00  1.78           C
ATOM   3751  CD2 TYR A 243      -1.055  11.305  11.382  1.00  1.78           C
ATOM   3752  CE1 TYR A 243      -0.905   9.995  13.793  1.00  1.78           C
ATOM   3753  CE2 TYR A 243      -0.982   9.932  11.414  1.00  1.78           C
ATOM   3754  CZ  TYR A 243      -0.901   9.278  12.618  1.00  1.78           C
ATOM   3755  OH  TYR A 243      -0.819   7.898  12.663  1.00  1.78           O
ATOM      0  H   TYR A 243      -0.260  15.933  11.969  1.00  1.78           H   new
ATOM      0  HA  TYR A 243       0.348  14.021  13.809  1.00  1.78           H   new
ATOM      0  HB2 TYR A 243      -1.839  13.815  13.162  1.00  1.78           H   new
ATOM      0  HB3 TYR A 243      -1.443  13.808  11.654  1.00  1.78           H   new
ATOM      0  HD1 TYR A 243      -1.007  11.838  14.576  1.00  1.78           H   new
ATOM      0  HD2 TYR A 243      -1.102  11.750  10.567  1.00  1.78           H   new
ATOM      0  HE1 TYR A 243      -0.848   9.547  14.606  1.00  1.78           H   new
ATOM      0  HE2 TYR A 243      -0.988   9.447  10.620  1.00  1.78           H   new
ATOM      0  HH  TYR A 243      -0.827   7.591  11.881  1.00  1.78           H   new
ATOM   3765  N   LEU A 244       2.157  12.880  12.681  1.00  2.21           N
ATOM   3766  CA  LEU A 244       3.330  12.321  12.035  1.00  2.21           C
ATOM   3767  C   LEU A 244       3.283  10.801  11.931  1.00  2.21           C
ATOM   3768  O   LEU A 244       3.098  10.081  12.915  1.00  2.21           O
ATOM   3769  CB  LEU A 244       4.598  12.755  12.775  1.00  2.21           C
ATOM   3770  CG  LEU A 244       5.905  12.237  12.210  1.00  2.21           C
ATOM   3771  CD1 LEU A 244       6.112  12.834  10.833  1.00  2.21           C
ATOM   3772  CD2 LEU A 244       7.024  12.614  13.145  1.00  2.21           C
ATOM      0  H   LEU A 244       2.064  12.646  13.503  1.00  2.21           H   new
ATOM      0  HA  LEU A 244       3.342  12.667  11.129  1.00  2.21           H   new
ATOM      0  HB2 LEU A 244       4.631  13.724  12.783  1.00  2.21           H   new
ATOM      0  HB3 LEU A 244       4.528  12.466  13.698  1.00  2.21           H   new
ATOM      0  HG  LEU A 244       5.888  11.271  12.127  1.00  2.21           H   new
ATOM      0 HD11 LEU A 244       6.947  12.509  10.461  1.00  2.21           H   new
ATOM      0 HD12 LEU A 244       5.378  12.575  10.254  1.00  2.21           H   new
ATOM      0 HD13 LEU A 244       6.144  13.801  10.901  1.00  2.21           H   new
ATOM      0 HD21 LEU A 244       7.866  12.286  12.791  1.00  2.21           H   new
ATOM      0 HD22 LEU A 244       7.063  13.579  13.230  1.00  2.21           H   new
ATOM      0 HD23 LEU A 244       6.864  12.219  14.017  1.00  2.21           H   new
ATOM   3784  N   THR A 245       3.452  10.350  10.709  1.00  2.78           N
ATOM   3785  CA  THR A 245       3.463   8.961  10.289  1.00  2.78           C
ATOM   3786  C   THR A 245       4.459   8.742   9.149  1.00  2.78           C
ATOM   3787  O   THR A 245       4.708   9.657   8.376  1.00  2.78           O
ATOM   3788  CB  THR A 245       2.042   8.524   9.863  1.00  2.78           C
ATOM   3789  CG2 THR A 245       1.470   9.431   8.833  1.00  2.78           C
ATOM   3790  OG1 THR A 245       2.062   7.176   9.373  1.00  2.78           O
ATOM      0  H   THR A 245       3.573  10.887  10.048  1.00  2.78           H   new
ATOM      0  HA  THR A 245       3.746   8.416  11.040  1.00  2.78           H   new
ATOM      0  HB  THR A 245       1.475   8.573  10.648  1.00  2.78           H   new
ATOM      0  HG1 THR A 245       1.286   6.949   9.146  1.00  2.78           H   new
ATOM      0 HG21 THR A 245       0.581   9.127   8.591  1.00  2.78           H   new
ATOM      0 HG22 THR A 245       1.417  10.332   9.188  1.00  2.78           H   new
ATOM      0 HG23 THR A 245       2.038   9.427   8.047  1.00  2.78           H   new
ATOM   3798  N   PRO A 246       5.042   7.546   8.978  1.00  3.44           N
ATOM   3799  CA  PRO A 246       5.842   7.168   7.827  1.00  3.44           C
ATOM   3800  C   PRO A 246       5.052   7.340   6.529  1.00  3.44           C
ATOM   3801  O   PRO A 246       5.633   7.446   5.451  1.00  3.44           O
ATOM   3802  CB  PRO A 246       6.157   5.697   8.108  1.00  3.44           C
ATOM   3803  CG  PRO A 246       6.101   5.583   9.610  1.00  3.44           C
ATOM   3804  CD  PRO A 246       5.006   6.529  10.031  1.00  3.44           C
ATOM      0  HA  PRO A 246       6.637   7.711   7.709  1.00  3.44           H   new
ATOM      0  HB2 PRO A 246       5.512   5.110   7.684  1.00  3.44           H   new
ATOM      0  HB3 PRO A 246       7.031   5.451   7.767  1.00  3.44           H   new
ATOM      0  HG2 PRO A 246       5.906   4.674   9.886  1.00  3.44           H   new
ATOM      0  HG3 PRO A 246       6.949   5.826  10.013  1.00  3.44           H   new
ATOM      0  HD2 PRO A 246       4.144   6.086  10.076  1.00  3.44           H   new
ATOM      0  HD3 PRO A 246       5.175   6.910  10.907  1.00  3.44           H   new
ATOM   3812  N   ALA A 247       3.717   7.372   6.632  1.00  4.11           N
ATOM   3813  CA  ALA A 247       2.871   7.534   5.465  1.00  4.11           C
ATOM   3814  C   ALA A 247       2.732   8.998   4.990  1.00  4.11           C
ATOM   3815  O   ALA A 247       2.071   9.231   3.975  1.00  4.11           O
ATOM   3816  CB  ALA A 247       1.489   6.974   5.765  1.00  4.11           C
ATOM      0  H   ALA A 247       3.290   7.301   7.375  1.00  4.11           H   new
ATOM      0  HA  ALA A 247       3.302   7.049   4.744  1.00  4.11           H   new
ATOM      0  HB1 ALA A 247       0.920   7.081   4.986  1.00  4.11           H   new
ATOM      0  HB2 ALA A 247       1.562   6.032   5.985  1.00  4.11           H   new
ATOM      0  HB3 ALA A 247       1.102   7.452   6.515  1.00  4.11           H   new
ATOM   3822  N   VAL A 248       3.313   9.986   5.701  1.00  4.65           N
ATOM   3823  CA  VAL A 248       3.141  11.377   5.264  1.00  4.65           C
ATOM   3824  C   VAL A 248       4.509  12.062   5.172  1.00  4.65           C
ATOM   3825  O   VAL A 248       5.381  11.843   6.010  1.00  4.65           O
ATOM   3826  CB  VAL A 248       2.242  12.166   6.262  1.00  4.65           C
ATOM   3827  CG1 VAL A 248       2.973  12.378   7.582  1.00  4.65           C
ATOM   3828  CG2 VAL A 248       1.788  13.464   5.668  1.00  4.65           C
ATOM      0  H   VAL A 248       3.790   9.875   6.408  1.00  4.65           H   new
ATOM      0  HA  VAL A 248       2.712  11.371   4.394  1.00  4.65           H   new
ATOM      0  HB  VAL A 248       1.447  11.640   6.442  1.00  4.65           H   new
ATOM      0 HG11 VAL A 248       2.402  12.870   8.193  1.00  4.65           H   new
ATOM      0 HG12 VAL A 248       3.196  11.518   7.970  1.00  4.65           H   new
ATOM      0 HG13 VAL A 248       3.787  12.882   7.424  1.00  4.65           H   new
ATOM      0 HG21 VAL A 248       1.231  13.935   6.307  1.00  4.65           H   new
ATOM      0 HG22 VAL A 248       2.561  14.008   5.450  1.00  4.65           H   new
ATOM      0 HG23 VAL A 248       1.278  13.290   4.862  1.00  4.65           H   new
ATOM   3838  N   ASN A 249       4.676  12.931   4.175  1.00  4.95           N
ATOM   3839  CA  ASN A 249       5.926  13.670   3.974  1.00  4.95           C
ATOM   3840  C   ASN A 249       5.793  15.171   4.226  1.00  4.95           C
ATOM   3841  O   ASN A 249       6.549  15.972   3.679  1.00  4.95           O
ATOM   3842  CB  ASN A 249       6.460  13.416   2.579  1.00  4.95           C
ATOM   3843  CG  ASN A 249       6.918  11.992   2.395  1.00  4.95           C
ATOM   3844  ND2 ASN A 249       6.140  11.213   1.684  1.00  4.95           N
ATOM   3845  OD1 ASN A 249       7.976  11.597   2.901  1.00  4.95           O
ATOM      0  H   ASN A 249       4.067  13.110   3.594  1.00  4.95           H   new
ATOM      0  HA  ASN A 249       6.554  13.338   4.635  1.00  4.95           H   new
ATOM      0  HB2 ASN A 249       5.770  13.619   1.928  1.00  4.95           H   new
ATOM      0  HB3 ASN A 249       7.201  14.017   2.403  1.00  4.95           H   new
ATOM      0 HD21 ASN A 249       6.358  10.391   1.553  1.00  4.95           H   new
ATOM      0 HD22 ASN A 249       5.412  11.524   1.348  1.00  4.95           H   new
ATOM   3852  N   ARG A 250       4.803  15.560   5.013  1.00  4.92           N
ATOM   3853  CA  ARG A 250       4.577  16.966   5.319  1.00  4.92           C
ATOM   3854  C   ARG A 250       5.551  17.482   6.367  1.00  4.92           C
ATOM   3855  O   ARG A 250       5.868  16.787   7.337  1.00  4.92           O
ATOM   3856  CB  ARG A 250       3.152  17.191   5.796  1.00  4.92           C
ATOM   3857  CG  ARG A 250       2.085  16.987   4.723  1.00  4.92           C
ATOM   3858  CD  ARG A 250       0.710  17.116   5.275  1.00  4.92           C
ATOM   3859  NE  ARG A 250      -0.304  16.857   4.262  1.00  4.92           N
ATOM   3860  CZ  ARG A 250      -1.624  16.750   4.509  1.00  4.92           C
ATOM   3861  NH1 ARG A 250      -2.078  16.878   5.736  1.00  4.92           N1+
ATOM   3862  NH2 ARG A 250      -2.465  16.516   3.516  1.00  4.92           N
ATOM      0  H   ARG A 250       4.245  15.021   5.384  1.00  4.92           H   new
ATOM      0  HA  ARG A 250       4.724  17.461   4.498  1.00  4.92           H   new
ATOM      0  HB2 ARG A 250       2.971  16.588   6.534  1.00  4.92           H   new
ATOM      0  HB3 ARG A 250       3.078  18.094   6.142  1.00  4.92           H   new
ATOM      0  HG2 ARG A 250       2.211  17.638   4.015  1.00  4.92           H   new
ATOM      0  HG3 ARG A 250       2.192  16.109   4.324  1.00  4.92           H   new
ATOM      0  HD2 ARG A 250       0.597  16.495   6.012  1.00  4.92           H   new
ATOM      0  HD3 ARG A 250       0.588  18.009   5.635  1.00  4.92           H   new
ATOM      0  HE  ARG A 250      -0.041  16.766   3.448  1.00  4.92           H   new
ATOM      0 HH11 ARG A 250      -1.532  17.030   6.383  1.00  4.92           H   new
ATOM      0 HH12 ARG A 250      -2.921  16.809   5.892  1.00  4.92           H   new
ATOM      0 HH21 ARG A 250      -2.169  16.432   2.713  1.00  4.92           H   new
ATOM      0 HH22 ARG A 250      -3.308  16.448   3.673  1.00  4.92           H   new
ATOM   3876  N   GLU A 251       5.990  18.720   6.186  1.00  4.60           N
ATOM   3877  CA  GLU A 251       6.882  19.370   7.131  1.00  4.60           C
ATOM   3878  C   GLU A 251       6.120  20.314   8.048  1.00  4.60           C
ATOM   3879  O   GLU A 251       5.064  20.830   7.689  1.00  4.60           O
ATOM   3880  CB  GLU A 251       7.993  20.124   6.398  1.00  4.60           C
ATOM   3881  CG  GLU A 251       8.940  19.222   5.599  1.00  4.60           C
ATOM   3882  CD  GLU A 251      10.049  19.979   4.890  1.00  4.60           C
ATOM   3883  OE1 GLU A 251      10.083  21.182   4.990  1.00  4.60           O
ATOM   3884  OE2 GLU A 251      10.859  19.346   4.253  1.00  4.60           O1-
ATOM      0  H   GLU A 251       5.778  19.207   5.510  1.00  4.60           H   new
ATOM      0  HA  GLU A 251       7.286  18.678   7.678  1.00  4.60           H   new
ATOM      0  HB2 GLU A 251       7.590  20.768   5.795  1.00  4.60           H   new
ATOM      0  HB3 GLU A 251       8.511  20.627   7.046  1.00  4.60           H   new
ATOM      0  HG2 GLU A 251       9.336  18.570   6.199  1.00  4.60           H   new
ATOM      0  HG3 GLU A 251       8.425  18.727   4.942  1.00  4.60           H   new
ATOM   3891  N   HIS A 252       6.674  20.526   9.230  1.00  4.03           N
ATOM   3892  CA  HIS A 252       6.130  21.444  10.224  1.00  4.03           C
ATOM   3893  C   HIS A 252       6.069  22.877   9.692  1.00  4.03           C
ATOM   3894  O   HIS A 252       7.025  23.361   9.085  1.00  4.03           O
ATOM   3895  CB  HIS A 252       6.989  21.307  11.484  1.00  4.03           C
ATOM   3896  CG  HIS A 252       6.603  22.119  12.636  1.00  4.03           C
ATOM   3897  CD2 HIS A 252       5.885  21.825  13.737  1.00  4.03           C
ATOM   3898  ND1 HIS A 252       6.957  23.448  12.753  1.00  4.03           N
ATOM   3899  CE1 HIS A 252       6.490  23.911  13.900  1.00  4.03           C
ATOM   3900  NE2 HIS A 252       5.842  22.963  14.492  1.00  4.03           N
ATOM      0  H   HIS A 252       7.394  20.132   9.486  1.00  4.03           H   new
ATOM      0  HA  HIS A 252       5.210  21.220  10.436  1.00  4.03           H   new
ATOM      0  HB2 HIS A 252       6.982  20.376  11.755  1.00  4.03           H   new
ATOM      0  HB3 HIS A 252       7.904  21.528  11.251  1.00  4.03           H   new
ATOM      0  HD2 HIS A 252       5.494  21.007  13.943  1.00  4.03           H   new
ATOM      0  HE1 HIS A 252       6.608  24.774  14.226  1.00  4.03           H   new
ATOM      0  HE2 HIS A 252       5.442  23.037  15.250  1.00  4.03           H   new
ATOM   3908  N   SER A 253       4.953  23.566   9.971  1.00  3.33           N
ATOM   3909  CA  SER A 253       4.718  24.928   9.484  1.00  3.33           C
ATOM   3910  C   SER A 253       5.044  26.097  10.423  1.00  3.33           C
ATOM   3911  O   SER A 253       4.495  27.188  10.254  1.00  3.33           O
ATOM   3912  CB  SER A 253       3.275  25.060   9.058  1.00  3.33           C
ATOM   3913  OG  SER A 253       2.425  24.853  10.135  1.00  3.33           O
ATOM      0  H   SER A 253       4.311  23.252  10.450  1.00  3.33           H   new
ATOM      0  HA  SER A 253       5.356  25.016   8.759  1.00  3.33           H   new
ATOM      0  HB2 SER A 253       3.123  25.942   8.685  1.00  3.33           H   new
ATOM      0  HB3 SER A 253       3.080  24.418   8.358  1.00  3.33           H   new
ATOM      0  HG  SER A 253       2.390  24.032  10.311  1.00  3.33           H   new
ATOM   3919  N   GLY A 254       5.828  25.900  11.479  1.00  2.64           N
ATOM   3920  CA  GLY A 254       6.184  27.030  12.355  1.00  2.64           C
ATOM   3921  C   GLY A 254       5.139  27.304  13.438  1.00  2.64           C
ATOM   3922  O   GLY A 254       5.439  27.290  14.630  1.00  2.64           O
ATOM      0  H   GLY A 254       6.161  25.141  11.708  1.00  2.64           H   new
ATOM      0  HA2 GLY A 254       7.038  26.848  12.777  1.00  2.64           H   new
ATOM      0  HA3 GLY A 254       6.298  27.827  11.815  1.00  2.64           H   new
ATOM   3926  N   THR A 255       3.911  27.538  13.000  1.00  2.05           N
ATOM   3927  CA  THR A 255       2.755  27.784  13.861  1.00  2.05           C
ATOM   3928  C   THR A 255       2.419  26.603  14.774  1.00  2.05           C
ATOM   3929  O   THR A 255       2.015  26.777  15.923  1.00  2.05           O
ATOM   3930  CB  THR A 255       1.514  28.095  13.012  1.00  2.05           C
ATOM   3931  CG2 THR A 255       0.302  28.287  13.904  1.00  2.05           C
ATOM   3932  OG1 THR A 255       1.745  29.283  12.240  1.00  2.05           O
ATOM      0  H   THR A 255       3.717  27.560  12.163  1.00  2.05           H   new
ATOM      0  HA  THR A 255       2.998  28.539  14.419  1.00  2.05           H   new
ATOM      0  HB  THR A 255       1.345  27.350  12.414  1.00  2.05           H   new
ATOM      0  HG1 THR A 255       1.066  29.451  11.775  1.00  2.05           H   new
ATOM      0 HG21 THR A 255      -0.475  28.483  13.357  1.00  2.05           H   new
ATOM      0 HG22 THR A 255       0.143  27.477  14.413  1.00  2.05           H   new
ATOM      0 HG23 THR A 255       0.462  29.025  14.513  1.00  2.05           H   new
ATOM   3940  N   GLU A 256       2.515  25.404  14.224  1.00  1.61           N
ATOM   3941  CA  GLU A 256       2.152  24.172  14.919  1.00  1.61           C
ATOM   3942  C   GLU A 256       2.999  23.948  16.177  1.00  1.61           C
ATOM   3943  O   GLU A 256       4.215  24.144  16.172  1.00  1.61           O
ATOM   3944  CB  GLU A 256       2.308  23.015  13.933  1.00  1.61           C
ATOM   3945  CG  GLU A 256       1.298  23.072  12.792  1.00  1.61           C
ATOM   3946  CD  GLU A 256       1.519  22.053  11.689  1.00  1.61           C
ATOM   3947  OE1 GLU A 256       2.478  22.205  10.935  1.00  1.61           O
ATOM   3948  OE2 GLU A 256       0.725  21.150  11.571  1.00  1.61           O1-
ATOM      0  H   GLU A 256       2.798  25.277  13.422  1.00  1.61           H   new
ATOM      0  HA  GLU A 256       1.233  24.233  15.225  1.00  1.61           H   new
ATOM      0  HB2 GLU A 256       3.206  23.027  13.566  1.00  1.61           H   new
ATOM      0  HB3 GLU A 256       2.207  22.175  14.408  1.00  1.61           H   new
ATOM      0  HG2 GLU A 256       0.409  22.945  13.158  1.00  1.61           H   new
ATOM      0  HG3 GLU A 256       1.320  23.960  12.403  1.00  1.61           H   new
ATOM   3955  N   ILE A 257       2.360  23.523  17.255  1.00  1.30           N
ATOM   3956  CA  ILE A 257       3.077  23.288  18.503  1.00  1.30           C
ATOM   3957  C   ILE A 257       3.239  21.814  18.836  1.00  1.30           C
ATOM   3958  O   ILE A 257       4.264  21.419  19.398  1.00  1.30           O
ATOM   3959  CB  ILE A 257       2.415  23.993  19.692  1.00  1.30           C
ATOM   3960  CG1 ILE A 257       2.333  25.509  19.476  1.00  1.30           C
ATOM   3961  CG2 ILE A 257       3.207  23.687  20.968  1.00  1.30           C
ATOM   3962  CD1 ILE A 257       3.674  26.178  19.297  1.00  1.30           C
ATOM      0  H   ILE A 257       1.515  23.364  17.288  1.00  1.30           H   new
ATOM      0  HA  ILE A 257       3.958  23.664  18.353  1.00  1.30           H   new
ATOM      0  HB  ILE A 257       1.508  23.660  19.777  1.00  1.30           H   new
ATOM      0 HG12 ILE A 257       1.787  25.686  18.694  1.00  1.30           H   new
ATOM      0 HG13 ILE A 257       1.881  25.910  20.234  1.00  1.30           H   new
ATOM      0 HG21 ILE A 257       2.790  24.132  21.722  1.00  1.30           H   new
ATOM      0 HG22 ILE A 257       3.215  22.729  21.122  1.00  1.30           H   new
ATOM      0 HG23 ILE A 257       4.118  24.006  20.868  1.00  1.30           H   new
ATOM      0 HD11 ILE A 257       3.546  27.131  19.166  1.00  1.30           H   new
ATOM      0 HD12 ILE A 257       4.217  26.031  20.087  1.00  1.30           H   new
ATOM      0 HD13 ILE A 257       4.122  25.803  18.523  1.00  1.30           H   new
ATOM   3974  N   VAL A 258       2.194  21.030  18.584  1.00  1.10           N
ATOM   3975  CA  VAL A 258       2.174  19.647  19.038  1.00  1.10           C
ATOM   3976  C   VAL A 258       2.224  18.610  17.918  1.00  1.10           C
ATOM   3977  O   VAL A 258       1.454  18.692  16.968  1.00  1.10           O
ATOM   3978  CB  VAL A 258       0.882  19.433  19.801  1.00  1.10           C
ATOM   3979  CG1 VAL A 258       0.783  17.986  20.322  1.00  1.10           C
ATOM   3980  CG2 VAL A 258       0.776  20.430  20.863  1.00  1.10           C
ATOM      0  H   VAL A 258       1.492  21.279  18.154  1.00  1.10           H   new
ATOM      0  HA  VAL A 258       2.972  19.518  19.574  1.00  1.10           H   new
ATOM      0  HB  VAL A 258       0.125  19.555  19.207  1.00  1.10           H   new
ATOM      0 HG11 VAL A 258      -0.050  17.872  20.806  1.00  1.10           H   new
ATOM      0 HG12 VAL A 258       0.808  17.370  19.573  1.00  1.10           H   new
ATOM      0 HG13 VAL A 258       1.529  17.804  20.915  1.00  1.10           H   new
ATOM      0 HG21 VAL A 258      -0.050  20.295  21.353  1.00  1.10           H   new
ATOM      0 HG22 VAL A 258       1.529  20.340  21.468  1.00  1.10           H   new
ATOM      0 HG23 VAL A 258       0.779  21.319  20.474  1.00  1.10           H   new
ATOM   3990  N   ASP A 259       3.134  17.650  18.041  1.00  0.99           N
ATOM   3991  CA  ASP A 259       3.273  16.546  17.097  1.00  0.99           C
ATOM   3992  C   ASP A 259       2.784  15.220  17.701  1.00  0.99           C
ATOM   3993  O   ASP A 259       3.351  14.744  18.688  1.00  0.99           O
ATOM   3994  CB  ASP A 259       4.725  16.370  16.656  1.00  0.99           C
ATOM   3995  CG  ASP A 259       5.305  17.495  15.775  1.00  0.99           C
ATOM   3996  OD1 ASP A 259       4.583  18.298  15.247  1.00  0.99           O
ATOM   3997  OD2 ASP A 259       6.509  17.513  15.607  1.00  0.99           O1-
ATOM      0  H   ASP A 259       3.699  17.621  18.688  1.00  0.99           H   new
ATOM      0  HA  ASP A 259       2.724  16.772  16.330  1.00  0.99           H   new
ATOM      0  HB2 ASP A 259       5.277  16.287  17.449  1.00  0.99           H   new
ATOM      0  HB3 ASP A 259       4.798  15.533  16.171  1.00  0.99           H   new
ATOM   4002  N   VAL A 260       1.755  14.627  17.105  1.00  0.95           N
ATOM   4003  CA  VAL A 260       1.212  13.351  17.578  1.00  0.95           C
ATOM   4004  C   VAL A 260       1.707  12.226  16.681  1.00  0.95           C
ATOM   4005  O   VAL A 260       1.600  12.302  15.455  1.00  0.95           O
ATOM   4006  CB  VAL A 260      -0.327  13.375  17.611  1.00  0.95           C
ATOM   4007  CG1 VAL A 260      -0.881  12.022  18.029  1.00  0.95           C
ATOM   4008  CG2 VAL A 260      -0.790  14.422  18.603  1.00  0.95           C
ATOM      0  H   VAL A 260       1.351  14.949  16.417  1.00  0.95           H   new
ATOM      0  HA  VAL A 260       1.521  13.201  18.485  1.00  0.95           H   new
ATOM      0  HB  VAL A 260      -0.650  13.585  16.721  1.00  0.95           H   new
ATOM      0 HG11 VAL A 260      -1.850  12.059  18.043  1.00  0.95           H   new
ATOM      0 HG12 VAL A 260      -0.593  11.345  17.397  1.00  0.95           H   new
ATOM      0 HG13 VAL A 260      -0.554  11.797  18.914  1.00  0.95           H   new
ATOM      0 HG21 VAL A 260      -1.760  14.440  18.626  1.00  0.95           H   new
ATOM      0 HG22 VAL A 260      -0.450  14.205  19.485  1.00  0.95           H   new
ATOM      0 HG23 VAL A 260      -0.458  15.293  18.334  1.00  0.95           H   new
ATOM   4018  N   MET A 261       2.279  11.203  17.295  1.00  0.96           N
ATOM   4019  CA  MET A 261       2.872  10.093  16.555  1.00  0.96           C
ATOM   4020  C   MET A 261       2.805   8.815  17.367  1.00  0.96           C
ATOM   4021  O   MET A 261       2.489   8.868  18.558  1.00  0.96           O
ATOM   4022  CB  MET A 261       4.321  10.448  16.238  1.00  0.96           C
ATOM   4023  CG  MET A 261       5.185  10.576  17.427  1.00  0.96           C
ATOM   4024  SD  MET A 261       6.728  11.373  17.065  1.00  0.96           S
ATOM   4025  CE  MET A 261       6.151  13.055  16.981  1.00  0.96           C
ATOM      0  H   MET A 261       2.336  11.129  18.150  1.00  0.96           H   new
ATOM      0  HA  MET A 261       2.380   9.945  15.732  1.00  0.96           H   new
ATOM      0  HB2 MET A 261       4.690   9.767  15.654  1.00  0.96           H   new
ATOM      0  HB3 MET A 261       4.339  11.284  15.746  1.00  0.96           H   new
ATOM      0  HG2 MET A 261       4.717  11.080  18.110  1.00  0.96           H   new
ATOM      0  HG3 MET A 261       5.358   9.695  17.794  1.00  0.96           H   new
ATOM      0  HE1 MET A 261       6.896  13.644  16.784  1.00  0.96           H   new
ATOM      0  HE2 MET A 261       5.483  13.134  16.282  1.00  0.96           H   new
ATOM      0  HE3 MET A 261       5.758  13.306  17.832  1.00  0.96           H   new
ATOM   4035  N   CYS A 262       3.066   7.668  16.738  1.00  1.00           N
ATOM   4036  CA  CYS A 262       3.150   6.448  17.530  1.00  1.00           C
ATOM   4037  C   CYS A 262       4.601   6.267  17.977  1.00  1.00           C
ATOM   4038  O   CYS A 262       5.511   6.836  17.360  1.00  1.00           O
ATOM   4039  CB  CYS A 262       2.666   5.204  16.780  1.00  1.00           C
ATOM   4040  SG  CYS A 262       3.701   4.636  15.471  1.00  1.00           S
ATOM      0  H   CYS A 262       3.192   7.578  15.892  1.00  1.00           H   new
ATOM      0  HA  CYS A 262       2.558   6.544  18.293  1.00  1.00           H   new
ATOM      0  HB2 CYS A 262       2.560   4.483  17.420  1.00  1.00           H   new
ATOM      0  HB3 CYS A 262       1.787   5.390  16.415  1.00  1.00           H   new
ATOM      0  HG  CYS A 262       3.214   3.661  14.969  1.00  1.00           H   new
ATOM   4046  N   HIS A 263       4.828   5.408  18.968  1.00  1.05           N
ATOM   4047  CA  HIS A 263       6.180   5.166  19.479  1.00  1.05           C
ATOM   4048  C   HIS A 263       7.121   4.660  18.395  1.00  1.05           C
ATOM   4049  O   HIS A 263       8.266   5.106  18.302  1.00  1.05           O
ATOM   4050  CB  HIS A 263       6.166   4.102  20.587  1.00  1.05           C
ATOM   4051  CG  HIS A 263       5.428   4.507  21.791  1.00  1.05           C
ATOM   4052  CD2 HIS A 263       4.713   5.575  22.000  1.00  1.05           C
ATOM   4053  ND1 HIS A 263       5.307   3.725  22.925  1.00  1.05           N
ATOM   4054  CE1 HIS A 263       4.530   4.357  23.794  1.00  1.05           C
ATOM   4055  NE2 HIS A 263       4.157   5.478  23.245  1.00  1.05           N
ATOM      0  H   HIS A 263       4.213   4.953  19.360  1.00  1.05           H   new
ATOM      0  HA  HIS A 263       6.491   6.020  19.816  1.00  1.05           H   new
ATOM      0  HB2 HIS A 263       5.773   3.287  20.236  1.00  1.05           H   new
ATOM      0  HB3 HIS A 263       7.080   3.893  20.834  1.00  1.05           H   new
ATOM      0  HD2 HIS A 263       4.600   6.281  21.405  1.00  1.05           H   new
ATOM      0  HE1 HIS A 263       4.294   4.055  24.641  1.00  1.05           H   new
ATOM      0  HE2 HIS A 263       3.643   6.064  23.608  1.00  1.05           H   new
ATOM   4063  N   ALA A 264       6.640   3.757  17.538  1.00  1.09           N
ATOM   4064  CA  ALA A 264       7.507   3.229  16.493  1.00  1.09           C
ATOM   4065  C   ALA A 264       7.985   4.333  15.563  1.00  1.09           C
ATOM   4066  O   ALA A 264       9.169   4.390  15.223  1.00  1.09           O
ATOM   4067  CB  ALA A 264       6.784   2.163  15.693  1.00  1.09           C
ATOM      0  H   ALA A 264       5.838   3.447  17.545  1.00  1.09           H   new
ATOM      0  HA  ALA A 264       8.281   2.835  16.924  1.00  1.09           H   new
ATOM      0  HB1 ALA A 264       7.373   1.821  15.002  1.00  1.09           H   new
ATOM      0  HB2 ALA A 264       6.522   1.438  16.282  1.00  1.09           H   new
ATOM      0  HB3 ALA A 264       5.993   2.547  15.283  1.00  1.09           H   new
ATOM   4073  N   THR A 265       7.081   5.249  15.208  1.00  1.13           N
ATOM   4074  CA  THR A 265       7.409   6.344  14.309  1.00  1.13           C
ATOM   4075  C   THR A 265       8.440   7.231  14.949  1.00  1.13           C
ATOM   4076  O   THR A 265       9.434   7.588  14.313  1.00  1.13           O
ATOM   4077  CB  THR A 265       6.167   7.171  13.943  1.00  1.13           C
ATOM   4078  CG2 THR A 265       6.530   8.409  13.103  1.00  1.13           C
ATOM   4079  OG1 THR A 265       5.240   6.345  13.243  1.00  1.13           O
ATOM      0  H   THR A 265       6.266   5.249  15.483  1.00  1.13           H   new
ATOM      0  HA  THR A 265       7.763   5.963  13.490  1.00  1.13           H   new
ATOM      0  HB  THR A 265       5.762   7.493  14.764  1.00  1.13           H   new
ATOM      0  HG1 THR A 265       4.813   5.875  13.793  1.00  1.13           H   new
ATOM      0 HG21 THR A 265       5.723   8.905  12.892  1.00  1.13           H   new
ATOM      0 HG22 THR A 265       7.135   8.976  13.607  1.00  1.13           H   new
ATOM      0 HG23 THR A 265       6.961   8.127  12.281  1.00  1.13           H   new
ATOM   4087  N   LEU A 266       8.243   7.551  16.226  1.00  1.16           N
ATOM   4088  CA  LEU A 266       9.220   8.392  16.882  1.00  1.16           C
ATOM   4089  C   LEU A 266      10.592   7.757  16.806  1.00  1.16           C
ATOM   4090  O   LEU A 266      11.552   8.408  16.387  1.00  1.16           O
ATOM   4091  CB  LEU A 266       8.917   8.629  18.360  1.00  1.16           C
ATOM   4092  CG  LEU A 266      10.067   9.446  19.056  1.00  1.16           C
ATOM   4093  CD1 LEU A 266      10.149  10.846  18.459  1.00  1.16           C
ATOM   4094  CD2 LEU A 266       9.877   9.516  20.520  1.00  1.16           C
ATOM      0  H   LEU A 266       7.577   7.301  16.709  1.00  1.16           H   new
ATOM      0  HA  LEU A 266       9.187   9.242  16.416  1.00  1.16           H   new
ATOM      0  HB2 LEU A 266       8.078   9.108  18.447  1.00  1.16           H   new
ATOM      0  HB3 LEU A 266       8.805   7.777  18.810  1.00  1.16           H   new
ATOM      0  HG  LEU A 266      10.903   8.983  18.894  1.00  1.16           H   new
ATOM      0 HD11 LEU A 266      10.860  11.342  18.894  1.00  1.16           H   new
ATOM      0 HD12 LEU A 266      10.334  10.783  17.509  1.00  1.16           H   new
ATOM      0 HD13 LEU A 266       9.305  11.305  18.594  1.00  1.16           H   new
ATOM      0 HD21 LEU A 266      10.601  10.025  20.917  1.00  1.16           H   new
ATOM      0 HD22 LEU A 266       9.032   9.950  20.716  1.00  1.16           H   new
ATOM      0 HD23 LEU A 266       9.873   8.619  20.889  1.00  1.16           H   new
ATOM   4106  N   THR A 267      10.701   6.484  17.191  1.00  1.16           N
ATOM   4107  CA  THR A 267      12.018   5.885  17.219  1.00  1.16           C
ATOM   4108  C   THR A 267      12.633   5.746  15.832  1.00  1.16           C
ATOM   4109  O   THR A 267      13.842   5.924  15.680  1.00  1.16           O
ATOM   4110  CB  THR A 267      11.991   4.525  17.915  1.00  1.16           C
ATOM   4111  CG2 THR A 267      11.559   4.680  19.342  1.00  1.16           C
ATOM   4112  OG1 THR A 267      11.101   3.636  17.223  1.00  1.16           O
ATOM      0  H   THR A 267      10.050   5.975  17.429  1.00  1.16           H   new
ATOM      0  HA  THR A 267      12.579   6.492  17.727  1.00  1.16           H   new
ATOM      0  HB  THR A 267      12.885   4.149  17.900  1.00  1.16           H   new
ATOM      0  HG1 THR A 267      10.675   4.064  16.639  1.00  1.16           H   new
ATOM      0 HG21 THR A 267      11.546   3.811  19.773  1.00  1.16           H   new
ATOM      0 HG22 THR A 267      12.181   5.261  19.807  1.00  1.16           H   new
ATOM      0 HG23 THR A 267      10.671   5.068  19.371  1.00  1.16           H   new
ATOM   4120  N   HIS A 268      11.824   5.552  14.794  1.00  1.17           N
ATOM   4121  CA  HIS A 268      12.410   5.481  13.468  1.00  1.17           C
ATOM   4122  C   HIS A 268      12.941   6.847  13.060  1.00  1.17           C
ATOM   4123  O   HIS A 268      14.034   6.956  12.488  1.00  1.17           O
ATOM   4124  CB  HIS A 268      11.408   4.950  12.442  1.00  1.17           C
ATOM   4125  CG  HIS A 268      11.219   3.461  12.507  1.00  1.17           C
ATOM   4126  CD2 HIS A 268      10.134   2.699  12.776  1.00  1.17           C
ATOM   4127  ND1 HIS A 268      12.253   2.576  12.241  1.00  1.17           N
ATOM   4128  CE1 HIS A 268      11.811   1.340  12.356  1.00  1.17           C
ATOM   4129  NE2 HIS A 268      10.529   1.383  12.678  1.00  1.17           N
ATOM      0  H   HIS A 268      10.970   5.463  14.834  1.00  1.17           H   new
ATOM      0  HA  HIS A 268      13.151   4.855  13.495  1.00  1.17           H   new
ATOM      0  HB2 HIS A 268      10.552   5.384  12.581  1.00  1.17           H   new
ATOM      0  HB3 HIS A 268      11.708   5.193  11.552  1.00  1.17           H   new
ATOM      0  HD2 HIS A 268       9.282   3.006  12.987  1.00  1.17           H   new
ATOM      0  HE1 HIS A 268      12.315   0.568  12.232  1.00  1.17           H   new
ATOM      0  HE2 HIS A 268      10.023   0.699  12.806  1.00  1.17           H   new
ATOM   4137  N   ARG A 269      12.197   7.906  13.387  1.00  1.21           N
ATOM   4138  CA  ARG A 269      12.625   9.257  13.059  1.00  1.21           C
ATOM   4139  C   ARG A 269      13.907   9.622  13.821  1.00  1.21           C
ATOM   4140  O   ARG A 269      14.769  10.320  13.289  1.00  1.21           O
ATOM   4141  CB  ARG A 269      11.506  10.246  13.369  1.00  1.21           C
ATOM   4142  CG  ARG A 269      10.244  10.094  12.479  1.00  1.21           C
ATOM   4143  CD  ARG A 269      10.441  10.590  11.080  1.00  1.21           C
ATOM   4144  NE  ARG A 269       9.211  10.478  10.266  1.00  1.21           N
ATOM   4145  CZ  ARG A 269       9.141  10.733   8.936  1.00  1.21           C
ATOM   4146  NH1 ARG A 269      10.218  11.118   8.287  1.00  1.21           N1+
ATOM   4147  NH2 ARG A 269       8.003  10.600   8.270  1.00  1.21           N
ATOM      0  H   ARG A 269      11.443   7.859  13.798  1.00  1.21           H   new
ATOM      0  HA  ARG A 269      12.823   9.301  12.110  1.00  1.21           H   new
ATOM      0  HB2 ARG A 269      11.247  10.142  14.298  1.00  1.21           H   new
ATOM      0  HB3 ARG A 269      11.850  11.147  13.270  1.00  1.21           H   new
ATOM      0  HG2 ARG A 269       9.987   9.159  12.451  1.00  1.21           H   new
ATOM      0  HG3 ARG A 269       9.509  10.578  12.886  1.00  1.21           H   new
ATOM      0  HD2 ARG A 269      10.727  11.517  11.105  1.00  1.21           H   new
ATOM      0  HD3 ARG A 269      11.153  10.085  10.657  1.00  1.21           H   new
ATOM      0  HE  ARG A 269       8.489  10.234  10.665  1.00  1.21           H   new
ATOM      0 HH11 ARG A 269      10.964  11.207   8.706  1.00  1.21           H   new
ATOM      0 HH12 ARG A 269      10.177  11.280   7.443  1.00  1.21           H   new
ATOM      0 HH21 ARG A 269       7.291  10.348   8.681  1.00  1.21           H   new
ATOM      0 HH22 ARG A 269       7.976  10.766   7.427  1.00  1.21           H   new
ATOM   4161  N   LEU A 270      14.046   9.118  15.057  1.00  1.31           N
ATOM   4162  CA  LEU A 270      15.228   9.380  15.885  1.00  1.31           C
ATOM   4163  C   LEU A 270      16.481   8.588  15.445  1.00  1.31           C
ATOM   4164  O   LEU A 270      17.614   9.085  15.552  1.00  1.31           O
ATOM   4165  CB  LEU A 270      14.926   9.027  17.344  1.00  1.31           C
ATOM   4166  CG  LEU A 270      13.921   9.851  18.083  1.00  1.31           C
ATOM   4167  CD1 LEU A 270      13.735   9.216  19.451  1.00  1.31           C
ATOM   4168  CD2 LEU A 270      14.408  11.259  18.174  1.00  1.31           C
ATOM      0  H   LEU A 270      13.458   8.617  15.435  1.00  1.31           H   new
ATOM      0  HA  LEU A 270      15.425  10.324  15.779  1.00  1.31           H   new
ATOM      0  HB2 LEU A 270      14.627   8.105  17.369  1.00  1.31           H   new
ATOM      0  HB3 LEU A 270      15.761   9.068  17.836  1.00  1.31           H   new
ATOM      0  HG  LEU A 270      13.065   9.876  17.627  1.00  1.31           H   new
ATOM      0 HD11 LEU A 270      13.086   9.727  19.960  1.00  1.31           H   new
ATOM      0 HD12 LEU A 270      13.417   8.306  19.345  1.00  1.31           H   new
ATOM      0 HD13 LEU A 270      14.583   9.209  19.923  1.00  1.31           H   new
ATOM      0 HD21 LEU A 270      13.758  11.796  18.653  1.00  1.31           H   new
ATOM      0 HD22 LEU A 270      15.255  11.279  18.647  1.00  1.31           H   new
ATOM      0 HD23 LEU A 270      14.529  11.618  17.281  1.00  1.31           H   new
ATOM   4180  N   MET A 271      16.282   7.341  14.989  1.00  1.48           N
ATOM   4181  CA  MET A 271      17.387   6.499  14.510  1.00  1.48           C
ATOM   4182  C   MET A 271      17.881   6.950  13.134  1.00  1.48           C
ATOM   4183  O   MET A 271      19.074   6.888  12.830  1.00  1.48           O
ATOM   4184  CB  MET A 271      16.967   5.038  14.463  1.00  1.48           C
ATOM   4185  CG  MET A 271      16.763   4.378  15.839  1.00  1.48           C
ATOM   4186  SD  MET A 271      16.474   2.603  15.724  1.00  1.48           S
ATOM   4187  CE  MET A 271      14.838   2.580  14.980  1.00  1.48           C
ATOM      0  H   MET A 271      15.510   6.965  14.950  1.00  1.48           H   new
ATOM      0  HA  MET A 271      18.120   6.596  15.138  1.00  1.48           H   new
ATOM      0  HB2 MET A 271      16.141   4.969  13.960  1.00  1.48           H   new
ATOM      0  HB3 MET A 271      17.639   4.537  13.975  1.00  1.48           H   new
ATOM      0  HG2 MET A 271      17.545   4.539  16.390  1.00  1.48           H   new
ATOM      0  HG3 MET A 271      16.010   4.796  16.286  1.00  1.48           H   new
ATOM      0  HE1 MET A 271      14.551   1.662  14.858  1.00  1.48           H   new
ATOM      0  HE2 MET A 271      14.212   3.040  15.561  1.00  1.48           H   new
ATOM      0  HE3 MET A 271      14.867   3.026  14.119  1.00  1.48           H   new
ATOM   4197  N   SER A 272      16.954   7.402  12.294  1.00  1.68           N
ATOM   4198  CA  SER A 272      17.273   7.861  10.953  1.00  1.68           C
ATOM   4199  C   SER A 272      18.208   9.069  11.050  1.00  1.68           C
ATOM   4200  O   SER A 272      18.095   9.856  11.986  1.00  1.68           O
ATOM   4201  CB  SER A 272      15.988   8.220  10.226  1.00  1.68           C
ATOM   4202  OG  SER A 272      15.170   7.094  10.062  1.00  1.68           O
ATOM      0  H   SER A 272      16.118   7.450  12.491  1.00  1.68           H   new
ATOM      0  HA  SER A 272      17.721   7.161  10.452  1.00  1.68           H   new
ATOM      0  HB2 SER A 272      15.510   8.901  10.725  1.00  1.68           H   new
ATOM      0  HB3 SER A 272      16.199   8.599   9.359  1.00  1.68           H   new
ATOM      0  HG  SER A 272      14.752   6.945  10.775  1.00  1.68           H   new
ATOM   4208  N   PRO A 273      19.111   9.301  10.078  1.00  1.88           N
ATOM   4209  CA  PRO A 273      20.052  10.420  10.052  1.00  1.88           C
ATOM   4210  C   PRO A 273      19.367  11.731   9.674  1.00  1.88           C
ATOM   4211  O   PRO A 273      19.650  12.334   8.639  1.00  1.88           O
ATOM   4212  CB  PRO A 273      21.050   9.969   8.982  1.00  1.88           C
ATOM   4213  CG  PRO A 273      20.212   9.140   8.024  1.00  1.88           C
ATOM   4214  CD  PRO A 273      19.232   8.387   8.925  1.00  1.88           C
ATOM      0  HA  PRO A 273      20.460  10.606  10.912  1.00  1.88           H   new
ATOM      0  HB2 PRO A 273      21.457  10.727   8.534  1.00  1.88           H   new
ATOM      0  HB3 PRO A 273      21.771   9.447   9.367  1.00  1.88           H   new
ATOM      0  HG2 PRO A 273      19.745   9.702   7.386  1.00  1.88           H   new
ATOM      0  HG3 PRO A 273      20.763   8.528   7.512  1.00  1.88           H   new
ATOM      0  HD2 PRO A 273      18.379   8.238   8.489  1.00  1.88           H   new
ATOM      0  HD3 PRO A 273      19.573   7.517   9.185  1.00  1.88           H   new
ATOM   4222  N   LEU A 274      18.441  12.132  10.528  1.00  2.00           N
ATOM   4223  CA  LEU A 274      17.613  13.309  10.363  1.00  2.00           C
ATOM   4224  C   LEU A 274      17.889  14.303  11.473  1.00  2.00           C
ATOM   4225  O   LEU A 274      18.312  13.924  12.565  1.00  2.00           O
ATOM   4226  CB  LEU A 274      16.141  12.903  10.423  1.00  2.00           C
ATOM   4227  CG  LEU A 274      15.726  11.825   9.439  1.00  2.00           C
ATOM   4228  CD1 LEU A 274      14.270  11.444   9.703  1.00  2.00           C
ATOM   4229  CD2 LEU A 274      15.933  12.308   8.026  1.00  2.00           C
ATOM      0  H   LEU A 274      18.271  11.704  11.254  1.00  2.00           H   new
ATOM      0  HA  LEU A 274      17.816  13.717   9.507  1.00  2.00           H   new
ATOM      0  HB2 LEU A 274      15.942  12.595  11.321  1.00  2.00           H   new
ATOM      0  HB3 LEU A 274      15.597  13.690  10.266  1.00  2.00           H   new
ATOM      0  HG  LEU A 274      16.275  11.034   9.556  1.00  2.00           H   new
ATOM      0 HD11 LEU A 274      13.997  10.755   9.077  1.00  2.00           H   new
ATOM      0 HD12 LEU A 274      14.182  11.110  10.610  1.00  2.00           H   new
ATOM      0 HD13 LEU A 274      13.705  12.225   9.590  1.00  2.00           H   new
ATOM      0 HD21 LEU A 274      15.666  11.613   7.404  1.00  2.00           H   new
ATOM      0 HD22 LEU A 274      15.397  13.102   7.873  1.00  2.00           H   new
ATOM      0 HD23 LEU A 274      16.870  12.520   7.890  1.00  2.00           H   new
ATOM   4241  N   ARG A 275      17.625  15.573  11.232  1.00  1.97           N
ATOM   4242  CA  ARG A 275      17.733  16.508  12.336  1.00  1.97           C
ATOM   4243  C   ARG A 275      16.458  16.380  13.152  1.00  1.97           C
ATOM   4244  O   ARG A 275      15.378  16.726  12.675  1.00  1.97           O
ATOM   4245  CB  ARG A 275      17.888  17.934  11.830  1.00  1.97           C
ATOM   4246  CG  ARG A 275      18.048  18.997  12.909  1.00  1.97           C
ATOM   4247  CD  ARG A 275      18.211  20.357  12.310  1.00  1.97           C
ATOM   4248  NE  ARG A 275      18.385  21.393  13.320  1.00  1.97           N
ATOM   4249  CZ  ARG A 275      18.539  22.708  13.048  1.00  1.97           C
ATOM   4250  NH1 ARG A 275      18.535  23.127  11.801  1.00  1.97           N1+
ATOM   4251  NH2 ARG A 275      18.696  23.575  14.033  1.00  1.97           N
ATOM      0  H   ARG A 275      17.392  15.905  10.474  1.00  1.97           H   new
ATOM      0  HA  ARG A 275      18.516  16.307  12.873  1.00  1.97           H   new
ATOM      0  HB2 ARG A 275      18.660  17.971  11.244  1.00  1.97           H   new
ATOM      0  HB3 ARG A 275      17.112  18.156  11.291  1.00  1.97           H   new
ATOM      0  HG2 ARG A 275      17.273  18.989  13.492  1.00  1.97           H   new
ATOM      0  HG3 ARG A 275      18.819  18.789  13.459  1.00  1.97           H   new
ATOM      0  HD2 ARG A 275      18.978  20.356  11.716  1.00  1.97           H   new
ATOM      0  HD3 ARG A 275      17.433  20.564  11.769  1.00  1.97           H   new
ATOM      0  HE  ARG A 275      18.390  21.151  14.145  1.00  1.97           H   new
ATOM      0 HH11 ARG A 275      18.434  22.564  11.159  1.00  1.97           H   new
ATOM      0 HH12 ARG A 275      18.633  23.964  11.628  1.00  1.97           H   new
ATOM      0 HH21 ARG A 275      18.700  23.303  14.849  1.00  1.97           H   new
ATOM      0 HH22 ARG A 275      18.794  24.411  13.858  1.00  1.97           H   new
ATOM   4265  N   ALA A 276      16.559  15.833  14.358  1.00  1.78           N
ATOM   4266  CA  ALA A 276      15.350  15.640  15.139  1.00  1.78           C
ATOM   4267  C   ALA A 276      14.828  17.014  15.548  1.00  1.78           C
ATOM   4268  O   ALA A 276      15.643  17.895  15.822  1.00  1.78           O
ATOM   4269  CB  ALA A 276      15.614  14.784  16.370  1.00  1.78           C
ATOM      0  H   ALA A 276      17.290  15.576  14.730  1.00  1.78           H   new
ATOM      0  HA  ALA A 276      14.690  15.172  14.604  1.00  1.78           H   new
ATOM      0  HB1 ALA A 276      14.790  14.673  16.870  1.00  1.78           H   new
ATOM      0  HB2 ALA A 276      15.944  13.914  16.095  1.00  1.78           H   new
ATOM      0  HB3 ALA A 276      16.276  15.218  16.930  1.00  1.78           H   new
ATOM   4275  N   PRO A 277      13.510  17.254  15.574  1.00  1.50           N
ATOM   4276  CA  PRO A 277      12.908  18.451  16.115  1.00  1.50           C
ATOM   4277  C   PRO A 277      13.250  18.574  17.587  1.00  1.50           C
ATOM   4278  O   PRO A 277      13.347  17.565  18.294  1.00  1.50           O
ATOM   4279  CB  PRO A 277      11.416  18.220  15.912  1.00  1.50           C
ATOM   4280  CG  PRO A 277      11.324  17.212  14.792  1.00  1.50           C
ATOM   4281  CD  PRO A 277      12.547  16.330  14.944  1.00  1.50           C
ATOM      0  HA  PRO A 277      13.215  19.269  15.694  1.00  1.50           H   new
ATOM      0  HB2 PRO A 277      10.999  17.885  16.721  1.00  1.50           H   new
ATOM      0  HB3 PRO A 277      10.961  19.045  15.680  1.00  1.50           H   new
ATOM      0  HG2 PRO A 277      10.508  16.692  14.856  1.00  1.50           H   new
ATOM      0  HG3 PRO A 277      11.314  17.650  13.927  1.00  1.50           H   new
ATOM      0  HD2 PRO A 277      12.370  15.555  15.500  1.00  1.50           H   new
ATOM      0  HD3 PRO A 277      12.866  16.000  14.090  1.00  1.50           H   new
ATOM   4289  N   ASN A 278      13.378  19.798  18.065  1.00  1.23           N
ATOM   4290  CA  ASN A 278      13.627  20.012  19.479  1.00  1.23           C
ATOM   4291  C   ASN A 278      12.319  20.187  20.227  1.00  1.23           C
ATOM   4292  O   ASN A 278      11.609  21.172  20.020  1.00  1.23           O
ATOM   4293  CB  ASN A 278      14.523  21.212  19.701  1.00  1.23           C
ATOM   4294  CG  ASN A 278      15.907  21.016  19.141  1.00  1.23           C
ATOM   4295  ND2 ASN A 278      16.383  21.992  18.410  1.00  1.23           N
ATOM   4296  OD1 ASN A 278      16.549  19.986  19.375  1.00  1.23           O
ATOM      0  H   ASN A 278      13.325  20.515  17.593  1.00  1.23           H   new
ATOM      0  HA  ASN A 278      14.083  19.228  19.824  1.00  1.23           H   new
ATOM      0  HB2 ASN A 278      14.120  21.993  19.290  1.00  1.23           H   new
ATOM      0  HB3 ASN A 278      14.586  21.393  20.652  1.00  1.23           H   new
ATOM      0 HD21 ASN A 278      17.171  21.931  18.072  1.00  1.23           H   new
ATOM      0 HD22 ASN A 278      15.907  22.694  18.268  1.00  1.23           H   new
ATOM   4303  N   TYR A 279      11.993  19.223  21.073  1.00  1.01           N
ATOM   4304  CA  TYR A 279      10.748  19.281  21.819  1.00  1.01           C
ATOM   4305  C   TYR A 279      11.087  19.748  23.214  1.00  1.01           C
ATOM   4306  O   TYR A 279      12.139  19.391  23.729  1.00  1.01           O
ATOM   4307  CB  TYR A 279      10.075  17.909  21.877  1.00  1.01           C
ATOM   4308  CG  TYR A 279       9.635  17.391  20.531  1.00  1.01           C
ATOM   4309  CD1 TYR A 279      10.421  16.487  19.835  1.00  1.01           C
ATOM   4310  CD2 TYR A 279       8.465  17.835  19.988  1.00  1.01           C
ATOM   4311  CE1 TYR A 279      10.010  16.021  18.604  1.00  1.01           C
ATOM   4312  CE2 TYR A 279       8.045  17.393  18.748  1.00  1.01           C
ATOM   4313  CZ  TYR A 279       8.812  16.479  18.055  1.00  1.01           C
ATOM   4314  OH  TYR A 279       8.411  16.015  16.820  1.00  1.01           O
ATOM      0  H   TYR A 279      12.476  18.529  21.229  1.00  1.01           H   new
ATOM      0  HA  TYR A 279      10.128  19.888  21.386  1.00  1.01           H   new
ATOM      0  HB2 TYR A 279      10.690  17.273  22.274  1.00  1.01           H   new
ATOM      0  HB3 TYR A 279       9.303  17.961  22.463  1.00  1.01           H   new
ATOM      0  HD1 TYR A 279      11.226  16.194  20.198  1.00  1.01           H   new
ATOM      0  HD2 TYR A 279       7.943  18.444  20.459  1.00  1.01           H   new
ATOM      0  HE1 TYR A 279      10.529  15.404  18.141  1.00  1.01           H   new
ATOM      0  HE2 TYR A 279       7.250  17.710  18.383  1.00  1.01           H   new
ATOM      0  HH  TYR A 279       7.833  16.533  16.500  1.00  1.01           H   new
ATOM   4324  N   ASN A 280      10.208  20.531  23.832  1.00  0.87           N
ATOM   4325  CA  ASN A 280      10.430  20.952  25.206  1.00  0.87           C
ATOM   4326  C   ASN A 280       9.627  20.072  26.154  1.00  0.87           C
ATOM   4327  O   ASN A 280       9.828  20.101  27.368  1.00  0.87           O
ATOM   4328  CB  ASN A 280      10.075  22.407  25.383  1.00  0.87           C
ATOM   4329  CG  ASN A 280      10.993  23.343  24.627  1.00  0.87           C
ATOM   4330  ND2 ASN A 280      10.470  24.472  24.229  1.00  0.87           N
ATOM   4331  OD1 ASN A 280      12.178  23.063  24.421  1.00  0.87           O
ATOM      0  H   ASN A 280       9.483  20.826  23.475  1.00  0.87           H   new
ATOM      0  HA  ASN A 280      11.372  20.852  25.417  1.00  0.87           H   new
ATOM      0  HB2 ASN A 280       9.163  22.549  25.086  1.00  0.87           H   new
ATOM      0  HB3 ASN A 280      10.104  22.628  26.327  1.00  0.87           H   new
ATOM      0 HD21 ASN A 280      10.954  25.046  23.810  1.00  0.87           H   new
ATOM      0 HD22 ASN A 280       9.642  24.641  24.386  1.00  0.87           H   new
ATOM   4338  N   LEU A 281       8.733  19.273  25.580  1.00  0.78           N
ATOM   4339  CA  LEU A 281       7.910  18.324  26.321  1.00  0.78           C
ATOM   4340  C   LEU A 281       7.598  17.060  25.526  1.00  0.78           C
ATOM   4341  O   LEU A 281       7.186  17.135  24.366  1.00  0.78           O
ATOM   4342  CB  LEU A 281       6.562  18.950  26.748  1.00  0.78           C
ATOM   4343  CG  LEU A 281       5.558  17.955  27.435  1.00  0.78           C
ATOM   4344  CD1 LEU A 281       6.095  17.523  28.792  1.00  0.78           C
ATOM   4345  CD2 LEU A 281       4.190  18.595  27.539  1.00  0.78           C
ATOM      0  H   LEU A 281       8.585  19.267  24.733  1.00  0.78           H   new
ATOM      0  HA  LEU A 281       8.439  18.089  27.099  1.00  0.78           H   new
ATOM      0  HB2 LEU A 281       6.740  19.683  27.359  1.00  0.78           H   new
ATOM      0  HB3 LEU A 281       6.135  19.331  25.965  1.00  0.78           H   new
ATOM      0  HG  LEU A 281       5.467  17.156  26.893  1.00  0.78           H   new
ATOM      0 HD11 LEU A 281       5.469  16.910  29.208  1.00  0.78           H   new
ATOM      0 HD12 LEU A 281       6.951  17.081  28.676  1.00  0.78           H   new
ATOM      0 HD13 LEU A 281       6.208  18.302  29.359  1.00  0.78           H   new
ATOM      0 HD21 LEU A 281       3.575  17.977  27.963  1.00  0.78           H   new
ATOM      0 HD22 LEU A 281       4.251  19.405  28.069  1.00  0.78           H   new
ATOM      0 HD23 LEU A 281       3.867  18.814  26.651  1.00  0.78           H   new
ATOM   4357  N   PHE A 282       7.778  15.913  26.161  1.00  0.74           N
ATOM   4358  CA  PHE A 282       7.334  14.655  25.585  1.00  0.74           C
ATOM   4359  C   PHE A 282       6.262  14.048  26.483  1.00  0.74           C
ATOM   4360  O   PHE A 282       6.481  13.909  27.690  1.00  0.74           O
ATOM   4361  CB  PHE A 282       8.469  13.648  25.477  1.00  0.74           C
ATOM   4362  CG  PHE A 282       9.571  13.964  24.531  1.00  0.74           C
ATOM   4363  CD1 PHE A 282      10.631  14.768  24.918  1.00  0.74           C
ATOM   4364  CD2 PHE A 282       9.572  13.415  23.250  1.00  0.74           C
ATOM   4365  CE1 PHE A 282      11.666  15.022  24.040  1.00  0.74           C
ATOM   4366  CE2 PHE A 282      10.599  13.666  22.374  1.00  0.74           C
ATOM   4367  CZ  PHE A 282      11.651  14.473  22.771  1.00  0.74           C
ATOM      0  H   PHE A 282       8.157  15.841  26.930  1.00  0.74           H   new
ATOM      0  HA  PHE A 282       6.995  14.844  24.696  1.00  0.74           H   new
ATOM      0  HB2 PHE A 282       8.854  13.534  26.360  1.00  0.74           H   new
ATOM      0  HB3 PHE A 282       8.089  12.793  25.221  1.00  0.74           H   new
ATOM      0  HD1 PHE A 282      10.645  15.138  25.771  1.00  0.74           H   new
ATOM      0  HD2 PHE A 282       8.866  12.870  22.985  1.00  0.74           H   new
ATOM      0  HE1 PHE A 282      12.375  15.564  24.303  1.00  0.74           H   new
ATOM      0  HE2 PHE A 282      10.588  13.297  21.521  1.00  0.74           H   new
ATOM      0  HZ  PHE A 282      12.350  14.647  22.183  1.00  0.74           H   new
ATOM   4377  N   VAL A 283       5.129  13.659  25.905  1.00  0.73           N
ATOM   4378  CA  VAL A 283       4.094  13.013  26.702  1.00  0.73           C
ATOM   4379  C   VAL A 283       3.886  11.612  26.158  1.00  0.73           C
ATOM   4380  O   VAL A 283       3.512  11.449  24.997  1.00  0.73           O
ATOM   4381  CB  VAL A 283       2.751  13.765  26.630  1.00  0.73           C
ATOM   4382  CG1 VAL A 283       1.733  13.049  27.514  1.00  0.73           C
ATOM   4383  CG2 VAL A 283       2.936  15.203  27.044  1.00  0.73           C
ATOM      0  H   VAL A 283       4.943  13.757  25.071  1.00  0.73           H   new
ATOM      0  HA  VAL A 283       4.384  13.005  27.628  1.00  0.73           H   new
ATOM      0  HB  VAL A 283       2.420  13.768  25.718  1.00  0.73           H   new
ATOM      0 HG11 VAL A 283       0.884  13.517  27.474  1.00  0.73           H   new
ATOM      0 HG12 VAL A 283       1.615  12.139  27.200  1.00  0.73           H   new
ATOM      0 HG13 VAL A 283       2.052  13.036  28.430  1.00  0.73           H   new
ATOM      0 HG21 VAL A 283       2.085  15.666  26.995  1.00  0.73           H   new
ATOM      0 HG22 VAL A 283       3.270  15.238  27.954  1.00  0.73           H   new
ATOM      0 HG23 VAL A 283       3.572  15.632  26.450  1.00  0.73           H   new
ATOM   4393  N   MET A 284       4.129  10.607  26.982  1.00  0.75           N
ATOM   4394  CA  MET A 284       3.981   9.239  26.517  1.00  0.75           C
ATOM   4395  C   MET A 284       2.734   8.573  27.073  1.00  0.75           C
ATOM   4396  O   MET A 284       2.426   8.679  28.257  1.00  0.75           O
ATOM   4397  CB  MET A 284       5.229   8.416  26.826  1.00  0.75           C
ATOM   4398  CG  MET A 284       5.100   7.008  26.321  1.00  0.75           C
ATOM   4399  SD  MET A 284       6.534   6.031  26.530  1.00  0.75           S
ATOM   4400  CE  MET A 284       7.565   6.698  25.259  1.00  0.75           C
ATOM      0  H   MET A 284       4.377  10.692  27.801  1.00  0.75           H   new
ATOM      0  HA  MET A 284       3.874   9.278  25.554  1.00  0.75           H   new
ATOM      0  HB2 MET A 284       6.004   8.836  26.421  1.00  0.75           H   new
ATOM      0  HB3 MET A 284       5.381   8.405  27.784  1.00  0.75           H   new
ATOM      0  HG2 MET A 284       4.360   6.579  26.778  1.00  0.75           H   new
ATOM      0  HG3 MET A 284       4.874   7.034  25.378  1.00  0.75           H   new
ATOM      0  HE1 MET A 284       8.418   6.237  25.259  1.00  0.75           H   new
ATOM      0  HE2 MET A 284       7.134   6.581  24.398  1.00  0.75           H   new
ATOM      0  HE3 MET A 284       7.709   7.643  25.422  1.00  0.75           H   new
ATOM   4410  N   ASP A 285       2.008   7.896  26.199  1.00  0.77           N
ATOM   4411  CA  ASP A 285       0.804   7.144  26.541  1.00  0.77           C
ATOM   4412  C   ASP A 285       1.081   5.654  26.723  1.00  0.77           C
ATOM   4413  O   ASP A 285       1.789   5.044  25.922  1.00  0.77           O
ATOM   4414  CB  ASP A 285      -0.266   7.413  25.510  1.00  0.77           C
ATOM   4415  CG  ASP A 285      -1.579   6.724  25.738  1.00  0.77           C
ATOM   4416  OD1 ASP A 285      -2.298   7.087  26.629  1.00  0.77           O
ATOM   4417  OD2 ASP A 285      -1.897   5.846  24.991  1.00  0.77           O1-
ATOM      0  H   ASP A 285       2.205   7.858  25.363  1.00  0.77           H   new
ATOM      0  HA  ASP A 285       0.482   7.450  27.403  1.00  0.77           H   new
ATOM      0  HB2 ASP A 285      -0.424   8.369  25.474  1.00  0.77           H   new
ATOM      0  HB3 ASP A 285       0.072   7.148  24.640  1.00  0.77           H   new
ATOM   4422  N   GLU A 286       0.550   5.094  27.813  1.00  0.80           N
ATOM   4423  CA  GLU A 286       0.747   3.693  28.197  1.00  0.80           C
ATOM   4424  C   GLU A 286       2.224   3.365  28.204  1.00  0.80           C
ATOM   4425  O   GLU A 286       2.694   2.400  27.585  1.00  0.80           O
ATOM   4426  CB  GLU A 286      -0.003   2.720  27.301  1.00  0.80           C
ATOM   4427  CG  GLU A 286      -1.543   2.832  27.331  1.00  0.80           C
ATOM   4428  CD  GLU A 286      -2.146   2.507  28.702  1.00  0.80           C
ATOM   4429  OE1 GLU A 286      -1.390   2.379  29.631  1.00  0.80           O
ATOM   4430  OE2 GLU A 286      -3.347   2.313  28.795  1.00  0.80           O1-
ATOM      0  H   GLU A 286       0.053   5.530  28.363  1.00  0.80           H   new
ATOM      0  HA  GLU A 286       0.380   3.589  29.089  1.00  0.80           H   new
ATOM      0  HB2 GLU A 286       0.296   2.851  26.388  1.00  0.80           H   new
ATOM      0  HB3 GLU A 286       0.244   1.817  27.554  1.00  0.80           H   new
ATOM      0  HG2 GLU A 286      -1.801   3.732  27.076  1.00  0.80           H   new
ATOM      0  HG3 GLU A 286      -1.918   2.231  26.669  1.00  0.80           H   new
ATOM   4437  N   ALA A 287       2.929   4.183  28.960  1.00  0.83           N
ATOM   4438  CA  ALA A 287       4.363   4.170  29.085  1.00  0.83           C
ATOM   4439  C   ALA A 287       4.944   2.865  29.600  1.00  0.83           C
ATOM   4440  O   ALA A 287       6.118   2.629  29.422  1.00  0.83           O
ATOM   4441  CB  ALA A 287       4.790   5.300  29.986  1.00  0.83           C
ATOM      0  H   ALA A 287       2.560   4.794  29.440  1.00  0.83           H   new
ATOM      0  HA  ALA A 287       4.712   4.276  28.186  1.00  0.83           H   new
ATOM      0  HB1 ALA A 287       5.756   5.296  30.074  1.00  0.83           H   new
ATOM      0  HB2 ALA A 287       4.504   6.144  29.604  1.00  0.83           H   new
ATOM      0  HB3 ALA A 287       4.386   5.187  30.860  1.00  0.83           H   new
ATOM   4447  N   HIS A 288       4.193   2.028  30.284  1.00  0.84           N
ATOM   4448  CA  HIS A 288       4.803   0.790  30.775  1.00  0.84           C
ATOM   4449  C   HIS A 288       5.000  -0.307  29.709  1.00  0.84           C
ATOM   4450  O   HIS A 288       5.601  -1.343  30.003  1.00  0.84           O
ATOM   4451  CB  HIS A 288       3.984   0.157  31.890  1.00  0.84           C
ATOM   4452  CG  HIS A 288       2.675  -0.336  31.425  1.00  0.84           C
ATOM   4453  CD2 HIS A 288       2.278  -1.571  31.052  1.00  0.84           C
ATOM   4454  ND1 HIS A 288       1.591   0.480  31.266  1.00  0.84           N
ATOM   4455  CE1 HIS A 288       0.577  -0.223  30.835  1.00  0.84           C
ATOM   4456  NE2 HIS A 288       0.970  -1.481  30.687  1.00  0.84           N
ATOM      0  H   HIS A 288       3.362   2.140  30.474  1.00  0.84           H   new
ATOM      0  HA  HIS A 288       5.673   1.087  31.084  1.00  0.84           H   new
ATOM      0  HB2 HIS A 288       4.484  -0.579  32.276  1.00  0.84           H   new
ATOM      0  HB3 HIS A 288       3.848   0.808  32.596  1.00  0.84           H   new
ATOM      0  HD1 HIS A 288       1.578   1.325  31.425  1.00  0.84           H   new
ATOM      0  HD2 HIS A 288       2.801  -2.340  31.046  1.00  0.84           H   new
ATOM      0  HE1 HIS A 288      -0.276   0.104  30.661  1.00  0.84           H   new
ATOM   4464  N   PHE A 289       4.456  -0.137  28.497  1.00  0.84           N
ATOM   4465  CA  PHE A 289       4.503  -1.249  27.542  1.00  0.84           C
ATOM   4466  C   PHE A 289       5.962  -1.594  27.169  1.00  0.84           C
ATOM   4467  O   PHE A 289       6.805  -0.713  26.956  1.00  0.84           O
ATOM   4468  CB  PHE A 289       3.678  -0.979  26.287  1.00  0.84           C
ATOM   4469  CG  PHE A 289       3.346  -2.276  25.565  1.00  0.84           C
ATOM   4470  CD1 PHE A 289       2.278  -3.057  26.037  1.00  0.84           C
ATOM   4471  CD2 PHE A 289       4.039  -2.730  24.471  1.00  0.84           C
ATOM   4472  CE1 PHE A 289       1.920  -4.243  25.419  1.00  0.84           C
ATOM   4473  CE2 PHE A 289       3.678  -3.933  23.849  1.00  0.84           C
ATOM   4474  CZ  PHE A 289       2.621  -4.677  24.326  1.00  0.84           C
ATOM      0  H   PHE A 289       4.072   0.580  28.218  1.00  0.84           H   new
ATOM      0  HA  PHE A 289       4.104  -2.014  27.985  1.00  0.84           H   new
ATOM      0  HB2 PHE A 289       2.858  -0.519  26.527  1.00  0.84           H   new
ATOM      0  HB3 PHE A 289       4.170  -0.391  25.693  1.00  0.84           H   new
ATOM      0  HD1 PHE A 289       1.800  -2.771  26.782  1.00  0.84           H   new
ATOM      0  HD2 PHE A 289       4.754  -2.236  24.140  1.00  0.84           H   new
ATOM      0  HE1 PHE A 289       1.207  -4.743  25.745  1.00  0.84           H   new
ATOM      0  HE2 PHE A 289       4.155  -4.231  23.109  1.00  0.84           H   new
ATOM      0  HZ  PHE A 289       2.384  -5.472  23.906  1.00  0.84           H   new
ATOM   4484  N   THR A 290       6.247  -2.898  27.095  1.00  0.82           N
ATOM   4485  CA  THR A 290       7.594  -3.442  26.878  1.00  0.82           C
ATOM   4486  C   THR A 290       8.083  -3.645  25.429  1.00  0.82           C
ATOM   4487  O   THR A 290       9.054  -4.358  25.199  1.00  0.82           O
ATOM   4488  CB  THR A 290       7.728  -4.766  27.645  1.00  0.82           C
ATOM   4489  CG2 THR A 290       7.560  -4.512  29.136  1.00  0.82           C
ATOM   4490  OG1 THR A 290       6.722  -5.687  27.197  1.00  0.82           O
ATOM      0  H   THR A 290       5.645  -3.508  27.172  1.00  0.82           H   new
ATOM      0  HA  THR A 290       8.174  -2.738  27.208  1.00  0.82           H   new
ATOM      0  HB  THR A 290       8.606  -5.144  27.480  1.00  0.82           H   new
ATOM      0  HG1 THR A 290       6.798  -6.411  27.616  1.00  0.82           H   new
ATOM      0 HG21 THR A 290       7.645  -5.349  29.619  1.00  0.82           H   new
ATOM      0 HG22 THR A 290       8.244  -3.894  29.438  1.00  0.82           H   new
ATOM      0 HG23 THR A 290       6.684  -4.131  29.303  1.00  0.82           H   new
ATOM   4498  N   ASP A 291       7.387  -3.088  24.449  1.00  0.81           N
ATOM   4499  CA  ASP A 291       7.841  -3.152  23.049  1.00  0.81           C
ATOM   4500  C   ASP A 291       9.166  -2.388  22.958  1.00  0.81           C
ATOM   4501  O   ASP A 291       9.222  -1.260  23.444  1.00  0.81           O
ATOM   4502  CB  ASP A 291       6.849  -2.508  22.065  1.00  0.81           C
ATOM   4503  CG  ASP A 291       7.207  -2.675  20.553  1.00  0.81           C
ATOM   4504  OD1 ASP A 291       8.218  -2.137  20.106  1.00  0.81           O
ATOM   4505  OD2 ASP A 291       6.451  -3.354  19.864  1.00  0.81           O1-
ATOM      0  H   ASP A 291       6.647  -2.666  24.564  1.00  0.81           H   new
ATOM      0  HA  ASP A 291       7.927  -4.087  22.804  1.00  0.81           H   new
ATOM      0  HB2 ASP A 291       5.970  -2.889  22.218  1.00  0.81           H   new
ATOM      0  HB3 ASP A 291       6.786  -1.561  22.265  1.00  0.81           H   new
ATOM   4510  N   PRO A 292      10.236  -2.908  22.336  1.00  0.78           N
ATOM   4511  CA  PRO A 292      11.512  -2.234  22.153  1.00  0.78           C
ATOM   4512  C   PRO A 292      11.399  -0.790  21.698  1.00  0.78           C
ATOM   4513  O   PRO A 292      12.209   0.048  22.077  1.00  0.78           O
ATOM   4514  CB  PRO A 292      12.154  -3.069  21.061  1.00  0.78           C
ATOM   4515  CG  PRO A 292      11.606  -4.425  21.279  1.00  0.78           C
ATOM   4516  CD  PRO A 292      10.178  -4.231  21.716  1.00  0.78           C
ATOM      0  HA  PRO A 292      12.005  -2.176  22.986  1.00  0.78           H   new
ATOM      0  HB2 PRO A 292      11.930  -2.733  20.179  1.00  0.78           H   new
ATOM      0  HB3 PRO A 292      13.121  -3.061  21.130  1.00  0.78           H   new
ATOM      0  HG2 PRO A 292      11.652  -4.953  20.466  1.00  0.78           H   new
ATOM      0  HG3 PRO A 292      12.114  -4.900  21.955  1.00  0.78           H   new
ATOM      0  HD2 PRO A 292       9.561  -4.256  20.968  1.00  0.78           H   new
ATOM      0  HD3 PRO A 292       9.892  -4.915  22.342  1.00  0.78           H   new
ATOM   4524  N   ALA A 293      10.399  -0.472  20.864  1.00  0.76           N
ATOM   4525  CA  ALA A 293      10.272   0.907  20.409  1.00  0.76           C
ATOM   4526  C   ALA A 293       9.758   1.798  21.524  1.00  0.76           C
ATOM   4527  O   ALA A 293      10.115   2.972  21.627  1.00  0.76           O
ATOM   4528  CB  ALA A 293       9.362   0.983  19.210  1.00  0.76           C
ATOM      0  H   ALA A 293       9.808  -1.020  20.563  1.00  0.76           H   new
ATOM      0  HA  ALA A 293      11.152   1.224  20.150  1.00  0.76           H   new
ATOM      0  HB1 ALA A 293       9.287   1.905  18.918  1.00  0.76           H   new
ATOM      0  HB2 ALA A 293       9.729   0.446  18.491  1.00  0.76           H   new
ATOM      0  HB3 ALA A 293       8.484   0.647  19.448  1.00  0.76           H   new
ATOM   4534  N   SER A 294       8.913   1.247  22.381  1.00  0.75           N
ATOM   4535  CA  SER A 294       8.364   2.024  23.476  1.00  0.75           C
ATOM   4536  C   SER A 294       9.468   2.239  24.483  1.00  0.75           C
ATOM   4537  O   SER A 294       9.642   3.332  25.029  1.00  0.75           O
ATOM   4538  CB  SER A 294       7.223   1.289  24.138  1.00  0.75           C
ATOM   4539  OG  SER A 294       6.140   1.122  23.267  1.00  0.75           O
ATOM      0  H   SER A 294       8.647   0.430  22.346  1.00  0.75           H   new
ATOM      0  HA  SER A 294       8.024   2.868  23.140  1.00  0.75           H   new
ATOM      0  HB2 SER A 294       7.530   0.421  24.443  1.00  0.75           H   new
ATOM      0  HB3 SER A 294       6.934   1.779  24.924  1.00  0.75           H   new
ATOM      0  HG  SER A 294       5.967   1.853  22.891  1.00  0.75           H   new
ATOM   4545  N   ILE A 295      10.248   1.181  24.694  1.00  0.74           N
ATOM   4546  CA  ILE A 295      11.322   1.202  25.665  1.00  0.74           C
ATOM   4547  C   ILE A 295      12.388   2.185  25.219  1.00  0.74           C
ATOM   4548  O   ILE A 295      12.861   3.013  26.004  1.00  0.74           O
ATOM   4549  CB  ILE A 295      11.971  -0.171  25.808  1.00  0.74           C
ATOM   4550  CG1 ILE A 295      11.029  -1.222  26.362  1.00  0.74           C
ATOM   4551  CG2 ILE A 295      13.111  -0.022  26.810  1.00  0.74           C
ATOM   4552  CD1 ILE A 295      11.556  -2.636  26.167  1.00  0.74           C
ATOM      0  H   ILE A 295      10.165   0.434  24.276  1.00  0.74           H   new
ATOM      0  HA  ILE A 295      10.943   1.463  26.519  1.00  0.74           H   new
ATOM      0  HB  ILE A 295      12.255  -0.460  24.927  1.00  0.74           H   new
ATOM      0 HG12 ILE A 295      10.888  -1.060  27.308  1.00  0.74           H   new
ATOM      0 HG13 ILE A 295      10.165  -1.139  25.928  1.00  0.74           H   new
ATOM      0 HG21 ILE A 295      13.551  -0.878  26.929  1.00  0.74           H   new
ATOM      0 HG22 ILE A 295      13.751   0.627  26.478  1.00  0.74           H   new
ATOM      0 HG23 ILE A 295      12.757   0.280  27.661  1.00  0.74           H   new
ATOM      0 HD11 ILE A 295      10.922  -3.271  26.536  1.00  0.74           H   new
ATOM      0 HD12 ILE A 295      11.674  -2.810  25.220  1.00  0.74           H   new
ATOM      0 HD13 ILE A 295      12.408  -2.729  26.621  1.00  0.74           H   new
ATOM   4564  N   ALA A 296      12.787   2.079  23.943  1.00  0.74           N
ATOM   4565  CA  ALA A 296      13.797   2.956  23.385  1.00  0.74           C
ATOM   4566  C   ALA A 296      13.342   4.406  23.433  1.00  0.74           C
ATOM   4567  O   ALA A 296      14.128   5.299  23.769  1.00  0.74           O
ATOM   4568  CB  ALA A 296      14.106   2.551  21.957  1.00  0.74           C
ATOM      0  H   ALA A 296      12.476   1.498  23.390  1.00  0.74           H   new
ATOM      0  HA  ALA A 296      14.603   2.873  23.919  1.00  0.74           H   new
ATOM      0  HB1 ALA A 296      14.782   3.143  21.592  1.00  0.74           H   new
ATOM      0  HB2 ALA A 296      14.434   1.638  21.943  1.00  0.74           H   new
ATOM      0  HB3 ALA A 296      13.300   2.613  21.421  1.00  0.74           H   new
ATOM   4574  N   ALA A 297      12.060   4.655  23.141  1.00  0.74           N
ATOM   4575  CA  ALA A 297      11.544   6.009  23.222  1.00  0.74           C
ATOM   4576  C   ALA A 297      11.639   6.516  24.658  1.00  0.74           C
ATOM   4577  O   ALA A 297      12.075   7.642  24.889  1.00  0.74           O
ATOM   4578  CB  ALA A 297      10.110   6.051  22.728  1.00  0.74           C
ATOM      0  H   ALA A 297      11.488   4.060  22.899  1.00  0.74           H   new
ATOM      0  HA  ALA A 297      12.077   6.589  22.656  1.00  0.74           H   new
ATOM      0  HB1 ALA A 297       9.774   6.959  22.786  1.00  0.74           H   new
ATOM      0  HB2 ALA A 297      10.076   5.752  21.806  1.00  0.74           H   new
ATOM      0  HB3 ALA A 297       9.561   5.468  23.276  1.00  0.74           H   new
ATOM   4584  N   ARG A 298      11.310   5.671  25.647  1.00  0.76           N
ATOM   4585  CA  ARG A 298      11.407   6.103  27.042  1.00  0.76           C
ATOM   4586  C   ARG A 298      12.829   6.422  27.437  1.00  0.76           C
ATOM   4587  O   ARG A 298      13.080   7.384  28.166  1.00  0.76           O
ATOM   4588  CB  ARG A 298      10.867   5.053  27.996  1.00  0.76           C
ATOM   4589  CG  ARG A 298       9.422   4.946  27.982  1.00  0.76           C
ATOM   4590  CD  ARG A 298       8.869   4.166  29.080  1.00  0.76           C
ATOM   4591  NE  ARG A 298       9.247   2.746  29.049  1.00  0.76           N
ATOM   4592  CZ  ARG A 298       8.616   1.801  28.314  1.00  0.76           C
ATOM   4593  NH1 ARG A 298       7.655   2.102  27.511  1.00  0.76           N1+
ATOM   4594  NH2 ARG A 298       8.941   0.551  28.395  1.00  0.76           N
ATOM      0  H   ARG A 298      11.036   4.864  25.532  1.00  0.76           H   new
ATOM      0  HA  ARG A 298      10.868   6.907  27.107  1.00  0.76           H   new
ATOM      0  HB2 ARG A 298      11.250   4.192  27.768  1.00  0.76           H   new
ATOM      0  HB3 ARG A 298      11.160   5.264  28.896  1.00  0.76           H   new
ATOM      0  HG2 ARG A 298       9.042   5.838  28.009  1.00  0.76           H   new
ATOM      0  HG3 ARG A 298       9.146   4.545  27.143  1.00  0.76           H   new
ATOM      0  HD2 ARG A 298       9.163   4.552  29.920  1.00  0.76           H   new
ATOM      0  HD3 ARG A 298       7.902   4.235  29.059  1.00  0.76           H   new
ATOM      0  HE  ARG A 298       9.915   2.499  29.531  1.00  0.76           H   new
ATOM      0 HH11 ARG A 298       7.400   2.920  27.432  1.00  0.76           H   new
ATOM      0 HH12 ARG A 298       7.268   1.485  27.053  1.00  0.76           H   new
ATOM      0 HH21 ARG A 298       9.571   0.304  28.925  1.00  0.76           H   new
ATOM      0 HH22 ARG A 298       8.527  -0.033  27.919  1.00  0.76           H   new
ATOM   4608  N   GLY A 299      13.765   5.615  26.952  1.00  0.77           N
ATOM   4609  CA  GLY A 299      15.167   5.823  27.236  1.00  0.77           C
ATOM   4610  C   GLY A 299      15.621   7.172  26.695  1.00  0.77           C
ATOM   4611  O   GLY A 299      16.194   8.004  27.414  1.00  0.77           O
ATOM      0  H   GLY A 299      13.601   4.935  26.451  1.00  0.77           H   new
ATOM      0  HA2 GLY A 299      15.319   5.784  28.193  1.00  0.77           H   new
ATOM      0  HA3 GLY A 299      15.693   5.113  26.836  1.00  0.77           H   new
ATOM   4615  N   TYR A 300      15.340   7.403  25.411  1.00  0.79           N
ATOM   4616  CA  TYR A 300      15.696   8.650  24.756  1.00  0.79           C
ATOM   4617  C   TYR A 300      15.128   9.831  25.504  1.00  0.79           C
ATOM   4618  O   TYR A 300      15.845  10.783  25.825  1.00  0.79           O
ATOM   4619  CB  TYR A 300      15.172   8.672  23.333  1.00  0.79           C
ATOM   4620  CG  TYR A 300      15.438   9.961  22.604  1.00  0.79           C
ATOM   4621  CD1 TYR A 300      16.686  10.190  22.066  1.00  0.79           C
ATOM   4622  CD2 TYR A 300      14.424  10.907  22.453  1.00  0.79           C
ATOM   4623  CE1 TYR A 300      16.931  11.344  21.366  1.00  0.79           C
ATOM   4624  CE2 TYR A 300      14.672  12.069  21.755  1.00  0.79           C
ATOM   4625  CZ  TYR A 300      15.924  12.286  21.208  1.00  0.79           C
ATOM   4626  OH  TYR A 300      16.179  13.431  20.480  1.00  0.79           O
ATOM      0  H   TYR A 300      14.938   6.839  24.901  1.00  0.79           H   new
ATOM      0  HA  TYR A 300      16.664   8.711  24.748  1.00  0.79           H   new
ATOM      0  HB2 TYR A 300      15.575   7.942  22.838  1.00  0.79           H   new
ATOM      0  HB3 TYR A 300      14.216   8.511  23.348  1.00  0.79           H   new
ATOM      0  HD1 TYR A 300      17.363   9.562  22.178  1.00  0.79           H   new
ATOM      0  HD2 TYR A 300      13.584  10.754  22.822  1.00  0.79           H   new
ATOM      0  HE1 TYR A 300      17.771  11.495  20.997  1.00  0.79           H   new
ATOM      0  HE2 TYR A 300      14.001  12.704  21.652  1.00  0.79           H   new
ATOM      0  HH  TYR A 300      15.490  13.911  20.462  1.00  0.79           H   new
ATOM   4636  N   ILE A 301      13.839   9.771  25.807  1.00  0.81           N
ATOM   4637  CA  ILE A 301      13.203  10.879  26.473  1.00  0.81           C
ATOM   4638  C   ILE A 301      13.805  11.118  27.828  1.00  0.81           C
ATOM   4639  O   ILE A 301      14.157  12.252  28.145  1.00  0.81           O
ATOM   4640  CB  ILE A 301      11.728  10.601  26.674  1.00  0.81           C
ATOM   4641  CG1 ILE A 301      11.036  10.584  25.368  1.00  0.81           C
ATOM   4642  CG2 ILE A 301      11.141  11.642  27.553  1.00  0.81           C
ATOM   4643  CD1 ILE A 301       9.683  10.021  25.473  1.00  0.81           C
ATOM      0  H   ILE A 301      13.325   9.103  25.635  1.00  0.81           H   new
ATOM      0  HA  ILE A 301      13.332  11.659  25.910  1.00  0.81           H   new
ATOM      0  HB  ILE A 301      11.619   9.734  27.095  1.00  0.81           H   new
ATOM      0 HG12 ILE A 301      10.984  11.487  25.018  1.00  0.81           H   new
ATOM      0 HG13 ILE A 301      11.554  10.064  24.734  1.00  0.81           H   new
ATOM      0 HG21 ILE A 301      10.196  11.463  27.681  1.00  0.81           H   new
ATOM      0 HG22 ILE A 301      11.591  11.632  28.412  1.00  0.81           H   new
ATOM      0 HG23 ILE A 301      11.251  12.513  27.141  1.00  0.81           H   new
ATOM      0 HD11 ILE A 301       9.261  10.026  24.599  1.00  0.81           H   new
ATOM      0 HD12 ILE A 301       9.736   9.110  25.801  1.00  0.81           H   new
ATOM      0 HD13 ILE A 301       9.157  10.555  26.089  1.00  0.81           H   new
ATOM   4655  N   ALA A 302      13.963  10.071  28.631  1.00  0.83           N
ATOM   4656  CA  ALA A 302      14.514  10.270  29.951  1.00  0.83           C
ATOM   4657  C   ALA A 302      15.897  10.872  29.867  1.00  0.83           C
ATOM   4658  O   ALA A 302      16.225  11.753  30.657  1.00  0.83           O
ATOM   4659  CB  ALA A 302      14.562   8.972  30.704  1.00  0.83           C
ATOM      0  H   ALA A 302      13.761   9.259  28.432  1.00  0.83           H   new
ATOM      0  HA  ALA A 302      13.937  10.886  30.429  1.00  0.83           H   new
ATOM      0  HB1 ALA A 302      14.934   9.123  31.587  1.00  0.83           H   new
ATOM      0  HB2 ALA A 302      13.665   8.614  30.789  1.00  0.83           H   new
ATOM      0  HB3 ALA A 302      15.118   8.339  30.223  1.00  0.83           H   new
ATOM   4665  N   THR A 303      16.682  10.452  28.871  1.00  0.84           N
ATOM   4666  CA  THR A 303      18.027  10.956  28.680  1.00  0.84           C
ATOM   4667  C   THR A 303      17.972  12.450  28.394  1.00  0.84           C
ATOM   4668  O   THR A 303      18.757  13.213  28.951  1.00  0.84           O
ATOM   4669  CB  THR A 303      18.727  10.181  27.551  1.00  0.84           C
ATOM   4670  CG2 THR A 303      20.140  10.714  27.325  1.00  0.84           C
ATOM   4671  OG1 THR A 303      18.769   8.777  27.934  1.00  0.84           O
ATOM      0  H   THR A 303      16.441   9.865  28.290  1.00  0.84           H   new
ATOM      0  HA  THR A 303      18.548  10.823  29.488  1.00  0.84           H   new
ATOM      0  HB  THR A 303      18.239  10.290  26.720  1.00  0.84           H   new
ATOM      0  HG1 THR A 303      18.013   8.431  27.814  1.00  0.84           H   new
ATOM      0 HG21 THR A 303      20.564  10.214  26.611  1.00  0.84           H   new
ATOM      0 HG22 THR A 303      20.097  11.652  27.081  1.00  0.84           H   new
ATOM      0 HG23 THR A 303      20.657  10.616  28.140  1.00  0.84           H   new
ATOM   4679  N   LYS A 304      17.028  12.871  27.546  1.00  0.85           N
ATOM   4680  CA  LYS A 304      16.857  14.281  27.204  1.00  0.85           C
ATOM   4681  C   LYS A 304      16.366  15.102  28.394  1.00  0.85           C
ATOM   4682  O   LYS A 304      16.662  16.301  28.518  1.00  0.85           O
ATOM   4683  CB  LYS A 304      15.893  14.423  26.031  1.00  0.85           C
ATOM   4684  CG  LYS A 304      16.455  13.953  24.704  1.00  0.85           C
ATOM   4685  CD  LYS A 304      17.612  14.836  24.353  1.00  0.85           C
ATOM   4686  CE  LYS A 304      18.128  14.630  22.969  1.00  0.85           C
ATOM   4687  NZ  LYS A 304      19.262  15.530  22.712  1.00  0.85           N1+
ATOM      0  H   LYS A 304      16.471  12.345  27.155  1.00  0.85           H   new
ATOM      0  HA  LYS A 304      17.726  14.628  26.950  1.00  0.85           H   new
ATOM      0  HB2 LYS A 304      15.087  13.920  26.225  1.00  0.85           H   new
ATOM      0  HB3 LYS A 304      15.634  15.354  25.949  1.00  0.85           H   new
ATOM      0  HG2 LYS A 304      16.741  13.028  24.765  1.00  0.85           H   new
ATOM      0  HG3 LYS A 304      15.775  13.995  24.014  1.00  0.85           H   new
ATOM      0  HD2 LYS A 304      17.343  15.763  24.454  1.00  0.85           H   new
ATOM      0  HD3 LYS A 304      18.331  14.678  24.984  1.00  0.85           H   new
ATOM      0  HE2 LYS A 304      18.406  13.708  22.854  1.00  0.85           H   new
ATOM      0  HE3 LYS A 304      17.422  14.796  22.325  1.00  0.85           H   new
ATOM      0  HZ1 LYS A 304      19.350  15.654  21.835  1.00  0.85           H   new
ATOM      0  HZ2 LYS A 304      19.115  16.313  23.108  1.00  0.85           H   new
ATOM      0  HZ3 LYS A 304      20.008  15.169  23.037  1.00  0.85           H   new
ATOM   4701  N   VAL A 305      15.635  14.461  29.293  1.00  0.86           N
ATOM   4702  CA  VAL A 305      15.186  15.156  30.478  1.00  0.86           C
ATOM   4703  C   VAL A 305      16.335  15.315  31.460  1.00  0.86           C
ATOM   4704  O   VAL A 305      16.551  16.391  32.011  1.00  0.86           O
ATOM   4705  CB  VAL A 305      14.050  14.416  31.159  1.00  0.86           C
ATOM   4706  CG1 VAL A 305      13.728  15.118  32.414  1.00  0.86           C
ATOM   4707  CG2 VAL A 305      12.814  14.349  30.254  1.00  0.86           C
ATOM      0  H   VAL A 305      15.393  13.638  29.235  1.00  0.86           H   new
ATOM      0  HA  VAL A 305      14.865  16.028  30.200  1.00  0.86           H   new
ATOM      0  HB  VAL A 305      14.323  13.504  31.345  1.00  0.86           H   new
ATOM      0 HG11 VAL A 305      13.002  14.659  32.865  1.00  0.86           H   new
ATOM      0 HG12 VAL A 305      14.509  15.129  32.989  1.00  0.86           H   new
ATOM      0 HG13 VAL A 305      13.460  16.029  32.216  1.00  0.86           H   new
ATOM      0 HG21 VAL A 305      12.104  13.872  30.711  1.00  0.86           H   new
ATOM      0 HG22 VAL A 305      12.517  15.248  30.045  1.00  0.86           H   new
ATOM      0 HG23 VAL A 305      13.039  13.884  29.433  1.00  0.86           H   new
ATOM   4717  N   GLU A 306      17.096  14.250  31.672  1.00  0.87           N
ATOM   4718  CA  GLU A 306      18.242  14.264  32.578  1.00  0.87           C
[truncated: 402,684 more chars]
