# Supplementary material for: Integrative proteome-wide structural analysis and high-throughput docking identify broad-spectrum antiviral scaffolds against Zika, Yellow Fever, West Nile, Saint Louis encephalitis, and Usutu viruses
Source: Front Cell Infect Microbiol. 2026 Apr 30;16:1723132. doi: 10.3389/fcimb.2026.1723132 (PMC13171538; doi:10.3389/fcimb.2026.1723132)
Supplement: Supplementary file 4 [file DataSheet4.zip › USUV/USU_NS3/USU_NS3.pdb]

ATOM      1  N   GLY A   1       1.309  -0.248   0.992  1.00 10.92           N  
ATOM      2  CA  GLY A   1       1.616   0.066  -0.400  1.00 10.92           C  
ATOM      3  C   GLY A   1       1.700   1.572  -0.626  1.00 10.92           C  
ATOM      4  O   GLY A   1       0.916   2.340  -0.068  1.00 10.92           O  
ATOM      5  H   GLY A   1       2.055  -0.250   1.673  1.00 10.92           H  
ATOM      6 1HA  GLY A   1       2.562  -0.400  -0.675  1.00 10.92           H  
ATOM      7 2HA  GLY A   1       0.849  -0.361  -1.045  1.00 10.92           H  
ATOM      8  N   GLY A   2       2.587   1.992  -1.530  1.00 10.18           N  
ATOM      9  CA  GLY A   2       2.810   3.418  -1.824  1.00 10.18           C  
ATOM     10  C   GLY A   2       1.704   4.033  -2.680  1.00 10.18           C  
ATOM     11  O   GLY A   2       1.742   5.215  -3.017  1.00 10.18           O  
ATOM     12  H   GLY A   2       3.171   1.308  -1.990  1.00 10.18           H  
ATOM     13 1HA  GLY A   2       2.892   3.968  -0.886  1.00 10.18           H  
ATOM     14 2HA  GLY A   2       3.766   3.531  -2.335  1.00 10.18           H  
ATOM     15  N   VAL A   3       0.738   3.202  -3.036  1.00  9.33           N  
ATOM     16  CA  VAL A   3      -0.412   3.572  -3.830  1.00  9.33           C  
ATOM     17  C   VAL A   3      -1.698   3.444  -3.010  1.00  9.33           C  
ATOM     18  O   VAL A   3      -2.797   3.588  -3.544  1.00  9.33           O  
ATOM     19  CB  VAL A   3      -0.490   2.660  -5.060  1.00  9.33           C  
ATOM     20  CG1 VAL A   3       0.747   2.850  -5.928  1.00  9.33           C  
ATOM     21  CG2 VAL A   3      -0.593   1.216  -4.587  1.00  9.33           C  
ATOM     22  H   VAL A   3       0.805   2.250  -2.719  1.00  9.33           H  
ATOM     23  HA  VAL A   3      -0.301   4.607  -4.154  1.00  9.33           H  
ATOM     24  HB  VAL A   3      -1.364   2.924  -5.655  1.00  9.33           H  
ATOM     25 1HG1 VAL A   3       0.683   2.201  -6.802  1.00  9.33           H  
ATOM     26 2HG1 VAL A   3       0.806   3.890  -6.250  1.00  9.33           H  
ATOM     27 3HG1 VAL A   3       1.639   2.597  -5.357  1.00  9.33           H  
ATOM     28 1HG2 VAL A   3      -0.653   0.553  -5.449  1.00  9.33           H  
ATOM     29 2HG2 VAL A   3       0.287   0.965  -3.994  1.00  9.33           H  
ATOM     30 3HG2 VAL A   3      -1.487   1.098  -3.975  1.00  9.33           H  
ATOM     31  N   PHE A   4      -1.561   3.135  -1.717  1.00  8.45           N  
ATOM     32  CA  PHE A   4      -2.710   2.964  -0.832  1.00  8.45           C  
ATOM     33  C   PHE A   4      -3.497   4.268  -0.712  1.00  8.45           C  
ATOM     34  O   PHE A   4      -2.915   5.348  -0.618  1.00  8.45           O  
ATOM     35  CB  PHE A   4      -2.260   2.476   0.545  1.00  8.45           C  
ATOM     36  CG  PHE A   4      -3.391   2.129   1.465  1.00  8.45           C  
ATOM     37  CD1 PHE A   4      -4.043   0.909   1.340  1.00  8.45           C  
ATOM     38  CD2 PHE A   4      -3.809   3.003   2.447  1.00  8.45           C  
ATOM     39  CE1 PHE A   4      -5.089   0.576   2.178  1.00  8.45           C  
ATOM     40  CE2 PHE A   4      -4.855   2.677   3.286  1.00  8.45           C  
ATOM     41  CZ  PHE A   4      -5.496   1.463   3.152  1.00  8.45           C  
ATOM     42  H   PHE A   4      -0.634   3.021  -1.307  1.00  8.45           H  
ATOM     43  HA  PHE A   4      -3.368   2.209  -1.264  1.00  8.45           H  
ATOM     44 1HB  PHE A   4      -1.628   1.593   0.430  1.00  8.45           H  
ATOM     45 2HB  PHE A   4      -1.653   3.244   1.021  1.00  8.45           H  
ATOM     46  HD1 PHE A   4      -3.717   0.211   0.567  1.00  8.45           H  
ATOM     47  HD2 PHE A   4      -3.310   3.966   2.551  1.00  8.45           H  
ATOM     48  HE1 PHE A   4      -5.592  -0.385   2.069  1.00  8.45           H  
ATOM     49  HE2 PHE A   4      -5.175   3.385   4.051  1.00  8.45           H  
ATOM     50  HZ  PHE A   4      -6.322   1.207   3.813  1.00  8.45           H  
ATOM     51  N   TRP A   5      -4.823   4.178  -0.745  1.00  7.64           N  
ATOM     52  CA  TRP A   5      -5.669   5.367  -0.656  1.00  7.64           C  
ATOM     53  C   TRP A   5      -5.577   6.065   0.700  1.00  7.64           C  
ATOM     54  O   TRP A   5      -5.589   5.421   1.745  1.00  7.64           O  
ATOM     55  CB  TRP A   5      -7.130   4.986  -0.890  1.00  7.64           C  
ATOM     56  CG  TRP A   5      -7.434   4.544  -2.290  1.00  7.64           C  
ATOM     57  CD1 TRP A   5      -7.672   3.267  -2.709  1.00  7.64           C  
ATOM     58  CD2 TRP A   5      -7.535   5.377  -3.468  1.00  7.64           C  
ATOM     59  CE2 TRP A   5      -7.836   4.531  -4.542  1.00  7.64           C  
ATOM     60  CE3 TRP A   5      -7.397   6.751  -3.696  1.00  7.64           C  
ATOM     61  NE1 TRP A   5      -7.918   3.249  -4.060  1.00  7.64           N  
ATOM     62  CZ2 TRP A   5      -8.002   5.012  -5.830  1.00  7.64           C  
ATOM     63  CZ3 TRP A   5      -7.563   7.234  -4.990  1.00  7.64           C  
ATOM     64  CH2 TRP A   5      -7.858   6.385  -6.028  1.00  7.64           C  
ATOM     65  H   TRP A   5      -5.250   3.268  -0.830  1.00  7.64           H  
ATOM     66  HA  TRP A   5      -5.352   6.069  -1.427  1.00  7.64           H  
ATOM     67 1HB  TRP A   5      -7.404   4.178  -0.209  1.00  7.64           H  
ATOM     68 2HB  TRP A   5      -7.766   5.841  -0.650  1.00  7.64           H  
ATOM     69  HD1 TRP A   5      -7.671   2.389  -2.065  1.00  7.64           H  
ATOM     70  HE1 TRP A   5      -8.123   2.427  -4.610  1.00  7.64           H  
ATOM     71  HE3 TRP A   5      -7.164   7.428  -2.874  1.00  7.64           H  
ATOM     72  HZ2 TRP A   5      -8.236   4.355  -6.668  1.00  7.64           H  
ATOM     73  HZ3 TRP A   5      -7.455   8.305  -5.160  1.00  7.64           H  
ATOM     74  HH2 TRP A   5      -7.982   6.797  -7.030  1.00  7.64           H  
ATOM     75  N   ASP A   6      -5.523   7.395   0.679  1.00  6.90           N  
ATOM     76  CA  ASP A   6      -5.479   8.184   1.909  1.00  6.90           C  
ATOM     77  C   ASP A   6      -6.715   7.983   2.780  1.00  6.90           C  
ATOM     78  O   ASP A   6      -7.837   7.902   2.273  1.00  6.90           O  
ATOM     79  CB  ASP A   6      -5.358   9.679   1.595  1.00  6.90           C  
ATOM     80  CG  ASP A   6      -3.982  10.114   1.071  1.00  6.90           C  
ATOM     81  OD1 ASP A   6      -3.056   9.344   1.133  1.00  6.90           O  
ATOM     82  OD2 ASP A   6      -3.882  11.225   0.610  1.00  6.90           O1-
ATOM     83  H   ASP A   6      -5.506   7.869  -0.211  1.00  6.90           H  
ATOM     84  HA  ASP A   6      -4.606   7.873   2.484  1.00  6.90           H  
ATOM     85 1HB  ASP A   6      -6.109   9.952   0.855  1.00  6.90           H  
ATOM     86 2HB  ASP A   6      -5.581  10.249   2.501  1.00  6.90           H  
ATOM     87  N   THR A   7      -6.506   7.959   4.091  1.00  6.22           N  
ATOM     88  CA  THR A   7      -7.600   7.871   5.047  1.00  6.22           C  
ATOM     89  C   THR A   7      -8.123   9.291   5.312  1.00  6.22           C  
ATOM     90  O   THR A   7      -7.313  10.171   5.601  1.00  6.22           O  
ATOM     91  CB  THR A   7      -7.120   7.234   6.369  1.00  6.22           C  
ATOM     92  CG2 THR A   7      -8.243   7.177   7.389  1.00  6.22           C  
ATOM     93  OG1 THR A   7      -6.640   5.906   6.114  1.00  6.22           O  
ATOM     94  H   THR A   7      -5.556   8.011   4.430  1.00  6.22           H  
ATOM     95  HA  THR A   7      -8.367   7.240   4.614  1.00  6.22           H  
ATOM     96  HB  THR A   7      -6.305   7.834   6.776  1.00  6.22           H  
ATOM     97  HG1 THR A   7      -7.346   5.381   5.727  1.00  6.22           H  
ATOM     98 1HG2 THR A   7      -7.872   6.731   8.310  1.00  6.22           H  
ATOM     99 2HG2 THR A   7      -8.605   8.185   7.596  1.00  6.22           H  
ATOM    100 3HG2 THR A   7      -9.057   6.573   7.002  1.00  6.22           H  
ATOM    101  N   PRO A   8      -9.431   9.575   5.174  1.00  5.58           N  
ATOM    102  CA  PRO A   8     -10.007  10.888   5.398  1.00  5.58           C  
ATOM    103  C   PRO A   8      -9.960  11.280   6.867  1.00  5.58           C  
ATOM    104  O   PRO A   8     -10.040  10.428   7.753  1.00  5.58           O  
ATOM    105  CB  PRO A   8     -11.446  10.717   4.900  1.00  5.58           C  
ATOM    106  CG  PRO A   8     -11.733   9.235   5.034  1.00  5.58           C  
ATOM    107  CD  PRO A   8     -10.406   8.546   4.762  1.00  5.58           C  
ATOM    108  HA  PRO A   8      -9.467  11.625   4.785  1.00  5.58           H  
ATOM    109 1HB  PRO A   8     -12.121  11.338   5.516  1.00  5.58           H  
ATOM    110 2HB  PRO A   8     -11.531  11.080   3.866  1.00  5.58           H  
ATOM    111 1HG  PRO A   8     -12.120   9.021   6.042  1.00  5.58           H  
ATOM    112 2HG  PRO A   8     -12.518   8.935   4.323  1.00  5.58           H  
ATOM    113 1HD  PRO A   8     -10.358   7.660   5.395  1.00  5.58           H  
ATOM    114 2HD  PRO A   8     -10.289   8.310   3.689  1.00  5.58           H  
ATOM    115  N   ALA A   9      -9.865  12.578   7.122  1.00  4.94           N  
ATOM    116  CA  ALA A   9      -9.890  13.092   8.484  1.00  4.94           C  
ATOM    117  C   ALA A   9     -11.309  13.030   9.058  1.00  4.94           C  
ATOM    118  O   ALA A   9     -12.273  13.149   8.300  1.00  4.94           O  
ATOM    119  CB  ALA A   9      -9.385  14.528   8.509  1.00  4.94           C  
ATOM    120  H   ALA A   9      -9.781  13.227   6.353  1.00  4.94           H  
ATOM    121  HA  ALA A   9      -9.231  12.464   9.075  1.00  4.94           H  
ATOM    122 1HB  ALA A   9      -9.384  14.910   9.528  1.00  4.94           H  
ATOM    123 2HB  ALA A   9      -8.373  14.562   8.109  1.00  4.94           H  
ATOM    124 3HB  ALA A   9     -10.038  15.150   7.899  1.00  4.94           H  
ATOM    125  N   PRO A  10     -11.472  12.856  10.382  1.00  4.32           N  
ATOM    126  CA  PRO A  10     -12.730  12.935  11.100  1.00  4.32           C  
ATOM    127  C   PRO A  10     -13.190  14.383  11.176  1.00  4.32           C  
ATOM    128  O   PRO A  10     -12.374  15.298  11.072  1.00  4.32           O  
ATOM    129  CB  PRO A  10     -12.374  12.371  12.479  1.00  4.32           C  
ATOM    130  CG  PRO A  10     -10.900  12.659  12.643  1.00  4.32           C  
ATOM    131  CD  PRO A  10     -10.313  12.524  11.246  1.00  4.32           C  
ATOM    132  HA  PRO A  10     -13.480  12.312  10.592  1.00  4.32           H  
ATOM    133 1HB  PRO A  10     -12.986  12.867  13.253  1.00  4.32           H  
ATOM    134 2HB  PRO A  10     -12.608  11.297  12.530  1.00  4.32           H  
ATOM    135 1HG  PRO A  10     -10.760  13.661  13.072  1.00  4.32           H  
ATOM    136 2HG  PRO A  10     -10.462  11.942  13.365  1.00  4.32           H  
ATOM    137 1HD  PRO A  10      -9.502  13.251  11.147  1.00  4.32           H  
ATOM    138 2HD  PRO A  10      -9.979  11.488  11.065  1.00  4.32           H  
ATOM    139  N   ARG A  11     -14.486  14.595  11.376  1.00  3.70           N  
ATOM    140  CA  ARG A  11     -15.004  15.948  11.553  1.00  3.70           C  
ATOM    141  C   ARG A  11     -14.800  16.426  12.986  1.00  3.70           C  
ATOM    142  O   ARG A  11     -14.783  15.617  13.916  1.00  3.70           O  
ATOM    143  CB  ARG A  11     -16.474  16.012  11.174  1.00  3.70           C  
ATOM    144  CG  ARG A  11     -16.742  15.763   9.696  1.00  3.70           C  
ATOM    145  CD  ARG A  11     -18.190  15.845   9.358  1.00  3.70           C  
ATOM    146  NE  ARG A  11     -18.426  15.578   7.942  1.00  3.70           N  
ATOM    147  CZ  ARG A  11     -19.639  15.549   7.352  1.00  3.70           C  
ATOM    148  NH1 ARG A  11     -20.724  15.775   8.059  1.00  3.70           N1+
ATOM    149  NH2 ARG A  11     -19.737  15.293   6.059  1.00  3.70           N  
ATOM    150  H   ARG A  11     -15.119  13.811  11.426  1.00  3.70           H  
ATOM    151  HA  ARG A  11     -14.456  16.616  10.888  1.00  3.70           H  
ATOM    152 1HB  ARG A  11     -17.024  15.266  11.729  1.00  3.70           H  
ATOM    153 2HB  ARG A  11     -16.882  16.988  11.442  1.00  3.70           H  
ATOM    154 1HG  ARG A  11     -16.208  16.506   9.103  1.00  3.70           H  
ATOM    155 2HG  ARG A  11     -16.386  14.767   9.430  1.00  3.70           H  
ATOM    156 1HD  ARG A  11     -18.744  15.111   9.943  1.00  3.70           H  
ATOM    157 2HD  ARG A  11     -18.562  16.844   9.584  1.00  3.70           H  
ATOM    158  HE  ARG A  11     -17.619  15.397   7.360  1.00  3.70           H  
ATOM    159 1HH1 ARG A  11     -20.650  15.972   9.047  1.00  3.70           H  
ATOM    160 2HH1 ARG A  11     -21.629  15.754   7.612  1.00  3.70           H  
ATOM    161 1HH2 ARG A  11     -18.904  15.119   5.514  1.00  3.70           H  
ATOM    162 2HH2 ARG A  11     -20.643  15.272   5.617  1.00  3.70           H  
ATOM    163  N   THR A  12     -14.665  17.739  13.161  1.00  3.11           N  
ATOM    164  CA  THR A  12     -14.499  18.321  14.488  1.00  3.11           C  
ATOM    165  C   THR A  12     -15.843  18.500  15.192  1.00  3.11           C  
ATOM    166  O   THR A  12     -16.779  19.054  14.619  1.00  3.11           O  
ATOM    167  CB  THR A  12     -13.786  19.691  14.400  1.00  3.11           C  
ATOM    168  CG2 THR A  12     -13.573  20.296  15.800  1.00  3.11           C  
ATOM    169  OG1 THR A  12     -12.505  19.524  13.780  1.00  3.11           O  
ATOM    170  H   THR A  12     -14.676  18.347  12.356  1.00  3.11           H  
ATOM    171  HA  THR A  12     -13.890  17.645  15.086  1.00  3.11           H  
ATOM    172  HB  THR A  12     -14.389  20.373  13.802  1.00  3.11           H  
ATOM    173  HG1 THR A  12     -12.020  20.358  13.813  1.00  3.11           H  
ATOM    174 1HG2 THR A  12     -13.068  21.255  15.705  1.00  3.11           H  
ATOM    175 2HG2 THR A  12     -14.517  20.442  16.289  1.00  3.11           H  
ATOM    176 3HG2 THR A  12     -12.964  19.636  16.395  1.00  3.11           H  
ATOM    177  N   TYR A  13     -15.903  18.040  16.438  1.00  2.56           N  
ATOM    178  CA  TYR A  13     -17.070  18.141  17.319  1.00  2.56           C  
ATOM    179  C   TYR A  13     -16.722  18.760  18.683  1.00  2.56           C  
ATOM    180  O   TYR A  13     -16.341  18.022  19.593  1.00  2.56           O  
ATOM    181  CB  TYR A  13     -17.723  16.784  17.550  1.00  2.56           C  
ATOM    182  CG  TYR A  13     -18.292  16.148  16.320  1.00  2.56           C  
ATOM    183  CD1 TYR A  13     -17.520  15.320  15.532  1.00  2.56           C  
ATOM    184  CD2 TYR A  13     -19.614  16.405  15.981  1.00  2.56           C  
ATOM    185  CE1 TYR A  13     -18.060  14.750  14.400  1.00  2.56           C  
ATOM    186  CE2 TYR A  13     -20.158  15.839  14.850  1.00  2.56           C  
ATOM    187  CZ  TYR A  13     -19.384  15.012  14.055  1.00  2.56           C  
ATOM    188  OH  TYR A  13     -19.924  14.445  12.920  1.00  2.56           O  
ATOM    189  H   TYR A  13     -15.078  17.582  16.788  1.00  2.56           H  
ATOM    190  HA  TYR A  13     -17.821  18.759  16.830  1.00  2.56           H  
ATOM    191 1HB  TYR A  13     -17.006  16.096  17.995  1.00  2.56           H  
ATOM    192 2HB  TYR A  13     -18.532  16.918  18.254  1.00  2.56           H  
ATOM    193  HD1 TYR A  13     -16.482  15.120  15.800  1.00  2.56           H  
ATOM    194  HD2 TYR A  13     -20.220  17.063  16.610  1.00  2.56           H  
ATOM    195  HE1 TYR A  13     -17.445  14.099  13.781  1.00  2.56           H  
ATOM    196  HE2 TYR A  13     -21.194  16.047  14.583  1.00  2.56           H  
ATOM    197  HH  TYR A  13     -19.249  13.935  12.465  1.00  2.56           H  
ATOM    198  N   PRO A  14     -16.761  20.095  18.832  1.00  2.07           N  
ATOM    199  CA  PRO A  14     -16.439  20.846  20.040  1.00  2.07           C  
ATOM    200  C   PRO A  14     -17.330  20.336  21.162  1.00  2.07           C  
ATOM    201  O   PRO A  14     -18.270  19.601  20.890  1.00  2.07           O  
ATOM    202  CB  PRO A  14     -16.764  22.294  19.654  1.00  2.07           C  
ATOM    203  CG  PRO A  14     -16.677  22.318  18.140  1.00  2.07           C  
ATOM    204  CD  PRO A  14     -17.170  20.964  17.701  1.00  2.07           C  
ATOM    205  HA  PRO A  14     -15.373  20.717  20.284  1.00  2.07           H  
ATOM    206 1HB  PRO A  14     -17.765  22.562  20.024  1.00  2.07           H  
ATOM    207 2HB  PRO A  14     -16.051  22.979  20.135  1.00  2.07           H  
ATOM    208 1HG  PRO A  14     -17.295  23.136  17.735  1.00  2.07           H  
ATOM    209 2HG  PRO A  14     -15.642  22.514  17.819  1.00  2.07           H  
ATOM    210 1HD  PRO A  14     -18.254  20.985  17.600  1.00  2.07           H  
ATOM    211 2HD  PRO A  14     -16.688  20.699  16.769  1.00  2.07           H  
ATOM    212  N   LYS A  15     -17.047  20.687  22.413  1.00  1.67           N  
ATOM    213  CA  LYS A  15     -17.886  20.193  23.519  1.00  1.67           C  
ATOM    214  C   LYS A  15     -19.394  20.387  23.270  1.00  1.67           C  
ATOM    215  O   LYS A  15     -20.184  19.495  23.569  1.00  1.67           O  
ATOM    216  CB  LYS A  15     -17.471  20.864  24.829  1.00  1.67           C  
ATOM    217  CG  LYS A  15     -18.239  20.399  26.064  1.00  1.67           C  
ATOM    218  CD  LYS A  15     -17.661  21.042  27.328  1.00  1.67           C  
ATOM    219  CE  LYS A  15     -18.416  20.628  28.579  1.00  1.67           C  
ATOM    220  NZ  LYS A  15     -17.808  21.212  29.810  1.00  1.67           N1+
ATOM    221  H   LYS A  15     -16.258  21.288  22.610  1.00  1.67           H  
ATOM    222  HA  LYS A  15     -17.714  19.119  23.620  1.00  1.67           H  
ATOM    223 1HB  LYS A  15     -16.412  20.685  25.008  1.00  1.67           H  
ATOM    224 2HB  LYS A  15     -17.613  21.941  24.744  1.00  1.67           H  
ATOM    225 1HG  LYS A  15     -19.291  20.687  25.962  1.00  1.67           H  
ATOM    226 2HG  LYS A  15     -18.184  19.314  26.146  1.00  1.67           H  
ATOM    227 1HD  LYS A  15     -16.613  20.760  27.436  1.00  1.67           H  
ATOM    228 2HD  LYS A  15     -17.720  22.127  27.232  1.00  1.67           H  
ATOM    229 1HE  LYS A  15     -19.435  20.973  28.501  1.00  1.67           H  
ATOM    230 2HE  LYS A  15     -18.414  19.540  28.661  1.00  1.67           H  
ATOM    231 1HZ  LYS A  15     -18.345  20.918  30.616  1.00  1.67           H  
ATOM    232 2HZ  LYS A  15     -16.855  20.889  29.904  1.00  1.67           H  
ATOM    233 3HZ  LYS A  15     -17.820  22.221  29.747  1.00  1.67           H  
ATOM    234  N   GLY A  16     -19.799  21.529  22.716  1.00  1.35           N  
ATOM    235  CA  GLY A  16     -21.215  21.740  22.409  1.00  1.35           C  
ATOM    236  C   GLY A  16     -21.977  22.570  23.419  1.00  1.35           C  
ATOM    237  O   GLY A  16     -21.418  23.090  24.385  1.00  1.35           O  
ATOM    238  H   GLY A  16     -19.122  22.242  22.492  1.00  1.35           H  
ATOM    239 1HA  GLY A  16     -21.293  22.220  21.434  1.00  1.35           H  
ATOM    240 2HA  GLY A  16     -21.707  20.773  22.308  1.00  1.35           H  
ATOM    241  N   ASP A  17     -23.270  22.731  23.150  1.00  1.11           N  
ATOM    242  CA  ASP A  17     -24.137  23.569  23.977  1.00  1.11           C  
ATOM    243  C   ASP A  17     -24.604  22.814  25.214  1.00  1.11           C  
ATOM    244  O   ASP A  17     -25.269  21.778  25.118  1.00  1.11           O  
ATOM    245  CB  ASP A  17     -25.340  24.113  23.197  1.00  1.11           C  
ATOM    246  CG  ASP A  17     -26.210  25.142  24.020  1.00  1.11           C  
ATOM    247  OD1 ASP A  17     -26.019  25.274  25.235  1.00  1.11           O  
ATOM    248  OD2 ASP A  17     -27.035  25.786  23.415  1.00  1.11           O1-
ATOM    249  H   ASP A  17     -23.652  22.246  22.334  1.00  1.11           H  
ATOM    250  HA  ASP A  17     -23.556  24.428  24.314  1.00  1.11           H  
ATOM    251 1HB  ASP A  17     -24.992  24.598  22.285  1.00  1.11           H  
ATOM    252 2HB  ASP A  17     -25.979  23.280  22.895  1.00  1.11           H  
ATOM    253  N   THR A  18     -24.182  23.298  26.378  1.00  0.94           N  
ATOM    254  CA  THR A  18     -24.493  22.653  27.640  1.00  0.94           C  
ATOM    255  C   THR A  18     -25.378  23.508  28.556  1.00  0.94           C  
ATOM    256  O   THR A  18     -25.362  23.337  29.778  1.00  0.94           O  
ATOM    257  CB  THR A  18     -23.220  22.209  28.363  1.00  0.94           C  
ATOM    258  CG2 THR A  18     -22.522  21.159  27.533  1.00  0.94           C  
ATOM    259  OG1 THR A  18     -22.351  23.331  28.569  1.00  0.94           O  
ATOM    260  H   THR A  18     -23.641  24.151  26.376  1.00  0.94           H  
ATOM    261  HA  THR A  18     -25.032  21.751  27.414  1.00  0.94           H  
ATOM    262  HB  THR A  18     -23.483  21.776  29.324  1.00  0.94           H  
ATOM    263  HG1 THR A  18     -22.189  23.769  27.725  1.00  0.94           H  
ATOM    264 1HG2 THR A  18     -21.637  20.824  28.045  1.00  0.94           H  
ATOM    265 2HG2 THR A  18     -23.195  20.322  27.393  1.00  0.94           H  
ATOM    266 3HG2 THR A  18     -22.246  21.569  26.562  1.00  0.94           H  
ATOM    267  N   SER A  19     -26.123  24.455  27.978  1.00  0.83           N  
ATOM    268  CA  SER A  19     -27.014  25.302  28.774  1.00  0.83           C  
ATOM    269  C   SER A  19     -28.085  24.443  29.492  1.00  0.83           C  
ATOM    270  O   SER A  19     -28.704  23.596  28.850  1.00  0.83           O  
ATOM    271  CB  SER A  19     -27.728  26.277  27.856  1.00  0.83           C  
ATOM    272  OG  SER A  19     -26.821  27.106  27.191  1.00  0.83           O  
ATOM    273  H   SER A  19     -26.079  24.595  26.958  1.00  0.83           H  
ATOM    274  HA  SER A  19     -26.402  25.860  29.468  1.00  0.83           H  
ATOM    275 1HB  SER A  19     -28.317  25.724  27.121  1.00  0.83           H  
ATOM    276 2HB  SER A  19     -28.417  26.883  28.442  1.00  0.83           H  
ATOM    277  HG  SER A  19     -26.500  26.560  26.420  1.00  0.83           H  
ATOM    278  N   PRO A  20     -28.406  24.675  30.783  1.00  0.76           N  
ATOM    279  CA  PRO A  20     -29.426  23.952  31.538  1.00  0.76           C  
ATOM    280  C   PRO A  20     -30.789  23.966  30.853  1.00  0.76           C  
ATOM    281  O   PRO A  20     -31.183  24.979  30.263  1.00  0.76           O  
ATOM    282  CB  PRO A  20     -29.463  24.708  32.868  1.00  0.76           C  
ATOM    283  CG  PRO A  20     -28.081  25.304  33.004  1.00  0.76           C  
ATOM    284  CD  PRO A  20     -27.665  25.672  31.585  1.00  0.76           C  
ATOM    285  HA  PRO A  20     -29.080  22.921  31.691  1.00  0.76           H  
ATOM    286 1HB  PRO A  20     -30.259  25.470  32.836  1.00  0.76           H  
ATOM    287 2HB  PRO A  20     -29.721  24.014  33.681  1.00  0.76           H  
ATOM    288 1HG  PRO A  20     -28.104  26.171  33.681  1.00  0.76           H  
ATOM    289 2HG  PRO A  20     -27.403  24.565  33.456  1.00  0.76           H  
ATOM    290 1HD  PRO A  20     -27.958  26.700  31.322  1.00  0.76           H  
ATOM    291 2HD  PRO A  20     -26.581  25.503  31.528  1.00  0.76           H  
ATOM    292  N   GLY A  21     -31.513  22.848  30.949  1.00  0.72           N  
ATOM    293  CA  GLY A  21     -32.835  22.727  30.331  1.00  0.72           C  
ATOM    294  C   GLY A  21     -33.149  21.297  29.890  1.00  0.72           C  
ATOM    295  O   GLY A  21     -32.395  20.364  30.164  1.00  0.72           O  
ATOM    296  H   GLY A  21     -31.124  22.069  31.483  1.00  0.72           H  
ATOM    297 1HA  GLY A  21     -33.593  23.065  31.037  1.00  0.72           H  
ATOM    298 2HA  GLY A  21     -32.888  23.390  29.468  1.00  0.72           H  
ATOM    299  N   VAL A  22     -34.271  21.108  29.202  1.00  0.70           N  
ATOM    300  CA  VAL A  22     -34.635  19.754  28.784  1.00  0.70           C  
ATOM    301  C   VAL A  22     -34.434  19.609  27.276  1.00  0.70           C  
ATOM    302  O   VAL A  22     -34.905  20.432  26.488  1.00  0.70           O  
ATOM    303  CB  VAL A  22     -36.076  19.408  29.198  1.00  0.70           C  
ATOM    304  CG1 VAL A  22     -36.391  18.021  28.751  1.00  0.70           C  
ATOM    305  CG2 VAL A  22     -36.207  19.525  30.694  1.00  0.70           C  
ATOM    306  H   VAL A  22     -34.870  21.891  28.976  1.00  0.70           H  
ATOM    307  HA  VAL A  22     -33.978  19.039  29.278  1.00  0.70           H  
ATOM    308  HB  VAL A  22     -36.775  20.085  28.708  1.00  0.70           H  
ATOM    309 1HG1 VAL A  22     -37.406  17.762  29.042  1.00  0.70           H  
ATOM    310 2HG1 VAL A  22     -36.291  17.953  27.669  1.00  0.70           H  
ATOM    311 3HG1 VAL A  22     -35.690  17.333  29.226  1.00  0.70           H  
ATOM    312 1HG2 VAL A  22     -37.226  19.270  30.992  1.00  0.70           H  
ATOM    313 2HG2 VAL A  22     -35.505  18.844  31.159  1.00  0.70           H  
ATOM    314 3HG2 VAL A  22     -35.984  20.543  31.006  1.00  0.70           H  
ATOM    315  N   TYR A  23     -33.674  18.587  26.905  1.00  0.72           N  
ATOM    316  CA  TYR A  23     -33.259  18.311  25.540  1.00  0.72           C  
ATOM    317  C   TYR A  23     -33.882  17.062  24.958  1.00  0.72           C  
ATOM    318  O   TYR A  23     -34.081  16.067  25.644  1.00  0.72           O  
ATOM    319  CB  TYR A  23     -31.737  18.166  25.534  1.00  0.72           C  
ATOM    320  CG  TYR A  23     -31.039  19.469  25.750  1.00  0.72           C  
ATOM    321  CD1 TYR A  23     -30.915  20.005  27.021  1.00  0.72           C  
ATOM    322  CD2 TYR A  23     -30.506  20.134  24.661  1.00  0.72           C  
ATOM    323  CE1 TYR A  23     -30.281  21.219  27.179  1.00  0.72           C  
ATOM    324  CE2 TYR A  23     -29.859  21.334  24.832  1.00  0.72           C  
ATOM    325  CZ  TYR A  23     -29.751  21.875  26.085  1.00  0.72           C  
ATOM    326  OH  TYR A  23     -29.120  23.071  26.254  1.00  0.72           O  
ATOM    327  H   TYR A  23     -33.359  17.947  27.627  1.00  0.72           H  
ATOM    328  HA  TYR A  23     -33.549  19.154  24.914  1.00  0.72           H  
ATOM    329 1HB  TYR A  23     -31.433  17.476  26.327  1.00  0.72           H  
ATOM    330 2HB  TYR A  23     -31.411  17.746  24.582  1.00  0.72           H  
ATOM    331  HD1 TYR A  23     -31.331  19.484  27.886  1.00  0.72           H  
ATOM    332  HD2 TYR A  23     -30.600  19.703  23.663  1.00  0.72           H  
ATOM    333  HE1 TYR A  23     -30.194  21.667  28.157  1.00  0.72           H  
ATOM    334  HE2 TYR A  23     -29.436  21.858  23.973  1.00  0.72           H  
ATOM    335  HH  TYR A  23     -29.022  23.250  27.209  1.00  0.72           H  
ATOM    336  N   ARG A  24     -34.132  17.070  23.665  1.00  0.77           N  
ATOM    337  CA  ARG A  24     -34.628  15.862  23.029  1.00  0.77           C  
ATOM    338  C   ARG A  24     -33.432  15.012  22.604  1.00  0.77           C  
ATOM    339  O   ARG A  24     -32.414  15.555  22.167  1.00  0.77           O  
ATOM    340  CB  ARG A  24     -35.497  16.239  21.844  1.00  0.77           C  
ATOM    341  CG  ARG A  24     -36.730  17.020  22.240  1.00  0.77           C  
ATOM    342  CD  ARG A  24     -37.544  17.475  21.081  1.00  0.77           C  
ATOM    343  NE  ARG A  24     -38.749  18.171  21.533  1.00  0.77           N  
ATOM    344  CZ  ARG A  24     -38.807  19.494  21.809  1.00  0.77           C  
ATOM    345  NH1 ARG A  24     -37.738  20.243  21.644  1.00  0.77           N1+
ATOM    346  NH2 ARG A  24     -39.927  20.046  22.245  1.00  0.77           N  
ATOM    347  H   ARG A  24     -33.973  17.906  23.119  1.00  0.77           H  
ATOM    348  HA  ARG A  24     -35.230  15.294  23.741  1.00  0.77           H  
ATOM    349 1HB  ARG A  24     -34.927  16.824  21.126  1.00  0.77           H  
ATOM    350 2HB  ARG A  24     -35.832  15.332  21.342  1.00  0.77           H  
ATOM    351 1HG  ARG A  24     -37.359  16.363  22.842  1.00  0.77           H  
ATOM    352 2HG  ARG A  24     -36.444  17.890  22.830  1.00  0.77           H  
ATOM    353 1HD  ARG A  24     -36.958  18.166  20.477  1.00  0.77           H  
ATOM    354 2HD  ARG A  24     -37.840  16.631  20.468  1.00  0.77           H  
ATOM    355  HE  ARG A  24     -39.590  17.616  21.677  1.00  0.77           H  
ATOM    356 1HH1 ARG A  24     -36.878  19.830  21.311  1.00  0.77           H  
ATOM    357 2HH1 ARG A  24     -37.778  21.231  21.848  1.00  0.77           H  
ATOM    358 1HH2 ARG A  24     -40.775  19.472  22.386  1.00  0.77           H  
ATOM    359 2HH2 ARG A  24     -39.954  21.031  22.442  1.00  0.77           H  
ATOM    360  N   ILE A  25     -33.559  13.697  22.714  1.00  0.87           N  
ATOM    361  CA  ILE A  25     -32.526  12.777  22.249  1.00  0.87           C  
ATOM    362  C   ILE A  25     -33.025  12.156  20.969  1.00  0.87           C  
ATOM    363  O   ILE A  25     -34.037  11.442  20.974  1.00  0.87           O  
ATOM    364  CB  ILE A  25     -32.260  11.660  23.268  1.00  0.87           C  
ATOM    365  CG1 ILE A  25     -31.824  12.256  24.590  1.00  0.87           C  
ATOM    366  CG2 ILE A  25     -31.224  10.680  22.731  1.00  0.87           C  
ATOM    367  CD1 ILE A  25     -31.787  11.251  25.703  1.00  0.87           C  
ATOM    368  H   ILE A  25     -34.401  13.312  23.123  1.00  0.87           H  
ATOM    369  HA  ILE A  25     -31.606  13.323  22.048  1.00  0.87           H  
ATOM    370  HB  ILE A  25     -33.170  11.118  23.441  1.00  0.87           H  
ATOM    371 1HG1 ILE A  25     -30.834  12.696  24.480  1.00  0.87           H  
ATOM    372 2HG1 ILE A  25     -32.526  13.043  24.864  1.00  0.87           H  
ATOM    373 1HG2 ILE A  25     -31.075   9.885  23.455  1.00  0.87           H  
ATOM    374 2HG2 ILE A  25     -31.578  10.251  21.793  1.00  0.87           H  
ATOM    375 3HG2 ILE A  25     -30.281  11.199  22.557  1.00  0.87           H  
ATOM    376 1HD1 ILE A  25     -31.491  11.749  26.606  1.00  0.87           H  
ATOM    377 2HD1 ILE A  25     -32.772  10.814  25.846  1.00  0.87           H  
ATOM    378 3HD1 ILE A  25     -31.083  10.464  25.470  1.00  0.87           H  
ATOM    379  N   MET A  26     -32.332  12.434  19.879  1.00  1.04           N  
ATOM    380  CA  MET A  26     -32.791  11.987  18.582  1.00  1.04           C  
ATOM    381  C   MET A  26     -31.915  10.869  18.032  1.00  1.04           C  
ATOM    382  O   MET A  26     -30.750  10.740  18.415  1.00  1.04           O  
ATOM    383  CB  MET A  26     -32.813  13.165  17.621  1.00  1.04           C  
ATOM    384  CG  MET A  26     -33.504  14.436  18.167  1.00  1.04           C  
ATOM    385  SD  MET A  26     -35.242  14.241  18.548  1.00  1.04           S  
ATOM    386  CE  MET A  26     -35.958  14.077  16.936  1.00  1.04           C  
ATOM    387  H   MET A  26     -31.497  13.002  19.950  1.00  1.04           H  
ATOM    388  HA  MET A  26     -33.795  11.594  18.681  1.00  1.04           H  
ATOM    389 1HB  MET A  26     -31.799  13.418  17.323  1.00  1.04           H  
ATOM    390 2HB  MET A  26     -33.349  12.866  16.734  1.00  1.04           H  
ATOM    391 1HG  MET A  26     -32.993  14.764  19.076  1.00  1.04           H  
ATOM    392 2HG  MET A  26     -33.409  15.228  17.428  1.00  1.04           H  
ATOM    393 1HE  MET A  26     -37.036  13.954  17.022  1.00  1.04           H  
ATOM    394 2HE  MET A  26     -35.738  14.965  16.344  1.00  1.04           H  
ATOM    395 3HE  MET A  26     -35.538  13.212  16.458  1.00  1.04           H  
ATOM    396  N   SER A  27     -32.468  10.109  17.095  1.00  1.29           N  
ATOM    397  CA  SER A  27     -31.751   9.050  16.393  1.00  1.29           C  
ATOM    398  C   SER A  27     -32.128   9.056  14.916  1.00  1.29           C  
ATOM    399  O   SER A  27     -33.299   9.125  14.564  1.00  1.29           O  
ATOM    400  CB  SER A  27     -32.055   7.705  17.019  1.00  1.29           C  
ATOM    401  OG  SER A  27     -31.431   6.660  16.317  1.00  1.29           O  
ATOM    402  H   SER A  27     -33.452  10.263  16.887  1.00  1.29           H  
ATOM    403  HA  SER A  27     -30.680   9.239  16.475  1.00  1.29           H  
ATOM    404 1HB  SER A  27     -31.710   7.707  18.052  1.00  1.29           H  
ATOM    405 2HB  SER A  27     -33.123   7.556  17.039  1.00  1.29           H  
ATOM    406  HG  SER A  27     -31.592   5.865  16.835  1.00  1.29           H  
ATOM    407  N   ARG A  28     -31.112   9.037  14.049  1.00  1.59           N  
ATOM    408  CA  ARG A  28     -31.288   9.144  12.591  1.00  1.59           C  
ATOM    409  C   ARG A  28     -32.082   8.022  11.912  1.00  1.59           C  
ATOM    410  O   ARG A  28     -32.738   8.260  10.896  1.00  1.59           O  
ATOM    411  CB  ARG A  28     -29.935   9.223  11.918  1.00  1.59           C  
ATOM    412  CG  ARG A  28     -29.189  10.526  12.129  1.00  1.59           C  
ATOM    413  CD  ARG A  28     -27.853  10.498  11.471  1.00  1.59           C  
ATOM    414  NE  ARG A  28     -27.131  11.745  11.643  1.00  1.59           N  
ATOM    415  CZ  ARG A  28     -25.848  11.943  11.285  1.00  1.59           C  
ATOM    416  NH1 ARG A  28     -25.155  10.967  10.740  1.00  1.59           N1+
ATOM    417  NH2 ARG A  28     -25.286  13.120  11.481  1.00  1.59           N  
ATOM    418  H   ARG A  28     -30.174   8.966  14.418  1.00  1.59           H  
ATOM    419  HA  ARG A  28     -31.802  10.081  12.395  1.00  1.59           H  
ATOM    420 1HB  ARG A  28     -29.304   8.415  12.282  1.00  1.59           H  
ATOM    421 2HB  ARG A  28     -30.062   9.078  10.844  1.00  1.59           H  
ATOM    422 1HG  ARG A  28     -29.770  11.347  11.704  1.00  1.59           H  
ATOM    423 2HG  ARG A  28     -29.049  10.695  13.197  1.00  1.59           H  
ATOM    424 1HD  ARG A  28     -27.253   9.696  11.901  1.00  1.59           H  
ATOM    425 2HD  ARG A  28     -27.978  10.322  10.402  1.00  1.59           H  
ATOM    426  HE  ARG A  28     -27.629  12.522  12.057  1.00  1.59           H  
ATOM    427 1HH1 ARG A  28     -25.585  10.066  10.589  1.00  1.59           H  
ATOM    428 2HH1 ARG A  28     -24.193  11.119  10.472  1.00  1.59           H  
ATOM    429 1HH2 ARG A  28     -25.820  13.868  11.896  1.00  1.59           H  
ATOM    430 2HH2 ARG A  28     -24.324  13.269  11.214  1.00  1.59           H  
ATOM    431  N   TYR A  29     -31.983   6.807  12.445  1.00  1.86           N  
ATOM    432  CA  TYR A  29     -32.632   5.636  11.857  1.00  1.86           C  
ATOM    433  C   TYR A  29     -32.323   5.535  10.342  1.00  1.86           C  
ATOM    434  O   TYR A  29     -31.323   6.078   9.870  1.00  1.86           O  
ATOM    435  CB  TYR A  29     -34.142   5.697  12.209  1.00  1.86           C  
ATOM    436  CG  TYR A  29     -35.019   4.536  11.770  1.00  1.86           C  
ATOM    437  CD1 TYR A  29     -34.795   3.270  12.284  1.00  1.86           C  
ATOM    438  CD2 TYR A  29     -36.056   4.745  10.860  1.00  1.86           C  
ATOM    439  CE1 TYR A  29     -35.575   2.212  11.869  1.00  1.86           C  
ATOM    440  CE2 TYR A  29     -36.833   3.681  10.449  1.00  1.86           C  
ATOM    441  CZ  TYR A  29     -36.593   2.421  10.946  1.00  1.86           C  
ATOM    442  OH  TYR A  29     -37.366   1.361  10.533  1.00  1.86           O  
ATOM    443  H   TYR A  29     -31.443   6.694  13.290  1.00  1.86           H  
ATOM    444  HA  TYR A  29     -32.217   4.746  12.330  1.00  1.86           H  
ATOM    445 1HB  TYR A  29     -34.227   5.786  13.258  1.00  1.86           H  
ATOM    446 2HB  TYR A  29     -34.565   6.601  11.787  1.00  1.86           H  
ATOM    447  HD1 TYR A  29     -33.992   3.107  13.003  1.00  1.86           H  
ATOM    448  HD2 TYR A  29     -36.242   5.751  10.469  1.00  1.86           H  
ATOM    449  HE1 TYR A  29     -35.391   1.214  12.264  1.00  1.86           H  
ATOM    450  HE2 TYR A  29     -37.637   3.835   9.735  1.00  1.86           H  
ATOM    451  HH  TYR A  29     -37.132   0.578  11.039  1.00  1.86           H  
ATOM    452  N   ILE A  30     -33.138   4.775   9.619  1.00  2.01           N  
ATOM    453  CA  ILE A  30     -33.022   4.499   8.203  1.00  2.01           C  
ATOM    454  C   ILE A  30     -33.878   5.444   7.361  1.00  2.01           C  
ATOM    455  O   ILE A  30     -33.437   5.979   6.346  1.00  2.01           O  
ATOM    456  CB  ILE A  30     -33.511   3.065   7.959  1.00  2.01           C  
ATOM    457  CG1 ILE A  30     -32.624   2.094   8.709  1.00  2.01           C  
ATOM    458  CG2 ILE A  30     -33.531   2.757   6.483  1.00  2.01           C  
ATOM    459  CD1 ILE A  30     -33.182   0.704   8.753  1.00  2.01           C  
ATOM    460  H   ILE A  30     -33.901   4.334  10.082  1.00  2.01           H  
ATOM    461  HA  ILE A  30     -31.980   4.603   7.907  1.00  2.01           H  
ATOM    462  HB  ILE A  30     -34.520   2.956   8.357  1.00  2.01           H  
ATOM    463 1HG1 ILE A  30     -31.647   2.063   8.230  1.00  2.01           H  
ATOM    464 2HG1 ILE A  30     -32.500   2.444   9.733  1.00  2.01           H  
ATOM    465 1HG2 ILE A  30     -33.892   1.742   6.328  1.00  2.01           H  
ATOM    466 2HG2 ILE A  30     -34.189   3.453   5.974  1.00  2.01           H  
ATOM    467 3HG2 ILE A  30     -32.524   2.851   6.079  1.00  2.01           H  
ATOM    468 1HD1 ILE A  30     -32.502   0.059   9.307  1.00  2.01           H  
ATOM    469 2HD1 ILE A  30     -34.155   0.719   9.250  1.00  2.01           H  
ATOM    470 3HD1 ILE A  30     -33.298   0.325   7.739  1.00  2.01           H  
ATOM    471  N   LEU A  31     -35.134   5.590   7.772  1.00  1.96           N  
ATOM    472  CA  LEU A  31     -36.140   6.347   7.039  1.00  1.96           C  
ATOM    473  C   LEU A  31     -36.383   7.768   7.556  1.00  1.96           C  
ATOM    474  O   LEU A  31     -37.302   8.443   7.093  1.00  1.96           O  
ATOM    475  CB  LEU A  31     -37.448   5.569   7.080  1.00  1.96           C  
ATOM    476  CG  LEU A  31     -37.361   4.176   6.472  1.00  1.96           C  
ATOM    477  CD1 LEU A  31     -38.682   3.474   6.627  1.00  1.96           C  
ATOM    478  CD2 LEU A  31     -36.963   4.297   5.015  1.00  1.96           C  
ATOM    479  H   LEU A  31     -35.410   5.134   8.624  1.00  1.96           H  
ATOM    480  HA  LEU A  31     -35.812   6.421   6.004  1.00  1.96           H  
ATOM    481 1HB  LEU A  31     -37.774   5.481   8.110  1.00  1.96           H  
ATOM    482 2HB  LEU A  31     -38.201   6.129   6.527  1.00  1.96           H  
ATOM    483  HG  LEU A  31     -36.611   3.594   7.004  1.00  1.96           H  
ATOM    484 1HD1 LEU A  31     -38.611   2.474   6.201  1.00  1.96           H  
ATOM    485 2HD1 LEU A  31     -38.933   3.400   7.684  1.00  1.96           H  
ATOM    486 3HD1 LEU A  31     -39.457   4.036   6.108  1.00  1.96           H  
ATOM    487 1HD2 LEU A  31     -36.888   3.303   4.574  1.00  1.96           H  
ATOM    488 2HD2 LEU A  31     -37.715   4.876   4.478  1.00  1.96           H  
ATOM    489 3HD2 LEU A  31     -35.998   4.801   4.940  1.00  1.96           H  
ATOM    490  N   GLY A  32     -35.584   8.221   8.514  1.00  1.74           N  
ATOM    491  CA  GLY A  32     -35.748   9.564   9.059  1.00  1.74           C  
ATOM    492  C   GLY A  32     -35.573   9.627  10.570  1.00  1.74           C  
ATOM    493  O   GLY A  32     -35.917   8.692  11.297  1.00  1.74           O  
ATOM    494  H   GLY A  32     -34.834   7.638   8.862  1.00  1.74           H  
ATOM    495 1HA  GLY A  32     -35.023  10.227   8.588  1.00  1.74           H  
ATOM    496 2HA  GLY A  32     -36.734   9.944   8.797  1.00  1.74           H  
ATOM    497  N   THR A  33     -35.068  10.774  11.015  1.00  1.46           N  
ATOM    498  CA  THR A  33     -34.776  11.056  12.413  1.00  1.46           C  
ATOM    499  C   THR A  33     -36.008  11.020  13.317  1.00  1.46           C  
ATOM    500  O   THR A  33     -37.040  11.608  12.983  1.00  1.46           O  
ATOM    501  CB  THR A  33     -34.063  12.422  12.547  1.00  1.46           C  
ATOM    502  CG2 THR A  33     -33.677  12.661  13.980  1.00  1.46           C  
ATOM    503  OG1 THR A  33     -32.863  12.424  11.758  1.00  1.46           O  
ATOM    504  H   THR A  33     -34.848  11.485  10.335  1.00  1.46           H  
ATOM    505  HA  THR A  33     -34.099  10.292  12.753  1.00  1.46           H  
ATOM    506  HB  THR A  33     -34.724  13.216  12.207  1.00  1.46           H  
ATOM    507  HG1 THR A  33     -32.412  13.264  11.873  1.00  1.46           H  
ATOM    508 1HG2 THR A  33     -33.172  13.619  14.070  1.00  1.46           H  
ATOM    509 2HG2 THR A  33     -34.561  12.667  14.579  1.00  1.46           H  
ATOM    510 3HG2 THR A  33     -33.013  11.869  14.319  1.00  1.46           H  
ATOM    511  N   TYR A  34     -35.889  10.356  14.470  1.00  1.19           N  
ATOM    512  CA  TYR A  34     -37.001  10.286  15.414  1.00  1.19           C  
ATOM    513  C   TYR A  34     -36.511  10.548  16.836  1.00  1.19           C  
ATOM    514  O   TYR A  34     -35.316  10.456  17.122  1.00  1.19           O  
ATOM    515  CB  TYR A  34     -37.673   8.909  15.354  1.00  1.19           C  
ATOM    516  CG  TYR A  34     -36.870   7.766  15.978  1.00  1.19           C  
ATOM    517  CD1 TYR A  34     -37.129   7.416  17.295  1.00  1.19           C  
ATOM    518  CD2 TYR A  34     -35.895   7.085  15.271  1.00  1.19           C  
ATOM    519  CE1 TYR A  34     -36.436   6.403  17.907  1.00  1.19           C  
ATOM    520  CE2 TYR A  34     -35.194   6.051  15.903  1.00  1.19           C  
ATOM    521  CZ  TYR A  34     -35.468   5.721  17.210  1.00  1.19           C  
ATOM    522  OH  TYR A  34     -34.772   4.707  17.827  1.00  1.19           O  
ATOM    523  H   TYR A  34     -35.010   9.877  14.656  1.00  1.19           H  
ATOM    524  HA  TYR A  34     -37.730  11.056  15.163  1.00  1.19           H  
ATOM    525 1HB  TYR A  34     -38.638   8.956  15.858  1.00  1.19           H  
ATOM    526 2HB  TYR A  34     -37.862   8.655  14.310  1.00  1.19           H  
ATOM    527  HD1 TYR A  34     -37.897   7.950  17.847  1.00  1.19           H  
ATOM    528  HD2 TYR A  34     -35.677   7.360  14.235  1.00  1.19           H  
ATOM    529  HE1 TYR A  34     -36.658   6.141  18.939  1.00  1.19           H  
ATOM    530  HE2 TYR A  34     -34.422   5.503  15.377  1.00  1.19           H  
ATOM    531  HH  TYR A  34     -35.089   4.604  18.727  1.00  1.19           H  
ATOM    532  N   GLN A  35     -37.428  10.890  17.739  1.00  0.99           N  
ATOM    533  CA  GLN A  35     -37.037  11.106  19.134  1.00  0.99           C  
ATOM    534  C   GLN A  35     -36.993   9.797  19.914  1.00  0.99           C  
ATOM    535  O   GLN A  35     -37.999   9.094  20.031  1.00  0.99           O  
ATOM    536  CB  GLN A  35     -37.982  12.105  19.803  1.00  0.99           C  
ATOM    537  CG  GLN A  35     -37.642  12.438  21.252  1.00  0.99           C  
ATOM    538  CD  GLN A  35     -38.581  13.486  21.867  1.00  0.99           C  
ATOM    539  NE2 GLN A  35     -39.059  13.182  23.056  1.00  0.99           N  
ATOM    540  OE1 GLN A  35     -38.875  14.530  21.269  1.00  0.99           O  
ATOM    541  H   GLN A  35     -38.397  10.977  17.467  1.00  0.99           H  
ATOM    542  HA  GLN A  35     -36.036  11.522  19.157  1.00  0.99           H  
ATOM    543 1HB  GLN A  35     -37.987  13.036  19.244  1.00  0.99           H  
ATOM    544 2HB  GLN A  35     -38.970  11.712  19.767  1.00  0.99           H  
ATOM    545 1HG  GLN A  35     -37.720  11.529  21.858  1.00  0.99           H  
ATOM    546 2HG  GLN A  35     -36.617  12.819  21.300  1.00  0.99           H  
ATOM    547 1HE2 GLN A  35     -39.692  13.786  23.575  1.00  0.99           H  
ATOM    548 2HE2 GLN A  35     -38.804  12.307  23.487  1.00  0.99           H  
ATOM    549  N   ALA A  36     -35.804   9.464  20.408  1.00  0.85           N  
ATOM    550  CA  ALA A  36     -35.546   8.230  21.146  1.00  0.85           C  
ATOM    551  C   ALA A  36     -35.831   8.399  22.628  1.00  0.85           C  
ATOM    552  O   ALA A  36     -36.220   7.452  23.314  1.00  0.85           O  
ATOM    553  CB  ALA A  36     -34.107   7.806  20.953  1.00  0.85           C  
ATOM    554  H   ALA A  36     -35.038  10.117  20.280  1.00  0.85           H  
ATOM    555  HA  ALA A  36     -36.210   7.460  20.764  1.00  0.85           H  
ATOM    556 1HB  ALA A  36     -33.923   6.876  21.489  1.00  0.85           H  
ATOM    557 2HB  ALA A  36     -33.909   7.661  19.890  1.00  0.85           H  
ATOM    558 3HB  ALA A  36     -33.449   8.584  21.341  1.00  0.85           H  
ATOM    559  N   GLY A  37     -35.628   9.617  23.111  1.00  0.77           N  
ATOM    560  CA  GLY A  37     -35.806   9.916  24.531  1.00  0.77           C  
ATOM    561  C   GLY A  37     -35.584  11.387  24.835  1.00  0.77           C  
ATOM    562  O   GLY A  37     -35.546  12.221  23.929  1.00  0.77           O  
ATOM    563  H   GLY A  37     -35.289  10.336  22.473  1.00  0.77           H  
ATOM    564 1HA  GLY A  37     -36.804   9.618  24.852  1.00  0.77           H  
ATOM    565 2HA  GLY A  37     -35.110   9.326  25.117  1.00  0.77           H  
ATOM    566  N   VAL A  38     -35.494  11.702  26.116  1.00  0.72           N  
ATOM    567  CA  VAL A  38     -35.320  13.054  26.623  1.00  0.72           C  
ATOM    568  C   VAL A  38     -34.145  13.122  27.603  1.00  0.72           C  
ATOM    569  O   VAL A  38     -33.927  12.199  28.379  1.00  0.72           O  
ATOM    570  CB  VAL A  38     -36.621  13.510  27.299  1.00  0.72           C  
ATOM    571  CG1 VAL A  38     -36.482  14.880  27.876  1.00  0.72           C  
ATOM    572  CG2 VAL A  38     -37.747  13.478  26.305  1.00  0.72           C  
ATOM    573  H   VAL A  38     -35.585  10.951  26.794  1.00  0.72           H  
ATOM    574  HA  VAL A  38     -35.111  13.717  25.784  1.00  0.72           H  
ATOM    575  HB  VAL A  38     -36.850  12.832  28.096  1.00  0.72           H  
ATOM    576 1HG1 VAL A  38     -37.419  15.168  28.347  1.00  0.72           H  
ATOM    577 2HG1 VAL A  38     -35.683  14.891  28.617  1.00  0.72           H  
ATOM    578 3HG1 VAL A  38     -36.250  15.576  27.073  1.00  0.72           H  
ATOM    579 1HG2 VAL A  38     -38.669  13.770  26.795  1.00  0.72           H  
ATOM    580 2HG2 VAL A  38     -37.536  14.160  25.483  1.00  0.72           H  
ATOM    581 3HG2 VAL A  38     -37.864  12.479  25.922  1.00  0.72           H  
ATOM    582  N   GLY A  39     -33.329  14.156  27.507  1.00  0.70           N  
ATOM    583  CA  GLY A  39     -32.215  14.307  28.431  1.00  0.70           C  
ATOM    584  C   GLY A  39     -32.352  15.606  29.204  1.00  0.70           C  
ATOM    585  O   GLY A  39     -32.960  16.562  28.720  1.00  0.70           O  
ATOM    586  H   GLY A  39     -33.526  14.875  26.824  1.00  0.70           H  
ATOM    587 1HA  GLY A  39     -32.185  13.468  29.126  1.00  0.70           H  
ATOM    588 2HA  GLY A  39     -31.289  14.302  27.871  1.00  0.70           H  
ATOM    589  N   VAL A  40     -31.756  15.678  30.388  1.00  0.70           N  
ATOM    590  CA  VAL A  40     -31.870  16.910  31.153  1.00  0.70           C  
ATOM    591  C   VAL A  40     -30.522  17.496  31.492  1.00  0.70           C  
ATOM    592  O   VAL A  40     -29.656  16.836  32.071  1.00  0.70           O  
ATOM    593  CB  VAL A  40     -32.661  16.632  32.417  1.00  0.70           C  
ATOM    594  CG1 VAL A  40     -32.829  17.901  33.233  1.00  0.70           C  
ATOM    595  CG2 VAL A  40     -33.949  16.025  32.012  1.00  0.70           C  
ATOM    596  H   VAL A  40     -31.268  14.865  30.758  1.00  0.70           H  
ATOM    597  HA  VAL A  40     -32.416  17.646  30.563  1.00  0.70           H  
ATOM    598  HB  VAL A  40     -32.115  15.922  33.038  1.00  0.70           H  
ATOM    599 1HG1 VAL A  40     -33.395  17.675  34.128  1.00  0.70           H  
ATOM    600 2HG1 VAL A  40     -31.851  18.300  33.509  1.00  0.70           H  
ATOM    601 3HG1 VAL A  40     -33.365  18.644  32.639  1.00  0.70           H  
ATOM    602 1HG2 VAL A  40     -34.511  15.794  32.869  1.00  0.70           H  
ATOM    603 2HG2 VAL A  40     -34.477  16.732  31.388  1.00  0.70           H  
ATOM    604 3HG2 VAL A  40     -33.787  15.102  31.460  1.00  0.70           H  
ATOM    605  N   MET A  41     -30.316  18.724  31.065  1.00  0.71           N  
ATOM    606  CA  MET A  41     -29.052  19.380  31.278  1.00  0.71           C  
ATOM    607  C   MET A  41     -29.126  20.151  32.579  1.00  0.71           C  
ATOM    608  O   MET A  41     -30.062  20.932  32.794  1.00  0.71           O  
ATOM    609  CB  MET A  41     -28.761  20.293  30.124  1.00  0.71           C  
ATOM    610  CG  MET A  41     -27.399  20.896  30.061  1.00  0.71           C  
ATOM    611  SD  MET A  41     -26.208  19.750  29.478  1.00  0.71           S  
ATOM    612  CE  MET A  41     -26.845  19.653  27.781  1.00  0.71           C  
ATOM    613  H   MET A  41     -31.066  19.233  30.607  1.00  0.71           H  
ATOM    614  HA  MET A  41     -28.276  18.641  31.357  1.00  0.71           H  
ATOM    615 1HB  MET A  41     -28.904  19.738  29.209  1.00  0.71           H  
ATOM    616 2HB  MET A  41     -29.471  21.100  30.132  1.00  0.71           H  
ATOM    617 1HG  MET A  41     -27.414  21.701  29.377  1.00  0.71           H  
ATOM    618 2HG  MET A  41     -27.086  21.271  31.035  1.00  0.71           H  
ATOM    619 1HE  MET A  41     -26.232  18.981  27.190  1.00  0.71           H  
ATOM    620 2HE  MET A  41     -27.858  19.290  27.801  1.00  0.71           H  
ATOM    621 3HE  MET A  41     -26.856  20.633  27.320  1.00  0.71           H  
ATOM    622  N   TYR A  42     -28.140  19.966  33.433  1.00  0.73           N  
ATOM    623  CA  TYR A  42     -28.116  20.673  34.697  1.00  0.73           C  
ATOM    624  C   TYR A  42     -26.677  20.876  35.141  1.00  0.73           C  
ATOM    625  O   TYR A  42     -25.879  19.938  35.130  1.00  0.73           O  
ATOM    626  CB  TYR A  42     -28.933  19.864  35.699  1.00  0.73           C  
ATOM    627  CG  TYR A  42     -29.068  20.406  37.075  1.00  0.73           C  
ATOM    628  CD1 TYR A  42     -29.990  21.387  37.364  1.00  0.73           C  
ATOM    629  CD2 TYR A  42     -28.283  19.881  38.063  1.00  0.73           C  
ATOM    630  CE1 TYR A  42     -30.116  21.840  38.660  1.00  0.73           C  
ATOM    631  CE2 TYR A  42     -28.399  20.318  39.351  1.00  0.73           C  
ATOM    632  CZ  TYR A  42     -29.309  21.295  39.657  1.00  0.73           C  
ATOM    633  OH  TYR A  42     -29.418  21.736  40.950  1.00  0.73           O  
ATOM    634  H   TYR A  42     -27.415  19.285  33.201  1.00  0.73           H  
ATOM    635  HA  TYR A  42     -28.569  21.656  34.565  1.00  0.73           H  
ATOM    636 1HB  TYR A  42     -29.941  19.713  35.301  1.00  0.73           H  
ATOM    637 2HB  TYR A  42     -28.480  18.884  35.774  1.00  0.73           H  
ATOM    638  HD1 TYR A  42     -30.619  21.798  36.573  1.00  0.73           H  
ATOM    639  HD2 TYR A  42     -27.572  19.118  37.812  1.00  0.73           H  
ATOM    640  HE1 TYR A  42     -30.842  22.616  38.900  1.00  0.73           H  
ATOM    641  HE2 TYR A  42     -27.766  19.897  40.134  1.00  0.73           H  
ATOM    642  HH  TYR A  42     -28.693  21.367  41.470  1.00  0.73           H  
ATOM    643  N   GLU A  43     -26.326  22.109  35.485  1.00  0.75           N  
ATOM    644  CA  GLU A  43     -24.964  22.443  35.907  1.00  0.75           C  
ATOM    645  C   GLU A  43     -23.891  21.921  34.936  1.00  0.75           C  
ATOM    646  O   GLU A  43     -22.848  21.424  35.367  1.00  0.75           O  
ATOM    647  CB  GLU A  43     -24.673  21.901  37.306  1.00  0.75           C  
ATOM    648  CG  GLU A  43     -25.515  22.460  38.427  1.00  0.75           C  
ATOM    649  CD  GLU A  43     -25.057  21.945  39.793  1.00  0.75           C  
ATOM    650  OE1 GLU A  43     -24.122  21.150  39.838  1.00  0.75           O  
ATOM    651  OE2 GLU A  43     -25.634  22.337  40.781  1.00  0.75           O1-
ATOM    652  H   GLU A  43     -27.027  22.836  35.473  1.00  0.75           H  
ATOM    653  HA  GLU A  43     -24.880  23.530  35.941  1.00  0.75           H  
ATOM    654 1HB  GLU A  43     -24.840  20.833  37.309  1.00  0.75           H  
ATOM    655 2HB  GLU A  43     -23.629  22.081  37.552  1.00  0.75           H  
ATOM    656 1HG  GLU A  43     -25.433  23.546  38.416  1.00  0.75           H  
ATOM    657 2HG  GLU A  43     -26.550  22.208  38.258  1.00  0.75           H  
ATOM    658  N   GLY A  44     -24.159  22.038  33.632  1.00  0.75           N  
ATOM    659  CA  GLY A  44     -23.233  21.633  32.573  1.00  0.75           C  
ATOM    660  C   GLY A  44     -23.226  20.132  32.226  1.00  0.75           C  
ATOM    661  O   GLY A  44     -22.439  19.708  31.377  1.00  0.75           O  
ATOM    662  H   GLY A  44     -25.043  22.441  33.365  1.00  0.75           H  
ATOM    663 1HA  GLY A  44     -23.474  22.202  31.673  1.00  0.75           H  
ATOM    664 2HA  GLY A  44     -22.226  21.933  32.857  1.00  0.75           H  
ATOM    665  N   VAL A  45     -24.067  19.331  32.887  1.00  0.74           N  
ATOM    666  CA  VAL A  45     -24.094  17.882  32.659  1.00  0.74           C  
ATOM    667  C   VAL A  45     -25.425  17.396  32.109  1.00  0.74           C  
ATOM    668  O   VAL A  45     -26.484  17.798  32.587  1.00  0.74           O  
ATOM    669  CB  VAL A  45     -23.795  17.136  33.968  1.00  0.74           C  
ATOM    670  CG1 VAL A  45     -23.878  15.618  33.752  1.00  0.74           C  
ATOM    671  CG2 VAL A  45     -22.431  17.522  34.443  1.00  0.74           C  
ATOM    672  H   VAL A  45     -24.679  19.721  33.598  1.00  0.74           H  
ATOM    673  HA  VAL A  45     -23.314  17.629  31.938  1.00  0.74           H  
ATOM    674  HB  VAL A  45     -24.531  17.407  34.721  1.00  0.74           H  
ATOM    675 1HG1 VAL A  45     -23.666  15.115  34.687  1.00  0.74           H  
ATOM    676 2HG1 VAL A  45     -24.875  15.340  33.421  1.00  0.74           H  
ATOM    677 3HG1 VAL A  45     -23.151  15.311  33.003  1.00  0.74           H  
ATOM    678 1HG2 VAL A  45     -22.209  16.994  35.370  1.00  0.74           H  
ATOM    679 2HG2 VAL A  45     -21.721  17.256  33.674  1.00  0.74           H  
ATOM    680 3HG2 VAL A  45     -22.393  18.598  34.615  1.00  0.74           H  
ATOM    681  N   LEU A  46     -25.378  16.556  31.073  1.00  0.73           N  
ATOM    682  CA  LEU A  46     -26.605  16.029  30.477  1.00  0.73           C  
ATOM    683  C   LEU A  46     -26.925  14.656  31.041  1.00  0.73           C  
ATOM    684  O   LEU A  46     -26.110  13.740  30.960  1.00  0.73           O  
ATOM    685  CB  LEU A  46     -26.480  15.981  28.949  1.00  0.73           C  
ATOM    686  CG  LEU A  46     -27.640  15.388  28.178  1.00  0.73           C  
ATOM    687  CD1 LEU A  46     -28.860  16.252  28.369  1.00  0.73           C  
ATOM    688  CD2 LEU A  46     -27.260  15.300  26.721  1.00  0.73           C  
ATOM    689  H   LEU A  46     -24.467  16.250  30.724  1.00  0.73           H  
ATOM    690  HA  LEU A  46     -27.427  16.689  30.725  1.00  0.73           H  
ATOM    691 1HB  LEU A  46     -26.360  16.980  28.596  1.00  0.73           H  
ATOM    692 2HB  LEU A  46     -25.610  15.463  28.691  1.00  0.73           H  
ATOM    693  HG  LEU A  46     -27.864  14.393  28.558  1.00  0.73           H  
ATOM    694 1HD1 LEU A  46     -29.684  15.842  27.821  1.00  0.73           H  
ATOM    695 2HD1 LEU A  46     -29.099  16.287  29.418  1.00  0.73           H  
ATOM    696 3HD1 LEU A  46     -28.666  17.242  28.013  1.00  0.73           H  
ATOM    697 1HD2 LEU A  46     -28.088  14.872  26.161  1.00  0.73           H  
ATOM    698 2HD2 LEU A  46     -27.041  16.297  26.342  1.00  0.73           H  
ATOM    699 3HD2 LEU A  46     -26.377  14.668  26.613  1.00  0.73           H  
ATOM    700  N   HIS A  47     -28.089  14.522  31.658  1.00  0.73           N  
ATOM    701  CA  HIS A  47     -28.469  13.269  32.289  1.00  0.73           C  
ATOM    702  C   HIS A  47     -29.547  12.600  31.466  1.00  0.73           C  
ATOM    703  O   HIS A  47     -30.555  13.230  31.143  1.00  0.73           O  
ATOM    704  CB  HIS A  47     -29.055  13.551  33.661  1.00  0.73           C  
ATOM    705  CG  HIS A  47     -28.179  14.325  34.559  1.00  0.73           C  
ATOM    706  CD2 HIS A  47     -27.544  13.993  35.686  1.00  0.73           C  
ATOM    707  ND1 HIS A  47     -27.937  15.662  34.361  1.00  0.73           N  
ATOM    708  CE1 HIS A  47     -27.169  16.108  35.330  1.00  0.73           C  
ATOM    709  NE2 HIS A  47     -26.921  15.102  36.152  1.00  0.73           N  
ATOM    710  H   HIS A  47     -28.712  15.323  31.726  1.00  0.73           H  
ATOM    711  HA  HIS A  47     -27.618  12.595  32.373  1.00  0.73           H  
ATOM    712 1HB  HIS A  47     -29.980  14.112  33.535  1.00  0.73           H  
ATOM    713 2HB  HIS A  47     -29.305  12.615  34.148  1.00  0.73           H  
ATOM    714  HD1 HIS A  47     -28.348  16.228  33.614  1.00  0.73           H  
ATOM    715  HD2 HIS A  47     -27.465  13.096  36.234  1.00  0.73           H  
ATOM    716  HE1 HIS A  47     -26.854  17.154  35.353  1.00  0.73           H  
ATOM    717  N   THR A  48     -29.347  11.341  31.107  1.00  0.73           N  
ATOM    718  CA  THR A  48     -30.353  10.638  30.324  1.00  0.73           C  
ATOM    719  C   THR A  48     -30.553   9.263  30.943  1.00  0.73           C  
ATOM    720  O   THR A  48     -29.781   8.857  31.819  1.00  0.73           O  
ATOM    721  CB  THR A  48     -29.908  10.457  28.860  1.00  0.73           C  
ATOM    722  CG2 THR A  48     -29.286  11.756  28.327  1.00  0.73           C  
ATOM    723  OG1 THR A  48     -28.896   9.468  28.798  1.00  0.73           O  
ATOM    724  H   THR A  48     -28.483  10.869  31.375  1.00  0.73           H  
ATOM    725  HA  THR A  48     -31.300  11.178  30.359  1.00  0.73           H  
ATOM    726  HB  THR A  48     -30.759  10.157  28.252  1.00  0.73           H  
ATOM    727  HG1 THR A  48     -29.305   8.596  28.918  1.00  0.73           H  
ATOM    728 1HG2 THR A  48     -28.971  11.606  27.306  1.00  0.73           H  
ATOM    729 2HG2 THR A  48     -30.002  12.542  28.365  1.00  0.73           H  
ATOM    730 3HG2 THR A  48     -28.423  12.026  28.930  1.00  0.73           H  
ATOM    731  N   LEU A  49     -31.563   8.536  30.495  1.00  0.75           N  
ATOM    732  CA  LEU A  49     -31.706   7.166  30.957  1.00  0.75           C  
ATOM    733  C   LEU A  49     -30.909   6.262  30.042  1.00  0.75           C  
ATOM    734  O   LEU A  49     -30.785   6.545  28.846  1.00  0.75           O  
ATOM    735  CB  LEU A  49     -33.171   6.795  31.114  1.00  0.75           C  
ATOM    736  CG  LEU A  49     -33.839   7.624  32.205  1.00  0.75           C  
ATOM    737  CD1 LEU A  49     -35.288   7.287  32.328  1.00  0.75           C  
ATOM    738  CD2 LEU A  49     -33.132   7.333  33.484  1.00  0.75           C  
ATOM    739  H   LEU A  49     -32.201   8.916  29.807  1.00  0.75           H  
ATOM    740  HA  LEU A  49     -31.275   7.090  31.948  1.00  0.75           H  
ATOM    741 1HB  LEU A  49     -33.700   6.957  30.177  1.00  0.75           H  
ATOM    742 2HB  LEU A  49     -33.241   5.742  31.387  1.00  0.75           H  
ATOM    743  HG  LEU A  49     -33.745   8.672  31.972  1.00  0.75           H  
ATOM    744 1HD1 LEU A  49     -35.738   7.886  33.122  1.00  0.75           H  
ATOM    745 2HD1 LEU A  49     -35.794   7.490  31.387  1.00  0.75           H  
ATOM    746 3HD1 LEU A  49     -35.389   6.230  32.573  1.00  0.75           H  
ATOM    747 1HD2 LEU A  49     -33.556   7.884  34.271  1.00  0.75           H  
ATOM    748 2HD2 LEU A  49     -33.232   6.271  33.699  1.00  0.75           H  
ATOM    749 3HD2 LEU A  49     -32.076   7.584  33.398  1.00  0.75           H  
ATOM    750  N   TRP A  50     -30.333   5.203  30.597  1.00  0.79           N  
ATOM    751  CA  TRP A  50     -29.450   4.342  29.811  1.00  0.79           C  
ATOM    752  C   TRP A  50     -30.166   3.756  28.621  1.00  0.79           C  
ATOM    753  O   TRP A  50     -29.674   3.852  27.488  1.00  0.79           O  
ATOM    754  CB  TRP A  50     -28.827   3.209  30.650  1.00  0.79           C  
ATOM    755  CG  TRP A  50     -27.900   2.308  29.868  1.00  0.79           C  
ATOM    756  CD1 TRP A  50     -26.563   2.468  29.691  1.00  0.79           C  
ATOM    757  CD2 TRP A  50     -28.252   1.106  29.143  1.00  0.79           C  
ATOM    758  CE2 TRP A  50     -27.080   0.629  28.555  1.00  0.79           C  
ATOM    759  CE3 TRP A  50     -29.444   0.410  28.950  1.00  0.79           C  
ATOM    760  NE1 TRP A  50     -26.065   1.471  28.898  1.00  0.79           N  
ATOM    761  CZ2 TRP A  50     -27.063  -0.512  27.783  1.00  0.79           C  
ATOM    762  CZ3 TRP A  50     -29.429  -0.735  28.174  1.00  0.79           C  
ATOM    763  CH2 TRP A  50     -28.267  -1.184  27.605  1.00  0.79           C  
ATOM    764  H   TRP A  50     -30.529   5.007  31.578  1.00  0.79           H  
ATOM    765  HA  TRP A  50     -28.643   4.953  29.432  1.00  0.79           H  
ATOM    766 1HB  TRP A  50     -28.266   3.636  31.485  1.00  0.79           H  
ATOM    767 2HB  TRP A  50     -29.604   2.591  31.071  1.00  0.79           H  
ATOM    768  HD1 TRP A  50     -25.972   3.268  30.115  1.00  0.79           H  
ATOM    769  HE1 TRP A  50     -25.097   1.369  28.617  1.00  0.79           H  
ATOM    770  HE3 TRP A  50     -30.370   0.762  29.405  1.00  0.79           H  
ATOM    771  HZ2 TRP A  50     -26.146  -0.886  27.323  1.00  0.79           H  
ATOM    772  HZ3 TRP A  50     -30.367  -1.272  28.028  1.00  0.79           H  
ATOM    773  HH2 TRP A  50     -28.289  -2.091  26.999  1.00  0.79           H  
ATOM    774  N   HIS A  51     -31.378   3.255  28.825  1.00  0.84           N  
ATOM    775  CA  HIS A  51     -32.071   2.645  27.700  1.00  0.84           C  
ATOM    776  C   HIS A  51     -32.380   3.596  26.530  1.00  0.84           C  
ATOM    777  O   HIS A  51     -32.734   3.112  25.451  1.00  0.84           O  
ATOM    778  CB  HIS A  51     -33.378   1.963  28.122  1.00  0.84           C  
ATOM    779  CG  HIS A  51     -34.509   2.863  28.525  1.00  0.84           C  
ATOM    780  CD2 HIS A  51     -35.607   3.259  27.843  1.00  0.84           C  
ATOM    781  ND1 HIS A  51     -34.601   3.449  29.766  1.00  0.84           N  
ATOM    782  CE1 HIS A  51     -35.692   4.148  29.840  1.00  0.84           C  
ATOM    783  NE2 HIS A  51     -36.331   4.066  28.683  1.00  0.84           N  
ATOM    784  H   HIS A  51     -31.760   3.206  29.784  1.00  0.84           H  
ATOM    785  HA  HIS A  51     -31.436   1.861  27.307  1.00  0.84           H  
ATOM    786 1HB  HIS A  51     -33.725   1.327  27.310  1.00  0.84           H  
ATOM    787 2HB  HIS A  51     -33.167   1.313  28.973  1.00  0.84           H  
ATOM    788  HD1 HIS A  51     -33.992   3.364  30.573  1.00  0.84           H  
ATOM    789  HD2 HIS A  51     -35.969   3.054  26.835  1.00  0.84           H  
ATOM    790  HE1 HIS A  51     -35.927   4.681  30.760  1.00  0.84           H  
ATOM    791  N   THR A  52     -32.241   4.926  26.709  1.00  0.91           N  
ATOM    792  CA  THR A  52     -32.550   5.868  25.636  1.00  0.91           C  
ATOM    793  C   THR A  52     -31.340   6.228  24.766  1.00  0.91           C  
ATOM    794  O   THR A  52     -31.506   6.856  23.715  1.00  0.91           O  
ATOM    795  CB  THR A  52     -33.145   7.179  26.194  1.00  0.91           C  
ATOM    796  CG2 THR A  52     -34.382   6.883  27.035  1.00  0.91           C  
ATOM    797  OG1 THR A  52     -32.183   7.848  27.019  1.00  0.91           O  
ATOM    798  H   THR A  52     -31.892   5.299  27.591  1.00  0.91           H  
ATOM    799  HA  THR A  52     -33.300   5.410  24.991  1.00  0.91           H  
ATOM    800  HB  THR A  52     -33.411   7.827  25.368  1.00  0.91           H  
ATOM    801  HG1 THR A  52     -31.724   7.198  27.590  1.00  0.91           H  
ATOM    802 1HG2 THR A  52     -34.794   7.817  27.424  1.00  0.91           H  
ATOM    803 2HG2 THR A  52     -35.132   6.384  26.420  1.00  0.91           H  
ATOM    804 3HG2 THR A  52     -34.108   6.235  27.868  1.00  0.91           H  
ATOM    805  N   THR A  53     -30.118   5.878  25.206  1.00  0.99           N  
ATOM    806  CA  THR A  53     -28.945   6.245  24.409  1.00  0.99           C  
ATOM    807  C   THR A  53     -28.058   5.035  24.208  1.00  0.99           C  
ATOM    808  O   THR A  53     -27.250   4.969  23.282  1.00  0.99           O  
ATOM    809  CB  THR A  53     -28.082   7.310  25.107  1.00  0.99           C  
ATOM    810  CG2 THR A  53     -28.931   8.467  25.552  1.00  0.99           C  
ATOM    811  OG1 THR A  53     -27.471   6.767  26.260  1.00  0.99           O  
ATOM    812  H   THR A  53     -30.016   5.336  26.062  1.00  0.99           H  
ATOM    813  HA  THR A  53     -29.262   6.609  23.432  1.00  0.99           H  
ATOM    814  HB  THR A  53     -27.306   7.661  24.418  1.00  0.99           H  
ATOM    815  HG1 THR A  53     -26.775   7.407  26.510  1.00  0.99           H  
ATOM    816 1HG2 THR A  53     -28.305   9.185  26.052  1.00  0.99           H  
ATOM    817 2HG2 THR A  53     -29.399   8.918  24.691  1.00  0.99           H  
ATOM    818 3HG2 THR A  53     -29.691   8.123  26.246  1.00  0.99           H  
ATOM    819  N   ARG A  54     -28.187   4.092  25.129  1.00  1.05           N  
ATOM    820  CA  ARG A  54     -27.394   2.875  25.210  1.00  1.05           C  
ATOM    821  C   ARG A  54     -25.891   3.165  25.278  1.00  1.05           C  
ATOM    822  O   ARG A  54     -25.077   2.320  24.908  1.00  1.05           O  
ATOM    823  CB  ARG A  54     -27.674   1.975  24.015  1.00  1.05           C  
ATOM    824  CG  ARG A  54     -29.154   1.656  23.793  1.00  1.05           C  
ATOM    825  CD  ARG A  54     -29.748   0.955  24.936  1.00  1.05           C  
ATOM    826  NE  ARG A  54     -31.174   0.682  24.724  1.00  1.05           N  
ATOM    827  CZ  ARG A  54     -31.667  -0.452  24.190  1.00  1.05           C  
ATOM    828  NH1 ARG A  54     -30.853  -1.426  23.838  1.00  1.05           N1+
ATOM    829  NH2 ARG A  54     -32.969  -0.592  24.017  1.00  1.05           N  
ATOM    830  H   ARG A  54     -28.873   4.223  25.866  1.00  1.05           H  
ATOM    831  HA  ARG A  54     -27.685   2.346  26.120  1.00  1.05           H  
ATOM    832 1HB  ARG A  54     -27.286   2.427  23.105  1.00  1.05           H  
ATOM    833 2HB  ARG A  54     -27.156   1.028  24.156  1.00  1.05           H  
ATOM    834 1HG  ARG A  54     -29.713   2.582  23.643  1.00  1.05           H  
ATOM    835 2HG  ARG A  54     -29.261   1.024  22.913  1.00  1.05           H  
ATOM    836 1HD  ARG A  54     -29.238   0.007  25.081  1.00  1.05           H  
ATOM    837 2HD  ARG A  54     -29.637   1.568  25.831  1.00  1.05           H  
ATOM    838  HE  ARG A  54     -31.842   1.430  24.970  1.00  1.05           H  
ATOM    839 1HH1 ARG A  54     -29.856  -1.324  23.967  1.00  1.05           H  
ATOM    840 2HH1 ARG A  54     -31.226  -2.275  23.437  1.00  1.05           H  
ATOM    841 1HH2 ARG A  54     -33.606   0.150  24.280  1.00  1.05           H  
ATOM    842 2HH2 ARG A  54     -33.334  -1.442  23.617  1.00  1.05           H  
ATOM    843  N   GLY A  55     -25.517   4.345  25.791  1.00  1.10           N  
ATOM    844  CA  GLY A  55     -24.110   4.719  25.900  1.00  1.10           C  
ATOM    845  C   GLY A  55     -23.606   5.539  24.707  1.00  1.10           C  
ATOM    846  O   GLY A  55     -22.471   6.017  24.718  1.00  1.10           O  
ATOM    847  H   GLY A  55     -26.232   5.024  26.065  1.00  1.10           H  
ATOM    848 1HA  GLY A  55     -23.949   5.283  26.813  1.00  1.10           H  
ATOM    849 2HA  GLY A  55     -23.510   3.815  25.990  1.00  1.10           H  
ATOM    850  N   ALA A  56     -24.422   5.688  23.664  1.00  1.12           N  
ATOM    851  CA  ALA A  56     -24.012   6.450  22.488  1.00  1.12           C  
ATOM    852  C   ALA A  56     -23.761   7.916  22.820  1.00  1.12           C  
ATOM    853  O   ALA A  56     -24.425   8.495  23.679  1.00  1.12           O  
ATOM    854  CB  ALA A  56     -25.068   6.361  21.407  1.00  1.12           C  
ATOM    855  H   ALA A  56     -25.355   5.277  23.670  1.00  1.12           H  
ATOM    856  HA  ALA A  56     -23.083   6.022  22.117  1.00  1.12           H  
ATOM    857 1HB  ALA A  56     -24.734   6.915  20.529  1.00  1.12           H  
ATOM    858 2HB  ALA A  56     -25.235   5.318  21.143  1.00  1.12           H  
ATOM    859 3HB  ALA A  56     -25.998   6.793  21.776  1.00  1.12           H  
ATOM    860  N   ALA A  57     -22.802   8.526  22.127  1.00  1.13           N  
ATOM    861  CA  ALA A  57     -22.514   9.954  22.290  1.00  1.13           C  
ATOM    862  C   ALA A  57     -23.707  10.787  21.828  1.00  1.13           C  
ATOM    863  O   ALA A  57     -24.476  10.344  20.969  1.00  1.13           O  
ATOM    864  CB  ALA A  57     -21.270  10.349  21.528  1.00  1.13           C  
ATOM    865  H   ALA A  57     -22.269   7.992  21.455  1.00  1.13           H  
ATOM    866  HA  ALA A  57     -22.350  10.154  23.347  1.00  1.13           H  
ATOM    867 1HB  ALA A  57     -21.090  11.403  21.704  1.00  1.13           H  
ATOM    868 2HB  ALA A  57     -20.423   9.769  21.886  1.00  1.13           H  
ATOM    869 3HB  ALA A  57     -21.414  10.170  20.465  1.00  1.13           H  
ATOM    870  N   ILE A  58     -23.864  11.982  22.402  1.00  1.14           N  
ATOM    871  CA  ILE A  58     -24.962  12.874  22.028  1.00  1.14           C  
ATOM    872  C   ILE A  58     -24.514  14.203  21.419  1.00  1.14           C  
ATOM    873  O   ILE A  58     -23.683  14.924  21.978  1.00  1.14           O  
ATOM    874  CB  ILE A  58     -25.880  13.162  23.236  1.00  1.14           C  
ATOM    875  CG1 ILE A  58     -26.525  11.874  23.730  1.00  1.14           C  
ATOM    876  CG2 ILE A  58     -26.945  14.195  22.882  1.00  1.14           C  
ATOM    877  CD1 ILE A  58     -27.275  12.057  25.002  1.00  1.14           C  
ATOM    878  H   ILE A  58     -23.180  12.292  23.090  1.00  1.14           H  
ATOM    879  HA  ILE A  58     -25.566  12.362  21.282  1.00  1.14           H  
ATOM    880  HB  ILE A  58     -25.273  13.548  24.058  1.00  1.14           H  
ATOM    881 1HG1 ILE A  58     -27.210  11.502  22.969  1.00  1.14           H  
ATOM    882 2HG1 ILE A  58     -25.752  11.123  23.895  1.00  1.14           H  
ATOM    883 1HG2 ILE A  58     -27.567  14.390  23.750  1.00  1.14           H  
ATOM    884 2HG2 ILE A  58     -26.469  15.124  22.571  1.00  1.14           H  
ATOM    885 3HG2 ILE A  58     -27.565  13.819  22.071  1.00  1.14           H  
ATOM    886 1HD1 ILE A  58     -27.699  11.126  25.293  1.00  1.14           H  
ATOM    887 2HD1 ILE A  58     -26.600  12.404  25.778  1.00  1.14           H  
ATOM    888 3HD1 ILE A  58     -28.069  12.782  24.858  1.00  1.14           H  
ATOM    889  N   ARG A  59     -25.066  14.525  20.252  1.00  1.15           N  
ATOM    890  CA  ARG A  59     -24.755  15.793  19.599  1.00  1.15           C  
ATOM    891  C   ARG A  59     -25.628  16.907  20.165  1.00  1.15           C  
ATOM    892  O   ARG A  59     -26.838  16.728  20.331  1.00  1.15           O  
ATOM    893  CB  ARG A  59     -24.919  15.705  18.085  1.00  1.15           C  
ATOM    894  CG  ARG A  59     -24.600  17.012  17.320  1.00  1.15           C  
ATOM    895  CD  ARG A  59     -24.597  16.832  15.854  1.00  1.15           C  
ATOM    896  NE  ARG A  59     -24.381  18.102  15.146  1.00  1.15           N  
ATOM    897  CZ  ARG A  59     -24.108  18.190  13.825  1.00  1.15           C  
ATOM    898  NH1 ARG A  59     -23.994  17.091  13.113  1.00  1.15           N1+
ATOM    899  NH2 ARG A  59     -23.953  19.361  13.233  1.00  1.15           N  
ATOM    900  H   ARG A  59     -25.727  13.891  19.824  1.00  1.15           H  
ATOM    901  HA  ARG A  59     -23.717  16.036  19.800  1.00  1.15           H  
ATOM    902 1HB  ARG A  59     -24.262  14.930  17.694  1.00  1.15           H  
ATOM    903 2HB  ARG A  59     -25.942  15.423  17.843  1.00  1.15           H  
ATOM    904 1HG  ARG A  59     -25.335  17.781  17.570  1.00  1.15           H  
ATOM    905 2HG  ARG A  59     -23.618  17.367  17.588  1.00  1.15           H  
ATOM    906 1HD  ARG A  59     -23.797  16.148  15.577  1.00  1.15           H  
ATOM    907 2HD  ARG A  59     -25.554  16.424  15.537  1.00  1.15           H  
ATOM    908  HE  ARG A  59     -24.472  18.979  15.697  1.00  1.15           H  
ATOM    909 1HH1 ARG A  59     -24.108  16.192  13.556  1.00  1.15           H  
ATOM    910 2HH1 ARG A  59     -23.789  17.148  12.127  1.00  1.15           H  
ATOM    911 1HH2 ARG A  59     -24.044  20.221  13.754  1.00  1.15           H  
ATOM    912 2HH2 ARG A  59     -23.751  19.399  12.247  1.00  1.15           H  
ATOM    913  N   SER A  60     -25.005  18.043  20.465  1.00  1.17           N  
ATOM    914  CA  SER A  60     -25.718  19.209  20.987  1.00  1.17           C  
ATOM    915  C   SER A  60     -25.280  20.452  20.228  1.00  1.17           C  
ATOM    916  O   SER A  60     -24.163  20.967  20.410  1.00  1.17           O  
ATOM    917  CB  SER A  60     -25.465  19.406  22.471  1.00  1.17           C  
ATOM    918  OG  SER A  60     -26.126  20.566  22.906  1.00  1.17           O  
ATOM    919  H   SER A  60     -24.005  18.091  20.274  1.00  1.17           H  
ATOM    920  HA  SER A  60     -26.787  19.067  20.829  1.00  1.17           H  
ATOM    921 1HB  SER A  60     -25.819  18.541  23.032  1.00  1.17           H  
ATOM    922 2HB  SER A  60     -24.392  19.504  22.651  1.00  1.17           H  
ATOM    923  HG  SER A  60     -25.751  20.817  23.778  1.00  1.17           H  
ATOM    924  N   GLY A  61     -26.178  20.959  19.391  1.00  1.20           N  
ATOM    925  CA  GLY A  61     -25.808  22.038  18.501  1.00  1.20           C  
ATOM    926  C   GLY A  61     -24.721  21.505  17.577  1.00  1.20           C  
ATOM    927  O   GLY A  61     -24.908  20.473  16.924  1.00  1.20           O  
ATOM    928  H   GLY A  61     -27.096  20.540  19.329  1.00  1.20           H  
ATOM    929 1HA  GLY A  61     -26.673  22.365  17.922  1.00  1.20           H  
ATOM    930 2HA  GLY A  61     -25.441  22.890  19.073  1.00  1.20           H  
ATOM    931  N   GLU A  62     -23.596  22.202  17.527  1.00  1.22           N  
ATOM    932  CA  GLU A  62     -22.485  21.800  16.675  1.00  1.22           C  
ATOM    933  C   GLU A  62     -21.479  20.871  17.357  1.00  1.22           C  
ATOM    934  O   GLU A  62     -20.503  20.462  16.727  1.00  1.22           O  
ATOM    935  CB  GLU A  62     -21.742  23.039  16.178  1.00  1.22           C  
ATOM    936  CG  GLU A  62     -22.567  23.947  15.275  1.00  1.22           C  
ATOM    937  CD  GLU A  62     -21.812  25.175  14.815  1.00  1.22           C  
ATOM    938  OE1 GLU A  62     -20.676  25.334  15.198  1.00  1.22           O  
ATOM    939  OE2 GLU A  62     -22.375  25.951  14.078  1.00  1.22           O1-
ATOM    940  H   GLU A  62     -23.507  23.032  18.095  1.00  1.22           H  
ATOM    941  HA  GLU A  62     -22.893  21.270  15.815  1.00  1.22           H  
ATOM    942 1HB  GLU A  62     -21.408  23.628  17.033  1.00  1.22           H  
ATOM    943 2HB  GLU A  62     -20.854  22.732  15.627  1.00  1.22           H  
ATOM    944 1HG  GLU A  62     -22.881  23.378  14.401  1.00  1.22           H  
ATOM    945 2HG  GLU A  62     -23.462  24.256  15.813  1.00  1.22           H  
ATOM    946  N   GLY A  63     -21.670  20.577  18.644  1.00  1.23           N  
ATOM    947  CA  GLY A  63     -20.682  19.777  19.358  1.00  1.23           C  
ATOM    948  C   GLY A  63     -21.141  18.397  19.799  1.00  1.23           C  
ATOM    949  O   GLY A  63     -22.210  17.927  19.413  1.00  1.23           O  
ATOM    950  H   GLY A  63     -22.506  20.895  19.133  1.00  1.23           H  
ATOM    951 1HA  GLY A  63     -19.793  19.667  18.744  1.00  1.23           H  
ATOM    952 2HA  GLY A  63     -20.375  20.334  20.226  1.00  1.23           H  
ATOM    953  N   ARG A  64     -20.332  17.754  20.635  1.00  1.22           N  
ATOM    954  CA  ARG A  64     -20.636  16.403  21.103  1.00  1.22           C  
ATOM    955  C   ARG A  64     -20.260  16.119  22.550  1.00  1.22           C  
ATOM    956  O   ARG A  64     -19.125  16.332  22.984  1.00  1.22           O  
ATOM    957  CB  ARG A  64     -19.934  15.382  20.221  1.00  1.22           C  
ATOM    958  CG  ARG A  64     -20.116  13.940  20.619  1.00  1.22           C  
ATOM    959  CD  ARG A  64     -19.408  13.033  19.676  1.00  1.22           C  
ATOM    960  NE  ARG A  64     -20.041  12.998  18.371  1.00  1.22           N  
ATOM    961  CZ  ARG A  64     -19.537  12.368  17.296  1.00  1.22           C  
ATOM    962  NH1 ARG A  64     -18.388  11.733  17.383  1.00  1.22           N1+
ATOM    963  NH2 ARG A  64     -20.196  12.381  16.156  1.00  1.22           N  
ATOM    964  H   ARG A  64     -19.481  18.231  20.928  1.00  1.22           H  
ATOM    965  HA  ARG A  64     -21.709  16.252  21.013  1.00  1.22           H  
ATOM    966 1HB  ARG A  64     -20.292  15.486  19.198  1.00  1.22           H  
ATOM    967 2HB  ARG A  64     -18.863  15.586  20.223  1.00  1.22           H  
ATOM    968 1HG  ARG A  64     -19.708  13.778  21.619  1.00  1.22           H  
ATOM    969 2HG  ARG A  64     -21.182  13.694  20.620  1.00  1.22           H  
ATOM    970 1HD  ARG A  64     -18.387  13.394  19.544  1.00  1.22           H  
ATOM    971 2HD  ARG A  64     -19.380  12.025  20.072  1.00  1.22           H  
ATOM    972  HE  ARG A  64     -20.926  13.477  18.265  1.00  1.22           H  
ATOM    973 1HH1 ARG A  64     -17.882  11.721  18.257  1.00  1.22           H  
ATOM    974 2HH1 ARG A  64     -18.012  11.258  16.576  1.00  1.22           H  
ATOM    975 1HH2 ARG A  64     -21.079  12.867  16.088  1.00  1.22           H  
ATOM    976 2HH2 ARG A  64     -19.819  11.909  15.349  1.00  1.22           H  
ATOM    977  N   LEU A  65     -21.211  15.548  23.273  1.00  1.19           N  
ATOM    978  CA  LEU A  65     -20.986  15.148  24.643  1.00  1.19           C  
ATOM    979  C   LEU A  65     -20.821  13.636  24.702  1.00  1.19           C  
ATOM    980  O   LEU A  65     -21.530  12.894  24.012  1.00  1.19           O  
ATOM    981  CB  LEU A  65     -22.163  15.585  25.515  1.00  1.19           C  
ATOM    982  CG  LEU A  65     -22.488  17.081  25.523  1.00  1.19           C  
ATOM    983  CD1 LEU A  65     -23.728  17.317  26.404  1.00  1.19           C  
ATOM    984  CD2 LEU A  65     -21.273  17.862  26.030  1.00  1.19           C  
ATOM    985  H   LEU A  65     -22.127  15.391  22.856  1.00  1.19           H  
ATOM    986  HA  LEU A  65     -20.074  15.617  25.008  1.00  1.19           H  
ATOM    987 1HB  LEU A  65     -23.056  15.037  25.210  1.00  1.19           H  
ATOM    988 2HB  LEU A  65     -21.922  15.324  26.535  1.00  1.19           H  
ATOM    989  HG  LEU A  65     -22.723  17.408  24.507  1.00  1.19           H  
ATOM    990 1HD1 LEU A  65     -23.976  18.374  26.400  1.00  1.19           H  
ATOM    991 2HD1 LEU A  65     -24.567  16.749  26.008  1.00  1.19           H  
ATOM    992 3HD1 LEU A  65     -23.521  16.995  27.428  1.00  1.19           H  
ATOM    993 1HD2 LEU A  65     -21.494  18.926  26.020  1.00  1.19           H  
ATOM    994 2HD2 LEU A  65     -21.030  17.548  27.044  1.00  1.19           H  
ATOM    995 3HD2 LEU A  65     -20.419  17.670  25.375  1.00  1.19           H  
ATOM    996  N   THR A  66     -19.933  13.164  25.564  1.00  1.15           N  
ATOM    997  CA  THR A  66     -19.748  11.731  25.710  1.00  1.15           C  
ATOM    998  C   THR A  66     -20.040  11.356  27.158  1.00  1.15           C  
ATOM    999  O   THR A  66     -19.931  12.226  28.036  1.00  1.15           O  
ATOM   1000  CB  THR A  66     -18.308  11.335  25.322  1.00  1.15           C  
ATOM   1001  CG2 THR A  66     -18.020  11.764  23.881  1.00  1.15           C  
ATOM   1002  OG1 THR A  66     -17.386  11.976  26.213  1.00  1.15           O  
ATOM   1003  H   THR A  66     -19.367  13.806  26.102  1.00  1.15           H  
ATOM   1004  HA  THR A  66     -20.436  11.237  25.038  1.00  1.15           H  
ATOM   1005  HB  THR A  66     -18.183  10.263  25.401  1.00  1.15           H  
ATOM   1006  HG1 THR A  66     -17.463  11.567  27.089  1.00  1.15           H  
ATOM   1007 1HG2 THR A  66     -17.002  11.480  23.615  1.00  1.15           H  
ATOM   1008 2HG2 THR A  66     -18.721  11.271  23.209  1.00  1.15           H  
ATOM   1009 3HG2 THR A  66     -18.128  12.843  23.788  1.00  1.15           H  
ATOM   1010  N   PRO A  67     -20.423  10.099  27.447  1.00  1.12           N  
ATOM   1011  CA  PRO A  67     -20.677   9.619  28.777  1.00  1.12           C  
ATOM   1012  C   PRO A  67     -19.462   9.839  29.650  1.00  1.12           C  
ATOM   1013  O   PRO A  67     -18.323   9.642  29.215  1.00  1.12           O  
ATOM   1014  CB  PRO A  67     -20.953   8.128  28.566  1.00  1.12           C  
ATOM   1015  CG  PRO A  67     -21.441   8.020  27.153  1.00  1.12           C  
ATOM   1016  CD  PRO A  67     -20.646   9.063  26.390  1.00  1.12           C  
ATOM   1017  HA  PRO A  67     -21.567  10.122  29.186  1.00  1.12           H  
ATOM   1018 1HB  PRO A  67     -20.032   7.554  28.741  1.00  1.12           H  
ATOM   1019 2HB  PRO A  67     -21.680   7.779  29.296  1.00  1.12           H  
ATOM   1020 1HG  PRO A  67     -21.266   7.001  26.770  1.00  1.12           H  
ATOM   1021 2HG  PRO A  67     -22.523   8.172  27.114  1.00  1.12           H  
ATOM   1022 1HD  PRO A  67     -19.702   8.632  26.044  1.00  1.12           H  
ATOM   1023 2HD  PRO A  67     -21.272   9.403  25.571  1.00  1.12           H  
ATOM   1024  N   TYR A  68     -19.721  10.216  30.877  1.00  1.10           N  
ATOM   1025  CA  TYR A  68     -18.732  10.438  31.916  1.00  1.10           C  
ATOM   1026  C   TYR A  68     -18.916   9.375  32.979  1.00  1.10           C  
ATOM   1027  O   TYR A  68     -17.952   8.761  33.439  1.00  1.10           O  
ATOM   1028  CB  TYR A  68     -18.897  11.804  32.561  1.00  1.10           C  
ATOM   1029  CG  TYR A  68     -17.842  12.113  33.612  1.00  1.10           C  
ATOM   1030  CD1 TYR A  68     -16.585  12.537  33.236  1.00  1.10           C  
ATOM   1031  CD2 TYR A  68     -18.129  11.934  34.951  1.00  1.10           C  
ATOM   1032  CE1 TYR A  68     -15.634  12.790  34.200  1.00  1.10           C  
ATOM   1033  CE2 TYR A  68     -17.177  12.175  35.916  1.00  1.10           C  
ATOM   1034  CZ  TYR A  68     -15.930  12.605  35.541  1.00  1.10           C  
ATOM   1035  OH  TYR A  68     -14.961  12.841  36.481  1.00  1.10           O  
ATOM   1036  H   TYR A  68     -20.691  10.376  31.107  1.00  1.10           H  
ATOM   1037  HA  TYR A  68     -17.733  10.338  31.496  1.00  1.10           H  
ATOM   1038 1HB  TYR A  68     -18.858  12.576  31.795  1.00  1.10           H  
ATOM   1039 2HB  TYR A  68     -19.870  11.851  33.026  1.00  1.10           H  
ATOM   1040  HD1 TYR A  68     -16.348  12.674  32.182  1.00  1.10           H  
ATOM   1041  HD2 TYR A  68     -19.112  11.602  35.236  1.00  1.10           H  
ATOM   1042  HE1 TYR A  68     -14.648  13.127  33.907  1.00  1.10           H  
ATOM   1043  HE2 TYR A  68     -17.412  12.026  36.972  1.00  1.10           H  
ATOM   1044  HH  TYR A  68     -15.245  12.481  37.346  1.00  1.10           H  
ATOM   1045  N   TRP A  69     -20.172   9.193  33.394  1.00  1.10           N  
ATOM   1046  CA  TRP A  69     -20.491   8.257  34.463  1.00  1.10           C  
ATOM   1047  C   TRP A  69     -21.862   7.654  34.207  1.00  1.10           C  
ATOM   1048  O   TRP A  69     -22.546   8.014  33.249  1.00  1.10           O  
ATOM   1049  CB  TRP A  69     -20.469   8.962  35.826  1.00  1.10           C  
ATOM   1050  CG  TRP A  69     -20.315   8.044  37.014  1.00  1.10           C  
ATOM   1051  CD1 TRP A  69     -21.247   7.701  37.956  1.00  1.10           C  
ATOM   1052  CD2 TRP A  69     -19.106   7.351  37.384  1.00  1.10           C  
ATOM   1053  CE2 TRP A  69     -19.394   6.605  38.530  1.00  1.10           C  
ATOM   1054  CE3 TRP A  69     -17.818   7.302  36.843  1.00  1.10           C  
ATOM   1055  NE1 TRP A  69     -20.695   6.828  38.865  1.00  1.10           N  
ATOM   1056  CZ2 TRP A  69     -18.445   5.807  39.141  1.00  1.10           C  
ATOM   1057  CZ3 TRP A  69     -16.873   6.497  37.456  1.00  1.10           C  
ATOM   1058  CH2 TRP A  69     -17.176   5.768  38.571  1.00  1.10           C  
ATOM   1059  H   TRP A  69     -20.923   9.718  32.946  1.00  1.10           H  
ATOM   1060  HA  TRP A  69     -19.756   7.463  34.469  1.00  1.10           H  
ATOM   1061 1HB  TRP A  69     -19.638   9.635  35.857  1.00  1.10           H  
ATOM   1062 2HB  TRP A  69     -21.380   9.549  35.948  1.00  1.10           H  
ATOM   1063  HD1 TRP A  69     -22.271   8.057  37.979  1.00  1.10           H  
ATOM   1064  HE1 TRP A  69     -21.156   6.392  39.692  1.00  1.10           H  
ATOM   1065  HE3 TRP A  69     -17.565   7.877  35.950  1.00  1.10           H  
ATOM   1066  HZ2 TRP A  69     -18.673   5.224  40.036  1.00  1.10           H  
ATOM   1067  HZ3 TRP A  69     -15.881   6.458  37.029  1.00  1.10           H  
ATOM   1068  HH2 TRP A  69     -16.398   5.149  39.021  1.00  1.10           H  
ATOM   1069  N   GLY A  70     -22.271   6.717  35.041  1.00  1.10           N  
ATOM   1070  CA  GLY A  70     -23.575   6.113  34.853  1.00  1.10           C  
ATOM   1071  C   GLY A  70     -23.694   4.779  35.555  1.00  1.10           C  
ATOM   1072  O   GLY A  70     -22.797   4.360  36.283  1.00  1.10           O  
ATOM   1073  H   GLY A  70     -21.683   6.425  35.810  1.00  1.10           H  
ATOM   1074 1HA  GLY A  70     -24.348   6.790  35.211  1.00  1.10           H  
ATOM   1075 2HA  GLY A  70     -23.753   5.967  33.789  1.00  1.10           H  
ATOM   1076  N   SER A  71     -24.832   4.137  35.343  1.00  1.10           N  
ATOM   1077  CA  SER A  71     -25.173   2.844  35.902  1.00  1.10           C  
ATOM   1078  C   SER A  71     -26.283   2.146  35.134  1.00  1.10           C  
ATOM   1079  O   SER A  71     -27.412   2.631  35.089  1.00  1.10           O  
ATOM   1080  CB  SER A  71     -25.588   3.032  37.329  1.00  1.10           C  
ATOM   1081  OG  SER A  71     -26.087   1.843  37.883  1.00  1.10           O  
ATOM   1082  H   SER A  71     -25.497   4.582  34.724  1.00  1.10           H  
ATOM   1083  HA  SER A  71     -24.298   2.201  35.891  1.00  1.10           H  
ATOM   1084 1HB  SER A  71     -24.728   3.365  37.911  1.00  1.10           H  
ATOM   1085 2HB  SER A  71     -26.328   3.806  37.388  1.00  1.10           H  
ATOM   1086  HG  SER A  71     -26.213   2.041  38.832  1.00  1.10           H  
ATOM   1087  N   VAL A  72     -26.012   0.974  34.571  1.00  1.08           N  
ATOM   1088  CA  VAL A  72     -27.072   0.240  33.890  1.00  1.08           C  
ATOM   1089  C   VAL A  72     -28.083  -0.209  34.936  1.00  1.08           C  
ATOM   1090  O   VAL A  72     -29.289  -0.141  34.723  1.00  1.08           O  
ATOM   1091  CB  VAL A  72     -26.554  -0.960  33.078  1.00  1.08           C  
ATOM   1092  CG1 VAL A  72     -27.733  -1.773  32.567  1.00  1.08           C  
ATOM   1093  CG2 VAL A  72     -25.770  -0.469  31.889  1.00  1.08           C  
ATOM   1094  H   VAL A  72     -25.061   0.607  34.578  1.00  1.08           H  
ATOM   1095  HA  VAL A  72     -27.573   0.917  33.192  1.00  1.08           H  
ATOM   1096  HB  VAL A  72     -25.930  -1.589  33.713  1.00  1.08           H  
ATOM   1097 1HG1 VAL A  72     -27.368  -2.621  31.989  1.00  1.08           H  
ATOM   1098 2HG1 VAL A  72     -28.319  -2.134  33.412  1.00  1.08           H  
ATOM   1099 3HG1 VAL A  72     -28.359  -1.142  31.930  1.00  1.08           H  
ATOM   1100 1HG2 VAL A  72     -25.413  -1.314  31.307  1.00  1.08           H  
ATOM   1101 2HG2 VAL A  72     -26.422   0.128  31.294  1.00  1.08           H  
ATOM   1102 3HG2 VAL A  72     -24.936   0.123  32.197  1.00  1.08           H  
ATOM   1103  N   LYS A  73     -27.578  -0.651  36.088  1.00  1.04           N  
ATOM   1104  CA  LYS A  73     -28.404  -1.114  37.200  1.00  1.04           C  
ATOM   1105  C   LYS A  73     -29.458  -0.070  37.611  1.00  1.04           C  
ATOM   1106  O   LYS A  73     -30.619  -0.409  37.843  1.00  1.04           O  
ATOM   1107  CB  LYS A  73     -27.504  -1.462  38.388  1.00  1.04           C  
ATOM   1108  CG  LYS A  73     -28.230  -2.018  39.582  1.00  1.04           C  
ATOM   1109  CD  LYS A  73     -27.264  -2.413  40.692  1.00  1.04           C  
ATOM   1110  CE  LYS A  73     -28.025  -2.964  41.872  1.00  1.04           C  
ATOM   1111  NZ  LYS A  73     -27.144  -3.370  42.993  1.00  1.04           N1+
ATOM   1112  H   LYS A  73     -26.575  -0.658  36.190  1.00  1.04           H  
ATOM   1113  HA  LYS A  73     -28.932  -2.014  36.885  1.00  1.04           H  
ATOM   1114 1HB  LYS A  73     -26.752  -2.188  38.079  1.00  1.04           H  
ATOM   1115 2HB  LYS A  73     -26.975  -0.567  38.714  1.00  1.04           H  
ATOM   1116 1HG  LYS A  73     -28.917  -1.259  39.964  1.00  1.04           H  
ATOM   1117 2HG  LYS A  73     -28.810  -2.890  39.284  1.00  1.04           H  
ATOM   1118 1HD  LYS A  73     -26.569  -3.170  40.324  1.00  1.04           H  
ATOM   1119 2HD  LYS A  73     -26.693  -1.539  41.007  1.00  1.04           H  
ATOM   1120 1HE  LYS A  73     -28.721  -2.207  42.231  1.00  1.04           H  
ATOM   1121 2HE  LYS A  73     -28.591  -3.835  41.543  1.00  1.04           H  
ATOM   1122 1HZ  LYS A  73     -27.753  -3.735  43.740  1.00  1.04           H  
ATOM   1123 2HZ  LYS A  73     -26.507  -4.088  42.691  1.00  1.04           H  
ATOM   1124 3HZ  LYS A  73     -26.624  -2.577  43.333  1.00  1.04           H  
ATOM   1125  N   GLU A  74     -29.055   1.207  37.663  1.00  0.99           N  
ATOM   1126  CA  GLU A  74     -29.962   2.318  37.985  1.00  0.99           C  
ATOM   1127  C   GLU A  74     -30.556   2.961  36.713  1.00  0.99           C  
ATOM   1128  O   GLU A  74     -31.181   4.012  36.789  1.00  0.99           O  
ATOM   1129  CB  GLU A  74     -29.239   3.408  38.810  1.00  0.99           C  
ATOM   1130  CG  GLU A  74     -28.776   3.016  40.262  1.00  0.99           C  
ATOM   1131  CD  GLU A  74     -27.810   4.070  40.887  1.00  0.99           C  
ATOM   1132  OE1 GLU A  74     -26.861   4.366  40.210  1.00  0.99           O  
ATOM   1133  OE2 GLU A  74     -28.036   4.590  41.972  1.00  0.99           O1-
ATOM   1134  H   GLU A  74     -28.072   1.417  37.494  1.00  0.99           H  
ATOM   1135  HA  GLU A  74     -30.787   1.926  38.580  1.00  0.99           H  
ATOM   1136 1HB  GLU A  74     -28.372   3.733  38.267  1.00  0.99           H  
ATOM   1137 2HB  GLU A  74     -29.895   4.274  38.903  1.00  0.99           H  
ATOM   1138 1HG  GLU A  74     -29.653   2.916  40.899  1.00  0.99           H  
ATOM   1139 2HG  GLU A  74     -28.276   2.046  40.219  1.00  0.99           H  
ATOM   1140  N   ASP A  75     -30.307   2.363  35.544  1.00  0.94           N  
ATOM   1141  CA  ASP A  75     -30.728   2.867  34.234  1.00  0.94           C  
ATOM   1142  C   ASP A  75     -30.338   4.305  33.944  1.00  0.94           C  
ATOM   1143  O   ASP A  75     -31.136   5.036  33.374  1.00  0.94           O  
ATOM   1144  CB  ASP A  75     -32.249   2.763  34.036  1.00  0.94           C  
ATOM   1145  CG  ASP A  75     -32.668   2.986  32.523  1.00  0.94           C  
ATOM   1146  OD1 ASP A  75     -31.879   2.730  31.639  1.00  0.94           O  
ATOM   1147  OD2 ASP A  75     -33.744   3.439  32.273  1.00  0.94           O1-
ATOM   1148  H   ASP A  75     -29.815   1.479  35.537  1.00  0.94           H  
ATOM   1149  HA  ASP A  75     -30.247   2.235  33.486  1.00  0.94           H  
ATOM   1150 1HB  ASP A  75     -32.598   1.780  34.366  1.00  0.94           H  
ATOM   1151 2HB  ASP A  75     -32.749   3.514  34.655  1.00  0.94           H  
ATOM   1152  N   ARG A  76     -29.100   4.704  34.198  1.00  0.89           N  
ATOM   1153  CA  ARG A  76     -28.745   6.100  33.945  1.00  0.89           C  
ATOM   1154  C   ARG A  76     -27.359   6.339  33.346  1.00  0.89           C  
ATOM   1155  O   ARG A  76     -26.400   5.615  33.622  1.00  0.89           O  
ATOM   1156  CB  ARG A  76     -28.815   6.832  35.259  1.00  0.89           C  
ATOM   1157  CG  ARG A  76     -27.798   6.323  36.213  1.00  0.89           C  
ATOM   1158  CD  ARG A  76     -27.899   6.927  37.501  1.00  0.89           C  
ATOM   1159  NE  ARG A  76     -26.896   6.413  38.397  1.00  0.89           N  
ATOM   1160  CZ  ARG A  76     -25.663   6.897  38.519  1.00  0.89           C  
ATOM   1161  NH1 ARG A  76     -25.290   7.902  37.785  1.00  0.89           N1+
ATOM   1162  NH2 ARG A  76     -24.850   6.346  39.391  1.00  0.89           N  
ATOM   1163  H   ARG A  76     -28.447   4.050  34.620  1.00  0.89           H  
ATOM   1164  HA  ARG A  76     -29.477   6.524  33.263  1.00  0.89           H  
ATOM   1165 1HB  ARG A  76     -28.618   7.874  35.088  1.00  0.89           H  
ATOM   1166 2HB  ARG A  76     -29.804   6.733  35.702  1.00  0.89           H  
ATOM   1167 1HG  ARG A  76     -27.937   5.246  36.327  1.00  0.89           H  
ATOM   1168 2HG  ARG A  76     -26.804   6.520  35.822  1.00  0.89           H  
ATOM   1169 1HD  ARG A  76     -27.763   7.986  37.423  1.00  0.89           H  
ATOM   1170 2HD  ARG A  76     -28.883   6.712  37.926  1.00  0.89           H  
ATOM   1171  HE  ARG A  76     -27.130   5.623  38.996  1.00  0.89           H  
ATOM   1172 1HH1 ARG A  76     -25.945   8.296  37.127  1.00  0.89           H  
ATOM   1173 2HH1 ARG A  76     -24.364   8.280  37.880  1.00  0.89           H  
ATOM   1174 1HH2 ARG A  76     -25.204   5.557  39.949  1.00  0.89           H  
ATOM   1175 2HH2 ARG A  76     -23.908   6.692  39.509  1.00  0.89           H  
ATOM   1176  N   ILE A  77     -27.260   7.399  32.546  1.00  0.87           N  
ATOM   1177  CA  ILE A  77     -25.994   7.868  31.973  1.00  0.87           C  
ATOM   1178  C   ILE A  77     -25.824   9.372  32.092  1.00  0.87           C  
ATOM   1179  O   ILE A  77     -26.754  10.134  31.801  1.00  0.87           O  
ATOM   1180  CB  ILE A  77     -25.866   7.536  30.485  1.00  0.87           C  
ATOM   1181  CG1 ILE A  77     -25.950   6.091  30.224  1.00  0.87           C  
ATOM   1182  CG2 ILE A  77     -24.488   8.029  29.952  1.00  0.87           C  
ATOM   1183  CD1 ILE A  77     -26.094   5.881  28.787  1.00  0.87           C  
ATOM   1184  H   ILE A  77     -28.114   7.922  32.331  1.00  0.87           H  
ATOM   1185  HA  ILE A  77     -25.172   7.399  32.507  1.00  0.87           H  
ATOM   1186  HB  ILE A  77     -26.671   8.023  29.931  1.00  0.87           H  
ATOM   1187 1HG1 ILE A  77     -25.041   5.603  30.573  1.00  0.87           H  
ATOM   1188 2HG1 ILE A  77     -26.795   5.655  30.728  1.00  0.87           H  
ATOM   1189 1HG2 ILE A  77     -24.399   7.790  28.895  1.00  0.87           H  
ATOM   1190 2HG2 ILE A  77     -24.381   9.092  30.072  1.00  0.87           H  
ATOM   1191 3HG2 ILE A  77     -23.695   7.527  30.506  1.00  0.87           H  
ATOM   1192 1HD1 ILE A  77     -26.154   4.846  28.534  1.00  0.87           H  
ATOM   1193 2HD1 ILE A  77     -27.005   6.375  28.502  1.00  0.87           H  
ATOM   1194 3HD1 ILE A  77     -25.256   6.329  28.278  1.00  0.87           H  
ATOM   1195  N   THR A  78     -24.649   9.823  32.504  1.00  0.88           N  
ATOM   1196  CA  THR A  78     -24.437  11.256  32.489  1.00  0.88           C  
ATOM   1197  C   THR A  78     -23.354  11.561  31.479  1.00  0.88           C  
ATOM   1198  O   THR A  78     -22.354  10.837  31.401  1.00  0.88           O  
ATOM   1199  CB  THR A  78     -24.080  11.751  33.873  1.00  0.88           C  
ATOM   1200  CG2 THR A  78     -25.125  11.303  34.747  1.00  0.88           C  
ATOM   1201  OG1 THR A  78     -22.855  11.183  34.323  1.00  0.88           O  
ATOM   1202  H   THR A  78     -23.906   9.181  32.772  1.00  0.88           H  
ATOM   1203  HA  THR A  78     -25.343  11.761  32.170  1.00  0.88           H  
ATOM   1204  HB  THR A  78     -24.019  12.827  33.896  1.00  0.88           H  
ATOM   1205  HG1 THR A  78     -22.183  11.888  34.261  1.00  0.88           H  
ATOM   1206 1HG2 THR A  78     -24.911  11.614  35.704  1.00  0.88           H  
ATOM   1207 2HG2 THR A  78     -26.070  11.726  34.415  1.00  0.88           H  
ATOM   1208 3HG2 THR A  78     -25.178  10.218  34.728  1.00  0.88           H  
ATOM   1209  N   TYR A  79     -23.536  12.670  30.765  1.00  0.90           N  
ATOM   1210  CA  TYR A  79     -22.648  13.124  29.712  1.00  0.90           C  
ATOM   1211  C   TYR A  79     -22.004  14.464  30.035  1.00  0.90           C  
ATOM   1212  O   TYR A  79     -22.668  15.438  30.413  1.00  0.90           O  
ATOM   1213  CB  TYR A  79     -23.457  13.259  28.427  1.00  0.90           C  
ATOM   1214  CG  TYR A  79     -24.030  12.020  27.861  1.00  0.90           C  
ATOM   1215  CD1 TYR A  79     -25.176  11.445  28.400  1.00  0.90           C  
ATOM   1216  CD2 TYR A  79     -23.460  11.490  26.755  1.00  0.90           C  
ATOM   1217  CE1 TYR A  79     -25.689  10.309  27.825  1.00  0.90           C  
ATOM   1218  CE2 TYR A  79     -23.968  10.384  26.195  1.00  0.90           C  
ATOM   1219  CZ  TYR A  79     -25.063   9.777  26.717  1.00  0.90           C  
ATOM   1220  OH  TYR A  79     -25.527   8.653  26.112  1.00  0.90           O  
ATOM   1221  H   TYR A  79     -24.392  13.192  30.922  1.00  0.90           H  
ATOM   1222  HA  TYR A  79     -21.856  12.393  29.584  1.00  0.90           H  
ATOM   1223 1HB  TYR A  79     -24.247  13.920  28.598  1.00  0.90           H  
ATOM   1224 2HB  TYR A  79     -22.831  13.690  27.676  1.00  0.90           H  
ATOM   1225  HD1 TYR A  79     -25.660  11.882  29.278  1.00  0.90           H  
ATOM   1226  HD2 TYR A  79     -22.594  11.961  26.321  1.00  0.90           H  
ATOM   1227  HE1 TYR A  79     -26.569   9.840  28.238  1.00  0.90           H  
ATOM   1228  HE2 TYR A  79     -23.498   9.974  25.319  1.00  0.90           H  
ATOM   1229  HH  TYR A  79     -25.101   8.569  25.233  1.00  0.90           H  
ATOM   1230  N   GLY A  80     -20.686  14.503  29.920  1.00  0.93           N  
ATOM   1231  CA  GLY A  80     -19.908  15.717  30.194  1.00  0.93           C  
ATOM   1232  C   GLY A  80     -19.504  15.886  31.671  1.00  0.93           C  
ATOM   1233  O   GLY A  80     -18.679  16.738  32.002  1.00  0.93           O  
ATOM   1234  H   GLY A  80     -20.218  13.664  29.567  1.00  0.93           H  
ATOM   1235 1HA  GLY A  80     -19.010  15.703  29.576  1.00  0.93           H  
ATOM   1236 2HA  GLY A  80     -20.487  16.585  29.880  1.00  0.93           H  
ATOM   1237  N   GLY A  81     -20.062  15.058  32.545  1.00  0.96           N  
ATOM   1238  CA  GLY A  81     -19.776  15.117  33.976  1.00  0.96           C  
ATOM   1239  C   GLY A  81     -20.658  14.125  34.742  1.00  0.96           C  
ATOM   1240  O   GLY A  81     -21.440  13.407  34.125  1.00  0.96           O  
ATOM   1241  H   GLY A  81     -20.723  14.383  32.195  1.00  0.96           H  
ATOM   1242 1HA  GLY A  81     -18.725  14.881  34.134  1.00  0.96           H  
ATOM   1243 2HA  GLY A  81     -19.929  16.128  34.333  1.00  0.96           H  
ATOM   1244  N   PRO A  82     -20.511  14.042  36.076  1.00  0.97           N  
ATOM   1245  CA  PRO A  82     -21.202  13.142  36.998  1.00  0.97           C  
ATOM   1246  C   PRO A  82     -22.659  13.513  37.265  1.00  0.97           C  
ATOM   1247  O   PRO A  82     -23.061  14.652  37.053  1.00  0.97           O  
ATOM   1248  CB  PRO A  82     -20.360  13.270  38.262  1.00  0.97           C  
ATOM   1249  CG  PRO A  82     -19.786  14.662  38.214  1.00  0.97           C  
ATOM   1250  CD  PRO A  82     -19.544  14.945  36.740  1.00  0.97           C  
ATOM   1251  HA  PRO A  82     -21.143  12.118  36.607  1.00  0.97           H  
ATOM   1252 1HB  PRO A  82     -21.003  13.101  39.137  1.00  0.97           H  
ATOM   1253 2HB  PRO A  82     -19.587  12.487  38.273  1.00  0.97           H  
ATOM   1254 1HG  PRO A  82     -20.493  15.367  38.679  1.00  0.97           H  
ATOM   1255 2HG  PRO A  82     -18.863  14.701  38.819  1.00  0.97           H  
ATOM   1256 1HD  PRO A  82     -19.786  15.997  36.544  1.00  0.97           H  
ATOM   1257 2HD  PRO A  82     -18.509  14.698  36.467  1.00  0.97           H  
ATOM   1258  N   TRP A  83     -23.424  12.530  37.758  1.00  0.96           N  
ATOM   1259  CA  TRP A  83     -24.837  12.698  38.131  1.00  0.96           C  
ATOM   1260  C   TRP A  83     -25.017  13.766  39.187  1.00  0.96           C  
ATOM   1261  O   TRP A  83     -24.374  13.714  40.229  1.00  0.96           O  
ATOM   1262  CB  TRP A  83     -25.397  11.346  38.640  1.00  0.96           C  
ATOM   1263  CG  TRP A  83     -26.906  11.297  38.915  1.00  0.96           C  
ATOM   1264  CD1 TRP A  83     -27.489  11.533  40.109  1.00  0.96           C  
ATOM   1265  CD2 TRP A  83     -28.019  10.957  37.994  1.00  0.96           C  
ATOM   1266  CE2 TRP A  83     -29.181  11.047  38.722  1.00  0.96           C  
ATOM   1267  CE3 TRP A  83     -28.104  10.594  36.632  1.00  0.96           C  
ATOM   1268  NE1 TRP A  83     -28.844  11.397  40.012  1.00  0.96           N  
ATOM   1269  CZ2 TRP A  83     -30.435  10.802  38.151  1.00  0.96           C  
ATOM   1270  CZ3 TRP A  83     -29.356  10.356  36.067  1.00  0.96           C  
ATOM   1271  CH2 TRP A  83     -30.485  10.456  36.812  1.00  0.96           C  
ATOM   1272  H   TRP A  83     -23.006  11.621  37.883  1.00  0.96           H  
ATOM   1273  HA  TRP A  83     -25.387  13.020  37.260  1.00  0.96           H  
ATOM   1274 1HB  TRP A  83     -25.173  10.589  37.909  1.00  0.96           H  
ATOM   1275 2HB  TRP A  83     -24.883  11.068  39.561  1.00  0.96           H  
ATOM   1276  HD1 TRP A  83     -26.962  11.802  41.022  1.00  0.96           H  
ATOM   1277  HE1 TRP A  83     -29.487  11.551  40.808  1.00  0.96           H  
ATOM   1278  HE3 TRP A  83     -27.224  10.506  36.040  1.00  0.96           H  
ATOM   1279  HZ2 TRP A  83     -31.356  10.881  38.717  1.00  0.96           H  
ATOM   1280  HZ3 TRP A  83     -29.409  10.086  35.007  1.00  0.96           H  
ATOM   1281  HH2 TRP A  83     -31.450  10.259  36.346  1.00  0.96           H  
ATOM   1282  N   LYS A  84     -25.909  14.720  38.923  1.00  0.93           N  
ATOM   1283  CA  LYS A  84     -26.159  15.829  39.839  1.00  0.93           C  
ATOM   1284  C   LYS A  84     -27.499  15.780  40.591  1.00  0.93           C  
ATOM   1285  O   LYS A  84     -27.751  16.589  41.484  1.00  0.93           O  
ATOM   1286  CB  LYS A  84     -26.100  17.131  39.059  1.00  0.93           C  
ATOM   1287  CG  LYS A  84     -24.784  17.424  38.370  1.00  0.93           C  
ATOM   1288  CD  LYS A  84     -23.656  17.622  39.373  1.00  0.93           C  
ATOM   1289  CE  LYS A  84     -22.410  18.108  38.673  1.00  0.93           C  
ATOM   1290  NZ  LYS A  84     -22.663  19.414  38.030  1.00  0.93           N1+
ATOM   1291  H   LYS A  84     -26.374  14.723  38.015  1.00  0.93           H  
ATOM   1292  HA  LYS A  84     -25.363  15.832  40.585  1.00  0.93           H  
ATOM   1293 1HB  LYS A  84     -26.868  17.099  38.292  1.00  0.93           H  
ATOM   1294 2HB  LYS A  84     -26.321  17.964  39.720  1.00  0.93           H  
ATOM   1295 1HG  LYS A  84     -24.534  16.603  37.697  1.00  0.93           H  
ATOM   1296 2HG  LYS A  84     -24.888  18.334  37.770  1.00  0.93           H  
ATOM   1297 1HD  LYS A  84     -23.954  18.363  40.119  1.00  0.93           H  
ATOM   1298 2HD  LYS A  84     -23.439  16.675  39.881  1.00  0.93           H  
ATOM   1299 1HE  LYS A  84     -21.603  18.211  39.398  1.00  0.93           H  
ATOM   1300 2HE  LYS A  84     -22.113  17.383  37.911  1.00  0.93           H  
ATOM   1301 1HZ  LYS A  84     -21.846  19.758  37.550  1.00  0.93           H  
ATOM   1302 2HZ  LYS A  84     -23.423  19.299  37.372  1.00  0.93           H  
ATOM   1303 3HZ  LYS A  84     -22.974  20.108  38.734  1.00  0.93           H  
ATOM   1304  N   PHE A  85     -28.385  14.862  40.233  1.00  0.90           N  
ATOM   1305  CA  PHE A  85     -29.734  14.872  40.822  1.00  0.90           C  
ATOM   1306  C   PHE A  85     -29.742  14.104  42.146  1.00  0.90           C  
ATOM   1307  O   PHE A  85     -30.169  12.945  42.206  1.00  0.90           O  
ATOM   1308  CB  PHE A  85     -30.726  14.235  39.852  1.00  0.90           C  
ATOM   1309  CG  PHE A  85     -30.780  14.921  38.542  1.00  0.90           C  
ATOM   1310  CD1 PHE A  85     -30.284  16.193  38.393  1.00  0.90           C  
ATOM   1311  CD2 PHE A  85     -31.247  14.260  37.421  1.00  0.90           C  
ATOM   1312  CE1 PHE A  85     -30.285  16.796  37.179  1.00  0.90           C  
ATOM   1313  CE2 PHE A  85     -31.231  14.870  36.198  1.00  0.90           C  
ATOM   1314  CZ  PHE A  85     -30.753  16.143  36.071  1.00  0.90           C  
ATOM   1315  H   PHE A  85     -28.143  14.178  39.530  1.00  0.90           H  
ATOM   1316  HA  PHE A  85     -30.032  15.902  41.014  1.00  0.90           H  
ATOM   1317 1HB  PHE A  85     -30.532  13.229  39.700  1.00  0.90           H  
ATOM   1318 2HB  PHE A  85     -31.729  14.297  40.297  1.00  0.90           H  
ATOM   1319  HD1 PHE A  85     -29.900  16.726  39.261  1.00  0.90           H  
ATOM   1320  HD2 PHE A  85     -31.624  13.247  37.514  1.00  0.90           H  
ATOM   1321  HE1 PHE A  85     -29.911  17.780  37.094  1.00  0.90           H  
ATOM   1322  HE2 PHE A  85     -31.580  14.349  35.340  1.00  0.90           H  
ATOM   1323  HZ  PHE A  85     -30.735  16.632  35.095  1.00  0.90           H  
ATOM   1324  N   ASP A  86     -29.163  14.724  43.185  1.00  0.86           N  
ATOM   1325  CA  ASP A  86     -29.007  14.063  44.490  1.00  0.86           C  
ATOM   1326  C   ASP A  86     -30.175  14.172  45.470  1.00  0.86           C  
ATOM   1327  O   ASP A  86     -30.100  13.640  46.579  1.00  0.86           O  
ATOM   1328  CB  ASP A  86     -27.751  14.559  45.201  1.00  0.86           C  
ATOM   1329  CG  ASP A  86     -27.735  16.053  45.570  1.00  0.86           C  
ATOM   1330  OD1 ASP A  86     -28.688  16.739  45.310  1.00  0.86           O  
ATOM   1331  OD2 ASP A  86     -26.721  16.494  46.089  1.00  0.86           O1-
ATOM   1332  H   ASP A  86     -28.806  15.665  43.015  1.00  0.86           H  
ATOM   1333  HA  ASP A  86     -28.852  13.006  44.292  1.00  0.86           H  
ATOM   1334 1HB  ASP A  86     -27.613  13.982  46.114  1.00  0.86           H  
ATOM   1335 2HB  ASP A  86     -26.928  14.355  44.583  1.00  0.86           H  
ATOM   1336  N   ARG A  87     -31.267  14.807  45.073  1.00  0.83           N  
ATOM   1337  CA  ARG A  87     -32.398  14.890  45.983  1.00  0.83           C  
ATOM   1338  C   ARG A  87     -33.292  13.691  45.784  1.00  0.83           C  
ATOM   1339  O   ARG A  87     -33.786  13.453  44.690  1.00  0.83           O  
ATOM   1340  CB  ARG A  87     -33.201  16.165  45.820  1.00  0.83           C  
ATOM   1341  CG  ARG A  87     -34.339  16.266  46.842  1.00  0.83           C  
ATOM   1342  CD  ARG A  87     -35.150  17.520  46.759  1.00  0.83           C  
ATOM   1343  NE  ARG A  87     -34.388  18.727  47.090  1.00  0.83           N  
ATOM   1344  CZ  ARG A  87     -34.063  19.126  48.324  1.00  0.83           C  
ATOM   1345  NH1 ARG A  87     -34.361  18.395  49.383  1.00  0.83           N1+
ATOM   1346  NH2 ARG A  87     -33.437  20.275  48.441  1.00  0.83           N  
ATOM   1347  H   ARG A  87     -31.294  15.236  44.159  1.00  0.83           H  
ATOM   1348  HA  ARG A  87     -32.025  14.870  47.007  1.00  0.83           H  
ATOM   1349 1HB  ARG A  87     -32.550  17.029  45.950  1.00  0.83           H  
ATOM   1350 2HB  ARG A  87     -33.624  16.218  44.816  1.00  0.83           H  
ATOM   1351 1HG  ARG A  87     -35.021  15.424  46.696  1.00  0.83           H  
ATOM   1352 2HG  ARG A  87     -33.920  16.206  47.846  1.00  0.83           H  
ATOM   1353 1HD  ARG A  87     -35.527  17.631  45.741  1.00  0.83           H  
ATOM   1354 2HD  ARG A  87     -35.995  17.456  47.442  1.00  0.83           H  
ATOM   1355  HE  ARG A  87     -34.142  19.388  46.338  1.00  0.83           H  
ATOM   1356 1HH1 ARG A  87     -34.848  17.517  49.262  1.00  0.83           H  
ATOM   1357 2HH1 ARG A  87     -34.108  18.715  50.305  1.00  0.83           H  
ATOM   1358 1HH2 ARG A  87     -33.261  20.809  47.569  1.00  0.83           H  
ATOM   1359 2HH2 ARG A  87     -33.167  20.630  49.343  1.00  0.83           H  
ATOM   1360  N   LYS A  88     -33.481  12.920  46.833  1.00  0.80           N  
ATOM   1361  CA  LYS A  88     -34.272  11.713  46.719  1.00  0.80           C  
ATOM   1362  C   LYS A  88     -35.756  11.981  46.911  1.00  0.80           C  
ATOM   1363  O   LYS A  88     -36.149  12.909  47.618  1.00  0.80           O  
ATOM   1364  CB  LYS A  88     -33.740  10.673  47.702  1.00  0.80           C  
ATOM   1365  CG  LYS A  88     -32.320  10.238  47.341  1.00  0.80           C  
ATOM   1366  CD  LYS A  88     -31.694   9.209  48.285  1.00  0.80           C  
ATOM   1367  CE  LYS A  88     -30.255   8.867  47.798  1.00  0.80           C  
ATOM   1368  NZ  LYS A  88     -29.545   7.887  48.678  1.00  0.80           N1+
ATOM   1369  H   LYS A  88     -33.046  13.158  47.714  1.00  0.80           H  
ATOM   1370  HA  LYS A  88     -34.147  11.313  45.716  1.00  0.80           H  
ATOM   1371 1HB  LYS A  88     -33.734  11.085  48.711  1.00  0.80           H  
ATOM   1372 2HB  LYS A  88     -34.392   9.795  47.699  1.00  0.80           H  
ATOM   1373 1HG  LYS A  88     -32.376   9.790  46.372  1.00  0.80           H  
ATOM   1374 2HG  LYS A  88     -31.667  11.113  47.276  1.00  0.80           H  
ATOM   1375 1HD  LYS A  88     -31.649   9.610  49.297  1.00  0.80           H  
ATOM   1376 2HD  LYS A  88     -32.297   8.300  48.292  1.00  0.80           H  
ATOM   1377 1HE  LYS A  88     -30.319   8.446  46.798  1.00  0.80           H  
ATOM   1378 2HE  LYS A  88     -29.670   9.787  47.754  1.00  0.80           H  
ATOM   1379 1HZ  LYS A  88     -28.596   7.704  48.279  1.00  0.80           H  
ATOM   1380 2HZ  LYS A  88     -29.449   8.259  49.607  1.00  0.80           H  
ATOM   1381 3HZ  LYS A  88     -30.060   7.026  48.709  1.00  0.80           H  
ATOM   1382  N   TRP A  89     -36.561  11.158  46.263  1.00  0.79           N  
ATOM   1383  CA  TRP A  89     -38.013  11.149  46.391  1.00  0.79           C  
ATOM   1384  C   TRP A  89     -38.413  10.769  47.817  1.00  0.79           C  
ATOM   1385  O   TRP A  89     -37.742   9.943  48.434  1.00  0.79           O  
ATOM   1386  CB  TRP A  89     -38.549  10.093  45.435  1.00  0.79           C  
ATOM   1387  CG  TRP A  89     -37.823   8.797  45.703  1.00  0.79           C  
ATOM   1388  CD1 TRP A  89     -36.657   8.385  45.119  1.00  0.79           C  
ATOM   1389  CD2 TRP A  89     -38.180   7.761  46.663  1.00  0.79           C  
ATOM   1390  CE2 TRP A  89     -37.186   6.785  46.603  1.00  0.79           C  
ATOM   1391  CE3 TRP A  89     -39.239   7.595  47.553  1.00  0.79           C  
ATOM   1392  NE1 TRP A  89     -36.262   7.177  45.651  1.00  0.79           N  
ATOM   1393  CZ2 TRP A  89     -37.223   5.648  47.413  1.00  0.79           C  
ATOM   1394  CZ3 TRP A  89     -39.278   6.464  48.354  1.00  0.79           C  
ATOM   1395  CH2 TRP A  89     -38.298   5.512  48.286  1.00  0.79           C  
ATOM   1396  H   TRP A  89     -36.134  10.467  45.664  1.00  0.79           H  
ATOM   1397  HA  TRP A  89     -38.402  12.138  46.148  1.00  0.79           H  
ATOM   1398 1HB  TRP A  89     -39.619   9.949  45.588  1.00  0.79           H  
ATOM   1399 2HB  TRP A  89     -38.383  10.395  44.399  1.00  0.79           H  
ATOM   1400  HD1 TRP A  89     -36.110   8.941  44.353  1.00  0.79           H  
ATOM   1401  HE1 TRP A  89     -35.422   6.667  45.390  1.00  0.79           H  
ATOM   1402  HE3 TRP A  89     -40.016   8.337  47.612  1.00  0.79           H  
ATOM   1403  HZ2 TRP A  89     -36.448   4.878  47.373  1.00  0.79           H  
ATOM   1404  HZ3 TRP A  89     -40.110   6.357  49.044  1.00  0.79           H  
ATOM   1405  HH2 TRP A  89     -38.361   4.631  48.932  1.00  0.79           H  
ATOM   1406  N   ASN A  90     -39.533  11.304  48.321  1.00  0.77           N  
ATOM   1407  CA  ASN A  90     -39.997  10.902  49.656  1.00  0.77           C  
ATOM   1408  C   ASN A  90     -41.164   9.912  49.631  1.00  0.77           C  
ATOM   1409  O   ASN A  90     -41.375   9.164  50.581  1.00  0.77           O  
ATOM   1410  CB  ASN A  90     -40.410  12.122  50.468  1.00  0.77           C  
ATOM   1411  CG  ASN A  90     -39.266  13.036  50.787  1.00  0.77           C  
ATOM   1412  ND2 ASN A  90     -39.511  14.326  50.768  1.00  0.77           N  
ATOM   1413  OD1 ASN A  90     -38.152  12.575  51.063  1.00  0.77           O  
ATOM   1414  H   ASN A  90     -40.040  11.999  47.792  1.00  0.77           H  
ATOM   1415  HA  ASN A  90     -39.171  10.407  50.170  1.00  0.77           H  
ATOM   1416 1HB  ASN A  90     -41.166  12.691  49.922  1.00  0.77           H  
ATOM   1417 2HB  ASN A  90     -40.865  11.794  51.402  1.00  0.77           H  
ATOM   1418 1HD2 ASN A  90     -38.781  14.973  50.977  1.00  0.77           H  
ATOM   1419 2HD2 ASN A  90     -40.447  14.693  50.555  1.00  0.77           H  
ATOM   1420  N   GLY A  91     -41.967   9.956  48.565  1.00  0.75           N  
ATOM   1421  CA  GLY A  91     -43.185   9.136  48.465  1.00  0.75           C  
ATOM   1422  C   GLY A  91     -44.354   9.801  49.205  1.00  0.75           C  
ATOM   1423  O   GLY A  91     -45.462   9.271  49.264  1.00  0.75           O  
ATOM   1424  H   GLY A  91     -41.733  10.566  47.798  1.00  0.75           H  
ATOM   1425 1HA  GLY A  91     -43.450   8.977  47.420  1.00  0.75           H  
ATOM   1426 2HA  GLY A  91     -42.996   8.154  48.892  1.00  0.75           H  
ATOM   1427  N   LEU A  92     -44.073  10.961  49.792  1.00  0.73           N  
ATOM   1428  CA  LEU A  92     -45.026  11.722  50.579  1.00  0.73           C  
ATOM   1429  C   LEU A  92     -45.466  13.003  49.880  1.00  0.73           C  
ATOM   1430  O   LEU A  92     -46.631  13.398  49.955  1.00  0.73           O  
ATOM   1431  CB  LEU A  92     -44.348  12.092  51.890  1.00  0.73           C  
ATOM   1432  CG  LEU A  92     -43.876  10.908  52.721  1.00  0.73           C  
ATOM   1433  CD1 LEU A  92     -43.151  11.421  53.939  1.00  0.73           C  
ATOM   1434  CD2 LEU A  92     -45.065  10.048  53.093  1.00  0.73           C  
ATOM   1435  H   LEU A  92     -43.138  11.310  49.699  1.00  0.73           H  
ATOM   1436  HA  LEU A  92     -45.901  11.102  50.769  1.00  0.73           H  
ATOM   1437 1HB  LEU A  92     -43.483  12.720  51.673  1.00  0.73           H  
ATOM   1438 2HB  LEU A  92     -45.046  12.670  52.491  1.00  0.73           H  
ATOM   1439  HG  LEU A  92     -43.173  10.311  52.141  1.00  0.73           H  
ATOM   1440 1HD1 LEU A  92     -42.796  10.577  54.532  1.00  0.73           H  
ATOM   1441 2HD1 LEU A  92     -42.300  12.028  53.625  1.00  0.73           H  
ATOM   1442 3HD1 LEU A  92     -43.829  12.027  54.538  1.00  0.73           H  
ATOM   1443 1HD2 LEU A  92     -44.725   9.196  53.682  1.00  0.73           H  
ATOM   1444 2HD2 LEU A  92     -45.772  10.636  53.678  1.00  0.73           H  
ATOM   1445 3HD2 LEU A  92     -45.553   9.690  52.184  1.00  0.73           H  
ATOM   1446  N   ASP A  93     -44.500  13.658  49.240  1.00  0.70           N  
ATOM   1447  CA  ASP A  93     -44.678  14.942  48.567  1.00  0.70           C  
ATOM   1448  C   ASP A  93     -45.063  14.802  47.115  1.00  0.70           C  
ATOM   1449  O   ASP A  93     -44.617  13.879  46.441  1.00  0.70           O  
ATOM   1450  CB  ASP A  93     -43.381  15.744  48.619  1.00  0.70           C  
ATOM   1451  CG  ASP A  93     -43.040  16.284  50.001  1.00  0.70           C  
ATOM   1452  OD1 ASP A  93     -43.793  17.114  50.492  1.00  0.70           O  
ATOM   1453  OD2 ASP A  93     -42.047  15.880  50.574  1.00  0.70           O1-
ATOM   1454  H   ASP A  93     -43.585  13.245  49.224  1.00  0.70           H  
ATOM   1455  HA  ASP A  93     -45.467  15.494  49.078  1.00  0.70           H  
ATOM   1456 1HB  ASP A  93     -42.558  15.110  48.285  1.00  0.70           H  
ATOM   1457 2HB  ASP A  93     -43.448  16.579  47.913  1.00  0.70           H  
ATOM   1458  N   ASP A  94     -45.841  15.755  46.618  1.00  0.68           N  
ATOM   1459  CA  ASP A  94     -46.135  15.805  45.193  1.00  0.68           C  
ATOM   1460  C   ASP A  94     -44.876  16.105  44.393  1.00  0.68           C  
ATOM   1461  O   ASP A  94     -44.013  16.850  44.871  1.00  0.68           O  
ATOM   1462  CB  ASP A  94     -47.181  16.868  44.849  1.00  0.68           C  
ATOM   1463  CG  ASP A  94     -48.613  16.537  45.300  1.00  0.68           C  
ATOM   1464  OD1 ASP A  94     -48.859  15.450  45.778  1.00  0.68           O  
ATOM   1465  OD2 ASP A  94     -49.466  17.379  45.099  1.00  0.68           O1-
ATOM   1466  H   ASP A  94     -46.203  16.471  47.233  1.00  0.68           H  
ATOM   1467  HA  ASP A  94     -46.508  14.841  44.881  1.00  0.68           H  
ATOM   1468 1HB  ASP A  94     -46.888  17.818  45.290  1.00  0.68           H  
ATOM   1469 2HB  ASP A  94     -47.186  17.005  43.766  1.00  0.68           H  
ATOM   1470  N   VAL A  95     -44.807  15.569  43.174  1.00  0.66           N  
ATOM   1471  CA  VAL A  95     -43.723  15.860  42.245  1.00  0.66           C  
ATOM   1472  C   VAL A  95     -44.305  16.333  40.917  1.00  0.66           C  
ATOM   1473  O   VAL A  95     -45.488  16.134  40.618  1.00  0.66           O  
ATOM   1474  CB  VAL A  95     -42.813  14.631  41.990  1.00  0.66           C  
ATOM   1475  CG1 VAL A  95     -42.172  14.159  43.295  1.00  0.66           C  
ATOM   1476  CG2 VAL A  95     -43.598  13.510  41.299  1.00  0.66           C  
ATOM   1477  H   VAL A  95     -45.542  14.935  42.871  1.00  0.66           H  
ATOM   1478  HA  VAL A  95     -43.109  16.662  42.656  1.00  0.66           H  
ATOM   1479  HB  VAL A  95     -42.010  14.934  41.344  1.00  0.66           H  
ATOM   1480 1HG1 VAL A  95     -41.509  13.319  43.090  1.00  0.66           H  
ATOM   1481 2HG1 VAL A  95     -41.600  14.977  43.729  1.00  0.66           H  
ATOM   1482 3HG1 VAL A  95     -42.944  13.852  43.992  1.00  0.66           H  
ATOM   1483 1HG2 VAL A  95     -42.937  12.668  41.105  1.00  0.66           H  
ATOM   1484 2HG2 VAL A  95     -44.402  13.189  41.915  1.00  0.66           H  
ATOM   1485 3HG2 VAL A  95     -44.001  13.882  40.357  1.00  0.66           H  
ATOM   1486  N   GLN A  96     -43.470  16.963  40.106  1.00  0.65           N  
ATOM   1487  CA  GLN A  96     -43.913  17.423  38.799  1.00  0.65           C  
ATOM   1488  C   GLN A  96     -43.085  16.825  37.682  1.00  0.65           C  
ATOM   1489  O   GLN A  96     -41.859  16.901  37.688  1.00  0.65           O  
ATOM   1490  CB  GLN A  96     -43.861  18.954  38.720  1.00  0.65           C  
ATOM   1491  CG  GLN A  96     -44.831  19.684  39.665  1.00  0.65           C  
ATOM   1492  CD  GLN A  96     -44.763  21.214  39.521  1.00  0.65           C  
ATOM   1493  NE2 GLN A  96     -45.694  21.918  40.160  1.00  0.65           N  
ATOM   1494  OE1 GLN A  96     -43.879  21.754  38.838  1.00  0.65           O  
ATOM   1495  H   GLN A  96     -42.512  17.109  40.411  1.00  0.65           H  
ATOM   1496  HA  GLN A  96     -44.941  17.106  38.645  1.00  0.65           H  
ATOM   1497 1HB  GLN A  96     -42.855  19.290  38.959  1.00  0.65           H  
ATOM   1498 2HB  GLN A  96     -44.068  19.260  37.703  1.00  0.65           H  
ATOM   1499 1HG  GLN A  96     -45.846  19.367  39.425  1.00  0.65           H  
ATOM   1500 2HG  GLN A  96     -44.593  19.425  40.696  1.00  0.65           H  
ATOM   1501 1HE2 GLN A  96     -45.698  22.916  40.101  1.00  0.65           H  
ATOM   1502 2HE2 GLN A  96     -46.406  21.449  40.700  1.00  0.65           H  
ATOM   1503  N   LEU A  97     -43.757  16.221  36.720  1.00  0.65           N  
ATOM   1504  CA  LEU A  97     -43.074  15.634  35.586  1.00  0.65           C  
ATOM   1505  C   LEU A  97     -43.145  16.588  34.409  1.00  0.65           C  
ATOM   1506  O   LEU A  97     -44.227  17.058  34.046  1.00  0.65           O  
ATOM   1507  CB  LEU A  97     -43.673  14.264  35.229  1.00  0.65           C  
ATOM   1508  CG  LEU A  97     -43.079  13.633  33.958  1.00  0.65           C  
ATOM   1509  CD1 LEU A  97     -41.708  13.316  34.135  1.00  0.65           C  
ATOM   1510  CD2 LEU A  97     -43.818  12.387  33.598  1.00  0.65           C  
ATOM   1511  H   LEU A  97     -44.776  16.185  36.765  1.00  0.65           H  
ATOM   1512  HA  LEU A  97     -42.025  15.488  35.837  1.00  0.65           H  
ATOM   1513 1HB  LEU A  97     -43.503  13.576  36.059  1.00  0.65           H  
ATOM   1514 2HB  LEU A  97     -44.751  14.379  35.087  1.00  0.65           H  
ATOM   1515  HG  LEU A  97     -43.130  14.352  33.190  1.00  0.65           H  
ATOM   1516 1HD1 LEU A  97     -41.309  12.907  33.217  1.00  0.65           H  
ATOM   1517 2HD1 LEU A  97     -41.175  14.192  34.391  1.00  0.65           H  
ATOM   1518 3HD1 LEU A  97     -41.648  12.603  34.913  1.00  0.65           H  
ATOM   1519 1HD2 LEU A  97     -43.403  11.959  32.684  1.00  0.65           H  
ATOM   1520 2HD2 LEU A  97     -43.727  11.670  34.406  1.00  0.65           H  
ATOM   1521 3HD2 LEU A  97     -44.842  12.636  33.446  1.00  0.65           H  
ATOM   1522  N   ILE A  98     -41.987  16.926  33.851  1.00  0.68           N  
ATOM   1523  CA  ILE A  98     -41.945  17.828  32.707  1.00  0.68           C  
ATOM   1524  C   ILE A  98     -41.786  16.986  31.454  1.00  0.68           C  
ATOM   1525  O   ILE A  98     -40.686  16.547  31.159  1.00  0.68           O  
ATOM   1526  CB  ILE A  98     -40.752  18.773  32.810  1.00  0.68           C  
ATOM   1527  CG1 ILE A  98     -40.754  19.480  34.184  1.00  0.68           C  
ATOM   1528  CG2 ILE A  98     -40.782  19.747  31.654  1.00  0.68           C  
ATOM   1529  CD1 ILE A  98     -42.008  20.244  34.484  1.00  0.68           C  
ATOM   1530  H   ILE A  98     -41.120  16.525  34.216  1.00  0.68           H  
ATOM   1531  HA  ILE A  98     -42.865  18.397  32.654  1.00  0.68           H  
ATOM   1532  HB  ILE A  98     -39.856  18.201  32.747  1.00  0.68           H  
ATOM   1533 1HG1 ILE A  98     -40.617  18.721  34.965  1.00  0.68           H  
ATOM   1534 2HG1 ILE A  98     -39.912  20.169  34.223  1.00  0.68           H  
ATOM   1535 1HG2 ILE A  98     -39.919  20.407  31.706  1.00  0.68           H  
ATOM   1536 2HG2 ILE A  98     -40.753  19.180  30.724  1.00  0.68           H  
ATOM   1537 3HG2 ILE A  98     -41.701  20.338  31.695  1.00  0.68           H  
ATOM   1538 1HD1 ILE A  98     -41.921  20.702  35.470  1.00  0.68           H  
ATOM   1539 2HD1 ILE A  98     -42.154  21.019  33.733  1.00  0.68           H  
ATOM   1540 3HD1 ILE A  98     -42.855  19.565  34.477  1.00  0.68           H  
ATOM   1541  N   ILE A  99     -42.849  16.799  30.686  1.00  0.74           N  
ATOM   1542  CA  ILE A  99     -42.811  15.794  29.627  1.00  0.74           C  
ATOM   1543  C   ILE A  99     -42.550  16.337  28.260  1.00  0.74           C  
ATOM   1544  O   ILE A  99     -43.281  17.201  27.782  1.00  0.74           O  
ATOM   1545  CB  ILE A  99     -44.158  15.051  29.506  1.00  0.74           C  
ATOM   1546  CG1 ILE A  99     -44.450  14.348  30.700  1.00  0.74           C  
ATOM   1547  CG2 ILE A  99     -44.154  14.115  28.350  1.00  0.74           C  
ATOM   1548  CD1 ILE A  99     -45.292  15.179  31.647  1.00  0.74           C  
ATOM   1549  H   ILE A  99     -43.704  17.292  30.910  1.00  0.74           H  
ATOM   1550  HA  ILE A  99     -42.030  15.075  29.862  1.00  0.74           H  
ATOM   1551  HB  ILE A  99     -44.926  15.755  29.370  1.00  0.74           H  
ATOM   1552 1HG1 ILE A  99     -44.961  13.441  30.461  1.00  0.74           H  
ATOM   1553 2HG1 ILE A  99     -43.517  14.084  31.139  1.00  0.74           H  
ATOM   1554 1HG2 ILE A  99     -45.110  13.616  28.281  1.00  0.74           H  
ATOM   1555 2HG2 ILE A  99     -43.968  14.652  27.428  1.00  0.74           H  
ATOM   1556 3HG2 ILE A  99     -43.378  13.390  28.513  1.00  0.74           H  
ATOM   1557 1HD1 ILE A  99     -45.500  14.641  32.553  1.00  0.74           H  
ATOM   1558 2HD1 ILE A  99     -44.773  16.095  31.883  1.00  0.74           H  
ATOM   1559 3HD1 ILE A  99     -46.225  15.415  31.161  1.00  0.74           H  
ATOM   1560  N   VAL A 100     -41.508  15.818  27.617  1.00  0.81           N  
ATOM   1561  CA  VAL A 100     -41.238  16.246  26.249  1.00  0.81           C  
ATOM   1562  C   VAL A 100     -41.507  15.129  25.239  1.00  0.81           C  
ATOM   1563  O   VAL A 100     -40.684  14.241  25.033  1.00  0.81           O  
ATOM   1564  CB  VAL A 100     -39.798  16.750  26.117  1.00  0.81           C  
ATOM   1565  CG1 VAL A 100     -39.542  17.177  24.711  1.00  0.81           C  
ATOM   1566  CG2 VAL A 100     -39.608  17.900  27.041  1.00  0.81           C  
ATOM   1567  H   VAL A 100     -40.918  15.129  28.103  1.00  0.81           H  
ATOM   1568  HA  VAL A 100     -41.897  17.081  26.008  1.00  0.81           H  
ATOM   1569  HB  VAL A 100     -39.108  15.970  26.365  1.00  0.81           H  
ATOM   1570 1HG1 VAL A 100     -38.524  17.542  24.630  1.00  0.81           H  
ATOM   1571 2HG1 VAL A 100     -39.686  16.329  24.036  1.00  0.81           H  
ATOM   1572 3HG1 VAL A 100     -40.242  17.972  24.445  1.00  0.81           H  
ATOM   1573 1HG2 VAL A 100     -38.599  18.277  26.945  1.00  0.81           H  
ATOM   1574 2HG2 VAL A 100     -40.309  18.660  26.758  1.00  0.81           H  
ATOM   1575 3HG2 VAL A 100     -39.789  17.591  28.072  1.00  0.81           H  
ATOM   1576  N   ALA A 101     -42.688  15.174  24.628  1.00  0.91           N  
ATOM   1577  CA  ALA A 101     -43.119  14.146  23.688  1.00  0.91           C  
ATOM   1578  C   ALA A 101     -42.624  14.478  22.294  1.00  0.91           C  
ATOM   1579  O   ALA A 101     -42.388  15.651  21.995  1.00  0.91           O  
ATOM   1580  CB  ALA A 101     -44.629  13.996  23.726  1.00  0.91           C  
ATOM   1581  H   ALA A 101     -43.308  15.948  24.835  1.00  0.91           H  
ATOM   1582  HA  ALA A 101     -42.672  13.222  23.983  1.00  0.91           H  
ATOM   1583 1HB  ALA A 101     -44.953  13.218  23.045  1.00  0.91           H  
ATOM   1584 2HB  ALA A 101     -44.940  13.739  24.738  1.00  0.91           H  
ATOM   1585 3HB  ALA A 101     -45.082  14.926  23.438  1.00  0.91           H  
ATOM   1586  N   PRO A 102     -42.414  13.491  21.419  1.00  1.02           N  
ATOM   1587  CA  PRO A 102     -42.046  13.731  20.048  1.00  1.02           C  
ATOM   1588  C   PRO A 102     -43.042  14.676  19.407  1.00  1.02           C  
ATOM   1589  O   PRO A 102     -44.252  14.455  19.492  1.00  1.02           O  
ATOM   1590  CB  PRO A 102     -42.154  12.328  19.444  1.00  1.02           C  
ATOM   1591  CG  PRO A 102     -41.890  11.388  20.613  1.00  1.02           C  
ATOM   1592  CD  PRO A 102     -42.524  12.054  21.796  1.00  1.02           C  
ATOM   1593  HA  PRO A 102     -41.020  14.131  19.997  1.00  1.02           H  
ATOM   1594 1HB  PRO A 102     -43.152  12.190  18.999  1.00  1.02           H  
ATOM   1595 2HB  PRO A 102     -41.422  12.214  18.633  1.00  1.02           H  
ATOM   1596 1HG  PRO A 102     -42.316  10.394  20.404  1.00  1.02           H  
ATOM   1597 2HG  PRO A 102     -40.826  11.240  20.766  1.00  1.02           H  
ATOM   1598 1HD  PRO A 102     -43.568  11.740  21.920  1.00  1.02           H  
ATOM   1599 2HD  PRO A 102     -41.895  11.805  22.661  1.00  1.02           H  
ATOM   1600  N   GLY A 103     -42.548  15.717  18.754  1.00  1.11           N  
ATOM   1601  CA  GLY A 103     -43.407  16.671  18.061  1.00  1.11           C  
ATOM   1602  C   GLY A 103     -44.082  17.712  18.969  1.00  1.11           C  
ATOM   1603  O   GLY A 103     -44.824  18.562  18.470  1.00  1.11           O  
ATOM   1604  H   GLY A 103     -41.547  15.854  18.732  1.00  1.11           H  
ATOM   1605 1HA  GLY A 103     -42.817  17.189  17.305  1.00  1.11           H  
ATOM   1606 2HA  GLY A 103     -44.177  16.120  17.524  1.00  1.11           H  
ATOM   1607  N   LYS A 104     -43.832  17.666  20.285  1.00  1.16           N  
ATOM   1608  CA  LYS A 104     -44.516  18.584  21.197  1.00  1.16           C  
ATOM   1609  C   LYS A 104     -43.623  19.357  22.171  1.00  1.16           C  
ATOM   1610  O   LYS A 104     -42.536  18.912  22.562  1.00  1.16           O  
ATOM   1611  CB  LYS A 104     -45.546  17.816  22.016  1.00  1.16           C  
ATOM   1612  CG  LYS A 104     -46.660  17.169  21.204  1.00  1.16           C  
ATOM   1613  CD  LYS A 104     -47.685  16.489  22.101  1.00  1.16           C  
ATOM   1614  CE  LYS A 104     -48.775  15.820  21.281  1.00  1.16           C  
ATOM   1615  NZ  LYS A 104     -49.791  15.154  22.143  1.00  1.16           N1+
ATOM   1616  H   LYS A 104     -43.210  16.955  20.674  1.00  1.16           H  
ATOM   1617  HA  LYS A 104     -45.042  19.323  20.596  1.00  1.16           H  
ATOM   1618 1HB  LYS A 104     -45.033  17.034  22.558  1.00  1.16           H  
ATOM   1619 2HB  LYS A 104     -45.994  18.482  22.756  1.00  1.16           H  
ATOM   1620 1HG  LYS A 104     -47.151  17.923  20.588  1.00  1.16           H  
ATOM   1621 2HG  LYS A 104     -46.227  16.412  20.545  1.00  1.16           H  
ATOM   1622 1HD  LYS A 104     -47.196  15.736  22.712  1.00  1.16           H  
ATOM   1623 2HD  LYS A 104     -48.137  17.229  22.762  1.00  1.16           H  
ATOM   1624 1HE  LYS A 104     -49.270  16.570  20.666  1.00  1.16           H  
ATOM   1625 2HE  LYS A 104     -48.320  15.073  20.629  1.00  1.16           H  
ATOM   1626 1HZ  LYS A 104     -50.495  14.721  21.562  1.00  1.16           H  
ATOM   1627 2HZ  LYS A 104     -49.342  14.448  22.710  1.00  1.16           H  
ATOM   1628 3HZ  LYS A 104     -50.226  15.839  22.744  1.00  1.16           H  
ATOM   1629  N   ALA A 105     -44.134  20.526  22.575  1.00  1.16           N  
ATOM   1630  CA  ALA A 105     -43.552  21.376  23.611  1.00  1.16           C  
ATOM   1631  C   ALA A 105     -43.659  20.690  24.962  1.00  1.16           C  
ATOM   1632  O   ALA A 105     -44.562  19.883  25.174  1.00  1.16           O  
ATOM   1633  CB  ALA A 105     -44.251  22.718  23.657  1.00  1.16           C  
ATOM   1634  H   ALA A 105     -45.006  20.823  22.160  1.00  1.16           H  
ATOM   1635  HA  ALA A 105     -42.497  21.525  23.385  1.00  1.16           H  
ATOM   1636 1HB  ALA A 105     -43.795  23.337  24.431  1.00  1.16           H  
ATOM   1637 2HB  ALA A 105     -44.158  23.214  22.692  1.00  1.16           H  
ATOM   1638 3HB  ALA A 105     -45.304  22.569  23.890  1.00  1.16           H  
ATOM   1639  N   ALA A 106     -42.749  21.005  25.871  1.00  1.09           N  
ATOM   1640  CA  ALA A 106     -42.791  20.418  27.204  1.00  1.09           C  
ATOM   1641  C   ALA A 106     -44.080  20.747  27.959  1.00  1.09           C  
ATOM   1642  O   ALA A 106     -44.521  21.901  27.953  1.00  1.09           O  
ATOM   1643  CB  ALA A 106     -41.619  20.927  28.018  1.00  1.09           C  
ATOM   1644  H   ALA A 106     -42.019  21.661  25.644  1.00  1.09           H  
ATOM   1645  HA  ALA A 106     -42.722  19.346  27.090  1.00  1.09           H  
ATOM   1646 1HB  ALA A 106     -41.648  20.457  28.987  1.00  1.09           H  
ATOM   1647 2HB  ALA A 106     -40.685  20.696  27.529  1.00  1.09           H  
ATOM   1648 3HB  ALA A 106     -41.702  22.004  28.132  1.00  1.09           H  
ATOM   1649  N   ILE A 107     -44.627  19.761  28.683  1.00  1.00           N  
ATOM   1650  CA  ILE A 107     -45.810  19.995  29.527  1.00  1.00           C  
ATOM   1651  C   ILE A 107     -45.522  19.614  30.983  1.00  1.00           C  
ATOM   1652  O   ILE A 107     -44.775  18.679  31.245  1.00  1.00           O  
ATOM   1653  CB  ILE A 107     -47.025  19.196  29.021  1.00  1.00           C  
ATOM   1654  CG1 ILE A 107     -46.693  17.736  29.081  1.00  1.00           C  
ATOM   1655  CG2 ILE A 107     -47.383  19.616  27.593  1.00  1.00           C  
ATOM   1656  CD1 ILE A 107     -47.843  16.795  28.815  1.00  1.00           C  
ATOM   1657  H   ILE A 107     -44.222  18.826  28.597  1.00  1.00           H  
ATOM   1658  HA  ILE A 107     -46.059  21.054  29.494  1.00  1.00           H  
ATOM   1659  HB  ILE A 107     -47.875  19.373  29.681  1.00  1.00           H  
ATOM   1660 1HG1 ILE A 107     -45.910  17.541  28.349  1.00  1.00           H  
ATOM   1661 2HG1 ILE A 107     -46.305  17.529  30.071  1.00  1.00           H  
ATOM   1662 1HG2 ILE A 107     -48.242  19.045  27.250  1.00  1.00           H  
ATOM   1663 2HG2 ILE A 107     -47.622  20.679  27.577  1.00  1.00           H  
ATOM   1664 3HG2 ILE A 107     -46.536  19.428  26.929  1.00  1.00           H  
ATOM   1665 1HD1 ILE A 107     -47.492  15.765  28.886  1.00  1.00           H  
ATOM   1666 2HD1 ILE A 107     -48.626  16.962  29.547  1.00  1.00           H  
ATOM   1667 3HD1 ILE A 107     -48.233  16.976  27.816  1.00  1.00           H  
ATOM   1668  N   ASN A 108     -46.139  20.316  31.932  1.00  0.90           N  
ATOM   1669  CA  ASN A 108     -45.921  20.056  33.366  1.00  0.90           C  
ATOM   1670  C   ASN A 108     -47.095  19.373  34.074  1.00  0.90           C  
ATOM   1671  O   ASN A 108     -48.148  19.987  34.272  1.00  0.90           O  
ATOM   1672  CB  ASN A 108     -45.555  21.358  34.057  1.00  0.90           C  
ATOM   1673  CG  ASN A 108     -45.256  21.230  35.530  1.00  0.90           C  
ATOM   1674  ND2 ASN A 108     -44.434  22.124  36.033  1.00  0.90           N  
ATOM   1675  OD1 ASN A 108     -45.770  20.341  36.209  1.00  0.90           O  
ATOM   1676  H   ASN A 108     -46.760  21.065  31.661  1.00  0.90           H  
ATOM   1677  HA  ASN A 108     -45.074  19.379  33.459  1.00  0.90           H  
ATOM   1678 1HB  ASN A 108     -44.679  21.783  33.567  1.00  0.90           H  
ATOM   1679 2HB  ASN A 108     -46.370  22.070  33.932  1.00  0.90           H  
ATOM   1680 1HD2 ASN A 108     -44.197  22.102  37.019  1.00  0.90           H  
ATOM   1681 2HD2 ASN A 108     -44.045  22.831  35.446  1.00  0.90           H  
ATOM   1682  N   ILE A 109     -46.920  18.090  34.408  1.00  0.82           N  
ATOM   1683  CA  ILE A 109     -47.967  17.284  35.034  1.00  0.82           C  
ATOM   1684  C   ILE A 109     -47.647  16.934  36.496  1.00  0.82           C  
ATOM   1685  O   ILE A 109     -46.599  16.360  36.800  1.00  0.82           O  
ATOM   1686  CB  ILE A 109     -48.186  16.007  34.210  1.00  0.82           C  
ATOM   1687  CG1 ILE A 109     -48.518  16.418  32.733  1.00  0.82           C  
ATOM   1688  CG2 ILE A 109     -49.277  15.139  34.834  1.00  0.82           C  
ATOM   1689  CD1 ILE A 109     -49.749  17.256  32.580  1.00  0.82           C  
ATOM   1690  H   ILE A 109     -46.011  17.666  34.225  1.00  0.82           H  
ATOM   1691  HA  ILE A 109     -48.891  17.858  35.023  1.00  0.82           H  
ATOM   1692  HB  ILE A 109     -47.256  15.440  34.181  1.00  0.82           H  
ATOM   1693 1HG1 ILE A 109     -47.676  16.983  32.333  1.00  0.82           H  
ATOM   1694 2HG1 ILE A 109     -48.652  15.536  32.133  1.00  0.82           H  
ATOM   1695 1HG2 ILE A 109     -49.415  14.238  34.245  1.00  0.82           H  
ATOM   1696 2HG2 ILE A 109     -48.992  14.863  35.852  1.00  0.82           H  
ATOM   1697 3HG2 ILE A 109     -50.212  15.697  34.862  1.00  0.82           H  
ATOM   1698 1HD1 ILE A 109     -49.896  17.497  31.531  1.00  0.82           H  
ATOM   1699 2HD1 ILE A 109     -50.611  16.701  32.949  1.00  0.82           H  
ATOM   1700 3HD1 ILE A 109     -49.645  18.176  33.148  1.00  0.82           H  
ATOM   1701  N   GLN A 110     -48.557  17.282  37.408  1.00  0.77           N  
ATOM   1702  CA  GLN A 110     -48.323  17.040  38.835  1.00  0.77           C  
ATOM   1703  C   GLN A 110     -48.959  15.744  39.325  1.00  0.77           C  
ATOM   1704  O   GLN A 110     -50.107  15.438  38.993  1.00  0.77           O  
ATOM   1705  CB  GLN A 110     -48.794  18.242  39.662  1.00  0.77           C  
ATOM   1706  CG  GLN A 110     -48.501  18.154  41.167  1.00  0.77           C  
ATOM   1707  CD  GLN A 110     -48.762  19.498  41.848  1.00  0.77           C  
ATOM   1708  NE2 GLN A 110     -49.134  19.526  43.134  1.00  0.77           N  
ATOM   1709  OE1 GLN A 110     -48.621  20.531  41.173  1.00  0.77           O  
ATOM   1710  H   GLN A 110     -49.406  17.740  37.108  1.00  0.77           H  
ATOM   1711  HA  GLN A 110     -47.252  16.945  38.990  1.00  0.77           H  
ATOM   1712 1HB  GLN A 110     -48.324  19.147  39.279  1.00  0.77           H  
ATOM   1713 2HB  GLN A 110     -49.870  18.359  39.542  1.00  0.77           H  
ATOM   1714 1HG  GLN A 110     -49.145  17.400  41.626  1.00  0.77           H  
ATOM   1715 2HG  GLN A 110     -47.451  17.887  41.310  1.00  0.77           H  
ATOM   1716 1HE2 GLN A 110     -49.308  20.399  43.582  1.00  0.77           H  
ATOM   1717 2HE2 GLN A 110     -49.250  18.665  43.692  1.00  0.77           H  
ATOM   1718  N   THR A 111     -48.189  14.986  40.106  1.00  0.75           N  
ATOM   1719  CA  THR A 111     -48.643  13.719  40.673  1.00  0.75           C  
ATOM   1720  C   THR A 111     -47.934  13.380  41.973  1.00  0.75           C  
ATOM   1721  O   THR A 111     -46.781  13.749  42.163  1.00  0.75           O  
ATOM   1722  CB  THR A 111     -48.355  12.572  39.699  1.00  0.75           C  
ATOM   1723  CG2 THR A 111     -46.856  12.395  39.571  1.00  0.75           C  
ATOM   1724  OG1 THR A 111     -48.933  11.353  40.201  1.00  0.75           O  
ATOM   1725  H   THR A 111     -47.244  15.316  40.311  1.00  0.75           H  
ATOM   1726  HA  THR A 111     -49.714  13.783  40.867  1.00  0.75           H  
ATOM   1727  HB  THR A 111     -48.784  12.800  38.725  1.00  0.75           H  
ATOM   1728  HG1 THR A 111     -48.554  11.142  41.074  1.00  0.75           H  
ATOM   1729 1HG2 THR A 111     -46.655  11.590  38.890  1.00  0.75           H  
ATOM   1730 2HG2 THR A 111     -46.410  13.318  39.191  1.00  0.75           H  
ATOM   1731 3HG2 THR A 111     -46.433  12.162  40.549  1.00  0.75           H  
ATOM   1732  N   LYS A 112     -48.581  12.633  42.857  1.00  0.76           N  
ATOM   1733  CA  LYS A 112     -47.854  12.153  44.028  1.00  0.76           C  
ATOM   1734  C   LYS A 112     -47.222  10.819  43.651  1.00  0.76           C  
ATOM   1735  O   LYS A 112     -47.922   9.996  43.061  1.00  0.76           O  
ATOM   1736  CB  LYS A 112     -48.766  12.014  45.246  1.00  0.76           C  
ATOM   1737  CG  LYS A 112     -48.031  11.630  46.538  1.00  0.76           C  
ATOM   1738  CD  LYS A 112     -48.957  11.589  47.722  1.00  0.76           C  
ATOM   1739  CE  LYS A 112     -49.391  13.003  48.084  1.00  0.76           C  
ATOM   1740  NZ  LYS A 112     -50.200  13.041  49.320  1.00  0.76           N1+
ATOM   1741  H   LYS A 112     -49.548  12.375  42.702  1.00  0.76           H  
ATOM   1742  HA  LYS A 112     -47.088  12.868  44.272  1.00  0.76           H  
ATOM   1743 1HB  LYS A 112     -49.276  12.965  45.429  1.00  0.76           H  
ATOM   1744 2HB  LYS A 112     -49.527  11.260  45.052  1.00  0.76           H  
ATOM   1745 1HG  LYS A 112     -47.546  10.656  46.422  1.00  0.76           H  
ATOM   1746 2HG  LYS A 112     -47.263  12.376  46.748  1.00  0.76           H  
ATOM   1747 1HD  LYS A 112     -49.828  10.980  47.493  1.00  0.76           H  
ATOM   1748 2HD  LYS A 112     -48.427  11.150  48.572  1.00  0.76           H  
ATOM   1749 1HE  LYS A 112     -48.503  13.622  48.217  1.00  0.76           H  
ATOM   1750 2HE  LYS A 112     -49.980  13.416  47.263  1.00  0.76           H  
ATOM   1751 1HZ  LYS A 112     -50.458  13.996  49.515  1.00  0.76           H  
ATOM   1752 2HZ  LYS A 112     -51.027  12.484  49.194  1.00  0.76           H  
ATOM   1753 3HZ  LYS A 112     -49.657  12.674  50.090  1.00  0.76           H  
ATOM   1754  N   PRO A 113     -45.919  10.590  43.872  1.00  0.81           N  
ATOM   1755  CA  PRO A 113     -45.265   9.340  43.583  1.00  0.81           C  
ATOM   1756  C   PRO A 113     -45.671   8.308  44.613  1.00  0.81           C  
ATOM   1757  O   PRO A 113     -45.955   8.648  45.761  1.00  0.81           O  
ATOM   1758  CB  PRO A 113     -43.784   9.697  43.673  1.00  0.81           C  
ATOM   1759  CG  PRO A 113     -43.732  10.828  44.665  1.00  0.81           C  
ATOM   1760  CD  PRO A 113     -45.049  11.590  44.486  1.00  0.81           C  
ATOM   1761  HA  PRO A 113     -45.542   9.014  42.572  1.00  0.81           H  
ATOM   1762 1HB  PRO A 113     -43.205   8.805  43.977  1.00  0.81           H  
ATOM   1763 2HB  PRO A 113     -43.435   9.985  42.689  1.00  0.81           H  
ATOM   1764 1HG  PRO A 113     -43.618  10.443  45.673  1.00  0.81           H  
ATOM   1765 2HG  PRO A 113     -42.853  11.452  44.467  1.00  0.81           H  
ATOM   1766 1HD  PRO A 113     -45.416  11.843  45.473  1.00  0.81           H  
ATOM   1767 2HD  PRO A 113     -44.930  12.466  43.867  1.00  0.81           H  
ATOM   1768  N   GLY A 114     -45.636   7.055  44.227  1.00  0.88           N  
ATOM   1769  CA  GLY A 114     -45.843   5.967  45.157  1.00  0.88           C  
ATOM   1770  C   GLY A 114     -44.492   5.350  45.397  1.00  0.88           C  
ATOM   1771  O   GLY A 114     -43.476   5.946  45.021  1.00  0.88           O  
ATOM   1772  H   GLY A 114     -45.405   6.854  43.263  1.00  0.88           H  
ATOM   1773 1HA  GLY A 114     -46.269   6.335  46.091  1.00  0.88           H  
ATOM   1774 2HA  GLY A 114     -46.527   5.233  44.734  1.00  0.88           H  
ATOM   1775  N   ILE A 115     -44.469   4.180  46.024  1.00  0.98           N  
ATOM   1776  CA  ILE A 115     -43.207   3.506  46.278  1.00  0.98           C  
ATOM   1777  C   ILE A 115     -43.258   2.081  45.737  1.00  0.98           C  
ATOM   1778  O   ILE A 115     -44.152   1.305  46.080  1.00  0.98           O  
ATOM   1779  CB  ILE A 115     -42.854   3.511  47.771  1.00  0.98           C  
ATOM   1780  CG1 ILE A 115     -42.760   4.958  48.295  1.00  0.98           C  
ATOM   1781  CG2 ILE A 115     -41.531   2.826  47.957  1.00  0.98           C  
ATOM   1782  CD1 ILE A 115     -42.561   5.047  49.785  1.00  0.98           C  
ATOM   1783  H   ILE A 115     -45.334   3.748  46.318  1.00  0.98           H  
ATOM   1784  HA  ILE A 115     -42.412   4.027  45.746  1.00  0.98           H  
ATOM   1785  HB  ILE A 115     -43.621   2.989  48.341  1.00  0.98           H  
ATOM   1786 1HG1 ILE A 115     -41.937   5.454  47.789  1.00  0.98           H  
ATOM   1787 2HG1 ILE A 115     -43.676   5.490  48.062  1.00  0.98           H  
ATOM   1788 1HG2 ILE A 115     -41.268   2.827  49.015  1.00  0.98           H  
ATOM   1789 2HG2 ILE A 115     -41.590   1.797  47.603  1.00  0.98           H  
ATOM   1790 3HG2 ILE A 115     -40.764   3.359  47.390  1.00  0.98           H  
ATOM   1791 1HD1 ILE A 115     -42.502   6.093  50.088  1.00  0.98           H  
ATOM   1792 2HD1 ILE A 115     -43.399   4.571  50.295  1.00  0.98           H  
ATOM   1793 3HD1 ILE A 115     -41.634   4.537  50.060  1.00  0.98           H  
ATOM   1794  N   PHE A 116     -42.316   1.764  44.866  1.00  1.11           N  
ATOM   1795  CA  PHE A 116     -42.213   0.465  44.229  1.00  1.11           C  
ATOM   1796  C   PHE A 116     -41.116  -0.371  44.880  1.00  1.11           C  
ATOM   1797  O   PHE A 116     -39.983   0.084  45.049  1.00  1.11           O  
ATOM   1798  CB  PHE A 116     -41.988   0.660  42.726  1.00  1.11           C  
ATOM   1799  CG  PHE A 116     -41.864  -0.590  41.911  1.00  1.11           C  
ATOM   1800  CD1 PHE A 116     -42.925  -1.477  41.803  1.00  1.11           C  
ATOM   1801  CD2 PHE A 116     -40.710  -0.858  41.204  1.00  1.11           C  
ATOM   1802  CE1 PHE A 116     -42.819  -2.616  41.029  1.00  1.11           C  
ATOM   1803  CE2 PHE A 116     -40.608  -1.992  40.421  1.00  1.11           C  
ATOM   1804  CZ  PHE A 116     -41.660  -2.872  40.339  1.00  1.11           C  
ATOM   1805  H   PHE A 116     -41.614   2.461  44.640  1.00  1.11           H  
ATOM   1806  HA  PHE A 116     -43.159  -0.060  44.362  1.00  1.11           H  
ATOM   1807 1HB  PHE A 116     -42.814   1.244  42.319  1.00  1.11           H  
ATOM   1808 2HB  PHE A 116     -41.086   1.250  42.579  1.00  1.11           H  
ATOM   1809  HD1 PHE A 116     -43.847  -1.270  42.346  1.00  1.11           H  
ATOM   1810  HD2 PHE A 116     -39.876  -0.161  41.268  1.00  1.11           H  
ATOM   1811  HE1 PHE A 116     -43.657  -3.308  40.961  1.00  1.11           H  
ATOM   1812  HE2 PHE A 116     -39.690  -2.192  39.870  1.00  1.11           H  
ATOM   1813  HZ  PHE A 116     -41.577  -3.767  39.725  1.00  1.11           H  
ATOM   1814  N   LYS A 117     -41.463  -1.574  45.319  1.00  1.23           N  
ATOM   1815  CA  LYS A 117     -40.473  -2.430  45.962  1.00  1.23           C  
ATOM   1816  C   LYS A 117     -39.812  -3.357  44.953  1.00  1.23           C  
ATOM   1817  O   LYS A 117     -40.497  -4.071  44.216  1.00  1.23           O  
ATOM   1818  CB  LYS A 117     -41.099  -3.233  47.098  1.00  1.23           C  
ATOM   1819  CG  LYS A 117     -40.095  -4.080  47.874  1.00  1.23           C  
ATOM   1820  CD  LYS A 117     -40.755  -4.807  49.039  1.00  1.23           C  
ATOM   1821  CE  LYS A 117     -39.748  -5.665  49.793  1.00  1.23           C  
ATOM   1822  NZ  LYS A 117     -40.378  -6.383  50.937  1.00  1.23           N1+
ATOM   1823  H   LYS A 117     -42.408  -1.906  45.184  1.00  1.23           H  
ATOM   1824  HA  LYS A 117     -39.690  -1.804  46.388  1.00  1.23           H  
ATOM   1825 1HB  LYS A 117     -41.581  -2.552  47.801  1.00  1.23           H  
ATOM   1826 2HB  LYS A 117     -41.863  -3.899  46.700  1.00  1.23           H  
ATOM   1827 1HG  LYS A 117     -39.644  -4.818  47.205  1.00  1.23           H  
ATOM   1828 2HG  LYS A 117     -39.301  -3.435  48.256  1.00  1.23           H  
ATOM   1829 1HD  LYS A 117     -41.186  -4.075  49.726  1.00  1.23           H  
ATOM   1830 2HD  LYS A 117     -41.556  -5.444  48.664  1.00  1.23           H  
ATOM   1831 1HE  LYS A 117     -39.320  -6.396  49.108  1.00  1.23           H  
ATOM   1832 2HE  LYS A 117     -38.949  -5.027  50.173  1.00  1.23           H  
ATOM   1833 1HZ  LYS A 117     -39.682  -6.940  51.411  1.00  1.23           H  
ATOM   1834 2HZ  LYS A 117     -40.768  -5.711  51.583  1.00  1.23           H  
ATOM   1835 3HZ  LYS A 117     -41.113  -6.984  50.593  1.00  1.23           H  
ATOM   1836  N   THR A 118     -38.481  -3.353  44.936  1.00  1.33           N  
ATOM   1837  CA  THR A 118     -37.714  -4.182  44.025  1.00  1.33           C  
ATOM   1838  C   THR A 118     -36.798  -5.062  44.888  1.00  1.33           C  
ATOM   1839  O   THR A 118     -36.661  -4.803  46.082  1.00  1.33           O  
ATOM   1840  CB  THR A 118     -36.820  -3.295  43.132  1.00  1.33           C  
ATOM   1841  CG2 THR A 118     -37.631  -2.111  42.656  1.00  1.33           C  
ATOM   1842  OG1 THR A 118     -35.721  -2.803  43.909  1.00  1.33           O  
ATOM   1843  H   THR A 118     -37.965  -2.718  45.546  1.00  1.33           H  
ATOM   1844  HA  THR A 118     -38.396  -4.784  43.431  1.00  1.33           H  
ATOM   1845  HB  THR A 118     -36.461  -3.824  42.275  1.00  1.33           H  
ATOM   1846  HG1 THR A 118     -36.065  -2.193  44.611  1.00  1.33           H  
ATOM   1847 1HG2 THR A 118     -37.014  -1.463  42.037  1.00  1.33           H  
ATOM   1848 2HG2 THR A 118     -38.461  -2.482  42.083  1.00  1.33           H  
ATOM   1849 3HG2 THR A 118     -38.002  -1.542  43.513  1.00  1.33           H  
ATOM   1850  N   PRO A 119     -36.103  -6.066  44.328  1.00  1.38           N  
ATOM   1851  CA  PRO A 119     -35.101  -6.873  45.011  1.00  1.38           C  
ATOM   1852  C   PRO A 119     -33.941  -6.045  45.589  1.00  1.38           C  
ATOM   1853  O   PRO A 119     -33.176  -6.555  46.409  1.00  1.38           O  
ATOM   1854  CB  PRO A 119     -34.608  -7.804  43.895  1.00  1.38           C  
ATOM   1855  CG  PRO A 119     -35.769  -7.898  42.932  1.00  1.38           C  
ATOM   1856  CD  PRO A 119     -36.393  -6.526  42.944  1.00  1.38           C  
ATOM   1857  HA  PRO A 119     -35.589  -7.449  45.806  1.00  1.38           H  
ATOM   1858 1HB  PRO A 119     -33.703  -7.382  43.434  1.00  1.38           H  
ATOM   1859 2HB  PRO A 119     -34.325  -8.777  44.322  1.00  1.38           H  
ATOM   1860 1HG  PRO A 119     -35.409  -8.192  41.934  1.00  1.38           H  
ATOM   1861 2HG  PRO A 119     -36.467  -8.683  43.260  1.00  1.38           H  
ATOM   1862 1HD  PRO A 119     -35.883  -5.913  42.201  1.00  1.38           H  
ATOM   1863 2HD  PRO A 119     -37.467  -6.626  42.754  1.00  1.38           H  
ATOM   1864  N   GLN A 120     -33.758  -4.803  45.117  1.00  1.35           N  
ATOM   1865  CA  GLN A 120     -32.675  -3.949  45.578  1.00  1.35           C  
ATOM   1866  C   GLN A 120     -33.149  -2.940  46.625  1.00  1.35           C  
ATOM   1867  O   GLN A 120     -32.379  -2.079  47.058  1.00  1.35           O  
ATOM   1868  CB  GLN A 120     -32.063  -3.211  44.388  1.00  1.35           C  
ATOM   1869  CG  GLN A 120     -31.466  -4.131  43.330  1.00  1.35           C  
ATOM   1870  CD  GLN A 120     -30.291  -4.977  43.853  1.00  1.35           C  
ATOM   1871  NE2 GLN A 120     -30.380  -6.292  43.658  1.00  1.35           N  
ATOM   1872  OE1 GLN A 120     -29.310  -4.441  44.421  1.00  1.35           O  
ATOM   1873  H   GLN A 120     -34.415  -4.368  44.471  1.00  1.35           H  
ATOM   1874  HA  GLN A 120     -31.911  -4.575  46.037  1.00  1.35           H  
ATOM   1875 1HB  GLN A 120     -32.834  -2.604  43.911  1.00  1.35           H  
ATOM   1876 2HB  GLN A 120     -31.283  -2.538  44.738  1.00  1.35           H  
ATOM   1877 1HG  GLN A 120     -32.246  -4.812  42.989  1.00  1.35           H  
ATOM   1878 2HG  GLN A 120     -31.117  -3.524  42.497  1.00  1.35           H  
ATOM   1879 1HE2 GLN A 120     -29.651  -6.901  43.979  1.00  1.35           H  
ATOM   1880 2HE2 GLN A 120     -31.180  -6.678  43.200  1.00  1.35           H  
ATOM   1881  N   GLY A 121     -34.421  -3.028  47.018  1.00  1.26           N  
ATOM   1882  CA  GLY A 121     -34.991  -2.076  47.959  1.00  1.26           C  
ATOM   1883  C   GLY A 121     -36.059  -1.220  47.288  1.00  1.26           C  
ATOM   1884  O   GLY A 121     -36.500  -1.515  46.172  1.00  1.26           O  
ATOM   1885  H   GLY A 121     -35.021  -3.766  46.653  1.00  1.26           H  
ATOM   1886 1HA  GLY A 121     -35.431  -2.618  48.796  1.00  1.26           H  
ATOM   1887 2HA  GLY A 121     -34.209  -1.437  48.363  1.00  1.26           H  
ATOM   1888  N   GLU A 122     -36.510  -0.188  47.990  1.00  1.13           N  
ATOM   1889  CA  GLU A 122     -37.597   0.648  47.495  1.00  1.13           C  
ATOM   1890  C   GLU A 122     -37.136   1.779  46.578  1.00  1.13           C  
ATOM   1891  O   GLU A 122     -36.054   2.340  46.771  1.00  1.13           O  
ATOM   1892  CB  GLU A 122     -38.352   1.230  48.682  1.00  1.13           C  
ATOM   1893  CG  GLU A 122     -39.112   0.203  49.517  1.00  1.13           C  
ATOM   1894  CD  GLU A 122     -39.867   0.823  50.680  1.00  1.13           C  
ATOM   1895  OE1 GLU A 122     -39.592   1.953  51.014  1.00  1.13           O  
ATOM   1896  OE2 GLU A 122     -40.722   0.166  51.225  1.00  1.13           O1-
ATOM   1897  H   GLU A 122     -36.097   0.018  48.890  1.00  1.13           H  
ATOM   1898  HA  GLU A 122     -38.278   0.019  46.924  1.00  1.13           H  
ATOM   1899 1HB  GLU A 122     -37.647   1.730  49.342  1.00  1.13           H  
ATOM   1900 2HB  GLU A 122     -39.026   1.975  48.331  1.00  1.13           H  
ATOM   1901 1HG  GLU A 122     -39.826  -0.310  48.867  1.00  1.13           H  
ATOM   1902 2HG  GLU A 122     -38.410  -0.538  49.893  1.00  1.13           H  
ATOM   1903  N   ILE A 123     -37.997   2.144  45.624  1.00  1.01           N  
ATOM   1904  CA  ILE A 123     -37.760   3.286  44.745  1.00  1.01           C  
ATOM   1905  C   ILE A 123     -39.072   4.050  44.527  1.00  1.01           C  
ATOM   1906  O   ILE A 123     -40.141   3.454  44.429  1.00  1.01           O  
ATOM   1907  CB  ILE A 123     -37.144   2.815  43.409  1.00  1.01           C  
ATOM   1908  CG1 ILE A 123     -36.695   4.021  42.552  1.00  1.01           C  
ATOM   1909  CG2 ILE A 123     -38.179   2.005  42.625  1.00  1.01           C  
ATOM   1910  CD1 ILE A 123     -35.742   3.636  41.429  1.00  1.01           C  
ATOM   1911  H   ILE A 123     -38.837   1.582  45.491  1.00  1.01           H  
ATOM   1912  HA  ILE A 123     -37.048   3.953  45.218  1.00  1.01           H  
ATOM   1913  HB  ILE A 123     -36.270   2.193  43.609  1.00  1.01           H  
ATOM   1914 1HG1 ILE A 123     -37.575   4.479  42.101  1.00  1.01           H  
ATOM   1915 2HG1 ILE A 123     -36.209   4.761  43.186  1.00  1.01           H  
ATOM   1916 1HG2 ILE A 123     -37.743   1.666  41.687  1.00  1.01           H  
ATOM   1917 2HG2 ILE A 123     -38.488   1.142  43.214  1.00  1.01           H  
ATOM   1918 3HG2 ILE A 123     -39.046   2.637  42.416  1.00  1.01           H  
ATOM   1919 1HD1 ILE A 123     -35.477   4.525  40.854  1.00  1.01           H  
ATOM   1920 2HD1 ILE A 123     -34.842   3.198  41.858  1.00  1.01           H  
ATOM   1921 3HD1 ILE A 123     -36.206   2.912  40.781  1.00  1.01           H  
ATOM   1922  N   GLY A 124     -39.012   5.369  44.452  1.00  0.92           N  
ATOM   1923  CA  GLY A 124     -40.234   6.133  44.224  1.00  0.92           C  
ATOM   1924  C   GLY A 124     -40.699   5.896  42.807  1.00  0.92           C  
ATOM   1925  O   GLY A 124     -39.876   5.573  41.953  1.00  0.92           O  
ATOM   1926  H   GLY A 124     -38.124   5.847  44.543  1.00  0.92           H  
ATOM   1927 1HA  GLY A 124     -41.000   5.831  44.934  1.00  0.92           H  
ATOM   1928 2HA  GLY A 124     -40.045   7.194  44.377  1.00  0.92           H  
ATOM   1929  N   ALA A 125     -41.988   6.075  42.530  1.00  0.87           N  
ATOM   1930  CA  ALA A 125     -42.453   5.888  41.155  1.00  0.87           C  
ATOM   1931  C   ALA A 125     -43.722   6.669  40.826  1.00  0.87           C  
ATOM   1932  O   ALA A 125     -44.552   6.919  41.697  1.00  0.87           O  
ATOM   1933  CB  ALA A 125     -42.695   4.418  40.913  1.00  0.87           C  
ATOM   1934  H   ALA A 125     -42.628   6.298  43.291  1.00  0.87           H  
ATOM   1935  HA  ALA A 125     -41.669   6.234  40.495  1.00  0.87           H  
ATOM   1936 1HB  ALA A 125     -42.972   4.310  39.887  1.00  0.87           H  
ATOM   1937 2HB  ALA A 125     -41.789   3.849  41.109  1.00  0.87           H  
ATOM   1938 3HB  ALA A 125     -43.490   4.062  41.565  1.00  0.87           H  
ATOM   1939  N   VAL A 126     -43.937   6.998  39.552  1.00  0.86           N  
ATOM   1940  CA  VAL A 126     -45.167   7.721  39.223  1.00  0.86           C  
ATOM   1941  C   VAL A 126     -46.092   6.972  38.260  1.00  0.86           C  
ATOM   1942  O   VAL A 126     -45.670   6.379  37.263  1.00  0.86           O  
ATOM   1943  CB  VAL A 126     -44.808   9.102  38.622  1.00  0.86           C  
ATOM   1944  CG1 VAL A 126     -44.069   9.972  39.664  1.00  0.86           C  
ATOM   1945  CG2 VAL A 126     -43.941   8.916  37.386  1.00  0.86           C  
ATOM   1946  H   VAL A 126     -43.235   6.764  38.850  1.00  0.86           H  
ATOM   1947  HA  VAL A 126     -45.722   7.897  40.143  1.00  0.86           H  
ATOM   1948  HB  VAL A 126     -45.721   9.609  38.348  1.00  0.86           H  
ATOM   1949 1HG1 VAL A 126     -43.840  10.947  39.230  1.00  0.86           H  
ATOM   1950 2HG1 VAL A 126     -44.705  10.108  40.536  1.00  0.86           H  
ATOM   1951 3HG1 VAL A 126     -43.144   9.484  39.957  1.00  0.86           H  
ATOM   1952 1HG2 VAL A 126     -43.701   9.888  36.956  1.00  0.86           H  
ATOM   1953 2HG2 VAL A 126     -43.015   8.400  37.662  1.00  0.86           H  
ATOM   1954 3HG2 VAL A 126     -44.485   8.323  36.655  1.00  0.86           H  
ATOM   1955  N   SER A 127     -47.395   7.069  38.518  1.00  0.87           N  
ATOM   1956  CA  SER A 127     -48.392   6.367  37.703  1.00  0.87           C  
ATOM   1957  C   SER A 127     -48.822   7.155  36.484  1.00  0.87           C  
ATOM   1958  O   SER A 127     -49.976   7.579  36.380  1.00  0.87           O  
ATOM   1959  CB  SER A 127     -49.617   6.060  38.538  1.00  0.87           C  
ATOM   1960  OG  SER A 127     -49.318   5.183  39.590  1.00  0.87           O  
ATOM   1961  H   SER A 127     -47.701   7.603  39.322  1.00  0.87           H  
ATOM   1962  HA  SER A 127     -47.956   5.432  37.355  1.00  0.87           H  
ATOM   1963 1HB  SER A 127     -50.017   6.990  38.940  1.00  0.87           H  
ATOM   1964 2HB  SER A 127     -50.387   5.620  37.903  1.00  0.87           H  
ATOM   1965  HG  SER A 127     -49.162   4.329  39.180  1.00  0.87           H  
ATOM   1966  N   LEU A 128     -47.878   7.377  35.589  1.00  0.90           N  
ATOM   1967  CA  LEU A 128     -48.149   8.168  34.407  1.00  0.90           C  
ATOM   1968  C   LEU A 128     -47.803   7.436  33.103  1.00  0.90           C  
ATOM   1969  O   LEU A 128     -46.731   6.836  32.980  1.00  0.90           O  
ATOM   1970  CB  LEU A 128     -47.353   9.458  34.488  1.00  0.90           C  
ATOM   1971  CG  LEU A 128     -47.586  10.387  35.719  1.00  0.90           C  
ATOM   1972  CD1 LEU A 128     -46.552  11.498  35.721  1.00  0.90           C  
ATOM   1973  CD2 LEU A 128     -48.965  10.987  35.652  1.00  0.90           C  
ATOM   1974  H   LEU A 128     -46.962   6.971  35.773  1.00  0.90           H  
ATOM   1975  HA  LEU A 128     -49.211   8.405  34.387  1.00  0.90           H  
ATOM   1976 1HB  LEU A 128     -46.293   9.256  34.380  1.00  0.90           H  
ATOM   1977 2HB  LEU A 128     -47.697  10.006  33.661  1.00  0.90           H  
ATOM   1978  HG  LEU A 128     -47.476   9.814  36.636  1.00  0.90           H  
ATOM   1979 1HD1 LEU A 128     -46.707  12.145  36.578  1.00  0.90           H  
ATOM   1980 2HD1 LEU A 128     -45.561  11.063  35.773  1.00  0.90           H  
ATOM   1981 3HD1 LEU A 128     -46.649  12.084  34.822  1.00  0.90           H  
ATOM   1982 1HD2 LEU A 128     -49.122  11.638  36.513  1.00  0.90           H  
ATOM   1983 2HD2 LEU A 128     -49.065  11.569  34.734  1.00  0.90           H  
ATOM   1984 3HD2 LEU A 128     -49.708  10.190  35.660  1.00  0.90           H  
ATOM   1985  N   ASP A 129     -48.688   7.565  32.108  1.00  0.93           N  
ATOM   1986  CA  ASP A 129     -48.504   6.985  30.771  1.00  0.93           C  
ATOM   1987  C   ASP A 129     -48.299   8.004  29.651  1.00  0.93           C  
ATOM   1988  O   ASP A 129     -49.194   8.788  29.329  1.00  0.93           O  
ATOM   1989  CB  ASP A 129     -49.687   6.064  30.427  1.00  0.93           C  
ATOM   1990  CG  ASP A 129     -49.595   4.694  31.108  1.00  0.93           C  
ATOM   1991  OD1 ASP A 129     -48.795   3.934  30.651  1.00  0.93           O  
ATOM   1992  OD2 ASP A 129     -50.246   4.425  32.098  1.00  0.93           O1-
ATOM   1993  H   ASP A 129     -49.538   8.080  32.292  1.00  0.93           H  
ATOM   1994  HA  ASP A 129     -47.608   6.362  30.804  1.00  0.93           H  
ATOM   1995 1HB  ASP A 129     -50.621   6.544  30.722  1.00  0.93           H  
ATOM   1996 2HB  ASP A 129     -49.724   5.916  29.346  1.00  0.93           H  
ATOM   1997  N   TYR A 130     -47.103   7.966  29.072  1.00  0.95           N  
ATOM   1998  CA  TYR A 130     -46.677   8.845  27.989  1.00  0.95           C  
ATOM   1999  C   TYR A 130     -45.998   8.013  26.883  1.00  0.95           C  
ATOM   2000  O   TYR A 130     -45.644   6.863  27.135  1.00  0.95           O  
ATOM   2001  CB  TYR A 130     -45.753   9.947  28.498  1.00  0.95           C  
ATOM   2002  CG  TYR A 130     -46.355  10.848  29.486  1.00  0.95           C  
ATOM   2003  CD1 TYR A 130     -46.105  10.655  30.791  1.00  0.95           C  
ATOM   2004  CD2 TYR A 130     -47.210  11.865  29.079  1.00  0.95           C  
ATOM   2005  CE1 TYR A 130     -46.657  11.452  31.698  1.00  0.95           C  
ATOM   2006  CE2 TYR A 130     -47.790  12.676  30.027  1.00  0.95           C  
ATOM   2007  CZ  TYR A 130     -47.501  12.451  31.344  1.00  0.95           C  
ATOM   2008  OH  TYR A 130     -48.039  13.213  32.314  1.00  0.95           O  
ATOM   2009  H   TYR A 130     -46.435   7.288  29.419  1.00  0.95           H  
ATOM   2010  HA  TYR A 130     -47.568   9.312  27.587  1.00  0.95           H  
ATOM   2011 1HB  TYR A 130     -44.881   9.485  28.964  1.00  0.95           H  
ATOM   2012 2HB  TYR A 130     -45.398  10.534  27.709  1.00  0.95           H  
ATOM   2013  HD1 TYR A 130     -45.446   9.870  31.102  1.00  0.95           H  
ATOM   2014  HD2 TYR A 130     -47.422  12.013  28.022  1.00  0.95           H  
ATOM   2015  HE1 TYR A 130     -46.425  11.299  32.715  1.00  0.95           H  
ATOM   2016  HE2 TYR A 130     -48.467  13.480  29.735  1.00  0.95           H  
ATOM   2017  HH  TYR A 130     -47.746  12.895  33.170  1.00  0.95           H  
ATOM   2018  N   PRO A 131     -45.842   8.528  25.642  1.00  0.94           N  
ATOM   2019  CA  PRO A 131     -45.136   7.873  24.549  1.00  0.94           C  
ATOM   2020  C   PRO A 131     -43.713   7.529  24.966  1.00  0.94           C  
ATOM   2021  O   PRO A 131     -43.094   8.249  25.750  1.00  0.94           O  
ATOM   2022  CB  PRO A 131     -45.157   8.937  23.443  1.00  0.94           C  
ATOM   2023  CG  PRO A 131     -46.376   9.780  23.741  1.00  0.94           C  
ATOM   2024  CD  PRO A 131     -46.466   9.829  25.251  1.00  0.94           C  
ATOM   2025  HA  PRO A 131     -45.687   6.969  24.249  1.00  0.94           H  
ATOM   2026 1HB  PRO A 131     -44.223   9.517  23.463  1.00  0.94           H  
ATOM   2027 2HB  PRO A 131     -45.209   8.450  22.456  1.00  0.94           H  
ATOM   2028 1HG  PRO A 131     -46.256  10.778  23.294  1.00  0.94           H  
ATOM   2029 2HG  PRO A 131     -47.267   9.331  23.279  1.00  0.94           H  
ATOM   2030 1HD  PRO A 131     -45.895  10.682  25.609  1.00  0.94           H  
ATOM   2031 2HD  PRO A 131     -47.525   9.881  25.527  1.00  0.94           H  
ATOM   2032  N   GLU A 132     -43.159   6.463  24.394  1.00  0.91           N  
ATOM   2033  CA  GLU A 132     -41.818   5.991  24.756  1.00  0.91           C  
ATOM   2034  C   GLU A 132     -40.738   7.053  24.568  1.00  0.91           C  
ATOM   2035  O   GLU A 132     -39.784   7.127  25.344  1.00  0.91           O  
ATOM   2036  CB  GLU A 132     -41.458   4.760  23.918  1.00  0.91           C  
ATOM   2037  CG  GLU A 132     -42.259   3.505  24.267  1.00  0.91           C  
ATOM   2038  CD  GLU A 132     -41.924   2.316  23.390  1.00  0.91           C  
ATOM   2039  OE1 GLU A 132     -41.196   2.485  22.440  1.00  0.91           O  
ATOM   2040  OE2 GLU A 132     -42.397   1.240  23.676  1.00  0.91           O1-
ATOM   2041  H   GLU A 132     -43.701   5.925  23.731  1.00  0.91           H  
ATOM   2042  HA  GLU A 132     -41.831   5.706  25.810  1.00  0.91           H  
ATOM   2043 1HB  GLU A 132     -41.620   4.978  22.863  1.00  0.91           H  
ATOM   2044 2HB  GLU A 132     -40.399   4.531  24.045  1.00  0.91           H  
ATOM   2045 1HG  GLU A 132     -42.060   3.240  25.306  1.00  0.91           H  
ATOM   2046 2HG  GLU A 132     -43.320   3.731  24.177  1.00  0.91           H  
ATOM   2047  N   GLY A 133     -40.920   7.917  23.576  1.00  0.86           N  
ATOM   2048  CA  GLY A 133     -39.972   8.986  23.280  1.00  0.86           C  
ATOM   2049  C   GLY A 133     -39.822   9.999  24.428  1.00  0.86           C  
ATOM   2050  O   GLY A 133     -38.898  10.804  24.404  1.00  0.86           O  
ATOM   2051  H   GLY A 133     -41.734   7.808  22.993  1.00  0.86           H  
ATOM   2052 1HA  GLY A 133     -38.997   8.546  23.060  1.00  0.86           H  
ATOM   2053 2HA  GLY A 133     -40.283   9.503  22.376  1.00  0.86           H  
ATOM   2054  N   THR A 134     -40.716   9.961  25.431  1.00  0.81           N  
ATOM   2055  CA  THR A 134     -40.642  10.867  26.573  1.00  0.81           C  
ATOM   2056  C   THR A 134     -39.715  10.363  27.665  1.00  0.81           C  
ATOM   2057  O   THR A 134     -39.451  11.089  28.639  1.00  0.81           O  
ATOM   2058  CB  THR A 134     -42.004  11.054  27.228  1.00  0.81           C  
ATOM   2059  CG2 THR A 134     -42.956  11.591  26.254  1.00  0.81           C  
ATOM   2060  OG1 THR A 134     -42.476   9.810  27.738  1.00  0.81           O  
ATOM   2061  H   THR A 134     -41.472   9.278  25.418  1.00  0.81           H  
ATOM   2062  HA  THR A 134     -40.279  11.834  26.226  1.00  0.81           H  
ATOM   2063  HB  THR A 134     -41.901  11.741  28.056  1.00  0.81           H  
ATOM   2064  HG1 THR A 134     -42.611   9.182  27.003  1.00  0.81           H  
ATOM   2065 1HG2 THR A 134     -43.911  11.747  26.701  1.00  0.81           H  
ATOM   2066 2HG2 THR A 134     -42.561  12.517  25.944  1.00  0.81           H  
ATOM   2067 3HG2 THR A 134     -43.054  10.907  25.411  1.00  0.81           H  
ATOM   2068  N   SER A 135     -39.269   9.113  27.550  1.00  0.76           N  
ATOM   2069  CA  SER A 135     -38.434   8.557  28.590  1.00  0.76           C  
ATOM   2070  C   SER A 135     -37.225   9.445  28.771  1.00  0.76           C  
ATOM   2071  O   SER A 135     -36.597   9.837  27.789  1.00  0.76           O  
ATOM   2072  CB  SER A 135     -38.013   7.162  28.224  1.00  0.76           C  
ATOM   2073  OG  SER A 135     -37.140   6.664  29.156  1.00  0.76           O  
ATOM   2074  H   SER A 135     -39.503   8.544  26.732  1.00  0.76           H  
ATOM   2075  HA  SER A 135     -38.998   8.528  29.526  1.00  0.76           H  
ATOM   2076 1HB  SER A 135     -38.891   6.520  28.156  1.00  0.76           H  
ATOM   2077 2HB  SER A 135     -37.541   7.171  27.242  1.00  0.76           H  
ATOM   2078  HG  SER A 135     -36.931   5.769  28.857  1.00  0.76           H  
ATOM   2079  N   GLY A 136     -36.881   9.721  30.020  1.00  0.72           N  
ATOM   2080  CA  GLY A 136     -35.773  10.588  30.362  1.00  0.72           C  
ATOM   2081  C   GLY A 136     -36.228  11.995  30.774  1.00  0.72           C  
ATOM   2082  O   GLY A 136     -35.414  12.810  31.195  1.00  0.72           O  
ATOM   2083  H   GLY A 136     -37.426   9.318  30.773  1.00  0.72           H  
ATOM   2084 1HA  GLY A 136     -35.227  10.144  31.185  1.00  0.72           H  
ATOM   2085 2HA  GLY A 136     -35.091  10.629  29.529  1.00  0.72           H  
ATOM   2086  N   SER A 137     -37.524  12.289  30.642  1.00  0.69           N  
ATOM   2087  CA  SER A 137     -38.055  13.585  31.070  1.00  0.69           C  
ATOM   2088  C   SER A 137     -37.835  13.747  32.590  1.00  0.69           C  
ATOM   2089  O   SER A 137     -37.946  12.767  33.324  1.00  0.69           O  
ATOM   2090  CB  SER A 137     -39.532  13.656  30.719  1.00  0.69           C  
ATOM   2091  OG  SER A 137     -39.746  13.695  29.297  1.00  0.69           O  
ATOM   2092  H   SER A 137     -38.149  11.608  30.205  1.00  0.69           H  
ATOM   2093  HA  SER A 137     -37.525  14.363  30.535  1.00  0.69           H  
ATOM   2094 1HB  SER A 137     -40.020  12.766  31.112  1.00  0.69           H  
ATOM   2095 2HB  SER A 137     -39.970  14.455  31.194  1.00  0.69           H  
ATOM   2096  HG  SER A 137     -39.422  12.822  28.963  1.00  0.69           H  
ATOM   2097  N   PRO A 138     -37.489  14.938  33.120  1.00  0.68           N  
ATOM   2098  CA  PRO A 138     -37.258  15.134  34.540  1.00  0.68           C  
ATOM   2099  C   PRO A 138     -38.489  15.161  35.382  1.00  0.68           C  
ATOM   2100  O   PRO A 138     -39.528  15.693  34.983  1.00  0.68           O  
ATOM   2101  CB  PRO A 138     -36.573  16.492  34.618  1.00  0.68           C  
ATOM   2102  CG  PRO A 138     -37.099  17.242  33.423  1.00  0.68           C  
ATOM   2103  CD  PRO A 138     -37.392  16.154  32.318  1.00  0.68           C  
ATOM   2104  HA  PRO A 138     -36.602  14.350  34.904  1.00  0.68           H  
ATOM   2105 1HB  PRO A 138     -36.871  16.980  35.560  1.00  0.68           H  
ATOM   2106 2HB  PRO A 138     -35.493  16.378  34.679  1.00  0.68           H  
ATOM   2107 1HG  PRO A 138     -37.967  17.810  33.732  1.00  0.68           H  
ATOM   2108 2HG  PRO A 138     -36.351  17.973  33.117  1.00  0.68           H  
ATOM   2109 1HD  PRO A 138     -38.353  16.366  31.842  1.00  0.68           H  
ATOM   2110 2HD  PRO A 138     -36.601  16.087  31.586  1.00  0.68           H  
ATOM   2111  N   ILE A 139     -38.294  14.712  36.600  1.00  0.68           N  
ATOM   2112  CA  ILE A 139     -39.235  14.800  37.681  1.00  0.68           C  
ATOM   2113  C   ILE A 139     -38.650  15.752  38.700  1.00  0.68           C  
ATOM   2114  O   ILE A 139     -37.497  15.593  39.133  1.00  0.68           O  
ATOM   2115  CB  ILE A 139     -39.525  13.414  38.283  1.00  0.68           C  
ATOM   2116  CG1 ILE A 139     -40.128  12.557  37.201  1.00  0.68           C  
ATOM   2117  CG2 ILE A 139     -40.472  13.531  39.442  1.00  0.68           C  
ATOM   2118  CD1 ILE A 139     -40.301  11.127  37.524  1.00  0.68           C  
ATOM   2119  H   ILE A 139     -37.416  14.253  36.797  1.00  0.68           H  
ATOM   2120  HA  ILE A 139     -40.165  15.213  37.312  1.00  0.68           H  
ATOM   2121  HB  ILE A 139     -38.591  12.951  38.609  1.00  0.68           H  
ATOM   2122 1HG1 ILE A 139     -41.095  12.970  36.981  1.00  0.68           H  
ATOM   2123 2HG1 ILE A 139     -39.500  12.621  36.311  1.00  0.68           H  
ATOM   2124 1HG2 ILE A 139     -40.675  12.543  39.850  1.00  0.68           H  
ATOM   2125 2HG2 ILE A 139     -40.029  14.154  40.208  1.00  0.68           H  
ATOM   2126 3HG2 ILE A 139     -41.402  13.987  39.095  1.00  0.68           H  
ATOM   2127 1HD1 ILE A 139     -40.755  10.610  36.685  1.00  0.68           H  
ATOM   2128 2HD1 ILE A 139     -39.329  10.679  37.738  1.00  0.68           H  
ATOM   2129 3HD1 ILE A 139     -40.952  11.049  38.383  1.00  0.68           H  
ATOM   2130  N   LEU A 140     -39.426  16.772  39.024  1.00  0.69           N  
ATOM   2131  CA  LEU A 140     -39.025  17.808  39.941  1.00  0.69           C  
ATOM   2132  C   LEU A 140     -39.785  17.650  41.246  1.00  0.69           C  
ATOM   2133  O   LEU A 140     -40.913  17.162  41.238  1.00  0.69           O  
ATOM   2134  CB  LEU A 140     -39.373  19.181  39.363  1.00  0.69           C  
ATOM   2135  CG  LEU A 140     -38.876  19.498  37.969  1.00  0.69           C  
ATOM   2136  CD1 LEU A 140     -39.354  20.881  37.595  1.00  0.69           C  
ATOM   2137  CD2 LEU A 140     -37.415  19.387  37.921  1.00  0.69           C  
ATOM   2138  H   LEU A 140     -40.343  16.834  38.599  1.00  0.69           H  
ATOM   2139  HA  LEU A 140     -37.970  17.718  40.117  1.00  0.69           H  
ATOM   2140 1HB  LEU A 140     -40.453  19.284  39.359  1.00  0.69           H  
ATOM   2141 2HB  LEU A 140     -38.967  19.934  40.037  1.00  0.69           H  
ATOM   2142  HG  LEU A 140     -39.313  18.792  37.257  1.00  0.69           H  
ATOM   2143 1HD1 LEU A 140     -39.023  21.121  36.586  1.00  0.69           H  
ATOM   2144 2HD1 LEU A 140     -40.444  20.912  37.638  1.00  0.69           H  
ATOM   2145 3HD1 LEU A 140     -38.940  21.605  38.299  1.00  0.69           H  
ATOM   2146 1HD2 LEU A 140     -37.068  19.615  36.914  1.00  0.69           H  
ATOM   2147 2HD2 LEU A 140     -36.964  20.086  38.633  1.00  0.69           H  
ATOM   2148 3HD2 LEU A 140     -37.149  18.378  38.177  1.00  0.69           H  
ATOM   2149  N   ASP A 141     -39.232  18.099  42.363  1.00  0.69           N  
ATOM   2150  CA  ASP A 141     -40.040  18.090  43.583  1.00  0.69           C  
ATOM   2151  C   ASP A 141     -40.882  19.361  43.657  1.00  0.69           C  
ATOM   2152  O   ASP A 141     -40.830  20.207  42.761  1.00  0.69           O  
ATOM   2153  CB  ASP A 141     -39.202  17.979  44.861  1.00  0.69           C  
ATOM   2154  CG  ASP A 141     -38.356  19.200  45.165  1.00  0.69           C  
ATOM   2155  OD1 ASP A 141     -38.547  20.215  44.526  1.00  0.69           O  
ATOM   2156  OD2 ASP A 141     -37.584  19.148  46.077  1.00  0.69           O1-
ATOM   2157  H   ASP A 141     -38.279  18.457  42.340  1.00  0.69           H  
ATOM   2158  HA  ASP A 141     -40.717  17.236  43.551  1.00  0.69           H  
ATOM   2159 1HB  ASP A 141     -39.853  17.780  45.710  1.00  0.69           H  
ATOM   2160 2HB  ASP A 141     -38.543  17.138  44.778  1.00  0.69           H  
ATOM   2161  N   LYS A 142     -41.600  19.528  44.764  1.00  0.70           N  
ATOM   2162  CA  LYS A 142     -42.468  20.679  45.009  1.00  0.70           C  
ATOM   2163  C   LYS A 142     -41.746  22.040  45.033  1.00  0.70           C  
ATOM   2164  O   LYS A 142     -42.397  23.082  44.938  1.00  0.70           O  
ATOM   2165  CB  LYS A 142     -43.225  20.459  46.322  1.00  0.70           C  
ATOM   2166  CG  LYS A 142     -42.336  20.468  47.579  1.00  0.70           C  
ATOM   2167  CD  LYS A 142     -43.140  20.122  48.838  1.00  0.70           C  
ATOM   2168  CE  LYS A 142     -42.260  20.120  50.094  1.00  0.70           C  
ATOM   2169  NZ  LYS A 142     -43.015  19.663  51.300  1.00  0.70           N1+
ATOM   2170  H   LYS A 142     -41.587  18.795  45.456  1.00  0.70           H  
ATOM   2171  HA  LYS A 142     -43.198  20.716  44.201  1.00  0.70           H  
ATOM   2172 1HB  LYS A 142     -43.980  21.235  46.440  1.00  0.70           H  
ATOM   2173 2HB  LYS A 142     -43.744  19.496  46.283  1.00  0.70           H  
ATOM   2174 1HG  LYS A 142     -41.526  19.745  47.460  1.00  0.70           H  
ATOM   2175 2HG  LYS A 142     -41.897  21.458  47.704  1.00  0.70           H  
ATOM   2176 1HD  LYS A 142     -43.938  20.851  48.968  1.00  0.70           H  
ATOM   2177 2HD  LYS A 142     -43.590  19.133  48.727  1.00  0.70           H  
ATOM   2178 1HE  LYS A 142     -41.415  19.451  49.935  1.00  0.70           H  
ATOM   2179 2HE  LYS A 142     -41.886  21.129  50.269  1.00  0.70           H  
ATOM   2180 1HZ  LYS A 142     -42.415  19.657  52.104  1.00  0.70           H  
ATOM   2181 2HZ  LYS A 142     -43.801  20.260  51.469  1.00  0.70           H  
ATOM   2182 3HZ  LYS A 142     -43.345  18.703  51.119  1.00  0.70           H  
ATOM   2183  N   ASN A 143     -40.420  22.036  45.218  1.00  0.71           N  
ATOM   2184  CA  ASN A 143     -39.626  23.251  45.275  1.00  0.71           C  
ATOM   2185  C   ASN A 143     -38.890  23.492  43.951  1.00  0.71           C  
ATOM   2186  O   ASN A 143     -38.121  24.448  43.826  1.00  0.71           O  
ATOM   2187  CB  ASN A 143     -38.627  23.163  46.414  1.00  0.71           C  
ATOM   2188  CG  ASN A 143     -39.279  23.133  47.778  1.00  0.71           C  
ATOM   2189  ND2 ASN A 143     -38.735  22.327  48.657  1.00  0.71           N  
ATOM   2190  OD1 ASN A 143     -40.262  23.836  48.042  1.00  0.71           O  
ATOM   2191  H   ASN A 143     -39.909  21.158  45.244  1.00  0.71           H  
ATOM   2192  HA  ASN A 143     -40.291  24.099  45.442  1.00  0.71           H  
ATOM   2193 1HB  ASN A 143     -38.029  22.252  46.291  1.00  0.71           H  
ATOM   2194 2HB  ASN A 143     -37.944  24.008  46.364  1.00  0.71           H  
ATOM   2195 1HD2 ASN A 143     -39.110  22.263  49.581  1.00  0.71           H  
ATOM   2196 2HD2 ASN A 143     -37.934  21.777  48.404  1.00  0.71           H  
ATOM   2197  N   GLY A 144     -39.155  22.647  42.950  1.00  0.72           N  
ATOM   2198  CA  GLY A 144     -38.528  22.740  41.636  1.00  0.72           C  
ATOM   2199  C   GLY A 144     -37.176  22.016  41.488  1.00  0.72           C  
ATOM   2200  O   GLY A 144     -36.543  22.122  40.433  1.00  0.72           O  
ATOM   2201  H   GLY A 144     -39.799  21.868  43.102  1.00  0.72           H  
ATOM   2202 1HA  GLY A 144     -39.225  22.338  40.900  1.00  0.72           H  
ATOM   2203 2HA  GLY A 144     -38.394  23.790  41.386  1.00  0.72           H  
ATOM   2204  N   ASP A 145     -36.688  21.327  42.531  1.00  0.72           N  
ATOM   2205  CA  ASP A 145     -35.401  20.634  42.384  1.00  0.72           C  
ATOM   2206  C   ASP A 145     -35.584  19.382  41.558  1.00  0.72           C  
ATOM   2207  O   ASP A 145     -36.618  18.733  41.643  1.00  0.72           O  
ATOM   2208  CB  ASP A 145     -34.739  20.267  43.713  1.00  0.72           C  
ATOM   2209  CG  ASP A 145     -34.084  21.446  44.472  1.00  0.72           C  
ATOM   2210  OD1 ASP A 145     -33.898  22.499  43.901  1.00  0.72           O  
ATOM   2211  OD2 ASP A 145     -33.722  21.237  45.623  1.00  0.72           O1-
ATOM   2212  H   ASP A 145     -37.246  21.217  43.388  1.00  0.72           H  
ATOM   2213  HA  ASP A 145     -34.715  21.292  41.848  1.00  0.72           H  
ATOM   2214 1HB  ASP A 145     -35.501  19.829  44.366  1.00  0.72           H  
ATOM   2215 2HB  ASP A 145     -33.987  19.495  43.537  1.00  0.72           H  
ATOM   2216  N   ILE A 146     -34.569  18.977  40.812  1.00  0.72           N  
ATOM   2217  CA  ILE A 146     -34.732  17.746  40.045  1.00  0.72           C  
ATOM   2218  C   ILE A 146     -34.468  16.555  40.950  1.00  0.72           C  
ATOM   2219  O   ILE A 146     -33.421  16.497  41.599  1.00  0.72           O  
ATOM   2220  CB  ILE A 146     -33.771  17.692  38.845  1.00  0.72           C  
ATOM   2221  CG1 ILE A 146     -33.999  18.859  37.901  1.00  0.72           C  
ATOM   2222  CG2 ILE A 146     -34.077  16.398  38.067  1.00  0.72           C  
ATOM   2223  CD1 ILE A 146     -32.905  19.033  36.901  1.00  0.72           C  
ATOM   2224  H   ILE A 146     -33.717  19.520  40.757  1.00  0.72           H  
ATOM   2225  HA  ILE A 146     -35.747  17.670  39.688  1.00  0.72           H  
ATOM   2226  HB  ILE A 146     -32.737  17.705  39.174  1.00  0.72           H  
ATOM   2227 1HG1 ILE A 146     -34.895  18.682  37.346  1.00  0.72           H  
ATOM   2228 2HG1 ILE A 146     -34.107  19.779  38.479  1.00  0.72           H  
ATOM   2229 1HG2 ILE A 146     -33.439  16.336  37.204  1.00  0.72           H  
ATOM   2230 2HG2 ILE A 146     -33.909  15.535  38.701  1.00  0.72           H  
ATOM   2231 3HG2 ILE A 146     -35.119  16.408  37.740  1.00  0.72           H  
ATOM   2232 1HD1 ILE A 146     -33.130  19.872  36.243  1.00  0.72           H  
ATOM   2233 2HD1 ILE A 146     -31.972  19.224  37.424  1.00  0.72           H  
ATOM   2234 3HD1 ILE A 146     -32.814  18.133  36.317  1.00  0.72           H  
ATOM   2235  N   VAL A 147     -35.415  15.616  41.012  1.00  0.72           N  
ATOM   2236  CA  VAL A 147     -35.232  14.443  41.864  1.00  0.72           C  
ATOM   2237  C   VAL A 147     -34.883  13.216  41.044  1.00  0.72           C  
ATOM   2238  O   VAL A 147     -34.266  12.279  41.542  1.00  0.72           O  
ATOM   2239  CB  VAL A 147     -36.487  14.156  42.728  1.00  0.72           C  
ATOM   2240  CG1 VAL A 147     -36.741  15.323  43.628  1.00  0.72           C  
ATOM   2241  CG2 VAL A 147     -37.718  13.898  41.878  1.00  0.72           C  
ATOM   2242  H   VAL A 147     -36.258  15.721  40.454  1.00  0.72           H  
ATOM   2243  HA  VAL A 147     -34.406  14.639  42.547  1.00  0.72           H  
ATOM   2244  HB  VAL A 147     -36.281  13.282  43.352  1.00  0.72           H  
ATOM   2245 1HG1 VAL A 147     -37.598  15.104  44.257  1.00  0.72           H  
ATOM   2246 2HG1 VAL A 147     -35.868  15.488  44.246  1.00  0.72           H  
ATOM   2247 3HG1 VAL A 147     -36.939  16.212  43.026  1.00  0.72           H  
ATOM   2248 1HG2 VAL A 147     -38.569  13.695  42.525  1.00  0.72           H  
ATOM   2249 2HG2 VAL A 147     -37.921  14.772  41.300  1.00  0.72           H  
ATOM   2250 3HG2 VAL A 147     -37.558  13.051  41.222  1.00  0.72           H  
ATOM   2251  N   GLY A 148     -35.226  13.233  39.769  1.00  0.74           N  
ATOM   2252  CA  GLY A 148     -34.873  12.092  38.951  1.00  0.74           C  
ATOM   2253  C   GLY A 148     -35.528  12.118  37.599  1.00  0.74           C  
ATOM   2254  O   GLY A 148     -36.177  13.096  37.240  1.00  0.74           O  
ATOM   2255  H   GLY A 148     -35.766  14.014  39.402  1.00  0.74           H  
ATOM   2256 1HA  GLY A 148     -33.788  12.064  38.829  1.00  0.74           H  
ATOM   2257 2HA  GLY A 148     -35.148  11.181  39.468  1.00  0.74           H  
ATOM   2258  N   LEU A 149     -35.303  11.068  36.827  1.00  0.76           N  
ATOM   2259  CA  LEU A 149     -35.865  10.996  35.483  1.00  0.76           C  
ATOM   2260  C   LEU A 149     -36.990   9.949  35.356  1.00  0.76           C  
ATOM   2261  O   LEU A 149     -37.022   8.959  36.091  1.00  0.76           O  
ATOM   2262  CB  LEU A 149     -34.747  10.737  34.477  1.00  0.76           C  
ATOM   2263  CG  LEU A 149     -33.560  11.745  34.480  1.00  0.76           C  
ATOM   2264  CD1 LEU A 149     -32.560  11.329  33.408  1.00  0.76           C  
ATOM   2265  CD2 LEU A 149     -34.075  13.138  34.277  1.00  0.76           C  
ATOM   2266  H   LEU A 149     -34.727  10.317  37.211  1.00  0.76           H  
ATOM   2267  HA  LEU A 149     -36.303  11.965  35.242  1.00  0.76           H  
ATOM   2268 1HB  LEU A 149     -34.349   9.788  34.692  1.00  0.76           H  
ATOM   2269 2HB  LEU A 149     -35.176  10.723  33.481  1.00  0.76           H  
ATOM   2270  HG  LEU A 149     -33.043  11.701  35.434  1.00  0.76           H  
ATOM   2271 1HD1 LEU A 149     -31.721  12.017  33.416  1.00  0.76           H  
ATOM   2272 2HD1 LEU A 149     -32.200  10.319  33.605  1.00  0.76           H  
ATOM   2273 3HD1 LEU A 149     -33.045  11.362  32.429  1.00  0.76           H  
ATOM   2274 1HD2 LEU A 149     -33.275  13.840  34.263  1.00  0.76           H  
ATOM   2275 2HD2 LEU A 149     -34.598  13.204  33.348  1.00  0.76           H  
ATOM   2276 3HD2 LEU A 149     -34.735  13.370  35.080  1.00  0.76           H  
ATOM   2277  N   TYR A 150     -37.928  10.209  34.441  1.00  0.81           N  
ATOM   2278  CA  TYR A 150     -39.077   9.348  34.110  1.00  0.81           C  
ATOM   2279  C   TYR A 150     -38.792   8.208  33.136  1.00  0.81           C  
ATOM   2280  O   TYR A 150     -38.181   8.398  32.088  1.00  0.81           O  
ATOM   2281  CB  TYR A 150     -40.187  10.220  33.536  1.00  0.81           C  
ATOM   2282  CG  TYR A 150     -41.417   9.496  33.000  1.00  0.81           C  
ATOM   2283  CD1 TYR A 150     -42.420   9.037  33.842  1.00  0.81           C  
ATOM   2284  CD2 TYR A 150     -41.523   9.287  31.628  1.00  0.81           C  
ATOM   2285  CE1 TYR A 150     -43.520   8.360  33.308  1.00  0.81           C  
ATOM   2286  CE2 TYR A 150     -42.606   8.614  31.105  1.00  0.81           C  
ATOM   2287  CZ  TYR A 150     -43.601   8.143  31.937  1.00  0.81           C  
ATOM   2288  OH  TYR A 150     -44.676   7.457  31.392  1.00  0.81           O  
ATOM   2289  H   TYR A 150     -37.845  11.080  33.924  1.00  0.81           H  
ATOM   2290  HA  TYR A 150     -39.431   8.895  35.040  1.00  0.81           H  
ATOM   2291 1HB  TYR A 150     -40.503  10.861  34.314  1.00  0.81           H  
ATOM   2292 2HB  TYR A 150     -39.783  10.845  32.740  1.00  0.81           H  
ATOM   2293  HD1 TYR A 150     -42.343   9.198  34.915  1.00  0.81           H  
ATOM   2294  HD2 TYR A 150     -40.738   9.651  30.961  1.00  0.81           H  
ATOM   2295  HE1 TYR A 150     -44.309   7.990  33.964  1.00  0.81           H  
ATOM   2296  HE2 TYR A 150     -42.673   8.450  30.027  1.00  0.81           H  
ATOM   2297  HH  TYR A 150     -45.286   7.155  32.099  1.00  0.81           H  
ATOM   2298  N   GLY A 151     -39.259   7.016  33.467  1.00  0.87           N  
ATOM   2299  CA  GLY A 151     -39.068   5.838  32.617  1.00  0.87           C  
ATOM   2300  C   GLY A 151     -38.729   4.668  33.517  1.00  0.87           C  
ATOM   2301  O   GLY A 151     -39.058   4.703  34.698  1.00  0.87           O  
ATOM   2302  H   GLY A 151     -39.766   6.924  34.342  1.00  0.87           H  
ATOM   2303 1HA  GLY A 151     -39.979   5.632  32.055  1.00  0.87           H  
ATOM   2304 2HA  GLY A 151     -38.262   6.013  31.903  1.00  0.87           H  
ATOM   2305  N   ASN A 152     -38.180   3.586  32.969  1.00  0.95           N  
ATOM   2306  CA  ASN A 152     -37.836   2.440  33.816  1.00  0.95           C  
ATOM   2307  C   ASN A 152     -39.019   1.985  34.689  1.00  0.95           C  
ATOM   2308  O   ASN A 152     -38.899   1.862  35.910  1.00  0.95           O  
ATOM   2309  CB  ASN A 152     -36.620   2.799  34.663  1.00  0.95           C  
ATOM   2310  CG  ASN A 152     -35.932   1.616  35.319  1.00  0.95           C  
ATOM   2311  ND2 ASN A 152     -35.364   1.847  36.485  1.00  0.95           N  
ATOM   2312  OD1 ASN A 152     -35.902   0.505  34.776  1.00  0.95           O  
ATOM   2313  H   ASN A 152     -37.955   3.576  31.983  1.00  0.95           H  
ATOM   2314  HA  ASN A 152     -37.572   1.602  33.167  1.00  0.95           H  
ATOM   2315 1HB  ASN A 152     -35.884   3.319  34.036  1.00  0.95           H  
ATOM   2316 2HB  ASN A 152     -36.917   3.495  35.448  1.00  0.95           H  
ATOM   2317 1HD2 ASN A 152     -34.886   1.110  36.966  1.00  0.95           H  
ATOM   2318 2HD2 ASN A 152     -35.402   2.763  36.884  1.00  0.95           H  
ATOM   2319  N   GLY A 153     -40.184   1.797  34.080  1.00  1.08           N  
ATOM   2320  CA  GLY A 153     -41.347   1.390  34.840  1.00  1.08           C  
ATOM   2321  C   GLY A 153     -41.789  -0.053  34.705  1.00  1.08           C  
ATOM   2322  O   GLY A 153     -41.102  -0.894  34.121  1.00  1.08           O  
ATOM   2323  H   GLY A 153     -40.287   1.953  33.092  1.00  1.08           H  
ATOM   2324 1HA  GLY A 153     -41.173   1.600  35.893  1.00  1.08           H  
ATOM   2325 2HA  GLY A 153     -42.179   2.014  34.534  1.00  1.08           H  
ATOM   2326  N   VAL A 154     -42.983  -0.293  35.237  1.00  1.28           N  
ATOM   2327  CA  VAL A 154     -43.635  -1.591  35.291  1.00  1.28           C  
ATOM   2328  C   VAL A 154     -45.116  -1.506  34.915  1.00  1.28           C  
ATOM   2329  O   VAL A 154     -45.795  -0.537  35.254  1.00  1.28           O  
ATOM   2330  CB  VAL A 154     -43.499  -2.132  36.737  1.00  1.28           C  
ATOM   2331  CG1 VAL A 154     -44.204  -1.175  37.695  1.00  1.28           C  
ATOM   2332  CG2 VAL A 154     -44.093  -3.524  36.873  1.00  1.28           C  
ATOM   2333  H   VAL A 154     -43.426   0.502  35.692  1.00  1.28           H  
ATOM   2334  HA  VAL A 154     -43.131  -2.264  34.598  1.00  1.28           H  
ATOM   2335  HB  VAL A 154     -42.442  -2.161  37.004  1.00  1.28           H  
ATOM   2336 1HG1 VAL A 154     -44.098  -1.526  38.713  1.00  1.28           H  
ATOM   2337 2HG1 VAL A 154     -43.758  -0.186  37.608  1.00  1.28           H  
ATOM   2338 3HG1 VAL A 154     -45.263  -1.126  37.438  1.00  1.28           H  
ATOM   2339 1HG2 VAL A 154     -43.968  -3.867  37.900  1.00  1.28           H  
ATOM   2340 2HG2 VAL A 154     -45.152  -3.507  36.636  1.00  1.28           H  
ATOM   2341 3HG2 VAL A 154     -43.581  -4.206  36.198  1.00  1.28           H  
ATOM   2342  N   ILE A 155     -45.618  -2.518  34.213  1.00  1.55           N  
ATOM   2343  CA  ILE A 155     -47.049  -2.589  33.919  1.00  1.55           C  
ATOM   2344  C   ILE A 155     -47.782  -3.301  35.042  1.00  1.55           C  
ATOM   2345  O   ILE A 155     -47.384  -4.387  35.471  1.00  1.55           O  
ATOM   2346  CB  ILE A 155     -47.345  -3.257  32.563  1.00  1.55           C  
ATOM   2347  CG1 ILE A 155     -46.707  -2.472  31.451  1.00  1.55           C  
ATOM   2348  CG2 ILE A 155     -48.854  -3.313  32.339  1.00  1.55           C  
ATOM   2349  CD1 ILE A 155     -47.279  -1.081  31.377  1.00  1.55           C  
ATOM   2350  H   ILE A 155     -45.012  -3.271  33.920  1.00  1.55           H  
ATOM   2351  HA  ILE A 155     -47.435  -1.577  33.864  1.00  1.55           H  
ATOM   2352  HB  ILE A 155     -46.935  -4.263  32.548  1.00  1.55           H  
ATOM   2353 1HG1 ILE A 155     -45.635  -2.400  31.626  1.00  1.55           H  
ATOM   2354 2HG1 ILE A 155     -46.875  -2.976  30.497  1.00  1.55           H  
ATOM   2355 1HG2 ILE A 155     -49.065  -3.778  31.381  1.00  1.55           H  
ATOM   2356 2HG2 ILE A 155     -49.320  -3.894  33.125  1.00  1.55           H  
ATOM   2357 3HG2 ILE A 155     -49.260  -2.300  32.350  1.00  1.55           H  
ATOM   2358 1HD1 ILE A 155     -46.804  -0.521  30.574  1.00  1.55           H  
ATOM   2359 2HD1 ILE A 155     -48.355  -1.131  31.194  1.00  1.55           H  
ATOM   2360 3HD1 ILE A 155     -47.110  -0.592  32.315  1.00  1.55           H  
ATOM   2361  N   LEU A 156     -48.849  -2.673  35.513  1.00  1.86           N  
ATOM   2362  CA  LEU A 156     -49.642  -3.193  36.611  1.00  1.86           C  
ATOM   2363  C   LEU A 156     -50.763  -4.095  36.121  1.00  1.86           C  
ATOM   2364  O   LEU A 156     -51.071  -4.138  34.932  1.00  1.86           O  
ATOM   2365  CB  LEU A 156     -50.284  -2.067  37.406  1.00  1.86           C  
ATOM   2366  CG  LEU A 156     -49.381  -1.023  37.983  1.00  1.86           C  
ATOM   2367  CD1 LEU A 156     -50.278  -0.082  38.792  1.00  1.86           C  
ATOM   2368  CD2 LEU A 156     -48.255  -1.662  38.804  1.00  1.86           C  
ATOM   2369  H   LEU A 156     -49.104  -1.777  35.093  1.00  1.86           H  
ATOM   2370  HA  LEU A 156     -48.990  -3.770  37.266  1.00  1.86           H  
ATOM   2371 1HB  LEU A 156     -50.959  -1.545  36.737  1.00  1.86           H  
ATOM   2372 2HB  LEU A 156     -50.867  -2.487  38.218  1.00  1.86           H  
ATOM   2373  HG  LEU A 156     -48.932  -0.442  37.170  1.00  1.86           H  
ATOM   2374 1HD1 LEU A 156     -49.712   0.716  39.218  1.00  1.86           H  
ATOM   2375 2HD1 LEU A 156     -51.040   0.331  38.141  1.00  1.86           H  
ATOM   2376 3HD1 LEU A 156     -50.754  -0.644  39.592  1.00  1.86           H  
ATOM   2377 1HD2 LEU A 156     -47.612  -0.879  39.211  1.00  1.86           H  
ATOM   2378 2HD2 LEU A 156     -48.680  -2.244  39.620  1.00  1.86           H  
ATOM   2379 3HD2 LEU A 156     -47.662  -2.315  38.159  1.00  1.86           H  
ATOM   2380  N   GLY A 157     -51.406  -4.797  37.050  1.00  2.12           N  
ATOM   2381  CA  GLY A 157     -52.534  -5.671  36.724  1.00  2.12           C  
ATOM   2382  C   GLY A 157     -53.677  -4.943  36.004  1.00  2.12           C  
ATOM   2383  O   GLY A 157     -54.420  -5.553  35.238  1.00  2.12           O  
ATOM   2384  H   GLY A 157     -51.101  -4.734  38.011  1.00  2.12           H  
ATOM   2385 1HA  GLY A 157     -52.179  -6.490  36.098  1.00  2.12           H  
ATOM   2386 2HA  GLY A 157     -52.914  -6.120  37.640  1.00  2.12           H  
ATOM   2387  N   ASN A 158     -53.822  -3.634  36.247  1.00  2.23           N  
ATOM   2388  CA  ASN A 158     -54.877  -2.854  35.603  1.00  2.23           C  
ATOM   2389  C   ASN A 158     -54.447  -2.284  34.243  1.00  2.23           C  
ATOM   2390  O   ASN A 158     -55.182  -1.515  33.623  1.00  2.23           O  
ATOM   2391  CB  ASN A 158     -55.341  -1.745  36.534  1.00  2.23           C  
ATOM   2392  CG  ASN A 158     -54.289  -0.672  36.808  1.00  2.23           C  
ATOM   2393  ND2 ASN A 158     -54.574   0.145  37.797  1.00  2.23           N  
ATOM   2394  OD1 ASN A 158     -53.234  -0.571  36.158  1.00  2.23           O  
ATOM   2395  H   ASN A 158     -53.188  -3.185  36.889  1.00  2.23           H  
ATOM   2396  HA  ASN A 158     -55.724  -3.515  35.416  1.00  2.23           H  
ATOM   2397 1HB  ASN A 158     -56.220  -1.264  36.103  1.00  2.23           H  
ATOM   2398 2HB  ASN A 158     -55.647  -2.182  37.485  1.00  2.23           H  
ATOM   2399 1HD2 ASN A 158     -53.938   0.877  38.047  1.00  2.23           H  
ATOM   2400 2HD2 ASN A 158     -55.429   0.037  38.304  1.00  2.23           H  
ATOM   2401  N   GLY A 159     -53.251  -2.656  33.786  1.00  2.10           N  
ATOM   2402  CA  GLY A 159     -52.710  -2.248  32.496  1.00  2.10           C  
ATOM   2403  C   GLY A 159     -51.937  -0.924  32.484  1.00  2.10           C  
ATOM   2404  O   GLY A 159     -51.337  -0.582  31.462  1.00  2.10           O  
ATOM   2405  H   GLY A 159     -52.672  -3.279  34.343  1.00  2.10           H  
ATOM   2406 1HA  GLY A 159     -52.050  -3.040  32.142  1.00  2.10           H  
ATOM   2407 2HA  GLY A 159     -53.526  -2.189  31.779  1.00  2.10           H  
ATOM   2408  N   SER A 160     -51.949  -0.170  33.587  1.00  1.80           N  
ATOM   2409  CA  SER A 160     -51.254   1.123  33.611  1.00  1.80           C  
ATOM   2410  C   SER A 160     -49.749   0.972  33.804  1.00  1.80           C  
ATOM   2411  O   SER A 160     -49.274  -0.068  34.274  1.00  1.80           O  
ATOM   2412  CB  SER A 160     -51.821   2.009  34.705  1.00  1.80           C  
ATOM   2413  OG  SER A 160     -51.526   1.489  35.966  1.00  1.80           O  
ATOM   2414  H   SER A 160     -52.455  -0.482  34.414  1.00  1.80           H  
ATOM   2415  HA  SER A 160     -51.418   1.622  32.653  1.00  1.80           H  
ATOM   2416 1HB  SER A 160     -51.393   3.010  34.610  1.00  1.80           H  
ATOM   2417 2HB  SER A 160     -52.899   2.097  34.587  1.00  1.80           H  
ATOM   2418  HG  SER A 160     -52.120   0.729  36.081  1.00  1.80           H  
ATOM   2419  N   TYR A 161     -48.999   2.042  33.510  1.00  1.44           N  
ATOM   2420  CA  TYR A 161     -47.538   2.016  33.690  1.00  1.44           C  
ATOM   2421  C   TYR A 161     -47.076   2.848  34.872  1.00  1.44           C  
ATOM   2422  O   TYR A 161     -47.444   4.012  35.025  1.00  1.44           O  
ATOM   2423  CB  TYR A 161     -46.868   2.521  32.413  1.00  1.44           C  
ATOM   2424  CG  TYR A 161     -45.325   2.526  32.281  1.00  1.44           C  
ATOM   2425  CD1 TYR A 161     -44.640   1.342  32.046  1.00  1.44           C  
ATOM   2426  CD2 TYR A 161     -44.617   3.732  32.296  1.00  1.44           C  
ATOM   2427  CE1 TYR A 161     -43.293   1.344  31.814  1.00  1.44           C  
ATOM   2428  CE2 TYR A 161     -43.240   3.731  32.064  1.00  1.44           C  
ATOM   2429  CZ  TYR A 161     -42.588   2.533  31.809  1.00  1.44           C  
ATOM   2430  OH  TYR A 161     -41.231   2.496  31.543  1.00  1.44           O  
ATOM   2431  H   TYR A 161     -49.447   2.883  33.103  1.00  1.44           H  
ATOM   2432  HA  TYR A 161     -47.229   0.995  33.882  1.00  1.44           H  
ATOM   2433 1HB  TYR A 161     -47.277   1.982  31.559  1.00  1.44           H  
ATOM   2434 2HB  TYR A 161     -47.173   3.555  32.298  1.00  1.44           H  
ATOM   2435  HD1 TYR A 161     -45.160   0.410  32.026  1.00  1.44           H  
ATOM   2436  HD2 TYR A 161     -45.146   4.675  32.467  1.00  1.44           H  
ATOM   2437  HE1 TYR A 161     -42.779   0.402  31.619  1.00  1.44           H  
ATOM   2438  HE2 TYR A 161     -42.685   4.673  32.060  1.00  1.44           H  
ATOM   2439  HH  TYR A 161     -41.012   1.638  31.152  1.00  1.44           H  
ATOM   2440  N   VAL A 162     -46.265   2.246  35.722  1.00  1.14           N  
ATOM   2441  CA  VAL A 162     -45.703   2.960  36.852  1.00  1.14           C  
ATOM   2442  C   VAL A 162     -44.211   3.124  36.661  1.00  1.14           C  
ATOM   2443  O   VAL A 162     -43.478   2.147  36.561  1.00  1.14           O  
ATOM   2444  CB  VAL A 162     -46.037   2.231  38.148  1.00  1.14           C  
ATOM   2445  CG1 VAL A 162     -45.423   2.919  39.287  1.00  1.14           C  
ATOM   2446  CG2 VAL A 162     -47.496   2.215  38.310  1.00  1.14           C  
ATOM   2447  H   VAL A 162     -46.028   1.267  35.571  1.00  1.14           H  
ATOM   2448  HA  VAL A 162     -46.149   3.950  36.898  1.00  1.14           H  
ATOM   2449  HB  VAL A 162     -45.658   1.223  38.112  1.00  1.14           H  
ATOM   2450 1HG1 VAL A 162     -45.666   2.398  40.211  1.00  1.14           H  
ATOM   2451 2HG1 VAL A 162     -44.365   2.901  39.127  1.00  1.14           H  
ATOM   2452 3HG1 VAL A 162     -45.782   3.951  39.342  1.00  1.14           H  
ATOM   2453 1HG2 VAL A 162     -47.732   1.706  39.233  1.00  1.14           H  
ATOM   2454 2HG2 VAL A 162     -47.855   3.228  38.346  1.00  1.14           H  
ATOM   2455 3HG2 VAL A 162     -47.955   1.697  37.470  1.00  1.14           H  
ATOM   2456  N   SER A 163     -43.772   4.368  36.552  1.00  0.93           N  
ATOM   2457  CA  SER A 163     -42.393   4.702  36.211  1.00  0.93           C  
ATOM   2458  C   SER A 163     -41.500   5.005  37.375  1.00  0.93           C  
ATOM   2459  O   SER A 163     -41.757   5.946  38.126  1.00  0.93           O  
ATOM   2460  CB  SER A 163     -42.401   5.874  35.280  1.00  0.93           C  
ATOM   2461  OG  SER A 163     -41.114   6.384  35.080  1.00  0.93           O  
ATOM   2462  H   SER A 163     -44.438   5.126  36.692  1.00  0.93           H  
ATOM   2463  HA  SER A 163     -41.956   3.872  35.685  1.00  0.93           H  
ATOM   2464 1HB  SER A 163     -42.816   5.561  34.330  1.00  0.93           H  
ATOM   2465 2HB  SER A 163     -43.049   6.641  35.677  1.00  0.93           H  
ATOM   2466  HG  SER A 163     -40.469   5.629  35.156  1.00  0.93           H  
ATOM   2467  N   ALA A 164     -40.456   4.207  37.558  1.00  0.84           N  
ATOM   2468  CA  ALA A 164     -39.575   4.448  38.673  1.00  0.84           C  
ATOM   2469  C   ALA A 164     -38.942   5.810  38.521  1.00  0.84           C  
ATOM   2470  O   ALA A 164     -38.573   6.198  37.418  1.00  0.84           O  
ATOM   2471  CB  ALA A 164     -38.513   3.384  38.733  1.00  0.84           C  
ATOM   2472  H   ALA A 164     -40.229   3.435  36.924  1.00  0.84           H  
ATOM   2473  HA  ALA A 164     -40.150   4.438  39.592  1.00  0.84           H  
ATOM   2474 1HB  ALA A 164     -37.886   3.599  39.565  1.00  0.84           H  
ATOM   2475 2HB  ALA A 164     -38.976   2.407  38.854  1.00  0.84           H  
ATOM   2476 3HB  ALA A 164     -37.929   3.399  37.815  1.00  0.84           H  
ATOM   2477  N   ILE A 165     -38.758   6.519  39.613  1.00  0.83           N  
ATOM   2478  CA  ILE A 165     -38.062   7.781  39.507  1.00  0.83           C  
ATOM   2479  C   ILE A 165     -36.594   7.465  39.550  1.00  0.83           C  
ATOM   2480  O   ILE A 165     -36.077   7.001  40.567  1.00  0.83           O  
ATOM   2481  CB  ILE A 165     -38.422   8.738  40.659  1.00  0.83           C  
ATOM   2482  CG1 ILE A 165     -39.902   9.047  40.633  1.00  0.83           C  
ATOM   2483  CG2 ILE A 165     -37.584  10.016  40.575  1.00  0.83           C  
ATOM   2484  CD1 ILE A 165     -40.395   9.820  41.823  1.00  0.83           C  
ATOM   2485  H   ILE A 165     -39.099   6.177  40.502  1.00  0.83           H  
ATOM   2486  HA  ILE A 165     -38.295   8.253  38.551  1.00  0.83           H  
ATOM   2487  HB  ILE A 165     -38.218   8.238  41.607  1.00  0.83           H  
ATOM   2488 1HG1 ILE A 165     -40.108   9.595  39.764  1.00  0.83           H  
ATOM   2489 2HG1 ILE A 165     -40.448   8.120  40.579  1.00  0.83           H  
ATOM   2490 1HG2 ILE A 165     -37.835  10.671  41.406  1.00  0.83           H  
ATOM   2491 2HG2 ILE A 165     -36.529   9.751  40.629  1.00  0.83           H  
ATOM   2492 3HG2 ILE A 165     -37.782  10.530  39.634  1.00  0.83           H  
ATOM   2493 1HD1 ILE A 165     -41.449   9.998  41.709  1.00  0.83           H  
ATOM   2494 2HD1 ILE A 165     -40.214   9.246  42.731  1.00  0.83           H  
ATOM   2495 3HD1 ILE A 165     -39.872  10.774  41.881  1.00  0.83           H  
ATOM   2496  N   VAL A 166     -35.900   7.696  38.456  1.00  0.88           N  
ATOM   2497  CA  VAL A 166     -34.517   7.303  38.466  1.00  0.88           C  
ATOM   2498  C   VAL A 166     -33.677   8.383  39.083  1.00  0.88           C  
ATOM   2499  O   VAL A 166     -33.574   9.494  38.562  1.00  0.88           O  
ATOM   2500  CB  VAL A 166     -34.039   6.962  37.062  1.00  0.88           C  
ATOM   2501  CG1 VAL A 166     -32.561   6.632  37.104  1.00  0.88           C  
ATOM   2502  CG2 VAL A 166     -34.881   5.771  36.526  1.00  0.88           C  
ATOM   2503  H   VAL A 166     -36.336   8.102  37.626  1.00  0.88           H  
ATOM   2504  HA  VAL A 166     -34.416   6.401  39.070  1.00  0.88           H  
ATOM   2505  HB  VAL A 166     -34.178   7.818  36.415  1.00  0.88           H  
ATOM   2506 1HG1 VAL A 166     -32.206   6.378  36.106  1.00  0.88           H  
ATOM   2507 2HG1 VAL A 166     -32.001   7.487  37.481  1.00  0.88           H  
ATOM   2508 3HG1 VAL A 166     -32.413   5.788  37.767  1.00  0.88           H  
ATOM   2509 1HG2 VAL A 166     -34.563   5.512  35.519  1.00  0.88           H  
ATOM   2510 2HG2 VAL A 166     -34.748   4.911  37.177  1.00  0.88           H  
ATOM   2511 3HG2 VAL A 166     -35.943   6.053  36.506  1.00  0.88           H  
ATOM   2512  N   GLN A 167     -33.078   8.029  40.202  1.00  1.00           N  
ATOM   2513  CA  GLN A 167     -32.292   8.929  41.018  1.00  1.00           C  
ATOM   2514  C   GLN A 167     -31.042   8.222  41.445  1.00  1.00           C  
ATOM   2515  O   GLN A 167     -31.060   7.418  42.376  1.00  1.00           O  
ATOM   2516  CB  GLN A 167     -33.064   9.360  42.256  1.00  1.00           C  
ATOM   2517  CG  GLN A 167     -32.372  10.426  43.032  1.00  1.00           C  
ATOM   2518  CD  GLN A 167     -31.216   9.880  43.836  1.00  1.00           C  
ATOM   2519  NE2 GLN A 167     -30.139  10.634  43.890  1.00  1.00           N  
ATOM   2520  OE1 GLN A 167     -31.298   8.784  44.415  1.00  1.00           O  
ATOM   2521  H   GLN A 167     -33.214   7.082  40.530  1.00  1.00           H  
ATOM   2522  HA  GLN A 167     -32.024   9.807  40.444  1.00  1.00           H  
ATOM   2523 1HB  GLN A 167     -34.048   9.735  41.967  1.00  1.00           H  
ATOM   2524 2HB  GLN A 167     -33.215   8.505  42.911  1.00  1.00           H  
ATOM   2525 1HG  GLN A 167     -31.980  11.165  42.332  1.00  1.00           H  
ATOM   2526 2HG  GLN A 167     -33.076  10.903  43.702  1.00  1.00           H  
ATOM   2527 1HE2 GLN A 167     -29.335  10.338  44.402  1.00  1.00           H  
ATOM   2528 2HE2 GLN A 167     -30.125  11.512  43.367  1.00  1.00           H  
ATOM   2529  N   GLY A 168     -29.972   8.463  40.725  1.00  1.16           N  
ATOM   2530  CA  GLY A 168     -28.741   7.765  40.990  1.00  1.16           C  
ATOM   2531  C   GLY A 168     -27.998   8.333  42.168  1.00  1.16           C  
ATOM   2532  O   GLY A 168     -28.030   9.540  42.419  1.00  1.16           O  
ATOM   2533  H   GLY A 168     -30.010   9.144  39.982  1.00  1.16           H  
ATOM   2534 1HA  GLY A 168     -28.941   6.707  41.145  1.00  1.16           H  
ATOM   2535 2HA  GLY A 168     -28.109   7.857  40.125  1.00  1.16           H  
ATOM   2536  N   GLU A 169     -27.276   7.478  42.866  1.00  1.37           N  
ATOM   2537  CA  GLU A 169     -26.424   7.980  43.938  1.00  1.37           C  
ATOM   2538  C   GLU A 169     -25.396   8.955  43.330  1.00  1.37           C  
ATOM   2539  O   GLU A 169     -24.793   8.660  42.293  1.00  1.37           O  
ATOM   2540  CB  GLU A 169     -25.760   6.851  44.722  1.00  1.37           C  
ATOM   2541  CG  GLU A 169     -25.039   7.328  45.989  1.00  1.37           C  
ATOM   2542  CD  GLU A 169     -26.026   7.904  47.039  1.00  1.37           C  
ATOM   2543  OE1 GLU A 169     -26.995   7.234  47.376  1.00  1.37           O  
ATOM   2544  OE2 GLU A 169     -25.804   9.006  47.488  1.00  1.37           O1-
ATOM   2545  H   GLU A 169     -27.335   6.474  42.633  1.00  1.37           H  
ATOM   2546  HA  GLU A 169     -27.046   8.541  44.636  1.00  1.37           H  
ATOM   2547 1HB  GLU A 169     -26.511   6.116  45.012  1.00  1.37           H  
ATOM   2548 2HB  GLU A 169     -25.031   6.343  44.087  1.00  1.37           H  
ATOM   2549 1HG  GLU A 169     -24.504   6.487  46.429  1.00  1.37           H  
ATOM   2550 2HG  GLU A 169     -24.304   8.087  45.720  1.00  1.37           H  
ATOM   2551  N   ARG A 170     -25.202  10.128  43.937  1.00  1.60           N  
ATOM   2552  CA  ARG A 170     -24.278  11.125  43.370  1.00  1.60           C  
ATOM   2553  C   ARG A 170     -22.794  10.778  43.560  1.00  1.60           C  
ATOM   2554  O   ARG A 170     -22.036  11.416  44.299  1.00  1.60           O  
ATOM   2555  CB  ARG A 170     -24.607  12.500  43.944  1.00  1.60           C  
ATOM   2556  CG  ARG A 170     -23.719  13.675  43.507  1.00  1.60           C  
ATOM   2557  CD  ARG A 170     -24.296  15.016  43.923  1.00  1.60           C  
ATOM   2558  NE  ARG A 170     -23.461  16.134  43.543  1.00  1.60           N  
ATOM   2559  CZ  ARG A 170     -23.675  17.423  43.864  1.00  1.60           C  
ATOM   2560  NH1 ARG A 170     -24.697  17.805  44.604  1.00  1.60           N1+
ATOM   2561  NH2 ARG A 170     -22.815  18.319  43.414  1.00  1.60           N  
ATOM   2562  H   ARG A 170     -25.699  10.326  44.795  1.00  1.60           H  
ATOM   2563  HA  ARG A 170     -24.468  11.177  42.295  1.00  1.60           H  
ATOM   2564 1HB  ARG A 170     -25.619  12.752  43.635  1.00  1.60           H  
ATOM   2565 2HB  ARG A 170     -24.600  12.459  45.033  1.00  1.60           H  
ATOM   2566 1HG  ARG A 170     -22.769  13.576  44.018  1.00  1.60           H  
ATOM   2567 2HG  ARG A 170     -23.550  13.664  42.446  1.00  1.60           H  
ATOM   2568 1HD  ARG A 170     -25.242  15.150  43.409  1.00  1.60           H  
ATOM   2569 2HD  ARG A 170     -24.454  15.050  45.000  1.00  1.60           H  
ATOM   2570  HE  ARG A 170     -22.639  15.956  42.962  1.00  1.60           H  
ATOM   2571 1HH1 ARG A 170     -25.377  17.129  44.991  1.00  1.60           H  
ATOM   2572 2HH1 ARG A 170     -24.824  18.776  44.819  1.00  1.60           H  
ATOM   2573 1HH2 ARG A 170     -22.021  17.988  42.847  1.00  1.60           H  
ATOM   2574 2HH2 ARG A 170     -22.931  19.297  43.626  1.00  1.60           H  
ATOM   2575  N   GLU A 171     -22.375   9.781  42.794  1.00  1.82           N  
ATOM   2576  CA  GLU A 171     -21.025   9.243  42.813  1.00  1.82           C  
ATOM   2577  C   GLU A 171     -20.099  10.080  41.955  1.00  1.82           C  
ATOM   2578  O   GLU A 171     -19.732   9.680  40.849  1.00  1.82           O  
ATOM   2579  CB  GLU A 171     -21.005   7.808  42.277  1.00  1.82           C  
ATOM   2580  CG  GLU A 171     -21.772   6.781  43.091  1.00  1.82           C  
ATOM   2581  CD  GLU A 171     -21.703   5.375  42.495  1.00  1.82           C  
ATOM   2582  OE1 GLU A 171     -21.570   5.243  41.290  1.00  1.82           O  
ATOM   2583  OE2 GLU A 171     -21.773   4.434  43.253  1.00  1.82           O1-
ATOM   2584  H   GLU A 171     -23.086   9.337  42.220  1.00  1.82           H  
ATOM   2585  HA  GLU A 171     -20.656   9.256  43.840  1.00  1.82           H  
ATOM   2586 1HB  GLU A 171     -21.449   7.812  41.291  1.00  1.82           H  
ATOM   2587 2HB  GLU A 171     -19.974   7.467  42.170  1.00  1.82           H  
ATOM   2588 1HG  GLU A 171     -21.373   6.759  44.102  1.00  1.82           H  
ATOM   2589 2HG  GLU A 171     -22.812   7.093  43.150  1.00  1.82           H  
ATOM   2590  N   GLU A 172     -19.690  11.234  42.462  1.00  1.98           N  
ATOM   2591  CA  GLU A 172     -18.889  12.140  41.633  1.00  1.98           C  
ATOM   2592  C   GLU A 172     -17.433  11.739  41.525  1.00  1.98           C  
ATOM   2593  O   GLU A 172     -16.555  12.426  42.040  1.00  1.98           O  
ATOM   2594  CB  GLU A 172     -18.910  13.577  42.157  1.00  1.98           C  
ATOM   2595  CG  GLU A 172     -20.243  14.239  42.144  1.00  1.98           C  
ATOM   2596  CD  GLU A 172     -20.179  15.680  42.545  1.00  1.98           C  
ATOM   2597  OE1 GLU A 172     -19.299  16.053  43.276  1.00  1.98           O  
ATOM   2598  OE2 GLU A 172     -21.040  16.414  42.120  1.00  1.98           O1-
ATOM   2599  H   GLU A 172     -20.036  11.494  43.386  1.00  1.98           H  
ATOM   2600  HA  GLU A 172     -19.304  12.130  40.632  1.00  1.98           H  
ATOM   2601 1HB  GLU A 172     -18.540  13.595  43.182  1.00  1.98           H  
ATOM   2602 2HB  GLU A 172     -18.234  14.184  41.554  1.00  1.98           H  
ATOM   2603 1HG  GLU A 172     -20.686  14.167  41.160  1.00  1.98           H  
ATOM   2604 2HG  GLU A 172     -20.872  13.706  42.829  1.00  1.98           H  
ATOM   2605  N   GLU A 173     -17.180  10.632  40.842  1.00  2.04           N  
ATOM   2606  CA  GLU A 173     -15.818  10.164  40.656  1.00  2.04           C  
ATOM   2607  C   GLU A 173     -15.092  11.284  39.897  1.00  2.04           C  
ATOM   2608  O   GLU A 173     -15.535  11.631  38.799  1.00  2.04           O  
ATOM   2609  CB  GLU A 173     -15.791   8.869  39.845  1.00  2.04           C  
ATOM   2610  CG  GLU A 173     -14.406   8.207  39.704  1.00  2.04           C  
ATOM   2611  CD  GLU A 173     -13.889   7.604  41.008  1.00  2.04           C  
ATOM   2612  OE1 GLU A 173     -14.639   6.911  41.655  1.00  2.04           O  
ATOM   2613  OE2 GLU A 173     -12.747   7.825  41.345  1.00  2.04           O1-
ATOM   2614  H   GLU A 173     -17.979  10.118  40.473  1.00  2.04           H  
ATOM   2615  HA  GLU A 173     -15.383   9.976  41.629  1.00  2.04           H  
ATOM   2616 1HB  GLU A 173     -16.467   8.148  40.304  1.00  2.04           H  
ATOM   2617 2HB  GLU A 173     -16.165   9.071  38.842  1.00  2.04           H  
ATOM   2618 1HG  GLU A 173     -14.457   7.423  38.953  1.00  2.04           H  
ATOM   2619 2HG  GLU A 173     -13.696   8.959  39.353  1.00  2.04           H  
ATOM   2620  N   PRO A 174     -14.043  11.901  40.456  1.00  2.00           N  
ATOM   2621  CA  PRO A 174     -13.321  13.022  39.898  1.00  2.00           C  
ATOM   2622  C   PRO A 174     -12.392  12.651  38.773  1.00  2.00           C  
ATOM   2623  O   PRO A 174     -11.924  11.512  38.683  1.00  2.00           O  
ATOM   2624  CB  PRO A 174     -12.530  13.535  41.101  1.00  2.00           C  
ATOM   2625  CG  PRO A 174     -12.254  12.294  41.916  1.00  2.00           C  
ATOM   2626  CD  PRO A 174     -13.493  11.431  41.750  1.00  2.00           C  
ATOM   2627  HA  PRO A 174     -14.051  13.778  39.560  1.00  2.00           H  
ATOM   2628 1HB  PRO A 174     -11.607  14.031  40.752  1.00  2.00           H  
ATOM   2629 2HB  PRO A 174     -13.115  14.286  41.649  1.00  2.00           H  
ATOM   2630 1HG  PRO A 174     -11.344  11.799  41.546  1.00  2.00           H  
ATOM   2631 2HG  PRO A 174     -12.065  12.565  42.964  1.00  2.00           H  
ATOM   2632 1HD  PRO A 174     -13.189  10.375  41.693  1.00  2.00           H  
ATOM   2633 2HD  PRO A 174     -14.199  11.628  42.572  1.00  2.00           H  
ATOM   2634  N   VAL A 175     -12.034  13.638  37.978  1.00  1.87           N  
ATOM   2635  CA  VAL A 175     -10.940  13.467  37.052  1.00  1.87           C  
ATOM   2636  C   VAL A 175      -9.737  13.671  37.963  1.00  1.87           C  
ATOM   2637  O   VAL A 175      -9.731  14.651  38.708  1.00  1.87           O  
ATOM   2638  CB  VAL A 175     -10.979  14.522  35.929  1.00  1.87           C  
ATOM   2639  CG1 VAL A 175      -9.767  14.356  34.983  1.00  1.87           C  
ATOM   2640  CG2 VAL A 175     -12.280  14.394  35.199  1.00  1.87           C  
ATOM   2641  H   VAL A 175     -12.493  14.536  38.051  1.00  1.87           H  
ATOM   2642  HA  VAL A 175     -10.973  12.467  36.628  1.00  1.87           H  
ATOM   2643  HB  VAL A 175     -10.904  15.516  36.368  1.00  1.87           H  
ATOM   2644 1HG1 VAL A 175      -9.800  15.119  34.207  1.00  1.87           H  
ATOM   2645 2HG1 VAL A 175      -8.838  14.463  35.554  1.00  1.87           H  
ATOM   2646 3HG1 VAL A 175      -9.793  13.371  34.515  1.00  1.87           H  
ATOM   2647 1HG2 VAL A 175     -12.335  15.139  34.408  1.00  1.87           H  
ATOM   2648 2HG2 VAL A 175     -12.349  13.401  34.781  1.00  1.87           H  
ATOM   2649 3HG2 VAL A 175     -13.102  14.547  35.896  1.00  1.87           H  
ATOM   2650  N   PRO A 176      -8.746  12.781  38.005  1.00  1.69           N  
ATOM   2651  CA  PRO A 176      -7.633  12.881  38.921  1.00  1.69           C  
ATOM   2652  C   PRO A 176      -6.796  14.106  38.622  1.00  1.69           C  
ATOM   2653  O   PRO A 176      -6.692  14.537  37.470  1.00  1.69           O  
ATOM   2654  CB  PRO A 176      -6.865  11.576  38.662  1.00  1.69           C  
ATOM   2655  CG  PRO A 176      -7.266  11.149  37.265  1.00  1.69           C  
ATOM   2656  CD  PRO A 176      -8.708  11.610  37.107  1.00  1.69           C  
ATOM   2657  HA  PRO A 176      -8.019  12.917  39.950  1.00  1.69           H  
ATOM   2658 1HB  PRO A 176      -5.781  11.759  38.757  1.00  1.69           H  
ATOM   2659 2HB  PRO A 176      -7.132  10.830  39.425  1.00  1.69           H  
ATOM   2660 1HG  PRO A 176      -6.598  11.621  36.541  1.00  1.69           H  
ATOM   2661 2HG  PRO A 176      -7.146  10.060  37.148  1.00  1.69           H  
ATOM   2662 1HD  PRO A 176      -8.877  11.881  36.067  1.00  1.69           H  
ATOM   2663 2HD  PRO A 176      -9.412  10.834  37.457  1.00  1.69           H  
ATOM   2664  N   GLU A 177      -6.131  14.643  39.650  1.00  1.48           N  
ATOM   2665  CA  GLU A 177      -5.278  15.821  39.470  1.00  1.48           C  
ATOM   2666  C   GLU A 177      -3.961  15.401  38.845  1.00  1.48           C  
ATOM   2667  O   GLU A 177      -2.909  15.354  39.478  1.00  1.48           O  
ATOM   2668  CB  GLU A 177      -5.035  16.530  40.807  1.00  1.48           C  
ATOM   2669  CG  GLU A 177      -6.298  17.107  41.448  1.00  1.48           C  
ATOM   2670  CD  GLU A 177      -6.041  17.828  42.756  1.00  1.48           C  
ATOM   2671  OE1 GLU A 177      -4.932  17.783  43.235  1.00  1.48           O  
ATOM   2672  OE2 GLU A 177      -6.959  18.424  43.270  1.00  1.48           O1-
ATOM   2673  H   GLU A 177      -6.238  14.248  40.573  1.00  1.48           H  
ATOM   2674  HA  GLU A 177      -5.775  16.516  38.792  1.00  1.48           H  
ATOM   2675 1HB  GLU A 177      -4.592  15.827  41.514  1.00  1.48           H  
ATOM   2676 2HB  GLU A 177      -4.324  17.344  40.663  1.00  1.48           H  
ATOM   2677 1HG  GLU A 177      -6.755  17.805  40.747  1.00  1.48           H  
ATOM   2678 2HG  GLU A 177      -7.006  16.296  41.617  1.00  1.48           H  
ATOM   2679  N   ALA A 178      -4.072  15.086  37.569  1.00  1.30           N  
ATOM   2680  CA  ALA A 178      -3.039  14.527  36.729  1.00  1.30           C  
ATOM   2681  C   ALA A 178      -2.099  15.562  36.143  1.00  1.30           C  
ATOM   2682  O   ALA A 178      -1.197  15.219  35.385  1.00  1.30           O  
ATOM   2683  CB  ALA A 178      -3.712  13.767  35.628  1.00  1.30           C  
ATOM   2684  H   ALA A 178      -5.007  15.184  37.174  1.00  1.30           H  
ATOM   2685  HA  ALA A 178      -2.449  13.844  37.337  1.00  1.30           H  
ATOM   2686 1HB  ALA A 178      -2.985  13.296  35.007  1.00  1.30           H  
ATOM   2687 2HB  ALA A 178      -4.364  13.017  36.067  1.00  1.30           H  
ATOM   2688 3HB  ALA A 178      -4.307  14.459  35.040  1.00  1.30           H  
ATOM   2689  N   TYR A 179      -2.328  16.834  36.433  1.00  1.15           N  
ATOM   2690  CA  TYR A 179      -1.462  17.846  35.868  1.00  1.15           C  
ATOM   2691  C   TYR A 179      -1.242  19.073  36.745  1.00  1.15           C  
ATOM   2692  O   TYR A 179      -2.169  19.605  37.361  1.00  1.15           O  
ATOM   2693  CB  TYR A 179      -1.930  18.252  34.477  1.00  1.15           C  
ATOM   2694  CG  TYR A 179      -1.052  19.313  33.892  1.00  1.15           C  
ATOM   2695  CD1 TYR A 179       0.160  18.968  33.322  1.00  1.15           C  
ATOM   2696  CD2 TYR A 179      -1.452  20.635  33.936  1.00  1.15           C  
ATOM   2697  CE1 TYR A 179       0.972  19.934  32.817  1.00  1.15           C  
ATOM   2698  CE2 TYR A 179      -0.636  21.604  33.428  1.00  1.15           C  
ATOM   2699  CZ  TYR A 179       0.565  21.256  32.881  1.00  1.15           C  
ATOM   2700  OH  TYR A 179       1.375  22.199  32.400  1.00  1.15           O  
ATOM   2701  H   TYR A 179      -3.082  17.083  37.056  1.00  1.15           H  
ATOM   2702  HA  TYR A 179      -0.499  17.390  35.733  1.00  1.15           H  
ATOM   2703 1HB  TYR A 179      -1.915  17.383  33.812  1.00  1.15           H  
ATOM   2704 2HB  TYR A 179      -2.950  18.626  34.519  1.00  1.15           H  
ATOM   2705  HD1 TYR A 179       0.469  17.932  33.295  1.00  1.15           H  
ATOM   2706  HD2 TYR A 179      -2.406  20.901  34.385  1.00  1.15           H  
ATOM   2707  HE1 TYR A 179       1.936  19.672  32.379  1.00  1.15           H  
ATOM   2708  HE2 TYR A 179      -0.933  22.654  33.465  1.00  1.15           H  
ATOM   2709  HH  TYR A 179       0.921  23.062  32.302  1.00  1.15           H  
ATOM   2710  N   ASN A 180       0.019  19.507  36.758  1.00  1.02           N  
ATOM   2711  CA  ASN A 180       0.536  20.672  37.463  1.00  1.02           C  
ATOM   2712  C   ASN A 180       1.512  21.391  36.536  1.00  1.02           C  
ATOM   2713  O   ASN A 180       2.220  20.754  35.765  1.00  1.02           O  
ATOM   2714  CB  ASN A 180       1.258  20.261  38.741  1.00  1.02           C  
ATOM   2715  CG  ASN A 180       0.350  19.663  39.800  1.00  1.02           C  
ATOM   2716  ND2 ASN A 180       0.346  18.354  39.912  1.00  1.02           N  
ATOM   2717  OD1 ASN A 180      -0.340  20.396  40.519  1.00  1.02           O  
ATOM   2718  H   ASN A 180       0.681  18.975  36.212  1.00  1.02           H  
ATOM   2719  HA  ASN A 180      -0.286  21.353  37.693  1.00  1.02           H  
ATOM   2720 1HB  ASN A 180       2.028  19.528  38.491  1.00  1.02           H  
ATOM   2721 2HB  ASN A 180       1.767  21.130  39.162  1.00  1.02           H  
ATOM   2722 1HD2 ASN A 180      -0.236  17.912  40.599  1.00  1.02           H  
ATOM   2723 2HD2 ASN A 180       0.920  17.793  39.317  1.00  1.02           H  
ATOM   2724  N   ALA A 181       1.639  22.707  36.679  1.00  0.93           N  
ATOM   2725  CA  ALA A 181       2.560  23.498  35.842  1.00  0.93           C  
ATOM   2726  C   ALA A 181       4.015  23.019  35.931  1.00  0.93           C  
ATOM   2727  O   ALA A 181       4.773  23.107  34.963  1.00  0.93           O  
ATOM   2728  CB  ALA A 181       2.491  24.956  36.244  1.00  0.93           C  
ATOM   2729  H   ALA A 181       1.052  23.185  37.348  1.00  0.93           H  
ATOM   2730  HA  ALA A 181       2.238  23.396  34.803  1.00  0.93           H  
ATOM   2731 1HB  ALA A 181       3.148  25.534  35.598  1.00  0.93           H  
ATOM   2732 2HB  ALA A 181       1.468  25.315  36.141  1.00  0.93           H  
ATOM   2733 3HB  ALA A 181       2.814  25.064  37.279  1.00  0.93           H  
ATOM   2734  N   ASP A 182       4.405  22.475  37.083  1.00  0.86           N  
ATOM   2735  CA  ASP A 182       5.766  21.983  37.287  1.00  0.86           C  
ATOM   2736  C   ASP A 182       6.150  20.876  36.304  1.00  0.86           C  
ATOM   2737  O   ASP A 182       7.327  20.649  36.035  1.00  0.86           O  
ATOM   2738  CB  ASP A 182       5.963  21.476  38.716  1.00  0.86           C  
ATOM   2739  CG  ASP A 182       6.075  22.594  39.750  1.00  0.86           C  
ATOM   2740  OD1 ASP A 182       6.255  23.731  39.346  1.00  0.86           O  
ATOM   2741  OD2 ASP A 182       5.992  22.313  40.915  1.00  0.86           O1-
ATOM   2742  H   ASP A 182       3.737  22.412  37.836  1.00  0.86           H  
ATOM   2743  HA  ASP A 182       6.442  22.819  37.135  1.00  0.86           H  
ATOM   2744 1HB  ASP A 182       5.127  20.831  38.987  1.00  0.86           H  
ATOM   2745 2HB  ASP A 182       6.872  20.867  38.759  1.00  0.86           H  
ATOM   2746  N   MET A 183       5.158  20.210  35.721  1.00  0.81           N  
ATOM   2747  CA  MET A 183       5.395  19.108  34.806  1.00  0.81           C  
ATOM   2748  C   MET A 183       5.911  19.565  33.449  1.00  0.81           C  
ATOM   2749  O   MET A 183       6.275  18.741  32.608  1.00  0.81           O  
ATOM   2750  CB  MET A 183       4.100  18.343  34.699  1.00  0.81           C  
ATOM   2751  CG  MET A 183       3.777  17.638  35.982  1.00  0.81           C  
ATOM   2752  SD  MET A 183       2.165  16.988  36.020  1.00  0.81           S  
ATOM   2753  CE  MET A 183       2.134  15.959  34.622  1.00  0.81           C  
ATOM   2754  H   MET A 183       4.189  20.467  35.908  1.00  0.81           H  
ATOM   2755  HA  MET A 183       6.152  18.460  35.243  1.00  0.81           H  
ATOM   2756 1HB  MET A 183       3.293  19.012  34.435  1.00  0.81           H  
ATOM   2757 2HB  MET A 183       4.182  17.597  33.919  1.00  0.81           H  
ATOM   2758 1HG  MET A 183       4.479  16.838  36.141  1.00  0.81           H  
ATOM   2759 2HG  MET A 183       3.875  18.347  36.803  1.00  0.81           H  
ATOM   2760 1HE  MET A 183       1.160  15.530  34.535  1.00  0.81           H  
ATOM   2761 2HE  MET A 183       2.329  16.562  33.766  1.00  0.81           H  
ATOM   2762 3HE  MET A 183       2.876  15.180  34.696  1.00  0.81           H  
ATOM   2763  N   LEU A 184       5.967  20.878  33.246  1.00  0.78           N  
ATOM   2764  CA  LEU A 184       6.532  21.434  32.043  1.00  0.78           C  
ATOM   2765  C   LEU A 184       7.957  21.955  32.270  1.00  0.78           C  
ATOM   2766  O   LEU A 184       8.565  22.518  31.358  1.00  0.78           O  
ATOM   2767  CB  LEU A 184       5.630  22.533  31.521  1.00  0.78           C  
ATOM   2768  CG  LEU A 184       4.245  22.073  31.163  1.00  0.78           C  
ATOM   2769  CD1 LEU A 184       3.459  23.229  30.684  1.00  0.78           C  
ATOM   2770  CD2 LEU A 184       4.317  21.035  30.145  1.00  0.78           C  
ATOM   2771  H   LEU A 184       5.616  21.523  33.957  1.00  0.78           H  
ATOM   2772  HA  LEU A 184       6.581  20.649  31.290  1.00  0.78           H  
ATOM   2773 1HB  LEU A 184       5.538  23.299  32.293  1.00  0.78           H  
ATOM   2774 2HB  LEU A 184       6.085  22.972  30.650  1.00  0.78           H  
ATOM   2775  HG  LEU A 184       3.759  21.666  32.048  1.00  0.78           H  
ATOM   2776 1HD1 LEU A 184       2.455  22.926  30.409  1.00  0.78           H  
ATOM   2777 2HD1 LEU A 184       3.409  23.960  31.487  1.00  0.78           H  
ATOM   2778 3HD1 LEU A 184       3.932  23.650  29.831  1.00  0.78           H  
ATOM   2779 1HD2 LEU A 184       3.302  20.710  29.899  1.00  0.78           H  
ATOM   2780 2HD2 LEU A 184       4.802  21.437  29.256  1.00  0.78           H  
ATOM   2781 3HD2 LEU A 184       4.890  20.189  30.524  1.00  0.78           H  
ATOM   2782  N   ARG A 185       8.499  21.785  33.484  1.00  0.76           N  
ATOM   2783  CA  ARG A 185       9.867  22.229  33.752  1.00  0.76           C  
ATOM   2784  C   ARG A 185      10.795  21.251  33.057  1.00  0.76           C  
ATOM   2785  O   ARG A 185      10.598  20.045  33.159  1.00  0.76           O  
ATOM   2786  CB  ARG A 185      10.141  22.263  35.245  1.00  0.76           C  
ATOM   2787  CG  ARG A 185       9.368  23.306  36.014  1.00  0.76           C  
ATOM   2788  CD  ARG A 185       9.650  23.224  37.476  1.00  0.76           C  
ATOM   2789  NE  ARG A 185       8.819  24.137  38.248  1.00  0.76           N  
ATOM   2790  CZ  ARG A 185       9.087  25.404  38.566  1.00  0.76           C  
ATOM   2791  NH1 ARG A 185      10.207  25.990  38.197  1.00  0.76           N1+
ATOM   2792  NH2 ARG A 185       8.177  26.040  39.269  1.00  0.76           N  
ATOM   2793  H   ARG A 185       7.979  21.326  34.234  1.00  0.76           H  
ATOM   2794  HA  ARG A 185      10.014  23.225  33.335  1.00  0.76           H  
ATOM   2795 1HB  ARG A 185       9.891  21.290  35.680  1.00  0.76           H  
ATOM   2796 2HB  ARG A 185      11.201  22.433  35.420  1.00  0.76           H  
ATOM   2797 1HG  ARG A 185       9.653  24.297  35.665  1.00  0.76           H  
ATOM   2798 2HG  ARG A 185       8.308  23.158  35.843  1.00  0.76           H  
ATOM   2799 1HD  ARG A 185       9.436  22.204  37.817  1.00  0.76           H  
ATOM   2800 2HD  ARG A 185      10.693  23.461  37.668  1.00  0.76           H  
ATOM   2801  HE  ARG A 185       7.910  23.792  38.579  1.00  0.76           H  
ATOM   2802 1HH1 ARG A 185      10.890  25.478  37.658  1.00  0.76           H  
ATOM   2803 2HH1 ARG A 185      10.381  26.950  38.454  1.00  0.76           H  
ATOM   2804 1HH2 ARG A 185       7.319  25.510  39.525  1.00  0.76           H  
ATOM   2805 2HH2 ARG A 185       8.310  26.998  39.547  1.00  0.76           H  
ATOM   2806  N   LYS A 186      11.825  21.735  32.370  1.00  0.75           N  
ATOM   2807  CA  LYS A 186      12.625  20.791  31.593  1.00  0.75           C  
ATOM   2808  C   LYS A 186      13.285  19.659  32.371  1.00  0.75           C  
ATOM   2809  O   LYS A 186      13.143  18.507  31.997  1.00  0.75           O  
ATOM   2810  CB  LYS A 186      13.676  21.531  30.774  1.00  0.75           C  
ATOM   2811  CG  LYS A 186      13.101  22.289  29.592  1.00  0.75           C  
ATOM   2812  CD  LYS A 186      14.179  23.018  28.823  1.00  0.75           C  
ATOM   2813  CE  LYS A 186      13.615  23.686  27.585  1.00  0.75           C  
ATOM   2814  NZ  LYS A 186      14.659  24.440  26.847  1.00  0.75           N1+
ATOM   2815  H   LYS A 186      12.000  22.728  32.327  1.00  0.75           H  
ATOM   2816  HA  LYS A 186      11.956  20.327  30.876  1.00  0.75           H  
ATOM   2817 1HB  LYS A 186      14.220  22.232  31.405  1.00  0.75           H  
ATOM   2818 2HB  LYS A 186      14.400  20.812  30.382  1.00  0.75           H  
ATOM   2819 1HG  LYS A 186      12.608  21.585  28.923  1.00  0.75           H  
ATOM   2820 2HG  LYS A 186      12.360  23.004  29.940  1.00  0.75           H  
ATOM   2821 1HD  LYS A 186      14.634  23.774  29.460  1.00  0.75           H  
ATOM   2822 2HD  LYS A 186      14.953  22.316  28.524  1.00  0.75           H  
ATOM   2823 1HE  LYS A 186      13.201  22.919  26.928  1.00  0.75           H  
ATOM   2824 2HE  LYS A 186      12.820  24.370  27.875  1.00  0.75           H  
ATOM   2825 1HZ  LYS A 186      14.254  24.869  26.027  1.00  0.75           H  
ATOM   2826 2HZ  LYS A 186      15.043  25.151  27.446  1.00  0.75           H  
ATOM   2827 3HZ  LYS A 186      15.395  23.803  26.565  1.00  0.75           H  
ATOM   2828  N   LYS A 187      13.936  19.904  33.494  1.00  0.75           N  
ATOM   2829  CA  LYS A 187      14.569  18.731  34.106  1.00  0.75           C  
ATOM   2830  C   LYS A 187      13.648  18.006  35.088  1.00  0.75           C  
ATOM   2831  O   LYS A 187      13.883  18.007  36.299  1.00  0.75           O  
ATOM   2832  CB  LYS A 187      15.876  19.106  34.769  1.00  0.75           C  
ATOM   2833  CG  LYS A 187      16.657  17.914  35.310  1.00  0.75           C  
ATOM   2834  CD  LYS A 187      17.996  18.342  35.898  1.00  0.75           C  
ATOM   2835  CE  LYS A 187      18.786  17.146  36.412  1.00  0.75           C  
ATOM   2836  NZ  LYS A 187      20.092  17.557  37.003  1.00  0.75           N1+
ATOM   2837  H   LYS A 187      14.033  20.832  33.873  1.00  0.75           H  
ATOM   2838  HA  LYS A 187      14.816  18.021  33.316  1.00  0.75           H  
ATOM   2839 1HB  LYS A 187      16.512  19.629  34.058  1.00  0.75           H  
ATOM   2840 2HB  LYS A 187      15.683  19.785  35.598  1.00  0.75           H  
ATOM   2841 1HG  LYS A 187      16.067  17.416  36.081  1.00  0.75           H  
ATOM   2842 2HG  LYS A 187      16.833  17.204  34.499  1.00  0.75           H  
ATOM   2843 1HD  LYS A 187      18.581  18.852  35.131  1.00  0.75           H  
ATOM   2844 2HD  LYS A 187      17.827  19.036  36.722  1.00  0.75           H  
ATOM   2845 1HE  LYS A 187      18.199  16.631  37.172  1.00  0.75           H  
ATOM   2846 2HE  LYS A 187      18.971  16.459  35.582  1.00  0.75           H  
ATOM   2847 1HZ  LYS A 187      20.587  16.739  37.331  1.00  0.75           H  
ATOM   2848 2HZ  LYS A 187      20.648  18.026  36.302  1.00  0.75           H  
ATOM   2849 3HZ  LYS A 187      19.929  18.184  37.777  1.00  0.75           H  
ATOM   2850  N   GLN A 188      12.605  17.382  34.549  1.00  0.76           N  
ATOM   2851  CA  GLN A 188      11.629  16.649  35.348  1.00  0.76           C  
ATOM   2852  C   GLN A 188      10.930  15.509  34.602  1.00  0.76           C  
ATOM   2853  O   GLN A 188      10.428  15.685  33.487  1.00  0.76           O  
ATOM   2854  CB  GLN A 188      10.582  17.619  35.917  1.00  0.76           C  
ATOM   2855  CG  GLN A 188       9.542  16.957  36.841  1.00  0.76           C  
ATOM   2856  CD  GLN A 188       8.649  17.965  37.603  1.00  0.76           C  
ATOM   2857  NE2 GLN A 188       7.381  17.606  37.790  1.00  0.76           N  
ATOM   2858  OE1 GLN A 188       9.102  19.038  38.026  1.00  0.76           O  
ATOM   2859  H   GLN A 188      12.515  17.463  33.538  1.00  0.76           H  
ATOM   2860  HA  GLN A 188      12.161  16.205  36.189  1.00  0.76           H  
ATOM   2861 1HB  GLN A 188      11.084  18.404  36.484  1.00  0.76           H  
ATOM   2862 2HB  GLN A 188      10.049  18.105  35.093  1.00  0.76           H  
ATOM   2863 1HG  GLN A 188       8.894  16.325  36.233  1.00  0.76           H  
ATOM   2864 2HG  GLN A 188      10.066  16.346  37.575  1.00  0.76           H  
ATOM   2865 1HE2 GLN A 188       6.759  18.207  38.291  1.00  0.76           H  
ATOM   2866 2HE2 GLN A 188       7.042  16.723  37.435  1.00  0.76           H  
ATOM   2867  N   LEU A 189      10.874  14.355  35.271  1.00  0.78           N  
ATOM   2868  CA  LEU A 189      10.186  13.156  34.795  1.00  0.78           C  
ATOM   2869  C   LEU A 189       8.988  12.868  35.689  1.00  0.78           C  
ATOM   2870  O   LEU A 189       9.163  12.528  36.862  1.00  0.78           O  
ATOM   2871  CB  LEU A 189      11.127  11.939  34.845  1.00  0.78           C  
ATOM   2872  CG  LEU A 189      12.378  12.035  34.035  1.00  0.78           C  
ATOM   2873  CD1 LEU A 189      13.264  10.941  34.277  1.00  0.78           C  
ATOM   2874  CD2 LEU A 189      12.004  11.955  32.678  1.00  0.78           C  
ATOM   2875  H   LEU A 189      11.331  14.307  36.171  1.00  0.78           H  
ATOM   2876  HA  LEU A 189       9.836  13.319  33.776  1.00  0.78           H  
ATOM   2877 1HB  LEU A 189      11.415  11.765  35.880  1.00  0.78           H  
ATOM   2878 2HB  LEU A 189      10.576  11.063  34.496  1.00  0.78           H  
ATOM   2879  HG  LEU A 189      12.890  12.949  34.273  1.00  0.78           H  
ATOM   2880 1HD1 LEU A 189      14.154  11.032  33.646  1.00  0.78           H  
ATOM   2881 2HD1 LEU A 189      13.566  10.917  35.324  1.00  0.78           H  
ATOM   2882 3HD1 LEU A 189      12.724  10.061  34.019  1.00  0.78           H  
ATOM   2883 1HD2 LEU A 189      12.866  12.020  32.078  1.00  0.78           H  
ATOM   2884 2HD2 LEU A 189      11.526  11.010  32.504  1.00  0.78           H  
ATOM   2885 3HD2 LEU A 189      11.330  12.763  32.479  1.00  0.78           H  
ATOM   2886  N   THR A 190       7.788  13.009  35.149  1.00  0.81           N  
ATOM   2887  CA  THR A 190       6.581  12.785  35.934  1.00  0.81           C  
ATOM   2888  C   THR A 190       5.823  11.582  35.426  1.00  0.81           C  
ATOM   2889  O   THR A 190       5.630  11.446  34.224  1.00  0.81           O  
ATOM   2890  CB  THR A 190       5.644  14.005  35.915  1.00  0.81           C  
ATOM   2891  CG2 THR A 190       4.373  13.696  36.726  1.00  0.81           C  
ATOM   2892  OG1 THR A 190       6.315  15.139  36.482  1.00  0.81           O  
ATOM   2893  H   THR A 190       7.714  13.302  34.172  1.00  0.81           H  
ATOM   2894  HA  THR A 190       6.865  12.591  36.968  1.00  0.81           H  
ATOM   2895  HB  THR A 190       5.364  14.244  34.887  1.00  0.81           H  
ATOM   2896  HG1 THR A 190       6.862  15.534  35.796  1.00  0.81           H  
ATOM   2897 1HG2 THR A 190       3.722  14.546  36.731  1.00  0.81           H  
ATOM   2898 2HG2 THR A 190       3.845  12.854  36.288  1.00  0.81           H  
ATOM   2899 3HG2 THR A 190       4.647  13.457  37.750  1.00  0.81           H  
ATOM   2900  N   VAL A 191       5.404  10.718  36.333  1.00  0.85           N  
ATOM   2901  CA  VAL A 191       4.635   9.549  35.948  1.00  0.85           C  
ATOM   2902  C   VAL A 191       3.219   9.709  36.479  1.00  0.85           C  
ATOM   2903  O   VAL A 191       3.028  10.073  37.644  1.00  0.85           O  
ATOM   2904  CB  VAL A 191       5.281   8.268  36.495  1.00  0.85           C  
ATOM   2905  CG1 VAL A 191       4.439   7.067  36.093  1.00  0.85           C  
ATOM   2906  CG2 VAL A 191       6.726   8.148  35.967  1.00  0.85           C  
ATOM   2907  H   VAL A 191       5.613  10.884  37.309  1.00  0.85           H  
ATOM   2908  HA  VAL A 191       4.593   9.483  34.863  1.00  0.85           H  
ATOM   2909  HB  VAL A 191       5.293   8.307  37.583  1.00  0.85           H  
ATOM   2910 1HG1 VAL A 191       4.888   6.183  36.494  1.00  0.85           H  
ATOM   2911 2HG1 VAL A 191       3.424   7.163  36.491  1.00  0.85           H  
ATOM   2912 3HG1 VAL A 191       4.391   6.996  35.004  1.00  0.85           H  
ATOM   2913 1HG2 VAL A 191       7.182   7.241  36.364  1.00  0.85           H  
ATOM   2914 2HG2 VAL A 191       6.724   8.101  34.890  1.00  0.85           H  
ATOM   2915 3HG2 VAL A 191       7.308   9.012  36.286  1.00  0.85           H  
ATOM   2916  N   LEU A 192       2.239   9.519  35.605  1.00  0.89           N  
ATOM   2917  CA  LEU A 192       0.845   9.684  35.979  1.00  0.89           C  
ATOM   2918  C   LEU A 192       0.090   8.367  36.054  1.00  0.89           C  
ATOM   2919  O   LEU A 192      -0.283   7.772  35.033  1.00  0.89           O  
ATOM   2920  CB  LEU A 192       0.135  10.619  34.998  1.00  0.89           C  
ATOM   2921  CG  LEU A 192       0.714  12.003  34.861  1.00  0.89           C  
ATOM   2922  CD1 LEU A 192      -0.052  12.747  33.791  1.00  0.89           C  
ATOM   2923  CD2 LEU A 192       0.613  12.698  36.188  1.00  0.89           C  
ATOM   2924  H   LEU A 192       2.483   9.205  34.667  1.00  0.89           H  
ATOM   2925  HA  LEU A 192       0.809  10.140  36.966  1.00  0.89           H  
ATOM   2926 1HB  LEU A 192       0.115  10.163  34.021  1.00  0.89           H  
ATOM   2927 2HB  LEU A 192      -0.884  10.745  35.336  1.00  0.89           H  
ATOM   2928  HG  LEU A 192       1.758  11.946  34.562  1.00  0.89           H  
ATOM   2929 1HD1 LEU A 192       0.336  13.735  33.676  1.00  0.89           H  
ATOM   2930 2HD1 LEU A 192       0.040  12.239  32.868  1.00  0.89           H  
ATOM   2931 3HD1 LEU A 192      -1.086  12.806  34.062  1.00  0.89           H  
ATOM   2932 1HD2 LEU A 192       1.017  13.700  36.113  1.00  0.89           H  
ATOM   2933 2HD2 LEU A 192      -0.429  12.753  36.483  1.00  0.89           H  
ATOM   2934 3HD2 LEU A 192       1.173  12.138  36.938  1.00  0.89           H  
ATOM   2935  N   ASP A 193      -0.177   7.920  37.271  1.00  0.95           N  
ATOM   2936  CA  ASP A 193      -0.857   6.647  37.441  1.00  0.95           C  
ATOM   2937  C   ASP A 193      -2.365   6.872  37.309  1.00  0.95           C  
ATOM   2938  O   ASP A 193      -3.061   7.200  38.275  1.00  0.95           O  
ATOM   2939  CB  ASP A 193      -0.489   6.012  38.768  1.00  0.95           C  
ATOM   2940  CG  ASP A 193       0.988   5.691  38.833  1.00  0.95           C  
ATOM   2941  OD1 ASP A 193       1.661   5.908  37.853  1.00  0.95           O  
ATOM   2942  OD2 ASP A 193       1.436   5.229  39.852  1.00  0.95           O1-
ATOM   2943  H   ASP A 193       0.126   8.448  38.078  1.00  0.95           H  
ATOM   2944  HA  ASP A 193      -0.534   5.971  36.657  1.00  0.95           H  
ATOM   2945 1HB  ASP A 193      -0.751   6.679  39.587  1.00  0.95           H  
ATOM   2946 2HB  ASP A 193      -1.055   5.086  38.892  1.00  0.95           H  
ATOM   2947  N   LEU A 194      -2.826   6.778  36.075  1.00  1.00           N  
ATOM   2948  CA  LEU A 194      -4.200   7.086  35.686  1.00  1.00           C  
ATOM   2949  C   LEU A 194      -4.995   5.819  35.431  1.00  1.00           C  
ATOM   2950  O   LEU A 194      -4.787   5.138  34.427  1.00  1.00           O  
ATOM   2951  CB  LEU A 194      -4.177   7.947  34.428  1.00  1.00           C  
ATOM   2952  CG  LEU A 194      -3.354   9.223  34.569  1.00  1.00           C  
ATOM   2953  CD1 LEU A 194      -3.304   9.979  33.251  1.00  1.00           C  
ATOM   2954  CD2 LEU A 194      -3.933  10.052  35.675  1.00  1.00           C  
ATOM   2955  H   LEU A 194      -2.138   6.480  35.377  1.00  1.00           H  
ATOM   2956  HA  LEU A 194      -4.679   7.639  36.492  1.00  1.00           H  
ATOM   2957 1HB  LEU A 194      -3.755   7.360  33.612  1.00  1.00           H  
ATOM   2958 2HB  LEU A 194      -5.198   8.225  34.169  1.00  1.00           H  
ATOM   2959  HG  LEU A 194      -2.360   8.963  34.820  1.00  1.00           H  
ATOM   2960 1HD1 LEU A 194      -2.699  10.875  33.366  1.00  1.00           H  
ATOM   2961 2HD1 LEU A 194      -2.862   9.345  32.487  1.00  1.00           H  
ATOM   2962 3HD1 LEU A 194      -4.301  10.254  32.954  1.00  1.00           H  
ATOM   2963 1HD2 LEU A 194      -3.337  10.942  35.801  1.00  1.00           H  
ATOM   2964 2HD2 LEU A 194      -4.950  10.318  35.427  1.00  1.00           H  
ATOM   2965 3HD2 LEU A 194      -3.926   9.479  36.604  1.00  1.00           H  
ATOM   2966  N   HIS A 195      -5.932   5.512  36.316  1.00  1.03           N  
ATOM   2967  CA  HIS A 195      -6.653   4.260  36.180  1.00  1.03           C  
ATOM   2968  C   HIS A 195      -7.363   4.180  34.813  1.00  1.03           C  
ATOM   2969  O   HIS A 195      -7.740   5.220  34.262  1.00  1.03           O  
ATOM   2970  CB  HIS A 195      -7.650   4.085  37.339  1.00  1.03           C  
ATOM   2971  CG  HIS A 195      -8.776   5.073  37.399  1.00  1.03           C  
ATOM   2972  CD2 HIS A 195     -10.032   4.987  36.943  1.00  1.03           C  
ATOM   2973  ND1 HIS A 195      -8.664   6.321  37.999  1.00  1.03           N  
ATOM   2974  CE1 HIS A 195      -9.836   6.948  37.911  1.00  1.03           C  
ATOM   2975  NE2 HIS A 195     -10.680   6.154  37.273  1.00  1.03           N  
ATOM   2976  H   HIS A 195      -6.094   6.118  37.110  1.00  1.03           H  
ATOM   2977  HA  HIS A 195      -5.927   3.467  36.275  1.00  1.03           H  
ATOM   2978 1HB  HIS A 195      -8.108   3.117  37.259  1.00  1.03           H  
ATOM   2979 2HB  HIS A 195      -7.118   4.108  38.289  1.00  1.03           H  
ATOM   2980  HD2 HIS A 195     -10.444   4.146  36.421  1.00  1.03           H  
ATOM   2981  HE1 HIS A 195     -10.064   7.946  38.296  1.00  1.03           H  
ATOM   2982  HE2 HIS A 195     -11.665   6.350  37.049  1.00  1.03           H  
ATOM   2983  N   PRO A 196      -7.543   2.983  34.226  1.00  1.05           N  
ATOM   2984  CA  PRO A 196      -8.225   2.788  32.966  1.00  1.05           C  
ATOM   2985  C   PRO A 196      -9.588   3.431  33.052  1.00  1.05           C  
ATOM   2986  O   PRO A 196     -10.284   3.246  34.044  1.00  1.05           O  
ATOM   2987  CB  PRO A 196      -8.303   1.262  32.875  1.00  1.05           C  
ATOM   2988  CG  PRO A 196      -7.107   0.787  33.676  1.00  1.05           C  
ATOM   2989  CD  PRO A 196      -7.011   1.743  34.821  1.00  1.05           C  
ATOM   2990  HA  PRO A 196      -7.625   3.219  32.149  1.00  1.05           H  
ATOM   2991 1HB  PRO A 196      -9.267   0.903  33.279  1.00  1.05           H  
ATOM   2992 2HB  PRO A 196      -8.270   0.947  31.822  1.00  1.05           H  
ATOM   2993 1HG  PRO A 196      -7.235  -0.232  34.035  1.00  1.05           H  
ATOM   2994 2HG  PRO A 196      -6.206   0.786  33.041  1.00  1.05           H  
ATOM   2995 1HD  PRO A 196      -7.617   1.407  35.677  1.00  1.05           H  
ATOM   2996 2HD  PRO A 196      -5.967   1.819  35.057  1.00  1.05           H  
ATOM   2997  N   GLY A 197      -9.977   4.156  32.005  1.00  1.06           N  
ATOM   2998  CA  GLY A 197     -11.259   4.864  31.970  1.00  1.06           C  
ATOM   2999  C   GLY A 197     -11.208   6.272  32.603  1.00  1.06           C  
ATOM   3000  O   GLY A 197     -12.184   7.018  32.535  1.00  1.06           O  
ATOM   3001  H   GLY A 197      -9.355   4.242  31.215  1.00  1.06           H  
ATOM   3002 1HA  GLY A 197     -11.587   4.948  30.934  1.00  1.06           H  
ATOM   3003 2HA  GLY A 197     -12.012   4.267  32.479  1.00  1.06           H  
ATOM   3004  N   ALA A 198     -10.030   6.694  33.093  1.00  1.06           N  
ATOM   3005  CA  ALA A 198      -9.860   8.006  33.745  1.00  1.06           C  
ATOM   3006  C   ALA A 198      -9.768   9.190  32.778  1.00  1.06           C  
ATOM   3007  O   ALA A 198      -9.609  10.331  33.217  1.00  1.06           O  
ATOM   3008  CB  ALA A 198      -8.597   8.029  34.588  1.00  1.06           C  
ATOM   3009  H   ALA A 198      -9.240   6.048  33.134  1.00  1.06           H  
ATOM   3010  HA  ALA A 198     -10.722   8.161  34.394  1.00  1.06           H  
ATOM   3011 1HB  ALA A 198      -8.513   8.988  35.094  1.00  1.06           H  
ATOM   3012 2HB  ALA A 198      -8.639   7.242  35.318  1.00  1.06           H  
ATOM   3013 3HB  ALA A 198      -7.730   7.878  33.949  1.00  1.06           H  
ATOM   3014  N   GLY A 199      -9.829   8.943  31.474  1.00  1.05           N  
ATOM   3015  CA  GLY A 199      -9.743  10.044  30.521  1.00  1.05           C  
ATOM   3016  C   GLY A 199      -8.311  10.476  30.251  1.00  1.05           C  
ATOM   3017  O   GLY A 199      -8.059  11.609  29.830  1.00  1.05           O  
ATOM   3018  H   GLY A 199      -9.965   7.995  31.158  1.00  1.05           H  
ATOM   3019 1HA  GLY A 199     -10.220   9.744  29.588  1.00  1.05           H  
ATOM   3020 2HA  GLY A 199     -10.309  10.891  30.901  1.00  1.05           H  
ATOM   3021  N   LYS A 200      -7.356   9.563  30.418  1.00  1.04           N  
ATOM   3022  CA  LYS A 200      -5.952   9.904  30.185  1.00  1.04           C  
ATOM   3023  C   LYS A 200      -5.696  10.506  28.789  1.00  1.04           C  
ATOM   3024  O   LYS A 200      -4.833  11.371  28.634  1.00  1.04           O  
ATOM   3025  CB  LYS A 200      -5.101   8.646  30.341  1.00  1.04           C  
ATOM   3026  CG  LYS A 200      -5.340   7.620  29.250  1.00  1.04           C  
ATOM   3027  CD  LYS A 200      -4.527   6.393  29.417  1.00  1.04           C  
ATOM   3028  CE  LYS A 200      -4.927   5.366  28.366  1.00  1.04           C  
ATOM   3029  NZ  LYS A 200      -4.704   5.866  26.971  1.00  1.04           N1+
ATOM   3030  H   LYS A 200      -7.602   8.642  30.753  1.00  1.04           H  
ATOM   3031  HA  LYS A 200      -5.640  10.611  30.936  1.00  1.04           H  
ATOM   3032 1HB  LYS A 200      -4.046   8.914  30.311  1.00  1.04           H  
ATOM   3033 2HB  LYS A 200      -5.301   8.181  31.308  1.00  1.04           H  
ATOM   3034 1HG  LYS A 200      -6.393   7.357  29.193  1.00  1.04           H  
ATOM   3035 2HG  LYS A 200      -5.030   8.034  28.293  1.00  1.04           H  
ATOM   3036 1HD  LYS A 200      -3.467   6.637  29.273  1.00  1.04           H  
ATOM   3037 2HD  LYS A 200      -4.660   5.974  30.416  1.00  1.04           H  
ATOM   3038 1HE  LYS A 200      -4.329   4.485  28.510  1.00  1.04           H  
ATOM   3039 2HE  LYS A 200      -5.977   5.107  28.487  1.00  1.04           H  
ATOM   3040 1HZ  LYS A 200      -4.943   5.153  26.306  1.00  1.04           H  
ATOM   3041 2HZ  LYS A 200      -5.236   6.715  26.752  1.00  1.04           H  
ATOM   3042 3HZ  LYS A 200      -3.723   6.108  26.855  1.00  1.04           H  
ATOM   3043  N   THR A 201      -6.508  10.118  27.800  1.00  1.02           N  
ATOM   3044  CA  THR A 201      -6.351  10.603  26.437  1.00  1.02           C  
ATOM   3045  C   THR A 201      -7.365  11.689  26.099  1.00  1.02           C  
ATOM   3046  O   THR A 201      -7.038  12.658  25.425  1.00  1.02           O  
ATOM   3047  CB  THR A 201      -6.466   9.452  25.413  1.00  1.02           C  
ATOM   3048  CG2 THR A 201      -6.317  10.004  23.985  1.00  1.02           C  
ATOM   3049  OG1 THR A 201      -5.427   8.471  25.665  1.00  1.02           O  
ATOM   3050  H   THR A 201      -7.218   9.436  28.007  1.00  1.02           H  
ATOM   3051  HA  THR A 201      -5.355  11.028  26.338  1.00  1.02           H  
ATOM   3052  HB  THR A 201      -7.438   8.971  25.513  1.00  1.02           H  
ATOM   3053  HG1 THR A 201      -4.561   8.865  25.476  1.00  1.02           H  
ATOM   3054 1HG2 THR A 201      -6.394   9.191  23.261  1.00  1.02           H  
ATOM   3055 2HG2 THR A 201      -7.102  10.734  23.791  1.00  1.02           H  
ATOM   3056 3HG2 THR A 201      -5.356  10.479  23.893  1.00  1.02           H  
ATOM   3057  N   ARG A 202      -8.611  11.508  26.534  1.00  0.99           N  
ATOM   3058  CA  ARG A 202      -9.681  12.445  26.199  1.00  0.99           C  
ATOM   3059  C   ARG A 202      -9.777  13.697  27.073  1.00  0.99           C  
ATOM   3060  O   ARG A 202     -10.320  14.709  26.630  1.00  0.99           O  
ATOM   3061  CB  ARG A 202     -11.022  11.749  26.190  1.00  0.99           C  
ATOM   3062  CG  ARG A 202     -11.199  10.777  25.037  1.00  0.99           C  
ATOM   3063  CD  ARG A 202     -12.554  10.169  25.020  1.00  0.99           C  
ATOM   3064  NE  ARG A 202     -12.730   9.302  23.873  1.00  0.99           N  
ATOM   3065  CZ  ARG A 202     -13.866   8.673  23.532  1.00  0.99           C  
ATOM   3066  NH1 ARG A 202     -14.964   8.799  24.252  1.00  0.99           N1+
ATOM   3067  NH2 ARG A 202     -13.846   7.929  22.450  1.00  0.99           N  
ATOM   3068  H   ARG A 202      -8.821  10.700  27.096  1.00  0.99           H  
ATOM   3069  HA  ARG A 202      -9.506  12.780  25.181  1.00  0.99           H  
ATOM   3070 1HB  ARG A 202     -11.154  11.199  27.121  1.00  0.99           H  
ATOM   3071 2HB  ARG A 202     -11.818  12.490  26.130  1.00  0.99           H  
ATOM   3072 1HG  ARG A 202     -11.046  11.303  24.091  1.00  0.99           H  
ATOM   3073 2HG  ARG A 202     -10.463   9.975  25.121  1.00  0.99           H  
ATOM   3074 1HD  ARG A 202     -12.699   9.575  25.921  1.00  0.99           H  
ATOM   3075 2HD  ARG A 202     -13.309  10.953  24.974  1.00  0.99           H  
ATOM   3076  HE  ARG A 202     -11.923   9.138  23.251  1.00  0.99           H  
ATOM   3077 1HH1 ARG A 202     -14.960   9.379  25.081  1.00  0.99           H  
ATOM   3078 2HH1 ARG A 202     -15.805   8.318  23.975  1.00  0.99           H  
ATOM   3079 1HH2 ARG A 202     -12.957   7.875  21.925  1.00  0.99           H  
ATOM   3080 2HH2 ARG A 202     -14.668   7.436  22.146  1.00  0.99           H  
ATOM   3081  N   ARG A 203      -9.302  13.638  28.319  1.00  0.95           N  
ATOM   3082  CA  ARG A 203      -9.409  14.796  29.199  1.00  0.95           C  
ATOM   3083  C   ARG A 203      -8.044  15.284  29.675  1.00  0.95           C  
ATOM   3084  O   ARG A 203      -7.726  16.469  29.568  1.00  0.95           O  
ATOM   3085  CB  ARG A 203     -10.274  14.449  30.411  1.00  0.95           C  
ATOM   3086  CG  ARG A 203     -11.749  14.239  30.066  1.00  0.95           C  
ATOM   3087  CD  ARG A 203     -12.630  14.191  31.264  1.00  0.95           C  
ATOM   3088  NE  ARG A 203     -12.383  13.038  32.115  1.00  0.95           N  
ATOM   3089  CZ  ARG A 203     -12.971  11.833  31.969  1.00  0.95           C  
ATOM   3090  NH1 ARG A 203     -13.816  11.626  30.981  1.00  0.95           N1+
ATOM   3091  NH2 ARG A 203     -12.711  10.859  32.822  1.00  0.95           N  
ATOM   3092  H   ARG A 203      -8.871  12.796  28.678  1.00  0.95           H  
ATOM   3093  HA  ARG A 203      -9.888  15.608  28.653  1.00  0.95           H  
ATOM   3094 1HB  ARG A 203      -9.903  13.535  30.878  1.00  0.95           H  
ATOM   3095 2HB  ARG A 203     -10.207  15.247  31.151  1.00  0.95           H  
ATOM   3096 1HG  ARG A 203     -12.086  15.052  29.421  1.00  0.95           H  
ATOM   3097 2HG  ARG A 203     -11.854  13.292  29.535  1.00  0.95           H  
ATOM   3098 1HD  ARG A 203     -12.472  15.091  31.859  1.00  0.95           H  
ATOM   3099 2HD  ARG A 203     -13.670  14.155  30.942  1.00  0.95           H  
ATOM   3100  HE  ARG A 203     -11.739  13.153  32.889  1.00  0.95           H  
ATOM   3101 1HH1 ARG A 203     -14.024  12.368  30.327  1.00  0.95           H  
ATOM   3102 2HH1 ARG A 203     -14.257  10.720  30.879  1.00  0.95           H  
ATOM   3103 1HH2 ARG A 203     -12.078  11.015  33.603  1.00  0.95           H  
ATOM   3104 2HH2 ARG A 203     -13.155   9.956  32.710  1.00  0.95           H  
ATOM   3105  N   ILE A 204      -7.228  14.369  30.169  1.00  0.91           N  
ATOM   3106  CA  ILE A 204      -5.959  14.744  30.772  1.00  0.91           C  
ATOM   3107  C   ILE A 204      -4.926  15.153  29.746  1.00  0.91           C  
ATOM   3108  O   ILE A 204      -4.384  16.255  29.834  1.00  0.91           O  
ATOM   3109  CB  ILE A 204      -5.475  13.591  31.616  1.00  0.91           C  
ATOM   3110  CG1 ILE A 204      -6.504  13.428  32.768  1.00  0.91           C  
ATOM   3111  CG2 ILE A 204      -4.039  13.811  32.097  1.00  0.91           C  
ATOM   3112  CD1 ILE A 204      -6.406  12.168  33.548  1.00  0.91           C  
ATOM   3113  H   ILE A 204      -7.512  13.392  30.167  1.00  0.91           H  
ATOM   3114  HA  ILE A 204      -6.134  15.594  31.431  1.00  0.91           H  
ATOM   3115  HB  ILE A 204      -5.514  12.712  31.028  1.00  0.91           H  
ATOM   3116 1HG1 ILE A 204      -6.386  14.267  33.455  1.00  0.91           H  
ATOM   3117 2HG1 ILE A 204      -7.508  13.473  32.340  1.00  0.91           H  
ATOM   3118 1HG2 ILE A 204      -3.726  12.963  32.688  1.00  0.91           H  
ATOM   3119 2HG2 ILE A 204      -3.380  13.910  31.236  1.00  0.91           H  
ATOM   3120 3HG2 ILE A 204      -3.984  14.719  32.696  1.00  0.91           H  
ATOM   3121 1HD1 ILE A 204      -7.170  12.168  34.312  1.00  0.91           H  
ATOM   3122 2HD1 ILE A 204      -6.560  11.316  32.901  1.00  0.91           H  
ATOM   3123 3HD1 ILE A 204      -5.437  12.109  34.004  1.00  0.91           H  
ATOM   3124  N   LEU A 205      -4.694  14.326  28.728  1.00  0.86           N  
ATOM   3125  CA  LEU A 205      -3.756  14.726  27.705  1.00  0.86           C  
ATOM   3126  C   LEU A 205      -4.067  16.140  27.170  1.00  0.86           C  
ATOM   3127  O   LEU A 205      -3.167  16.969  27.202  1.00  0.86           O  
ATOM   3128  CB  LEU A 205      -3.702  13.647  26.614  1.00  0.86           C  
ATOM   3129  CG  LEU A 205      -2.878  13.932  25.394  1.00  0.86           C  
ATOM   3130  CD1 LEU A 205      -1.419  14.016  25.767  1.00  0.86           C  
ATOM   3131  CD2 LEU A 205      -3.171  12.854  24.365  1.00  0.86           C  
ATOM   3132  H   LEU A 205      -5.106  13.395  28.688  1.00  0.86           H  
ATOM   3133  HA  LEU A 205      -2.770  14.759  28.152  1.00  0.86           H  
ATOM   3134 1HB  LEU A 205      -3.230  12.791  27.077  1.00  0.86           H  
ATOM   3135 2HB  LEU A 205      -4.673  13.315  26.336  1.00  0.86           H  
ATOM   3136  HG  LEU A 205      -3.157  14.882  24.998  1.00  0.86           H  
ATOM   3137 1HD1 LEU A 205      -0.829  14.242  24.887  1.00  0.86           H  
ATOM   3138 2HD1 LEU A 205      -1.274  14.798  26.510  1.00  0.86           H  
ATOM   3139 3HD1 LEU A 205      -1.106  13.062  26.179  1.00  0.86           H  
ATOM   3140 1HD2 LEU A 205      -2.615  13.046  23.461  1.00  0.86           H  
ATOM   3141 2HD2 LEU A 205      -2.889  11.881  24.768  1.00  0.86           H  
ATOM   3142 3HD2 LEU A 205      -4.242  12.857  24.135  1.00  0.86           H  
ATOM   3143  N   PRO A 206      -5.290  16.499  26.708  1.00  0.82           N  
ATOM   3144  CA  PRO A 206      -5.655  17.859  26.340  1.00  0.82           C  
ATOM   3145  C   PRO A 206      -5.333  18.918  27.392  1.00  0.82           C  
ATOM   3146  O   PRO A 206      -4.922  20.015  27.026  1.00  0.82           O  
ATOM   3147  CB  PRO A 206      -7.157  17.723  26.102  1.00  0.82           C  
ATOM   3148  CG  PRO A 206      -7.319  16.330  25.612  1.00  0.82           C  
ATOM   3149  CD  PRO A 206      -6.324  15.515  26.380  1.00  0.82           C  
ATOM   3150  HA  PRO A 206      -5.149  18.124  25.410  1.00  0.82           H  
ATOM   3151 1HB  PRO A 206      -7.705  17.900  27.045  1.00  0.82           H  
ATOM   3152 2HB  PRO A 206      -7.502  18.472  25.377  1.00  0.82           H  
ATOM   3153 1HG  PRO A 206      -8.349  15.999  25.773  1.00  0.82           H  
ATOM   3154 2HG  PRO A 206      -7.152  16.282  24.536  1.00  0.82           H  
ATOM   3155 1HD  PRO A 206      -6.767  15.041  27.242  1.00  0.82           H  
ATOM   3156 2HD  PRO A 206      -5.958  14.818  25.656  1.00  0.82           H  
ATOM   3157  N   GLN A 207      -5.452  18.614  28.693  1.00  0.79           N  
ATOM   3158  CA  GLN A 207      -5.095  19.623  29.699  1.00  0.79           C  
ATOM   3159  C   GLN A 207      -3.584  19.870  29.711  1.00  0.79           C  
ATOM   3160  O   GLN A 207      -3.110  21.015  29.789  1.00  0.79           O  
ATOM   3161  CB  GLN A 207      -5.548  19.174  31.091  1.00  0.79           C  
ATOM   3162  CG  GLN A 207      -7.044  19.156  31.296  1.00  0.79           C  
ATOM   3163  CD  GLN A 207      -7.446  18.499  32.618  1.00  0.79           C  
ATOM   3164  NE2 GLN A 207      -8.667  18.777  33.064  1.00  0.79           N  
ATOM   3165  OE1 GLN A 207      -6.671  17.749  33.230  1.00  0.79           O  
ATOM   3166  H   GLN A 207      -5.827  17.713  29.002  1.00  0.79           H  
ATOM   3167  HA  GLN A 207      -5.593  20.558  29.447  1.00  0.79           H  
ATOM   3168 1HB  GLN A 207      -5.179  18.168  31.282  1.00  0.79           H  
ATOM   3169 2HB  GLN A 207      -5.109  19.827  31.843  1.00  0.79           H  
ATOM   3170 1HG  GLN A 207      -7.396  20.184  31.315  1.00  0.79           H  
ATOM   3171 2HG  GLN A 207      -7.510  18.634  30.481  1.00  0.79           H  
ATOM   3172 1HE2 GLN A 207      -8.991  18.381  33.922  1.00  0.79           H  
ATOM   3173 2HE2 GLN A 207      -9.262  19.388  32.539  1.00  0.79           H  
ATOM   3174  N   ILE A 208      -2.828  18.780  29.576  1.00  0.77           N  
ATOM   3175  CA  ILE A 208      -1.372  18.847  29.581  1.00  0.77           C  
ATOM   3176  C   ILE A 208      -0.888  19.610  28.364  1.00  0.77           C  
ATOM   3177  O   ILE A 208      -0.039  20.507  28.456  1.00  0.77           O  
ATOM   3178  CB  ILE A 208      -0.736  17.445  29.481  1.00  0.77           C  
ATOM   3179  CG1 ILE A 208      -0.986  16.580  30.723  1.00  0.77           C  
ATOM   3180  CG2 ILE A 208       0.743  17.592  29.227  1.00  0.77           C  
ATOM   3181  CD1 ILE A 208      -0.613  15.110  30.508  1.00  0.77           C  
ATOM   3182  H   ILE A 208      -3.295  17.872  29.499  1.00  0.77           H  
ATOM   3183  HA  ILE A 208      -1.039  19.356  30.481  1.00  0.77           H  
ATOM   3184  HB  ILE A 208      -1.172  16.916  28.643  1.00  0.77           H  
ATOM   3185 1HG1 ILE A 208      -0.395  16.945  31.528  1.00  0.77           H  
ATOM   3186 2HG1 ILE A 208      -2.043  16.641  31.002  1.00  0.77           H  
ATOM   3187 1HG2 ILE A 208       1.173  16.605  29.120  1.00  0.77           H  
ATOM   3188 2HG2 ILE A 208       0.908  18.160  28.314  1.00  0.77           H  
ATOM   3189 3HG2 ILE A 208       1.206  18.111  30.064  1.00  0.77           H  
ATOM   3190 1HD1 ILE A 208      -0.801  14.553  31.423  1.00  0.77           H  
ATOM   3191 2HD1 ILE A 208      -1.203  14.692  29.710  1.00  0.77           H  
ATOM   3192 3HD1 ILE A 208       0.437  15.037  30.247  1.00  0.77           H  
ATOM   3193  N   ILE A 209      -1.455  19.243  27.221  1.00  0.76           N  
ATOM   3194  CA  ILE A 209      -1.062  19.794  25.951  1.00  0.76           C  
ATOM   3195  C   ILE A 209      -1.515  21.231  25.806  1.00  0.76           C  
ATOM   3196  O   ILE A 209      -0.735  22.070  25.370  1.00  0.76           O  
ATOM   3197  CB  ILE A 209      -1.618  18.933  24.817  1.00  0.76           C  
ATOM   3198  CG1 ILE A 209      -1.057  17.528  24.916  1.00  0.76           C  
ATOM   3199  CG2 ILE A 209      -1.260  19.510  23.550  1.00  0.76           C  
ATOM   3200  CD1 ILE A 209       0.380  17.478  24.839  1.00  0.76           C  
ATOM   3201  H   ILE A 209      -2.166  18.511  27.242  1.00  0.76           H  
ATOM   3202  HA  ILE A 209       0.024  19.772  25.890  1.00  0.76           H  
ATOM   3203  HB  ILE A 209      -2.704  18.872  24.910  1.00  0.76           H  
ATOM   3204 1HG1 ILE A 209      -1.319  17.111  25.856  1.00  0.76           H  
ATOM   3205 2HG1 ILE A 209      -1.475  16.910  24.125  1.00  0.76           H  
ATOM   3206 1HG2 ILE A 209      -1.656  18.902  22.741  1.00  0.76           H  
ATOM   3207 2HG2 ILE A 209      -1.664  20.505  23.490  1.00  0.76           H  
ATOM   3208 3HG2 ILE A 209      -0.175  19.549  23.489  1.00  0.76           H  
ATOM   3209 1HD1 ILE A 209       0.705  16.456  24.943  1.00  0.76           H  
ATOM   3210 2HD1 ILE A 209       0.699  17.875  23.874  1.00  0.76           H  
ATOM   3211 3HD1 ILE A 209       0.807  18.073  25.645  1.00  0.76           H  
ATOM   3212  N   LYS A 210      -2.751  21.545  26.182  1.00  0.76           N  
ATOM   3213  CA  LYS A 210      -3.215  22.915  26.076  1.00  0.76           C  
ATOM   3214  C   LYS A 210      -2.312  23.845  26.872  1.00  0.76           C  
ATOM   3215  O   LYS A 210      -1.948  24.921  26.393  1.00  0.76           O  
ATOM   3216  CB  LYS A 210      -4.656  23.048  26.551  1.00  0.76           C  
ATOM   3217  CG  LYS A 210      -5.228  24.444  26.405  1.00  0.76           C  
ATOM   3218  CD  LYS A 210      -6.691  24.489  26.817  1.00  0.76           C  
ATOM   3219  CE  LYS A 210      -7.257  25.899  26.700  1.00  0.76           C  
ATOM   3220  NZ  LYS A 210      -8.689  25.957  27.106  1.00  0.76           N1+
ATOM   3221  H   LYS A 210      -3.389  20.842  26.538  1.00  0.76           H  
ATOM   3222  HA  LYS A 210      -3.174  23.215  25.032  1.00  0.76           H  
ATOM   3223 1HB  LYS A 210      -5.288  22.366  25.982  1.00  0.76           H  
ATOM   3224 2HB  LYS A 210      -4.719  22.752  27.601  1.00  0.76           H  
ATOM   3225 1HG  LYS A 210      -4.659  25.134  27.031  1.00  0.76           H  
ATOM   3226 2HG  LYS A 210      -5.140  24.762  25.368  1.00  0.76           H  
ATOM   3227 1HD  LYS A 210      -7.266  23.817  26.178  1.00  0.76           H  
ATOM   3228 2HD  LYS A 210      -6.784  24.150  27.849  1.00  0.76           H  
ATOM   3229 1HE  LYS A 210      -6.680  26.568  27.338  1.00  0.76           H  
ATOM   3230 2HE  LYS A 210      -7.169  26.233  25.666  1.00  0.76           H  
ATOM   3231 1HZ  LYS A 210      -9.027  26.905  27.015  1.00  0.76           H  
ATOM   3232 2HZ  LYS A 210      -9.234  25.347  26.512  1.00  0.76           H  
ATOM   3233 3HZ  LYS A 210      -8.779  25.659  28.067  1.00  0.76           H  
ATOM   3234  N   ASP A 211      -1.914  23.438  28.085  1.00  0.77           N  
ATOM   3235  CA  ASP A 211      -1.065  24.319  28.869  1.00  0.77           C  
ATOM   3236  C   ASP A 211       0.312  24.439  28.209  1.00  0.77           C  
ATOM   3237  O   ASP A 211       0.888  25.532  28.143  1.00  0.77           O  
ATOM   3238  CB  ASP A 211      -0.940  23.811  30.302  1.00  0.77           C  
ATOM   3239  CG  ASP A 211      -0.398  24.885  31.248  1.00  0.77           C  
ATOM   3240  OD1 ASP A 211      -1.053  25.885  31.404  1.00  0.77           O  
ATOM   3241  OD2 ASP A 211       0.640  24.694  31.836  1.00  0.77           O1-
ATOM   3242  H   ASP A 211      -2.226  22.546  28.479  1.00  0.77           H  
ATOM   3243  HA  ASP A 211      -1.521  25.308  28.895  1.00  0.77           H  
ATOM   3244 1HB  ASP A 211      -1.916  23.472  30.657  1.00  0.77           H  
ATOM   3245 2HB  ASP A 211      -0.275  22.943  30.314  1.00  0.77           H  
ATOM   3246  N   ALA A 212       0.827  23.329  27.663  1.00  0.78           N  
ATOM   3247  CA  ALA A 212       2.109  23.377  26.979  1.00  0.78           C  
ATOM   3248  C   ALA A 212       2.038  24.359  25.809  1.00  0.78           C  
ATOM   3249  O   ALA A 212       2.965  25.135  25.575  1.00  0.78           O  
ATOM   3250  CB  ALA A 212       2.490  21.991  26.496  1.00  0.78           C  
ATOM   3251  H   ALA A 212       0.343  22.433  27.751  1.00  0.78           H  
ATOM   3252  HA  ALA A 212       2.859  23.736  27.680  1.00  0.78           H  
ATOM   3253 1HB  ALA A 212       3.454  22.018  25.999  1.00  0.78           H  
ATOM   3254 2HB  ALA A 212       2.539  21.316  27.348  1.00  0.78           H  
ATOM   3255 3HB  ALA A 212       1.742  21.631  25.797  1.00  0.78           H  
ATOM   3256  N   ILE A 213       0.900  24.377  25.114  1.00  0.80           N  
ATOM   3257  CA  ILE A 213       0.675  25.285  23.997  1.00  0.80           C  
ATOM   3258  C   ILE A 213       0.632  26.729  24.431  1.00  0.80           C  
ATOM   3259  O   ILE A 213       1.287  27.582  23.835  1.00  0.80           O  
ATOM   3260  CB  ILE A 213      -0.600  24.919  23.258  1.00  0.80           C  
ATOM   3261  CG1 ILE A 213      -0.384  23.600  22.572  1.00  0.80           C  
ATOM   3262  CG2 ILE A 213      -0.988  26.002  22.265  1.00  0.80           C  
ATOM   3263  CD1 ILE A 213      -1.607  23.037  22.105  1.00  0.80           C  
ATOM   3264  H   ILE A 213       0.172  23.703  25.353  1.00  0.80           H  
ATOM   3265  HA  ILE A 213       1.500  25.178  23.306  1.00  0.80           H  
ATOM   3266  HB  ILE A 213      -1.402  24.785  23.972  1.00  0.80           H  
ATOM   3267 1HG1 ILE A 213       0.254  23.759  21.728  1.00  0.80           H  
ATOM   3268 2HG1 ILE A 213       0.106  22.901  23.245  1.00  0.80           H  
ATOM   3269 1HG2 ILE A 213      -1.904  25.711  21.754  1.00  0.80           H  
ATOM   3270 2HG2 ILE A 213      -1.151  26.941  22.796  1.00  0.80           H  
ATOM   3271 3HG2 ILE A 213      -0.194  26.133  21.538  1.00  0.80           H  
ATOM   3272 1HD1 ILE A 213      -1.434  22.114  21.592  1.00  0.80           H  
ATOM   3273 2HD1 ILE A 213      -2.251  22.866  22.950  1.00  0.80           H  
ATOM   3274 3HD1 ILE A 213      -2.045  23.731  21.454  1.00  0.80           H  
ATOM   3275  N   GLN A 214      -0.075  27.017  25.513  1.00  0.82           N  
ATOM   3276  CA  GLN A 214      -0.152  28.392  25.987  1.00  0.82           C  
ATOM   3277  C   GLN A 214       1.231  28.917  26.373  1.00  0.82           C  
ATOM   3278  O   GLN A 214       1.550  30.092  26.165  1.00  0.82           O  
ATOM   3279  CB  GLN A 214      -1.131  28.495  27.154  1.00  0.82           C  
ATOM   3280  CG  GLN A 214      -2.581  28.299  26.727  1.00  0.82           C  
ATOM   3281  CD  GLN A 214      -3.030  29.376  25.740  1.00  0.82           C  
ATOM   3282  NE2 GLN A 214      -3.651  28.965  24.638  1.00  0.82           N  
ATOM   3283  OE1 GLN A 214      -2.816  30.571  25.972  1.00  0.82           O  
ATOM   3284  H   GLN A 214      -0.599  26.277  25.983  1.00  0.82           H  
ATOM   3285  HA  GLN A 214      -0.530  29.009  25.174  1.00  0.82           H  
ATOM   3286 1HB  GLN A 214      -0.888  27.726  27.896  1.00  0.82           H  
ATOM   3287 2HB  GLN A 214      -1.034  29.465  27.637  1.00  0.82           H  
ATOM   3288 1HG  GLN A 214      -2.672  27.331  26.237  1.00  0.82           H  
ATOM   3289 2HG  GLN A 214      -3.222  28.334  27.608  1.00  0.82           H  
ATOM   3290 1HE2 GLN A 214      -3.965  29.632  23.961  1.00  0.82           H  
ATOM   3291 2HE2 GLN A 214      -3.802  27.991  24.480  1.00  0.82           H  
ATOM   3292  N   ARG A 215       2.089  28.019  26.846  1.00  0.84           N  
ATOM   3293  CA  ARG A 215       3.453  28.355  27.224  1.00  0.84           C  
ATOM   3294  C   ARG A 215       4.422  28.243  26.029  1.00  0.84           C  
ATOM   3295  O   ARG A 215       5.635  28.400  26.185  1.00  0.84           O  
ATOM   3296  CB  ARG A 215       3.881  27.458  28.363  1.00  0.84           C  
ATOM   3297  CG  ARG A 215       3.093  27.707  29.650  1.00  0.84           C  
ATOM   3298  CD  ARG A 215       3.481  26.779  30.681  1.00  0.84           C  
ATOM   3299  NE  ARG A 215       2.669  26.883  31.895  1.00  0.84           N  
ATOM   3300  CZ  ARG A 215       2.898  27.732  32.915  1.00  0.84           C  
ATOM   3301  NH1 ARG A 215       3.921  28.565  32.871  1.00  0.84           N1+
ATOM   3302  NH2 ARG A 215       2.096  27.736  33.965  1.00  0.84           N  
ATOM   3303  H   ARG A 215       1.760  27.064  27.011  1.00  0.84           H  
ATOM   3304  HA  ARG A 215       3.464  29.384  27.579  1.00  0.84           H  
ATOM   3305 1HB  ARG A 215       3.714  26.416  28.080  1.00  0.84           H  
ATOM   3306 2HB  ARG A 215       4.943  27.584  28.568  1.00  0.84           H  
ATOM   3307 1HG  ARG A 215       3.263  28.722  30.005  1.00  0.84           H  
ATOM   3308 2HG  ARG A 215       2.026  27.561  29.453  1.00  0.84           H  
ATOM   3309 1HD  ARG A 215       3.321  25.826  30.259  1.00  0.84           H  
ATOM   3310 2HD  ARG A 215       4.528  26.899  30.943  1.00  0.84           H  
ATOM   3311  HE  ARG A 215       1.859  26.232  31.974  1.00  0.84           H  
ATOM   3312 1HH1 ARG A 215       4.536  28.569  32.070  1.00  0.84           H  
ATOM   3313 2HH1 ARG A 215       4.088  29.200  33.639  1.00  0.84           H  
ATOM   3314 1HH2 ARG A 215       1.303  27.102  34.006  1.00  0.84           H  
ATOM   3315 2HH2 ARG A 215       2.267  28.372  34.725  1.00  0.84           H  
ATOM   3316  N   ARG A 216       3.869  27.976  24.833  1.00  0.85           N  
ATOM   3317  CA  ARG A 216       4.577  27.840  23.562  1.00  0.85           C  
ATOM   3318  C   ARG A 216       5.680  26.780  23.571  1.00  0.85           C  
ATOM   3319  O   ARG A 216       6.765  26.983  23.022  1.00  0.85           O  
ATOM   3320  CB  ARG A 216       5.142  29.195  23.143  1.00  0.85           C  
ATOM   3321  CG  ARG A 216       4.133  30.100  22.402  1.00  0.85           C  
ATOM   3322  CD  ARG A 216       3.017  30.626  23.296  1.00  0.85           C  
ATOM   3323  NE  ARG A 216       2.159  31.575  22.568  1.00  0.85           N  
ATOM   3324  CZ  ARG A 216       1.004  32.143  23.018  1.00  0.85           C  
ATOM   3325  NH1 ARG A 216       0.510  31.887  24.215  1.00  0.85           N1+
ATOM   3326  NH2 ARG A 216       0.352  32.981  22.227  1.00  0.85           N  
ATOM   3327  H   ARG A 216       2.863  27.872  24.777  1.00  0.85           H  
ATOM   3328  HA  ARG A 216       3.840  27.544  22.813  1.00  0.85           H  
ATOM   3329 1HB  ARG A 216       5.497  29.742  24.011  1.00  0.85           H  
ATOM   3330 2HB  ARG A 216       5.993  29.041  22.483  1.00  0.85           H  
ATOM   3331 1HG  ARG A 216       4.660  30.955  21.982  1.00  0.85           H  
ATOM   3332 2HG  ARG A 216       3.671  29.527  21.596  1.00  0.85           H  
ATOM   3333 1HD  ARG A 216       2.400  29.801  23.632  1.00  0.85           H  
ATOM   3334 2HD  ARG A 216       3.439  31.135  24.162  1.00  0.85           H  
ATOM   3335  HE  ARG A 216       2.457  31.827  21.639  1.00  0.85           H  
ATOM   3336 1HH1 ARG A 216       0.979  31.237  24.861  1.00  0.85           H  
ATOM   3337 2HH1 ARG A 216      -0.348  32.327  24.508  1.00  0.85           H  
ATOM   3338 1HH2 ARG A 216       0.712  33.191  21.305  1.00  0.85           H  
ATOM   3339 2HH2 ARG A 216      -0.505  33.409  22.545  1.00  0.85           H  
ATOM   3340  N   LEU A 217       5.379  25.630  24.166  1.00  0.85           N  
ATOM   3341  CA  LEU A 217       6.333  24.540  24.262  1.00  0.85           C  
ATOM   3342  C   LEU A 217       6.137  23.446  23.221  1.00  0.85           C  
ATOM   3343  O   LEU A 217       5.149  22.704  23.247  1.00  0.85           O  
ATOM   3344  CB  LEU A 217       6.217  23.914  25.640  1.00  0.85           C  
ATOM   3345  CG  LEU A 217       6.391  24.853  26.790  1.00  0.85           C  
ATOM   3346  CD1 LEU A 217       6.210  24.084  28.050  1.00  0.85           C  
ATOM   3347  CD2 LEU A 217       7.749  25.519  26.720  1.00  0.85           C  
ATOM   3348  H   LEU A 217       4.465  25.523  24.601  1.00  0.85           H  
ATOM   3349  HA  LEU A 217       7.332  24.954  24.143  1.00  0.85           H  
ATOM   3350 1HB  LEU A 217       5.231  23.484  25.727  1.00  0.85           H  
ATOM   3351 2HB  LEU A 217       6.943  23.114  25.734  1.00  0.85           H  
ATOM   3352  HG  LEU A 217       5.617  25.613  26.746  1.00  0.85           H  
ATOM   3353 1HD1 LEU A 217       6.302  24.753  28.905  1.00  0.85           H  
ATOM   3354 2HD1 LEU A 217       5.232  23.636  28.036  1.00  0.85           H  
ATOM   3355 3HD1 LEU A 217       6.967  23.301  28.116  1.00  0.85           H  
ATOM   3356 1HD2 LEU A 217       7.857  26.207  27.559  1.00  0.85           H  
ATOM   3357 2HD2 LEU A 217       8.530  24.765  26.765  1.00  0.85           H  
ATOM   3358 3HD2 LEU A 217       7.830  26.076  25.784  1.00  0.85           H  
ATOM   3359  N   ARG A 218       7.102  23.316  22.317  1.00  0.85           N  
ATOM   3360  CA  ARG A 218       6.986  22.311  21.271  1.00  0.85           C  
ATOM   3361  C   ARG A 218       6.834  20.958  21.964  1.00  0.85           C  
ATOM   3362  O   ARG A 218       7.663  20.592  22.815  1.00  0.85           O  
ATOM   3363  CB  ARG A 218       8.215  22.346  20.386  1.00  0.85           C  
ATOM   3364  CG  ARG A 218       8.231  21.365  19.233  1.00  0.85           C  
ATOM   3365  CD  ARG A 218       7.414  21.791  18.086  1.00  0.85           C  
ATOM   3366  NE  ARG A 218       7.446  20.795  17.031  1.00  0.85           N  
ATOM   3367  CZ  ARG A 218       8.325  20.779  16.017  1.00  0.85           C  
ATOM   3368  NH1 ARG A 218       9.234  21.728  15.908  1.00  0.85           N1+
ATOM   3369  NH2 ARG A 218       8.268  19.811  15.128  1.00  0.85           N  
ATOM   3370  H   ARG A 218       7.895  23.941  22.333  1.00  0.85           H  
ATOM   3371  HA  ARG A 218       6.101  22.512  20.668  1.00  0.85           H  
ATOM   3372 1HB  ARG A 218       8.318  23.342  19.961  1.00  0.85           H  
ATOM   3373 2HB  ARG A 218       9.106  22.161  20.986  1.00  0.85           H  
ATOM   3374 1HG  ARG A 218       9.252  21.185  18.899  1.00  0.85           H  
ATOM   3375 2HG  ARG A 218       7.800  20.457  19.570  1.00  0.85           H  
ATOM   3376 1HD  ARG A 218       6.391  21.935  18.387  1.00  0.85           H  
ATOM   3377 2HD  ARG A 218       7.806  22.725  17.685  1.00  0.85           H  
ATOM   3378  HE  ARG A 218       6.760  20.043  17.067  1.00  0.85           H  
ATOM   3379 1HH1 ARG A 218       9.272  22.470  16.593  1.00  0.85           H  
ATOM   3380 2HH1 ARG A 218       9.887  21.716  15.140  1.00  0.85           H  
ATOM   3381 1HH2 ARG A 218       7.554  19.066  15.237  1.00  0.85           H  
ATOM   3382 2HH2 ARG A 218       8.909  19.793  14.357  1.00  0.85           H  
ATOM   3383  N   THR A 219       5.771  20.237  21.615  1.00  0.84           N  
ATOM   3384  CA  THR A 219       5.460  18.993  22.306  1.00  0.84           C  
ATOM   3385  C   THR A 219       5.264  17.775  21.419  1.00  0.84           C  
ATOM   3386  O   THR A 219       4.619  17.859  20.381  1.00  0.84           O  
ATOM   3387  CB  THR A 219       4.187  19.186  23.156  1.00  0.84           C  
ATOM   3388  CG2 THR A 219       3.816  17.898  23.870  1.00  0.84           C  
ATOM   3389  OG1 THR A 219       4.407  20.238  24.128  1.00  0.84           O  
ATOM   3390  H   THR A 219       5.153  20.591  20.885  1.00  0.84           H  
ATOM   3391  HA  THR A 219       6.282  18.783  22.977  1.00  0.84           H  
ATOM   3392  HB  THR A 219       3.375  19.479  22.520  1.00  0.84           H  
ATOM   3393  HG1 THR A 219       4.594  21.100  23.677  1.00  0.84           H  
ATOM   3394 1HG2 THR A 219       2.952  18.070  24.457  1.00  0.84           H  
ATOM   3395 2HG2 THR A 219       3.610  17.113  23.155  1.00  0.84           H  
ATOM   3396 3HG2 THR A 219       4.628  17.589  24.514  1.00  0.84           H  
ATOM   3397  N   ALA A 220       5.833  16.644  21.828  1.00  0.85           N  
ATOM   3398  CA  ALA A 220       5.571  15.391  21.126  1.00  0.85           C  
ATOM   3399  C   ALA A 220       4.654  14.546  21.986  1.00  0.85           C  
ATOM   3400  O   ALA A 220       4.864  14.463  23.198  1.00  0.85           O  
ATOM   3401  CB  ALA A 220       6.839  14.611  20.845  1.00  0.85           C  
ATOM   3402  H   ALA A 220       6.397  16.662  22.681  1.00  0.85           H  
ATOM   3403  HA  ALA A 220       5.069  15.611  20.188  1.00  0.85           H  
ATOM   3404 1HB  ALA A 220       6.582  13.685  20.334  1.00  0.85           H  
ATOM   3405 2HB  ALA A 220       7.498  15.168  20.237  1.00  0.85           H  
ATOM   3406 3HB  ALA A 220       7.324  14.385  21.781  1.00  0.85           H  
ATOM   3407  N   VAL A 221       3.667  13.910  21.376  1.00  0.87           N  
ATOM   3408  CA  VAL A 221       2.790  13.025  22.126  1.00  0.87           C  
ATOM   3409  C   VAL A 221       2.902  11.643  21.504  1.00  0.87           C  
ATOM   3410  O   VAL A 221       2.682  11.478  20.299  1.00  0.87           O  
ATOM   3411  CB  VAL A 221       1.349  13.489  22.091  1.00  0.87           C  
ATOM   3412  CG1 VAL A 221       0.565  12.573  22.905  1.00  0.87           C  
ATOM   3413  CG2 VAL A 221       1.243  14.907  22.556  1.00  0.87           C  
ATOM   3414  H   VAL A 221       3.528  14.055  20.378  1.00  0.87           H  
ATOM   3415  HA  VAL A 221       3.119  12.978  23.160  1.00  0.87           H  
ATOM   3416  HB  VAL A 221       0.984  13.405  21.086  1.00  0.87           H  
ATOM   3417 1HG1 VAL A 221      -0.470  12.852  22.862  1.00  0.87           H  
ATOM   3418 2HG1 VAL A 221       0.702  11.584  22.520  1.00  0.87           H  
ATOM   3419 3HG1 VAL A 221       0.915  12.604  23.937  1.00  0.87           H  
ATOM   3420 1HG2 VAL A 221       0.203  15.230  22.527  1.00  0.87           H  
ATOM   3421 2HG2 VAL A 221       1.624  14.964  23.568  1.00  0.87           H  
ATOM   3422 3HG2 VAL A 221       1.837  15.545  21.907  1.00  0.87           H  
ATOM   3423  N   LEU A 222       3.317  10.674  22.305  1.00  0.90           N  
ATOM   3424  CA  LEU A 222       3.649   9.363  21.782  1.00  0.90           C  
ATOM   3425  C   LEU A 222       2.659   8.254  22.154  1.00  0.90           C  
ATOM   3426  O   LEU A 222       2.562   7.826  23.314  1.00  0.90           O  
ATOM   3427  CB  LEU A 222       5.029   9.039  22.323  1.00  0.90           C  
ATOM   3428  CG  LEU A 222       6.017  10.130  22.137  1.00  0.90           C  
ATOM   3429  CD1 LEU A 222       7.247   9.733  22.799  1.00  0.90           C  
ATOM   3430  CD2 LEU A 222       6.199  10.395  20.680  1.00  0.90           C  
ATOM   3431  H   LEU A 222       3.436  10.879  23.292  1.00  0.90           H  
ATOM   3432  HA  LEU A 222       3.697   9.428  20.696  1.00  0.90           H  
ATOM   3433 1HB  LEU A 222       4.966   8.790  23.375  1.00  0.90           H  
ATOM   3434 2HB  LEU A 222       5.438   8.220  21.793  1.00  0.90           H  
ATOM   3435  HG  LEU A 222       5.661  11.042  22.626  1.00  0.90           H  
ATOM   3436 1HD1 LEU A 222       7.975  10.527  22.694  1.00  0.90           H  
ATOM   3437 2HD1 LEU A 222       7.035   9.564  23.854  1.00  0.90           H  
ATOM   3438 3HD1 LEU A 222       7.625   8.815  22.353  1.00  0.90           H  
ATOM   3439 1HD2 LEU A 222       6.921  11.195  20.531  1.00  0.90           H  
ATOM   3440 2HD2 LEU A 222       6.546   9.490  20.193  1.00  0.90           H  
ATOM   3441 3HD2 LEU A 222       5.254  10.685  20.265  1.00  0.90           H  
ATOM   3442  N   ALA A 223       1.932   7.770  21.159  1.00  0.95           N  
ATOM   3443  CA  ALA A 223       0.947   6.713  21.362  1.00  0.95           C  
ATOM   3444  C   ALA A 223       1.560   5.345  21.112  1.00  0.95           C  
ATOM   3445  O   ALA A 223       2.410   5.220  20.241  1.00  0.95           O  
ATOM   3446  CB  ALA A 223      -0.189   6.892  20.427  1.00  0.95           C  
ATOM   3447  H   ALA A 223       2.070   8.159  20.223  1.00  0.95           H  
ATOM   3448  HA  ALA A 223       0.601   6.776  22.385  1.00  0.95           H  
ATOM   3449 1HB  ALA A 223      -0.904   6.126  20.579  1.00  0.95           H  
ATOM   3450 2HB  ALA A 223      -0.643   7.827  20.565  1.00  0.95           H  
ATOM   3451 3HB  ALA A 223       0.195   6.824  19.424  1.00  0.95           H  
ATOM   3452  N   PRO A 224       1.164   4.281  21.793  1.00  1.01           N  
ATOM   3453  CA  PRO A 224       1.685   2.957  21.526  1.00  1.01           C  
ATOM   3454  C   PRO A 224       1.384   2.414  20.125  1.00  1.01           C  
ATOM   3455  O   PRO A 224       2.134   1.579  19.608  1.00  1.01           O  
ATOM   3456  CB  PRO A 224       0.960   2.138  22.571  1.00  1.01           C  
ATOM   3457  CG  PRO A 224      -0.264   2.955  22.967  1.00  1.01           C  
ATOM   3458  CD  PRO A 224       0.166   4.369  22.854  1.00  1.01           C  
ATOM   3459  HA  PRO A 224       2.766   2.949  21.715  1.00  1.01           H  
ATOM   3460 1HB  PRO A 224       0.647   1.232  22.101  1.00  1.01           H  
ATOM   3461 2HB  PRO A 224       1.633   1.884  23.407  1.00  1.01           H  
ATOM   3462 1HG  PRO A 224      -1.110   2.711  22.306  1.00  1.01           H  
ATOM   3463 2HG  PRO A 224      -0.595   2.702  23.988  1.00  1.01           H  
ATOM   3464 1HD  PRO A 224      -0.688   4.968  22.578  1.00  1.01           H  
ATOM   3465 2HD  PRO A 224       0.620   4.712  23.788  1.00  1.01           H  
ATOM   3466  N   THR A 225       0.298   2.897  19.511  1.00  1.07           N  
ATOM   3467  CA  THR A 225      -0.105   2.451  18.179  1.00  1.07           C  
ATOM   3468  C   THR A 225      -0.588   3.614  17.314  1.00  1.07           C  
ATOM   3469  O   THR A 225      -0.920   4.683  17.829  1.00  1.07           O  
ATOM   3470  CB  THR A 225      -1.237   1.405  18.226  1.00  1.07           C  
ATOM   3471  CG2 THR A 225      -0.924   0.250  19.182  1.00  1.07           C  
ATOM   3472  OG1 THR A 225      -2.460   2.026  18.667  1.00  1.07           O  
ATOM   3473  H   THR A 225      -0.268   3.579  19.986  1.00  1.07           H  
ATOM   3474  HA  THR A 225       0.759   2.004  17.686  1.00  1.07           H  
ATOM   3475  HB  THR A 225      -1.367   1.010  17.235  1.00  1.07           H  
ATOM   3476  HG1 THR A 225      -3.181   1.380  18.590  1.00  1.07           H  
ATOM   3477 1HG2 THR A 225      -1.740  -0.463  19.164  1.00  1.07           H  
ATOM   3478 2HG2 THR A 225      -0.009  -0.243  18.862  1.00  1.07           H  
ATOM   3479 3HG2 THR A 225      -0.804   0.622  20.193  1.00  1.07           H  
ATOM   3480  N   ARG A 226      -0.719   3.365  16.007  1.00  1.12           N  
ATOM   3481  CA  ARG A 226      -1.246   4.349  15.054  1.00  1.12           C  
ATOM   3482  C   ARG A 226      -2.698   4.722  15.366  1.00  1.12           C  
ATOM   3483  O   ARG A 226      -3.091   5.887  15.271  1.00  1.12           O  
ATOM   3484  CB  ARG A 226      -1.194   3.758  13.660  1.00  1.12           C  
ATOM   3485  CG  ARG A 226       0.203   3.583  13.071  1.00  1.12           C  
ATOM   3486  CD  ARG A 226       0.134   2.800  11.804  1.00  1.12           C  
ATOM   3487  NE  ARG A 226       1.432   2.605  11.181  1.00  1.12           N  
ATOM   3488  CZ  ARG A 226       1.701   1.628  10.284  1.00  1.12           C  
ATOM   3489  NH1 ARG A 226       0.768   0.758   9.948  1.00  1.12           N1+
ATOM   3490  NH2 ARG A 226       2.907   1.537   9.743  1.00  1.12           N  
ATOM   3491  H   ARG A 226      -0.432   2.461  15.655  1.00  1.12           H  
ATOM   3492  HA  ARG A 226      -0.628   5.245  15.100  1.00  1.12           H  
ATOM   3493 1HB  ARG A 226      -1.679   2.775  13.657  1.00  1.12           H  
ATOM   3494 2HB  ARG A 226      -1.759   4.394  12.980  1.00  1.12           H  
ATOM   3495 1HG  ARG A 226       0.642   4.560  12.858  1.00  1.12           H  
ATOM   3496 2HG  ARG A 226       0.833   3.043  13.777  1.00  1.12           H  
ATOM   3497 1HD  ARG A 226      -0.279   1.819  12.028  1.00  1.12           H  
ATOM   3498 2HD  ARG A 226      -0.517   3.306  11.092  1.00  1.12           H  
ATOM   3499  HE  ARG A 226       2.171   3.250  11.414  1.00  1.12           H  
ATOM   3500 1HH1 ARG A 226      -0.181   0.795  10.379  1.00  1.12           H  
ATOM   3501 2HH1 ARG A 226       0.974   0.032   9.284  1.00  1.12           H  
ATOM   3502 1HH2 ARG A 226       3.627   2.195   9.998  1.00  1.12           H  
ATOM   3503 2HH2 ARG A 226       3.106   0.805   9.076  1.00  1.12           H  
ATOM   3504  N   VAL A 227      -3.481   3.728  15.768  1.00  1.16           N  
ATOM   3505  CA  VAL A 227      -4.877   3.938  16.118  1.00  1.16           C  
ATOM   3506  C   VAL A 227      -5.003   4.795  17.362  1.00  1.16           C  
ATOM   3507  O   VAL A 227      -5.832   5.706  17.412  1.00  1.16           O  
ATOM   3508  CB  VAL A 227      -5.578   2.611  16.364  1.00  1.16           C  
ATOM   3509  CG1 VAL A 227      -6.914   2.856  16.922  1.00  1.16           C  
ATOM   3510  CG2 VAL A 227      -5.695   1.798  15.064  1.00  1.16           C  
ATOM   3511  H   VAL A 227      -3.093   2.799  15.826  1.00  1.16           H  
ATOM   3512  HA  VAL A 227      -5.369   4.446  15.288  1.00  1.16           H  
ATOM   3513  HB  VAL A 227      -5.027   2.088  17.072  1.00  1.16           H  
ATOM   3514 1HG1 VAL A 227      -7.351   1.907  17.126  1.00  1.16           H  
ATOM   3515 2HG1 VAL A 227      -6.828   3.420  17.849  1.00  1.16           H  
ATOM   3516 3HG1 VAL A 227      -7.522   3.411  16.210  1.00  1.16           H  
ATOM   3517 1HG2 VAL A 227      -6.188   0.846  15.274  1.00  1.16           H  
ATOM   3518 2HG2 VAL A 227      -6.279   2.354  14.336  1.00  1.16           H  
ATOM   3519 3HG2 VAL A 227      -4.700   1.605  14.654  1.00  1.16           H  
ATOM   3520  N   VAL A 228      -4.195   4.510  18.382  1.00  1.17           N  
ATOM   3521  CA  VAL A 228      -4.275   5.329  19.575  1.00  1.17           C  
ATOM   3522  C   VAL A 228      -3.845   6.744  19.228  1.00  1.17           C  
ATOM   3523  O   VAL A 228      -4.447   7.704  19.703  1.00  1.17           O  
ATOM   3524  CB  VAL A 228      -3.481   4.756  20.749  1.00  1.17           C  
ATOM   3525  CG1 VAL A 228      -3.470   5.797  21.894  1.00  1.17           C  
ATOM   3526  CG2 VAL A 228      -4.130   3.469  21.199  1.00  1.17           C  
ATOM   3527  H   VAL A 228      -3.523   3.743  18.329  1.00  1.17           H  
ATOM   3528  HA  VAL A 228      -5.317   5.363  19.894  1.00  1.17           H  
ATOM   3529  HB  VAL A 228      -2.462   4.550  20.439  1.00  1.17           H  
ATOM   3530 1HG1 VAL A 228      -2.917   5.406  22.745  1.00  1.17           H  
ATOM   3531 2HG1 VAL A 228      -3.005   6.719  21.553  1.00  1.17           H  
ATOM   3532 3HG1 VAL A 228      -4.493   6.008  22.202  1.00  1.17           H  
ATOM   3533 1HG2 VAL A 228      -3.568   3.056  22.036  1.00  1.17           H  
ATOM   3534 2HG2 VAL A 228      -5.154   3.664  21.512  1.00  1.17           H  
ATOM   3535 3HG2 VAL A 228      -4.137   2.760  20.379  1.00  1.17           H  
ATOM   3536  N   ALA A 229      -2.813   6.890  18.391  1.00  1.16           N  
ATOM   3537  CA  ALA A 229      -2.395   8.220  17.987  1.00  1.16           C  
ATOM   3538  C   ALA A 229      -3.568   8.953  17.331  1.00  1.16           C  
ATOM   3539  O   ALA A 229      -3.764  10.147  17.560  1.00  1.16           O  
ATOM   3540  CB  ALA A 229      -1.228   8.135  17.025  1.00  1.16           C  
ATOM   3541  H   ALA A 229      -2.312   6.074  18.039  1.00  1.16           H  
ATOM   3542  HA  ALA A 229      -2.094   8.770  18.874  1.00  1.16           H  
ATOM   3543 1HB  ALA A 229      -0.929   9.126  16.772  1.00  1.16           H  
ATOM   3544 2HB  ALA A 229      -0.398   7.624  17.477  1.00  1.16           H  
ATOM   3545 3HB  ALA A 229      -1.529   7.599  16.138  1.00  1.16           H  
ATOM   3546  N   ALA A 230      -4.374   8.237  16.534  1.00  1.14           N  
ATOM   3547  CA  ALA A 230      -5.552   8.849  15.933  1.00  1.14           C  
ATOM   3548  C   ALA A 230      -6.533   9.316  17.022  1.00  1.14           C  
ATOM   3549  O   ALA A 230      -7.094  10.410  16.921  1.00  1.14           O  
ATOM   3550  CB  ALA A 230      -6.232   7.873  14.981  1.00  1.14           C  
ATOM   3551  H   ALA A 230      -4.149   7.264  16.327  1.00  1.14           H  
ATOM   3552  HA  ALA A 230      -5.227   9.722  15.370  1.00  1.14           H  
ATOM   3553 1HB  ALA A 230      -7.091   8.356  14.520  1.00  1.14           H  
ATOM   3554 2HB  ALA A 230      -5.521   7.572  14.211  1.00  1.14           H  
ATOM   3555 3HB  ALA A 230      -6.563   7.000  15.521  1.00  1.14           H  
ATOM   3556  N   GLU A 231      -6.693   8.519  18.094  1.00  1.11           N  
ATOM   3557  CA  GLU A 231      -7.602   8.890  19.189  1.00  1.11           C  
ATOM   3558  C   GLU A 231      -7.091  10.168  19.849  1.00  1.11           C  
ATOM   3559  O   GLU A 231      -7.868  11.072  20.174  1.00  1.11           O  
ATOM   3560  CB  GLU A 231      -7.686   7.766  20.244  1.00  1.11           C  
ATOM   3561  CG  GLU A 231      -8.679   7.977  21.404  1.00  1.11           C  
ATOM   3562  CD  GLU A 231     -10.142   7.889  21.014  1.00  1.11           C  
ATOM   3563  OE1 GLU A 231     -10.436   7.354  19.973  1.00  1.11           O  
ATOM   3564  OE2 GLU A 231     -10.973   8.334  21.785  1.00  1.11           O1-
ATOM   3565  H   GLU A 231      -6.205   7.621  18.115  1.00  1.11           H  
ATOM   3566  HA  GLU A 231      -8.595   9.080  18.777  1.00  1.11           H  
ATOM   3567 1HB  GLU A 231      -7.931   6.826  19.749  1.00  1.11           H  
ATOM   3568 2HB  GLU A 231      -6.711   7.636  20.704  1.00  1.11           H  
ATOM   3569 1HG  GLU A 231      -8.475   7.234  22.173  1.00  1.11           H  
ATOM   3570 2HG  GLU A 231      -8.490   8.960  21.837  1.00  1.11           H  
ATOM   3571  N   MET A 232      -5.772  10.250  20.026  1.00  1.08           N  
ATOM   3572  CA  MET A 232      -5.155  11.432  20.607  1.00  1.08           C  
ATOM   3573  C   MET A 232      -5.405  12.637  19.738  1.00  1.08           C  
ATOM   3574  O   MET A 232      -5.743  13.706  20.241  1.00  1.08           O  
ATOM   3575  CB  MET A 232      -3.666  11.264  20.722  1.00  1.08           C  
ATOM   3576  CG  MET A 232      -3.202  10.310  21.678  1.00  1.08           C  
ATOM   3577  SD  MET A 232      -1.500  10.223  21.573  1.00  1.08           S  
ATOM   3578  CE  MET A 232      -1.162   9.290  22.990  1.00  1.08           C  
ATOM   3579  H   MET A 232      -5.195   9.454  19.753  1.00  1.08           H  
ATOM   3580  HA  MET A 232      -5.590  11.617  21.585  1.00  1.08           H  
ATOM   3581 1HB  MET A 232      -3.268  10.969  19.774  1.00  1.08           H  
ATOM   3582 2HB  MET A 232      -3.215  12.224  20.970  1.00  1.08           H  
ATOM   3583 1HG  MET A 232      -3.471  10.599  22.670  1.00  1.08           H  
ATOM   3584 2HG  MET A 232      -3.625   9.329  21.467  1.00  1.08           H  
ATOM   3585 1HE  MET A 232      -0.088   9.147  23.074  1.00  1.08           H  
ATOM   3586 2HE  MET A 232      -1.527   9.826  23.865  1.00  1.08           H  
ATOM   3587 3HE  MET A 232      -1.660   8.321  22.922  1.00  1.08           H  
ATOM   3588  N   ALA A 233      -5.258  12.460  18.425  1.00  1.05           N  
ATOM   3589  CA  ALA A 233      -5.465  13.554  17.500  1.00  1.05           C  
ATOM   3590  C   ALA A 233      -6.888  14.090  17.639  1.00  1.05           C  
ATOM   3591  O   ALA A 233      -7.094  15.303  17.583  1.00  1.05           O  
ATOM   3592  CB  ALA A 233      -5.186  13.094  16.075  1.00  1.05           C  
ATOM   3593  H   ALA A 233      -4.965  11.550  18.067  1.00  1.05           H  
ATOM   3594  HA  ALA A 233      -4.772  14.355  17.758  1.00  1.05           H  
ATOM   3595 1HB  ALA A 233      -5.322  13.927  15.390  1.00  1.05           H  
ATOM   3596 2HB  ALA A 233      -4.159  12.727  16.008  1.00  1.05           H  
ATOM   3597 3HB  ALA A 233      -5.872  12.296  15.812  1.00  1.05           H  
ATOM   3598  N   GLU A 234      -7.870  13.197  17.856  1.00  1.02           N  
ATOM   3599  CA  GLU A 234      -9.240  13.664  18.047  1.00  1.02           C  
ATOM   3600  C   GLU A 234      -9.373  14.374  19.405  1.00  1.02           C  
ATOM   3601  O   GLU A 234      -9.992  15.433  19.510  1.00  1.02           O  
ATOM   3602  CB  GLU A 234     -10.259  12.510  17.954  1.00  1.02           C  
ATOM   3603  CG  GLU A 234     -10.388  11.876  16.557  1.00  1.02           C  
ATOM   3604  CD  GLU A 234     -11.496  10.820  16.452  1.00  1.02           C  
ATOM   3605  OE1 GLU A 234     -12.242  10.658  17.389  1.00  1.02           O  
ATOM   3606  OE2 GLU A 234     -11.559  10.154  15.441  1.00  1.02           O1-
ATOM   3607  H   GLU A 234      -7.653  12.198  17.858  1.00  1.02           H  
ATOM   3608  HA  GLU A 234      -9.469  14.379  17.260  1.00  1.02           H  
ATOM   3609 1HB  GLU A 234      -9.970  11.718  18.649  1.00  1.02           H  
ATOM   3610 2HB  GLU A 234     -11.242  12.869  18.255  1.00  1.02           H  
ATOM   3611 1HG  GLU A 234     -10.590  12.667  15.837  1.00  1.02           H  
ATOM   3612 2HG  GLU A 234      -9.435  11.420  16.294  1.00  1.02           H  
ATOM   3613  N   ALA A 235      -8.732  13.843  20.447  1.00  1.01           N  
ATOM   3614  CA  ALA A 235      -8.791  14.462  21.774  1.00  1.01           C  
ATOM   3615  C   ALA A 235      -8.225  15.879  21.750  1.00  1.01           C  
ATOM   3616  O   ALA A 235      -8.698  16.777  22.451  1.00  1.01           O  
ATOM   3617  CB  ALA A 235      -8.020  13.637  22.780  1.00  1.01           C  
ATOM   3618  H   ALA A 235      -8.226  12.964  20.325  1.00  1.01           H  
ATOM   3619  HA  ALA A 235      -9.835  14.513  22.078  1.00  1.01           H  
ATOM   3620 1HB  ALA A 235      -8.103  14.108  23.750  1.00  1.01           H  
ATOM   3621 2HB  ALA A 235      -8.433  12.631  22.820  1.00  1.01           H  
ATOM   3622 3HB  ALA A 235      -6.975  13.586  22.495  1.00  1.01           H  
ATOM   3623  N   LEU A 236      -7.218  16.068  20.916  1.00  1.01           N  
ATOM   3624  CA  LEU A 236      -6.489  17.308  20.767  1.00  1.01           C  
ATOM   3625  C   LEU A 236      -6.939  18.116  19.526  1.00  1.01           C  
ATOM   3626  O   LEU A 236      -6.238  19.026  19.084  1.00  1.01           O  
ATOM   3627  CB  LEU A 236      -4.999  16.961  20.670  1.00  1.01           C  
ATOM   3628  CG  LEU A 236      -4.377  16.191  21.867  1.00  1.01           C  
ATOM   3629  CD1 LEU A 236      -2.913  15.848  21.567  1.00  1.01           C  
ATOM   3630  CD2 LEU A 236      -4.470  17.026  23.066  1.00  1.01           C  
ATOM   3631  H   LEU A 236      -6.889  15.263  20.382  1.00  1.01           H  
ATOM   3632  HA  LEU A 236      -6.658  17.914  21.654  1.00  1.01           H  
ATOM   3633 1HB  LEU A 236      -4.827  16.384  19.757  1.00  1.01           H  
ATOM   3634 2HB  LEU A 236      -4.465  17.889  20.617  1.00  1.01           H  
ATOM   3635  HG  LEU A 236      -4.925  15.264  22.030  1.00  1.01           H  
ATOM   3636 1HD1 LEU A 236      -2.482  15.308  22.409  1.00  1.01           H  
ATOM   3637 2HD1 LEU A 236      -2.872  15.225  20.679  1.00  1.01           H  
ATOM   3638 3HD1 LEU A 236      -2.352  16.763  21.399  1.00  1.01           H  
ATOM   3639 1HD2 LEU A 236      -4.060  16.512  23.908  1.00  1.01           H  
ATOM   3640 2HD2 LEU A 236      -3.918  17.933  22.904  1.00  1.01           H  
ATOM   3641 3HD2 LEU A 236      -5.511  17.257  23.250  1.00  1.01           H  
ATOM   3642  N   LYS A 237      -8.116  17.804  18.970  1.00  1.01           N  
ATOM   3643  CA  LYS A 237      -8.641  18.437  17.746  1.00  1.01           C  
ATOM   3644  C   LYS A 237      -8.791  19.959  17.762  1.00  1.01           C  
ATOM   3645  O   LYS A 237      -8.785  20.589  16.706  1.00  1.01           O  
ATOM   3646  CB  LYS A 237      -9.991  17.797  17.403  1.00  1.01           C  
ATOM   3647  CG  LYS A 237     -11.095  18.045  18.430  1.00  1.01           C  
ATOM   3648  CD  LYS A 237     -12.335  17.217  18.111  1.00  1.01           C  
ATOM   3649  CE  LYS A 237     -13.403  17.405  19.156  1.00  1.01           C  
ATOM   3650  NZ  LYS A 237     -12.993  16.866  20.483  1.00  1.01           N1+
ATOM   3651  H   LYS A 237      -8.673  17.047  19.373  1.00  1.01           H  
ATOM   3652  HA  LYS A 237      -7.947  18.194  16.940  1.00  1.01           H  
ATOM   3653 1HB  LYS A 237     -10.339  18.178  16.444  1.00  1.01           H  
ATOM   3654 2HB  LYS A 237      -9.863  16.727  17.298  1.00  1.01           H  
ATOM   3655 1HG  LYS A 237     -10.735  17.795  19.429  1.00  1.01           H  
ATOM   3656 2HG  LYS A 237     -11.372  19.095  18.417  1.00  1.01           H  
ATOM   3657 1HD  LYS A 237     -12.721  17.481  17.142  1.00  1.01           H  
ATOM   3658 2HD  LYS A 237     -12.057  16.161  18.089  1.00  1.01           H  
ATOM   3659 1HE  LYS A 237     -13.623  18.469  19.254  1.00  1.01           H  
ATOM   3660 2HE  LYS A 237     -14.297  16.883  18.833  1.00  1.01           H  
ATOM   3661 1HZ  LYS A 237     -13.743  17.015  21.142  1.00  1.01           H  
ATOM   3662 2HZ  LYS A 237     -12.807  15.874  20.406  1.00  1.01           H  
ATOM   3663 3HZ  LYS A 237     -12.157  17.343  20.801  1.00  1.01           H  
ATOM   3664  N   GLY A 238      -8.937  20.565  18.936  1.00  1.03           N  
ATOM   3665  CA  GLY A 238      -9.094  22.017  19.018  1.00  1.03           C  
ATOM   3666  C   GLY A 238      -7.752  22.751  19.138  1.00  1.03           C  
ATOM   3667  O   GLY A 238      -7.717  23.970  19.315  1.00  1.03           O  
ATOM   3668  H   GLY A 238      -8.929  20.008  19.777  1.00  1.03           H  
ATOM   3669 1HA  GLY A 238      -9.624  22.372  18.136  1.00  1.03           H  
ATOM   3670 2HA  GLY A 238      -9.715  22.259  19.879  1.00  1.03           H  
ATOM   3671  N   LEU A 239      -6.656  22.004  19.074  1.00  1.07           N  
ATOM   3672  CA  LEU A 239      -5.317  22.538  19.254  1.00  1.07           C  
ATOM   3673  C   LEU A 239      -4.461  22.493  17.963  1.00  1.07           C  
ATOM   3674  O   LEU A 239      -4.728  21.697  17.060  1.00  1.07           O  
ATOM   3675  CB  LEU A 239      -4.681  21.727  20.392  1.00  1.07           C  
ATOM   3676  CG  LEU A 239      -5.460  21.775  21.737  1.00  1.07           C  
ATOM   3677  CD1 LEU A 239      -4.819  20.832  22.720  1.00  1.07           C  
ATOM   3678  CD2 LEU A 239      -5.468  23.207  22.277  1.00  1.07           C  
ATOM   3679  H   LEU A 239      -6.738  20.999  18.918  1.00  1.07           H  
ATOM   3680  HA  LEU A 239      -5.430  23.569  19.576  1.00  1.07           H  
ATOM   3681 1HB  LEU A 239      -4.666  20.688  20.094  1.00  1.07           H  
ATOM   3682 2HB  LEU A 239      -3.673  22.031  20.556  1.00  1.07           H  
ATOM   3683  HG  LEU A 239      -6.486  21.441  21.574  1.00  1.07           H  
ATOM   3684 1HD1 LEU A 239      -5.367  20.843  23.663  1.00  1.07           H  
ATOM   3685 2HD1 LEU A 239      -4.848  19.845  22.296  1.00  1.07           H  
ATOM   3686 3HD1 LEU A 239      -3.803  21.125  22.896  1.00  1.07           H  
ATOM   3687 1HD2 LEU A 239      -6.021  23.235  23.217  1.00  1.07           H  
ATOM   3688 2HD2 LEU A 239      -4.456  23.546  22.447  1.00  1.07           H  
ATOM   3689 3HD2 LEU A 239      -5.952  23.865  21.552  1.00  1.07           H  
ATOM   3690  N   PRO A 240      -3.407  23.332  17.833  1.00  1.14           N  
ATOM   3691  CA  PRO A 240      -2.434  23.346  16.737  1.00  1.14           C  
ATOM   3692  C   PRO A 240      -1.537  22.109  16.742  1.00  1.14           C  
ATOM   3693  O   PRO A 240      -0.346  22.166  17.111  1.00  1.14           O  
ATOM   3694  CB  PRO A 240      -1.669  24.651  16.992  1.00  1.14           C  
ATOM   3695  CG  PRO A 240      -1.756  24.844  18.483  1.00  1.14           C  
ATOM   3696  CD  PRO A 240      -3.190  24.408  18.807  1.00  1.14           C  
ATOM   3697  HA  PRO A 240      -2.985  23.405  15.784  1.00  1.14           H  
ATOM   3698 1HB  PRO A 240      -0.637  24.554  16.647  1.00  1.14           H  
ATOM   3699 2HB  PRO A 240      -2.115  25.477  16.423  1.00  1.14           H  
ATOM   3700 1HG  PRO A 240      -0.998  24.232  18.996  1.00  1.14           H  
ATOM   3701 2HG  PRO A 240      -1.548  25.892  18.748  1.00  1.14           H  
ATOM   3702 1HD  PRO A 240      -3.275  24.080  19.804  1.00  1.14           H  
ATOM   3703 2HD  PRO A 240      -3.888  25.234  18.601  1.00  1.14           H  
ATOM   3704  N   VAL A 241      -2.165  20.999  16.335  1.00  1.27           N  
ATOM   3705  CA  VAL A 241      -1.596  19.659  16.289  1.00  1.27           C  
ATOM   3706  C   VAL A 241      -1.326  19.134  14.873  1.00  1.27           C  
ATOM   3707  O   VAL A 241      -2.183  19.196  13.988  1.00  1.27           O  
ATOM   3708  CB  VAL A 241      -2.557  18.666  16.957  1.00  1.27           C  
ATOM   3709  CG1 VAL A 241      -2.004  17.256  16.879  1.00  1.27           C  
ATOM   3710  CG2 VAL A 241      -2.789  19.039  18.385  1.00  1.27           C  
ATOM   3711  H   VAL A 241      -3.151  21.100  16.092  1.00  1.27           H  
ATOM   3712  HA  VAL A 241      -0.666  19.679  16.839  1.00  1.27           H  
ATOM   3713  HB  VAL A 241      -3.510  18.691  16.428  1.00  1.27           H  
ATOM   3714 1HG1 VAL A 241      -2.699  16.565  17.356  1.00  1.27           H  
ATOM   3715 2HG1 VAL A 241      -1.862  16.956  15.847  1.00  1.27           H  
ATOM   3716 3HG1 VAL A 241      -1.051  17.244  17.394  1.00  1.27           H  
ATOM   3717 1HG2 VAL A 241      -3.480  18.343  18.780  1.00  1.27           H  
ATOM   3718 2HG2 VAL A 241      -1.897  19.000  18.941  1.00  1.27           H  
ATOM   3719 3HG2 VAL A 241      -3.200  20.026  18.432  1.00  1.27           H  
ATOM   3720  N   ARG A 242      -0.133  18.582  14.699  1.00  1.47           N  
ATOM   3721  CA  ARG A 242       0.346  17.967  13.471  1.00  1.47           C  
ATOM   3722  C   ARG A 242       0.408  16.466  13.718  1.00  1.47           C  
ATOM   3723  O   ARG A 242       0.749  16.045  14.825  1.00  1.47           O  
ATOM   3724  CB  ARG A 242       1.749  18.456  13.130  1.00  1.47           C  
ATOM   3725  CG  ARG A 242       2.334  18.020  11.780  1.00  1.47           C  
ATOM   3726  CD  ARG A 242       3.637  18.721  11.550  1.00  1.47           C  
ATOM   3727  NE  ARG A 242       4.739  18.168  12.340  1.00  1.47           N  
ATOM   3728  CZ  ARG A 242       5.671  17.316  11.837  1.00  1.47           C  
ATOM   3729  NH1 ARG A 242       5.634  17.004  10.551  1.00  1.47           N1+
ATOM   3730  NH2 ARG A 242       6.625  16.822  12.612  1.00  1.47           N  
ATOM   3731  H   ARG A 242       0.496  18.598  15.491  1.00  1.47           H  
ATOM   3732  HA  ARG A 242      -0.341  18.186  12.654  1.00  1.47           H  
ATOM   3733 1HB  ARG A 242       1.769  19.539  13.168  1.00  1.47           H  
ATOM   3734 2HB  ARG A 242       2.438  18.106  13.900  1.00  1.47           H  
ATOM   3735 1HG  ARG A 242       2.504  16.942  11.771  1.00  1.47           H  
ATOM   3736 2HG  ARG A 242       1.646  18.296  10.980  1.00  1.47           H  
ATOM   3737 1HD  ARG A 242       3.906  18.659  10.494  1.00  1.47           H  
ATOM   3738 2HD  ARG A 242       3.520  19.771  11.828  1.00  1.47           H  
ATOM   3739  HE  ARG A 242       4.773  18.391  13.355  1.00  1.47           H  
ATOM   3740 1HH1 ARG A 242       4.902  17.387   9.964  1.00  1.47           H  
ATOM   3741 2HH1 ARG A 242       6.339  16.404  10.140  1.00  1.47           H  
ATOM   3742 1HH2 ARG A 242       6.649  17.068  13.618  1.00  1.47           H  
ATOM   3743 2HH2 ARG A 242       7.322  16.211  12.224  1.00  1.47           H  
ATOM   3744  N   TYR A 243       0.047  15.667  12.727  1.00  1.78           N  
ATOM   3745  CA  TYR A 243       0.157  14.218  12.879  1.00  1.78           C  
ATOM   3746  C   TYR A 243       1.308  13.683  12.043  1.00  1.78           C  
ATOM   3747  O   TYR A 243       1.446  14.031  10.867  1.00  1.78           O  
ATOM   3748  CB  TYR A 243      -1.156  13.527  12.537  1.00  1.78           C  
ATOM   3749  CG  TYR A 243      -1.058  12.025  12.570  1.00  1.78           C  
ATOM   3750  CD1 TYR A 243      -0.992  11.361  13.778  1.00  1.78           C  
ATOM   3751  CD2 TYR A 243      -1.055  11.305  11.382  1.00  1.78           C  
ATOM   3752  CE1 TYR A 243      -0.905   9.995  13.793  1.00  1.78           C  
ATOM   3753  CE2 TYR A 243      -0.982   9.932  11.414  1.00  1.78           C  
ATOM   3754  CZ  TYR A 243      -0.901   9.278  12.618  1.00  1.78           C  
ATOM   3755  OH  TYR A 243      -0.819   7.898  12.663  1.00  1.78           O  
ATOM   3756  H   TYR A 243      -0.269  16.060  11.851  1.00  1.78           H  
ATOM   3757  HA  TYR A 243       0.385  13.989  13.921  1.00  1.78           H  
ATOM   3758 1HB  TYR A 243      -1.926  13.836  13.247  1.00  1.78           H  
ATOM   3759 2HB  TYR A 243      -1.481  13.828  11.542  1.00  1.78           H  
ATOM   3760  HD1 TYR A 243      -0.996  11.920  14.713  1.00  1.78           H  
ATOM   3761  HD2 TYR A 243      -1.115  11.827  10.427  1.00  1.78           H  
ATOM   3762  HE1 TYR A 243      -0.840   9.483  14.713  1.00  1.78           H  
ATOM   3763  HE2 TYR A 243      -0.986   9.366  10.488  1.00  1.78           H  
ATOM   3764  HH  TYR A 243      -0.732   7.618  13.579  1.00  1.78           H  
ATOM   3765  N   LEU A 244       2.157  12.880  12.681  1.00  2.21           N  
ATOM   3766  CA  LEU A 244       3.330  12.321  12.035  1.00  2.21           C  
ATOM   3767  C   LEU A 244       3.283  10.801  11.931  1.00  2.21           C  
ATOM   3768  O   LEU A 244       3.098  10.081  12.915  1.00  2.21           O  
ATOM   3769  CB  LEU A 244       4.598  12.755  12.775  1.00  2.21           C  
ATOM   3770  CG  LEU A 244       5.905  12.237  12.210  1.00  2.21           C  
ATOM   3771  CD1 LEU A 244       6.112  12.834  10.833  1.00  2.21           C  
ATOM   3772  CD2 LEU A 244       7.024  12.614  13.145  1.00  2.21           C  
ATOM   3773  H   LEU A 244       1.966  12.648  13.656  1.00  2.21           H  
ATOM   3774  HA  LEU A 244       3.379  12.719  11.023  1.00  2.21           H  
ATOM   3775 1HB  LEU A 244       4.643  13.844  12.774  1.00  2.21           H  
ATOM   3776 2HB  LEU A 244       4.525  12.426  13.795  1.00  2.21           H  
ATOM   3777  HG  LEU A 244       5.868  11.161  12.103  1.00  2.21           H  
ATOM   3778 1HD1 LEU A 244       7.044  12.473  10.415  1.00  2.21           H  
ATOM   3779 2HD1 LEU A 244       5.290  12.545  10.178  1.00  2.21           H  
ATOM   3780 3HD1 LEU A 244       6.147  13.917  10.908  1.00  2.21           H  
ATOM   3781 1HD2 LEU A 244       7.957  12.262  12.744  1.00  2.21           H  
ATOM   3782 2HD2 LEU A 244       7.064  13.696  13.251  1.00  2.21           H  
ATOM   3783 3HD2 LEU A 244       6.848  12.161  14.114  1.00  2.21           H  
ATOM   3784  N   THR A 245       3.452  10.350  10.709  1.00  2.78           N  
ATOM   3785  CA  THR A 245       3.463   8.961  10.289  1.00  2.78           C  
ATOM   3786  C   THR A 245       4.459   8.742   9.149  1.00  2.78           C  
ATOM   3787  O   THR A 245       4.708   9.657   8.376  1.00  2.78           O  
ATOM   3788  CB  THR A 245       2.042   8.524   9.863  1.00  2.78           C  
ATOM   3789  CG2 THR A 245       1.470   9.431   8.833  1.00  2.78           C  
ATOM   3790  OG1 THR A 245       2.062   7.176   9.373  1.00  2.78           O  
ATOM   3791  H   THR A 245       3.584  11.052   9.995  1.00  2.78           H  
ATOM   3792  HA  THR A 245       3.738   8.371  11.156  1.00  2.78           H  
ATOM   3793  HB  THR A 245       1.412   8.545  10.744  1.00  2.78           H  
ATOM   3794  HG1 THR A 245       1.179   6.797   9.469  1.00  2.78           H  
ATOM   3795 1HG2 THR A 245       0.466   9.106   8.572  1.00  2.78           H  
ATOM   3796 2HG2 THR A 245       1.429  10.445   9.229  1.00  2.78           H  
ATOM   3797 3HG2 THR A 245       2.085   9.404   7.966  1.00  2.78           H  
ATOM   3798  N   PRO A 246       5.042   7.546   8.978  1.00  3.44           N  
ATOM   3799  CA  PRO A 246       5.842   7.168   7.827  1.00  3.44           C  
ATOM   3800  C   PRO A 246       5.052   7.340   6.529  1.00  3.44           C  
ATOM   3801  O   PRO A 246       5.633   7.446   5.451  1.00  3.44           O  
ATOM   3802  CB  PRO A 246       6.157   5.697   8.108  1.00  3.44           C  
ATOM   3803  CG  PRO A 246       6.101   5.583   9.610  1.00  3.44           C  
ATOM   3804  CD  PRO A 246       5.006   6.529  10.031  1.00  3.44           C  
ATOM   3805  HA  PRO A 246       6.760   7.773   7.805  1.00  3.44           H  
ATOM   3806 1HB  PRO A 246       5.417   5.055   7.603  1.00  3.44           H  
ATOM   3807 2HB  PRO A 246       7.141   5.438   7.693  1.00  3.44           H  
ATOM   3808 1HG  PRO A 246       5.893   4.544   9.904  1.00  3.44           H  
ATOM   3809 2HG  PRO A 246       7.075   5.847  10.052  1.00  3.44           H  
ATOM   3810 1HD  PRO A 246       4.048   6.015  10.085  1.00  3.44           H  
ATOM   3811 2HD  PRO A 246       5.300   6.955  10.958  1.00  3.44           H  
ATOM   3812  N   ALA A 247       3.717   7.372   6.632  1.00  4.11           N  
ATOM   3813  CA  ALA A 247       2.871   7.534   5.465  1.00  4.11           C  
ATOM   3814  C   ALA A 247       2.732   8.998   4.990  1.00  4.11           C  
ATOM   3815  O   ALA A 247       2.071   9.231   3.975  1.00  4.11           O  
ATOM   3816  CB  ALA A 247       1.489   6.974   5.765  1.00  4.11           C  
ATOM   3817  H   ALA A 247       3.255   7.272   7.540  1.00  4.11           H  
ATOM   3818  HA  ALA A 247       3.315   6.963   4.653  1.00  4.11           H  
ATOM   3819 1HB  ALA A 247       0.866   7.053   4.875  1.00  4.11           H  
ATOM   3820 2HB  ALA A 247       1.581   5.930   6.055  1.00  4.11           H  
ATOM   3821 3HB  ALA A 247       1.037   7.536   6.573  1.00  4.11           H  
ATOM   3822  N   VAL A 248       3.313   9.986   5.701  1.00  4.65           N  
ATOM   3823  CA  VAL A 248       3.141  11.377   5.264  1.00  4.65           C  
ATOM   3824  C   VAL A 248       4.509  12.062   5.172  1.00  4.65           C  
ATOM   3825  O   VAL A 248       5.381  11.843   6.010  1.00  4.65           O  
ATOM   3826  CB  VAL A 248       2.242  12.166   6.262  1.00  4.65           C  
ATOM   3827  CG1 VAL A 248       2.973  12.378   7.582  1.00  4.65           C  
ATOM   3828  CG2 VAL A 248       1.788  13.464   5.668  1.00  4.65           C  
ATOM   3829  H   VAL A 248       3.862   9.779   6.535  1.00  4.65           H  
ATOM   3830  HA  VAL A 248       2.677  11.388   4.278  1.00  4.65           H  
ATOM   3831  HB  VAL A 248       1.363  11.559   6.482  1.00  4.65           H  
ATOM   3832 1HG1 VAL A 248       2.319  12.897   8.288  1.00  4.65           H  
ATOM   3833 2HG1 VAL A 248       3.253  11.449   7.982  1.00  4.65           H  
ATOM   3834 3HG1 VAL A 248       3.865  12.978   7.408  1.00  4.65           H  
ATOM   3835 1HG2 VAL A 248       1.141  13.973   6.379  1.00  4.65           H  
ATOM   3836 2HG2 VAL A 248       2.620  14.065   5.463  1.00  4.65           H  
ATOM   3837 3HG2 VAL A 248       1.237  13.273   4.747  1.00  4.65           H  
ATOM   3838  N   ASN A 249       4.676  12.931   4.175  1.00  4.95           N  
ATOM   3839  CA  ASN A 249       5.926  13.670   3.974  1.00  4.95           C  
ATOM   3840  C   ASN A 249       5.793  15.171   4.226  1.00  4.95           C  
ATOM   3841  O   ASN A 249       6.549  15.972   3.679  1.00  4.95           O  
ATOM   3842  CB  ASN A 249       6.460  13.416   2.579  1.00  4.95           C  
ATOM   3843  CG  ASN A 249       6.918  11.992   2.395  1.00  4.95           C  
ATOM   3844  ND2 ASN A 249       6.140  11.213   1.684  1.00  4.95           N  
ATOM   3845  OD1 ASN A 249       7.976  11.597   2.901  1.00  4.95           O  
ATOM   3846  H   ASN A 249       3.918  13.070   3.524  1.00  4.95           H  
ATOM   3847  HA  ASN A 249       6.660  13.297   4.688  1.00  4.95           H  
ATOM   3848 1HB  ASN A 249       5.687  13.638   1.843  1.00  4.95           H  
ATOM   3849 2HB  ASN A 249       7.299  14.084   2.385  1.00  4.95           H  
ATOM   3850 1HD2 ASN A 249       6.392  10.254   1.537  1.00  4.95           H  
ATOM   3851 2HD2 ASN A 249       5.293  11.571   1.294  1.00  4.95           H  
ATOM   3852  N   ARG A 250       4.803  15.560   5.013  1.00  4.92           N  
ATOM   3853  CA  ARG A 250       4.577  16.966   5.319  1.00  4.92           C  
ATOM   3854  C   ARG A 250       5.551  17.482   6.367  1.00  4.92           C  
ATOM   3855  O   ARG A 250       5.868  16.787   7.337  1.00  4.92           O  
ATOM   3856  CB  ARG A 250       3.152  17.191   5.796  1.00  4.92           C  
ATOM   3857  CG  ARG A 250       2.085  16.987   4.723  1.00  4.92           C  
ATOM   3858  CD  ARG A 250       0.710  17.116   5.275  1.00  4.92           C  
ATOM   3859  NE  ARG A 250      -0.304  16.857   4.262  1.00  4.92           N  
ATOM   3860  CZ  ARG A 250      -1.624  16.750   4.509  1.00  4.92           C  
ATOM   3861  NH1 ARG A 250      -2.078  16.878   5.736  1.00  4.92           N1+
ATOM   3862  NH2 ARG A 250      -2.465  16.516   3.516  1.00  4.92           N  
ATOM   3863  H   ARG A 250       4.218  14.856   5.433  1.00  4.92           H  
ATOM   3864  HA  ARG A 250       4.724  17.543   4.406  1.00  4.92           H  
ATOM   3865 1HB  ARG A 250       2.932  16.509   6.617  1.00  4.92           H  
ATOM   3866 2HB  ARG A 250       3.056  18.208   6.179  1.00  4.92           H  
ATOM   3867 1HG  ARG A 250       2.209  17.756   3.962  1.00  4.92           H  
ATOM   3868 2HG  ARG A 250       2.194  16.014   4.260  1.00  4.92           H  
ATOM   3869 1HD  ARG A 250       0.571  16.405   6.087  1.00  4.92           H  
ATOM   3870 2HD  ARG A 250       0.563  18.127   5.651  1.00  4.92           H  
ATOM   3871  HE  ARG A 250       0.004  16.754   3.304  1.00  4.92           H  
ATOM   3872 1HH1 ARG A 250      -1.437  17.056   6.496  1.00  4.92           H  
ATOM   3873 2HH1 ARG A 250      -3.068  16.798   5.919  1.00  4.92           H  
ATOM   3874 1HH2 ARG A 250      -2.119  16.418   2.572  1.00  4.92           H  
ATOM   3875 2HH2 ARG A 250      -3.454  16.436   3.701  1.00  4.92           H  
ATOM   3876  N   GLU A 251       5.990  18.720   6.186  1.00  4.60           N  
ATOM   3877  CA  GLU A 251       6.882  19.370   7.131  1.00  4.60           C  
ATOM   3878  C   GLU A 251       6.120  20.314   8.048  1.00  4.60           C  
ATOM   3879  O   GLU A 251       5.064  20.830   7.689  1.00  4.60           O  
ATOM   3880  CB  GLU A 251       7.993  20.124   6.398  1.00  4.60           C  
ATOM   3881  CG  GLU A 251       8.940  19.222   5.599  1.00  4.60           C  
ATOM   3882  CD  GLU A 251      10.049  19.979   4.890  1.00  4.60           C  
ATOM   3883  OE1 GLU A 251      10.083  21.182   4.990  1.00  4.60           O  
ATOM   3884  OE2 GLU A 251      10.859  19.346   4.253  1.00  4.60           O1-
ATOM   3885  H   GLU A 251       5.698  19.225   5.362  1.00  4.60           H  
ATOM   3886  HA  GLU A 251       7.347  18.604   7.751  1.00  4.60           H  
ATOM   3887 1HB  GLU A 251       7.553  20.848   5.713  1.00  4.60           H  
ATOM   3888 2HB  GLU A 251       8.590  20.681   7.121  1.00  4.60           H  
ATOM   3889 1HG  GLU A 251       9.389  18.499   6.281  1.00  4.60           H  
ATOM   3890 2HG  GLU A 251       8.356  18.664   4.864  1.00  4.60           H  
ATOM   3891  N   HIS A 252       6.674  20.526   9.230  1.00  4.03           N  
ATOM   3892  CA  HIS A 252       6.130  21.444  10.224  1.00  4.03           C  
ATOM   3893  C   HIS A 252       6.069  22.877   9.692  1.00  4.03           C  
ATOM   3894  O   HIS A 252       7.025  23.361   9.085  1.00  4.03           O  
ATOM   3895  CB  HIS A 252       6.989  21.307  11.484  1.00  4.03           C  
ATOM   3896  CG  HIS A 252       6.603  22.119  12.636  1.00  4.03           C  
ATOM   3897  CD2 HIS A 252       5.885  21.825  13.737  1.00  4.03           C  
ATOM   3898  ND1 HIS A 252       6.957  23.448  12.753  1.00  4.03           N  
ATOM   3899  CE1 HIS A 252       6.490  23.911  13.900  1.00  4.03           C  
ATOM   3900  NE2 HIS A 252       5.842  22.963  14.492  1.00  4.03           N  
ATOM   3901  H   HIS A 252       7.535  20.044   9.442  1.00  4.03           H  
ATOM   3902  HA  HIS A 252       5.112  21.150  10.473  1.00  4.03           H  
ATOM   3903 1HB  HIS A 252       6.974  20.265  11.807  1.00  4.03           H  
ATOM   3904 2HB  HIS A 252       8.022  21.549  11.239  1.00  4.03           H  
ATOM   3905  HD2 HIS A 252       5.424  20.863  13.984  1.00  4.03           H  
ATOM   3906  HE1 HIS A 252       6.600  24.913  14.297  1.00  4.03           H  
ATOM   3907  HE2 HIS A 252       5.370  23.094  15.378  1.00  4.03           H  
ATOM   3908  N   SER A 253       4.953  23.566   9.971  1.00  3.33           N  
ATOM   3909  CA  SER A 253       4.718  24.928   9.484  1.00  3.33           C  
ATOM   3910  C   SER A 253       5.044  26.097  10.423  1.00  3.33           C  
ATOM   3911  O   SER A 253       4.495  27.188  10.254  1.00  3.33           O  
ATOM   3912  CB  SER A 253       3.275  25.060   9.058  1.00  3.33           C  
ATOM   3913  OG  SER A 253       2.425  24.853  10.135  1.00  3.33           O  
ATOM   3914  H   SER A 253       4.191  23.103  10.482  1.00  3.33           H  
ATOM   3915  HA  SER A 253       5.335  25.052   8.593  1.00  3.33           H  
ATOM   3916 1HB  SER A 253       3.107  26.052   8.643  1.00  3.33           H  
ATOM   3917 2HB  SER A 253       3.057  24.331   8.277  1.00  3.33           H  
ATOM   3918  HG  SER A 253       2.542  23.906  10.381  1.00  3.33           H  
ATOM   3919  N   GLY A 254       5.828  25.900  11.479  1.00  2.64           N  
ATOM   3920  CA  GLY A 254       6.184  27.030  12.355  1.00  2.64           C  
ATOM   3921  C   GLY A 254       5.139  27.304  13.438  1.00  2.64           C  
ATOM   3922  O   GLY A 254       5.439  27.290  14.630  1.00  2.64           O  
ATOM   3923  H   GLY A 254       6.237  24.984  11.669  1.00  2.64           H  
ATOM   3924 1HA  GLY A 254       7.149  26.829  12.821  1.00  2.64           H  
ATOM   3925 2HA  GLY A 254       6.316  27.924  11.747  1.00  2.64           H  
ATOM   3926  N   THR A 255       3.911  27.538  13.000  1.00  2.05           N  
ATOM   3927  CA  THR A 255       2.755  27.784  13.861  1.00  2.05           C  
ATOM   3928  C   THR A 255       2.419  26.603  14.774  1.00  2.05           C  
ATOM   3929  O   THR A 255       2.015  26.777  15.923  1.00  2.05           O  
ATOM   3930  CB  THR A 255       1.514  28.095  13.012  1.00  2.05           C  
ATOM   3931  CG2 THR A 255       0.302  28.287  13.904  1.00  2.05           C  
ATOM   3932  OG1 THR A 255       1.745  29.283  12.240  1.00  2.05           O  
ATOM   3933  H   THR A 255       3.802  27.548  11.987  1.00  2.05           H  
ATOM   3934  HA  THR A 255       2.977  28.645  14.491  1.00  2.05           H  
ATOM   3935  HB  THR A 255       1.329  27.262  12.329  1.00  2.05           H  
ATOM   3936  HG1 THR A 255       2.455  29.115  11.605  1.00  2.05           H  
ATOM   3937 1HG2 THR A 255      -0.572  28.501  13.290  1.00  2.05           H  
ATOM   3938 2HG2 THR A 255       0.128  27.376  14.480  1.00  2.05           H  
ATOM   3939 3HG2 THR A 255       0.480  29.118  14.585  1.00  2.05           H  
ATOM   3940  N   GLU A 256       2.515  25.404  14.224  1.00  1.61           N  
ATOM   3941  CA  GLU A 256       2.152  24.172  14.919  1.00  1.61           C  
ATOM   3942  C   GLU A 256       2.999  23.948  16.177  1.00  1.61           C  
ATOM   3943  O   GLU A 256       4.215  24.144  16.172  1.00  1.61           O  
ATOM   3944  CB  GLU A 256       2.308  23.015  13.933  1.00  1.61           C  
ATOM   3945  CG  GLU A 256       1.298  23.072  12.792  1.00  1.61           C  
ATOM   3946  CD  GLU A 256       1.519  22.053  11.689  1.00  1.61           C  
ATOM   3947  OE1 GLU A 256       2.478  22.205  10.935  1.00  1.61           O  
ATOM   3948  OE2 GLU A 256       0.725  21.150  11.571  1.00  1.61           O1-
ATOM   3949  H   GLU A 256       2.863  25.350  13.278  1.00  1.61           H  
ATOM   3950  HA  GLU A 256       1.109  24.240  15.218  1.00  1.61           H  
ATOM   3951 1HB  GLU A 256       3.288  23.050  13.483  1.00  1.61           H  
ATOM   3952 2HB  GLU A 256       2.205  22.059  14.453  1.00  1.61           H  
ATOM   3953 1HG  GLU A 256       0.304  22.912  13.212  1.00  1.61           H  
ATOM   3954 2HG  GLU A 256       1.318  24.075  12.369  1.00  1.61           H  
ATOM   3955  N   ILE A 257       2.360  23.523  17.255  1.00  1.30           N  
ATOM   3956  CA  ILE A 257       3.077  23.288  18.503  1.00  1.30           C  
ATOM   3957  C   ILE A 257       3.239  21.814  18.836  1.00  1.30           C  
ATOM   3958  O   ILE A 257       4.264  21.419  19.398  1.00  1.30           O  
ATOM   3959  CB  ILE A 257       2.415  23.993  19.692  1.00  1.30           C  
ATOM   3960  CG1 ILE A 257       2.333  25.509  19.476  1.00  1.30           C  
ATOM   3961  CG2 ILE A 257       3.207  23.687  20.968  1.00  1.30           C  
ATOM   3962  CD1 ILE A 257       3.674  26.178  19.297  1.00  1.30           C  
ATOM   3963  H   ILE A 257       1.357  23.339  17.211  1.00  1.30           H  
ATOM   3964  HA  ILE A 257       4.076  23.709  18.402  1.00  1.30           H  
ATOM   3965  HB  ILE A 257       1.402  23.632  19.787  1.00  1.30           H  
ATOM   3966 1HG1 ILE A 257       1.730  25.704  18.584  1.00  1.30           H  
ATOM   3967 2HG1 ILE A 257       1.841  25.960  20.333  1.00  1.30           H  
ATOM   3968 1HG2 ILE A 257       2.748  24.157  21.815  1.00  1.30           H  
ATOM   3969 2HG2 ILE A 257       3.239  22.611  21.134  1.00  1.30           H  
ATOM   3970 3HG2 ILE A 257       4.220  24.065  20.864  1.00  1.30           H  
ATOM   3971 1HD1 ILE A 257       3.528  27.247  19.145  1.00  1.30           H  
ATOM   3972 2HD1 ILE A 257       4.286  26.016  20.187  1.00  1.30           H  
ATOM   3973 3HD1 ILE A 257       4.179  25.758  18.425  1.00  1.30           H  
ATOM   3974  N   VAL A 258       2.194  21.030  18.584  1.00  1.10           N  
ATOM   3975  CA  VAL A 258       2.174  19.647  19.038  1.00  1.10           C  
ATOM   3976  C   VAL A 258       2.224  18.610  17.918  1.00  1.10           C  
ATOM   3977  O   VAL A 258       1.454  18.692  16.968  1.00  1.10           O  
ATOM   3978  CB  VAL A 258       0.882  19.433  19.801  1.00  1.10           C  
ATOM   3979  CG1 VAL A 258       0.783  17.986  20.322  1.00  1.10           C  
ATOM   3980  CG2 VAL A 258       0.776  20.430  20.863  1.00  1.10           C  
ATOM   3981  H   VAL A 258       1.382  21.400  18.090  1.00  1.10           H  
ATOM   3982  HA  VAL A 258       3.019  19.496  19.702  1.00  1.10           H  
ATOM   3983  HB  VAL A 258       0.089  19.591  19.127  1.00  1.10           H  
ATOM   3984 1HG1 VAL A 258      -0.163  17.848  20.840  1.00  1.10           H  
ATOM   3985 2HG1 VAL A 258       0.840  17.284  19.492  1.00  1.10           H  
ATOM   3986 3HG1 VAL A 258       1.607  17.799  21.012  1.00  1.10           H  
ATOM   3987 1HG2 VAL A 258      -0.153  20.296  21.332  1.00  1.10           H  
ATOM   3988 2HG2 VAL A 258       1.572  20.318  21.574  1.00  1.10           H  
ATOM   3989 3HG2 VAL A 258       0.813  21.420  20.434  1.00  1.10           H  
ATOM   3990  N   ASP A 259       3.134  17.650  18.041  1.00  0.99           N  
ATOM   3991  CA  ASP A 259       3.273  16.546  17.097  1.00  0.99           C  
ATOM   3992  C   ASP A 259       2.784  15.220  17.701  1.00  0.99           C  
ATOM   3993  O   ASP A 259       3.351  14.744  18.688  1.00  0.99           O  
ATOM   3994  CB  ASP A 259       4.725  16.370  16.656  1.00  0.99           C  
ATOM   3995  CG  ASP A 259       5.305  17.495  15.775  1.00  0.99           C  
ATOM   3996  OD1 ASP A 259       4.583  18.298  15.247  1.00  0.99           O  
ATOM   3997  OD2 ASP A 259       6.509  17.513  15.607  1.00  0.99           O1-
ATOM   3998  H   ASP A 259       3.739  17.679  18.854  1.00  0.99           H  
ATOM   3999  HA  ASP A 259       2.666  16.763  16.220  1.00  0.99           H  
ATOM   4000 1HB  ASP A 259       5.354  16.251  17.539  1.00  0.99           H  
ATOM   4001 2HB  ASP A 259       4.791  15.448  16.087  1.00  0.99           H  
ATOM   4002  N   VAL A 260       1.755  14.627  17.105  1.00  0.95           N  
ATOM   4003  CA  VAL A 260       1.212  13.351  17.578  1.00  0.95           C  
ATOM   4004  C   VAL A 260       1.707  12.226  16.681  1.00  0.95           C  
ATOM   4005  O   VAL A 260       1.600  12.302  15.455  1.00  0.95           O  
ATOM   4006  CB  VAL A 260      -0.327  13.375  17.611  1.00  0.95           C  
ATOM   4007  CG1 VAL A 260      -0.881  12.022  18.029  1.00  0.95           C  
ATOM   4008  CG2 VAL A 260      -0.790  14.422  18.603  1.00  0.95           C  
ATOM   4009  H   VAL A 260       1.336  15.085  16.294  1.00  0.95           H  
ATOM   4010  HA  VAL A 260       1.572  13.167  18.592  1.00  0.95           H  
ATOM   4011  HB  VAL A 260      -0.702  13.613  16.613  1.00  0.95           H  
ATOM   4012 1HG1 VAL A 260      -1.971  12.059  18.042  1.00  0.95           H  
ATOM   4013 2HG1 VAL A 260      -0.559  11.273  17.325  1.00  0.95           H  
ATOM   4014 3HG1 VAL A 260      -0.511  11.768  19.025  1.00  0.95           H  
ATOM   4015 1HG2 VAL A 260      -1.877  14.452  18.614  1.00  0.95           H  
ATOM   4016 2HG2 VAL A 260      -0.430  14.180  19.585  1.00  0.95           H  
ATOM   4017 3HG2 VAL A 260      -0.398  15.376  18.315  1.00  0.95           H  
ATOM   4018  N   MET A 261       2.279  11.203  17.295  1.00  0.96           N  
ATOM   4019  CA  MET A 261       2.872  10.093  16.555  1.00  0.96           C  
ATOM   4020  C   MET A 261       2.805   8.815  17.367  1.00  0.96           C  
ATOM   4021  O   MET A 261       2.489   8.868  18.558  1.00  0.96           O  
ATOM   4022  CB  MET A 261       4.321  10.448  16.238  1.00  0.96           C  
ATOM   4023  CG  MET A 261       5.185  10.576  17.427  1.00  0.96           C  
ATOM   4024  SD  MET A 261       6.728  11.373  17.065  1.00  0.96           S  
ATOM   4025  CE  MET A 261       6.151  13.055  16.981  1.00  0.96           C  
ATOM   4026  H   MET A 261       2.340  11.223  18.317  1.00  0.96           H  
ATOM   4027  HA  MET A 261       2.316   9.943  15.627  1.00  0.96           H  
ATOM   4028 1HB  MET A 261       4.747   9.702  15.571  1.00  0.96           H  
ATOM   4029 2HB  MET A 261       4.345  11.393  15.728  1.00  0.96           H  
ATOM   4030 1HG  MET A 261       4.651  11.171  18.167  1.00  0.96           H  
ATOM   4031 2HG  MET A 261       5.386   9.587  17.845  1.00  0.96           H  
ATOM   4032 1HE  MET A 261       6.987  13.718  16.758  1.00  0.96           H  
ATOM   4033 2HE  MET A 261       5.401  13.137  16.194  1.00  0.96           H  
ATOM   4034 3HE  MET A 261       5.704  13.341  17.936  1.00  0.96           H  
ATOM   4035  N   CYS A 262       3.066   7.668  16.738  1.00  1.00           N  
ATOM   4036  CA  CYS A 262       3.150   6.448  17.530  1.00  1.00           C  
ATOM   4037  C   CYS A 262       4.601   6.267  17.977  1.00  1.00           C  
ATOM   4038  O   CYS A 262       5.511   6.836  17.360  1.00  1.00           O  
ATOM   4039  CB  CYS A 262       2.666   5.204  16.780  1.00  1.00           C  
ATOM   4040  SG  CYS A 262       3.701   4.636  15.471  1.00  1.00           S  
ATOM   4041  H   CYS A 262       3.259   7.657  15.745  1.00  1.00           H  
ATOM   4042  HA  CYS A 262       2.517   6.574  18.396  1.00  1.00           H  
ATOM   4043 1HB  CYS A 262       2.550   4.386  17.498  1.00  1.00           H  
ATOM   4044 2HB  CYS A 262       1.679   5.404  16.366  1.00  1.00           H  
ATOM   4045  HG  CYS A 262       2.968   3.563  15.193  1.00  1.00           H  
ATOM   4046  N   HIS A 263       4.828   5.408  18.968  1.00  1.05           N  
ATOM   4047  CA  HIS A 263       6.180   5.166  19.479  1.00  1.05           C  
ATOM   4048  C   HIS A 263       7.121   4.660  18.395  1.00  1.05           C  
ATOM   4049  O   HIS A 263       8.266   5.106  18.302  1.00  1.05           O  
ATOM   4050  CB  HIS A 263       6.166   4.102  20.587  1.00  1.05           C  
ATOM   4051  CG  HIS A 263       5.428   4.507  21.791  1.00  1.05           C  
ATOM   4052  CD2 HIS A 263       4.713   5.575  22.000  1.00  1.05           C  
ATOM   4053  ND1 HIS A 263       5.307   3.725  22.925  1.00  1.05           N  
ATOM   4054  CE1 HIS A 263       4.530   4.357  23.794  1.00  1.05           C  
ATOM   4055  NE2 HIS A 263       4.157   5.478  23.245  1.00  1.05           N  
ATOM   4056  H   HIS A 263       4.020   4.992  19.427  1.00  1.05           H  
ATOM   4057  HA  HIS A 263       6.592   6.092  19.881  1.00  1.05           H  
ATOM   4058 1HB  HIS A 263       5.713   3.185  20.206  1.00  1.05           H  
ATOM   4059 2HB  HIS A 263       7.193   3.862  20.875  1.00  1.05           H  
ATOM   4060  HD2 HIS A 263       4.577   6.356  21.276  1.00  1.05           H  
ATOM   4061  HE1 HIS A 263       4.233   4.003  24.787  1.00  1.05           H  
ATOM   4062  HE2 HIS A 263       3.530   6.187  23.644  1.00  0.77           H  
ATOM   4063  N   ALA A 264       6.640   3.757  17.538  1.00  1.09           N  
ATOM   4064  CA  ALA A 264       7.507   3.229  16.493  1.00  1.09           C  
ATOM   4065  C   ALA A 264       7.985   4.333  15.563  1.00  1.09           C  
ATOM   4066  O   ALA A 264       9.169   4.390  15.223  1.00  1.09           O  
ATOM   4067  CB  ALA A 264       6.784   2.163  15.693  1.00  1.09           C  
ATOM   4068  H   ALA A 264       5.687   3.433  17.633  1.00  1.09           H  
ATOM   4069  HA  ALA A 264       8.380   2.788  16.965  1.00  1.09           H  
ATOM   4070 1HB  ALA A 264       7.457   1.764  14.935  1.00  1.09           H  
ATOM   4071 2HB  ALA A 264       6.470   1.361  16.360  1.00  1.09           H  
ATOM   4072 3HB  ALA A 264       5.915   2.593  15.211  1.00  1.09           H  
ATOM   4073  N   THR A 265       7.081   5.249  15.208  1.00  1.13           N  
ATOM   4074  CA  THR A 265       7.409   6.344  14.309  1.00  1.13           C  
ATOM   4075  C   THR A 265       8.440   7.231  14.949  1.00  1.13           C  
ATOM   4076  O   THR A 265       9.434   7.588  14.313  1.00  1.13           O  
ATOM   4077  CB  THR A 265       6.167   7.171  13.943  1.00  1.13           C  
ATOM   4078  CG2 THR A 265       6.530   8.409  13.103  1.00  1.13           C  
ATOM   4079  OG1 THR A 265       5.240   6.345  13.243  1.00  1.13           O  
ATOM   4080  H   THR A 265       6.137   5.172  15.562  1.00  1.13           H  
ATOM   4081  HA  THR A 265       7.832   5.932  13.395  1.00  1.13           H  
ATOM   4082  HB  THR A 265       5.694   7.506  14.864  1.00  1.13           H  
ATOM   4083  HG1 THR A 265       5.093   5.544  13.742  1.00  1.13           H  
ATOM   4084 1HG2 THR A 265       5.622   8.960  12.888  1.00  1.13           H  
ATOM   4085 2HG2 THR A 265       7.216   9.042  13.669  1.00  1.13           H  
ATOM   4086 3HG2 THR A 265       7.005   8.105  12.172  1.00  1.13           H  
ATOM   4087  N   LEU A 266       8.243   7.551  16.226  1.00  1.16           N  
ATOM   4088  CA  LEU A 266       9.220   8.392  16.882  1.00  1.16           C  
ATOM   4089  C   LEU A 266      10.592   7.757  16.806  1.00  1.16           C  
ATOM   4090  O   LEU A 266      11.552   8.408  16.387  1.00  1.16           O  
ATOM   4091  CB  LEU A 266       8.917   8.629  18.360  1.00  1.16           C  
ATOM   4092  CG  LEU A 266      10.067   9.446  19.056  1.00  1.16           C  
ATOM   4093  CD1 LEU A 266      10.149  10.846  18.459  1.00  1.16           C  
ATOM   4094  CD2 LEU A 266       9.877   9.516  20.520  1.00  1.16           C  
ATOM   4095  H   LEU A 266       7.410   7.223  16.717  1.00  1.16           H  
ATOM   4096  HA  LEU A 266       9.251   9.352  16.369  1.00  1.16           H  
ATOM   4097 1HB  LEU A 266       7.997   9.163  18.453  1.00  1.16           H  
ATOM   4098 2HB  LEU A 266       8.814   7.666  18.863  1.00  1.16           H  
ATOM   4099  HG  LEU A 266      10.994   8.942  18.852  1.00  1.16           H  
ATOM   4100 1HD1 LEU A 266      10.976  11.388  18.918  1.00  1.16           H  
ATOM   4101 2HD1 LEU A 266      10.315  10.775  17.383  1.00  1.16           H  
ATOM   4102 3HD1 LEU A 266       9.223  11.376  18.651  1.00  1.16           H  
ATOM   4103 1HD2 LEU A 266      10.701  10.066  20.977  1.00  1.16           H  
ATOM   4104 2HD2 LEU A 266       8.972  10.024  20.703  1.00  1.16           H  
ATOM   4105 3HD2 LEU A 266       9.839   8.514  20.927  1.00  1.16           H  
ATOM   4106  N   THR A 267      10.701   6.484  17.191  1.00  1.16           N  
ATOM   4107  CA  THR A 267      12.018   5.885  17.219  1.00  1.16           C  
ATOM   4108  C   THR A 267      12.633   5.746  15.832  1.00  1.16           C  
ATOM   4109  O   THR A 267      13.842   5.924  15.680  1.00  1.16           O  
ATOM   4110  CB  THR A 267      11.991   4.525  17.915  1.00  1.16           C  
ATOM   4111  CG2 THR A 267      11.559   4.680  19.342  1.00  1.16           C  
ATOM   4112  OG1 THR A 267      11.101   3.636  17.223  1.00  1.16           O  
ATOM   4113  H   THR A 267       9.876   5.957  17.497  1.00  1.16           H  
ATOM   4114  HA  THR A 267      12.666   6.536  17.800  1.00  1.16           H  
ATOM   4115  HB  THR A 267      12.988   4.104  17.899  1.00  1.16           H  
ATOM   4116  HG1 THR A 267      10.359   4.140  16.841  1.00  1.16           H  
ATOM   4117 1HG2 THR A 267      11.567   3.713  19.814  1.00  1.16           H  
ATOM   4118 2HG2 THR A 267      12.247   5.344  19.865  1.00  1.16           H  
ATOM   4119 3HG2 THR A 267      10.558   5.096  19.376  1.00  1.16           H  
ATOM   4120  N   HIS A 268      11.824   5.552  14.794  1.00  1.17           N  
ATOM   4121  CA  HIS A 268      12.410   5.481  13.468  1.00  1.17           C  
ATOM   4122  C   HIS A 268      12.941   6.847  13.060  1.00  1.17           C  
ATOM   4123  O   HIS A 268      14.034   6.956  12.488  1.00  1.17           O  
ATOM   4124  CB  HIS A 268      11.408   4.950  12.442  1.00  1.17           C  
ATOM   4125  CG  HIS A 268      11.219   3.461  12.507  1.00  1.17           C  
ATOM   4126  CD2 HIS A 268      10.134   2.699  12.776  1.00  1.17           C  
ATOM   4127  ND1 HIS A 268      12.253   2.576  12.241  1.00  1.17           N  
ATOM   4128  CE1 HIS A 268      11.811   1.340  12.356  1.00  1.17           C  
ATOM   4129  NE2 HIS A 268      10.529   1.383  12.678  1.00  1.17           N  
ATOM   4130  H   HIS A 268      10.825   5.400  14.929  1.00  1.17           H  
ATOM   4131  HA  HIS A 268      13.252   4.796  13.482  1.00  1.17           H  
ATOM   4132 1HB  HIS A 268      10.436   5.425  12.613  1.00  1.17           H  
ATOM   4133 2HB  HIS A 268      11.734   5.217  11.438  1.00  1.17           H  
ATOM   4134  HD2 HIS A 268       9.134   3.056  13.020  1.00  1.17           H  
ATOM   4135  HE1 HIS A 268      12.400   0.446  12.208  1.00  1.17           H  
ATOM   4136  HE2 HIS A 268       9.931   0.582  12.825  1.00  1.17           H  
ATOM   4137  N   ARG A 269      12.197   7.906  13.387  1.00  1.21           N  
ATOM   4138  CA  ARG A 269      12.625   9.257  13.059  1.00  1.21           C  
ATOM   4139  C   ARG A 269      13.907   9.622  13.821  1.00  1.21           C  
ATOM   4140  O   ARG A 269      14.769  10.320  13.289  1.00  1.21           O  
ATOM   4141  CB  ARG A 269      11.506  10.246  13.369  1.00  1.21           C  
ATOM   4142  CG  ARG A 269      10.244  10.094  12.479  1.00  1.21           C  
ATOM   4143  CD  ARG A 269      10.441  10.590  11.080  1.00  1.21           C  
ATOM   4144  NE  ARG A 269       9.211  10.478  10.266  1.00  1.21           N  
ATOM   4145  CZ  ARG A 269       9.141  10.733   8.936  1.00  1.21           C  
ATOM   4146  NH1 ARG A 269      10.218  11.118   8.287  1.00  1.21           N1+
ATOM   4147  NH2 ARG A 269       8.003  10.600   8.270  1.00  1.21           N  
ATOM   4148  H   ARG A 269      11.300   7.771  13.859  1.00  1.21           H  
ATOM   4149  HA  ARG A 269      12.833   9.300  11.991  1.00  1.21           H  
ATOM   4150 1HB  ARG A 269      11.193  10.122  14.408  1.00  1.21           H  
ATOM   4151 2HB  ARG A 269      11.878  11.263  13.257  1.00  1.21           H  
ATOM   4152 1HG  ARG A 269       9.999   9.039  12.404  1.00  1.21           H  
ATOM   4153 2HG  ARG A 269       9.419  10.608  12.940  1.00  1.21           H  
ATOM   4154 1HD  ARG A 269      10.736  11.639  11.108  1.00  1.21           H  
ATOM   4155 2HD  ARG A 269      11.226  10.006  10.597  1.00  1.21           H  
ATOM   4156  HE  ARG A 269       8.364  10.184  10.733  1.00  1.21           H  
ATOM   4157 1HH1 ARG A 269      11.095  11.224   8.779  1.00  1.21           H  
ATOM   4158 2HH1 ARG A 269      10.167  11.308   7.295  1.00  1.21           H  
ATOM   4159 1HH2 ARG A 269       7.153  10.295   8.736  1.00  1.21           H  
ATOM   4160 2HH2 ARG A 269       7.981  10.792   7.274  1.00  1.21           H  
ATOM   4161  N   LEU A 270      14.046   9.118  15.057  1.00  1.31           N  
ATOM   4162  CA  LEU A 270      15.228   9.380  15.885  1.00  1.31           C  
ATOM   4163  C   LEU A 270      16.481   8.588  15.445  1.00  1.31           C  
ATOM   4164  O   LEU A 270      17.614   9.085  15.552  1.00  1.31           O  
ATOM   4165  CB  LEU A 270      14.926   9.027  17.344  1.00  1.31           C  
ATOM   4166  CG  LEU A 270      13.921   9.851  18.083  1.00  1.31           C  
ATOM   4167  CD1 LEU A 270      13.735   9.216  19.451  1.00  1.31           C  
ATOM   4168  CD2 LEU A 270      14.408  11.259  18.174  1.00  1.31           C  
ATOM   4169  H   LEU A 270      13.277   8.576  15.450  1.00  1.31           H  
ATOM   4170  HA  LEU A 270      15.456  10.441  15.817  1.00  1.31           H  
ATOM   4171 1HB  LEU A 270      14.609   7.988  17.389  1.00  1.31           H  
ATOM   4172 2HB  LEU A 270      15.808   9.129  17.899  1.00  1.31           H  
ATOM   4173  HG  LEU A 270      12.979   9.848  17.573  1.00  1.31           H  
ATOM   4174 1HD1 LEU A 270      13.015   9.789  20.024  1.00  1.31           H  
ATOM   4175 2HD1 LEU A 270      13.381   8.197  19.341  1.00  1.31           H  
ATOM   4176 3HD1 LEU A 270      14.686   9.210  19.962  1.00  1.31           H  
ATOM   4177 1HD2 LEU A 270      13.686  11.859  18.727  1.00  1.31           H  
ATOM   4178 2HD2 LEU A 270      15.364  11.271  18.683  1.00  1.31           H  
ATOM   4179 3HD2 LEU A 270      14.528  11.664  17.171  1.00  1.31           H  
ATOM   4180  N   MET A 271      16.282   7.341  14.989  1.00  1.48           N  
ATOM   4181  CA  MET A 271      17.387   6.499  14.510  1.00  1.48           C  
ATOM   4182  C   MET A 271      17.881   6.950  13.134  1.00  1.48           C  
ATOM   4183  O   MET A 271      19.074   6.888  12.830  1.00  1.48           O  
ATOM   4184  CB  MET A 271      16.967   5.038  14.463  1.00  1.48           C  
ATOM   4185  CG  MET A 271      16.763   4.378  15.839  1.00  1.48           C  
ATOM   4186  SD  MET A 271      16.474   2.603  15.724  1.00  1.48           S  
ATOM   4187  CE  MET A 271      14.838   2.580  14.980  1.00  1.48           C  
ATOM   4188  H   MET A 271      15.336   6.962  14.980  1.00  1.48           H  
ATOM   4189  HA  MET A 271      18.220   6.594  15.196  1.00  1.48           H  
ATOM   4190 1HB  MET A 271      16.039   4.943  13.894  1.00  1.48           H  
ATOM   4191 2HB  MET A 271      17.739   4.480  13.950  1.00  1.48           H  
ATOM   4192 1HG  MET A 271      17.659   4.537  16.445  1.00  1.48           H  
ATOM   4193 2HG  MET A 271      15.928   4.834  16.354  1.00  1.48           H  
ATOM   4194 1HE  MET A 271      14.514   1.550  14.832  1.00  1.48           H  
ATOM   4195 2HE  MET A 271      14.130   3.097  15.629  1.00  1.48           H  
ATOM   4196 3HE  MET A 271      14.870   3.084  14.017  1.00  1.48           H  
ATOM   4197  N   SER A 272      16.954   7.402  12.294  1.00  1.68           N  
ATOM   4198  CA  SER A 272      17.273   7.861  10.953  1.00  1.68           C  
ATOM   4199  C   SER A 272      18.208   9.069  11.050  1.00  1.68           C  
ATOM   4200  O   SER A 272      18.095   9.856  11.986  1.00  1.68           O  
ATOM   4201  CB  SER A 272      15.988   8.220  10.226  1.00  1.68           C  
ATOM   4202  OG  SER A 272      15.170   7.094  10.062  1.00  1.68           O  
ATOM   4203  H   SER A 272      15.973   7.408  12.579  1.00  1.68           H  
ATOM   4204  HA  SER A 272      17.767   7.054  10.429  1.00  1.68           H  
ATOM   4205 1HB  SER A 272      15.453   8.963  10.813  1.00  1.68           H  
ATOM   4206 2HB  SER A 272      16.203   8.655   9.261  1.00  1.68           H  
ATOM   4207  HG  SER A 272      14.867   6.858  10.966  1.00  1.68           H  
ATOM   4208  N   PRO A 273      19.111   9.301  10.078  1.00  1.88           N  
ATOM   4209  CA  PRO A 273      20.052  10.420  10.052  1.00  1.88           C  
ATOM   4210  C   PRO A 273      19.367  11.731   9.674  1.00  1.88           C  
ATOM   4211  O   PRO A 273      19.650  12.334   8.639  1.00  1.88           O  
ATOM   4212  CB  PRO A 273      21.050   9.969   8.982  1.00  1.88           C  
ATOM   4213  CG  PRO A 273      20.212   9.140   8.024  1.00  1.88           C  
ATOM   4214  CD  PRO A 273      19.232   8.387   8.925  1.00  1.88           C  
ATOM   4215  HA  PRO A 273      20.537  10.508  11.037  1.00  1.88           H  
ATOM   4216 1HB  PRO A 273      21.506  10.847   8.502  1.00  1.88           H  
ATOM   4217 2HB  PRO A 273      21.865   9.397   9.447  1.00  1.88           H  
ATOM   4218 1HG  PRO A 273      19.701   9.799   7.305  1.00  1.88           H  
ATOM   4219 2HG  PRO A 273      20.857   8.468   7.436  1.00  1.88           H  
ATOM   4220 1HD  PRO A 273      18.280   8.262   8.402  1.00  1.88           H  
ATOM   4221 2HD  PRO A 273      19.671   7.425   9.240  1.00  1.88           H  
ATOM   4222  N   LEU A 274      18.441  12.132  10.528  1.00  2.00           N  
ATOM   4223  CA  LEU A 274      17.613  13.309  10.363  1.00  2.00           C  
ATOM   4224  C   LEU A 274      17.889  14.303  11.473  1.00  2.00           C  
ATOM   4225  O   LEU A 274      18.312  13.924  12.565  1.00  2.00           O  
ATOM   4226  CB  LEU A 274      16.141  12.903  10.423  1.00  2.00           C  
ATOM   4227  CG  LEU A 274      15.726  11.825   9.439  1.00  2.00           C  
ATOM   4228  CD1 LEU A 274      14.270  11.444   9.703  1.00  2.00           C  
ATOM   4229  CD2 LEU A 274      15.933  12.308   8.026  1.00  2.00           C  
ATOM   4230  H   LEU A 274      18.296  11.554  11.354  1.00  2.00           H  
ATOM   4231  HA  LEU A 274      17.837  13.773   9.404  1.00  2.00           H  
ATOM   4232 1HB  LEU A 274      15.930  12.526  11.429  1.00  2.00           H  
ATOM   4233 2HB  LEU A 274      15.524  13.782  10.250  1.00  2.00           H  
ATOM   4234  HG  LEU A 274      16.336  10.959   9.598  1.00  2.00           H  
ATOM   4235 1HD1 LEU A 274      13.968  10.651   9.018  1.00  2.00           H  
ATOM   4236 2HD1 LEU A 274      14.172  11.092  10.733  1.00  2.00           H  
ATOM   4237 3HD1 LEU A 274      13.634  12.314   9.556  1.00  2.00           H  
ATOM   4238 1HD2 LEU A 274      15.647  11.522   7.327  1.00  2.00           H  
ATOM   4239 2HD2 LEU A 274      15.322  13.192   7.849  1.00  2.00           H  
ATOM   4240 3HD2 LEU A 274      16.986  12.559   7.877  1.00  2.00           H  
ATOM   4241  N   ARG A 275      17.625  15.573  11.232  1.00  1.97           N  
ATOM   4242  CA  ARG A 275      17.733  16.508  12.336  1.00  1.97           C  
ATOM   4243  C   ARG A 275      16.458  16.380  13.152  1.00  1.97           C  
ATOM   4244  O   ARG A 275      15.378  16.726  12.675  1.00  1.97           O  
ATOM   4245  CB  ARG A 275      17.888  17.934  11.830  1.00  1.97           C  
ATOM   4246  CG  ARG A 275      18.048  18.997  12.909  1.00  1.97           C  
ATOM   4247  CD  ARG A 275      18.211  20.357  12.310  1.00  1.97           C  
ATOM   4248  NE  ARG A 275      18.385  21.393  13.320  1.00  1.97           N  
ATOM   4249  CZ  ARG A 275      18.539  22.708  13.048  1.00  1.97           C  
ATOM   4250  NH1 ARG A 275      18.535  23.127  11.801  1.00  1.97           N1+
ATOM   4251  NH2 ARG A 275      18.696  23.575  14.033  1.00  1.97           N  
ATOM   4252  H   ARG A 275      17.320  15.878  10.319  1.00  1.97           H  
ATOM   4253  HA  ARG A 275      18.589  16.248  12.959  1.00  1.97           H  
ATOM   4254 1HB  ARG A 275      18.757  17.994  11.177  1.00  1.97           H  
ATOM   4255 2HB  ARG A 275      17.014  18.201  11.237  1.00  1.97           H  
ATOM   4256 1HG  ARG A 275      17.161  18.998  13.552  1.00  1.97           H  
ATOM   4257 2HG  ARG A 275      18.928  18.774  13.512  1.00  1.97           H  
ATOM   4258 1HD  ARG A 275      19.086  20.364  11.662  1.00  1.97           H  
ATOM   4259 2HD  ARG A 275      17.325  20.600  11.724  1.00  1.97           H  
ATOM   4260  HE  ARG A 275      18.391  21.106  14.291  1.00  1.97           H  
ATOM   4261 1HH1 ARG A 275      18.415  22.466  11.047  1.00  1.97           H  
ATOM   4262 2HH1 ARG A 275      18.650  24.110  11.598  1.00  1.97           H  
ATOM   4263 1HH2 ARG A 275      18.705  23.257  14.990  1.00  1.97           H  
ATOM   4264 2HH2 ARG A 275      18.812  24.557  13.826  1.00  1.97           H  
ATOM   4265  N   ALA A 276      16.559  15.833  14.358  1.00  1.78           N  
ATOM   4266  CA  ALA A 276      15.350  15.640  15.139  1.00  1.78           C  
ATOM   4267  C   ALA A 276      14.828  17.014  15.548  1.00  1.78           C  
ATOM   4268  O   ALA A 276      15.643  17.895  15.822  1.00  1.78           O  
ATOM   4269  CB  ALA A 276      15.614  14.784  16.370  1.00  1.78           C  
ATOM   4270  H   ALA A 276      17.461  15.544  14.712  1.00  1.78           H  
ATOM   4271  HA  ALA A 276      14.634  15.119  14.519  1.00  1.78           H  
ATOM   4272 1HB  ALA A 276      14.684  14.655  16.928  1.00  1.78           H  
ATOM   4273 2HB  ALA A 276      15.994  13.806  16.064  1.00  1.78           H  
ATOM   4274 3HB  ALA A 276      16.348  15.276  17.005  1.00  1.78           H  
ATOM   4275  N   PRO A 277      13.510  17.254  15.574  1.00  1.50           N  
ATOM   4276  CA  PRO A 277      12.908  18.451  16.115  1.00  1.50           C  
ATOM   4277  C   PRO A 277      13.250  18.574  17.587  1.00  1.50           C  
ATOM   4278  O   PRO A 277      13.347  17.565  18.294  1.00  1.50           O  
ATOM   4279  CB  PRO A 277      11.416  18.220  15.912  1.00  1.50           C  
ATOM   4280  CG  PRO A 277      11.324  17.212  14.792  1.00  1.50           C  
ATOM   4281  CD  PRO A 277      12.547  16.330  14.944  1.00  1.50           C  
ATOM   4282  HA  PRO A 277      13.269  19.327  15.553  1.00  1.50           H  
ATOM   4283 1HB  PRO A 277      10.968  17.893  16.841  1.00  1.50           H  
ATOM   4284 2HB  PRO A 277      10.941  19.166  15.663  1.00  1.50           H  
ATOM   4285 1HG  PRO A 277      10.382  16.645  14.883  1.00  1.50           H  
ATOM   4286 2HG  PRO A 277      11.291  17.727  13.821  1.00  1.50           H  
ATOM   4287 1HD  PRO A 277      12.348  15.458  15.586  1.00  1.50           H  
ATOM   4288 2HD  PRO A 277      12.859  16.057  13.923  1.00  1.50           H  
ATOM   4289  N   ASN A 278      13.378  19.798  18.065  1.00  1.23           N  
ATOM   4290  CA  ASN A 278      13.627  20.012  19.479  1.00  1.23           C  
ATOM   4291  C   ASN A 278      12.319  20.187  20.227  1.00  1.23           C  
ATOM   4292  O   ASN A 278      11.609  21.172  20.020  1.00  1.23           O  
ATOM   4293  CB  ASN A 278      14.523  21.212  19.701  1.00  1.23           C  
ATOM   4294  CG  ASN A 278      15.907  21.016  19.141  1.00  1.23           C  
ATOM   4295  ND2 ASN A 278      16.383  21.992  18.410  1.00  1.23           N  
ATOM   4296  OD1 ASN A 278      16.549  19.986  19.375  1.00  1.23           O  
ATOM   4297  H   ASN A 278      13.305  20.591  17.446  1.00  1.23           H  
ATOM   4298  HA  ASN A 278      14.119  19.129  19.888  1.00  1.23           H  
ATOM   4299 1HB  ASN A 278      14.074  22.091  19.237  1.00  1.23           H  
ATOM   4300 2HB  ASN A 278      14.599  21.411  20.772  1.00  1.23           H  
ATOM   4301 1HD2 ASN A 278      17.298  21.916  18.015  1.00  1.23           H  
ATOM   4302 2HD2 ASN A 278      15.834  22.812  18.249  1.00  1.23           H  
ATOM   4303  N   TYR A 279      11.993  19.223  21.073  1.00  1.01           N  
ATOM   4304  CA  TYR A 279      10.748  19.281  21.819  1.00  1.01           C  
ATOM   4305  C   TYR A 279      11.087  19.748  23.214  1.00  1.01           C  
ATOM   4306  O   TYR A 279      12.139  19.391  23.729  1.00  1.01           O  
ATOM   4307  CB  TYR A 279      10.075  17.909  21.877  1.00  1.01           C  
ATOM   4308  CG  TYR A 279       9.635  17.391  20.531  1.00  1.01           C  
ATOM   4309  CD1 TYR A 279      10.421  16.487  19.835  1.00  1.01           C  
ATOM   4310  CD2 TYR A 279       8.465  17.835  19.988  1.00  1.01           C  
ATOM   4311  CE1 TYR A 279      10.010  16.021  18.604  1.00  1.01           C  
ATOM   4312  CE2 TYR A 279       8.045  17.393  18.748  1.00  1.01           C  
ATOM   4313  CZ  TYR A 279       8.812  16.479  18.055  1.00  1.01           C  
ATOM   4314  OH  TYR A 279       8.411  16.015  16.820  1.00  1.01           O  
ATOM   4315  H   TYR A 279      12.616  18.435  21.189  1.00  1.01           H  
ATOM   4316  HA  TYR A 279      10.074  20.004  21.367  1.00  1.01           H  
ATOM   4317 1HB  TYR A 279      10.754  17.194  22.314  1.00  1.01           H  
ATOM   4318 2HB  TYR A 279       9.194  17.964  22.524  1.00  1.01           H  
ATOM   4319  HD1 TYR A 279      11.361  16.141  20.260  1.00  1.01           H  
ATOM   4320  HD2 TYR A 279       7.868  18.538  20.544  1.00  1.01           H  
ATOM   4321  HE1 TYR A 279      10.626  15.307  18.059  1.00  1.01           H  
ATOM   4322  HE2 TYR A 279       7.107  17.758  18.327  1.00  1.01           H  
ATOM   4323  HH  TYR A 279       7.649  16.544  16.490  1.00  1.01           H  
ATOM   4324  N   ASN A 280      10.208  20.531  23.832  1.00  0.87           N  
ATOM   4325  CA  ASN A 280      10.430  20.952  25.206  1.00  0.87           C  
ATOM   4326  C   ASN A 280       9.627  20.072  26.154  1.00  0.87           C  
ATOM   4327  O   ASN A 280       9.828  20.101  27.368  1.00  0.87           O  
ATOM   4328  CB  ASN A 280      10.075  22.407  25.383  1.00  0.87           C  
ATOM   4329  CG  ASN A 280      10.993  23.343  24.627  1.00  0.87           C  
ATOM   4330  ND2 ASN A 280      10.470  24.472  24.229  1.00  0.87           N  
ATOM   4331  OD1 ASN A 280      12.178  23.063  24.421  1.00  0.87           O  
ATOM   4332  H   ASN A 280       9.356  20.807  23.356  1.00  0.87           H  
ATOM   4333  HA  ASN A 280      11.485  20.820  25.451  1.00  0.87           H  
ATOM   4334 1HB  ASN A 280       9.061  22.563  25.025  1.00  0.87           H  
ATOM   4335 2HB  ASN A 280      10.096  22.662  26.443  1.00  0.87           H  
ATOM   4336 1HD2 ASN A 280      11.030  25.139  23.731  1.00  0.87           H  
ATOM   4337 2HD2 ASN A 280       9.519  24.683  24.443  1.00  0.87           H  
ATOM   4338  N   LEU A 281       8.733  19.273  25.580  1.00  0.78           N  
ATOM   4339  CA  LEU A 281       7.910  18.324  26.321  1.00  0.78           C  
ATOM   4340  C   LEU A 281       7.598  17.060  25.526  1.00  0.78           C  
ATOM   4341  O   LEU A 281       7.186  17.135  24.366  1.00  0.78           O  
ATOM   4342  CB  LEU A 281       6.562  18.950  26.748  1.00  0.78           C  
ATOM   4343  CG  LEU A 281       5.558  17.955  27.435  1.00  0.78           C  
ATOM   4344  CD1 LEU A 281       6.095  17.523  28.792  1.00  0.78           C  
ATOM   4345  CD2 LEU A 281       4.190  18.595  27.539  1.00  0.78           C  
ATOM   4346  H   LEU A 281       8.588  19.366  24.578  1.00  0.78           H  
ATOM   4347  HA  LEU A 281       8.453  18.034  27.216  1.00  0.78           H  
ATOM   4348 1HB  LEU A 281       6.762  19.761  27.447  1.00  0.78           H  
ATOM   4349 2HB  LEU A 281       6.080  19.367  25.867  1.00  0.78           H  
ATOM   4350  HG  LEU A 281       5.472  17.068  26.829  1.00  0.78           H  
ATOM   4351 1HD1 LEU A 281       5.414  16.815  29.232  1.00  0.78           H  
ATOM   4352 2HD1 LEU A 281       7.057  17.053  28.667  1.00  0.78           H  
ATOM   4353 3HD1 LEU A 281       6.197  18.385  29.445  1.00  0.78           H  
ATOM   4354 1HD2 LEU A 281       3.495  17.904  27.998  1.00  0.78           H  
ATOM   4355 2HD2 LEU A 281       4.256  19.457  28.115  1.00  0.78           H  
ATOM   4356 3HD2 LEU A 281       3.833  18.863  26.556  1.00  0.78           H  
ATOM   4357  N   PHE A 282       7.778  15.913  26.161  1.00  0.74           N  
ATOM   4358  CA  PHE A 282       7.334  14.655  25.585  1.00  0.74           C  
ATOM   4359  C   PHE A 282       6.262  14.048  26.483  1.00  0.74           C  
ATOM   4360  O   PHE A 282       6.481  13.909  27.690  1.00  0.74           O  
ATOM   4361  CB  PHE A 282       8.469  13.648  25.477  1.00  0.74           C  
ATOM   4362  CG  PHE A 282       9.571  13.964  24.531  1.00  0.74           C  
ATOM   4363  CD1 PHE A 282      10.631  14.768  24.918  1.00  0.74           C  
ATOM   4364  CD2 PHE A 282       9.572  13.415  23.250  1.00  0.74           C  
ATOM   4365  CE1 PHE A 282      11.666  15.022  24.040  1.00  0.74           C  
ATOM   4366  CE2 PHE A 282      10.599  13.666  22.374  1.00  0.74           C  
ATOM   4367  CZ  PHE A 282      11.651  14.473  22.771  1.00  0.74           C  
ATOM   4368  H   PHE A 282       8.219  15.930  27.082  1.00  0.74           H  
ATOM   4369  HA  PHE A 282       6.907  14.835  24.600  1.00  0.74           H  
ATOM   4370 1HB  PHE A 282       8.909  13.516  26.465  1.00  0.74           H  
ATOM   4371 2HB  PHE A 282       8.050  12.687  25.186  1.00  0.74           H  
ATOM   4372  HD1 PHE A 282      10.642  15.195  25.928  1.00  0.74           H  
ATOM   4373  HD2 PHE A 282       8.743  12.776  22.949  1.00  0.74           H  
ATOM   4374  HE1 PHE A 282      12.498  15.656  24.347  1.00  0.74           H  
ATOM   4375  HE2 PHE A 282      10.585  13.231  21.373  1.00  0.74           H  
ATOM   4376  HZ  PHE A 282      12.469  14.680  22.084  1.00  0.74           H  
ATOM   4377  N   VAL A 283       5.129  13.659  25.905  1.00  0.73           N  
ATOM   4378  CA  VAL A 283       4.094  13.013  26.702  1.00  0.73           C  
ATOM   4379  C   VAL A 283       3.886  11.612  26.158  1.00  0.73           C  
ATOM   4380  O   VAL A 283       3.512  11.449  24.997  1.00  0.73           O  
ATOM   4381  CB  VAL A 283       2.751  13.765  26.630  1.00  0.73           C  
ATOM   4382  CG1 VAL A 283       1.733  13.049  27.514  1.00  0.73           C  
ATOM   4383  CG2 VAL A 283       2.936  15.203  27.044  1.00  0.73           C  
ATOM   4384  H   VAL A 283       4.988  13.828  24.910  1.00  0.73           H  
ATOM   4385  HA  VAL A 283       4.415  12.951  27.739  1.00  0.73           H  
ATOM   4386  HB  VAL A 283       2.375  13.736  25.611  1.00  0.73           H  
ATOM   4387 1HG1 VAL A 283       0.784  13.558  27.468  1.00  0.73           H  
ATOM   4388 2HG1 VAL A 283       1.617  12.023  27.172  1.00  0.73           H  
ATOM   4389 3HG1 VAL A 283       2.085  13.046  28.546  1.00  0.73           H  
ATOM   4390 1HG2 VAL A 283       1.985  15.724  26.984  1.00  0.73           H  
ATOM   4391 2HG2 VAL A 283       3.311  15.242  28.058  1.00  0.73           H  
ATOM   4392 3HG2 VAL A 283       3.647  15.676  26.372  1.00  0.73           H  
ATOM   4393  N   MET A 284       4.129  10.607  26.982  1.00  0.75           N  
ATOM   4394  CA  MET A 284       3.981   9.239  26.517  1.00  0.75           C  
ATOM   4395  C   MET A 284       2.734   8.573  27.073  1.00  0.75           C  
ATOM   4396  O   MET A 284       2.426   8.679  28.257  1.00  0.75           O  
ATOM   4397  CB  MET A 284       5.229   8.416  26.826  1.00  0.75           C  
ATOM   4398  CG  MET A 284       5.100   7.008  26.321  1.00  0.75           C  
ATOM   4399  SD  MET A 284       6.534   6.031  26.530  1.00  0.75           S  
ATOM   4400  CE  MET A 284       7.565   6.698  25.259  1.00  0.75           C  
ATOM   4401  H   MET A 284       4.428  10.805  27.935  1.00  0.75           H  
ATOM   4402  HA  MET A 284       3.865   9.254  25.435  1.00  0.75           H  
ATOM   4403 1HB  MET A 284       6.100   8.875  26.360  1.00  0.75           H  
ATOM   4404 2HB  MET A 284       5.399   8.388  27.904  1.00  0.75           H  
ATOM   4405 1HG  MET A 284       4.272   6.507  26.822  1.00  0.75           H  
ATOM   4406 2HG  MET A 284       4.871   7.059  25.268  1.00  0.75           H  
ATOM   4407 1HE  MET A 284       8.514   6.185  25.269  1.00  0.75           H  
ATOM   4408 2HE  MET A 284       7.085   6.563  24.285  1.00  0.75           H  
ATOM   4409 3HE  MET A 284       7.723   7.753  25.440  1.00  0.75           H  
ATOM   4410  N   ASP A 285       2.008   7.896  26.199  1.00  0.77           N  
ATOM   4411  CA  ASP A 285       0.804   7.144  26.541  1.00  0.77           C  
ATOM   4412  C   ASP A 285       1.081   5.654  26.723  1.00  0.77           C  
ATOM   4413  O   ASP A 285       1.789   5.044  25.922  1.00  0.77           O  
ATOM   4414  CB  ASP A 285      -0.266   7.413  25.510  1.00  0.77           C  
ATOM   4415  CG  ASP A 285      -1.579   6.724  25.738  1.00  0.77           C  
ATOM   4416  OD1 ASP A 285      -2.298   7.087  26.629  1.00  0.77           O  
ATOM   4417  OD2 ASP A 285      -1.897   5.846  24.991  1.00  0.77           O1-
ATOM   4418  H   ASP A 285       2.308   7.891  25.224  1.00  0.77           H  
ATOM   4419  HA  ASP A 285       0.434   7.517  27.491  1.00  0.77           H  
ATOM   4420 1HB  ASP A 285      -0.443   8.480  25.500  1.00  0.77           H  
ATOM   4421 2HB  ASP A 285       0.112   7.132  24.543  1.00  0.77           H  
ATOM   4422  N   GLU A 286       0.550   5.094  27.813  1.00  0.80           N  
ATOM   4423  CA  GLU A 286       0.747   3.693  28.197  1.00  0.80           C  
ATOM   4424  C   GLU A 286       2.224   3.365  28.204  1.00  0.80           C  
ATOM   4425  O   GLU A 286       2.694   2.400  27.585  1.00  0.80           O  
ATOM   4426  CB  GLU A 286      -0.003   2.720  27.301  1.00  0.80           C  
ATOM   4427  CG  GLU A 286      -1.543   2.832  27.331  1.00  0.80           C  
ATOM   4428  CD  GLU A 286      -2.146   2.507  28.702  1.00  0.80           C  
ATOM   4429  OE1 GLU A 286      -1.390   2.379  29.631  1.00  0.80           O  
ATOM   4430  OE2 GLU A 286      -3.347   2.313  28.795  1.00  0.80           O1-
ATOM   4431  H   GLU A 286      -0.010   5.682  28.417  1.00  0.80           H  
ATOM   4432  HA  GLU A 286       0.376   3.564  29.214  1.00  0.80           H  
ATOM   4433 1HB  GLU A 286       0.315   2.859  26.268  1.00  0.80           H  
ATOM   4434 2HB  GLU A 286       0.258   1.698  27.582  1.00  0.80           H  
ATOM   4435 1HG  GLU A 286      -1.823   3.851  27.054  1.00  0.80           H  
ATOM   4436 2HG  GLU A 286      -1.960   2.158  26.580  1.00  0.80           H  
ATOM   4437  N   ALA A 287       2.929   4.183  28.960  1.00  0.83           N  
ATOM   4438  CA  ALA A 287       4.363   4.170  29.085  1.00  0.83           C  
ATOM   4439  C   ALA A 287       4.944   2.865  29.600  1.00  0.83           C  
ATOM   4440  O   ALA A 287       6.118   2.629  29.422  1.00  0.83           O  
ATOM   4441  CB  ALA A 287       4.790   5.300  29.986  1.00  0.83           C  
ATOM   4442  H   ALA A 287       2.406   4.907  29.457  1.00  0.83           H  
ATOM   4443  HA  ALA A 287       4.771   4.334  28.092  1.00  0.83           H  
ATOM   4444 1HB  ALA A 287       5.871   5.335  30.041  1.00  0.83           H  
ATOM   4445 2HB  ALA A 287       4.412   6.245  29.581  1.00  0.83           H  
ATOM   4446 3HB  ALA A 287       4.377   5.144  30.982  1.00  0.83           H  
ATOM   4447  N   HIS A 288       4.193   2.028  30.284  1.00  0.84           N  
ATOM   4448  CA  HIS A 288       4.803   0.790  30.775  1.00  0.84           C  
ATOM   4449  C   HIS A 288       5.000  -0.307  29.709  1.00  0.84           C  
ATOM   4450  O   HIS A 288       5.601  -1.343  30.003  1.00  0.84           O  
ATOM   4451  CB  HIS A 288       3.984   0.157  31.890  1.00  0.84           C  
ATOM   4452  CG  HIS A 288       2.675  -0.336  31.425  1.00  0.84           C  
ATOM   4453  CD2 HIS A 288       2.278  -1.571  31.052  1.00  0.84           C  
ATOM   4454  ND1 HIS A 288       1.591   0.480  31.266  1.00  0.84           N  
ATOM   4455  CE1 HIS A 288       0.577  -0.223  30.835  1.00  0.84           C  
ATOM   4456  NE2 HIS A 288       0.970  -1.481  30.687  1.00  0.84           N  
ATOM   4457  H   HIS A 288       3.215   2.223  30.440  1.00  0.84           H  
ATOM   4458  HA  HIS A 288       5.790   1.019  31.175  1.00  0.84           H  
ATOM   4459 1HB  HIS A 288       4.534  -0.670  32.339  1.00  0.84           H  
ATOM   4460 2HB  HIS A 288       3.816   0.896  32.667  1.00  0.84           H  
ATOM   4461  HD1 HIS A 288       1.523   1.446  31.509  1.00  0.84           H  
ATOM   4462  HD2 HIS A 288       2.794  -2.530  30.999  1.00  0.84           H  
ATOM   4463  HE1 HIS A 288      -0.374   0.269  30.651  1.00  0.84           H  
ATOM   4464  N   PHE A 289       4.456  -0.137  28.497  1.00  0.84           N  
ATOM   4465  CA  PHE A 289       4.503  -1.249  27.542  1.00  0.84           C  
ATOM   4466  C   PHE A 289       5.962  -1.594  27.169  1.00  0.84           C  
ATOM   4467  O   PHE A 289       6.805  -0.713  26.956  1.00  0.84           O  
ATOM   4468  CB  PHE A 289       3.678  -0.979  26.287  1.00  0.84           C  
ATOM   4469  CG  PHE A 289       3.346  -2.276  25.565  1.00  0.84           C  
ATOM   4470  CD1 PHE A 289       2.278  -3.057  26.037  1.00  0.84           C  
ATOM   4471  CD2 PHE A 289       4.039  -2.730  24.471  1.00  0.84           C  
ATOM   4472  CE1 PHE A 289       1.920  -4.243  25.419  1.00  0.84           C  
ATOM   4473  CE2 PHE A 289       3.678  -3.933  23.849  1.00  0.84           C  
ATOM   4474  CZ  PHE A 289       2.621  -4.677  24.326  1.00  0.84           C  
ATOM   4475  H   PHE A 289       3.979   0.735  28.252  1.00  0.84           H  
ATOM   4476  HA  PHE A 289       4.067  -2.123  28.028  1.00  0.84           H  
ATOM   4477 1HB  PHE A 289       2.749  -0.465  26.543  1.00  0.84           H  
ATOM   4478 2HB  PHE A 289       4.239  -0.340  25.604  1.00  0.84           H  
ATOM   4479  HD1 PHE A 289       1.713  -2.711  26.907  1.00  0.84           H  
ATOM   4480  HD2 PHE A 289       4.852  -2.131  24.091  1.00  0.84           H  
ATOM   4481  HE1 PHE A 289       1.078  -4.836  25.801  1.00  0.84           H  
ATOM   4482  HE2 PHE A 289       4.219  -4.286  22.979  1.00  0.84           H  
ATOM   4483  HZ  PHE A 289       2.341  -5.604  23.833  1.00  0.84           H  
ATOM   4484  N   THR A 290       6.247  -2.898  27.095  1.00  0.82           N  
ATOM   4485  CA  THR A 290       7.594  -3.442  26.878  1.00  0.82           C  
ATOM   4486  C   THR A 290       8.083  -3.645  25.429  1.00  0.82           C  
ATOM   4487  O   THR A 290       9.054  -4.358  25.199  1.00  0.82           O  
ATOM   4488  CB  THR A 290       7.728  -4.766  27.645  1.00  0.82           C  
ATOM   4489  CG2 THR A 290       7.560  -4.512  29.136  1.00  0.82           C  
ATOM   4490  OG1 THR A 290       6.722  -5.687  27.197  1.00  0.82           O  
ATOM   4491  H   THR A 290       5.491  -3.552  27.249  1.00  0.82           H  
ATOM   4492  HA  THR A 290       8.292  -2.742  27.339  1.00  0.82           H  
ATOM   4493  HB  THR A 290       8.717  -5.197  27.463  1.00  0.82           H  
ATOM   4494  HG1 THR A 290       5.855  -5.308  27.372  1.00  0.82           H  
ATOM   4495 1HG2 THR A 290       7.661  -5.453  29.688  1.00  0.82           H  
ATOM   4496 2HG2 THR A 290       8.323  -3.816  29.470  1.00  0.82           H  
ATOM   4497 3HG2 THR A 290       6.577  -4.082  29.327  1.00  0.82           H  
ATOM   4498  N   ASP A 291       7.387  -3.088  24.449  1.00  0.81           N  
ATOM   4499  CA  ASP A 291       7.841  -3.152  23.049  1.00  0.81           C  
ATOM   4500  C   ASP A 291       9.166  -2.388  22.958  1.00  0.81           C  
ATOM   4501  O   ASP A 291       9.222  -1.260  23.444  1.00  0.81           O  
ATOM   4502  CB  ASP A 291       6.849  -2.508  22.065  1.00  0.81           C  
ATOM   4503  CG  ASP A 291       7.207  -2.675  20.553  1.00  0.81           C  
ATOM   4504  OD1 ASP A 291       8.218  -2.137  20.106  1.00  0.81           O  
ATOM   4505  OD2 ASP A 291       6.451  -3.354  19.864  1.00  0.81           O1-
ATOM   4506  H   ASP A 291       6.571  -2.549  24.696  1.00  0.81           H  
ATOM   4507  HA  ASP A 291       7.958  -4.196  22.780  1.00  0.81           H  
ATOM   4508 1HB  ASP A 291       5.883  -2.937  22.206  1.00  0.81           H  
ATOM   4509 2HB  ASP A 291       6.758  -1.441  22.286  1.00  0.81           H  
ATOM   4510  N   PRO A 292      10.236  -2.908  22.336  1.00  0.78           N  
ATOM   4511  CA  PRO A 292      11.512  -2.234  22.153  1.00  0.78           C  
ATOM   4512  C   PRO A 292      11.399  -0.790  21.698  1.00  0.78           C  
ATOM   4513  O   PRO A 292      12.209   0.048  22.077  1.00  0.78           O  
ATOM   4514  CB  PRO A 292      12.154  -3.069  21.061  1.00  0.78           C  
ATOM   4515  CG  PRO A 292      11.606  -4.425  21.279  1.00  0.78           C  
ATOM   4516  CD  PRO A 292      10.178  -4.231  21.716  1.00  0.78           C  
ATOM   4517  HA  PRO A 292      12.105  -2.302  23.075  1.00  0.78           H  
ATOM   4518 1HB  PRO A 292      11.884  -2.660  20.071  1.00  0.78           H  
ATOM   4519 2HB  PRO A 292      13.241  -3.012  21.137  1.00  0.78           H  
ATOM   4520 1HG  PRO A 292      11.708  -5.029  20.367  1.00  0.78           H  
ATOM   4521 2HG  PRO A 292      12.199  -4.903  22.038  1.00  0.78           H  
ATOM   4522 1HD  PRO A 292       9.508  -4.244  20.851  1.00  0.78           H  
ATOM   4523 2HD  PRO A 292       9.928  -4.991  22.456  1.00  0.78           H  
ATOM   4524  N   ALA A 293      10.399  -0.472  20.864  1.00  0.76           N  
ATOM   4525  CA  ALA A 293      10.272   0.907  20.409  1.00  0.76           C  
ATOM   4526  C   ALA A 293       9.758   1.798  21.524  1.00  0.76           C  
ATOM   4527  O   ALA A 293      10.115   2.972  21.627  1.00  0.76           O  
ATOM   4528  CB  ALA A 293       9.362   0.983  19.210  1.00  0.76           C  
ATOM   4529  H   ALA A 293       9.701  -1.163  20.563  1.00  0.76           H  
ATOM   4530  HA  ALA A 293      11.255   1.264  20.136  1.00  0.76           H  
ATOM   4531 1HB  ALA A 293       9.308   2.016  18.884  1.00  0.76           H  
ATOM   4532 2HB  ALA A 293       9.761   0.362  18.409  1.00  0.76           H  
ATOM   4533 3HB  ALA A 293       8.369   0.626  19.485  1.00  0.76           H  
ATOM   4534  N   SER A 294       8.913   1.247  22.381  1.00  0.75           N  
ATOM   4535  CA  SER A 294       8.364   2.024  23.476  1.00  0.75           C  
ATOM   4536  C   SER A 294       9.468   2.239  24.483  1.00  0.75           C  
ATOM   4537  O   SER A 294       9.642   3.332  25.029  1.00  0.75           O  
ATOM   4538  CB  SER A 294       7.223   1.289  24.138  1.00  0.75           C  
ATOM   4539  OG  SER A 294       6.140   1.122  23.267  1.00  0.75           O  
ATOM   4540  H   SER A 294       8.683   0.261  22.308  1.00  0.75           H  
ATOM   4541  HA  SER A 294       8.027   2.992  23.107  1.00  0.75           H  
ATOM   4542 1HB  SER A 294       7.561   0.319  24.499  1.00  0.75           H  
ATOM   4543 2HB  SER A 294       6.889   1.851  24.992  1.00  0.75           H  
ATOM   4544  HG  SER A 294       5.826   2.018  23.078  1.00  0.75           H  
ATOM   4545  N   ILE A 295      10.248   1.181  24.694  1.00  0.74           N  
ATOM   4546  CA  ILE A 295      11.322   1.202  25.665  1.00  0.74           C  
ATOM   4547  C   ILE A 295      12.388   2.185  25.219  1.00  0.74           C  
ATOM   4548  O   ILE A 295      12.861   3.013  26.004  1.00  0.74           O  
ATOM   4549  CB  ILE A 295      11.971  -0.171  25.808  1.00  0.74           C  
ATOM   4550  CG1 ILE A 295      11.029  -1.222  26.362  1.00  0.74           C  
ATOM   4551  CG2 ILE A 295      13.111  -0.022  26.810  1.00  0.74           C  
ATOM   4552  CD1 ILE A 295      11.556  -2.636  26.167  1.00  0.74           C  
ATOM   4553  H   ILE A 295      10.047   0.321  24.176  1.00  0.74           H  
ATOM   4554  HA  ILE A 295      10.929   1.526  26.630  1.00  0.74           H  
ATOM   4555  HB  ILE A 295      12.328  -0.506  24.841  1.00  0.74           H  
ATOM   4556 1HG1 ILE A 295      10.932  -1.053  27.432  1.00  0.74           H  
ATOM   4557 2HG1 ILE A 295      10.045  -1.132  25.901  1.00  0.74           H  
ATOM   4558 1HG2 ILE A 295      13.601  -0.979  26.940  1.00  0.74           H  
ATOM   4559 2HG2 ILE A 295      13.826   0.715  26.452  1.00  0.74           H  
ATOM   4560 3HG2 ILE A 295      12.703   0.306  27.773  1.00  0.74           H  
ATOM   4561 1HD1 ILE A 295      10.875  -3.349  26.617  1.00  0.74           H  
ATOM   4562 2HD1 ILE A 295      11.648  -2.858  25.125  1.00  0.74           H  
ATOM   4563 3HD1 ILE A 295      12.522  -2.725  26.619  1.00  0.74           H  
ATOM   4564  N   ALA A 296      12.787   2.079  23.943  1.00  0.74           N  
ATOM   4565  CA  ALA A 296      13.797   2.956  23.385  1.00  0.74           C  
ATOM   4566  C   ALA A 296      13.342   4.406  23.433  1.00  0.74           C  
ATOM   4567  O   ALA A 296      14.128   5.299  23.769  1.00  0.74           O  
ATOM   4568  CB  ALA A 296      14.106   2.551  21.957  1.00  0.74           C  
ATOM   4569  H   ALA A 296      12.385   1.368  23.338  1.00  0.74           H  
ATOM   4570  HA  ALA A 296      14.691   2.853  23.987  1.00  0.74           H  
ATOM   4571 1HB  ALA A 296      14.887   3.193  21.551  1.00  0.74           H  
ATOM   4572 2HB  ALA A 296      14.445   1.516  21.952  1.00  0.74           H  
ATOM   4573 3HB  ALA A 296      13.206   2.641  21.351  1.00  0.74           H  
ATOM   4574  N   ALA A 297      12.060   4.655  23.141  1.00  0.74           N  
ATOM   4575  CA  ALA A 297      11.544   6.009  23.222  1.00  0.74           C  
ATOM   4576  C   ALA A 297      11.639   6.516  24.658  1.00  0.74           C  
ATOM   4577  O   ALA A 297      12.075   7.642  24.889  1.00  0.74           O  
ATOM   4578  CB  ALA A 297      10.110   6.051  22.728  1.00  0.74           C  
ATOM   4579  H   ALA A 297      11.430   3.912  22.837  1.00  0.74           H  
ATOM   4580  HA  ALA A 297      12.159   6.653  22.595  1.00  0.74           H  
ATOM   4581 1HB  ALA A 297       9.732   7.066  22.786  1.00  0.74           H  
ATOM   4582 2HB  ALA A 297      10.068   5.704  21.701  1.00  0.74           H  
ATOM   4583 3HB  ALA A 297       9.501   5.400  23.342  1.00  0.74           H  
ATOM   4584  N   ARG A 298      11.310   5.671  25.647  1.00  0.76           N  
ATOM   4585  CA  ARG A 298      11.407   6.103  27.042  1.00  0.76           C  
ATOM   4586  C   ARG A 298      12.829   6.422  27.437  1.00  0.76           C  
ATOM   4587  O   ARG A 298      13.080   7.384  28.166  1.00  0.76           O  
ATOM   4588  CB  ARG A 298      10.867   5.053  27.996  1.00  0.76           C  
ATOM   4589  CG  ARG A 298       9.422   4.946  27.982  1.00  0.76           C  
ATOM   4590  CD  ARG A 298       8.869   4.166  29.080  1.00  0.76           C  
ATOM   4591  NE  ARG A 298       9.247   2.746  29.049  1.00  0.76           N  
ATOM   4592  CZ  ARG A 298       8.616   1.801  28.314  1.00  0.76           C  
ATOM   4593  NH1 ARG A 298       7.655   2.102  27.511  1.00  0.76           N1+
ATOM   4594  NH2 ARG A 298       8.941   0.551  28.395  1.00  0.76           N  
ATOM   4595  H   ARG A 298      10.949   4.741  25.431  1.00  0.76           H  
ATOM   4596  HA  ARG A 298      10.807   7.005  27.157  1.00  0.76           H  
ATOM   4597 1HB  ARG A 298      11.269   4.077  27.730  1.00  0.76           H  
ATOM   4598 2HB  ARG A 298      11.186   5.276  29.014  1.00  0.76           H  
ATOM   4599 1HG  ARG A 298       9.016   5.945  28.052  1.00  0.76           H  
ATOM   4600 2HG  ARG A 298       9.103   4.489  27.064  1.00  0.76           H  
ATOM   4601 1HD  ARG A 298       9.205   4.585  30.027  1.00  0.76           H  
ATOM   4602 2HD  ARG A 298       7.803   4.240  29.022  1.00  0.76           H  
ATOM   4603  HE  ARG A 298       9.967   2.416  29.703  1.00  0.76           H  
ATOM   4604 1HH1 ARG A 298       7.348   3.056  27.420  1.00  0.76           H  
ATOM   4605 2HH1 ARG A 298       7.201   1.330  27.010  1.00  0.76           H  
ATOM   4606 1HH2 ARG A 298       9.690   0.261  29.021  1.00  0.76           H  
ATOM   4607 2HH2 ARG A 298       8.411  -0.125  27.837  1.00  0.76           H  
ATOM   4608  N   GLY A 299      13.765   5.615  26.952  1.00  0.77           N  
ATOM   4609  CA  GLY A 299      15.167   5.823  27.236  1.00  0.77           C  
ATOM   4610  C   GLY A 299      15.621   7.172  26.695  1.00  0.77           C  
ATOM   4611  O   GLY A 299      16.194   8.004  27.414  1.00  0.77           O  
ATOM   4612  H   GLY A 299      13.487   4.818  26.379  1.00  0.77           H  
ATOM   4613 1HA  GLY A 299      15.322   5.785  28.313  1.00  0.77           H  
ATOM   4614 2HA  GLY A 299      15.750   5.021  26.793  1.00  0.77           H  
ATOM   4615  N   TYR A 300      15.340   7.403  25.411  1.00  0.79           N  
ATOM   4616  CA  TYR A 300      15.696   8.650  24.756  1.00  0.79           C  
ATOM   4617  C   TYR A 300      15.128   9.831  25.504  1.00  0.79           C  
ATOM   4618  O   TYR A 300      15.845  10.783  25.825  1.00  0.79           O  
ATOM   4619  CB  TYR A 300      15.172   8.672  23.333  1.00  0.79           C  
ATOM   4620  CG  TYR A 300      15.438   9.961  22.604  1.00  0.79           C  
ATOM   4621  CD1 TYR A 300      16.686  10.190  22.066  1.00  0.79           C  
ATOM   4622  CD2 TYR A 300      14.424  10.907  22.453  1.00  0.79           C  
ATOM   4623  CE1 TYR A 300      16.931  11.344  21.366  1.00  0.79           C  
ATOM   4624  CE2 TYR A 300      14.672  12.069  21.755  1.00  0.79           C  
ATOM   4625  CZ  TYR A 300      15.924  12.286  21.208  1.00  0.79           C  
ATOM   4626  OH  TYR A 300      16.179  13.431  20.480  1.00  0.79           O  
ATOM   4627  H   TYR A 300      14.862   6.678  24.873  1.00  0.79           H  
ATOM   4628  HA  TYR A 300      16.777   8.752  24.748  1.00  0.79           H  
ATOM   4629 1HB  TYR A 300      15.619   7.858  22.777  1.00  0.79           H  
ATOM   4630 2HB  TYR A 300      14.094   8.500  23.342  1.00  0.79           H  
ATOM   4631  HD1 TYR A 300      17.472   9.445  22.183  1.00  0.79           H  
ATOM   4632  HD2 TYR A 300      13.436  10.725  22.878  1.00  0.79           H  
ATOM   4633  HE1 TYR A 300      17.907  11.515  20.929  1.00  0.79           H  
ATOM   4634  HE2 TYR A 300      13.884  12.804  21.625  1.00  0.79           H  
ATOM   4635  HH  TYR A 300      15.348  13.869  20.267  1.00  0.79           H  
ATOM   4636  N   ILE A 301      13.839   9.771  25.807  1.00  0.81           N  
ATOM   4637  CA  ILE A 301      13.203  10.879  26.473  1.00  0.81           C  
ATOM   4638  C   ILE A 301      13.805  11.118  27.828  1.00  0.81           C  
ATOM   4639  O   ILE A 301      14.157  12.252  28.145  1.00  0.81           O  
ATOM   4640  CB  ILE A 301      11.728  10.601  26.674  1.00  0.81           C  
ATOM   4641  CG1 ILE A 301      11.036  10.584  25.368  1.00  0.81           C  
ATOM   4642  CG2 ILE A 301      11.141  11.642  27.553  1.00  0.81           C  
ATOM   4643  CD1 ILE A 301       9.683  10.021  25.473  1.00  0.81           C  
ATOM   4644  H   ILE A 301      13.285   8.957  25.538  1.00  0.81           H  
ATOM   4645  HA  ILE A 301      13.327  11.770  25.865  1.00  0.81           H  
ATOM   4646  HB  ILE A 301      11.602   9.619  27.129  1.00  0.81           H  
ATOM   4647 1HG1 ILE A 301      10.976  11.586  24.992  1.00  0.81           H  
ATOM   4648 2HG1 ILE A 301      11.611   9.995  24.662  1.00  0.81           H  
ATOM   4649 1HG2 ILE A 301      10.086  11.427  27.691  1.00  0.81           H  
ATOM   4650 2HG2 ILE A 301      11.644  11.635  28.518  1.00  0.81           H  
ATOM   4651 3HG2 ILE A 301      11.258  12.623  27.092  1.00  0.81           H  
ATOM   4652 1HD1 ILE A 301       9.253  10.033  24.513  1.00  0.81           H  
ATOM   4653 2HD1 ILE A 301       9.751   8.996  25.835  1.00  0.81           H  
ATOM   4654 3HD1 ILE A 301       9.082  10.612  26.160  1.00  0.81           H  
ATOM   4655  N   ALA A 302      13.963  10.071  28.631  1.00  0.83           N  
ATOM   4656  CA  ALA A 302      14.514  10.270  29.951  1.00  0.83           C  
ATOM   4657  C   ALA A 302      15.897  10.872  29.867  1.00  0.83           C  
ATOM   4658  O   ALA A 302      16.225  11.753  30.657  1.00  0.83           O  
ATOM   4659  CB  ALA A 302      14.562   8.972  30.704  1.00  0.83           C  
ATOM   4660  H   ALA A 302      13.684   9.134  28.338  1.00  0.83           H  
ATOM   4661  HA  ALA A 302      13.875  10.965  30.475  1.00  0.83           H  
ATOM   4662 1HB  ALA A 302      14.960   9.149  31.702  1.00  0.83           H  
ATOM   4663 2HB  ALA A 302      13.554   8.561  30.774  1.00  0.83           H  
ATOM   4664 3HB  ALA A 302      15.207   8.276  30.165  1.00  0.83           H  
ATOM   4665  N   THR A 303      16.682  10.452  28.871  1.00  0.84           N  
ATOM   4666  CA  THR A 303      18.027  10.956  28.680  1.00  0.84           C  
ATOM   4667  C   THR A 303      17.972  12.450  28.394  1.00  0.84           C  
ATOM   4668  O   THR A 303      18.757  13.213  28.951  1.00  0.84           O  
ATOM   4669  CB  THR A 303      18.727  10.181  27.551  1.00  0.84           C  
ATOM   4670  CG2 THR A 303      20.140  10.714  27.325  1.00  0.84           C  
ATOM   4671  OG1 THR A 303      18.769   8.777  27.934  1.00  0.84           O  
ATOM   4672  H   THR A 303      16.351   9.715  28.245  1.00  0.84           H  
ATOM   4673  HA  THR A 303      18.590  10.806  29.600  1.00  0.84           H  
ATOM   4674  HB  THR A 303      18.157  10.278  26.633  1.00  0.84           H  
ATOM   4675  HG1 THR A 303      17.832   8.430  27.959  1.00  0.84           H  
ATOM   4676 1HG2 THR A 303      20.628  10.158  26.532  1.00  0.84           H  
ATOM   4677 2HG2 THR A 303      20.085  11.768  27.045  1.00  0.84           H  
ATOM   4678 3HG2 THR A 303      20.717  10.612  28.244  1.00  0.84           H  
ATOM   4679  N   LYS A 304      17.028  12.871  27.546  1.00  0.85           N  
ATOM   4680  CA  LYS A 304      16.857  14.281  27.204  1.00  0.85           C  
ATOM   4681  C   LYS A 304      16.366  15.102  28.394  1.00  0.85           C  
ATOM   4682  O   LYS A 304      16.662  16.301  28.518  1.00  0.85           O  
ATOM   4683  CB  LYS A 304      15.893  14.423  26.031  1.00  0.85           C  
ATOM   4684  CG  LYS A 304      16.455  13.953  24.704  1.00  0.85           C  
ATOM   4685  CD  LYS A 304      17.612  14.836  24.353  1.00  0.85           C  
ATOM   4686  CE  LYS A 304      18.128  14.630  22.969  1.00  0.85           C  
ATOM   4687  NZ  LYS A 304      19.262  15.530  22.712  1.00  0.85           N1+
ATOM   4688  H   LYS A 304      16.419  12.176  27.106  1.00  0.85           H  
ATOM   4689  HA  LYS A 304      17.825  14.680  26.903  1.00  0.85           H  
ATOM   4690 1HB  LYS A 304      14.988  13.850  26.235  1.00  0.85           H  
ATOM   4691 2HB  LYS A 304      15.603  15.470  25.927  1.00  0.85           H  
ATOM   4692 1HG  LYS A 304      16.793  12.918  24.780  1.00  0.85           H  
ATOM   4693 2HG  LYS A 304      15.693  14.018  23.930  1.00  0.85           H  
ATOM   4694 1HD  LYS A 304      17.299  15.874  24.450  1.00  0.85           H  
ATOM   4695 2HD  LYS A 304      18.423  14.662  25.051  1.00  0.85           H  
ATOM   4696 1HE  LYS A 304      18.444  13.599  22.828  1.00  0.85           H  
ATOM   4697 2HE  LYS A 304      17.336  14.861  22.266  1.00  0.85           H  
ATOM   4698 1HZ  LYS A 304      19.592  15.419  21.778  1.00  0.85           H  
ATOM   4699 2HZ  LYS A 304      18.957  16.498  22.863  1.00  0.85           H  
ATOM   4700 3HZ  LYS A 304      20.002  15.330  23.364  1.00  0.85           H  
ATOM   4701  N   VAL A 305      15.635  14.461  29.293  1.00  0.86           N  
ATOM   4702  CA  VAL A 305      15.186  15.156  30.478  1.00  0.86           C  
ATOM   4703  C   VAL A 305      16.335  15.315  31.460  1.00  0.86           C  
ATOM   4704  O   VAL A 305      16.551  16.391  32.011  1.00  0.86           O  
ATOM   4705  CB  VAL A 305      14.050  14.416  31.159  1.00  0.86           C  
ATOM   4706  CG1 VAL A 305      13.728  15.118  32.414  1.00  0.86           C  
ATOM   4707  CG2 VAL A 305      12.814  14.349  30.254  1.00  0.86           C  
ATOM   4708  H   VAL A 305      15.365  13.490  29.130  1.00  0.86           H  
ATOM   4709  HA  VAL A 305      14.862  16.144  30.202  1.00  0.86           H  
ATOM   4710  HB  VAL A 305      14.387  13.421  31.398  1.00  0.86           H  
ATOM   4711 1HG1 VAL A 305      12.944  14.624  32.907  1.00  0.86           H  
ATOM   4712 2HG1 VAL A 305      14.604  15.157  33.058  1.00  0.86           H  
ATOM   4713 3HG1 VAL A 305      13.413  16.115  32.162  1.00  0.86           H  
ATOM   4714 1HG2 VAL A 305      12.049  13.838  30.738  1.00  0.86           H  
ATOM   4715 2HG2 VAL A 305      12.462  15.298  30.031  1.00  0.86           H  
ATOM   4716 3HG2 VAL A 305      13.043  13.856  29.350  1.00  0.86           H  
ATOM   4717  N   GLU A 306      17.096  14.250  31.672  1.00  0.87           N  
ATOM   4718  CA  GLU A 306      18.242  14.264  32.578  1.00  0.87           C  
ATOM   4719  C   GLU A 306      19.518  14.915  31.982  1.00  0.87           C  
ATOM   4720  O   GLU A 306      20.539  14.265  32.209  1.00  0.87           O  
ATOM   4721  CB  GLU A 306      18.520  12.822  33.051  1.00  0.87           C  
ATOM   4722  CG  GLU A 306      17.373  12.241  33.956  1.00  0.87           C  
ATOM   4723  CD  GLU A 306      17.524  10.759  34.420  1.00  0.87           C  
ATOM   4724  OE1 GLU A 306      18.467  10.087  34.040  1.00  0.87           O  
ATOM   4725  OE2 GLU A 306      16.677  10.334  35.183  1.00  0.87           O1-
ATOM   4726  H   GLU A 306      16.866  13.384  31.191  1.00  0.87           H  
ATOM   4727  HA  GLU A 306      17.958  14.845  33.455  1.00  0.87           H  
ATOM   4728 1HB  GLU A 306      18.627  12.169  32.180  1.00  0.87           H  
ATOM   4729 2HB  GLU A 306      19.451  12.789  33.611  1.00  0.87           H  
ATOM   4730 1HG  GLU A 306      17.288  12.871  34.840  1.00  0.87           H  
ATOM   4731 2HG  GLU A 306      16.437  12.335  33.400  1.00  0.87           H  
ATOM   4732  N   LEU A 307      19.330  15.370  30.734  1.00  0.86           N  
ATOM   4733  CA  LEU A 307      20.190  16.454  30.232  1.00  0.86           C  
ATOM   4734  C   LEU A 307      19.648  17.881  30.405  1.00  0.86           C  
ATOM   4735  O   LEU A 307      20.361  18.849  30.133  1.00  0.86           O  
ATOM   4736  CB  LEU A 307      20.482  16.233  28.743  1.00  0.86           C  
ATOM   4737  CG  LEU A 307      21.308  14.996  28.381  1.00  0.86           C  
ATOM   4738  CD1 LEU A 307      21.343  14.859  26.866  1.00  0.86           C  
ATOM   4739  CD2 LEU A 307      22.699  15.160  28.950  1.00  0.86           C  
ATOM   4740  H   LEU A 307      19.267  14.620  30.049  1.00  0.86           H  
ATOM   4741  HA  LEU A 307      21.133  16.393  30.771  1.00  0.86           H  
ATOM   4742 1HB  LEU A 307      19.527  16.151  28.220  1.00  0.86           H  
ATOM   4743 2HB  LEU A 307      21.004  17.106  28.354  1.00  0.86           H  
ATOM   4744  HG  LEU A 307      20.874  14.115  28.802  1.00  0.86           H  
ATOM   4745 1HD1 LEU A 307      21.925  13.998  26.587  1.00  0.86           H  
ATOM   4746 2HD1 LEU A 307      20.329  14.743  26.499  1.00  0.86           H  
ATOM   4747 3HD1 LEU A 307      21.784  15.756  26.432  1.00  0.86           H  
ATOM   4748 1HD2 LEU A 307      23.298  14.294  28.701  1.00  0.86           H  
ATOM   4749 2HD2 LEU A 307      23.158  16.054  28.530  1.00  0.86           H  
ATOM   4750 3HD2 LEU A 307      22.632  15.256  30.036  1.00  0.86           H  
ATOM   4751  N   GLY A 308      18.400  18.018  30.844  1.00  0.84           N  
ATOM   4752  CA  GLY A 308      17.755  19.316  31.007  1.00  0.84           C  
ATOM   4753  C   GLY A 308      17.289  19.946  29.690  1.00  0.84           C  
ATOM   4754  O   GLY A 308      17.114  21.164  29.622  1.00  0.84           O  
ATOM   4755  H   GLY A 308      17.856  17.204  31.090  1.00  0.84           H  
ATOM   4756 1HA  GLY A 308      16.891  19.187  31.660  1.00  0.84           H  
ATOM   4757 2HA  GLY A 308      18.437  19.993  31.517  1.00  0.84           H  
ATOM   4758  N   GLU A 309      17.112  19.140  28.635  1.00  0.81           N  
ATOM   4759  CA  GLU A 309      16.712  19.688  27.339  1.00  0.81           C  
ATOM   4760  C   GLU A 309      15.193  19.732  27.156  1.00  0.81           C  
ATOM   4761  O   GLU A 309      14.671  20.625  26.485  1.00  0.81           O  
ATOM   4762  CB  GLU A 309      17.340  18.881  26.196  1.00  0.81           C  
ATOM   4763  CG  GLU A 309      18.875  18.923  26.127  1.00  0.81           C  
ATOM   4764  CD  GLU A 309      19.429  18.141  24.939  1.00  0.81           C  
ATOM   4765  OE1 GLU A 309      18.673  17.877  24.019  1.00  0.81           O  
ATOM   4766  OE2 GLU A 309      20.593  17.808  24.935  1.00  0.81           O1-
ATOM   4767  H   GLU A 309      17.227  18.133  28.731  1.00  0.81           H  
ATOM   4768  HA  GLU A 309      17.086  20.709  27.275  1.00  0.81           H  
ATOM   4769 1HB  GLU A 309      17.047  17.835  26.298  1.00  0.81           H  
ATOM   4770 2HB  GLU A 309      16.948  19.237  25.245  1.00  0.81           H  
ATOM   4771 1HG  GLU A 309      19.198  19.959  26.051  1.00  0.81           H  
ATOM   4772 2HG  GLU A 309      19.278  18.513  27.052  1.00  0.81           H  
ATOM   4773  N   ALA A 310      14.494  18.783  27.770  1.00  0.77           N  
ATOM   4774  CA  ALA A 310      13.035  18.673  27.623  1.00  0.77           C  
ATOM   4775  C   ALA A 310      12.419  18.081  28.853  1.00  0.77           C  
ATOM   4776  O   ALA A 310      13.103  17.367  29.545  1.00  0.77           O  
ATOM   4777  CB  ALA A 310      12.685  17.773  26.462  1.00  0.77           C  
ATOM   4778  H   ALA A 310      15.013  18.081  28.296  1.00  0.77           H  
ATOM   4779  HA  ALA A 310      12.626  19.669  27.468  1.00  0.77           H  
ATOM   4780 1HB  ALA A 310      11.599  17.710  26.363  1.00  0.77           H  
ATOM   4781 2HB  ALA A 310      13.112  18.179  25.558  1.00  0.77           H  
ATOM   4782 3HB  ALA A 310      13.092  16.780  26.644  1.00  0.77           H  
ATOM   4783  N   ALA A 311      11.141  18.350  29.105  1.00  0.74           N  
ATOM   4784  CA  ALA A 311      10.378  17.739  30.206  1.00  0.74           C  
ATOM   4785  C   ALA A 311       9.713  16.453  29.739  1.00  0.74           C  
ATOM   4786  O   ALA A 311       9.516  16.275  28.529  1.00  0.74           O  
ATOM   4787  CB  ALA A 311       9.305  18.691  30.708  1.00  0.74           C  
ATOM   4788  H   ALA A 311      10.654  19.001  28.496  1.00  0.74           H  
ATOM   4789  HA  ALA A 311      11.067  17.503  31.019  1.00  0.74           H  
ATOM   4790 1HB  ALA A 311       8.761  18.232  31.533  1.00  0.74           H  
ATOM   4791 2HB  ALA A 311       9.744  19.596  31.032  1.00  0.74           H  
ATOM   4792 3HB  ALA A 311       8.617  18.916  29.902  1.00  0.74           H  
ATOM   4793  N   ALA A 312       9.319  15.570  30.662  1.00  0.72           N  
ATOM   4794  CA  ALA A 312       8.540  14.420  30.206  1.00  0.72           C  
ATOM   4795  C   ALA A 312       7.488  13.956  31.183  1.00  0.72           C  
ATOM   4796  O   ALA A 312       7.696  13.948  32.402  1.00  0.72           O  
ATOM   4797  CB  ALA A 312       9.427  13.248  29.923  1.00  0.72           C  
ATOM   4798  H   ALA A 312       9.554  15.702  31.651  1.00  0.72           H  
ATOM   4799  HA  ALA A 312       8.038  14.715  29.292  1.00  0.72           H  
ATOM   4800 1HB  ALA A 312       8.818  12.433  29.535  1.00  0.72           H  
ATOM   4801 2HB  ALA A 312      10.154  13.555  29.188  1.00  0.72           H  
ATOM   4802 3HB  ALA A 312       9.910  12.942  30.815  1.00  0.72           H  
ATOM   4803  N   ILE A 313       6.376  13.524  30.602  1.00  0.72           N  
ATOM   4804  CA  ILE A 313       5.240  12.969  31.316  1.00  0.72           C  
ATOM   4805  C   ILE A 313       4.950  11.557  30.806  1.00  0.72           C  
ATOM   4806  O   ILE A 313       4.831  11.350  29.598  1.00  0.72           O  
ATOM   4807  CB  ILE A 313       4.010  13.867  31.116  1.00  0.72           C  
ATOM   4808  CG1 ILE A 313       4.297  15.290  31.645  1.00  0.72           C  
ATOM   4809  CG2 ILE A 313       2.816  13.261  31.826  1.00  0.72           C  
ATOM   4810  CD1 ILE A 313       3.273  16.306  31.214  1.00  0.72           C  
ATOM   4811  H   ILE A 313       6.322  13.595  29.585  1.00  0.72           H  
ATOM   4812  HA  ILE A 313       5.478  12.925  32.372  1.00  0.72           H  
ATOM   4813  HB  ILE A 313       3.797  13.954  30.059  1.00  0.72           H  
ATOM   4814 1HG1 ILE A 313       4.331  15.256  32.728  1.00  0.72           H  
ATOM   4815 2HG1 ILE A 313       5.261  15.624  31.288  1.00  0.72           H  
ATOM   4816 1HG2 ILE A 313       1.950  13.893  31.682  1.00  0.72           H  
ATOM   4817 2HG2 ILE A 313       2.608  12.267  31.427  1.00  0.72           H  
ATOM   4818 3HG2 ILE A 313       3.039  13.185  32.891  1.00  0.72           H  
ATOM   4819 1HD1 ILE A 313       3.532  17.288  31.615  1.00  0.72           H  
ATOM   4820 2HD1 ILE A 313       3.264  16.357  30.137  1.00  0.72           H  
ATOM   4821 3HD1 ILE A 313       2.292  16.016  31.567  1.00  0.72           H  
ATOM   4822  N   PHE A 314       4.841  10.594  31.713  1.00  0.74           N  
ATOM   4823  CA  PHE A 314       4.581   9.213  31.324  1.00  0.74           C  
ATOM   4824  C   PHE A 314       3.242   8.726  31.867  1.00  0.74           C  
ATOM   4825  O   PHE A 314       3.106   8.424  33.055  1.00  0.74           O  
ATOM   4826  CB  PHE A 314       5.705   8.334  31.859  1.00  0.74           C  
ATOM   4827  CG  PHE A 314       7.049   8.749  31.332  1.00  0.74           C  
ATOM   4828  CD1 PHE A 314       7.736   9.735  32.010  1.00  0.74           C  
ATOM   4829  CD2 PHE A 314       7.625   8.202  30.173  1.00  0.74           C  
ATOM   4830  CE1 PHE A 314       8.943  10.174  31.586  1.00  0.74           C  
ATOM   4831  CE2 PHE A 314       8.871   8.650  29.734  1.00  0.74           C  
ATOM   4832  CZ  PHE A 314       9.532   9.640  30.447  1.00  0.74           C  
ATOM   4833  H   PHE A 314       4.975  10.828  32.691  1.00  0.74           H  
ATOM   4834  HA  PHE A 314       4.552   9.146  30.235  1.00  0.74           H  
ATOM   4835 1HB  PHE A 314       5.725   8.410  32.929  1.00  0.74           H  
ATOM   4836 2HB  PHE A 314       5.535   7.311  31.613  1.00  0.74           H  
ATOM   4837  HD1 PHE A 314       7.290  10.171  32.904  1.00  0.74           H  
ATOM   4838  HD2 PHE A 314       7.093   7.428  29.620  1.00  0.74           H  
ATOM   4839  HE1 PHE A 314       9.425  10.952  32.151  1.00  0.74           H  
ATOM   4840  HE2 PHE A 314       9.324   8.234  28.835  1.00  0.74           H  
ATOM   4841  HZ  PHE A 314      10.506  10.000  30.113  1.00  0.74           H  
ATOM   4842  N   MET A 315       2.235   8.681  31.007  1.00  0.77           N  
ATOM   4843  CA  MET A 315       0.909   8.282  31.447  1.00  0.77           C  
ATOM   4844  C   MET A 315       0.824   6.771  31.440  1.00  0.77           C  
ATOM   4845  O   MET A 315       1.324   6.133  30.504  1.00  0.77           O  
ATOM   4846  CB  MET A 315      -0.175   8.856  30.526  1.00  0.77           C  
ATOM   4847  CG  MET A 315      -0.236  10.368  30.469  1.00  0.77           C  
ATOM   4848  SD  MET A 315      -1.663  11.009  29.541  1.00  0.77           S  
ATOM   4849  CE  MET A 315      -1.325  10.439  27.872  1.00  0.77           C  
ATOM   4850  H   MET A 315       2.389   8.907  30.029  1.00  0.77           H  
ATOM   4851  HA  MET A 315       0.746   8.620  32.468  1.00  0.77           H  
ATOM   4852 1HB  MET A 315      -0.003   8.506  29.518  1.00  0.77           H  
ATOM   4853 2HB  MET A 315      -1.152   8.487  30.835  1.00  0.77           H  
ATOM   4854 1HG  MET A 315      -0.310  10.711  31.467  1.00  0.77           H  
ATOM   4855 2HG  MET A 315       0.683  10.762  30.025  1.00  0.77           H  
ATOM   4856 1HE  MET A 315      -2.123  10.756  27.208  1.00  0.77           H  
ATOM   4857 2HE  MET A 315      -0.382  10.843  27.528  1.00  0.77           H  
ATOM   4858 3HE  MET A 315      -1.276   9.350  27.867  1.00  0.77           H  
ATOM   4859  N   THR A 316       0.180   6.202  32.451  1.00  0.82           N  
ATOM   4860  CA  THR A 316      -0.046   4.762  32.491  1.00  0.82           C  
ATOM   4861  C   THR A 316      -1.016   4.337  33.580  1.00  0.82           C  
ATOM   4862  O   THR A 316      -1.112   4.982  34.612  1.00  0.82           O  
ATOM   4863  CB  THR A 316       1.262   4.012  32.719  1.00  0.82           C  
ATOM   4864  CG2 THR A 316       1.909   4.478  34.025  1.00  0.82           C  
ATOM   4865  OG1 THR A 316       0.973   2.607  32.752  1.00  0.82           O  
ATOM   4866  H   THR A 316      -0.141   6.787  33.229  1.00  0.82           H  
ATOM   4867  HA  THR A 316      -0.467   4.454  31.532  1.00  0.82           H  
ATOM   4868  HB  THR A 316       1.951   4.200  31.903  1.00  0.82           H  
ATOM   4869  HG1 THR A 316       1.642   2.139  33.277  1.00  0.82           H  
ATOM   4870 1HG2 THR A 316       2.832   3.945  34.175  1.00  0.82           H  
ATOM   4871 2HG2 THR A 316       2.120   5.549  33.970  1.00  0.82           H  
ATOM   4872 3HG2 THR A 316       1.239   4.293  34.864  1.00  0.82           H  
ATOM   4873  N   ALA A 317      -1.710   3.215  33.394  1.00  0.89           N  
ATOM   4874  CA  ALA A 317      -2.494   2.665  34.505  1.00  0.89           C  
ATOM   4875  C   ALA A 317      -1.582   2.284  35.662  1.00  0.89           C  
ATOM   4876  O   ALA A 317      -1.971   2.326  36.831  1.00  0.89           O  
ATOM   4877  CB  ALA A 317      -3.265   1.444  34.085  1.00  0.89           C  
ATOM   4878  H   ALA A 317      -1.651   2.722  32.506  1.00  0.89           H  
ATOM   4879  HA  ALA A 317      -3.183   3.428  34.849  1.00  0.89           H  
ATOM   4880 1HB  ALA A 317      -3.833   1.065  34.926  1.00  0.89           H  
ATOM   4881 2HB  ALA A 317      -3.935   1.697  33.264  1.00  0.89           H  
ATOM   4882 3HB  ALA A 317      -2.558   0.694  33.769  1.00  0.89           H  
ATOM   4883  N   THR A 318      -0.392   1.815  35.306  1.00  0.97           N  
ATOM   4884  CA  THR A 318       0.592   1.365  36.266  1.00  0.97           C  
ATOM   4885  C   THR A 318       1.991   1.498  35.658  1.00  0.97           C  
ATOM   4886  O   THR A 318       2.172   1.145  34.497  1.00  0.97           O  
ATOM   4887  CB  THR A 318       0.301  -0.106  36.596  1.00  0.97           C  
ATOM   4888  CG2 THR A 318       0.320  -0.909  35.312  1.00  0.97           C  
ATOM   4889  OG1 THR A 318       1.277  -0.613  37.509  1.00  0.97           O  
ATOM   4890  H   THR A 318      -0.134   1.853  34.324  1.00  0.97           H  
ATOM   4891  HA  THR A 318       0.485   1.975  37.159  1.00  0.97           H  
ATOM   4892  HB  THR A 318      -0.686  -0.187  37.054  1.00  0.97           H  
ATOM   4893  HG1 THR A 318       2.173  -0.490  37.134  1.00  0.97           H  
ATOM   4894 1HG2 THR A 318       0.097  -1.931  35.545  1.00  0.97           H  
ATOM   4895 2HG2 THR A 318      -0.431  -0.525  34.622  1.00  0.97           H  
ATOM   4896 3HG2 THR A 318       1.305  -0.840  34.847  1.00  0.97           H  
ATOM   4897  N   PRO A 319       3.007   1.953  36.386  1.00  1.04           N  
ATOM   4898  CA  PRO A 319       4.388   2.021  35.955  1.00  1.04           C  
ATOM   4899  C   PRO A 319       5.031   0.641  35.967  1.00  1.04           C  
ATOM   4900  O   PRO A 319       4.556  -0.246  36.679  1.00  1.04           O  
ATOM   4901  CB  PRO A 319       4.987   3.004  36.962  1.00  1.04           C  
ATOM   4902  CG  PRO A 319       4.187   2.802  38.203  1.00  1.04           C  
ATOM   4903  CD  PRO A 319       2.772   2.508  37.722  1.00  1.04           C  
ATOM   4904  HA  PRO A 319       4.397   2.446  34.939  1.00  1.04           H  
ATOM   4905 1HB  PRO A 319       6.052   2.799  37.125  1.00  1.04           H  
ATOM   4906 2HB  PRO A 319       4.915   4.010  36.575  1.00  1.04           H  
ATOM   4907 1HG  PRO A 319       4.626   1.995  38.788  1.00  1.04           H  
ATOM   4908 2HG  PRO A 319       4.222   3.711  38.831  1.00  1.04           H  
ATOM   4909 1HD  PRO A 319       2.305   1.778  38.397  1.00  1.04           H  
ATOM   4910 2HD  PRO A 319       2.198   3.446  37.651  1.00  1.04           H  
ATOM   4911  N   PRO A 320       6.166   0.454  35.268  1.00  1.10           N  
ATOM   4912  CA  PRO A 320       6.977  -0.759  35.228  1.00  1.10           C  
ATOM   4913  C   PRO A 320       7.546  -1.141  36.597  1.00  1.10           C  
ATOM   4914  O   PRO A 320       7.954  -2.282  36.809  1.00  1.10           O  
ATOM   4915  CB  PRO A 320       8.090  -0.389  34.225  1.00  1.10           C  
ATOM   4916  CG  PRO A 320       8.134   1.121  34.221  1.00  1.10           C  
ATOM   4917  CD  PRO A 320       6.705   1.554  34.426  1.00  1.10           C  
ATOM   4918  HA  PRO A 320       6.360  -1.580  34.831  1.00  1.10           H  
ATOM   4919 1HB  PRO A 320       9.045  -0.837  34.540  1.00  1.10           H  
ATOM   4920 2HB  PRO A 320       7.858  -0.804  33.230  1.00  1.10           H  
ATOM   4921 1HG  PRO A 320       8.799   1.486  35.009  1.00  1.10           H  
ATOM   4922 2HG  PRO A 320       8.557   1.478  33.260  1.00  1.10           H  
ATOM   4923 1HD  PRO A 320       6.718   2.514  34.930  1.00  1.10           H  
ATOM   4924 2HD  PRO A 320       6.178   1.603  33.472  1.00  1.10           H  
ATOM   4925  N   GLY A 321       7.590  -0.181  37.521  1.00  1.12           N  
ATOM   4926  CA  GLY A 321       8.104  -0.417  38.865  1.00  1.12           C  
ATOM   4927  C   GLY A 321       7.042  -0.911  39.867  1.00  1.12           C  
ATOM   4928  O   GLY A 321       7.362  -1.120  41.039  1.00  1.12           O  
ATOM   4929  H   GLY A 321       7.250   0.739  37.298  1.00  1.12           H  
ATOM   4930 1HA  GLY A 321       8.914  -1.145  38.812  1.00  1.12           H  
ATOM   4931 2HA  GLY A 321       8.542   0.507  39.239  1.00  1.12           H  
ATOM   4932  N   THR A 322       5.795  -1.094  39.418  1.00  1.10           N  
ATOM   4933  CA  THR A 322       4.707  -1.536  40.296  1.00  1.10           C  
ATOM   4934  C   THR A 322       4.258  -2.960  39.982  1.00  1.10           C  
ATOM   4935  O   THR A 322       4.056  -3.335  38.829  1.00  1.10           O  
ATOM   4936  CB  THR A 322       3.527  -0.550  40.271  1.00  1.10           C  
ATOM   4937  CG2 THR A 322       2.349  -1.048  41.092  1.00  1.10           C  
ATOM   4938  OG1 THR A 322       3.968   0.714  40.785  1.00  1.10           O
[truncated: 379,983 more chars]
