# Supplementary material for: Integrative proteome-wide structural analysis and high-throughput docking identify broad-spectrum antiviral scaffolds against Zika, Yellow Fever, West Nile, Saint Louis encephalitis, and Usutu viruses
Source: Front Cell Infect Microbiol. 2026 Apr 30;16:1723132. doi: 10.3389/fcimb.2026.1723132 (PMC13171538; doi:10.3389/fcimb.2026.1723132)
Supplement: Supplementary file 4 [file DataSheet4.zip › USUV/USU_NS4a/Mol_probity_Files/USU_NS4a_1FH.pdb]

USER  MOD reduce.3.7.201124 H: found=0, std=0, add=1017, rem=0, adj=15
USER  MOD -----------------------------------------------------------------
USER  MOD scores for adjustable sidechains, with "set" totals for H,N and Q
USER  MOD "o" means original, "f" means flipped, "180deg" is methyl default
USER  MOD "!" flags a clash with an overlap of 0.40A or greater
USER  MOD flip categories: "K"=keep, "C"=clashes, "X"=uncertain, "F"=flip
USER  MOD Single : A   1 SER N   :NH3+   -176:sc=-0.00492   (180deg=-0.0133)
USER  MOD Single : A   1 SER OG  :   rot  180:sc=       0
USER  MOD Single : A  15 HIS     :     no HD1:sc=       0  X(o=0,f=-0.0028)
USER  MOD Single : A  19 LYS NZ  :NH3+    180:sc=       0   (180deg=0)
USER  MOD Single : A  20 THR OG1 :   rot   75:sc=   0.974
USER  MOD Single : A  26 THR OG1 :   rot   77:sc=   0.878
USER  MOD Single : A  28 TYR OH  :   rot  180:sc=       0
USER  MOD Single : A  32 THR OG1 :   rot  -65:sc=    1.11
USER  MOD Single : A  35 LYS NZ  :NH3+    180:sc=       0   (180deg=0)
USER  MOD Single : A  38 LYS NZ  :NH3+    180:sc=       0   (180deg=0)
USER  MOD Single : A  40 HIS     :     no HD1:sc= -0.0477  X(o=-0.048,f=-0.41)
USER  MOD Single : A  53 THR OG1 :   rot   78:sc=   0.281
USER  MOD Single : A  55 THR OG1 :   rot   79:sc=    1.01
USER  MOD Single : A  64 THR OG1 :   rot   75:sc=   0.765
USER  MOD Single : A  73 GLN     :      amide:sc=   0.927  K(o=0.93,f=-7.8!)
USER  MOD Single : A  79 LYS NZ  :NH3+   -133:sc=  -0.922!  (180deg=-1.81!)
USER  MOD Single : A  91 THR OG1 :   rot   87:sc=    1.02
USER  MOD Single : A 100 SER OG  :   rot  180:sc=  0.0969
USER  MOD Single : A 102 THR OG1 :   rot  180:sc=       0
USER  MOD Single : A 103 LYS NZ  :NH3+    180:sc=       0   (180deg=0)
USER  MOD Single : A 107 THR OG1 :   rot   73:sc=   0.253
USER  MOD Single : A 124 LYS NZ  :NH3+   -173:sc=   0.928   (180deg=0.89)
USER  MOD Single : A 125 GLN     :      amide:sc=   0.751  K(o=0.75,f=-0.0024)
USER  MOD -----------------------------------------------------------------
ATOM      1  N   SER A   1       0.897   0.471  -0.540  1.00 10.23           N
ATOM      2  CA  SER A   1       2.139   0.030  -1.151  1.00 10.23           C
ATOM      3  C   SER A   1       3.018   1.196  -1.588  1.00 10.23           C
ATOM      4  O   SER A   1       4.240   1.058  -1.649  1.00 10.23           O
ATOM      5  CB  SER A   1       1.847  -0.845  -2.352  1.00 10.23           C
ATOM      6  OG  SER A   1       1.217  -0.107  -3.359  1.00 10.23           O
ATOM      0  H1  SER A   1       0.442  -0.236  -0.248  1.00 10.23           H   new
ATOM      0  H2  SER A   1       1.078   1.010   0.145  1.00 10.23           H   new
ATOM      0  H3  SER A   1       0.409   0.909  -1.142  1.00 10.23           H   new
ATOM      0  HA  SER A   1       2.621  -0.473  -0.476  1.00 10.23           H   new
ATOM      0  HB2 SER A   1       2.673  -1.224  -2.691  1.00 10.23           H   new
ATOM      0  HB3 SER A   1       1.282  -1.588  -2.087  1.00 10.23           H   new
ATOM      0  HG  SER A   1       1.063  -0.605  -4.018  1.00 10.23           H   new
ATOM     14  N   ALA A   2       2.420   2.355  -1.887  1.00 10.01           N
ATOM     15  CA  ALA A   2       3.235   3.498  -2.300  1.00 10.01           C
ATOM     16  C   ALA A   2       2.538   4.819  -2.023  1.00 10.01           C
ATOM     17  O   ALA A   2       1.306   4.900  -2.009  1.00 10.01           O
ATOM     18  CB  ALA A   2       3.571   3.404  -3.780  1.00 10.01           C
ATOM      0  H   ALA A   2       1.572   2.496  -1.858  1.00 10.01           H   new
ATOM      0  HA  ALA A   2       4.052   3.471  -1.777  1.00 10.01           H   new
ATOM      0  HB1 ALA A   2       4.111   4.167  -4.039  1.00 10.01           H   new
ATOM      0  HB2 ALA A   2       4.066   2.587  -3.948  1.00 10.01           H   new
ATOM      0  HB3 ALA A   2       2.751   3.398  -4.298  1.00 10.01           H   new
ATOM     24  N   VAL A   3       3.344   5.866  -1.891  1.00  9.76           N
ATOM     25  CA  VAL A   3       2.844   7.211  -1.651  1.00  9.76           C
ATOM     26  C   VAL A   3       1.960   7.730  -2.768  1.00  9.76           C
ATOM     27  O   VAL A   3       0.959   8.380  -2.490  1.00  9.76           O
ATOM     28  CB  VAL A   3       4.000   8.185  -1.430  1.00  9.76           C
ATOM     29  CG1 VAL A   3       3.464   9.608  -1.384  1.00  9.76           C
ATOM     30  CG2 VAL A   3       4.701   7.825  -0.134  1.00  9.76           C
ATOM      0  H   VAL A   3       4.201   5.815  -1.939  1.00  9.76           H   new
ATOM      0  HA  VAL A   3       2.298   7.152  -0.852  1.00  9.76           H   new
ATOM      0  HB  VAL A   3       4.637   8.125  -2.159  1.00  9.76           H   new
ATOM      0 HG11 VAL A   3       4.198  10.226  -1.244  1.00  9.76           H   new
ATOM      0 HG12 VAL A   3       3.023   9.815  -2.223  1.00  9.76           H   new
ATOM      0 HG13 VAL A   3       2.828   9.691  -0.656  1.00  9.76           H   new
ATOM      0 HG21 VAL A   3       5.438   8.438   0.017  1.00  9.76           H   new
ATOM      0 HG22 VAL A   3       4.073   7.888   0.602  1.00  9.76           H   new
ATOM      0 HG23 VAL A   3       5.041   6.919  -0.191  1.00  9.76           H   new
ATOM     40  N   GLY A   4       2.332   7.470  -4.022  1.00  9.49           N
ATOM     41  CA  GLY A   4       1.535   7.935  -5.158  1.00  9.49           C
ATOM     42  C   GLY A   4       0.085   7.488  -4.998  1.00  9.49           C
ATOM     43  O   GLY A   4      -0.841   8.295  -5.078  1.00  9.49           O
ATOM      0  H   GLY A   4       3.038   7.028  -4.236  1.00  9.49           H   new
ATOM      0  HA2 GLY A   4       1.578   8.902  -5.218  1.00  9.49           H   new
ATOM      0  HA3 GLY A   4       1.900   7.583  -5.985  1.00  9.49           H   new
ATOM     47  N   PHE A   5      -0.104   6.195  -4.765  1.00  9.20           N
ATOM     48  CA  PHE A   5      -1.427   5.623  -4.564  1.00  9.20           C
ATOM     49  C   PHE A   5      -2.144   6.318  -3.421  1.00  9.20           C
ATOM     50  O   PHE A   5      -3.319   6.679  -3.539  1.00  9.20           O
ATOM     51  CB  PHE A   5      -1.317   4.129  -4.304  1.00  9.20           C
ATOM     52  CG  PHE A   5      -2.594   3.443  -3.969  1.00  9.20           C
ATOM     53  CD1 PHE A   5      -3.535   3.159  -4.946  1.00  9.20           C
ATOM     54  CD2 PHE A   5      -2.836   3.037  -2.673  1.00  9.20           C
ATOM     55  CE1 PHE A   5      -4.699   2.491  -4.626  1.00  9.20           C
ATOM     56  CE2 PHE A   5      -3.982   2.363  -2.355  1.00  9.20           C
ATOM     57  CZ  PHE A   5      -4.922   2.091  -3.331  1.00  9.20           C
ATOM      0  H   PHE A   5       0.536   5.622  -4.719  1.00  9.20           H   new
ATOM      0  HA  PHE A   5      -1.949   5.758  -5.370  1.00  9.20           H   new
ATOM      0  HB2 PHE A   5      -0.937   3.707  -5.090  1.00  9.20           H   new
ATOM      0  HB3 PHE A   5      -0.691   3.988  -3.576  1.00  9.20           H   new
ATOM      0  HD1 PHE A   5      -3.381   3.421  -5.825  1.00  9.20           H   new
ATOM      0  HD2 PHE A   5      -2.213   3.224  -2.008  1.00  9.20           H   new
ATOM      0  HE1 PHE A   5      -5.331   2.312  -5.285  1.00  9.20           H   new
ATOM      0  HE2 PHE A   5      -4.130   2.087  -1.479  1.00  9.20           H   new
ATOM      0  HZ  PHE A   5      -5.704   1.638  -3.111  1.00  9.20           H   new
ATOM     67  N   LEU A   6      -1.450   6.485  -2.300  1.00  8.87           N
ATOM     68  CA  LEU A   6      -2.079   7.111  -1.154  1.00  8.87           C
ATOM     69  C   LEU A   6      -2.495   8.556  -1.466  1.00  8.87           C
ATOM     70  O   LEU A   6      -3.564   8.997  -1.030  1.00  8.87           O
ATOM     71  CB  LEU A   6      -1.112   7.082   0.021  1.00  8.87           C
ATOM     72  CG  LEU A   6      -0.819   5.686   0.548  1.00  8.87           C
ATOM     73  CD1 LEU A   6       0.272   5.770   1.600  1.00  8.87           C
ATOM     74  CD2 LEU A   6      -2.098   5.072   1.083  1.00  8.87           C
ATOM      0  H   LEU A   6      -0.631   6.247  -2.187  1.00  8.87           H   new
ATOM      0  HA  LEU A   6      -2.883   6.617  -0.930  1.00  8.87           H   new
ATOM      0  HB2 LEU A   6      -0.278   7.497  -0.248  1.00  8.87           H   new
ATOM      0  HB3 LEU A   6      -1.477   7.619   0.741  1.00  8.87           H   new
ATOM      0  HG  LEU A   6      -0.497   5.109  -0.162  1.00  8.87           H   new
ATOM      0 HD11 LEU A   6       0.463   4.882   1.940  1.00  8.87           H   new
ATOM      0 HD12 LEU A   6       1.075   6.144   1.205  1.00  8.87           H   new
ATOM      0 HD13 LEU A   6      -0.024   6.338   2.329  1.00  8.87           H   new
ATOM      0 HD21 LEU A   6      -1.913   4.181   1.420  1.00  8.87           H   new
ATOM      0 HD22 LEU A   6      -2.446   5.623   1.801  1.00  8.87           H   new
ATOM      0 HD23 LEU A   6      -2.754   5.018   0.371  1.00  8.87           H   new
ATOM     86  N   GLU A   7      -1.675   9.294  -2.232  1.00  8.48           N
ATOM     87  CA  GLU A   7      -2.039  10.660  -2.611  1.00  8.48           C
ATOM     88  C   GLU A   7      -3.325  10.643  -3.419  1.00  8.48           C
ATOM     89  O   GLU A   7      -4.216  11.472  -3.201  1.00  8.48           O
ATOM     90  CB  GLU A   7      -0.933  11.372  -3.404  1.00  8.48           C
ATOM     91  CG  GLU A   7      -1.311  12.824  -3.798  1.00  8.48           C
ATOM     92  CD  GLU A   7      -0.203  13.627  -4.484  1.00  8.48           C
ATOM     93  OE1 GLU A   7       0.894  13.139  -4.611  1.00  8.48           O
ATOM     94  OE2 GLU A   7      -0.488  14.737  -4.901  1.00  8.48           O1-
ATOM      0  H   GLU A   7      -0.917   9.023  -2.535  1.00  8.48           H   new
ATOM      0  HA  GLU A   7      -2.166  11.160  -1.790  1.00  8.48           H   new
ATOM      0  HB2 GLU A   7      -0.120  11.387  -2.875  1.00  8.48           H   new
ATOM      0  HB3 GLU A   7      -0.739  10.864  -4.207  1.00  8.48           H   new
ATOM      0  HG2 GLU A   7      -2.080  12.793  -4.388  1.00  8.48           H   new
ATOM      0  HG3 GLU A   7      -1.586  13.299  -2.998  1.00  8.48           H   new
ATOM    101  N   VAL A   8      -3.443   9.672  -4.328  1.00  8.00           N
ATOM    102  CA  VAL A   8      -4.641   9.562  -5.137  1.00  8.00           C
ATOM    103  C   VAL A   8      -5.847   9.315  -4.257  1.00  8.00           C
ATOM    104  O   VAL A   8      -6.875   9.974  -4.426  1.00  8.00           O
ATOM    105  CB  VAL A   8      -4.518   8.434  -6.172  1.00  8.00           C
ATOM    106  CG1 VAL A   8      -5.863   8.201  -6.838  1.00  8.00           C
ATOM    107  CG2 VAL A   8      -3.474   8.819  -7.203  1.00  8.00           C
ATOM      0  H   VAL A   8      -2.843   9.076  -4.485  1.00  8.00           H   new
ATOM      0  HA  VAL A   8      -4.753  10.400  -5.612  1.00  8.00           H   new
ATOM      0  HB  VAL A   8      -4.245   7.612  -5.735  1.00  8.00           H   new
ATOM      0 HG11 VAL A   8      -5.782   7.488  -7.491  1.00  8.00           H   new
ATOM      0 HG12 VAL A   8      -6.518   7.951  -6.167  1.00  8.00           H   new
ATOM      0 HG13 VAL A   8      -6.150   9.014  -7.282  1.00  8.00           H   new
ATOM      0 HG21 VAL A   8      -3.391   8.110  -7.860  1.00  8.00           H   new
ATOM      0 HG22 VAL A   8      -3.743   9.640  -7.645  1.00  8.00           H   new
ATOM      0 HG23 VAL A   8      -2.620   8.954  -6.764  1.00  8.00           H   new
ATOM    117  N   LEU A   9      -5.720   8.411  -3.286  1.00  7.41           N
ATOM    118  CA  LEU A   9      -6.844   8.155  -2.403  1.00  7.41           C
ATOM    119  C   LEU A   9      -7.198   9.402  -1.605  1.00  7.41           C
ATOM    120  O   LEU A   9      -8.370   9.693  -1.381  1.00  7.41           O
ATOM    121  CB  LEU A   9      -6.532   7.044  -1.406  1.00  7.41           C
ATOM    122  CG  LEU A   9      -6.365   5.653  -1.953  1.00  7.41           C
ATOM    123  CD1 LEU A   9      -5.990   4.765  -0.800  1.00  7.41           C
ATOM    124  CD2 LEU A   9      -7.632   5.208  -2.632  1.00  7.41           C
ATOM      0  H   LEU A   9      -5.012   7.950  -3.128  1.00  7.41           H   new
ATOM      0  HA  LEU A   9      -7.585   7.890  -2.969  1.00  7.41           H   new
ATOM      0  HB2 LEU A   9      -5.717   7.282  -0.937  1.00  7.41           H   new
ATOM      0  HB3 LEU A   9      -7.243   7.024  -0.747  1.00  7.41           H   new
ATOM      0  HG  LEU A   9      -5.668   5.615  -2.626  1.00  7.41           H   new
ATOM      0 HD11 LEU A   9      -5.873   3.855  -1.116  1.00  7.41           H   new
ATOM      0 HD12 LEU A   9      -5.161   5.079  -0.406  1.00  7.41           H   new
ATOM      0 HD13 LEU A   9      -6.693   4.787  -0.132  1.00  7.41           H   new
ATOM      0 HD21 LEU A   9      -7.514   4.311  -2.981  1.00  7.41           H   new
ATOM      0 HD22 LEU A   9      -8.361   5.213  -1.992  1.00  7.41           H   new
ATOM      0 HD23 LEU A   9      -7.839   5.814  -3.361  1.00  7.41           H   new
ATOM    136  N   GLY A  10      -6.183  10.156  -1.180  1.00  6.68           N
ATOM    137  CA  GLY A  10      -6.402  11.376  -0.419  1.00  6.68           C
ATOM    138  C   GLY A  10      -7.189  12.414  -1.216  1.00  6.68           C
ATOM    139  O   GLY A  10      -8.059  13.094  -0.671  1.00  6.68           O
ATOM      0  H   GLY A  10      -5.356   9.973  -1.326  1.00  6.68           H   new
ATOM      0  HA2 GLY A  10      -6.881  11.165   0.398  1.00  6.68           H   new
ATOM      0  HA3 GLY A  10      -5.547  11.751  -0.157  1.00  6.68           H   new
ATOM    143  N   ARG A  11      -6.885  12.524  -2.512  1.00  5.88           N
ATOM    144  CA  ARG A  11      -7.554  13.461  -3.413  1.00  5.88           C
ATOM    145  C   ARG A  11      -8.886  12.934  -3.949  1.00  5.88           C
ATOM    146  O   ARG A  11      -9.777  13.710  -4.302  1.00  5.88           O
ATOM    147  CB  ARG A  11      -6.656  13.777  -4.595  1.00  5.88           C
ATOM    148  CG  ARG A  11      -5.404  14.589  -4.275  1.00  5.88           C
ATOM    149  CD  ARG A  11      -4.616  14.868  -5.509  1.00  5.88           C
ATOM    150  NE  ARG A  11      -3.377  15.589  -5.231  1.00  5.88           N
ATOM    151  CZ  ARG A  11      -3.261  16.912  -5.095  1.00  5.88           C
ATOM    152  NH1 ARG A  11      -4.308  17.708  -5.202  1.00  5.88           N1+
ATOM    153  NH2 ARG A  11      -2.064  17.388  -4.852  1.00  5.88           N
ATOM      0  H   ARG A  11      -6.278  12.050  -2.895  1.00  5.88           H   new
ATOM      0  HA  ARG A  11      -7.736  14.256  -2.888  1.00  5.88           H   new
ATOM      0  HB2 ARG A  11      -6.384  12.942  -5.006  1.00  5.88           H   new
ATOM      0  HB3 ARG A  11      -7.176  14.262  -5.255  1.00  5.88           H   new
ATOM      0  HG2 ARG A  11      -5.656  15.425  -3.853  1.00  5.88           H   new
ATOM      0  HG3 ARG A  11      -4.854  14.105  -3.639  1.00  5.88           H   new
ATOM      0  HD2 ARG A  11      -4.407  14.031  -5.952  1.00  5.88           H   new
ATOM      0  HD3 ARG A  11      -5.157  15.387  -6.124  1.00  5.88           H   new
ATOM      0  HE  ARG A  11      -2.660  15.121  -5.148  1.00  5.88           H   new
ATOM      0 HH11 ARG A  11      -5.085  17.377  -5.363  1.00  5.88           H   new
ATOM      0 HH12 ARG A  11      -4.213  18.558  -5.111  1.00  5.88           H   new
ATOM      0 HH21 ARG A  11      -1.394  16.853  -4.787  1.00  5.88           H   new
ATOM      0 HH22 ARG A  11      -1.949  18.235  -4.758  1.00  5.88           H   new
ATOM    167  N   MET A  12      -9.035  11.616  -4.009  1.00  5.06           N
ATOM    168  CA  MET A  12     -10.228  11.001  -4.566  1.00  5.06           C
ATOM    169  C   MET A  12     -11.557  11.643  -4.121  1.00  5.06           C
ATOM    170  O   MET A  12     -12.358  11.953  -5.004  1.00  5.06           O
ATOM    171  CB  MET A  12     -10.167   9.480  -4.388  1.00  5.06           C
ATOM    172  CG  MET A  12     -11.286   8.697  -4.992  1.00  5.06           C
ATOM    173  SD  MET A  12     -11.035   6.941  -4.722  1.00  5.06           S
ATOM    174  CE  MET A  12      -9.529   6.723  -5.670  1.00  5.06           C
ATOM      0  H   MET A  12      -8.447  11.055  -3.728  1.00  5.06           H   new
ATOM      0  HA  MET A  12     -10.226  11.186  -5.518  1.00  5.06           H   new
ATOM      0  HB2 MET A  12      -9.333   9.162  -4.768  1.00  5.06           H   new
ATOM      0  HB3 MET A  12     -10.138   9.286  -3.438  1.00  5.06           H   new
ATOM      0  HG2 MET A  12     -12.130   8.973  -4.601  1.00  5.06           H   new
ATOM      0  HG3 MET A  12     -11.340   8.880  -5.943  1.00  5.06           H   new
ATOM      0  HE1 MET A  12      -9.250   5.795  -5.625  1.00  5.06           H   new
ATOM      0  HE2 MET A  12      -9.690   6.967  -6.595  1.00  5.06           H   new
ATOM      0  HE3 MET A  12      -8.831   7.288  -5.304  1.00  5.06           H   new
ATOM    184  N   PRO A  13     -11.862  11.857  -2.812  1.00  4.28           N
ATOM    185  CA  PRO A  13     -13.090  12.481  -2.330  1.00  4.28           C
ATOM    186  C   PRO A  13     -13.312  13.900  -2.866  1.00  4.28           C
ATOM    187  O   PRO A  13     -14.450  14.374  -2.910  1.00  4.28           O
ATOM    188  CB  PRO A  13     -12.867  12.538  -0.814  1.00  4.28           C
ATOM    189  CG  PRO A  13     -11.891  11.441  -0.530  1.00  4.28           C
ATOM    190  CD  PRO A  13     -10.972  11.434  -1.716  1.00  4.28           C
ATOM      0  HA  PRO A  13     -13.872  11.984  -2.617  1.00  4.28           H   new
ATOM      0  HB2 PRO A  13     -12.516  13.400  -0.542  1.00  4.28           H   new
ATOM      0  HB3 PRO A  13     -13.697  12.404  -0.331  1.00  4.28           H   new
ATOM      0  HG2 PRO A  13     -11.404  11.607   0.292  1.00  4.28           H   new
ATOM      0  HG3 PRO A  13     -12.340  10.587  -0.427  1.00  4.28           H   new
ATOM      0  HD2 PRO A  13     -10.227  12.045  -1.599  1.00  4.28           H   new
ATOM      0  HD3 PRO A  13     -10.595  10.555  -1.876  1.00  4.28           H   new
ATOM    198  N   GLU A  14     -12.242  14.587  -3.283  1.00  3.57           N
ATOM    199  CA  GLU A  14     -12.383  15.941  -3.800  1.00  3.57           C
ATOM    200  C   GLU A  14     -12.838  15.849  -5.238  1.00  3.57           C
ATOM    201  O   GLU A  14     -13.643  16.655  -5.715  1.00  3.57           O
ATOM    202  CB  GLU A  14     -11.059  16.709  -3.710  1.00  3.57           C
ATOM    203  CG  GLU A  14     -10.580  16.987  -2.289  1.00  3.57           C
ATOM    204  CD  GLU A  14      -9.260  17.733  -2.237  1.00  3.57           C
ATOM    205  OE1 GLU A  14      -8.631  17.874  -3.262  1.00  3.57           O
ATOM    206  OE2 GLU A  14      -8.890  18.171  -1.172  1.00  3.57           O1-
ATOM      0  H   GLU A  14     -11.437  14.286  -3.273  1.00  3.57           H   new
ATOM      0  HA  GLU A  14     -13.034  16.425  -3.269  1.00  3.57           H   new
ATOM      0  HB2 GLU A  14     -10.374  16.205  -4.176  1.00  3.57           H   new
ATOM      0  HB3 GLU A  14     -11.157  17.554  -4.177  1.00  3.57           H   new
ATOM      0  HG2 GLU A  14     -11.255  17.504  -1.822  1.00  3.57           H   new
ATOM      0  HG3 GLU A  14     -10.488  16.146  -1.815  1.00  3.57           H   new
ATOM    213  N   HIS A  15     -12.342  14.826  -5.928  1.00  2.98           N
ATOM    214  CA  HIS A  15     -12.712  14.626  -7.318  1.00  2.98           C
ATOM    215  C   HIS A  15     -14.146  14.112  -7.356  1.00  2.98           C
ATOM    216  O   HIS A  15     -14.963  14.554  -8.169  1.00  2.98           O
ATOM    217  CB  HIS A  15     -11.761  13.633  -8.000  1.00  2.98           C
ATOM    218  CG  HIS A  15     -10.357  14.161  -8.196  1.00  2.98           C
ATOM    219  CD2 HIS A  15      -9.174  13.778  -7.655  1.00  2.98           C
ATOM    220  ND1 HIS A  15     -10.067  15.204  -9.052  1.00  2.98           N
ATOM    221  CE1 HIS A  15      -8.766  15.444  -9.026  1.00  2.98           C
ATOM    222  NE2 HIS A  15      -8.198  14.593  -8.191  1.00  2.98           N
ATOM      0  H   HIS A  15     -11.795  14.243  -5.611  1.00  2.98           H   new
ATOM      0  HA  HIS A  15     -12.646  15.464  -7.801  1.00  2.98           H   new
ATOM      0  HB2 HIS A  15     -11.720  12.822  -7.470  1.00  2.98           H   new
ATOM      0  HB3 HIS A  15     -12.128  13.389  -8.864  1.00  2.98           H   new
ATOM      0  HD2 HIS A  15      -9.045  13.094  -7.038  1.00  2.98           H   new
ATOM      0  HE1 HIS A  15      -8.325  16.102  -9.514  1.00  2.98           H   new
ATOM      0  HE2 HIS A  15      -7.358  14.553  -8.011  1.00  2.98           H   new
ATOM    230  N   PHE A  16     -14.469  13.219  -6.414  1.00  2.50           N
ATOM    231  CA  PHE A  16     -15.811  12.675  -6.294  1.00  2.50           C
ATOM    232  C   PHE A  16     -16.803  13.796  -6.040  1.00  2.50           C
ATOM    233  O   PHE A  16     -17.802  13.935  -6.761  1.00  2.50           O
ATOM    234  CB  PHE A  16     -15.888  11.700  -5.123  1.00  2.50           C
ATOM    235  CG  PHE A  16     -17.259  11.134  -4.887  1.00  2.50           C
ATOM    236  CD1 PHE A  16     -17.718  10.059  -5.626  1.00  2.50           C
ATOM    237  CD2 PHE A  16     -18.104  11.690  -3.932  1.00  2.50           C
ATOM    238  CE1 PHE A  16     -18.978   9.545  -5.411  1.00  2.50           C
ATOM    239  CE2 PHE A  16     -19.371  11.179  -3.725  1.00  2.50           C
ATOM    240  CZ  PHE A  16     -19.807  10.101  -4.466  1.00  2.50           C
ATOM      0  H   PHE A  16     -13.913  12.917  -5.832  1.00  2.50           H   new
ATOM      0  HA  PHE A  16     -16.024  12.215  -7.121  1.00  2.50           H   new
ATOM      0  HB2 PHE A  16     -15.270  10.970  -5.281  1.00  2.50           H   new
ATOM      0  HB3 PHE A  16     -15.592  12.152  -4.318  1.00  2.50           H   new
ATOM      0  HD1 PHE A  16     -17.171   9.679  -6.275  1.00  2.50           H   new
ATOM      0  HD2 PHE A  16     -17.813  12.414  -3.427  1.00  2.50           H   new
ATOM      0  HE1 PHE A  16     -19.270   8.816  -5.909  1.00  2.50           H   new
ATOM      0  HE2 PHE A  16     -19.929  11.562  -3.087  1.00  2.50           H   new
ATOM      0  HZ  PHE A  16     -20.658   9.752  -4.327  1.00  2.50           H   new
ATOM    250  N   ALA A  17     -16.531  14.605  -5.004  1.00  2.13           N
ATOM    251  CA  ALA A  17     -17.409  15.700  -4.646  1.00  2.13           C
ATOM    252  C   ALA A  17     -17.531  16.696  -5.776  1.00  2.13           C
ATOM    253  O   ALA A  17     -18.629  17.161  -6.072  1.00  2.13           O
ATOM    254  CB  ALA A  17     -16.895  16.397  -3.407  1.00  2.13           C
ATOM      0  H   ALA A  17     -15.837  14.526  -4.502  1.00  2.13           H   new
ATOM      0  HA  ALA A  17     -18.288  15.330  -4.468  1.00  2.13           H   new
ATOM      0  HB1 ALA A  17     -17.490  17.128  -3.176  1.00  2.13           H   new
ATOM      0  HB2 ALA A  17     -16.859  15.765  -2.672  1.00  2.13           H   new
ATOM      0  HB3 ALA A  17     -16.006  16.746  -3.577  1.00  2.13           H   new
ATOM    260  N   GLY A  18     -16.423  16.978  -6.464  1.00  1.84           N
ATOM    261  CA  GLY A  18     -16.446  17.908  -7.575  1.00  1.84           C
ATOM    262  C   GLY A  18     -17.441  17.443  -8.622  1.00  1.84           C
ATOM    263  O   GLY A  18     -18.382  18.165  -8.960  1.00  1.84           O
ATOM      0  H   GLY A  18     -15.651  16.637  -6.298  1.00  1.84           H   new
ATOM      0  HA2 GLY A  18     -16.687  18.793  -7.260  1.00  1.84           H   new
ATOM      0  HA3 GLY A  18     -15.561  17.977  -7.967  1.00  1.84           H   new
ATOM    267  N   LYS A  19     -17.262  16.213  -9.103  1.00  1.64           N
ATOM    268  CA  LYS A  19     -18.131  15.664 -10.134  1.00  1.64           C
ATOM    269  C   LYS A  19     -19.582  15.569  -9.674  1.00  1.64           C
ATOM    270  O   LYS A  19     -20.507  15.837 -10.448  1.00  1.64           O
ATOM    271  CB  LYS A  19     -17.625  14.283 -10.534  1.00  1.64           C
ATOM    272  CG  LYS A  19     -16.322  14.292 -11.310  1.00  1.64           C
ATOM    273  CD  LYS A  19     -15.864  12.881 -11.632  1.00  1.64           C
ATOM    274  CE  LYS A  19     -14.549  12.888 -12.397  1.00  1.64           C
ATOM    275  NZ  LYS A  19     -14.075  11.508 -12.693  1.00  1.64           N1+
ATOM      0  H   LYS A  19     -16.639  15.681  -8.842  1.00  1.64           H   new
ATOM      0  HA  LYS A  19     -18.108  16.266 -10.895  1.00  1.64           H   new
ATOM      0  HB2 LYS A  19     -17.507  13.749  -9.733  1.00  1.64           H   new
ATOM      0  HB3 LYS A  19     -18.304  13.845 -11.070  1.00  1.64           H   new
ATOM      0  HG2 LYS A  19     -16.436  14.793 -12.133  1.00  1.64           H   new
ATOM      0  HG3 LYS A  19     -15.638  14.747 -10.793  1.00  1.64           H   new
ATOM      0  HD2 LYS A  19     -15.760  12.377 -10.810  1.00  1.64           H   new
ATOM      0  HD3 LYS A  19     -16.544  12.430 -12.157  1.00  1.64           H   new
ATOM      0  HE2 LYS A  19     -14.660  13.377 -13.227  1.00  1.64           H   new
ATOM      0  HE3 LYS A  19     -13.876  13.357 -11.879  1.00  1.64           H   new
ATOM      0  HZ1 LYS A  19     -13.306  11.547 -13.140  1.00  1.64           H   new
ATOM      0  HZ2 LYS A  19     -13.952  11.066 -11.930  1.00  1.64           H   new
ATOM      0  HZ3 LYS A  19     -14.683  11.084 -13.186  1.00  1.64           H   new
ATOM    289  N   THR A  20     -19.788  15.227  -8.405  1.00  1.48           N
ATOM    290  CA  THR A  20     -21.127  15.107  -7.861  1.00  1.48           C
ATOM    291  C   THR A  20     -21.823  16.467  -7.878  1.00  1.48           C
ATOM    292  O   THR A  20     -22.984  16.580  -8.288  1.00  1.48           O
ATOM    293  CB  THR A  20     -21.068  14.562  -6.427  1.00  1.48           C
ATOM    294  CG2 THR A  20     -22.455  14.436  -5.854  1.00  1.48           C
ATOM    295  OG1 THR A  20     -20.443  13.269  -6.437  1.00  1.48           O
ATOM      0  H   THR A  20     -19.159  15.060  -7.843  1.00  1.48           H   new
ATOM      0  HA  THR A  20     -21.634  14.488  -8.410  1.00  1.48           H   new
ATOM      0  HB  THR A  20     -20.556  15.177  -5.879  1.00  1.48           H   new
ATOM      0  HG1 THR A  20     -19.615  13.359  -6.548  1.00  1.48           H   new
ATOM      0 HG21 THR A  20     -22.401  14.091  -4.949  1.00  1.48           H   new
ATOM      0 HG22 THR A  20     -22.881  15.307  -5.843  1.00  1.48           H   new
ATOM      0 HG23 THR A  20     -22.977  13.828  -6.401  1.00  1.48           H   new
ATOM    303  N   ARG A  21     -21.106  17.505  -7.446  1.00  1.37           N
ATOM    304  CA  ARG A  21     -21.633  18.858  -7.417  1.00  1.37           C
ATOM    305  C   ARG A  21     -21.913  19.364  -8.826  1.00  1.37           C
ATOM    306  O   ARG A  21     -22.947  19.989  -9.065  1.00  1.37           O
ATOM    307  CB  ARG A  21     -20.648  19.767  -6.709  1.00  1.37           C
ATOM    308  CG  ARG A  21     -20.549  19.520  -5.207  1.00  1.37           C
ATOM    309  CD  ARG A  21     -19.417  20.251  -4.591  1.00  1.37           C
ATOM    310  NE  ARG A  21     -19.309  19.974  -3.163  1.00  1.37           N
ATOM    311  CZ  ARG A  21     -18.224  20.238  -2.410  1.00  1.37           C
ATOM    312  NH1 ARG A  21     -17.159  20.781  -2.956  1.00  1.37           N1+
ATOM    313  NH2 ARG A  21     -18.228  19.947  -1.121  1.00  1.37           N
ATOM      0  H   ARG A  21     -20.297  17.438  -7.161  1.00  1.37           H   new
ATOM      0  HA  ARG A  21     -22.473  18.858  -6.932  1.00  1.37           H   new
ATOM      0  HB2 ARG A  21     -19.771  19.650  -7.106  1.00  1.37           H   new
ATOM      0  HB3 ARG A  21     -20.907  20.690  -6.860  1.00  1.37           H   new
ATOM      0  HG2 ARG A  21     -21.377  19.792  -4.781  1.00  1.37           H   new
ATOM      0  HG3 ARG A  21     -20.445  18.570  -5.044  1.00  1.37           H   new
ATOM      0  HD2 ARG A  21     -18.591  20.000  -5.033  1.00  1.37           H   new
ATOM      0  HD3 ARG A  21     -19.534  21.204  -4.728  1.00  1.37           H   new
ATOM      0  HE  ARG A  21     -19.987  19.616  -2.774  1.00  1.37           H   new
ATOM      0 HH11 ARG A  21     -17.154  20.968  -3.795  1.00  1.37           H   new
ATOM      0 HH12 ARG A  21     -16.467  20.949  -2.474  1.00  1.37           H   new
ATOM      0 HH21 ARG A  21     -18.923  19.589  -0.763  1.00  1.37           H   new
ATOM      0 HH22 ARG A  21     -17.535  20.115  -0.640  1.00  1.37           H   new
ATOM    327  N   GLU A  22     -21.026  19.056  -9.782  1.00  1.29           N
ATOM    328  CA  GLU A  22     -21.269  19.483 -11.152  1.00  1.29           C
ATOM    329  C   GLU A  22     -22.526  18.801 -11.688  1.00  1.29           C
ATOM    330  O   GLU A  22     -23.349  19.431 -12.370  1.00  1.29           O
ATOM    331  CB  GLU A  22     -20.062  19.183 -12.053  1.00  1.29           C
ATOM    332  CG  GLU A  22     -18.826  20.062 -11.787  1.00  1.29           C
ATOM    333  CD  GLU A  22     -17.634  19.711 -12.661  1.00  1.29           C
ATOM    334  OE1 GLU A  22     -17.713  18.756 -13.400  1.00  1.29           O
ATOM    335  OE2 GLU A  22     -16.646  20.406 -12.586  1.00  1.29           O1-
ATOM      0  H   GLU A  22     -20.299  18.613  -9.657  1.00  1.29           H   new
ATOM      0  HA  GLU A  22     -21.402  20.444 -11.156  1.00  1.29           H   new
ATOM      0  HB2 GLU A  22     -19.812  18.253 -11.939  1.00  1.29           H   new
ATOM      0  HB3 GLU A  22     -20.329  19.294 -12.979  1.00  1.29           H   new
ATOM      0  HG2 GLU A  22     -19.062  20.992 -11.932  1.00  1.29           H   new
ATOM      0  HG3 GLU A  22     -18.571  19.976 -10.855  1.00  1.29           H   new
ATOM    342  N   ALA A  23     -22.708  17.514 -11.348  1.00  1.22           N
ATOM    343  CA  ALA A  23     -23.896  16.809 -11.791  1.00  1.22           C
ATOM    344  C   ALA A  23     -25.133  17.486 -11.220  1.00  1.22           C
ATOM    345  O   ALA A  23     -26.101  17.738 -11.943  1.00  1.22           O
ATOM    346  CB  ALA A  23     -23.843  15.349 -11.358  1.00  1.22           C
ATOM      0  H   ALA A  23     -22.162  17.050 -10.872  1.00  1.22           H   new
ATOM      0  HA  ALA A  23     -23.937  16.836 -12.760  1.00  1.22           H   new
ATOM      0  HB1 ALA A  23     -24.643  14.892 -11.661  1.00  1.22           H   new
ATOM      0  HB2 ALA A  23     -23.062  14.924 -11.746  1.00  1.22           H   new
ATOM      0  HB3 ALA A  23     -23.790  15.300 -10.391  1.00  1.22           H   new
ATOM    352  N   PHE A  24     -25.072  17.858  -9.936  1.00  1.16           N
ATOM    353  CA  PHE A  24     -26.195  18.536  -9.308  1.00  1.16           C
ATOM    354  C   PHE A  24     -26.528  19.842  -9.992  1.00  1.16           C
ATOM    355  O   PHE A  24     -27.685  20.072 -10.351  1.00  1.16           O
ATOM    356  CB  PHE A  24     -25.961  18.839  -7.833  1.00  1.16           C
ATOM    357  CG  PHE A  24     -27.117  19.659  -7.290  1.00  1.16           C
ATOM    358  CD1 PHE A  24     -28.321  19.059  -6.947  1.00  1.16           C
ATOM    359  CD2 PHE A  24     -27.012  21.045  -7.163  1.00  1.16           C
ATOM    360  CE1 PHE A  24     -29.386  19.821  -6.486  1.00  1.16           C
ATOM    361  CE2 PHE A  24     -28.072  21.803  -6.707  1.00  1.16           C
ATOM    362  CZ  PHE A  24     -29.260  21.191  -6.368  1.00  1.16           C
ATOM      0  H   PHE A  24     -24.395  17.726  -9.422  1.00  1.16           H   new
ATOM      0  HA  PHE A  24     -26.933  17.912  -9.395  1.00  1.16           H   new
ATOM      0  HB2 PHE A  24     -25.877  18.012  -7.333  1.00  1.16           H   new
ATOM      0  HB3 PHE A  24     -25.128  19.324  -7.721  1.00  1.16           H   new
ATOM      0  HD1 PHE A  24     -28.415  18.137  -7.027  1.00  1.16           H   new
ATOM      0  HD2 PHE A  24     -26.214  21.465  -7.390  1.00  1.16           H   new
ATOM      0  HE1 PHE A  24     -30.187  19.408  -6.256  1.00  1.16           H   new
ATOM      0  HE2 PHE A  24     -27.985  22.726  -6.629  1.00  1.16           H   new
ATOM      0  HZ  PHE A  24     -29.975  21.700  -6.060  1.00  1.16           H   new
ATOM    372  N   ASP A  25     -25.522  20.702 -10.181  1.00  1.11           N
ATOM    373  CA  ASP A  25     -25.756  22.008 -10.784  1.00  1.11           C
ATOM    374  C   ASP A  25     -26.332  21.872 -12.185  1.00  1.11           C
ATOM    375  O   ASP A  25     -27.228  22.624 -12.582  1.00  1.11           O
ATOM    376  CB  ASP A  25     -24.454  22.818 -10.846  1.00  1.11           C
ATOM    377  CG  ASP A  25     -23.973  23.360  -9.483  1.00  1.11           C
ATOM    378  OD1 ASP A  25     -24.731  23.343  -8.539  1.00  1.11           O
ATOM    379  OD2 ASP A  25     -22.853  23.820  -9.419  1.00  1.11           O1-
ATOM      0  H   ASP A  25     -24.704  20.546  -9.967  1.00  1.11           H   new
ATOM      0  HA  ASP A  25     -26.398  22.474 -10.226  1.00  1.11           H   new
ATOM      0  HB2 ASP A  25     -23.757  22.260 -11.224  1.00  1.11           H   new
ATOM      0  HB3 ASP A  25     -24.579  23.565 -11.452  1.00  1.11           H   new
ATOM    384  N   THR A  26     -25.863  20.878 -12.929  1.00  1.07           N
ATOM    385  CA  THR A  26     -26.358  20.668 -14.270  1.00  1.07           C
ATOM    386  C   THR A  26     -27.836  20.301 -14.235  1.00  1.07           C
ATOM    387  O   THR A  26     -28.649  20.883 -14.957  1.00  1.07           O
ATOM    388  CB  THR A  26     -25.577  19.541 -14.936  1.00  1.07           C
ATOM    389  CG2 THR A  26     -26.084  19.299 -16.338  1.00  1.07           C
ATOM    390  OG1 THR A  26     -24.185  19.890 -14.984  1.00  1.07           O
ATOM      0  H   THR A  26     -25.261  20.320 -12.673  1.00  1.07           H   new
ATOM      0  HA  THR A  26     -26.245  21.488 -14.775  1.00  1.07           H   new
ATOM      0  HB  THR A  26     -25.697  18.730 -14.418  1.00  1.07           H   new
ATOM      0  HG1 THR A  26     -23.843  19.782 -14.225  1.00  1.07           H   new
ATOM      0 HG21 THR A  26     -25.577  18.580 -16.746  1.00  1.07           H   new
ATOM      0 HG22 THR A  26     -27.022  19.054 -16.305  1.00  1.07           H   new
ATOM      0 HG23 THR A  26     -25.979  20.107 -16.864  1.00  1.07           H   new
ATOM    398  N   MET A  27     -28.195  19.357 -13.360  1.00  1.04           N
ATOM    399  CA  MET A  27     -29.578  18.917 -13.256  1.00  1.04           C
ATOM    400  C   MET A  27     -30.471  20.029 -12.730  1.00  1.04           C
ATOM    401  O   MET A  27     -31.611  20.176 -13.177  1.00  1.04           O
ATOM    402  CB  MET A  27     -29.666  17.715 -12.338  1.00  1.04           C
ATOM    403  CG  MET A  27     -29.063  16.449 -12.891  1.00  1.04           C
ATOM    404  SD  MET A  27     -29.414  15.078 -11.841  1.00  1.04           S
ATOM    405  CE  MET A  27     -28.464  15.610 -10.413  1.00  1.04           C
ATOM      0  H   MET A  27     -27.651  18.964 -12.822  1.00  1.04           H   new
ATOM      0  HA  MET A  27     -29.885  18.675 -14.143  1.00  1.04           H   new
ATOM      0  HB2 MET A  27     -29.224  17.930 -11.502  1.00  1.04           H   new
ATOM      0  HB3 MET A  27     -30.599  17.550 -12.131  1.00  1.04           H   new
ATOM      0  HG2 MET A  27     -29.414  16.280 -13.779  1.00  1.04           H   new
ATOM      0  HG3 MET A  27     -28.103  16.555 -12.981  1.00  1.04           H   new
ATOM      0  HE1 MET A  27     -28.544  14.950  -9.707  1.00  1.04           H   new
ATOM      0  HE2 MET A  27     -27.531  15.705 -10.662  1.00  1.04           H   new
ATOM      0  HE3 MET A  27     -28.803  16.463 -10.098  1.00  1.04           H   new
ATOM    415  N   TYR A  28     -29.947  20.823 -11.791  1.00  1.03           N
ATOM    416  CA  TYR A  28     -30.668  21.939 -11.205  1.00  1.03           C
ATOM    417  C   TYR A  28     -31.073  22.883 -12.319  1.00  1.03           C
ATOM    418  O   TYR A  28     -32.233  23.288 -12.416  1.00  1.03           O
ATOM    419  CB  TYR A  28     -29.811  22.661 -10.169  1.00  1.03           C
ATOM    420  CG  TYR A  28     -30.480  23.819  -9.519  1.00  1.03           C
ATOM    421  CD1 TYR A  28     -31.362  23.597  -8.474  1.00  1.03           C
ATOM    422  CD2 TYR A  28     -30.229  25.106  -9.963  1.00  1.03           C
ATOM    423  CE1 TYR A  28     -31.989  24.662  -7.865  1.00  1.03           C
ATOM    424  CE2 TYR A  28     -30.858  26.174  -9.358  1.00  1.03           C
ATOM    425  CZ  TYR A  28     -31.736  25.956  -8.310  1.00  1.03           C
ATOM    426  OH  TYR A  28     -32.364  27.022  -7.705  1.00  1.03           O
ATOM      0  H   TYR A  28     -29.153  20.721 -11.478  1.00  1.03           H   new
ATOM      0  HA  TYR A  28     -31.457  21.612 -10.746  1.00  1.03           H   new
ATOM      0  HB2 TYR A  28     -29.548  22.027  -9.484  1.00  1.03           H   new
ATOM      0  HB3 TYR A  28     -28.997  22.970 -10.597  1.00  1.03           H   new
ATOM      0  HD1 TYR A  28     -31.531  22.730  -8.184  1.00  1.03           H   new
ATOM      0  HD2 TYR A  28     -29.638  25.250 -10.667  1.00  1.03           H   new
ATOM      0  HE1 TYR A  28     -32.578  24.517  -7.160  1.00  1.03           H   new
ATOM      0  HE2 TYR A  28     -30.692  27.040  -9.654  1.00  1.03           H   new
ATOM      0  HH  TYR A  28     -32.119  27.737  -8.072  1.00  1.03           H   new
ATOM    436  N   LEU A  29     -30.114  23.240 -13.171  1.00  1.07           N
ATOM    437  CA  LEU A  29     -30.416  24.122 -14.278  1.00  1.07           C
ATOM    438  C   LEU A  29     -31.418  23.508 -15.245  1.00  1.07           C
ATOM    439  O   LEU A  29     -32.359  24.177 -15.671  1.00  1.07           O
ATOM    440  CB  LEU A  29     -29.139  24.481 -15.020  1.00  1.07           C
ATOM    441  CG  LEU A  29     -28.203  25.392 -14.295  1.00  1.07           C
ATOM    442  CD1 LEU A  29     -26.933  25.519 -15.106  1.00  1.07           C
ATOM    443  CD2 LEU A  29     -28.893  26.733 -14.090  1.00  1.07           C
ATOM      0  H   LEU A  29     -29.295  22.983 -13.122  1.00  1.07           H   new
ATOM      0  HA  LEU A  29     -30.819  24.923 -13.908  1.00  1.07           H   new
ATOM      0  HB2 LEU A  29     -28.666  23.661 -15.232  1.00  1.07           H   new
ATOM      0  HB3 LEU A  29     -29.380  24.896 -15.863  1.00  1.07           H   new
ATOM      0  HG  LEU A  29     -27.967  25.042 -13.422  1.00  1.07           H   new
ATOM      0 HD11 LEU A  29     -26.314  26.108 -14.648  1.00  1.07           H   new
ATOM      0 HD12 LEU A  29     -26.528  24.644 -15.212  1.00  1.07           H   new
ATOM      0 HD13 LEU A  29     -27.142  25.886 -15.979  1.00  1.07           H   new
ATOM      0 HD21 LEU A  29     -28.296  27.336 -13.620  1.00  1.07           H   new
ATOM      0 HD22 LEU A  29     -29.123  27.114 -14.952  1.00  1.07           H   new
ATOM      0 HD23 LEU A  29     -29.700  26.605 -13.568  1.00  1.07           H   new
ATOM    455  N   VAL A  30     -31.318  22.212 -15.517  1.00  1.21           N
ATOM    456  CA  VAL A  30     -32.308  21.620 -16.409  1.00  1.21           C
ATOM    457  C   VAL A  30     -33.703  21.739 -15.783  1.00  1.21           C
ATOM    458  O   VAL A  30     -34.677  22.076 -16.456  1.00  1.21           O
ATOM    459  CB  VAL A  30     -31.991  20.138 -16.692  1.00  1.21           C
ATOM    460  CG1 VAL A  30     -33.131  19.501 -17.444  1.00  1.21           C
ATOM    461  CG2 VAL A  30     -30.712  20.037 -17.505  1.00  1.21           C
ATOM      0  H   VAL A  30     -30.716  21.679 -15.213  1.00  1.21           H   new
ATOM      0  HA  VAL A  30     -32.283  22.101 -17.251  1.00  1.21           H   new
ATOM      0  HB  VAL A  30     -31.872  19.671 -15.850  1.00  1.21           H   new
ATOM      0 HG11 VAL A  30     -32.924  18.570 -17.618  1.00  1.21           H   new
ATOM      0 HG12 VAL A  30     -33.941  19.558 -16.913  1.00  1.21           H   new
ATOM      0 HG13 VAL A  30     -33.263  19.965 -18.286  1.00  1.21           H   new
ATOM      0 HG21 VAL A  30     -30.514  19.104 -17.682  1.00  1.21           H   new
ATOM      0 HG22 VAL A  30     -30.824  20.509 -18.345  1.00  1.21           H   new
ATOM      0 HG23 VAL A  30     -29.980  20.434 -17.007  1.00  1.21           H   new
ATOM    471  N   ALA A  31     -33.797  21.435 -14.492  1.00  1.53           N
ATOM    472  CA  ALA A  31     -35.037  21.516 -13.730  1.00  1.53           C
ATOM    473  C   ALA A  31     -35.606  22.933 -13.531  1.00  1.53           C
ATOM    474  O   ALA A  31     -36.830  23.101 -13.512  1.00  1.53           O
ATOM    475  CB  ALA A  31     -34.815  20.904 -12.360  1.00  1.53           C
ATOM      0  H   ALA A  31     -33.125  21.170 -14.025  1.00  1.53           H   new
ATOM      0  HA  ALA A  31     -35.691  21.035 -14.261  1.00  1.53           H   new
ATOM      0  HB1 ALA A  31     -35.636  20.954 -11.846  1.00  1.53           H   new
ATOM      0  HB2 ALA A  31     -34.552  19.976 -12.459  1.00  1.53           H   new
ATOM      0  HB3 ALA A  31     -34.115  21.391 -11.898  1.00  1.53           H   new
ATOM    481  N   THR A  32     -34.739  23.941 -13.337  1.00  2.16           N
ATOM    482  CA  THR A  32     -35.215  25.281 -12.978  1.00  2.16           C
ATOM    483  C   THR A  32     -34.976  26.440 -13.963  1.00  2.16           C
ATOM    484  O   THR A  32     -35.632  27.477 -13.851  1.00  2.16           O
ATOM    485  CB  THR A  32     -34.569  25.698 -11.636  1.00  2.16           C
ATOM    486  CG2 THR A  32     -34.873  24.677 -10.552  1.00  2.16           C
ATOM    487  OG1 THR A  32     -33.150  25.769 -11.795  1.00  2.16           O
ATOM      0  H   THR A  32     -33.885  23.868 -13.408  1.00  2.16           H   new
ATOM      0  HA  THR A  32     -36.178  25.164 -12.960  1.00  2.16           H   new
ATOM      0  HB  THR A  32     -34.931  26.560 -11.379  1.00  2.16           H   new
ATOM      0  HG1 THR A  32     -32.848  25.003 -11.960  1.00  2.16           H   new
ATOM      0 HG21 THR A  32     -34.460  24.956  -9.720  1.00  2.16           H   new
ATOM      0 HG22 THR A  32     -35.833  24.611 -10.430  1.00  2.16           H   new
ATOM      0 HG23 THR A  32     -34.520  23.812 -10.814  1.00  2.16           H   new
ATOM    495  N   ALA A  33     -34.025  26.321 -14.883  1.00  3.22           N
ATOM    496  CA  ALA A  33     -33.712  27.434 -15.776  1.00  3.22           C
ATOM    497  C   ALA A  33     -34.842  27.691 -16.761  1.00  3.22           C
ATOM    498  O   ALA A  33     -35.538  26.768 -17.184  1.00  3.22           O
ATOM    499  CB  ALA A  33     -32.426  27.163 -16.532  1.00  3.22           C
ATOM      0  H   ALA A  33     -33.553  25.613 -15.007  1.00  3.22           H   new
ATOM      0  HA  ALA A  33     -33.600  28.226 -15.227  1.00  3.22           H   new
ATOM      0  HB1 ALA A  33     -32.232  27.910 -17.120  1.00  3.22           H   new
ATOM      0  HB2 ALA A  33     -31.697  27.051 -15.902  1.00  3.22           H   new
ATOM      0  HB3 ALA A  33     -32.524  26.355 -17.059  1.00  3.22           H   new
ATOM    505  N   GLU A  34     -35.003  28.942 -17.173  1.00  4.56           N
ATOM    506  CA  GLU A  34     -35.977  29.242 -18.213  1.00  4.56           C
ATOM    507  C   GLU A  34     -35.633  28.389 -19.420  1.00  4.56           C
ATOM    508  O   GLU A  34     -34.480  28.369 -19.843  1.00  4.56           O
ATOM    509  CB  GLU A  34     -35.953  30.727 -18.580  1.00  4.56           C
ATOM    510  CG  GLU A  34     -36.998  31.143 -19.612  1.00  4.56           C
ATOM    511  CD  GLU A  34     -37.002  32.625 -19.896  1.00  4.56           C
ATOM    512  OE1 GLU A  34     -36.208  33.327 -19.320  1.00  4.56           O
ATOM    513  OE2 GLU A  34     -37.804  33.050 -20.694  1.00  4.56           O1-
ATOM      0  H   GLU A  34     -34.568  29.619 -16.871  1.00  4.56           H   new
ATOM      0  HA  GLU A  34     -36.872  29.043 -17.898  1.00  4.56           H   new
ATOM      0  HB2 GLU A  34     -36.086  31.250 -17.774  1.00  4.56           H   new
ATOM      0  HB3 GLU A  34     -35.073  30.950 -18.921  1.00  4.56           H   new
ATOM      0  HG2 GLU A  34     -36.836  30.662 -20.439  1.00  4.56           H   new
ATOM      0  HG3 GLU A  34     -37.877  30.878 -19.298  1.00  4.56           H   new
ATOM    520  N   LYS A  35     -36.626  27.729 -20.010  1.00  5.50           N
ATOM    521  CA  LYS A  35     -36.373  26.832 -21.138  1.00  5.50           C
ATOM    522  C   LYS A  35     -35.726  27.510 -22.341  1.00  5.50           C
ATOM    523  O   LYS A  35     -35.001  26.878 -23.108  1.00  5.50           O
ATOM    524  CB  LYS A  35     -37.664  26.143 -21.572  1.00  5.50           C
ATOM    525  CG  LYS A  35     -38.168  25.107 -20.572  1.00  5.50           C
ATOM    526  CD  LYS A  35     -39.457  24.447 -21.042  1.00  5.50           C
ATOM    527  CE  LYS A  35     -39.945  23.411 -20.039  1.00  5.50           C
ATOM    528  NZ  LYS A  35     -41.221  22.780 -20.471  1.00  5.50           N1+
ATOM      0  H   LYS A  35     -37.451  27.785 -19.774  1.00  5.50           H   new
ATOM      0  HA  LYS A  35     -35.733  26.180 -20.813  1.00  5.50           H   new
ATOM      0  HB2 LYS A  35     -38.351  26.814 -21.705  1.00  5.50           H   new
ATOM      0  HB3 LYS A  35     -37.519  25.711 -22.429  1.00  5.50           H   new
ATOM      0  HG2 LYS A  35     -37.488  24.429 -20.438  1.00  5.50           H   new
ATOM      0  HG3 LYS A  35     -38.317  25.532 -19.713  1.00  5.50           H   new
ATOM      0  HD2 LYS A  35     -40.141  25.123 -21.171  1.00  5.50           H   new
ATOM      0  HD3 LYS A  35     -39.311  24.024 -21.902  1.00  5.50           H   new
ATOM      0  HE2 LYS A  35     -39.268  22.726 -19.926  1.00  5.50           H   new
ATOM      0  HE3 LYS A  35     -40.069  23.832 -19.174  1.00  5.50           H   new
ATOM      0  HZ1 LYS A  35     -41.477  22.182 -19.864  1.00  5.50           H   new
ATOM      0  HZ2 LYS A  35     -41.849  23.405 -20.553  1.00  5.50           H   new
ATOM      0  HZ3 LYS A  35     -41.102  22.375 -21.254  1.00  5.50           H   new
ATOM    542  N   GLY A  36     -36.003  28.794 -22.529  1.00  5.35           N
ATOM    543  CA  GLY A  36     -35.438  29.527 -23.650  1.00  5.35           C
ATOM    544  C   GLY A  36     -34.073  30.153 -23.325  1.00  5.35           C
ATOM    545  O   GLY A  36     -33.475  30.820 -24.178  1.00  5.35           O
ATOM      0  H   GLY A  36     -36.516  29.258 -22.018  1.00  5.35           H   new
ATOM      0  HA2 GLY A  36     -35.343  28.928 -24.407  1.00  5.35           H   new
ATOM      0  HA3 GLY A  36     -36.055  30.227 -23.917  1.00  5.35           H   new
ATOM    549  N   GLY A  37     -33.577  29.952 -22.104  1.00  4.19           N
ATOM    550  CA  GLY A  37     -32.319  30.550 -21.685  1.00  4.19           C
ATOM    551  C   GLY A  37     -31.091  29.742 -22.093  1.00  4.19           C
ATOM    552  O   GLY A  37     -31.154  28.525 -22.316  1.00  4.19           O
ATOM      0  H   GLY A  37     -33.959  29.469 -21.503  1.00  4.19           H   new
ATOM      0  HA2 GLY A  37     -32.251  31.440 -22.064  1.00  4.19           H   new
ATOM      0  HA3 GLY A  37     -32.324  30.652 -20.720  1.00  4.19           H   new
ATOM    556  N   LYS A  38     -29.941  30.417 -22.114  1.00  2.79           N
ATOM    557  CA  LYS A  38     -28.689  29.756 -22.456  1.00  2.79           C
ATOM    558  C   LYS A  38     -28.298  28.725 -21.415  1.00  2.79           C
ATOM    559  O   LYS A  38     -27.827  27.644 -21.758  1.00  2.79           O
ATOM    560  CB  LYS A  38     -27.564  30.783 -22.595  1.00  2.79           C
ATOM    561  CG  LYS A  38     -27.673  31.691 -23.806  1.00  2.79           C
ATOM    562  CD  LYS A  38     -26.524  32.695 -23.850  1.00  2.79           C
ATOM    563  CE  LYS A  38     -26.628  33.612 -25.063  1.00  2.79           C
ATOM    564  NZ  LYS A  38     -25.535  34.620 -25.092  1.00  2.79           N1+
ATOM      0  H   LYS A  38     -29.868  31.255 -21.934  1.00  2.79           H   new
ATOM      0  HA  LYS A  38     -28.825  29.302 -23.302  1.00  2.79           H   new
ATOM      0  HB2 LYS A  38     -27.545  31.332 -21.796  1.00  2.79           H   new
ATOM      0  HB3 LYS A  38     -26.717  30.312 -22.636  1.00  2.79           H   new
ATOM      0  HG2 LYS A  38     -27.670  31.156 -24.615  1.00  2.79           H   new
ATOM      0  HG3 LYS A  38     -28.519  32.165 -23.783  1.00  2.79           H   new
ATOM      0  HD2 LYS A  38     -26.527  33.228 -23.039  1.00  2.79           H   new
ATOM      0  HD3 LYS A  38     -25.679  32.220 -23.874  1.00  2.79           H   new
ATOM      0  HE2 LYS A  38     -26.598  33.080 -25.874  1.00  2.79           H   new
ATOM      0  HE3 LYS A  38     -27.485  34.065 -25.053  1.00  2.79           H   new
ATOM      0  HZ1 LYS A  38     -25.626  35.137 -25.811  1.00  2.79           H   new
ATOM      0  HZ2 LYS A  38     -25.575  35.123 -24.359  1.00  2.79           H   new
ATOM      0  HZ3 LYS A  38     -24.749  34.205 -25.124  1.00  2.79           H   new
ATOM    578  N   ALA A  39     -28.524  29.042 -20.137  1.00  1.73           N
ATOM    579  CA  ALA A  39     -28.157  28.131 -19.056  1.00  1.73           C
ATOM    580  C   ALA A  39     -28.884  26.807 -19.187  1.00  1.73           C
ATOM    581  O   ALA A  39     -28.321  25.749 -18.914  1.00  1.73           O
ATOM    582  CB  ALA A  39     -28.456  28.757 -17.713  1.00  1.73           C
ATOM      0  H   ALA A  39     -28.887  29.777 -19.878  1.00  1.73           H   new
ATOM      0  HA  ALA A  39     -27.204  27.962 -19.120  1.00  1.73           H   new
ATOM      0  HB1 ALA A  39     -28.207  28.141 -17.006  1.00  1.73           H   new
ATOM      0  HB2 ALA A  39     -27.949  29.579 -17.619  1.00  1.73           H   new
ATOM      0  HB3 ALA A  39     -29.404  28.954 -17.651  1.00  1.73           H   new
ATOM    588  N   HIS A  40     -30.138  26.864 -19.636  1.00  1.12           N
ATOM    589  CA  HIS A  40     -30.932  25.659 -19.807  1.00  1.12           C
ATOM    590  C   HIS A  40     -30.312  24.817 -20.896  1.00  1.12           C
ATOM    591  O   HIS A  40     -30.037  23.631 -20.704  1.00  1.12           O
ATOM    592  CB  HIS A  40     -32.373  25.981 -20.203  1.00  1.12           C
ATOM    593  CG  HIS A  40     -33.262  24.783 -20.323  1.00  1.12           C
ATOM    594  CD2 HIS A  40     -33.762  24.150 -21.407  1.00  1.12           C
ATOM    595  ND1 HIS A  40     -33.754  24.110 -19.224  1.00  1.12           N
ATOM    596  CE1 HIS A  40     -34.520  23.115 -19.626  1.00  1.12           C
ATOM    597  NE2 HIS A  40     -34.546  23.114 -20.946  1.00  1.12           N
ATOM      0  H   HIS A  40     -30.543  27.593 -19.846  1.00  1.12           H   new
ATOM      0  HA  HIS A  40     -30.946  25.186 -18.960  1.00  1.12           H   new
ATOM      0  HB2 HIS A  40     -32.750  26.586 -19.545  1.00  1.12           H   new
ATOM      0  HB3 HIS A  40     -32.367  26.452 -21.051  1.00  1.12           H   new
ATOM      0  HD2 HIS A  40     -33.606  24.372 -22.297  1.00  1.12           H   new
ATOM      0  HE1 HIS A  40     -34.967  22.515 -19.073  1.00  1.12           H   new
ATOM      0  HE2 HIS A  40     -34.981  22.558 -21.438  1.00  1.12           H   new
ATOM    605  N   ARG A  41     -30.084  25.439 -22.051  1.00  0.82           N
ATOM    606  CA  ARG A  41     -29.557  24.693 -23.178  1.00  0.82           C
ATOM    607  C   ARG A  41     -28.179  24.114 -22.880  1.00  0.82           C
ATOM    608  O   ARG A  41     -27.904  22.961 -23.223  1.00  0.82           O
ATOM    609  CB  ARG A  41     -29.508  25.585 -24.403  1.00  0.82           C
ATOM    610  CG  ARG A  41     -30.894  25.920 -24.949  1.00  0.82           C
ATOM    611  CD  ARG A  41     -30.868  26.542 -26.302  1.00  0.82           C
ATOM    612  NE  ARG A  41     -30.197  27.835 -26.308  1.00  0.82           N
ATOM    613  CZ  ARG A  41     -30.801  29.001 -26.004  1.00  0.82           C
ATOM    614  NH1 ARG A  41     -32.055  29.006 -25.653  1.00  0.82           N1+
ATOM    615  NH2 ARG A  41     -30.131  30.133 -26.055  1.00  0.82           N
ATOM      0  H   ARG A  41     -30.226  26.275 -22.197  1.00  0.82           H   new
ATOM      0  HA  ARG A  41     -30.150  23.945 -23.348  1.00  0.82           H   new
ATOM      0  HB2 ARG A  41     -29.046  26.408 -24.180  1.00  0.82           H   new
ATOM      0  HB3 ARG A  41     -28.989  25.147 -25.096  1.00  0.82           H   new
ATOM      0  HG2 ARG A  41     -31.424  25.108 -24.985  1.00  0.82           H   new
ATOM      0  HG3 ARG A  41     -31.339  26.523 -24.333  1.00  0.82           H   new
ATOM      0  HD2 ARG A  41     -30.419  25.945 -26.921  1.00  0.82           H   new
ATOM      0  HD3 ARG A  41     -31.777  26.651 -26.622  1.00  0.82           H   new
ATOM      0  HE  ARG A  41     -29.363  27.856 -26.519  1.00  0.82           H   new
ATOM      0 HH11 ARG A  41     -32.494  28.267 -25.616  1.00  0.82           H   new
ATOM      0 HH12 ARG A  41     -32.444  29.748 -25.458  1.00  0.82           H   new
ATOM      0 HH21 ARG A  41     -29.302  30.132 -26.284  1.00  0.82           H   new
ATOM      0 HH22 ARG A  41     -30.522  30.873 -25.860  1.00  0.82           H   new
ATOM    629  N   MET A  42     -27.323  24.880 -22.200  1.00  0.70           N
ATOM    630  CA  MET A  42     -25.997  24.372 -21.884  1.00  0.70           C
ATOM    631  C   MET A  42     -26.107  23.221 -20.903  1.00  0.70           C
ATOM    632  O   MET A  42     -25.394  22.222 -21.021  1.00  0.70           O
ATOM    633  CB  MET A  42     -25.130  25.482 -21.305  1.00  0.70           C
ATOM    634  CG  MET A  42     -24.724  26.548 -22.316  1.00  0.70           C
ATOM    635  SD  MET A  42     -23.528  27.720 -21.660  1.00  0.70           S
ATOM    636  CE  MET A  42     -24.557  28.624 -20.511  1.00  0.70           C
ATOM      0  H   MET A  42     -27.489  25.676 -21.921  1.00  0.70           H   new
ATOM      0  HA  MET A  42     -25.580  24.051 -22.699  1.00  0.70           H   new
ATOM      0  HB2 MET A  42     -25.610  25.907 -20.577  1.00  0.70           H   new
ATOM      0  HB3 MET A  42     -24.329  25.088 -20.925  1.00  0.70           H   new
ATOM      0  HG2 MET A  42     -24.350  26.117 -23.100  1.00  0.70           H   new
ATOM      0  HG3 MET A  42     -25.515  27.029 -22.606  1.00  0.70           H   new
ATOM      0  HE1 MET A  42     -24.028  29.308 -20.072  1.00  0.70           H   new
ATOM      0  HE2 MET A  42     -25.290  29.041 -20.991  1.00  0.70           H   new
ATOM      0  HE3 MET A  42     -24.912  28.014 -19.846  1.00  0.70           H   new
ATOM    646  N   ALA A  43     -27.019  23.340 -19.936  1.00  0.68           N
ATOM    647  CA  ALA A  43     -27.202  22.282 -18.969  1.00  0.68           C
ATOM    648  C   ALA A  43     -27.641  21.006 -19.675  1.00  0.68           C
ATOM    649  O   ALA A  43     -27.166  19.921 -19.343  1.00  0.68           O
ATOM    650  CB  ALA A  43     -28.200  22.713 -17.928  1.00  0.68           C
ATOM      0  H   ALA A  43     -27.533  24.022 -19.831  1.00  0.68           H   new
ATOM      0  HA  ALA A  43     -26.362  22.098 -18.520  1.00  0.68           H   new
ATOM      0  HB1 ALA A  43     -28.321  22.001 -17.281  1.00  0.68           H   new
ATOM      0  HB2 ALA A  43     -27.875  23.508 -17.477  1.00  0.68           H   new
ATOM      0  HB3 ALA A  43     -29.049  22.909 -18.355  1.00  0.68           H   new
ATOM    656  N   LEU A  44     -28.504  21.136 -20.691  1.00  0.71           N
ATOM    657  CA  LEU A  44     -28.940  19.970 -21.444  1.00  0.71           C
ATOM    658  C   LEU A  44     -27.777  19.336 -22.195  1.00  0.71           C
ATOM    659  O   LEU A  44     -27.659  18.111 -22.240  1.00  0.71           O
ATOM    660  CB  LEU A  44     -30.047  20.332 -22.438  1.00  0.71           C
ATOM    661  CG  LEU A  44     -31.394  20.690 -21.831  1.00  0.71           C
ATOM    662  CD1 LEU A  44     -32.300  21.174 -22.933  1.00  0.71           C
ATOM    663  CD2 LEU A  44     -31.973  19.469 -21.140  1.00  0.71           C
ATOM      0  H   LEU A  44     -28.841  21.883 -20.952  1.00  0.71           H   new
ATOM      0  HA  LEU A  44     -29.290  19.332 -20.802  1.00  0.71           H   new
ATOM      0  HB2 LEU A  44     -29.744  21.081 -22.974  1.00  0.71           H   new
ATOM      0  HB3 LEU A  44     -30.173  19.584 -23.042  1.00  0.71           H   new
ATOM      0  HG  LEU A  44     -31.299  21.393 -21.170  1.00  0.71           H   new
ATOM      0 HD11 LEU A  44     -33.165  21.407 -22.562  1.00  0.71           H   new
ATOM      0 HD12 LEU A  44     -31.909  21.955 -23.354  1.00  0.71           H   new
ATOM      0 HD13 LEU A  44     -32.410  20.472 -23.593  1.00  0.71           H   new
ATOM      0 HD21 LEU A  44     -32.833  19.694 -20.751  1.00  0.71           H   new
ATOM      0 HD22 LEU A  44     -32.088  18.755 -21.787  1.00  0.71           H   new
ATOM      0 HD23 LEU A  44     -31.369  19.176 -20.440  1.00  0.71           H   new
ATOM    675  N   GLU A  45     -26.877  20.155 -22.748  1.00  0.77           N
ATOM    676  CA  GLU A  45     -25.724  19.595 -23.452  1.00  0.77           C
ATOM    677  C   GLU A  45     -24.843  18.788 -22.497  1.00  0.77           C
ATOM    678  O   GLU A  45     -24.307  17.743 -22.873  1.00  0.77           O
ATOM    679  CB  GLU A  45     -24.875  20.683 -24.133  1.00  0.77           C
ATOM    680  CG  GLU A  45     -25.523  21.356 -25.348  1.00  0.77           C
ATOM    681  CD  GLU A  45     -24.632  22.411 -26.001  1.00  0.77           C
ATOM    682  OE1 GLU A  45     -23.577  22.693 -25.477  1.00  0.77           O
ATOM    683  OE2 GLU A  45     -25.012  22.924 -27.030  1.00  0.77           O1-
ATOM      0  H   GLU A  45     -26.914  21.014 -22.728  1.00  0.77           H   new
ATOM      0  HA  GLU A  45     -26.077  19.011 -24.141  1.00  0.77           H   new
ATOM      0  HB2 GLU A  45     -24.665  21.366 -23.477  1.00  0.77           H   new
ATOM      0  HB3 GLU A  45     -24.033  20.289 -24.411  1.00  0.77           H   new
ATOM      0  HG2 GLU A  45     -25.745  20.678 -26.005  1.00  0.77           H   new
ATOM      0  HG3 GLU A  45     -26.356  21.770 -25.074  1.00  0.77           H   new
ATOM    690  N   GLU A  46     -24.706  19.268 -21.256  1.00  0.84           N
ATOM    691  CA  GLU A  46     -23.899  18.582 -20.249  1.00  0.84           C
ATOM    692  C   GLU A  46     -24.687  17.545 -19.431  1.00  0.84           C
ATOM    693  O   GLU A  46     -24.094  16.717 -18.728  1.00  0.84           O
ATOM    694  CB  GLU A  46     -23.234  19.601 -19.314  1.00  0.84           C
ATOM    695  CG  GLU A  46     -22.200  20.509 -20.010  1.00  0.84           C
ATOM    696  CD  GLU A  46     -21.483  21.488 -19.076  1.00  0.84           C
ATOM    697  OE1 GLU A  46     -21.767  21.496 -17.903  1.00  0.84           O
ATOM    698  OE2 GLU A  46     -20.637  22.213 -19.553  1.00  0.84           O1-
ATOM      0  H   GLU A  46     -25.076  19.994 -20.979  1.00  0.84           H   new
ATOM      0  HA  GLU A  46     -23.220  18.088 -20.735  1.00  0.84           H   new
ATOM      0  HB2 GLU A  46     -23.922  20.156 -18.915  1.00  0.84           H   new
ATOM      0  HB3 GLU A  46     -22.798  19.125 -18.590  1.00  0.84           H   new
ATOM      0  HG2 GLU A  46     -21.537  19.950 -20.445  1.00  0.84           H   new
ATOM      0  HG3 GLU A  46     -22.647  21.014 -20.707  1.00  0.84           H   new
ATOM    705  N   LEU A  47     -26.014  17.542 -19.543  1.00  0.92           N
ATOM    706  CA  LEU A  47     -26.821  16.603 -18.783  1.00  0.92           C
ATOM    707  C   LEU A  47     -26.362  15.144 -18.914  1.00  0.92           C
ATOM    708  O   LEU A  47     -26.252  14.485 -17.886  1.00  0.92           O
ATOM    709  CB  LEU A  47     -28.316  16.761 -19.097  1.00  0.92           C
ATOM    710  CG  LEU A  47     -29.234  15.826 -18.355  1.00  0.92           C
ATOM    711  CD1 LEU A  47     -29.135  16.111 -16.850  1.00  0.92           C
ATOM    712  CD2 LEU A  47     -30.658  16.004 -18.864  1.00  0.92           C
ATOM      0  H   LEU A  47     -26.460  18.073 -20.051  1.00  0.92           H   new
ATOM      0  HA  LEU A  47     -26.685  16.834 -17.851  1.00  0.92           H   new
ATOM      0  HB2 LEU A  47     -28.578  17.673 -18.897  1.00  0.92           H   new
ATOM      0  HB3 LEU A  47     -28.447  16.630 -20.049  1.00  0.92           H   new
ATOM      0  HG  LEU A  47     -28.973  14.904 -18.508  1.00  0.92           H   new
ATOM      0 HD11 LEU A  47     -29.725  15.511 -16.367  1.00  0.92           H   new
ATOM      0 HD12 LEU A  47     -28.222  15.973 -16.554  1.00  0.92           H   new
ATOM      0 HD13 LEU A  47     -29.396  17.029 -16.676  1.00  0.92           H   new
ATOM      0 HD21 LEU A  47     -31.250  15.402 -18.387  1.00  0.92           H   new
ATOM      0 HD22 LEU A  47     -30.942  16.920 -18.718  1.00  0.92           H   new
ATOM      0 HD23 LEU A  47     -30.690  15.804 -19.813  1.00  0.92           H   new
ATOM    724  N   PRO A  48     -26.061  14.578 -20.109  1.00  1.02           N
ATOM    725  CA  PRO A  48     -25.578  13.215 -20.256  1.00  1.02           C
ATOM    726  C   PRO A  48     -24.362  12.908 -19.379  1.00  1.02           C
ATOM    727  O   PRO A  48     -24.193  11.764 -18.955  1.00  1.02           O
ATOM    728  CB  PRO A  48     -25.211  13.152 -21.741  1.00  1.02           C
ATOM    729  CG  PRO A  48     -26.141  14.144 -22.390  1.00  1.02           C
ATOM    730  CD  PRO A  48     -26.226  15.279 -21.403  1.00  1.02           C
ATOM      0  HA  PRO A  48     -26.238  12.561 -19.978  1.00  1.02           H   new
ATOM      0  HB2 PRO A  48     -24.282  13.388 -21.887  1.00  1.02           H   new
ATOM      0  HB3 PRO A  48     -25.337  12.260 -22.100  1.00  1.02           H   new
ATOM      0  HG2 PRO A  48     -25.796  14.444 -23.246  1.00  1.02           H   new
ATOM      0  HG3 PRO A  48     -27.013  13.754 -22.557  1.00  1.02           H   new
ATOM      0  HD2 PRO A  48     -25.531  15.939 -21.549  1.00  1.02           H   new
ATOM      0  HD3 PRO A  48     -27.075  15.744 -21.458  1.00  1.02           H   new
ATOM    738  N   ASP A  49     -23.511  13.908 -19.101  1.00  1.13           N
ATOM    739  CA  ASP A  49     -22.330  13.668 -18.282  1.00  1.13           C
ATOM    740  C   ASP A  49     -22.767  13.617 -16.827  1.00  1.13           C
ATOM    741  O   ASP A  49     -22.260  12.831 -16.013  1.00  1.13           O
ATOM    742  CB  ASP A  49     -21.279  14.754 -18.504  1.00  1.13           C
ATOM    743  CG  ASP A  49     -20.695  14.745 -19.927  1.00  1.13           C
ATOM    744  OD1 ASP A  49     -20.911  13.798 -20.649  1.00  1.13           O
ATOM    745  OD2 ASP A  49     -20.041  15.696 -20.274  1.00  1.13           O1-
ATOM      0  H   ASP A  49     -23.604  14.718 -19.376  1.00  1.13           H   new
ATOM      0  HA  ASP A  49     -21.920  12.825 -18.532  1.00  1.13           H   new
ATOM      0  HB2 ASP A  49     -21.676  15.622 -18.328  1.00  1.13           H   new
ATOM      0  HB3 ASP A  49     -20.560  14.636 -17.864  1.00  1.13           H   new
ATOM    750  N   ALA A  50     -23.745  14.462 -16.485  1.00  1.25           N
ATOM    751  CA  ALA A  50     -24.263  14.443 -15.126  1.00  1.25           C
ATOM    752  C   ALA A  50     -24.853  13.076 -14.851  1.00  1.25           C
ATOM    753  O   ALA A  50     -24.632  12.479 -13.796  1.00  1.25           O
ATOM    754  CB  ALA A  50     -25.339  15.496 -14.941  1.00  1.25           C
ATOM      0  H   ALA A  50     -24.109  15.036 -17.012  1.00  1.25           H   new
ATOM      0  HA  ALA A  50     -23.538  14.634 -14.510  1.00  1.25           H   new
ATOM      0  HB1 ALA A  50     -25.669  15.465 -14.029  1.00  1.25           H   new
ATOM      0  HB2 ALA A  50     -24.967  16.374 -15.120  1.00  1.25           H   new
ATOM      0  HB3 ALA A  50     -26.070  15.324 -15.555  1.00  1.25           H   new
ATOM    760  N   LEU A  51     -25.557  12.554 -15.853  1.00  1.38           N
ATOM    761  CA  LEU A  51     -26.227  11.281 -15.738  1.00  1.38           C
ATOM    762  C   LEU A  51     -25.238  10.122 -15.726  1.00  1.38           C
ATOM    763  O   LEU A  51     -25.423   9.167 -14.964  1.00  1.38           O
ATOM    764  CB  LEU A  51     -27.235  11.153 -16.870  1.00  1.38           C
ATOM    765  CG  LEU A  51     -28.393  12.176 -16.785  1.00  1.38           C
ATOM    766  CD1 LEU A  51     -29.263  12.047 -18.020  1.00  1.38           C
ATOM    767  CD2 LEU A  51     -29.173  11.967 -15.501  1.00  1.38           C
ATOM      0  H   LEU A  51     -25.655  12.936 -16.617  1.00  1.38           H   new
ATOM      0  HA  LEU A  51     -26.696  11.242 -14.890  1.00  1.38           H   new
ATOM      0  HB2 LEU A  51     -26.775  11.265 -17.717  1.00  1.38           H   new
ATOM      0  HB3 LEU A  51     -27.604  10.256 -16.865  1.00  1.38           H   new
ATOM      0  HG  LEU A  51     -28.045  13.081 -16.761  1.00  1.38           H   new
ATOM      0 HD11 LEU A  51     -29.991  12.686 -17.972  1.00  1.38           H   new
ATOM      0 HD12 LEU A  51     -28.730  12.223 -18.811  1.00  1.38           H   new
ATOM      0 HD13 LEU A  51     -29.625  11.149 -18.068  1.00  1.38           H   new
ATOM      0 HD21 LEU A  51     -29.897  12.611 -15.454  1.00  1.38           H   new
ATOM      0 HD22 LEU A  51     -29.538  11.069 -15.487  1.00  1.38           H   new
ATOM      0 HD23 LEU A  51     -28.583  12.088 -14.741  1.00  1.38           H   new
ATOM    779  N   GLU A  52     -24.148  10.214 -16.513  1.00  1.53           N
ATOM    780  CA  GLU A  52     -23.123   9.174 -16.472  1.00  1.53           C
ATOM    781  C   GLU A  52     -22.557   9.072 -15.070  1.00  1.53           C
ATOM    782  O   GLU A  52     -22.472   7.984 -14.500  1.00  1.53           O
ATOM    783  CB  GLU A  52     -21.950   9.470 -17.426  1.00  1.53           C
ATOM    784  CG  GLU A  52     -20.826   8.398 -17.350  1.00  1.53           C
ATOM    785  CD  GLU A  52     -19.602   8.630 -18.251  1.00  1.53           C
ATOM    786  OE1 GLU A  52     -19.555   9.611 -18.950  1.00  1.53           O
ATOM    787  OE2 GLU A  52     -18.710   7.812 -18.213  1.00  1.53           O1-
ATOM      0  H   GLU A  52     -23.993  10.858 -17.062  1.00  1.53           H   new
ATOM      0  HA  GLU A  52     -23.551   8.348 -16.746  1.00  1.53           H   new
ATOM      0  HB2 GLU A  52     -22.283   9.519 -18.336  1.00  1.53           H   new
ATOM      0  HB3 GLU A  52     -21.577  10.340 -17.213  1.00  1.53           H   new
ATOM      0  HG2 GLU A  52     -20.521   8.341 -16.431  1.00  1.53           H   new
ATOM      0  HG3 GLU A  52     -21.211   7.537 -17.575  1.00  1.53           H   new
ATOM    794  N   THR A  53     -22.222  10.227 -14.492  1.00  1.68           N
ATOM    795  CA  THR A  53     -21.626  10.280 -13.169  1.00  1.68           C
ATOM    796  C   THR A  53     -22.543   9.652 -12.135  1.00  1.68           C
ATOM    797  O   THR A  53     -22.129   8.774 -11.376  1.00  1.68           O
ATOM    798  CB  THR A  53     -21.346  11.746 -12.782  1.00  1.68           C
ATOM    799  CG2 THR A  53     -20.802  11.863 -11.356  1.00  1.68           C
ATOM    800  OG1 THR A  53     -20.411  12.312 -13.719  1.00  1.68           O
ATOM      0  H   THR A  53     -22.336  10.996 -14.859  1.00  1.68           H   new
ATOM      0  HA  THR A  53     -20.795   9.780 -13.190  1.00  1.68           H   new
ATOM      0  HB  THR A  53     -22.183  12.235 -12.812  1.00  1.68           H   new
ATOM      0  HG1 THR A  53     -20.811  12.508 -14.431  1.00  1.68           H   new
ATOM      0 HG21 THR A  53     -20.638  12.796 -11.148  1.00  1.68           H   new
ATOM      0 HG22 THR A  53     -21.450  11.502 -10.731  1.00  1.68           H   new
ATOM      0 HG23 THR A  53     -19.972  11.365 -11.284  1.00  1.68           H   new
ATOM    808  N   ILE A  54     -23.809  10.048 -12.156  1.00  1.84           N
ATOM    809  CA  ILE A  54     -24.787   9.548 -11.208  1.00  1.84           C
ATOM    810  C   ILE A  54     -25.011   8.062 -11.358  1.00  1.84           C
ATOM    811  O   ILE A  54     -25.045   7.328 -10.369  1.00  1.84           O
ATOM    812  CB  ILE A  54     -26.101  10.281 -11.416  1.00  1.84           C
ATOM    813  CG1 ILE A  54     -25.899  11.719 -11.017  1.00  1.84           C
ATOM    814  CG2 ILE A  54     -27.217   9.620 -10.603  1.00  1.84           C
ATOM    815  CD1 ILE A  54     -26.974  12.606 -11.475  1.00  1.84           C
ATOM      0  H   ILE A  54     -24.123  10.615 -12.722  1.00  1.84           H   new
ATOM      0  HA  ILE A  54     -24.446   9.706 -10.314  1.00  1.84           H   new
ATOM      0  HB  ILE A  54     -26.371  10.241 -12.347  1.00  1.84           H   new
ATOM      0 HG12 ILE A  54     -25.833  11.774 -10.051  1.00  1.84           H   new
ATOM      0 HG13 ILE A  54     -25.055  12.032 -11.377  1.00  1.84           H   new
ATOM      0 HG21 ILE A  54     -28.049  10.098 -10.746  1.00  1.84           H   new
ATOM      0 HG22 ILE A  54     -27.322   8.698 -10.887  1.00  1.84           H   new
ATOM      0 HG23 ILE A  54     -26.989   9.644  -9.661  1.00  1.84           H   new
ATOM      0 HD11 ILE A  54     -26.788  13.514 -11.189  1.00  1.84           H   new
ATOM      0 HD12 ILE A  54     -27.027  12.577 -12.443  1.00  1.84           H   new
ATOM      0 HD13 ILE A  54     -27.818  12.314 -11.096  1.00  1.84           H   new
ATOM    827  N   THR A  55     -25.164   7.614 -12.596  1.00  1.99           N
ATOM    828  CA  THR A  55     -25.426   6.222 -12.879  1.00  1.99           C
ATOM    829  C   THR A  55     -24.267   5.355 -12.399  1.00  1.99           C
ATOM    830  O   THR A  55     -24.494   4.297 -11.805  1.00  1.99           O
ATOM    831  CB  THR A  55     -25.671   6.026 -14.371  1.00  1.99           C
ATOM    832  CG2 THR A  55     -25.984   4.595 -14.638  1.00  1.99           C
ATOM    833  OG1 THR A  55     -26.789   6.829 -14.773  1.00  1.99           O
ATOM      0  H   THR A  55     -25.118   8.114 -13.294  1.00  1.99           H   new
ATOM      0  HA  THR A  55     -26.224   5.949 -12.400  1.00  1.99           H   new
ATOM      0  HB  THR A  55     -24.879   6.286 -14.867  1.00  1.99           H   new
ATOM      0  HG1 THR A  55     -26.542   7.626 -14.868  1.00  1.99           H   new
ATOM      0 HG21 THR A  55     -26.140   4.469 -15.587  1.00  1.99           H   new
ATOM      0 HG22 THR A  55     -25.238   4.043 -14.358  1.00  1.99           H   new
ATOM      0 HG23 THR A  55     -26.778   4.340 -14.144  1.00  1.99           H   new
ATOM    841  N   LEU A  56     -23.026   5.798 -12.634  1.00  2.13           N
ATOM    842  CA  LEU A  56     -21.870   5.047 -12.167  1.00  2.13           C
ATOM    843  C   LEU A  56     -21.836   5.003 -10.644  1.00  2.13           C
ATOM    844  O   LEU A  56     -21.521   3.963 -10.064  1.00  2.13           O
ATOM    845  CB  LEU A  56     -20.586   5.649 -12.721  1.00  2.13           C
ATOM    846  CG  LEU A  56     -20.440   5.469 -14.221  1.00  2.13           C
ATOM    847  CD1 LEU A  56     -19.224   6.209 -14.716  1.00  2.13           C
ATOM    848  CD2 LEU A  56     -20.375   4.002 -14.532  1.00  2.13           C
ATOM      0  H   LEU A  56     -22.840   6.523 -13.057  1.00  2.13           H   new
ATOM      0  HA  LEU A  56     -21.944   4.136 -12.492  1.00  2.13           H   new
ATOM      0  HB2 LEU A  56     -20.563   6.596 -12.511  1.00  2.13           H   new
ATOM      0  HB3 LEU A  56     -19.826   5.241 -12.277  1.00  2.13           H   new
ATOM      0  HG  LEU A  56     -21.207   5.843 -14.682  1.00  2.13           H   new
ATOM      0 HD11 LEU A  56     -19.139   6.088 -15.675  1.00  2.13           H   new
ATOM      0 HD12 LEU A  56     -19.317   7.154 -14.517  1.00  2.13           H   new
ATOM      0 HD13 LEU A  56     -18.432   5.862 -14.276  1.00  2.13           H   new
ATOM      0 HD21 LEU A  56     -20.282   3.878 -15.489  1.00  2.13           H   new
ATOM      0 HD22 LEU A  56     -19.613   3.609 -14.079  1.00  2.13           H   new
ATOM      0 HD23 LEU A  56     -21.189   3.570 -14.228  1.00  2.13           H   new
ATOM    860  N   ILE A  57     -22.219   6.101  -9.985  1.00  2.25           N
ATOM    861  CA  ILE A  57     -22.258   6.101  -8.529  1.00  2.25           C
ATOM    862  C   ILE A  57     -23.257   5.052  -8.068  1.00  2.25           C
ATOM    863  O   ILE A  57     -22.985   4.290  -7.134  1.00  2.25           O
ATOM    864  CB  ILE A  57     -22.607   7.485  -7.951  1.00  2.25           C
ATOM    865  CG1 ILE A  57     -21.448   8.458  -8.215  1.00  2.25           C
ATOM    866  CG2 ILE A  57     -22.888   7.365  -6.463  1.00  2.25           C
ATOM    867  CD1 ILE A  57     -21.780   9.926  -7.944  1.00  2.25           C
ATOM      0  H   ILE A  57     -22.455   6.839 -10.357  1.00  2.25           H   new
ATOM      0  HA  ILE A  57     -21.372   5.885  -8.197  1.00  2.25           H   new
ATOM      0  HB  ILE A  57     -23.404   7.830  -8.384  1.00  2.25           H   new
ATOM      0 HG12 ILE A  57     -20.693   8.201  -7.663  1.00  2.25           H   new
ATOM      0 HG13 ILE A  57     -21.168   8.367  -9.139  1.00  2.25           H   new
ATOM      0 HG21 ILE A  57     -23.107   8.239  -6.103  1.00  2.25           H   new
ATOM      0 HG22 ILE A  57     -23.634   6.761  -6.322  1.00  2.25           H   new
ATOM      0 HG23 ILE A  57     -22.102   7.018  -6.012  1.00  2.25           H   new
ATOM      0 HD11 ILE A  57     -21.002  10.474  -8.133  1.00  2.25           H   new
ATOM      0 HD12 ILE A  57     -22.515  10.202  -8.513  1.00  2.25           H   new
ATOM      0 HD13 ILE A  57     -22.033  10.034  -7.014  1.00  2.25           H   new
ATOM    879  N   VAL A  58     -24.410   4.994  -8.732  1.00  2.35           N
ATOM    880  CA  VAL A  58     -25.399   3.992  -8.396  1.00  2.35           C
ATOM    881  C   VAL A  58     -24.850   2.587  -8.632  1.00  2.35           C
ATOM    882  O   VAL A  58     -25.037   1.715  -7.786  1.00  2.35           O
ATOM    883  CB  VAL A  58     -26.694   4.180  -9.186  1.00  2.35           C
ATOM    884  CG1 VAL A  58     -27.586   2.998  -8.931  1.00  2.35           C
ATOM    885  CG2 VAL A  58     -27.372   5.464  -8.752  1.00  2.35           C
ATOM      0  H   VAL A  58     -24.631   5.523  -9.373  1.00  2.35           H   new
ATOM      0  HA  VAL A  58     -25.603   4.101  -7.454  1.00  2.35           H   new
ATOM      0  HB  VAL A  58     -26.505   4.241 -10.135  1.00  2.35           H   new
ATOM      0 HG11 VAL A  58     -28.413   3.104  -9.427  1.00  2.35           H   new
ATOM      0 HG12 VAL A  58     -27.139   2.187  -9.218  1.00  2.35           H   new
ATOM      0 HG13 VAL A  58     -27.783   2.940  -7.983  1.00  2.35           H   new
ATOM      0 HG21 VAL A  58     -28.194   5.582  -9.254  1.00  2.35           H   new
ATOM      0 HG22 VAL A  58     -27.576   5.418  -7.805  1.00  2.35           H   new
ATOM      0 HG23 VAL A  58     -26.781   6.215  -8.919  1.00  2.35           H   new
ATOM    895  N   ALA A  59     -24.150   2.355  -9.749  1.00  2.44           N
ATOM    896  CA  ALA A  59     -23.587   1.029 -10.001  1.00  2.44           C
ATOM    897  C   ALA A  59     -22.647   0.621  -8.865  1.00  2.44           C
ATOM    898  O   ALA A  59     -22.640  -0.537  -8.431  1.00  2.44           O
ATOM    899  CB  ALA A  59     -22.806   1.018 -11.310  1.00  2.44           C
ATOM      0  H   ALA A  59     -23.994   2.940 -10.360  1.00  2.44           H   new
ATOM      0  HA  ALA A  59     -24.324   0.401 -10.057  1.00  2.44           H   new
ATOM      0  HB1 ALA A  59     -22.440   0.132 -11.461  1.00  2.44           H   new
ATOM      0  HB2 ALA A  59     -23.398   1.252 -12.042  1.00  2.44           H   new
ATOM      0  HB3 ALA A  59     -22.082   1.662 -11.261  1.00  2.44           H   new
ATOM    905  N   LEU A  60     -21.863   1.579  -8.364  1.00  2.51           N
ATOM    906  CA  LEU A  60     -20.950   1.300  -7.269  1.00  2.51           C
ATOM    907  C   LEU A  60     -21.729   0.997  -5.995  1.00  2.51           C
ATOM    908  O   LEU A  60     -21.365   0.092  -5.232  1.00  2.51           O
ATOM    909  CB  LEU A  60     -20.008   2.488  -7.069  1.00  2.51           C
ATOM    910  CG  LEU A  60     -19.010   2.708  -8.213  1.00  2.51           C
ATOM    911  CD1 LEU A  60     -18.264   4.018  -7.996  1.00  2.51           C
ATOM    912  CD2 LEU A  60     -18.058   1.530  -8.274  1.00  2.51           C
ATOM      0  H   LEU A  60     -21.849   2.391  -8.647  1.00  2.51           H   new
ATOM      0  HA  LEU A  60     -20.418   0.518  -7.485  1.00  2.51           H   new
ATOM      0  HB2 LEU A  60     -20.539   3.292  -6.959  1.00  2.51           H   new
ATOM      0  HB3 LEU A  60     -19.514   2.359  -6.244  1.00  2.51           H   new
ATOM      0  HG  LEU A  60     -19.477   2.768  -9.061  1.00  2.51           H   new
ATOM      0 HD11 LEU A  60     -17.633   4.155  -8.720  1.00  2.51           H   new
ATOM      0 HD12 LEU A  60     -18.898   4.752  -7.976  1.00  2.51           H   new
ATOM      0 HD13 LEU A  60     -17.785   3.982  -7.153  1.00  2.51           H   new
ATOM      0 HD21 LEU A  60     -17.424   1.663  -8.996  1.00  2.51           H   new
ATOM      0 HD22 LEU A  60     -17.580   1.457  -7.433  1.00  2.51           H   new
ATOM      0 HD23 LEU A  60     -18.560   0.715  -8.432  1.00  2.51           H   new
ATOM    924  N   ALA A  61     -22.826   1.734  -5.771  1.00  2.56           N
ATOM    925  CA  ALA A  61     -23.673   1.509  -4.607  1.00  2.56           C
ATOM    926  C   ALA A  61     -24.252   0.100  -4.645  1.00  2.56           C
ATOM    927  O   ALA A  61     -24.334  -0.576  -3.617  1.00  2.56           O
ATOM    928  CB  ALA A  61     -24.788   2.536  -4.551  1.00  2.56           C
ATOM      0  H   ALA A  61     -23.092   2.369  -6.287  1.00  2.56           H   new
ATOM      0  HA  ALA A  61     -23.131   1.604  -3.808  1.00  2.56           H   new
ATOM      0  HB1 ALA A  61     -25.341   2.371  -3.771  1.00  2.56           H   new
ATOM      0  HB2 ALA A  61     -24.406   3.426  -4.494  1.00  2.56           H   new
ATOM      0  HB3 ALA A  61     -25.331   2.468  -5.352  1.00  2.56           H   new
ATOM    934  N   VAL A  62     -24.607  -0.369  -5.848  1.00  2.61           N
ATOM    935  CA  VAL A  62     -25.130  -1.719  -6.010  1.00  2.61           C
ATOM    936  C   VAL A  62     -24.088  -2.747  -5.640  1.00  2.61           C
ATOM    937  O   VAL A  62     -24.362  -3.667  -4.867  1.00  2.61           O
ATOM    938  CB  VAL A  62     -25.556  -1.986  -7.464  1.00  2.61           C
ATOM    939  CG1 VAL A  62     -25.868  -3.451  -7.650  1.00  2.61           C
ATOM    940  CG2 VAL A  62     -26.772  -1.174  -7.820  1.00  2.61           C
ATOM      0  H   VAL A  62     -24.551   0.083  -6.578  1.00  2.61           H   new
ATOM      0  HA  VAL A  62     -25.899  -1.791  -5.423  1.00  2.61           H   new
ATOM      0  HB  VAL A  62     -24.823  -1.730  -8.045  1.00  2.61           H   new
ATOM      0 HG11 VAL A  62     -26.136  -3.611  -8.569  1.00  2.61           H   new
ATOM      0 HG12 VAL A  62     -25.080  -3.978  -7.447  1.00  2.61           H   new
ATOM      0 HG13 VAL A  62     -26.590  -3.707  -7.054  1.00  2.61           H   new
ATOM      0 HG21 VAL A  62     -27.025  -1.355  -8.739  1.00  2.61           H   new
ATOM      0 HG22 VAL A  62     -27.504  -1.412  -7.230  1.00  2.61           H   new
ATOM      0 HG23 VAL A  62     -26.572  -0.230  -7.721  1.00  2.61           H   new
ATOM    950  N   MET A  63     -22.874  -2.586  -6.162  1.00  2.66           N
ATOM    951  CA  MET A  63     -21.837  -3.556  -5.862  1.00  2.66           C
ATOM    952  C   MET A  63     -21.474  -3.529  -4.375  1.00  2.66           C
ATOM    953  O   MET A  63     -21.247  -4.573  -3.758  1.00  2.66           O
ATOM    954  CB  MET A  63     -20.606  -3.280  -6.727  1.00  2.66           C
ATOM    955  CG  MET A  63     -20.798  -3.550  -8.231  1.00  2.66           C
ATOM    956  SD  MET A  63     -21.282  -5.265  -8.644  1.00  2.66           S
ATOM    957  CE  MET A  63     -19.841  -6.238  -8.283  1.00  2.66           C
ATOM      0  H   MET A  63     -22.639  -1.939  -6.678  1.00  2.66           H   new
ATOM      0  HA  MET A  63     -22.172  -4.443  -6.066  1.00  2.66           H   new
ATOM      0  HB2 MET A  63     -20.345  -2.353  -6.609  1.00  2.66           H   new
ATOM      0  HB3 MET A  63     -19.871  -3.825  -6.405  1.00  2.66           H   new
ATOM      0  HG2 MET A  63     -21.475  -2.945  -8.572  1.00  2.66           H   new
ATOM      0  HG3 MET A  63     -19.971  -3.340  -8.693  1.00  2.66           H   new
ATOM      0  HE1 MET A  63     -20.022  -7.170  -8.479  1.00  2.66           H   new
ATOM      0  HE2 MET A  63     -19.099  -5.932  -8.828  1.00  2.66           H   new
ATOM      0  HE3 MET A  63     -19.613  -6.144  -7.345  1.00  2.66           H   new
ATOM    967  N   THR A  64     -21.490  -2.341  -3.767  1.00  2.70           N
ATOM    968  CA  THR A  64     -21.146  -2.212  -2.359  1.00  2.70           C
ATOM    969  C   THR A  64     -22.190  -2.886  -1.477  1.00  2.70           C
ATOM    970  O   THR A  64     -21.857  -3.704  -0.608  1.00  2.70           O
ATOM    971  CB  THR A  64     -21.049  -0.731  -1.972  1.00  2.70           C
ATOM    972  CG2 THR A  64     -20.708  -0.591  -0.500  1.00  2.70           C
ATOM    973  OG1 THR A  64     -20.033  -0.097  -2.769  1.00  2.70           O
ATOM      0  H   THR A  64     -21.697  -1.602  -4.155  1.00  2.70           H   new
ATOM      0  HA  THR A  64     -20.289  -2.646  -2.223  1.00  2.70           H   new
ATOM      0  HB  THR A  64     -21.905  -0.304  -2.133  1.00  2.70           H   new
ATOM      0  HG1 THR A  64     -20.319   0.015  -3.551  1.00  2.70           H   new
ATOM      0 HG21 THR A  64     -20.650   0.349  -0.269  1.00  2.70           H   new
ATOM      0 HG22 THR A  64     -21.399  -1.012   0.034  1.00  2.70           H   new
ATOM      0 HG23 THR A  64     -19.856  -1.020  -0.323  1.00  2.70           H   new
ATOM    981  N   ALA A  65     -23.463  -2.542  -1.713  1.00  2.75           N
ATOM    982  CA  ALA A  65     -24.584  -3.107  -0.979  1.00  2.75           C
ATOM    983  C   ALA A  65     -24.647  -4.603  -1.205  1.00  2.75           C
ATOM    984  O   ALA A  65     -24.971  -5.371  -0.294  1.00  2.75           O
ATOM    985  CB  ALA A  65     -25.873  -2.453  -1.417  1.00  2.75           C
ATOM      0  H   ALA A  65     -23.694  -1.968  -2.311  1.00  2.75           H   new
ATOM      0  HA  ALA A  65     -24.459  -2.940  -0.032  1.00  2.75           H   new
ATOM      0  HB1 ALA A  65     -26.615  -2.836  -0.923  1.00  2.75           H   new
ATOM      0  HB2 ALA A  65     -25.827  -1.500  -1.244  1.00  2.75           H   new
ATOM      0  HB3 ALA A  65     -26.006  -2.603  -2.366  1.00  2.75           H   new
ATOM    991  N   GLY A  66     -24.309  -5.007  -2.426  1.00  2.82           N
ATOM    992  CA  GLY A  66     -24.274  -6.384  -2.842  1.00  2.82           C
ATOM    993  C   GLY A  66     -23.325  -7.177  -1.981  1.00  2.82           C
ATOM    994  O   GLY A  66     -23.720  -8.184  -1.391  1.00  2.82           O
ATOM      0  H   GLY A  66     -24.087  -4.459  -3.051  1.00  2.82           H   new
ATOM      0  HA2 GLY A  66     -25.164  -6.766  -2.787  1.00  2.82           H   new
ATOM      0  HA3 GLY A  66     -23.999  -6.439  -3.770  1.00  2.82           H   new
ATOM    998  N   VAL A  67     -22.080  -6.711  -1.879  1.00  2.91           N
ATOM    999  CA  VAL A  67     -21.101  -7.398  -1.056  1.00  2.91           C
ATOM   1000  C   VAL A  67     -21.565  -7.451   0.382  1.00  2.91           C
ATOM   1001  O   VAL A  67     -21.452  -8.492   1.026  1.00  2.91           O
ATOM   1002  CB  VAL A  67     -19.727  -6.737  -1.136  1.00  2.91           C
ATOM   1003  CG1 VAL A  67     -18.814  -7.360  -0.081  1.00  2.91           C
ATOM   1004  CG2 VAL A  67     -19.149  -6.954  -2.528  1.00  2.91           C
ATOM      0  H   VAL A  67     -21.789  -6.006  -2.276  1.00  2.91           H   new
ATOM      0  HA  VAL A  67     -21.017  -8.301  -1.400  1.00  2.91           H   new
ATOM      0  HB  VAL A  67     -19.802  -5.784  -0.970  1.00  2.91           H   new
ATOM      0 HG11 VAL A  67     -17.938  -6.945  -0.125  1.00  2.91           H   new
ATOM      0 HG12 VAL A  67     -19.194  -7.219   0.800  1.00  2.91           H   new
ATOM      0 HG13 VAL A  67     -18.729  -8.312  -0.247  1.00  2.91           H   new
ATOM      0 HG21 VAL A  67     -18.276  -6.536  -2.585  1.00  2.91           H   new
ATOM      0 HG22 VAL A  67     -19.063  -7.905  -2.698  1.00  2.91           H   new
ATOM      0 HG23 VAL A  67     -19.739  -6.559  -3.189  1.00  2.91           H   new
ATOM   1014  N   PHE A  68     -22.106  -6.350   0.896  1.00  3.03           N
ATOM   1015  CA  PHE A  68     -22.586  -6.383   2.263  1.00  3.03           C
ATOM   1016  C   PHE A  68     -23.585  -7.522   2.431  1.00  3.03           C
ATOM   1017  O   PHE A  68     -23.391  -8.389   3.285  1.00  3.03           O
ATOM   1018  CB  PHE A  68     -23.234  -5.049   2.633  1.00  3.03           C
ATOM   1019  CG  PHE A  68     -23.862  -5.014   3.993  1.00  3.03           C
ATOM   1020  CD1 PHE A  68     -23.093  -4.859   5.134  1.00  3.03           C
ATOM   1021  CD2 PHE A  68     -25.238  -5.121   4.129  1.00  3.03           C
ATOM   1022  CE1 PHE A  68     -23.685  -4.811   6.380  1.00  3.03           C
ATOM   1023  CE2 PHE A  68     -25.831  -5.072   5.370  1.00  3.03           C
ATOM   1024  CZ  PHE A  68     -25.055  -4.917   6.498  1.00  3.03           C
ATOM      0  H   PHE A  68     -22.201  -5.601   0.484  1.00  3.03           H   new
ATOM      0  HA  PHE A  68     -21.834  -6.532   2.857  1.00  3.03           H   new
ATOM      0  HB2 PHE A  68     -22.562  -4.352   2.583  1.00  3.03           H   new
ATOM      0  HB3 PHE A  68     -23.912  -4.838   1.972  1.00  3.03           H   new
ATOM      0  HD1 PHE A  68     -22.169  -4.787   5.060  1.00  3.03           H   new
ATOM      0  HD2 PHE A  68     -25.767  -5.227   3.372  1.00  3.03           H   new
ATOM      0  HE1 PHE A  68     -23.160  -4.707   7.140  1.00  3.03           H   new
ATOM      0  HE2 PHE A  68     -26.755  -5.143   5.447  1.00  3.03           H   new
ATOM      0  HZ  PHE A  68     -25.454  -4.884   7.337  1.00  3.03           H   new
ATOM   1034  N   LEU A  69     -24.606  -7.575   1.573  1.00  3.22           N
ATOM   1035  CA  LEU A  69     -25.623  -8.618   1.655  1.00  3.22           C
ATOM   1036  C   LEU A  69     -25.010 -10.020   1.544  1.00  3.22           C
ATOM   1037  O   LEU A  69     -25.360 -10.928   2.302  1.00  3.22           O
ATOM   1038  CB  LEU A  69     -26.686  -8.405   0.588  1.00  3.22           C
ATOM   1039  CG  LEU A  69     -27.826  -9.402   0.612  1.00  3.22           C
ATOM   1040  CD1 LEU A  69     -28.532  -9.338   1.962  1.00  3.22           C
ATOM   1041  CD2 LEU A  69     -28.779  -9.070  -0.508  1.00  3.22           C
ATOM      0  H   LEU A  69     -24.726  -7.012   0.934  1.00  3.22           H   new
ATOM      0  HA  LEU A  69     -26.041  -8.556   2.528  1.00  3.22           H   new
ATOM      0  HB2 LEU A  69     -27.052  -7.513   0.689  1.00  3.22           H   new
ATOM      0  HB3 LEU A  69     -26.262  -8.440  -0.284  1.00  3.22           H   new
ATOM      0  HG  LEU A  69     -27.490 -10.304   0.488  1.00  3.22           H   new
ATOM      0 HD11 LEU A  69     -29.262  -9.977   1.976  1.00  3.22           H   new
ATOM      0 HD12 LEU A  69     -27.902  -9.552   2.668  1.00  3.22           H   new
ATOM      0 HD13 LEU A  69     -28.882  -8.444   2.102  1.00  3.22           H   new
ATOM      0 HD21 LEU A  69     -29.515  -9.702  -0.505  1.00  3.22           H   new
ATOM      0 HD22 LEU A  69     -29.124  -8.172  -0.384  1.00  3.22           H   new
ATOM      0 HD23 LEU A  69     -28.312  -9.123  -1.357  1.00  3.22           H   new
ATOM   1053  N   LEU A  70     -24.042 -10.189   0.648  1.00  3.53           N
ATOM   1054  CA  LEU A  70     -23.362 -11.469   0.469  1.00  3.53           C
ATOM   1055  C   LEU A  70     -22.623 -11.922   1.732  1.00  3.53           C
ATOM   1056  O   LEU A  70     -22.388 -13.128   1.912  1.00  3.53           O
ATOM   1057  CB  LEU A  70     -22.383 -11.372  -0.705  1.00  3.53           C
ATOM   1058  CG  LEU A  70     -23.028 -11.280  -2.095  1.00  3.53           C
ATOM   1059  CD1 LEU A  70     -21.995 -10.915  -3.152  1.00  3.53           C
ATOM   1060  CD2 LEU A  70     -23.607 -12.617  -2.411  1.00  3.53           C
ATOM      0  H   LEU A  70     -23.761  -9.565   0.127  1.00  3.53           H   new
ATOM      0  HA  LEU A  70     -24.041 -12.136   0.282  1.00  3.53           H   new
ATOM      0  HB2 LEU A  70     -21.821 -10.592  -0.574  1.00  3.53           H   new
ATOM      0  HB3 LEU A  70     -21.801 -12.148  -0.686  1.00  3.53           H   new
ATOM      0  HG  LEU A  70     -23.711 -10.591  -2.094  1.00  3.53           H   new
ATOM      0 HD11 LEU A  70     -22.425 -10.863  -4.020  1.00  3.53           H   new
ATOM      0 HD12 LEU A  70     -21.599 -10.056  -2.935  1.00  3.53           H   new
ATOM      0 HD13 LEU A  70     -21.302 -11.593  -3.175  1.00  3.53           H   new
ATOM      0 HD21 LEU A  70     -24.023 -12.591  -3.287  1.00  3.53           H   new
ATOM      0 HD22 LEU A  70     -22.903 -13.284  -2.408  1.00  3.53           H   new
ATOM      0 HD23 LEU A  70     -24.272 -12.848  -1.744  1.00  3.53           H   new
ATOM   1072  N   LEU A  71     -22.231 -10.973   2.587  1.00  3.99           N
ATOM   1073  CA  LEU A  71     -21.541 -11.281   3.825  1.00  3.99           C
ATOM   1074  C   LEU A  71     -22.502 -11.465   5.012  1.00  3.99           C
ATOM   1075  O   LEU A  71     -22.204 -12.252   5.920  1.00  3.99           O
ATOM   1076  CB  LEU A  71     -20.525 -10.176   4.129  1.00  3.99           C
ATOM   1077  CG  LEU A  71     -19.401 -10.025   3.084  1.00  3.99           C
ATOM   1078  CD1 LEU A  71     -18.538  -8.834   3.443  1.00  3.99           C
ATOM   1079  CD2 LEU A  71     -18.592 -11.299   3.030  1.00  3.99           C
ATOM      0  H   LEU A  71     -22.362 -10.133   2.458  1.00  3.99           H   new
ATOM      0  HA  LEU A  71     -21.086 -12.129   3.704  1.00  3.99           H   new
ATOM      0  HB2 LEU A  71     -20.997  -9.332   4.202  1.00  3.99           H   new
ATOM      0  HB3 LEU A  71     -20.123 -10.352   4.994  1.00  3.99           H   new
ATOM      0  HG  LEU A  71     -19.778  -9.870   2.204  1.00  3.99           H   new
ATOM      0 HD11 LEU A  71     -17.830  -8.737   2.787  1.00  3.99           H   new
ATOM      0 HD12 LEU A  71     -19.082  -8.031   3.452  1.00  3.99           H   new
ATOM      0 HD13 LEU A  71     -18.148  -8.970   4.321  1.00  3.99           H   new
ATOM      0 HD21 LEU A  71     -17.884 -11.206   2.373  1.00  3.99           H   new
ATOM      0 HD22 LEU A  71     -18.203 -11.473   3.901  1.00  3.99           H   new
ATOM      0 HD23 LEU A  71     -19.168 -12.038   2.781  1.00  3.99           H   new
ATOM   1091  N   VAL A  72     -23.652 -10.766   5.013  1.00  4.57           N
ATOM   1092  CA  VAL A  72     -24.556 -10.841   6.171  1.00  4.57           C
ATOM   1093  C   VAL A  72     -25.807 -11.713   5.973  1.00  4.57           C
ATOM   1094  O   VAL A  72     -26.471 -12.060   6.950  1.00  4.57           O
ATOM   1095  CB  VAL A  72     -25.033  -9.437   6.585  1.00  4.57           C
ATOM   1096  CG1 VAL A  72     -23.836  -8.570   6.910  1.00  4.57           C
ATOM   1097  CG2 VAL A  72     -25.874  -8.833   5.503  1.00  4.57           C
ATOM      0  H   VAL A  72     -23.919 -10.258   4.372  1.00  4.57           H   new
ATOM      0  HA  VAL A  72     -24.016 -11.261   6.858  1.00  4.57           H   new
ATOM      0  HB  VAL A  72     -25.585  -9.503   7.380  1.00  4.57           H   new
ATOM      0 HG11 VAL A  72     -24.138  -7.686   7.171  1.00  4.57           H   new
ATOM      0 HG12 VAL A  72     -23.336  -8.969   7.639  1.00  4.57           H   new
ATOM      0 HG13 VAL A  72     -23.266  -8.499   6.129  1.00  4.57           H   new
ATOM      0 HG21 VAL A  72     -26.168  -7.950   5.776  1.00  4.57           H   new
ATOM      0 HG22 VAL A  72     -25.352  -8.762   4.689  1.00  4.57           H   new
ATOM      0 HG23 VAL A  72     -26.648  -9.395   5.343  1.00  4.57           H   new
ATOM   1107  N   GLN A  73     -26.119 -12.109   4.739  1.00  5.21           N
ATOM   1108  CA  GLN A  73     -27.275 -12.973   4.511  1.00  5.21           C
ATOM   1109  C   GLN A  73     -27.007 -14.370   5.055  1.00  5.21           C
ATOM   1110  O   GLN A  73     -25.869 -14.851   5.050  1.00  5.21           O
ATOM   1111  CB  GLN A  73     -27.661 -13.024   3.024  1.00  5.21           C
ATOM   1112  CG  GLN A  73     -28.871 -13.935   2.701  1.00  5.21           C
ATOM   1113  CD  GLN A  73     -30.148 -13.465   3.383  1.00  5.21           C
ATOM   1114  NE2 GLN A  73     -30.953 -12.644   2.699  1.00  5.21           N
ATOM   1115  OE1 GLN A  73     -30.390 -13.863   4.550  1.00  5.21           O
ATOM      0  H   GLN A  73     -25.681 -11.892   4.031  1.00  5.21           H   new
ATOM      0  HA  GLN A  73     -28.029 -12.595   4.989  1.00  5.21           H   new
ATOM      0  HB2 GLN A  73     -27.860 -12.124   2.723  1.00  5.21           H   new
ATOM      0  HB3 GLN A  73     -26.895 -13.331   2.514  1.00  5.21           H   new
ATOM      0  HG2 GLN A  73     -29.009 -13.957   1.741  1.00  5.21           H   new
ATOM      0  HG3 GLN A  73     -28.673 -14.843   2.980  1.00  5.21           H   new
ATOM      0 HE21 GLN A  73     -30.742 -12.401   1.902  1.00  5.21           H   new
ATOM      0 HE22 GLN A  73     -31.682 -12.360   3.057  1.00  5.21           H   new
ATOM   1124  N   ARG A  74     -28.060 -15.008   5.563  1.00  5.77           N
ATOM   1125  CA  ARG A  74     -27.947 -16.348   6.111  1.00  5.77           C
ATOM   1126  C   ARG A  74     -28.983 -17.307   5.529  1.00  5.77           C
ATOM   1127  O   ARG A  74     -28.805 -18.529   5.602  1.00  5.77           O
ATOM   1128  CB  ARG A  74     -28.081 -16.311   7.628  1.00  5.77           C
ATOM   1129  CG  ARG A  74     -26.962 -15.534   8.356  1.00  5.77           C
ATOM   1130  CD  ARG A  74     -25.642 -16.229   8.261  1.00  5.77           C
ATOM   1131  NE  ARG A  74     -24.583 -15.496   8.947  1.00  5.77           N
ATOM   1132  CZ  ARG A  74     -23.784 -14.553   8.381  1.00  5.77           C
ATOM   1133  NH1 ARG A  74     -23.900 -14.227   7.116  1.00  5.77           N1+
ATOM   1134  NH2 ARG A  74     -22.862 -13.952   9.113  1.00  5.77           N
ATOM      0  H   ARG A  74     -28.852 -14.675   5.598  1.00  5.77           H   new
ATOM      0  HA  ARG A  74     -27.069 -16.680   5.864  1.00  5.77           H   new
ATOM      0  HB2 ARG A  74     -28.935 -15.912   7.855  1.00  5.77           H   new
ATOM      0  HB3 ARG A  74     -28.095 -17.222   7.962  1.00  5.77           H   new
ATOM      0  HG2 ARG A  74     -26.886 -14.645   7.975  1.00  5.77           H   new
ATOM      0  HG3 ARG A  74     -27.201 -15.423   9.289  1.00  5.77           H   new
ATOM      0  HD2 ARG A  74     -25.718 -17.118   8.643  1.00  5.77           H   new
ATOM      0  HD3 ARG A  74     -25.403 -16.341   7.327  1.00  5.77           H   new
ATOM      0  HE  ARG A  74     -24.454 -15.675   9.778  1.00  5.77           H   new
ATOM      0 HH11 ARG A  74     -24.492 -14.613   6.625  1.00  5.77           H   new
ATOM      0 HH12 ARG A  74     -23.384 -13.628   6.777  1.00  5.77           H   new
ATOM      0 HH21 ARG A  74     -22.770 -14.158   9.943  1.00  5.77           H   new
ATOM      0 HH22 ARG A  74     -22.354 -13.355   8.759  1.00  5.77           H   new
ATOM   1148  N   ARG A  75     -30.082 -16.762   4.991  1.00  6.07           N
ATOM   1149  CA  ARG A  75     -31.170 -17.610   4.499  1.00  6.07           C
ATOM   1150  C   ARG A  75     -31.792 -17.126   3.188  1.00  6.07           C
ATOM   1151  O   ARG A  75     -32.185 -15.967   3.059  1.00  6.07           O
ATOM   1152  CB  ARG A  75     -32.291 -17.698   5.532  1.00  6.07           C
ATOM   1153  CG  ARG A  75     -31.953 -18.409   6.852  1.00  6.07           C
ATOM   1154  CD  ARG A  75     -31.780 -19.877   6.645  1.00  6.07           C
ATOM   1155  NE  ARG A  75     -31.553 -20.588   7.892  1.00  6.07           N
ATOM   1156  CZ  ARG A  75     -30.352 -20.761   8.490  1.00  6.07           C
ATOM   1157  NH1 ARG A  75     -29.247 -20.277   7.958  1.00  6.07           N1+
ATOM   1158  NH2 ARG A  75     -30.285 -21.433   9.629  1.00  6.07           N
ATOM      0  H   ARG A  75     -30.214 -15.917   4.904  1.00  6.07           H   new
ATOM      0  HA  ARG A  75     -30.760 -18.474   4.339  1.00  6.07           H   new
ATOM      0  HB2 ARG A  75     -32.584 -16.797   5.739  1.00  6.07           H   new
ATOM      0  HB3 ARG A  75     -33.044 -18.155   5.125  1.00  6.07           H   new
ATOM      0  HG2 ARG A  75     -31.140 -18.034   7.225  1.00  6.07           H   new
ATOM      0  HG3 ARG A  75     -32.660 -18.252   7.497  1.00  6.07           H   new
ATOM      0  HD2 ARG A  75     -32.570 -20.235   6.210  1.00  6.07           H   new
ATOM      0  HD3 ARG A  75     -31.032 -20.031   6.047  1.00  6.07           H   new
ATOM      0  HE  ARG A  75     -32.240 -20.927   8.283  1.00  6.07           H   new
ATOM      0 HH11 ARG A  75     -29.281 -19.842   7.217  1.00  6.07           H   new
ATOM      0 HH12 ARG A  75     -28.492 -20.396   8.352  1.00  6.07           H   new
ATOM      0 HH21 ARG A  75     -31.001 -21.754   9.981  1.00  6.07           H   new
ATOM      0 HH22 ARG A  75     -29.526 -21.548  10.016  1.00  6.07           H   new
ATOM   1172  N   GLY A  76     -31.973 -18.056   2.251  1.00  5.99           N
ATOM   1173  CA  GLY A  76     -32.635 -17.769   0.981  1.00  5.99           C
ATOM   1174  C   GLY A  76     -31.665 -17.381  -0.129  1.00  5.99           C
ATOM   1175  O   GLY A  76     -30.560 -16.902   0.134  1.00  5.99           O
ATOM      0  H   GLY A  76     -31.715 -18.872   2.335  1.00  5.99           H   new
ATOM      0  HA2 GLY A  76     -33.140 -18.549   0.703  1.00  5.99           H   new
ATOM      0  HA3 GLY A  76     -33.273 -17.050   1.111  1.00  5.99           H   new
ATOM   1179  N   ILE A  77     -32.089 -17.617  -1.378  1.00  5.56           N
ATOM   1180  CA  ILE A  77     -31.382 -17.272  -2.631  1.00  5.56           C
ATOM   1181  C   ILE A  77     -30.011 -17.948  -2.866  1.00  5.56           C
ATOM   1182  O   ILE A  77     -29.801 -18.593  -3.895  1.00  5.56           O
ATOM   1183  CB  ILE A  77     -31.211 -15.749  -2.739  1.00  5.56           C
ATOM   1184  CG1 ILE A  77     -32.578 -15.079  -2.817  1.00  5.56           C
ATOM   1185  CG2 ILE A  77     -30.440 -15.439  -4.001  1.00  5.56           C
ATOM   1186  CD1 ILE A  77     -32.518 -13.587  -2.648  1.00  5.56           C
ATOM      0  H   ILE A  77     -32.841 -18.006  -1.529  1.00  5.56           H   new
ATOM      0  HA  ILE A  77     -31.959 -17.628  -3.324  1.00  5.56           H   new
ATOM      0  HB  ILE A  77     -30.736 -15.418  -1.961  1.00  5.56           H   new
ATOM      0 HG12 ILE A  77     -32.984 -15.285  -3.673  1.00  5.56           H   new
ATOM      0 HG13 ILE A  77     -33.154 -15.453  -2.132  1.00  5.56           H   new
ATOM      0 HG21 ILE A  77     -30.324 -14.479  -4.082  1.00  5.56           H   new
ATOM      0 HG22 ILE A  77     -29.570 -15.867  -3.962  1.00  5.56           H   new
ATOM      0 HG23 ILE A  77     -30.930 -15.771  -4.769  1.00  5.56           H   new
ATOM      0 HD11 ILE A  77     -33.413 -13.218  -2.707  1.00  5.56           H   new
ATOM      0 HD12 ILE A  77     -32.137 -13.374  -1.782  1.00  5.56           H   new
ATOM      0 HD13 ILE A  77     -31.965 -13.204  -3.347  1.00  5.56           H   new
ATOM   1198  N   GLY A  78     -29.087 -17.781  -1.924  1.00  4.89           N
ATOM   1199  CA  GLY A  78     -27.741 -18.331  -2.007  1.00  4.89           C
ATOM   1200  C   GLY A  78     -26.757 -17.274  -2.486  1.00  4.89           C
ATOM   1201  O   GLY A  78     -27.134 -16.339  -3.193  1.00  4.89           O
ATOM      0  H   GLY A  78     -29.230 -17.334  -1.203  1.00  4.89           H   new
ATOM      0  HA2 GLY A  78     -27.468 -18.663  -1.137  1.00  4.89           H   new
ATOM      0  HA3 GLY A  78     -27.732 -19.087  -2.615  1.00  4.89           H   new
ATOM   1205  N   LYS A  79     -25.481 -17.437  -2.138  1.00  4.17           N
ATOM   1206  CA  LYS A  79     -24.465 -16.449  -2.506  1.00  4.17           C
ATOM   1207  C   LYS A  79     -24.288 -16.299  -4.012  1.00  4.17           C
ATOM   1208  O   LYS A  79     -24.044 -15.202  -4.506  1.00  4.17           O
ATOM   1209  CB  LYS A  79     -23.122 -16.817  -1.889  1.00  4.17           C
ATOM   1210  CG  LYS A  79     -23.040 -16.647  -0.387  1.00  4.17           C
ATOM   1211  CD  LYS A  79     -21.653 -17.026   0.136  1.00  4.17           C
ATOM   1212  CE  LYS A  79     -21.600 -16.943   1.660  1.00  4.17           C
ATOM   1213  NZ  LYS A  79     -21.846 -15.565   2.137  1.00  4.17           N1+
ATOM      0  H   LYS A  79     -25.183 -18.109  -1.691  1.00  4.17           H   new
ATOM      0  HA  LYS A  79     -24.781 -15.599  -2.161  1.00  4.17           H   new
ATOM      0  HB2 LYS A  79     -22.923 -17.741  -2.108  1.00  4.17           H   new
ATOM      0  HB3 LYS A  79     -22.432 -16.273  -2.301  1.00  4.17           H   new
ATOM      0  HG2 LYS A  79     -23.237 -15.727  -0.152  1.00  4.17           H   new
ATOM      0  HG3 LYS A  79     -23.712 -17.200   0.041  1.00  4.17           H   new
ATOM      0  HD2 LYS A  79     -21.431 -17.926  -0.150  1.00  4.17           H   new
ATOM      0  HD3 LYS A  79     -20.987 -16.434  -0.247  1.00  4.17           H   new
ATOM      0  HE2 LYS A  79     -22.262 -17.541   2.041  1.00  4.17           H   new
ATOM      0  HE3 LYS A  79     -20.732 -17.244   1.972  1.00  4.17           H   new
ATOM      0  HZ1 LYS A  79     -21.235 -15.348   2.746  1.00  4.17           H   new
ATOM      0  HZ2 LYS A  79     -21.795 -15.000   1.452  1.00  4.17           H   new
ATOM      0  HZ3 LYS A  79     -22.657 -15.517   2.501  1.00  4.17           H   new
ATOM   1227  N   LEU A  80     -24.402 -17.396  -4.757  1.00  3.53           N
ATOM   1228  CA  LEU A  80     -24.220 -17.298  -6.202  1.00  3.53           C
ATOM   1229  C   LEU A  80     -25.397 -16.537  -6.798  1.00  3.53           C
ATOM   1230  O   LEU A  80     -25.228 -15.698  -7.689  1.00  3.53           O
ATOM   1231  CB  LEU A  80     -24.079 -18.677  -6.846  1.00  3.53           C
ATOM   1232  CG  LEU A  80     -23.769 -18.650  -8.340  1.00  3.53           C
ATOM   1233  CD1 LEU A  80     -22.466 -17.864  -8.559  1.00  3.53           C
ATOM   1234  CD2 LEU A  80     -23.633 -20.073  -8.850  1.00  3.53           C
ATOM      0  H   LEU A  80     -24.579 -18.183  -4.458  1.00  3.53           H   new
ATOM      0  HA  LEU A  80     -23.397 -16.818  -6.383  1.00  3.53           H   new
ATOM      0  HB2 LEU A  80     -23.375 -19.164  -6.390  1.00  3.53           H   new
ATOM      0  HB3 LEU A  80     -24.902 -19.172  -6.707  1.00  3.53           H   new
ATOM      0  HG  LEU A  80     -24.486 -18.216  -8.829  1.00  3.53           H   new
ATOM      0 HD11 LEU A  80     -22.258 -17.840  -9.506  1.00  3.53           H   new
ATOM      0 HD12 LEU A  80     -22.575 -16.958  -8.229  1.00  3.53           H   new
ATOM      0 HD13 LEU A  80     -21.742 -18.297  -8.080  1.00  3.53           H   new
ATOM      0 HD21 LEU A  80     -23.436 -20.059  -9.800  1.00  3.53           H   new
ATOM      0 HD22 LEU A  80     -22.913 -20.519  -8.377  1.00  3.53           H   new
ATOM      0 HD23 LEU A  80     -24.463 -20.552  -8.700  1.00  3.53           H   new
ATOM   1246  N   GLY A  81     -26.596 -16.845  -6.293  1.00  3.03           N
ATOM   1247  CA  GLY A  81     -27.836 -16.217  -6.723  1.00  3.03           C
ATOM   1248  C   GLY A  81     -27.745 -14.718  -6.497  1.00  3.03           C
ATOM   1249  O   GLY A  81     -27.934 -13.928  -7.427  1.00  3.03           O
ATOM      0  H   GLY A  81     -26.707 -17.437  -5.679  1.00  3.03           H   new
ATOM      0  HA2 GLY A  81     -27.997 -16.404  -7.661  1.00  3.03           H   new
ATOM      0  HA3 GLY A  81     -28.585 -16.584  -6.228  1.00  3.03           H   new
ATOM   1253  N   LEU A  82     -27.407 -14.331  -5.265  1.00  2.66           N
ATOM   1254  CA  LEU A  82     -27.276 -12.927  -4.925  1.00  2.66           C
ATOM   1255  C   LEU A  82     -26.174 -12.289  -5.749  1.00  2.66           C
ATOM   1256  O   LEU A  82     -26.319 -11.166  -6.226  1.00  2.66           O
ATOM   1257  CB  LEU A  82     -26.937 -12.782  -3.447  1.00  2.66           C
ATOM   1258  CG  LEU A  82     -28.007 -13.114  -2.464  1.00  2.66           C
ATOM   1259  CD1 LEU A  82     -27.416 -13.075  -1.081  1.00  2.66           C
ATOM   1260  CD2 LEU A  82     -29.124 -12.131  -2.616  1.00  2.66           C
ATOM      0  H   LEU A  82     -27.250 -14.872  -4.615  1.00  2.66           H   new
ATOM      0  HA  LEU A  82     -28.118 -12.484  -5.114  1.00  2.66           H   new
ATOM      0  HB2 LEU A  82     -26.171 -13.346  -3.258  1.00  2.66           H   new
ATOM      0  HB3 LEU A  82     -26.660 -11.866  -3.291  1.00  2.66           H   new
ATOM      0  HG  LEU A  82     -28.364 -14.003  -2.619  1.00  2.66           H   new
ATOM      0 HD11 LEU A  82     -28.102 -13.289  -0.430  1.00  2.66           H   new
ATOM      0 HD12 LEU A  82     -26.697 -13.723  -1.018  1.00  2.66           H   new
ATOM      0 HD13 LEU A  82     -27.068 -12.187  -0.903  1.00  2.66           H   new
ATOM      0 HD21 LEU A  82     -29.827 -12.338  -1.980  1.00  2.66           H   new
ATOM      0 HD22 LEU A  82     -28.792 -11.235  -2.449  1.00  2.66           H   new
ATOM      0 HD23 LEU A  82     -29.479 -12.181  -3.517  1.00  2.66           H   new
ATOM   1272  N   GLY A  83     -25.085 -13.014  -5.972  1.00  2.40           N
ATOM   1273  CA  GLY A  83     -23.987 -12.503  -6.762  1.00  2.40           C
ATOM   1274  C   GLY A  83     -24.504 -12.064  -8.122  1.00  2.40           C
ATOM   1275  O   GLY A  83     -24.267 -10.927  -8.547  1.00  2.40           O
ATOM      0  H   GLY A  83     -24.967 -13.810  -5.670  1.00  2.40           H   new
ATOM      0  HA2 GLY A  83     -23.569 -11.755  -6.307  1.00  2.40           H   new
ATOM      0  HA3 GLY A  83     -23.307 -13.186  -6.869  1.00  2.40           H   new
ATOM   1279  N   GLY A  84     -25.207 -12.969  -8.809  1.00  2.21           N
ATOM   1280  CA  GLY A  84     -25.759 -12.674 -10.122  1.00  2.21           C
ATOM   1281  C   GLY A  84     -26.733 -11.489 -10.105  1.00  2.21           C
ATOM   1282  O   GLY A  84     -26.742 -10.682 -11.036  1.00  2.21           O
ATOM      0  H   GLY A  84     -25.373 -13.763  -8.525  1.00  2.21           H   new
ATOM      0  HA2 GLY A  84     -25.034 -12.483 -10.737  1.00  2.21           H   new
ATOM      0  HA3 GLY A  84     -26.218 -13.459 -10.459  1.00  2.21           H   new
ATOM   1286  N   MET A  85     -27.547 -11.363  -9.047  1.00  2.09           N
ATOM   1287  CA  MET A  85     -28.499 -10.247  -8.938  1.00  2.09           C
ATOM   1288  C   MET A  85     -27.772  -8.904  -8.878  1.00  2.09           C
ATOM   1289  O   MET A  85     -28.126  -7.944  -9.576  1.00  2.09           O
ATOM   1290  CB  MET A  85     -29.352 -10.425  -7.685  1.00  2.09           C
ATOM   1291  CG  MET A  85     -30.307 -11.596  -7.748  1.00  2.09           C
ATOM   1292  SD  MET A  85     -31.191 -11.871  -6.210  1.00  2.09           S
ATOM   1293  CE  MET A  85     -31.913 -13.455  -6.583  1.00  2.09           C
ATOM      0  H   MET A  85     -27.563 -11.911  -8.384  1.00  2.09           H   new
ATOM      0  HA  MET A  85     -29.064 -10.250  -9.726  1.00  2.09           H   new
ATOM      0  HB2 MET A  85     -28.766 -10.539  -6.920  1.00  2.09           H   new
ATOM      0  HB3 MET A  85     -29.861  -9.613  -7.534  1.00  2.09           H   new
ATOM      0  HG2 MET A  85     -30.948 -11.445  -8.460  1.00  2.09           H   new
ATOM      0  HG3 MET A  85     -29.812 -12.398  -7.977  1.00  2.09           H   new
ATOM      0  HE1 MET A  85     -32.441 -13.756  -5.827  1.00  2.09           H   new
ATOM      0  HE2 MET A  85     -32.483 -13.375  -7.364  1.00  2.09           H   new
ATOM      0  HE3 MET A  85     -31.209 -14.098  -6.761  1.00  2.09           H   new
ATOM   1303  N   VAL A  86     -26.724  -8.867  -8.058  1.00  2.02           N
ATOM   1304  CA  VAL A  86     -25.893  -7.690  -7.855  1.00  2.02           C
ATOM   1305  C   VAL A  86     -25.149  -7.311  -9.117  1.00  2.02           C
ATOM   1306  O   VAL A  86     -25.142  -6.145  -9.524  1.00  2.02           O
ATOM   1307  CB  VAL A  86     -24.886  -7.992  -6.745  1.00  2.02           C
ATOM   1308  CG1 VAL A  86     -23.873  -6.899  -6.642  1.00  2.02           C
ATOM   1309  CG2 VAL A  86     -25.633  -8.156  -5.436  1.00  2.02           C
ATOM      0  H   VAL A  86     -26.472  -9.546  -7.593  1.00  2.02           H   new
ATOM      0  HA  VAL A  86     -26.464  -6.945  -7.611  1.00  2.02           H   new
ATOM      0  HB  VAL A  86     -24.413  -8.813  -6.951  1.00  2.02           H   new
ATOM      0 HG11 VAL A  86     -23.243  -7.107  -5.934  1.00  2.02           H   new
ATOM      0 HG12 VAL A  86     -23.398  -6.818  -7.484  1.00  2.02           H   new
ATOM      0 HG13 VAL A  86     -24.319  -6.062  -6.441  1.00  2.02           H   new
ATOM      0 HG21 VAL A  86     -25.002  -8.348  -4.725  1.00  2.02           H   new
ATOM      0 HG22 VAL A  86     -26.111  -7.337  -5.231  1.00  2.02           H   new
ATOM      0 HG23 VAL A  86     -26.265  -8.888  -5.513  1.00  2.02           H   new
ATOM   1319  N   LEU A  87     -24.546  -8.310  -9.753  1.00  1.97           N
ATOM   1320  CA  LEU A  87     -23.806  -8.100 -10.976  1.00  1.97           C
ATOM   1321  C   LEU A  87     -24.750  -7.616 -12.063  1.00  1.97           C
ATOM   1322  O   LEU A  87     -24.431  -6.673 -12.790  1.00  1.97           O
ATOM   1323  CB  LEU A  87     -23.091  -9.383 -11.383  1.00  1.97           C
ATOM   1324  CG  LEU A  87     -22.268  -9.295 -12.648  1.00  1.97           C
ATOM   1325  CD1 LEU A  87     -21.202  -8.197 -12.457  1.00  1.97           C
ATOM   1326  CD2 LEU A  87     -21.638 -10.678 -12.929  1.00  1.97           C
ATOM      0  H   LEU A  87     -24.558  -9.126  -9.483  1.00  1.97           H   new
ATOM      0  HA  LEU A  87     -23.129  -7.419 -10.837  1.00  1.97           H   new
ATOM      0  HB2 LEU A  87     -22.510  -9.656 -10.656  1.00  1.97           H   new
ATOM      0  HB3 LEU A  87     -23.753 -10.083 -11.495  1.00  1.97           H   new
ATOM      0  HG  LEU A  87     -22.813  -9.058 -13.414  1.00  1.97           H   new
ATOM      0 HD11 LEU A  87     -20.663  -8.126 -13.260  1.00  1.97           H   new
ATOM      0 HD12 LEU A  87     -21.639  -7.348 -12.285  1.00  1.97           H   new
ATOM      0 HD13 LEU A  87     -20.633  -8.425 -11.705  1.00  1.97           H   new
ATOM      0 HD21 LEU A  87     -21.107 -10.633 -13.740  1.00  1.97           H   new
ATOM      0 HD22 LEU A  87     -21.070 -10.932 -12.185  1.00  1.97           H   new
ATOM      0 HD23 LEU A  87     -22.341 -11.338 -13.039  1.00  1.97           H   new
ATOM   1338  N   GLY A  88     -25.922  -8.246 -12.167  1.00  1.94           N
ATOM   1339  CA  GLY A  88     -26.931  -7.880 -13.145  1.00  1.94           C
ATOM   1340  C   GLY A  88     -27.270  -6.401 -13.027  1.00  1.94           C
ATOM   1341  O   GLY A  88     -27.189  -5.662 -14.014  1.00  1.94           O
ATOM      0  H   GLY A  88     -26.150  -8.905 -11.663  1.00  1.94           H   new
ATOM      0  HA2 GLY A  88     -26.609  -8.074 -14.039  1.00  1.94           H   new
ATOM      0  HA3 GLY A  88     -27.730  -8.413 -13.009  1.00  1.94           H   new
ATOM   1345  N   LEU A  89     -27.639  -5.954 -11.826  1.00  1.92           N
ATOM   1346  CA  LEU A  89     -27.953  -4.546 -11.652  1.00  1.92           C
ATOM   1347  C   LEU A  89     -26.763  -3.648 -11.932  1.00  1.92           C
ATOM   1348  O   LEU A  89     -26.900  -2.627 -12.604  1.00  1.92           O
ATOM   1349  CB  LEU A  89     -28.442  -4.287 -10.239  1.00  1.92           C
ATOM   1350  CG  LEU A  89     -29.800  -4.778  -9.908  1.00  1.92           C
ATOM   1351  CD1 LEU A  89     -30.015  -4.619  -8.414  1.00  1.92           C
ATOM   1352  CD2 LEU A  89     -30.815  -3.960 -10.714  1.00  1.92           C
ATOM      0  H   LEU A  89     -27.711  -6.439 -11.119  1.00  1.92           H   new
ATOM      0  HA  LEU A  89     -28.648  -4.335 -12.294  1.00  1.92           H   new
ATOM      0  HB2 LEU A  89     -27.814  -4.693  -9.621  1.00  1.92           H   new
ATOM      0  HB3 LEU A  89     -28.418  -3.330 -10.080  1.00  1.92           H   new
ATOM      0  HG  LEU A  89     -29.909  -5.715 -10.135  1.00  1.92           H   new
ATOM      0 HD11 LEU A  89     -30.901  -4.936  -8.179  1.00  1.92           H   new
ATOM      0 HD12 LEU A  89     -29.349  -5.136  -7.934  1.00  1.92           H   new
ATOM      0 HD13 LEU A  89     -29.933  -3.683  -8.173  1.00  1.92           H   new
ATOM      0 HD21 LEU A  89     -31.712  -4.267 -10.511  1.00  1.92           H   new
ATOM      0 HD22 LEU A  89     -30.734  -3.022 -10.480  1.00  1.92           H   new
ATOM      0 HD23 LEU A  89     -30.642  -4.073 -11.662  1.00  1.92           H   new
ATOM   1364  N   ALA A  90     -25.575  -4.025 -11.478  1.00  1.92           N
ATOM   1365  CA  ALA A  90     -24.424  -3.182 -11.733  1.00  1.92           C
ATOM   1366  C   ALA A  90     -24.187  -3.029 -13.231  1.00  1.92           C
ATOM   1367  O   ALA A  90     -23.918  -1.927 -13.707  1.00  1.92           O
ATOM   1368  CB  ALA A  90     -23.211  -3.771 -11.064  1.00  1.92           C
ATOM      0  H   ALA A  90     -25.418  -4.744 -11.033  1.00  1.92           H   new
ATOM      0  HA  ALA A  90     -24.593  -2.300 -11.367  1.00  1.92           H   new
ATOM      0  HB1 ALA A  90     -22.441  -3.207 -11.235  1.00  1.92           H   new
ATOM      0  HB2 ALA A  90     -23.364  -3.828 -10.108  1.00  1.92           H   new
ATOM      0  HB3 ALA A  90     -23.045  -4.659 -11.418  1.00  1.92           H   new
ATOM   1374  N   THR A  91     -24.367  -4.129 -13.971  1.00  1.93           N
ATOM   1375  CA  THR A  91     -24.177  -4.197 -15.412  1.00  1.93           C
ATOM   1376  C   THR A  91     -25.182  -3.285 -16.097  1.00  1.93           C
ATOM   1377  O   THR A  91     -24.837  -2.520 -16.999  1.00  1.93           O
ATOM   1378  CB  THR A  91     -24.326  -5.650 -15.870  1.00  1.93           C
ATOM   1379  CG2 THR A  91     -24.155  -5.774 -17.335  1.00  1.93           C
ATOM   1380  OG1 THR A  91     -23.344  -6.432 -15.201  1.00  1.93           O
ATOM      0  H   THR A  91     -24.612  -4.879 -13.629  1.00  1.93           H   new
ATOM      0  HA  THR A  91     -23.287  -3.894 -15.653  1.00  1.93           H   new
ATOM      0  HB  THR A  91     -25.218  -5.962 -15.652  1.00  1.93           H   new
ATOM      0  HG1 THR A  91     -23.646  -6.687 -14.460  1.00  1.93           H   new
ATOM      0 HG21 THR A  91     -24.254  -6.703 -17.595  1.00  1.93           H   new
ATOM      0 HG22 THR A  91     -24.827  -5.239 -17.786  1.00  1.93           H   new
ATOM      0 HG23 THR A  91     -23.272  -5.461 -17.585  1.00  1.93           H   new
ATOM   1388  N   PHE A  92     -26.424  -3.346 -15.640  1.00  1.95           N
ATOM   1389  CA  PHE A  92     -27.499  -2.495 -16.125  1.00  1.95           C
ATOM   1390  C   PHE A  92     -27.106  -1.031 -15.996  1.00  1.95           C
ATOM   1391  O   PHE A  92     -27.179  -0.267 -16.968  1.00  1.95           O
ATOM   1392  CB  PHE A  92     -28.767  -2.861 -15.345  1.00  1.95           C
ATOM   1393  CG  PHE A  92     -29.948  -1.971 -15.418  1.00  1.95           C
ATOM   1394  CD1 PHE A  92     -30.768  -1.897 -16.528  1.00  1.95           C
ATOM   1395  CD2 PHE A  92     -30.283  -1.246 -14.284  1.00  1.95           C
ATOM   1396  CE1 PHE A  92     -31.891  -1.086 -16.510  1.00  1.95           C
ATOM   1397  CE2 PHE A  92     -31.400  -0.448 -14.256  1.00  1.95           C
ATOM   1398  CZ  PHE A  92     -32.206  -0.362 -15.372  1.00  1.95           C
ATOM      0  H   PHE A  92     -26.671  -3.895 -15.026  1.00  1.95           H   new
ATOM      0  HA  PHE A  92     -27.672  -2.636 -17.069  1.00  1.95           H   new
ATOM      0  HB2 PHE A  92     -29.047  -3.741 -15.641  1.00  1.95           H   new
ATOM      0  HB3 PHE A  92     -28.521  -2.942 -14.410  1.00  1.95           H   new
ATOM      0  HD1 PHE A  92     -30.566  -2.393 -17.288  1.00  1.95           H   new
ATOM      0  HD2 PHE A  92     -29.742  -1.301 -13.530  1.00  1.95           H   new
ATOM      0  HE1 PHE A  92     -32.434  -1.028 -17.263  1.00  1.95           H   new
ATOM      0  HE2 PHE A  92     -31.612   0.032 -13.488  1.00  1.95           H   new
ATOM      0  HZ  PHE A  92     -32.960   0.182 -15.360  1.00  1.95           H   new
ATOM   1408  N   PHE A  93     -26.639  -0.638 -14.817  1.00  2.00           N
ATOM   1409  CA  PHE A  93     -26.247   0.743 -14.618  1.00  2.00           C
ATOM   1410  C   PHE A  93     -25.022   1.099 -15.486  1.00  2.00           C
ATOM   1411  O   PHE A  93     -24.971   2.180 -16.077  1.00  2.00           O
ATOM   1412  CB  PHE A  93     -26.025   0.988 -13.129  1.00  2.00           C
ATOM   1413  CG  PHE A  93     -27.321   0.981 -12.341  1.00  2.00           C
ATOM   1414  CD1 PHE A  93     -27.574   0.002 -11.405  1.00  2.00           C
ATOM   1415  CD2 PHE A  93     -28.287   1.931 -12.554  1.00  2.00           C
ATOM   1416  CE1 PHE A  93     -28.773  -0.038 -10.716  1.00  2.00           C
ATOM   1417  CE2 PHE A  93     -29.484   1.904 -11.871  1.00  2.00           C
ATOM   1418  CZ  PHE A  93     -29.728   0.911 -10.951  1.00  2.00           C
ATOM      0  H   PHE A  93     -26.544  -1.149 -14.132  1.00  2.00           H   new
ATOM      0  HA  PHE A  93     -26.955   1.338 -14.911  1.00  2.00           H   new
ATOM      0  HB2 PHE A  93     -25.432   0.306 -12.777  1.00  2.00           H   new
ATOM      0  HB3 PHE A  93     -25.580   1.841 -13.007  1.00  2.00           H   new
ATOM      0  HD1 PHE A  93     -26.927  -0.644 -11.233  1.00  2.00           H   new
ATOM      0  HD2 PHE A  93     -28.131   2.608 -13.172  1.00  2.00           H   new
ATOM      0  HE1 PHE A  93     -28.929  -0.711 -10.093  1.00  2.00           H   new
ATOM      0  HE2 PHE A  93     -30.126   2.557 -12.032  1.00  2.00           H   new
ATOM      0  HZ  PHE A  93     -30.537   0.886 -10.492  1.00  2.00           H   new
ATOM   1428  N   LEU A  94     -24.069   0.177 -15.641  1.00  2.08           N
ATOM   1429  CA  LEU A  94     -22.909   0.466 -16.483  1.00  2.08           C
ATOM   1430  C   LEU A  94     -23.333   0.681 -17.943  1.00  2.08           C
ATOM   1431  O   LEU A  94     -22.828   1.581 -18.625  1.00  2.08           O
ATOM   1432  CB  LEU A  94     -21.894  -0.679 -16.420  1.00  2.08           C
ATOM   1433  CG  LEU A  94     -21.159  -0.884 -15.093  1.00  2.08           C
ATOM   1434  CD1 LEU A  94     -20.340  -2.174 -15.166  1.00  2.08           C
ATOM   1435  CD2 LEU A  94     -20.282   0.295 -14.823  1.00  2.08           C
ATOM      0  H   LEU A  94     -24.074  -0.602 -15.277  1.00  2.08           H   new
ATOM      0  HA  LEU A  94     -22.499   1.278 -16.146  1.00  2.08           H   new
ATOM      0  HB2 LEU A  94     -22.356  -1.503 -16.639  1.00  2.08           H   new
ATOM      0  HB3 LEU A  94     -21.231  -0.532 -17.112  1.00  2.08           H   new
ATOM      0  HG  LEU A  94     -21.796  -0.963 -14.365  1.00  2.08           H   new
ATOM      0 HD11 LEU A  94     -19.872  -2.308 -14.327  1.00  2.08           H   new
ATOM      0 HD12 LEU A  94     -20.932  -2.925 -15.329  1.00  2.08           H   new
ATOM      0 HD13 LEU A  94     -19.696  -2.108 -15.888  1.00  2.08           H   new
ATOM      0 HD21 LEU A  94     -19.816   0.166 -13.982  1.00  2.08           H   new
ATOM      0 HD22 LEU A  94     -19.635   0.388 -15.540  1.00  2.08           H   new
ATOM      0 HD23 LEU A  94     -20.825   1.097 -14.771  1.00  2.08           H   new
ATOM   1447  N   TRP A  95     -24.309  -0.098 -18.424  1.00  2.19           N
ATOM   1448  CA  TRP A  95     -24.749   0.104 -19.799  1.00  2.19           C
ATOM   1449  C   TRP A  95     -25.448   1.456 -19.942  1.00  2.19           C
ATOM   1450  O   TRP A  95     -25.210   2.184 -20.906  1.00  2.19           O
ATOM   1451  CB  TRP A  95     -25.716  -0.992 -20.264  1.00  2.19           C
ATOM   1452  CG  TRP A  95     -25.094  -2.319 -20.603  1.00  2.19           C
ATOM   1453  CD1 TRP A  95     -25.293  -3.476 -19.944  1.00  2.19           C
ATOM   1454  CD2 TRP A  95     -24.182  -2.630 -21.686  1.00  2.19           C
ATOM   1455  CE2 TRP A  95     -23.889  -3.993 -21.591  1.00  2.19           C
ATOM   1456  CE3 TRP A  95     -23.596  -1.875 -22.709  1.00  2.19           C
ATOM   1457  NE1 TRP A  95     -24.574  -4.492 -20.531  1.00  2.19           N
ATOM   1458  CZ2 TRP A  95     -23.036  -4.623 -22.473  1.00  2.19           C
ATOM   1459  CZ3 TRP A  95     -22.738  -2.512 -23.597  1.00  2.19           C
ATOM   1460  CH2 TRP A  95     -22.468  -3.852 -23.478  1.00  2.19           C
ATOM      0  H   TRP A  95     -24.711  -0.721 -17.989  1.00  2.19           H   new
ATOM      0  HA  TRP A  95     -23.953   0.072 -20.353  1.00  2.19           H   new
ATOM      0  HB2 TRP A  95     -26.376  -1.133 -19.568  1.00  2.19           H   new
ATOM      0  HB3 TRP A  95     -26.192  -0.669 -21.045  1.00  2.19           H   new
ATOM      0  HD1 TRP A  95     -25.839  -3.575 -19.198  1.00  2.19           H   new
ATOM      0  HE1 TRP A  95     -24.561  -5.311 -20.269  1.00  2.19           H   new
ATOM      0  HE3 TRP A  95     -23.777  -0.967 -22.792  1.00  2.19           H   new
ATOM      0  HZ2 TRP A  95     -22.848  -5.531 -22.397  1.00  2.19           H   new
ATOM      0  HZ3 TRP A  95     -22.341  -2.023 -24.282  1.00  2.19           H   new
ATOM      0  HH2 TRP A  95     -21.890  -4.254 -24.086  1.00  2.19           H   new
ATOM   1471  N   MET A  96     -26.262   1.839 -18.953  1.00  2.35           N
ATOM   1472  CA  MET A  96     -26.980   3.114 -19.020  1.00  2.35           C
ATOM   1473  C   MET A  96     -26.022   4.301 -18.947  1.00  2.35           C
ATOM   1474  O   MET A  96     -26.283   5.366 -19.510  1.00  2.35           O
ATOM   1475  CB  MET A  96     -28.041   3.200 -17.938  1.00  2.35           C
ATOM   1476  CG  MET A  96     -29.219   2.268 -18.158  1.00  2.35           C
ATOM   1477  SD  MET A  96     -30.538   2.594 -17.026  1.00  2.35           S
ATOM   1478  CE  MET A  96     -29.690   2.145 -15.573  1.00  2.35           C
ATOM      0  H   MET A  96     -26.410   1.379 -18.242  1.00  2.35           H   new
ATOM      0  HA  MET A  96     -27.426   3.153 -19.880  1.00  2.35           H   new
ATOM      0  HB2 MET A  96     -27.634   2.996 -17.081  1.00  2.35           H   new
ATOM      0  HB3 MET A  96     -28.366   4.112 -17.888  1.00  2.35           H   new
ATOM      0  HG2 MET A  96     -29.542   2.365 -19.067  1.00  2.35           H   new
ATOM      0  HG3 MET A  96     -28.927   1.349 -18.057  1.00  2.35           H   new
ATOM      0  HE1 MET A  96     -30.275   2.261 -14.808  1.00  2.35           H   new
ATOM      0  HE2 MET A  96     -29.415   1.217 -15.632  1.00  2.35           H   new
ATOM      0  HE3 MET A  96     -28.907   2.707 -15.468  1.00  2.35           H   new
ATOM   1488  N   ALA A  97     -24.878   4.085 -18.303  1.00  2.56           N
ATOM   1489  CA  ALA A  97     -23.822   5.074 -18.151  1.00  2.56           C
ATOM   1490  C   ALA A  97     -22.962   5.175 -19.415  1.00  2.56           C
ATOM   1491  O   ALA A  97     -22.011   5.946 -19.452  1.00  2.56           O
ATOM   1492  CB  ALA A  97     -22.936   4.724 -16.972  1.00  2.56           C
ATOM      0  H   ALA A  97     -24.692   3.332 -17.931  1.00  2.56           H   new
ATOM      0  HA  ALA A  97     -24.248   5.932 -17.997  1.00  2.56           H   new
ATOM      0  HB1 ALA A  97     -22.237   5.391 -16.883  1.00  2.56           H   new
ATOM      0  HB2 ALA A  97     -23.469   4.704 -16.162  1.00  2.56           H   new
ATOM      0  HB3 ALA A  97     -22.534   3.853 -17.116  1.00  2.56           H   new
ATOM   1498  N   ASP A  98     -23.282   4.389 -20.446  1.00  2.83           N
ATOM   1499  CA  ASP A  98     -22.543   4.344 -21.704  1.00  2.83           C
ATOM   1500  C   ASP A  98     -21.104   3.875 -21.512  1.00  2.83           C
ATOM   1501  O   ASP A  98     -20.180   4.368 -22.162  1.00  2.83           O
ATOM   1502  CB  ASP A  98     -22.548   5.730 -22.382  1.00  2.83           C
ATOM   1503  CG  ASP A  98     -22.252   5.715 -23.919  1.00  2.83           C
ATOM   1504  OD1 ASP A  98     -22.571   4.745 -24.569  1.00  2.83           O
ATOM   1505  OD2 ASP A  98     -21.724   6.690 -24.411  1.00  2.83           O1-
ATOM      0  H   ASP A  98     -23.955   3.853 -20.429  1.00  2.83           H   new
ATOM      0  HA  ASP A  98     -22.993   3.699 -22.272  1.00  2.83           H   new
ATOM      0  HB2 ASP A  98     -23.414   6.143 -22.237  1.00  2.83           H   new
ATOM      0  HB3 ASP A  98     -21.889   6.292 -21.945  1.00  2.83           H   new
ATOM   1510  N   VAL A  99     -20.922   2.876 -20.656  1.00  3.13           N
ATOM   1511  CA  VAL A  99     -19.620   2.277 -20.455  1.00  3.13           C
ATOM   1512  C   VAL A  99     -19.369   1.300 -21.584  1.00  3.13           C
ATOM   1513  O   VAL A  99     -20.269   0.563 -21.985  1.00  3.13           O
ATOM   1514  CB  VAL A  99     -19.551   1.578 -19.092  1.00  3.13           C
ATOM   1515  CG1 VAL A  99     -18.247   0.836 -18.910  1.00  3.13           C
ATOM   1516  CG2 VAL A  99     -19.721   2.608 -18.036  1.00  3.13           C
ATOM      0  H   VAL A  99     -21.550   2.531 -20.180  1.00  3.13           H   new
ATOM      0  HA  VAL A  99     -18.933   2.962 -20.459  1.00  3.13           H   new
ATOM      0  HB  VAL A  99     -20.258   0.916 -19.034  1.00  3.13           H   new
ATOM      0 HG11 VAL A  99     -18.237   0.407 -18.040  1.00  3.13           H   new
ATOM      0 HG12 VAL A  99     -18.158   0.163 -19.603  1.00  3.13           H   new
ATOM      0 HG13 VAL A  99     -17.508   1.461 -18.970  1.00  3.13           H   new
ATOM      0 HG21 VAL A  99     -19.681   2.187 -17.163  1.00  3.13           H   new
ATOM      0 HG22 VAL A  99     -19.013   3.267 -18.110  1.00  3.13           H   new
ATOM      0 HG23 VAL A  99     -20.581   3.044 -18.144  1.00  3.13           H   new
ATOM   1526  N   SER A 100     -18.177   1.338 -22.159  1.00  3.36           N
ATOM   1527  CA  SER A 100     -17.881   0.435 -23.257  1.00  3.36           C
ATOM   1528  C   SER A 100     -18.128  -1.003 -22.879  1.00  3.36           C
ATOM   1529  O   SER A 100     -17.735  -1.453 -21.796  1.00  3.36           O
ATOM   1530  CB  SER A 100     -16.437   0.538 -23.695  1.00  3.36           C
ATOM   1531  OG  SER A 100     -16.142  -0.468 -24.651  1.00  3.36           O
ATOM      0  H   SER A 100     -17.538   1.867 -21.934  1.00  3.36           H   new
ATOM      0  HA  SER A 100     -18.472   0.701 -23.979  1.00  3.36           H   new
ATOM      0  HB2 SER A 100     -16.269   1.414 -24.076  1.00  3.36           H   new
ATOM      0  HB3 SER A 100     -15.852   0.445 -22.927  1.00  3.36           H   new
ATOM      0  HG  SER A 100     -15.339  -0.402 -24.889  1.00  3.36           H   new
ATOM   1537  N   GLY A 101     -18.674  -1.756 -23.831  1.00  3.44           N
ATOM   1538  CA  GLY A 101     -18.929  -3.174 -23.649  1.00  3.44           C
ATOM   1539  C   GLY A 101     -17.658  -3.937 -23.288  1.00  3.44           C
ATOM   1540  O   GLY A 101     -17.731  -5.014 -22.699  1.00  3.44           O
ATOM      0  H   GLY A 101     -18.906  -1.454 -24.602  1.00  3.44           H   new
ATOM      0  HA2 GLY A 101     -19.590  -3.297 -22.949  1.00  3.44           H   new
ATOM      0  HA3 GLY A 101     -19.307  -3.542 -24.463  1.00  3.44           H   new
ATOM   1544  N   THR A 102     -16.485  -3.400 -23.651  1.00  3.36           N
ATOM   1545  CA  THR A 102     -15.230  -4.053 -23.308  1.00  3.36           C
ATOM   1546  C   THR A 102     -15.029  -4.057 -21.794  1.00  3.36           C
ATOM   1547  O   THR A 102     -14.582  -5.052 -21.213  1.00  3.36           O
ATOM   1548  CB  THR A 102     -14.035  -3.361 -23.985  1.00  3.36           C
ATOM   1549  CG2 THR A 102     -12.732  -4.001 -23.547  1.00  3.36           C
ATOM   1550  OG1 THR A 102     -14.167  -3.453 -25.414  1.00  3.36           O
ATOM      0  H   THR A 102     -16.402  -2.666 -24.091  1.00  3.36           H   new
ATOM      0  HA  THR A 102     -15.277  -4.967 -23.630  1.00  3.36           H   new
ATOM      0  HB  THR A 102     -14.026  -2.428 -23.721  1.00  3.36           H   new
ATOM      0  HG1 THR A 102     -13.514  -3.073 -25.781  1.00  3.36           H   new
ATOM      0 HG21 THR A 102     -11.989  -3.554 -23.982  1.00  3.36           H   new
ATOM      0 HG22 THR A 102     -12.639  -3.920 -22.585  1.00  3.36           H   new
ATOM      0 HG23 THR A 102     -12.733  -4.939 -23.793  1.00  3.36           H   new
ATOM   1558  N   LYS A 103     -15.317  -2.918 -21.156  1.00  3.15           N
ATOM   1559  CA  LYS A 103     -15.121  -2.768 -19.724  1.00  3.15           C
ATOM   1560  C   LYS A 103     -16.198  -3.535 -18.992  1.00  3.15           C
ATOM   1561  O   LYS A 103     -15.949  -4.151 -17.947  1.00  3.15           O
ATOM   1562  CB  LYS A 103     -15.126  -1.296 -19.323  1.00  3.15           C
ATOM   1563  CG  LYS A 103     -13.902  -0.520 -19.802  1.00  3.15           C
ATOM   1564  CD  LYS A 103     -13.947   0.943 -19.360  1.00  3.15           C
ATOM   1565  CE  LYS A 103     -12.705   1.702 -19.832  1.00  3.15           C
ATOM   1566  NZ  LYS A 103     -12.733   3.137 -19.423  1.00  3.15           N1+
ATOM      0  H   LYS A 103     -15.630  -2.218 -21.545  1.00  3.15           H   new
ATOM      0  HA  LYS A 103     -14.254  -3.129 -19.481  1.00  3.15           H   new
ATOM      0  HB2 LYS A 103     -15.924  -0.876 -19.679  1.00  3.15           H   new
ATOM      0  HB3 LYS A 103     -15.180  -1.233 -18.357  1.00  3.15           H   new
ATOM      0  HG2 LYS A 103     -13.098  -0.938 -19.455  1.00  3.15           H   new
ATOM      0  HG3 LYS A 103     -13.850  -0.564 -20.770  1.00  3.15           H   new
ATOM      0  HD2 LYS A 103     -14.743   1.367 -19.717  1.00  3.15           H   new
ATOM      0  HD3 LYS A 103     -14.010   0.990 -18.393  1.00  3.15           H   new
ATOM      0  HE2 LYS A 103     -11.912   1.279 -19.468  1.00  3.15           H   new
ATOM      0  HE3 LYS A 103     -12.640   1.644 -20.798  1.00  3.15           H   new
ATOM      0  HZ1 LYS A 103     -11.997   3.543 -19.715  1.00  3.15           H   new
ATOM      0  HZ2 LYS A 103     -13.449   3.532 -19.775  1.00  3.15           H   new
ATOM      0  HZ3 LYS A 103     -12.770   3.192 -18.535  1.00  3.15           H   new
ATOM   1580  N   ILE A 104     -17.403  -3.526 -19.561  1.00  2.86           N
ATOM   1581  CA  ILE A 104     -18.493  -4.248 -18.941  1.00  2.86           C
ATOM   1582  C   ILE A 104     -18.227  -5.740 -18.997  1.00  2.86           C
ATOM   1583  O   ILE A 104     -18.394  -6.423 -17.992  1.00  2.86           O
ATOM   1584  CB  ILE A 104     -19.836  -3.907 -19.575  1.00  2.86           C
ATOM   1585  CG1 ILE A 104     -20.159  -2.481 -19.252  1.00  2.86           C
ATOM   1586  CG2 ILE A 104     -20.896  -4.825 -19.059  1.00  2.86           C
ATOM   1587  CD1 ILE A 104     -21.295  -1.953 -19.991  1.00  2.86           C
ATOM      0  H   ILE A 104     -17.601  -3.115 -20.290  1.00  2.86           H   new
ATOM      0  HA  ILE A 104     -18.543  -3.973 -18.012  1.00  2.86           H   new
ATOM      0  HB  ILE A 104     -19.793  -4.019 -20.537  1.00  2.86           H   new
ATOM      0 HG12 ILE A 104     -20.339  -2.407 -18.302  1.00  2.86           H   new
ATOM      0 HG13 ILE A 104     -19.381  -1.932 -19.437  1.00  2.86           H   new
ATOM      0 HG21 ILE A 104     -21.746  -4.600 -19.468  1.00  2.86           H   new
ATOM      0 HG22 ILE A 104     -20.665  -5.741 -19.277  1.00  2.86           H   new
ATOM      0 HG23 ILE A 104     -20.966  -4.730 -18.096  1.00  2.86           H   new
ATOM      0 HD11 ILE A 104     -21.448  -1.030 -19.734  1.00  2.86           H   new
ATOM      0 HD12 ILE A 104     -21.111  -1.997 -20.942  1.00  2.86           H   new
ATOM      0 HD13 ILE A 104     -22.085  -2.479 -19.790  1.00  2.86           H   new
ATOM   1599  N   ALA A 105     -17.798  -6.253 -20.152  1.00  2.57           N
ATOM   1600  CA  ALA A 105     -17.472  -7.666 -20.273  1.00  2.57           C
ATOM   1601  C   ALA A 105     -16.350  -8.033 -19.312  1.00  2.57           C
ATOM   1602  O   ALA A 105     -16.382  -9.094 -18.682  1.00  2.57           O
ATOM   1603  CB  ALA A 105     -17.074  -7.991 -21.691  1.00  2.57           C
ATOM      0  H   ALA A 105     -17.691  -5.797 -20.873  1.00  2.57           H   new
ATOM      0  HA  ALA A 105     -18.258  -8.186 -20.045  1.00  2.57           H   new
ATOM      0  HB1 ALA A 105     -16.859  -8.935 -21.759  1.00  2.57           H   new
ATOM      0  HB2 ALA A 105     -17.809  -7.783 -22.289  1.00  2.57           H   new
ATOM      0  HB3 ALA A 105     -16.298  -7.465 -21.938  1.00  2.57           H   new
ATOM   1609  N   GLY A 106     -15.378  -7.127 -19.148  1.00  2.33           N
ATOM   1610  CA  GLY A 106     -14.288  -7.327 -18.208  1.00  2.33           C
ATOM   1611  C   GLY A 106     -14.864  -7.531 -16.811  1.00  2.33           C
ATOM   1612  O   GLY A 106     -14.516  -8.495 -16.118  1.00  2.33           O
ATOM      0  H   GLY A 106     -15.339  -6.385 -19.580  1.00  2.33           H   new
ATOM      0  HA2 GLY A 106     -13.759  -8.098 -18.468  1.00  2.33           H   new
ATOM      0  HA3 GLY A 106     -13.694  -6.560 -18.216  1.00  2.33           H   new
ATOM   1616  N   THR A 107     -15.753  -6.613 -16.412  1.00  2.19           N
ATOM   1617  CA  THR A 107     -16.420  -6.642 -15.117  1.00  2.19           C
ATOM   1618  C   THR A 107     -17.247  -7.908 -14.936  1.00  2.19           C
ATOM   1619  O   THR A 107     -17.203  -8.535 -13.875  1.00  2.19           O
ATOM   1620  CB  THR A 107     -17.348  -5.418 -14.952  1.00  2.19           C
ATOM   1621  CG2 THR A 107     -18.111  -5.507 -13.627  1.00  2.19           C
ATOM   1622  OG1 THR A 107     -16.568  -4.211 -15.003  1.00  2.19           O
ATOM      0  H   THR A 107     -15.986  -5.945 -16.901  1.00  2.19           H   new
ATOM      0  HA  THR A 107     -15.723  -6.623 -14.443  1.00  2.19           H   new
ATOM      0  HB  THR A 107     -17.994  -5.407 -15.676  1.00  2.19           H   new
ATOM      0  HG1 THR A 107     -16.321  -4.070 -15.793  1.00  2.19           H   new
ATOM      0 HG21 THR A 107     -18.690  -4.734 -13.534  1.00  2.19           H   new
ATOM      0 HG22 THR A 107     -18.647  -6.315 -13.616  1.00  2.19           H   new
ATOM      0 HG23 THR A 107     -17.480  -5.528 -12.891  1.00  2.19           H   new
ATOM   1630  N   LEU A 108     -18.009  -8.292 -15.962  1.00  2.14           N
ATOM   1631  CA  LEU A 108     -18.839  -9.482 -15.867  1.00  2.14           C
ATOM   1632  C   LEU A 108     -18.002 -10.727 -15.670  1.00  2.14           C
ATOM   1633  O   LEU A 108     -18.305 -11.563 -14.820  1.00  2.14           O
ATOM   1634  CB  LEU A 108     -19.649  -9.657 -17.156  1.00  2.14           C
ATOM   1635  CG  LEU A 108     -20.776  -8.667 -17.399  1.00  2.14           C
ATOM   1636  CD1 LEU A 108     -21.309  -8.814 -18.815  1.00  2.14           C
ATOM   1637  CD2 LEU A 108     -21.845  -8.953 -16.424  1.00  2.14           C
ATOM      0  H   LEU A 108     -18.056  -7.878 -16.714  1.00  2.14           H   new
ATOM      0  HA  LEU A 108     -19.425  -9.365 -15.103  1.00  2.14           H   new
ATOM      0  HB2 LEU A 108     -19.037  -9.608 -17.907  1.00  2.14           H   new
ATOM      0  HB3 LEU A 108     -20.027 -10.550 -17.156  1.00  2.14           H   new
ATOM      0  HG  LEU A 108     -20.454  -7.758 -17.292  1.00  2.14           H   new
ATOM      0 HD11 LEU A 108     -22.027  -8.178 -18.958  1.00  2.14           H   new
ATOM      0 HD12 LEU A 108     -20.595  -8.643 -19.449  1.00  2.14           H   new
ATOM      0 HD13 LEU A 108     -21.646  -9.715 -18.942  1.00  2.14           H   new
ATOM      0 HD21 LEU A 108     -22.579  -8.333 -16.557  1.00  2.14           H   new
ATOM      0 HD22 LEU A 108     -22.162  -9.861 -16.548  1.00  2.14           H   new
ATOM      0 HD23 LEU A 108     -21.498  -8.853 -15.524  1.00  2.14           H   new
ATOM   1649  N   LEU A 109     -16.910 -10.840 -16.417  1.00  2.15           N
ATOM   1650  CA  LEU A 109     -16.067 -12.007 -16.271  1.00  2.15           C
ATOM   1651  C   LEU A 109     -15.421 -12.043 -14.909  1.00  2.15           C
ATOM   1652  O   LEU A 109     -15.504 -13.051 -14.206  1.00  2.15           O
ATOM   1653  CB  LEU A 109     -14.985 -12.052 -17.342  1.00  2.15           C
ATOM   1654  CG  LEU A 109     -14.009 -13.221 -17.180  1.00  2.15           C
ATOM   1655  CD1 LEU A 109     -14.776 -14.536 -17.257  1.00  2.15           C
ATOM   1656  CD2 LEU A 109     -12.942 -13.145 -18.250  1.00  2.15           C
ATOM      0  H   LEU A 109     -16.648 -10.265 -17.000  1.00  2.15           H   new
ATOM      0  HA  LEU A 109     -16.640 -12.783 -16.373  1.00  2.15           H   new
ATOM      0  HB2 LEU A 109     -15.406 -12.111 -18.214  1.00  2.15           H   new
ATOM      0  HB3 LEU A 109     -14.487 -11.220 -17.323  1.00  2.15           H   new
ATOM      0  HG  LEU A 109     -13.573 -13.172 -16.315  1.00  2.15           H   new
ATOM      0 HD11 LEU A 109     -14.159 -15.277 -17.155  1.00  2.15           H   new
ATOM      0 HD12 LEU A 109     -15.438 -14.567 -16.549  1.00  2.15           H   new
ATOM      0 HD13 LEU A 109     -15.220 -14.602 -18.117  1.00  2.15           H   new
ATOM      0 HD21 LEU A 109     -12.325 -13.886 -18.145  1.00  2.15           H   new
ATOM      0 HD22 LEU A 109     -13.357 -13.192 -19.125  1.00  2.15           H   new
ATOM      0 HD23 LEU A 109     -12.458 -12.308 -18.166  1.00  2.15           H   new
ATOM   1668  N   LEU A 110     -14.798 -10.940 -14.509  1.00  2.19           N
ATOM   1669  CA  LEU A 110     -14.122 -10.931 -13.232  1.00  2.19           C
ATOM   1670  C   LEU A 110     -15.079 -11.220 -12.105  1.00  2.19           C
ATOM   1671  O   LEU A 110     -14.782 -12.036 -11.233  1.00  2.19           O
ATOM   1672  CB  LEU A 110     -13.430  -9.603 -12.977  1.00  2.19           C
ATOM   1673  CG  LEU A 110     -12.762  -9.497 -11.604  1.00  2.19           C
ATOM   1674  CD1 LEU A 110     -11.694 -10.583 -11.481  1.00  2.19           C
ATOM   1675  CD2 LEU A 110     -12.165  -8.112 -11.446  1.00  2.19           C
ATOM      0  H   LEU A 110     -14.758 -10.205 -14.954  1.00  2.19           H   new
ATOM      0  HA  LEU A 110     -13.451 -11.631 -13.265  1.00  2.19           H   new
ATOM      0  HB2 LEU A 110     -12.759  -9.462 -13.663  1.00  2.19           H   new
ATOM      0  HB3 LEU A 110     -14.080  -8.889 -13.065  1.00  2.19           H   new
ATOM      0  HG  LEU A 110     -13.413  -9.629 -10.897  1.00  2.19           H   new
ATOM      0 HD11 LEU A 110     -11.267 -10.520 -10.612  1.00  2.19           H   new
ATOM      0 HD12 LEU A 110     -12.107 -11.456 -11.576  1.00  2.19           H   new
ATOM      0 HD13 LEU A 110     -11.029 -10.463 -12.177  1.00  2.19           H   new
ATOM      0 HD21 LEU A 110     -11.740  -8.040 -10.577  1.00  2.19           H   new
ATOM      0 HD22 LEU A 110     -11.505  -7.963 -12.141  1.00  2.19           H   new
ATOM      0 HD23 LEU A 110     -12.867  -7.447 -11.519  1.00  2.19           H   new
ATOM   1687  N   ALA A 111     -16.223 -10.544 -12.083  1.00  2.26           N
ATOM   1688  CA  ALA A 111     -17.148 -10.761 -10.998  1.00  2.26           C
ATOM   1689  C   ALA A 111     -17.593 -12.209 -10.929  1.00  2.26           C
ATOM   1690  O   ALA A 111     -17.636 -12.776  -9.837  1.00  2.26           O
ATOM   1691  CB  ALA A 111     -18.338  -9.871 -11.170  1.00  2.26           C
ATOM      0  H   ALA A 111     -16.472  -9.971 -12.674  1.00  2.26           H   new
ATOM      0  HA  ALA A 111     -16.695 -10.549 -10.167  1.00  2.26           H   new
ATOM      0  HB1 ALA A 111     -18.960 -10.017 -10.440  1.00  2.26           H   new
ATOM      0  HB2 ALA A 111     -18.052  -8.944 -11.170  1.00  2.26           H   new
ATOM      0  HB3 ALA A 111     -18.775 -10.074 -12.012  1.00  2.26           H   new
ATOM   1697  N   LEU A 112     -17.860 -12.843 -12.074  1.00  2.36           N
ATOM   1698  CA  LEU A 112     -18.270 -14.237 -12.040  1.00  2.36           C
ATOM   1699  C   LEU A 112     -17.139 -15.112 -11.516  1.00  2.36           C
ATOM   1700  O   LEU A 112     -17.370 -16.035 -10.729  1.00  2.36           O
ATOM   1701  CB  LEU A 112     -18.709 -14.673 -13.432  1.00  2.36           C
ATOM   1702  CG  LEU A 112     -20.017 -14.028 -13.911  1.00  2.36           C
ATOM   1703  CD1 LEU A 112     -20.237 -14.349 -15.373  1.00  2.36           C
ATOM   1704  CD2 LEU A 112     -21.158 -14.531 -13.057  1.00  2.36           C
ATOM      0  H   LEU A 112     -17.810 -12.491 -12.857  1.00  2.36           H   new
ATOM      0  HA  LEU A 112     -19.021 -14.337 -11.435  1.00  2.36           H   new
ATOM      0  HB2 LEU A 112     -18.005 -14.459 -14.064  1.00  2.36           H   new
ATOM      0  HB3 LEU A 112     -18.814 -15.637 -13.440  1.00  2.36           H   new
ATOM      0  HG  LEU A 112     -19.969 -13.063 -13.822  1.00  2.36           H   new
ATOM      0 HD11 LEU A 112     -21.064 -13.940 -15.673  1.00  2.36           H   new
ATOM      0 HD12 LEU A 112     -19.497 -14.002 -15.896  1.00  2.36           H   new
ATOM      0 HD13 LEU A 112     -20.291 -15.311 -15.489  1.00  2.36           H   new
ATOM      0 HD21 LEU A 112     -21.988 -14.127 -13.355  1.00  2.36           H   new
ATOM      0 HD22 LEU A 112     -21.222 -15.496 -13.137  1.00  2.36           H   new
ATOM      0 HD23 LEU A 112     -20.998 -14.294 -12.130  1.00  2.36           H   new
ATOM   1716  N   LEU A 113     -15.903 -14.807 -11.912  1.00  2.49           N
ATOM   1717  CA  LEU A 113     -14.775 -15.592 -11.442  1.00  2.49           C
ATOM   1718  C   LEU A 113     -14.629 -15.438  -9.938  1.00  2.49           C
ATOM   1719  O   LEU A 113     -14.338 -16.412  -9.235  1.00  2.49           O
ATOM   1720  CB  LEU A 113     -13.491 -15.161 -12.149  1.00  2.49           C
ATOM   1721  CG  LEU A 113     -13.424 -15.499 -13.648  1.00  2.49           C
ATOM   1722  CD1 LEU A 113     -12.189 -14.849 -14.252  1.00  2.49           C
ATOM   1723  CD2 LEU A 113     -13.411 -17.001 -13.825  1.00  2.49           C
ATOM      0  H   LEU A 113     -15.703 -14.161 -12.443  1.00  2.49           H   new
ATOM      0  HA  LEU A 113     -14.937 -16.526 -11.648  1.00  2.49           H   new
ATOM      0  HB2 LEU A 113     -13.387 -14.202 -12.043  1.00  2.49           H   new
ATOM      0  HB3 LEU A 113     -12.738 -15.579 -11.704  1.00  2.49           H   new
ATOM      0  HG  LEU A 113     -14.203 -15.152 -14.110  1.00  2.49           H   new
ATOM      0 HD11 LEU A 113     -12.142 -15.059 -15.198  1.00  2.49           H   new
ATOM      0 HD12 LEU A 113     -12.240 -13.887 -14.137  1.00  2.49           H   new
ATOM      0 HD13 LEU A 113     -11.396 -15.185 -13.807  1.00  2.49           H   new
ATOM      0 HD21 LEU A 113     -13.369 -17.215 -14.770  1.00  2.49           H   new
ATOM      0 HD22 LEU A 113     -12.637 -17.373 -13.375  1.00  2.49           H   new
ATOM      0 HD23 LEU A 113     -14.219 -17.379 -13.444  1.00  2.49           H   new
ATOM   1735  N   MET A 114     -14.873 -14.224  -9.428  1.00  2.64           N
ATOM   1736  CA  MET A 114     -14.767 -14.017  -8.001  1.00  2.64           C
ATOM   1737  C   MET A 114     -15.872 -14.769  -7.269  1.00  2.64           C
ATOM   1738  O   MET A 114     -15.629 -15.369  -6.227  1.00  2.64           O
ATOM   1739  CB  MET A 114     -14.771 -12.538  -7.651  1.00  2.64           C
ATOM   1740  CG  MET A 114     -13.508 -11.812  -8.102  1.00  2.64           C
ATOM   1741  SD  MET A 114     -12.003 -12.606  -7.491  1.00  2.64           S
ATOM   1742  CE  MET A 114     -12.185 -12.424  -5.731  1.00  2.64           C
ATOM      0  H   MET A 114     -15.095 -13.531  -9.886  1.00  2.64           H   new
ATOM      0  HA  MET A 114     -13.915 -14.375  -7.707  1.00  2.64           H   new
ATOM      0  HB2 MET A 114     -15.543 -12.117  -8.060  1.00  2.64           H   new
ATOM      0  HB3 MET A 114     -14.869 -12.439  -6.691  1.00  2.64           H   new
ATOM      0  HG2 MET A 114     -13.484 -11.781  -9.071  1.00  2.64           H   new
ATOM      0  HG3 MET A 114     -13.536 -10.894  -7.790  1.00  2.64           H   new
ATOM      0  HE1 MET A 114     -11.421 -12.821  -5.284  1.00  2.64           H   new
ATOM      0  HE2 MET A 114     -12.237 -11.482  -5.507  1.00  2.64           H   new
ATOM      0  HE3 MET A 114     -12.996 -12.870  -5.442  1.00  2.64           H   new
ATOM   1752  N   MET A 115     -17.068 -14.850  -7.853  1.00  2.81           N
ATOM   1753  CA  MET A 115     -18.138 -15.600  -7.201  1.00  2.81           C
ATOM   1754  C   MET A 115     -17.697 -17.049  -7.036  1.00  2.81           C
ATOM   1755  O   MET A 115     -17.841 -17.641  -5.964  1.00  2.81           O
ATOM   1756  CB  MET A 115     -19.422 -15.537  -8.031  1.00  2.81           C
ATOM   1757  CG  MET A 115     -20.071 -14.179  -8.092  1.00  2.81           C
ATOM   1758  SD  MET A 115     -21.485 -14.140  -9.181  1.00  2.81           S
ATOM   1759  CE  MET A 115     -21.457 -12.411  -9.619  1.00  2.81           C
ATOM      0  H   MET A 115     -17.276 -14.489  -8.605  1.00  2.81           H   new
ATOM      0  HA  MET A 115     -18.319 -15.209  -6.332  1.00  2.81           H   new
ATOM      0  HB2 MET A 115     -19.222 -15.826  -8.935  1.00  2.81           H   new
ATOM      0  HB3 MET A 115     -20.060 -16.170  -7.665  1.00  2.81           H   new
ATOM      0  HG2 MET A 115     -20.347 -13.916  -7.200  1.00  2.81           H   new
ATOM      0  HG3 MET A 115     -19.419 -13.526  -8.391  1.00  2.81           H   new
ATOM      0  HE1 MET A 115     -22.188 -12.219 -10.227  1.00  2.81           H   new
ATOM      0  HE2 MET A 115     -21.554 -11.872  -8.818  1.00  2.81           H   new
ATOM      0  HE3 MET A 115     -20.614 -12.200 -10.050  1.00  2.81           H   new
ATOM   1769  N   ILE A 116     -17.093 -17.593  -8.090  1.00  3.04           N
ATOM   1770  CA  ILE A 116     -16.645 -18.976  -8.099  1.00  3.04           C
ATOM   1771  C   ILE A 116     -15.573 -19.277  -7.056  1.00  3.04           C
ATOM   1772  O   ILE A 116     -15.662 -20.282  -6.353  1.00  3.04           O
ATOM   1773  CB  ILE A 116     -16.118 -19.351  -9.498  1.00  3.04           C
ATOM   1774  CG1 ILE A 116     -17.283 -19.368 -10.502  1.00  3.04           C
ATOM   1775  CG2 ILE A 116     -15.402 -20.690  -9.455  1.00  3.04           C
ATOM   1776  CD1 ILE A 116     -16.844 -19.426 -11.953  1.00  3.04           C
ATOM      0  H   ILE A 116     -16.933 -17.167  -8.820  1.00  3.04           H   new
ATOM      0  HA  ILE A 116     -17.420 -19.513  -7.870  1.00  3.04           H   new
ATOM      0  HB  ILE A 116     -15.474 -18.686  -9.788  1.00  3.04           H   new
ATOM      0 HG12 ILE A 116     -17.849 -20.133 -10.314  1.00  3.04           H   new
ATOM      0 HG13 ILE A 116     -17.825 -18.574 -10.369  1.00  3.04           H   new
ATOM      0 HG21 ILE A 116     -15.077 -20.912 -10.341  1.00  3.04           H   new
ATOM      0 HG22 ILE A 116     -14.654 -20.637  -8.840  1.00  3.04           H   new
ATOM      0 HG23 ILE A 116     -16.018 -21.377  -9.156  1.00  3.04           H   new
ATOM      0 HD11 ILE A 116     -17.625 -19.434 -12.528  1.00  3.04           H   new
ATOM      0 HD12 ILE A 116     -16.300 -18.649 -12.158  1.00  3.04           H   new
ATOM      0 HD13 ILE A 116     -16.325 -20.232 -12.102  1.00  3.04           H   new
ATOM   1788  N   VAL A 117     -14.555 -18.424  -6.946  1.00  3.35           N
ATOM   1789  CA  VAL A 117     -13.498 -18.698  -5.972  1.00  3.35           C
ATOM   1790  C   VAL A 117     -13.884 -18.356  -4.526  1.00  3.35           C
ATOM   1791  O   VAL A 117     -13.358 -18.958  -3.587  1.00  3.35           O
ATOM   1792  CB  VAL A 117     -12.201 -17.961  -6.362  1.00  3.35           C
ATOM   1793  CG1 VAL A 117     -11.776 -18.416  -7.752  1.00  3.35           C
ATOM   1794  CG2 VAL A 117     -12.417 -16.490  -6.330  1.00  3.35           C
ATOM      0  H   VAL A 117     -14.458 -17.705  -7.408  1.00  3.35           H   new
ATOM      0  HA  VAL A 117     -13.355 -19.657  -5.997  1.00  3.35           H   new
ATOM      0  HB  VAL A 117     -11.498 -18.172  -5.728  1.00  3.35           H   new
ATOM      0 HG11 VAL A 117     -10.960 -17.958  -8.007  1.00  3.35           H   new
ATOM      0 HG12 VAL A 117     -11.620 -19.373  -7.746  1.00  3.35           H   new
ATOM      0 HG13 VAL A 117     -12.477 -18.207  -8.389  1.00  3.35           H   new
ATOM      0 HG21 VAL A 117     -11.596 -16.037  -6.577  1.00  3.35           H   new
ATOM      0 HG22 VAL A 117     -13.118 -16.252  -6.957  1.00  3.35           H   new
ATOM      0 HG23 VAL A 117     -12.678 -16.221  -5.436  1.00  3.35           H   new
ATOM   1804  N   LEU A 118     -14.791 -17.394  -4.334  1.00  3.75           N
ATOM   1805  CA  LEU A 118     -15.185 -16.982  -2.994  1.00  3.75           C
ATOM   1806  C   LEU A 118     -16.201 -17.911  -2.332  1.00  3.75           C
ATOM   1807  O   LEU A 118     -16.179 -18.078  -1.112  1.00  3.75           O
ATOM   1808  CB  LEU A 118     -15.754 -15.564  -3.038  1.00  3.75           C
ATOM   1809  CG  LEU A 118     -14.752 -14.458  -3.427  1.00  3.75           C
ATOM   1810  CD1 LEU A 118     -15.498 -13.147  -3.577  1.00  3.75           C
ATOM   1811  CD2 LEU A 118     -13.669 -14.363  -2.381  1.00  3.75           C
ATOM      0  H   LEU A 118     -15.187 -16.971  -4.969  1.00  3.75           H   new
ATOM      0  HA  LEU A 118     -14.381 -17.020  -2.453  1.00  3.75           H   new
ATOM      0  HB2 LEU A 118     -16.491 -15.547  -3.669  1.00  3.75           H   new
ATOM      0  HB3 LEU A 118     -16.122 -15.353  -2.166  1.00  3.75           H   new
ATOM      0  HG  LEU A 118     -14.328 -14.669  -4.274  1.00  3.75           H   new
ATOM      0 HD11 LEU A 118     -14.874 -12.446  -3.822  1.00  3.75           H   new
ATOM      0 HD12 LEU A 118     -16.172 -13.235  -4.269  1.00  3.75           H   new
ATOM      0 HD13 LEU A 118     -15.926 -12.920  -2.737  1.00  3.75           H   new
ATOM      0 HD21 LEU A 118     -13.040 -13.667  -2.628  1.00  3.75           H   new
ATOM      0 HD22 LEU A 118     -14.066 -14.149  -1.522  1.00  3.75           H   new
ATOM      0 HD23 LEU A 118     -13.203 -15.212  -2.319  1.00  3.75           H   new
ATOM   1823  N   ILE A 119     -17.097 -18.513  -3.110  1.00  4.26           N
ATOM   1824  CA  ILE A 119     -18.099 -19.391  -2.521  1.00  4.26           C
ATOM   1825  C   ILE A 119     -17.492 -20.784  -2.271  1.00  4.26           C
ATOM   1826  O   ILE A 119     -17.006 -21.410  -3.210  1.00  4.26           O
ATOM   1827  CB  ILE A 119     -19.316 -19.501  -3.449  1.00  4.26           C
ATOM   1828  CG1 ILE A 119     -19.944 -18.108  -3.616  1.00  4.26           C
ATOM   1829  CG2 ILE A 119     -20.331 -20.485  -2.883  1.00  4.26           C
ATOM   1830  CD1 ILE A 119     -20.981 -18.028  -4.707  1.00  4.26           C
ATOM      0  H   ILE A 119     -17.141 -18.428  -3.965  1.00  4.26           H   new
ATOM      0  HA  ILE A 119     -18.388 -19.017  -1.674  1.00  4.26           H   new
ATOM      0  HB  ILE A 119     -19.034 -19.832  -4.316  1.00  4.26           H   new
ATOM      0 HG12 ILE A 119     -20.351 -17.844  -2.776  1.00  4.26           H   new
ATOM      0 HG13 ILE A 119     -19.241 -17.467  -3.804  1.00  4.26           H   new
ATOM      0 HG21 ILE A 119     -21.093 -20.543  -3.480  1.00  4.26           H   new
ATOM      0 HG22 ILE A 119     -19.921 -21.360  -2.797  1.00  4.26           H   new
ATOM      0 HG23 ILE A 119     -20.627 -20.180  -2.011  1.00  4.26           H   new
ATOM      0 HD11 ILE A 119     -21.332 -17.125  -4.755  1.00  4.26           H   new
ATOM      0 HD12 ILE A 119     -20.576 -18.262  -5.557  1.00  4.26           H   new
ATOM      0 HD13 ILE A 119     -21.704 -18.645  -4.513  1.00  4.26           H   new
ATOM   1842  N   PRO A 120     -17.489 -21.304  -1.028  1.00  4.88           N
ATOM   1843  CA  PRO A 120     -16.890 -22.578  -0.672  1.00  4.88           C
ATOM   1844  C   PRO A 120     -17.659 -23.759  -1.249  1.00  4.88           C
ATOM   1845  O   PRO A 120     -18.875 -23.696  -1.437  1.00  4.88           O
ATOM   1846  CB  PRO A 120     -16.934 -22.553   0.857  1.00  4.88           C
ATOM   1847  CG  PRO A 120     -18.100 -21.646   1.199  1.00  4.88           C
ATOM   1848  CD  PRO A 120     -18.118 -20.594   0.107  1.00  4.88           C
ATOM      0  HA  PRO A 120     -15.994 -22.690  -1.027  1.00  4.88           H   new
ATOM      0  HB2 PRO A 120     -17.063 -23.443   1.220  1.00  4.88           H   new
ATOM      0  HB3 PRO A 120     -16.104 -22.214   1.227  1.00  4.88           H   new
ATOM      0  HG2 PRO A 120     -18.934 -22.141   1.223  1.00  4.88           H   new
ATOM      0  HG3 PRO A 120     -17.985 -21.242   2.073  1.00  4.88           H   new
ATOM      0  HD2 PRO A 120     -19.020 -20.305  -0.102  1.00  4.88           H   new
ATOM      0  HD3 PRO A 120     -17.618 -19.802   0.360  1.00  4.88           H   new
ATOM   1856  N   GLU A 121     -16.943 -24.850  -1.483  1.00  5.61           N
ATOM   1857  CA  GLU A 121     -17.535 -26.083  -1.991  1.00  5.61           C
ATOM   1858  C   GLU A 121     -18.299 -26.860  -0.907  1.00  5.61           C
ATOM   1859  O   GLU A 121     -17.927 -26.813   0.263  1.00  5.61           O
ATOM   1860  CB  GLU A 121     -16.430 -26.953  -2.593  1.00  5.61           C
ATOM   1861  CG  GLU A 121     -15.806 -26.372  -3.862  1.00  5.61           C
ATOM   1862  CD  GLU A 121     -14.718 -27.244  -4.448  1.00  5.61           C
ATOM   1863  OE1 GLU A 121     -13.688 -27.381  -3.823  1.00  5.61           O
ATOM   1864  OE2 GLU A 121     -14.916 -27.787  -5.506  1.00  5.61           O1-
ATOM      0  H   GLU A 121     -16.095 -24.898  -1.351  1.00  5.61           H   new
ATOM      0  HA  GLU A 121     -18.185 -25.847  -2.671  1.00  5.61           H   new
ATOM      0  HB2 GLU A 121     -15.734 -27.080  -1.930  1.00  5.61           H   new
ATOM      0  HB3 GLU A 121     -16.794 -27.829  -2.794  1.00  5.61           H   new
ATOM      0  HG2 GLU A 121     -16.501 -26.243  -4.526  1.00  5.61           H   new
ATOM      0  HG3 GLU A 121     -15.438 -25.497  -3.662  1.00  5.61           H   new
ATOM   1871  N   PRO A 122     -19.355 -27.605  -1.266  1.00  6.40           N
ATOM   1872  CA  PRO A 122     -20.138 -28.453  -0.387  1.00  6.40           C
ATOM   1873  C   PRO A 122     -19.300 -29.649   0.012  1.00  6.40           C
ATOM   1874  O   PRO A 122     -18.277 -29.911  -0.614  1.00  6.40           O
ATOM   1875  CB  PRO A 122     -21.335 -28.844  -1.259  1.00  6.40           C
ATOM   1876  CG  PRO A 122     -20.817 -28.763  -2.676  1.00  6.40           C
ATOM   1877  CD  PRO A 122     -19.835 -27.604  -2.670  1.00  6.40           C
ATOM      0  HA  PRO A 122     -20.421 -28.034   0.441  1.00  6.40           H   new
ATOM      0  HB2 PRO A 122     -21.648 -29.738  -1.048  1.00  6.40           H   new
ATOM      0  HB3 PRO A 122     -22.083 -28.242  -1.122  1.00  6.40           H   new
ATOM      0  HG2 PRO A 122     -20.383 -29.590  -2.939  1.00  6.40           H   new
ATOM      0  HG3 PRO A 122     -21.539 -28.609  -3.305  1.00  6.40           H   new
ATOM      0  HD2 PRO A 122     -19.110 -27.740  -3.300  1.00  6.40           H   new
ATOM      0  HD3 PRO A 122     -20.263 -26.766  -2.906  1.00  6.40           H   new
ATOM   1885  N   GLU A 123     -19.686 -30.334   1.095  1.00  7.18           N
ATOM   1886  CA  GLU A 123     -19.023 -31.560   1.601  1.00  7.18           C
ATOM   1887  C   GLU A 123     -17.656 -31.298   2.260  1.00  7.18           C
ATOM   1888  O   GLU A 123     -17.377 -31.796   3.355  1.00  7.18           O
ATOM   1889  CB  GLU A 123     -18.880 -32.623   0.496  1.00  7.18           C
ATOM   1890  CG  GLU A 123     -20.213 -33.191   0.002  1.00  7.18           C
ATOM   1891  CD  GLU A 123     -20.063 -34.222  -1.097  1.00  7.18           C
ATOM   1892  OE1 GLU A 123     -18.963 -34.440  -1.542  1.00  7.18           O
ATOM   1893  OE2 GLU A 123     -21.058 -34.787  -1.490  1.00  7.18           O1-
ATOM      0  H   GLU A 123     -20.360 -30.096   1.574  1.00  7.18           H   new
ATOM      0  HA  GLU A 123     -19.610 -31.898   2.295  1.00  7.18           H   new
ATOM      0  HB2 GLU A 123     -18.407 -32.233  -0.256  1.00  7.18           H   new
ATOM      0  HB3 GLU A 123     -18.332 -33.351   0.829  1.00  7.18           H   new
ATOM      0  HG2 GLU A 123     -20.682 -33.593   0.750  1.00  7.18           H   new
ATOM      0  HG3 GLU A 123     -20.766 -32.463  -0.321  1.00  7.18           H   new
ATOM   1900  N   LYS A 124     -16.792 -30.544   1.586  1.00  7.90           N
ATOM   1901  CA  LYS A 124     -15.479 -30.193   2.115  1.00  7.90           C
ATOM   1902  C   LYS A 124     -15.580 -29.351   3.391  1.00  7.90           C
ATOM   1903  O   LYS A 124     -14.691 -29.395   4.242  1.00  7.90           O
ATOM   1904  CB  LYS A 124     -14.659 -29.451   1.063  1.00  7.90           C
ATOM   1905  CG  LYS A 124     -14.216 -30.327  -0.105  1.00  7.90           C
ATOM   1906  CD  LYS A 124     -13.368 -29.550  -1.103  1.00  7.90           C
ATOM   1907  CE  LYS A 124     -12.954 -30.421  -2.283  1.00  7.90           C
ATOM   1908  NZ  LYS A 124     -12.132 -29.659  -3.271  1.00  7.90           N1+
ATOM      0  H   LYS A 124     -16.952 -30.221   0.805  1.00  7.90           H   new
ATOM      0  HA  LYS A 124     -15.031 -31.023   2.344  1.00  7.90           H   new
ATOM      0  HB2 LYS A 124     -15.183 -28.710   0.720  1.00  7.90           H   new
ATOM      0  HB3 LYS A 124     -13.874 -29.070   1.487  1.00  7.90           H   new
ATOM      0  HG2 LYS A 124     -13.709 -31.083   0.231  1.00  7.90           H   new
ATOM      0  HG3 LYS A 124     -14.997 -30.686  -0.554  1.00  7.90           H   new
ATOM      0  HD2 LYS A 124     -13.867 -28.783  -1.425  1.00  7.90           H   new
ATOM      0  HD3 LYS A 124     -12.577 -29.207  -0.659  1.00  7.90           H   new
ATOM      0  HE2 LYS A 124     -12.448 -31.184  -1.961  1.00  7.90           H   new
ATOM      0  HE3 LYS A 124     -13.746 -30.770  -2.721  1.00  7.90           H   new
ATOM      0  HZ1 LYS A 124     -11.993 -30.162  -3.992  1.00  7.90           H   new
ATOM      0  HZ2 LYS A 124     -12.563 -28.917  -3.506  1.00  7.90           H   new
ATOM      0  HZ3 LYS A 124     -11.350 -29.444  -2.904  1.00  7.90           H   new
ATOM   1922  N   GLN A 125     -16.658 -28.580   3.527  1.00  8.50           N
ATOM   1923  CA  GLN A 125     -16.850 -27.748   4.711  1.00  8.50           C
ATOM   1924  C   GLN A 125     -17.278 -28.614   5.883  1.00  8.50           C
ATOM   1925  O   GLN A 125     -18.165 -29.455   5.731  1.00  8.50           O
ATOM   1926  CB  GLN A 125     -17.940 -26.706   4.461  1.00  8.50           C
ATOM   1927  CG  GLN A 125     -17.609 -25.680   3.427  1.00  8.50           C
ATOM   1928  CD  GLN A 125     -18.801 -24.805   3.104  1.00  8.50           C
ATOM   1929  NE2 GLN A 125     -19.355 -25.034   1.927  1.00  8.50           N
ATOM   1930  OE1 GLN A 125     -19.229 -23.950   3.892  1.00  8.50           O
ATOM      0  H   GLN A 125     -17.289 -28.525   2.945  1.00  8.50           H   new
ATOM      0  HA  GLN A 125     -16.011 -27.303   4.908  1.00  8.50           H   new
ATOM      0  HB2 GLN A 125     -18.752 -27.165   4.193  1.00  8.50           H   new
ATOM      0  HB3 GLN A 125     -18.133 -26.253   5.297  1.00  8.50           H   new
ATOM      0  HG2 GLN A 125     -16.877 -25.127   3.742  1.00  8.50           H   new
ATOM      0  HG3 GLN A 125     -17.303 -26.121   2.619  1.00  8.50           H   new
ATOM      0 HE21 GLN A 125     -19.028 -25.637   1.408  1.00  8.50           H   new
ATOM      0 HE22 GLN A 125     -20.043 -24.580   1.680  1.00  8.50           H   new
ATOM   1939  N   ARG A 126     -16.694 -28.348   7.050  1.00  8.95           N
ATOM   1940  CA  ARG A 126     -16.968 -29.062   8.296  1.00  8.95           C
ATOM   1941  C   ARG A 126     -15.944 -28.683   9.358  1.00  8.95           C
ATOM   1942  O   ARG A 126     -15.846 -29.339  10.394  1.00  8.95           O
ATOM   1943  CB  ARG A 126     -16.953 -30.586   8.101  1.00  8.95           C
ATOM   1944  CG  ARG A 126     -15.630 -31.187   7.595  1.00  8.95           C
ATOM   1945  CD  ARG A 126     -15.775 -32.650   7.283  1.00  8.95           C
ATOM   1946  NE  ARG A 126     -16.601 -32.919   6.091  1.00  8.95           N
ATOM   1947  CZ  ARG A 126     -17.191 -34.096   5.827  1.00  8.95           C
ATOM   1948  NH1 ARG A 126     -17.077 -35.112   6.660  1.00  8.95           N1+
ATOM   1949  NH2 ARG A 126     -17.884 -34.214   4.720  1.00  8.95           N
ATOM   1950  OXT ARG A 126     -15.377 -27.594   9.271  1.00  8.95           O1-
ATOM      0  H   ARG A 126     -16.107 -27.726   7.141  1.00  8.95           H   new
ATOM      0  HA  ARG A 126     -17.857 -28.802   8.584  1.00  8.95           H   new
ATOM      0  HB2 ARG A 126     -17.176 -31.005   8.947  1.00  8.95           H   new
ATOM      0  HB3 ARG A 126     -17.655 -30.821   7.475  1.00  8.95           H   new
ATOM      0  HG2 ARG A 126     -15.340 -30.712   6.800  1.00  8.95           H   new
ATOM      0  HG3 ARG A 126     -14.940 -31.065   8.266  1.00  8.95           H   new
ATOM      0  HD2 ARG A 126     -14.894 -33.034   7.150  1.00  8.95           H   new
ATOM      0  HD3 ARG A 126     -16.168 -33.099   8.048  1.00  8.95           H   new
ATOM      0  HE  ARG A 126     -16.712 -32.279   5.527  1.00  8.95           H   new
ATOM      0 HH11 ARG A 126     -16.620 -35.026   7.383  1.00  8.95           H   new
ATOM      0 HH12 ARG A 126     -17.460 -35.861   6.480  1.00  8.95           H   new
ATOM      0 HH21 ARG A 126     -17.953 -33.546   4.182  1.00  8.95           H   new
ATOM      0 HH22 ARG A 126     -18.270 -34.959   4.532  1.00  8.95           H   new
TER
END
