# Supplementary material for: Integrative proteome-wide structural analysis and high-throughput docking identify broad-spectrum antiviral scaffolds against Zika, Yellow Fever, West Nile, Saint Louis encephalitis, and Usutu viruses
Source: Front Cell Infect Microbiol. 2026 Apr 30;16:1723132. doi: 10.3389/fcimb.2026.1723132 (PMC13171538; doi:10.3389/fcimb.2026.1723132)
Supplement: Supplementary file 4 [file DataSheet4.zip › USUV/USU_NS4a/USU_NS4a.pdb]

ATOM      1  N   SER A   1       0.897   0.471  -0.540  1.00 10.23           N  
ATOM      2  CA  SER A   1       2.139   0.030  -1.151  1.00 10.23           C  
ATOM      3  C   SER A   1       3.018   1.196  -1.588  1.00 10.23           C  
ATOM      4  O   SER A   1       4.240   1.058  -1.649  1.00 10.23           O  
ATOM      5  CB  SER A   1       1.847  -0.845  -2.352  1.00 10.23           C  
ATOM      6  OG  SER A   1       1.217  -0.107  -3.359  1.00 10.23           O  
ATOM      7 1H   SER A   1       0.686  -0.129   0.245  1.00 10.23           H  
ATOM      8 2H   SER A   1       1.001   1.421  -0.215  1.00 10.23           H  
ATOM      9 3H   SER A   1       0.152   0.411  -1.217  1.00 10.23           H  
ATOM     10  HA  SER A   1       2.693  -0.556  -0.416  1.00 10.23           H  
ATOM     11 1HB  SER A   1       2.780  -1.259  -2.732  1.00 10.23           H  
ATOM     12 2HB  SER A   1       1.214  -1.679  -2.054  1.00 10.23           H  
ATOM     13  HG  SER A   1       1.798   0.643  -3.530  1.00 10.23           H  
ATOM     14  N   ALA A   2       2.420   2.355  -1.887  1.00 10.01           N  
ATOM     15  CA  ALA A   2       3.235   3.498  -2.300  1.00 10.01           C  
ATOM     16  C   ALA A   2       2.538   4.819  -2.023  1.00 10.01           C  
ATOM     17  O   ALA A   2       1.306   4.900  -2.009  1.00 10.01           O  
ATOM     18  CB  ALA A   2       3.571   3.404  -3.780  1.00 10.01           C  
ATOM     19  H   ALA A   2       1.420   2.467  -1.854  1.00 10.01           H  
ATOM     20  HA  ALA A   2       4.161   3.480  -1.723  1.00 10.01           H  
ATOM     21 1HB  ALA A   2       4.200   4.246  -4.062  1.00 10.01           H  
ATOM     22 2HB  ALA A   2       4.106   2.473  -3.976  1.00 10.01           H  
ATOM     23 3HB  ALA A   2       2.654   3.426  -4.365  1.00 10.01           H  
ATOM     24  N   VAL A   3       3.344   5.866  -1.891  1.00  9.76           N  
ATOM     25  CA  VAL A   3       2.844   7.211  -1.651  1.00  9.76           C  
ATOM     26  C   VAL A   3       1.960   7.730  -2.768  1.00  9.76           C  
ATOM     27  O   VAL A   3       0.959   8.380  -2.490  1.00  9.76           O  
ATOM     28  CB  VAL A   3       4.000   8.185  -1.430  1.00  9.76           C  
ATOM     29  CG1 VAL A   3       3.464   9.608  -1.384  1.00  9.76           C  
ATOM     30  CG2 VAL A   3       4.701   7.825  -0.134  1.00  9.76           C  
ATOM     31  H   VAL A   3       4.344   5.719  -1.924  1.00  9.76           H  
ATOM     32  HA  VAL A   3       2.255   7.189  -0.736  1.00  9.76           H  
ATOM     33  HB  VAL A   3       4.699   8.118  -2.262  1.00  9.76           H  
ATOM     34 1HG1 VAL A   3       4.290  10.303  -1.231  1.00  9.76           H  
ATOM     35 2HG1 VAL A   3       2.962   9.843  -2.326  1.00  9.76           H  
ATOM     36 3HG1 VAL A   3       2.753   9.702  -0.563  1.00  9.76           H  
ATOM     37 1HG2 VAL A   3       5.531   8.511   0.034  1.00  9.76           H  
ATOM     38 2HG2 VAL A   3       3.994   7.899   0.693  1.00  9.76           H  
ATOM     39 3HG2 VAL A   3       5.081   6.805  -0.197  1.00  9.76           H  
ATOM     40  N   GLY A   4       2.332   7.470  -4.022  1.00  9.49           N  
ATOM     41  CA  GLY A   4       1.535   7.935  -5.158  1.00  9.49           C  
ATOM     42  C   GLY A   4       0.085   7.488  -4.998  1.00  9.49           C  
ATOM     43  O   GLY A   4      -0.841   8.295  -5.078  1.00  9.49           O  
ATOM     44  H   GLY A   4       3.171   6.936  -4.185  1.00  9.49           H  
ATOM     45 1HA  GLY A   4       1.583   9.023  -5.218  1.00  9.49           H  
ATOM     46 2HA  GLY A   4       1.949   7.537  -6.084  1.00  9.49           H  
ATOM     47  N   PHE A   5      -0.104   6.195  -4.765  1.00  9.20           N  
ATOM     48  CA  PHE A   5      -1.427   5.623  -4.564  1.00  9.20           C  
ATOM     49  C   PHE A   5      -2.144   6.318  -3.421  1.00  9.20           C  
ATOM     50  O   PHE A   5      -3.319   6.679  -3.539  1.00  9.20           O  
ATOM     51  CB  PHE A   5      -1.317   4.129  -4.304  1.00  9.20           C  
ATOM     52  CG  PHE A   5      -2.594   3.443  -3.969  1.00  9.20           C  
ATOM     53  CD1 PHE A   5      -3.535   3.159  -4.946  1.00  9.20           C  
ATOM     54  CD2 PHE A   5      -2.836   3.037  -2.673  1.00  9.20           C  
ATOM     55  CE1 PHE A   5      -4.699   2.491  -4.626  1.00  9.20           C  
ATOM     56  CE2 PHE A   5      -3.982   2.363  -2.355  1.00  9.20           C  
ATOM     57  CZ  PHE A   5      -4.922   2.091  -3.331  1.00  9.20           C  
ATOM     58  H   PHE A   5       0.702   5.592  -4.705  1.00  9.20           H  
ATOM     59  HA  PHE A   5      -2.010   5.773  -5.473  1.00  9.20           H  
ATOM     60 1HB  PHE A   5      -0.892   3.643  -5.178  1.00  9.20           H  
ATOM     61 2HB  PHE A   5      -0.626   3.966  -3.479  1.00  9.20           H  
ATOM     62  HD1 PHE A   5      -3.346   3.470  -5.974  1.00  9.20           H  
ATOM     63  HD2 PHE A   5      -2.095   3.252  -1.903  1.00  9.20           H  
ATOM     64  HE1 PHE A   5      -5.435   2.276  -5.399  1.00  9.20           H  
ATOM     65  HE2 PHE A   5      -4.158   2.043  -1.329  1.00  9.20           H  
ATOM     66  HZ  PHE A   5      -5.837   1.559  -3.075  1.00  9.20           H  
ATOM     67  N   LEU A   6      -1.450   6.485  -2.300  1.00  8.87           N  
ATOM     68  CA  LEU A   6      -2.079   7.111  -1.154  1.00  8.87           C  
ATOM     69  C   LEU A   6      -2.495   8.556  -1.466  1.00  8.87           C  
ATOM     70  O   LEU A   6      -3.564   8.997  -1.030  1.00  8.87           O  
ATOM     71  CB  LEU A   6      -1.112   7.082   0.021  1.00  8.87           C  
ATOM     72  CG  LEU A   6      -0.819   5.686   0.548  1.00  8.87           C  
ATOM     73  CD1 LEU A   6       0.272   5.770   1.600  1.00  8.87           C  
ATOM     74  CD2 LEU A   6      -2.098   5.072   1.083  1.00  8.87           C  
ATOM     75  H   LEU A   6      -0.482   6.159  -2.240  1.00  8.87           H  
ATOM     76  HA  LEU A   6      -2.968   6.542  -0.897  1.00  8.87           H  
ATOM     77 1HB  LEU A   6      -0.173   7.529  -0.291  1.00  8.87           H  
ATOM     78 2HB  LEU A   6      -1.526   7.674   0.834  1.00  8.87           H  
ATOM     79  HG  LEU A   6      -0.448   5.067  -0.263  1.00  8.87           H  
ATOM     80 1HD1 LEU A   6       0.501   4.770   1.967  1.00  8.87           H  
ATOM     81 2HD1 LEU A   6       1.167   6.206   1.160  1.00  8.87           H  
ATOM     82 3HD1 LEU A   6      -0.067   6.392   2.426  1.00  8.87           H  
ATOM     83 1HD2 LEU A   6      -1.895   4.067   1.449  1.00  8.87           H  
ATOM     84 2HD2 LEU A   6      -2.486   5.684   1.897  1.00  8.87           H  
ATOM     85 3HD2 LEU A   6      -2.829   5.025   0.282  1.00  8.87           H  
ATOM     86  N   GLU A   7      -1.675   9.294  -2.232  1.00  8.48           N  
ATOM     87  CA  GLU A   7      -2.039  10.660  -2.611  1.00  8.48           C  
ATOM     88  C   GLU A   7      -3.325  10.643  -3.419  1.00  8.48           C  
ATOM     89  O   GLU A   7      -4.216  11.472  -3.201  1.00  8.48           O  
ATOM     90  CB  GLU A   7      -0.933  11.372  -3.404  1.00  8.48           C  
ATOM     91  CG  GLU A   7      -1.311  12.824  -3.798  1.00  8.48           C  
ATOM     92  CD  GLU A   7      -0.203  13.627  -4.484  1.00  8.48           C  
ATOM     93  OE1 GLU A   7       0.894  13.139  -4.611  1.00  8.48           O  
ATOM     94  OE2 GLU A   7      -0.488  14.737  -4.901  1.00  8.48           O1-
ATOM     95  H   GLU A   7      -0.790   8.900  -2.547  1.00  8.48           H  
ATOM     96  HA  GLU A   7      -2.219  11.232  -1.703  1.00  8.48           H  
ATOM     97 1HB  GLU A   7      -0.016  11.395  -2.814  1.00  8.48           H  
ATOM     98 2HB  GLU A   7      -0.721  10.814  -4.316  1.00  8.48           H  
ATOM     99 1HG  GLU A   7      -2.168  12.775  -4.471  1.00  8.48           H  
ATOM    100 2HG  GLU A   7      -1.629  13.355  -2.901  1.00  8.48           H  
ATOM    101  N   VAL A   8      -3.443   9.672  -4.328  1.00  8.00           N  
ATOM    102  CA  VAL A   8      -4.641   9.562  -5.137  1.00  8.00           C  
ATOM    103  C   VAL A   8      -5.847   9.315  -4.257  1.00  8.00           C  
ATOM    104  O   VAL A   8      -6.875   9.974  -4.426  1.00  8.00           O  
ATOM    105  CB  VAL A   8      -4.518   8.434  -6.172  1.00  8.00           C  
ATOM    106  CG1 VAL A   8      -5.863   8.201  -6.838  1.00  8.00           C  
ATOM    107  CG2 VAL A   8      -3.474   8.819  -7.203  1.00  8.00           C  
ATOM    108  H   VAL A   8      -2.664   9.024  -4.471  1.00  8.00           H  
ATOM    109  HA  VAL A   8      -4.782  10.501  -5.670  1.00  8.00           H  
ATOM    110  HB  VAL A   8      -4.225   7.514  -5.676  1.00  8.00           H  
ATOM    111 1HG1 VAL A   8      -5.773   7.397  -7.567  1.00  8.00           H  
ATOM    112 2HG1 VAL A   8      -6.592   7.925  -6.082  1.00  8.00           H  
ATOM    113 3HG1 VAL A   8      -6.185   9.112  -7.340  1.00  8.00           H  
ATOM    114 1HG2 VAL A   8      -3.376   8.022  -7.938  1.00  8.00           H  
ATOM    115 2HG2 VAL A   8      -3.778   9.738  -7.700  1.00  8.00           H  
ATOM    116 3HG2 VAL A   8      -2.522   8.976  -6.711  1.00  8.00           H  
ATOM    117  N   LEU A   9      -5.720   8.411  -3.286  1.00  7.41           N  
ATOM    118  CA  LEU A   9      -6.844   8.155  -2.403  1.00  7.41           C  
ATOM    119  C   LEU A   9      -7.198   9.402  -1.605  1.00  7.41           C  
ATOM    120  O   LEU A   9      -8.370   9.693  -1.381  1.00  7.41           O  
ATOM    121  CB  LEU A   9      -6.532   7.044  -1.406  1.00  7.41           C  
ATOM    122  CG  LEU A   9      -6.365   5.653  -1.953  1.00  7.41           C  
ATOM    123  CD1 LEU A   9      -5.990   4.765  -0.800  1.00  7.41           C  
ATOM    124  CD2 LEU A   9      -7.632   5.208  -2.632  1.00  7.41           C  
ATOM    125  H   LEU A   9      -4.845   7.890  -3.191  1.00  7.41           H  
ATOM    126  HA  LEU A   9      -7.703   7.868  -3.006  1.00  7.41           H  
ATOM    127 1HB  LEU A   9      -5.604   7.301  -0.896  1.00  7.41           H  
ATOM    128 2HB  LEU A   9      -7.328   7.015  -0.665  1.00  7.41           H  
ATOM    129  HG  LEU A   9      -5.547   5.630  -2.679  1.00  7.41           H  
ATOM    130 1HD1 LEU A   9      -5.866   3.767  -1.139  1.00  7.41           H  
ATOM    131 2HD1 LEU A   9      -5.070   5.122  -0.356  1.00  7.41           H  
ATOM    132 3HD1 LEU A   9      -6.785   4.787  -0.058  1.00  7.41           H  
ATOM    133 1HD2 LEU A   9      -7.498   4.198  -3.020  1.00  7.41           H  
ATOM    134 2HD2 LEU A   9      -8.456   5.220  -1.920  1.00  7.41           H  
ATOM    135 3HD2 LEU A   9      -7.848   5.884  -3.449  1.00  7.41           H  
ATOM    136  N   GLY A  10      -6.183  10.156  -1.180  1.00  6.68           N  
ATOM    137  CA  GLY A  10      -6.402  11.376  -0.419  1.00  6.68           C  
ATOM    138  C   GLY A  10      -7.189  12.414  -1.216  1.00  6.68           C  
ATOM    139  O   GLY A  10      -8.059  13.094  -0.671  1.00  6.68           O  
ATOM    140  H   GLY A  10      -5.227   9.858  -1.367  1.00  6.68           H  
ATOM    141 1HA  GLY A  10      -6.930  11.138   0.503  1.00  6.68           H  
ATOM    142 2HA  GLY A  10      -5.434  11.791  -0.139  1.00  6.68           H  
ATOM    143  N   ARG A  11      -6.885  12.524  -2.512  1.00  5.88           N  
ATOM    144  CA  ARG A  11      -7.554  13.461  -3.413  1.00  5.88           C  
ATOM    145  C   ARG A  11      -8.886  12.934  -3.949  1.00  5.88           C  
ATOM    146  O   ARG A  11      -9.777  13.710  -4.302  1.00  5.88           O  
ATOM    147  CB  ARG A  11      -6.656  13.777  -4.595  1.00  5.88           C  
ATOM    148  CG  ARG A  11      -5.404  14.589  -4.275  1.00  5.88           C  
ATOM    149  CD  ARG A  11      -4.616  14.868  -5.509  1.00  5.88           C  
ATOM    150  NE  ARG A  11      -3.377  15.589  -5.231  1.00  5.88           N  
ATOM    151  CZ  ARG A  11      -3.261  16.912  -5.095  1.00  5.88           C  
ATOM    152  NH1 ARG A  11      -4.308  17.708  -5.202  1.00  5.88           N1+
ATOM    153  NH2 ARG A  11      -2.064  17.388  -4.852  1.00  5.88           N  
ATOM    154  H   ARG A  11      -6.123  11.950  -2.876  1.00  5.88           H  
ATOM    155  HA  ARG A  11      -7.745  14.384  -2.864  1.00  5.88           H  
ATOM    156 1HB  ARG A  11      -6.329  12.838  -5.051  1.00  5.88           H  
ATOM    157 2HB  ARG A  11      -7.222  14.326  -5.345  1.00  5.88           H  
ATOM    158 1HG  ARG A  11      -5.691  15.537  -3.818  1.00  5.88           H  
ATOM    159 2HG  ARG A  11      -4.772  14.024  -3.585  1.00  5.88           H  
ATOM    160 1HD  ARG A  11      -4.357  13.920  -5.983  1.00  5.88           H  
ATOM    161 2HD  ARG A  11      -5.215  15.465  -6.196  1.00  5.88           H  
ATOM    162  HE  ARG A  11      -2.501  15.056  -5.131  1.00  5.88           H  
ATOM    163 1HH1 ARG A  11      -5.224  17.318  -5.389  1.00  5.88           H  
ATOM    164 2HH1 ARG A  11      -4.199  18.706  -5.095  1.00  5.88           H  
ATOM    165 1HH2 ARG A  11      -1.287  16.711  -4.787  1.00  5.88           H  
ATOM    166 2HH2 ARG A  11      -1.912  18.377  -4.741  1.00  5.88           H  
ATOM    167  N   MET A  12      -9.035  11.616  -4.009  1.00  5.06           N  
ATOM    168  CA  MET A  12     -10.228  11.001  -4.566  1.00  5.06           C  
ATOM    169  C   MET A  12     -11.557  11.643  -4.121  1.00  5.06           C  
ATOM    170  O   MET A  12     -12.358  11.953  -5.004  1.00  5.06           O  
ATOM    171  CB  MET A  12     -10.167   9.480  -4.388  1.00  5.06           C  
ATOM    172  CG  MET A  12     -11.286   8.697  -4.992  1.00  5.06           C  
ATOM    173  SD  MET A  12     -11.035   6.941  -4.722  1.00  5.06           S  
ATOM    174  CE  MET A  12      -9.529   6.723  -5.670  1.00  5.06           C  
ATOM    175  H   MET A  12      -8.269  11.010  -3.717  1.00  5.06           H  
ATOM    176  HA  MET A  12     -10.179  11.151  -5.643  1.00  5.06           H  
ATOM    177 1HB  MET A  12      -9.266   9.131  -4.886  1.00  5.06           H  
ATOM    178 2HB  MET A  12     -10.055   9.185  -3.370  1.00  5.06           H  
ATOM    179 1HG  MET A  12     -12.231   8.992  -4.534  1.00  5.06           H  
ATOM    180 2HG  MET A  12     -11.341   8.885  -6.063  1.00  5.06           H  
ATOM    181 1HE  MET A  12      -9.211   5.682  -5.620  1.00  5.06           H  
ATOM    182 2HE  MET A  12      -9.709   6.998  -6.709  1.00  5.06           H  
ATOM    183 3HE  MET A  12      -8.751   7.361  -5.256  1.00  5.06           H  
ATOM    184  N   PRO A  13     -11.862  11.857  -2.812  1.00  4.28           N  
ATOM    185  CA  PRO A  13     -13.090  12.481  -2.330  1.00  4.28           C  
ATOM    186  C   PRO A  13     -13.312  13.900  -2.866  1.00  4.28           C  
ATOM    187  O   PRO A  13     -14.450  14.374  -2.910  1.00  4.28           O  
ATOM    188  CB  PRO A  13     -12.867  12.538  -0.814  1.00  4.28           C  
ATOM    189  CG  PRO A  13     -11.891  11.441  -0.530  1.00  4.28           C  
ATOM    190  CD  PRO A  13     -10.972  11.434  -1.716  1.00  4.28           C  
ATOM    191  HA  PRO A  13     -13.939  11.834  -2.570  1.00  4.28           H  
ATOM    192 1HB  PRO A  13     -12.480  13.531  -0.531  1.00  4.28           H  
ATOM    193 2HB  PRO A  13     -13.825  12.406  -0.289  1.00  4.28           H  
ATOM    194 1HG  PRO A  13     -11.353  11.644   0.408  1.00  4.28           H  
ATOM    195 2HG  PRO A  13     -12.410  10.483  -0.399  1.00  4.28           H  
ATOM    196 1HD  PRO A  13     -10.170  12.151  -1.560  1.00  4.28           H  
ATOM    197 2HD  PRO A  13     -10.617  10.448  -1.825  1.00  4.28           H  
ATOM    198  N   GLU A  14     -12.242  14.587  -3.283  1.00  3.57           N  
ATOM    199  CA  GLU A  14     -12.383  15.941  -3.800  1.00  3.57           C  
ATOM    200  C   GLU A  14     -12.838  15.849  -5.238  1.00  3.57           C  
ATOM    201  O   GLU A  14     -13.643  16.655  -5.715  1.00  3.57           O  
ATOM    202  CB  GLU A  14     -11.059  16.709  -3.710  1.00  3.57           C  
ATOM    203  CG  GLU A  14     -10.580  16.987  -2.289  1.00  3.57           C  
ATOM    204  CD  GLU A  14      -9.260  17.733  -2.237  1.00  3.57           C  
ATOM    205  OE1 GLU A  14      -8.631  17.874  -3.262  1.00  3.57           O  
ATOM    206  OE2 GLU A  14      -8.890  18.171  -1.172  1.00  3.57           O1-
ATOM    207  H   GLU A  14     -11.313  14.177  -3.282  1.00  3.57           H  
ATOM    208  HA  GLU A  14     -13.143  16.468  -3.224  1.00  3.57           H  
ATOM    209 1HB  GLU A  14     -10.278  16.155  -4.227  1.00  3.57           H  
ATOM    210 2HB  GLU A  14     -11.164  17.665  -4.219  1.00  3.57           H  
ATOM    211 1HG  GLU A  14     -11.338  17.568  -1.767  1.00  3.57           H  
ATOM    212 2HG  GLU A  14     -10.471  16.030  -1.772  1.00  3.57           H  
ATOM    213  N   HIS A  15     -12.342  14.826  -5.928  1.00  2.98           N  
ATOM    214  CA  HIS A  15     -12.712  14.626  -7.318  1.00  2.98           C  
ATOM    215  C   HIS A  15     -14.146  14.112  -7.356  1.00  2.98           C  
ATOM    216  O   HIS A  15     -14.963  14.554  -8.169  1.00  2.98           O  
ATOM    217  CB  HIS A  15     -11.761  13.633  -8.000  1.00  2.98           C  
ATOM    218  CG  HIS A  15     -10.357  14.161  -8.196  1.00  2.98           C  
ATOM    219  CD2 HIS A  15      -9.174  13.778  -7.655  1.00  2.98           C  
ATOM    220  ND1 HIS A  15     -10.067  15.204  -9.052  1.00  2.98           N  
ATOM    221  CE1 HIS A  15      -8.766  15.444  -9.026  1.00  2.98           C  
ATOM    222  NE2 HIS A  15      -8.198  14.593  -8.191  1.00  2.98           N  
ATOM    223  H   HIS A  15     -11.669  14.206  -5.468  1.00  2.98           H  
ATOM    224  HA  HIS A  15     -12.671  15.571  -7.858  1.00  2.98           H  
ATOM    225 1HB  HIS A  15     -11.700  12.725  -7.401  1.00  2.98           H  
ATOM    226 2HB  HIS A  15     -12.164  13.356  -8.972  1.00  2.98           H  
ATOM    227  HD1 HIS A  15     -10.722  15.711  -9.614  1.00  2.98           H  
ATOM    228  HD2 HIS A  15      -8.906  13.003  -6.939  1.00  2.98           H  
ATOM    229  HE1 HIS A  15      -8.338  16.237  -9.639  1.00  2.98           H  
ATOM    230  N   PHE A  16     -14.469  13.219  -6.414  1.00  2.50           N  
ATOM    231  CA  PHE A  16     -15.811  12.675  -6.294  1.00  2.50           C  
ATOM    232  C   PHE A  16     -16.803  13.796  -6.040  1.00  2.50           C  
ATOM    233  O   PHE A  16     -17.802  13.935  -6.761  1.00  2.50           O  
ATOM    234  CB  PHE A  16     -15.888  11.700  -5.123  1.00  2.50           C  
ATOM    235  CG  PHE A  16     -17.259  11.134  -4.887  1.00  2.50           C  
ATOM    236  CD1 PHE A  16     -17.718  10.059  -5.626  1.00  2.50           C  
ATOM    237  CD2 PHE A  16     -18.104  11.690  -3.932  1.00  2.50           C  
ATOM    238  CE1 PHE A  16     -18.978   9.545  -5.411  1.00  2.50           C  
ATOM    239  CE2 PHE A  16     -19.371  11.179  -3.725  1.00  2.50           C  
ATOM    240  CZ  PHE A  16     -19.807  10.101  -4.466  1.00  2.50           C  
ATOM    241  H   PHE A  16     -13.745  12.889  -5.779  1.00  2.50           H  
ATOM    242  HA  PHE A  16     -16.074  12.168  -7.222  1.00  2.50           H  
ATOM    243 1HB  PHE A  16     -15.190  10.878  -5.284  1.00  2.50           H  
ATOM    244 2HB  PHE A  16     -15.581  12.211  -4.220  1.00  2.50           H  
ATOM    245  HD1 PHE A  16     -17.069   9.614  -6.379  1.00  2.50           H  
ATOM    246  HD2 PHE A  16     -17.757  12.543  -3.347  1.00  2.50           H  
ATOM    247  HE1 PHE A  16     -19.312   8.700  -5.988  1.00  2.50           H  
ATOM    248  HE2 PHE A  16     -20.024  11.626  -2.977  1.00  2.50           H  
ATOM    249  HZ  PHE A  16     -20.804   9.692  -4.305  1.00  2.50           H  
ATOM    250  N   ALA A  17     -16.531  14.605  -5.004  1.00  2.13           N  
ATOM    251  CA  ALA A  17     -17.409  15.700  -4.646  1.00  2.13           C  
ATOM    252  C   ALA A  17     -17.531  16.696  -5.776  1.00  2.13           C  
ATOM    253  O   ALA A  17     -18.629  17.161  -6.072  1.00  2.13           O  
ATOM    254  CB  ALA A  17     -16.895  16.397  -3.407  1.00  2.13           C  
ATOM    255  H   ALA A  17     -15.700  14.457  -4.430  1.00  2.13           H  
ATOM    256  HA  ALA A  17     -18.397  15.288  -4.444  1.00  2.13           H  
ATOM    257 1HB  ALA A  17     -17.570  17.202  -3.133  1.00  2.13           H  
ATOM    258 2HB  ALA A  17     -16.827  15.680  -2.590  1.00  2.13           H  
ATOM    259 3HB  ALA A  17     -15.903  16.805  -3.613  1.00  2.13           H  
ATOM    260  N   GLY A  18     -16.423  16.978  -6.464  1.00  1.84           N  
ATOM    261  CA  GLY A  18     -16.446  17.908  -7.575  1.00  1.84           C  
ATOM    262  C   GLY A  18     -17.441  17.443  -8.622  1.00  1.84           C  
ATOM    263  O   GLY A  18     -18.382  18.165  -8.960  1.00  1.84           O  
ATOM    264  H   GLY A  18     -15.524  16.582  -6.195  1.00  1.84           H  
ATOM    265 1HA  GLY A  18     -16.713  18.902  -7.219  1.00  1.84           H  
ATOM    266 2HA  GLY A  18     -15.448  17.967  -8.011  1.00  1.84           H  
ATOM    267  N   LYS A  19     -17.262  16.213  -9.103  1.00  1.64           N  
ATOM    268  CA  LYS A  19     -18.131  15.664 -10.134  1.00  1.64           C  
ATOM    269  C   LYS A  19     -19.582  15.569  -9.674  1.00  1.64           C  
ATOM    270  O   LYS A  19     -20.507  15.837 -10.448  1.00  1.64           O  
ATOM    271  CB  LYS A  19     -17.625  14.283 -10.534  1.00  1.64           C  
ATOM    272  CG  LYS A  19     -16.322  14.292 -11.310  1.00  1.64           C  
ATOM    273  CD  LYS A  19     -15.864  12.881 -11.632  1.00  1.64           C  
ATOM    274  CE  LYS A  19     -14.549  12.888 -12.397  1.00  1.64           C  
ATOM    275  NZ  LYS A  19     -14.075  11.508 -12.693  1.00  1.64           N1+
ATOM    276  H   LYS A  19     -16.482  15.650  -8.756  1.00  1.64           H  
ATOM    277  HA  LYS A  19     -18.093  16.324 -11.003  1.00  1.64           H  
ATOM    278 1HB  LYS A  19     -17.471  13.683  -9.631  1.00  1.64           H  
ATOM    279 2HB  LYS A  19     -18.372  13.780 -11.140  1.00  1.64           H  
ATOM    280 1HG  LYS A  19     -16.456  14.847 -12.238  1.00  1.64           H  
ATOM    281 2HG  LYS A  19     -15.556  14.789 -10.715  1.00  1.64           H  
ATOM    282 1HD  LYS A  19     -15.729  12.331 -10.698  1.00  1.64           H  
ATOM    283 2HD  LYS A  19     -16.625  12.376 -12.227  1.00  1.64           H  
ATOM    284 1HE  LYS A  19     -14.684  13.425 -13.334  1.00  1.64           H  
ATOM    285 2HE  LYS A  19     -13.793  13.401 -11.800  1.00  1.64           H  
ATOM    286 1HZ  LYS A  19     -13.201  11.552 -13.199  1.00  1.64           H  
ATOM    287 2HZ  LYS A  19     -13.937  11.008 -11.826  1.00  1.64           H  
ATOM    288 3HZ  LYS A  19     -14.764  11.028 -13.253  1.00  1.64           H  
ATOM    289  N   THR A  20     -19.788  15.227  -8.405  1.00  1.48           N  
ATOM    290  CA  THR A  20     -21.127  15.107  -7.861  1.00  1.48           C  
ATOM    291  C   THR A  20     -21.823  16.467  -7.878  1.00  1.48           C  
ATOM    292  O   THR A  20     -22.984  16.580  -8.288  1.00  1.48           O  
ATOM    293  CB  THR A  20     -21.068  14.562  -6.427  1.00  1.48           C  
ATOM    294  CG2 THR A  20     -22.455  14.436  -5.854  1.00  1.48           C  
ATOM    295  OG1 THR A  20     -20.443  13.269  -6.437  1.00  1.48           O  
ATOM    296  H   THR A  20     -18.995  15.007  -7.801  1.00  1.48           H  
ATOM    297  HA  THR A  20     -21.697  14.417  -8.482  1.00  1.48           H  
ATOM    298  HB  THR A  20     -20.480  15.236  -5.810  1.00  1.48           H  
ATOM    299  HG1 THR A  20     -19.497  13.375  -6.700  1.00  1.48           H  
ATOM    300 1HG2 THR A  20     -22.390  14.047  -4.840  1.00  1.48           H  
ATOM    301 2HG2 THR A  20     -22.930  15.418  -5.840  1.00  1.48           H  
ATOM    302 3HG2 THR A  20     -23.041  13.756  -6.470  1.00  1.48           H  
ATOM    303  N   ARG A  21     -21.106  17.505  -7.446  1.00  1.37           N  
ATOM    304  CA  ARG A  21     -21.633  18.858  -7.417  1.00  1.37           C  
ATOM    305  C   ARG A  21     -21.913  19.364  -8.826  1.00  1.37           C  
ATOM    306  O   ARG A  21     -22.947  19.989  -9.065  1.00  1.37           O  
ATOM    307  CB  ARG A  21     -20.648  19.767  -6.709  1.00  1.37           C  
ATOM    308  CG  ARG A  21     -20.549  19.520  -5.207  1.00  1.37           C  
ATOM    309  CD  ARG A  21     -19.417  20.251  -4.591  1.00  1.37           C  
ATOM    310  NE  ARG A  21     -19.309  19.974  -3.163  1.00  1.37           N  
ATOM    311  CZ  ARG A  21     -18.224  20.238  -2.410  1.00  1.37           C  
ATOM    312  NH1 ARG A  21     -17.159  20.781  -2.956  1.00  1.37           N1+
ATOM    313  NH2 ARG A  21     -18.228  19.947  -1.121  1.00  1.37           N  
ATOM    314  H   ARG A  21     -20.153  17.349  -7.112  1.00  1.37           H  
ATOM    315  HA  ARG A  21     -22.567  18.852  -6.855  1.00  1.37           H  
ATOM    316 1HB  ARG A  21     -19.653  19.619  -7.133  1.00  1.37           H  
ATOM    317 2HB  ARG A  21     -20.924  20.808  -6.870  1.00  1.37           H  
ATOM    318 1HG  ARG A  21     -21.466  19.863  -4.732  1.00  1.37           H  
ATOM    319 2HG  ARG A  21     -20.427  18.457  -5.015  1.00  1.37           H  
ATOM    320 1HD  ARG A  21     -18.488  19.935  -5.071  1.00  1.37           H  
ATOM    321 2HD  ARG A  21     -19.552  21.322  -4.725  1.00  1.37           H  
ATOM    322  HE  ARG A  21     -20.108  19.555  -2.706  1.00  1.37           H  
ATOM    323 1HH1 ARG A  21     -17.155  21.001  -3.942  1.00  1.37           H  
ATOM    324 2HH1 ARG A  21     -16.345  20.977  -2.391  1.00  1.37           H  
ATOM    325 1HH2 ARG A  21     -19.046  19.528  -0.700  1.00  1.37           H  
ATOM    326 2HH2 ARG A  21     -17.414  20.144  -0.557  1.00  1.37           H  
ATOM    327  N   GLU A  22     -21.026  19.056  -9.782  1.00  1.29           N  
ATOM    328  CA  GLU A  22     -21.269  19.483 -11.152  1.00  1.29           C  
ATOM    329  C   GLU A  22     -22.526  18.801 -11.688  1.00  1.29           C  
ATOM    330  O   GLU A  22     -23.349  19.431 -12.370  1.00  1.29           O  
ATOM    331  CB  GLU A  22     -20.062  19.183 -12.053  1.00  1.29           C  
ATOM    332  CG  GLU A  22     -18.826  20.062 -11.787  1.00  1.29           C  
ATOM    333  CD  GLU A  22     -17.634  19.711 -12.661  1.00  1.29           C  
ATOM    334  OE1 GLU A  22     -17.713  18.756 -13.400  1.00  1.29           O  
ATOM    335  OE2 GLU A  22     -16.646  20.406 -12.586  1.00  1.29           O1-
ATOM    336  H   GLU A  22     -20.171  18.550  -9.545  1.00  1.29           H  
ATOM    337  HA  GLU A  22     -21.440  20.560 -11.154  1.00  1.29           H  
ATOM    338 1HB  GLU A  22     -19.762  18.144 -11.912  1.00  1.29           H  
ATOM    339 2HB  GLU A  22     -20.346  19.303 -13.097  1.00  1.29           H  
ATOM    340 1HG  GLU A  22     -19.095  21.103 -11.962  1.00  1.29           H  
ATOM    341 2HG  GLU A  22     -18.545  19.964 -10.743  1.00  1.29           H  
ATOM    342  N   ALA A  23     -22.708  17.514 -11.348  1.00  1.22           N  
ATOM    343  CA  ALA A  23     -23.896  16.809 -11.791  1.00  1.22           C  
ATOM    344  C   ALA A  23     -25.133  17.486 -11.220  1.00  1.22           C  
ATOM    345  O   ALA A  23     -26.101  17.738 -11.943  1.00  1.22           O  
ATOM    346  CB  ALA A  23     -23.843  15.349 -11.358  1.00  1.22           C  
ATOM    347  H   ALA A  23     -21.998  17.018 -10.807  1.00  1.22           H  
ATOM    348  HA  ALA A  23     -23.938  16.869 -12.873  1.00  1.22           H  
ATOM    349 1HB  ALA A  23     -24.726  14.827 -11.713  1.00  1.22           H  
ATOM    350 2HB  ALA A  23     -22.953  14.879 -11.781  1.00  1.22           H  
ATOM    351 3HB  ALA A  23     -23.799  15.289 -10.278  1.00  1.22           H  
ATOM    352  N   PHE A  24     -25.072  17.858  -9.936  1.00  1.16           N  
ATOM    353  CA  PHE A  24     -26.195  18.536  -9.308  1.00  1.16           C  
ATOM    354  C   PHE A  24     -26.528  19.842  -9.992  1.00  1.16           C  
ATOM    355  O   PHE A  24     -27.685  20.072 -10.351  1.00  1.16           O  
ATOM    356  CB  PHE A  24     -25.961  18.839  -7.833  1.00  1.16           C  
ATOM    357  CG  PHE A  24     -27.117  19.659  -7.290  1.00  1.16           C  
ATOM    358  CD1 PHE A  24     -28.321  19.059  -6.947  1.00  1.16           C  
ATOM    359  CD2 PHE A  24     -27.012  21.045  -7.163  1.00  1.16           C  
ATOM    360  CE1 PHE A  24     -29.386  19.821  -6.486  1.00  1.16           C  
ATOM    361  CE2 PHE A  24     -28.072  21.803  -6.707  1.00  1.16           C  
ATOM    362  CZ  PHE A  24     -29.260  21.191  -6.368  1.00  1.16           C  
ATOM    363  H   PHE A  24     -24.248  17.625  -9.381  1.00  1.16           H  
ATOM    364  HA  PHE A  24     -27.062  17.892  -9.377  1.00  1.16           H  
ATOM    365 1HB  PHE A  24     -25.873  17.915  -7.264  1.00  1.16           H  
ATOM    366 2HB  PHE A  24     -25.042  19.408  -7.706  1.00  1.16           H  
ATOM    367  HD1 PHE A  24     -28.425  17.978  -7.048  1.00  1.16           H  
ATOM    368  HD2 PHE A  24     -26.070  21.539  -7.441  1.00  1.16           H  
ATOM    369  HE1 PHE A  24     -30.326  19.337  -6.221  1.00  1.16           H  
ATOM    370  HE2 PHE A  24     -27.968  22.884  -6.620  1.00  1.16           H  
ATOM    371  HZ  PHE A  24     -30.097  21.789  -6.009  1.00  1.16           H  
ATOM    372  N   ASP A  25     -25.522  20.702 -10.181  1.00  1.11           N  
ATOM    373  CA  ASP A  25     -25.756  22.008 -10.784  1.00  1.11           C  
ATOM    374  C   ASP A  25     -26.332  21.872 -12.185  1.00  1.11           C  
ATOM    375  O   ASP A  25     -27.228  22.624 -12.582  1.00  1.11           O  
ATOM    376  CB  ASP A  25     -24.454  22.818 -10.846  1.00  1.11           C  
ATOM    377  CG  ASP A  25     -23.973  23.360  -9.483  1.00  1.11           C  
ATOM    378  OD1 ASP A  25     -24.731  23.343  -8.539  1.00  1.11           O  
ATOM    379  OD2 ASP A  25     -22.853  23.820  -9.419  1.00  1.11           O1-
ATOM    380  H   ASP A  25     -24.582  20.442  -9.878  1.00  1.11           H  
ATOM    381  HA  ASP A  25     -26.471  22.546 -10.165  1.00  1.11           H  
ATOM    382 1HB  ASP A  25     -23.665  22.177 -11.253  1.00  1.11           H  
ATOM    383 2HB  ASP A  25     -24.580  23.652 -11.534  1.00  1.11           H  
ATOM    384  N   THR A  26     -25.863  20.878 -12.929  1.00  1.07           N  
ATOM    385  CA  THR A  26     -26.358  20.668 -14.270  1.00  1.07           C  
ATOM    386  C   THR A  26     -27.836  20.301 -14.235  1.00  1.07           C  
ATOM    387  O   THR A  26     -28.649  20.883 -14.957  1.00  1.07           O  
ATOM    388  CB  THR A  26     -25.577  19.541 -14.936  1.00  1.07           C  
ATOM    389  CG2 THR A  26     -26.084  19.299 -16.338  1.00  1.07           C  
ATOM    390  OG1 THR A  26     -24.185  19.890 -14.984  1.00  1.07           O  
ATOM    391  H   THR A  26     -25.119  20.275 -12.573  1.00  1.07           H  
ATOM    392  HA  THR A  26     -26.238  21.588 -14.843  1.00  1.07           H  
ATOM    393  HB  THR A  26     -25.690  18.632 -14.351  1.00  1.07           H  
ATOM    394  HG1 THR A  26     -23.832  19.920 -14.060  1.00  1.07           H  
ATOM    395 1HG2 THR A  26     -25.502  18.502 -16.775  1.00  1.07           H  
ATOM    396 2HG2 THR A  26     -27.139  19.020 -16.313  1.00  1.07           H  
ATOM    397 3HG2 THR A  26     -25.963  20.198 -16.931  1.00  1.07           H  
ATOM    398  N   MET A  27     -28.195  19.357 -13.360  1.00  1.04           N  
ATOM    399  CA  MET A  27     -29.578  18.917 -13.256  1.00  1.04           C  
ATOM    400  C   MET A  27     -30.471  20.029 -12.730  1.00  1.04           C  
ATOM    401  O   MET A  27     -31.611  20.176 -13.177  1.00  1.04           O  
ATOM    402  CB  MET A  27     -29.666  17.715 -12.338  1.00  1.04           C  
ATOM    403  CG  MET A  27     -29.063  16.449 -12.891  1.00  1.04           C  
ATOM    404  SD  MET A  27     -29.414  15.078 -11.841  1.00  1.04           S  
ATOM    405  CE  MET A  27     -28.464  15.610 -10.413  1.00  1.04           C  
ATOM    406  H   MET A  27     -27.483  18.915 -12.772  1.00  1.04           H  
ATOM    407  HA  MET A  27     -29.928  18.639 -14.249  1.00  1.04           H  
ATOM    408 1HB  MET A  27     -29.144  17.946 -11.406  1.00  1.04           H  
ATOM    409 2HB  MET A  27     -30.707  17.517 -12.091  1.00  1.04           H  
ATOM    410 1HG  MET A  27     -29.472  16.247 -13.874  1.00  1.04           H  
ATOM    411 2HG  MET A  27     -27.988  16.554 -12.982  1.00  1.04           H  
ATOM    412 1HE  MET A  27     -28.545  14.869  -9.620  1.00  1.04           H  
ATOM    413 2HE  MET A  27     -27.422  15.735 -10.694  1.00  1.04           H  
ATOM    414 3HE  MET A  27     -28.857  16.564 -10.060  1.00  1.04           H  
ATOM    415  N   TYR A  28     -29.947  20.823 -11.791  1.00  1.03           N  
ATOM    416  CA  TYR A  28     -30.668  21.939 -11.205  1.00  1.03           C  
ATOM    417  C   TYR A  28     -31.073  22.883 -12.319  1.00  1.03           C  
ATOM    418  O   TYR A  28     -32.233  23.288 -12.416  1.00  1.03           O  
ATOM    419  CB  TYR A  28     -29.811  22.661 -10.169  1.00  1.03           C  
ATOM    420  CG  TYR A  28     -30.480  23.819  -9.519  1.00  1.03           C  
ATOM    421  CD1 TYR A  28     -31.362  23.597  -8.474  1.00  1.03           C  
ATOM    422  CD2 TYR A  28     -30.229  25.106  -9.963  1.00  1.03           C  
ATOM    423  CE1 TYR A  28     -31.989  24.662  -7.865  1.00  1.03           C  
ATOM    424  CE2 TYR A  28     -30.858  26.174  -9.358  1.00  1.03           C  
ATOM    425  CZ  TYR A  28     -31.736  25.956  -8.310  1.00  1.03           C  
ATOM    426  OH  TYR A  28     -32.364  27.022  -7.705  1.00  1.03           O  
ATOM    427  H   TYR A  28     -29.008  20.631 -11.450  1.00  1.03           H  
ATOM    428  HA  TYR A  28     -31.573  21.566 -10.726  1.00  1.03           H  
ATOM    429 1HB  TYR A  28     -29.507  21.955  -9.396  1.00  1.03           H  
ATOM    430 2HB  TYR A  28     -28.905  23.023 -10.644  1.00  1.03           H  
ATOM    431  HD1 TYR A  28     -31.554  22.580  -8.134  1.00  1.03           H  
ATOM    432  HD2 TYR A  28     -29.537  25.273 -10.791  1.00  1.03           H  
ATOM    433  HE1 TYR A  28     -32.681  24.489  -7.041  1.00  1.03           H  
ATOM    434  HE2 TYR A  28     -30.665  27.188  -9.706  1.00  1.03           H  
ATOM    435  HH  TYR A  28     -32.122  27.833  -8.159  1.00  1.03           H  
ATOM    436  N   LEU A  29     -30.114  23.240 -13.171  1.00  1.07           N  
ATOM    437  CA  LEU A  29     -30.416  24.122 -14.278  1.00  1.07           C  
ATOM    438  C   LEU A  29     -31.418  23.508 -15.245  1.00  1.07           C  
ATOM    439  O   LEU A  29     -32.359  24.177 -15.671  1.00  1.07           O  
ATOM    440  CB  LEU A  29     -29.139  24.481 -15.020  1.00  1.07           C  
ATOM    441  CG  LEU A  29     -28.203  25.392 -14.295  1.00  1.07           C  
ATOM    442  CD1 LEU A  29     -26.933  25.519 -15.106  1.00  1.07           C  
ATOM    443  CD2 LEU A  29     -28.893  26.733 -14.090  1.00  1.07           C  
ATOM    444  H   LEU A  29     -29.159  22.896 -13.042  1.00  1.07           H  
ATOM    445  HA  LEU A  29     -30.847  25.036 -13.874  1.00  1.07           H  
ATOM    446 1HB  LEU A  29     -28.596  23.556 -15.196  1.00  1.07           H  
ATOM    447 2HB  LEU A  29     -29.393  24.933 -15.981  1.00  1.07           H  
ATOM    448  HG  LEU A  29     -27.942  24.967 -13.324  1.00  1.07           H  
ATOM    449 1HD1 LEU A  29     -26.234  26.176 -14.593  1.00  1.07           H  
ATOM    450 2HD1 LEU A  29     -26.485  24.529 -15.222  1.00  1.07           H  
ATOM    451 3HD1 LEU A  29     -27.168  25.929 -16.090  1.00  1.07           H  
ATOM    452 1HD2 LEU A  29     -28.222  27.411 -13.564  1.00  1.07           H  
ATOM    453 2HD2 LEU A  29     -29.158  27.156 -15.052  1.00  1.07           H  
ATOM    454 3HD2 LEU A  29     -29.799  26.587 -13.498  1.00  1.07           H  
ATOM    455  N   VAL A  30     -31.318  22.212 -15.517  1.00  1.21           N  
ATOM    456  CA  VAL A  30     -32.308  21.620 -16.409  1.00  1.21           C  
ATOM    457  C   VAL A  30     -33.703  21.739 -15.783  1.00  1.21           C  
ATOM    458  O   VAL A  30     -34.677  22.076 -16.456  1.00  1.21           O  
ATOM    459  CB  VAL A  30     -31.991  20.138 -16.692  1.00  1.21           C  
ATOM    460  CG1 VAL A  30     -33.131  19.501 -17.444  1.00  1.21           C  
ATOM    461  CG2 VAL A  30     -30.712  20.037 -17.505  1.00  1.21           C  
ATOM    462  H   VAL A  30     -30.539  21.659 -15.154  1.00  1.21           H  
ATOM    463  HA  VAL A  30     -32.294  22.163 -17.353  1.00  1.21           H  
ATOM    464  HB  VAL A  30     -31.873  19.606 -15.749  1.00  1.21           H  
ATOM    465 1HG1 VAL A  30     -32.901  18.453 -17.633  1.00  1.21           H  
ATOM    466 2HG1 VAL A  30     -34.040  19.573 -16.848  1.00  1.21           H  
ATOM    467 3HG1 VAL A  30     -33.274  20.021 -18.388  1.00  1.21           H  
ATOM    468 1HG2 VAL A  30     -30.482  19.008 -17.700  1.00  1.21           H  
ATOM    469 2HG2 VAL A  30     -30.832  20.569 -18.446  1.00  1.21           H  
ATOM    470 3HG2 VAL A  30     -29.918  20.471 -16.951  1.00  1.21           H  
ATOM    471  N   ALA A  31     -33.797  21.435 -14.492  1.00  1.53           N  
ATOM    472  CA  ALA A  31     -35.037  21.516 -13.730  1.00  1.53           C  
ATOM    473  C   ALA A  31     -35.606  22.933 -13.531  1.00  1.53           C  
ATOM    474  O   ALA A  31     -36.830  23.101 -13.512  1.00  1.53           O  
ATOM    475  CB  ALA A  31     -34.815  20.904 -12.360  1.00  1.53           C  
ATOM    476  H   ALA A  31     -32.955  21.137 -14.002  1.00  1.53           H  
ATOM    477  HA  ALA A  31     -35.783  20.932 -14.266  1.00  1.53           H  
ATOM    478 1HB  ALA A  31     -35.748  20.909 -11.803  1.00  1.53           H  
ATOM    479 2HB  ALA A  31     -34.460  19.880 -12.475  1.00  1.53           H  
ATOM    480 3HB  ALA A  31     -34.067  21.485 -11.826  1.00  1.53           H  
ATOM    481  N   THR A  32     -34.739  23.941 -13.337  1.00  2.16           N  
ATOM    482  CA  THR A  32     -35.215  25.281 -12.978  1.00  2.16           C  
ATOM    483  C   THR A  32     -34.976  26.440 -13.963  1.00  2.16           C  
ATOM    484  O   THR A  32     -35.632  27.477 -13.851  1.00  2.16           O  
ATOM    485  CB  THR A  32     -34.569  25.698 -11.636  1.00  2.16           C  
ATOM    486  CG2 THR A  32     -34.873  24.677 -10.552  1.00  2.16           C  
ATOM    487  OG1 THR A  32     -33.150  25.769 -11.795  1.00  2.16           O  
ATOM    488  H   THR A  32     -33.740  23.754 -13.363  1.00  2.16           H  
ATOM    489  HA  THR A  32     -36.292  25.212 -12.830  1.00  2.16           H  
ATOM    490  HB  THR A  32     -34.950  26.673 -11.340  1.00  2.16           H  
ATOM    491  HG1 THR A  32     -32.808  24.868 -11.986  1.00  2.16           H  
ATOM    492 1HG2 THR A  32     -34.406  24.990  -9.622  1.00  2.16           H  
ATOM    493 2HG2 THR A  32     -35.949  24.602 -10.412  1.00  2.16           H  
ATOM    494 3HG2 THR A  32     -34.474  23.709 -10.844  1.00  2.16           H  
ATOM    495  N   ALA A  33     -34.025  26.321 -14.883  1.00  3.22           N  
ATOM    496  CA  ALA A  33     -33.712  27.434 -15.776  1.00  3.22           C  
ATOM    497  C   ALA A  33     -34.842  27.691 -16.761  1.00  3.22           C  
ATOM    498  O   ALA A  33     -35.538  26.768 -17.184  1.00  3.22           O  
ATOM    499  CB  ALA A  33     -32.426  27.163 -16.532  1.00  3.22           C  
ATOM    500  H   ALA A  33     -33.495  25.462 -14.981  1.00  3.22           H  
ATOM    501  HA  ALA A  33     -33.584  28.329 -15.168  1.00  3.22           H  
ATOM    502 1HB  ALA A  33     -32.193  28.008 -17.178  1.00  3.22           H  
ATOM    503 2HB  ALA A  33     -31.613  27.003 -15.828  1.00  3.22           H  
ATOM    504 3HB  ALA A  33     -32.555  26.272 -17.134  1.00  3.22           H  
ATOM    505  N   GLU A  34     -35.003  28.942 -17.173  1.00  4.56           N  
ATOM    506  CA  GLU A  34     -35.977  29.242 -18.213  1.00  4.56           C  
ATOM    507  C   GLU A  34     -35.633  28.389 -19.420  1.00  4.56           C  
ATOM    508  O   GLU A  34     -34.480  28.369 -19.843  1.00  4.56           O  
ATOM    509  CB  GLU A  34     -35.953  30.727 -18.580  1.00  4.56           C  
ATOM    510  CG  GLU A  34     -36.998  31.143 -19.612  1.00  4.56           C  
ATOM    511  CD  GLU A  34     -37.002  32.625 -19.896  1.00  4.56           C  
ATOM    512  OE1 GLU A  34     -36.208  33.327 -19.320  1.00  4.56           O  
ATOM    513  OE2 GLU A  34     -37.804  33.050 -20.694  1.00  4.56           O1-
ATOM    514  H   GLU A  34     -34.441  29.681 -16.776  1.00  4.56           H  
ATOM    515  HA  GLU A  34     -36.973  28.971 -17.862  1.00  4.56           H  
ATOM    516 1HB  GLU A  34     -36.108  31.327 -17.683  1.00  4.56           H  
ATOM    517 2HB  GLU A  34     -34.972  30.983 -18.982  1.00  4.56           H  
ATOM    518 1HG  GLU A  34     -36.795  30.625 -20.537  1.00  4.56           H  
ATOM    519 2HG  GLU A  34     -37.983  30.837 -19.264  1.00  4.56           H  
ATOM    520  N   LYS A  35     -36.626  27.729 -20.010  1.00  5.50           N  
ATOM    521  CA  LYS A  35     -36.373  26.832 -21.138  1.00  5.50           C  
ATOM    522  C   LYS A  35     -35.726  27.510 -22.341  1.00  5.50           C  
ATOM    523  O   LYS A  35     -35.001  26.878 -23.108  1.00  5.50           O  
ATOM    524  CB  LYS A  35     -37.664  26.143 -21.572  1.00  5.50           C  
ATOM    525  CG  LYS A  35     -38.168  25.107 -20.572  1.00  5.50           C  
ATOM    526  CD  LYS A  35     -39.457  24.447 -21.042  1.00  5.50           C  
ATOM    527  CE  LYS A  35     -39.945  23.411 -20.039  1.00  5.50           C  
ATOM    528  NZ  LYS A  35     -41.221  22.780 -20.471  1.00  5.50           N1+
ATOM    529  H   LYS A  35     -37.559  27.804 -19.633  1.00  5.50           H  
ATOM    530  HA  LYS A  35     -35.696  26.063 -20.788  1.00  5.50           H  
ATOM    531 1HB  LYS A  35     -38.446  26.886 -21.722  1.00  5.50           H  
ATOM    532 2HB  LYS A  35     -37.500  25.637 -22.523  1.00  5.50           H  
ATOM    533 1HG  LYS A  35     -37.400  24.339 -20.440  1.00  5.50           H  
ATOM    534 2HG  LYS A  35     -38.336  25.588 -19.609  1.00  5.50           H  
ATOM    535 1HD  LYS A  35     -40.228  25.206 -21.176  1.00  5.50           H  
ATOM    536 2HD  LYS A  35     -39.282  23.957 -22.000  1.00  5.50           H  
ATOM    537 1HE  LYS A  35     -39.185  22.637 -19.930  1.00  5.50           H  
ATOM    538 2HE  LYS A  35     -40.099  23.893 -19.074  1.00  5.50           H  
ATOM    539 1HZ  LYS A  35     -41.510  22.100 -19.782  1.00  5.50           H  
ATOM    540 2HZ  LYS A  35     -41.933  23.490 -20.564  1.00  5.50           H  
ATOM    541 3HZ  LYS A  35     -41.085  22.321 -21.360  1.00  5.50           H  
ATOM    542  N   GLY A  36     -36.003  28.794 -22.529  1.00  5.35           N  
ATOM    543  CA  GLY A  36     -35.438  29.527 -23.650  1.00  5.35           C  
ATOM    544  C   GLY A  36     -34.073  30.153 -23.325  1.00  5.35           C  
ATOM    545  O   GLY A  36     -33.475  30.820 -24.178  1.00  5.35           O  
ATOM    546  H   GLY A  36     -36.603  29.271 -21.871  1.00  5.35           H  
ATOM    547 1HA  GLY A  36     -35.337  28.857 -24.503  1.00  5.35           H  
ATOM    548 2HA  GLY A  36     -36.133  30.312 -23.947  1.00  5.35           H  
ATOM    549  N   GLY A  37     -33.577  29.952 -22.104  1.00  4.19           N  
ATOM    550  CA  GLY A  37     -32.319  30.550 -21.685  1.00  4.19           C  
ATOM    551  C   GLY A  37     -31.091  29.742 -22.093  1.00  4.19           C  
ATOM    552  O   GLY A  37     -31.154  28.525 -22.316  1.00  4.19           O  
ATOM    553  H   GLY A  37     -34.076  29.372 -21.432  1.00  4.19           H  
ATOM    554 1HA  GLY A  37     -32.247  31.557 -22.097  1.00  4.19           H  
ATOM    555 2HA  GLY A  37     -32.334  30.658 -20.600  1.00  4.19           H  
ATOM    556  N   LYS A  38     -29.941  30.417 -22.114  1.00  2.79           N  
ATOM    557  CA  LYS A  38     -28.689  29.756 -22.456  1.00  2.79           C  
ATOM    558  C   LYS A  38     -28.298  28.725 -21.415  1.00  2.79           C  
ATOM    559  O   LYS A  38     -27.827  27.644 -21.758  1.00  2.79           O  
ATOM    560  CB  LYS A  38     -27.564  30.783 -22.595  1.00  2.79           C  
ATOM    561  CG  LYS A  38     -27.673  31.691 -23.806  1.00  2.79           C  
ATOM    562  CD  LYS A  38     -26.524  32.695 -23.850  1.00  2.79           C  
ATOM    563  CE  LYS A  38     -26.628  33.612 -25.063  1.00  2.79           C  
ATOM    564  NZ  LYS A  38     -25.535  34.620 -25.092  1.00  2.79           N1+
ATOM    565  H   LYS A  38     -29.945  31.408 -21.916  1.00  2.79           H  
ATOM    566  HA  LYS A  38     -28.818  29.239 -23.407  1.00  2.79           H  
ATOM    567 1HB  LYS A  38     -27.523  31.407 -21.703  1.00  2.79           H  
ATOM    568 2HB  LYS A  38     -26.612  30.263 -22.672  1.00  2.79           H  
ATOM    569 1HG  LYS A  38     -27.643  31.087 -24.711  1.00  2.79           H  
ATOM    570 2HG  LYS A  38     -28.621  32.227 -23.777  1.00  2.79           H  
ATOM    571 1HD  LYS A  38     -26.537  33.304 -22.945  1.00  2.79           H  
ATOM    572 2HD  LYS A  38     -25.575  32.159 -23.891  1.00  2.79           H  
ATOM    573 1HE  LYS A  38     -26.577  33.010 -25.970  1.00  2.79           H  
ATOM    574 2HE  LYS A  38     -27.586  34.131 -25.037  1.00  2.79           H  
ATOM    575 1HZ  LYS A  38     -25.638  35.206 -25.908  1.00  2.79           H  
ATOM    576 2HZ  LYS A  38     -25.581  35.190 -24.259  1.00  2.79           H  
ATOM    577 3HZ  LYS A  38     -24.642  34.148 -25.127  1.00  2.79           H  
ATOM    578  N   ALA A  39     -28.524  29.042 -20.137  1.00  1.73           N  
ATOM    579  CA  ALA A  39     -28.157  28.131 -19.056  1.00  1.73           C  
ATOM    580  C   ALA A  39     -28.884  26.807 -19.187  1.00  1.73           C  
ATOM    581  O   ALA A  39     -28.321  25.749 -18.914  1.00  1.73           O  
ATOM    582  CB  ALA A  39     -28.456  28.757 -17.713  1.00  1.73           C  
ATOM    583  H   ALA A  39     -28.935  29.937 -19.918  1.00  1.73           H  
ATOM    584  HA  ALA A  39     -27.092  27.937 -19.124  1.00  1.73           H  
ATOM    585 1HB  ALA A  39     -28.148  28.078 -16.929  1.00  1.73           H  
ATOM    586 2HB  ALA A  39     -27.908  29.693 -17.616  1.00  1.73           H  
ATOM    587 3HB  ALA A  39     -29.523  28.950 -17.629  1.00  1.73           H  
ATOM    588  N   HIS A  40     -30.138  26.864 -19.636  1.00  1.12           N  
ATOM    589  CA  HIS A  40     -30.932  25.659 -19.807  1.00  1.12           C  
ATOM    590  C   HIS A  40     -30.312  24.817 -20.896  1.00  1.12           C  
ATOM    591  O   HIS A  40     -30.037  23.631 -20.704  1.00  1.12           O  
ATOM    592  CB  HIS A  40     -32.373  25.981 -20.203  1.00  1.12           C  
ATOM    593  CG  HIS A  40     -33.262  24.783 -20.323  1.00  1.12           C  
ATOM    594  CD2 HIS A  40     -33.762  24.150 -21.407  1.00  1.12           C  
ATOM    595  ND1 HIS A  40     -33.754  24.110 -19.224  1.00  1.12           N  
ATOM    596  CE1 HIS A  40     -34.520  23.115 -19.626  1.00  1.12           C  
ATOM    597  NE2 HIS A  40     -34.546  23.114 -20.946  1.00  1.12           N  
ATOM    598  H   HIS A  40     -30.542  27.758 -19.875  1.00  1.12           H  
ATOM    599  HA  HIS A  40     -30.943  25.080 -18.885  1.00  1.12           H  
ATOM    600 1HB  HIS A  40     -32.803  26.638 -19.464  1.00  1.12           H  
ATOM    601 2HB  HIS A  40     -32.391  26.518 -21.154  1.00  1.12           H  
ATOM    602  HD1 HIS A  40     -33.599  24.356 -18.260  1.00  1.12           H  
ATOM    603  HD2 HIS A  40     -33.654  24.328 -22.478  1.00  1.12           H  
ATOM    604  HE1 HIS A  40     -35.004  22.462 -18.902  1.00  1.12           H  
ATOM    605  N   ARG A  41     -30.084  25.439 -22.051  1.00  0.82           N  
ATOM    606  CA  ARG A  41     -29.557  24.693 -23.178  1.00  0.82           C  
ATOM    607  C   ARG A  41     -28.179  24.114 -22.880  1.00  0.82           C  
ATOM    608  O   ARG A  41     -27.904  22.961 -23.223  1.00  0.82           O  
ATOM    609  CB  ARG A  41     -29.508  25.585 -24.403  1.00  0.82           C  
ATOM    610  CG  ARG A  41     -30.894  25.920 -24.949  1.00  0.82           C  
ATOM    611  CD  ARG A  41     -30.868  26.542 -26.302  1.00  0.82           C  
ATOM    612  NE  ARG A  41     -30.197  27.835 -26.308  1.00  0.82           N  
ATOM    613  CZ  ARG A  41     -30.801  29.001 -26.004  1.00  0.82           C  
ATOM    614  NH1 ARG A  41     -32.055  29.006 -25.653  1.00  0.82           N1+
ATOM    615  NH2 ARG A  41     -30.131  30.133 -26.055  1.00  0.82           N  
ATOM    616  H   ARG A  41     -30.313  26.434 -22.149  1.00  0.82           H  
ATOM    617  HA  ARG A  41     -30.237  23.869 -23.385  1.00  0.82           H  
ATOM    618 1HB  ARG A  41     -29.012  26.524 -24.147  1.00  0.82           H  
ATOM    619 2HB  ARG A  41     -28.930  25.105 -25.192  1.00  0.82           H  
ATOM    620 1HG  ARG A  41     -31.492  25.010 -25.000  1.00  0.82           H  
ATOM    621 2HG  ARG A  41     -31.378  26.627 -24.264  1.00  0.82           H  
ATOM    622 1HD  ARG A  41     -30.344  25.883 -26.994  1.00  0.82           H  
ATOM    623 2HD  ARG A  41     -31.891  26.690 -26.647  1.00  0.82           H  
ATOM    624  HE  ARG A  41     -29.222  27.862 -26.572  1.00  0.82           H  
ATOM    625 1HH1 ARG A  41     -32.568  28.141 -25.601  1.00  0.82           H  
ATOM    626 2HH1 ARG A  41     -32.514  29.883 -25.389  1.00  0.82           H  
ATOM    627 1HH2 ARG A  41     -29.164  30.129 -26.337  1.00  0.82           H  
ATOM    628 2HH2 ARG A  41     -30.598  30.999 -25.820  1.00  0.82           H  
ATOM    629  N   MET A  42     -27.323  24.880 -22.200  1.00  0.70           N  
ATOM    630  CA  MET A  42     -25.997  24.372 -21.884  1.00  0.70           C  
ATOM    631  C   MET A  42     -26.107  23.221 -20.903  1.00  0.70           C  
ATOM    632  O   MET A  42     -25.394  22.222 -21.021  1.00  0.70           O  
ATOM    633  CB  MET A  42     -25.130  25.482 -21.305  1.00  0.70           C  
ATOM    634  CG  MET A  42     -24.724  26.548 -22.316  1.00  0.70           C  
ATOM    635  SD  MET A  42     -23.528  27.720 -21.660  1.00  0.70           S  
ATOM    636  CE  MET A  42     -24.557  28.624 -20.511  1.00  0.70           C  
ATOM    637  H   MET A  42     -27.583  25.827 -21.927  1.00  0.70           H  
ATOM    638  HA  MET A  42     -25.537  23.997 -22.799  1.00  0.70           H  
ATOM    639 1HB  MET A  42     -25.678  25.977 -20.500  1.00  0.70           H  
ATOM    640 2HB  MET A  42     -24.225  25.053 -20.875  1.00  0.70           H  
ATOM    641 1HG  MET A  42     -24.286  26.060 -23.188  1.00  0.70           H  
ATOM    642 2HG  MET A  42     -25.599  27.097 -22.645  1.00  0.70           H  
ATOM    643 1HE  MET A  42     -23.967  29.396 -20.021  1.00  0.70           H  
ATOM    644 2HE  MET A  42     -25.384  29.078 -21.041  1.00  0.70           H  
ATOM    645 3HE  MET A  42     -24.937  27.934 -19.766  1.00  0.70           H  
ATOM    646  N   ALA A  43     -27.019  23.340 -19.936  1.00  0.68           N  
ATOM    647  CA  ALA A  43     -27.202  22.282 -18.969  1.00  0.68           C  
ATOM    648  C   ALA A  43     -27.641  21.006 -19.675  1.00  0.68           C  
ATOM    649  O   ALA A  43     -27.166  19.921 -19.343  1.00  0.68           O  
ATOM    650  CB  ALA A  43     -28.200  22.713 -17.928  1.00  0.68           C  
ATOM    651  H   ALA A  43     -27.585  24.184 -19.844  1.00  0.68           H  
ATOM    652  HA  ALA A  43     -26.245  22.095 -18.485  1.00  0.68           H  
ATOM    653 1HB  ALA A  43     -28.300  21.941 -17.190  1.00  0.68           H  
ATOM    654 2HB  ALA A  43     -27.835  23.616 -17.460  1.00  0.68           H  
ATOM    655 3HB  ALA A  43     -29.164  22.910 -18.391  1.00  0.68           H  
ATOM    656  N   LEU A  44     -28.504  21.136 -20.691  1.00  0.71           N  
ATOM    657  CA  LEU A  44     -28.940  19.970 -21.444  1.00  0.71           C  
ATOM    658  C   LEU A  44     -27.777  19.336 -22.195  1.00  0.71           C  
ATOM    659  O   LEU A  44     -27.659  18.111 -22.240  1.00  0.71           O  
ATOM    660  CB  LEU A  44     -30.047  20.332 -22.438  1.00  0.71           C  
ATOM    661  CG  LEU A  44     -31.394  20.690 -21.831  1.00  0.71           C  
ATOM    662  CD1 LEU A  44     -32.300  21.174 -22.933  1.00  0.71           C  
ATOM    663  CD2 LEU A  44     -31.973  19.469 -21.140  1.00  0.71           C  
ATOM    664  H   LEU A  44     -28.882  22.058 -20.915  1.00  0.71           H  
ATOM    665  HA  LEU A  44     -29.339  19.241 -20.742  1.00  0.71           H  
ATOM    666 1HB  LEU A  44     -29.716  21.186 -23.022  1.00  0.71           H  
ATOM    667 2HB  LEU A  44     -30.195  19.494 -23.115  1.00  0.71           H  
ATOM    668  HG  LEU A  44     -31.277  21.492 -21.104  1.00  0.71           H  
ATOM    669 1HD1 LEU A  44     -33.264  21.426 -22.525  1.00  0.71           H  
ATOM    670 2HD1 LEU A  44     -31.863  22.051 -23.403  1.00  0.71           H  
ATOM    671 3HD1 LEU A  44     -32.422  20.387 -23.673  1.00  0.71           H  
ATOM    672 1HD2 LEU A  44     -32.940  19.729 -20.714  1.00  0.71           H  
ATOM    673 2HD2 LEU A  44     -32.100  18.666 -21.864  1.00  0.71           H  
ATOM    674 3HD2 LEU A  44     -31.301  19.141 -20.352  1.00  0.71           H  
ATOM    675  N   GLU A  45     -26.877  20.155 -22.748  1.00  0.77           N  
ATOM    676  CA  GLU A  45     -25.724  19.595 -23.452  1.00  0.77           C  
ATOM    677  C   GLU A  45     -24.843  18.788 -22.497  1.00  0.77           C  
ATOM    678  O   GLU A  45     -24.307  17.743 -22.873  1.00  0.77           O  
ATOM    679  CB  GLU A  45     -24.875  20.683 -24.133  1.00  0.77           C  
ATOM    680  CG  GLU A  45     -25.523  21.356 -25.348  1.00  0.77           C  
ATOM    681  CD  GLU A  45     -24.632  22.411 -26.001  1.00  0.77           C  
ATOM    682  OE1 GLU A  45     -23.577  22.693 -25.477  1.00  0.77           O  
ATOM    683  OE2 GLU A  45     -25.012  22.924 -27.030  1.00  0.77           O1-
ATOM    684  H   GLU A  45     -27.019  21.166 -22.707  1.00  0.77           H  
ATOM    685  HA  GLU A  45     -26.091  18.919 -24.223  1.00  0.77           H  
ATOM    686 1HB  GLU A  45     -24.645  21.464 -23.409  1.00  0.77           H  
ATOM    687 2HB  GLU A  45     -23.929  20.252 -24.455  1.00  0.77           H  
ATOM    688 1HG  GLU A  45     -25.765  20.593 -26.085  1.00  0.77           H  
ATOM    689 2HG  GLU A  45     -26.454  21.822 -25.031  1.00  0.77           H  
ATOM    690  N   GLU A  46     -24.706  19.268 -21.256  1.00  0.84           N  
ATOM    691  CA  GLU A  46     -23.899  18.582 -20.249  1.00  0.84           C  
ATOM    692  C   GLU A  46     -24.687  17.545 -19.431  1.00  0.84           C  
ATOM    693  O   GLU A  46     -24.094  16.717 -18.728  1.00  0.84           O  
ATOM    694  CB  GLU A  46     -23.234  19.601 -19.314  1.00  0.84           C  
ATOM    695  CG  GLU A  46     -22.200  20.509 -20.010  1.00  0.84           C  
ATOM    696  CD  GLU A  46     -21.483  21.488 -19.076  1.00  0.84           C  
ATOM    697  OE1 GLU A  46     -21.767  21.496 -17.903  1.00  0.84           O  
ATOM    698  OE2 GLU A  46     -20.637  22.213 -19.553  1.00  0.84           O1-
ATOM    699  H   GLU A  46     -25.152  20.159 -21.024  1.00  0.84           H  
ATOM    700  HA  GLU A  46     -23.103  18.049 -20.770  1.00  0.84           H  
ATOM    701 1HB  GLU A  46     -24.005  20.246 -18.881  1.00  0.84           H  
ATOM    702 2HB  GLU A  46     -22.741  19.080 -18.494  1.00  0.84           H  
ATOM    703 1HG  GLU A  46     -21.457  19.879 -20.498  1.00  0.84           H  
ATOM    704 2HG  GLU A  46     -22.719  21.076 -20.788  1.00  0.84           H  
ATOM    705  N   LEU A  47     -26.014  17.542 -19.543  1.00  0.92           N  
ATOM    706  CA  LEU A  47     -26.821  16.603 -18.783  1.00  0.92           C  
ATOM    707  C   LEU A  47     -26.362  15.144 -18.914  1.00  0.92           C  
ATOM    708  O   LEU A  47     -26.252  14.485 -17.886  1.00  0.92           O  
ATOM    709  CB  LEU A  47     -28.316  16.761 -19.097  1.00  0.92           C  
ATOM    710  CG  LEU A  47     -29.234  15.826 -18.355  1.00  0.92           C  
ATOM    711  CD1 LEU A  47     -29.135  16.111 -16.850  1.00  0.92           C  
ATOM    712  CD2 LEU A  47     -30.658  16.004 -18.864  1.00  0.92           C  
ATOM    713  H   LEU A  47     -26.475  18.254 -20.105  1.00  0.92           H  
ATOM    714  HA  LEU A  47     -26.722  16.862 -17.735  1.00  0.92           H  
ATOM    715 1HB  LEU A  47     -28.597  17.771 -18.808  1.00  0.92           H  
ATOM    716 2HB  LEU A  47     -28.512  16.671 -20.144  1.00  0.92           H  
ATOM    717  HG  LEU A  47     -28.915  14.811 -18.527  1.00  0.92           H  
ATOM    718 1HD1 LEU A  47     -29.783  15.423 -16.307  1.00  0.92           H  
ATOM    719 2HD1 LEU A  47     -28.115  15.973 -16.526  1.00  0.92           H  
ATOM    720 3HD1 LEU A  47     -29.440  17.133 -16.646  1.00  0.92           H  
ATOM    721 1HD2 LEU A  47     -31.321  15.320 -18.333  1.00  0.92           H  
ATOM    722 2HD2 LEU A  47     -30.985  17.021 -18.701  1.00  0.92           H  
ATOM    723 3HD2 LEU A  47     -30.687  15.785 -19.931  1.00  0.92           H  
ATOM    724  N   PRO A  48     -26.061  14.578 -20.109  1.00  1.02           N  
ATOM    725  CA  PRO A  48     -25.578  13.215 -20.256  1.00  1.02           C  
ATOM    726  C   PRO A  48     -24.362  12.908 -19.379  1.00  1.02           C  
ATOM    727  O   PRO A  48     -24.193  11.764 -18.955  1.00  1.02           O  
ATOM    728  CB  PRO A  48     -25.211  13.152 -21.741  1.00  1.02           C  
ATOM    729  CG  PRO A  48     -26.141  14.144 -22.390  1.00  1.02           C  
ATOM    730  CD  PRO A  48     -26.226  15.279 -21.403  1.00  1.02           C  
ATOM    731  HA  PRO A  48     -26.398  12.522 -20.031  1.00  1.02           H  
ATOM    732 1HB  PRO A  48     -24.144  13.416 -21.872  1.00  1.02           H  
ATOM    733 2HB  PRO A  48     -25.337  12.128 -22.117  1.00  1.02           H  
ATOM    734 1HG  PRO A  48     -25.735  14.469 -23.360  1.00  1.02           H  
ATOM    735 2HG  PRO A  48     -27.118  13.687 -22.588  1.00  1.02           H  
ATOM    736 1HD  PRO A  48     -25.399  15.952 -21.593  1.00  1.02           H  
ATOM    737 2HD  PRO A  48     -27.178  15.759 -21.509  1.00  1.02           H  
ATOM    738  N   ASP A  49     -23.511  13.908 -19.101  1.00  1.13           N  
ATOM    739  CA  ASP A  49     -22.330  13.668 -18.282  1.00  1.13           C  
ATOM    740  C   ASP A  49     -22.767  13.617 -16.827  1.00  1.13           C  
ATOM    741  O   ASP A  49     -22.260  12.831 -16.013  1.00  1.13           O  
ATOM    742  CB  ASP A  49     -21.279  14.754 -18.504  1.00  1.13           C  
ATOM    743  CG  ASP A  49     -20.695  14.745 -19.927  1.00  1.13           C  
ATOM    744  OD1 ASP A  49     -20.911  13.798 -20.649  1.00  1.13           O  
ATOM    745  OD2 ASP A  49     -20.041  15.696 -20.274  1.00  1.13           O1-
ATOM    746  H   ASP A  49     -23.689  14.861 -19.410  1.00  1.13           H  
ATOM    747  HA  ASP A  49     -21.897  12.703 -18.551  1.00  1.13           H  
ATOM    748 1HB  ASP A  49     -21.726  15.733 -18.315  1.00  1.13           H  
ATOM    749 2HB  ASP A  49     -20.466  14.624 -17.791  1.00  1.13           H  
ATOM    750  N   ALA A  50     -23.745  14.462 -16.485  1.00  1.25           N  
ATOM    751  CA  ALA A  50     -24.263  14.443 -15.126  1.00  1.25           C  
ATOM    752  C   ALA A  50     -24.853  13.076 -14.851  1.00  1.25           C  
ATOM    753  O   ALA A  50     -24.632  12.479 -13.796  1.00  1.25           O  
ATOM    754  CB  ALA A  50     -25.339  15.496 -14.941  1.00  1.25           C  
ATOM    755  H   ALA A  50     -24.119  15.109 -17.186  1.00  1.25           H  
ATOM    756  HA  ALA A  50     -23.439  14.619 -14.435  1.00  1.25           H  
ATOM    757 1HB  ALA A  50     -25.720  15.464 -13.923  1.00  1.25           H  
ATOM    758 2HB  ALA A  50     -24.918  16.475 -15.146  1.00  1.25           H  
ATOM    759 3HB  ALA A  50     -26.145  15.305 -15.616  1.00  1.25           H  
ATOM    760  N   LEU A  51     -25.557  12.554 -15.853  1.00  1.38           N  
ATOM    761  CA  LEU A  51     -26.227  11.281 -15.738  1.00  1.38           C  
ATOM    762  C   LEU A  51     -25.238  10.122 -15.726  1.00  1.38           C  
ATOM    763  O   LEU A  51     -25.423   9.167 -14.964  1.00  1.38           O  
ATOM    764  CB  LEU A  51     -27.235  11.153 -16.870  1.00  1.38           C  
ATOM    765  CG  LEU A  51     -28.393  12.176 -16.785  1.00  1.38           C  
ATOM    766  CD1 LEU A  51     -29.263  12.047 -18.020  1.00  1.38           C  
ATOM    767  CD2 LEU A  51     -29.173  11.967 -15.501  1.00  1.38           C  
ATOM    768  H   LEU A  51     -25.676  13.109 -16.703  1.00  1.38           H  
ATOM    769  HA  LEU A  51     -26.772  11.270 -14.797  1.00  1.38           H  
ATOM    770 1HB  LEU A  51     -26.716  11.310 -17.814  1.00  1.38           H  
ATOM    771 2HB  LEU A  51     -27.657  10.151 -16.863  1.00  1.38           H  
ATOM    772  HG  LEU A  51     -27.986  13.177 -16.774  1.00  1.38           H  
ATOM    773 1HD1 LEU A  51     -30.069  12.777 -17.975  1.00  1.38           H  
ATOM    774 2HD1 LEU A  51     -28.657  12.229 -18.908  1.00  1.38           H  
ATOM    775 3HD1 LEU A  51     -29.685  11.046 -18.064  1.00  1.38           H  
ATOM    776 1HD2 LEU A  51     -29.977  12.704 -15.443  1.00  1.38           H  
ATOM    777 2HD2 LEU A  51     -29.597  10.963 -15.489  1.00  1.38           H  
ATOM    778 3HD2 LEU A  51     -28.506  12.092 -14.647  1.00  1.38           H  
ATOM    779  N   GLU A  52     -24.148  10.214 -16.513  1.00  1.53           N  
ATOM    780  CA  GLU A  52     -23.123   9.174 -16.472  1.00  1.53           C  
ATOM    781  C   GLU A  52     -22.557   9.072 -15.070  1.00  1.53           C  
ATOM    782  O   GLU A  52     -22.472   7.984 -14.500  1.00  1.53           O  
ATOM    783  CB  GLU A  52     -21.950   9.470 -17.426  1.00  1.53           C  
ATOM    784  CG  GLU A  52     -20.826   8.398 -17.350  1.00  1.53           C  
ATOM    785  CD  GLU A  52     -19.602   8.630 -18.251  1.00  1.53           C  
ATOM    786  OE1 GLU A  52     -19.555   9.611 -18.950  1.00  1.53           O  
ATOM    787  OE2 GLU A  52     -18.710   7.812 -18.213  1.00  1.53           O1-
ATOM    788  H   GLU A  52     -24.046  10.990 -17.166  1.00  1.53           H  
ATOM    789  HA  GLU A  52     -23.574   8.219 -16.740  1.00  1.53           H  
ATOM    790 1HB  GLU A  52     -22.316   9.520 -18.453  1.00  1.53           H  
ATOM    791 2HB  GLU A  52     -21.518  10.442 -17.185  1.00  1.53           H  
ATOM    792 1HG  GLU A  52     -20.485   8.363 -16.321  1.00  1.53           H  
ATOM    793 2HG  GLU A  52     -21.251   7.440 -17.582  1.00  1.53           H  
ATOM    794  N   THR A  53     -22.222  10.227 -14.492  1.00  1.68           N  
ATOM    795  CA  THR A  53     -21.626  10.280 -13.169  1.00  1.68           C  
ATOM    796  C   THR A  53     -22.543   9.652 -12.135  1.00  1.68           C  
ATOM    797  O   THR A  53     -22.129   8.774 -11.376  1.00  1.68           O  
ATOM    798  CB  THR A  53     -21.346  11.746 -12.782  1.00  1.68           C  
ATOM    799  CG2 THR A  53     -20.802  11.863 -11.356  1.00  1.68           C  
ATOM    800  OG1 THR A  53     -20.411  12.312 -13.719  1.00  1.68           O  
ATOM    801  H   THR A  53     -22.344  11.100 -15.013  1.00  1.68           H  
ATOM    802  HA  THR A  53     -20.690   9.723 -13.186  1.00  1.68           H  
ATOM    803  HB  THR A  53     -22.276  12.308 -12.842  1.00  1.68           H  
ATOM    804  HG1 THR A  53     -20.848  12.379 -14.597  1.00  1.68           H  
ATOM    805 1HG2 THR A  53     -20.635  12.913 -11.118  1.00  1.68           H  
ATOM    806 2HG2 THR A  53     -21.530  11.448 -10.660  1.00  1.68           H  
ATOM    807 3HG2 THR A  53     -19.865  11.316 -11.271  1.00  1.68           H  
ATOM    808  N   ILE A  54     -23.809  10.048 -12.156  1.00  1.84           N  
ATOM    809  CA  ILE A  54     -24.787   9.548 -11.208  1.00  1.84           C  
ATOM    810  C   ILE A  54     -25.011   8.062 -11.358  1.00  1.84           C  
ATOM    811  O   ILE A  54     -25.045   7.328 -10.369  1.00  1.84           O  
ATOM    812  CB  ILE A  54     -26.101  10.281 -11.416  1.00  1.84           C  
ATOM    813  CG1 ILE A  54     -25.899  11.719 -11.017  1.00  1.84           C  
ATOM    814  CG2 ILE A  54     -27.217   9.620 -10.603  1.00  1.84           C  
ATOM    815  CD1 ILE A  54     -26.974  12.606 -11.475  1.00  1.84           C  
ATOM    816  H   ILE A  54     -24.094  10.766 -12.826  1.00  1.84           H  
ATOM    817  HA  ILE A  54     -24.424   9.744 -10.201  1.00  1.84           H  
ATOM    818  HB  ILE A  54     -26.359  10.267 -12.475  1.00  1.84           H  
ATOM    819 1HG1 ILE A  54     -25.842  11.779  -9.933  1.00  1.84           H  
ATOM    820 2HG1 ILE A  54     -24.957  12.069 -11.427  1.00  1.84           H  
ATOM    821 1HG2 ILE A  54     -28.148  10.161 -10.764  1.00  1.84           H  
ATOM    822 2HG2 ILE A  54     -27.339   8.584 -10.922  1.00  1.84           H  
ATOM    823 3HG2 ILE A  54     -26.959   9.645  -9.545  1.00  1.84           H  
ATOM    824 1HD1 ILE A  54     -26.741  13.598 -11.153  1.00  1.84           H  
ATOM    825 2HD1 ILE A  54     -27.034  12.581 -12.562  1.00  1.84           H  
ATOM    826 3HD1 ILE A  54     -27.923  12.289 -11.050  1.00  1.84           H  
ATOM    827  N   THR A  55     -25.164   7.614 -12.596  1.00  1.99           N  
ATOM    828  CA  THR A  55     -25.426   6.222 -12.879  1.00  1.99           C  
ATOM    829  C   THR A  55     -24.267   5.355 -12.399  1.00  1.99           C  
ATOM    830  O   THR A  55     -24.494   4.297 -11.805  1.00  1.99           O  
ATOM    831  CB  THR A  55     -25.671   6.026 -14.371  1.00  1.99           C  
ATOM    832  CG2 THR A  55     -25.984   4.595 -14.638  1.00  1.99           C  
ATOM    833  OG1 THR A  55     -26.789   6.829 -14.773  1.00  1.99           O  
ATOM    834  H   THR A  55     -25.122   8.264 -13.379  1.00  1.99           H  
ATOM    835  HA  THR A  55     -26.323   5.922 -12.340  1.00  1.99           H  
ATOM    836  HB  THR A  55     -24.788   6.336 -14.931  1.00  1.99           H  
ATOM    837  HG1 THR A  55     -26.507   7.772 -14.757  1.00  1.99           H  
ATOM    838 1HG2 THR A  55     -26.165   4.456 -15.697  1.00  1.99           H  
ATOM    839 2HG2 THR A  55     -25.139   3.987 -14.326  1.00  1.99           H  
ATOM    840 3HG2 THR A  55     -26.859   4.314 -14.082  1.00  1.99           H  
ATOM    841  N   LEU A  56     -23.026   5.798 -12.634  1.00  2.13           N  
ATOM    842  CA  LEU A  56     -21.870   5.047 -12.167  1.00  2.13           C  
ATOM    843  C   LEU A  56     -21.836   5.003 -10.644  1.00  2.13           C  
ATOM    844  O   LEU A  56     -21.521   3.963 -10.064  1.00  2.13           O  
ATOM    845  CB  LEU A  56     -20.586   5.649 -12.721  1.00  2.13           C  
ATOM    846  CG  LEU A  56     -20.440   5.469 -14.221  1.00  2.13           C  
ATOM    847  CD1 LEU A  56     -19.224   6.209 -14.716  1.00  2.13           C  
ATOM    848  CD2 LEU A  56     -20.375   4.002 -14.532  1.00  2.13           C  
ATOM    849  H   LEU A  56     -22.883   6.668 -13.153  1.00  2.13           H  
ATOM    850  HA  LEU A  56     -21.955   4.028 -12.537  1.00  2.13           H  
ATOM    851 1HB  LEU A  56     -20.587   6.722 -12.510  1.00  2.13           H  
ATOM    852 2HB  LEU A  56     -19.732   5.191 -12.227  1.00  2.13           H  
ATOM    853  HG  LEU A  56     -21.299   5.890 -14.713  1.00  2.13           H  
ATOM    854 1HD1 LEU A  56     -19.140   6.091 -15.802  1.00  2.13           H  
ATOM    855 2HD1 LEU A  56     -19.328   7.267 -14.475  1.00  2.13           H  
ATOM    856 3HD1 LEU A  56     -18.333   5.811 -14.237  1.00  2.13           H  
ATOM    857 1HD2 LEU A  56     -20.292   3.880 -15.599  1.00  2.13           H  
ATOM    858 2HD2 LEU A  56     -19.509   3.556 -14.044  1.00  2.13           H  
ATOM    859 3HD2 LEU A  56     -21.285   3.517 -14.177  1.00  2.13           H  
ATOM    860  N   ILE A  57     -22.219   6.101  -9.985  1.00  2.25           N  
ATOM    861  CA  ILE A  57     -22.258   6.101  -8.529  1.00  2.25           C  
ATOM    862  C   ILE A  57     -23.257   5.052  -8.068  1.00  2.25           C  
ATOM    863  O   ILE A  57     -22.985   4.290  -7.134  1.00  2.25           O  
ATOM    864  CB  ILE A  57     -22.607   7.485  -7.951  1.00  2.25           C  
ATOM    865  CG1 ILE A  57     -21.448   8.458  -8.215  1.00  2.25           C  
ATOM    866  CG2 ILE A  57     -22.888   7.365  -6.463  1.00  2.25           C  
ATOM    867  CD1 ILE A  57     -21.780   9.926  -7.944  1.00  2.25           C  
ATOM    868  H   ILE A  57     -22.451   6.956 -10.496  1.00  2.25           H  
ATOM    869  HA  ILE A  57     -21.276   5.823  -8.155  1.00  2.25           H  
ATOM    870  HB  ILE A  57     -23.486   7.876  -8.455  1.00  2.25           H  
ATOM    871 1HG1 ILE A  57     -20.624   8.165  -7.598  1.00  2.25           H  
ATOM    872 2HG1 ILE A  57     -21.139   8.359  -9.244  1.00  2.25           H  
ATOM    873 1HG2 ILE A  57     -23.140   8.345  -6.064  1.00  2.25           H  
ATOM    874 2HG2 ILE A  57     -23.723   6.681  -6.307  1.00  2.25           H  
ATOM    875 3HG2 ILE A  57     -22.003   6.981  -5.955  1.00  2.25           H  
ATOM    876 1HD1 ILE A  57     -20.905  10.545  -8.150  1.00  2.25           H  
ATOM    877 2HD1 ILE A  57     -22.602  10.235  -8.588  1.00  2.25           H  
ATOM    878 3HD1 ILE A  57     -22.068  10.051  -6.902  1.00  2.25           H  
ATOM    879  N   VAL A  58     -24.410   4.994  -8.732  1.00  2.35           N  
ATOM    880  CA  VAL A  58     -25.399   3.992  -8.396  1.00  2.35           C  
ATOM    881  C   VAL A  58     -24.850   2.587  -8.632  1.00  2.35           C  
ATOM    882  O   VAL A  58     -25.037   1.715  -7.786  1.00  2.35           O  
ATOM    883  CB  VAL A  58     -26.694   4.180  -9.186  1.00  2.35           C  
ATOM    884  CG1 VAL A  58     -27.586   2.998  -8.931  1.00  2.35           C  
ATOM    885  CG2 VAL A  58     -27.372   5.464  -8.752  1.00  2.35           C  
ATOM    886  H   VAL A  58     -24.595   5.669  -9.476  1.00  2.35           H  
ATOM    887  HA  VAL A  58     -25.640   4.098  -7.339  1.00  2.35           H  
ATOM    888  HB  VAL A  58     -26.476   4.217 -10.251  1.00  2.35           H  
ATOM    889 1HG1 VAL A  58     -28.504   3.124  -9.486  1.00  2.35           H  
ATOM    890 2HG1 VAL A  58     -27.082   2.089  -9.252  1.00  2.35           H  
ATOM    891 3HG1 VAL A  58     -27.811   2.933  -7.869  1.00  2.35           H  
ATOM    892 1HG2 VAL A  58     -28.296   5.594  -9.312  1.00  2.35           H  
ATOM    893 2HG2 VAL A  58     -27.593   5.412  -7.688  1.00  2.35           H  
ATOM    894 3HG2 VAL A  58     -26.715   6.304  -8.940  1.00  2.35           H  
ATOM    895  N   ALA A  59     -24.150   2.355  -9.749  1.00  2.44           N  
ATOM    896  CA  ALA A  59     -23.587   1.029 -10.001  1.00  2.44           C  
ATOM    897  C   ALA A  59     -22.647   0.621  -8.865  1.00  2.44           C  
ATOM    898  O   ALA A  59     -22.640  -0.537  -8.431  1.00  2.44           O  
ATOM    899  CB  ALA A  59     -22.806   1.018 -11.310  1.00  2.44           C  
ATOM    900  H   ALA A  59     -24.036   3.102 -10.434  1.00  2.44           H  
ATOM    901  HA  ALA A  59     -24.410   0.317 -10.055  1.00  2.44           H  
ATOM    902 1HB  ALA A  59     -22.410   0.018 -11.491  1.00  2.44           H  
ATOM    903 2HB  ALA A  59     -23.436   1.303 -12.129  1.00  2.44           H  
ATOM    904 3HB  ALA A  59     -21.984   1.724 -11.240  1.00  2.44           H  
ATOM    905  N   LEU A  60     -21.863   1.579  -8.364  1.00  2.51           N  
ATOM    906  CA  LEU A  60     -20.950   1.300  -7.269  1.00  2.51           C  
ATOM    907  C   LEU A  60     -21.729   0.997  -5.995  1.00  2.51           C  
ATOM    908  O   LEU A  60     -21.365   0.092  -5.232  1.00  2.51           O  
ATOM    909  CB  LEU A  60     -20.008   2.488  -7.069  1.00  2.51           C  
ATOM    910  CG  LEU A  60     -19.010   2.708  -8.213  1.00  2.51           C  
ATOM    911  CD1 LEU A  60     -18.264   4.018  -7.996  1.00  2.51           C  
ATOM    912  CD2 LEU A  60     -18.058   1.530  -8.274  1.00  2.51           C  
ATOM    913  H   LEU A  60     -21.889   2.514  -8.776  1.00  2.51           H  
ATOM    914  HA  LEU A  60     -20.357   0.426  -7.529  1.00  2.51           H  
ATOM    915 1HB  LEU A  60     -20.604   3.392  -6.972  1.00  2.51           H  
ATOM    916 2HB  LEU A  60     -19.446   2.342  -6.149  1.00  2.51           H  
ATOM    917  HG  LEU A  60     -19.547   2.780  -9.154  1.00  2.51           H  
ATOM    918 1HD1 LEU A  60     -17.564   4.179  -8.815  1.00  2.51           H  
ATOM    919 2HD1 LEU A  60     -18.981   4.838  -7.965  1.00  2.51           H  
ATOM    920 3HD1 LEU A  60     -17.720   3.973  -7.055  1.00  2.51           H  
ATOM    921 1HD2 LEU A  60     -17.352   1.675  -9.092  1.00  2.51           H  
ATOM    922 2HD2 LEU A  60     -17.513   1.453  -7.333  1.00  2.51           H  
ATOM    923 3HD2 LEU A  60     -18.626   0.615  -8.442  1.00  2.51           H  
ATOM    924  N   ALA A  61     -22.826   1.734  -5.771  1.00  2.56           N  
ATOM    925  CA  ALA A  61     -23.673   1.509  -4.607  1.00  2.56           C  
ATOM    926  C   ALA A  61     -24.252   0.100  -4.645  1.00  2.56           C  
ATOM    927  O   ALA A  61     -24.334  -0.576  -3.617  1.00  2.56           O  
ATOM    928  CB  ALA A  61     -24.788   2.536  -4.551  1.00  2.56           C  
ATOM    929  H   ALA A  61     -23.063   2.488  -6.418  1.00  2.56           H  
ATOM    930  HA  ALA A  61     -23.056   1.604  -3.715  1.00  2.56           H  
ATOM    931 1HB  ALA A  61     -25.396   2.366  -3.665  1.00  2.56           H  
ATOM    932 2HB  ALA A  61     -24.356   3.536  -4.514  1.00  2.56           H  
ATOM    933 3HB  ALA A  61     -25.408   2.445  -5.434  1.00  2.56           H  
ATOM    934  N   VAL A  62     -24.607  -0.369  -5.848  1.00  2.61           N  
ATOM    935  CA  VAL A  62     -25.130  -1.719  -6.010  1.00  2.61           C  
ATOM    936  C   VAL A  62     -24.088  -2.747  -5.640  1.00  2.61           C  
ATOM    937  O   VAL A  62     -24.362  -3.667  -4.867  1.00  2.61           O  
ATOM    938  CB  VAL A  62     -25.556  -1.986  -7.464  1.00  2.61           C  
ATOM    939  CG1 VAL A  62     -25.868  -3.451  -7.650  1.00  2.61           C  
ATOM    940  CG2 VAL A  62     -26.772  -1.174  -7.820  1.00  2.61           C  
ATOM    941  H   VAL A  62     -24.540   0.250  -6.657  1.00  2.61           H  
ATOM    942  HA  VAL A  62     -25.994  -1.836  -5.356  1.00  2.61           H  
ATOM    943  HB  VAL A  62     -24.739  -1.737  -8.125  1.00  2.61           H  
ATOM    944 1HG1 VAL A  62     -26.132  -3.616  -8.674  1.00  2.61           H  
ATOM    945 2HG1 VAL A  62     -24.990  -4.037  -7.417  1.00  2.61           H  
ATOM    946 3HG1 VAL A  62     -26.691  -3.749  -7.002  1.00  2.61           H  
ATOM    947 1HG2 VAL A  62     -27.030  -1.391  -8.842  1.00  2.61           H  
ATOM    948 2HG2 VAL A  62     -27.598  -1.444  -7.166  1.00  2.61           H  
ATOM    949 3HG2 VAL A  62     -26.561  -0.124  -7.712  1.00  2.61           H  
ATOM    950  N   MET A  63     -22.874  -2.586  -6.162  1.00  2.66           N  
ATOM    951  CA  MET A  63     -21.837  -3.556  -5.862  1.00  2.66           C  
ATOM    952  C   MET A  63     -21.474  -3.529  -4.375  1.00  2.66           C  
ATOM    953  O   MET A  63     -21.247  -4.573  -3.758  1.00  2.66           O  
ATOM    954  CB  MET A  63     -20.606  -3.280  -6.727  1.00  2.66           C  
ATOM    955  CG  MET A  63     -20.798  -3.550  -8.231  1.00  2.66           C  
ATOM    956  SD  MET A  63     -21.282  -5.265  -8.644  1.00  2.66           S  
ATOM    957  CE  MET A  63     -19.841  -6.238  -8.283  1.00  2.66           C  
ATOM    958  H   MET A  63     -22.691  -1.806  -6.798  1.00  2.66           H  
ATOM    959  HA  MET A  63     -22.213  -4.547  -6.096  1.00  2.66           H  
ATOM    960 1HB  MET A  63     -20.327  -2.229  -6.617  1.00  2.66           H  
ATOM    961 2HB  MET A  63     -19.770  -3.880  -6.375  1.00  2.66           H  
ATOM    962 1HG  MET A  63     -21.574  -2.880  -8.599  1.00  2.66           H  
ATOM    963 2HG  MET A  63     -19.876  -3.315  -8.760  1.00  2.66           H  
ATOM    964 1HE  MET A  63     -20.048  -7.287  -8.504  1.00  2.66           H  
ATOM    965 2HE  MET A  63     -19.006  -5.895  -8.896  1.00  2.66           H  
ATOM    966 3HE  MET A  63     -19.586  -6.133  -7.228  1.00  2.66           H  
ATOM    967  N   THR A  64     -21.490  -2.341  -3.767  1.00  2.70           N  
ATOM    968  CA  THR A  64     -21.146  -2.212  -2.359  1.00  2.70           C  
ATOM    969  C   THR A  64     -22.190  -2.886  -1.477  1.00  2.70           C  
ATOM    970  O   THR A  64     -21.857  -3.704  -0.608  1.00  2.70           O  
ATOM    971  CB  THR A  64     -21.049  -0.731  -1.972  1.00  2.70           C  
ATOM    972  CG2 THR A  64     -20.708  -0.591  -0.500  1.00  2.70           C  
ATOM    973  OG1 THR A  64     -20.033  -0.097  -2.769  1.00  2.70           O  
ATOM    974  H   THR A  64     -21.688  -1.498  -4.305  1.00  2.70           H  
ATOM    975  HA  THR A  64     -20.185  -2.695  -2.189  1.00  2.70           H  
ATOM    976  HB  THR A  64     -22.003  -0.245  -2.170  1.00  2.70           H  
ATOM    977  HG1 THR A  64     -20.336  -0.089  -3.711  1.00  2.70           H  
ATOM    978 1HG2 THR A  64     -20.646   0.465  -0.243  1.00  2.70           H  
ATOM    979 2HG2 THR A  64     -21.487  -1.066   0.098  1.00  2.70           H  
ATOM    980 3HG2 THR A  64     -19.752  -1.071  -0.300  1.00  2.70           H  
ATOM    981  N   ALA A  65     -23.463  -2.542  -1.713  1.00  2.75           N  
ATOM    982  CA  ALA A  65     -24.584  -3.107  -0.979  1.00  2.75           C  
ATOM    983  C   ALA A  65     -24.647  -4.603  -1.205  1.00  2.75           C  
ATOM    984  O   ALA A  65     -24.971  -5.371  -0.294  1.00  2.75           O  
ATOM    985  CB  ALA A  65     -25.873  -2.453  -1.417  1.00  2.75           C  
ATOM    986  H   ALA A  65     -23.667  -1.858  -2.442  1.00  2.75           H  
ATOM    987  HA  ALA A  65     -24.427  -2.925   0.083  1.00  2.75           H  
ATOM    988 1HB  ALA A  65     -26.706  -2.870  -0.859  1.00  2.75           H  
ATOM    989 2HB  ALA A  65     -25.813  -1.379  -1.241  1.00  2.75           H  
ATOM    990 3HB  ALA A  65     -26.018  -2.636  -2.485  1.00  2.75           H  
ATOM    991  N   GLY A  66     -24.309  -5.007  -2.426  1.00  2.82           N  
ATOM    992  CA  GLY A  66     -24.274  -6.384  -2.842  1.00  2.82           C  
ATOM    993  C   GLY A  66     -23.325  -7.177  -1.981  1.00  2.82           C  
ATOM    994  O   GLY A  66     -23.720  -8.184  -1.391  1.00  2.82           O  
ATOM    995  H   GLY A  66     -24.085  -4.317  -3.139  1.00  2.82           H  
ATOM    996 1HA  GLY A  66     -25.274  -6.809  -2.793  1.00  2.82           H  
ATOM    997 2HA  GLY A  66     -23.940  -6.413  -3.869  1.00  2.82           H  
ATOM    998  N   VAL A  67     -22.080  -6.711  -1.879  1.00  2.91           N  
ATOM    999  CA  VAL A  67     -21.101  -7.398  -1.056  1.00  2.91           C  
ATOM   1000  C   VAL A  67     -21.565  -7.451   0.382  1.00  2.91           C  
ATOM   1001  O   VAL A  67     -21.452  -8.492   1.026  1.00  2.91           O  
ATOM   1002  CB  VAL A  67     -19.727  -6.737  -1.136  1.00  2.91           C  
ATOM   1003  CG1 VAL A  67     -18.814  -7.360  -0.081  1.00  2.91           C  
ATOM   1004  CG2 VAL A  67     -19.149  -6.954  -2.528  1.00  2.91           C  
ATOM   1005  H   VAL A  67     -21.811  -5.875  -2.402  1.00  2.91           H  
ATOM   1006  HA  VAL A  67     -20.996  -8.412  -1.419  1.00  2.91           H  
ATOM   1007  HB  VAL A  67     -19.822  -5.666  -0.931  1.00  2.91           H  
ATOM   1008 1HG1 VAL A  67     -17.832  -6.893  -0.126  1.00  2.91           H  
ATOM   1009 2HG1 VAL A  67     -19.247  -7.200   0.907  1.00  2.91           H  
ATOM   1010 3HG1 VAL A  67     -18.718  -8.431  -0.265  1.00  2.91           H  
ATOM   1011 1HG2 VAL A  67     -18.168  -6.486  -2.591  1.00  2.91           H  
ATOM   1012 2HG2 VAL A  67     -19.057  -8.022  -2.720  1.00  2.91           H  
ATOM   1013 3HG2 VAL A  67     -19.808  -6.511  -3.268  1.00  2.91           H  
ATOM   1014  N   PHE A  68     -22.106  -6.350   0.896  1.00  3.03           N  
ATOM   1015  CA  PHE A  68     -22.586  -6.383   2.263  1.00  3.03           C  
ATOM   1016  C   PHE A  68     -23.585  -7.522   2.431  1.00  3.03           C  
ATOM   1017  O   PHE A  68     -23.391  -8.389   3.285  1.00  3.03           O  
ATOM   1018  CB  PHE A  68     -23.234  -5.049   2.633  1.00  3.03           C  
ATOM   1019  CG  PHE A  68     -23.862  -5.014   3.993  1.00  3.03           C  
ATOM   1020  CD1 PHE A  68     -23.093  -4.859   5.134  1.00  3.03           C  
ATOM   1021  CD2 PHE A  68     -25.238  -5.121   4.129  1.00  3.03           C  
ATOM   1022  CE1 PHE A  68     -23.685  -4.811   6.380  1.00  3.03           C  
ATOM   1023  CE2 PHE A  68     -25.831  -5.072   5.370  1.00  3.03           C  
ATOM   1024  CZ  PHE A  68     -25.055  -4.917   6.498  1.00  3.03           C  
ATOM   1025  H   PHE A  68     -22.175  -5.494   0.339  1.00  3.03           H  
ATOM   1026  HA  PHE A  68     -21.739  -6.562   2.926  1.00  3.03           H  
ATOM   1027 1HB  PHE A  68     -22.488  -4.257   2.577  1.00  3.03           H  
ATOM   1028 2HB  PHE A  68     -24.001  -4.810   1.911  1.00  3.03           H  
ATOM   1029  HD1 PHE A  68     -22.012  -4.772   5.038  1.00  3.03           H  
ATOM   1030  HD2 PHE A  68     -25.852  -5.243   3.233  1.00  3.03           H  
ATOM   1031  HE1 PHE A  68     -23.069  -4.689   7.270  1.00  3.03           H  
ATOM   1032  HE2 PHE A  68     -26.913  -5.157   5.462  1.00  3.03           H  
ATOM   1033  HZ  PHE A  68     -25.523  -4.879   7.480  1.00  3.03           H  
ATOM   1034  N   LEU A  69     -24.606  -7.575   1.573  1.00  3.22           N  
ATOM   1035  CA  LEU A  69     -25.623  -8.618   1.655  1.00  3.22           C  
ATOM   1036  C   LEU A  69     -25.010 -10.020   1.544  1.00  3.22           C  
ATOM   1037  O   LEU A  69     -25.360 -10.928   2.302  1.00  3.22           O  
ATOM   1038  CB  LEU A  69     -26.686  -8.405   0.588  1.00  3.22           C  
ATOM   1039  CG  LEU A  69     -27.826  -9.402   0.612  1.00  3.22           C  
ATOM   1040  CD1 LEU A  69     -28.532  -9.338   1.962  1.00  3.22           C  
ATOM   1041  CD2 LEU A  69     -28.779  -9.070  -0.508  1.00  3.22           C  
ATOM   1042  H   LEU A  69     -24.695  -6.851   0.858  1.00  3.22           H  
ATOM   1043  HA  LEU A  69     -26.119  -8.531   2.612  1.00  3.22           H  
ATOM   1044 1HB  LEU A  69     -27.099  -7.403   0.704  1.00  3.22           H  
ATOM   1045 2HB  LEU A  69     -26.205  -8.463  -0.392  1.00  3.22           H  
ATOM   1046  HG  LEU A  69     -27.437 -10.397   0.487  1.00  3.22           H  
ATOM   1047 1HD1 LEU A  69     -29.350 -10.057   1.982  1.00  3.22           H  
ATOM   1048 2HD1 LEU A  69     -27.822  -9.573   2.757  1.00  3.22           H  
ATOM   1049 3HD1 LEU A  69     -28.928  -8.336   2.117  1.00  3.22           H  
ATOM   1050 1HD2 LEU A  69     -29.605  -9.782  -0.509  1.00  3.22           H  
ATOM   1051 2HD2 LEU A  69     -29.167  -8.062  -0.366  1.00  3.22           H  
ATOM   1052 3HD2 LEU A  69     -28.245  -9.120  -1.456  1.00  3.22           H  
ATOM   1053  N   LEU A  70     -24.042 -10.189   0.648  1.00  3.53           N  
ATOM   1054  CA  LEU A  70     -23.362 -11.469   0.469  1.00  3.53           C  
ATOM   1055  C   LEU A  70     -22.623 -11.922   1.732  1.00  3.53           C  
ATOM   1056  O   LEU A  70     -22.388 -13.128   1.912  1.00  3.53           O  
ATOM   1057  CB  LEU A  70     -22.383 -11.372  -0.705  1.00  3.53           C  
ATOM   1058  CG  LEU A  70     -23.028 -11.280  -2.095  1.00  3.53           C  
ATOM   1059  CD1 LEU A  70     -21.995 -10.915  -3.152  1.00  3.53           C  
ATOM   1060  CD2 LEU A  70     -23.607 -12.617  -2.411  1.00  3.53           C  
ATOM   1061  H   LEU A  70     -23.783  -9.407   0.047  1.00  3.53           H  
ATOM   1062  HA  LEU A  70     -24.116 -12.216   0.228  1.00  3.53           H  
ATOM   1063 1HB  LEU A  70     -21.770 -10.491  -0.563  1.00  3.53           H  
ATOM   1064 2HB  LEU A  70     -21.736 -12.245  -0.691  1.00  3.53           H  
ATOM   1065  HG  LEU A  70     -23.812 -10.529  -2.096  1.00  3.53           H  
ATOM   1066 1HD1 LEU A  70     -22.481 -10.875  -4.126  1.00  3.53           H  
ATOM   1067 2HD1 LEU A  70     -21.569  -9.949  -2.929  1.00  3.53           H  
ATOM   1068 3HD1 LEU A  70     -21.209 -11.665  -3.168  1.00  3.53           H  
ATOM   1069 1HD2 LEU A  70     -24.060 -12.577  -3.387  1.00  3.53           H  
ATOM   1070 2HD2 LEU A  70     -22.821 -13.373  -2.413  1.00  3.53           H  
ATOM   1071 3HD2 LEU A  70     -24.352 -12.875  -1.665  1.00  3.53           H  
ATOM   1072  N   LEU A  71     -22.231 -10.973   2.587  1.00  3.99           N  
ATOM   1073  CA  LEU A  71     -21.541 -11.281   3.825  1.00  3.99           C  
ATOM   1074  C   LEU A  71     -22.502 -11.465   5.012  1.00  3.99           C  
ATOM   1075  O   LEU A  71     -22.204 -12.252   5.920  1.00  3.99           O  
ATOM   1076  CB  LEU A  71     -20.525 -10.176   4.129  1.00  3.99           C  
ATOM   1077  CG  LEU A  71     -19.401 -10.025   3.084  1.00  3.99           C  
ATOM   1078  CD1 LEU A  71     -18.538  -8.834   3.443  1.00  3.99           C  
ATOM   1079  CD2 LEU A  71     -18.592 -11.299   3.030  1.00  3.99           C  
ATOM   1080  H   LEU A  71     -22.423  -9.988   2.383  1.00  3.99           H  
ATOM   1081  HA  LEU A  71     -20.996 -12.211   3.685  1.00  3.99           H  
ATOM   1082 1HB  LEU A  71     -21.061  -9.225   4.176  1.00  3.99           H  
ATOM   1083 2HB  LEU A  71     -20.071 -10.368   5.097  1.00  3.99           H  
ATOM   1084  HG  LEU A  71     -19.829  -9.848   2.112  1.00  3.99           H  
ATOM   1085 1HD1 LEU A  71     -17.750  -8.719   2.699  1.00  3.99           H  
ATOM   1086 2HD1 LEU A  71     -19.158  -7.936   3.458  1.00  3.99           H  
ATOM   1087 3HD1 LEU A  71     -18.094  -8.988   4.423  1.00  3.99           H  
ATOM   1088 1HD2 LEU A  71     -17.803 -11.195   2.285  1.00  3.99           H  
ATOM   1089 2HD2 LEU A  71     -18.148 -11.492   4.006  1.00  3.99           H  
ATOM   1090 3HD2 LEU A  71     -19.245 -12.129   2.756  1.00  3.99           H  
ATOM   1091  N   VAL A  72     -23.652 -10.766   5.013  1.00  4.57           N  
ATOM   1092  CA  VAL A  72     -24.556 -10.841   6.171  1.00  4.57           C  
ATOM   1093  C   VAL A  72     -25.807 -11.713   5.973  1.00  4.57           C  
ATOM   1094  O   VAL A  72     -26.471 -12.060   6.950  1.00  4.57           O  
ATOM   1095  CB  VAL A  72     -25.033  -9.437   6.585  1.00  4.57           C  
ATOM   1096  CG1 VAL A  72     -23.836  -8.570   6.910  1.00  4.57           C  
ATOM   1097  CG2 VAL A  72     -25.874  -8.833   5.503  1.00  4.57           C  
ATOM   1098  H   VAL A  72     -23.847 -10.129   4.240  1.00  4.57           H  
ATOM   1099  HA  VAL A  72     -23.990 -11.251   7.005  1.00  4.57           H  
ATOM   1100  HB  VAL A  72     -25.626  -9.523   7.493  1.00  4.57           H  
ATOM   1101 1HG1 VAL A  72     -24.176  -7.595   7.231  1.00  4.57           H  
ATOM   1102 2HG1 VAL A  72     -23.256  -9.032   7.706  1.00  4.57           H  
ATOM   1103 3HG1 VAL A  72     -23.213  -8.462   6.017  1.00  4.57           H  
ATOM   1104 1HG2 VAL A  72     -26.212  -7.855   5.811  1.00  4.57           H  
ATOM   1105 2HG2 VAL A  72     -25.285  -8.750   4.633  1.00  4.57           H  
ATOM   1106 3HG2 VAL A  72     -26.736  -9.464   5.302  1.00  4.57           H  
ATOM   1107  N   GLN A  73     -26.119 -12.109   4.739  1.00  5.21           N  
ATOM   1108  CA  GLN A  73     -27.275 -12.973   4.511  1.00  5.21           C  
ATOM   1109  C   GLN A  73     -27.007 -14.370   5.055  1.00  5.21           C  
ATOM   1110  O   GLN A  73     -25.869 -14.851   5.050  1.00  5.21           O  
ATOM   1111  CB  GLN A  73     -27.661 -13.024   3.024  1.00  5.21           C  
ATOM   1112  CG  GLN A  73     -28.871 -13.935   2.701  1.00  5.21           C  
ATOM   1113  CD  GLN A  73     -30.148 -13.465   3.383  1.00  5.21           C  
ATOM   1114  NE2 GLN A  73     -30.953 -12.644   2.699  1.00  5.21           N  
ATOM   1115  OE1 GLN A  73     -30.390 -13.863   4.550  1.00  5.21           O  
ATOM   1116  H   GLN A  73     -25.586 -11.776   3.941  1.00  5.21           H  
ATOM   1117  HA  GLN A  73     -28.122 -12.561   5.058  1.00  5.21           H  
ATOM   1118 1HB  GLN A  73     -27.886 -12.028   2.676  1.00  5.21           H  
ATOM   1119 2HB  GLN A  73     -26.807 -13.375   2.442  1.00  5.21           H  
ATOM   1120 1HG  GLN A  73     -29.053 -13.899   1.637  1.00  5.21           H  
ATOM   1121 2HG  GLN A  73     -28.664 -14.962   2.986  1.00  5.21           H  
ATOM   1122 1HE2 GLN A  73     -31.805 -12.320   3.114  1.00  5.21           H  
ATOM   1123 2HE2 GLN A  73     -30.715 -12.369   1.767  1.00  5.21           H  
ATOM   1124  N   ARG A  74     -28.060 -15.008   5.563  1.00  5.77           N  
ATOM   1125  CA  ARG A  74     -27.947 -16.348   6.111  1.00  5.77           C  
ATOM   1126  C   ARG A  74     -28.983 -17.307   5.529  1.00  5.77           C  
ATOM   1127  O   ARG A  74     -28.805 -18.529   5.602  1.00  5.77           O  
ATOM   1128  CB  ARG A  74     -28.081 -16.311   7.628  1.00  5.77           C  
ATOM   1129  CG  ARG A  74     -26.962 -15.534   8.356  1.00  5.77           C  
ATOM   1130  CD  ARG A  74     -25.642 -16.229   8.261  1.00  5.77           C  
ATOM   1131  NE  ARG A  74     -24.583 -15.496   8.947  1.00  5.77           N  
ATOM   1132  CZ  ARG A  74     -23.784 -14.553   8.381  1.00  5.77           C  
ATOM   1133  NH1 ARG A  74     -23.900 -14.227   7.116  1.00  5.77           N1+
ATOM   1134  NH2 ARG A  74     -22.862 -13.952   9.113  1.00  5.77           N  
ATOM   1135  H   ARG A  74     -28.967 -14.553   5.514  1.00  5.77           H  
ATOM   1136  HA  ARG A  74     -26.956 -16.733   5.868  1.00  5.77           H  
ATOM   1137 1HB  ARG A  74     -29.030 -15.844   7.891  1.00  5.77           H  
ATOM   1138 2HB  ARG A  74     -28.098 -17.327   8.020  1.00  5.77           H  
ATOM   1139 1HG  ARG A  74     -26.857 -14.540   7.924  1.00  5.77           H  
ATOM   1140 2HG  ARG A  74     -27.218 -15.439   9.410  1.00  5.77           H  
ATOM   1141 1HD  ARG A  74     -25.718 -17.218   8.710  1.00  5.77           H  
ATOM   1142 2HD  ARG A  74     -25.361 -16.326   7.212  1.00  5.77           H  
ATOM   1143  HE  ARG A  74     -24.440 -15.697   9.924  1.00  5.77           H  
ATOM   1144 1HH1 ARG A  74     -24.608 -14.659   6.508  1.00  5.77           H  
ATOM   1145 2HH1 ARG A  74     -23.280 -13.506   6.717  1.00  5.77           H  
ATOM   1146 1HH2 ARG A  74     -22.755 -14.189  10.086  1.00  5.77           H  
ATOM   1147 2HH2 ARG A  74     -22.264 -13.251   8.690  1.00  5.77           H  
ATOM   1148  N   ARG A  75     -30.082 -16.762   4.991  1.00  6.07           N  
ATOM   1149  CA  ARG A  75     -31.170 -17.610   4.499  1.00  6.07           C  
ATOM   1150  C   ARG A  75     -31.792 -17.126   3.188  1.00  6.07           C  
ATOM   1151  O   ARG A  75     -32.185 -15.967   3.059  1.00  6.07           O  
ATOM   1152  CB  ARG A  75     -32.291 -17.698   5.532  1.00  6.07           C  
ATOM   1153  CG  ARG A  75     -31.953 -18.409   6.852  1.00  6.07           C  
ATOM   1154  CD  ARG A  75     -31.780 -19.877   6.645  1.00  6.07           C  
ATOM   1155  NE  ARG A  75     -31.553 -20.588   7.892  1.00  6.07           N  
ATOM   1156  CZ  ARG A  75     -30.352 -20.761   8.490  1.00  6.07           C  
ATOM   1157  NH1 ARG A  75     -29.247 -20.277   7.958  1.00  6.07           N1+
ATOM   1158  NH2 ARG A  75     -30.285 -21.433   9.629  1.00  6.07           N  
ATOM   1159  H   ARG A  75     -30.170 -15.751   4.923  1.00  6.07           H  
ATOM   1160  HA  ARG A  75     -30.772 -18.610   4.333  1.00  6.07           H  
ATOM   1161 1HB  ARG A  75     -32.620 -16.691   5.783  1.00  6.07           H  
ATOM   1162 2HB  ARG A  75     -33.142 -18.215   5.091  1.00  6.07           H  
ATOM   1163 1HG  ARG A  75     -31.044 -18.007   7.286  1.00  6.07           H  
ATOM   1164 2HG  ARG A  75     -32.776 -18.265   7.552  1.00  6.07           H  
ATOM   1165 1HD  ARG A  75     -32.677 -20.283   6.181  1.00  6.07           H  
ATOM   1166 2HD  ARG A  75     -30.926 -20.053   5.993  1.00  6.07           H  
ATOM   1167  HE  ARG A  75     -32.359 -20.985   8.350  1.00  6.07           H  
ATOM   1168 1HH1 ARG A  75     -29.262 -19.748   7.071  1.00  6.07           H  
ATOM   1169 2HH1 ARG A  75     -28.366 -20.425   8.422  1.00  6.07           H  
ATOM   1170 1HH2 ARG A  75     -31.126 -21.810  10.044  1.00  6.07           H  
ATOM   1171 2HH2 ARG A  75     -29.394 -21.569  10.082  1.00  6.07           H  
ATOM   1172  N   GLY A  76     -31.973 -18.056   2.251  1.00  5.99           N  
ATOM   1173  CA  GLY A  76     -32.635 -17.769   0.981  1.00  5.99           C  
ATOM   1174  C   GLY A  76     -31.665 -17.381  -0.129  1.00  5.99           C  
ATOM   1175  O   GLY A  76     -30.560 -16.902   0.134  1.00  5.99           O  
ATOM   1176  H   GLY A  76     -31.629 -18.991   2.416  1.00  5.99           H  
ATOM   1177 1HA  GLY A  76     -33.205 -18.645   0.671  1.00  5.99           H  
ATOM   1178 2HA  GLY A  76     -33.357 -16.965   1.126  1.00  5.99           H  
ATOM   1179  N   ILE A  77     -32.089 -17.617  -1.378  1.00  5.56           N  
ATOM   1180  CA  ILE A  77     -31.382 -17.272  -2.631  1.00  5.56           C  
ATOM   1181  C   ILE A  77     -30.011 -17.948  -2.866  1.00  5.56           C  
ATOM   1182  O   ILE A  77     -29.801 -18.593  -3.895  1.00  5.56           O  
ATOM   1183  CB  ILE A  77     -31.211 -15.749  -2.739  1.00  5.56           C  
ATOM   1184  CG1 ILE A  77     -32.578 -15.079  -2.817  1.00  5.56           C  
ATOM   1185  CG2 ILE A  77     -30.440 -15.439  -4.001  1.00  5.56           C  
ATOM   1186  CD1 ILE A  77     -32.518 -13.587  -2.648  1.00  5.56           C  
ATOM   1187  H   ILE A  77     -32.998 -18.045  -1.474  1.00  5.56           H  
ATOM   1188  HA  ILE A  77     -32.027 -17.576  -3.454  1.00  5.56           H  
ATOM   1189  HB  ILE A  77     -30.674 -15.354  -1.877  1.00  5.56           H  
ATOM   1190 1HG1 ILE A  77     -33.022 -15.301  -3.785  1.00  5.56           H  
ATOM   1191 2HG1 ILE A  77     -33.222 -15.486  -2.039  1.00  5.56           H  
ATOM   1192 1HG2 ILE A  77     -30.321 -14.373  -4.106  1.00  5.56           H  
ATOM   1193 2HG2 ILE A  77     -29.473 -15.905  -3.949  1.00  5.56           H  
ATOM   1194 3HG2 ILE A  77     -30.980 -15.826  -4.858  1.00  5.56           H  
ATOM   1195 1HD1 ILE A  77     -33.522 -13.170  -2.719  1.00  5.56           H  
ATOM   1196 2HD1 ILE A  77     -32.095 -13.352  -1.673  1.00  5.56           H  
ATOM   1197 3HD1 ILE A  77     -31.895 -13.158  -3.425  1.00  5.56           H  
ATOM   1198  N   GLY A  78     -29.087 -17.781  -1.924  1.00  4.89           N  
ATOM   1199  CA  GLY A  78     -27.741 -18.331  -2.007  1.00  4.89           C  
ATOM   1200  C   GLY A  78     -26.757 -17.274  -2.486  1.00  4.89           C  
ATOM   1201  O   GLY A  78     -27.134 -16.339  -3.193  1.00  4.89           O  
ATOM   1202  H   GLY A  78     -29.355 -17.250  -1.105  1.00  4.89           H  
ATOM   1203 1HA  GLY A  78     -27.441 -18.697  -1.025  1.00  4.89           H  
ATOM   1204 2HA  GLY A  78     -27.734 -19.183  -2.686  1.00  4.89           H  
ATOM   1205  N   LYS A  79     -25.481 -17.437  -2.138  1.00  4.17           N  
ATOM   1206  CA  LYS A  79     -24.465 -16.449  -2.506  1.00  4.17           C  
ATOM   1207  C   LYS A  79     -24.288 -16.299  -4.012  1.00  4.17           C  
ATOM   1208  O   LYS A  79     -24.044 -15.202  -4.506  1.00  4.17           O  
ATOM   1209  CB  LYS A  79     -23.122 -16.817  -1.889  1.00  4.17           C  
ATOM   1210  CG  LYS A  79     -23.040 -16.647  -0.387  1.00  4.17           C  
ATOM   1211  CD  LYS A  79     -21.653 -17.026   0.136  1.00  4.17           C  
ATOM   1212  CE  LYS A  79     -21.600 -16.943   1.660  1.00  4.17           C  
ATOM   1213  NZ  LYS A  79     -21.846 -15.565   2.137  1.00  4.17           N1+
ATOM   1214  H   LYS A  79     -25.218 -18.236  -1.577  1.00  4.17           H  
ATOM   1215  HA  LYS A  79     -24.775 -15.481  -2.111  1.00  4.17           H  
ATOM   1216 1HB  LYS A  79     -22.888 -17.855  -2.122  1.00  4.17           H  
ATOM   1217 2HB  LYS A  79     -22.343 -16.198  -2.333  1.00  4.17           H  
ATOM   1218 1HG  LYS A  79     -23.241 -15.602  -0.127  1.00  4.17           H  
ATOM   1219 2HG  LYS A  79     -23.788 -17.273   0.096  1.00  4.17           H  
ATOM   1220 1HD  LYS A  79     -21.407 -18.043  -0.176  1.00  4.17           H  
ATOM   1221 2HD  LYS A  79     -20.908 -16.347  -0.282  1.00  4.17           H  
ATOM   1222 1HE  LYS A  79     -22.357 -17.601   2.081  1.00  4.17           H  
ATOM   1223 2HE  LYS A  79     -20.618 -17.265   2.004  1.00  4.17           H  
ATOM   1224 1HZ  LYS A  79     -21.813 -15.524   3.143  1.00  4.17           H  
ATOM   1225 2HZ  LYS A  79     -21.147 -14.936   1.761  1.00  4.17           H  
ATOM   1226 3HZ  LYS A  79     -22.765 -15.258   1.828  1.00  4.17           H  
ATOM   1227  N   LEU A  80     -24.402 -17.396  -4.757  1.00  3.53           N  
ATOM   1228  CA  LEU A  80     -24.220 -17.298  -6.202  1.00  3.53           C  
ATOM   1229  C   LEU A  80     -25.397 -16.537  -6.798  1.00  3.53           C  
ATOM   1230  O   LEU A  80     -25.228 -15.698  -7.689  1.00  3.53           O  
ATOM   1231  CB  LEU A  80     -24.079 -18.677  -6.846  1.00  3.53           C  
ATOM   1232  CG  LEU A  80     -23.769 -18.650  -8.340  1.00  3.53           C  
ATOM   1233  CD1 LEU A  80     -22.466 -17.864  -8.559  1.00  3.53           C  
ATOM   1234  CD2 LEU A  80     -23.633 -20.073  -8.850  1.00  3.53           C  
ATOM   1235  H   LEU A  80     -24.607 -18.282  -4.323  1.00  3.53           H  
ATOM   1236  HA  LEU A  80     -23.311 -16.733  -6.404  1.00  3.53           H  
ATOM   1237 1HB  LEU A  80     -23.286 -19.224  -6.348  1.00  3.53           H  
ATOM   1238 2HB  LEU A  80     -25.012 -19.223  -6.711  1.00  3.53           H  
ATOM   1239  HG  LEU A  80     -24.573 -18.141  -8.876  1.00  3.53           H  
ATOM   1240 1HD1 LEU A  80     -22.230 -17.827  -9.623  1.00  3.53           H  
ATOM   1241 2HD1 LEU A  80     -22.593 -16.851  -8.181  1.00  3.53           H  
ATOM   1242 3HD1 LEU A  80     -21.651 -18.352  -8.026  1.00  3.53           H  
ATOM   1243 1HD2 LEU A  80     -23.407 -20.057  -9.917  1.00  3.53           H  
ATOM   1244 2HD2 LEU A  80     -22.827 -20.575  -8.315  1.00  3.53           H  
ATOM   1245 3HD2 LEU A  80     -24.568 -20.608  -8.685  1.00  3.53           H  
ATOM   1246  N   GLY A  81     -26.596 -16.845  -6.293  1.00  3.03           N  
ATOM   1247  CA  GLY A  81     -27.836 -16.217  -6.723  1.00  3.03           C  
ATOM   1248  C   GLY A  81     -27.745 -14.718  -6.497  1.00  3.03           C  
ATOM   1249  O   GLY A  81     -27.934 -13.928  -7.427  1.00  3.03           O  
ATOM   1250  H   GLY A  81     -26.644 -17.535  -5.559  1.00  3.03           H  
ATOM   1251 1HA  GLY A  81     -28.013 -16.429  -7.775  1.00  3.03           H  
ATOM   1252 2HA  GLY A  81     -28.668 -16.634  -6.157  1.00  3.03           H  
ATOM   1253  N   LEU A  82     -27.407 -14.331  -5.265  1.00  2.66           N  
ATOM   1254  CA  LEU A  82     -27.276 -12.927  -4.925  1.00  2.66           C  
ATOM   1255  C   LEU A  82     -26.174 -12.289  -5.749  1.00  2.66           C  
ATOM   1256  O   LEU A  82     -26.319 -11.166  -6.226  1.00  2.66           O  
ATOM   1257  CB  LEU A  82     -26.937 -12.782  -3.447  1.00  2.66           C  
ATOM   1258  CG  LEU A  82     -28.007 -13.114  -2.464  1.00  2.66           C  
ATOM   1259  CD1 LEU A  82     -27.416 -13.075  -1.081  1.00  2.66           C  
ATOM   1260  CD2 LEU A  82     -29.124 -12.131  -2.616  1.00  2.66           C  
ATOM   1261  H   LEU A  82     -27.253 -15.038  -4.548  1.00  2.66           H  
ATOM   1262  HA  LEU A  82     -28.216 -12.425  -5.135  1.00  2.66           H  
ATOM   1263 1HB  LEU A  82     -26.143 -13.485  -3.245  1.00  2.66           H  
ATOM   1264 2HB  LEU A  82     -26.578 -11.772  -3.251  1.00  2.66           H  
ATOM   1265  HG  LEU A  82     -28.372 -14.117  -2.634  1.00  2.66           H  
ATOM   1266 1HD1 LEU A  82     -28.184 -13.314  -0.364  1.00  2.66           H  
ATOM   1267 2HD1 LEU A  82     -26.612 -13.807  -1.013  1.00  2.66           H  
ATOM   1268 3HD1 LEU A  82     -27.022 -12.089  -0.888  1.00  2.66           H  
ATOM   1269 1HD2 LEU A  82     -29.902 -12.357  -1.894  1.00  2.66           H  
ATOM   1270 2HD2 LEU A  82     -28.747 -11.141  -2.446  1.00  2.66           H  
ATOM   1271 3HD2 LEU A  82     -29.526 -12.189  -3.621  1.00  2.66           H  
ATOM   1272  N   GLY A  83     -25.085 -13.014  -5.972  1.00  2.40           N  
ATOM   1273  CA  GLY A  83     -23.987 -12.503  -6.762  1.00  2.40           C  
ATOM   1274  C   GLY A  83     -24.504 -12.064  -8.122  1.00  2.40           C  
ATOM   1275  O   GLY A  83     -24.267 -10.927  -8.547  1.00  2.40           O  
ATOM   1276  H   GLY A  83     -24.982 -13.937  -5.557  1.00  2.40           H  
ATOM   1277 1HA  GLY A  83     -23.518 -11.665  -6.249  1.00  2.40           H  
ATOM   1278 2HA  GLY A  83     -23.239 -13.286  -6.876  1.00  2.40           H  
ATOM   1279  N   GLY A  84     -25.207 -12.969  -8.809  1.00  2.21           N  
ATOM   1280  CA  GLY A  84     -25.759 -12.674 -10.122  1.00  2.21           C  
ATOM   1281  C   GLY A  84     -26.733 -11.489 -10.105  1.00  2.21           C  
ATOM   1282  O   GLY A  84     -26.742 -10.682 -11.036  1.00  2.21           O  
ATOM   1283  H   GLY A  84     -25.353 -13.894  -8.397  1.00  2.21           H  
ATOM   1284 1HA  GLY A  84     -24.945 -12.472 -10.816  1.00  2.21           H  
ATOM   1285 2HA  GLY A  84     -26.276 -13.560 -10.489  1.00  2.21           H  
ATOM   1286  N   MET A  85     -27.547 -11.363  -9.047  1.00  2.09           N  
ATOM   1287  CA  MET A  85     -28.499 -10.247  -8.938  1.00  2.09           C  
ATOM   1288  C   MET A  85     -27.772  -8.904  -8.878  1.00  2.09           C  
ATOM   1289  O   MET A  85     -28.126  -7.944  -9.576  1.00  2.09           O  
ATOM   1290  CB  MET A  85     -29.352 -10.425  -7.685  1.00  2.09           C  
ATOM   1291  CG  MET A  85     -30.307 -11.596  -7.748  1.00  2.09           C  
ATOM   1292  SD  MET A  85     -31.191 -11.871  -6.210  1.00  2.09           S  
ATOM   1293  CE  MET A  85     -31.913 -13.455  -6.583  1.00  2.09           C  
ATOM   1294  H   MET A  85     -27.521 -12.079  -8.317  1.00  2.09           H  
ATOM   1295  HA  MET A  85     -29.139 -10.248  -9.818  1.00  2.09           H  
ATOM   1296 1HB  MET A  85     -28.707 -10.569  -6.825  1.00  2.09           H  
ATOM   1297 2HB  MET A  85     -29.931  -9.521  -7.509  1.00  2.09           H  
ATOM   1298 1HG  MET A  85     -31.038 -11.413  -8.533  1.00  2.09           H  
ATOM   1299 2HG  MET A  85     -29.768 -12.494  -8.004  1.00  2.09           H  
ATOM   1300 1HE  MET A  85     -32.507 -13.793  -5.741  1.00  2.09           H  
ATOM   1301 2HE  MET A  85     -32.551 -13.366  -7.461  1.00  2.09           H  
ATOM   1302 3HE  MET A  85     -31.118 -14.175  -6.784  1.00  2.09           H  
ATOM   1303  N   VAL A  86     -26.724  -8.867  -8.058  1.00  2.02           N  
ATOM   1304  CA  VAL A  86     -25.893  -7.690  -7.855  1.00  2.02           C  
ATOM   1305  C   VAL A  86     -25.149  -7.311  -9.117  1.00  2.02           C  
ATOM   1306  O   VAL A  86     -25.142  -6.145  -9.524  1.00  2.02           O  
ATOM   1307  CB  VAL A  86     -24.886  -7.992  -6.745  1.00  2.02           C  
ATOM   1308  CG1 VAL A  86     -23.873  -6.899  -6.642  1.00  2.02           C  
ATOM   1309  CG2 VAL A  86     -25.633  -8.156  -5.436  1.00  2.02           C  
ATOM   1310  H   VAL A  86     -26.499  -9.711  -7.525  1.00  2.02           H  
ATOM   1311  HA  VAL A  86     -26.533  -6.859  -7.556  1.00  2.02           H  
ATOM   1312  HB  VAL A  86     -24.367  -8.916  -6.989  1.00  2.02           H  
ATOM   1313 1HG1 VAL A  86     -23.148  -7.139  -5.870  1.00  2.02           H  
ATOM   1314 2HG1 VAL A  86     -23.374  -6.817  -7.587  1.00  2.02           H  
ATOM   1315 3HG1 VAL A  86     -24.364  -5.966  -6.400  1.00  2.02           H  
ATOM   1316 1HG2 VAL A  86     -24.930  -8.412  -4.655  1.00  2.02           H  
ATOM   1317 2HG2 VAL A  86     -26.144  -7.225  -5.196  1.00  2.02           H  
ATOM   1318 3HG2 VAL A  86     -26.361  -8.940  -5.523  1.00  2.02           H  
ATOM   1319  N   LEU A  87     -24.546  -8.310  -9.753  1.00  1.97           N  
ATOM   1320  CA  LEU A  87     -23.806  -8.100 -10.976  1.00  1.97           C  
ATOM   1321  C   LEU A  87     -24.750  -7.616 -12.063  1.00  1.97           C  
ATOM   1322  O   LEU A  87     -24.431  -6.673 -12.790  1.00  1.97           O  
ATOM   1323  CB  LEU A  87     -23.091  -9.383 -11.383  1.00  1.97           C  
ATOM   1324  CG  LEU A  87     -22.268  -9.295 -12.648  1.00  1.97           C  
ATOM   1325  CD1 LEU A  87     -21.202  -8.197 -12.457  1.00  1.97           C  
ATOM   1326  CD2 LEU A  87     -21.638 -10.678 -12.929  1.00  1.97           C  
ATOM   1327  H   LEU A  87     -24.590  -9.250  -9.360  1.00  1.97           H  
ATOM   1328  HA  LEU A  87     -23.058  -7.330 -10.798  1.00  1.97           H  
ATOM   1329 1HB  LEU A  87     -22.431  -9.676 -10.569  1.00  1.97           H  
ATOM   1330 2HB  LEU A  87     -23.838 -10.168 -11.515  1.00  1.97           H  
ATOM   1331  HG  LEU A  87     -22.906  -9.013 -13.488  1.00  1.97           H  
ATOM   1332 1HD1 LEU A  87     -20.590  -8.107 -13.347  1.00  1.97           H  
ATOM   1333 2HD1 LEU A  87     -21.695  -7.246 -12.264  1.00  1.97           H  
ATOM   1334 3HD1 LEU A  87     -20.581  -8.441 -11.619  1.00  1.97           H  
ATOM   1335 1HD2 LEU A  87     -21.042 -10.644 -13.835  1.00  1.97           H  
ATOM   1336 2HD2 LEU A  87     -21.007 -10.966 -12.104  1.00  1.97           H  
ATOM   1337 3HD2 LEU A  87     -22.430 -11.416 -13.050  1.00  1.97           H  
ATOM   1338  N   GLY A  88     -25.922  -8.246 -12.167  1.00  1.94           N  
ATOM   1339  CA  GLY A  88     -26.931  -7.880 -13.145  1.00  1.94           C  
ATOM   1340  C   GLY A  88     -27.270  -6.401 -13.027  1.00  1.94           C  
ATOM   1341  O   GLY A  88     -27.189  -5.662 -14.014  1.00  1.94           O  
ATOM   1342  H   GLY A  88     -26.133  -9.029 -11.553  1.00  1.94           H  
ATOM   1343 1HA  GLY A  88     -26.569  -8.104 -14.147  1.00  1.94           H  
ATOM   1344 2HA  GLY A  88     -27.825  -8.480 -12.974  1.00  1.94           H  
ATOM   1345  N   LEU A  89     -27.639  -5.954 -11.826  1.00  1.92           N  
ATOM   1346  CA  LEU A  89     -27.953  -4.546 -11.652  1.00  1.92           C  
ATOM   1347  C   LEU A  89     -26.763  -3.648 -11.932  1.00  1.92           C  
ATOM   1348  O   LEU A  89     -26.900  -2.627 -12.604  1.00  1.92           O  
ATOM   1349  CB  LEU A  89     -28.442  -4.287 -10.239  1.00  1.92           C  
ATOM   1350  CG  LEU A  89     -29.800  -4.778  -9.908  1.00  1.92           C  
ATOM   1351  CD1 LEU A  89     -30.015  -4.619  -8.414  1.00  1.92           C  
ATOM   1352  CD2 LEU A  89     -30.815  -3.960 -10.714  1.00  1.92           C  
ATOM   1353  H   LEU A  89     -27.705  -6.600 -11.034  1.00  1.92           H  
ATOM   1354  HA  LEU A  89     -28.751  -4.289 -12.345  1.00  1.92           H  
ATOM   1355 1HB  LEU A  89     -27.771  -4.814  -9.569  1.00  1.92           H  
ATOM   1356 2HB  LEU A  89     -28.391  -3.225 -10.027  1.00  1.92           H  
ATOM   1357  HG  LEU A  89     -29.888  -5.838 -10.159  1.00  1.92           H  
ATOM   1358 1HD1 LEU A  89     -31.012  -4.974  -8.150  1.00  1.92           H  
ATOM   1359 2HD1 LEU A  89     -29.265  -5.206  -7.880  1.00  1.92           H  
ATOM   1360 3HD1 LEU A  89     -29.919  -3.568  -8.142  1.00  1.92           H  
ATOM   1361 1HD2 LEU A  89     -31.824  -4.301 -10.479  1.00  1.92           H  
ATOM   1362 2HD2 LEU A  89     -30.719  -2.904 -10.459  1.00  1.92           H  
ATOM   1363 3HD2 LEU A  89     -30.626  -4.093 -11.780  1.00  1.92           H  
ATOM   1364  N   ALA A  90     -25.575  -4.025 -11.478  1.00  1.92           N  
ATOM   1365  CA  ALA A  90     -24.424  -3.182 -11.733  1.00  1.92           C  
ATOM   1366  C   ALA A  90     -24.187  -3.029 -13.231  1.00  1.92           C  
ATOM   1367  O   ALA A  90     -23.918  -1.927 -13.707  1.00  1.92           O  
ATOM   1368  CB  ALA A  90     -23.211  -3.771 -11.064  1.00  1.92           C  
ATOM   1369  H   ALA A  90     -25.465  -4.879 -10.927  1.00  1.92           H  
ATOM   1370  HA  ALA A  90     -24.623  -2.195 -11.314  1.00  1.92           H  
ATOM   1371 1HB  ALA A  90     -22.347  -3.130 -11.227  1.00  1.92           H  
ATOM   1372 2HB  ALA A  90     -23.422  -3.847 -10.000  1.00  1.92           H  
ATOM   1373 3HB  ALA A  90     -23.014  -4.760 -11.472  1.00  1.92           H  
ATOM   1374  N   THR A  91     -24.367  -4.129 -13.971  1.00  1.93           N  
ATOM   1375  CA  THR A  91     -24.177  -4.197 -15.412  1.00  1.93           C  
ATOM   1376  C   THR A  91     -25.182  -3.285 -16.097  1.00  1.93           C  
ATOM   1377  O   THR A  91     -24.837  -2.520 -16.999  1.00  1.93           O  
ATOM   1378  CB  THR A  91     -24.326  -5.650 -15.870  1.00  1.93           C  
ATOM   1379  CG2 THR A  91     -24.155  -5.774 -17.335  1.00  1.93           C  
ATOM   1380  OG1 THR A  91     -23.344  -6.432 -15.201  1.00  1.93           O  
ATOM   1381  H   THR A  91     -24.608  -4.996 -13.494  1.00  1.93           H  
ATOM   1382  HA  THR A  91     -23.175  -3.853 -15.655  1.00  1.93           H  
ATOM   1383  HB  THR A  91     -25.307  -6.016 -15.599  1.00  1.93           H  
ATOM   1384  HG1 THR A  91     -23.569  -6.433 -14.244  1.00  1.93           H  
ATOM   1385 1HG2 THR A  91     -24.264  -6.813 -17.633  1.00  1.93           H  
ATOM   1386 2HG2 THR A  91     -24.912  -5.187 -17.808  1.00  1.93           H  
ATOM   1387 3HG2 THR A  91     -23.186  -5.419 -17.613  1.00  1.93           H  
ATOM   1388  N   PHE A  92     -26.424  -3.346 -15.640  1.00  1.95           N  
ATOM   1389  CA  PHE A  92     -27.499  -2.495 -16.125  1.00  1.95           C  
ATOM   1390  C   PHE A  92     -27.106  -1.031 -15.996  1.00  1.95           C  
ATOM   1391  O   PHE A  92     -27.179  -0.267 -16.968  1.00  1.95           O  
ATOM   1392  CB  PHE A  92     -28.767  -2.861 -15.345  1.00  1.95           C  
ATOM   1393  CG  PHE A  92     -29.948  -1.971 -15.418  1.00  1.95           C  
ATOM   1394  CD1 PHE A  92     -30.768  -1.897 -16.528  1.00  1.95           C  
ATOM   1395  CD2 PHE A  92     -30.283  -1.246 -14.284  1.00  1.95           C  
ATOM   1396  CE1 PHE A  92     -31.891  -1.086 -16.510  1.00  1.95           C  
ATOM   1397  CE2 PHE A  92     -31.400  -0.448 -14.256  1.00  1.95           C  
ATOM   1398  CZ  PHE A  92     -32.206  -0.362 -15.372  1.00  1.95           C  
ATOM   1399  H   PHE A  92     -26.640  -4.028 -14.910  1.00  1.95           H  
ATOM   1400  HA  PHE A  92     -27.664  -2.714 -17.180  1.00  1.95           H  
ATOM   1401 1HB  PHE A  92     -29.084  -3.853 -15.656  1.00  1.95           H  
ATOM   1402 2HB  PHE A  92     -28.513  -2.947 -14.314  1.00  1.95           H  
ATOM   1403  HD1 PHE A  92     -30.523  -2.478 -17.417  1.00  1.95           H  
ATOM   1404  HD2 PHE A  92     -29.640  -1.324 -13.402  1.00  1.95           H  
ATOM   1405  HE1 PHE A  92     -32.530  -1.023 -17.389  1.00  1.95           H  
ATOM   1406  HE2 PHE A  92     -31.645   0.116 -13.357  1.00  1.95           H  
ATOM   1407  HZ  PHE A  92     -33.091   0.272 -15.357  1.00  1.95           H  
ATOM   1408  N   PHE A  93     -26.639  -0.638 -14.817  1.00  2.00           N  
ATOM   1409  CA  PHE A  93     -26.247   0.743 -14.618  1.00  2.00           C  
ATOM   1410  C   PHE A  93     -25.022   1.099 -15.486  1.00  2.00           C  
ATOM   1411  O   PHE A  93     -24.971   2.180 -16.077  1.00  2.00           O  
ATOM   1412  CB  PHE A  93     -26.025   0.988 -13.129  1.00  2.00           C  
ATOM   1413  CG  PHE A  93     -27.321   0.981 -12.341  1.00  2.00           C  
ATOM   1414  CD1 PHE A  93     -27.574   0.002 -11.405  1.00  2.00           C  
ATOM   1415  CD2 PHE A  93     -28.287   1.931 -12.554  1.00  2.00           C  
ATOM   1416  CE1 PHE A  93     -28.773  -0.038 -10.716  1.00  2.00           C  
ATOM   1417  CE2 PHE A  93     -29.484   1.904 -11.871  1.00  2.00           C  
ATOM   1418  CZ  PHE A  93     -29.728   0.911 -10.951  1.00  2.00           C  
ATOM   1419  H   PHE A  93     -26.581  -1.310 -14.049  1.00  2.00           H  
ATOM   1420  HA  PHE A  93     -27.065   1.378 -14.931  1.00  2.00           H  
ATOM   1421 1HB  PHE A  93     -25.389   0.195 -12.735  1.00  2.00           H  
ATOM   1422 2HB  PHE A  93     -25.528   1.942 -12.970  1.00  2.00           H  
ATOM   1423  HD1 PHE A  93     -26.817  -0.750 -11.218  1.00  2.00           H  
ATOM   1424  HD2 PHE A  93     -28.106   2.705 -13.276  1.00  2.00           H  
ATOM   1425  HE1 PHE A  93     -28.959  -0.822  -9.989  1.00  2.00           H  
ATOM   1426  HE2 PHE A  93     -30.239   2.667 -12.061  1.00  2.00           H  
ATOM   1427  HZ  PHE A  93     -30.672   0.883 -10.410  1.00  2.00           H  
ATOM   1428  N   LEU A  94     -24.069   0.177 -15.641  1.00  2.08           N  
ATOM   1429  CA  LEU A  94     -22.909   0.466 -16.483  1.00  2.08           C  
ATOM   1430  C   LEU A  94     -23.333   0.681 -17.943  1.00  2.08           C  
ATOM   1431  O   LEU A  94     -22.828   1.581 -18.625  1.00  2.08           O  
ATOM   1432  CB  LEU A  94     -21.894  -0.679 -16.420  1.00  2.08           C  
ATOM   1433  CG  LEU A  94     -21.159  -0.884 -15.093  1.00  2.08           C  
ATOM   1434  CD1 LEU A  94     -20.340  -2.174 -15.166  1.00  2.08           C  
ATOM   1435  CD2 LEU A  94     -20.282   0.295 -14.823  1.00  2.08           C  
ATOM   1436  H   LEU A  94     -24.127  -0.709 -15.139  1.00  2.08           H  
ATOM   1437  HA  LEU A  94     -22.437   1.376 -16.120  1.00  2.08           H  
ATOM   1438 1HB  LEU A  94     -22.403  -1.608 -16.672  1.00  2.08           H  
ATOM   1439 2HB  LEU A  94     -21.143  -0.487 -17.169  1.00  2.08           H  
ATOM   1440  HG  LEU A  94     -21.868  -0.973 -14.297  1.00  2.08           H  
ATOM   1441 1HD1 LEU A  94     -19.823  -2.329 -14.220  1.00  2.08           H  
ATOM   1442 2HD1 LEU A  94     -21.000  -3.016 -15.357  1.00  2.08           H  
ATOM   1443 3HD1 LEU A  94     -19.609  -2.097 -15.967  1.00  2.08           H  
ATOM   1444 1HD2 LEU A  94     -19.765   0.157 -13.874  1.00  2.08           H  
ATOM   1445 2HD2 LEU A  94     -19.554   0.389 -15.621  1.00  2.08           H  
ATOM   1446 3HD2 LEU A  94     -20.897   1.184 -14.776  1.00  2.08           H  
ATOM   1447  N   TRP A  95     -24.309  -0.098 -18.424  1.00  2.19           N  
ATOM   1448  CA  TRP A  95     -24.749   0.104 -19.799  1.00  2.19           C  
ATOM   1449  C   TRP A  95     -25.448   1.456 -19.942  1.00  2.19           C  
ATOM   1450  O   TRP A  95     -25.210   2.184 -20.906  1.00  2.19           O  
ATOM   1451  CB  TRP A  95     -25.716  -0.992 -20.264  1.00  2.19           C  
ATOM   1452  CG  TRP A  95     -25.094  -2.319 -20.603  1.00  2.19           C  
ATOM   1453  CD1 TRP A  95     -25.293  -3.476 -19.944  1.00  2.19           C  
ATOM   1454  CD2 TRP A  95     -24.182  -2.630 -21.686  1.00  2.19           C  
ATOM   1455  CE2 TRP A  95     -23.889  -3.993 -21.591  1.00  2.19           C  
ATOM   1456  CE3 TRP A  95     -23.596  -1.875 -22.709  1.00  2.19           C  
ATOM   1457  NE1 TRP A  95     -24.574  -4.492 -20.531  1.00  2.19           N  
ATOM   1458  CZ2 TRP A  95     -23.036  -4.623 -22.473  1.00  2.19           C  
ATOM   1459  CZ3 TRP A  95     -22.738  -2.512 -23.597  1.00  2.19           C  
ATOM   1460  CH2 TRP A  95     -22.468  -3.852 -23.478  1.00  2.19           C  
ATOM   1461  H   TRP A  95     -24.709  -0.841 -17.850  1.00  2.19           H  
ATOM   1462  HA  TRP A  95     -23.875   0.092 -20.448  1.00  2.19           H  
ATOM   1463 1HB  TRP A  95     -26.449  -1.165 -19.471  1.00  2.19           H  
ATOM   1464 2HB  TRP A  95     -26.263  -0.639 -21.135  1.00  2.19           H  
ATOM   1465  HD1 TRP A  95     -25.937  -3.583 -19.076  1.00  2.19           H  
ATOM   1466  HE1 TRP A  95     -24.555  -5.453 -20.224  1.00  2.19           H  
ATOM   1467  HE3 TRP A  95     -23.806  -0.810 -22.804  1.00  2.19           H  
ATOM   1468  HZ2 TRP A  95     -22.807  -5.686 -22.396  1.00  2.19           H  
ATOM   1469  HZ3 TRP A  95     -22.283  -1.918 -24.390  1.00  2.19           H  
ATOM   1470  HH2 TRP A  95     -21.792  -4.322 -24.190  1.00  2.19           H  
ATOM   1471  N   MET A  96     -26.262   1.839 -18.953  1.00  2.35           N  
ATOM   1472  CA  MET A  96     -26.980   3.114 -19.020  1.00  2.35           C  
ATOM   1473  C   MET A  96     -26.022   4.301 -18.947  1.00  2.35           C  
ATOM   1474  O   MET A  96     -26.283   5.366 -19.510  1.00  2.35           O  
ATOM   1475  CB  MET A  96     -28.041   3.200 -17.938  1.00  2.35           C  
ATOM   1476  CG  MET A  96     -29.219   2.268 -18.158  1.00  2.35           C  
ATOM   1477  SD  MET A  96     -30.538   2.594 -17.026  1.00  2.35           S  
ATOM   1478  CE  MET A  96     -29.690   2.145 -15.573  1.00  2.35           C  
ATOM   1479  H   MET A  96     -26.426   1.210 -18.162  1.00  2.35           H  
ATOM   1480  HA  MET A  96     -27.485   3.166 -19.983  1.00  2.35           H  
ATOM   1481 1HB  MET A  96     -27.591   2.935 -16.981  1.00  2.35           H  
ATOM   1482 2HB  MET A  96     -28.410   4.221 -17.860  1.00  2.35           H  
ATOM   1483 1HG  MET A  96     -29.593   2.382 -19.173  1.00  2.35           H  
ATOM   1484 2HG  MET A  96     -28.898   1.235 -18.025  1.00  2.35           H  
ATOM   1485 1HE  MET A  96     -30.347   2.266 -14.719  1.00  2.35           H  
ATOM   1486 2HE  MET A  96     -29.363   1.112 -15.649  1.00  2.35           H  
ATOM   1487 3HE  MET A  96     -28.825   2.791 -15.464  1.00  2.35           H  
ATOM   1488  N   ALA A  97     -24.878   4.085 -18.303  1.00  2.56           N  
ATOM   1489  CA  ALA A  97     -23.822   5.074 -18.151  1.00  2.56           C  
ATOM   1490  C   ALA A  97     -22.962   5.175 -19.415  1.00  2.56           C  
ATOM   1491  O   ALA A  97     -22.011   5.946 -19.452  1.00  2.56           O  
ATOM   1492  CB  ALA A  97     -22.936   4.724 -16.972  1.00  2.56           C  
ATOM   1493  H   ALA A  97     -24.754   3.188 -17.833  1.00  2.56           H  
ATOM   1494  HA  ALA A  97     -24.287   6.043 -17.978  1.00  2.56           H  
ATOM   1495 1HB  ALA A  97     -22.168   5.475 -16.864  1.00  2.56           H  
ATOM   1496 2HB  ALA A  97     -23.518   4.675 -16.070  1.00  2.56           H  
ATOM   1497 3HB  ALA A  97     -22.486   3.766 -17.142  1.00  2.56           H  
ATOM   1498  N   ASP A  98     -23.282   4.389 -20.446  1.00  2.83           N  
ATOM   1499  CA  ASP A  98     -22.543   4.344 -21.704  1.00  2.83           C  
ATOM   1500  C   ASP A  98     -21.104   3.875 -21.512  1.00  2.83           C  
ATOM   1501  O   ASP A  98     -20.180   4.368 -22.162  1.00  2.83           O  
ATOM   1502  CB  ASP A  98     -22.548   5.730 -22.382  1.00  2.83           C  
ATOM   1503  CG  ASP A  98     -22.252   5.715 -23.919  1.00  2.83           C  
ATOM   1504  OD1 ASP A  98     -22.571   4.745 -24.569  1.00  2.83           O  
ATOM   1505  OD2 ASP A  98     -21.724   6.690 -24.411  1.00  2.83           O1-
ATOM   1506  H   ASP A  98     -24.082   3.763 -20.375  1.00  2.83           H  
ATOM   1507  HA  ASP A  98     -23.045   3.632 -22.361  1.00  2.83           H  
ATOM   1508 1HB  ASP A  98     -23.518   6.202 -22.221  1.00  2.83           H  
ATOM   1509 2HB  ASP A  98     -21.797   6.366 -21.906  1.00  2.83           H  
ATOM   1510  N   VAL A  99     -20.922   2.876 -20.656  1.00  3.13           N  
ATOM   1511  CA  VAL A  99     -19.620   2.277 -20.455  1.00  3.13           C  
ATOM   1512  C   VAL A  99     -19.369   1.300 -21.584  1.00  3.13           C  
ATOM   1513  O   VAL A  99     -20.269   0.563 -21.985  1.00  3.13           O  
ATOM   1514  CB  VAL A  99     -19.551   1.578 -19.092  1.00  3.13           C  
ATOM   1515  CG1 VAL A  99     -18.247   0.836 -18.910  1.00  3.13           C  
ATOM   1516  CG2 VAL A  99     -19.721   2.608 -18.036  1.00  3.13           C  
ATOM   1517  H   VAL A  99     -21.711   2.513 -20.116  1.00  3.13           H  
ATOM   1518  HA  VAL A  99     -18.862   3.059 -20.484  1.00  3.13           H  
ATOM   1519  HB  VAL A  99     -20.345   0.863 -19.026  1.00  3.13           H  
ATOM   1520 1HG1 VAL A  99     -18.237   0.345 -17.938  1.00  3.13           H  
ATOM   1521 2HG1 VAL A  99     -18.151   0.091 -19.689  1.00  3.13           H  
ATOM   1522 3HG1 VAL A  99     -17.418   1.536 -18.972  1.00  3.13           H  
ATOM   1523 1HG2 VAL A  99     -19.708   2.138 -17.071  1.00  3.13           H  
ATOM   1524 2HG2 VAL A  99     -18.917   3.340 -18.098  1.00  3.13           H  
ATOM   1525 3HG2 VAL A  99     -20.667   3.102 -18.188  1.00  3.13           H  
ATOM   1526  N   SER A 100     -18.177   1.338 -22.159  1.00  3.36           N  
ATOM   1527  CA  SER A 100     -17.881   0.435 -23.257  1.00  3.36           C  
ATOM   1528  C   SER A 100     -18.128  -1.003 -22.879  1.00  3.36           C  
ATOM   1529  O   SER A 100     -17.735  -1.453 -21.796  1.00  3.36           O  
ATOM   1530  CB  SER A 100     -16.437   0.538 -23.695  1.00  3.36           C  
ATOM   1531  OG  SER A 100     -16.142  -0.468 -24.651  1.00  3.36           O  
ATOM   1532  H   SER A 100     -17.480   1.986 -21.824  1.00  3.36           H  
ATOM   1533  HA  SER A 100     -18.531   0.691 -24.096  1.00  3.36           H  
ATOM   1534 1HB  SER A 100     -16.246   1.522 -24.121  1.00  3.36           H  
ATOM   1535 2HB  SER A 100     -15.787   0.421 -22.827  1.00  3.36           H  
ATOM   1536  HG  SER A 100     -16.558  -0.180 -25.472  1.00  3.36           H  
ATOM   1537  N   GLY A 101     -18.674  -1.756 -23.831  1.00  3.44           N  
ATOM   1538  CA  GLY A 101     -18.929  -3.174 -23.649  1.00  3.44           C  
ATOM   1539  C   GLY A 101     -17.658  -3.937 -23.288  1.00  3.44           C  
ATOM   1540  O   GLY A 101     -17.731  -5.014 -22.699  1.00  3.44           O  
ATOM   1541  H   GLY A 101     -18.953  -1.316 -24.695  1.00  3.44           H  
ATOM   1542 1HA  GLY A 101     -19.671  -3.303 -22.865  1.00  3.44           H  
ATOM   1543 2HA  GLY A 101     -19.356  -3.583 -24.562  1.00  3.44           H  
ATOM   1544  N   THR A 102     -16.485  -3.400 -23.651  1.00  3.36           N  
ATOM   1545  CA  THR A 102     -15.230  -4.053 -23.308  1.00  3.36           C  
ATOM   1546  C   THR A 102     -15.029  -4.057 -21.794  1.00  3.36           C  
ATOM   1547  O   THR A 102     -14.582  -5.052 -21.213  1.00  3.36           O  
ATOM   1548  CB  THR A 102     -14.035  -3.361 -23.985  1.00  3.36           C  
ATOM   1549  CG2 THR A 102     -12.732  -4.001 -23.547  1.00  3.36           C  
ATOM   1550  OG1 THR A 102     -14.167  -3.453 -25.414  1.00  3.36           O  
ATOM   1551  H   THR A 102     -16.461  -2.495 -24.124  1.00  3.36           H  
ATOM   1552  HA  THR A 102     -15.270  -5.087 -23.647  1.00  3.36           H  
ATOM   1553  HB  THR A 102     -14.030  -2.307 -23.702  1.00  3.36           H  
ATOM   1554  HG1 THR A 102     -13.520  -2.876 -25.831  1.00  3.36           H  
ATOM   1555 1HG2 THR A 102     -11.899  -3.493 -24.030  1.00  3.36           H  
ATOM   1556 2HG2 THR A 102     -12.633  -3.916 -22.465  1.00  3.36           H  
ATOM   1557 3HG2 THR A 102     -12.730  -5.052 -23.830  1.00  3.36           H  
ATOM   1558  N   LYS A 103     -15.317  -2.918 -21.156  1.00  3.15           N  
ATOM   1559  CA  LYS A 103     -15.121  -2.768 -19.724  1.00  3.15           C  
ATOM   1560  C   LYS A 103     -16.198  -3.535 -18.992  1.00  3.15           C  
ATOM   1561  O   LYS A 103     -15.949  -4.151 -17.947  1.00  3.15           O  
ATOM   1562  CB  LYS A 103     -15.126  -1.296 -19.323  1.00  3.15           C  
ATOM   1563  CG  LYS A 103     -13.902  -0.520 -19.802  1.00  3.15           C  
ATOM   1564  CD  LYS A 103     -13.947   0.943 -19.360  1.00  3.15           C  
ATOM   1565  CE  LYS A 103     -12.705   1.702 -19.832  1.00  3.15           C  
ATOM   1566  NZ  LYS A 103     -12.733   3.137 -19.423  1.00  3.15           N1+
ATOM   1567  H   LYS A 103     -15.748  -2.156 -21.671  1.00  3.15           H  
ATOM   1568  HA  LYS A 103     -14.157  -3.199 -19.454  1.00  3.15           H  
ATOM   1569 1HB  LYS A 103     -15.996  -0.821 -19.762  1.00  3.15           H  
ATOM   1570 2HB  LYS A 103     -15.205  -1.203 -18.242  1.00  3.15           H  
ATOM   1571 1HG  LYS A 103     -12.999  -0.985 -19.406  1.00  3.15           H  
ATOM   1572 2HG  LYS A 103     -13.862  -0.560 -20.892  1.00  3.15           H  
ATOM   1573 1HD  LYS A 103     -14.835   1.419 -19.778  1.00  3.15           H  
ATOM   1574 2HD  LYS A 103     -14.005   0.994 -18.273  1.00  3.15           H  
ATOM   1575 1HE  LYS A 103     -11.819   1.231 -19.407  1.00  3.15           H  
ATOM   1576 2HE  LYS A 103     -12.646   1.647 -20.919  1.00  3.15           H  
ATOM   1577 1HZ  LYS A 103     -11.896   3.597 -19.753  1.00  3.15           H  
ATOM   1578 2HZ  LYS A 103     -13.542   3.589 -19.820  1.00  3.15           H  
ATOM   1579 3HZ  LYS A 103     -12.775   3.199 -18.415  1.00  3.15           H  
ATOM   1580  N   ILE A 104     -17.403  -3.526 -19.561  1.00  2.86           N  
ATOM   1581  CA  ILE A 104     -18.493  -4.248 -18.941  1.00  2.86           C  
ATOM   1582  C   ILE A 104     -18.227  -5.740 -18.997  1.00  2.86           C  
ATOM   1583  O   ILE A 104     -18.394  -6.423 -17.992  1.00  2.86           O  
ATOM   1584  CB  ILE A 104     -19.836  -3.907 -19.575  1.00  2.86           C  
ATOM   1585  CG1 ILE A 104     -20.159  -2.481 -19.252  1.00  2.86           C  
ATOM   1586  CG2 ILE A 104     -20.896  -4.825 -19.059  1.00  2.86           C  
ATOM   1587  CD1 ILE A 104     -21.295  -1.953 -19.991  1.00  2.86           C  
ATOM   1588  H   ILE A 104     -17.555  -2.987 -20.416  1.00  2.86           H  
ATOM   1589  HA  ILE A 104     -18.549  -3.955 -17.897  1.00  2.86           H  
ATOM   1590  HB  ILE A 104     -19.767  -3.999 -20.652  1.00  2.86           H  
ATOM   1591 1HG1 ILE A 104     -20.365  -2.409 -18.204  1.00  2.86           H  
ATOM   1592 2HG1 ILE A 104     -19.295  -1.875 -19.484  1.00  2.86           H  
ATOM   1593 1HG2 ILE A 104     -21.846  -4.564 -19.511  1.00  2.86           H  
ATOM   1594 2HG2 ILE A 104     -20.643  -5.852 -19.311  1.00  2.86           H  
ATOM   1595 3HG2 ILE A 104     -20.963  -4.722 -17.976  1.00  2.86           H  
ATOM   1596 1HD1 ILE A 104     -21.480  -0.927 -19.723  1.00  2.86           H  
ATOM   1597 2HD1 ILE A 104     -21.085  -2.007 -21.058  1.00  2.86           H  
ATOM   1598 3HD1 ILE A 104     -22.163  -2.544 -19.748  1.00  2.86           H  
ATOM   1599  N   ALA A 105     -17.798  -6.253 -20.152  1.00  2.57           N  
ATOM   1600  CA  ALA A 105     -17.472  -7.666 -20.273  1.00  2.57           C  
ATOM   1601  C   ALA A 105     -16.350  -8.033 -19.312  1.00  2.57           C  
ATOM   1602  O   ALA A 105     -16.382  -9.094 -18.682  1.00  2.57           O  
ATOM   1603  CB  ALA A 105     -17.074  -7.991 -21.691  1.00  2.57           C  
ATOM   1604  H   ALA A 105     -17.696  -5.662 -20.974  1.00  2.57           H  
ATOM   1605  HA  ALA A 105     -18.348  -8.245 -20.009  1.00  2.57           H  
ATOM   1606 1HB  ALA A 105     -16.849  -9.051 -21.775  1.00  2.57           H  
ATOM   1607 2HB  ALA A 105     -17.893  -7.736 -22.362  1.00  2.57           H  
ATOM   1608 3HB  ALA A 105     -16.192  -7.405 -21.958  1.00  2.57           H  
ATOM   1609  N   GLY A 106     -15.378  -7.127 -19.148  1.00  2.33           N  
ATOM   1610  CA  GLY A 106     -14.288  -7.327 -18.208  1.00  2.33           C  
ATOM   1611  C   GLY A 106     -14.864  -7.531 -16.811  1.00  2.33           C  
ATOM   1612  O   GLY A 106     -14.516  -8.495 -16.118  1.00  2.33           O  
ATOM   1613  H   GLY A 106     -15.365  -6.281 -19.720  1.00  2.33           H  
ATOM   1614 1HA  GLY A 106     -13.696  -8.192 -18.502  1.00  2.33           H  
ATOM   1615 2HA  GLY A 106     -13.636  -6.453 -18.221  1.00  2.33           H  
ATOM   1616  N   THR A 107     -15.753  -6.613 -16.412  1.00  2.19           N  
ATOM   1617  CA  THR A 107     -16.420  -6.642 -15.117  1.00  2.19           C  
ATOM   1618  C   THR A 107     -17.247  -7.908 -14.936  1.00  2.19           C  
ATOM   1619  O   THR A 107     -17.203  -8.535 -13.875  1.00  2.19           O  
ATOM   1620  CB  THR A 107     -17.348  -5.418 -14.952  1.00  2.19           C  
ATOM   1621  CG2 THR A 107     -18.111  -5.507 -13.627  1.00  2.19           C  
ATOM   1622  OG1 THR A 107     -16.568  -4.211 -15.003  1.00  2.19           O  
ATOM   1623  H   THR A 107     -15.966  -5.839 -17.043  1.00  2.19           H  
ATOM   1624  HA  THR A 107     -15.660  -6.615 -14.337  1.00  2.19           H  
ATOM   1625  HB  THR A 107     -18.066  -5.399 -15.762  1.00  2.19           H  
ATOM   1626  HG1 THR A 107     -16.171  -4.132 -15.896  1.00  2.19           H  
ATOM   1627 1HG2 THR A 107     -18.768  -4.645 -13.529  1.00  2.19           H  
ATOM   1628 2HG2 THR A 107     -18.706  -6.421 -13.616  1.00  2.19           H  
ATOM   1629 3HG2 THR A 107     -17.406  -5.523 -12.799  1.00  2.19           H  
ATOM   1630  N   LEU A 108     -18.009  -8.292 -15.962  1.00  2.14           N  
ATOM   1631  CA  LEU A 108     -18.839  -9.482 -15.867  1.00  2.14           C  
ATOM   1632  C   LEU A 108     -18.002 -10.727 -15.670  1.00  2.14           C  
ATOM   1633  O   LEU A 108     -18.305 -11.563 -14.820  1.00  2.14           O  
ATOM   1634  CB  LEU A 108     -19.649  -9.657 -17.156  1.00  2.14           C  
ATOM   1635  CG  LEU A 108     -20.776  -8.667 -17.399  1.00  2.14           C  
ATOM   1636  CD1 LEU A 108     -21.309  -8.814 -18.815  1.00  2.14           C  
ATOM   1637  CD2 LEU A 108     -21.845  -8.953 -16.424  1.00  2.14           C  
ATOM   1638  H   LEU A 108     -18.018  -7.734 -16.812  1.00  2.14           H  
ATOM   1639  HA  LEU A 108     -19.509  -9.369 -15.023  1.00  2.14           H  
ATOM   1640 1HB  LEU A 108     -18.963  -9.580 -17.997  1.00  2.14           H  
ATOM   1641 2HB  LEU A 108     -20.078 -10.658 -17.159  1.00  2.14           H  
ATOM   1642  HG  LEU A 108     -20.419  -7.649 -17.267  1.00  2.14           H  
ATOM   1643 1HD1 LEU A 108     -22.124  -8.105 -18.967  1.00  2.14           H  
ATOM   1644 2HD1 LEU A 108     -20.521  -8.609 -19.524  1.00  2.14           H  
ATOM   1645 3HD1 LEU A 108     -21.676  -9.827 -18.961  1.00  2.14           H  
ATOM   1646 1HD2 LEU A 108     -22.656  -8.275 -16.582  1.00  2.14           H  
ATOM   1647 2HD2 LEU A 108     -22.199  -9.973 -16.553  1.00  2.14           H  
ATOM   1648 3HD2 LEU A 108     -21.450  -8.827 -15.434  1.00  2.14           H  
ATOM   1649  N   LEU A 109     -16.910 -10.840 -16.417  1.00  2.15           N  
ATOM   1650  CA  LEU A 109     -16.067 -12.007 -16.271  1.00  2.15           C  
ATOM   1651  C   LEU A 109     -15.421 -12.043 -14.909  1.00  2.15           C  
ATOM   1652  O   LEU A 109     -15.504 -13.051 -14.206  1.00  2.15           O  
ATOM   1653  CB  LEU A 109     -14.985 -12.052 -17.342  1.00  2.15           C  
ATOM   1654  CG  LEU A 109     -14.009 -13.221 -17.180  1.00  2.15           C  
ATOM   1655  CD1 LEU A 109     -14.776 -14.536 -17.257  1.00  2.15           C  
ATOM   1656  CD2 LEU A 109     -12.942 -13.145 -18.250  1.00  2.15           C  
ATOM   1657  H   LEU A 109     -16.679 -10.129 -17.113  1.00  2.15           H  
ATOM   1658  HA  LEU A 109     -16.692 -12.893 -16.374  1.00  2.15           H  
ATOM   1659 1HB  LEU A 109     -15.459 -12.127 -18.318  1.00  2.15           H  
ATOM   1660 2HB  LEU A 109     -14.419 -11.117 -17.305  1.00  2.15           H  
ATOM   1661  HG  LEU A 109     -13.542 -13.159 -16.203  1.00  2.15           H  
ATOM   1662 1HD1 LEU A 109     -14.084 -15.369 -17.124  1.00  2.15           H  
ATOM   1663 2HD1 LEU A 109     -15.529 -14.563 -16.468  1.00  2.15           H  
ATOM   1664 3HD1 LEU A 109     -15.261 -14.619 -18.227  1.00  2.15           H  
ATOM   1665 1HD2 LEU A 109     -12.242 -13.972 -18.125  1.00  2.15           H  
ATOM   1666 2HD2 LEU A 109     -13.407 -13.208 -19.234  1.00  2.15           H  
ATOM   1667 3HD2 LEU A 109     -12.408 -12.198 -18.159  1.00  2.15           H  
ATOM   1668  N   LEU A 110     -14.798 -10.940 -14.509  1.00  2.19           N  
ATOM   1669  CA  LEU A 110     -14.122 -10.931 -13.232  1.00  2.19           C  
ATOM   1670  C   LEU A 110     -15.079 -11.220 -12.105  1.00  2.19           C  
ATOM   1671  O   LEU A 110     -14.782 -12.036 -11.233  1.00  2.19           O  
ATOM   1672  CB  LEU A 110     -13.430  -9.603 -12.977  1.00  2.19           C  
ATOM   1673  CG  LEU A 110     -12.762  -9.497 -11.604  1.00  2.19           C  
ATOM   1674  CD1 LEU A 110     -11.694 -10.583 -11.481  1.00  2.19           C  
ATOM   1675  CD2 LEU A 110     -12.165  -8.112 -11.446  1.00  2.19           C  
ATOM   1676  H   LEU A 110     -14.776 -10.108 -15.101  1.00  2.19           H  
ATOM   1677  HA  LEU A 110     -13.365 -11.712 -13.245  1.00  2.19           H  
ATOM   1678 1HB  LEU A 110     -12.673  -9.449 -13.744  1.00  2.19           H  
ATOM   1679 2HB  LEU A 110     -14.172  -8.804 -13.063  1.00  2.19           H  
ATOM   1680  HG  LEU A 110     -13.506  -9.663 -10.823  1.00  2.19           H  
ATOM   1681 1HD1 LEU A 110     -11.222 -10.519 -10.499  1.00  2.19           H  
ATOM   1682 2HD1 LEU A 110     -12.158 -11.564 -11.596  1.00  2.19           H  
ATOM   1683 3HD1 LEU A 110     -10.941 -10.444 -12.255  1.00  2.19           H  
ATOM   1684 1HD2 LEU A 110     -11.692  -8.029 -10.467  1.00  2.19           H  
ATOM   1685 2HD2 LEU A 110     -11.421  -7.946 -12.225  1.00  2.19           H  
ATOM   1686 3HD2 LEU A 110     -12.956  -7.366 -11.534  1.00  2.19           H  
ATOM   1687  N   ALA A 111     -16.223 -10.544 -12.083  1.00  2.26           N  
ATOM   1688  CA  ALA A 111     -17.148 -10.761 -10.998  1.00  2.26           C  
ATOM   1689  C   ALA A 111     -17.593 -12.209 -10.929  1.00  2.26           C  
ATOM   1690  O   ALA A 111     -17.636 -12.776  -9.837  1.00  2.26           O  
ATOM   1691  CB  ALA A 111     -18.338  -9.871 -11.170  1.00  2.26           C  
ATOM   1692  H   ALA A 111     -16.459  -9.876 -12.815  1.00  2.26           H  
ATOM   1693  HA  ALA A 111     -16.642 -10.517 -10.065  1.00  2.26           H  
ATOM   1694 1HB  ALA A 111     -19.032 -10.017 -10.347  1.00  2.26           H  
ATOM   1695 2HB  ALA A 111     -18.014  -8.831 -11.200  1.00  2.26           H  
ATOM   1696 3HB  ALA A 111     -18.817 -10.126 -12.113  1.00  2.26           H  
ATOM   1697  N   LEU A 112     -17.860 -12.843 -12.074  1.00  2.36           N  
ATOM   1698  CA  LEU A 112     -18.270 -14.237 -12.040  1.00  2.36           C  
ATOM   1699  C   LEU A 112     -17.139 -15.112 -11.516  1.00  2.36           C  
ATOM   1700  O   LEU A 112     -17.370 -16.035 -10.729  1.00  2.36           O  
ATOM   1701  CB  LEU A 112     -18.709 -14.673 -13.432  1.00  2.36           C  
ATOM   1702  CG  LEU A 112     -20.017 -14.028 -13.911  1.00  2.36           C  
ATOM   1703  CD1 LEU A 112     -20.237 -14.349 -15.373  1.00  2.36           C  
ATOM   1704  CD2 LEU A 112     -21.158 -14.531 -13.057  1.00  2.36           C  
ATOM   1705  H   LEU A 112     -17.812 -12.358 -12.975  1.00  2.36           H  
ATOM   1706  HA  LEU A 112     -19.119 -14.329 -11.365  1.00  2.36           H  
ATOM   1707 1HB  LEU A 112     -17.922 -14.397 -14.141  1.00  2.36           H  
ATOM   1708 2HB  LEU A 112     -18.829 -15.754 -13.446  1.00  2.36           H  
ATOM   1709  HG  LEU A 112     -19.952 -12.957 -13.803  1.00  2.36           H  
ATOM   1710 1HD1 LEU A 112     -21.159 -13.880 -15.713  1.00  2.36           H  
ATOM   1711 2HD1 LEU A 112     -19.396 -13.961 -15.952  1.00  2.36           H  
ATOM   1712 3HD1 LEU A 112     -20.305 -15.427 -15.504  1.00  2.36           H  
ATOM   1713 1HD2 LEU A 112     -22.089 -14.067 -13.381  1.00  2.36           H  
ATOM   1714 2HD2 LEU A 112     -21.238 -15.612 -13.151  1.00  2.36           H  
ATOM   1715 3HD2 LEU A 112     -20.963 -14.271 -12.031  1.00  2.36           H  
ATOM   1716  N   LEU A 113     -15.903 -14.807 -11.912  1.00  2.49           N  
ATOM   1717  CA  LEU A 113     -14.775 -15.592 -11.442  1.00  2.49           C  
ATOM   1718  C   LEU A 113     -14.629 -15.438  -9.938  1.00  2.49           C  
ATOM   1719  O   LEU A 113     -14.338 -16.412  -9.235  1.00  2.49           O  
ATOM   1720  CB  LEU A 113     -13.491 -15.161 -12.149  1.00  2.49           C  
ATOM   1721  CG  LEU A 113     -13.424 -15.499 -13.648  1.00  2.49           C  
ATOM   1722  CD1 LEU A 113     -12.189 -14.849 -14.252  1.00  2.49           C  
ATOM   1723  CD2 LEU A 113     -13.411 -17.001 -13.825  1.00  2.49           C  
ATOM   1724  H   LEU A 113     -15.748 -14.038 -12.568  1.00  2.49           H  
ATOM   1725  HA  LEU A 113     -14.962 -16.638 -11.665  1.00  2.49           H  
ATOM   1726 1HB  LEU A 113     -13.391 -14.082 -12.049  1.00  2.49           H  
ATOM   1727 2HB  LEU A 113     -12.644 -15.633 -11.655  1.00  2.49           H  
ATOM   1728  HG  LEU A 113     -14.293 -15.103 -14.148  1.00  2.49           H  
ATOM   1729 1HD1 LEU A 113     -12.143 -15.074 -15.316  1.00  2.49           H  
ATOM   1730 2HD1 LEU A 113     -12.247 -13.770 -14.112  1.00  2.49           H  
ATOM   1731 3HD1 LEU A 113     -11.299 -15.232 -13.761  1.00  2.49           H  
ATOM   1732 1HD2 LEU A 113     -13.374 -17.237 -14.888  1.00  2.49           H  
ATOM   1733 2HD2 LEU A 113     -12.538 -17.419 -13.327  1.00  2.49           H  
ATOM   1734 3HD2 LEU A 113     -14.316 -17.423 -13.390  1.00  2.49           H  
ATOM   1735  N   MET A 114     -14.873 -14.224  -9.428  1.00  2.64           N  
ATOM   1736  CA  MET A 114     -14.767 -14.017  -8.001  1.00  2.64           C  
ATOM   1737  C   MET A 114     -15.872 -14.769  -7.269  1.00  2.64           C  
ATOM   1738  O   MET A 114     -15.629 -15.369  -6.227  1.00  2.64           O  
ATOM   1739  CB  MET A 114     -14.771 -12.538  -7.651  1.00  2.64           C  
ATOM   1740  CG  MET A 114     -13.508 -11.812  -8.102  1.00  2.64           C  
ATOM   1741  SD  MET A 114     -12.003 -12.606  -7.491  1.00  2.64           S  
ATOM   1742  CE  MET A 114     -12.185 -12.424  -5.731  1.00  2.64           C  
ATOM   1743  H   MET A 114     -15.098 -13.444 -10.047  1.00  2.64           H  
ATOM   1744  HA  MET A 114     -13.812 -14.395  -7.678  1.00  2.64           H  
ATOM   1745 1HB  MET A 114     -15.626 -12.060  -8.130  1.00  2.64           H  
ATOM   1746 2HB  MET A 114     -14.878 -12.414  -6.576  1.00  2.64           H  
ATOM   1747 1HG  MET A 114     -13.468 -11.801  -9.182  1.00  2.64           H  
ATOM   1748 2HG  MET A 114     -13.526 -10.781  -7.752  1.00  2.64           H  
ATOM   1749 1HE  MET A 114     -11.329 -12.873  -5.226  1.00  2.64           H  
ATOM   1750 2HE  MET A 114     -12.249 -11.367  -5.475  1.00  2.64           H  
ATOM   1751 3HE  MET A 114     -13.088 -12.927  -5.421  1.00  2.64           H  
ATOM   1752  N   MET A 115     -17.068 -14.850  -7.853  1.00  2.81           N  
ATOM   1753  CA  MET A 115     -18.138 -15.600  -7.201  1.00  2.81           C  
ATOM   1754  C   MET A 115     -17.697 -17.049  -7.036  1.00  2.81           C  
ATOM   1755  O   MET A 115     -17.841 -17.641  -5.964  1.00  2.81           O  
ATOM   1756  CB  MET A 115     -19.422 -15.537  -8.031  1.00  2.81           C  
ATOM   1757  CG  MET A 115     -20.071 -14.179  -8.092  1.00  2.81           C  
ATOM   1758  SD  MET A 115     -21.485 -14.140  -9.181  1.00  2.81           S  
ATOM   1759  CE  MET A 115     -21.457 -12.411  -9.619  1.00  2.81           C  
ATOM   1760  H   MET A 115     -17.247 -14.341  -8.720  1.00  2.81           H  
ATOM   1761  HA  MET A 115     -18.316 -15.180  -6.212  1.00  2.81           H  
ATOM   1762 1HB  MET A 115     -19.217 -15.856  -9.047  1.00  2.81           H  
ATOM   1763 2HB  MET A 115     -20.147 -16.230  -7.612  1.00  2.81           H  
ATOM   1764 1HG  MET A 115     -20.409 -13.908  -7.093  1.00  2.81           H  
ATOM   1765 2HG  MET A 115     -19.368 -13.441  -8.411  1.00  2.81           H  
ATOM   1766 1HE  MET A 115     -22.279 -12.200 -10.299  1.00  2.81           H  
ATOM   1767 2HE  MET A 115     -21.559 -11.799  -8.724  1.00  2.81           H  
ATOM   1768 3HE  MET A 115     -20.512 -12.182 -10.104  1.00  2.81           H  
ATOM   1769  N   ILE A 116     -17.093 -17.593  -8.090  1.00  3.04           N  
ATOM   1770  CA  ILE A 116     -16.645 -18.976  -8.099  1.00  3.04           C  
ATOM   1771  C   ILE A 116     -15.573 -19.277  -7.056  1.00  3.04           C  
ATOM   1772  O   ILE A 116     -15.662 -20.282  -6.353  1.00  3.04           O  
ATOM   1773  CB  ILE A 116     -16.118 -19.351  -9.498  1.00  3.04           C  
ATOM   1774  CG1 ILE A 116     -17.283 -19.368 -10.502  1.00  3.04           C  
ATOM   1775  CG2 ILE A 116     -15.402 -20.690  -9.455  1.00  3.04           C  
ATOM   1776  CD1 ILE A 116     -16.844 -19.426 -11.953  1.00  3.04           C  
ATOM   1777  H   ILE A 116     -16.988 -17.031  -8.939  1.00  3.04           H  
ATOM   1778  HA  ILE A 116     -17.507 -19.605  -7.881  1.00  3.04           H  
ATOM   1779  HB  ILE A 116     -15.420 -18.589  -9.830  1.00  3.04           H  
ATOM   1780 1HG1 ILE A 116     -17.906 -20.236 -10.295  1.00  3.04           H  
ATOM   1781 2HG1 ILE A 116     -17.883 -18.470 -10.358  1.00  3.04           H  
ATOM   1782 1HG2 ILE A 116     -15.026 -20.930 -10.447  1.00  3.04           H  
ATOM   1783 2HG2 ILE A 116     -14.569 -20.636  -8.756  1.00  3.04           H  
ATOM   1784 3HG2 ILE A 116     -16.098 -21.463  -9.131  1.00  3.04           H  
ATOM   1785 1HD1 ILE A 116     -17.721 -19.435 -12.598  1.00  3.04           H  
ATOM   1786 2HD1 ILE A 116     -16.241 -18.553 -12.179  1.00  3.04           H  
ATOM   1787 3HD1 ILE A 116     -16.259 -20.327 -12.123  1.00  3.04           H  
ATOM   1788  N   VAL A 117     -14.555 -18.424  -6.946  1.00  3.35           N  
ATOM   1789  CA  VAL A 117     -13.498 -18.698  -5.972  1.00  3.35           C  
ATOM   1790  C   VAL A 117     -13.884 -18.356  -4.526  1.00  3.35           C  
ATOM   1791  O   VAL A 117     -13.358 -18.958  -3.587  1.00  3.35           O  
ATOM   1792  CB  VAL A 117     -12.201 -17.961  -6.362  1.00  3.35           C  
ATOM   1793  CG1 VAL A 117     -11.776 -18.416  -7.752  1.00  3.35           C  
ATOM   1794  CG2 VAL A 117     -12.417 -16.490  -6.330  1.00  3.35           C  
ATOM   1795  H   VAL A 117     -14.513 -17.607  -7.558  1.00  3.35           H  
ATOM   1796  HA  VAL A 117     -13.286 -19.766  -6.014  1.00  3.35           H  
ATOM   1797  HB  VAL A 117     -11.406 -18.230  -5.669  1.00  3.35           H  
ATOM   1798 1HG1 VAL A 117     -10.851 -17.913  -8.033  1.00  3.35           H  
ATOM   1799 2HG1 VAL A 117     -11.618 -19.493  -7.749  1.00  3.35           H  
ATOM   1800 3HG1 VAL A 117     -12.561 -18.164  -8.469  1.00  3.35           H  
ATOM   1801 1HG2 VAL A 117     -11.508 -15.970  -6.625  1.00  3.35           H  
ATOM   1802 2HG2 VAL A 117     -13.195 -16.288  -7.018  1.00  3.35           H  
ATOM   1803 3HG2 VAL A 117     -12.702 -16.163  -5.342  1.00  3.35           H  
ATOM   1804  N   LEU A 118     -14.791 -17.394  -4.334  1.00  3.75           N  
ATOM   1805  CA  LEU A 118     -15.185 -16.982  -2.994  1.00  3.75           C  
ATOM   1806  C   LEU A 118     -16.201 -17.911  -2.332  1.00  3.75           C  
ATOM   1807  O   LEU A 118     -16.179 -18.078  -1.112  1.00  3.75           O  
ATOM   1808  CB  LEU A 118     -15.754 -15.564  -3.038  1.00  3.75           C  
ATOM   1809  CG  LEU A 118     -14.752 -14.458  -3.427  1.00  3.75           C  
ATOM   1810  CD1 LEU A 118     -15.498 -13.147  -3.577  1.00  3.75           C  
ATOM   1811  CD2 LEU A 118     -13.669 -14.363  -2.381  1.00  3.75           C  
ATOM   1812  H   LEU A 118     -15.192 -16.903  -5.133  1.00  3.75           H  
ATOM   1813  HA  LEU A 118     -14.290 -16.971  -2.374  1.00  3.75           H  
ATOM   1814 1HB  LEU A 118     -16.565 -15.548  -3.771  1.00  3.75           H  
ATOM   1815 2HB  LEU A 118     -16.167 -15.323  -2.063  1.00  3.75           H  
ATOM   1816  HG  LEU A 118     -14.295 -14.696  -4.372  1.00  3.75           H  
ATOM   1817 1HD1 LEU A 118     -14.808 -12.359  -3.862  1.00  3.75           H  
ATOM   1818 2HD1 LEU A 118     -16.260 -13.260  -4.350  1.00  3.75           H  
ATOM   1819 3HD1 LEU A 118     -15.972 -12.888  -2.632  1.00  3.75           H  
ATOM   1820 1HD2 LEU A 118     -12.960 -13.585  -2.664  1.00  3.75           H  
ATOM   1821 2HD2 LEU A 118     -14.113 -14.118  -1.417  1.00  3.75           H  
ATOM   1822 3HD2 LEU A 118     -13.151 -15.320  -2.312  1.00  3.75           H  
ATOM   1823  N   ILE A 119     -17.097 -18.513  -3.110  1.00  4.26           N  
ATOM   1824  CA  ILE A 119     -18.099 -19.391  -2.521  1.00  4.26           C  
ATOM   1825  C   ILE A 119     -17.492 -20.784  -2.271  1.00  4.26           C  
ATOM   1826  O   ILE A 119     -17.006 -21.410  -3.210  1.00  4.26           O  
ATOM   1827  CB  ILE A 119     -19.316 -19.501  -3.449  1.00  4.26           C  
ATOM   1828  CG1 ILE A 119     -19.944 -18.108  -3.616  1.00  4.26           C  
ATOM   1829  CG2 ILE A 119     -20.331 -20.485  -2.883  1.00  4.26           C  
ATOM   1830  CD1 ILE A 119     -20.981 -18.028  -4.707  1.00  4.26           C  
ATOM   1831  H   ILE A 119     -17.114 -18.340  -4.117  1.00  4.26           H  
ATOM   1832  HA  ILE A 119     -18.428 -18.931  -1.599  1.00  4.26           H  
ATOM   1833  HB  ILE A 119     -18.985 -19.836  -4.435  1.00  4.26           H  
ATOM   1834 1HG1 ILE A 119     -20.402 -17.824  -2.679  1.00  4.26           H  
ATOM   1835 2HG1 ILE A 119     -19.155 -17.392  -3.843  1.00  4.26           H  
ATOM   1836 1HG2 ILE A 119     -21.182 -20.554  -3.555  1.00  4.26           H  
ATOM   1837 2HG2 ILE A 119     -19.867 -21.471  -2.780  1.00  4.26           H  
ATOM   1838 3HG2 ILE A 119     -20.668 -20.143  -1.909  1.00  4.26           H  
ATOM   1839 1HD1 ILE A 119     -21.373 -17.014  -4.762  1.00  4.26           H  
ATOM   1840 2HD1 ILE A 119     -20.524 -18.291  -5.662  1.00  4.26           H  
ATOM   1841 3HD1 ILE A 119     -21.784 -18.720  -4.484  1.00  4.26           H  
ATOM   1842  N   PRO A 120     -17.489 -21.304  -1.028  1.00  4.88           N  
ATOM   1843  CA  PRO A 120     -16.890 -22.578  -0.672  1.00  4.88           C  
ATOM   1844  C   PRO A 120     -17.659 -23.759  -1.249  1.00  4.88           C  
ATOM   1845  O   PRO A 120     -18.875 -23.696  -1.437  1.00  4.88           O  
ATOM   1846  CB  PRO A 120     -16.934 -22.553   0.857  1.00  4.88           C  
ATOM   1847  CG  PRO A 120     -18.100 -21.646   1.199  1.00  4.88           C  
ATOM   1848  CD  PRO A 120     -18.118 -20.594   0.107  1.00  4.88           C  
ATOM   1849  HA  PRO A 120     -15.851 -22.592  -1.031  1.00  4.88           H  
ATOM   1850 1HB  PRO A 120     -17.044 -23.572   1.228  1.00  4.88           H  
ATOM   1851 2HB  PRO A 120     -15.981 -22.175   1.249  1.00  4.88           H  
ATOM   1852 1HG  PRO A 120     -19.032 -22.227   1.234  1.00  4.88           H  
ATOM   1853 2HG  PRO A 120     -17.962 -21.217   2.203  1.00  4.88           H  
ATOM   1854 1HD  PRO A 120     -19.160 -20.341  -0.101  1.00  4.88           H  
ATOM   1855 2HD  PRO A 120     -17.516 -19.718   0.403  1.00  4.88           H  
ATOM   1856  N   GLU A 121     -16.943 -24.850  -1.483  1.00  5.61           N  
ATOM   1857  CA  GLU A 121     -17.535 -26.083  -1.991  1.00  5.61           C  
ATOM   1858  C   GLU A 121     -18.299 -26.860  -0.907  1.00  5.61           C  
ATOM   1859  O   GLU A 121     -17.927 -26.813   0.263  1.00  5.61           O  
ATOM   1860  CB  GLU A 121     -16.430 -26.953  -2.593  1.00  5.61           C  
ATOM   1861  CG  GLU A 121     -15.806 -26.372  -3.862  1.00  5.61           C  
ATOM   1862  CD  GLU A 121     -14.718 -27.244  -4.448  1.00  5.61           C  
ATOM   1863  OE1 GLU A 121     -13.688 -27.381  -3.823  1.00  5.61           O  
ATOM   1864  OE2 GLU A 121     -14.916 -27.787  -5.506  1.00  5.61           O1-
ATOM   1865  H   GLU A 121     -15.948 -24.825  -1.311  1.00  5.61           H  
ATOM   1866  HA  GLU A 121     -18.217 -25.792  -2.785  1.00  5.61           H  
ATOM   1867 1HB  GLU A 121     -15.634 -27.061  -1.861  1.00  5.61           H  
ATOM   1868 2HB  GLU A 121     -16.801 -27.953  -2.809  1.00  5.61           H  
ATOM   1869 1HG  GLU A 121     -16.590 -26.238  -4.605  1.00  5.61           H  
ATOM   1870 2HG  GLU A 121     -15.393 -25.390  -3.629  1.00  5.61           H  
ATOM   1871  N   PRO A 122     -19.355 -27.605  -1.266  1.00  6.40           N  
ATOM   1872  CA  PRO A 122     -20.138 -28.453  -0.387  1.00  6.40           C  
ATOM   1873  C   PRO A 122     -19.300 -29.649   0.012  1.00  6.40           C  
ATOM   1874  O   PRO A 122     -18.277 -29.911  -0.614  1.00  6.40           O  
ATOM   1875  CB  PRO A 122     -21.335 -28.844  -1.259  1.00  6.40           C  
ATOM   1876  CG  PRO A 122     -20.817 -28.763  -2.676  1.00  6.40           C  
ATOM   1877  CD  PRO A 122     -19.835 -27.604  -2.670  1.00  6.40           C  
ATOM   1878  HA  PRO A 122     -20.450 -27.878   0.495  1.00  6.40           H  
ATOM   1879 1HB  PRO A 122     -21.675 -29.858  -0.992  1.00  6.40           H  
ATOM   1880 2HB  PRO A 122     -22.178 -28.162  -1.070  1.00  6.40           H  
ATOM   1881 1HG  PRO A 122     -20.342 -29.720  -2.951  1.00  6.40           H  
ATOM   1882 2HG  PRO A 122     -21.651 -28.610  -3.378  1.00  6.40           H  
ATOM   1883 1HD  PRO A 122     -19.033 -27.826  -3.383  1.00  6.40           H  
ATOM   1884 2HD  PRO A 122     -20.356 -26.660  -2.901  1.00  6.40           H  
ATOM   1885  N   GLU A 123     -19.686 -30.334   1.095  1.00  7.18           N  
ATOM   1886  CA  GLU A 123     -19.023 -31.560   1.601  1.00  7.18           C  
ATOM   1887  C   GLU A 123     -17.656 -31.298   2.260  1.00  7.18           C  
ATOM   1888  O   GLU A 123     -17.377 -31.796   3.355  1.00  7.18           O  
ATOM   1889  CB  GLU A 123     -18.880 -32.623   0.496  1.00  7.18           C  
ATOM   1890  CG  GLU A 123     -20.213 -33.191   0.002  1.00  7.18           C  
ATOM   1891  CD  GLU A 123     -20.063 -34.222  -1.097  1.00  7.18           C  
ATOM   1892  OE1 GLU A 123     -18.963 -34.440  -1.542  1.00  7.18           O  
ATOM   1893  OE2 GLU A 123     -21.058 -34.787  -1.490  1.00  7.18           O1-
ATOM   1894  H   GLU A 123     -20.510 -30.017   1.587  1.00  7.18           H  
ATOM   1895  HA  GLU A 123     -19.669 -31.987   2.369  1.00  7.18           H  
ATOM   1896 1HB  GLU A 123     -18.326 -32.254  -0.353  1.00  7.18           H  
ATOM   1897 2HB  GLU A 123     -18.310 -33.462   0.894  1.00  7.18           H  
ATOM   1898 1HG  GLU A 123     -20.732 -33.648   0.844  1.00  7.18           H  
ATOM   1899 2HG  GLU A 123     -20.827 -32.369  -0.363  1.00  7.18           H  
ATOM   1900  N   LYS A 124     -16.792 -30.544   1.586  1.00  7.90           N  
ATOM   1901  CA  LYS A 124     -15.479 -30.193   2.115  1.00  7.90           C  
ATOM   1902  C   LYS A 124     -15.580 -29.351   3.391  1.00  7.90           C  
ATOM   1903  O   LYS A 124     -14.691 -29.395   4.242  1.00  7.90           O  
ATOM   1904  CB  LYS A 124     -14.659 -29.451   1.063  1.00  7.90           C  
ATOM   1905  CG  LYS A 124     -14.216 -30.327  -0.105  1.00  7.90           C  
ATOM   1906  CD  LYS A 124     -13.368 -29.550  -1.103  1.00  7.90           C  
ATOM   1907  CE  LYS A 124     -12.954 -30.421  -2.283  1.00  7.90           C  
ATOM   1908  NZ  LYS A 124     -12.132 -29.659  -3.271  1.00  7.90           N1+
ATOM   1909  H   LYS A 124     -17.076 -30.211   0.672  1.00  7.90           H  
ATOM   1910  HA  LYS A 124     -14.958 -31.115   2.368  1.00  7.90           H  
ATOM   1911 1HB  LYS A 124     -15.259 -28.630   0.652  1.00  7.90           H  
ATOM   1912 2HB  LYS A 124     -13.776 -29.016   1.525  1.00  7.90           H  
ATOM   1913 1HG  LYS A 124     -13.647 -31.177   0.270  1.00  7.90           H  
ATOM   1914 2HG  LYS A 124     -15.107 -30.702  -0.617  1.00  7.90           H  
ATOM   1915 1HD  LYS A 124     -13.938 -28.702  -1.484  1.00  7.90           H  
ATOM   1916 2HD  LYS A 124     -12.474 -29.171  -0.611  1.00  7.90           H  
ATOM   1917 1HE  LYS A 124     -12.380 -31.273  -1.924  1.00  7.90           H  
ATOM   1918 2HE  LYS A 124     -13.853 -30.783  -2.783  1.00  7.90           H  
ATOM   1919 1HZ  LYS A 124     -11.887 -30.248  -4.047  1.00  7.90           H  
ATOM   1920 2HZ  LYS A 124     -12.684 -28.857  -3.612  1.00  7.90           H  
ATOM   1921 3HZ  LYS A 124     -11.298 -29.317  -2.830  1.00  7.90           H  
ATOM   1922  N   GLN A 125     -16.658 -28.580   3.527  1.00  8.50           N  
ATOM   1923  CA  GLN A 125     -16.850 -27.748   4.711  1.00  8.50           C  
ATOM   1924  C   GLN A 125     -17.278 -28.614   5.883  1.00  8.50           C  
ATOM   1925  O   GLN A 125     -18.165 -29.455   5.731  1.00  8.50           O  
ATOM   1926  CB  GLN A 125     -17.940 -26.706   4.461  1.00  8.50           C  
ATOM   1927  CG  GLN A 125     -17.609 -25.680   3.427  1.00  8.50           C  
ATOM   1928  CD  GLN A 125     -18.801 -24.805   3.104  1.00  8.50           C  
ATOM   1929  NE2 GLN A 125     -19.355 -25.034   1.927  1.00  8.50           N  
ATOM   1930  OE1 GLN A 125     -19.229 -23.950   3.892  1.00  8.50           O  
ATOM   1931  H   GLN A 125     -17.351 -28.575   2.791  1.00  8.50           H  
ATOM   1932  HA  GLN A 125     -15.910 -27.257   4.961  1.00  8.50           H  
ATOM   1933 1HB  GLN A 125     -18.853 -27.211   4.148  1.00  8.50           H  
ATOM   1934 2HB  GLN A 125     -18.159 -26.186   5.393  1.00  8.50           H  
ATOM   1935 1HG  GLN A 125     -16.809 -25.044   3.802  1.00  8.50           H  
ATOM   1936 2HG  GLN A 125     -17.287 -26.182   2.522  1.00  8.50           H  
ATOM   1937 1HE2 GLN A 125     -20.147 -24.508   1.621  1.00  8.50           H  
ATOM   1938 2HE2 GLN A 125     -18.947 -25.749   1.326  1.00  8.50           H  
ATOM   1939  N   ARG A 126     -16.694 -28.348   7.050  1.00  8.95           N  
ATOM   1940  CA  ARG A 126     -16.968 -29.062   8.296  1.00  8.95           C  
ATOM   1941  C   ARG A 126     -15.944 -28.683   9.358  1.00  8.95           C  
ATOM   1942  O   ARG A 126     -15.846 -29.339  10.394  1.00  8.95           O  
ATOM   1943  CB  ARG A 126     -16.953 -30.586   8.101  1.00  8.95           C  
ATOM   1944  CG  ARG A 126     -15.630 -31.187   7.595  1.00  8.95           C  
ATOM   1945  CD  ARG A 126     -15.775 -32.650   7.283  1.00  8.95           C  
ATOM   1946  NE  ARG A 126     -16.601 -32.919   6.091  1.00  8.95           N  
ATOM   1947  CZ  ARG A 126     -17.191 -34.096   5.827  1.00  8.95           C  
ATOM   1948  NH1 ARG A 126     -17.077 -35.112   6.660  1.00  8.95           N1+
ATOM   1949  NH2 ARG A 126     -17.884 -34.214   4.720  1.00  8.95           N  
ATOM   1950  OXT ARG A 126     -15.377 -27.594   9.271  1.00  8.95           O1-
ATOM   1951  H   ARG A 126     -15.987 -27.627   7.063  1.00  8.95           H  
ATOM   1952  HA  ARG A 126     -17.957 -28.773   8.651  1.00  8.95           H  
ATOM   1953 1HB  ARG A 126     -17.123 -31.044   9.074  1.00  8.95           H  
ATOM   1954 2HB  ARG A 126     -17.758 -30.933   7.468  1.00  8.95           H  
ATOM   1955 1HG  ARG A 126     -15.319 -30.680   6.679  1.00  8.95           H  
ATOM   1956 2HG  ARG A 126     -14.858 -31.071   8.355  1.00  8.95           H  
ATOM   1957 1HD  ARG A 126     -14.788 -33.073   7.109  1.00  8.95           H  
ATOM   1958 2HD  ARG A 126     -16.236 -33.152   8.132  1.00  8.95           H  
ATOM   1959  HE  ARG A 126     -16.729 -32.181   5.372  1.00  8.95           H  
ATOM   1960 1HH1 ARG A 126     -16.540 -35.011   7.509  1.00  8.95           H  
ATOM   1961 2HH1 ARG A 126     -17.526 -35.990   6.447  1.00  8.95           H  
ATOM   1962 1HH2 ARG A 126     -17.934 -33.392   4.099  1.00  8.95           H  
ATOM   1963 2HH2 ARG A 126     -18.340 -35.079   4.485  1.00  8.95           H  
TER   
END
