# Supplementary material for: Integrative proteome-wide structural analysis and high-throughput docking identify broad-spectrum antiviral scaffolds against Zika, Yellow Fever, West Nile, Saint Louis encephalitis, and Usutu viruses
Source: Front Cell Infect Microbiol. 2026 Apr 30;16:1723132. doi: 10.3389/fcimb.2026.1723132 (PMC13171538; doi:10.3389/fcimb.2026.1723132)
Supplement: Supplementary file 4 [file DataSheet4.zip › USUV/USU_NS4b/Mol_probity_Files/Clash_log_USU_NS4b.txt]

Using electron cloud x-H distances and vdW radii

Using input model H/D atoms...

Bad Clashes >= 0.4 Angstrom:
 A 218  ILE  O    A 218  ILE HG22 :0.807
 A 178  GLN  HA   A 178  GLN  OE1 :0.545
 A  45  TRP  CE3  A  45  TRP  HA  :0.462
 A 220  VAL  O    A 220  VAL HG22 :0.420
 A  22  GLN  N    A  23  PRO  HD3 :0.418
 A 221  TRP  CE3  A 221  TRP  HA  :0.412
 A 218  ILE  CG2  A 218  ILE  O   :0.410
clashscore = 1.78
clashscore (B factor cutoff = 40) = 1.778004
