# Supplementary material for: Integrative proteome-wide structural analysis and high-throughput docking identify broad-spectrum antiviral scaffolds against Zika, Yellow Fever, West Nile, Saint Louis encephalitis, and Usutu viruses
Source: Front Cell Infect Microbiol. 2026 Apr 30;16:1723132. doi: 10.3389/fcimb.2026.1723132 (PMC13171538; doi:10.3389/fcimb.2026.1723132)
Supplement: Supplementary file 4 [file DataSheet4.zip › USUV/USU_NS4b/Mol_probity_Files/USU_NS4b_1FH.pdb]

USER  MOD reduce.3.7.201124 H: found=0, std=0, add=2010, rem=0, adj=57
USER  MOD -----------------------------------------------------------------
USER  MOD scores for adjustable sidechains, with "set" totals for H,N and Q
USER  MOD "o" means original, "f" means flipped, "180deg" is methyl default
USER  MOD "!" flags a clash with an overlap of 0.40A or greater
USER  MOD flip categories: "K"=keep, "C"=clashes, "X"=uncertain, "F"=flip
USER  MOD Set 1.1: A  43 THR OG1 :   rot  180:sc=       0
USER  MOD Set 1.2: A 231 HIS     :     no HE2:sc= -0.0311  X(o=-0.031,f=-0.19)
USER  MOD Set 2.1: A 175 LYS NZ  :NH3+   -178:sc=   0.111   (180deg=0)
USER  MOD Set 2.2: A 215 ASN     :      amide:sc=  0.0944  X(o=0.21,f=-0.15)
USER  MOD Set 3.1: A 194 CYS SG  :   rot  -42:sc=    0.59
USER  MOD Set 3.2: A 197 THR OG1 :   rot  166:sc=    1.41
USER  MOD Set 4.1: A  71 SER OG  :   rot   50:sc=    1.23
USER  MOD Set 4.2: A 144 THR OG1 :   rot   92:sc=    2.33
USER  MOD Set 5.1: A 110 SER OG  :   rot -172:sc=     2.1
USER  MOD Set 5.2: A 113 THR OG1 :   rot   83:sc=    0.85
USER  MOD Set 6.1: A  60 LYS NZ  :NH3+    179:sc=   0.663   (180deg=0)
USER  MOD Set 6.2: A 173 GLN     :      amide:sc=   -1.51! C(o=-0.85!,f=-7.6!)
USER  MOD Set 7.1: A  56 THR OG1 :   rot   92:sc=     2.1
USER  MOD Set 7.2: A 125 TYR OH  :   rot -171:sc=   0.948
USER  MOD Set 8.1: A  48 TYR OH  :   rot  180:sc=       0
USER  MOD Set 8.2: A 124 HIS     :     no HD1:sc=       0  X(o=0,f=-0.13)
USER  MOD Single : A   1 ASN     :      amide:sc=   0.299  K(o=0.3,f=-4.3!)
USER  MOD Single : A   1 ASN N   :NH3+   -139:sc=  0.0587   (180deg=0)
USER  MOD Single : A   3 TYR OH  :   rot  180:sc=       0
USER  MOD Single : A   9 THR OG1 :   rot   70:sc=    0.96
USER  MOD Single : A  10 LYS NZ  :NH3+    175:sc=   0.748   (180deg=0.731)
USER  MOD Single : A  11 SER OG  :   rot   77:sc=   0.758
USER  MOD Single : A  15 LYS NZ  :NH3+   -179:sc=   0.683   (180deg=0.683)
USER  MOD Single : A  18 SER OG  :   rot   82:sc=   0.831
USER  MOD Single : A  19 SER OG  :   rot   81:sc=    1.08
USER  MOD Single : A  20 THR OG1 :   rot   76:sc=   0.939
USER  MOD Single : A  22 GLN     :      amide:sc=       0  K(o=0,f=-0.72)
USER  MOD Single : A  24 GLN     :      amide:sc= -0.0694  X(o=-0.069,f=-0.076)
USER  MOD Single : A  25 SER OG  :   rot  -62:sc=     1.1
USER  MOD Single : A  31 SER OG  :   rot  180:sc=       0
USER  MOD Single : A  33 ASN     :      amide:sc= -0.0361  K(o=-0.036,f=-5.4!)
USER  MOD Single : A  51 SER OG  :   rot   83:sc=   0.017
USER  MOD Single : A  52 THR OG1 :   rot   79:sc=    1.31
USER  MOD Single : A  61 HIS     :     no HD1:sc=  -0.176  X(o=-0.18,f=-0.17)
USER  MOD Single : A  64 THR OG1 :   rot   82:sc=    1.71
USER  MOD Single : A  65 SER OG  :   rot   81:sc=   0.893
USER  MOD Single : A  67 TYR OH  :   rot  180:sc=       0
USER  MOD Single : A  69 THR OG1 :   rot   79:sc=    1.02
USER  MOD Single : A  70 THR OG1 :   rot   72:sc=    1.14
USER  MOD Single : A  74 SER OG  :   rot   73:sc=   0.773
USER  MOD Single : A  76 SER OG  :   rot  180:sc=       0
USER  MOD Single : A  78 GLN     :      amide:sc=       0  K(o=0,f=-0.59)
USER  MOD Single : A  81 SER OG  :   rot  180:sc=       0
USER  MOD Single : A  84 ASN     :      amide:sc= -0.0133  K(o=-0.013,f=-0.78)
USER  MOD Single : A  92 THR OG1 :   rot  130:sc=  0.0301
USER  MOD Single : A  97 THR OG1 :   rot   80:sc=    0.94
USER  MOD Single : A 105 CYS SG  :   rot  -34:sc=    1.01
USER  MOD Single : A 108 GLN     :      amide:sc=   0.776  K(o=0.78,f=-4.2!)
USER  MOD Single : A 112 THR OG1 :   rot   80:sc=   0.221
USER  MOD Single : A 116 THR OG1 :   rot   77:sc=   0.938
USER  MOD Single : A 122 THR OG1 :   rot   76:sc=     0.8
USER  MOD Single : A 127 TYR OH  :   rot  180:sc=       0
USER  MOD Single : A 133 GLN     :      amide:sc=       0  K(o=0,f=-0.62)
USER  MOD Single : A 141 GLN     :      amide:sc=-0.00893  K(o=-0.0089,f=-0.77)
USER  MOD Single : A 150 LYS NZ  :NH3+    180:sc=       0   (180deg=0)
USER  MOD Single : A 151 ASN     :      amide:sc=       0  X(o=0,f=-0.41)
USER  MOD Single : A 160 THR OG1 :   rot  130:sc=       0
USER  MOD Single : A 168 THR OG1 :   rot  102:sc=   0.118
USER  MOD Single : A 169 THR OG1 :   rot  180:sc=       0
USER  MOD Single : A 174 LYS NZ  :NH3+    180:sc=       0   (180deg=0)
USER  MOD Single : A 178 GLN     :      amide:sc=   -2.36! C(o=-2.4!,f=-8.4!)
USER  MOD Single : A 185 SER OG  :   rot   82:sc=   0.287
USER  MOD Single : A 192 ASN     :      amide:sc=  0.0159  K(o=0.016,f=-1.3)
USER  MOD Single : A 196 THR OG1 :   rot  180:sc=       0
USER  MOD Single : A 206 SER OG  :   rot   83:sc=    0.86
USER  MOD Single : A 211 THR OG1 :   rot   79:sc=   0.809
USER  MOD Single : A 222 ASN     :      amide:sc=   0.611  K(o=0.61,f=-6.1!)
USER  MOD Single : A 223 SER OG  :   rot  -29:sc=   0.321
USER  MOD Single : A 224 THR OG1 :   rot  180:sc=       0
USER  MOD Single : A 225 THR OG1 :   rot  180:sc=       0
USER  MOD Single : A 227 THR OG1 :   rot   95:sc=    1.17
USER  MOD Single : A 230 CYS SG  :   rot   77:sc=   0.432
USER  MOD Single : A 236 ASN     :      amide:sc=   0.731  K(o=0.73,f=-5.4!)
USER  MOD Single : A 242 SER OG  :   rot   90:sc=   0.787
USER  MOD Single : A 246 THR OG1 :   rot   66:sc=   0.932
USER  MOD Single : A 249 LYS NZ  :NH3+    179:sc=   0.707   (180deg=0.707)
USER  MOD Single : A 250 ASN     :      amide:sc=-0.00193  X(o=-0.0019,f=-0.45)
USER  MOD Single : A 253 LYS NZ  :NH3+    180:sc=       0   (180deg=0)
USER  MOD Single : A 256 CYS SG  :   rot  138:sc=   0.397
USER  MOD Single : A 257 LYS NZ  :NH3+    180:sc=       0   (180deg=0)
USER  MOD -----------------------------------------------------------------
ATOM      1  N   ASN A   1       0.692   0.048   0.800  1.00 13.13           N
ATOM      2  CA  ASN A   1       2.127  -0.117   0.657  1.00 13.13           C
ATOM      3  C   ASN A   1       2.813   1.242   0.609  1.00 13.13           C
ATOM      4  O   ASN A   1       2.244   2.247   1.032  1.00 13.13           O
ATOM      5  CB  ASN A   1       2.452  -1.011  -0.542  1.00 13.13           C
ATOM      6  CG  ASN A   1       2.111  -0.462  -1.923  1.00 13.13           C
ATOM      7  ND2 ASN A   1       1.921  -1.390  -2.832  1.00 13.13           N
ATOM      8  OD1 ASN A   1       2.017   0.737  -2.205  1.00 13.13           O
ATOM      0  H1  ASN A   1       0.379  -0.555   1.375  1.00 13.13           H   new
ATOM      0  H2  ASN A   1       0.516   0.866   1.103  1.00 13.13           H   new
ATOM      0  H3  ASN A   1       0.300  -0.066   0.009  1.00 13.13           H   new
ATOM      0  HA  ASN A   1       2.481  -0.575   1.435  1.00 13.13           H   new
ATOM      0  HB2 ASN A   1       3.401  -1.210  -0.522  1.00 13.13           H   new
ATOM      0  HB3 ASN A   1       1.983  -1.852  -0.427  1.00 13.13           H   new
ATOM      0 HD21 ASN A   1       1.727  -1.167  -3.640  1.00 13.13           H   new
ATOM      0 HD22 ASN A   1       1.990  -2.220  -2.620  1.00 13.13           H   new
ATOM     17  N   GLU A   2       4.042   1.270   0.118  1.00 13.51           N
ATOM     18  CA  GLU A   2       4.862   2.480   0.116  1.00 13.51           C
ATOM     19  C   GLU A   2       4.689   3.397  -1.099  1.00 13.51           C
ATOM     20  O   GLU A   2       5.398   4.400  -1.210  1.00 13.51           O
ATOM     21  CB  GLU A   2       6.336   2.086   0.231  1.00 13.51           C
ATOM     22  CG  GLU A   2       6.693   1.402   1.553  1.00 13.51           C
ATOM     23  CD  GLU A   2       8.152   0.995   1.659  1.00 13.51           C
ATOM     24  OE1 GLU A   2       8.889   1.220   0.729  1.00 13.51           O
ATOM     25  OE2 GLU A   2       8.522   0.459   2.678  1.00 13.51           O1-
ATOM      0  H   GLU A   2       4.430   0.585  -0.227  1.00 13.51           H   new
ATOM      0  HA  GLU A   2       4.555   2.997   0.877  1.00 13.51           H   new
ATOM      0  HB2 GLU A   2       6.561   1.492  -0.502  1.00 13.51           H   new
ATOM      0  HB3 GLU A   2       6.883   2.881   0.130  1.00 13.51           H   new
ATOM      0  HG2 GLU A   2       6.479   2.001   2.285  1.00 13.51           H   new
ATOM      0  HG3 GLU A   2       6.138   0.614   1.660  1.00 13.51           H   new
ATOM     32  N   TYR A   3       3.797   3.051  -2.028  1.00 13.88           N
ATOM     33  CA  TYR A   3       3.675   3.845  -3.243  1.00 13.88           C
ATOM     34  C   TYR A   3       2.269   4.352  -3.572  1.00 13.88           C
ATOM     35  O   TYR A   3       1.252   3.710  -3.292  1.00 13.88           O
ATOM     36  CB  TYR A   3       4.166   3.028  -4.430  1.00 13.88           C
ATOM     37  CG  TYR A   3       5.576   2.586  -4.339  1.00 13.88           C
ATOM     38  CD1 TYR A   3       5.873   1.383  -3.727  1.00 13.88           C
ATOM     39  CD2 TYR A   3       6.580   3.370  -4.863  1.00 13.88           C
ATOM     40  CE1 TYR A   3       7.180   0.966  -3.641  1.00 13.88           C
ATOM     41  CE2 TYR A   3       7.887   2.956  -4.781  1.00 13.88           C
ATOM     42  CZ  TYR A   3       8.191   1.759  -4.173  1.00 13.88           C
ATOM     43  OH  TYR A   3       9.500   1.344  -4.092  1.00 13.88           O
ATOM      0  H   TYR A   3       3.266   2.376  -1.974  1.00 13.88           H   new
ATOM      0  HA  TYR A   3       4.214   4.634  -3.074  1.00 13.88           H   new
ATOM      0  HB2 TYR A   3       3.600   2.246  -4.524  1.00 13.88           H   new
ATOM      0  HB3 TYR A   3       4.057   3.555  -5.237  1.00 13.88           H   new
ATOM      0  HD1 TYR A   3       5.191   0.858  -3.375  1.00 13.88           H   new
ATOM      0  HD2 TYR A   3       6.373   4.179  -5.272  1.00 13.88           H   new
ATOM      0  HE1 TYR A   3       7.387   0.158  -3.229  1.00 13.88           H   new
ATOM      0  HE2 TYR A   3       8.566   3.484  -5.136  1.00 13.88           H   new
ATOM      0  HH  TYR A   3       9.998   1.916  -4.452  1.00 13.88           H   new
ATOM     53  N   GLY A   4       2.233   5.460  -4.329  1.00 14.18           N
ATOM     54  CA  GLY A   4       1.000   6.046  -4.883  1.00 14.18           C
ATOM     55  C   GLY A   4       0.322   5.092  -5.873  1.00 14.18           C
ATOM     56  O   GLY A   4      -0.836   5.276  -6.251  1.00 14.18           O
ATOM      0  H   GLY A   4       2.941   5.901  -4.539  1.00 14.18           H   new
ATOM      0  HA2 GLY A   4       0.387   6.255  -4.161  1.00 14.18           H   new
ATOM      0  HA3 GLY A   4       1.209   6.882  -5.328  1.00 14.18           H   new
ATOM     60  N   MET A   5       1.060   4.057  -6.262  1.00 14.37           N
ATOM     61  CA  MET A   5       0.635   3.001  -7.159  1.00 14.37           C
ATOM     62  C   MET A   5      -0.633   2.364  -6.620  1.00 14.37           C
ATOM     63  O   MET A   5      -1.518   1.974  -7.386  1.00 14.37           O
ATOM     64  CB  MET A   5       1.733   1.948  -7.219  1.00 14.37           C
ATOM     65  CG  MET A   5       3.020   2.392  -7.895  1.00 14.37           C
ATOM     66  SD  MET A   5       4.314   1.134  -7.774  1.00 14.37           S
ATOM     67  CE  MET A   5       5.749   2.052  -8.312  1.00 14.37           C
ATOM      0  H   MET A   5       1.869   3.951  -5.991  1.00 14.37           H   new
ATOM      0  HA  MET A   5       0.466   3.363  -8.043  1.00 14.37           H   new
ATOM      0  HB2 MET A   5       1.940   1.666  -6.314  1.00 14.37           H   new
ATOM      0  HB3 MET A   5       1.390   1.171  -7.687  1.00 14.37           H   new
ATOM      0  HG2 MET A   5       2.844   2.586  -8.829  1.00 14.37           H   new
ATOM      0  HG3 MET A   5       3.331   3.216  -7.488  1.00 14.37           H   new
ATOM      0  HE1 MET A   5       6.529   1.475  -8.292  1.00 14.37           H   new
ATOM      0  HE2 MET A   5       5.608   2.373  -9.217  1.00 14.37           H   new
ATOM      0  HE3 MET A   5       5.891   2.807  -7.720  1.00 14.37           H   new
ATOM     77  N   LEU A   6      -0.718   2.215  -5.295  1.00 14.43           N
ATOM     78  CA  LEU A   6      -1.894   1.590  -4.714  1.00 14.43           C
ATOM     79  C   LEU A   6      -3.124   2.466  -4.911  1.00 14.43           C
ATOM     80  O   LEU A   6      -4.196   1.977  -5.272  1.00 14.43           O
ATOM     81  CB  LEU A   6      -1.701   1.287  -3.236  1.00 14.43           C
ATOM     82  CG  LEU A   6      -2.915   0.629  -2.586  1.00 14.43           C
ATOM     83  CD1 LEU A   6      -3.221  -0.678  -3.306  1.00 14.43           C
ATOM     84  CD2 LEU A   6      -2.644   0.392  -1.124  1.00 14.43           C
ATOM      0  H   LEU A   6      -0.118   2.464  -4.732  1.00 14.43           H   new
ATOM      0  HA  LEU A   6      -2.028   0.748  -5.176  1.00 14.43           H   new
ATOM      0  HB2 LEU A   6      -0.932   0.706  -3.130  1.00 14.43           H   new
ATOM      0  HB3 LEU A   6      -1.500   2.112  -2.768  1.00 14.43           H   new
ATOM      0  HG  LEU A   6      -3.687   1.212  -2.658  1.00 14.43           H   new
ATOM      0 HD11 LEU A   6      -3.992  -1.100  -2.896  1.00 14.43           H   new
ATOM      0 HD12 LEU A   6      -3.410  -0.497  -4.240  1.00 14.43           H   new
ATOM      0 HD13 LEU A   6      -2.456  -1.270  -3.241  1.00 14.43           H   new
ATOM      0 HD21 LEU A   6      -3.418  -0.026  -0.715  1.00 14.43           H   new
ATOM      0 HD22 LEU A   6      -1.874  -0.190  -1.028  1.00 14.43           H   new
ATOM      0 HD23 LEU A   6      -2.466   1.239  -0.686  1.00 14.43           H   new
ATOM     96  N   GLU A   7      -2.985   3.770  -4.671  1.00 14.41           N
ATOM     97  CA  GLU A   7      -4.129   4.661  -4.822  1.00 14.41           C
ATOM     98  C   GLU A   7      -4.549   4.703  -6.287  1.00 14.41           C
ATOM     99  O   GLU A   7      -5.746   4.732  -6.608  1.00 14.41           O
ATOM    100  CB  GLU A   7      -3.789   6.066  -4.318  1.00 14.41           C
ATOM    101  CG  GLU A   7      -3.594   6.183  -2.793  1.00 14.41           C
ATOM    102  CD  GLU A   7      -4.854   5.886  -1.987  1.00 14.41           C
ATOM    103  OE1 GLU A   7      -5.874   6.462  -2.272  1.00 14.41           O
ATOM    104  OE2 GLU A   7      -4.790   5.068  -1.086  1.00 14.41           O1-
ATOM      0  H   GLU A   7      -2.254   4.150  -4.425  1.00 14.41           H   new
ATOM      0  HA  GLU A   7      -4.866   4.324  -4.289  1.00 14.41           H   new
ATOM      0  HB2 GLU A   7      -2.978   6.365  -4.758  1.00 14.41           H   new
ATOM      0  HB3 GLU A   7      -4.497   6.672  -4.587  1.00 14.41           H   new
ATOM      0  HG2 GLU A   7      -2.892   5.573  -2.517  1.00 14.41           H   new
ATOM      0  HG3 GLU A   7      -3.289   7.079  -2.582  1.00 14.41           H   new
ATOM    111  N   ARG A   8      -3.561   4.655  -7.185  1.00 14.41           N
ATOM    112  CA  ARG A   8      -3.850   4.644  -8.608  1.00 14.41           C
ATOM    113  C   ARG A   8      -4.564   3.352  -8.987  1.00 14.41           C
ATOM    114  O   ARG A   8      -5.533   3.378  -9.745  1.00 14.41           O
ATOM    115  CB  ARG A   8      -2.572   4.800  -9.407  1.00 14.41           C
ATOM    116  CG  ARG A   8      -1.948   6.188  -9.327  1.00 14.41           C
ATOM    117  CD  ARG A   8      -0.643   6.252 -10.023  1.00 14.41           C
ATOM    118  NE  ARG A   8      -0.060   7.584  -9.953  1.00 14.41           N
ATOM    119  CZ  ARG A   8       1.190   7.896 -10.347  1.00 14.41           C
ATOM    120  NH1 ARG A   8       1.980   6.964 -10.835  1.00 14.41           N1+
ATOM    121  NH2 ARG A   8       1.621   9.141 -10.243  1.00 14.41           N
ATOM      0  H   ARG A   8      -2.725   4.629  -6.986  1.00 14.41           H   new
ATOM      0  HA  ARG A   8      -4.432   5.392  -8.815  1.00 14.41           H   new
ATOM      0  HB2 ARG A   8      -1.926   4.148  -9.094  1.00 14.41           H   new
ATOM      0  HB3 ARG A   8      -2.757   4.593 -10.336  1.00 14.41           H   new
ATOM      0  HG2 ARG A   8      -2.554   6.837  -9.718  1.00 14.41           H   new
ATOM      0  HG3 ARG A   8      -1.830   6.435  -8.396  1.00 14.41           H   new
ATOM      0  HD2 ARG A   8      -0.033   5.610  -9.627  1.00 14.41           H   new
ATOM      0  HD3 ARG A   8      -0.759   5.998 -10.952  1.00 14.41           H   new
ATOM      0  HE  ARG A   8      -0.549   8.217  -9.637  1.00 14.41           H   new
ATOM      0 HH11 ARG A   8       1.699   6.154 -10.903  1.00 14.41           H   new
ATOM      0 HH12 ARG A   8       2.778   7.165 -11.086  1.00 14.41           H   new
ATOM      0 HH21 ARG A   8       1.104   9.750  -9.924  1.00 14.41           H   new
ATOM      0 HH22 ARG A   8       2.419   9.342 -10.494  1.00 14.41           H   new
ATOM    135  N   THR A   9      -4.146   2.229  -8.394  1.00 14.46           N
ATOM    136  CA  THR A   9      -4.779   0.952  -8.672  1.00 14.46           C
ATOM    137  C   THR A   9      -6.233   0.977  -8.246  1.00 14.46           C
ATOM    138  O   THR A   9      -7.117   0.600  -9.019  1.00 14.46           O
ATOM    139  CB  THR A   9      -4.065  -0.195  -7.936  1.00 14.46           C
ATOM    140  CG2 THR A   9      -4.806  -1.510  -8.167  1.00 14.46           C
ATOM    141  OG1 THR A   9      -2.706  -0.292  -8.399  1.00 14.46           O
ATOM      0  H   THR A   9      -3.498   2.193  -7.830  1.00 14.46           H   new
ATOM      0  HA  THR A   9      -4.719   0.801  -9.628  1.00 14.46           H   new
ATOM      0  HB  THR A   9      -4.060  -0.012  -6.983  1.00 14.46           H   new
ATOM      0  HG1 THR A   9      -2.270   0.373  -8.129  1.00 14.46           H   new
ATOM      0 HG21 THR A   9      -4.348  -2.226  -7.699  1.00 14.46           H   new
ATOM      0 HG22 THR A   9      -5.713  -1.434  -7.832  1.00 14.46           H   new
ATOM      0 HG23 THR A   9      -4.828  -1.707  -9.117  1.00 14.46           H   new
ATOM    149  N   LYS A  10      -6.490   1.463  -7.031  1.00 14.54           N
ATOM    150  CA  LYS A  10      -7.855   1.529  -6.537  1.00 14.54           C
ATOM    151  C   LYS A  10      -8.700   2.462  -7.400  1.00 14.54           C
ATOM    152  O   LYS A  10      -9.862   2.160  -7.698  1.00 14.54           O
ATOM    153  CB  LYS A  10      -7.867   1.991  -5.083  1.00 14.54           C
ATOM    154  CG  LYS A  10      -7.324   0.964  -4.078  1.00 14.54           C
ATOM    155  CD  LYS A  10      -7.563   1.430  -2.645  1.00 14.54           C
ATOM    156  CE  LYS A  10      -6.705   2.643  -2.335  1.00 14.54           C
ATOM    157  NZ  LYS A  10      -6.806   3.082  -0.911  1.00 14.54           N1+
ATOM      0  H   LYS A  10      -5.892   1.755  -6.486  1.00 14.54           H   new
ATOM      0  HA  LYS A  10      -8.241   0.641  -6.586  1.00 14.54           H   new
ATOM      0  HB2 LYS A  10      -7.343   2.804  -5.011  1.00 14.54           H   new
ATOM      0  HB3 LYS A  10      -8.777   2.217  -4.836  1.00 14.54           H   new
ATOM      0  HG2 LYS A  10      -7.755   0.107  -4.220  1.00 14.54           H   new
ATOM      0  HG3 LYS A  10      -6.374   0.832  -4.225  1.00 14.54           H   new
ATOM      0  HD2 LYS A  10      -8.500   1.649  -2.522  1.00 14.54           H   new
ATOM      0  HD3 LYS A  10      -7.355   0.713  -2.026  1.00 14.54           H   new
ATOM      0  HE2 LYS A  10      -5.779   2.439  -2.540  1.00 14.54           H   new
ATOM      0  HE3 LYS A  10      -6.969   3.376  -2.913  1.00 14.54           H   new
ATOM      0  HZ1 LYS A  10      -6.233   3.747  -0.764  1.00 14.54           H   new
ATOM      0  HZ2 LYS A  10      -7.634   3.362  -0.745  1.00 14.54           H   new
ATOM      0  HZ3 LYS A  10      -6.611   2.399  -0.375  1.00 14.54           H   new
ATOM    171  N   SER A  11      -8.104   3.575  -7.847  1.00 14.65           N
ATOM    172  CA  SER A  11      -8.813   4.525  -8.683  1.00 14.65           C
ATOM    173  C   SER A  11      -9.191   3.865 -10.006  1.00 14.65           C
ATOM    174  O   SER A  11     -10.330   4.008 -10.475  1.00 14.65           O
ATOM    175  CB  SER A  11      -7.938   5.739  -8.930  1.00 14.65           C
ATOM    176  OG  SER A  11      -7.677   6.425  -7.726  1.00 14.65           O
ATOM      0  H   SER A  11      -7.290   3.790  -7.672  1.00 14.65           H   new
ATOM      0  HA  SER A  11      -9.624   4.810  -8.233  1.00 14.65           H   new
ATOM      0  HB2 SER A  11      -7.102   5.462  -9.337  1.00 14.65           H   new
ATOM      0  HB3 SER A  11      -8.375   6.335  -9.558  1.00 14.65           H   new
ATOM      0  HG  SER A  11      -7.098   6.006  -7.285  1.00 14.65           H   new
ATOM    182  N   ASP A  12      -8.254   3.100 -10.586  1.00 14.79           N
ATOM    183  CA  ASP A  12      -8.536   2.404 -11.830  1.00 14.79           C
ATOM    184  C   ASP A  12      -9.610   1.353 -11.637  1.00 14.79           C
ATOM    185  O   ASP A  12     -10.484   1.215 -12.488  1.00 14.79           O
ATOM    186  CB  ASP A  12      -7.270   1.820 -12.462  1.00 14.79           C
ATOM    187  CG  ASP A  12      -6.350   2.920 -13.121  1.00 14.79           C
ATOM    188  OD1 ASP A  12      -6.807   4.057 -13.279  1.00 14.79           O
ATOM    189  OD2 ASP A  12      -5.245   2.604 -13.494  1.00 14.79           O1-
ATOM      0  H   ASP A  12      -7.462   2.978 -10.273  1.00 14.79           H   new
ATOM      0  HA  ASP A  12      -8.879   3.059 -12.457  1.00 14.79           H   new
ATOM      0  HB2 ASP A  12      -6.764   1.346 -11.783  1.00 14.79           H   new
ATOM      0  HB3 ASP A  12      -7.521   1.169 -13.136  1.00 14.79           H   new
ATOM    194  N   LEU A  13      -9.608   0.652 -10.506  1.00 14.95           N
ATOM    195  CA  LEU A  13     -10.652  -0.336 -10.278  1.00 14.95           C
ATOM    196  C   LEU A  13     -12.006   0.350 -10.223  1.00 14.95           C
ATOM    197  O   LEU A  13     -12.976  -0.134 -10.805  1.00 14.95           O
ATOM    198  CB  LEU A  13     -10.372  -1.113  -8.998  1.00 14.95           C
ATOM    199  CG  LEU A  13      -9.186  -2.059  -9.084  1.00 14.95           C
ATOM    200  CD1 LEU A  13      -8.878  -2.615  -7.709  1.00 14.95           C
ATOM    201  CD2 LEU A  13      -9.525  -3.171 -10.069  1.00 14.95           C
ATOM      0  H   LEU A  13      -9.028   0.731  -9.876  1.00 14.95           H   new
ATOM      0  HA  LEU A  13     -10.662  -0.969 -11.013  1.00 14.95           H   new
ATOM      0  HB2 LEU A  13     -10.217  -0.482  -8.277  1.00 14.95           H   new
ATOM      0  HB3 LEU A  13     -11.163  -1.624  -8.763  1.00 14.95           H   new
ATOM      0  HG  LEU A  13      -8.397  -1.591  -9.398  1.00 14.95           H   new
ATOM      0 HD11 LEU A  13      -8.121  -3.219  -7.766  1.00 14.95           H   new
ATOM      0 HD12 LEU A  13      -8.665  -1.886  -7.105  1.00 14.95           H   new
ATOM      0 HD13 LEU A  13      -9.650  -3.097  -7.374  1.00 14.95           H   new
ATOM      0 HD21 LEU A  13      -8.776  -3.784 -10.135  1.00 14.95           H   new
ATOM      0 HD22 LEU A  13     -10.309  -3.651  -9.759  1.00 14.95           H   new
ATOM      0 HD23 LEU A  13      -9.706  -2.787 -10.941  1.00 14.95           H   new
ATOM    213  N   GLY A  14     -12.052   1.531  -9.609  1.00 15.08           N
ATOM    214  CA  GLY A  14     -13.273   2.317  -9.542  1.00 15.08           C
ATOM    215  C   GLY A  14     -13.797   2.581 -10.952  1.00 15.08           C
ATOM    216  O   GLY A  14     -14.976   2.333 -11.245  1.00 15.08           O
ATOM      0  H   GLY A  14     -11.376   1.895  -9.222  1.00 15.08           H   new
ATOM      0  HA2 GLY A  14     -13.943   1.846  -9.022  1.00 15.08           H   new
ATOM      0  HA3 GLY A  14     -13.102   3.157  -9.089  1.00 15.08           H   new
ATOM    220  N   LYS A  15     -12.919   3.105 -11.819  1.00 15.16           N
ATOM    221  CA  LYS A  15     -13.273   3.417 -13.204  1.00 15.16           C
ATOM    222  C   LYS A  15     -13.689   2.171 -13.994  1.00 15.16           C
ATOM    223  O   LYS A  15     -14.627   2.224 -14.797  1.00 15.16           O
ATOM    224  CB  LYS A  15     -12.092   4.101 -13.896  1.00 15.16           C
ATOM    225  CG  LYS A  15     -11.806   5.539 -13.420  1.00 15.16           C
ATOM    226  CD  LYS A  15     -10.686   6.190 -14.248  1.00 15.16           C
ATOM    227  CE  LYS A  15      -9.373   5.508 -13.918  1.00 15.16           C
ATOM    228  NZ  LYS A  15      -8.178   6.115 -14.540  1.00 15.16           N1+
ATOM      0  H   LYS A  15     -12.103   3.288 -11.617  1.00 15.16           H   new
ATOM      0  HA  LYS A  15     -14.038   4.013 -13.182  1.00 15.16           H   new
ATOM      0  HB2 LYS A  15     -11.297   3.564 -13.756  1.00 15.16           H   new
ATOM      0  HB3 LYS A  15     -12.259   4.118 -14.851  1.00 15.16           H   new
ATOM      0  HG2 LYS A  15     -12.614   6.072 -13.490  1.00 15.16           H   new
ATOM      0  HG3 LYS A  15     -11.554   5.528 -12.483  1.00 15.16           H   new
ATOM      0  HD2 LYS A  15     -10.878   6.108 -15.195  1.00 15.16           H   new
ATOM      0  HD3 LYS A  15     -10.631   7.138 -14.051  1.00 15.16           H   new
ATOM      0  HE2 LYS A  15      -9.256   5.511 -12.955  1.00 15.16           H   new
ATOM      0  HE3 LYS A  15      -9.428   4.580 -14.194  1.00 15.16           H   new
ATOM      0  HZ1 LYS A  15      -7.455   5.650 -14.310  1.00 15.16           H   new
ATOM      0  HZ2 LYS A  15      -8.267   6.106 -15.426  1.00 15.16           H   new
ATOM      0  HZ3 LYS A  15      -8.092   6.955 -14.260  1.00 15.16           H   new
ATOM    242  N   ILE A  16     -13.021   1.040 -13.754  1.00 15.17           N
ATOM    243  CA  ILE A  16     -13.351  -0.215 -14.426  1.00 15.17           C
ATOM    244  C   ILE A  16     -14.731  -0.708 -14.049  1.00 15.17           C
ATOM    245  O   ILE A  16     -15.550  -1.050 -14.914  1.00 15.17           O
ATOM    246  CB  ILE A  16     -12.309  -1.299 -14.082  1.00 15.17           C
ATOM    247  CG1 ILE A  16     -10.958  -0.943 -14.728  1.00 15.17           C
ATOM    248  CG2 ILE A  16     -12.797  -2.685 -14.488  1.00 15.17           C
ATOM    249  CD1 ILE A  16      -9.796  -1.748 -14.195  1.00 15.17           C
ATOM      0  H   ILE A  16     -12.367   0.981 -13.199  1.00 15.17           H   new
ATOM      0  HA  ILE A  16     -13.340  -0.041 -15.380  1.00 15.17           H   new
ATOM      0  HB  ILE A  16     -12.184  -1.325 -13.120  1.00 15.17           H   new
ATOM      0 HG12 ILE A  16     -11.022  -1.078 -15.686  1.00 15.17           H   new
ATOM      0 HG13 ILE A  16     -10.780  -0.000 -14.586  1.00 15.17           H   new
ATOM      0 HG21 ILE A  16     -12.124  -3.345 -14.260  1.00 15.17           H   new
ATOM      0 HG22 ILE A  16     -13.621  -2.889 -14.018  1.00 15.17           H   new
ATOM      0 HG23 ILE A  16     -12.958  -2.704 -15.444  1.00 15.17           H   new
ATOM      0 HD11 ILE A  16      -8.980  -1.474 -14.643  1.00 15.17           H   new
ATOM      0 HD12 ILE A  16      -9.707  -1.596 -13.241  1.00 15.17           H   new
ATOM      0 HD13 ILE A  16      -9.953  -2.691 -14.359  1.00 15.17           H   new
ATOM    261  N   PHE A  17     -15.014  -0.727 -12.752  1.00 15.13           N
ATOM    262  CA  PHE A  17     -16.304  -1.207 -12.315  1.00 15.13           C
ATOM    263  C   PHE A  17     -17.402  -0.254 -12.746  1.00 15.13           C
ATOM    264  O   PHE A  17     -18.457  -0.695 -13.205  1.00 15.13           O
ATOM    265  CB  PHE A  17     -16.320  -1.409 -10.808  1.00 15.13           C
ATOM    266  CG  PHE A  17     -15.468  -2.571 -10.383  1.00 15.13           C
ATOM    267  CD1 PHE A  17     -14.447  -2.408  -9.456  1.00 15.13           C
ATOM    268  CD2 PHE A  17     -15.657  -3.824 -10.942  1.00 15.13           C
ATOM    269  CE1 PHE A  17     -13.644  -3.471  -9.089  1.00 15.13           C
ATOM    270  CE2 PHE A  17     -14.853  -4.889 -10.579  1.00 15.13           C
ATOM    271  CZ  PHE A  17     -13.845  -4.709  -9.650  1.00 15.13           C
ATOM      0  H   PHE A  17     -14.483  -0.471 -12.126  1.00 15.13           H   new
ATOM      0  HA  PHE A  17     -16.469  -2.066 -12.734  1.00 15.13           H   new
ATOM      0  HB2 PHE A  17     -16.005  -0.602 -10.372  1.00 15.13           H   new
ATOM      0  HB3 PHE A  17     -17.232  -1.554 -10.512  1.00 15.13           H   new
ATOM      0  HD1 PHE A  17     -14.302  -1.571  -9.077  1.00 15.13           H   new
ATOM      0  HD2 PHE A  17     -16.332  -3.951 -11.569  1.00 15.13           H   new
ATOM      0  HE1 PHE A  17     -12.968  -3.348  -8.462  1.00 15.13           H   new
ATOM      0  HE2 PHE A  17     -14.990  -5.726 -10.960  1.00 15.13           H   new
ATOM      0  HZ  PHE A  17     -13.304  -5.425  -9.405  1.00 15.13           H   new
ATOM    281  N   SER A  18     -17.139   1.053 -12.674  1.00 15.08           N
ATOM    282  CA  SER A  18     -18.136   2.028 -13.067  1.00 15.08           C
ATOM    283  C   SER A  18     -18.435   1.885 -14.555  1.00 15.08           C
ATOM    284  O   SER A  18     -19.596   1.817 -14.959  1.00 15.08           O
ATOM    285  CB  SER A  18     -17.619   3.421 -12.774  1.00 15.08           C
ATOM    286  OG  SER A  18     -17.428   3.604 -11.393  1.00 15.08           O
ATOM      0  H   SER A  18     -16.394   1.386 -12.402  1.00 15.08           H   new
ATOM      0  HA  SER A  18     -18.953   1.878 -12.566  1.00 15.08           H   new
ATOM      0  HB2 SER A  18     -16.782   3.565 -13.242  1.00 15.08           H   new
ATOM      0  HB3 SER A  18     -18.247   4.080 -13.108  1.00 15.08           H   new
ATOM      0  HG  SER A  18     -16.690   3.273 -11.166  1.00 15.08           H   new
ATOM    292  N   SER A  19     -17.386   1.724 -15.368  1.00 15.09           N
ATOM    293  CA  SER A  19     -17.545   1.578 -16.806  1.00 15.09           C
ATOM    294  C   SER A  19     -18.357   0.337 -17.141  1.00 15.09           C
ATOM    295  O   SER A  19     -19.181   0.361 -18.052  1.00 15.09           O
ATOM    296  CB  SER A  19     -16.187   1.483 -17.475  1.00 15.09           C
ATOM    297  OG  SER A  19     -15.467   2.676 -17.328  1.00 15.09           O
ATOM      0  H   SER A  19     -16.570   1.697 -15.097  1.00 15.09           H   new
ATOM      0  HA  SER A  19     -18.017   2.359 -17.135  1.00 15.09           H   new
ATOM      0  HB2 SER A  19     -15.684   0.749 -17.089  1.00 15.09           H   new
ATOM      0  HB3 SER A  19     -16.301   1.285 -18.418  1.00 15.09           H   new
ATOM      0  HG  SER A  19     -15.113   2.698 -16.567  1.00 15.09           H   new
ATOM    303  N   THR A  20     -18.119  -0.744 -16.396  1.00 15.16           N
ATOM    304  CA  THR A  20     -18.812  -2.011 -16.568  1.00 15.16           C
ATOM    305  C   THR A  20     -20.306  -1.916 -16.220  1.00 15.16           C
ATOM    306  O   THR A  20     -21.158  -2.461 -16.926  1.00 15.16           O
ATOM    307  CB  THR A  20     -18.156  -3.086 -15.680  1.00 15.16           C
ATOM    308  CG2 THR A  20     -18.881  -4.407 -15.824  1.00 15.16           C
ATOM    309  OG1 THR A  20     -16.774  -3.243 -16.056  1.00 15.16           O
ATOM      0  H   THR A  20     -17.536  -0.756 -15.764  1.00 15.16           H   new
ATOM      0  HA  THR A  20     -18.741  -2.251 -17.505  1.00 15.16           H   new
ATOM      0  HB  THR A  20     -18.210  -2.804 -14.754  1.00 15.16           H   new
ATOM      0  HG1 THR A  20     -16.327  -2.598 -15.756  1.00 15.16           H   new
ATOM      0 HG21 THR A  20     -18.457  -5.072 -15.260  1.00 15.16           H   new
ATOM      0 HG22 THR A  20     -19.807  -4.299 -15.556  1.00 15.16           H   new
ATOM      0 HG23 THR A  20     -18.844  -4.697 -16.749  1.00 15.16           H   new
ATOM    317  N   ARG A  21     -20.610  -1.241 -15.112  1.00 15.30           N
ATOM    318  CA  ARG A  21     -21.966  -1.088 -14.579  1.00 15.30           C
ATOM    319  C   ARG A  21     -22.857  -0.061 -15.302  1.00 15.30           C
ATOM    320  O   ARG A  21     -24.073  -0.241 -15.397  1.00 15.30           O
ATOM    321  CB  ARG A  21     -21.846  -0.688 -13.120  1.00 15.30           C
ATOM    322  CG  ARG A  21     -21.294  -1.783 -12.213  1.00 15.30           C
ATOM    323  CD  ARG A  21     -20.992  -1.277 -10.851  1.00 15.30           C
ATOM    324  NE  ARG A  21     -20.397  -2.309 -10.007  1.00 15.30           N
ATOM    325  CZ  ARG A  21     -19.795  -2.077  -8.824  1.00 15.30           C
ATOM    326  NH1 ARG A  21     -19.715  -0.849  -8.357  1.00 15.30           N1+
ATOM    327  NH2 ARG A  21     -19.279  -3.079  -8.136  1.00 15.30           N
ATOM      0  H   ARG A  21     -20.014  -0.846 -14.634  1.00 15.30           H   new
ATOM      0  HA  ARG A  21     -22.406  -1.942 -14.711  1.00 15.30           H   new
ATOM      0  HB2 ARG A  21     -21.272   0.091 -13.055  1.00 15.30           H   new
ATOM      0  HB3 ARG A  21     -22.721  -0.424 -12.795  1.00 15.30           H   new
ATOM      0  HG2 ARG A  21     -21.937  -2.507 -12.153  1.00 15.30           H   new
ATOM      0  HG3 ARG A  21     -20.488  -2.152 -12.606  1.00 15.30           H   new
ATOM      0  HD2 ARG A  21     -20.386  -0.522 -10.914  1.00 15.30           H   new
ATOM      0  HD3 ARG A  21     -21.808  -0.953 -10.438  1.00 15.30           H   new
ATOM      0  HE  ARG A  21     -20.433  -3.122 -10.284  1.00 15.30           H   new
ATOM      0 HH11 ARG A  21     -20.047  -0.195  -8.807  1.00 15.30           H   new
ATOM      0 HH12 ARG A  21     -19.331  -0.700  -7.602  1.00 15.30           H   new
ATOM      0 HH21 ARG A  21     -19.327  -3.881  -8.443  1.00 15.30           H   new
ATOM      0 HH22 ARG A  21     -18.895  -2.930  -7.381  1.00 15.30           H   new
ATOM    341  N   GLN A  22     -22.251   1.012 -15.812  1.00 15.47           N
ATOM    342  CA  GLN A  22     -22.942   2.144 -16.438  1.00 15.47           C
ATOM    343  C   GLN A  22     -23.280   2.203 -17.969  1.00 15.47           C
ATOM    344  O   GLN A  22     -23.970   3.155 -18.345  1.00 15.47           O
ATOM    345  CB  GLN A  22     -22.121   3.401 -16.129  1.00 15.47           C
ATOM    346  CG  GLN A  22     -22.050   3.759 -14.647  1.00 15.47           C
ATOM    347  CD  GLN A  22     -21.115   4.939 -14.369  1.00 15.47           C
ATOM    348  NE2 GLN A  22     -21.292   5.559 -13.208  1.00 15.47           N
ATOM    349  OE1 GLN A  22     -20.244   5.287 -15.177  1.00 15.47           O
ATOM      0  H   GLN A  22     -21.396   1.105 -15.803  1.00 15.47           H   new
ATOM      0  HA  GLN A  22     -23.826   2.048 -16.050  1.00 15.47           H   new
ATOM      0  HB2 GLN A  22     -21.219   3.275 -16.464  1.00 15.47           H   new
ATOM      0  HB3 GLN A  22     -22.502   4.150 -16.614  1.00 15.47           H   new
ATOM      0  HG2 GLN A  22     -22.940   3.974 -14.327  1.00 15.47           H   new
ATOM      0  HG3 GLN A  22     -21.747   2.986 -14.145  1.00 15.47           H   new
ATOM      0 HE21 GLN A  22     -21.906   5.293 -12.668  1.00 15.47           H   new
ATOM      0 HE22 GLN A  22     -20.793   6.226 -12.996  1.00 15.47           H   new
ATOM    358  N   PRO A  23     -22.914   1.248 -18.879  1.00 15.58           N
ATOM    359  CA  PRO A  23     -23.053   1.357 -20.341  1.00 15.58           C
ATOM    360  C   PRO A  23     -24.390   1.847 -20.878  1.00 15.58           C
ATOM    361  O   PRO A  23     -24.425   2.524 -21.899  1.00 15.58           O
ATOM    362  CB  PRO A  23     -22.843  -0.085 -20.797  1.00 15.58           C
ATOM    363  CG  PRO A  23     -21.938  -0.660 -19.778  1.00 15.58           C
ATOM    364  CD  PRO A  23     -22.382  -0.055 -18.479  1.00 15.58           C
ATOM      0  HA  PRO A  23     -22.432   2.026 -20.669  1.00 15.58           H   new
ATOM      0  HB2 PRO A  23     -23.682  -0.569 -20.839  1.00 15.58           H   new
ATOM      0  HB3 PRO A  23     -22.449  -0.123 -21.683  1.00 15.58           H   new
ATOM      0  HG2 PRO A  23     -22.004  -1.628 -19.756  1.00 15.58           H   new
ATOM      0  HG3 PRO A  23     -21.012  -0.443 -19.968  1.00 15.58           H   new
ATOM      0  HD2 PRO A  23     -23.057  -0.599 -18.043  1.00 15.58           H   new
ATOM      0  HD3 PRO A  23     -21.644   0.036 -17.856  1.00 15.58           H   new
ATOM    372  N   GLN A  24     -25.491   1.568 -20.199  1.00 15.51           N
ATOM    373  CA  GLN A  24     -26.784   2.008 -20.715  1.00 15.51           C
ATOM    374  C   GLN A  24     -26.856   3.533 -20.810  1.00 15.51           C
ATOM    375  O   GLN A  24     -27.501   4.090 -21.701  1.00 15.51           O
ATOM    376  CB  GLN A  24     -27.915   1.483 -19.834  1.00 15.51           C
ATOM    377  CG  GLN A  24     -28.112  -0.030 -19.906  1.00 15.51           C
ATOM    378  CD  GLN A  24     -28.607  -0.505 -21.276  1.00 15.51           C
ATOM    379  NE2 GLN A  24     -27.912  -1.482 -21.851  1.00 15.51           N
ATOM    380  OE1 GLN A  24     -29.601   0.003 -21.806  1.00 15.51           O
ATOM      0  H   GLN A  24     -25.517   1.136 -19.456  1.00 15.51           H   new
ATOM      0  HA  GLN A  24     -26.885   1.646 -21.609  1.00 15.51           H   new
ATOM      0  HB2 GLN A  24     -27.737   1.733 -18.914  1.00 15.51           H   new
ATOM      0  HB3 GLN A  24     -28.742   1.920 -20.092  1.00 15.51           H   new
ATOM      0  HG2 GLN A  24     -27.273  -0.471 -19.700  1.00 15.51           H   new
ATOM      0  HG3 GLN A  24     -28.748  -0.301 -19.226  1.00 15.51           H   new
ATOM      0 HE21 GLN A  24     -27.225  -1.813 -21.453  1.00 15.51           H   new
ATOM      0 HE22 GLN A  24     -28.150  -1.783 -22.621  1.00 15.51           H   new
ATOM    389  N   SER A  25     -26.154   4.218 -19.911  1.00 15.17           N
ATOM    390  CA  SER A  25     -26.179   5.671 -19.862  1.00 15.17           C
ATOM    391  C   SER A  25     -25.361   6.287 -20.992  1.00 15.17           C
ATOM    392  O   SER A  25     -25.397   7.500 -21.205  1.00 15.17           O
ATOM    393  CB  SER A  25     -25.675   6.151 -18.512  1.00 15.17           C
ATOM    394  OG  SER A  25     -24.314   5.853 -18.331  1.00 15.17           O
ATOM      0  H   SER A  25     -25.652   3.852 -19.316  1.00 15.17           H   new
ATOM      0  HA  SER A  25     -27.097   5.961 -19.980  1.00 15.17           H   new
ATOM      0  HB2 SER A  25     -25.810   7.109 -18.438  1.00 15.17           H   new
ATOM      0  HB3 SER A  25     -26.194   5.736 -17.806  1.00 15.17           H   new
ATOM      0  HG  SER A  25     -24.205   5.020 -18.348  1.00 15.17           H   new
ATOM    400  N   ALA A  26     -24.580   5.456 -21.684  1.00 14.57           N
ATOM    401  CA  ALA A  26     -23.744   5.886 -22.782  1.00 14.57           C
ATOM    402  C   ALA A  26     -24.438   5.700 -24.129  1.00 14.57           C
ATOM    403  O   ALA A  26     -23.858   6.011 -25.172  1.00 14.57           O
ATOM    404  CB  ALA A  26     -22.441   5.103 -22.765  1.00 14.57           C
ATOM      0  H   ALA A  26     -24.527   4.614 -21.519  1.00 14.57           H   new
ATOM      0  HA  ALA A  26     -23.566   6.833 -22.669  1.00 14.57           H   new
ATOM      0  HB1 ALA A  26     -21.880   5.392 -23.502  1.00 14.57           H   new
ATOM      0  HB2 ALA A  26     -21.979   5.261 -21.927  1.00 14.57           H   new
ATOM      0  HB3 ALA A  26     -22.631   4.156 -22.856  1.00 14.57           H   new
ATOM    410  N   LEU A  27     -25.659   5.165 -24.134  1.00 13.77           N
ATOM    411  CA  LEU A  27     -26.283   4.865 -25.410  1.00 13.77           C
ATOM    412  C   LEU A  27     -26.842   6.095 -26.139  1.00 13.77           C
ATOM    413  O   LEU A  27     -27.543   6.916 -25.542  1.00 13.77           O
ATOM    414  CB  LEU A  27     -27.412   3.866 -25.181  1.00 13.77           C
ATOM    415  CG  LEU A  27     -26.984   2.519 -24.670  1.00 13.77           C
ATOM    416  CD1 LEU A  27     -28.217   1.696 -24.365  1.00 13.77           C
ATOM    417  CD2 LEU A  27     -26.115   1.850 -25.697  1.00 13.77           C
ATOM      0  H   LEU A  27     -26.124   4.976 -23.436  1.00 13.77           H   new
ATOM      0  HA  LEU A  27     -25.588   4.502 -25.981  1.00 13.77           H   new
ATOM      0  HB2 LEU A  27     -28.041   4.250 -24.550  1.00 13.77           H   new
ATOM      0  HB3 LEU A  27     -27.889   3.742 -26.017  1.00 13.77           H   new
ATOM      0  HG  LEU A  27     -26.467   2.611 -23.854  1.00 13.77           H   new
ATOM      0 HD11 LEU A  27     -27.951   0.824 -24.034  1.00 13.77           H   new
ATOM      0 HD12 LEU A  27     -28.749   2.148 -23.692  1.00 13.77           H   new
ATOM      0 HD13 LEU A  27     -28.742   1.588 -25.173  1.00 13.77           H   new
ATOM      0 HD21 LEU A  27     -25.837   0.980 -25.369  1.00 13.77           H   new
ATOM      0 HD22 LEU A  27     -26.614   1.740 -26.521  1.00 13.77           H   new
ATOM      0 HD23 LEU A  27     -25.332   2.397 -25.864  1.00 13.77           H   new
ATOM    429  N   PRO A  28     -26.663   6.197 -27.474  1.00 12.90           N
ATOM    430  CA  PRO A  28     -27.169   7.265 -28.325  1.00 12.90           C
ATOM    431  C   PRO A  28     -28.633   7.022 -28.634  1.00 12.90           C
ATOM    432  O   PRO A  28     -29.015   6.786 -29.775  1.00 12.90           O
ATOM    433  CB  PRO A  28     -26.300   7.123 -29.575  1.00 12.90           C
ATOM    434  CG  PRO A  28     -26.020   5.634 -29.657  1.00 12.90           C
ATOM    435  CD  PRO A  28     -25.875   5.181 -28.205  1.00 12.90           C
ATOM      0  HA  PRO A  28     -27.124   8.151 -27.933  1.00 12.90           H   new
ATOM      0  HB2 PRO A  28     -26.761   7.442 -30.367  1.00 12.90           H   new
ATOM      0  HB3 PRO A  28     -25.480   7.635 -29.498  1.00 12.90           H   new
ATOM      0  HG2 PRO A  28     -26.743   5.164 -30.101  1.00 12.90           H   new
ATOM      0  HG3 PRO A  28     -25.212   5.455 -30.163  1.00 12.90           H   new
ATOM      0  HD2 PRO A  28     -26.224   4.286 -28.069  1.00 12.90           H   new
ATOM      0  HD3 PRO A  28     -24.948   5.170 -27.921  1.00 12.90           H   new
ATOM    443  N   LEU A  29     -29.438   7.037 -27.587  1.00 12.03           N
ATOM    444  CA  LEU A  29     -30.848   6.713 -27.692  1.00 12.03           C
ATOM    445  C   LEU A  29     -31.733   7.647 -28.554  1.00 12.03           C
ATOM    446  O   LEU A  29     -32.649   7.143 -29.205  1.00 12.03           O
ATOM    447  CB  LEU A  29     -31.419   6.572 -26.278  1.00 12.03           C
ATOM    448  CG  LEU A  29     -30.835   5.380 -25.509  1.00 12.03           C
ATOM    449  CD1 LEU A  29     -31.340   5.386 -24.092  1.00 12.03           C
ATOM    450  CD2 LEU A  29     -31.172   4.087 -26.217  1.00 12.03           C
ATOM      0  H   LEU A  29     -29.181   7.236 -26.791  1.00 12.03           H   new
ATOM      0  HA  LEU A  29     -30.879   5.881 -28.190  1.00 12.03           H   new
ATOM      0  HB2 LEU A  29     -31.244   7.387 -25.782  1.00 12.03           H   new
ATOM      0  HB3 LEU A  29     -32.383   6.474 -26.332  1.00 12.03           H   new
ATOM      0  HG  LEU A  29     -29.868   5.456 -25.481  1.00 12.03           H   new
ATOM      0 HD11 LEU A  29     -30.967   4.630 -23.612  1.00 12.03           H   new
ATOM      0 HD12 LEU A  29     -31.071   6.210 -23.656  1.00 12.03           H   new
ATOM      0 HD13 LEU A  29     -32.308   5.322 -24.093  1.00 12.03           H   new
ATOM      0 HD21 LEU A  29     -30.798   3.340 -25.723  1.00 12.03           H   new
ATOM      0 HD22 LEU A  29     -32.136   3.989 -26.271  1.00 12.03           H   new
ATOM      0 HD23 LEU A  29     -30.798   4.101 -27.112  1.00 12.03           H   new
ATOM    462  N   PRO A  30     -31.557   8.993 -28.558  1.00 11.20           N
ATOM    463  CA  PRO A  30     -32.376   9.913 -29.339  1.00 11.20           C
ATOM    464  C   PRO A  30     -32.354   9.559 -30.823  1.00 11.20           C
ATOM    465  O   PRO A  30     -31.290   9.317 -31.392  1.00 11.20           O
ATOM    466  CB  PRO A  30     -31.704  11.266 -29.072  1.00 11.20           C
ATOM    467  CG  PRO A  30     -31.044  11.100 -27.720  1.00 11.20           C
ATOM    468  CD  PRO A  30     -30.539   9.676 -27.722  1.00 11.20           C
ATOM      0  HA  PRO A  30     -33.315   9.895 -29.095  1.00 11.20           H   new
ATOM      0  HB2 PRO A  30     -31.053  11.479 -29.759  1.00 11.20           H   new
ATOM      0  HB3 PRO A  30     -32.353  11.987 -29.062  1.00 11.20           H   new
ATOM      0  HG2 PRO A  30     -30.318  11.733 -27.600  1.00 11.20           H   new
ATOM      0  HG3 PRO A  30     -31.674  11.251 -26.998  1.00 11.20           H   new
ATOM      0  HD2 PRO A  30     -29.650   9.606 -28.103  1.00 11.20           H   new
ATOM      0  HD3 PRO A  30     -30.495   9.305 -26.827  1.00 11.20           H   new
ATOM    476  N   SER A  31     -33.518   9.613 -31.466  1.00 10.33           N
ATOM    477  CA  SER A  31     -33.613   9.289 -32.887  1.00 10.33           C
ATOM    478  C   SER A  31     -34.605  10.163 -33.652  1.00 10.33           C
ATOM    479  O   SER A  31     -35.028   9.805 -34.751  1.00 10.33           O
ATOM    480  CB  SER A  31     -33.995   7.835 -33.047  1.00 10.33           C
ATOM    481  OG  SER A  31     -35.250   7.579 -32.477  1.00 10.33           O
ATOM      0  H   SER A  31     -34.263   9.835 -31.098  1.00 10.33           H   new
ATOM      0  HA  SER A  31     -32.739   9.464 -33.269  1.00 10.33           H   new
ATOM      0  HB2 SER A  31     -34.010   7.603 -33.989  1.00 10.33           H   new
ATOM      0  HB3 SER A  31     -33.325   7.273 -32.627  1.00 10.33           H   new
ATOM      0  HG  SER A  31     -35.444   6.768 -32.578  1.00 10.33           H   new
ATOM    487  N   MET A  32     -35.021  11.279 -33.066  1.00  9.28           N
ATOM    488  CA  MET A  32     -36.025  12.107 -33.725  1.00  9.28           C
ATOM    489  C   MET A  32     -35.473  13.052 -34.782  1.00  9.28           C
ATOM    490  O   MET A  32     -34.517  13.794 -34.557  1.00  9.28           O
ATOM    491  CB  MET A  32     -36.818  12.901 -32.687  1.00  9.28           C
ATOM    492  CG  MET A  32     -37.925  13.796 -33.273  1.00  9.28           C
ATOM    493  SD  MET A  32     -39.236  12.866 -34.102  1.00  9.28           S
ATOM    494  CE  MET A  32     -40.154  14.198 -34.877  1.00  9.28           C
ATOM      0  H   MET A  32     -34.744  11.570 -32.306  1.00  9.28           H   new
ATOM      0  HA  MET A  32     -36.602  11.486 -34.197  1.00  9.28           H   new
ATOM      0  HB2 MET A  32     -37.219  12.280 -32.059  1.00  9.28           H   new
ATOM      0  HB3 MET A  32     -36.203  13.456 -32.183  1.00  9.28           H   new
ATOM      0  HG2 MET A  32     -38.315  14.326 -32.560  1.00  9.28           H   new
ATOM      0  HG3 MET A  32     -37.529  14.417 -33.904  1.00  9.28           H   new
ATOM      0  HE1 MET A  32     -40.905  13.830 -35.368  1.00  9.28           H   new
ATOM      0  HE2 MET A  32     -40.480  14.806 -34.195  1.00  9.28           H   new
ATOM      0  HE3 MET A  32     -39.573  14.679 -35.487  1.00  9.28           H   new
ATOM    504  N   ASN A  33     -36.131  13.027 -35.931  1.00  7.94           N
ATOM    505  CA  ASN A  33     -35.863  13.895 -37.062  1.00  7.94           C
ATOM    506  C   ASN A  33     -37.022  14.861 -37.178  1.00  7.94           C
ATOM    507  O   ASN A  33     -38.141  14.460 -37.485  1.00  7.94           O
ATOM    508  CB  ASN A  33     -35.636  13.121 -38.343  1.00  7.94           C
ATOM    509  CG  ASN A  33     -35.252  14.009 -39.532  1.00  7.94           C
ATOM    510  ND2 ASN A  33     -34.478  13.426 -40.418  1.00  7.94           N
ATOM    511  OD1 ASN A  33     -35.629  15.192 -39.676  1.00  7.94           O
ATOM      0  H   ASN A  33     -36.776  12.477 -36.078  1.00  7.94           H   new
ATOM      0  HA  ASN A  33     -35.037  14.381 -36.914  1.00  7.94           H   new
ATOM      0  HB2 ASN A  33     -34.935  12.466 -38.197  1.00  7.94           H   new
ATOM      0  HB3 ASN A  33     -36.443  12.629 -38.563  1.00  7.94           H   new
ATOM      0 HD21 ASN A  33     -34.220  13.859 -41.115  1.00  7.94           H   new
ATOM      0 HD22 ASN A  33     -34.229  12.611 -40.301  1.00  7.94           H   new
ATOM    518  N   ALA A  34     -36.771  16.130 -36.909  1.00  6.37           N
ATOM    519  CA  ALA A  34     -37.816  17.152 -36.866  1.00  6.37           C
ATOM    520  C   ALA A  34     -38.630  17.256 -38.158  1.00  6.37           C
ATOM    521  O   ALA A  34     -39.747  17.772 -38.138  1.00  6.37           O
ATOM    522  CB  ALA A  34     -37.195  18.503 -36.579  1.00  6.37           C
ATOM      0  H   ALA A  34     -35.983  16.431 -36.744  1.00  6.37           H   new
ATOM      0  HA  ALA A  34     -38.426  16.883 -36.162  1.00  6.37           H   new
ATOM      0  HB1 ALA A  34     -37.890  19.179 -36.551  1.00  6.37           H   new
ATOM      0  HB2 ALA A  34     -36.738  18.474 -35.724  1.00  6.37           H   new
ATOM      0  HB3 ALA A  34     -36.559  18.722 -37.278  1.00  6.37           H   new
ATOM    528  N   LEU A  35     -38.059  16.838 -39.286  1.00  4.79           N
ATOM    529  CA  LEU A  35     -38.753  16.934 -40.563  1.00  4.79           C
ATOM    530  C   LEU A  35     -39.374  15.601 -40.998  1.00  4.79           C
ATOM    531  O   LEU A  35     -39.802  15.451 -42.145  1.00  4.79           O
ATOM    532  CB  LEU A  35     -37.795  17.449 -41.628  1.00  4.79           C
ATOM    533  CG  LEU A  35     -37.218  18.841 -41.331  1.00  4.79           C
ATOM    534  CD1 LEU A  35     -36.265  19.242 -42.441  1.00  4.79           C
ATOM    535  CD2 LEU A  35     -38.356  19.832 -41.178  1.00  4.79           C
ATOM      0  H   LEU A  35     -37.271  16.496 -39.331  1.00  4.79           H   new
ATOM      0  HA  LEU A  35     -39.487  17.559 -40.451  1.00  4.79           H   new
ATOM      0  HB2 LEU A  35     -37.063  16.819 -41.723  1.00  4.79           H   new
ATOM      0  HB3 LEU A  35     -38.258  17.476 -42.480  1.00  4.79           H   new
ATOM      0  HG  LEU A  35     -36.717  18.830 -40.501  1.00  4.79           H   new
ATOM      0 HD11 LEU A  35     -35.901  20.121 -42.253  1.00  4.79           H   new
ATOM      0 HD12 LEU A  35     -35.542  18.598 -42.495  1.00  4.79           H   new
ATOM      0 HD13 LEU A  35     -36.742  19.264 -43.285  1.00  4.79           H   new
ATOM      0 HD21 LEU A  35     -37.995  20.713 -40.990  1.00  4.79           H   new
ATOM      0 HD22 LEU A  35     -38.871  19.862 -41.999  1.00  4.79           H   new
ATOM      0 HD23 LEU A  35     -38.930  19.556 -40.447  1.00  4.79           H   new
ATOM    547  N   ALA A  36     -39.400  14.625 -40.095  1.00  3.42           N
ATOM    548  CA  ALA A  36     -39.945  13.302 -40.379  1.00  3.42           C
ATOM    549  C   ALA A  36     -41.421  13.327 -40.747  1.00  3.42           C
ATOM    550  O   ALA A  36     -42.206  14.104 -40.201  1.00  3.42           O
ATOM    551  CB  ALA A  36     -39.787  12.402 -39.168  1.00  3.42           C
ATOM      0  H   ALA A  36     -39.099  14.713 -39.294  1.00  3.42           H   new
ATOM      0  HA  ALA A  36     -39.446  12.967 -41.140  1.00  3.42           H   new
ATOM      0  HB1 ALA A  36     -40.152  11.525 -39.366  1.00  3.42           H   new
ATOM      0  HB2 ALA A  36     -38.846  12.318 -38.948  1.00  3.42           H   new
ATOM      0  HB3 ALA A  36     -40.262  12.787 -38.415  1.00  3.42           H   new
ATOM    557  N   LEU A  37     -41.800  12.421 -41.642  1.00  2.40           N
ATOM    558  CA  LEU A  37     -43.195  12.229 -42.014  1.00  2.40           C
ATOM    559  C   LEU A  37     -43.857  11.263 -41.045  1.00  2.40           C
ATOM    560  O   LEU A  37     -43.194  10.377 -40.502  1.00  2.40           O
ATOM    561  CB  LEU A  37     -43.312  11.667 -43.431  1.00  2.40           C
ATOM    562  CG  LEU A  37     -42.781  12.514 -44.557  1.00  2.40           C
ATOM    563  CD1 LEU A  37     -42.899  11.717 -45.844  1.00  2.40           C
ATOM    564  CD2 LEU A  37     -43.583  13.803 -44.641  1.00  2.40           C
ATOM      0  H   LEU A  37     -41.253  11.899 -42.051  1.00  2.40           H   new
ATOM      0  HA  LEU A  37     -43.637  13.092 -41.980  1.00  2.40           H   new
ATOM      0  HB2 LEU A  37     -42.851  10.814 -43.454  1.00  2.40           H   new
ATOM      0  HB3 LEU A  37     -44.249  11.488 -43.606  1.00  2.40           H   new
ATOM      0  HG  LEU A  37     -41.851  12.747 -44.407  1.00  2.40           H   new
ATOM      0 HD11 LEU A  37     -42.562  12.245 -46.584  1.00  2.40           H   new
ATOM      0 HD12 LEU A  37     -42.381  10.900 -45.768  1.00  2.40           H   new
ATOM      0 HD13 LEU A  37     -43.830  11.495 -46.003  1.00  2.40           H   new
ATOM      0 HD21 LEU A  37     -43.242  14.350 -45.366  1.00  2.40           H   new
ATOM      0 HD22 LEU A  37     -44.516  13.594 -44.805  1.00  2.40           H   new
ATOM      0 HD23 LEU A  37     -43.503  14.289 -43.805  1.00  2.40           H   new
ATOM    576  N   ASP A  38     -45.161  11.414 -40.846  1.00  1.71           N
ATOM    577  CA  ASP A  38     -45.903  10.478 -39.993  1.00  1.71           C
ATOM    578  C   ASP A  38     -47.327  10.264 -40.499  1.00  1.71           C
ATOM    579  O   ASP A  38     -48.238  11.035 -40.170  1.00  1.71           O
ATOM    580  CB  ASP A  38     -45.995  10.983 -38.543  1.00  1.71           C
ATOM    581  CG  ASP A  38     -46.652   9.954 -37.551  1.00  1.71           C
ATOM    582  OD1 ASP A  38     -46.943   8.856 -37.957  1.00  1.71           O
ATOM    583  OD2 ASP A  38     -46.920  10.315 -36.414  1.00  1.71           O1-
ATOM      0  H   ASP A  38     -45.635  12.044 -41.190  1.00  1.71           H   new
ATOM      0  HA  ASP A  38     -45.410   9.643 -40.023  1.00  1.71           H   new
ATOM      0  HB2 ASP A  38     -45.103  11.199 -38.228  1.00  1.71           H   new
ATOM      0  HB3 ASP A  38     -46.508  11.806 -38.528  1.00  1.71           H   new
ATOM    588  N   LEU A  39     -47.520   9.222 -41.298  1.00  1.28           N
ATOM    589  CA  LEU A  39     -48.833   8.927 -41.851  1.00  1.28           C
ATOM    590  C   LEU A  39     -49.580   8.006 -40.918  1.00  1.28           C
ATOM    591  O   LEU A  39     -49.066   6.951 -40.548  1.00  1.28           O
ATOM    592  CB  LEU A  39     -48.735   8.308 -43.239  1.00  1.28           C
ATOM    593  CG  LEU A  39     -50.069   7.895 -43.842  1.00  1.28           C
ATOM    594  CD1 LEU A  39     -50.936   9.105 -44.014  1.00  1.28           C
ATOM    595  CD2 LEU A  39     -49.805   7.254 -45.172  1.00  1.28           C
ATOM      0  H   LEU A  39     -46.901   8.672 -41.532  1.00  1.28           H   new
ATOM      0  HA  LEU A  39     -49.317   9.763 -41.940  1.00  1.28           H   new
ATOM      0  HB2 LEU A  39     -48.307   8.943 -43.834  1.00  1.28           H   new
ATOM      0  HB3 LEU A  39     -48.159   7.529 -43.193  1.00  1.28           H   new
ATOM      0  HG  LEU A  39     -50.526   7.268 -43.260  1.00  1.28           H   new
ATOM      0 HD11 LEU A  39     -51.787   8.842 -44.399  1.00  1.28           H   new
ATOM      0 HD12 LEU A  39     -51.087   9.521 -43.151  1.00  1.28           H   new
ATOM      0 HD13 LEU A  39     -50.497   9.737 -44.604  1.00  1.28           H   new
ATOM      0 HD21 LEU A  39     -50.645   6.983 -45.573  1.00  1.28           H   new
ATOM      0 HD22 LEU A  39     -49.359   7.889 -45.754  1.00  1.28           H   new
ATOM      0 HD23 LEU A  39     -49.240   6.475 -45.050  1.00  1.28           H   new
ATOM    607  N   ARG A  40     -50.783   8.415 -40.525  1.00  1.04           N
ATOM    608  CA  ARG A  40     -51.588   7.672 -39.566  1.00  1.04           C
ATOM    609  C   ARG A  40     -52.900   7.201 -40.232  1.00  1.04           C
ATOM    610  O   ARG A  40     -53.904   7.899 -40.125  1.00  1.04           O
ATOM    611  CB  ARG A  40     -51.886   8.617 -38.409  1.00  1.04           C
ATOM    612  CG  ARG A  40     -50.630   9.154 -37.686  1.00  1.04           C
ATOM    613  CD  ARG A  40     -50.944  10.310 -36.769  1.00  1.04           C
ATOM    614  NE  ARG A  40     -49.728  10.863 -36.167  1.00  1.04           N
ATOM    615  CZ  ARG A  40     -49.648  11.964 -35.403  1.00  1.04           C
ATOM    616  NH1 ARG A  40     -50.711  12.687 -35.095  1.00  1.04           N1+
ATOM    617  NH2 ARG A  40     -48.451  12.314 -34.975  1.00  1.04           N
ATOM      0  H   ARG A  40     -51.156   9.136 -40.810  1.00  1.04           H   new
ATOM      0  HA  ARG A  40     -51.118   6.884 -39.251  1.00  1.04           H   new
ATOM      0  HB2 ARG A  40     -52.400   9.369 -38.743  1.00  1.04           H   new
ATOM      0  HB3 ARG A  40     -52.445   8.156 -37.764  1.00  1.04           H   new
ATOM      0  HG2 ARG A  40     -50.225   8.438 -37.172  1.00  1.04           H   new
ATOM      0  HG3 ARG A  40     -49.976   9.436 -38.345  1.00  1.04           H   new
ATOM      0  HD2 ARG A  40     -51.404  11.004 -37.267  1.00  1.04           H   new
ATOM      0  HD3 ARG A  40     -51.548  10.015 -36.069  1.00  1.04           H   new
ATOM      0  HE  ARG A  40     -48.994  10.441 -36.318  1.00  1.04           H   new
ATOM      0 HH11 ARG A  40     -51.487  12.457 -35.386  1.00  1.04           H   new
ATOM      0 HH12 ARG A  40     -50.627  13.387 -34.603  1.00  1.04           H   new
ATOM      0 HH21 ARG A  40     -47.764  11.843 -35.188  1.00  1.04           H   new
ATOM      0 HH22 ARG A  40     -48.358  13.013 -34.483  1.00  1.04           H   new
ATOM    631  N   PRO A  41     -52.916   6.042 -40.936  1.00  0.91           N
ATOM    632  CA  PRO A  41     -53.971   5.537 -41.808  1.00  0.91           C
ATOM    633  C   PRO A  41     -55.388   5.605 -41.289  1.00  0.91           C
ATOM    634  O   PRO A  41     -56.305   5.883 -42.057  1.00  0.91           O
ATOM    635  CB  PRO A  41     -53.582   4.069 -41.946  1.00  0.91           C
ATOM    636  CG  PRO A  41     -52.151   4.068 -41.847  1.00  0.91           C
ATOM    637  CD  PRO A  41     -51.823   5.093 -40.790  1.00  0.91           C
ATOM      0  HA  PRO A  41     -54.009   6.077 -42.613  1.00  0.91           H   new
ATOM      0  HB2 PRO A  41     -53.985   3.529 -41.248  1.00  0.91           H   new
ATOM      0  HB3 PRO A  41     -53.878   3.703 -42.794  1.00  0.91           H   new
ATOM      0  HG2 PRO A  41     -51.818   3.191 -41.599  1.00  0.91           H   new
ATOM      0  HG3 PRO A  41     -51.741   4.297 -42.696  1.00  0.91           H   new
ATOM      0  HD2 PRO A  41     -51.797   4.703 -39.902  1.00  0.91           H   new
ATOM      0  HD3 PRO A  41     -50.960   5.508 -40.943  1.00  0.91           H   new
ATOM    645  N   ALA A  42     -55.605   5.362 -39.999  1.00  0.85           N
ATOM    646  CA  ALA A  42     -56.963   5.456 -39.494  1.00  0.85           C
ATOM    647  C   ALA A  42     -57.436   6.891 -39.595  1.00  0.85           C
ATOM    648  O   ALA A  42     -58.602   7.172 -39.876  1.00  0.85           O
ATOM    649  CB  ALA A  42     -57.048   4.965 -38.065  1.00  0.85           C
ATOM      0  H   ALA A  42     -55.004   5.150 -39.422  1.00  0.85           H   new
ATOM      0  HA  ALA A  42     -57.538   4.889 -40.032  1.00  0.85           H   new
ATOM      0  HB1 ALA A  42     -57.963   5.038 -37.751  1.00  0.85           H   new
ATOM      0  HB2 ALA A  42     -56.765   4.038 -38.024  1.00  0.85           H   new
ATOM      0  HB3 ALA A  42     -56.470   5.504 -37.503  1.00  0.85           H   new
ATOM    655  N   THR A  43     -56.519   7.820 -39.365  1.00  0.84           N
ATOM    656  CA  THR A  43     -56.859   9.218 -39.386  1.00  0.84           C
ATOM    657  C   THR A  43     -57.005   9.641 -40.824  1.00  0.84           C
ATOM    658  O   THR A  43     -57.949  10.337 -41.182  1.00  0.84           O
ATOM    659  CB  THR A  43     -55.802  10.074 -38.683  1.00  0.84           C
ATOM    660  CG2 THR A  43     -56.214  11.470 -38.699  1.00  0.84           C
ATOM    661  OG1 THR A  43     -55.646   9.668 -37.321  1.00  0.84           O
ATOM      0  H   THR A  43     -55.693   7.653 -39.195  1.00  0.84           H   new
ATOM      0  HA  THR A  43     -57.690   9.350 -38.904  1.00  0.84           H   new
ATOM      0  HB  THR A  43     -54.961   9.961 -39.153  1.00  0.84           H   new
ATOM      0  HG1 THR A  43     -55.063  10.146 -36.951  1.00  0.84           H   new
ATOM      0 HG21 THR A  43     -55.543  12.011 -38.253  1.00  0.84           H   new
ATOM      0 HG22 THR A  43     -56.312  11.768 -39.617  1.00  0.84           H   new
ATOM      0 HG23 THR A  43     -57.062  11.563 -38.238  1.00  0.84           H   new
ATOM    669  N   ALA A  44     -56.069   9.202 -41.666  1.00  0.86           N
ATOM    670  CA  ALA A  44     -56.128   9.579 -43.075  1.00  0.86           C
ATOM    671  C   ALA A  44     -57.423   9.096 -43.689  1.00  0.86           C
ATOM    672  O   ALA A  44     -58.053   9.811 -44.470  1.00  0.86           O
ATOM    673  CB  ALA A  44     -54.969   8.974 -43.858  1.00  0.86           C
ATOM      0  H   ALA A  44     -55.408   8.697 -41.448  1.00  0.86           H   new
ATOM      0  HA  ALA A  44     -56.073  10.546 -43.120  1.00  0.86           H   new
ATOM      0  HB1 ALA A  44     -55.033   9.240 -44.789  1.00  0.86           H   new
ATOM      0  HB2 ALA A  44     -54.129   9.290 -43.489  1.00  0.86           H   new
ATOM      0  HB3 ALA A  44     -55.006   8.007 -43.796  1.00  0.86           H   new
ATOM    679  N   TRP A  45     -57.832   7.879 -43.327  1.00  0.89           N
ATOM    680  CA  TRP A  45     -59.031   7.312 -43.889  1.00  0.89           C
ATOM    681  C   TRP A  45     -60.267   8.013 -43.344  1.00  0.89           C
ATOM    682  O   TRP A  45     -61.202   8.309 -44.083  1.00  0.89           O
ATOM    683  CB  TRP A  45     -59.120   5.827 -43.627  1.00  0.89           C
ATOM    684  CG  TRP A  45     -60.071   5.262 -44.543  1.00  0.89           C
ATOM    685  CD1 TRP A  45     -61.247   4.638 -44.339  1.00  0.89           C
ATOM    686  CD2 TRP A  45     -59.877   5.323 -45.959  1.00  0.89           C
ATOM    687  CE2 TRP A  45     -60.962   4.715 -46.545  1.00  0.89           C
ATOM    688  CE3 TRP A  45     -58.852   5.849 -46.767  1.00  0.89           C
ATOM    689  NE1 TRP A  45     -61.800   4.293 -45.550  1.00  0.89           N
ATOM    690  CZ2 TRP A  45     -61.075   4.617 -47.894  1.00  0.89           C
ATOM    691  CZ3 TRP A  45     -58.968   5.750 -48.122  1.00  0.89           C
ATOM    692  CH2 TRP A  45     -60.036   5.166 -48.667  1.00  0.89           C
ATOM      0  H   TRP A  45     -57.425   7.377 -42.760  1.00  0.89           H   new
ATOM      0  HA  TRP A  45     -58.991   7.446 -44.849  1.00  0.89           H   new
ATOM      0  HB2 TRP A  45     -58.251   5.411 -43.743  1.00  0.89           H   new
ATOM      0  HB3 TRP A  45     -59.394   5.662 -42.711  1.00  0.89           H   new
ATOM      0  HD1 TRP A  45     -61.627   4.467 -43.507  1.00  0.89           H   new
ATOM      0  HE1 TRP A  45     -62.547   3.881 -45.663  1.00  0.89           H   new
ATOM      0  HE3 TRP A  45     -58.109   6.257 -46.384  1.00  0.89           H   new
ATOM      0  HZ2 TRP A  45     -61.808   4.204 -48.290  1.00  0.89           H   new
ATOM      0  HZ3 TRP A  45     -58.298   6.092 -48.669  1.00  0.89           H   new
ATOM      0  HH2 TRP A  45     -60.096   5.120 -49.594  1.00  0.89           H   new
ATOM    703  N   ALA A  46     -60.289   8.272 -42.041  1.00  0.96           N
ATOM    704  CA  ALA A  46     -61.402   8.962 -41.412  1.00  0.96           C
ATOM    705  C   ALA A  46     -61.592  10.367 -41.976  1.00  0.96           C
ATOM    706  O   ALA A  46     -62.721  10.812 -42.210  1.00  0.96           O
ATOM    707  CB  ALA A  46     -61.131   9.056 -39.942  1.00  0.96           C
ATOM      0  H   ALA A  46     -59.658   8.052 -41.499  1.00  0.96           H   new
ATOM      0  HA  ALA A  46     -62.213   8.460 -41.588  1.00  0.96           H   new
ATOM      0  HB1 ALA A  46     -61.866   9.515 -39.506  1.00  0.96           H   new
ATOM      0  HB2 ALA A  46     -61.042   8.164 -39.571  1.00  0.96           H   new
ATOM      0  HB3 ALA A  46     -60.309   9.550 -39.795  1.00  0.96           H   new
ATOM    713  N   LEU A  47     -60.468  11.041 -42.224  1.00  1.05           N
ATOM    714  CA  LEU A  47     -60.408  12.396 -42.741  1.00  1.05           C
ATOM    715  C   LEU A  47     -60.893  12.385 -44.190  1.00  1.05           C
ATOM    716  O   LEU A  47     -61.718  13.222 -44.595  1.00  1.05           O
ATOM    717  CB  LEU A  47     -58.967  12.879 -42.564  1.00  1.05           C
ATOM    718  CG  LEU A  47     -58.629  14.268 -42.907  1.00  1.05           C
ATOM    719  CD1 LEU A  47     -59.478  15.178 -42.091  1.00  1.05           C
ATOM    720  CD2 LEU A  47     -57.165  14.484 -42.565  1.00  1.05           C
ATOM      0  H   LEU A  47     -59.690  10.701 -42.088  1.00  1.05           H   new
ATOM      0  HA  LEU A  47     -60.986  13.016 -42.269  1.00  1.05           H   new
ATOM      0  HB2 LEU A  47     -58.725  12.740 -41.635  1.00  1.05           H   new
ATOM      0  HB3 LEU A  47     -58.398  12.300 -43.095  1.00  1.05           H   new
ATOM      0  HG  LEU A  47     -58.782  14.447 -43.848  1.00  1.05           H   new
ATOM      0 HD11 LEU A  47     -59.266  16.099 -42.307  1.00  1.05           H   new
ATOM      0 HD12 LEU A  47     -60.413  15.008 -42.284  1.00  1.05           H   new
ATOM      0 HD13 LEU A  47     -59.309  15.020 -41.149  1.00  1.05           H   new
ATOM      0 HD21 LEU A  47     -56.913  15.395 -42.782  1.00  1.05           H   new
ATOM      0 HD22 LEU A  47     -57.027  14.327 -41.618  1.00  1.05           H   new
ATOM      0 HD23 LEU A  47     -56.619  13.868 -43.077  1.00  1.05           H   new
ATOM    732  N   TYR A  48     -60.432  11.379 -44.951  1.00  1.18           N
ATOM    733  CA  TYR A  48     -60.896  11.119 -46.307  1.00  1.18           C
ATOM    734  C   TYR A  48     -62.396  10.942 -46.313  1.00  1.18           C
ATOM    735  O   TYR A  48     -63.093  11.600 -47.086  1.00  1.18           O
ATOM    736  CB  TYR A  48     -60.233   9.849 -46.848  1.00  1.18           C
ATOM    737  CG  TYR A  48     -60.861   9.242 -48.061  1.00  1.18           C
ATOM    738  CD1 TYR A  48     -60.625   9.693 -49.314  1.00  1.18           C
ATOM    739  CD2 TYR A  48     -61.718   8.173 -47.864  1.00  1.18           C
ATOM    740  CE1 TYR A  48     -61.227   9.063 -50.393  1.00  1.18           C
ATOM    741  CE2 TYR A  48     -62.328   7.562 -48.923  1.00  1.18           C
ATOM    742  CZ  TYR A  48     -62.080   7.992 -50.182  1.00  1.18           C
ATOM    743  OH  TYR A  48     -62.680   7.364 -51.236  1.00  1.18           O
ATOM      0  H   TYR A  48     -59.832  10.825 -44.681  1.00  1.18           H   new
ATOM      0  HA  TYR A  48     -60.659  11.873 -46.870  1.00  1.18           H   new
ATOM      0  HB2 TYR A  48     -59.307  10.052 -47.053  1.00  1.18           H   new
ATOM      0  HB3 TYR A  48     -60.227   9.184 -46.142  1.00  1.18           H   new
ATOM      0  HD1 TYR A  48     -60.063  10.421 -49.451  1.00  1.18           H   new
ATOM      0  HD2 TYR A  48     -61.880   7.867 -47.001  1.00  1.18           H   new
ATOM      0  HE1 TYR A  48     -61.058   9.360 -51.258  1.00  1.18           H   new
ATOM      0  HE2 TYR A  48     -62.912   6.853 -48.779  1.00  1.18           H   new
ATOM      0  HH  TYR A  48     -63.163   6.739 -50.952  1.00  1.18           H   new
ATOM    753  N   GLY A  49     -62.884  10.073 -45.427  1.00  1.34           N
ATOM    754  CA  GLY A  49     -64.288   9.752 -45.295  1.00  1.34           C
ATOM    755  C   GLY A  49     -65.106  11.000 -45.057  1.00  1.34           C
ATOM    756  O   GLY A  49     -66.018  11.289 -45.827  1.00  1.34           O
ATOM      0  H   GLY A  49     -62.385   9.645 -44.873  1.00  1.34           H   new
ATOM      0  HA2 GLY A  49     -64.598   9.305 -46.098  1.00  1.34           H   new
ATOM      0  HA3 GLY A  49     -64.414   9.133 -44.559  1.00  1.34           H   new
ATOM    760  N   GLY A  50     -64.759  11.764 -44.025  1.00  1.53           N
ATOM    761  CA  GLY A  50     -65.479  12.988 -43.703  1.00  1.53           C
ATOM    762  C   GLY A  50     -65.579  13.908 -44.917  1.00  1.53           C
ATOM    763  O   GLY A  50     -66.675  14.336 -45.305  1.00  1.53           O
ATOM      0  H   GLY A  50     -64.104  11.588 -43.496  1.00  1.53           H   new
ATOM      0  HA2 GLY A  50     -66.369  12.768 -43.387  1.00  1.53           H   new
ATOM      0  HA3 GLY A  50     -65.027  13.451 -42.980  1.00  1.53           H   new
ATOM    767  N   SER A  51     -64.430  14.214 -45.525  1.00  1.73           N
ATOM    768  CA  SER A  51     -64.404  15.113 -46.669  1.00  1.73           C
ATOM    769  C   SER A  51     -65.213  14.564 -47.841  1.00  1.73           C
ATOM    770  O   SER A  51     -65.957  15.308 -48.496  1.00  1.73           O
ATOM    771  CB  SER A  51     -62.967  15.309 -47.122  1.00  1.73           C
ATOM    772  OG  SER A  51     -62.208  15.950 -46.133  1.00  1.73           O
ATOM      0  H   SER A  51     -63.661  13.911 -45.288  1.00  1.73           H   new
ATOM      0  HA  SER A  51     -64.799  15.955 -46.391  1.00  1.73           H   new
ATOM      0  HB2 SER A  51     -62.571  14.449 -47.331  1.00  1.73           H   new
ATOM      0  HB3 SER A  51     -62.951  15.834 -47.937  1.00  1.73           H   new
ATOM      0  HG  SER A  51     -61.949  15.385 -45.568  1.00  1.73           H   new
ATOM    778  N   THR A  52     -65.079  13.260 -48.087  1.00  1.92           N
ATOM    779  CA  THR A  52     -65.726  12.588 -49.194  1.00  1.92           C
ATOM    780  C   THR A  52     -67.236  12.597 -49.049  1.00  1.92           C
ATOM    781  O   THR A  52     -67.949  12.886 -50.011  1.00  1.92           O
ATOM    782  CB  THR A  52     -65.204  11.143 -49.335  1.00  1.92           C
ATOM    783  CG2 THR A  52     -65.870  10.418 -50.478  1.00  1.92           C
ATOM    784  OG1 THR A  52     -63.801  11.181 -49.577  1.00  1.92           O
ATOM      0  H   THR A  52     -64.598  12.738 -47.601  1.00  1.92           H   new
ATOM      0  HA  THR A  52     -65.505  13.078 -50.002  1.00  1.92           H   new
ATOM      0  HB  THR A  52     -65.406  10.669 -48.513  1.00  1.92           H   new
ATOM      0  HG1 THR A  52     -63.395  11.315 -48.854  1.00  1.92           H   new
ATOM      0 HG21 THR A  52     -65.519   9.516 -50.537  1.00  1.92           H   new
ATOM      0 HG22 THR A  52     -66.827  10.383 -50.325  1.00  1.92           H   new
ATOM      0 HG23 THR A  52     -65.692  10.889 -51.307  1.00  1.92           H   new
ATOM    792  N   VAL A  53     -67.735  12.320 -47.846  1.00  2.09           N
ATOM    793  CA  VAL A  53     -69.169  12.302 -47.603  1.00  2.09           C
ATOM    794  C   VAL A  53     -69.809  13.653 -47.858  1.00  2.09           C
ATOM    795  O   VAL A  53     -70.887  13.721 -48.442  1.00  2.09           O
ATOM    796  CB  VAL A  53     -69.479  11.876 -46.163  1.00  2.09           C
ATOM    797  CG1 VAL A  53     -70.954  12.089 -45.860  1.00  2.09           C
ATOM    798  CG2 VAL A  53     -69.145  10.410 -45.982  1.00  2.09           C
ATOM      0  H   VAL A  53     -67.255  12.139 -47.156  1.00  2.09           H   new
ATOM      0  HA  VAL A  53     -69.542  11.658 -48.225  1.00  2.09           H   new
ATOM      0  HB  VAL A  53     -68.945  12.413 -45.557  1.00  2.09           H   new
ATOM      0 HG11 VAL A  53     -71.140  11.817 -44.948  1.00  2.09           H   new
ATOM      0 HG12 VAL A  53     -71.175  13.027 -45.968  1.00  2.09           H   new
ATOM      0 HG13 VAL A  53     -71.490  11.559 -46.471  1.00  2.09           H   new
ATOM      0 HG21 VAL A  53     -69.342  10.143 -45.070  1.00  2.09           H   new
ATOM      0 HG22 VAL A  53     -69.676   9.879 -46.596  1.00  2.09           H   new
ATOM      0 HG23 VAL A  53     -68.203  10.268 -46.164  1.00  2.09           H   new
ATOM    808  N   VAL A  54     -69.166  14.730 -47.412  1.00  2.23           N
ATOM    809  CA  VAL A  54     -69.721  16.063 -47.617  1.00  2.23           C
ATOM    810  C   VAL A  54     -69.681  16.523 -49.079  1.00  2.23           C
ATOM    811  O   VAL A  54     -70.663  17.090 -49.590  1.00  2.23           O
ATOM    812  CB  VAL A  54     -68.939  17.079 -46.774  1.00  2.23           C
ATOM    813  CG1 VAL A  54     -69.400  18.492 -47.094  1.00  2.23           C
ATOM    814  CG2 VAL A  54     -69.152  16.779 -45.339  1.00  2.23           C
ATOM      0  H   VAL A  54     -68.415  14.710 -46.993  1.00  2.23           H   new
ATOM      0  HA  VAL A  54     -70.652  16.014 -47.349  1.00  2.23           H   new
ATOM      0  HB  VAL A  54     -67.993  17.015 -46.980  1.00  2.23           H   new
ATOM      0 HG11 VAL A  54     -68.900  19.125 -46.556  1.00  2.23           H   new
ATOM      0 HG12 VAL A  54     -69.249  18.677 -48.034  1.00  2.23           H   new
ATOM      0 HG13 VAL A  54     -70.346  18.577 -46.896  1.00  2.23           H   new
ATOM      0 HG21 VAL A  54     -68.661  17.417 -44.798  1.00  2.23           H   new
ATOM      0 HG22 VAL A  54     -70.098  16.841 -45.132  1.00  2.23           H   new
ATOM      0 HG23 VAL A  54     -68.837  15.882 -45.146  1.00  2.23           H   new
ATOM    824  N   LEU A  55     -68.516  16.323 -49.719  1.00  2.32           N
ATOM    825  CA  LEU A  55     -68.258  16.736 -51.094  1.00  2.32           C
ATOM    826  C   LEU A  55     -68.886  15.862 -52.184  1.00  2.32           C
ATOM    827  O   LEU A  55     -69.456  16.392 -53.134  1.00  2.32           O
ATOM    828  CB  LEU A  55     -66.747  16.864 -51.310  1.00  2.32           C
ATOM    829  CG  LEU A  55     -66.323  17.302 -52.700  1.00  2.32           C
ATOM    830  CD1 LEU A  55     -66.947  18.636 -53.027  1.00  2.32           C
ATOM    831  CD2 LEU A  55     -64.820  17.436 -52.754  1.00  2.32           C
ATOM      0  H   LEU A  55     -67.844  15.934 -49.350  1.00  2.32           H   new
ATOM      0  HA  LEU A  55     -68.702  17.592 -51.194  1.00  2.32           H   new
ATOM      0  HB2 LEU A  55     -66.396  17.499 -50.666  1.00  2.32           H   new
ATOM      0  HB3 LEU A  55     -66.334  16.008 -51.117  1.00  2.32           H   new
ATOM      0  HG  LEU A  55     -66.616  16.638 -53.343  1.00  2.32           H   new
ATOM      0 HD11 LEU A  55     -66.674  18.912 -53.916  1.00  2.32           H   new
ATOM      0 HD12 LEU A  55     -67.913  18.558 -52.996  1.00  2.32           H   new
ATOM      0 HD13 LEU A  55     -66.656  19.297 -52.380  1.00  2.32           H   new
ATOM      0 HD21 LEU A  55     -64.552  17.716 -53.643  1.00  2.32           H   new
ATOM      0 HD22 LEU A  55     -64.530  18.097 -52.106  1.00  2.32           H   new
ATOM      0 HD23 LEU A  55     -64.411  16.581 -52.548  1.00  2.32           H   new
ATOM    843  N   THR A  56     -68.793  14.539 -52.075  1.00  2.39           N
ATOM    844  CA  THR A  56     -69.357  13.650 -53.088  1.00  2.39           C
ATOM    845  C   THR A  56     -70.733  14.090 -53.615  1.00  2.39           C
ATOM    846  O   THR A  56     -70.849  14.321 -54.819  1.00  2.39           O
ATOM    847  CB  THR A  56     -69.373  12.179 -52.620  1.00  2.39           C
ATOM    848  CG2 THR A  56     -70.014  11.311 -53.665  1.00  2.39           C
ATOM    849  OG1 THR A  56     -68.046  11.764 -52.384  1.00  2.39           O
ATOM      0  H   THR A  56     -68.407  14.135 -51.421  1.00  2.39           H   new
ATOM      0  HA  THR A  56     -68.755  13.718 -53.846  1.00  2.39           H   new
ATOM      0  HB  THR A  56     -69.889  12.100 -51.802  1.00  2.39           H   new
ATOM      0  HG1 THR A  56     -67.848  11.901 -51.579  1.00  2.39           H   new
ATOM      0 HG21 THR A  56     -70.019  10.390 -53.362  1.00  2.39           H   new
ATOM      0 HG22 THR A  56     -70.925  11.606 -53.817  1.00  2.39           H   new
ATOM      0 HG23 THR A  56     -69.512  11.376 -54.492  1.00  2.39           H   new
ATOM    857  N   PRO A  57     -71.809  14.206 -52.796  1.00  2.43           N
ATOM    858  CA  PRO A  57     -73.117  14.619 -53.248  1.00  2.43           C
ATOM    859  C   PRO A  57     -73.114  16.030 -53.827  1.00  2.43           C
ATOM    860  O   PRO A  57     -73.986  16.371 -54.616  1.00  2.43           O
ATOM    861  CB  PRO A  57     -73.967  14.516 -51.978  1.00  2.43           C
ATOM    862  CG  PRO A  57     -72.981  14.583 -50.843  1.00  2.43           C
ATOM    863  CD  PRO A  57     -71.764  13.908 -51.347  1.00  2.43           C
ATOM      0  HA  PRO A  57     -73.454  14.073 -53.976  1.00  2.43           H   new
ATOM      0  HB2 PRO A  57     -74.611  15.239 -51.927  1.00  2.43           H   new
ATOM      0  HB3 PRO A  57     -74.470  13.687 -51.958  1.00  2.43           H   new
ATOM      0  HG2 PRO A  57     -72.795  15.502 -50.594  1.00  2.43           H   new
ATOM      0  HG3 PRO A  57     -73.326  14.139 -50.052  1.00  2.43           H   new
ATOM      0  HD2 PRO A  57     -70.960  14.256 -50.932  1.00  2.43           H   new
ATOM      0  HD3 PRO A  57     -71.782  12.954 -51.174  1.00  2.43           H   new
ATOM    871  N   LEU A  58     -72.137  16.867 -53.470  1.00  2.46           N
ATOM    872  CA  LEU A  58     -72.114  18.211 -54.017  1.00  2.46           C
ATOM    873  C   LEU A  58     -71.726  18.097 -55.469  1.00  2.46           C
ATOM    874  O   LEU A  58     -72.319  18.731 -56.345  1.00  2.46           O
ATOM    875  CB  LEU A  58     -71.127  19.116 -53.287  1.00  2.46           C
ATOM    876  CG  LEU A  58     -71.125  20.530 -53.777  1.00  2.46           C
ATOM    877  CD1 LEU A  58     -72.510  21.079 -53.602  1.00  2.46           C
ATOM    878  CD2 LEU A  58     -70.109  21.346 -52.999  1.00  2.46           C
ATOM      0  H   LEU A  58     -71.497  16.678 -52.927  1.00  2.46           H   new
ATOM      0  HA  LEU A  58     -72.990  18.614 -53.911  1.00  2.46           H   new
ATOM      0  HB2 LEU A  58     -71.337  19.111 -52.340  1.00  2.46           H   new
ATOM      0  HB3 LEU A  58     -70.234  18.749 -53.381  1.00  2.46           H   new
ATOM      0  HG  LEU A  58     -70.875  20.570 -54.713  1.00  2.46           H   new
ATOM      0 HD11 LEU A  58     -72.536  21.997 -53.913  1.00  2.46           H   new
ATOM      0 HD12 LEU A  58     -73.137  20.546 -54.116  1.00  2.46           H   new
ATOM      0 HD13 LEU A  58     -72.754  21.049 -52.664  1.00  2.46           H   new
ATOM      0 HD21 LEU A  58     -70.113  22.261 -53.322  1.00  2.46           H   new
ATOM      0 HD22 LEU A  58     -70.338  21.335 -52.057  1.00  2.46           H   new
ATOM      0 HD23 LEU A  58     -69.226  20.965 -53.121  1.00  2.46           H   new
ATOM    890  N   ILE A  59     -70.722  17.259 -55.716  1.00  2.45           N
ATOM    891  CA  ILE A  59     -70.234  17.024 -57.059  1.00  2.45           C
ATOM    892  C   ILE A  59     -71.338  16.388 -57.878  1.00  2.45           C
ATOM    893  O   ILE A  59     -71.610  16.809 -58.997  1.00  2.45           O
ATOM    894  CB  ILE A  59     -69.003  16.115 -57.068  1.00  2.45           C
ATOM    895  CG1 ILE A  59     -67.828  16.812 -56.425  1.00  2.45           C
ATOM    896  CG2 ILE A  59     -68.676  15.723 -58.498  1.00  2.45           C
ATOM    897  CD1 ILE A  59     -66.701  15.882 -56.144  1.00  2.45           C
ATOM      0  H   ILE A  59     -70.309  16.814 -55.107  1.00  2.45           H   new
ATOM      0  HA  ILE A  59     -69.972  17.877 -57.440  1.00  2.45           H   new
ATOM      0  HB  ILE A  59     -69.193  15.314 -56.555  1.00  2.45           H   new
ATOM      0 HG12 ILE A  59     -67.519  17.524 -57.007  1.00  2.45           H   new
ATOM      0 HG13 ILE A  59     -68.115  17.228 -55.597  1.00  2.45           H   new
ATOM      0 HG21 ILE A  59     -67.896  15.147 -58.505  1.00  2.45           H   new
ATOM      0 HG22 ILE A  59     -69.430  15.251 -58.885  1.00  2.45           H   new
ATOM      0 HG23 ILE A  59     -68.493  16.521 -59.019  1.00  2.45           H   new
ATOM      0 HD11 ILE A  59     -65.972  16.372 -55.733  1.00  2.45           H   new
ATOM      0 HD12 ILE A  59     -67.000  15.183 -55.542  1.00  2.45           H   new
ATOM      0 HD13 ILE A  59     -66.395  15.484 -56.974  1.00  2.45           H   new
ATOM    909  N   LYS A  60     -72.015  15.390 -57.311  1.00  2.44           N
ATOM    910  CA  LYS A  60     -73.104  14.752 -58.033  1.00  2.44           C
ATOM    911  C   LYS A  60     -74.233  15.741 -58.349  1.00  2.44           C
ATOM    912  O   LYS A  60     -74.808  15.703 -59.446  1.00  2.44           O
ATOM    913  CB  LYS A  60     -73.643  13.571 -57.235  1.00  2.44           C
ATOM    914  CG  LYS A  60     -72.706  12.373 -57.178  1.00  2.44           C
ATOM    915  CD  LYS A  60     -73.287  11.240 -56.343  1.00  2.44           C
ATOM    916  CE  LYS A  60     -72.380  10.048 -56.418  1.00  2.44           C
ATOM    917  NZ  LYS A  60     -72.810   8.901 -55.593  1.00  2.44           N1+
ATOM      0  H   LYS A  60     -71.861  15.075 -56.526  1.00  2.44           H   new
ATOM      0  HA  LYS A  60     -72.750  14.432 -58.878  1.00  2.44           H   new
ATOM      0  HB2 LYS A  60     -73.831  13.865 -56.330  1.00  2.44           H   new
ATOM      0  HB3 LYS A  60     -74.487  13.290 -57.623  1.00  2.44           H   new
ATOM      0  HG2 LYS A  60     -72.532  12.055 -58.078  1.00  2.44           H   new
ATOM      0  HG3 LYS A  60     -71.854  12.646 -56.804  1.00  2.44           H   new
ATOM      0  HD2 LYS A  60     -73.389  11.524 -55.421  1.00  2.44           H   new
ATOM      0  HD3 LYS A  60     -74.171  11.007 -56.667  1.00  2.44           H   new
ATOM      0  HE2 LYS A  60     -72.316   9.761 -57.343  1.00  2.44           H   new
ATOM      0  HE3 LYS A  60     -71.489  10.315 -56.142  1.00  2.44           H   new
ATOM      0  HZ1 LYS A  60     -72.236   8.229 -55.697  1.00  2.44           H   new
ATOM      0  HZ2 LYS A  60     -72.831   9.142 -54.737  1.00  2.44           H   new
ATOM      0  HZ3 LYS A  60     -73.622   8.640 -55.847  1.00  2.44           H   new
ATOM    931  N   HIS A  61     -74.523  16.668 -57.422  1.00  2.42           N
ATOM    932  CA  HIS A  61     -75.561  17.668 -57.652  1.00  2.42           C
ATOM    933  C   HIS A  61     -75.131  18.620 -58.762  1.00  2.42           C
ATOM    934  O   HIS A  61     -75.932  18.956 -59.645  1.00  2.42           O
ATOM    935  CB  HIS A  61     -75.819  18.496 -56.384  1.00  2.42           C
ATOM    936  CG  HIS A  61     -76.527  17.783 -55.262  1.00  2.42           C
ATOM    937  CD2 HIS A  61     -77.257  16.644 -55.238  1.00  2.42           C
ATOM    938  ND1 HIS A  61     -76.513  18.256 -53.962  1.00  2.42           N
ATOM    939  CE1 HIS A  61     -77.204  17.444 -53.190  1.00  2.42           C
ATOM    940  NE2 HIS A  61     -77.672  16.456 -53.936  1.00  2.42           N
ATOM      0  H   HIS A  61     -74.129  16.729 -56.660  1.00  2.42           H   new
ATOM      0  HA  HIS A  61     -76.372  17.198 -57.902  1.00  2.42           H   new
ATOM      0  HB2 HIS A  61     -74.967  18.819 -56.051  1.00  2.42           H   new
ATOM      0  HB3 HIS A  61     -76.342  19.275 -56.629  1.00  2.42           H   new
ATOM      0  HD2 HIS A  61     -77.444  16.092 -55.963  1.00  2.42           H   new
ATOM      0  HE1 HIS A  61     -77.340  17.547 -52.276  1.00  2.42           H   new
ATOM      0  HE2 HIS A  61     -78.156  15.803 -53.655  1.00  2.42           H   new
ATOM    948  N   LEU A  62     -73.855  19.022 -58.738  1.00  2.41           N
ATOM    949  CA  LEU A  62     -73.289  19.913 -59.741  1.00  2.41           C
ATOM    950  C   LEU A  62     -73.342  19.302 -61.122  1.00  2.41           C
ATOM    951  O   LEU A  62     -73.879  19.891 -62.057  1.00  2.41           O
ATOM    952  CB  LEU A  62     -71.831  20.219 -59.410  1.00  2.41           C
ATOM    953  CG  LEU A  62     -71.093  21.027 -60.451  1.00  2.41           C
ATOM    954  CD1 LEU A  62     -71.734  22.355 -60.612  1.00  2.41           C
ATOM    955  CD2 LEU A  62     -69.652  21.169 -60.039  1.00  2.41           C
ATOM      0  H   LEU A  62     -73.295  18.780 -58.132  1.00  2.41           H   new
ATOM      0  HA  LEU A  62     -73.819  20.726 -59.733  1.00  2.41           H   new
ATOM      0  HB2 LEU A  62     -71.799  20.698 -58.567  1.00  2.41           H   new
ATOM      0  HB3 LEU A  62     -71.361  19.381 -59.278  1.00  2.41           H   new
ATOM      0  HG  LEU A  62     -71.129  20.572 -61.307  1.00  2.41           H   new
ATOM      0 HD11 LEU A  62     -71.254  22.867 -61.282  1.00  2.41           H   new
ATOM      0 HD12 LEU A  62     -72.655  22.238 -60.893  1.00  2.41           H   new
ATOM      0 HD13 LEU A  62     -71.713  22.830 -59.766  1.00  2.41           H   new
ATOM      0 HD21 LEU A  62     -69.174  21.688 -60.705  1.00  2.41           H   new
ATOM      0 HD22 LEU A  62     -69.603  21.621 -59.182  1.00  2.41           H   new
ATOM      0 HD23 LEU A  62     -69.249  20.290 -59.964  1.00  2.41           H   new
ATOM    967  N   VAL A  63     -72.833  18.082 -61.236  1.00  2.42           N
ATOM    968  CA  VAL A  63     -72.783  17.391 -62.510  1.00  2.42           C
ATOM    969  C   VAL A  63     -74.172  17.189 -63.076  1.00  2.42           C
ATOM    970  O   VAL A  63     -74.432  17.487 -64.246  1.00  2.42           O
ATOM    971  CB  VAL A  63     -72.090  16.026 -62.319  1.00  2.42           C
ATOM    972  CG1 VAL A  63     -72.224  15.193 -63.530  1.00  2.42           C
ATOM    973  CG2 VAL A  63     -70.616  16.231 -62.032  1.00  2.42           C
ATOM      0  H   VAL A  63     -72.508  17.635 -60.577  1.00  2.42           H   new
ATOM      0  HA  VAL A  63     -72.280  17.933 -63.138  1.00  2.42           H   new
ATOM      0  HB  VAL A  63     -72.517  15.576 -61.573  1.00  2.42           H   new
ATOM      0 HG11 VAL A  63     -71.782  14.341 -63.388  1.00  2.42           H   new
ATOM      0 HG12 VAL A  63     -73.164  15.042 -63.717  1.00  2.42           H   new
ATOM      0 HG13 VAL A  63     -71.814  15.648 -64.283  1.00  2.42           H   new
ATOM      0 HG21 VAL A  63     -70.186  15.369 -61.913  1.00  2.42           H   new
ATOM      0 HG22 VAL A  63     -70.203  16.698 -62.775  1.00  2.42           H   new
ATOM      0 HG23 VAL A  63     -70.514  16.757 -61.224  1.00  2.42           H   new
ATOM    983  N   THR A  64     -75.098  16.753 -62.232  1.00  2.46           N
ATOM    984  CA  THR A  64     -76.447  16.531 -62.688  1.00  2.46           C
ATOM    985  C   THR A  64     -77.048  17.847 -63.176  1.00  2.46           C
ATOM    986  O   THR A  64     -77.648  17.896 -64.253  1.00  2.46           O
ATOM    987  CB  THR A  64     -77.296  15.962 -61.547  1.00  2.46           C
ATOM    988  CG2 THR A  64     -78.684  15.686 -62.041  1.00  2.46           C
ATOM    989  OG1 THR A  64     -76.706  14.742 -61.099  1.00  2.46           O
ATOM      0  H   THR A  64     -74.961  16.583 -61.400  1.00  2.46           H   new
ATOM      0  HA  THR A  64     -76.435  15.895 -63.420  1.00  2.46           H   new
ATOM      0  HB  THR A  64     -77.336  16.601 -60.819  1.00  2.46           H   new
ATOM      0  HG1 THR A  64     -76.082  14.913 -60.564  1.00  2.46           H   new
ATOM      0 HG21 THR A  64     -79.220  15.326 -61.317  1.00  2.46           H   new
ATOM      0 HG22 THR A  64     -79.084  16.510 -62.360  1.00  2.46           H   new
ATOM      0 HG23 THR A  64     -78.648  15.043 -62.766  1.00  2.46           H   new
ATOM    997  N   SER A  65     -76.859  18.923 -62.403  1.00  2.53           N
ATOM    998  CA  SER A  65     -77.411  20.222 -62.743  1.00  2.53           C
ATOM    999  C   SER A  65     -76.842  20.767 -64.051  1.00  2.53           C
ATOM   1000  O   SER A  65     -77.588  21.320 -64.872  1.00  2.53           O
ATOM   1001  CB  SER A  65     -77.127  21.200 -61.617  1.00  2.53           C
ATOM   1002  OG  SER A  65     -77.790  20.814 -60.447  1.00  2.53           O
ATOM      0  H   SER A  65     -76.408  18.912 -61.671  1.00  2.53           H   new
ATOM      0  HA  SER A  65     -78.367  20.114 -62.864  1.00  2.53           H   new
ATOM      0  HB2 SER A  65     -76.172  21.244 -61.454  1.00  2.53           H   new
ATOM      0  HB3 SER A  65     -77.411  22.090 -61.876  1.00  2.53           H   new
ATOM      0  HG  SER A  65     -77.350  20.211 -60.061  1.00  2.53           H   new
ATOM   1008  N   GLU A  66     -75.531  20.602 -64.274  1.00  2.60           N
ATOM   1009  CA  GLU A  66     -74.923  21.092 -65.509  1.00  2.60           C
ATOM   1010  C   GLU A  66     -75.507  20.368 -66.718  1.00  2.60           C
ATOM   1011  O   GLU A  66     -75.800  20.991 -67.747  1.00  2.60           O
ATOM   1012  CB  GLU A  66     -73.396  20.905 -65.487  1.00  2.60           C
ATOM   1013  CG  GLU A  66     -72.619  21.825 -64.508  1.00  2.60           C
ATOM   1014  CD  GLU A  66     -71.113  21.536 -64.463  1.00  2.60           C
ATOM   1015  OE1 GLU A  66     -70.671  20.604 -65.096  1.00  2.60           O
ATOM   1016  OE2 GLU A  66     -70.418  22.261 -63.778  1.00  2.60           O1-
ATOM      0  H   GLU A  66     -74.988  20.215 -63.730  1.00  2.60           H   new
ATOM      0  HA  GLU A  66     -75.120  22.039 -65.577  1.00  2.60           H   new
ATOM      0  HB2 GLU A  66     -73.203  19.982 -65.259  1.00  2.60           H   new
ATOM      0  HB3 GLU A  66     -73.056  21.053 -66.383  1.00  2.60           H   new
ATOM      0  HG2 GLU A  66     -72.756  22.750 -64.767  1.00  2.60           H   new
ATOM      0  HG3 GLU A  66     -72.988  21.722 -63.617  1.00  2.60           H   new
ATOM   1023  N   TYR A  67     -75.729  19.057 -66.587  1.00  2.68           N
ATOM   1024  CA  TYR A  67     -76.266  18.294 -67.703  1.00  2.68           C
ATOM   1025  C   TYR A  67     -77.762  18.529 -67.916  1.00  2.68           C
ATOM   1026  O   TYR A  67     -78.214  18.601 -69.063  1.00  2.68           O
ATOM   1027  CB  TYR A  67     -75.903  16.828 -67.546  1.00  2.68           C
ATOM   1028  CG  TYR A  67     -74.448  16.557 -67.930  1.00  2.68           C
ATOM   1029  CD1 TYR A  67     -73.513  16.159 -67.000  1.00  2.68           C
ATOM   1030  CD2 TYR A  67     -74.060  16.727 -69.246  1.00  2.68           C
ATOM   1031  CE1 TYR A  67     -72.212  15.914 -67.372  1.00  2.68           C
ATOM   1032  CE2 TYR A  67     -72.749  16.489 -69.611  1.00  2.68           C
ATOM   1033  CZ  TYR A  67     -71.834  16.079 -68.679  1.00  2.68           C
ATOM   1034  OH  TYR A  67     -70.534  15.839 -69.054  1.00  2.68           O
ATOM      0  H   TYR A  67     -75.577  18.603 -65.873  1.00  2.68           H   new
ATOM      0  HA  TYR A  67     -75.853  18.615 -68.520  1.00  2.68           H   new
ATOM      0  HB2 TYR A  67     -76.051  16.555 -66.627  1.00  2.68           H   new
ATOM      0  HB3 TYR A  67     -76.489  16.289 -68.100  1.00  2.68           H   new
ATOM      0  HD1 TYR A  67     -73.764  16.055 -66.111  1.00  2.68           H   new
ATOM      0  HD2 TYR A  67     -74.679  17.001 -69.883  1.00  2.68           H   new
ATOM      0  HE1 TYR A  67     -71.590  15.637 -66.738  1.00  2.68           H   new
ATOM      0  HE2 TYR A  67     -72.487  16.608 -70.495  1.00  2.68           H   new
ATOM      0  HH  TYR A  67     -70.449  15.979 -69.878  1.00  2.68           H   new
ATOM   1044  N   ILE A  68     -78.527  18.738 -66.842  1.00  2.75           N
ATOM   1045  CA  ILE A  68     -79.940  19.058 -67.018  1.00  2.75           C
ATOM   1046  C   ILE A  68     -80.079  20.413 -67.675  1.00  2.75           C
ATOM   1047  O   ILE A  68     -80.888  20.586 -68.586  1.00  2.75           O
ATOM   1048  CB  ILE A  68     -80.745  19.069 -65.719  1.00  2.75           C
ATOM   1049  CG1 ILE A  68     -80.864  17.660 -65.155  1.00  2.75           C
ATOM   1050  CG2 ILE A  68     -82.120  19.685 -66.003  1.00  2.75           C
ATOM   1051  CD1 ILE A  68     -81.409  17.637 -63.758  1.00  2.75           C
ATOM      0  H   ILE A  68     -78.255  18.700 -66.027  1.00  2.75           H   new
ATOM      0  HA  ILE A  68     -80.302  18.350 -67.573  1.00  2.75           H   new
ATOM      0  HB  ILE A  68     -80.293  19.605 -65.048  1.00  2.75           H   new
ATOM      0 HG12 ILE A  68     -81.440  17.133 -65.731  1.00  2.75           H   new
ATOM      0 HG13 ILE A  68     -79.991  17.238 -65.164  1.00  2.75           H   new
ATOM      0 HG21 ILE A  68     -82.643  19.699 -65.186  1.00  2.75           H   new
ATOM      0 HG22 ILE A  68     -82.008  20.591 -66.330  1.00  2.75           H   new
ATOM      0 HG23 ILE A  68     -82.580  19.155 -66.673  1.00  2.75           H   new
ATOM      0 HD11 ILE A  68     -81.464  16.720 -63.447  1.00  2.75           H   new
ATOM      0 HD12 ILE A  68     -80.822  18.141 -63.173  1.00  2.75           H   new
ATOM      0 HD13 ILE A  68     -82.294  18.035 -63.749  1.00  2.75           H   new
ATOM   1063  N   THR A  69     -79.286  21.379 -67.216  1.00  2.76           N
ATOM   1064  CA  THR A  69     -79.341  22.715 -67.767  1.00  2.76           C
ATOM   1065  C   THR A  69     -78.999  22.641 -69.251  1.00  2.76           C
ATOM   1066  O   THR A  69     -79.691  23.242 -70.077  1.00  2.76           O
ATOM   1067  CB  THR A  69     -78.365  23.651 -67.044  1.00  2.76           C
ATOM   1068  CG2 THR A  69     -78.503  25.049 -67.613  1.00  2.76           C
ATOM   1069  OG1 THR A  69     -78.690  23.691 -65.644  1.00  2.76           O
ATOM      0  H   THR A  69     -78.711  21.274 -66.585  1.00  2.76           H   new
ATOM      0  HA  THR A  69     -80.234  23.075 -67.647  1.00  2.76           H   new
ATOM      0  HB  THR A  69     -77.458  23.328 -67.165  1.00  2.76           H   new
ATOM      0  HG1 THR A  69     -78.389  23.003 -65.267  1.00  2.76           H   new
ATOM      0 HG21 THR A  69     -77.888  25.646 -67.159  1.00  2.76           H   new
ATOM      0 HG22 THR A  69     -78.298  25.034 -68.561  1.00  2.76           H   new
ATOM      0 HG23 THR A  69     -79.412  25.363 -67.484  1.00  2.76           H   new
ATOM   1077  N   THR A  70     -77.964  21.859 -69.595  1.00  2.74           N
ATOM   1078  CA  THR A  70     -77.559  21.675 -70.980  1.00  2.74           C
ATOM   1079  C   THR A  70     -78.713  21.091 -71.786  1.00  2.74           C
ATOM   1080  O   THR A  70     -78.965  21.518 -72.918  1.00  2.74           O
ATOM   1081  CB  THR A  70     -76.341  20.742 -71.105  1.00  2.74           C
ATOM   1082  CG2 THR A  70     -75.969  20.617 -72.568  1.00  2.74           C
ATOM   1083  OG1 THR A  70     -75.225  21.284 -70.390  1.00  2.74           O
ATOM      0  H   THR A  70     -77.484  21.426 -69.028  1.00  2.74           H   new
ATOM      0  HA  THR A  70     -77.312  22.547 -71.326  1.00  2.74           H   new
ATOM      0  HB  THR A  70     -76.566  19.874 -70.734  1.00  2.74           H   new
ATOM      0  HG1 THR A  70     -75.361  21.215 -69.564  1.00  2.74           H   new
ATOM      0 HG21 THR A  70     -75.202  20.031 -72.658  1.00  2.74           H   new
ATOM      0 HG22 THR A  70     -76.718  20.248 -73.062  1.00  2.74           H   new
ATOM      0 HG23 THR A  70     -75.749  21.493 -72.922  1.00  2.74           H   new
ATOM   1091  N   SER A  71     -79.415  20.106 -71.218  1.00  2.70           N
ATOM   1092  CA  SER A  71     -80.532  19.494 -71.917  1.00  2.70           C
ATOM   1093  C   SER A  71     -81.593  20.537 -72.219  1.00  2.70           C
ATOM   1094  O   SER A  71     -82.060  20.645 -73.351  1.00  2.70           O
ATOM   1095  CB  SER A  71     -81.165  18.399 -71.080  1.00  2.70           C
ATOM   1096  OG  SER A  71     -82.211  17.775 -71.776  1.00  2.70           O
ATOM      0  H   SER A  71     -79.258  19.785 -70.436  1.00  2.70           H   new
ATOM      0  HA  SER A  71     -80.189  19.113 -72.740  1.00  2.70           H   new
ATOM      0  HB2 SER A  71     -80.494  17.741 -70.841  1.00  2.70           H   new
ATOM      0  HB3 SER A  71     -81.502  18.774 -70.252  1.00  2.70           H   new
ATOM      0  HG  SER A  71     -81.944  17.550 -72.540  1.00  2.70           H   new
ATOM   1102  N   LEU A  72     -81.951  21.338 -71.222  1.00  2.66           N
ATOM   1103  CA  LEU A  72     -82.993  22.332 -71.418  1.00  2.66           C
ATOM   1104  C   LEU A  72     -82.548  23.346 -72.471  1.00  2.66           C
ATOM   1105  O   LEU A  72     -83.327  23.755 -73.345  1.00  2.66           O
ATOM   1106  CB  LEU A  72     -83.279  22.993 -70.074  1.00  2.66           C
ATOM   1107  CG  LEU A  72     -83.917  22.041 -69.033  1.00  2.66           C
ATOM   1108  CD1 LEU A  72     -83.986  22.732 -67.691  1.00  2.66           C
ATOM   1109  CD2 LEU A  72     -85.283  21.612 -69.508  1.00  2.66           C
ATOM      0  H   LEU A  72     -81.607  21.322 -70.434  1.00  2.66           H   new
ATOM      0  HA  LEU A  72     -83.809  21.921 -71.743  1.00  2.66           H   new
ATOM      0  HB2 LEU A  72     -82.450  23.345 -69.713  1.00  2.66           H   new
ATOM      0  HB3 LEU A  72     -83.871  23.749 -70.214  1.00  2.66           H   new
ATOM      0  HG  LEU A  72     -83.372  21.245 -68.933  1.00  2.66           H   new
ATOM      0 HD11 LEU A  72     -84.386  22.135 -67.040  1.00  2.66           H   new
ATOM      0 HD12 LEU A  72     -83.091  22.971 -67.403  1.00  2.66           H   new
ATOM      0 HD13 LEU A  72     -84.526  23.534 -67.767  1.00  2.66           H   new
ATOM      0 HD21 LEU A  72     -85.681  21.016 -68.854  1.00  2.66           H   new
ATOM      0 HD22 LEU A  72     -85.848  22.393 -69.618  1.00  2.66           H   new
ATOM      0 HD23 LEU A  72     -85.200  21.151 -70.357  1.00  2.66           H   new
ATOM   1121  N   ALA A  73     -81.267  23.709 -72.415  1.00  2.68           N
ATOM   1122  CA  ALA A  73     -80.644  24.608 -73.369  1.00  2.68           C
ATOM   1123  C   ALA A  73     -80.669  24.031 -74.782  1.00  2.68           C
ATOM   1124  O   ALA A  73     -80.835  24.763 -75.755  1.00  2.68           O
ATOM   1125  CB  ALA A  73     -79.220  24.877 -72.959  1.00  2.68           C
ATOM      0  H   ALA A  73     -80.728  23.430 -71.805  1.00  2.68           H   new
ATOM      0  HA  ALA A  73     -81.149  25.436 -73.373  1.00  2.68           H   new
ATOM      0  HB1 ALA A  73     -78.807  25.478 -73.599  1.00  2.68           H   new
ATOM      0  HB2 ALA A  73     -79.208  25.284 -72.079  1.00  2.68           H   new
ATOM      0  HB3 ALA A  73     -78.727  24.042 -72.935  1.00  2.68           H   new
ATOM   1131  N   SER A  74     -80.512  22.708 -74.890  1.00  2.81           N
ATOM   1132  CA  SER A  74     -80.510  22.012 -76.168  1.00  2.81           C
ATOM   1133  C   SER A  74     -81.920  21.912 -76.746  1.00  2.81           C
ATOM   1134  O   SER A  74     -82.102  21.945 -77.964  1.00  2.81           O
ATOM   1135  CB  SER A  74     -79.917  20.633 -75.991  1.00  2.81           C
ATOM   1136  OG  SER A  74     -78.577  20.712 -75.577  1.00  2.81           O
ATOM      0  H   SER A  74     -80.403  22.189 -74.213  1.00  2.81           H   new
ATOM      0  HA  SER A  74     -79.970  22.519 -76.794  1.00  2.81           H   new
ATOM      0  HB2 SER A  74     -80.433  20.137 -75.336  1.00  2.81           H   new
ATOM      0  HB3 SER A  74     -79.973  20.143 -76.826  1.00  2.81           H   new
ATOM      0  HG  SER A  74     -78.546  20.952 -74.773  1.00  2.81           H   new
ATOM   1142  N   ILE A  75     -82.917  21.775 -75.868  1.00  3.08           N
ATOM   1143  CA  ILE A  75     -84.312  21.691 -76.286  1.00  3.08           C
ATOM   1144  C   ILE A  75     -84.775  23.013 -76.896  1.00  3.08           C
ATOM   1145  O   ILE A  75     -85.435  23.030 -77.938  1.00  3.08           O
ATOM   1146  CB  ILE A  75     -85.224  21.312 -75.109  1.00  3.08           C
ATOM   1147  CG1 ILE A  75     -84.921  19.894 -74.667  1.00  3.08           C
ATOM   1148  CG2 ILE A  75     -86.679  21.421 -75.538  1.00  3.08           C
ATOM   1149  CD1 ILE A  75     -85.514  19.522 -73.319  1.00  3.08           C
ATOM      0  H   ILE A  75     -82.801  21.729 -75.017  1.00  3.08           H   new
ATOM      0  HA  ILE A  75     -84.373  20.995 -76.959  1.00  3.08           H   new
ATOM      0  HB  ILE A  75     -85.064  21.917 -74.368  1.00  3.08           H   new
ATOM      0 HG12 ILE A  75     -85.256  19.278 -75.337  1.00  3.08           H   new
ATOM      0 HG13 ILE A  75     -83.959  19.776 -74.629  1.00  3.08           H   new
ATOM      0 HG21 ILE A  75     -87.255  21.182 -74.795  1.00  3.08           H   new
ATOM      0 HG22 ILE A  75     -86.868  22.332 -75.813  1.00  3.08           H   new
ATOM      0 HG23 ILE A  75     -86.844  20.819 -76.281  1.00  3.08           H   new
ATOM      0 HD11 ILE A  75     -85.280  18.606 -73.104  1.00  3.08           H   new
ATOM      0 HD12 ILE A  75     -85.162  20.114 -72.636  1.00  3.08           H   new
ATOM      0 HD13 ILE A  75     -86.479  19.608 -73.355  1.00  3.08           H   new
ATOM   1161  N   SER A  76     -84.453  24.126 -76.233  1.00  3.53           N
ATOM   1162  CA  SER A  76     -84.822  25.440 -76.754  1.00  3.53           C
ATOM   1163  C   SER A  76     -84.157  25.650 -78.117  1.00  3.53           C
ATOM   1164  O   SER A  76     -82.984  25.337 -78.299  1.00  3.53           O
ATOM   1165  CB  SER A  76     -84.411  26.529 -75.788  1.00  3.53           C
ATOM   1166  OG  SER A  76     -84.706  27.801 -76.311  1.00  3.53           O
ATOM      0  H   SER A  76     -84.025  24.141 -75.487  1.00  3.53           H   new
ATOM      0  HA  SER A  76     -85.785  25.483 -76.860  1.00  3.53           H   new
ATOM      0  HB2 SER A  76     -84.872  26.408 -74.943  1.00  3.53           H   new
ATOM      0  HB3 SER A  76     -83.461  26.463 -75.605  1.00  3.53           H   new
ATOM      0  HG  SER A  76     -84.472  28.391 -75.761  1.00  3.53           H   new
ATOM   1172  N   ALA A  77     -84.864  26.245 -79.077  1.00  4.15           N
ATOM   1173  CA  ALA A  77     -84.294  26.391 -80.427  1.00  4.15           C
ATOM   1174  C   ALA A  77     -83.278  27.529 -80.590  1.00  4.15           C
ATOM   1175  O   ALA A  77     -83.490  28.450 -81.379  1.00  4.15           O
ATOM   1176  CB  ALA A  77     -85.418  26.607 -81.424  1.00  4.15           C
ATOM      0  H   ALA A  77     -85.656  26.565 -78.977  1.00  4.15           H   new
ATOM      0  HA  ALA A  77     -83.806  25.568 -80.588  1.00  4.15           H   new
ATOM      0  HB1 ALA A  77     -85.047  26.704 -82.315  1.00  4.15           H   new
ATOM      0  HB2 ALA A  77     -86.018  25.845 -81.405  1.00  4.15           H   new
ATOM      0  HB3 ALA A  77     -85.909  27.410 -81.190  1.00  4.15           H   new
ATOM   1182  N   GLN A  78     -82.177  27.456 -79.849  1.00  4.91           N
ATOM   1183  CA  GLN A  78     -81.101  28.439 -79.963  1.00  4.91           C
ATOM   1184  C   GLN A  78     -79.775  27.929 -79.390  1.00  4.91           C
ATOM   1185  O   GLN A  78     -79.652  27.695 -78.187  1.00  4.91           O
ATOM   1186  CB  GLN A  78     -81.514  29.744 -79.276  1.00  4.91           C
ATOM   1187  CG  GLN A  78     -80.503  30.859 -79.384  1.00  4.91           C
ATOM   1188  CD  GLN A  78     -81.004  32.149 -78.784  1.00  4.91           C
ATOM   1189  NE2 GLN A  78     -80.466  33.267 -79.254  1.00  4.91           N
ATOM   1190  OE1 GLN A  78     -81.867  32.146 -77.903  1.00  4.91           O
ATOM      0  H   GLN A  78     -82.032  26.839 -79.268  1.00  4.91           H   new
ATOM      0  HA  GLN A  78     -80.954  28.600 -80.908  1.00  4.91           H   new
ATOM      0  HB2 GLN A  78     -82.353  30.046 -79.659  1.00  4.91           H   new
ATOM      0  HB3 GLN A  78     -81.679  29.563 -78.337  1.00  4.91           H   new
ATOM      0  HG2 GLN A  78     -79.684  30.594 -78.937  1.00  4.91           H   new
ATOM      0  HG3 GLN A  78     -80.283  31.003 -80.318  1.00  4.91           H   new
ATOM      0 HE21 GLN A  78     -79.866  33.230 -79.869  1.00  4.91           H   new
ATOM      0 HE22 GLN A  78     -80.717  34.029 -78.943  1.00  4.91           H   new
ATOM   1199  N   ALA A  79     -78.743  27.867 -80.237  1.00  5.72           N
ATOM   1200  CA  ALA A  79     -77.411  27.391 -79.831  1.00  5.72           C
ATOM   1201  C   ALA A  79     -76.801  28.255 -78.741  1.00  5.72           C
ATOM   1202  O   ALA A  79     -76.045  27.784 -77.902  1.00  5.72           O
ATOM   1203  CB  ALA A  79     -76.469  27.348 -81.013  1.00  5.72           C
ATOM      0  H   ALA A  79     -78.794  28.099 -81.063  1.00  5.72           H   new
ATOM      0  HA  ALA A  79     -77.535  26.496 -79.479  1.00  5.72           H   new
ATOM      0  HB1 ALA A  79     -75.599  27.032 -80.722  1.00  5.72           H   new
ATOM      0  HB2 ALA A  79     -76.822  26.747 -81.687  1.00  5.72           H   new
ATOM      0  HB3 ALA A  79     -76.380  28.238 -81.389  1.00  5.72           H   new
ATOM   1209  N   GLY A  80     -77.132  29.536 -78.744  1.00  6.44           N
ATOM   1210  CA  GLY A  80     -76.607  30.472 -77.758  1.00  6.44           C
ATOM   1211  C   GLY A  80     -76.962  30.067 -76.322  1.00  6.44           C
ATOM   1212  O   GLY A  80     -76.253  30.414 -75.372  1.00  6.44           O
ATOM      0  H   GLY A  80     -77.667  29.890 -79.317  1.00  6.44           H   new
ATOM      0  HA2 GLY A  80     -75.643  30.525 -77.847  1.00  6.44           H   new
ATOM      0  HA3 GLY A  80     -76.958  31.358 -77.938  1.00  6.44           H   new
ATOM   1216  N   SER A  81     -78.036  29.292 -76.144  1.00  6.99           N
ATOM   1217  CA  SER A  81     -78.443  28.913 -74.805  1.00  6.99           C
ATOM   1218  C   SER A  81     -77.570  27.803 -74.259  1.00  6.99           C
ATOM   1219  O   SER A  81     -77.565  27.552 -73.054  1.00  6.99           O
ATOM   1220  CB  SER A  81     -79.891  28.468 -74.793  1.00  6.99           C
ATOM   1221  OG  SER A  81     -80.743  29.523 -75.138  1.00  6.99           O
ATOM      0  H   SER A  81     -78.529  28.984 -76.778  1.00  6.99           H   new
ATOM      0  HA  SER A  81     -78.342  29.694 -74.239  1.00  6.99           H   new
ATOM      0  HB2 SER A  81     -80.012  27.733 -75.415  1.00  6.99           H   new
ATOM      0  HB3 SER A  81     -80.123  28.135 -73.912  1.00  6.99           H   new
ATOM      0  HG  SER A  81     -81.539  29.256 -75.127  1.00  6.99           H   new
ATOM   1227  N   LEU A  82     -76.745  27.194 -75.108  1.00  7.31           N
ATOM   1228  CA  LEU A  82     -75.900  26.075 -74.719  1.00  7.31           C
ATOM   1229  C   LEU A  82     -74.735  26.539 -73.881  1.00  7.31           C
ATOM   1230  O   LEU A  82     -73.985  25.729 -73.344  1.00  7.31           O
ATOM   1231  CB  LEU A  82     -75.355  25.378 -75.961  1.00  7.31           C
ATOM   1232  CG  LEU A  82     -76.392  24.700 -76.835  1.00  7.31           C
ATOM   1233  CD1 LEU A  82     -75.726  24.211 -78.110  1.00  7.31           C
ATOM   1234  CD2 LEU A  82     -77.011  23.551 -76.066  1.00  7.31           C
ATOM      0  H   LEU A  82     -76.661  27.423 -75.933  1.00  7.31           H   new
ATOM      0  HA  LEU A  82     -76.443  25.462 -74.199  1.00  7.31           H   new
ATOM      0  HB2 LEU A  82     -74.880  26.032 -76.497  1.00  7.31           H   new
ATOM      0  HB3 LEU A  82     -74.706  24.714 -75.682  1.00  7.31           H   new
ATOM      0  HG  LEU A  82     -77.095  25.324 -77.076  1.00  7.31           H   new
ATOM      0 HD11 LEU A  82     -76.385  23.776 -78.673  1.00  7.31           H   new
ATOM      0 HD12 LEU A  82     -75.343  24.965 -78.585  1.00  7.31           H   new
ATOM      0 HD13 LEU A  82     -75.025  23.579 -77.887  1.00  7.31           H   new
ATOM      0 HD21 LEU A  82     -77.676  23.112 -76.619  1.00  7.31           H   new
ATOM      0 HD22 LEU A  82     -76.321  22.914 -75.824  1.00  7.31           H   new
ATOM      0 HD23 LEU A  82     -77.433  23.890 -75.261  1.00  7.31           H   new
ATOM   1246  N   PHE A  83     -74.576  27.849 -73.756  1.00  7.45           N
ATOM   1247  CA  PHE A  83     -73.497  28.374 -72.967  1.00  7.45           C
ATOM   1248  C   PHE A  83     -74.025  28.859 -71.616  1.00  7.45           C
ATOM   1249  O   PHE A  83     -73.262  29.272 -70.738  1.00  7.45           O
ATOM   1250  CB  PHE A  83     -72.850  29.462 -73.794  1.00  7.45           C
ATOM   1251  CG  PHE A  83     -72.386  28.851 -75.082  1.00  7.45           C
ATOM   1252  CD1 PHE A  83     -73.133  29.032 -76.230  1.00  7.45           C
ATOM   1253  CD2 PHE A  83     -71.250  28.068 -75.148  1.00  7.45           C
ATOM   1254  CE1 PHE A  83     -72.767  28.453 -77.422  1.00  7.45           C
ATOM   1255  CE2 PHE A  83     -70.871  27.484 -76.344  1.00  7.45           C
ATOM   1256  CZ  PHE A  83     -71.635  27.677 -77.483  1.00  7.45           C
ATOM      0  H   PHE A  83     -75.083  28.441 -74.121  1.00  7.45           H   new
ATOM      0  HA  PHE A  83     -72.829  27.704 -72.754  1.00  7.45           H   new
ATOM      0  HB2 PHE A  83     -73.482  30.178 -73.966  1.00  7.45           H   new
ATOM      0  HB3 PHE A  83     -72.102  29.853 -73.315  1.00  7.45           H   new
ATOM      0  HD1 PHE A  83     -73.900  29.557 -76.196  1.00  7.45           H   new
ATOM      0  HD2 PHE A  83     -70.737  27.932 -74.384  1.00  7.45           H   new
ATOM      0  HE1 PHE A  83     -73.284  28.586 -78.184  1.00  7.45           H   new
ATOM      0  HE2 PHE A  83     -70.103  26.961 -76.383  1.00  7.45           H   new
ATOM      0  HZ  PHE A  83     -71.383  27.283 -78.286  1.00  7.45           H   new
ATOM   1266  N   ASN A  84     -75.345  28.757 -71.406  1.00  7.46           N
ATOM   1267  CA  ASN A  84     -75.952  29.206 -70.156  1.00  7.46           C
ATOM   1268  C   ASN A  84     -75.865  28.098 -69.127  1.00  7.46           C
ATOM   1269  O   ASN A  84     -76.877  27.512 -68.747  1.00  7.46           O
ATOM   1270  CB  ASN A  84     -77.400  29.600 -70.376  1.00  7.46           C
ATOM   1271  CG  ASN A  84     -78.018  30.319 -69.192  1.00  7.46           C
ATOM   1272  ND2 ASN A  84     -79.330  30.339 -69.147  1.00  7.46           N
ATOM   1273  OD1 ASN A  84     -77.319  30.858 -68.324  1.00  7.46           O
ATOM      0  H   ASN A  84     -75.900  28.431 -71.976  1.00  7.46           H   new
ATOM      0  HA  ASN A  84     -75.471  29.985 -69.835  1.00  7.46           H   new
ATOM      0  HB2 ASN A  84     -77.457  30.171 -71.158  1.00  7.46           H   new
ATOM      0  HB3 ASN A  84     -77.919  28.803 -70.568  1.00  7.46           H   new
ATOM      0 HD21 ASN A  84     -79.732  30.736 -68.499  1.00  7.46           H   new
ATOM      0 HD22 ASN A  84     -79.787  29.955 -69.766  1.00  7.46           H   new
ATOM   1280  N   LEU A  85     -74.651  27.819 -68.677  1.00  7.39           N
ATOM   1281  CA  LEU A  85     -74.425  26.677 -67.811  1.00  7.39           C
ATOM   1282  C   LEU A  85     -73.724  27.033 -66.499  1.00  7.39           C
ATOM   1283  O   LEU A  85     -72.554  26.690 -66.330  1.00  7.39           O
ATOM   1284  CB  LEU A  85     -73.560  25.658 -68.566  1.00  7.39           C
ATOM   1285  CG  LEU A  85     -74.157  25.126 -69.884  1.00  7.39           C
ATOM   1286  CD1 LEU A  85     -73.136  24.283 -70.605  1.00  7.39           C
ATOM   1287  CD2 LEU A  85     -75.382  24.357 -69.606  1.00  7.39           C
ATOM      0  H   LEU A  85     -73.947  28.278 -68.861  1.00  7.39           H   new
ATOM      0  HA  LEU A  85     -75.296  26.319 -67.579  1.00  7.39           H   new
ATOM      0  HB2 LEU A  85     -72.702  26.067 -68.760  1.00  7.39           H   new
ATOM      0  HB3 LEU A  85     -73.389  24.905 -67.979  1.00  7.39           H   new
ATOM      0  HG  LEU A  85     -74.393  25.872 -70.457  1.00  7.39           H   new
ATOM      0 HD11 LEU A  85     -73.517  23.951 -71.433  1.00  7.39           H   new
ATOM      0 HD12 LEU A  85     -72.353  24.821 -70.802  1.00  7.39           H   new
ATOM      0 HD13 LEU A  85     -72.880  23.534 -70.044  1.00  7.39           H   new
ATOM      0 HD21 LEU A  85     -75.752  24.025 -70.439  1.00  7.39           H   new
ATOM      0 HD22 LEU A  85     -75.170  23.609 -69.026  1.00  7.39           H   new
ATOM      0 HD23 LEU A  85     -76.032  24.930 -69.169  1.00  7.39           H   new
ATOM   1299  N   PRO A  86     -74.379  27.729 -65.553  1.00  7.26           N
ATOM   1300  CA  PRO A  86     -73.781  28.132 -64.298  1.00  7.26           C
ATOM   1301  C   PRO A  86     -73.469  26.897 -63.471  1.00  7.26           C
ATOM   1302  O   PRO A  86     -74.255  25.946 -63.425  1.00  7.26           O
ATOM   1303  CB  PRO A  86     -74.873  29.002 -63.664  1.00  7.26           C
ATOM   1304  CG  PRO A  86     -76.170  28.539 -64.314  1.00  7.26           C
ATOM   1305  CD  PRO A  86     -75.784  28.137 -65.723  1.00  7.26           C
ATOM      0  HA  PRO A  86     -72.941  28.611 -64.381  1.00  7.26           H   new
ATOM      0  HB2 PRO A  86     -74.901  28.885 -62.701  1.00  7.26           H   new
ATOM      0  HB3 PRO A  86     -74.713  29.944 -63.831  1.00  7.26           H   new
ATOM      0  HG2 PRO A  86     -76.558  27.793 -63.830  1.00  7.26           H   new
ATOM      0  HG3 PRO A  86     -76.832  29.248 -64.320  1.00  7.26           H   new
ATOM      0  HD2 PRO A  86     -76.335  27.412 -66.057  1.00  7.26           H   new
ATOM      0  HD3 PRO A  86     -75.875  28.873 -66.348  1.00  7.26           H   new
ATOM   1313  N   ARG A  87     -72.370  26.932 -62.737  1.00  7.06           N
ATOM   1314  CA  ARG A  87     -71.984  25.766 -61.950  1.00  7.06           C
ATOM   1315  C   ARG A  87     -72.628  25.785 -60.573  1.00  7.06           C
ATOM   1316  O   ARG A  87     -71.975  26.067 -59.571  1.00  7.06           O
ATOM   1317  CB  ARG A  87     -70.470  25.694 -61.838  1.00  7.06           C
ATOM   1318  CG  ARG A  87     -69.774  25.597 -63.203  1.00  7.06           C
ATOM   1319  CD  ARG A  87     -68.316  25.283 -63.115  1.00  7.06           C
ATOM   1320  NE  ARG A  87     -68.057  23.856 -62.872  1.00  7.06           N
ATOM   1321  CZ  ARG A  87     -66.901  23.362 -62.375  1.00  7.06           C
ATOM   1322  NH1 ARG A  87     -65.936  24.184 -62.015  1.00  7.06           N1+
ATOM   1323  NH2 ARG A  87     -66.722  22.054 -62.255  1.00  7.06           N
ATOM      0  H   ARG A  87     -71.840  27.606 -62.678  1.00  7.06           H   new
ATOM      0  HA  ARG A  87     -72.304  24.972 -62.407  1.00  7.06           H   new
ATOM      0  HB2 ARG A  87     -70.147  26.480 -61.371  1.00  7.06           H   new
ATOM      0  HB3 ARG A  87     -70.226  24.924 -61.300  1.00  7.06           H   new
ATOM      0  HG2 ARG A  87     -70.212  24.912 -63.732  1.00  7.06           H   new
ATOM      0  HG3 ARG A  87     -69.888  26.437 -63.675  1.00  7.06           H   new
ATOM      0  HD2 ARG A  87     -67.881  25.551 -63.939  1.00  7.06           H   new
ATOM      0  HD3 ARG A  87     -67.919  25.806 -62.401  1.00  7.06           H   new
ATOM      0  HE  ARG A  87     -68.684  23.298 -63.059  1.00  7.06           H   new
ATOM      0 HH11 ARG A  87     -66.042  25.034 -62.096  1.00  7.06           H   new
ATOM      0 HH12 ARG A  87     -65.200  23.871 -61.699  1.00  7.06           H   new
ATOM      0 HH21 ARG A  87     -67.345  21.511 -62.494  1.00  7.06           H   new
ATOM      0 HH22 ARG A  87     -65.983  21.748 -61.938  1.00  7.06           H   new
ATOM   1337  N   GLY A  88     -73.928  25.520 -60.544  1.00  6.79           N
ATOM   1338  CA  GLY A  88     -74.693  25.597 -59.299  1.00  6.79           C
ATOM   1339  C   GLY A  88     -74.200  24.585 -58.271  1.00  6.79           C
ATOM   1340  O   GLY A  88     -73.848  23.460 -58.619  1.00  6.79           O
ATOM      0  H   GLY A  88     -74.389  25.293 -61.233  1.00  6.79           H   new
ATOM      0  HA2 GLY A  88     -74.624  26.492 -58.931  1.00  6.79           H   new
ATOM      0  HA3 GLY A  88     -75.632  25.438 -59.485  1.00  6.79           H   new
ATOM   1344  N   LEU A  89     -74.234  24.973 -56.993  1.00  6.43           N
ATOM   1345  CA  LEU A  89     -73.774  24.114 -55.899  1.00  6.43           C
ATOM   1346  C   LEU A  89     -74.748  23.970 -54.717  1.00  6.43           C
ATOM   1347  O   LEU A  89     -74.547  24.623 -53.695  1.00  6.43           O
ATOM   1348  CB  LEU A  89     -72.439  24.657 -55.371  1.00  6.43           C
ATOM   1349  CG  LEU A  89     -71.286  24.633 -56.363  1.00  6.43           C
ATOM   1350  CD1 LEU A  89     -70.113  25.374 -55.780  1.00  6.43           C
ATOM   1351  CD2 LEU A  89     -70.934  23.204 -56.680  1.00  6.43           C
ATOM      0  H   LEU A  89     -74.524  25.741 -56.737  1.00  6.43           H   new
ATOM      0  HA  LEU A  89     -73.693  23.227 -56.282  1.00  6.43           H   new
ATOM      0  HB2 LEU A  89     -72.573  25.571 -55.076  1.00  6.43           H   new
ATOM      0  HB3 LEU A  89     -72.184  24.142 -54.590  1.00  6.43           H   new
ATOM      0  HG  LEU A  89     -71.540  25.073 -57.189  1.00  6.43           H   new
ATOM      0 HD11 LEU A  89     -69.376  25.361 -56.410  1.00  6.43           H   new
ATOM      0 HD12 LEU A  89     -70.367  26.293 -55.600  1.00  6.43           H   new
ATOM      0 HD13 LEU A  89     -69.839  24.947 -54.953  1.00  6.43           H   new
ATOM      0 HD21 LEU A  89     -70.199  23.184 -57.313  1.00  6.43           H   new
ATOM      0 HD22 LEU A  89     -70.672  22.747 -55.866  1.00  6.43           H   new
ATOM      0 HD23 LEU A  89     -71.704  22.759 -57.066  1.00  6.43           H   new
ATOM   1363  N   PRO A  90     -75.828  23.172 -54.830  1.00  5.96           N
ATOM   1364  CA  PRO A  90     -76.828  22.948 -53.793  1.00  5.96           C
ATOM   1365  C   PRO A  90     -76.160  22.393 -52.540  1.00  5.96           C
ATOM   1366  O   PRO A  90     -75.212  21.620 -52.638  1.00  5.96           O
ATOM   1367  CB  PRO A  90     -77.759  21.914 -54.431  1.00  5.96           C
ATOM   1368  CG  PRO A  90     -77.572  22.098 -55.918  1.00  5.96           C
ATOM   1369  CD  PRO A  90     -76.104  22.449 -56.083  1.00  5.96           C
ATOM      0  HA  PRO A  90     -77.296  23.751 -53.515  1.00  5.96           H   new
ATOM      0  HB2 PRO A  90     -77.527  21.013 -54.155  1.00  5.96           H   new
ATOM      0  HB3 PRO A  90     -78.682  22.062 -54.171  1.00  5.96           H   new
ATOM      0  HG2 PRO A  90     -77.797  21.289 -56.404  1.00  5.96           H   new
ATOM      0  HG3 PRO A  90     -78.143  22.803 -56.260  1.00  5.96           H   new
ATOM      0  HD2 PRO A  90     -75.549  21.659 -56.178  1.00  5.96           H   new
ATOM      0  HD3 PRO A  90     -75.947  23.002 -56.865  1.00  5.96           H   new
ATOM   1377  N   PHE A  91     -76.675  22.731 -51.369  1.00  5.39           N
ATOM   1378  CA  PHE A  91     -76.059  22.253 -50.133  1.00  5.39           C
ATOM   1379  C   PHE A  91     -76.299  20.772 -49.907  1.00  5.39           C
ATOM   1380  O   PHE A  91     -77.352  20.243 -50.268  1.00  5.39           O
ATOM   1381  CB  PHE A  91     -76.596  23.026 -48.934  1.00  5.39           C
ATOM   1382  CG  PHE A  91     -76.104  24.435 -48.854  1.00  5.39           C
ATOM   1383  CD1 PHE A  91     -76.854  25.479 -49.374  1.00  5.39           C
ATOM   1384  CD2 PHE A  91     -74.891  24.723 -48.253  1.00  5.39           C
ATOM   1385  CE1 PHE A  91     -76.399  26.782 -49.294  1.00  5.39           C
ATOM   1386  CE2 PHE A  91     -74.432  26.023 -48.171  1.00  5.39           C
ATOM   1387  CZ  PHE A  91     -75.188  27.055 -48.693  1.00  5.39           C
ATOM      0  H   PHE A  91     -77.369  23.228 -51.263  1.00  5.39           H   new
ATOM      0  HA  PHE A  91     -75.104  22.398 -50.225  1.00  5.39           H   new
ATOM      0  HB2 PHE A  91     -77.565  23.033 -48.972  1.00  5.39           H   new
ATOM      0  HB3 PHE A  91     -76.347  22.559 -48.121  1.00  5.39           H   new
ATOM      0  HD1 PHE A  91     -77.671  25.301 -49.781  1.00  5.39           H   new
ATOM      0  HD2 PHE A  91     -74.378  24.032 -47.900  1.00  5.39           H   new
ATOM      0  HE1 PHE A  91     -76.910  27.475 -49.646  1.00  5.39           H   new
ATOM      0  HE2 PHE A  91     -73.615  26.204 -47.765  1.00  5.39           H   new
ATOM      0  HZ  PHE A  91     -74.881  27.931 -48.639  1.00  5.39           H   new
ATOM   1397  N   THR A  92     -75.316  20.111 -49.296  1.00  4.75           N
ATOM   1398  CA  THR A  92     -75.431  18.698 -48.982  1.00  4.75           C
ATOM   1399  C   THR A  92     -75.714  18.473 -47.501  1.00  4.75           C
ATOM   1400  O   THR A  92     -75.546  19.381 -46.685  1.00  4.75           O
ATOM   1401  CB  THR A  92     -74.151  17.958 -49.422  1.00  4.75           C
ATOM   1402  CG2 THR A  92     -73.904  18.253 -50.881  1.00  4.75           C
ATOM   1403  OG1 THR A  92     -72.990  18.403 -48.676  1.00  4.75           O
ATOM      0  H   THR A  92     -74.572  20.470 -49.056  1.00  4.75           H   new
ATOM      0  HA  THR A  92     -76.186  18.337 -49.473  1.00  4.75           H   new
ATOM      0  HB  THR A  92     -74.281  17.010 -49.261  1.00  4.75           H   new
ATOM      0  HG1 THR A  92     -72.578  17.736 -48.374  1.00  4.75           H   new
ATOM      0 HG21 THR A  92     -73.101  17.794 -51.173  1.00  4.75           H   new
ATOM      0 HG22 THR A  92     -74.660  17.947 -51.406  1.00  4.75           H   new
ATOM      0 HG23 THR A  92     -73.792  19.209 -51.004  1.00  4.75           H   new
ATOM   1411  N   GLU A  93     -76.127  17.253 -47.166  1.00  4.11           N
ATOM   1412  CA  GLU A  93     -76.405  16.858 -45.788  1.00  4.11           C
ATOM   1413  C   GLU A  93     -75.274  15.999 -45.241  1.00  4.11           C
ATOM   1414  O   GLU A  93     -74.606  15.304 -46.005  1.00  4.11           O
ATOM   1415  CB  GLU A  93     -77.731  16.095 -45.710  1.00  4.11           C
ATOM   1416  CG  GLU A  93     -78.961  16.922 -46.094  1.00  4.11           C
ATOM   1417  CD  GLU A  93     -80.265  16.150 -45.986  1.00  4.11           C
ATOM   1418  OE1 GLU A  93     -80.226  14.990 -45.651  1.00  4.11           O
ATOM   1419  OE2 GLU A  93     -81.296  16.730 -46.240  1.00  4.11           O1-
ATOM      0  H   GLU A  93     -76.255  16.625 -47.739  1.00  4.11           H   new
ATOM      0  HA  GLU A  93     -76.474  17.661 -45.248  1.00  4.11           H   new
ATOM      0  HB2 GLU A  93     -77.681  15.321 -46.292  1.00  4.11           H   new
ATOM      0  HB3 GLU A  93     -77.848  15.763 -44.806  1.00  4.11           H   new
ATOM      0  HG2 GLU A  93     -79.008  17.704 -45.522  1.00  4.11           H   new
ATOM      0  HG3 GLU A  93     -78.856  17.241 -47.004  1.00  4.11           H   new
ATOM   1426  N   LEU A  94     -75.068  16.035 -43.926  1.00  3.52           N
ATOM   1427  CA  LEU A  94     -74.037  15.205 -43.312  1.00  3.52           C
ATOM   1428  C   LEU A  94     -74.527  14.493 -42.049  1.00  3.52           C
ATOM   1429  O   LEU A  94     -74.910  15.129 -41.068  1.00  3.52           O
ATOM   1430  CB  LEU A  94     -72.833  16.085 -42.971  1.00  3.52           C
ATOM   1431  CG  LEU A  94     -71.687  15.391 -42.288  1.00  3.52           C
ATOM   1432  CD1 LEU A  94     -71.144  14.366 -43.200  1.00  3.52           C
ATOM   1433  CD2 LEU A  94     -70.628  16.405 -41.908  1.00  3.52           C
ATOM      0  H   LEU A  94     -75.510  16.528 -43.377  1.00  3.52           H   new
ATOM      0  HA  LEU A  94     -73.793  14.515 -43.949  1.00  3.52           H   new
ATOM      0  HB2 LEU A  94     -72.504  16.485 -43.791  1.00  3.52           H   new
ATOM      0  HB3 LEU A  94     -73.135  16.810 -42.402  1.00  3.52           H   new
ATOM      0  HG  LEU A  94     -71.989  14.959 -41.474  1.00  3.52           H   new
ATOM      0 HD11 LEU A  94     -70.403  13.910 -42.771  1.00  3.52           H   new
ATOM      0 HD12 LEU A  94     -71.838  13.723 -43.414  1.00  3.52           H   new
ATOM      0 HD13 LEU A  94     -70.834  14.790 -44.015  1.00  3.52           H   new
ATOM      0 HD21 LEU A  94     -69.891  15.954 -41.468  1.00  3.52           H   new
ATOM      0 HD22 LEU A  94     -70.304  16.850 -42.707  1.00  3.52           H   new
ATOM      0 HD23 LEU A  94     -71.010  17.062 -41.306  1.00  3.52           H   new
ATOM   1445  N   ASP A  95     -74.519  13.160 -42.087  1.00  3.02           N
ATOM   1446  CA  ASP A  95     -74.950  12.329 -40.958  1.00  3.02           C
ATOM   1447  C   ASP A  95     -74.048  12.569 -39.748  1.00  3.02           C
ATOM   1448  O   ASP A  95     -72.819  12.591 -39.881  1.00  3.02           O
ATOM   1449  CB  ASP A  95     -74.951  10.837 -41.318  1.00  3.02           C
ATOM   1450  CG  ASP A  95     -75.715   9.933 -40.273  1.00  3.02           C
ATOM   1451  OD1 ASP A  95     -76.865   9.612 -40.546  1.00  3.02           O
ATOM   1452  OD2 ASP A  95     -75.172   9.581 -39.233  1.00  3.02           O1-
ATOM      0  H   ASP A  95     -74.262  12.709 -42.772  1.00  3.02           H   new
ATOM      0  HA  ASP A  95     -75.860  12.585 -40.739  1.00  3.02           H   new
ATOM      0  HB2 ASP A  95     -75.358  10.723 -42.191  1.00  3.02           H   new
ATOM      0  HB3 ASP A  95     -74.034  10.529 -41.391  1.00  3.02           H   new
ATOM   1457  N   PHE A  96     -74.639  12.643 -38.556  1.00  2.63           N
ATOM   1458  CA  PHE A  96     -73.862  12.834 -37.330  1.00  2.63           C
ATOM   1459  C   PHE A  96     -72.816  11.730 -37.125  1.00  2.63           C
ATOM   1460  O   PHE A  96     -71.784  11.943 -36.485  1.00  2.63           O
ATOM   1461  CB  PHE A  96     -74.772  12.945 -36.112  1.00  2.63           C
ATOM   1462  CG  PHE A  96     -74.028  13.331 -34.864  1.00  2.63           C
ATOM   1463  CD1 PHE A  96     -73.375  14.555 -34.807  1.00  2.63           C
ATOM   1464  CD2 PHE A  96     -74.017  12.519 -33.738  1.00  2.63           C
ATOM   1465  CE1 PHE A  96     -72.711  14.953 -33.671  1.00  2.63           C
ATOM   1466  CE2 PHE A  96     -73.364  12.925 -32.593  1.00  2.63           C
ATOM   1467  CZ  PHE A  96     -72.707  14.143 -32.564  1.00  2.63           C
ATOM      0  H   PHE A  96     -75.488  12.585 -38.435  1.00  2.63           H   new
ATOM      0  HA  PHE A  96     -73.382  13.671 -37.432  1.00  2.63           H   new
ATOM      0  HB2 PHE A  96     -75.463  13.602 -36.288  1.00  2.63           H   new
ATOM      0  HB3 PHE A  96     -75.218  12.096 -35.968  1.00  2.63           H   new
ATOM      0  HD1 PHE A  96     -73.387  15.115 -35.550  1.00  2.63           H   new
ATOM      0  HD2 PHE A  96     -74.452  11.697 -33.756  1.00  2.63           H   new
ATOM      0  HE1 PHE A  96     -72.266  15.769 -33.653  1.00  2.63           H   new
ATOM      0  HE2 PHE A  96     -73.365  12.380 -31.840  1.00  2.63           H   new
ATOM      0  HZ  PHE A  96     -72.262  14.413 -31.793  1.00  2.63           H   new
ATOM   1477  N   THR A  97     -73.058  10.534 -37.660  1.00  2.35           N
ATOM   1478  CA  THR A  97     -72.099   9.458 -37.509  1.00  2.35           C
ATOM   1479  C   THR A  97     -70.769   9.883 -38.101  1.00  2.35           C
ATOM   1480  O   THR A  97     -69.706   9.597 -37.544  1.00  2.35           O
ATOM   1481  CB  THR A  97     -72.551   8.205 -38.260  1.00  2.35           C
ATOM   1482  CG2 THR A  97     -71.517   7.116 -38.110  1.00  2.35           C
ATOM   1483  OG1 THR A  97     -73.806   7.769 -37.746  1.00  2.35           O
ATOM      0  H   THR A  97     -73.764  10.332 -38.108  1.00  2.35           H   new
ATOM      0  HA  THR A  97     -72.022   9.263 -36.562  1.00  2.35           H   new
ATOM      0  HB  THR A  97     -72.650   8.411 -39.203  1.00  2.35           H   new
ATOM      0  HG1 THR A  97     -74.422   8.233 -38.080  1.00  2.35           H   new
ATOM      0 HG21 THR A  97     -71.809   6.324 -38.588  1.00  2.35           H   new
ATOM      0 HG22 THR A  97     -70.671   7.420 -38.475  1.00  2.35           H   new
ATOM      0 HG23 THR A  97     -71.405   6.903 -37.170  1.00  2.35           H   new
ATOM   1491  N   VAL A  98     -70.841  10.518 -39.271  1.00  2.15           N
ATOM   1492  CA  VAL A  98     -69.682  10.935 -40.032  1.00  2.15           C
ATOM   1493  C   VAL A  98     -69.041  12.117 -39.340  1.00  2.15           C
ATOM   1494  O   VAL A  98     -67.817  12.252 -39.330  1.00  2.15           O
ATOM   1495  CB  VAL A  98     -70.045  11.267 -41.464  1.00  2.15           C
ATOM   1496  CG1 VAL A  98     -68.799  11.787 -42.175  1.00  2.15           C
ATOM   1497  CG2 VAL A  98     -70.614  10.035 -42.124  1.00  2.15           C
ATOM      0  H   VAL A  98     -71.588  10.720 -39.647  1.00  2.15           H   new
ATOM      0  HA  VAL A  98     -69.048  10.202 -40.071  1.00  2.15           H   new
ATOM      0  HB  VAL A  98     -70.722  11.960 -41.506  1.00  2.15           H   new
ATOM      0 HG11 VAL A  98     -69.018  12.004 -43.095  1.00  2.15           H   new
ATOM      0 HG12 VAL A  98     -68.477  12.583 -41.723  1.00  2.15           H   new
ATOM      0 HG13 VAL A  98     -68.109  11.105 -42.159  1.00  2.15           H   new
ATOM      0 HG21 VAL A  98     -70.849  10.239 -43.043  1.00  2.15           H   new
ATOM      0 HG22 VAL A  98     -69.953   9.326 -42.110  1.00  2.15           H   new
ATOM      0 HG23 VAL A  98     -71.406   9.747 -41.644  1.00  2.15           H   new
ATOM   1507  N   VAL A  99     -69.876  12.999 -38.786  1.00  2.01           N
ATOM   1508  CA  VAL A  99     -69.354  14.146 -38.056  1.00  2.01           C
ATOM   1509  C   VAL A  99     -68.463  13.655 -36.924  1.00  2.01           C
ATOM   1510  O   VAL A  99     -67.351  14.150 -36.750  1.00  2.01           O
ATOM   1511  CB  VAL A  99     -70.486  14.964 -37.420  1.00  2.01           C
ATOM   1512  CG1 VAL A  99     -69.913  16.005 -36.506  1.00  2.01           C
ATOM   1513  CG2 VAL A  99     -71.330  15.579 -38.485  1.00  2.01           C
ATOM      0  H   VAL A  99     -70.734  12.950 -38.822  1.00  2.01           H   new
ATOM      0  HA  VAL A  99     -68.865  14.699 -38.685  1.00  2.01           H   new
ATOM      0  HB  VAL A  99     -71.051  14.379 -36.891  1.00  2.01           H   new
ATOM      0 HG11 VAL A  99     -70.633  16.518 -36.108  1.00  2.01           H   new
ATOM      0 HG12 VAL A  99     -69.398  15.573 -35.806  1.00  2.01           H   new
ATOM      0 HG13 VAL A  99     -69.336  16.598 -37.012  1.00  2.01           H   new
ATOM      0 HG21 VAL A  99     -72.043  16.094 -38.076  1.00  2.01           H   new
ATOM      0 HG22 VAL A  99     -70.784  16.163 -39.034  1.00  2.01           H   new
ATOM      0 HG23 VAL A  99     -71.713  14.880 -39.038  1.00  2.01           H   new
ATOM   1523  N   LEU A 100     -68.926  12.642 -36.187  1.00  1.90           N
ATOM   1524  CA  LEU A 100     -68.126  12.068 -35.113  1.00  1.90           C
ATOM   1525  C   LEU A 100     -66.835  11.438 -35.647  1.00  1.90           C
ATOM   1526  O   LEU A 100     -65.782  11.559 -35.015  1.00  1.90           O
ATOM   1527  CB  LEU A 100     -68.939  11.028 -34.357  1.00  1.90           C
ATOM   1528  CG  LEU A 100     -70.082  11.548 -33.527  1.00  1.90           C
ATOM   1529  CD1 LEU A 100     -70.885  10.378 -33.024  1.00  1.90           C
ATOM   1530  CD2 LEU A 100     -69.524  12.339 -32.383  1.00  1.90           C
ATOM      0  H   LEU A 100     -69.697  12.277 -36.295  1.00  1.90           H   new
ATOM      0  HA  LEU A 100     -67.879  12.786 -34.510  1.00  1.90           H   new
ATOM      0  HB2 LEU A 100     -69.293  10.393 -34.999  1.00  1.90           H   new
ATOM      0  HB3 LEU A 100     -68.339  10.537 -33.774  1.00  1.90           H   new
ATOM      0  HG  LEU A 100     -70.660  12.122 -34.054  1.00  1.90           H   new
ATOM      0 HD11 LEU A 100     -71.626  10.701 -32.487  1.00  1.90           H   new
ATOM      0 HD12 LEU A 100     -71.228   9.873 -33.778  1.00  1.90           H   new
ATOM      0 HD13 LEU A 100     -70.319   9.806 -32.483  1.00  1.90           H   new
ATOM      0 HD21 LEU A 100     -70.252  12.680 -31.840  1.00  1.90           H   new
ATOM      0 HD22 LEU A 100     -68.956  11.769 -31.841  1.00  1.90           H   new
ATOM      0 HD23 LEU A 100     -69.002  13.081 -32.726  1.00  1.90           H   new
ATOM   1542  N   VAL A 101     -66.890  10.801 -36.830  1.00  1.81           N
ATOM   1543  CA  VAL A 101     -65.674  10.226 -37.411  1.00  1.81           C
ATOM   1544  C   VAL A 101     -64.670  11.334 -37.690  1.00  1.81           C
ATOM   1545  O   VAL A 101     -63.492  11.223 -37.326  1.00  1.81           O
ATOM   1546  CB  VAL A 101     -65.956   9.507 -38.758  1.00  1.81           C
ATOM   1547  CG1 VAL A 101     -64.668   9.131 -39.416  1.00  1.81           C
ATOM   1548  CG2 VAL A 101     -66.774   8.295 -38.542  1.00  1.81           C
ATOM      0  H   VAL A 101     -67.604  10.695 -37.297  1.00  1.81           H   new
ATOM      0  HA  VAL A 101     -65.330   9.583 -36.771  1.00  1.81           H   new
ATOM      0  HB  VAL A 101     -66.447  10.116 -39.332  1.00  1.81           H   new
ATOM      0 HG11 VAL A 101     -64.852   8.683 -40.256  1.00  1.81           H   new
ATOM      0 HG12 VAL A 101     -64.145   9.930 -39.585  1.00  1.81           H   new
ATOM      0 HG13 VAL A 101     -64.169   8.536 -38.835  1.00  1.81           H   new
ATOM      0 HG21 VAL A 101     -66.940   7.860 -39.393  1.00  1.81           H   new
ATOM      0 HG22 VAL A 101     -66.301   7.685 -37.955  1.00  1.81           H   new
ATOM      0 HG23 VAL A 101     -67.619   8.543 -38.136  1.00  1.81           H   new
ATOM   1558  N   PHE A 102     -65.146  12.413 -38.319  1.00  1.75           N
ATOM   1559  CA  PHE A 102     -64.290  13.544 -38.619  1.00  1.75           C
ATOM   1560  C   PHE A 102     -63.707  14.194 -37.385  1.00  1.75           C
ATOM   1561  O   PHE A 102     -62.496  14.382 -37.305  1.00  1.75           O
ATOM   1562  CB  PHE A 102     -64.996  14.638 -39.400  1.00  1.75           C
ATOM   1563  CG  PHE A 102     -64.076  15.846 -39.544  1.00  1.75           C
ATOM   1564  CD1 PHE A 102     -63.055  15.876 -40.490  1.00  1.75           C
ATOM   1565  CD2 PHE A 102     -64.217  16.942 -38.694  1.00  1.75           C
ATOM   1566  CE1 PHE A 102     -62.213  16.979 -40.576  1.00  1.75           C
ATOM   1567  CE2 PHE A 102     -63.374  18.029 -38.782  1.00  1.75           C
ATOM   1568  CZ  PHE A 102     -62.373  18.046 -39.725  1.00  1.75           C
ATOM      0  H   PHE A 102     -65.962  12.502 -38.577  1.00  1.75           H   new
ATOM      0  HA  PHE A 102     -63.583  13.153 -39.156  1.00  1.75           H   new
ATOM      0  HB2 PHE A 102     -65.251  14.309 -40.276  1.00  1.75           H   new
ATOM      0  HB3 PHE A 102     -65.813  14.896 -38.945  1.00  1.75           H   new
ATOM      0  HD1 PHE A 102     -62.936  15.156 -41.066  1.00  1.75           H   new
ATOM      0  HD2 PHE A 102     -64.893  16.940 -38.055  1.00  1.75           H   new
ATOM      0  HE1 PHE A 102     -61.537  16.995 -41.214  1.00  1.75           H   new
ATOM      0  HE2 PHE A 102     -63.482  18.750 -38.204  1.00  1.75           H   new
ATOM      0  HZ  PHE A 102     -61.805  18.779 -39.787  1.00  1.75           H   new
ATOM   1578  N   LEU A 103     -64.556  14.547 -36.421  1.00  1.70           N
ATOM   1579  CA  LEU A 103     -64.069  15.260 -35.252  1.00  1.70           C
ATOM   1580  C   LEU A 103     -63.082  14.406 -34.502  1.00  1.70           C
ATOM   1581  O   LEU A 103     -62.033  14.879 -34.040  1.00  1.70           O
ATOM   1582  CB  LEU A 103     -65.227  15.570 -34.316  1.00  1.70           C
ATOM   1583  CG  LEU A 103     -66.243  16.566 -34.802  1.00  1.70           C
ATOM   1584  CD1 LEU A 103     -67.405  16.574 -33.814  1.00  1.70           C
ATOM   1585  CD2 LEU A 103     -65.597  17.922 -34.932  1.00  1.70           C
ATOM      0  H   LEU A 103     -65.401  14.385 -36.427  1.00  1.70           H   new
ATOM      0  HA  LEU A 103     -63.646  16.081 -35.549  1.00  1.70           H   new
ATOM      0  HB2 LEU A 103     -65.688  14.739 -34.120  1.00  1.70           H   new
ATOM      0  HB3 LEU A 103     -64.860  15.896 -33.479  1.00  1.70           H   new
ATOM      0  HG  LEU A 103     -66.582  16.326 -35.679  1.00  1.70           H   new
ATOM      0 HD11 LEU A 103     -68.075  17.211 -34.107  1.00  1.70           H   new
ATOM      0 HD12 LEU A 103     -67.799  15.689 -33.770  1.00  1.70           H   new
ATOM      0 HD13 LEU A 103     -67.081  16.828 -32.935  1.00  1.70           H   new
ATOM      0 HD21 LEU A 103     -66.253  18.564 -35.246  1.00  1.70           H   new
ATOM      0 HD22 LEU A 103     -65.257  18.203 -34.068  1.00  1.70           H   new
ATOM      0 HD23 LEU A 103     -64.865  17.872 -35.566  1.00  1.70           H   new
ATOM   1597  N   GLY A 104     -63.397  13.122 -34.421  1.00  1.67           N
ATOM   1598  CA  GLY A 104     -62.545  12.187 -33.753  1.00  1.67           C
ATOM   1599  C   GLY A 104     -61.194  12.185 -34.405  1.00  1.67           C
ATOM   1600  O   GLY A 104     -60.179  12.420 -33.750  1.00  1.67           O
ATOM      0  H   GLY A 104     -64.112  12.779 -34.754  1.00  1.67           H   new
ATOM      0  HA2 GLY A 104     -62.462  12.423 -32.816  1.00  1.67           H   new
ATOM      0  HA3 GLY A 104     -62.933  11.299 -33.789  1.00  1.67           H   new
ATOM   1604  N   CYS A 105     -61.150  11.949 -35.704  1.00  1.65           N
ATOM   1605  CA  CYS A 105     -59.866  11.866 -36.354  1.00  1.65           C
ATOM   1606  C   CYS A 105     -59.145  13.193 -36.442  1.00  1.65           C
ATOM   1607  O   CYS A 105     -57.917  13.222 -36.443  1.00  1.65           O
ATOM   1608  CB  CYS A 105     -60.039  11.379 -37.759  1.00  1.65           C
ATOM   1609  SG  CYS A 105     -60.630  12.600 -38.959  1.00  1.65           S
ATOM      0  H   CYS A 105     -61.834  11.837 -36.213  1.00  1.65           H   new
ATOM      0  HA  CYS A 105     -59.339  11.259 -35.811  1.00  1.65           H   new
ATOM      0  HB2 CYS A 105     -59.187  11.033 -38.069  1.00  1.65           H   new
ATOM      0  HB3 CYS A 105     -60.661  10.635 -37.750  1.00  1.65           H   new
ATOM      0  HG  CYS A 105     -61.382  13.363 -38.417  1.00  1.65           H   new
ATOM   1615  N   TRP A 106     -59.888  14.303 -36.436  1.00  1.64           N
ATOM   1616  CA  TRP A 106     -59.290  15.615 -36.580  1.00  1.64           C
ATOM   1617  C   TRP A 106     -58.292  15.827 -35.454  1.00  1.64           C
ATOM   1618  O   TRP A 106     -57.183  16.336 -35.663  1.00  1.64           O
ATOM   1619  CB  TRP A 106     -60.342  16.719 -36.606  1.00  1.64           C
ATOM   1620  CG  TRP A 106     -59.742  18.031 -36.934  1.00  1.64           C
ATOM   1621  CD1 TRP A 106     -59.661  19.146 -36.162  1.00  1.64           C
ATOM   1622  CD2 TRP A 106     -59.075  18.349 -38.177  1.00  1.64           C
ATOM   1623  CE2 TRP A 106     -58.625  19.660 -38.080  1.00  1.64           C
ATOM   1624  CE3 TRP A 106     -58.826  17.631 -39.338  1.00  1.64           C
ATOM   1625  NE1 TRP A 106     -58.994  20.143 -36.844  1.00  1.64           N
ATOM   1626  CZ2 TRP A 106     -57.928  20.272 -39.114  1.00  1.64           C
ATOM   1627  CZ3 TRP A 106     -58.126  18.234 -40.370  1.00  1.64           C
ATOM   1628  CH2 TRP A 106     -57.688  19.517 -40.264  1.00  1.64           C
ATOM      0  H   TRP A 106     -60.744  14.309 -36.349  1.00  1.64           H   new
ATOM      0  HA  TRP A 106     -58.829  15.659 -37.432  1.00  1.64           H   new
ATOM      0  HB2 TRP A 106     -61.025  16.502 -37.260  1.00  1.64           H   new
ATOM      0  HB3 TRP A 106     -60.781  16.769 -35.743  1.00  1.64           H   new
ATOM      0  HD1 TRP A 106     -60.004  19.226 -35.301  1.00  1.64           H   new
ATOM      0  HE1 TRP A 106     -58.835  20.934 -36.547  1.00  1.64           H   new
ATOM      0  HE3 TRP A 106     -59.126  16.755 -39.422  1.00  1.64           H   new
ATOM      0  HZ2 TRP A 106     -57.632  21.151 -39.043  1.00  1.64           H   new
ATOM      0  HZ3 TRP A 106     -57.953  17.754 -41.147  1.00  1.64           H   new
ATOM      0  HH2 TRP A 106     -57.220  19.899 -40.971  1.00  1.64           H   new
ATOM   1639  N   GLY A 107     -58.666  15.373 -34.260  1.00  1.65           N
ATOM   1640  CA  GLY A 107     -57.829  15.492 -33.077  1.00  1.65           C
ATOM   1641  C   GLY A 107     -56.418  14.878 -33.213  1.00  1.65           C
ATOM   1642  O   GLY A 107     -55.532  15.226 -32.430  1.00  1.65           O
ATOM      0  H   GLY A 107     -59.420  14.985 -34.116  1.00  1.65           H   new
ATOM      0  HA2 GLY A 107     -57.738  16.432 -32.854  1.00  1.65           H   new
ATOM      0  HA3 GLY A 107     -58.282  15.067 -32.332  1.00  1.65           H   new
ATOM   1646  N   GLN A 108     -56.203  13.941 -34.153  1.00  1.66           N
ATOM   1647  CA  GLN A 108     -54.876  13.348 -34.327  1.00  1.66           C
ATOM   1648  C   GLN A 108     -54.303  13.526 -35.743  1.00  1.66           C
ATOM   1649  O   GLN A 108     -53.467  12.716 -36.172  1.00  1.66           O
ATOM   1650  CB  GLN A 108     -54.849  11.853 -33.939  1.00  1.66           C
ATOM   1651  CG  GLN A 108     -55.179  11.555 -32.431  1.00  1.66           C
ATOM   1652  CD  GLN A 108     -54.959  10.051 -32.013  1.00  1.66           C
ATOM   1653  NE2 GLN A 108     -55.215   9.730 -30.725  1.00  1.66           N
ATOM   1654  OE1 GLN A 108     -54.560   9.226 -32.852  1.00  1.66           O
ATOM      0  H   GLN A 108     -56.806  13.643 -34.689  1.00  1.66           H   new
ATOM      0  HA  GLN A 108     -54.305  13.842 -33.718  1.00  1.66           H   new
ATOM      0  HB2 GLN A 108     -55.484  11.376 -34.496  1.00  1.66           H   new
ATOM      0  HB3 GLN A 108     -53.970  11.496 -34.141  1.00  1.66           H   new
ATOM      0  HG2 GLN A 108     -54.626  12.121 -31.870  1.00  1.66           H   new
ATOM      0  HG3 GLN A 108     -56.102  11.798 -32.257  1.00  1.66           H   new
ATOM      0 HE21 GLN A 108     -55.490  10.334 -30.178  1.00  1.66           H   new
ATOM      0 HE22 GLN A 108     -55.103   8.922 -30.453  1.00  1.66           H   new
ATOM   1663  N   VAL A 109     -54.722  14.574 -36.470  1.00  1.66           N
ATOM   1664  CA  VAL A 109     -54.204  14.792 -37.830  1.00  1.66           C
ATOM   1665  C   VAL A 109     -52.834  15.454 -37.910  1.00  1.66           C
ATOM   1666  O   VAL A 109     -52.619  16.550 -37.391  1.00  1.66           O
ATOM   1667  CB  VAL A 109     -55.195  15.662 -38.646  1.00  1.66           C
ATOM   1668  CG1 VAL A 109     -54.638  15.998 -40.018  1.00  1.66           C
ATOM   1669  CG2 VAL A 109     -56.418  14.923 -38.847  1.00  1.66           C
ATOM      0  H   VAL A 109     -55.293  15.158 -36.201  1.00  1.66           H   new
ATOM      0  HA  VAL A 109     -54.107  13.898 -38.194  1.00  1.66           H   new
ATOM      0  HB  VAL A 109     -55.347  16.481 -38.149  1.00  1.66           H   new
ATOM      0 HG11 VAL A 109     -55.278  16.541 -40.503  1.00  1.66           H   new
ATOM      0 HG12 VAL A 109     -53.807  16.489 -39.919  1.00  1.66           H   new
ATOM      0 HG13 VAL A 109     -54.472  15.178 -40.510  1.00  1.66           H   new
ATOM      0 HG21 VAL A 109     -57.042  15.462 -39.357  1.00  1.66           H   new
ATOM      0 HG22 VAL A 109     -56.226  14.105 -39.332  1.00  1.66           H   new
ATOM      0 HG23 VAL A 109     -56.809  14.704 -37.987  1.00  1.66           H   new
ATOM   1679  N   SER A 110     -51.915  14.777 -38.602  1.00  1.63           N
ATOM   1680  CA  SER A 110     -50.574  15.291 -38.865  1.00  1.63           C
ATOM   1681  C   SER A 110     -50.606  15.936 -40.238  1.00  1.63           C
ATOM   1682  O   SER A 110     -51.510  15.643 -41.019  1.00  1.63           O
ATOM   1683  CB  SER A 110     -49.532  14.174 -38.852  1.00  1.63           C
ATOM   1684  OG  SER A 110     -49.671  13.274 -39.971  1.00  1.63           O
ATOM      0  H   SER A 110     -52.057  13.997 -38.935  1.00  1.63           H   new
ATOM      0  HA  SER A 110     -50.326  15.925 -38.175  1.00  1.63           H   new
ATOM      0  HB2 SER A 110     -48.644  14.564 -38.863  1.00  1.63           H   new
ATOM      0  HB3 SER A 110     -49.611  13.672 -38.026  1.00  1.63           H   new
ATOM      0  HG  SER A 110     -49.158  12.617 -39.868  1.00  1.63           H   new
ATOM   1690  N   LEU A 111     -49.604  16.737 -40.587  1.00  1.59           N
ATOM   1691  CA  LEU A 111     -49.577  17.301 -41.936  1.00  1.59           C
ATOM   1692  C   LEU A 111     -49.500  16.204 -42.995  1.00  1.59           C
ATOM   1693  O   LEU A 111     -50.159  16.279 -44.033  1.00  1.59           O
ATOM   1694  CB  LEU A 111     -48.419  18.275 -42.119  1.00  1.59           C
ATOM   1695  CG  LEU A 111     -48.369  18.914 -43.502  1.00  1.59           C
ATOM   1696  CD1 LEU A 111     -49.674  19.675 -43.750  1.00  1.59           C
ATOM   1697  CD2 LEU A 111     -47.170  19.839 -43.597  1.00  1.59           C
ATOM      0  H   LEU A 111     -48.949  16.962 -40.077  1.00  1.59           H   new
ATOM      0  HA  LEU A 111     -50.408  17.789 -42.050  1.00  1.59           H   new
ATOM      0  HB2 LEU A 111     -48.486  18.975 -41.450  1.00  1.59           H   new
ATOM      0  HB3 LEU A 111     -47.585  17.807 -41.957  1.00  1.59           H   new
ATOM      0  HG  LEU A 111     -48.274  18.229 -44.182  1.00  1.59           H   new
ATOM      0 HD11 LEU A 111     -49.648  20.084 -44.629  1.00  1.59           H   new
ATOM      0 HD12 LEU A 111     -50.422  19.059 -43.702  1.00  1.59           H   new
ATOM      0 HD13 LEU A 111     -49.780  20.364 -43.076  1.00  1.59           H   new
ATOM      0 HD21 LEU A 111     -47.142  20.243 -44.478  1.00  1.59           H   new
ATOM      0 HD22 LEU A 111     -47.244  20.534 -42.925  1.00  1.59           H   new
ATOM      0 HD23 LEU A 111     -46.357  19.331 -43.449  1.00  1.59           H   new
ATOM   1709  N   THR A 112     -48.703  15.171 -42.724  1.00  1.54           N
ATOM   1710  CA  THR A 112     -48.535  14.059 -43.653  1.00  1.54           C
ATOM   1711  C   THR A 112     -49.906  13.449 -43.945  1.00  1.54           C
ATOM   1712  O   THR A 112     -50.258  13.166 -45.100  1.00  1.54           O
ATOM   1713  CB  THR A 112     -47.658  12.959 -43.025  1.00  1.54           C
ATOM   1714  CG2 THR A 112     -47.455  11.810 -43.993  1.00  1.54           C
ATOM   1715  OG1 THR A 112     -46.379  13.479 -42.670  1.00  1.54           O
ATOM      0  H   THR A 112     -48.247  15.097 -41.999  1.00  1.54           H   new
ATOM      0  HA  THR A 112     -48.115  14.391 -44.462  1.00  1.54           H   new
ATOM      0  HB  THR A 112     -48.117  12.640 -42.232  1.00  1.54           H   new
ATOM      0  HG1 THR A 112     -46.437  13.893 -41.941  1.00  1.54           H   new
ATOM      0 HG21 THR A 112     -46.901  11.131 -43.578  1.00  1.54           H   new
ATOM      0 HG22 THR A 112     -48.315  11.427 -44.226  1.00  1.54           H   new
ATOM      0 HG23 THR A 112     -47.018  12.136 -44.796  1.00  1.54           H   new
ATOM   1723  N   THR A 113     -50.670  13.241 -42.870  1.00  1.48           N
ATOM   1724  CA  THR A 113     -51.998  12.656 -42.931  1.00  1.48           C
ATOM   1725  C   THR A 113     -52.981  13.551 -43.682  1.00  1.48           C
ATOM   1726  O   THR A 113     -53.766  13.071 -44.503  1.00  1.48           O
ATOM   1727  CB  THR A 113     -52.511  12.411 -41.512  1.00  1.48           C
ATOM   1728  CG2 THR A 113     -53.862  11.896 -41.518  1.00  1.48           C
ATOM   1729  OG1 THR A 113     -51.627  11.487 -40.804  1.00  1.48           O
ATOM      0  H   THR A 113     -50.420  13.442 -42.072  1.00  1.48           H   new
ATOM      0  HA  THR A 113     -51.932  11.818 -43.415  1.00  1.48           H   new
ATOM      0  HB  THR A 113     -52.517  13.264 -41.050  1.00  1.48           H   new
ATOM      0  HG1 THR A 113     -50.971  11.909 -40.493  1.00  1.48           H   new
ATOM      0 HG21 THR A 113     -54.158  11.752 -40.605  1.00  1.48           H   new
ATOM      0 HG22 THR A 113     -54.450  12.535 -41.951  1.00  1.48           H   new
ATOM      0 HG23 THR A 113     -53.886  11.056 -42.002  1.00  1.48           H   new
ATOM   1737  N   LEU A 114     -52.929  14.854 -43.407  1.00  1.42           N
ATOM   1738  CA  LEU A 114     -53.817  15.828 -44.027  1.00  1.42           C
ATOM   1739  C   LEU A 114     -53.610  15.860 -45.533  1.00  1.42           C
ATOM   1740  O   LEU A 114     -54.572  15.808 -46.310  1.00  1.42           O
ATOM   1741  CB  LEU A 114     -53.547  17.209 -43.428  1.00  1.42           C
ATOM   1742  CG  LEU A 114     -54.384  18.358 -43.937  1.00  1.42           C
ATOM   1743  CD1 LEU A 114     -55.846  18.068 -43.651  1.00  1.42           C
ATOM   1744  CD2 LEU A 114     -53.941  19.629 -43.225  1.00  1.42           C
ATOM      0  H   LEU A 114     -52.371  15.197 -42.850  1.00  1.42           H   new
ATOM      0  HA  LEU A 114     -54.737  15.573 -43.854  1.00  1.42           H   new
ATOM      0  HB2 LEU A 114     -53.671  17.149 -42.468  1.00  1.42           H   new
ATOM      0  HB3 LEU A 114     -52.614  17.426 -43.581  1.00  1.42           H   new
ATOM      0  HG  LEU A 114     -54.270  18.471 -44.894  1.00  1.42           H   new
ATOM      0 HD11 LEU A 114     -56.391  18.802 -43.975  1.00  1.42           H   new
ATOM      0 HD12 LEU A 114     -56.107  17.249 -44.100  1.00  1.42           H   new
ATOM      0 HD13 LEU A 114     -55.975  17.968 -42.695  1.00  1.42           H   new
ATOM      0 HD21 LEU A 114     -54.470  20.378 -43.541  1.00  1.42           H   new
ATOM      0 HD22 LEU A 114     -54.067  19.525 -42.269  1.00  1.42           H   new
ATOM      0 HD23 LEU A 114     -53.003  19.794 -43.411  1.00  1.42           H   new
ATOM   1756  N   ILE A 115     -52.346  15.911 -45.949  1.00  1.36           N
ATOM   1757  CA  ILE A 115     -52.012  15.920 -47.360  1.00  1.36           C
ATOM   1758  C   ILE A 115     -52.472  14.627 -48.003  1.00  1.36           C
ATOM   1759  O   ILE A 115     -53.070  14.646 -49.083  1.00  1.36           O
ATOM   1760  CB  ILE A 115     -50.508  16.090 -47.585  1.00  1.36           C
ATOM   1761  CG1 ILE A 115     -50.067  17.492 -47.148  1.00  1.36           C
ATOM   1762  CG2 ILE A 115     -50.181  15.838 -49.054  1.00  1.36           C
ATOM   1763  CD1 ILE A 115     -48.571  17.650 -47.061  1.00  1.36           C
ATOM      0  H   ILE A 115     -51.667  15.941 -45.422  1.00  1.36           H   new
ATOM      0  HA  ILE A 115     -52.465  16.676 -47.766  1.00  1.36           H   new
ATOM      0  HB  ILE A 115     -50.022  15.445 -47.048  1.00  1.36           H   new
ATOM      0 HG12 ILE A 115     -50.418  18.144 -47.774  1.00  1.36           H   new
ATOM      0 HG13 ILE A 115     -50.457  17.691 -46.283  1.00  1.36           H   new
ATOM      0 HG21 ILE A 115     -49.228  15.946 -49.197  1.00  1.36           H   new
ATOM      0 HG22 ILE A 115     -50.443  14.936 -49.294  1.00  1.36           H   new
ATOM      0 HG23 ILE A 115     -50.664  16.472 -49.607  1.00  1.36           H   new
ATOM      0 HD11 ILE A 115     -48.357  18.554 -46.781  1.00  1.36           H   new
ATOM      0 HD12 ILE A 115     -48.216  17.019 -46.415  1.00  1.36           H   new
ATOM      0 HD13 ILE A 115     -48.176  17.479 -47.930  1.00  1.36           H   new
ATOM   1775  N   THR A 116     -52.213  13.501 -47.330  1.00  1.33           N
ATOM   1776  CA  THR A 116     -52.628  12.221 -47.851  1.00  1.33           C
ATOM   1777  C   THR A 116     -54.133  12.198 -48.044  1.00  1.33           C
ATOM   1778  O   THR A 116     -54.598  11.806 -49.106  1.00  1.33           O
ATOM   1779  CB  THR A 116     -52.196  11.081 -46.916  1.00  1.33           C
ATOM   1780  CG2 THR A 116     -52.706   9.724 -47.436  1.00  1.33           C
ATOM   1781  OG1 THR A 116     -50.763  11.076 -46.826  1.00  1.33           O
ATOM      0  H   THR A 116     -51.800  13.468 -46.576  1.00  1.33           H   new
ATOM      0  HA  THR A 116     -52.197  12.089 -48.710  1.00  1.33           H   new
ATOM      0  HB  THR A 116     -52.580  11.223 -46.037  1.00  1.33           H   new
ATOM      0  HG1 THR A 116     -50.512  11.692 -46.313  1.00  1.33           H   new
ATOM      0 HG21 THR A 116     -52.423   9.019 -46.833  1.00  1.33           H   new
ATOM      0 HG22 THR A 116     -53.675   9.739 -47.484  1.00  1.33           H   new
ATOM      0 HG23 THR A 116     -52.342   9.558 -48.320  1.00  1.33           H   new
ATOM   1789  N   ALA A 117     -54.902  12.652 -47.055  1.00  1.31           N
ATOM   1790  CA  ALA A 117     -56.352  12.651 -47.190  1.00  1.31           C
ATOM   1791  C   ALA A 117     -56.803  13.496 -48.373  1.00  1.31           C
ATOM   1792  O   ALA A 117     -57.712  13.109 -49.118  1.00  1.31           O
ATOM   1793  CB  ALA A 117     -56.984  13.146 -45.918  1.00  1.31           C
ATOM      0  H   ALA A 117     -54.606  12.960 -46.309  1.00  1.31           H   new
ATOM      0  HA  ALA A 117     -56.640  11.740 -47.356  1.00  1.31           H   new
ATOM      0  HB1 ALA A 117     -57.949  13.143 -46.014  1.00  1.31           H   new
ATOM      0  HB2 ALA A 117     -56.731  12.566 -45.183  1.00  1.31           H   new
ATOM      0  HB3 ALA A 117     -56.680  14.049 -45.736  1.00  1.31           H   new
ATOM   1799  N   ALA A 118     -56.156  14.638 -48.591  1.00  1.31           N
ATOM   1800  CA  ALA A 118     -56.523  15.456 -49.733  1.00  1.31           C
ATOM   1801  C   ALA A 118     -56.276  14.688 -51.029  1.00  1.31           C
ATOM   1802  O   ALA A 118     -57.096  14.716 -51.963  1.00  1.31           O
ATOM   1803  CB  ALA A 118     -55.721  16.740 -49.719  1.00  1.31           C
ATOM      0  H   ALA A 118     -55.519  14.948 -48.103  1.00  1.31           H   new
ATOM      0  HA  ALA A 118     -57.467  15.674 -49.680  1.00  1.31           H   new
ATOM      0  HB1 ALA A 118     -55.968  17.284 -50.483  1.00  1.31           H   new
ATOM      0  HB2 ALA A 118     -55.906  17.228 -48.901  1.00  1.31           H   new
ATOM      0  HB3 ALA A 118     -54.775  16.531 -49.764  1.00  1.31           H   new
ATOM   1809  N   ALA A 119     -55.138  13.986 -51.081  1.00  1.32           N
ATOM   1810  CA  ALA A 119     -54.776  13.200 -52.247  1.00  1.32           C
ATOM   1811  C   ALA A 119     -55.755  12.059 -52.466  1.00  1.32           C
ATOM   1812  O   ALA A 119     -56.163  11.791 -53.595  1.00  1.32           O
ATOM   1813  CB  ALA A 119     -53.372  12.648 -52.089  1.00  1.32           C
ATOM      0  H   ALA A 119     -54.563  13.957 -50.442  1.00  1.32           H   new
ATOM      0  HA  ALA A 119     -54.808  13.783 -53.022  1.00  1.32           H   new
ATOM      0  HB1 ALA A 119     -53.140  12.125 -52.872  1.00  1.32           H   new
ATOM      0  HB2 ALA A 119     -52.745  13.382 -51.993  1.00  1.32           H   new
ATOM      0  HB3 ALA A 119     -53.333  12.084 -51.301  1.00  1.32           H   new
ATOM   1819  N   LEU A 120     -56.171  11.410 -51.382  1.00  1.33           N
ATOM   1820  CA  LEU A 120     -57.076  10.281 -51.488  1.00  1.33           C
ATOM   1821  C   LEU A 120     -58.410  10.719 -52.029  1.00  1.33           C
ATOM   1822  O   LEU A 120     -58.984  10.066 -52.904  1.00  1.33           O
ATOM   1823  CB  LEU A 120     -57.301   9.681 -50.110  1.00  1.33           C
ATOM   1824  CG  LEU A 120     -56.143   9.022 -49.492  1.00  1.33           C
ATOM   1825  CD1 LEU A 120     -56.480   8.701 -48.023  1.00  1.33           C
ATOM   1826  CD2 LEU A 120     -55.844   7.826 -50.277  1.00  1.33           C
ATOM      0  H   LEU A 120     -55.939  11.610 -50.579  1.00  1.33           H   new
ATOM      0  HA  LEU A 120     -56.679   9.630 -52.087  1.00  1.33           H   new
ATOM      0  HB2 LEU A 120     -57.603  10.386 -49.516  1.00  1.33           H   new
ATOM      0  HB3 LEU A 120     -58.022   9.035 -50.173  1.00  1.33           H   new
ATOM      0  HG  LEU A 120     -55.356   9.589 -49.488  1.00  1.33           H   new
ATOM      0 HD11 LEU A 120     -55.721   8.265 -47.605  1.00  1.33           H   new
ATOM      0 HD12 LEU A 120     -56.681   9.523 -47.550  1.00  1.33           H   new
ATOM      0 HD13 LEU A 120     -57.250   8.112 -47.989  1.00  1.33           H   new
ATOM      0 HD21 LEU A 120     -55.081   7.368 -49.891  1.00  1.33           H   new
ATOM      0 HD22 LEU A 120     -56.613   7.234 -50.271  1.00  1.33           H   new
ATOM      0 HD23 LEU A 120     -55.640   8.081 -51.190  1.00  1.33           H   new
ATOM   1838  N   ALA A 121     -58.901  11.855 -51.533  1.00  1.36           N
ATOM   1839  CA  ALA A 121     -60.177  12.363 -51.992  1.00  1.36           C
ATOM   1840  C   ALA A 121     -60.090  12.692 -53.468  1.00  1.36           C
ATOM   1841  O   ALA A 121     -60.967  12.311 -54.248  1.00  1.36           O
ATOM   1842  CB  ALA A 121     -60.577  13.574 -51.177  1.00  1.36           C
ATOM      0  H   ALA A 121     -58.511  12.337 -50.937  1.00  1.36           H   new
ATOM      0  HA  ALA A 121     -60.862  11.686 -51.871  1.00  1.36           H   new
ATOM      0  HB1 ALA A 121     -61.432  13.908 -51.491  1.00  1.36           H   new
ATOM      0  HB2 ALA A 121     -60.651  13.325 -50.242  1.00  1.36           H   new
ATOM      0  HB3 ALA A 121     -59.905  14.266 -51.275  1.00  1.36           H   new
ATOM   1848  N   THR A 122     -58.966  13.291 -53.872  1.00  1.39           N
ATOM   1849  CA  THR A 122     -58.752  13.662 -55.255  1.00  1.39           C
ATOM   1850  C   THR A 122     -58.762  12.429 -56.147  1.00  1.39           C
ATOM   1851  O   THR A 122     -59.422  12.419 -57.192  1.00  1.39           O
ATOM   1852  CB  THR A 122     -57.412  14.401 -55.409  1.00  1.39           C
ATOM   1853  CG2 THR A 122     -57.170  14.750 -56.862  1.00  1.39           C
ATOM   1854  OG1 THR A 122     -57.432  15.602 -54.610  1.00  1.39           O
ATOM      0  H   THR A 122     -58.314  13.489 -53.347  1.00  1.39           H   new
ATOM      0  HA  THR A 122     -59.473  14.251 -55.526  1.00  1.39           H   new
ATOM      0  HB  THR A 122     -56.694  13.824 -55.106  1.00  1.39           H   new
ATOM      0  HG1 THR A 122     -57.336  15.401 -53.800  1.00  1.39           H   new
ATOM      0 HG21 THR A 122     -56.323  15.215 -56.947  1.00  1.39           H   new
ATOM      0 HG22 THR A 122     -57.146  13.937 -57.391  1.00  1.39           H   new
ATOM      0 HG23 THR A 122     -57.886  15.322 -57.181  1.00  1.39           H   new
ATOM   1862  N   LEU A 123     -58.055  11.378 -55.720  1.00  1.42           N
ATOM   1863  CA  LEU A 123     -57.998  10.140 -56.481  1.00  1.42           C
ATOM   1864  C   LEU A 123     -59.371   9.510 -56.590  1.00  1.42           C
ATOM   1865  O   LEU A 123     -59.773   9.076 -57.671  1.00  1.42           O
ATOM   1866  CB  LEU A 123     -57.036   9.170 -55.794  1.00  1.42           C
ATOM   1867  CG  LEU A 123     -55.572   9.550 -55.872  1.00  1.42           C
ATOM   1868  CD1 LEU A 123     -54.768   8.663 -54.945  1.00  1.42           C
ATOM   1869  CD2 LEU A 123     -55.113   9.393 -57.304  1.00  1.42           C
ATOM      0  H   LEU A 123     -57.602  11.368 -54.989  1.00  1.42           H   new
ATOM      0  HA  LEU A 123     -57.683  10.338 -57.377  1.00  1.42           H   new
ATOM      0  HB2 LEU A 123     -57.287   9.096 -54.860  1.00  1.42           H   new
ATOM      0  HB3 LEU A 123     -57.149   8.291 -56.189  1.00  1.42           H   new
ATOM      0  HG  LEU A 123     -55.443  10.470 -55.595  1.00  1.42           H   new
ATOM      0 HD11 LEU A 123     -53.831   8.907 -54.996  1.00  1.42           H   new
ATOM      0 HD12 LEU A 123     -55.083   8.777 -54.034  1.00  1.42           H   new
ATOM      0 HD13 LEU A 123     -54.875   7.736 -55.210  1.00  1.42           H   new
ATOM      0 HD21 LEU A 123     -54.176   9.633 -57.372  1.00  1.42           H   new
ATOM      0 HD22 LEU A 123     -55.231   8.472 -57.583  1.00  1.42           H   new
ATOM      0 HD23 LEU A 123     -55.637   9.974 -57.878  1.00  1.42           H   new
ATOM   1881  N   HIS A 124     -60.135   9.535 -55.503  1.00  1.45           N
ATOM   1882  CA  HIS A 124     -61.457   8.943 -55.516  1.00  1.45           C
ATOM   1883  C   HIS A 124     -62.313   9.599 -56.578  1.00  1.45           C
ATOM   1884  O   HIS A 124     -62.905   8.917 -57.426  1.00  1.45           O
ATOM   1885  CB  HIS A 124     -62.125   9.077 -54.148  1.00  1.45           C
ATOM   1886  CG  HIS A 124     -63.508   8.518 -54.096  1.00  1.45           C
ATOM   1887  CD2 HIS A 124     -64.716   9.124 -54.071  1.00  1.45           C
ATOM   1888  ND1 HIS A 124     -63.757   7.166 -54.057  1.00  1.45           N
ATOM   1889  CE1 HIS A 124     -65.057   6.960 -54.012  1.00  1.45           C
ATOM   1890  NE2 HIS A 124     -65.669   8.131 -54.020  1.00  1.45           N
ATOM      0  H   HIS A 124     -59.904   9.889 -54.754  1.00  1.45           H   new
ATOM      0  HA  HIS A 124     -61.366   7.999 -55.721  1.00  1.45           H   new
ATOM      0  HB2 HIS A 124     -61.578   8.627 -53.485  1.00  1.45           H   new
ATOM      0  HB3 HIS A 124     -62.155  10.015 -53.902  1.00  1.45           H   new
ATOM      0  HD2 HIS A 124     -64.874  10.040 -54.086  1.00  1.45           H   new
ATOM      0  HE1 HIS A 124     -65.474   6.130 -53.980  1.00  1.45           H   new
ATOM      0  HE2 HIS A 124     -66.520   8.253 -53.997  1.00  1.45           H   new
ATOM   1898  N   TYR A 125     -62.353  10.927 -56.554  1.00  1.49           N
ATOM   1899  CA  TYR A 125     -63.158  11.663 -57.504  1.00  1.49           C
ATOM   1900  C   TYR A 125     -62.639  11.449 -58.919  1.00  1.49           C
ATOM   1901  O   TYR A 125     -63.417  11.273 -59.858  1.00  1.49           O
ATOM   1902  CB  TYR A 125     -63.181  13.135 -57.110  1.00  1.49           C
ATOM   1903  CG  TYR A 125     -63.925  13.296 -55.840  1.00  1.49           C
ATOM   1904  CD1 TYR A 125     -63.364  13.926 -54.754  1.00  1.49           C
ATOM   1905  CD2 TYR A 125     -65.159  12.745 -55.746  1.00  1.49           C
ATOM   1906  CE1 TYR A 125     -64.065  13.993 -53.584  1.00  1.49           C
ATOM   1907  CE2 TYR A 125     -65.855  12.821 -54.580  1.00  1.49           C
ATOM   1908  CZ  TYR A 125     -65.318  13.437 -53.516  1.00  1.49           C
ATOM   1909  OH  TYR A 125     -66.017  13.489 -52.375  1.00  1.49           O
ATOM      0  H   TYR A 125     -61.920  11.415 -55.994  1.00  1.49           H   new
ATOM      0  HA  TYR A 125     -64.071  11.336 -57.489  1.00  1.49           H   new
ATOM      0  HB2 TYR A 125     -62.275  13.467 -57.009  1.00  1.49           H   new
ATOM      0  HB3 TYR A 125     -63.599  13.660 -57.810  1.00  1.49           H   new
ATOM      0  HD1 TYR A 125     -62.516  14.303 -54.816  1.00  1.49           H   new
ATOM      0  HD2 TYR A 125     -65.531  12.314 -56.481  1.00  1.49           H   new
ATOM      0  HE1 TYR A 125     -63.697  14.412 -52.840  1.00  1.49           H   new
ATOM      0  HE2 TYR A 125     -66.704  12.446 -54.520  1.00  1.49           H   new
ATOM      0  HH  TYR A 125     -66.702  13.008 -52.444  1.00  1.49           H   new
ATOM   1919  N   GLY A 126     -61.319  11.390 -59.082  1.00  1.54           N
ATOM   1920  CA  GLY A 126     -60.735  11.158 -60.393  1.00  1.54           C
ATOM   1921  C   GLY A 126     -61.207   9.835 -61.010  1.00  1.54           C
ATOM   1922  O   GLY A 126     -61.398   9.747 -62.226  1.00  1.54           O
ATOM      0  H   GLY A 126     -60.748  11.482 -58.445  1.00  1.54           H   new
ATOM      0  HA2 GLY A 126     -60.969  11.891 -60.984  1.00  1.54           H   new
ATOM      0  HA3 GLY A 126     -59.768  11.152 -60.318  1.00  1.54           H   new
ATOM   1926  N   TYR A 127     -61.421   8.811 -60.177  1.00  1.59           N
ATOM   1927  CA  TYR A 127     -61.881   7.522 -60.686  1.00  1.59           C
ATOM   1928  C   TYR A 127     -63.393   7.470 -60.933  1.00  1.59           C
ATOM   1929  O   TYR A 127     -63.848   6.868 -61.907  1.00  1.59           O
ATOM   1930  CB  TYR A 127     -61.542   6.385 -59.706  1.00  1.59           C
ATOM   1931  CG  TYR A 127     -60.057   6.073 -59.516  1.00  1.59           C
ATOM   1932  CD1 TYR A 127     -59.460   6.256 -58.276  1.00  1.59           C
ATOM   1933  CD2 TYR A 127     -59.298   5.614 -60.575  1.00  1.59           C
ATOM   1934  CE1 TYR A 127     -58.126   5.986 -58.088  1.00  1.59           C
ATOM   1935  CE2 TYR A 127     -57.949   5.341 -60.391  1.00  1.59           C
ATOM   1936  CZ  TYR A 127     -57.367   5.528 -59.149  1.00  1.59           C
ATOM   1937  OH  TYR A 127     -56.028   5.260 -58.968  1.00  1.59           O
ATOM      0  H   TYR A 127     -61.307   8.844 -59.325  1.00  1.59           H   new
ATOM      0  HA  TYR A 127     -61.419   7.409 -61.531  1.00  1.59           H   new
ATOM      0  HB2 TYR A 127     -61.919   6.607 -58.840  1.00  1.59           H   new
ATOM      0  HB3 TYR A 127     -61.986   5.578 -60.011  1.00  1.59           H   new
ATOM      0  HD1 TYR A 127     -59.970   6.566 -57.563  1.00  1.59           H   new
ATOM      0  HD2 TYR A 127     -59.690   5.488 -61.409  1.00  1.59           H   new
ATOM      0  HE1 TYR A 127     -57.736   6.110 -57.253  1.00  1.59           H   new
ATOM      0  HE2 TYR A 127     -57.436   5.032 -61.103  1.00  1.59           H   new
ATOM      0  HH  TYR A 127     -55.696   4.991 -59.691  1.00  1.59           H   new
ATOM   1947  N   MET A 128     -64.171   8.072 -60.030  1.00  1.64           N
ATOM   1948  CA  MET A 128     -65.634   7.987 -60.059  1.00  1.64           C
ATOM   1949  C   MET A 128     -66.361   9.063 -60.881  1.00  1.64           C
ATOM   1950  O   MET A 128     -67.398   8.785 -61.503  1.00  1.64           O
ATOM   1951  CB  MET A 128     -66.094   7.985 -58.616  1.00  1.64           C
ATOM   1952  CG  MET A 128     -65.617   6.742 -57.860  1.00  1.64           C
ATOM   1953  SD  MET A 128     -66.336   5.192 -58.476  1.00  1.64           S
ATOM   1954  CE  MET A 128     -65.277   4.542 -59.758  1.00  1.64           C
ATOM      0  H   MET A 128     -63.863   8.544 -59.380  1.00  1.64           H   new
ATOM      0  HA  MET A 128     -65.872   7.173 -60.530  1.00  1.64           H   new
ATOM      0  HB2 MET A 128     -65.761   8.780 -58.171  1.00  1.64           H   new
ATOM      0  HB3 MET A 128     -67.063   8.028 -58.587  1.00  1.64           H   new
ATOM      0  HG2 MET A 128     -64.650   6.687 -57.921  1.00  1.64           H   new
ATOM      0  HG3 MET A 128     -65.837   6.840 -56.920  1.00  1.64           H   new
ATOM      0  HE1 MET A 128     -65.650   3.713 -60.096  1.00  1.64           H   new
ATOM      0  HE2 MET A 128     -65.211   5.185 -60.481  1.00  1.64           H   new
ATOM      0  HE3 MET A 128     -64.394   4.374 -59.394  1.00  1.64           H   new
ATOM   1964  N   LEU A 129     -65.811  10.277 -60.922  1.00  1.70           N
ATOM   1965  CA  LEU A 129     -66.456  11.379 -61.614  1.00  1.70           C
ATOM   1966  C   LEU A 129     -66.916  11.124 -63.048  1.00  1.70           C
ATOM   1967  O   LEU A 129     -68.071  11.430 -63.336  1.00  1.70           O
ATOM   1968  CB  LEU A 129     -65.577  12.626 -61.591  1.00  1.70           C
ATOM   1969  CG  LEU A 129     -66.141  13.795 -62.363  1.00  1.70           C
ATOM   1970  CD1 LEU A 129     -67.445  14.204 -61.754  1.00  1.70           C
ATOM   1971  CD2 LEU A 129     -65.167  14.941 -62.336  1.00  1.70           C
ATOM      0  H   LEU A 129     -65.061  10.478 -60.552  1.00  1.70           H   new
ATOM      0  HA  LEU A 129     -67.273  11.502 -61.106  1.00  1.70           H   new
ATOM      0  HB2 LEU A 129     -65.440  12.896 -60.669  1.00  1.70           H   new
ATOM      0  HB3 LEU A 129     -64.706  12.402 -61.954  1.00  1.70           H   new
ATOM      0  HG  LEU A 129     -66.288  13.537 -63.286  1.00  1.70           H   new
ATOM      0 HD11 LEU A 129     -67.811  14.955 -62.247  1.00  1.70           H   new
ATOM      0 HD12 LEU A 129     -68.067  13.460 -61.790  1.00  1.70           H   new
ATOM      0 HD13 LEU A 129     -67.304  14.462 -60.830  1.00  1.70           H   new
ATOM      0 HD21 LEU A 129     -65.533  15.689 -62.833  1.00  1.70           H   new
ATOM      0 HD22 LEU A 129     -65.009  15.210 -61.418  1.00  1.70           H   new
ATOM      0 HD23 LEU A 129     -64.330  14.664 -62.740  1.00  1.70           H   new
ATOM   1983  N   PRO A 130     -66.115  10.557 -63.983  1.00  1.74           N
ATOM   1984  CA  PRO A 130     -66.549  10.332 -65.347  1.00  1.74           C
ATOM   1985  C   PRO A 130     -67.734   9.370 -65.429  1.00  1.74           C
ATOM   1986  O   PRO A 130     -68.476   9.374 -66.412  1.00  1.74           O
ATOM   1987  CB  PRO A 130     -65.286   9.775 -66.024  1.00  1.74           C
ATOM   1988  CG  PRO A 130     -64.434   9.236 -64.901  1.00  1.74           C
ATOM   1989  CD  PRO A 130     -64.694  10.153 -63.735  1.00  1.74           C
ATOM      0  HA  PRO A 130     -66.881  11.136 -65.777  1.00  1.74           H   new
ATOM      0  HB2 PRO A 130     -65.509   9.077 -66.660  1.00  1.74           H   new
ATOM      0  HB3 PRO A 130     -64.818  10.468 -66.516  1.00  1.74           H   new
ATOM      0  HG2 PRO A 130     -64.674   8.321 -64.687  1.00  1.74           H   new
ATOM      0  HG3 PRO A 130     -63.495   9.234 -65.143  1.00  1.74           H   new
ATOM      0  HD2 PRO A 130     -64.587   9.700 -62.884  1.00  1.74           H   new
ATOM      0  HD3 PRO A 130     -64.094  10.915 -63.729  1.00  1.74           H   new
ATOM   1997  N   GLY A 131     -67.940   8.537 -64.403  1.00  1.77           N
ATOM   1998  CA  GLY A 131     -69.078   7.637 -64.423  1.00  1.77           C
ATOM   1999  C   GLY A 131     -70.320   8.453 -64.103  1.00  1.77           C
ATOM   2000  O   GLY A 131     -71.379   8.304 -64.726  1.00  1.77           O
ATOM      0  H   GLY A 131     -67.441   8.483 -63.705  1.00  1.77           H   new
ATOM      0  HA2 GLY A 131     -69.163   7.215 -65.292  1.00  1.77           H   new
ATOM      0  HA3 GLY A 131     -68.961   6.926 -63.773  1.00  1.77           H   new
ATOM   2004  N   TRP A 132     -70.162   9.370 -63.142  1.00  1.80           N
ATOM   2005  CA  TRP A 132     -71.267  10.217 -62.717  1.00  1.80           C
ATOM   2006  C   TRP A 132     -71.665  11.116 -63.886  1.00  1.80           C
ATOM   2007  O   TRP A 132     -72.855  11.319 -64.157  1.00  1.80           O
ATOM   2008  CB  TRP A 132     -70.848  11.085 -61.520  1.00  1.80           C
ATOM   2009  CG  TRP A 132     -70.454  10.295 -60.268  1.00  1.80           C
ATOM   2010  CD1 TRP A 132     -70.806   9.015 -59.936  1.00  1.80           C
ATOM   2011  CD2 TRP A 132     -69.607  10.759 -59.184  1.00  1.80           C
ATOM   2012  CE2 TRP A 132     -69.491   9.708 -58.271  1.00  1.80           C
ATOM   2013  CE3 TRP A 132     -68.944  11.960 -58.919  1.00  1.80           C
ATOM   2014  NE1 TRP A 132     -70.228   8.666 -58.721  1.00  1.80           N
ATOM   2015  CZ2 TRP A 132     -68.741   9.817 -57.135  1.00  1.80           C
ATOM   2016  CZ3 TRP A 132     -68.187  12.051 -57.770  1.00  1.80           C
ATOM   2017  CH2 TRP A 132     -68.094  10.994 -56.916  1.00  1.80           C
ATOM      0  H   TRP A 132     -69.422   9.513 -62.728  1.00  1.80           H   new
ATOM      0  HA  TRP A 132     -72.015   9.662 -62.447  1.00  1.80           H   new
ATOM      0  HB2 TRP A 132     -70.100  11.642 -61.786  1.00  1.80           H   new
ATOM      0  HB3 TRP A 132     -71.580  11.681 -61.295  1.00  1.80           H   new
ATOM      0  HD1 TRP A 132     -71.351   8.461 -60.447  1.00  1.80           H   new
ATOM      0  HE1 TRP A 132     -70.323   7.911 -58.320  1.00  1.80           H   new
ATOM      0  HE3 TRP A 132     -69.012  12.680 -59.503  1.00  1.80           H   new
ATOM      0  HZ2 TRP A 132     -68.675   9.112 -56.532  1.00  1.80           H   new
ATOM      0  HZ3 TRP A 132     -67.736  12.841 -57.576  1.00  1.80           H   new
ATOM      0  HH2 TRP A 132     -67.568  11.080 -56.154  1.00  1.80           H   new
ATOM   2028  N   GLN A 133     -70.648  11.640 -64.585  1.00  1.83           N
ATOM   2029  CA  GLN A 133     -70.866  12.512 -65.728  1.00  1.83           C
ATOM   2030  C   GLN A 133     -71.481  11.768 -66.895  1.00  1.83           C
ATOM   2031  O   GLN A 133     -72.401  12.279 -67.532  1.00  1.83           O
ATOM   2032  CB  GLN A 133     -69.555  13.172 -66.163  1.00  1.83           C
ATOM   2033  CG  GLN A 133     -69.012  14.202 -65.178  1.00  1.83           C
ATOM   2034  CD  GLN A 133     -67.651  14.746 -65.566  1.00  1.83           C
ATOM   2035  NE2 GLN A 133     -67.485  16.067 -65.476  1.00  1.83           N
ATOM   2036  OE1 GLN A 133     -66.750  13.994 -65.956  1.00  1.83           O
ATOM      0  H   GLN A 133     -69.820  11.496 -64.404  1.00  1.83           H   new
ATOM      0  HA  GLN A 133     -71.491  13.199 -65.448  1.00  1.83           H   new
ATOM      0  HB2 GLN A 133     -68.886  12.482 -66.294  1.00  1.83           H   new
ATOM      0  HB3 GLN A 133     -69.691  13.602 -67.022  1.00  1.83           H   new
ATOM      0  HG2 GLN A 133     -69.640  14.938 -65.111  1.00  1.83           H   new
ATOM      0  HG3 GLN A 133     -68.953  13.798 -64.298  1.00  1.83           H   new
ATOM      0 HE21 GLN A 133     -68.131  16.564 -65.201  1.00  1.83           H   new
ATOM      0 HE22 GLN A 133     -66.732  16.422 -65.693  1.00  1.83           H   new
ATOM   2045  N   ALA A 134     -71.023  10.539 -67.165  1.00  1.87           N
ATOM   2046  CA  ALA A 134     -71.591   9.790 -68.272  1.00  1.87           C
ATOM   2047  C   ALA A 134     -73.070   9.550 -68.051  1.00  1.87           C
ATOM   2048  O   ALA A 134     -73.876   9.765 -68.956  1.00  1.87           O
ATOM   2049  CB  ALA A 134     -70.884   8.458 -68.429  1.00  1.87           C
ATOM      0  H   ALA A 134     -70.401  10.137 -66.728  1.00  1.87           H   new
ATOM      0  HA  ALA A 134     -71.471  10.313 -69.080  1.00  1.87           H   new
ATOM      0  HB1 ALA A 134     -71.274   7.970 -69.171  1.00  1.87           H   new
ATOM      0  HB2 ALA A 134     -69.942   8.610 -68.602  1.00  1.87           H   new
ATOM      0  HB3 ALA A 134     -70.983   7.941 -67.615  1.00  1.87           H   new
ATOM   2055  N   GLU A 135     -73.457   9.167 -66.836  1.00  1.92           N
ATOM   2056  CA  GLU A 135     -74.874   8.950 -66.593  1.00  1.92           C
ATOM   2057  C   GLU A 135     -75.668  10.238 -66.675  1.00  1.92           C
ATOM   2058  O   GLU A 135     -76.748  10.271 -67.279  1.00  1.92           O
ATOM   2059  CB  GLU A 135     -75.070   8.238 -65.254  1.00  1.92           C
ATOM   2060  CG  GLU A 135     -74.706   6.778 -65.322  1.00  1.92           C
ATOM   2061  CD  GLU A 135     -75.745   6.010 -66.107  1.00  1.92           C
ATOM   2062  OE1 GLU A 135     -76.905   6.035 -65.693  1.00  1.92           O
ATOM   2063  OE2 GLU A 135     -75.419   5.442 -67.139  1.00  1.92           O1-
ATOM      0  H   GLU A 135     -72.936   9.032 -66.165  1.00  1.92           H   new
ATOM      0  HA  GLU A 135     -75.220   8.377 -67.295  1.00  1.92           H   new
ATOM      0  HB2 GLU A 135     -74.528   8.673 -64.577  1.00  1.92           H   new
ATOM      0  HB3 GLU A 135     -75.995   8.326 -64.976  1.00  1.92           H   new
ATOM      0  HG2 GLU A 135     -73.836   6.675 -65.739  1.00  1.92           H   new
ATOM      0  HG3 GLU A 135     -74.636   6.414 -64.425  1.00  1.92           H   new
ATOM   2070  N   ALA A 136     -75.122  11.325 -66.132  1.00  1.99           N
ATOM   2071  CA  ALA A 136     -75.819  12.596 -66.182  1.00  1.99           C
ATOM   2072  C   ALA A 136     -76.042  13.023 -67.634  1.00  1.99           C
ATOM   2073  O   ALA A 136     -77.118  13.524 -67.984  1.00  1.99           O
ATOM   2074  CB  ALA A 136     -75.036  13.609 -65.406  1.00  1.99           C
ATOM      0  H   ALA A 136     -74.359  11.343 -65.736  1.00  1.99           H   new
ATOM      0  HA  ALA A 136     -76.696  12.515 -65.777  1.00  1.99           H   new
ATOM      0  HB1 ALA A 136     -75.495  14.463 -65.434  1.00  1.99           H   new
ATOM      0  HB2 ALA A 136     -74.952  13.317 -64.485  1.00  1.99           H   new
ATOM      0  HB3 ALA A 136     -74.153  13.704 -65.796  1.00  1.99           H   new
ATOM   2080  N   LEU A 137     -75.037  12.784 -68.481  1.00  2.07           N
ATOM   2081  CA  LEU A 137     -75.117  13.095 -69.895  1.00  2.07           C
ATOM   2082  C   LEU A 137     -76.120  12.227 -70.618  1.00  2.07           C
ATOM   2083  O   LEU A 137     -76.929  12.733 -71.388  1.00  2.07           O
ATOM   2084  CB  LEU A 137     -73.761  12.957 -70.572  1.00  2.07           C
ATOM   2085  CG  LEU A 137     -73.793  13.188 -72.077  1.00  2.07           C
ATOM   2086  CD1 LEU A 137     -74.338  14.573 -72.381  1.00  2.07           C
ATOM   2087  CD2 LEU A 137     -72.397  13.030 -72.628  1.00  2.07           C
ATOM      0  H   LEU A 137     -74.288  12.435 -68.242  1.00  2.07           H   new
ATOM      0  HA  LEU A 137     -75.413  14.017 -69.949  1.00  2.07           H   new
ATOM      0  HB2 LEU A 137     -73.144  13.588 -70.170  1.00  2.07           H   new
ATOM      0  HB3 LEU A 137     -73.412  12.069 -70.398  1.00  2.07           H   new
ATOM      0  HG  LEU A 137     -74.376  12.537 -72.497  1.00  2.07           H   new
ATOM      0 HD11 LEU A 137     -74.355  14.711 -73.341  1.00  2.07           H   new
ATOM      0 HD12 LEU A 137     -75.238  14.651 -72.028  1.00  2.07           H   new
ATOM      0 HD13 LEU A 137     -73.770  15.242 -71.968  1.00  2.07           H   new
ATOM      0 HD21 LEU A 137     -72.409  13.176 -73.587  1.00  2.07           H   new
ATOM      0 HD22 LEU A 137     -71.809  13.678 -72.210  1.00  2.07           H   new
ATOM      0 HD23 LEU A 137     -72.075  12.134 -72.442  1.00  2.07           H   new
ATOM   2099  N   ARG A 138     -76.072  10.920 -70.393  1.00  2.16           N
ATOM   2100  CA  ARG A 138     -76.971  10.017 -71.092  1.00  2.16           C
ATOM   2101  C   ARG A 138     -78.420  10.378 -70.791  1.00  2.16           C
ATOM   2102  O   ARG A 138     -79.269  10.430 -71.691  1.00  2.16           O
ATOM   2103  CB  ARG A 138     -76.675   8.596 -70.635  1.00  2.16           C
ATOM   2104  CG  ARG A 138     -75.347   8.030 -71.150  1.00  2.16           C
ATOM   2105  CD  ARG A 138     -74.948   6.767 -70.440  1.00  2.16           C
ATOM   2106  NE  ARG A 138     -73.670   6.268 -70.932  1.00  2.16           N
ATOM   2107  CZ  ARG A 138     -72.821   5.458 -70.253  1.00  2.16           C
ATOM   2108  NH1 ARG A 138     -73.084   5.044 -69.023  1.00  2.16           N1+
ATOM   2109  NH2 ARG A 138     -71.696   5.077 -70.837  1.00  2.16           N
ATOM      0  H   ARG A 138     -75.530  10.539 -69.844  1.00  2.16           H   new
ATOM      0  HA  ARG A 138     -76.836  10.091 -72.050  1.00  2.16           H   new
ATOM      0  HB2 ARG A 138     -76.669   8.574 -69.665  1.00  2.16           H   new
ATOM      0  HB3 ARG A 138     -77.396   8.017 -70.927  1.00  2.16           H   new
ATOM      0  HG2 ARG A 138     -75.421   7.854 -72.101  1.00  2.16           H   new
ATOM      0  HG3 ARG A 138     -74.650   8.695 -71.038  1.00  2.16           H   new
ATOM      0  HD2 ARG A 138     -74.888   6.934 -69.486  1.00  2.16           H   new
ATOM      0  HD3 ARG A 138     -75.632   6.091 -70.567  1.00  2.16           H   new
ATOM      0  HE  ARG A 138     -73.434   6.509 -71.723  1.00  2.16           H   new
ATOM      0 HH11 ARG A 138     -73.810   5.289 -68.633  1.00  2.16           H   new
ATOM      0 HH12 ARG A 138     -72.528   4.530 -68.614  1.00  2.16           H   new
ATOM      0 HH21 ARG A 138     -71.514   5.343 -71.634  1.00  2.16           H   new
ATOM      0 HH22 ARG A 138     -71.147   4.563 -70.419  1.00  2.16           H   new
ATOM   2123  N   ALA A 139     -78.714  10.686 -69.527  1.00  2.23           N
ATOM   2124  CA  ALA A 139     -80.069  11.084 -69.191  1.00  2.23           C
ATOM   2125  C   ALA A 139     -80.429  12.381 -69.906  1.00  2.23           C
ATOM   2126  O   ALA A 139     -81.527  12.502 -70.458  1.00  2.23           O
ATOM   2127  CB  ALA A 139     -80.209  11.246 -67.697  1.00  2.23           C
ATOM      0  H   ALA A 139     -78.158  10.671 -68.871  1.00  2.23           H   new
ATOM      0  HA  ALA A 139     -80.681  10.391 -69.484  1.00  2.23           H   new
ATOM      0  HB1 ALA A 139     -81.117  11.512 -67.484  1.00  2.23           H   new
ATOM      0  HB2 ALA A 139     -80.008  10.404 -67.260  1.00  2.23           H   new
ATOM      0  HB3 ALA A 139     -79.592  11.927 -67.386  1.00  2.23           H   new
ATOM   2133  N   ALA A 140     -79.484  13.336 -69.944  1.00  2.29           N
ATOM   2134  CA  ALA A 140     -79.701  14.613 -70.610  1.00  2.29           C
ATOM   2135  C   ALA A 140     -79.972  14.432 -72.094  1.00  2.29           C
ATOM   2136  O   ALA A 140     -80.848  15.087 -72.660  1.00  2.29           O
ATOM   2137  CB  ALA A 140     -78.481  15.499 -70.419  1.00  2.29           C
ATOM      0  H   ALA A 140     -78.707  13.254 -69.584  1.00  2.29           H   new
ATOM      0  HA  ALA A 140     -80.482  15.030 -70.213  1.00  2.29           H   new
ATOM      0  HB1 ALA A 140     -78.626  16.349 -70.863  1.00  2.29           H   new
ATOM      0  HB2 ALA A 140     -78.335  15.650 -69.472  1.00  2.29           H   new
ATOM      0  HB3 ALA A 140     -77.702  15.064 -70.800  1.00  2.29           H   new
ATOM   2143  N   GLN A 141     -79.256  13.512 -72.735  1.00  2.32           N
ATOM   2144  CA  GLN A 141     -79.437  13.286 -74.163  1.00  2.32           C
ATOM   2145  C   GLN A 141     -80.822  12.741 -74.466  1.00  2.32           C
ATOM   2146  O   GLN A 141     -81.464  13.150 -75.442  1.00  2.32           O
ATOM   2147  CB  GLN A 141     -78.369  12.323 -74.679  1.00  2.32           C
ATOM   2148  CG  GLN A 141     -76.964  12.913 -74.705  1.00  2.32           C
ATOM   2149  CD  GLN A 141     -75.900  11.882 -75.038  1.00  2.32           C
ATOM   2150  NE2 GLN A 141     -74.752  12.356 -75.510  1.00  2.32           N
ATOM   2151  OE1 GLN A 141     -76.101  10.672 -74.878  1.00  2.32           O
ATOM      0  H   GLN A 141     -78.664  13.011 -72.363  1.00  2.32           H   new
ATOM      0  HA  GLN A 141     -79.346  14.139 -74.616  1.00  2.32           H   new
ATOM      0  HB2 GLN A 141     -78.366  11.529 -74.122  1.00  2.32           H   new
ATOM      0  HB3 GLN A 141     -78.608  12.040 -75.576  1.00  2.32           H   new
ATOM      0  HG2 GLN A 141     -76.930  13.629 -75.358  1.00  2.32           H   new
ATOM      0  HG3 GLN A 141     -76.767  13.308 -73.841  1.00  2.32           H   new
ATOM      0 HE21 GLN A 141     -74.645  13.204 -75.609  1.00  2.32           H   new
ATOM      0 HE22 GLN A 141     -74.116  11.815 -75.716  1.00  2.32           H   new
ATOM   2160  N   ARG A 142     -81.309  11.847 -73.610  1.00  2.33           N
ATOM   2161  CA  ARG A 142     -82.619  11.267 -73.846  1.00  2.33           C
ATOM   2162  C   ARG A 142     -83.715  12.264 -73.492  1.00  2.33           C
ATOM   2163  O   ARG A 142     -84.711  12.386 -74.213  1.00  2.33           O
ATOM   2164  CB  ARG A 142     -82.762   9.990 -73.058  1.00  2.33           C
ATOM   2165  CG  ARG A 142     -81.822   8.879 -73.497  1.00  2.33           C
ATOM   2166  CD  ARG A 142     -82.047   8.481 -74.902  1.00  2.33           C
ATOM   2167  NE  ARG A 142     -83.370   7.925 -75.097  1.00  2.33           N
ATOM   2168  CZ  ARG A 142     -83.879   7.543 -76.271  1.00  2.33           C
ATOM   2169  NH1 ARG A 142     -83.180   7.630 -77.386  1.00  2.33           N1+
ATOM   2170  NH2 ARG A 142     -85.095   7.075 -76.268  1.00  2.33           N
ATOM      0  H   ARG A 142     -80.905  11.570 -72.903  1.00  2.33           H   new
ATOM      0  HA  ARG A 142     -82.709  11.055 -74.788  1.00  2.33           H   new
ATOM      0  HB2 ARG A 142     -82.605  10.181 -72.120  1.00  2.33           H   new
ATOM      0  HB3 ARG A 142     -83.676   9.675 -73.134  1.00  2.33           H   new
ATOM      0  HG2 ARG A 142     -80.904   9.173 -73.389  1.00  2.33           H   new
ATOM      0  HG3 ARG A 142     -81.943   8.108 -72.921  1.00  2.33           H   new
ATOM      0  HD2 ARG A 142     -81.932   9.252 -75.479  1.00  2.33           H   new
ATOM      0  HD3 ARG A 142     -81.380   7.828 -75.164  1.00  2.33           H   new
ATOM      0  HE  ARG A 142     -83.867   7.834 -74.401  1.00  2.33           H   new
ATOM      0 HH11 ARG A 142     -82.377   7.938 -77.367  1.00  2.33           H   new
ATOM      0 HH12 ARG A 142     -83.527   7.378 -78.132  1.00  2.33           H   new
ATOM      0 HH21 ARG A 142     -85.534   7.023 -75.530  1.00  2.33           H   new
ATOM      0 HH22 ARG A 142     -85.459   6.818 -77.004  1.00  2.33           H   new
ATOM   2184  N   ARG A 143     -83.505  13.031 -72.418  1.00  2.34           N
ATOM   2185  CA  ARG A 143     -84.456  14.057 -72.023  1.00  2.34           C
ATOM   2186  C   ARG A 143     -84.568  15.082 -73.135  1.00  2.34           C
ATOM   2187  O   ARG A 143     -85.670  15.507 -73.494  1.00  2.34           O
ATOM   2188  CB  ARG A 143     -84.028  14.732 -70.730  1.00  2.34           C
ATOM   2189  CG  ARG A 143     -84.987  15.785 -70.196  1.00  2.34           C
ATOM   2190  CD  ARG A 143     -84.571  16.284 -68.842  1.00  2.34           C
ATOM   2191  NE  ARG A 143     -85.455  17.345 -68.354  1.00  2.34           N
ATOM   2192  CZ  ARG A 143     -85.471  17.824 -67.090  1.00  2.34           C
ATOM   2193  NH1 ARG A 143     -84.667  17.323 -66.179  1.00  2.34           N1+
ATOM   2194  NH2 ARG A 143     -86.308  18.794 -66.762  1.00  2.34           N
ATOM      0  H   ARG A 143     -82.815  12.968 -71.908  1.00  2.34           H   new
ATOM      0  HA  ARG A 143     -85.319  13.642 -71.868  1.00  2.34           H   new
ATOM      0  HB2 ARG A 143     -83.909  14.050 -70.051  1.00  2.34           H   new
ATOM      0  HB3 ARG A 143     -83.162  15.146 -70.870  1.00  2.34           H   new
ATOM      0  HG2 ARG A 143     -85.028  16.530 -70.816  1.00  2.34           H   new
ATOM      0  HG3 ARG A 143     -85.880  15.411 -70.142  1.00  2.34           H   new
ATOM      0  HD2 ARG A 143     -84.573  15.547 -68.212  1.00  2.34           H   new
ATOM      0  HD3 ARG A 143     -83.661  16.617 -68.886  1.00  2.34           H   new
ATOM      0  HE  ARG A 143     -86.007  17.690 -68.916  1.00  2.34           H   new
ATOM      0 HH11 ARG A 143     -84.127  16.687 -66.386  1.00  2.34           H   new
ATOM      0 HH12 ARG A 143     -84.681  17.632 -65.376  1.00  2.34           H   new
ATOM      0 HH21 ARG A 143     -86.842  19.120 -67.353  1.00  2.34           H   new
ATOM      0 HH22 ARG A 143     -86.319  19.099 -65.958  1.00  2.34           H   new
ATOM   2208  N   THR A 144     -83.418  15.444 -73.710  1.00  2.37           N
ATOM   2209  CA  THR A 144     -83.363  16.421 -74.774  1.00  2.37           C
ATOM   2210  C   THR A 144     -84.166  15.942 -75.960  1.00  2.37           C
ATOM   2211  O   THR A 144     -84.976  16.695 -76.505  1.00  2.37           O
ATOM   2212  CB  THR A 144     -81.919  16.675 -75.233  1.00  2.37           C
ATOM   2213  CG2 THR A 144     -81.921  17.648 -76.356  1.00  2.37           C
ATOM   2214  OG1 THR A 144     -81.146  17.199 -74.153  1.00  2.37           O
ATOM      0  H   THR A 144     -82.652  15.124 -73.487  1.00  2.37           H   new
ATOM      0  HA  THR A 144     -83.733  17.248 -74.426  1.00  2.37           H   new
ATOM      0  HB  THR A 144     -81.528  15.837 -75.526  1.00  2.37           H   new
ATOM      0  HG1 THR A 144     -80.773  16.568 -73.743  1.00  2.37           H   new
ATOM      0 HG21 THR A 144     -81.010  17.809 -76.647  1.00  2.37           H   new
ATOM      0 HG22 THR A 144     -82.437  17.289 -77.095  1.00  2.37           H   new
ATOM      0 HG23 THR A 144     -82.318  18.482 -76.061  1.00  2.37           H   new
ATOM   2222  N   ALA A 145     -83.970  14.677 -76.347  1.00  2.43           N
ATOM   2223  CA  ALA A 145     -84.703  14.120 -77.468  1.00  2.43           C
ATOM   2224  C   ALA A 145     -86.205  14.155 -77.207  1.00  2.43           C
ATOM   2225  O   ALA A 145     -86.995  14.555 -78.071  1.00  2.43           O
ATOM   2226  CB  ALA A 145     -84.250  12.684 -77.692  1.00  2.43           C
ATOM      0  H   ALA A 145     -83.419  14.134 -75.971  1.00  2.43           H   new
ATOM      0  HA  ALA A 145     -84.522  14.652 -78.259  1.00  2.43           H   new
ATOM      0  HB1 ALA A 145     -84.736  12.304 -78.441  1.00  2.43           H   new
ATOM      0  HB2 ALA A 145     -83.299  12.671 -77.884  1.00  2.43           H   new
ATOM      0  HB3 ALA A 145     -84.426  12.161 -76.894  1.00  2.43           H   new
ATOM   2232  N   ALA A 146     -86.603  13.795 -75.983  1.00  2.56           N
ATOM   2233  CA  ALA A 146     -88.013  13.804 -75.625  1.00  2.56           C
ATOM   2234  C   ALA A 146     -88.580  15.214 -75.717  1.00  2.56           C
ATOM   2235  O   ALA A 146     -89.695  15.426 -76.184  1.00  2.56           O
ATOM   2236  CB  ALA A 146     -88.195  13.261 -74.218  1.00  2.56           C
ATOM      0  H   ALA A 146     -86.073  13.545 -75.354  1.00  2.56           H   new
ATOM      0  HA  ALA A 146     -88.493  13.238 -76.249  1.00  2.56           H   new
ATOM      0  HB1 ALA A 146     -89.137  13.270 -73.987  1.00  2.56           H   new
ATOM      0  HB2 ALA A 146     -87.861  12.351 -74.176  1.00  2.56           H   new
ATOM      0  HB3 ALA A 146     -87.703  13.814 -73.591  1.00  2.56           H   new
ATOM   2242  N   GLY A 147     -87.790  16.188 -75.286  1.00  2.78           N
ATOM   2243  CA  GLY A 147     -88.175  17.586 -75.318  1.00  2.78           C
ATOM   2244  C   GLY A 147     -88.367  18.109 -76.733  1.00  2.78           C
ATOM   2245  O   GLY A 147     -89.420  18.647 -77.077  1.00  2.78           O
ATOM      0  H   GLY A 147     -87.005  16.051 -74.963  1.00  2.78           H   new
ATOM      0  HA2 GLY A 147     -88.999  17.702 -74.820  1.00  2.78           H   new
ATOM      0  HA3 GLY A 147     -87.496  18.115 -74.871  1.00  2.78           H   new
ATOM   2249  N   ILE A 148     -87.358  17.917 -77.573  1.00  3.07           N
ATOM   2250  CA  ILE A 148     -87.362  18.429 -78.939  1.00  3.07           C
ATOM   2251  C   ILE A 148     -88.501  17.890 -79.782  1.00  3.07           C
ATOM   2252  O   ILE A 148     -89.125  18.631 -80.539  1.00  3.07           O
ATOM   2253  CB  ILE A 148     -86.036  18.138 -79.648  1.00  3.07           C
ATOM   2254  CG1 ILE A 148     -84.934  18.957 -79.006  1.00  3.07           C
ATOM   2255  CG2 ILE A 148     -86.152  18.444 -81.132  1.00  3.07           C
ATOM   2256  CD1 ILE A 148     -83.565  18.567 -79.443  1.00  3.07           C
ATOM      0  H   ILE A 148     -86.645  17.482 -77.366  1.00  3.07           H   new
ATOM      0  HA  ILE A 148     -87.487  19.387 -78.851  1.00  3.07           H   new
ATOM      0  HB  ILE A 148     -85.819  17.197 -79.557  1.00  3.07           H   new
ATOM      0 HG12 ILE A 148     -85.076  19.894 -79.213  1.00  3.07           H   new
ATOM      0 HG13 ILE A 148     -84.995  18.867 -78.042  1.00  3.07           H   new
ATOM      0 HG21 ILE A 148     -85.306  18.256 -81.568  1.00  3.07           H   new
ATOM      0 HG22 ILE A 148     -86.847  17.892 -81.523  1.00  3.07           H   new
ATOM      0 HG23 ILE A 148     -86.376  19.380 -81.253  1.00  3.07           H   new
ATOM      0 HD11 ILE A 148     -82.911  19.127 -78.997  1.00  3.07           H   new
ATOM      0 HD12 ILE A 148     -83.404  17.638 -79.214  1.00  3.07           H   new
ATOM      0 HD13 ILE A 148     -83.487  18.681 -80.403  1.00  3.07           H   new
ATOM   2268  N   MET A 149     -88.776  16.597 -79.660  1.00  3.39           N
ATOM   2269  CA  MET A 149     -89.835  15.973 -80.442  1.00  3.39           C
ATOM   2270  C   MET A 149     -91.222  16.192 -79.831  1.00  3.39           C
ATOM   2271  O   MET A 149     -92.235  15.783 -80.405  1.00  3.39           O
ATOM   2272  CB  MET A 149     -89.565  14.476 -80.502  1.00  3.39           C
ATOM   2273  CG  MET A 149     -88.317  14.082 -81.265  1.00  3.39           C
ATOM   2274  SD  MET A 149     -88.175  12.299 -81.430  1.00  3.39           S
ATOM   2275  CE  MET A 149     -87.738  11.896 -79.742  1.00  3.39           C
ATOM      0  H   MET A 149     -88.361  16.063 -79.129  1.00  3.39           H   new
ATOM      0  HA  MET A 149     -89.834  16.378 -81.323  1.00  3.39           H   new
ATOM      0  HB2 MET A 149     -89.495  14.137 -79.596  1.00  3.39           H   new
ATOM      0  HB3 MET A 149     -90.329  14.039 -80.910  1.00  3.39           H   new
ATOM      0  HG2 MET A 149     -88.334  14.488 -82.146  1.00  3.39           H   new
ATOM      0  HG3 MET A 149     -87.535  14.428 -80.808  1.00  3.39           H   new
ATOM      0  HE1 MET A 149     -87.621  10.937 -79.658  1.00  3.39           H   new
ATOM      0  HE2 MET A 149     -86.911  12.344 -79.506  1.00  3.39           H   new
ATOM      0  HE3 MET A 149     -88.445  12.188 -79.146  1.00  3.39           H   new
ATOM   2285  N   LYS A 150     -91.266  16.831 -78.664  1.00  3.78           N
ATOM   2286  CA  LYS A 150     -92.475  17.043 -77.896  1.00  3.78           C
ATOM   2287  C   LYS A 150     -93.264  15.743 -77.850  1.00  3.78           C
ATOM   2288  O   LYS A 150     -92.671  14.674 -77.695  1.00  3.78           O
ATOM   2289  CB  LYS A 150     -93.274  18.195 -78.504  1.00  3.78           C
ATOM   2290  CG  LYS A 150     -92.482  19.492 -78.544  1.00  3.78           C
ATOM   2291  CD  LYS A 150     -93.308  20.657 -79.042  1.00  3.78           C
ATOM   2292  CE  LYS A 150     -92.472  21.927 -79.085  1.00  3.78           C
ATOM   2293  NZ  LYS A 150     -93.251  23.087 -79.596  1.00  3.78           N1+
ATOM      0  H   LYS A 150     -90.566  17.162 -78.290  1.00  3.78           H   new
ATOM      0  HA  LYS A 150     -92.265  17.294 -76.983  1.00  3.78           H   new
ATOM      0  HB2 LYS A 150     -93.546  17.957 -79.404  1.00  3.78           H   new
ATOM      0  HB3 LYS A 150     -94.085  18.330 -77.989  1.00  3.78           H   new
ATOM      0  HG2 LYS A 150     -92.148  19.692 -77.655  1.00  3.78           H   new
ATOM      0  HG3 LYS A 150     -91.709  19.378 -79.118  1.00  3.78           H   new
ATOM      0  HD2 LYS A 150     -93.653  20.461 -79.927  1.00  3.78           H   new
ATOM      0  HD3 LYS A 150     -94.074  20.788 -78.462  1.00  3.78           H   new
ATOM      0  HE2 LYS A 150     -92.142  22.127 -78.195  1.00  3.78           H   new
ATOM      0  HE3 LYS A 150     -91.697  21.784 -79.650  1.00  3.78           H   new
ATOM      0  HZ1 LYS A 150     -92.733  23.811 -79.608  1.00  3.78           H   new
ATOM      0  HZ2 LYS A 150     -93.536  22.913 -80.421  1.00  3.78           H   new
ATOM      0  HZ3 LYS A 150     -93.951  23.232 -79.065  1.00  3.78           H   new
ATOM   2307  N   ASN A 151     -94.601  15.805 -77.948  1.00  4.23           N
ATOM   2308  CA  ASN A 151     -95.401  14.574 -77.972  1.00  4.23           C
ATOM   2309  C   ASN A 151     -94.955  13.618 -76.865  1.00  4.23           C
ATOM   2310  O   ASN A 151     -94.822  12.420 -77.102  1.00  4.23           O
ATOM   2311  CB  ASN A 151     -95.320  13.900 -79.331  1.00  4.23           C
ATOM   2312  CG  ASN A 151     -95.954  14.718 -80.433  1.00  4.23           C
ATOM   2313  ND2 ASN A 151     -95.325  14.737 -81.584  1.00  4.23           N
ATOM   2314  OD1 ASN A 151     -97.011  15.335 -80.239  1.00  4.23           O
ATOM      0  H   ASN A 151     -95.054  16.534 -78.001  1.00  4.23           H   new
ATOM      0  HA  ASN A 151     -96.327  14.814 -77.811  1.00  4.23           H   new
ATOM      0  HB2 ASN A 151     -94.389  13.736 -79.551  1.00  4.23           H   new
ATOM      0  HB3 ASN A 151     -95.757  13.035 -79.284  1.00  4.23           H   new
ATOM      0 HD21 ASN A 151     -95.645  15.190 -82.241  1.00  4.23           H   new
ATOM      0 HD22 ASN A 151     -94.593  14.296 -81.681  1.00  4.23           H   new
ATOM   2321  N   ALA A 152     -94.701  14.144 -75.662  1.00  4.61           N
ATOM   2322  CA  ALA A 152     -94.149  13.312 -74.603  1.00  4.61           C
ATOM   2323  C   ALA A 152     -95.035  12.145 -74.247  1.00  4.61           C
ATOM   2324  O   ALA A 152     -94.529  11.065 -73.990  1.00  4.61           O
ATOM   2325  CB  ALA A 152     -93.896  14.138 -73.359  1.00  4.61           C
ATOM      0  H   ALA A 152     -94.840  14.965 -75.447  1.00  4.61           H   new
ATOM      0  HA  ALA A 152     -93.315  12.954 -74.947  1.00  4.61           H   new
ATOM      0  HB1 ALA A 152     -93.529  13.571 -72.663  1.00  4.61           H   new
ATOM      0  HB2 ALA A 152     -93.266  14.847 -73.564  1.00  4.61           H   new
ATOM      0  HB3 ALA A 152     -94.731  14.526 -73.053  1.00  4.61           H   new
ATOM   2331  N   VAL A 153     -96.344  12.355 -74.222  1.00  4.78           N
ATOM   2332  CA  VAL A 153     -97.268  11.288 -73.856  1.00  4.78           C
ATOM   2333  C   VAL A 153     -98.321  11.096 -74.929  1.00  4.78           C
ATOM   2334  O   VAL A 153     -98.912  12.066 -75.406  1.00  4.78           O
ATOM   2335  CB  VAL A 153     -97.924  11.574 -72.495  1.00  4.78           C
ATOM   2336  CG1 VAL A 153     -98.924  10.487 -72.163  1.00  4.78           C
ATOM   2337  CG2 VAL A 153     -96.853  11.609 -71.422  1.00  4.78           C
ATOM      0  H   VAL A 153     -96.718  13.105 -74.413  1.00  4.78           H   new
ATOM      0  HA  VAL A 153     -96.761  10.465 -73.779  1.00  4.78           H   new
ATOM      0  HB  VAL A 153     -98.382  12.428 -72.536  1.00  4.78           H   new
ATOM      0 HG11 VAL A 153     -99.333  10.675 -71.304  1.00  4.78           H   new
ATOM      0 HG12 VAL A 153     -99.610  10.458 -72.848  1.00  4.78           H   new
ATOM      0 HG13 VAL A 153     -98.470   9.630 -72.124  1.00  4.78           H   new
ATOM      0 HG21 VAL A 153     -97.263  11.789 -70.561  1.00  4.78           H   new
ATOM      0 HG22 VAL A 153     -96.398  10.753 -71.390  1.00  4.78           H   new
ATOM      0 HG23 VAL A 153     -96.212  12.307 -71.627  1.00  4.78           H   new
ATOM   2347  N   VAL A 154     -98.531   9.845 -75.328  1.00  4.64           N
ATOM   2348  CA  VAL A 154     -99.506   9.560 -76.378  1.00  4.64           C
ATOM   2349  C   VAL A 154    -100.661   8.677 -75.914  1.00  4.64           C
ATOM   2350  O   VAL A 154    -101.815   9.096 -75.924  1.00  4.64           O
ATOM   2351  CB  VAL A 154     -98.790   8.914 -77.577  1.00  4.64           C
ATOM   2352  CG1 VAL A 154     -99.794   8.561 -78.665  1.00  4.64           C
ATOM   2353  CG2 VAL A 154     -97.730   9.895 -78.102  1.00  4.64           C
ATOM      0  H   VAL A 154     -98.127   9.156 -75.010  1.00  4.64           H   new
ATOM      0  HA  VAL A 154     -99.902  10.407 -76.635  1.00  4.64           H   new
ATOM      0  HB  VAL A 154     -98.357   8.091 -77.301  1.00  4.64           H   new
ATOM      0 HG11 VAL A 154     -99.330   8.155 -79.414  1.00  4.64           H   new
ATOM      0 HG12 VAL A 154    -100.447   7.936 -78.313  1.00  4.64           H   new
ATOM      0 HG13 VAL A 154    -100.245   9.366 -78.963  1.00  4.64           H   new
ATOM      0 HG21 VAL A 154     -97.270   9.500 -78.859  1.00  4.64           H   new
ATOM      0 HG22 VAL A 154     -98.160  10.719 -78.379  1.00  4.64           H   new
ATOM      0 HG23 VAL A 154     -97.089  10.086 -77.399  1.00  4.64           H   new
ATOM   2363  N   ASP A 155    -100.341   7.472 -75.458  1.00  4.20           N
ATOM   2364  CA  ASP A 155    -101.343   6.484 -75.053  1.00  4.20           C
ATOM   2365  C   ASP A 155    -101.434   6.398 -73.535  1.00  4.20           C
ATOM   2366  O   ASP A 155    -101.847   5.386 -72.973  1.00  4.20           O
ATOM   2367  CB  ASP A 155    -100.981   5.109 -75.620  1.00  4.20           C
ATOM   2368  CG  ASP A 155    -101.019   5.067 -77.152  1.00  4.20           C
ATOM   2369  OD1 ASP A 155    -101.931   5.608 -77.728  1.00  4.20           O
ATOM   2370  OD2 ASP A 155    -100.114   4.513 -77.725  1.00  4.20           O1-
ATOM      0  H   ASP A 155     -99.530   7.199 -75.373  1.00  4.20           H   new
ATOM      0  HA  ASP A 155    -102.204   6.764 -75.402  1.00  4.20           H   new
ATOM      0  HB2 ASP A 155    -100.093   4.862 -75.316  1.00  4.20           H   new
ATOM      0  HB3 ASP A 155    -101.596   4.447 -75.267  1.00  4.20           H   new
ATOM   2375  N   GLY A 156    -100.955   7.449 -72.875  1.00  3.62           N
ATOM   2376  CA  GLY A 156    -100.843   7.513 -71.418  1.00  3.62           C
ATOM   2377  C   GLY A 156     -99.423   7.103 -71.044  1.00  3.62           C
ATOM   2378  O   GLY A 156     -98.970   7.261 -69.910  1.00  3.62           O
ATOM      0  H   GLY A 156    -100.680   8.162 -73.270  1.00  3.62           H   new
ATOM      0  HA2 GLY A 156    -101.033   8.410 -71.101  1.00  3.62           H   new
ATOM      0  HA3 GLY A 156    -101.489   6.922 -71.001  1.00  3.62           H   new
ATOM   2382  N   LEU A 157     -98.729   6.596 -72.050  1.00  3.04           N
ATOM   2383  CA  LEU A 157     -97.365   6.137 -71.986  1.00  3.04           C
ATOM   2384  C   LEU A 157     -96.466   7.180 -72.612  1.00  3.04           C
ATOM   2385  O   LEU A 157     -96.895   7.914 -73.517  1.00  3.04           O
ATOM   2386  CB  LEU A 157     -97.253   4.824 -72.748  1.00  3.04           C
ATOM   2387  CG  LEU A 157     -98.203   3.733 -72.260  1.00  3.04           C
ATOM   2388  CD1 LEU A 157     -98.059   2.514 -73.137  1.00  3.04           C
ATOM   2389  CD2 LEU A 157     -97.901   3.421 -70.808  1.00  3.04           C
ATOM      0  H   LEU A 157     -99.068   6.508 -72.835  1.00  3.04           H   new
ATOM      0  HA  LEU A 157     -97.097   5.997 -71.064  1.00  3.04           H   new
ATOM      0  HB2 LEU A 157     -97.425   4.992 -73.688  1.00  3.04           H   new
ATOM      0  HB3 LEU A 157     -96.342   4.499 -72.680  1.00  3.04           H   new
ATOM      0  HG  LEU A 157     -99.124   4.033 -72.317  1.00  3.04           H   new
ATOM      0 HD11 LEU A 157     -98.662   1.820 -72.828  1.00  3.04           H   new
ATOM      0 HD12 LEU A 157     -98.277   2.747 -74.053  1.00  3.04           H   new
ATOM      0 HD13 LEU A 157     -97.146   2.191 -73.094  1.00  3.04           H   new
ATOM      0 HD21 LEU A 157     -98.503   2.728 -70.494  1.00  3.04           H   new
ATOM      0 HD22 LEU A 157     -96.984   3.114 -70.727  1.00  3.04           H   new
ATOM      0 HD23 LEU A 157     -98.022   4.221 -70.273  1.00  3.04           H   new
ATOM   2401  N   VAL A 158     -95.219   7.231 -72.158  1.00  2.56           N
ATOM   2402  CA  VAL A 158     -94.268   8.185 -72.700  1.00  2.56           C
ATOM   2403  C   VAL A 158     -93.672   7.724 -74.030  1.00  2.56           C
ATOM   2404  O   VAL A 158     -93.195   6.595 -74.158  1.00  2.56           O
ATOM   2405  CB  VAL A 158     -93.162   8.477 -71.673  1.00  2.56           C
ATOM   2406  CG1 VAL A 158     -92.124   9.391 -72.267  1.00  2.56           C
ATOM   2407  CG2 VAL A 158     -93.782   9.129 -70.456  1.00  2.56           C
ATOM      0  H   VAL A 158     -94.907   6.723 -71.539  1.00  2.56           H   new
ATOM      0  HA  VAL A 158     -94.753   9.005 -72.883  1.00  2.56           H   new
ATOM      0  HB  VAL A 158     -92.731   7.646 -71.420  1.00  2.56           H   new
ATOM      0 HG11 VAL A 158     -91.433   9.567 -71.609  1.00  2.56           H   new
ATOM      0 HG12 VAL A 158     -91.729   8.969 -73.046  1.00  2.56           H   new
ATOM      0 HG13 VAL A 158     -92.541  10.227 -72.529  1.00  2.56           H   new
ATOM      0 HG21 VAL A 158     -93.091   9.317 -69.802  1.00  2.56           H   new
ATOM      0 HG22 VAL A 158     -94.214   9.958 -70.717  1.00  2.56           H   new
ATOM      0 HG23 VAL A 158     -94.440   8.531 -70.068  1.00  2.56           H   new
ATOM   2417  N   ALA A 159     -93.759   8.601 -75.025  1.00  2.23           N
ATOM   2418  CA  ALA A 159     -93.302   8.385 -76.397  1.00  2.23           C
ATOM   2419  C   ALA A 159     -91.804   8.114 -76.524  1.00  2.23           C
ATOM   2420  O   ALA A 159     -91.375   7.332 -77.371  1.00  2.23           O
ATOM   2421  CB  ALA A 159     -93.651   9.590 -77.239  1.00  2.23           C
ATOM      0  H   ALA A 159     -94.105   9.380 -74.913  1.00  2.23           H   new
ATOM      0  HA  ALA A 159     -93.757   7.586 -76.707  1.00  2.23           H   new
ATOM      0  HB1 ALA A 159     -93.348   9.448 -78.149  1.00  2.23           H   new
ATOM      0  HB2 ALA A 159     -94.612   9.720 -77.235  1.00  2.23           H   new
ATOM      0  HB3 ALA A 159     -93.217  10.377 -76.874  1.00  2.23           H   new
ATOM   2427  N   THR A 160     -91.009   8.790 -75.702  1.00  2.04           N
ATOM   2428  CA  THR A 160     -89.561   8.639 -75.738  1.00  2.04           C
ATOM   2429  C   THR A 160     -89.042   8.161 -74.400  1.00  2.04           C
ATOM   2430  O   THR A 160     -89.242   8.802 -73.372  1.00  2.04           O
ATOM   2431  CB  THR A 160     -88.885   9.967 -76.113  1.00  2.04           C
ATOM   2432  CG2 THR A 160     -87.347   9.850 -76.110  1.00  2.04           C
ATOM   2433  OG1 THR A 160     -89.338  10.367 -77.406  1.00  2.04           O
ATOM      0  H   THR A 160     -91.293   9.346 -75.111  1.00  2.04           H   new
ATOM      0  HA  THR A 160     -89.346   7.977 -76.414  1.00  2.04           H   new
ATOM      0  HB  THR A 160     -89.126  10.631 -75.449  1.00  2.04           H   new
ATOM      0  HG1 THR A 160     -89.595  11.166 -77.378  1.00  2.04           H   new
ATOM      0 HG21 THR A 160     -86.957  10.705 -76.351  1.00  2.04           H   new
ATOM      0 HG22 THR A 160     -87.043   9.594 -75.225  1.00  2.04           H   new
ATOM      0 HG23 THR A 160     -87.072   9.177 -76.753  1.00  2.04           H   new
ATOM   2441  N   ASP A 161     -88.363   7.026 -74.401  1.00  1.98           N
ATOM   2442  CA  ASP A 161     -87.831   6.510 -73.154  1.00  1.98           C
ATOM   2443  C   ASP A 161     -86.696   7.390 -72.655  1.00  1.98           C
ATOM   2444  O   ASP A 161     -85.734   7.643 -73.395  1.00  1.98           O
ATOM   2445  CB  ASP A 161     -87.341   5.069 -73.326  1.00  1.98           C
ATOM   2446  CG  ASP A 161     -86.908   4.400 -72.009  1.00  1.98           C
ATOM   2447  OD1 ASP A 161     -87.769   4.089 -71.217  1.00  1.98           O
ATOM   2448  OD2 ASP A 161     -85.731   4.195 -71.820  1.00  1.98           O1-
ATOM      0  H   ASP A 161     -88.201   6.548 -75.097  1.00  1.98           H   new
ATOM      0  HA  ASP A 161     -88.545   6.516 -72.497  1.00  1.98           H   new
ATOM      0  HB2 ASP A 161     -88.048   4.542 -73.730  1.00  1.98           H   new
ATOM      0  HB3 ASP A 161     -86.593   5.062 -73.944  1.00  1.98           H   new
ATOM   2453  N   VAL A 162     -86.813   7.842 -71.409  1.00  1.98           N
ATOM   2454  CA  VAL A 162     -85.786   8.641 -70.760  1.00  1.98           C
ATOM   2455  C   VAL A 162     -85.416   7.976 -69.437  1.00  1.98           C
ATOM   2456  O   VAL A 162     -86.095   8.200 -68.436  1.00  1.98           O
ATOM   2457  CB  VAL A 162     -86.258  10.079 -70.490  1.00  1.98           C
ATOM   2458  CG1 VAL A 162     -85.112  10.869 -69.843  1.00  1.98           C
ATOM   2459  CG2 VAL A 162     -86.689  10.737 -71.804  1.00  1.98           C
ATOM      0  H   VAL A 162     -87.500   7.690 -70.914  1.00  1.98           H   new
ATOM      0  HA  VAL A 162     -85.020   8.691 -71.353  1.00  1.98           H   new
ATOM      0  HB  VAL A 162     -87.018  10.070 -69.887  1.00  1.98           H   new
ATOM      0 HG11 VAL A 162     -85.403  11.778 -69.670  1.00  1.98           H   new
ATOM      0 HG12 VAL A 162     -84.859  10.446 -69.008  1.00  1.98           H   new
ATOM      0 HG13 VAL A 162     -84.349  10.883 -70.442  1.00  1.98           H   new
ATOM      0 HG21 VAL A 162     -86.986  11.644 -71.630  1.00  1.98           H   new
ATOM      0 HG22 VAL A 162     -85.939  10.755 -72.418  1.00  1.98           H   new
ATOM      0 HG23 VAL A 162     -87.416  10.229 -72.197  1.00  1.98           H   new
ATOM   2469  N   PRO A 163     -84.379   7.130 -69.409  1.00  2.01           N
ATOM   2470  CA  PRO A 163     -83.942   6.367 -68.260  1.00  2.01           C
ATOM   2471  C   PRO A 163     -83.576   7.246 -67.084  1.00  2.01           C
ATOM   2472  O   PRO A 163     -83.017   8.333 -67.257  1.00  2.01           O
ATOM   2473  CB  PRO A 163     -82.698   5.644 -68.787  1.00  2.01           C
ATOM   2474  CG  PRO A 163     -82.892   5.586 -70.276  1.00  2.01           C
ATOM   2475  CD  PRO A 163     -83.595   6.864 -70.623  1.00  2.01           C
ATOM      0  HA  PRO A 163     -84.637   5.778 -67.926  1.00  2.01           H   new
ATOM      0  HB2 PRO A 163     -81.887   6.124 -68.556  1.00  2.01           H   new
ATOM      0  HB3 PRO A 163     -82.620   4.755 -68.407  1.00  2.01           H   new
ATOM      0  HG2 PRO A 163     -82.042   5.515 -70.739  1.00  2.01           H   new
ATOM      0  HG3 PRO A 163     -83.420   4.814 -70.532  1.00  2.01           H   new
ATOM      0  HD2 PRO A 163     -82.970   7.581 -70.814  1.00  2.01           H   new
ATOM      0  HD3 PRO A 163     -84.161   6.765 -71.405  1.00  2.01           H   new
ATOM   2483  N   GLU A 164     -83.828   6.736 -65.890  1.00  2.04           N
ATOM   2484  CA  GLU A 164     -83.436   7.418 -64.673  1.00  2.04           C
ATOM   2485  C   GLU A 164     -81.944   7.213 -64.528  1.00  2.04           C
ATOM   2486  O   GLU A 164     -81.410   6.227 -65.032  1.00  2.04           O
ATOM   2487  CB  GLU A 164     -84.181   6.861 -63.455  1.00  2.04           C
ATOM   2488  CG  GLU A 164     -85.692   7.097 -63.474  1.00  2.04           C
ATOM   2489  CD  GLU A 164     -86.397   6.567 -62.242  1.00  2.04           C
ATOM   2490  OE1 GLU A 164     -85.729   6.119 -61.340  1.00  2.04           O
ATOM   2491  OE2 GLU A 164     -87.605   6.615 -62.208  1.00  2.04           O1-
ATOM      0  H   GLU A 164     -84.230   5.986 -65.763  1.00  2.04           H   new
ATOM      0  HA  GLU A 164     -83.659   8.361 -64.722  1.00  2.04           H   new
ATOM      0  HB2 GLU A 164     -84.015   5.907 -63.397  1.00  2.04           H   new
ATOM      0  HB3 GLU A 164     -83.812   7.263 -62.653  1.00  2.04           H   new
ATOM      0  HG2 GLU A 164     -85.863   8.048 -63.553  1.00  2.04           H   new
ATOM      0  HG3 GLU A 164     -86.069   6.675 -64.262  1.00  2.04           H   new
ATOM   2498  N   LEU A 165     -81.264   8.121 -63.857  1.00  2.08           N
ATOM   2499  CA  LEU A 165     -79.836   7.938 -63.666  1.00  2.08           C
ATOM   2500  C   LEU A 165     -79.574   6.699 -62.833  1.00  2.08           C
ATOM   2501  O   LEU A 165     -80.231   6.506 -61.809  1.00  2.08           O
ATOM   2502  CB  LEU A 165     -79.272   9.159 -62.929  1.00  2.08           C
ATOM   2503  CG  LEU A 165     -79.336  10.434 -63.707  1.00  2.08           C
ATOM   2504  CD1 LEU A 165     -78.908  11.608 -62.863  1.00  2.08           C
ATOM   2505  CD2 LEU A 165     -78.449  10.299 -64.821  1.00  2.08           C
ATOM      0  H   LEU A 165     -81.597   8.834 -63.511  1.00  2.08           H   new
ATOM      0  HA  LEU A 165     -79.410   7.837 -64.531  1.00  2.08           H   new
ATOM      0  HB2 LEU A 165     -79.759   9.275 -62.098  1.00  2.08           H   new
ATOM      0  HB3 LEU A 165     -78.348   8.983 -62.694  1.00  2.08           H   new
ATOM      0  HG  LEU A 165     -80.247  10.596 -63.997  1.00  2.08           H   new
ATOM      0 HD11 LEU A 165     -78.958  12.421 -63.390  1.00  2.08           H   new
ATOM      0 HD12 LEU A 165     -79.494  11.685 -62.094  1.00  2.08           H   new
ATOM      0 HD13 LEU A 165     -77.996  11.475 -62.562  1.00  2.08           H   new
ATOM      0 HD21 LEU A 165     -78.466  11.112 -65.349  1.00  2.08           H   new
ATOM      0 HD22 LEU A 165     -77.547  10.142 -64.500  1.00  2.08           H   new
ATOM      0 HD23 LEU A 165     -78.731   9.551 -65.371  1.00  2.08           H   new
ATOM   2517  N   GLU A 166     -78.587   5.887 -63.227  1.00  2.15           N
ATOM   2518  CA  GLU A 166     -78.243   4.735 -62.396  1.00  2.15           C
ATOM   2519  C   GLU A 166     -77.084   5.122 -61.497  1.00  2.15           C
ATOM   2520  O   GLU A 166     -76.991   4.670 -60.355  1.00  2.15           O
ATOM   2521  CB  GLU A 166     -77.891   3.502 -63.239  1.00  2.15           C
ATOM   2522  CG  GLU A 166     -79.051   2.972 -64.094  1.00  2.15           C
ATOM   2523  CD  GLU A 166     -78.713   1.709 -64.879  1.00  2.15           C
ATOM   2524  OE1 GLU A 166     -77.598   1.248 -64.795  1.00  2.15           O
ATOM   2525  OE2 GLU A 166     -79.582   1.210 -65.557  1.00  2.15           O1-
ATOM      0  H   GLU A 166     -78.122   5.981 -63.944  1.00  2.15           H   new
ATOM      0  HA  GLU A 166     -79.015   4.491 -61.861  1.00  2.15           H   new
ATOM      0  HB2 GLU A 166     -77.148   3.723 -63.822  1.00  2.15           H   new
ATOM      0  HB3 GLU A 166     -77.588   2.795 -62.648  1.00  2.15           H   new
ATOM      0  HG2 GLU A 166     -79.810   2.791 -63.517  1.00  2.15           H   new
ATOM      0  HG3 GLU A 166     -79.326   3.664 -64.715  1.00  2.15           H   new
ATOM   2532  N   ARG A 167     -76.259   6.030 -62.023  1.00  2.22           N
ATOM   2533  CA  ARG A 167     -75.037   6.519 -61.400  1.00  2.22           C
ATOM   2534  C   ARG A 167     -74.064   5.370 -61.160  1.00  2.22           C
ATOM   2535  O   ARG A 167     -74.417   4.198 -61.291  1.00  2.22           O
ATOM   2536  CB  ARG A 167     -75.347   7.247 -60.099  1.00  2.22           C
ATOM   2537  CG  ARG A 167     -76.195   8.507 -60.289  1.00  2.22           C
ATOM   2538  CD  ARG A 167     -76.394   9.246 -59.020  1.00  2.22           C
ATOM   2539  NE  ARG A 167     -77.317  10.361 -59.171  1.00  2.22           N
ATOM   2540  CZ  ARG A 167     -76.983  11.569 -59.660  1.00  2.22           C
ATOM   2541  NH1 ARG A 167     -75.759  11.799 -60.067  1.00  2.22           N1+
ATOM   2542  NH2 ARG A 167     -77.886  12.524 -59.744  1.00  2.22           N
ATOM      0  H   ARG A 167     -76.408   6.392 -62.789  1.00  2.22           H   new
ATOM      0  HA  ARG A 167     -74.618   7.152 -62.004  1.00  2.22           H   new
ATOM      0  HB2 ARG A 167     -75.811   6.641 -59.501  1.00  2.22           H   new
ATOM      0  HB3 ARG A 167     -74.513   7.489 -59.666  1.00  2.22           H   new
ATOM      0  HG2 ARG A 167     -75.766   9.089 -60.936  1.00  2.22           H   new
ATOM      0  HG3 ARG A 167     -77.058   8.261 -60.657  1.00  2.22           H   new
ATOM      0  HD2 ARG A 167     -76.732   8.638 -58.343  1.00  2.22           H   new
ATOM      0  HD3 ARG A 167     -75.539   9.577 -58.703  1.00  2.22           H   new
ATOM      0  HE  ARG A 167     -78.134  10.239 -58.931  1.00  2.22           H   new
ATOM      0 HH11 ARG A 167     -75.167  11.177 -60.022  1.00  2.22           H   new
ATOM      0 HH12 ARG A 167     -75.548  12.572 -60.379  1.00  2.22           H   new
ATOM      0 HH21 ARG A 167     -78.693  12.377 -59.486  1.00  2.22           H   new
ATOM      0 HH22 ARG A 167     -77.669  13.295 -60.057  1.00  2.22           H   new
ATOM   2556  N   THR A 168     -72.813   5.697 -60.883  1.00  2.27           N
ATOM   2557  CA  THR A 168     -71.832   4.655 -60.640  1.00  2.27           C
ATOM   2558  C   THR A 168     -72.287   3.802 -59.469  1.00  2.27           C
ATOM   2559  O   THR A 168     -72.657   4.328 -58.418  1.00  2.27           O
ATOM   2560  CB  THR A 168     -70.446   5.251 -60.363  1.00  2.27           C
ATOM   2561  CG2 THR A 168     -69.464   4.168 -60.172  1.00  2.27           C
ATOM   2562  OG1 THR A 168     -70.044   6.050 -61.474  1.00  2.27           O
ATOM      0  H   THR A 168     -72.515   6.502 -60.831  1.00  2.27           H   new
ATOM      0  HA  THR A 168     -71.759   4.103 -61.435  1.00  2.27           H   new
ATOM      0  HB  THR A 168     -70.489   5.795 -59.561  1.00  2.27           H   new
ATOM      0  HG1 THR A 168     -70.159   6.862 -61.292  1.00  2.27           H   new
ATOM      0 HG21 THR A 168     -68.590   4.551 -59.997  1.00  2.27           H   new
ATOM      0 HG22 THR A 168     -69.732   3.617 -59.420  1.00  2.27           H   new
ATOM      0 HG23 THR A 168     -69.423   3.623 -60.973  1.00  2.27           H   new
ATOM   2570  N   THR A 169     -72.250   2.489 -59.642  1.00  2.29           N
ATOM   2571  CA  THR A 169     -72.694   1.587 -58.600  1.00  2.29           C
ATOM   2572  C   THR A 169     -71.919   1.889 -57.306  1.00  2.29           C
ATOM   2573  O   THR A 169     -70.685   1.926 -57.341  1.00  2.29           O
ATOM   2574  CB  THR A 169     -72.466   0.125 -59.038  1.00  2.29           C
ATOM   2575  CG2 THR A 169     -72.946  -0.849 -57.994  1.00  2.29           C
ATOM   2576  OG1 THR A 169     -73.166  -0.118 -60.260  1.00  2.29           O
ATOM      0  H   THR A 169     -71.970   2.102 -60.357  1.00  2.29           H   new
ATOM      0  HA  THR A 169     -73.642   1.714 -58.439  1.00  2.29           H   new
ATOM      0  HB  THR A 169     -71.513  -0.005 -59.159  1.00  2.29           H   new
ATOM      0  HG1 THR A 169     -73.042  -0.913 -60.501  1.00  2.29           H   new
ATOM      0 HG21 THR A 169     -72.788  -1.756 -58.300  1.00  2.29           H   new
ATOM      0 HG22 THR A 169     -72.464  -0.699 -57.166  1.00  2.29           H   new
ATOM      0 HG23 THR A 169     -73.895  -0.720 -57.843  1.00  2.29           H   new
ATOM   2584  N   PRO A 170     -72.588   2.089 -56.147  1.00  2.25           N
ATOM   2585  CA  PRO A 170     -71.978   2.345 -54.850  1.00  2.25           C
ATOM   2586  C   PRO A 170     -70.871   1.361 -54.522  1.00  2.25           C
ATOM   2587  O   PRO A 170     -69.891   1.723 -53.882  1.00  2.25           O
ATOM   2588  CB  PRO A 170     -73.161   2.192 -53.897  1.00  2.25           C
ATOM   2589  CG  PRO A 170     -74.350   2.627 -54.720  1.00  2.25           C
ATOM   2590  CD  PRO A 170     -74.070   2.120 -56.119  1.00  2.25           C
ATOM      0  HA  PRO A 170     -71.543   3.211 -54.803  1.00  2.25           H   new
ATOM      0  HB2 PRO A 170     -73.256   1.276 -53.592  1.00  2.25           H   new
ATOM      0  HB3 PRO A 170     -73.055   2.744 -53.107  1.00  2.25           H   new
ATOM      0  HG2 PRO A 170     -75.174   2.254 -54.370  1.00  2.25           H   new
ATOM      0  HG3 PRO A 170     -74.449   3.592 -54.710  1.00  2.25           H   new
ATOM      0  HD2 PRO A 170     -74.454   1.242 -56.270  1.00  2.25           H   new
ATOM      0  HD3 PRO A 170     -74.433   2.710 -56.798  1.00  2.25           H   new
ATOM   2598  N   LEU A 171     -71.008   0.117 -54.974  1.00  2.14           N
ATOM   2599  CA  LEU A 171     -69.982  -0.879 -54.726  1.00  2.14           C
ATOM   2600  C   LEU A 171     -68.668  -0.465 -55.377  1.00  2.14           C
ATOM   2601  O   LEU A 171     -67.602  -0.673 -54.809  1.00  2.14           O
ATOM   2602  CB  LEU A 171     -70.403  -2.259 -55.225  1.00  2.14           C
ATOM   2603  CG  LEU A 171     -69.373  -3.367 -54.961  1.00  2.14           C
ATOM   2604  CD1 LEU A 171     -69.111  -3.488 -53.446  1.00  2.14           C
ATOM   2605  CD2 LEU A 171     -69.886  -4.681 -55.522  1.00  2.14           C
ATOM      0  H   LEU A 171     -71.685  -0.165 -55.423  1.00  2.14           H   new
ATOM      0  HA  LEU A 171     -69.857  -0.935 -53.766  1.00  2.14           H   new
ATOM      0  HB2 LEU A 171     -71.241  -2.503 -54.801  1.00  2.14           H   new
ATOM      0  HB3 LEU A 171     -70.572  -2.209 -56.179  1.00  2.14           H   new
ATOM      0  HG  LEU A 171     -68.537  -3.145 -55.400  1.00  2.14           H   new
ATOM      0 HD11 LEU A 171     -68.460  -4.189 -53.285  1.00  2.14           H   new
ATOM      0 HD12 LEU A 171     -68.769  -2.646 -53.108  1.00  2.14           H   new
ATOM      0 HD13 LEU A 171     -69.939  -3.706 -52.991  1.00  2.14           H   new
ATOM      0 HD21 LEU A 171     -69.235  -5.380 -55.355  1.00  2.14           H   new
ATOM      0 HD22 LEU A 171     -70.725  -4.911 -55.092  1.00  2.14           H   new
ATOM      0 HD23 LEU A 171     -70.027  -4.592 -56.478  1.00  2.14           H   new
ATOM   2617  N   MET A 172     -68.729   0.094 -56.590  1.00  1.99           N
ATOM   2618  CA  MET A 172     -67.512   0.504 -57.282  1.00  1.99           C
ATOM   2619  C   MET A 172     -66.850   1.603 -56.483  1.00  1.99           C
ATOM   2620  O   MET A 172     -65.627   1.618 -56.318  1.00  1.99           O
ATOM   2621  CB  MET A 172     -67.843   1.014 -58.673  1.00  1.99           C
ATOM   2622  CG  MET A 172     -68.331  -0.047 -59.626  1.00  1.99           C
ATOM   2623  SD  MET A 172     -68.960   0.653 -61.158  1.00  1.99           S
ATOM   2624  CE  MET A 172     -67.459   1.305 -61.872  1.00  1.99           C
ATOM      0  H   MET A 172     -69.458   0.242 -57.022  1.00  1.99           H   new
ATOM      0  HA  MET A 172     -66.915  -0.256 -57.366  1.00  1.99           H   new
ATOM      0  HB2 MET A 172     -68.521   1.704 -58.600  1.00  1.99           H   new
ATOM      0  HB3 MET A 172     -67.052   1.432 -59.049  1.00  1.99           H   new
ATOM      0  HG2 MET A 172     -67.605  -0.659 -59.826  1.00  1.99           H   new
ATOM      0  HG3 MET A 172     -69.030  -0.566 -59.199  1.00  1.99           H   new
ATOM      0  HE1 MET A 172     -67.660   1.722 -62.725  1.00  1.99           H   new
ATOM      0  HE2 MET A 172     -67.075   1.964 -61.273  1.00  1.99           H   new
ATOM      0  HE3 MET A 172     -66.825   0.584 -62.007  1.00  1.99           H   new
ATOM   2634  N   GLN A 173     -67.675   2.501 -55.943  1.00  1.81           N
ATOM   2635  CA  GLN A 173     -67.149   3.608 -55.154  1.00  1.81           C
ATOM   2636  C   GLN A 173     -66.469   3.053 -53.894  1.00  1.81           C
ATOM   2637  O   GLN A 173     -65.382   3.505 -53.506  1.00  1.81           O
ATOM   2638  CB  GLN A 173     -68.287   4.566 -54.766  1.00  1.81           C
ATOM   2639  CG  GLN A 173     -68.928   5.354 -55.935  1.00  1.81           C
ATOM   2640  CD  GLN A 173     -70.124   6.171 -55.464  1.00  1.81           C
ATOM   2641  NE2 GLN A 173     -70.456   5.969 -54.181  1.00  1.81           N
ATOM   2642  OE1 GLN A 173     -70.750   6.971 -56.204  1.00  1.81           O
ATOM      0  H   GLN A 173     -68.531   2.486 -56.022  1.00  1.81           H   new
ATOM      0  HA  GLN A 173     -66.499   4.100 -55.679  1.00  1.81           H   new
ATOM      0  HB2 GLN A 173     -68.982   4.054 -54.323  1.00  1.81           H   new
ATOM      0  HB3 GLN A 173     -67.946   5.202 -54.118  1.00  1.81           H   new
ATOM      0  HG2 GLN A 173     -68.267   5.943 -56.331  1.00  1.81           H   new
ATOM      0  HG3 GLN A 173     -69.209   4.736 -56.628  1.00  1.81           H   new
ATOM      0 HE21 GLN A 173     -70.006   5.414 -53.703  1.00  1.81           H   new
ATOM      0 HE22 GLN A 173     -71.119   6.395 -53.836  1.00  1.81           H   new
ATOM   2651  N   LYS A 174     -67.085   2.028 -53.289  1.00  1.64           N
ATOM   2652  CA  LYS A 174     -66.532   1.395 -52.098  1.00  1.64           C
ATOM   2653  C   LYS A 174     -65.229   0.689 -52.430  1.00  1.64           C
ATOM   2654  O   LYS A 174     -64.269   0.770 -51.659  1.00  1.64           O
ATOM   2655  CB  LYS A 174     -67.534   0.411 -51.492  1.00  1.64           C
ATOM   2656  CG  LYS A 174     -68.740   1.076 -50.838  1.00  1.64           C
ATOM   2657  CD  LYS A 174     -69.746   0.056 -50.331  1.00  1.64           C
ATOM   2658  CE  LYS A 174     -70.960   0.750 -49.722  1.00  1.64           C
ATOM   2659  NZ  LYS A 174     -71.993  -0.223 -49.272  1.00  1.64           N1+
ATOM      0  H   LYS A 174     -67.827   1.688 -53.559  1.00  1.64           H   new
ATOM      0  HA  LYS A 174     -66.351   2.086 -51.442  1.00  1.64           H   new
ATOM      0  HB2 LYS A 174     -67.845  -0.189 -52.188  1.00  1.64           H   new
ATOM      0  HB3 LYS A 174     -67.079  -0.134 -50.831  1.00  1.64           H   new
ATOM      0  HG2 LYS A 174     -68.442   1.630 -50.100  1.00  1.64           H   new
ATOM      0  HG3 LYS A 174     -69.171   1.664 -51.478  1.00  1.64           H   new
ATOM      0  HD2 LYS A 174     -70.028  -0.517 -51.061  1.00  1.64           H   new
ATOM      0  HD3 LYS A 174     -69.328  -0.515 -49.668  1.00  1.64           H   new
ATOM      0  HE2 LYS A 174     -70.677   1.292 -48.969  1.00  1.64           H   new
ATOM      0  HE3 LYS A 174     -71.348   1.353 -50.375  1.00  1.64           H   new
ATOM      0  HZ1 LYS A 174     -72.684   0.217 -48.924  1.00  1.64           H   new
ATOM      0  HZ2 LYS A 174     -72.269  -0.706 -49.967  1.00  1.64           H   new
ATOM      0  HZ3 LYS A 174     -71.644  -0.763 -48.656  1.00  1.64           H   new
ATOM   2673  N   LYS A 175     -65.168   0.031 -53.595  1.00  1.50           N
ATOM   2674  CA  LYS A 175     -63.946  -0.652 -53.983  1.00  1.50           C
ATOM   2675  C   LYS A 175     -62.820   0.343 -54.208  1.00  1.50           C
ATOM   2676  O   LYS A 175     -61.696   0.104 -53.775  1.00  1.50           O
ATOM   2677  CB  LYS A 175     -64.150  -1.534 -55.216  1.00  1.50           C
ATOM   2678  CG  LYS A 175     -64.982  -2.804 -54.960  1.00  1.50           C
ATOM   2679  CD  LYS A 175     -65.099  -3.646 -56.208  1.00  1.50           C
ATOM   2680  CE  LYS A 175     -65.790  -4.967 -55.910  1.00  1.50           C
ATOM   2681  NZ  LYS A 175     -65.912  -5.818 -57.122  1.00  1.50           N1+
ATOM      0  H   LYS A 175     -65.814  -0.027 -54.160  1.00  1.50           H   new
ATOM      0  HA  LYS A 175     -63.697  -1.237 -53.250  1.00  1.50           H   new
ATOM      0  HB2 LYS A 175     -64.585  -1.010 -55.907  1.00  1.50           H   new
ATOM      0  HB3 LYS A 175     -63.282  -1.794 -55.561  1.00  1.50           H   new
ATOM      0  HG2 LYS A 175     -64.570  -3.325 -54.253  1.00  1.50           H   new
ATOM      0  HG3 LYS A 175     -65.867  -2.556 -54.651  1.00  1.50           H   new
ATOM      0  HD2 LYS A 175     -65.598  -3.161 -56.884  1.00  1.50           H   new
ATOM      0  HD3 LYS A 175     -64.216  -3.814 -56.573  1.00  1.50           H   new
ATOM      0  HE2 LYS A 175     -65.292  -5.445 -55.229  1.00  1.50           H   new
ATOM      0  HE3 LYS A 175     -66.673  -4.794 -55.547  1.00  1.50           H   new
ATOM      0  HZ1 LYS A 175     -66.346  -6.568 -56.916  1.00  1.50           H   new
ATOM      0  HZ2 LYS A 175     -66.363  -5.378 -57.750  1.00  1.50           H   new
ATOM      0  HZ3 LYS A 175     -65.100  -6.019 -57.427  1.00  1.50           H   new
ATOM   2695  N   VAL A 176     -63.112   1.504 -54.804  1.00  1.38           N
ATOM   2696  CA  VAL A 176     -62.049   2.488 -54.982  1.00  1.38           C
ATOM   2697  C   VAL A 176     -61.519   2.891 -53.630  1.00  1.38           C
ATOM   2698  O   VAL A 176     -60.306   2.949 -53.416  1.00  1.38           O
ATOM   2699  CB  VAL A 176     -62.543   3.752 -55.700  1.00  1.38           C
ATOM   2700  CG1 VAL A 176     -61.480   4.832 -55.650  1.00  1.38           C
ATOM   2701  CG2 VAL A 176     -62.829   3.453 -57.114  1.00  1.38           C
ATOM      0  H   VAL A 176     -63.887   1.732 -55.100  1.00  1.38           H   new
ATOM      0  HA  VAL A 176     -61.359   2.077 -55.526  1.00  1.38           H   new
ATOM      0  HB  VAL A 176     -63.348   4.057 -55.254  1.00  1.38           H   new
ATOM      0 HG11 VAL A 176     -61.802   5.625 -56.106  1.00  1.38           H   new
ATOM      0 HG12 VAL A 176     -61.282   5.049 -54.726  1.00  1.38           H   new
ATOM      0 HG13 VAL A 176     -60.674   4.514 -56.086  1.00  1.38           H   new
ATOM      0 HG21 VAL A 176     -63.140   4.257 -57.558  1.00  1.38           H   new
ATOM      0 HG22 VAL A 176     -62.021   3.136 -57.548  1.00  1.38           H   new
ATOM      0 HG23 VAL A 176     -63.514   2.769 -57.168  1.00  1.38           H   new
ATOM   2711  N   GLY A 177     -62.435   3.139 -52.701  1.00  1.28           N
ATOM   2712  CA  GLY A 177     -62.061   3.509 -51.358  1.00  1.28           C
ATOM   2713  C   GLY A 177     -61.144   2.460 -50.734  1.00  1.28           C
ATOM   2714  O   GLY A 177     -60.039   2.774 -50.294  1.00  1.28           O
ATOM      0  H   GLY A 177     -63.283   3.096 -52.837  1.00  1.28           H   new
ATOM      0  HA2 GLY A 177     -61.613   4.369 -51.369  1.00  1.28           H   new
ATOM      0  HA3 GLY A 177     -62.857   3.611 -50.814  1.00  1.28           H   new
ATOM   2718  N   GLN A 178     -61.576   1.210 -50.722  1.00  1.20           N
ATOM   2719  CA  GLN A 178     -60.783   0.166 -50.092  1.00  1.20           C
ATOM   2720  C   GLN A 178     -59.422  -0.041 -50.772  1.00  1.20           C
ATOM   2721  O   GLN A 178     -58.413  -0.298 -50.107  1.00  1.20           O
ATOM   2722  CB  GLN A 178     -61.598  -1.106 -50.067  1.00  1.20           C
ATOM   2723  CG  GLN A 178     -62.824  -1.029 -49.154  1.00  1.20           C
ATOM   2724  CD  GLN A 178     -62.481  -0.728 -47.703  1.00  1.20           C
ATOM   2725  NE2 GLN A 178     -63.429  -0.894 -46.778  1.00  1.20           N
ATOM   2726  OE1 GLN A 178     -61.347  -0.349 -47.430  1.00  1.20           O
ATOM      0  H   GLN A 178     -62.317   0.945 -51.069  1.00  1.20           H   new
ATOM      0  HA  GLN A 178     -60.574   0.439 -49.185  1.00  1.20           H   new
ATOM      0  HB2 GLN A 178     -61.888  -1.313 -50.969  1.00  1.20           H   new
ATOM      0  HB3 GLN A 178     -61.032  -1.838 -49.776  1.00  1.20           H   new
ATOM      0  HG2 GLN A 178     -63.423  -0.343 -49.486  1.00  1.20           H   new
ATOM      0  HG3 GLN A 178     -63.304  -1.871 -49.198  1.00  1.20           H   new
ATOM      0 HE21 GLN A 178     -64.213  -1.162 -47.009  1.00  1.20           H   new
ATOM      0 HE22 GLN A 178     -63.256  -0.733 -45.951  1.00  1.20           H   new
ATOM   2735  N   ILE A 179     -59.354   0.127 -52.087  1.00  1.13           N
ATOM   2736  CA  ILE A 179     -58.072   0.018 -52.765  1.00  1.13           C
ATOM   2737  C   ILE A 179     -57.147   1.135 -52.288  1.00  1.13           C
ATOM   2738  O   ILE A 179     -55.972   0.894 -51.969  1.00  1.13           O
ATOM   2739  CB  ILE A 179     -58.259   0.065 -54.285  1.00  1.13           C
ATOM   2740  CG1 ILE A 179     -58.984  -1.217 -54.726  1.00  1.13           C
ATOM   2741  CG2 ILE A 179     -56.921   0.231 -54.988  1.00  1.13           C
ATOM   2742  CD1 ILE A 179     -59.519  -1.171 -56.123  1.00  1.13           C
ATOM      0  H   ILE A 179     -60.025   0.301 -52.596  1.00  1.13           H   new
ATOM      0  HA  ILE A 179     -57.666  -0.836 -52.547  1.00  1.13           H   new
ATOM      0  HB  ILE A 179     -58.798   0.833 -54.532  1.00  1.13           H   new
ATOM      0 HG12 ILE A 179     -58.371  -1.965 -54.650  1.00  1.13           H   new
ATOM      0 HG13 ILE A 179     -59.718  -1.388 -54.115  1.00  1.13           H   new
ATOM      0 HG21 ILE A 179     -57.061   0.258 -55.948  1.00  1.13           H   new
ATOM      0 HG22 ILE A 179     -56.504   1.057 -54.699  1.00  1.13           H   new
ATOM      0 HG23 ILE A 179     -56.344  -0.517 -54.767  1.00  1.13           H   new
ATOM      0 HD11 ILE A 179     -59.960  -2.010 -56.328  1.00  1.13           H   new
ATOM      0 HD12 ILE A 179     -60.156  -0.443 -56.202  1.00  1.13           H   new
ATOM      0 HD13 ILE A 179     -58.788  -1.030 -56.745  1.00  1.13           H   new
ATOM   2754  N   LEU A 180     -57.683   2.360 -52.218  1.00  1.07           N
ATOM   2755  CA  LEU A 180     -56.889   3.482 -51.759  1.00  1.07           C
ATOM   2756  C   LEU A 180     -56.440   3.278 -50.313  1.00  1.07           C
ATOM   2757  O   LEU A 180     -55.279   3.543 -49.998  1.00  1.07           O
ATOM   2758  CB  LEU A 180     -57.684   4.787 -51.861  1.00  1.07           C
ATOM   2759  CG  LEU A 180     -57.996   5.348 -53.263  1.00  1.07           C
ATOM   2760  CD1 LEU A 180     -58.937   6.567 -53.122  1.00  1.07           C
ATOM   2761  CD2 LEU A 180     -56.722   5.746 -53.937  1.00  1.07           C
ATOM      0  H   LEU A 180     -58.494   2.551 -52.431  1.00  1.07           H   new
ATOM      0  HA  LEU A 180     -56.106   3.538 -52.329  1.00  1.07           H   new
ATOM      0  HB2 LEU A 180     -58.528   4.656 -51.401  1.00  1.07           H   new
ATOM      0  HB3 LEU A 180     -57.197   5.469 -51.372  1.00  1.07           H   new
ATOM      0  HG  LEU A 180     -58.433   4.671 -53.802  1.00  1.07           H   new
ATOM      0 HD11 LEU A 180     -59.137   6.925 -54.001  1.00  1.07           H   new
ATOM      0 HD12 LEU A 180     -59.761   6.292 -52.690  1.00  1.07           H   new
ATOM      0 HD13 LEU A 180     -58.504   7.250 -52.586  1.00  1.07           H   new
ATOM      0 HD21 LEU A 180     -56.919   6.099 -54.819  1.00  1.07           H   new
ATOM      0 HD22 LEU A 180     -56.275   6.426 -53.409  1.00  1.07           H   new
ATOM      0 HD23 LEU A 180     -56.144   4.971 -54.021  1.00  1.07           H   new
ATOM   2773  N   LEU A 181     -57.319   2.739 -49.458  1.00  1.02           N
ATOM   2774  CA  LEU A 181     -56.995   2.480 -48.054  1.00  1.02           C
ATOM   2775  C   LEU A 181     -55.820   1.547 -47.894  1.00  1.02           C
ATOM   2776  O   LEU A 181     -54.957   1.752 -47.031  1.00  1.02           O
ATOM   2777  CB  LEU A 181     -58.188   1.931 -47.283  1.00  1.02           C
ATOM   2778  CG  LEU A 181     -57.889   1.558 -45.834  1.00  1.02           C
ATOM   2779  CD1 LEU A 181     -57.330   2.757 -45.105  1.00  1.02           C
ATOM   2780  CD2 LEU A 181     -59.184   1.105 -45.194  1.00  1.02           C
ATOM      0  H   LEU A 181     -58.119   2.514 -49.679  1.00  1.02           H   new
ATOM      0  HA  LEU A 181     -56.752   3.342 -47.681  1.00  1.02           H   new
ATOM      0  HB2 LEU A 181     -58.898   2.592 -47.295  1.00  1.02           H   new
ATOM      0  HB3 LEU A 181     -58.523   1.146 -47.744  1.00  1.02           H   new
ATOM      0  HG  LEU A 181     -57.232   0.846 -45.791  1.00  1.02           H   new
ATOM      0 HD11 LEU A 181     -57.141   2.517 -44.184  1.00  1.02           H   new
ATOM      0 HD12 LEU A 181     -56.512   3.047 -45.538  1.00  1.02           H   new
ATOM      0 HD13 LEU A 181     -57.978   3.479 -45.124  1.00  1.02           H   new
ATOM      0 HD21 LEU A 181     -59.020   0.861 -44.269  1.00  1.02           H   new
ATOM      0 HD22 LEU A 181     -59.832   1.826 -45.228  1.00  1.02           H   new
ATOM      0 HD23 LEU A 181     -59.531   0.337 -45.674  1.00  1.02           H   new
ATOM   2792  N   ILE A 182     -55.783   0.491 -48.694  1.00  0.99           N
ATOM   2793  CA  ILE A 182     -54.663  -0.422 -48.594  1.00  0.99           C
ATOM   2794  C   ILE A 182     -53.378   0.329 -48.926  1.00  0.99           C
ATOM   2795  O   ILE A 182     -52.374   0.186 -48.224  1.00  0.99           O
ATOM   2796  CB  ILE A 182     -54.840  -1.644 -49.499  1.00  0.99           C
ATOM   2797  CG1 ILE A 182     -55.992  -2.470 -48.967  1.00  0.99           C
ATOM   2798  CG2 ILE A 182     -53.551  -2.465 -49.521  1.00  0.99           C
ATOM   2799  CD1 ILE A 182     -56.473  -3.545 -49.884  1.00  0.99           C
ATOM      0  H   ILE A 182     -56.377   0.291 -49.283  1.00  0.99           H   new
ATOM      0  HA  ILE A 182     -54.615  -0.758 -47.685  1.00  0.99           H   new
ATOM      0  HB  ILE A 182     -55.034  -1.365 -50.408  1.00  0.99           H   new
ATOM      0 HG12 ILE A 182     -55.721  -2.876 -48.129  1.00  0.99           H   new
ATOM      0 HG13 ILE A 182     -56.733  -1.877 -48.769  1.00  0.99           H   new
ATOM      0 HG21 ILE A 182     -53.669  -3.238 -50.096  1.00  0.99           H   new
ATOM      0 HG22 ILE A 182     -52.825  -1.918 -49.860  1.00  0.99           H   new
ATOM      0 HG23 ILE A 182     -53.340  -2.761 -48.622  1.00  0.99           H   new
ATOM      0 HD11 ILE A 182     -57.208  -4.022 -49.467  1.00  0.99           H   new
ATOM      0 HD12 ILE A 182     -56.776  -3.149 -50.716  1.00  0.99           H   new
ATOM      0 HD13 ILE A 182     -55.748  -4.164 -50.066  1.00  0.99           H   new
ATOM   2811  N   GLY A 183     -53.408   1.149 -49.987  1.00  0.98           N
ATOM   2812  CA  GLY A 183     -52.240   1.947 -50.359  1.00  0.98           C
ATOM   2813  C   GLY A 183     -51.797   2.905 -49.236  1.00  0.98           C
ATOM   2814  O   GLY A 183     -50.597   3.046 -48.974  1.00  0.98           O
ATOM      0  H   GLY A 183     -54.092   1.254 -50.498  1.00  0.98           H   new
ATOM      0  HA2 GLY A 183     -51.505   1.355 -50.583  1.00  0.98           H   new
ATOM      0  HA3 GLY A 183     -52.444   2.460 -51.156  1.00  0.98           H   new
ATOM   2818  N   VAL A 184     -52.766   3.505 -48.529  1.00  0.99           N
ATOM   2819  CA  VAL A 184     -52.475   4.417 -47.415  1.00  0.99           C
ATOM   2820  C   VAL A 184     -51.767   3.677 -46.310  1.00  0.99           C
ATOM   2821  O   VAL A 184     -50.752   4.131 -45.775  1.00  0.99           O
ATOM   2822  CB  VAL A 184     -53.777   4.952 -46.786  1.00  0.99           C
ATOM   2823  CG1 VAL A 184     -53.501   5.723 -45.534  1.00  0.99           C
ATOM   2824  CG2 VAL A 184     -54.476   5.789 -47.696  1.00  0.99           C
ATOM      0  H   VAL A 184     -53.605   3.394 -48.682  1.00  0.99           H   new
ATOM      0  HA  VAL A 184     -51.935   5.138 -47.776  1.00  0.99           H   new
ATOM      0  HB  VAL A 184     -54.324   4.180 -46.570  1.00  0.99           H   new
ATOM      0 HG11 VAL A 184     -54.336   6.046 -45.162  1.00  0.99           H   new
ATOM      0 HG12 VAL A 184     -53.062   5.147 -44.889  1.00  0.99           H   new
ATOM      0 HG13 VAL A 184     -52.926   6.477 -45.738  1.00  0.99           H   new
ATOM      0 HG21 VAL A 184     -55.290   6.113 -47.279  1.00  0.99           H   new
ATOM      0 HG22 VAL A 184     -53.916   6.543 -47.939  1.00  0.99           H   new
ATOM      0 HG23 VAL A 184     -54.701   5.284 -48.493  1.00  0.99           H   new
ATOM   2834  N   SER A 185     -52.315   2.518 -45.982  1.00  1.03           N
ATOM   2835  CA  SER A 185     -51.792   1.698 -44.929  1.00  1.03           C
ATOM   2836  C   SER A 185     -50.384   1.227 -45.261  1.00  1.03           C
ATOM   2837  O   SER A 185     -49.488   1.308 -44.417  1.00  1.03           O
ATOM   2838  CB  SER A 185     -52.738   0.554 -44.746  1.00  1.03           C
ATOM   2839  OG  SER A 185     -53.987   1.029 -44.313  1.00  1.03           O
ATOM      0  H   SER A 185     -53.007   2.190 -46.373  1.00  1.03           H   new
ATOM      0  HA  SER A 185     -51.720   2.199 -44.101  1.00  1.03           H   new
ATOM      0  HB2 SER A 185     -52.839   0.071 -45.581  1.00  1.03           H   new
ATOM      0  HB3 SER A 185     -52.379  -0.072 -44.098  1.00  1.03           H   new
ATOM      0  HG  SER A 185     -54.431   1.294 -44.975  1.00  1.03           H   new
ATOM   2845  N   ALA A 186     -50.166   0.798 -46.506  1.00  1.10           N
ATOM   2846  CA  ALA A 186     -48.841   0.368 -46.914  1.00  1.10           C
ATOM   2847  C   ALA A 186     -47.853   1.521 -46.807  1.00  1.10           C
ATOM   2848  O   ALA A 186     -46.726   1.344 -46.335  1.00  1.10           O
ATOM   2849  CB  ALA A 186     -48.880  -0.158 -48.331  1.00  1.10           C
ATOM      0  H   ALA A 186     -50.768   0.751 -47.118  1.00  1.10           H   new
ATOM      0  HA  ALA A 186     -48.549  -0.344 -46.323  1.00  1.10           H   new
ATOM      0  HB1 ALA A 186     -47.991  -0.443 -48.595  1.00  1.10           H   new
ATOM      0  HB2 ALA A 186     -49.489  -0.912 -48.380  1.00  1.10           H   new
ATOM      0  HB3 ALA A 186     -49.185   0.543 -48.928  1.00  1.10           H   new
ATOM   2855  N   ALA A 187     -48.276   2.720 -47.218  1.00  1.21           N
ATOM   2856  CA  ALA A 187     -47.388   3.862 -47.133  1.00  1.21           C
ATOM   2857  C   ALA A 187     -47.018   4.120 -45.690  1.00  1.21           C
ATOM   2858  O   ALA A 187     -45.864   4.407 -45.380  1.00  1.21           O
ATOM   2859  CB  ALA A 187     -48.042   5.083 -47.738  1.00  1.21           C
ATOM      0  H   ALA A 187     -49.056   2.883 -47.541  1.00  1.21           H   new
ATOM      0  HA  ALA A 187     -46.580   3.670 -47.633  1.00  1.21           H   new
ATOM      0  HB1 ALA A 187     -47.438   5.839 -47.675  1.00  1.21           H   new
ATOM      0  HB2 ALA A 187     -48.248   4.912 -48.670  1.00  1.21           H   new
ATOM      0  HB3 ALA A 187     -48.861   5.283 -47.258  1.00  1.21           H   new
ATOM   2865  N   ALA A 188     -47.984   3.994 -44.789  1.00  1.38           N
ATOM   2866  CA  ALA A 188     -47.715   4.226 -43.382  1.00  1.38           C
ATOM   2867  C   ALA A 188     -46.700   3.248 -42.849  1.00  1.38           C
ATOM   2868  O   ALA A 188     -45.840   3.610 -42.051  1.00  1.38           O
ATOM   2869  CB  ALA A 188     -48.974   4.135 -42.599  1.00  1.38           C
ATOM      0  H   ALA A 188     -48.796   3.776 -44.972  1.00  1.38           H   new
ATOM      0  HA  ALA A 188     -47.346   5.119 -43.291  1.00  1.38           H   new
ATOM      0  HB1 ALA A 188     -48.784   4.291 -41.661  1.00  1.38           H   new
ATOM      0  HB2 ALA A 188     -49.602   4.803 -42.917  1.00  1.38           H   new
ATOM      0  HB3 ALA A 188     -49.360   3.252 -42.707  1.00  1.38           H   new
ATOM   2875  N   LEU A 189     -46.768   2.006 -43.309  1.00  1.60           N
ATOM   2876  CA  LEU A 189     -45.810   1.005 -42.879  1.00  1.60           C
ATOM   2877  C   LEU A 189     -44.410   1.387 -43.352  1.00  1.60           C
ATOM   2878  O   LEU A 189     -43.426   1.141 -42.662  1.00  1.60           O
ATOM   2879  CB  LEU A 189     -46.231  -0.368 -43.402  1.00  1.60           C
ATOM   2880  CG  LEU A 189     -47.493  -0.915 -42.757  1.00  1.60           C
ATOM   2881  CD1 LEU A 189     -47.968  -2.180 -43.474  1.00  1.60           C
ATOM   2882  CD2 LEU A 189     -47.190  -1.209 -41.325  1.00  1.60           C
ATOM      0  H   LEU A 189     -47.359   1.725 -43.868  1.00  1.60           H   new
ATOM      0  HA  LEU A 189     -45.791   0.962 -41.910  1.00  1.60           H   new
ATOM      0  HB2 LEU A 189     -46.368  -0.311 -44.361  1.00  1.60           H   new
ATOM      0  HB3 LEU A 189     -45.506  -0.996 -43.256  1.00  1.60           H   new
ATOM      0  HG  LEU A 189     -48.206  -0.261 -42.822  1.00  1.60           H   new
ATOM      0 HD11 LEU A 189     -48.773  -2.511 -43.047  1.00  1.60           H   new
ATOM      0 HD12 LEU A 189     -48.157  -1.974 -44.403  1.00  1.60           H   new
ATOM      0 HD13 LEU A 189     -47.276  -2.858 -43.428  1.00  1.60           H   new
ATOM      0 HD21 LEU A 189     -47.984  -1.560 -40.892  1.00  1.60           H   new
ATOM      0 HD22 LEU A 189     -46.477  -1.864 -41.273  1.00  1.60           H   new
ATOM      0 HD23 LEU A 189     -46.913  -0.394 -40.879  1.00  1.60           H   new
ATOM   2894  N   LEU A 190     -44.317   1.997 -44.529  1.00  1.89           N
ATOM   2895  CA  LEU A 190     -43.030   2.427 -45.058  1.00  1.89           C
ATOM   2896  C   LEU A 190     -42.506   3.687 -44.341  1.00  1.89           C
ATOM   2897  O   LEU A 190     -41.299   3.838 -44.140  1.00  1.89           O
ATOM   2898  CB  LEU A 190     -43.173   2.685 -46.559  1.00  1.89           C
ATOM   2899  CG  LEU A 190     -43.475   1.435 -47.395  1.00  1.89           C
ATOM   2900  CD1 LEU A 190     -43.768   1.838 -48.828  1.00  1.89           C
ATOM   2901  CD2 LEU A 190     -42.292   0.490 -47.319  1.00  1.89           C
ATOM      0  H   LEU A 190     -44.989   2.171 -45.037  1.00  1.89           H   new
ATOM      0  HA  LEU A 190     -42.381   1.723 -44.902  1.00  1.89           H   new
ATOM      0  HB2 LEU A 190     -43.882   3.332 -46.698  1.00  1.89           H   new
ATOM      0  HB3 LEU A 190     -42.353   3.088 -46.886  1.00  1.89           H   new
ATOM      0  HG  LEU A 190     -44.257   0.979 -47.047  1.00  1.89           H   new
ATOM      0 HD11 LEU A 190     -43.959   1.046 -49.355  1.00  1.89           H   new
ATOM      0 HD12 LEU A 190     -44.535   2.431 -48.847  1.00  1.89           H   new
ATOM      0 HD13 LEU A 190     -42.997   2.295 -49.200  1.00  1.89           H   new
ATOM      0 HD21 LEU A 190     -42.477  -0.303 -47.846  1.00  1.89           H   new
ATOM      0 HD22 LEU A 190     -41.502   0.932 -47.667  1.00  1.89           H   new
ATOM      0 HD23 LEU A 190     -42.140   0.236 -46.395  1.00  1.89           H   new
ATOM   2913  N   VAL A 191     -43.422   4.577 -43.945  1.00  2.23           N
ATOM   2914  CA  VAL A 191     -43.085   5.837 -43.274  1.00  2.23           C
ATOM   2915  C   VAL A 191     -42.806   5.714 -41.771  1.00  2.23           C
ATOM   2916  O   VAL A 191     -41.819   6.261 -41.279  1.00  2.23           O
ATOM   2917  CB  VAL A 191     -44.224   6.867 -43.482  1.00  2.23           C
ATOM   2918  CG1 VAL A 191     -43.972   8.118 -42.664  1.00  2.23           C
ATOM   2919  CG2 VAL A 191     -44.309   7.257 -44.957  1.00  2.23           C
ATOM      0  H   VAL A 191     -44.267   4.464 -44.060  1.00  2.23           H   new
ATOM      0  HA  VAL A 191     -42.256   6.128 -43.685  1.00  2.23           H   new
ATOM      0  HB  VAL A 191     -45.056   6.458 -43.195  1.00  2.23           H   new
ATOM      0 HG11 VAL A 191     -44.694   8.749 -42.807  1.00  2.23           H   new
ATOM      0 HG12 VAL A 191     -43.928   7.886 -41.723  1.00  2.23           H   new
ATOM      0 HG13 VAL A 191     -43.133   8.520 -42.937  1.00  2.23           H   new
ATOM      0 HG21 VAL A 191     -45.023   7.901 -45.081  1.00  2.23           H   new
ATOM      0 HG22 VAL A 191     -43.467   7.650 -45.237  1.00  2.23           H   new
ATOM      0 HG23 VAL A 191     -44.490   6.468 -45.491  1.00  2.23           H   new
ATOM   2929  N   ASN A 192     -43.681   5.025 -41.041  1.00  2.56           N
ATOM   2930  CA  ASN A 192     -43.554   4.913 -39.595  1.00  2.56           C
ATOM   2931  C   ASN A 192     -43.955   3.540 -39.042  1.00  2.56           C
ATOM   2932  O   ASN A 192     -44.950   3.443 -38.317  1.00  2.56           O
ATOM   2933  CB  ASN A 192     -44.399   5.990 -38.928  1.00  2.56           C
ATOM   2934  CG  ASN A 192     -44.194   6.078 -37.427  1.00  2.56           C
ATOM   2935  ND2 ASN A 192     -45.039   6.836 -36.767  1.00  2.56           N
ATOM   2936  OD1 ASN A 192     -43.270   5.467 -36.867  1.00  2.56           O
ATOM      0  H   ASN A 192     -44.360   4.613 -41.370  1.00  2.56           H   new
ATOM      0  HA  ASN A 192     -42.613   5.029 -39.392  1.00  2.56           H   new
ATOM      0  HB2 ASN A 192     -44.189   6.849 -39.327  1.00  2.56           H   new
ATOM      0  HB3 ASN A 192     -45.336   5.815 -39.109  1.00  2.56           H   new
ATOM      0 HD21 ASN A 192     -44.963   6.923 -35.915  1.00  2.56           H   new
ATOM      0 HD22 ASN A 192     -45.668   7.245 -37.187  1.00  2.56           H   new
ATOM   2943  N   PRO A 193     -43.149   2.477 -39.253  1.00  2.78           N
ATOM   2944  CA  PRO A 193     -43.445   1.088 -38.901  1.00  2.78           C
ATOM   2945  C   PRO A 193     -43.275   0.778 -37.423  1.00  2.78           C
ATOM   2946  O   PRO A 193     -42.516  -0.113 -37.042  1.00  2.78           O
ATOM   2947  CB  PRO A 193     -42.407   0.318 -39.714  1.00  2.78           C
ATOM   2948  CG  PRO A 193     -41.216   1.256 -39.774  1.00  2.78           C
ATOM   2949  CD  PRO A 193     -41.829   2.654 -39.906  1.00  2.78           C
ATOM      0  HA  PRO A 193     -44.370   0.864 -39.087  1.00  2.78           H   new
ATOM      0  HB2 PRO A 193     -42.176  -0.523 -39.289  1.00  2.78           H   new
ATOM      0  HB3 PRO A 193     -42.737   0.106 -40.601  1.00  2.78           H   new
ATOM      0  HG2 PRO A 193     -40.670   1.184 -38.975  1.00  2.78           H   new
ATOM      0  HG3 PRO A 193     -40.643   1.050 -40.529  1.00  2.78           H   new
ATOM      0  HD2 PRO A 193     -41.292   3.329 -39.462  1.00  2.78           H   new
ATOM      0  HD3 PRO A 193     -41.916   2.926 -40.833  1.00  2.78           H   new
ATOM   2957  N   CYS A 194     -43.999   1.506 -36.603  1.00  2.83           N
ATOM   2958  CA  CYS A 194     -44.018   1.310 -35.170  1.00  2.83           C
ATOM   2959  C   CYS A 194     -45.134   0.337 -34.863  1.00  2.83           C
ATOM   2960  O   CYS A 194     -45.975   0.085 -35.724  1.00  2.83           O
ATOM   2961  CB  CYS A 194     -44.233   2.636 -34.456  1.00  2.83           C
ATOM   2962  SG  CYS A 194     -45.838   3.365 -34.782  1.00  2.83           S
ATOM      0  H   CYS A 194     -44.508   2.146 -36.869  1.00  2.83           H   new
ATOM      0  HA  CYS A 194     -43.171   0.954 -34.859  1.00  2.83           H   new
ATOM      0  HB2 CYS A 194     -44.134   2.501 -33.501  1.00  2.83           H   new
ATOM      0  HB3 CYS A 194     -43.541   3.259 -34.728  1.00  2.83           H   new
ATOM      0  HG  CYS A 194     -46.101   3.250 -35.947  1.00  2.83           H   new
ATOM   2968  N   VAL A 195     -45.198  -0.167 -33.641  1.00  2.67           N
ATOM   2969  CA  VAL A 195     -46.233  -1.140 -33.312  1.00  2.67           C
ATOM   2970  C   VAL A 195     -47.644  -0.614 -33.538  1.00  2.67           C
ATOM   2971  O   VAL A 195     -48.498  -1.327 -34.073  1.00  2.67           O
ATOM   2972  CB  VAL A 195     -46.096  -1.588 -31.855  1.00  2.67           C
ATOM   2973  CG1 VAL A 195     -47.293  -2.425 -31.471  1.00  2.67           C
ATOM   2974  CG2 VAL A 195     -44.807  -2.375 -31.688  1.00  2.67           C
ATOM      0  H   VAL A 195     -44.665   0.034 -32.997  1.00  2.67           H   new
ATOM      0  HA  VAL A 195     -46.100  -1.889 -33.914  1.00  2.67           H   new
ATOM      0  HB  VAL A 195     -46.062  -0.814 -31.271  1.00  2.67           H   new
ATOM      0 HG11 VAL A 195     -47.207  -2.709 -30.548  1.00  2.67           H   new
ATOM      0 HG12 VAL A 195     -48.102  -1.899 -31.573  1.00  2.67           H   new
ATOM      0 HG13 VAL A 195     -47.341  -3.205 -32.046  1.00  2.67           H   new
ATOM      0 HG21 VAL A 195     -44.719  -2.660 -30.765  1.00  2.67           H   new
ATOM      0 HG22 VAL A 195     -44.826  -3.154 -32.266  1.00  2.67           H   new
ATOM      0 HG23 VAL A 195     -44.052  -1.814 -31.927  1.00  2.67           H   new
ATOM   2984  N   THR A 196     -47.907   0.633 -33.157  1.00  2.38           N
ATOM   2985  CA  THR A 196     -49.242   1.171 -33.359  1.00  2.38           C
ATOM   2986  C   THR A 196     -49.616   1.158 -34.843  1.00  2.38           C
ATOM   2987  O   THR A 196     -50.708   0.707 -35.197  1.00  2.38           O
ATOM   2988  CB  THR A 196     -49.355   2.603 -32.810  1.00  2.38           C
ATOM   2989  CG2 THR A 196     -50.737   3.164 -33.091  1.00  2.38           C
ATOM   2990  OG1 THR A 196     -49.118   2.597 -31.393  1.00  2.38           O
ATOM      0  H   THR A 196     -47.343   1.169 -32.790  1.00  2.38           H   new
ATOM      0  HA  THR A 196     -49.859   0.603 -32.872  1.00  2.38           H   new
ATOM      0  HB  THR A 196     -48.693   3.160 -33.248  1.00  2.38           H   new
ATOM      0  HG1 THR A 196     -49.179   3.380 -31.095  1.00  2.38           H   new
ATOM      0 HG21 THR A 196     -50.797   4.067 -32.741  1.00  2.38           H   new
ATOM      0 HG22 THR A 196     -50.892   3.178 -34.048  1.00  2.38           H   new
ATOM      0 HG23 THR A 196     -51.406   2.606 -32.664  1.00  2.38           H   new
ATOM   2998  N   THR A 197     -48.690   1.605 -35.703  1.00  2.02           N
ATOM   2999  CA  THR A 197     -48.906   1.661 -37.150  1.00  2.02           C
ATOM   3000  C   THR A 197     -49.131   0.282 -37.712  1.00  2.02           C
ATOM   3001  O   THR A 197     -49.978   0.082 -38.578  1.00  2.02           O
ATOM   3002  CB  THR A 197     -47.715   2.254 -37.913  1.00  2.02           C
ATOM   3003  CG2 THR A 197     -47.987   2.218 -39.415  1.00  2.02           C
ATOM   3004  OG1 THR A 197     -47.479   3.601 -37.510  1.00  2.02           O
ATOM      0  H   THR A 197     -47.915   1.885 -35.457  1.00  2.02           H   new
ATOM      0  HA  THR A 197     -49.683   2.230 -37.268  1.00  2.02           H   new
ATOM      0  HB  THR A 197     -46.930   1.722 -37.710  1.00  2.02           H   new
ATOM      0  HG1 THR A 197     -46.724   3.847 -37.783  1.00  2.02           H   new
ATOM      0 HG21 THR A 197     -47.230   2.594 -39.890  1.00  2.02           H   new
ATOM      0 HG22 THR A 197     -48.122   1.300 -39.698  1.00  2.02           H   new
ATOM      0 HG23 THR A 197     -48.782   2.737 -39.613  1.00  2.02           H   new
ATOM   3012  N   VAL A 198     -48.344  -0.678 -37.253  1.00  1.69           N
ATOM   3013  CA  VAL A 198     -48.480  -2.033 -37.741  1.00  1.69           C
ATOM   3014  C   VAL A 198     -49.851  -2.606 -37.397  1.00  1.69           C
ATOM   3015  O   VAL A 198     -50.500  -3.230 -38.242  1.00  1.69           O
ATOM   3016  CB  VAL A 198     -47.348  -2.903 -37.187  1.00  1.69           C
ATOM   3017  CG1 VAL A 198     -47.601  -4.357 -37.517  1.00  1.69           C
ATOM   3018  CG2 VAL A 198     -46.012  -2.440 -37.809  1.00  1.69           C
ATOM      0  H   VAL A 198     -47.729  -0.565 -36.662  1.00  1.69           H   new
ATOM      0  HA  VAL A 198     -48.411  -2.026 -38.709  1.00  1.69           H   new
ATOM      0  HB  VAL A 198     -47.307  -2.811 -36.222  1.00  1.69           H   new
ATOM      0 HG11 VAL A 198     -46.879  -4.900 -37.162  1.00  1.69           H   new
ATOM      0 HG12 VAL A 198     -48.441  -4.638 -37.121  1.00  1.69           H   new
ATOM      0 HG13 VAL A 198     -47.645  -4.468 -38.480  1.00  1.69           H   new
ATOM      0 HG21 VAL A 198     -45.288  -2.986 -37.464  1.00  1.69           H   new
ATOM      0 HG22 VAL A 198     -46.055  -2.533 -38.774  1.00  1.69           H   new
ATOM      0 HG23 VAL A 198     -45.853  -1.511 -37.580  1.00  1.69           H   new
ATOM   3028  N   ARG A 199     -50.313  -2.397 -36.164  1.00  1.42           N
ATOM   3029  CA  ARG A 199     -51.630  -2.889 -35.775  1.00  1.42           C
ATOM   3030  C   ARG A 199     -52.746  -2.192 -36.562  1.00  1.42           C
ATOM   3031  O   ARG A 199     -53.680  -2.839 -37.050  1.00  1.42           O
ATOM   3032  CB  ARG A 199     -51.838  -2.650 -34.290  1.00  1.42           C
ATOM   3033  CG  ARG A 199     -50.993  -3.525 -33.378  1.00  1.42           C
ATOM   3034  CD  ARG A 199     -51.141  -3.133 -31.956  1.00  1.42           C
ATOM   3035  NE  ARG A 199     -50.357  -3.986 -31.076  1.00  1.42           N
ATOM   3036  CZ  ARG A 199     -50.095  -3.723 -29.781  1.00  1.42           C
ATOM   3037  NH1 ARG A 199     -50.551  -2.622 -29.226  1.00  1.42           N1+
ATOM   3038  NH2 ARG A 199     -49.376  -4.572 -29.068  1.00  1.42           N
ATOM      0  H   ARG A 199     -49.885  -1.978 -35.547  1.00  1.42           H   new
ATOM      0  HA  ARG A 199     -51.668  -3.838 -35.973  1.00  1.42           H   new
ATOM      0  HB2 ARG A 199     -51.644  -1.720 -34.095  1.00  1.42           H   new
ATOM      0  HB3 ARG A 199     -52.774  -2.795 -34.080  1.00  1.42           H   new
ATOM      0  HG2 ARG A 199     -51.253  -4.453 -33.487  1.00  1.42           H   new
ATOM      0  HG3 ARG A 199     -50.061  -3.459 -33.637  1.00  1.42           H   new
ATOM      0  HD2 ARG A 199     -50.863  -2.210 -31.844  1.00  1.42           H   new
ATOM      0  HD3 ARG A 199     -52.076  -3.180 -31.703  1.00  1.42           H   new
ATOM      0  HE  ARG A 199     -50.037  -4.712 -31.407  1.00  1.42           H   new
ATOM      0 HH11 ARG A 199     -51.018  -2.068 -29.690  1.00  1.42           H   new
ATOM      0 HH12 ARG A 199     -50.383  -2.456 -28.399  1.00  1.42           H   new
ATOM      0 HH21 ARG A 199     -49.076  -5.292 -29.431  1.00  1.42           H   new
ATOM      0 HH22 ARG A 199     -49.208  -4.405 -28.241  1.00  1.42           H   new
ATOM   3052  N   GLU A 200     -52.611  -0.876 -36.732  1.00  1.22           N
ATOM   3053  CA  GLU A 200     -53.577  -0.050 -37.447  1.00  1.22           C
ATOM   3054  C   GLU A 200     -53.664  -0.445 -38.910  1.00  1.22           C
ATOM   3055  O   GLU A 200     -54.750  -0.714 -39.431  1.00  1.22           O
ATOM   3056  CB  GLU A 200     -53.133   1.407 -37.277  1.00  1.22           C
ATOM   3057  CG  GLU A 200     -53.926   2.501 -37.929  1.00  1.22           C
ATOM   3058  CD  GLU A 200     -53.351   3.827 -37.489  1.00  1.22           C
ATOM   3059  OE1 GLU A 200     -52.479   3.787 -36.650  1.00  1.22           O
ATOM   3060  OE2 GLU A 200     -53.754   4.860 -37.967  1.00  1.22           O1-
ATOM      0  H   GLU A 200     -51.940  -0.432 -36.427  1.00  1.22           H   new
ATOM      0  HA  GLU A 200     -54.469  -0.174 -37.086  1.00  1.22           H   new
ATOM      0  HB2 GLU A 200     -53.107   1.594 -36.326  1.00  1.22           H   new
ATOM      0  HB3 GLU A 200     -52.222   1.474 -37.604  1.00  1.22           H   new
ATOM      0  HG2 GLU A 200     -53.886   2.419 -38.895  1.00  1.22           H   new
ATOM      0  HG3 GLU A 200     -54.861   2.437 -37.677  1.00  1.22           H   new
ATOM   3067  N   ALA A 201     -52.505  -0.522 -39.564  1.00  1.08           N
ATOM   3068  CA  ALA A 201     -52.411  -0.908 -40.959  1.00  1.08           C
ATOM   3069  C   ALA A 201     -52.935  -2.321 -41.142  1.00  1.08           C
ATOM   3070  O   ALA A 201     -53.627  -2.615 -42.111  1.00  1.08           O
ATOM   3071  CB  ALA A 201     -50.971  -0.812 -41.421  1.00  1.08           C
ATOM      0  H   ALA A 201     -51.745  -0.348 -39.200  1.00  1.08           H   new
ATOM      0  HA  ALA A 201     -52.951  -0.307 -41.495  1.00  1.08           H   new
ATOM      0  HB1 ALA A 201     -50.912  -1.071 -42.354  1.00  1.08           H   new
ATOM      0  HB2 ALA A 201     -50.658   0.101 -41.319  1.00  1.08           H   new
ATOM      0  HB3 ALA A 201     -50.419  -1.404 -40.886  1.00  1.08           H   new
ATOM   3077  N   GLY A 202     -52.644  -3.198 -40.178  1.00  0.99           N
ATOM   3078  CA  GLY A 202     -53.096  -4.576 -40.218  1.00  0.99           C
ATOM   3079  C   GLY A 202     -54.612  -4.640 -40.309  1.00  0.99           C
ATOM   3080  O   GLY A 202     -55.161  -5.292 -41.210  1.00  0.99           O
ATOM      0  H   GLY A 202     -52.177  -3.003 -39.483  1.00  0.99           H   new
ATOM      0  HA2 GLY A 202     -52.702  -5.029 -40.980  1.00  0.99           H   new
ATOM      0  HA3 GLY A 202     -52.795  -5.044 -39.423  1.00  0.99           H   new
ATOM   3084  N   ILE A 203     -55.289  -3.949 -39.383  1.00  0.93           N
ATOM   3085  CA  ILE A 203     -56.747  -3.944 -39.351  1.00  0.93           C
ATOM   3086  C   ILE A 203     -57.348  -3.322 -40.592  1.00  0.93           C
ATOM   3087  O   ILE A 203     -58.269  -3.893 -41.182  1.00  0.93           O
ATOM   3088  CB  ILE A 203     -57.267  -3.119 -38.163  1.00  0.93           C
ATOM   3089  CG1 ILE A 203     -56.942  -3.812 -36.855  1.00  0.93           C
ATOM   3090  CG2 ILE A 203     -58.809  -2.880 -38.317  1.00  0.93           C
ATOM   3091  CD1 ILE A 203     -57.146  -2.922 -35.658  1.00  0.93           C
ATOM      0  H   ILE A 203     -54.917  -3.478 -38.767  1.00  0.93           H   new
ATOM      0  HA  ILE A 203     -57.008  -4.876 -39.283  1.00  0.93           H   new
ATOM      0  HB  ILE A 203     -56.825  -2.256 -38.155  1.00  0.93           H   new
ATOM      0 HG12 ILE A 203     -57.499  -4.601 -36.765  1.00  0.93           H   new
ATOM      0 HG13 ILE A 203     -56.021  -4.115 -36.874  1.00  0.93           H   new
ATOM      0 HG21 ILE A 203     -59.133  -2.359 -37.565  1.00  0.93           H   new
ATOM      0 HG22 ILE A 203     -58.981  -2.399 -39.141  1.00  0.93           H   new
ATOM      0 HG23 ILE A 203     -59.268  -3.734 -38.340  1.00  0.93           H   new
ATOM      0 HD11 ILE A 203     -56.925  -3.411 -34.850  1.00  0.93           H   new
ATOM      0 HD12 ILE A 203     -56.572  -2.144 -35.732  1.00  0.93           H   new
ATOM      0 HD13 ILE A 203     -58.073  -2.637 -35.620  1.00  0.93           H   new
ATOM   3103  N   LEU A 204     -56.839  -2.166 -40.996  1.00  0.89           N
ATOM   3104  CA  LEU A 204     -57.398  -1.473 -42.139  1.00  0.89           C
ATOM   3105  C   LEU A 204     -57.195  -2.234 -43.442  1.00  0.89           C
ATOM   3106  O   LEU A 204     -58.132  -2.361 -44.232  1.00  0.89           O
ATOM   3107  CB  LEU A 204     -56.781  -0.090 -42.186  1.00  0.89           C
ATOM   3108  CG  LEU A 204     -57.213   0.776 -41.015  1.00  0.89           C
ATOM   3109  CD1 LEU A 204     -56.419   2.016 -40.971  1.00  0.89           C
ATOM   3110  CD2 LEU A 204     -58.684   1.096 -41.105  1.00  0.89           C
ATOM      0  H   LEU A 204     -56.173  -1.770 -40.622  1.00  0.89           H   new
ATOM      0  HA  LEU A 204     -58.360  -1.405 -42.037  1.00  0.89           H   new
ATOM      0  HB2 LEU A 204     -55.814  -0.170 -42.187  1.00  0.89           H   new
ATOM      0  HB3 LEU A 204     -57.031   0.345 -43.016  1.00  0.89           H   new
ATOM      0  HG  LEU A 204     -57.057   0.281 -40.196  1.00  0.89           H   new
ATOM      0 HD11 LEU A 204     -56.706   2.558 -40.219  1.00  0.89           H   new
ATOM      0 HD12 LEU A 204     -55.480   1.796 -40.870  1.00  0.89           H   new
ATOM      0 HD13 LEU A 204     -56.548   2.512 -41.794  1.00  0.89           H   new
ATOM      0 HD21 LEU A 204     -58.942   1.649 -40.351  1.00  0.89           H   new
ATOM      0 HD22 LEU A 204     -58.862   1.573 -41.931  1.00  0.89           H   new
ATOM      0 HD23 LEU A 204     -59.196   0.272 -41.092  1.00  0.89           H   new
ATOM   3122  N   ILE A 205     -56.017  -2.836 -43.632  1.00  0.87           N
ATOM   3123  CA  ILE A 205     -55.777  -3.620 -44.835  1.00  0.87           C
ATOM   3124  C   ILE A 205     -56.653  -4.852 -44.828  1.00  0.87           C
ATOM   3125  O   ILE A 205     -57.262  -5.179 -45.845  1.00  0.87           O
ATOM   3126  CB  ILE A 205     -54.305  -4.041 -44.986  1.00  0.87           C
ATOM   3127  CG1 ILE A 205     -53.451  -2.802 -45.250  1.00  0.87           C
ATOM   3128  CG2 ILE A 205     -54.178  -5.053 -46.124  1.00  0.87           C
ATOM   3129  CD1 ILE A 205     -51.949  -3.020 -45.142  1.00  0.87           C
ATOM      0  H   ILE A 205     -55.356  -2.801 -43.083  1.00  0.87           H   new
ATOM      0  HA  ILE A 205     -55.996  -3.053 -45.591  1.00  0.87           H   new
ATOM      0  HB  ILE A 205     -53.992  -4.462 -44.170  1.00  0.87           H   new
ATOM      0 HG12 ILE A 205     -53.653  -2.470 -46.139  1.00  0.87           H   new
ATOM      0 HG13 ILE A 205     -53.709  -2.108 -44.623  1.00  0.87           H   new
ATOM      0 HG21 ILE A 205     -53.250  -5.318 -46.219  1.00  0.87           H   new
ATOM      0 HG22 ILE A 205     -54.718  -5.834 -45.925  1.00  0.87           H   new
ATOM      0 HG23 ILE A 205     -54.485  -4.650 -46.951  1.00  0.87           H   new
ATOM      0 HD11 ILE A 205     -51.487  -2.187 -45.324  1.00  0.87           H   new
ATOM      0 HD12 ILE A 205     -51.729  -3.323 -44.247  1.00  0.87           H   new
ATOM      0 HD13 ILE A 205     -51.672  -3.690 -45.786  1.00  0.87           H   new
ATOM   3141  N   SER A 206     -56.738  -5.539 -43.686  1.00  0.86           N
ATOM   3142  CA  SER A 206     -57.555  -6.733 -43.612  1.00  0.86           C
ATOM   3143  C   SER A 206     -59.013  -6.388 -43.895  1.00  0.86           C
ATOM   3144  O   SER A 206     -59.686  -7.068 -44.672  1.00  0.86           O
ATOM   3145  CB  SER A 206     -57.442  -7.336 -42.224  1.00  0.86           C
ATOM   3146  OG  SER A 206     -56.131  -7.757 -41.966  1.00  0.86           O
ATOM      0  H   SER A 206     -56.334  -5.328 -42.957  1.00  0.86           H   new
ATOM      0  HA  SER A 206     -57.245  -7.371 -44.274  1.00  0.86           H   new
ATOM      0  HB2 SER A 206     -57.712  -6.682 -41.560  1.00  0.86           H   new
ATOM      0  HB3 SER A 206     -58.049  -8.088 -42.144  1.00  0.86           H   new
ATOM      0  HG  SER A 206     -55.671  -7.101 -41.713  1.00  0.86           H   new
ATOM   3152  N   ALA A 207     -59.494  -5.282 -43.320  1.00  0.85           N
ATOM   3153  CA  ALA A 207     -60.866  -4.861 -43.537  1.00  0.85           C
ATOM   3154  C   ALA A 207     -61.117  -4.589 -45.008  1.00  0.85           C
ATOM   3155  O   ALA A 207     -62.153  -4.974 -45.575  1.00  0.85           O
ATOM   3156  CB  ALA A 207     -61.130  -3.593 -42.746  1.00  0.85           C
ATOM      0  H   ALA A 207     -59.038  -4.768 -42.803  1.00  0.85           H   new
ATOM      0  HA  ALA A 207     -61.459  -5.571 -43.244  1.00  0.85           H   new
ATOM      0  HB1 ALA A 207     -62.046  -3.308 -42.888  1.00  0.85           H   new
ATOM      0  HB2 ALA A 207     -60.988  -3.765 -41.802  1.00  0.85           H   new
ATOM      0  HB3 ALA A 207     -60.525  -2.895 -43.042  1.00  0.85           H   new
ATOM   3162  N   ALA A 208     -60.146  -3.925 -45.637  1.00  0.85           N
ATOM   3163  CA  ALA A 208     -60.241  -3.571 -47.031  1.00  0.85           C
ATOM   3164  C   ALA A 208     -60.247  -4.787 -47.924  1.00  0.85           C
ATOM   3165  O   ALA A 208     -61.081  -4.901 -48.820  1.00  0.85           O
ATOM   3166  CB  ALA A 208     -59.087  -2.679 -47.384  1.00  0.85           C
ATOM      0  H   ALA A 208     -59.417  -3.672 -45.257  1.00  0.85           H   new
ATOM      0  HA  ALA A 208     -61.082  -3.108 -47.173  1.00  0.85           H   new
ATOM      0  HB1 ALA A 208     -59.141  -2.435 -48.321  1.00  0.85           H   new
ATOM      0  HB2 ALA A 208     -59.119  -1.877 -46.839  1.00  0.85           H   new
ATOM      0  HB3 ALA A 208     -58.254  -3.148 -47.220  1.00  0.85           H   new
ATOM   3172  N   LEU A 209     -59.362  -5.737 -47.651  1.00  0.86           N
ATOM   3173  CA  LEU A 209     -59.293  -6.923 -48.478  1.00  0.86           C
ATOM   3174  C   LEU A 209     -60.547  -7.752 -48.374  1.00  0.86           C
ATOM   3175  O   LEU A 209     -61.076  -8.203 -49.386  1.00  0.86           O
ATOM   3176  CB  LEU A 209     -58.090  -7.754 -48.089  1.00  0.86           C
ATOM   3177  CG  LEU A 209     -56.755  -7.162 -48.457  1.00  0.86           C
ATOM   3178  CD1 LEU A 209     -55.663  -7.995 -47.848  1.00  0.86           C
ATOM   3179  CD2 LEU A 209     -56.642  -7.120 -49.965  1.00  0.86           C
ATOM      0  H   LEU A 209     -58.801  -5.712 -47.000  1.00  0.86           H   new
ATOM      0  HA  LEU A 209     -59.206  -6.635 -49.400  1.00  0.86           H   new
ATOM      0  HB2 LEU A 209     -58.111  -7.898 -47.130  1.00  0.86           H   new
ATOM      0  HB3 LEU A 209     -58.168  -8.625 -48.508  1.00  0.86           H   new
ATOM      0  HG  LEU A 209     -56.672  -6.258 -48.116  1.00  0.86           H   new
ATOM      0 HD11 LEU A 209     -54.800  -7.619 -48.082  1.00  0.86           H   new
ATOM      0 HD12 LEU A 209     -55.761  -8.003 -46.883  1.00  0.86           H   new
ATOM      0 HD13 LEU A 209     -55.721  -8.902 -48.186  1.00  0.86           H   new
ATOM      0 HD21 LEU A 209     -55.785  -6.740 -50.215  1.00  0.86           H   new
ATOM      0 HD22 LEU A 209     -56.712  -8.020 -50.320  1.00  0.86           H   new
ATOM      0 HD23 LEU A 209     -57.356  -6.573 -50.328  1.00  0.86           H   new
ATOM   3191  N   LEU A 210     -61.088  -7.884 -47.166  1.00  0.89           N
ATOM   3192  CA  LEU A 210     -62.303  -8.658 -47.007  1.00  0.89           C
ATOM   3193  C   LEU A 210     -63.441  -7.989 -47.761  1.00  0.89           C
ATOM   3194  O   LEU A 210     -64.204  -8.653 -48.467  1.00  0.89           O
ATOM   3195  CB  LEU A 210     -62.633  -8.774 -45.520  1.00  0.89           C
ATOM   3196  CG  LEU A 210     -61.662  -9.641 -44.719  1.00  0.89           C
ATOM   3197  CD1 LEU A 210     -61.947  -9.489 -43.251  1.00  0.89           C
ATOM   3198  CD2 LEU A 210     -61.817 -11.077 -45.150  1.00  0.89           C
ATOM      0  H   LEU A 210     -60.772  -7.540 -46.444  1.00  0.89           H   new
ATOM      0  HA  LEU A 210     -62.178  -9.548 -47.371  1.00  0.89           H   new
ATOM      0  HB2 LEU A 210     -62.648  -7.884 -45.134  1.00  0.89           H   new
ATOM      0  HB3 LEU A 210     -63.527  -9.139 -45.427  1.00  0.89           H   new
ATOM      0  HG  LEU A 210     -60.748  -9.361 -44.883  1.00  0.89           H   new
ATOM      0 HD11 LEU A 210     -61.331 -10.039 -42.743  1.00  0.89           H   new
ATOM      0 HD12 LEU A 210     -61.837  -8.560 -42.994  1.00  0.89           H   new
ATOM      0 HD13 LEU A 210     -62.857  -9.769 -43.067  1.00  0.89           H   new
ATOM      0 HD21 LEU A 210     -61.204 -11.634 -44.646  1.00  0.89           H   new
ATOM      0 HD22 LEU A 210     -62.728 -11.368 -44.985  1.00  0.89           H   new
ATOM      0 HD23 LEU A 210     -61.620 -11.154 -46.097  1.00  0.89           H   new
ATOM   3210  N   THR A 211     -63.494  -6.659 -47.704  1.00  0.97           N
ATOM   3211  CA  THR A 211     -64.531  -5.926 -48.397  1.00  0.97           C
ATOM   3212  C   THR A 211     -64.424  -6.106 -49.912  1.00  0.97           C
ATOM   3213  O   THR A 211     -65.426  -6.322 -50.611  1.00  0.97           O
ATOM   3214  CB  THR A 211     -64.457  -4.438 -48.043  1.00  0.97           C
ATOM   3215  CG2 THR A 211     -65.525  -3.645 -48.801  1.00  0.97           C
ATOM   3216  OG1 THR A 211     -64.642  -4.269 -46.633  1.00  0.97           O
ATOM      0  H   THR A 211     -62.937  -6.170 -47.268  1.00  0.97           H   new
ATOM      0  HA  THR A 211     -65.386  -6.282 -48.110  1.00  0.97           H   new
ATOM      0  HB  THR A 211     -63.584  -4.103 -48.301  1.00  0.97           H   new
ATOM      0  HG1 THR A 211     -63.926  -4.451 -46.232  1.00  0.97           H   new
ATOM      0 HG21 THR A 211     -65.461  -2.707 -48.563  1.00  0.97           H   new
ATOM      0 HG22 THR A 211     -65.387  -3.746 -49.756  1.00  0.97           H   new
ATOM      0 HG23 THR A 211     -66.405  -3.979 -48.565  1.00  0.97           H   new
ATOM   3224  N   LEU A 212     -63.198  -6.016 -50.431  1.00  1.13           N
ATOM   3225  CA  LEU A 212     -62.946  -6.175 -51.856  1.00  1.13           C
ATOM   3226  C   LEU A 212     -63.263  -7.597 -52.341  1.00  1.13           C
ATOM   3227  O   LEU A 212     -63.838  -7.783 -53.415  1.00  1.13           O
ATOM   3228  CB  LEU A 212     -61.466  -5.847 -52.133  1.00  1.13           C
ATOM   3229  CG  LEU A 212     -61.067  -4.349 -51.955  1.00  1.13           C
ATOM   3230  CD1 LEU A 212     -59.553  -4.188 -52.002  1.00  1.13           C
ATOM   3231  CD2 LEU A 212     -61.710  -3.551 -53.031  1.00  1.13           C
ATOM      0  H   LEU A 212     -62.493  -5.861 -49.964  1.00  1.13           H   new
ATOM      0  HA  LEU A 212     -63.528  -5.569 -52.341  1.00  1.13           H   new
ATOM      0  HB2 LEU A 212     -60.915  -6.385 -51.543  1.00  1.13           H   new
ATOM      0  HB3 LEU A 212     -61.255  -6.116 -53.041  1.00  1.13           H   new
ATOM      0  HG  LEU A 212     -61.371  -4.033 -51.090  1.00  1.13           H   new
ATOM      0 HD11 LEU A 212     -59.323  -3.252 -51.890  1.00  1.13           H   new
ATOM      0 HD12 LEU A 212     -59.150  -4.707 -51.289  1.00  1.13           H   new
ATOM      0 HD13 LEU A 212     -59.220  -4.502 -52.857  1.00  1.13           H   new
ATOM      0 HD21 LEU A 212     -61.468  -2.617 -52.930  1.00  1.13           H   new
ATOM      0 HD22 LEU A 212     -61.408  -3.871 -53.896  1.00  1.13           H   new
ATOM      0 HD23 LEU A 212     -62.674  -3.644 -52.971  1.00  1.13           H   new
ATOM   3243  N   TRP A 213     -62.913  -8.599 -51.530  1.00  1.40           N
ATOM   3244  CA  TRP A 213     -63.108 -10.005 -51.876  1.00  1.40           C
ATOM   3245  C   TRP A 213     -64.565 -10.468 -51.865  1.00  1.40           C
ATOM   3246  O   TRP A 213     -64.988 -11.211 -52.754  1.00  1.40           O
ATOM   3247  CB  TRP A 213     -62.322 -10.882 -50.902  1.00  1.40           C
ATOM   3248  CG  TRP A 213     -60.826 -10.781 -51.060  1.00  1.40           C
ATOM   3249  CD1 TRP A 213     -60.139 -10.391 -52.169  1.00  1.40           C
ATOM   3250  CD2 TRP A 213     -59.829 -11.063 -50.049  1.00  1.40           C
ATOM   3251  CE2 TRP A 213     -58.581 -10.835 -50.630  1.00  1.40           C
ATOM   3252  CE3 TRP A 213     -59.898 -11.486 -48.723  1.00  1.40           C
ATOM   3253  NE1 TRP A 213     -58.786 -10.424 -51.922  1.00  1.40           N
ATOM   3254  CZ2 TRP A 213     -57.401 -11.022 -49.927  1.00  1.40           C
ATOM   3255  CZ3 TRP A 213     -58.721 -11.667 -48.012  1.00  1.40           C
ATOM   3256  CH2 TRP A 213     -57.503 -11.446 -48.599  1.00  1.40           C
ATOM      0  H   TRP A 213     -62.553  -8.478 -50.758  1.00  1.40           H   new
ATOM      0  HA  TRP A 213     -62.792 -10.094 -52.789  1.00  1.40           H   new
ATOM      0  HB2 TRP A 213     -62.560 -10.636 -49.994  1.00  1.40           H   new
ATOM      0  HB3 TRP A 213     -62.590 -11.806 -51.024  1.00  1.40           H   new
ATOM      0  HD1 TRP A 213     -60.528 -10.139 -52.976  1.00  1.40           H   new
ATOM      0  HE1 TRP A 213     -58.169 -10.220 -52.486  1.00  1.40           H   new
ATOM      0  HE3 TRP A 213     -60.721 -11.645 -48.321  1.00  1.40           H   new
ATOM      0  HZ2 TRP A 213     -56.573 -10.871 -50.324  1.00  1.40           H   new
ATOM      0  HZ3 TRP A 213     -58.759 -11.942 -47.124  1.00  1.40           H   new
ATOM      0  HH2 TRP A 213     -56.728 -11.581 -48.103  1.00  1.40           H   new
ATOM   3267  N   ASP A 214     -65.337 -10.017 -50.872  1.00  1.79           N
ATOM   3268  CA  ASP A 214     -66.725 -10.451 -50.715  1.00  1.79           C
ATOM   3269  C   ASP A 214     -67.769  -9.464 -51.240  1.00  1.79           C
ATOM   3270  O   ASP A 214     -68.964  -9.641 -50.994  1.00  1.79           O
ATOM   3271  CB  ASP A 214     -67.009 -10.784 -49.245  1.00  1.79           C
ATOM   3272  CG  ASP A 214     -66.253 -12.044 -48.754  1.00  1.79           C
ATOM   3273  OD1 ASP A 214     -66.235 -13.019 -49.471  1.00  1.79           O
ATOM   3274  OD2 ASP A 214     -65.706 -12.012 -47.677  1.00  1.79           O1-
ATOM      0  H   ASP A 214     -65.072  -9.456 -50.276  1.00  1.79           H   new
ATOM      0  HA  ASP A 214     -66.814 -11.242 -51.269  1.00  1.79           H   new
ATOM      0  HB2 ASP A 214     -66.759 -10.027 -48.693  1.00  1.79           H   new
ATOM      0  HB3 ASP A 214     -67.962 -10.918 -49.127  1.00  1.79           H   new
ATOM   3279  N   ASN A 215     -67.330  -8.446 -51.980  1.00  2.30           N
ATOM   3280  CA  ASN A 215     -68.223  -7.439 -52.565  1.00  2.30           C
ATOM   3281  C   ASN A 215     -69.133  -6.746 -51.547  1.00  2.30           C
ATOM   3282  O   ASN A 215     -70.330  -6.570 -51.790  1.00  2.30           O
ATOM   3283  CB  ASN A 215     -69.070  -8.061 -53.661  1.00  2.30           C
ATOM   3284  CG  ASN A 215     -68.258  -8.549 -54.832  1.00  2.30           C
ATOM   3285  ND2 ASN A 215     -68.549  -9.751 -55.268  1.00  2.30           N
ATOM   3286  OD1 ASN A 215     -67.363  -7.853 -55.342  1.00  2.30           O
ATOM      0  H   ASN A 215     -66.499  -8.318 -52.159  1.00  2.30           H   new
ATOM      0  HA  ASN A 215     -67.643  -6.752 -52.930  1.00  2.30           H   new
ATOM      0  HB2 ASN A 215     -69.573  -8.804 -53.291  1.00  2.30           H   new
ATOM      0  HB3 ASN A 215     -69.716  -7.408 -53.972  1.00  2.30           H   new
ATOM      0 HD21 ASN A 215     -68.114 -10.085 -55.930  1.00  2.30           H   new
ATOM      0 HD22 ASN A 215     -69.175 -10.205 -54.891  1.00  2.30           H   new
ATOM   3293  N   GLY A 216     -68.571  -6.351 -50.407  1.00  2.85           N
ATOM   3294  CA  GLY A 216     -69.370  -5.689 -49.378  1.00  2.85           C
ATOM   3295  C   GLY A 216     -68.621  -5.573 -48.062  1.00  2.85           C
ATOM   3296  O   GLY A 216     -67.710  -6.337 -47.785  1.00  2.85           O
ATOM      0  H   GLY A 216     -67.740  -6.455 -50.211  1.00  2.85           H   new
ATOM      0  HA2 GLY A 216     -69.622  -4.804 -49.685  1.00  2.85           H   new
ATOM      0  HA3 GLY A 216     -70.192  -6.185 -49.239  1.00  2.85           H   new
ATOM   3300  N   ALA A 217     -69.078  -4.668 -47.203  1.00  3.26           N
ATOM   3301  CA  ALA A 217     -68.394  -4.346 -45.943  1.00  3.26           C
ATOM   3302  C   ALA A 217     -68.569  -5.347 -44.813  1.00  3.26           C
ATOM   3303  O   ALA A 217     -67.957  -5.193 -43.753  1.00  3.26           O
ATOM   3304  CB  ALA A 217     -68.888  -3.019 -45.451  1.00  3.26           C
ATOM      0  H   ALA A 217     -69.799  -4.217 -47.331  1.00  3.26           H   new
ATOM      0  HA  ALA A 217     -67.450  -4.354 -46.165  1.00  3.26           H   new
ATOM      0  HB1 ALA A 217     -68.443  -2.796 -44.619  1.00  3.26           H   new
ATOM      0  HB2 ALA A 217     -68.696  -2.336 -46.113  1.00  3.26           H   new
ATOM      0  HB3 ALA A 217     -69.846  -3.065 -45.303  1.00  3.26           H   new
ATOM   3310  N   ILE A 218     -69.423  -6.340 -44.996  1.00  3.39           N
ATOM   3311  CA  ILE A 218     -69.673  -7.300 -43.931  1.00  3.39           C
ATOM   3312  C   ILE A 218     -69.879  -6.582 -42.588  1.00  3.39           C
ATOM   3313  O   ILE A 218     -69.305  -6.970 -41.570  1.00  3.39           O
ATOM   3314  CB  ILE A 218     -68.437  -8.218 -43.795  1.00  3.39           C
ATOM   3315  CG1 ILE A 218     -68.209  -9.008 -45.090  1.00  3.39           C
ATOM   3316  CG2 ILE A 218     -68.602  -9.166 -42.610  1.00  3.39           C
ATOM   3317  CD1 ILE A 218     -66.845  -9.691 -45.139  1.00  3.39           C
ATOM      0  H   ILE A 218     -69.865  -6.477 -45.721  1.00  3.39           H   new
ATOM      0  HA  ILE A 218     -70.470  -7.807 -44.150  1.00  3.39           H   new
ATOM      0  HB  ILE A 218     -67.658  -7.662 -43.635  1.00  3.39           H   new
ATOM      0 HG12 ILE A 218     -68.904  -9.678 -45.181  1.00  3.39           H   new
ATOM      0 HG13 ILE A 218     -68.292  -8.408 -45.848  1.00  3.39           H   new
ATOM      0 HG21 ILE A 218     -67.819  -9.734 -42.539  1.00  3.39           H   new
ATOM      0 HG22 ILE A 218     -68.702  -8.650 -41.794  1.00  3.39           H   new
ATOM      0 HG23 ILE A 218     -69.390  -9.716 -42.743  1.00  3.39           H   new
ATOM      0 HD11 ILE A 218     -66.755 -10.174 -45.975  1.00  3.39           H   new
ATOM      0 HD12 ILE A 218     -66.145  -9.022 -45.075  1.00  3.39           H   new
ATOM      0 HD13 ILE A 218     -66.767 -10.312 -44.398  1.00  3.39           H   new
ATOM   3329  N   ALA A 219     -70.730  -5.548 -42.552  1.00  3.21           N
ATOM   3330  CA  ALA A 219     -70.927  -4.826 -41.296  1.00  3.21           C
ATOM   3331  C   ALA A 219     -69.597  -4.236 -40.781  1.00  3.21           C
ATOM   3332  O   ALA A 219     -69.227  -3.099 -41.102  1.00  3.21           O
ATOM   3333  CB  ALA A 219     -71.588  -5.718 -40.240  1.00  3.21           C
ATOM      0  H   ALA A 219     -71.187  -5.259 -43.221  1.00  3.21           H   new
ATOM      0  HA  ALA A 219     -71.530  -4.086 -41.471  1.00  3.21           H   new
ATOM      0  HB1 ALA A 219     -71.706  -5.215 -39.419  1.00  3.21           H   new
ATOM      0  HB2 ALA A 219     -72.452  -6.016 -40.563  1.00  3.21           H   new
ATOM      0  HB3 ALA A 219     -71.024  -6.488 -40.068  1.00  3.21           H   new
ATOM   3339  N   VAL A 220     -68.958  -4.981 -39.892  1.00  2.86           N
ATOM   3340  CA  VAL A 220     -67.740  -4.622 -39.175  1.00  2.86           C
ATOM   3341  C   VAL A 220     -66.551  -4.157 -40.012  1.00  2.86           C
ATOM   3342  O   VAL A 220     -65.672  -3.484 -39.480  1.00  2.86           O
ATOM   3343  CB  VAL A 220     -67.286  -5.795 -38.280  1.00  2.86           C
ATOM   3344  CG1 VAL A 220     -66.843  -6.948 -39.118  1.00  2.86           C
ATOM   3345  CG2 VAL A 220     -66.095  -5.348 -37.427  1.00  2.86           C
ATOM      0  H   VAL A 220     -69.242  -5.763 -39.675  1.00  2.86           H   new
ATOM      0  HA  VAL A 220     -68.004  -3.842 -38.663  1.00  2.86           H   new
ATOM      0  HB  VAL A 220     -68.032  -6.062 -37.721  1.00  2.86           H   new
ATOM      0 HG11 VAL A 220     -66.561  -7.677 -38.543  1.00  2.86           H   new
ATOM      0 HG12 VAL A 220     -67.579  -7.244 -39.677  1.00  2.86           H   new
ATOM      0 HG13 VAL A 220     -66.101  -6.674 -39.680  1.00  2.86           H   new
ATOM      0 HG21 VAL A 220     -65.807  -6.083 -36.863  1.00  2.86           H   new
ATOM      0 HG22 VAL A 220     -65.365  -5.080 -38.006  1.00  2.86           H   new
ATOM      0 HG23 VAL A 220     -66.358  -4.598 -36.871  1.00  2.86           H   new
ATOM   3355  N   TRP A 221     -66.466  -4.516 -41.292  1.00  2.49           N
ATOM   3356  CA  TRP A 221     -65.301  -4.085 -42.039  1.00  2.49           C
ATOM   3357  C   TRP A 221     -65.550  -2.849 -42.889  1.00  2.49           C
ATOM   3358  O   TRP A 221     -64.761  -2.534 -43.784  1.00  2.49           O
ATOM   3359  CB  TRP A 221     -64.737  -5.215 -42.879  1.00  2.49           C
ATOM   3360  CG  TRP A 221     -64.338  -6.354 -42.024  1.00  2.49           C
ATOM   3361  CD1 TRP A 221     -64.768  -7.641 -42.084  1.00  2.49           C
ATOM   3362  CD2 TRP A 221     -63.501  -6.266 -40.847  1.00  2.49           C
ATOM   3363  CE2 TRP A 221     -63.435  -7.538 -40.293  1.00  2.49           C
ATOM   3364  CE3 TRP A 221     -62.836  -5.216 -40.221  1.00  2.49           C
ATOM   3365  NE1 TRP A 221     -64.204  -8.372 -41.059  1.00  2.49           N
ATOM   3366  CZ2 TRP A 221     -62.707  -7.797 -39.150  1.00  2.49           C
ATOM   3367  CZ3 TRP A 221     -62.112  -5.461 -39.078  1.00  2.49           C
ATOM   3368  CH2 TRP A 221     -62.042  -6.721 -38.554  1.00  2.49           C
ATOM      0  H   TRP A 221     -67.043  -4.985 -41.724  1.00  2.49           H   new
ATOM      0  HA  TRP A 221     -64.640  -3.830 -41.376  1.00  2.49           H   new
ATOM      0  HB2 TRP A 221     -65.400  -5.506 -43.525  1.00  2.49           H   new
ATOM      0  HB3 TRP A 221     -63.971  -4.899 -43.382  1.00  2.49           H   new
ATOM      0  HD1 TRP A 221     -65.355  -7.979 -42.721  1.00  2.49           H   new
ATOM      0  HE1 TRP A 221     -64.317  -9.214 -40.923  1.00  2.49           H   new
ATOM      0  HE3 TRP A 221     -62.881  -4.356 -40.573  1.00  2.49           H   new
ATOM      0  HZ2 TRP A 221     -62.660  -8.653 -38.790  1.00  2.49           H   new
ATOM      0  HZ3 TRP A 221     -61.665  -4.762 -38.657  1.00  2.49           H   new
ATOM      0  HH2 TRP A 221     -61.541  -6.866 -37.784  1.00  2.49           H   new
ATOM   3379  N   ASN A 222     -66.625  -2.117 -42.598  1.00  2.16           N
ATOM   3380  CA  ASN A 222     -66.863  -0.899 -43.348  1.00  2.16           C
ATOM   3381  C   ASN A 222     -65.827   0.115 -42.925  1.00  2.16           C
ATOM   3382  O   ASN A 222     -65.108  -0.074 -41.938  1.00  2.16           O
ATOM   3383  CB  ASN A 222     -68.270  -0.362 -43.102  1.00  2.16           C
ATOM   3384  CG  ASN A 222     -68.825   0.471 -44.270  1.00  2.16           C
ATOM   3385  ND2 ASN A 222     -70.122   0.444 -44.436  1.00  2.16           N
ATOM   3386  OD1 ASN A 222     -68.075   1.132 -45.005  1.00  2.16           O
ATOM      0  H   ASN A 222     -67.206  -2.303 -41.992  1.00  2.16           H   new
ATOM      0  HA  ASN A 222     -66.792  -1.081 -44.298  1.00  2.16           H   new
ATOM      0  HB2 ASN A 222     -68.868  -1.107 -42.934  1.00  2.16           H   new
ATOM      0  HB3 ASN A 222     -68.264   0.183 -42.300  1.00  2.16           H   new
ATOM      0 HD21 ASN A 222     -70.483   0.895 -45.073  1.00  2.16           H   new
ATOM      0 HD22 ASN A 222     -70.613  -0.025 -43.908  1.00  2.16           H   new
ATOM   3393  N   SER A 223     -65.782   1.237 -43.624  1.00  1.90           N
ATOM   3394  CA  SER A 223     -64.798   2.251 -43.300  1.00  1.90           C
ATOM   3395  C   SER A 223     -64.965   2.819 -41.907  1.00  1.90           C
ATOM   3396  O   SER A 223     -63.985   2.936 -41.171  1.00  1.90           O
ATOM   3397  CB  SER A 223     -64.880   3.386 -44.294  1.00  1.90           C
ATOM   3398  OG  SER A 223     -64.479   2.978 -45.571  1.00  1.90           O
ATOM      0  H   SER A 223     -66.304   1.429 -44.280  1.00  1.90           H   new
ATOM      0  HA  SER A 223     -63.933   1.813 -43.340  1.00  1.90           H   new
ATOM      0  HB2 SER A 223     -65.790   3.721 -44.331  1.00  1.90           H   new
ATOM      0  HB3 SER A 223     -64.320   4.120 -43.996  1.00  1.90           H   new
ATOM      0  HG  SER A 223     -63.917   2.357 -45.503  1.00  1.90           H   new
ATOM   3404  N   THR A 224     -66.207   3.107 -41.512  1.00  1.70           N
ATOM   3405  CA  THR A 224     -66.453   3.711 -40.207  1.00  1.70           C
ATOM   3406  C   THR A 224     -66.002   2.815 -39.071  1.00  1.70           C
ATOM   3407  O   THR A 224     -65.321   3.268 -38.147  1.00  1.70           O
ATOM   3408  CB  THR A 224     -67.952   4.027 -40.012  1.00  1.70           C
ATOM   3409  CG2 THR A 224     -68.221   4.571 -38.590  1.00  1.70           C
ATOM   3410  OG1 THR A 224     -68.373   4.988 -40.996  1.00  1.70           O
ATOM      0  H   THR A 224     -66.913   2.961 -41.982  1.00  1.70           H   new
ATOM      0  HA  THR A 224     -65.936   4.532 -40.188  1.00  1.70           H   new
ATOM      0  HB  THR A 224     -68.459   3.207 -40.122  1.00  1.70           H   new
ATOM      0  HG1 THR A 224     -69.189   5.158 -40.890  1.00  1.70           H   new
ATOM      0 HG21 THR A 224     -69.167   4.762 -38.490  1.00  1.70           H   new
ATOM      0 HG22 THR A 224     -67.955   3.908 -37.934  1.00  1.70           H   new
ATOM      0 HG23 THR A 224     -67.711   5.384 -38.453  1.00  1.70           H   new
ATOM   3418  N   THR A 225     -66.366   1.540 -39.138  1.00  1.56           N
ATOM   3419  CA  THR A 225     -66.039   0.648 -38.050  1.00  1.56           C
ATOM   3420  C   THR A 225     -64.571   0.261 -38.024  1.00  1.56           C
ATOM   3421  O   THR A 225     -63.934   0.368 -36.980  1.00  1.56           O
ATOM   3422  CB  THR A 225     -66.915  -0.609 -38.066  1.00  1.56           C
ATOM   3423  CG2 THR A 225     -66.536  -1.469 -36.885  1.00  1.56           C
ATOM   3424  OG1 THR A 225     -68.302  -0.238 -37.946  1.00  1.56           O
ATOM      0  H   THR A 225     -66.794   1.182 -39.793  1.00  1.56           H   new
ATOM      0  HA  THR A 225     -66.223   1.146 -37.238  1.00  1.56           H   new
ATOM      0  HB  THR A 225     -66.782  -1.091 -38.897  1.00  1.56           H   new
ATOM      0  HG1 THR A 225     -68.779  -0.929 -37.957  1.00  1.56           H   new
ATOM      0 HG21 THR A 225     -67.082  -2.271 -36.880  1.00  1.56           H   new
ATOM      0 HG22 THR A 225     -65.600  -1.716 -36.951  1.00  1.56           H   new
ATOM      0 HG23 THR A 225     -66.682  -0.974 -36.064  1.00  1.56           H   new
ATOM   3432  N   ALA A 226     -63.992  -0.155 -39.150  1.00  1.45           N
ATOM   3433  CA  ALA A 226     -62.591  -0.562 -39.094  1.00  1.45           C
ATOM   3434  C   ALA A 226     -61.711   0.603 -38.644  1.00  1.45           C
ATOM   3435  O   ALA A 226     -60.758   0.422 -37.874  1.00  1.45           O
ATOM   3436  CB  ALA A 226     -62.135  -1.069 -40.446  1.00  1.45           C
ATOM      0  H   ALA A 226     -64.371  -0.208 -39.920  1.00  1.45           H   new
ATOM      0  HA  ALA A 226     -62.507  -1.280 -38.447  1.00  1.45           H   new
ATOM      0  HB1 ALA A 226     -61.204  -1.336 -40.395  1.00  1.45           H   new
ATOM      0  HB2 ALA A 226     -62.675  -1.832 -40.705  1.00  1.45           H   new
ATOM      0  HB3 ALA A 226     -62.233  -0.365 -41.106  1.00  1.45           H   new
ATOM   3442  N   THR A 227     -62.047   1.807 -39.117  1.00  1.37           N
ATOM   3443  CA  THR A 227     -61.278   2.986 -38.808  1.00  1.37           C
ATOM   3444  C   THR A 227     -61.505   3.385 -37.360  1.00  1.37           C
ATOM   3445  O   THR A 227     -60.551   3.678 -36.636  1.00  1.37           O
ATOM   3446  CB  THR A 227     -61.672   4.102 -39.775  1.00  1.37           C
ATOM   3447  CG2 THR A 227     -60.842   5.240 -39.587  1.00  1.37           C
ATOM   3448  OG1 THR A 227     -61.464   3.648 -41.106  1.00  1.37           O
ATOM      0  H   THR A 227     -62.727   1.950 -39.623  1.00  1.37           H   new
ATOM      0  HA  THR A 227     -60.330   2.810 -38.915  1.00  1.37           H   new
ATOM      0  HB  THR A 227     -62.600   4.335 -39.614  1.00  1.37           H   new
ATOM      0  HG1 THR A 227     -62.181   3.334 -41.411  1.00  1.37           H   new
ATOM      0 HG21 THR A 227     -61.104   5.938 -40.207  1.00  1.37           H   new
ATOM      0 HG22 THR A 227     -60.937   5.563 -38.677  1.00  1.37           H   new
ATOM      0 HG23 THR A 227     -59.917   4.996 -39.748  1.00  1.37           H   new
ATOM   3456  N   GLY A 228     -62.766   3.390 -36.918  1.00  1.31           N
ATOM   3457  CA  GLY A 228     -63.079   3.758 -35.551  1.00  1.31           C
ATOM   3458  C   GLY A 228     -62.405   2.812 -34.564  1.00  1.31           C
ATOM   3459  O   GLY A 228     -61.884   3.256 -33.546  1.00  1.31           O
ATOM      0  H   GLY A 228     -63.448   3.183 -37.399  1.00  1.31           H   new
ATOM      0  HA2 GLY A 228     -62.788   4.668 -35.383  1.00  1.31           H   new
ATOM      0  HA3 GLY A 228     -64.040   3.738 -35.419  1.00  1.31           H   new
ATOM   3463  N   LEU A 229     -62.347   1.513 -34.882  1.00  1.29           N
ATOM   3464  CA  LEU A 229     -61.703   0.569 -33.981  1.00  1.29           C
ATOM   3465  C   LEU A 229     -60.227   0.901 -33.851  1.00  1.29           C
ATOM   3466  O   LEU A 229     -59.672   0.877 -32.750  1.00  1.29           O
ATOM   3467  CB  LEU A 229     -61.863  -0.858 -34.506  1.00  1.29           C
ATOM   3468  CG  LEU A 229     -63.288  -1.440 -34.463  1.00  1.29           C
ATOM   3469  CD1 LEU A 229     -63.302  -2.772 -35.215  1.00  1.29           C
ATOM   3470  CD2 LEU A 229     -63.724  -1.596 -33.026  1.00  1.29           C
ATOM      0  H   LEU A 229     -62.669   1.170 -35.602  1.00  1.29           H   new
ATOM      0  HA  LEU A 229     -62.125   0.635 -33.110  1.00  1.29           H   new
ATOM      0  HB2 LEU A 229     -61.551  -0.882 -35.424  1.00  1.29           H   new
ATOM      0  HB3 LEU A 229     -61.280  -1.439 -33.993  1.00  1.29           H   new
ATOM      0  HG  LEU A 229     -63.917  -0.842 -34.896  1.00  1.29           H   new
ATOM      0 HD11 LEU A 229     -64.196  -3.147 -35.193  1.00  1.29           H   new
ATOM      0 HD12 LEU A 229     -63.035  -2.627 -36.136  1.00  1.29           H   new
ATOM      0 HD13 LEU A 229     -62.683  -3.389 -34.793  1.00  1.29           H   new
ATOM      0 HD21 LEU A 229     -64.622  -1.963 -32.998  1.00  1.29           H   new
ATOM      0 HD22 LEU A 229     -63.116  -2.196 -32.566  1.00  1.29           H   new
ATOM      0 HD23 LEU A 229     -63.715  -0.730 -32.589  1.00  1.29           H   new
ATOM   3482  N   CYS A 230     -59.598   1.267 -34.970  1.00  1.30           N
ATOM   3483  CA  CYS A 230     -58.190   1.624 -34.949  1.00  1.30           C
ATOM   3484  C   CYS A 230     -57.988   2.873 -34.102  1.00  1.30           C
ATOM   3485  O   CYS A 230     -57.021   2.990 -33.344  1.00  1.30           O
ATOM   3486  CB  CYS A 230     -57.706   1.886 -36.349  1.00  1.30           C
ATOM   3487  SG  CYS A 230     -57.657   0.452 -37.370  1.00  1.30           S
ATOM      0  H   CYS A 230     -59.971   1.313 -35.744  1.00  1.30           H   new
ATOM      0  HA  CYS A 230     -57.685   0.889 -34.567  1.00  1.30           H   new
ATOM      0  HB2 CYS A 230     -58.283   2.547 -36.763  1.00  1.30           H   new
ATOM      0  HB3 CYS A 230     -56.817   2.272 -36.307  1.00  1.30           H   new
ATOM      0  HG  CYS A 230     -58.768   0.181 -37.734  1.00  1.30           H   new
ATOM   3493  N   HIS A 231     -58.928   3.800 -34.207  1.00  1.34           N
ATOM   3494  CA  HIS A 231     -58.858   5.010 -33.423  1.00  1.34           C
ATOM   3495  C   HIS A 231     -58.980   4.732 -31.937  1.00  1.34           C
ATOM   3496  O   HIS A 231     -58.236   5.319 -31.147  1.00  1.34           O
ATOM   3497  CB  HIS A 231     -59.928   5.981 -33.845  1.00  1.34           C
ATOM   3498  CG  HIS A 231     -59.630   6.752 -35.038  1.00  1.34           C
ATOM   3499  CD2 HIS A 231     -60.274   6.868 -36.205  1.00  1.34           C
ATOM   3500  ND1 HIS A 231     -58.556   7.596 -35.108  1.00  1.34           N
ATOM   3501  CE1 HIS A 231     -58.551   8.189 -36.267  1.00  1.34           C
ATOM   3502  NE2 HIS A 231     -59.580   7.764 -36.958  1.00  1.34           N
ATOM      0  H   HIS A 231     -59.611   3.744 -34.726  1.00  1.34           H   new
ATOM      0  HA  HIS A 231     -57.985   5.401 -33.585  1.00  1.34           H   new
ATOM      0  HB2 HIS A 231     -60.751   5.489 -33.993  1.00  1.34           H   new
ATOM      0  HB3 HIS A 231     -60.093   6.596 -33.113  1.00  1.34           H   new
ATOM      0  HD1 HIS A 231     -57.976   7.716 -34.485  1.00  1.34           H   new
ATOM      0  HD2 HIS A 231     -61.050   6.420 -36.455  1.00  1.34           H   new
ATOM      0  HE1 HIS A 231     -57.922   8.810 -36.556  1.00  1.34           H   new
ATOM   3510  N   VAL A 232     -59.863   3.807 -31.562  1.00  1.39           N
ATOM   3511  CA  VAL A 232     -60.037   3.414 -30.169  1.00  1.39           C
ATOM   3512  C   VAL A 232     -58.733   2.816 -29.645  1.00  1.39           C
ATOM   3513  O   VAL A 232     -58.287   3.147 -28.545  1.00  1.39           O
ATOM   3514  CB  VAL A 232     -61.216   2.442 -30.017  1.00  1.39           C
ATOM   3515  CG1 VAL A 232     -61.248   1.868 -28.614  1.00  1.39           C
ATOM   3516  CG2 VAL A 232     -62.510   3.204 -30.289  1.00  1.39           C
ATOM      0  H   VAL A 232     -60.378   3.390 -32.111  1.00  1.39           H   new
ATOM      0  HA  VAL A 232     -60.250   4.197 -29.637  1.00  1.39           H   new
ATOM      0  HB  VAL A 232     -61.118   1.710 -30.646  1.00  1.39           H   new
ATOM      0 HG11 VAL A 232     -61.996   1.256 -28.531  1.00  1.39           H   new
ATOM      0 HG12 VAL A 232     -60.421   1.392 -28.440  1.00  1.39           H   new
ATOM      0 HG13 VAL A 232     -61.347   2.588 -27.972  1.00  1.39           H   new
ATOM      0 HG21 VAL A 232     -63.265   2.603 -30.197  1.00  1.39           H   new
ATOM      0 HG22 VAL A 232     -62.597   3.932 -29.653  1.00  1.39           H   new
ATOM      0 HG23 VAL A 232     -62.491   3.563 -31.190  1.00  1.39           H   new
ATOM   3526  N   ILE A 233     -58.073   1.997 -30.463  1.00  1.46           N
ATOM   3527  CA  ILE A 233     -56.772   1.429 -30.111  1.00  1.46           C
ATOM   3528  C   ILE A 233     -55.772   2.558 -29.828  1.00  1.46           C
ATOM   3529  O   ILE A 233     -54.970   2.475 -28.896  1.00  1.46           O
ATOM   3530  CB  ILE A 233     -56.253   0.479 -31.208  1.00  1.46           C
ATOM   3531  CG1 ILE A 233     -57.132  -0.783 -31.236  1.00  1.46           C
ATOM   3532  CG2 ILE A 233     -54.779   0.146 -30.985  1.00  1.46           C
ATOM   3533  CD1 ILE A 233     -56.911  -1.657 -32.436  1.00  1.46           C
ATOM      0  H   ILE A 233     -58.366   1.756 -31.235  1.00  1.46           H   new
ATOM      0  HA  ILE A 233     -56.876   0.897 -29.306  1.00  1.46           H   new
ATOM      0  HB  ILE A 233     -56.311   0.914 -32.073  1.00  1.46           H   new
ATOM      0 HG12 ILE A 233     -56.962  -1.302 -30.434  1.00  1.46           H   new
ATOM      0 HG13 ILE A 233     -58.064  -0.517 -31.209  1.00  1.46           H   new
ATOM      0 HG21 ILE A 233     -54.473  -0.452 -31.685  1.00  1.46           H   new
ATOM      0 HG22 ILE A 233     -54.256   0.963 -31.006  1.00  1.46           H   new
ATOM      0 HG23 ILE A 233     -54.671  -0.285 -30.122  1.00  1.46           H   new
ATOM      0 HD11 ILE A 233     -57.496  -2.429 -32.386  1.00  1.46           H   new
ATOM      0 HD12 ILE A 233     -57.107  -1.155 -33.243  1.00  1.46           H   new
ATOM      0 HD13 ILE A 233     -55.987  -1.952 -32.456  1.00  1.46           H   new
ATOM   3545  N   ARG A 234     -55.853   3.632 -30.616  1.00  1.52           N
ATOM   3546  CA  ARG A 234     -55.003   4.811 -30.462  1.00  1.52           C
ATOM   3547  C   ARG A 234     -55.512   5.803 -29.376  1.00  1.52           C
ATOM   3548  O   ARG A 234     -54.992   6.924 -29.274  1.00  1.52           O
ATOM   3549  CB  ARG A 234     -54.899   5.579 -31.776  1.00  1.52           C
ATOM   3550  CG  ARG A 234     -54.211   4.869 -32.947  1.00  1.52           C
ATOM   3551  CD  ARG A 234     -54.196   5.765 -34.150  1.00  1.52           C
ATOM   3552  NE  ARG A 234     -53.330   6.920 -33.920  1.00  1.52           N
ATOM   3553  CZ  ARG A 234     -52.014   7.012 -34.263  1.00  1.52           C
ATOM   3554  NH1 ARG A 234     -51.399   6.055 -34.940  1.00  1.52           N1+
ATOM   3555  NH2 ARG A 234     -51.332   8.091 -33.915  1.00  1.52           N
ATOM      0  H   ARG A 234     -56.413   3.695 -31.265  1.00  1.52           H   new
ATOM      0  HA  ARG A 234     -54.139   4.468 -30.185  1.00  1.52           H   new
ATOM      0  HB2 ARG A 234     -55.796   5.820 -32.055  1.00  1.52           H   new
ATOM      0  HB3 ARG A 234     -54.423   6.407 -31.604  1.00  1.52           H   new
ATOM      0  HG2 ARG A 234     -53.304   4.628 -32.702  1.00  1.52           H   new
ATOM      0  HG3 ARG A 234     -54.677   4.044 -33.154  1.00  1.52           H   new
ATOM      0  HD2 ARG A 234     -53.885   5.270 -34.924  1.00  1.52           H   new
ATOM      0  HD3 ARG A 234     -55.097   6.064 -34.348  1.00  1.52           H   new
ATOM      0  HE  ARG A 234     -53.682   7.603 -33.534  1.00  1.52           H   new
ATOM      0 HH11 ARG A 234     -51.831   5.350 -35.176  1.00  1.52           H   new
ATOM      0 HH12 ARG A 234     -50.568   6.138 -35.144  1.00  1.52           H   new
ATOM      0 HH21 ARG A 234     -51.720   8.722 -33.478  1.00  1.52           H   new
ATOM      0 HH22 ARG A 234     -50.501   8.161 -34.125  1.00  1.52           H   new
ATOM   3569  N   GLY A 235     -56.533   5.408 -28.585  1.00  1.58           N
ATOM   3570  CA  GLY A 235     -57.087   6.212 -27.483  1.00  1.58           C
ATOM   3571  C   GLY A 235     -58.157   7.234 -27.882  1.00  1.58           C
ATOM   3572  O   GLY A 235     -58.645   8.020 -27.058  1.00  1.58           O
ATOM      0  H   GLY A 235     -56.926   4.649 -28.681  1.00  1.58           H   new
ATOM      0  HA2 GLY A 235     -57.467   5.610 -26.824  1.00  1.58           H   new
ATOM      0  HA3 GLY A 235     -56.358   6.683 -27.050  1.00  1.58           H   new
ATOM   3576  N   ASN A 236     -58.556   7.232 -29.134  1.00  1.61           N
ATOM   3577  CA  ASN A 236     -59.513   8.215 -29.595  1.00  1.61           C
ATOM   3578  C   ASN A 236     -60.967   7.787 -29.438  1.00  1.61           C
ATOM   3579  O   ASN A 236     -61.644   7.353 -30.382  1.00  1.61           O
ATOM   3580  CB  ASN A 236     -59.143   8.593 -30.990  1.00  1.61           C
ATOM   3581  CG  ASN A 236     -59.929   9.644 -31.572  1.00  1.61           C
ATOM   3582  ND2 ASN A 236     -59.300  10.273 -32.503  1.00  1.61           N
ATOM   3583  OD1 ASN A 236     -61.086   9.932 -31.193  1.00  1.61           O
ATOM      0  H   ASN A 236     -58.289   6.675 -29.732  1.00  1.61           H   new
ATOM      0  HA  ASN A 236     -59.463   8.999 -29.026  1.00  1.61           H   new
ATOM      0  HB2 ASN A 236     -58.211   8.863 -30.999  1.00  1.61           H   new
ATOM      0  HB3 ASN A 236     -59.216   7.806 -31.552  1.00  1.61           H   new
ATOM      0 HD21 ASN A 236     -59.675  10.935 -32.904  1.00  1.61           H   new
ATOM      0 HD22 ASN A 236     -58.505  10.032 -32.723  1.00  1.61           H   new
ATOM   3590  N   TRP A 237     -61.454   8.023 -28.223  1.00  1.61           N
ATOM   3591  CA  TRP A 237     -62.816   7.690 -27.812  1.00  1.61           C
ATOM   3592  C   TRP A 237     -63.893   8.337 -28.691  1.00  1.61           C
ATOM   3593  O   TRP A 237     -64.978   7.779 -28.847  1.00  1.61           O
ATOM   3594  CB  TRP A 237     -63.051   8.155 -26.369  1.00  1.61           C
ATOM   3595  CG  TRP A 237     -63.102   9.665 -26.234  1.00  1.61           C
ATOM   3596  CD1 TRP A 237     -62.058  10.501 -25.970  1.00  1.61           C
ATOM   3597  CD2 TRP A 237     -64.280  10.519 -26.360  1.00  1.61           C
ATOM   3598  CE2 TRP A 237     -63.853  11.833 -26.178  1.00  1.61           C
ATOM   3599  CE3 TRP A 237     -65.638  10.267 -26.622  1.00  1.61           C
ATOM   3600  NE1 TRP A 237     -62.497  11.810 -25.937  1.00  1.61           N
ATOM   3601  CZ2 TRP A 237     -64.730  12.903 -26.248  1.00  1.61           C
ATOM   3602  CZ3 TRP A 237     -66.512  11.337 -26.694  1.00  1.61           C
ATOM   3603  CH2 TRP A 237     -66.071  12.621 -26.511  1.00  1.61           C
ATOM      0  H   TRP A 237     -60.990   8.390 -27.599  1.00  1.61           H   new
ATOM      0  HA  TRP A 237     -62.893   6.727 -27.899  1.00  1.61           H   new
ATOM      0  HB2 TRP A 237     -63.884   7.778 -26.045  1.00  1.61           H   new
ATOM      0  HB3 TRP A 237     -62.343   7.808 -25.803  1.00  1.61           H   new
ATOM      0  HD1 TRP A 237     -61.179  10.230 -25.832  1.00  1.61           H   new
ATOM      0  HE1 TRP A 237     -62.004  12.499 -25.790  1.00  1.61           H   new
ATOM      0  HE3 TRP A 237     -65.943   9.397 -26.745  1.00  1.61           H   new
ATOM      0  HZ2 TRP A 237     -64.436  13.777 -26.124  1.00  1.61           H   new
ATOM      0  HZ3 TRP A 237     -67.412  11.182 -26.869  1.00  1.61           H   new
ATOM      0  HH2 TRP A 237     -66.680  13.322 -26.563  1.00  1.61           H   new
ATOM   3614  N   LEU A 238     -63.602   9.514 -29.255  1.00  1.59           N
ATOM   3615  CA  LEU A 238     -64.598  10.230 -30.042  1.00  1.59           C
ATOM   3616  C   LEU A 238     -64.866   9.480 -31.335  1.00  1.59           C
ATOM   3617  O   LEU A 238     -66.019   9.267 -31.719  1.00  1.59           O
ATOM   3618  CB  LEU A 238     -64.169  11.682 -30.257  1.00  1.59           C
ATOM   3619  CG  LEU A 238     -65.162  12.556 -31.026  1.00  1.59           C
ATOM   3620  CD1 LEU A 238     -66.477  12.548 -30.302  1.00  1.59           C
ATOM   3621  CD2 LEU A 238     -64.649  13.979 -31.077  1.00  1.59           C
ATOM      0  H   LEU A 238     -62.840   9.908 -29.192  1.00  1.59           H   new
ATOM      0  HA  LEU A 238     -65.439  10.268 -29.559  1.00  1.59           H   new
ATOM      0  HB2 LEU A 238     -64.009  12.087 -29.390  1.00  1.59           H   new
ATOM      0  HB3 LEU A 238     -63.323  11.686 -30.732  1.00  1.59           H   new
ATOM      0  HG  LEU A 238     -65.268  12.212 -31.927  1.00  1.59           H   new
ATOM      0 HD11 LEU A 238     -67.114  13.100 -30.782  1.00  1.59           H   new
ATOM      0 HD12 LEU A 238     -66.812  11.639 -30.249  1.00  1.59           H   new
ATOM      0 HD13 LEU A 238     -66.356  12.900 -29.406  1.00  1.59           H   new
ATOM      0 HD21 LEU A 238     -65.279  14.533 -31.565  1.00  1.59           H   new
ATOM      0 HD22 LEU A 238     -64.550  14.320 -30.174  1.00  1.59           H   new
ATOM      0 HD23 LEU A 238     -63.789  13.997 -31.525  1.00  1.59           H   new
ATOM   3633  N   ALA A 239     -63.819   9.018 -32.002  1.00  1.56           N
ATOM   3634  CA  ALA A 239     -64.075   8.202 -33.177  1.00  1.56           C
ATOM   3635  C   ALA A 239     -64.857   6.952 -32.740  1.00  1.56           C
ATOM   3636  O   ALA A 239     -65.751   6.477 -33.447  1.00  1.56           O
ATOM   3637  CB  ALA A 239     -62.800   7.821 -33.842  1.00  1.56           C
ATOM      0  H   ALA A 239     -62.993   9.155 -31.805  1.00  1.56           H   new
ATOM      0  HA  ALA A 239     -64.597   8.707 -33.820  1.00  1.56           H   new
ATOM      0  HB1 ALA A 239     -62.992   7.278 -34.622  1.00  1.56           H   new
ATOM      0  HB2 ALA A 239     -62.325   8.622 -34.115  1.00  1.56           H   new
ATOM      0  HB3 ALA A 239     -62.251   7.315 -33.223  1.00  1.56           H   new
ATOM   3643  N   GLY A 240     -64.526   6.434 -31.551  1.00  1.54           N
ATOM   3644  CA  GLY A 240     -65.234   5.295 -30.985  1.00  1.54           C
ATOM   3645  C   GLY A 240     -66.719   5.622 -30.798  1.00  1.54           C
ATOM   3646  O   GLY A 240     -67.579   4.759 -30.999  1.00  1.54           O
ATOM      0  H   GLY A 240     -63.889   6.735 -31.058  1.00  1.54           H   new
ATOM      0  HA2 GLY A 240     -65.138   4.526 -31.568  1.00  1.54           H   new
ATOM      0  HA3 GLY A 240     -64.841   5.055 -30.132  1.00  1.54           H   new
ATOM   3650  N   ALA A 241     -67.022   6.883 -30.443  1.00  1.54           N
ATOM   3651  CA  ALA A 241     -68.399   7.335 -30.277  1.00  1.54           C
ATOM   3652  C   ALA A 241     -69.147   7.172 -31.589  1.00  1.54           C
ATOM   3653  O   ALA A 241     -70.323   6.815 -31.583  1.00  1.54           O
ATOM   3654  CB  ALA A 241     -68.470   8.785 -29.806  1.00  1.54           C
ATOM      0  H   ALA A 241     -66.432   7.491 -30.294  1.00  1.54           H   new
ATOM      0  HA  ALA A 241     -68.814   6.789 -29.591  1.00  1.54           H   new
ATOM      0  HB1 ALA A 241     -69.398   9.048 -29.708  1.00  1.54           H   new
ATOM      0  HB2 ALA A 241     -68.018   8.871 -28.952  1.00  1.54           H   new
ATOM      0  HB3 ALA A 241     -68.039   9.359 -30.459  1.00  1.54           H   new
ATOM   3660  N   SER A 242     -68.457   7.389 -32.718  1.00  1.57           N
ATOM   3661  CA  SER A 242     -69.096   7.217 -34.022  1.00  1.57           C
ATOM   3662  C   SER A 242     -69.588   5.789 -34.145  1.00  1.57           C
ATOM   3663  O   SER A 242     -70.742   5.546 -34.518  1.00  1.57           O
ATOM   3664  CB  SER A 242     -68.145   7.478 -35.164  1.00  1.57           C
ATOM   3665  OG  SER A 242     -68.805   7.325 -36.377  1.00  1.57           O
ATOM      0  H   SER A 242     -67.633   7.632 -32.747  1.00  1.57           H   new
ATOM      0  HA  SER A 242     -69.824   7.856 -34.075  1.00  1.57           H   new
ATOM      0  HB2 SER A 242     -67.783   8.375 -35.095  1.00  1.57           H   new
ATOM      0  HB3 SER A 242     -67.394   6.865 -35.116  1.00  1.57           H   new
ATOM      0  HG  SER A 242     -69.142   8.059 -36.607  1.00  1.57           H   new
ATOM   3671  N   ILE A 243     -68.735   4.831 -33.776  1.00  1.63           N
ATOM   3672  CA  ILE A 243     -69.158   3.437 -33.847  1.00  1.63           C
ATOM   3673  C   ILE A 243     -70.325   3.180 -32.918  1.00  1.63           C
ATOM   3674  O   ILE A 243     -71.302   2.533 -33.297  1.00  1.63           O
ATOM   3675  CB  ILE A 243     -68.050   2.431 -33.508  1.00  1.63           C
ATOM   3676  CG1 ILE A 243     -66.999   2.436 -34.564  1.00  1.63           C
ATOM   3677  CG2 ILE A 243     -68.657   1.035 -33.368  1.00  1.63           C
ATOM   3678  CD1 ILE A 243     -65.764   1.656 -34.181  1.00  1.63           C
ATOM      0  H   ILE A 243     -67.934   4.962 -33.491  1.00  1.63           H   new
ATOM      0  HA  ILE A 243     -69.411   3.300 -34.773  1.00  1.63           H   new
ATOM      0  HB  ILE A 243     -67.636   2.686 -32.669  1.00  1.63           H   new
ATOM      0 HG12 ILE A 243     -67.368   2.065 -35.381  1.00  1.63           H   new
ATOM      0 HG13 ILE A 243     -66.748   3.353 -34.757  1.00  1.63           H   new
ATOM      0 HG21 ILE A 243     -67.958   0.398 -33.154  1.00  1.63           H   new
ATOM      0 HG22 ILE A 243     -69.319   1.039 -32.659  1.00  1.63           H   new
ATOM      0 HG23 ILE A 243     -69.081   0.781 -34.203  1.00  1.63           H   new
ATOM      0 HD11 ILE A 243     -65.119   1.695 -34.904  1.00  1.63           H   new
ATOM      0 HD12 ILE A 243     -65.374   2.039 -33.380  1.00  1.63           H   new
ATOM      0 HD13 ILE A 243     -66.004   0.731 -34.013  1.00  1.63           H   new
ATOM   3690  N   ALA A 244     -70.245   3.691 -31.692  1.00  1.72           N
ATOM   3691  CA  ALA A 244     -71.343   3.460 -30.768  1.00  1.72           C
ATOM   3692  C   ALA A 244     -72.648   4.007 -31.329  1.00  1.72           C
ATOM   3693  O   ALA A 244     -73.677   3.333 -31.274  1.00  1.72           O
ATOM   3694  CB  ALA A 244     -71.054   4.122 -29.438  1.00  1.72           C
ATOM      0  H   ALA A 244     -69.589   4.156 -31.387  1.00  1.72           H   new
ATOM      0  HA  ALA A 244     -71.432   2.502 -30.642  1.00  1.72           H   new
ATOM      0  HB1 ALA A 244     -71.792   3.962 -28.829  1.00  1.72           H   new
ATOM      0  HB2 ALA A 244     -70.240   3.752 -29.062  1.00  1.72           H   new
ATOM      0  HB3 ALA A 244     -70.945   5.077 -29.569  1.00  1.72           H   new
ATOM   3700  N   TRP A 245     -72.599   5.187 -31.943  1.00  1.87           N
ATOM   3701  CA  TRP A 245     -73.798   5.785 -32.500  1.00  1.87           C
ATOM   3702  C   TRP A 245     -74.270   5.072 -33.748  1.00  1.87           C
ATOM   3703  O   TRP A 245     -75.475   4.979 -33.993  1.00  1.87           O
ATOM   3704  CB  TRP A 245     -73.590   7.276 -32.724  1.00  1.87           C
ATOM   3705  CG  TRP A 245     -73.741   8.008 -31.435  1.00  1.87           C
ATOM   3706  CD1 TRP A 245     -72.790   8.629 -30.685  1.00  1.87           C
ATOM   3707  CD2 TRP A 245     -74.982   8.164 -30.717  1.00  1.87           C
ATOM   3708  CE2 TRP A 245     -74.698   8.882 -29.559  1.00  1.87           C
ATOM   3709  CE3 TRP A 245     -76.297   7.748 -30.963  1.00  1.87           C
ATOM   3710  NE1 TRP A 245     -73.356   9.164 -29.556  1.00  1.87           N
ATOM   3711  CZ2 TRP A 245     -75.681   9.198 -28.636  1.00  1.87           C
ATOM   3712  CZ3 TRP A 245     -77.281   8.067 -30.042  1.00  1.87           C
ATOM   3713  CH2 TRP A 245     -76.982   8.770 -28.907  1.00  1.87           C
ATOM      0  H   TRP A 245     -71.883   5.652 -32.045  1.00  1.87           H   new
ATOM      0  HA  TRP A 245     -74.513   5.679 -31.854  1.00  1.87           H   new
ATOM      0  HB2 TRP A 245     -72.708   7.436 -33.094  1.00  1.87           H   new
ATOM      0  HB3 TRP A 245     -74.233   7.607 -33.370  1.00  1.87           H   new
ATOM      0  HD1 TRP A 245     -71.888   8.683 -30.906  1.00  1.87           H   new
ATOM      0  HE1 TRP A 245     -72.938   9.604 -28.947  1.00  1.87           H   new
ATOM      0  HE3 TRP A 245     -76.505   7.266 -31.731  1.00  1.87           H   new
ATOM      0  HZ2 TRP A 245     -75.482   9.677 -27.864  1.00  1.87           H   new
ATOM      0  HZ3 TRP A 245     -78.158   7.799 -30.197  1.00  1.87           H   new
ATOM      0  HH2 TRP A 245     -77.661   8.967 -28.302  1.00  1.87           H   new
ATOM   3724  N   THR A 246     -73.343   4.497 -34.506  1.00  2.09           N
ATOM   3725  CA  THR A 246     -73.711   3.743 -35.687  1.00  2.09           C
ATOM   3726  C   THR A 246     -74.547   2.547 -35.248  1.00  2.09           C
ATOM   3727  O   THR A 246     -75.623   2.279 -35.799  1.00  2.09           O
ATOM   3728  CB  THR A 246     -72.459   3.221 -36.420  1.00  2.09           C
ATOM   3729  CG2 THR A 246     -72.859   2.415 -37.628  1.00  2.09           C
ATOM   3730  OG1 THR A 246     -71.643   4.319 -36.831  1.00  2.09           O
ATOM      0  H   THR A 246     -72.498   4.534 -34.351  1.00  2.09           H   new
ATOM      0  HA  THR A 246     -74.207   4.321 -36.288  1.00  2.09           H   new
ATOM      0  HB  THR A 246     -71.958   2.655 -35.812  1.00  2.09           H   new
ATOM      0  HG1 THR A 246     -71.339   4.712 -36.153  1.00  2.09           H   new
ATOM      0 HG21 THR A 246     -72.064   2.093 -38.080  1.00  2.09           H   new
ATOM      0 HG22 THR A 246     -73.400   1.660 -37.349  1.00  2.09           H   new
ATOM      0 HG23 THR A 246     -73.371   2.973 -38.234  1.00  2.09           H   new
ATOM   3738  N   LEU A 247     -74.056   1.860 -34.214  1.00  2.40           N
ATOM   3739  CA  LEU A 247     -74.717   0.685 -33.682  1.00  2.40           C
ATOM   3740  C   LEU A 247     -76.074   1.033 -33.073  1.00  2.40           C
ATOM   3741  O   LEU A 247     -77.049   0.304 -33.271  1.00  2.40           O
ATOM   3742  CB  LEU A 247     -73.806   0.042 -32.637  1.00  2.40           C
ATOM   3743  CG  LEU A 247     -72.513  -0.562 -33.202  1.00  2.40           C
ATOM   3744  CD1 LEU A 247     -71.624  -0.994 -32.056  1.00  2.40           C
ATOM   3745  CD2 LEU A 247     -72.853  -1.717 -34.114  1.00  2.40           C
ATOM      0  H   LEU A 247     -73.328   2.069 -33.806  1.00  2.40           H   new
ATOM      0  HA  LEU A 247     -74.883   0.060 -34.405  1.00  2.40           H   new
ATOM      0  HB2 LEU A 247     -73.574   0.710 -31.973  1.00  2.40           H   new
ATOM      0  HB3 LEU A 247     -74.301  -0.655 -32.178  1.00  2.40           H   new
ATOM      0  HG  LEU A 247     -72.031   0.097 -33.726  1.00  2.40           H   new
ATOM      0 HD11 LEU A 247     -70.805  -1.377 -32.408  1.00  2.40           H   new
ATOM      0 HD12 LEU A 247     -71.410  -0.225 -31.504  1.00  2.40           H   new
ATOM      0 HD13 LEU A 247     -72.086  -1.657 -31.520  1.00  2.40           H   new
ATOM      0 HD21 LEU A 247     -72.036  -2.099 -34.471  1.00  2.40           H   new
ATOM      0 HD22 LEU A 247     -73.334  -2.394 -33.613  1.00  2.40           H   new
ATOM      0 HD23 LEU A 247     -73.408  -1.401 -34.844  1.00  2.40           H   new
ATOM   3757  N   ILE A 248     -76.159   2.177 -32.384  1.00  2.84           N
ATOM   3758  CA  ILE A 248     -77.424   2.611 -31.800  1.00  2.84           C
ATOM   3759  C   ILE A 248     -78.438   2.924 -32.890  1.00  2.84           C
ATOM   3760  O   ILE A 248     -79.571   2.445 -32.847  1.00  2.84           O
ATOM   3761  CB  ILE A 248     -77.231   3.850 -30.909  1.00  2.84           C
ATOM   3762  CG1 ILE A 248     -76.411   3.486 -29.662  1.00  2.84           C
ATOM   3763  CG2 ILE A 248     -78.584   4.413 -30.512  1.00  2.84           C
ATOM   3764  CD1 ILE A 248     -75.890   4.696 -28.896  1.00  2.84           C
ATOM      0  H   ILE A 248     -75.498   2.710 -32.246  1.00  2.84           H   new
ATOM      0  HA  ILE A 248     -77.756   1.883 -31.252  1.00  2.84           H   new
ATOM      0  HB  ILE A 248     -76.745   4.526 -31.406  1.00  2.84           H   new
ATOM      0 HG12 ILE A 248     -76.960   2.950 -29.069  1.00  2.84           H   new
ATOM      0 HG13 ILE A 248     -75.659   2.934 -29.929  1.00  2.84           H   new
ATOM      0 HG21 ILE A 248     -78.458   5.194 -29.950  1.00  2.84           H   new
ATOM      0 HG22 ILE A 248     -79.076   4.665 -31.309  1.00  2.84           H   new
ATOM      0 HG23 ILE A 248     -79.083   3.741 -30.023  1.00  2.84           H   new
ATOM      0 HD11 ILE A 248     -75.384   4.397 -28.124  1.00  2.84           H   new
ATOM      0 HD12 ILE A 248     -75.317   5.223 -29.474  1.00  2.84           H   new
ATOM      0 HD13 ILE A 248     -76.638   5.239 -28.601  1.00  2.84           H   new
ATOM   3776  N   LYS A 249     -78.025   3.685 -33.903  1.00  3.44           N
ATOM   3777  CA  LYS A 249     -78.903   4.047 -35.009  1.00  3.44           C
ATOM   3778  C   LYS A 249     -79.507   2.821 -35.681  1.00  3.44           C
ATOM   3779  O   LYS A 249     -80.694   2.801 -36.014  1.00  3.44           O
ATOM   3780  CB  LYS A 249     -78.143   4.866 -36.051  1.00  3.44           C
ATOM   3781  CG  LYS A 249     -78.992   5.332 -37.233  1.00  3.44           C
ATOM   3782  CD  LYS A 249     -78.180   6.184 -38.206  1.00  3.44           C
ATOM   3783  CE  LYS A 249     -79.023   6.612 -39.401  1.00  3.44           C
ATOM   3784  NZ  LYS A 249     -78.238   7.400 -40.390  1.00  3.44           N1+
ATOM      0  H   LYS A 249     -77.229   4.004 -33.966  1.00  3.44           H   new
ATOM      0  HA  LYS A 249     -79.624   4.577 -34.635  1.00  3.44           H   new
ATOM      0  HB2 LYS A 249     -77.759   5.644 -35.617  1.00  3.44           H   new
ATOM      0  HB3 LYS A 249     -77.404   4.335 -36.387  1.00  3.44           H   new
ATOM      0  HG2 LYS A 249     -79.351   4.561 -37.699  1.00  3.44           H   new
ATOM      0  HG3 LYS A 249     -79.749   5.844 -36.907  1.00  3.44           H   new
ATOM      0  HD2 LYS A 249     -77.842   6.969 -37.748  1.00  3.44           H   new
ATOM      0  HD3 LYS A 249     -77.409   5.682 -38.514  1.00  3.44           H   new
ATOM      0  HE2 LYS A 249     -79.389   5.825 -39.834  1.00  3.44           H   new
ATOM      0  HE3 LYS A 249     -79.775   7.141 -39.091  1.00  3.44           H   new
ATOM      0  HZ1 LYS A 249     -78.760   7.618 -41.077  1.00  3.44           H   new
ATOM      0  HZ2 LYS A 249     -77.932   8.141 -40.004  1.00  3.44           H   new
ATOM      0  HZ3 LYS A 249     -77.553   6.913 -40.681  1.00  3.44           H   new
ATOM   3798  N   ASN A 250     -78.700   1.780 -35.854  1.00  4.21           N
ATOM   3799  CA  ASN A 250     -79.165   0.578 -36.518  1.00  4.21           C
ATOM   3800  C   ASN A 250     -79.716  -0.475 -35.555  1.00  4.21           C
ATOM   3801  O   ASN A 250     -80.117  -1.551 -35.988  1.00  4.21           O
ATOM   3802  CB  ASN A 250     -78.027  -0.018 -37.315  1.00  4.21           C
ATOM   3803  CG  ASN A 250     -77.635   0.820 -38.489  1.00  4.21           C
ATOM   3804  ND2 ASN A 250     -76.356   0.874 -38.754  1.00  4.21           N
ATOM   3805  OD1 ASN A 250     -78.484   1.419 -39.163  1.00  4.21           O
ATOM      0  H   ASN A 250     -77.881   1.753 -35.593  1.00  4.21           H   new
ATOM      0  HA  ASN A 250     -79.900   0.839 -37.095  1.00  4.21           H   new
ATOM      0  HB2 ASN A 250     -77.258  -0.133 -36.735  1.00  4.21           H   new
ATOM      0  HB3 ASN A 250     -78.283  -0.901 -37.625  1.00  4.21           H   new
ATOM      0 HD21 ASN A 250     -76.074   1.340 -39.420  1.00  4.21           H   new
ATOM      0 HD22 ASN A 250     -75.797   0.444 -38.262  1.00  4.21           H   new
ATOM   3812  N   ALA A 251     -79.809  -0.158 -34.265  1.00  5.15           N
ATOM   3813  CA  ALA A 251     -80.270  -1.105 -33.252  1.00  5.15           C
ATOM   3814  C   ALA A 251     -81.677  -1.616 -33.510  1.00  5.15           C
ATOM   3815  O   ALA A 251     -82.007  -2.746 -33.160  1.00  5.15           O
ATOM   3816  CB  ALA A 251     -80.228  -0.462 -31.882  1.00  5.15           C
ATOM      0  H   ALA A 251     -79.605   0.617 -33.952  1.00  5.15           H   new
ATOM      0  HA  ALA A 251     -79.668  -1.865 -33.295  1.00  5.15           H   new
ATOM      0  HB1 ALA A 251     -80.535  -1.097 -31.217  1.00  5.15           H   new
ATOM      0  HB2 ALA A 251     -79.318  -0.195 -31.677  1.00  5.15           H   new
ATOM      0  HB3 ALA A 251     -80.803   0.319 -31.873  1.00  5.15           H   new
ATOM   3822  N   ASP A 252     -82.519  -0.787 -34.117  1.00  6.19           N
ATOM   3823  CA  ASP A 252     -83.903  -1.159 -34.369  1.00  6.19           C
ATOM   3824  C   ASP A 252     -84.075  -2.026 -35.619  1.00  6.19           C
ATOM   3825  O   ASP A 252     -85.178  -2.511 -35.889  1.00  6.19           O
ATOM   3826  CB  ASP A 252     -84.766   0.096 -34.485  1.00  6.19           C
ATOM   3827  CG  ASP A 252     -84.918   0.836 -33.152  1.00  6.19           C
ATOM   3828  OD1 ASP A 252     -84.796   0.213 -32.122  1.00  6.19           O
ATOM   3829  OD2 ASP A 252     -85.151   2.016 -33.181  1.00  6.19           O1-
ATOM      0  H   ASP A 252     -82.306  -0.000 -34.392  1.00  6.19           H   new
ATOM      0  HA  ASP A 252     -84.191  -1.696 -33.614  1.00  6.19           H   new
ATOM      0  HB2 ASP A 252     -84.373   0.694 -35.140  1.00  6.19           H   new
ATOM      0  HB3 ASP A 252     -85.644  -0.150 -34.816  1.00  6.19           H   new
ATOM   3834  N   LYS A 253     -83.013  -2.181 -36.408  1.00  7.25           N
ATOM   3835  CA  LYS A 253     -83.082  -2.977 -37.622  1.00  7.25           C
ATOM   3836  C   LYS A 253     -82.992  -4.460 -37.226  1.00  7.25           C
ATOM   3837  O   LYS A 253     -82.075  -4.823 -36.497  1.00  7.25           O
ATOM   3838  CB  LYS A 253     -81.941  -2.591 -38.566  1.00  7.25           C
ATOM   3839  CG  LYS A 253     -81.971  -3.241 -39.938  1.00  7.25           C
ATOM   3840  CD  LYS A 253     -80.829  -2.722 -40.811  1.00  7.25           C
ATOM   3841  CE  LYS A 253     -80.860  -3.344 -42.201  1.00  7.25           C
ATOM   3842  NZ  LYS A 253     -79.755  -2.836 -43.060  1.00  7.25           N1+
ATOM      0  H   LYS A 253     -82.243  -1.831 -36.254  1.00  7.25           H   new
ATOM      0  HA  LYS A 253     -83.917  -2.816 -38.089  1.00  7.25           H   new
ATOM      0  HB2 LYS A 253     -81.952  -1.628 -38.682  1.00  7.25           H   new
ATOM      0  HB3 LYS A 253     -81.100  -2.816 -38.138  1.00  7.25           H   new
ATOM      0  HG2 LYS A 253     -81.901  -4.204 -39.846  1.00  7.25           H   new
ATOM      0  HG3 LYS A 253     -82.821  -3.058 -40.368  1.00  7.25           H   new
ATOM      0  HD2 LYS A 253     -80.891  -1.757 -40.886  1.00  7.25           H   new
ATOM      0  HD3 LYS A 253     -79.980  -2.920 -40.386  1.00  7.25           H   new
ATOM      0  HE2 LYS A 253     -80.793  -4.309 -42.125  1.00  7.25           H   new
ATOM      0  HE3 LYS A 253     -81.712  -3.151 -42.623  1.00  7.25           H   new
ATOM      0  HZ1 LYS A 253     -79.802  -3.218 -43.862  1.00  7.25           H   new
ATOM      0  HZ2 LYS A 253     -79.829  -1.953 -43.148  1.00  7.25           H   new
ATOM      0  HZ3 LYS A 253     -78.972  -3.032 -42.684  1.00  7.25           H   new
ATOM   3856  N   PRO A 254     -83.871  -5.364 -37.709  1.00  8.20           N
ATOM   3857  CA  PRO A 254     -83.862  -6.803 -37.420  1.00  8.20           C
ATOM   3858  C   PRO A 254     -82.489  -7.452 -37.600  1.00  8.20           C
ATOM   3859  O   PRO A 254     -82.137  -8.395 -36.894  1.00  8.20           O
ATOM   3860  CB  PRO A 254     -84.859  -7.338 -38.447  1.00  8.20           C
ATOM   3861  CG  PRO A 254     -85.833  -6.202 -38.650  1.00  8.20           C
ATOM   3862  CD  PRO A 254     -84.991  -4.943 -38.586  1.00  8.20           C
ATOM      0  HA  PRO A 254     -84.086  -6.996 -36.496  1.00  8.20           H   new
ATOM      0  HB2 PRO A 254     -84.418  -7.578 -39.277  1.00  8.20           H   new
ATOM      0  HB3 PRO A 254     -85.307  -8.135 -38.123  1.00  8.20           H   new
ATOM      0  HG2 PRO A 254     -86.287  -6.277 -39.504  1.00  8.20           H   new
ATOM      0  HG3 PRO A 254     -86.518  -6.201 -37.964  1.00  8.20           H   new
ATOM      0  HD2 PRO A 254     -84.682  -4.668 -39.463  1.00  8.20           H   new
ATOM      0  HD3 PRO A 254     -85.484  -4.196 -38.212  1.00  8.20           H   new
ATOM   3870  N   ALA A 255     -81.697  -6.917 -38.523  1.00  8.96           N
ATOM   3871  CA  ALA A 255     -80.356  -7.398 -38.840  1.00  8.96           C
ATOM   3872  C   ALA A 255     -79.409  -7.338 -37.640  1.00  8.96           C
ATOM   3873  O   ALA A 255     -78.391  -8.031 -37.609  1.00  8.96           O
ATOM   3874  CB  ALA A 255     -79.773  -6.568 -39.965  1.00  8.96           C
ATOM      0  H   ALA A 255     -81.933  -6.241 -38.999  1.00  8.96           H   new
ATOM      0  HA  ALA A 255     -80.442  -8.328 -39.103  1.00  8.96           H   new
ATOM      0  HB1 ALA A 255     -78.882  -6.888 -40.175  1.00  8.96           H   new
ATOM      0  HB2 ALA A 255     -80.337  -6.645 -40.750  1.00  8.96           H   new
ATOM      0  HB3 ALA A 255     -79.726  -5.639 -39.691  1.00  8.96           H   new
ATOM   3880  N   CYS A 256     -79.720  -6.461 -36.688  1.00  9.54           N
ATOM   3881  CA  CYS A 256     -78.909  -6.227 -35.510  1.00  9.54           C
ATOM   3882  C   CYS A 256     -79.478  -6.907 -34.266  1.00  9.54           C
ATOM   3883  O   CYS A 256     -78.967  -6.699 -33.162  1.00  9.54           O
ATOM   3884  CB  CYS A 256     -78.847  -4.727 -35.248  1.00  9.54           C
ATOM   3885  SG  CYS A 256     -78.075  -3.790 -36.572  1.00  9.54           S
ATOM      0  H   CYS A 256     -80.429  -5.975 -36.716  1.00  9.54           H   new
ATOM      0  HA  CYS A 256     -78.030  -6.599 -35.681  1.00  9.54           H   new
ATOM      0  HB2 CYS A 256     -79.748  -4.394 -35.110  1.00  9.54           H   new
ATOM      0  HB3 CYS A 256     -78.358  -4.571 -34.425  1.00  9.54           H   new
ATOM      0  HG  CYS A 256     -78.702  -2.787 -36.771  1.00  9.54           H   new
ATOM   3891  N   LYS A 257     -80.547  -7.695 -34.427  1.00  9.95           N
ATOM   3892  CA  LYS A 257     -81.202  -8.311 -33.279  1.00  9.95           C
ATOM   3893  C   LYS A 257     -80.929  -9.808 -33.151  1.00  9.95           C
ATOM   3894  O   LYS A 257     -80.711 -10.495 -34.147  1.00  9.95           O
ATOM   3895  CB  LYS A 257     -82.710  -8.082 -33.373  1.00  9.95           C
ATOM   3896  CG  LYS A 257     -83.117  -6.617 -33.323  1.00  9.95           C
ATOM   3897  CD  LYS A 257     -84.624  -6.458 -33.344  1.00  9.95           C
ATOM   3898  CE  LYS A 257     -85.013  -4.999 -33.400  1.00  9.95           C
ATOM   3899  NZ  LYS A 257     -86.495  -4.814 -33.414  1.00  9.95           N1+
ATOM      0  H   LYS A 257     -80.902  -7.881 -35.188  1.00  9.95           H   new
ATOM      0  HA  LYS A 257     -80.831  -7.889 -32.488  1.00  9.95           H   new
ATOM      0  HB2 LYS A 257     -83.036  -8.471 -34.200  1.00  9.95           H   new
ATOM      0  HB3 LYS A 257     -83.146  -8.554 -32.646  1.00  9.95           H   new
ATOM      0  HG2 LYS A 257     -82.758  -6.208 -32.520  1.00  9.95           H   new
ATOM      0  HG3 LYS A 257     -82.730  -6.147 -34.078  1.00  9.95           H   new
ATOM      0  HD2 LYS A 257     -84.991  -6.924 -34.111  1.00  9.95           H   new
ATOM      0  HD3 LYS A 257     -85.007  -6.868 -32.553  1.00  9.95           H   new
ATOM      0  HE2 LYS A 257     -84.637  -4.536 -32.635  1.00  9.95           H   new
ATOM      0  HE3 LYS A 257     -84.630  -4.593 -34.193  1.00  9.95           H   new
ATOM      0  HZ1 LYS A 257     -86.686  -3.945 -33.447  1.00  9.95           H   new
ATOM      0  HZ2 LYS A 257     -86.838  -5.220 -34.128  1.00  9.95           H   new
ATOM      0  HZ3 LYS A 257     -86.845  -5.166 -32.676  1.00  9.95           H   new
ATOM   3913  N   ARG A 258     -81.008 -10.297 -31.909  1.00 10.20           N
ATOM   3914  CA  ARG A 258     -80.880 -11.714 -31.558  1.00 10.20           C
ATOM   3915  C   ARG A 258     -79.489 -12.260 -31.861  1.00 10.20           C
ATOM   3916  O   ARG A 258     -79.337 -13.461 -32.090  1.00 10.20           O
ATOM   3917  CB  ARG A 258     -81.943 -12.554 -32.263  1.00 10.20           C
ATOM   3918  CG  ARG A 258     -83.374 -12.251 -31.822  1.00 10.20           C
ATOM   3919  CD  ARG A 258     -84.371 -13.117 -32.506  1.00 10.20           C
ATOM   3920  NE  ARG A 258     -85.740 -12.759 -32.143  1.00 10.20           N
ATOM   3921  CZ  ARG A 258     -86.399 -13.222 -31.058  1.00 10.20           C
ATOM   3922  NH1 ARG A 258     -85.810 -14.062 -30.235  1.00 10.20           N1+
ATOM   3923  NH2 ARG A 258     -87.640 -12.831 -30.823  1.00 10.20           N
ATOM   3924  OXT ARG A 258     -78.523 -11.593 -31.495  1.00 10.20           O1-
ATOM      0  H   ARG A 258     -81.142  -9.794 -31.225  1.00 10.20           H   new
ATOM      0  HA  ARG A 258     -81.017 -11.777 -30.600  1.00 10.20           H   new
ATOM      0  HB2 ARG A 258     -81.873 -12.410 -33.220  1.00 10.20           H   new
ATOM      0  HB3 ARG A 258     -81.758 -13.493 -32.103  1.00 10.20           H   new
ATOM      0  HG2 ARG A 258     -83.447 -12.373 -30.862  1.00 10.20           H   new
ATOM      0  HG3 ARG A 258     -83.577 -11.320 -32.006  1.00 10.20           H   new
ATOM      0  HD2 ARG A 258     -84.261 -13.041 -33.467  1.00 10.20           H   new
ATOM      0  HD3 ARG A 258     -84.207 -14.045 -32.274  1.00 10.20           H   new
ATOM      0  HE  ARG A 258     -86.158 -12.212 -32.659  1.00 10.20           H   new
ATOM      0 HH11 ARG A 258     -85.003 -14.318 -30.387  1.00 10.20           H   new
ATOM      0 HH12 ARG A 258     -86.232 -14.355 -29.545  1.00 10.20           H   new
ATOM      0 HH21 ARG A 258     -88.027 -12.282 -31.360  1.00 10.20           H   new
ATOM      0 HH22 ARG A 258     -88.060 -13.125 -30.133  1.00 10.20           H   new
TER
END
