# Supplementary material for: Integrative proteome-wide structural analysis and high-throughput docking identify broad-spectrum antiviral scaffolds against Zika, Yellow Fever, West Nile, Saint Louis encephalitis, and Usutu viruses
Source: Front Cell Infect Microbiol. 2026 Apr 30;16:1723132. doi: 10.3389/fcimb.2026.1723132 (PMC13171538; doi:10.3389/fcimb.2026.1723132)
Supplement: Supplementary file 4 [file DataSheet4.zip › USUV/USU_NS4b/USU_NS4b.pdb]

ATOM      1  N   ASN A   1       0.692   0.048   0.800  1.00 13.13           N  
ATOM      2  CA  ASN A   1       2.127  -0.117   0.657  1.00 13.13           C  
ATOM      3  C   ASN A   1       2.813   1.242   0.609  1.00 13.13           C  
ATOM      4  O   ASN A   1       2.244   2.247   1.032  1.00 13.13           O  
ATOM      5  CB  ASN A   1       2.452  -1.011  -0.542  1.00 13.13           C  
ATOM      6  CG  ASN A   1       2.111  -0.462  -1.923  1.00 13.13           C  
ATOM      7  ND2 ASN A   1       1.921  -1.390  -2.832  1.00 13.13           N  
ATOM      8  OD1 ASN A   1       2.017   0.737  -2.205  1.00 13.13           O  
ATOM      9 1H   ASN A   1       0.231  -0.746   0.379  1.00 13.13           H  
ATOM     10 2H   ASN A   1       0.452   0.100   1.780  1.00 13.13           H  
ATOM     11 3H   ASN A   1       0.423   0.907   0.339  1.00 13.13           H  
ATOM     12  HA  ASN A   1       2.504  -0.623   1.547  1.00 13.13           H  
ATOM     13 1HB  ASN A   1       3.512  -1.262  -0.526  1.00 13.13           H  
ATOM     14 2HB  ASN A   1       1.912  -1.951  -0.421  1.00 13.13           H  
ATOM     15 1HD2 ASN A   1       1.693  -1.131  -3.771  1.00 13.13           H  
ATOM     16 2HD2 ASN A   1       2.003  -2.357  -2.587  1.00 13.13           H  
ATOM     17  N   GLU A   2       4.042   1.270   0.118  1.00 13.51           N  
ATOM     18  CA  GLU A   2       4.862   2.480   0.116  1.00 13.51           C  
ATOM     19  C   GLU A   2       4.689   3.397  -1.099  1.00 13.51           C  
ATOM     20  O   GLU A   2       5.398   4.400  -1.210  1.00 13.51           O  
ATOM     21  CB  GLU A   2       6.336   2.086   0.231  1.00 13.51           C  
ATOM     22  CG  GLU A   2       6.693   1.402   1.553  1.00 13.51           C  
ATOM     23  CD  GLU A   2       8.152   0.995   1.659  1.00 13.51           C  
ATOM     24  OE1 GLU A   2       8.889   1.220   0.729  1.00 13.51           O  
ATOM     25  OE2 GLU A   2       8.522   0.459   2.678  1.00 13.51           O1-
ATOM     26  H   GLU A   2       4.457   0.424  -0.241  1.00 13.51           H  
ATOM     27  HA  GLU A   2       4.597   3.059   1.001  1.00 13.51           H  
ATOM     28 1HB  GLU A   2       6.594   1.407  -0.582  1.00 13.51           H  
ATOM     29 2HB  GLU A   2       6.960   2.973   0.126  1.00 13.51           H  
ATOM     30 1HG  GLU A   2       6.459   2.083   2.371  1.00 13.51           H  
ATOM     31 2HG  GLU A   2       6.067   0.518   1.666  1.00 13.51           H  
ATOM     32  N   TYR A   3       3.797   3.051  -2.028  1.00 13.88           N  
ATOM     33  CA  TYR A   3       3.675   3.845  -3.243  1.00 13.88           C  
ATOM     34  C   TYR A   3       2.269   4.352  -3.572  1.00 13.88           C  
ATOM     35  O   TYR A   3       1.252   3.710  -3.292  1.00 13.88           O  
ATOM     36  CB  TYR A   3       4.166   3.028  -4.430  1.00 13.88           C  
ATOM     37  CG  TYR A   3       5.576   2.586  -4.339  1.00 13.88           C  
ATOM     38  CD1 TYR A   3       5.873   1.383  -3.727  1.00 13.88           C  
ATOM     39  CD2 TYR A   3       6.580   3.370  -4.863  1.00 13.88           C  
ATOM     40  CE1 TYR A   3       7.180   0.966  -3.641  1.00 13.88           C  
ATOM     41  CE2 TYR A   3       7.887   2.956  -4.781  1.00 13.88           C  
ATOM     42  CZ  TYR A   3       8.191   1.759  -4.173  1.00 13.88           C  
ATOM     43  OH  TYR A   3       9.500   1.344  -4.092  1.00 13.88           O  
ATOM     44  H   TYR A   3       3.206   2.232  -1.904  1.00 13.88           H  
ATOM     45  HA  TYR A   3       4.311   4.722  -3.137  1.00 13.88           H  
ATOM     46 1HB  TYR A   3       3.543   2.143  -4.540  1.00 13.88           H  
ATOM     47 2HB  TYR A   3       4.066   3.620  -5.324  1.00 13.88           H  
ATOM     48  HD1 TYR A   3       5.071   0.768  -3.314  1.00 13.88           H  
ATOM     49  HD2 TYR A   3       6.337   4.317  -5.343  1.00 13.88           H  
ATOM     50  HE1 TYR A   3       7.420   0.019  -3.159  1.00 13.88           H  
ATOM     51  HE2 TYR A   3       8.682   3.575  -5.196  1.00 13.88           H  
ATOM     52  HH  TYR A   3       9.547   0.536  -3.574  1.00 13.88           H  
ATOM     53  N   GLY A   4       2.233   5.460  -4.329  1.00 14.18           N  
ATOM     54  CA  GLY A   4       1.000   6.046  -4.883  1.00 14.18           C  
ATOM     55  C   GLY A   4       0.322   5.092  -5.873  1.00 14.18           C  
ATOM     56  O   GLY A   4      -0.836   5.276  -6.251  1.00 14.18           O  
ATOM     57  H   GLY A   4       3.106   5.936  -4.513  1.00 14.18           H  
ATOM     58 1HA  GLY A   4       0.311   6.283  -4.070  1.00 14.18           H  
ATOM     59 2HA  GLY A   4       1.237   6.986  -5.383  1.00 14.18           H  
ATOM     60  N   MET A   5       1.060   4.057  -6.262  1.00 14.37           N  
ATOM     61  CA  MET A   5       0.635   3.001  -7.159  1.00 14.37           C  
ATOM     62  C   MET A   5      -0.633   2.364  -6.620  1.00 14.37           C  
ATOM     63  O   MET A   5      -1.518   1.974  -7.386  1.00 14.37           O  
ATOM     64  CB  MET A   5       1.733   1.948  -7.219  1.00 14.37           C  
ATOM     65  CG  MET A   5       3.020   2.392  -7.895  1.00 14.37           C  
ATOM     66  SD  MET A   5       4.314   1.134  -7.774  1.00 14.37           S  
ATOM     67  CE  MET A   5       5.749   2.052  -8.312  1.00 14.37           C  
ATOM     68  H   MET A   5       1.995   4.003  -5.893  1.00 14.37           H  
ATOM     69  HA  MET A   5       0.436   3.418  -8.144  1.00 14.37           H  
ATOM     70 1HB  MET A   5       1.971   1.619  -6.212  1.00 14.37           H  
ATOM     71 2HB  MET A   5       1.362   1.078  -7.760  1.00 14.37           H  
ATOM     72 1HG  MET A   5       2.820   2.574  -8.950  1.00 14.37           H  
ATOM     73 2HG  MET A   5       3.379   3.315  -7.460  1.00 14.37           H  
ATOM     74 1HE  MET A   5       6.627   1.408  -8.278  1.00 14.37           H  
ATOM     75 2HE  MET A   5       5.594   2.405  -9.332  1.00 14.37           H  
ATOM     76 3HE  MET A   5       5.902   2.904  -7.657  1.00 14.37           H  
ATOM     77  N   LEU A   6      -0.718   2.215  -5.295  1.00 14.43           N  
ATOM     78  CA  LEU A   6      -1.894   1.590  -4.714  1.00 14.43           C  
ATOM     79  C   LEU A   6      -3.124   2.466  -4.911  1.00 14.43           C  
ATOM     80  O   LEU A   6      -4.196   1.977  -5.272  1.00 14.43           O  
ATOM     81  CB  LEU A   6      -1.701   1.287  -3.236  1.00 14.43           C  
ATOM     82  CG  LEU A   6      -2.915   0.629  -2.586  1.00 14.43           C  
ATOM     83  CD1 LEU A   6      -3.221  -0.678  -3.306  1.00 14.43           C  
ATOM     84  CD2 LEU A   6      -2.644   0.392  -1.124  1.00 14.43           C  
ATOM     85  H   LEU A   6       0.020   2.576  -4.684  1.00 14.43           H  
ATOM     86  HA  LEU A   6      -2.064   0.645  -5.226  1.00 14.43           H  
ATOM     87 1HB  LEU A   6      -0.846   0.624  -3.121  1.00 14.43           H  
ATOM     88 2HB  LEU A   6      -1.490   2.221  -2.709  1.00 14.43           H  
ATOM     89  HG  LEU A   6      -3.767   1.275  -2.691  1.00 14.43           H  
ATOM     90 1HD1 LEU A   6      -4.097  -1.145  -2.856  1.00 14.43           H  
ATOM     91 2HD1 LEU A   6      -3.422  -0.475  -4.359  1.00 14.43           H  
ATOM     92 3HD1 LEU A   6      -2.367  -1.349  -3.222  1.00 14.43           H  
ATOM     93 1HD2 LEU A   6      -3.517  -0.072  -0.663  1.00 14.43           H  
ATOM     94 2HD2 LEU A   6      -1.786  -0.266  -1.021  1.00 14.43           H  
ATOM     95 3HD2 LEU A   6      -2.437   1.347  -0.636  1.00 14.43           H  
ATOM     96  N   GLU A   7      -2.985   3.770  -4.671  1.00 14.41           N  
ATOM     97  CA  GLU A   7      -4.129   4.661  -4.822  1.00 14.41           C  
ATOM     98  C   GLU A   7      -4.549   4.703  -6.287  1.00 14.41           C  
ATOM     99  O   GLU A   7      -5.746   4.732  -6.608  1.00 14.41           O  
ATOM    100  CB  GLU A   7      -3.789   6.066  -4.318  1.00 14.41           C  
ATOM    101  CG  GLU A   7      -3.594   6.183  -2.793  1.00 14.41           C  
ATOM    102  CD  GLU A   7      -4.854   5.886  -1.987  1.00 14.41           C  
ATOM    103  OE1 GLU A   7      -5.874   6.462  -2.272  1.00 14.41           O  
ATOM    104  OE2 GLU A   7      -4.790   5.068  -1.086  1.00 14.41           O1-
ATOM    105  H   GLU A   7      -2.084   4.141  -4.398  1.00 14.41           H  
ATOM    106  HA  GLU A   7      -4.958   4.271  -4.240  1.00 14.41           H  
ATOM    107 1HB  GLU A   7      -2.867   6.403  -4.795  1.00 14.41           H  
ATOM    108 2HB  GLU A   7      -4.579   6.757  -4.612  1.00 14.41           H  
ATOM    109 1HG  GLU A   7      -2.811   5.485  -2.492  1.00 14.41           H  
ATOM    110 2HG  GLU A   7      -3.251   7.191  -2.562  1.00 14.41           H  
ATOM    111  N   ARG A   8      -3.561   4.655  -7.185  1.00 14.41           N  
ATOM    112  CA  ARG A   8      -3.850   4.644  -8.608  1.00 14.41           C  
ATOM    113  C   ARG A   8      -4.564   3.352  -8.987  1.00 14.41           C  
ATOM    114  O   ARG A   8      -5.533   3.378  -9.745  1.00 14.41           O  
ATOM    115  CB  ARG A   8      -2.572   4.800  -9.407  1.00 14.41           C  
ATOM    116  CG  ARG A   8      -1.948   6.188  -9.327  1.00 14.41           C  
ATOM    117  CD  ARG A   8      -0.643   6.252 -10.023  1.00 14.41           C  
ATOM    118  NE  ARG A   8      -0.060   7.584  -9.953  1.00 14.41           N  
ATOM    119  CZ  ARG A   8       1.190   7.896 -10.347  1.00 14.41           C  
ATOM    120  NH1 ARG A   8       1.980   6.964 -10.835  1.00 14.41           N1+
ATOM    121  NH2 ARG A   8       1.621   9.141 -10.243  1.00 14.41           N  
ATOM    122  H   ARG A   8      -2.590   4.658  -6.867  1.00 14.41           H  
ATOM    123  HA  ARG A   8      -4.502   5.486  -8.835  1.00 14.41           H  
ATOM    124 1HB  ARG A   8      -1.835   4.088  -9.048  1.00 14.41           H  
ATOM    125 2HB  ARG A   8      -2.766   4.574 -10.456  1.00 14.41           H  
ATOM    126 1HG  ARG A   8      -2.618   6.911  -9.788  1.00 14.41           H  
ATOM    127 2HG  ARG A   8      -1.796   6.453  -8.282  1.00 14.41           H  
ATOM    128 1HD  ARG A   8       0.048   5.553  -9.551  1.00 14.41           H  
ATOM    129 2HD  ARG A   8      -0.773   5.988 -11.070  1.00 14.41           H  
ATOM    130  HE  ARG A   8      -0.636   8.328  -9.584  1.00 14.41           H  
ATOM    131 1HH1 ARG A   8       1.650   6.013 -10.914  1.00 14.41           H  
ATOM    132 2HH1 ARG A   8       2.916   7.201 -11.131  1.00 14.41           H  
ATOM    133 1HH2 ARG A   8       1.013   9.856  -9.868  1.00 14.41           H  
ATOM    134 2HH2 ARG A   8       2.557   9.377 -10.537  1.00 14.41           H  
ATOM    135  N   THR A   9      -4.146   2.229  -8.394  1.00 14.46           N  
ATOM    136  CA  THR A   9      -4.779   0.952  -8.672  1.00 14.46           C  
ATOM    137  C   THR A   9      -6.233   0.977  -8.246  1.00 14.46           C  
ATOM    138  O   THR A   9      -7.117   0.600  -9.019  1.00 14.46           O  
ATOM    139  CB  THR A   9      -4.065  -0.195  -7.936  1.00 14.46           C  
ATOM    140  CG2 THR A   9      -4.806  -1.510  -8.167  1.00 14.46           C  
ATOM    141  OG1 THR A   9      -2.706  -0.292  -8.399  1.00 14.46           O  
ATOM    142  H   THR A   9      -3.335   2.247  -7.779  1.00 14.46           H  
ATOM    143  HA  THR A   9      -4.735   0.767  -9.745  1.00 14.46           H  
ATOM    144  HB  THR A   9      -4.052   0.016  -6.872  1.00 14.46           H  
ATOM    145  HG1 THR A   9      -2.236   0.547  -8.179  1.00 14.46           H  
ATOM    146 1HG2 THR A   9      -4.297  -2.310  -7.633  1.00 14.46           H  
ATOM    147 2HG2 THR A   9      -5.829  -1.420  -7.797  1.00 14.46           H  
ATOM    148 3HG2 THR A   9      -4.825  -1.737  -9.231  1.00 14.46           H  
ATOM    149  N   LYS A  10      -6.490   1.463  -7.031  1.00 14.54           N  
ATOM    150  CA  LYS A  10      -7.855   1.529  -6.537  1.00 14.54           C  
ATOM    151  C   LYS A  10      -8.700   2.462  -7.400  1.00 14.54           C  
ATOM    152  O   LYS A  10      -9.862   2.160  -7.698  1.00 14.54           O  
ATOM    153  CB  LYS A  10      -7.867   1.991  -5.083  1.00 14.54           C  
ATOM    154  CG  LYS A  10      -7.324   0.964  -4.078  1.00 14.54           C  
ATOM    155  CD  LYS A  10      -7.563   1.430  -2.645  1.00 14.54           C  
ATOM    156  CE  LYS A  10      -6.705   2.643  -2.335  1.00 14.54           C  
ATOM    157  NZ  LYS A  10      -6.806   3.082  -0.911  1.00 14.54           N1+
ATOM    158  H   LYS A  10      -5.715   1.766  -6.438  1.00 14.54           H  
ATOM    159  HA  LYS A  10      -8.290   0.535  -6.590  1.00 14.54           H  
ATOM    160 1HB  LYS A  10      -7.255   2.895  -4.992  1.00 14.54           H  
ATOM    161 2HB  LYS A  10      -8.882   2.253  -4.791  1.00 14.54           H  
ATOM    162 1HG  LYS A  10      -7.815   0.004  -4.233  1.00 14.54           H  
ATOM    163 2HG  LYS A  10      -6.253   0.835  -4.236  1.00 14.54           H  
ATOM    164 1HD  LYS A  10      -8.613   1.685  -2.508  1.00 14.54           H  
ATOM    165 2HD  LYS A  10      -7.302   0.629  -1.954  1.00 14.54           H  
ATOM    166 1HE  LYS A  10      -5.677   2.407  -2.551  1.00 14.54           H  
ATOM    167 2HE  LYS A  10      -7.013   3.470  -2.975  1.00 14.54           H  
ATOM    168 1HZ  LYS A  10      -6.179   3.901  -0.816  1.00 14.54           H  
ATOM    169 2HZ  LYS A  10      -7.751   3.343  -0.689  1.00 14.54           H  
ATOM    170 3HZ  LYS A  10      -6.501   2.350  -0.297  1.00 14.54           H  
ATOM    171  N   SER A  11      -8.104   3.575  -7.847  1.00 14.65           N  
ATOM    172  CA  SER A  11      -8.813   4.525  -8.683  1.00 14.65           C  
ATOM    173  C   SER A  11      -9.191   3.865 -10.006  1.00 14.65           C  
ATOM    174  O   SER A  11     -10.330   4.008 -10.475  1.00 14.65           O  
ATOM    175  CB  SER A  11      -7.938   5.739  -8.930  1.00 14.65           C  
ATOM    176  OG  SER A  11      -7.677   6.425  -7.726  1.00 14.65           O  
ATOM    177  H   SER A  11      -7.149   3.795  -7.565  1.00 14.65           H  
ATOM    178  HA  SER A  11      -9.723   4.834  -8.170  1.00 14.65           H  
ATOM    179 1HB  SER A  11      -7.004   5.428  -9.385  1.00 14.65           H  
ATOM    180 2HB  SER A  11      -8.436   6.404  -9.631  1.00 14.65           H  
ATOM    181  HG  SER A  11      -7.107   5.818  -7.192  1.00 14.65           H  
ATOM    182  N   ASP A  12      -8.254   3.100 -10.586  1.00 14.79           N  
ATOM    183  CA  ASP A  12      -8.536   2.404 -11.830  1.00 14.79           C  
ATOM    184  C   ASP A  12      -9.610   1.353 -11.637  1.00 14.79           C  
ATOM    185  O   ASP A  12     -10.484   1.215 -12.488  1.00 14.79           O  
ATOM    186  CB  ASP A  12      -7.270   1.820 -12.462  1.00 14.79           C  
ATOM    187  CG  ASP A  12      -6.350   2.920 -13.121  1.00 14.79           C  
ATOM    188  OD1 ASP A  12      -6.807   4.057 -13.279  1.00 14.79           O  
ATOM    189  OD2 ASP A  12      -5.245   2.604 -13.494  1.00 14.79           O1-
ATOM    190  H   ASP A  12      -7.329   3.024 -10.163  1.00 14.79           H  
ATOM    191  HA  ASP A  12      -8.925   3.122 -12.530  1.00 14.79           H  
ATOM    192 1HB  ASP A  12      -6.694   1.305 -11.686  1.00 14.79           H  
ATOM    193 2HB  ASP A  12      -7.542   1.082 -13.214  1.00 14.79           H  
ATOM    194  N   LEU A  13      -9.608   0.652 -10.506  1.00 14.95           N  
ATOM    195  CA  LEU A  13     -10.652  -0.336 -10.278  1.00 14.95           C  
ATOM    196  C   LEU A  13     -12.006   0.350 -10.223  1.00 14.95           C  
ATOM    197  O   LEU A  13     -12.976  -0.134 -10.805  1.00 14.95           O  
ATOM    198  CB  LEU A  13     -10.372  -1.113  -8.998  1.00 14.95           C  
ATOM    199  CG  LEU A  13      -9.186  -2.059  -9.084  1.00 14.95           C  
ATOM    200  CD1 LEU A  13      -8.878  -2.615  -7.709  1.00 14.95           C  
ATOM    201  CD2 LEU A  13      -9.525  -3.171 -10.069  1.00 14.95           C  
ATOM    202  H   LEU A  13      -8.860   0.780  -9.823  1.00 14.95           H  
ATOM    203  HA  LEU A  13     -10.656  -1.037 -11.105  1.00 14.95           H  
ATOM    204 1HB  LEU A  13     -10.172  -0.402  -8.200  1.00 14.95           H  
ATOM    205 2HB  LEU A  13     -11.248  -1.685  -8.736  1.00 14.95           H  
ATOM    206  HG  LEU A  13      -8.312  -1.521  -9.438  1.00 14.95           H  
ATOM    207 1HD1 LEU A  13      -8.025  -3.290  -7.773  1.00 14.95           H  
ATOM    208 2HD1 LEU A  13      -8.640  -1.796  -7.035  1.00 14.95           H  
ATOM    209 3HD1 LEU A  13      -9.744  -3.156  -7.333  1.00 14.95           H  
ATOM    210 1HD2 LEU A  13      -8.680  -3.853 -10.146  1.00 14.95           H  
ATOM    211 2HD2 LEU A  13     -10.403  -3.715  -9.718  1.00 14.95           H  
ATOM    212 3HD2 LEU A  13      -9.735  -2.741 -11.044  1.00 14.95           H  
ATOM    213  N   GLY A  14     -12.052   1.531  -9.609  1.00 15.08           N  
ATOM    214  CA  GLY A  14     -13.273   2.317  -9.542  1.00 15.08           C  
ATOM    215  C   GLY A  14     -13.797   2.581 -10.952  1.00 15.08           C  
ATOM    216  O   GLY A  14     -14.976   2.333 -11.245  1.00 15.08           O  
ATOM    217  H   GLY A  14     -11.216   1.879  -9.136  1.00 15.08           H  
ATOM    218 1HA  GLY A  14     -14.022   1.789  -8.955  1.00 15.08           H  
ATOM    219 2HA  GLY A  14     -13.062   3.263  -9.043  1.00 15.08           H  
ATOM    220  N   LYS A  15     -12.919   3.105 -11.819  1.00 15.16           N  
ATOM    221  CA  LYS A  15     -13.273   3.417 -13.204  1.00 15.16           C  
ATOM    222  C   LYS A  15     -13.689   2.171 -13.994  1.00 15.16           C  
ATOM    223  O   LYS A  15     -14.627   2.224 -14.797  1.00 15.16           O  
ATOM    224  CB  LYS A  15     -12.092   4.101 -13.896  1.00 15.16           C  
ATOM    225  CG  LYS A  15     -11.806   5.539 -13.420  1.00 15.16           C  
ATOM    226  CD  LYS A  15     -10.686   6.190 -14.248  1.00 15.16           C  
ATOM    227  CE  LYS A  15      -9.373   5.508 -13.918  1.00 15.16           C  
ATOM    228  NZ  LYS A  15      -8.178   6.115 -14.540  1.00 15.16           N1+
ATOM    229  H   LYS A  15     -11.968   3.292 -11.488  1.00 15.16           H  
ATOM    230  HA  LYS A  15     -14.117   4.105 -13.193  1.00 15.16           H  
ATOM    231 1HB  LYS A  15     -11.191   3.511 -13.720  1.00 15.16           H  
ATOM    232 2HB  LYS A  15     -12.262   4.123 -14.970  1.00 15.16           H  
ATOM    233 1HG  LYS A  15     -12.711   6.140 -13.498  1.00 15.16           H  
ATOM    234 2HG  LYS A  15     -11.497   5.508 -12.373  1.00 15.16           H  
ATOM    235 1HD  LYS A  15     -10.893   6.082 -15.312  1.00 15.16           H  
ATOM    236 2HD  LYS A  15     -10.611   7.249 -14.006  1.00 15.16           H  
ATOM    237 1HE  LYS A  15      -9.242   5.520 -12.835  1.00 15.16           H  
ATOM    238 2HE  LYS A  15      -9.440   4.477 -14.255  1.00 15.16           H  
ATOM    239 1HZ  LYS A  15      -7.389   5.525 -14.213  1.00 15.16           H  
ATOM    240 2HZ  LYS A  15      -8.244   6.086 -15.541  1.00 15.16           H  
ATOM    241 3HZ  LYS A  15      -8.060   7.061 -14.230  1.00 15.16           H  
ATOM    242  N   ILE A  16     -13.021   1.040 -13.754  1.00 15.17           N  
ATOM    243  CA  ILE A  16     -13.351  -0.215 -14.426  1.00 15.17           C  
ATOM    244  C   ILE A  16     -14.731  -0.708 -14.049  1.00 15.17           C  
ATOM    245  O   ILE A  16     -15.550  -1.050 -14.914  1.00 15.17           O  
ATOM    246  CB  ILE A  16     -12.309  -1.299 -14.082  1.00 15.17           C  
ATOM    247  CG1 ILE A  16     -10.958  -0.943 -14.728  1.00 15.17           C  
ATOM    248  CG2 ILE A  16     -12.797  -2.685 -14.488  1.00 15.17           C  
ATOM    249  CD1 ILE A  16      -9.796  -1.748 -14.195  1.00 15.17           C  
ATOM    250  H   ILE A  16     -12.239   1.053 -13.097  1.00 15.17           H  
ATOM    251  HA  ILE A  16     -13.330  -0.042 -15.501  1.00 15.17           H  
ATOM    252  HB  ILE A  16     -12.152  -1.294 -13.007  1.00 15.17           H  
ATOM    253 1HG1 ILE A  16     -11.034  -1.127 -15.798  1.00 15.17           H  
ATOM    254 2HG1 ILE A  16     -10.759   0.110 -14.582  1.00 15.17           H  
ATOM    255 1HG2 ILE A  16     -12.050  -3.424 -14.206  1.00 15.17           H  
ATOM    256 2HG2 ILE A  16     -13.734  -2.911 -13.979  1.00 15.17           H  
ATOM    257 3HG2 ILE A  16     -12.953  -2.716 -15.565  1.00 15.17           H  
ATOM    258 1HD1 ILE A  16      -8.883  -1.448 -14.708  1.00 15.17           H  
ATOM    259 2HD1 ILE A  16      -9.686  -1.561 -13.136  1.00 15.17           H  
ATOM    260 3HD1 ILE A  16      -9.977  -2.807 -14.362  1.00 15.17           H  
ATOM    261  N   PHE A  17     -15.014  -0.727 -12.752  1.00 15.13           N  
ATOM    262  CA  PHE A  17     -16.304  -1.207 -12.315  1.00 15.13           C  
ATOM    263  C   PHE A  17     -17.402  -0.254 -12.746  1.00 15.13           C  
ATOM    264  O   PHE A  17     -18.457  -0.695 -13.205  1.00 15.13           O  
ATOM    265  CB  PHE A  17     -16.320  -1.409 -10.808  1.00 15.13           C  
ATOM    266  CG  PHE A  17     -15.468  -2.571 -10.383  1.00 15.13           C  
ATOM    267  CD1 PHE A  17     -14.447  -2.408  -9.456  1.00 15.13           C  
ATOM    268  CD2 PHE A  17     -15.657  -3.824 -10.942  1.00 15.13           C  
ATOM    269  CE1 PHE A  17     -13.644  -3.471  -9.089  1.00 15.13           C  
ATOM    270  CE2 PHE A  17     -14.853  -4.889 -10.579  1.00 15.13           C  
ATOM    271  CZ  PHE A  17     -13.845  -4.709  -9.650  1.00 15.13           C  
ATOM    272  H   PHE A  17     -14.316  -0.428 -12.069  1.00 15.13           H  
ATOM    273  HA  PHE A  17     -16.487  -2.173 -12.786  1.00 15.13           H  
ATOM    274 1HB  PHE A  17     -15.942  -0.508 -10.318  1.00 15.13           H  
ATOM    275 2HB  PHE A  17     -17.333  -1.576 -10.469  1.00 15.13           H  
ATOM    276  HD1 PHE A  17     -14.283  -1.423  -9.016  1.00 15.13           H  
ATOM    277  HD2 PHE A  17     -16.447  -3.963 -11.681  1.00 15.13           H  
ATOM    278  HE1 PHE A  17     -12.851  -3.328  -8.360  1.00 15.13           H  
ATOM    279  HE2 PHE A  17     -15.012  -5.870 -11.027  1.00 15.13           H  
ATOM    280  HZ  PHE A  17     -13.211  -5.547  -9.363  1.00 15.13           H  
ATOM    281  N   SER A  18     -17.139   1.053 -12.674  1.00 15.08           N  
ATOM    282  CA  SER A  18     -18.136   2.028 -13.067  1.00 15.08           C  
ATOM    283  C   SER A  18     -18.435   1.885 -14.555  1.00 15.08           C  
ATOM    284  O   SER A  18     -19.596   1.817 -14.959  1.00 15.08           O  
ATOM    285  CB  SER A  18     -17.619   3.421 -12.774  1.00 15.08           C  
ATOM    286  OG  SER A  18     -17.428   3.604 -11.393  1.00 15.08           O  
ATOM    287  H   SER A  18     -16.252   1.388 -12.297  1.00 15.08           H  
ATOM    288  HA  SER A  18     -19.051   1.849 -12.503  1.00 15.08           H  
ATOM    289 1HB  SER A  18     -16.677   3.577 -13.298  1.00 15.08           H  
ATOM    290 2HB  SER A  18     -18.329   4.156 -13.149  1.00 15.08           H  
ATOM    291  HG  SER A  18     -16.625   3.074 -11.170  1.00 15.08           H  
ATOM    292  N   SER A  19     -17.386   1.724 -15.368  1.00 15.09           N  
ATOM    293  CA  SER A  19     -17.545   1.578 -16.806  1.00 15.09           C  
ATOM    294  C   SER A  19     -18.357   0.337 -17.141  1.00 15.09           C  
ATOM    295  O   SER A  19     -19.181   0.361 -18.052  1.00 15.09           O  
ATOM    296  CB  SER A  19     -16.187   1.483 -17.475  1.00 15.09           C  
ATOM    297  OG  SER A  19     -15.467   2.676 -17.328  1.00 15.09           O  
ATOM    298  H   SER A  19     -16.439   1.764 -14.996  1.00 15.09           H  
ATOM    299  HA  SER A  19     -18.073   2.452 -17.186  1.00 15.09           H  
ATOM    300 1HB  SER A  19     -15.622   0.661 -17.033  1.00 15.09           H  
ATOM    301 2HB  SER A  19     -16.319   1.260 -18.531  1.00 15.09           H  
ATOM    302  HG  SER A  19     -15.208   2.704 -16.382  1.00 15.09           H  
ATOM    303  N   THR A  20     -18.119  -0.744 -16.396  1.00 15.16           N  
ATOM    304  CA  THR A  20     -18.812  -2.011 -16.568  1.00 15.16           C  
ATOM    305  C   THR A  20     -20.306  -1.916 -16.220  1.00 15.16           C  
ATOM    306  O   THR A  20     -21.158  -2.461 -16.926  1.00 15.16           O  
ATOM    307  CB  THR A  20     -18.156  -3.086 -15.680  1.00 15.16           C  
ATOM    308  CG2 THR A  20     -18.881  -4.407 -15.824  1.00 15.16           C  
ATOM    309  OG1 THR A  20     -16.774  -3.243 -16.056  1.00 15.16           O  
ATOM    310  H   THR A  20     -17.391  -0.695 -15.682  1.00 15.16           H  
ATOM    311  HA  THR A  20     -18.723  -2.311 -17.611  1.00 15.16           H  
ATOM    312  HB  THR A  20     -18.201  -2.772 -14.642  1.00 15.16           H  
ATOM    313  HG1 THR A  20     -16.289  -2.415 -15.824  1.00 15.16           H  
ATOM    314 1HG2 THR A  20     -18.407  -5.150 -15.186  1.00 15.16           H  
ATOM    315 2HG2 THR A  20     -19.923  -4.281 -15.526  1.00 15.16           H  
ATOM    316 3HG2 THR A  20     -18.836  -4.734 -16.861  1.00 15.16           H  
ATOM    317  N   ARG A  21     -20.610  -1.241 -15.112  1.00 15.30           N  
ATOM    318  CA  ARG A  21     -21.966  -1.088 -14.579  1.00 15.30           C  
ATOM    319  C   ARG A  21     -22.857  -0.061 -15.302  1.00 15.30           C  
ATOM    320  O   ARG A  21     -24.073  -0.241 -15.397  1.00 15.30           O  
ATOM    321  CB  ARG A  21     -21.846  -0.688 -13.120  1.00 15.30           C  
ATOM    322  CG  ARG A  21     -21.294  -1.783 -12.213  1.00 15.30           C  
ATOM    323  CD  ARG A  21     -20.992  -1.277 -10.851  1.00 15.30           C  
ATOM    324  NE  ARG A  21     -20.397  -2.309 -10.007  1.00 15.30           N  
ATOM    325  CZ  ARG A  21     -19.795  -2.077  -8.824  1.00 15.30           C  
ATOM    326  NH1 ARG A  21     -19.715  -0.849  -8.357  1.00 15.30           N1+
ATOM    327  NH2 ARG A  21     -19.279  -3.079  -8.136  1.00 15.30           N  
ATOM    328  H   ARG A  21     -19.842  -0.833 -14.576  1.00 15.30           H  
ATOM    329  HA  ARG A  21     -22.452  -2.060 -14.636  1.00 15.30           H  
ATOM    330 1HB  ARG A  21     -21.173   0.169 -13.045  1.00 15.30           H  
ATOM    331 2HB  ARG A  21     -22.818  -0.380 -12.741  1.00 15.30           H  
ATOM    332 1HG  ARG A  21     -22.034  -2.576 -12.123  1.00 15.30           H  
ATOM    333 2HG  ARG A  21     -20.382  -2.192 -12.644  1.00 15.30           H  
ATOM    334 1HD  ARG A  21     -20.283  -0.450 -10.929  1.00 15.30           H  
ATOM    335 2HD  ARG A  21     -21.908  -0.929 -10.375  1.00 15.30           H  
ATOM    336  HE  ARG A  21     -20.440  -3.264 -10.335  1.00 15.30           H  
ATOM    337 1HH1 ARG A  21     -20.108  -0.081  -8.885  1.00 15.30           H  
ATOM    338 2HH1 ARG A  21     -19.264  -0.673  -7.471  1.00 15.30           H  
ATOM    339 1HH2 ARG A  21     -19.337  -4.022  -8.496  1.00 15.30           H  
ATOM    340 2HH2 ARG A  21     -18.826  -2.904  -7.252  1.00 15.30           H  
ATOM    341  N   GLN A  22     -22.251   1.012 -15.812  1.00 15.47           N  
ATOM    342  CA  GLN A  22     -22.942   2.144 -16.438  1.00 15.47           C  
ATOM    343  C   GLN A  22     -23.280   2.203 -17.969  1.00 15.47           C  
ATOM    344  O   GLN A  22     -23.970   3.155 -18.345  1.00 15.47           O  
ATOM    345  CB  GLN A  22     -22.121   3.401 -16.129  1.00 15.47           C  
ATOM    346  CG  GLN A  22     -22.050   3.759 -14.647  1.00 15.47           C  
ATOM    347  CD  GLN A  22     -21.115   4.939 -14.369  1.00 15.47           C  
ATOM    348  NE2 GLN A  22     -21.292   5.559 -13.208  1.00 15.47           N  
ATOM    349  OE1 GLN A  22     -20.244   5.287 -15.177  1.00 15.47           O  
ATOM    350  H   GLN A  22     -21.241   1.093 -15.697  1.00 15.47           H  
ATOM    351  HA  GLN A  22     -23.895   2.234 -15.917  1.00 15.47           H  
ATOM    352 1HB  GLN A  22     -21.100   3.260 -16.493  1.00 15.47           H  
ATOM    353 2HB  GLN A  22     -22.544   4.252 -16.661  1.00 15.47           H  
ATOM    354 1HG  GLN A  22     -23.048   4.024 -14.304  1.00 15.47           H  
ATOM    355 2HG  GLN A  22     -21.684   2.895 -14.091  1.00 15.47           H  
ATOM    356 1HE2 GLN A  22     -20.713   6.337 -12.961  1.00 15.47           H  
ATOM    357 2HE2 GLN A  22     -22.003   5.246 -12.579  1.00 15.47           H  
ATOM    358  N   PRO A  23     -22.914   1.248 -18.879  1.00 15.58           N  
ATOM    359  CA  PRO A  23     -23.053   1.357 -20.341  1.00 15.58           C  
ATOM    360  C   PRO A  23     -24.390   1.847 -20.878  1.00 15.58           C  
ATOM    361  O   PRO A  23     -24.425   2.524 -21.899  1.00 15.58           O  
ATOM    362  CB  PRO A  23     -22.843  -0.085 -20.797  1.00 15.58           C  
ATOM    363  CG  PRO A  23     -21.938  -0.660 -19.778  1.00 15.58           C  
ATOM    364  CD  PRO A  23     -22.382  -0.055 -18.479  1.00 15.58           C  
ATOM    365  HA  PRO A  23     -22.240   1.995 -20.718  1.00 15.58           H  
ATOM    366 1HB  PRO A  23     -23.808  -0.605 -20.858  1.00 15.58           H  
ATOM    367 2HB  PRO A  23     -22.405  -0.098 -21.805  1.00 15.58           H  
ATOM    368 1HG  PRO A  23     -22.009  -1.759 -19.763  1.00 15.58           H  
ATOM    369 2HG  PRO A  23     -20.890  -0.418 -20.005  1.00 15.58           H  
ATOM    370 1HD  PRO A  23     -23.144  -0.681 -17.997  1.00 15.58           H  
ATOM    371 2HD  PRO A  23     -21.493   0.045 -17.913  1.00 15.58           H  
ATOM    372  N   GLN A  24     -25.491   1.568 -20.199  1.00 15.51           N  
ATOM    373  CA  GLN A  24     -26.784   2.008 -20.715  1.00 15.51           C  
ATOM    374  C   GLN A  24     -26.856   3.533 -20.810  1.00 15.51           C  
ATOM    375  O   GLN A  24     -27.501   4.090 -21.701  1.00 15.51           O  
ATOM    376  CB  GLN A  24     -27.915   1.483 -19.834  1.00 15.51           C  
ATOM    377  CG  GLN A  24     -28.112  -0.030 -19.906  1.00 15.51           C  
ATOM    378  CD  GLN A  24     -28.607  -0.505 -21.276  1.00 15.51           C  
ATOM    379  NE2 GLN A  24     -27.912  -1.482 -21.851  1.00 15.51           N  
ATOM    380  OE1 GLN A  24     -29.601   0.003 -21.806  1.00 15.51           O  
ATOM    381  H   GLN A  24     -25.447   1.037 -19.342  1.00 15.51           H  
ATOM    382  HA  GLN A  24     -26.910   1.596 -21.712  1.00 15.51           H  
ATOM    383 1HB  GLN A  24     -27.716   1.749 -18.796  1.00 15.51           H  
ATOM    384 2HB  GLN A  24     -28.850   1.961 -20.122  1.00 15.51           H  
ATOM    385 1HG  GLN A  24     -27.156  -0.514 -19.704  1.00 15.51           H  
ATOM    386 2HG  GLN A  24     -28.846  -0.326 -19.156  1.00 15.51           H  
ATOM    387 1HE2 GLN A  24     -28.191  -1.834 -22.747  1.00 15.51           H  
ATOM    388 2HE2 GLN A  24     -27.116  -1.870 -21.390  1.00 15.51           H  
ATOM    389  N   SER A  25     -26.154   4.218 -19.911  1.00 15.17           N  
ATOM    390  CA  SER A  25     -26.179   5.671 -19.862  1.00 15.17           C  
ATOM    391  C   SER A  25     -25.361   6.287 -20.992  1.00 15.17           C  
ATOM    392  O   SER A  25     -25.397   7.500 -21.205  1.00 15.17           O  
ATOM    393  CB  SER A  25     -25.675   6.151 -18.512  1.00 15.17           C  
ATOM    394  OG  SER A  25     -24.314   5.853 -18.331  1.00 15.17           O  
ATOM    395  H   SER A  25     -25.566   3.720 -19.247  1.00 15.17           H  
ATOM    396  HA  SER A  25     -27.213   5.998 -19.975  1.00 15.17           H  
ATOM    397 1HB  SER A  25     -25.827   7.224 -18.429  1.00 15.17           H  
ATOM    398 2HB  SER A  25     -26.256   5.676 -17.725  1.00 15.17           H  
ATOM    399  HG  SER A  25     -24.228   4.886 -18.483  1.00 15.17           H  
ATOM    400  N   ALA A  26     -24.580   5.456 -21.684  1.00 14.57           N  
ATOM    401  CA  ALA A  26     -23.744   5.886 -22.782  1.00 14.57           C  
ATOM    402  C   ALA A  26     -24.438   5.700 -24.129  1.00 14.57           C  
ATOM    403  O   ALA A  26     -23.858   6.011 -25.172  1.00 14.57           O  
ATOM    404  CB  ALA A  26     -22.441   5.103 -22.765  1.00 14.57           C  
ATOM    405  H   ALA A  26     -24.592   4.460 -21.482  1.00 14.57           H  
ATOM    406  HA  ALA A  26     -23.532   6.947 -22.652  1.00 14.57           H  
ATOM    407 1HB  ALA A  26     -21.801   5.446 -23.575  1.00 14.57           H  
ATOM    408 2HB  ALA A  26     -21.939   5.255 -21.811  1.00 14.57           H  
ATOM    409 3HB  ALA A  26     -22.659   4.044 -22.896  1.00 14.57           H  
ATOM    410  N   LEU A  27     -25.659   5.165 -24.134  1.00 13.77           N  
ATOM    411  CA  LEU A  27     -26.283   4.865 -25.410  1.00 13.77           C  
ATOM    412  C   LEU A  27     -26.842   6.095 -26.139  1.00 13.77           C  
ATOM    413  O   LEU A  27     -27.543   6.916 -25.542  1.00 13.77           O  
ATOM    414  CB  LEU A  27     -27.412   3.866 -25.181  1.00 13.77           C  
ATOM    415  CG  LEU A  27     -26.984   2.519 -24.670  1.00 13.77           C  
ATOM    416  CD1 LEU A  27     -28.217   1.696 -24.365  1.00 13.77           C  
ATOM    417  CD2 LEU A  27     -26.115   1.850 -25.697  1.00 13.77           C  
ATOM    418  H   LEU A  27     -26.146   4.931 -23.265  1.00 13.77           H  
ATOM    419  HA  LEU A  27     -25.522   4.374 -25.999  1.00 13.77           H  
ATOM    420 1HB  LEU A  27     -28.080   4.278 -24.426  1.00 13.77           H  
ATOM    421 2HB  LEU A  27     -27.968   3.728 -26.108  1.00 13.77           H  
ATOM    422  HG  LEU A  27     -26.415   2.642 -23.753  1.00 13.77           H  
ATOM    423 1HD1 LEU A  27     -27.917   0.723 -23.986  1.00 13.77           H  
ATOM    424 2HD1 LEU A  27     -28.815   2.211 -23.608  1.00 13.77           H  
ATOM    425 3HD1 LEU A  27     -28.805   1.567 -25.269  1.00 13.77           H  
ATOM    426 1HD2 LEU A  27     -25.801   0.875 -25.322  1.00 13.77           H  
ATOM    427 2HD2 LEU A  27     -26.676   1.722 -26.622  1.00 13.77           H  
ATOM    428 3HD2 LEU A  27     -25.235   2.468 -25.885  1.00 13.77           H  
ATOM    429  N   PRO A  28     -26.663   6.197 -27.474  1.00 12.90           N  
ATOM    430  CA  PRO A  28     -27.169   7.265 -28.325  1.00 12.90           C  
ATOM    431  C   PRO A  28     -28.633   7.022 -28.634  1.00 12.90           C  
ATOM    432  O   PRO A  28     -29.015   6.786 -29.775  1.00 12.90           O  
ATOM    433  CB  PRO A  28     -26.300   7.123 -29.575  1.00 12.90           C  
ATOM    434  CG  PRO A  28     -26.020   5.634 -29.657  1.00 12.90           C  
ATOM    435  CD  PRO A  28     -25.875   5.181 -28.205  1.00 12.90           C  
ATOM    436  HA  PRO A  28     -27.019   8.234 -27.833  1.00 12.90           H  
ATOM    437 1HB  PRO A  28     -26.842   7.509 -30.452  1.00 12.90           H  
ATOM    438 2HB  PRO A  28     -25.387   7.727 -29.466  1.00 12.90           H  
ATOM    439 1HG  PRO A  28     -26.847   5.127 -30.177  1.00 12.90           H  
ATOM    440 2HG  PRO A  28     -25.112   5.451 -30.252  1.00 12.90           H  
ATOM    441 1HD  PRO A  28     -26.315   4.179 -28.089  1.00 12.90           H  
ATOM    442 2HD  PRO A  28     -24.811   5.224 -27.910  1.00 12.90           H  
ATOM    443  N   LEU A  29     -29.438   7.037 -27.587  1.00 12.03           N  
ATOM    444  CA  LEU A  29     -30.848   6.713 -27.692  1.00 12.03           C  
ATOM    445  C   LEU A  29     -31.733   7.647 -28.554  1.00 12.03           C  
ATOM    446  O   LEU A  29     -32.649   7.143 -29.205  1.00 12.03           O  
ATOM    447  CB  LEU A  29     -31.419   6.572 -26.278  1.00 12.03           C  
ATOM    448  CG  LEU A  29     -30.835   5.380 -25.509  1.00 12.03           C  
ATOM    449  CD1 LEU A  29     -31.340   5.386 -24.092  1.00 12.03           C  
ATOM    450  CD2 LEU A  29     -31.172   4.087 -26.217  1.00 12.03           C  
ATOM    451  H   LEU A  29     -29.027   7.246 -26.678  1.00 12.03           H  
ATOM    452  HA  LEU A  29     -30.906   5.727 -28.147  1.00 12.03           H  
ATOM    453 1HB  LEU A  29     -31.213   7.458 -25.700  1.00 12.03           H  
ATOM    454 2HB  LEU A  29     -32.499   6.441 -26.346  1.00 12.03           H  
ATOM    455  HG  LEU A  29     -29.764   5.492 -25.469  1.00 12.03           H  
ATOM    456 1HD1 LEU A  29     -30.894   4.552 -23.546  1.00 12.03           H  
ATOM    457 2HD1 LEU A  29     -31.060   6.324 -23.612  1.00 12.03           H  
ATOM    458 3HD1 LEU A  29     -32.424   5.285 -24.092  1.00 12.03           H  
ATOM    459 1HD2 LEU A  29     -30.733   3.251 -25.671  1.00 12.03           H  
ATOM    460 2HD2 LEU A  29     -32.254   3.966 -26.259  1.00 12.03           H  
ATOM    461 3HD2 LEU A  29     -30.768   4.112 -27.229  1.00 12.03           H  
ATOM    462  N   PRO A  30     -31.557   8.993 -28.558  1.00 11.20           N  
ATOM    463  CA  PRO A  30     -32.376   9.913 -29.339  1.00 11.20           C  
ATOM    464  C   PRO A  30     -32.354   9.559 -30.823  1.00 11.20           C  
ATOM    465  O   PRO A  30     -31.290   9.317 -31.392  1.00 11.20           O  
ATOM    466  CB  PRO A  30     -31.704  11.266 -29.072  1.00 11.20           C  
ATOM    467  CG  PRO A  30     -31.044  11.100 -27.720  1.00 11.20           C  
ATOM    468  CD  PRO A  30     -30.539   9.676 -27.722  1.00 11.20           C  
ATOM    469  HA  PRO A  30     -33.405   9.897 -28.952  1.00 11.20           H  
ATOM    470 1HB  PRO A  30     -30.983  11.488 -29.873  1.00 11.20           H  
ATOM    471 2HB  PRO A  30     -32.456  12.068 -29.086  1.00 11.20           H  
ATOM    472 1HG  PRO A  30     -30.236  11.838 -27.596  1.00 11.20           H  
ATOM    473 2HG  PRO A  30     -31.773  11.289 -26.918  1.00 11.20           H  
ATOM    474 1HD  PRO A  30     -29.558   9.654 -28.207  1.00 11.20           H  
ATOM    475 2HD  PRO A  30     -30.517   9.311 -26.700  1.00 11.20           H  
ATOM    476  N   SER A  31     -33.518   9.613 -31.466  1.00 10.33           N  
ATOM    477  CA  SER A  31     -33.613   9.289 -32.887  1.00 10.33           C  
ATOM    478  C   SER A  31     -34.605  10.163 -33.652  1.00 10.33           C  
ATOM    479  O   SER A  31     -35.028   9.805 -34.751  1.00 10.33           O  
ATOM    480  CB  SER A  31     -33.995   7.835 -33.047  1.00 10.33           C  
ATOM    481  OG  SER A  31     -35.250   7.579 -32.477  1.00 10.33           O  
ATOM    482  H   SER A  31     -34.359   9.825 -30.952  1.00 10.33           H  
ATOM    483  HA  SER A  31     -32.629   9.438 -33.333  1.00 10.33           H  
ATOM    484 1HB  SER A  31     -34.009   7.574 -34.103  1.00 10.33           H  
ATOM    485 2HB  SER A  31     -33.239   7.212 -32.563  1.00 10.33           H  
ATOM    486  HG  SER A  31     -35.372   6.629 -32.527  1.00 10.33           H  
ATOM    487  N   MET A  32     -35.021  11.279 -33.066  1.00  9.28           N  
ATOM    488  CA  MET A  32     -36.025  12.107 -33.725  1.00  9.28           C  
ATOM    489  C   MET A  32     -35.473  13.052 -34.782  1.00  9.28           C  
ATOM    490  O   MET A  32     -34.517  13.794 -34.557  1.00  9.28           O  
ATOM    491  CB  MET A  32     -36.818  12.901 -32.687  1.00  9.28           C  
ATOM    492  CG  MET A  32     -37.925  13.796 -33.273  1.00  9.28           C  
ATOM    493  SD  MET A  32     -39.236  12.866 -34.102  1.00  9.28           S  
ATOM    494  CE  MET A  32     -40.154  14.198 -34.877  1.00  9.28           C  
ATOM    495  H   MET A  32     -34.639  11.553 -32.176  1.00  9.28           H  
ATOM    496  HA  MET A  32     -36.722  11.440 -34.232  1.00  9.28           H  
ATOM    497 1HB  MET A  32     -37.283  12.214 -31.983  1.00  9.28           H  
ATOM    498 2HB  MET A  32     -36.138  13.540 -32.123  1.00  9.28           H  
ATOM    499 1HG  MET A  32     -38.375  14.376 -32.471  1.00  9.28           H  
ATOM    500 2HG  MET A  32     -37.493  14.497 -33.988  1.00  9.28           H  
ATOM    501 1HE  MET A  32     -40.989  13.786 -35.442  1.00  9.28           H  
ATOM    502 2HE  MET A  32     -40.528  14.875 -34.110  1.00  9.28           H  
ATOM    503 3HE  MET A  32     -39.513  14.743 -35.542  1.00  9.28           H  
ATOM    504  N   ASN A  33     -36.131  13.027 -35.931  1.00  7.94           N  
ATOM    505  CA  ASN A  33     -35.863  13.895 -37.062  1.00  7.94           C  
ATOM    506  C   ASN A  33     -37.022  14.861 -37.178  1.00  7.94           C  
ATOM    507  O   ASN A  33     -38.141  14.460 -37.485  1.00  7.94           O  
ATOM    508  CB  ASN A  33     -35.636  13.121 -38.343  1.00  7.94           C  
ATOM    509  CG  ASN A  33     -35.252  14.009 -39.532  1.00  7.94           C  
ATOM    510  ND2 ASN A  33     -34.478  13.426 -40.418  1.00  7.94           N  
ATOM    511  OD1 ASN A  33     -35.629  15.192 -39.676  1.00  7.94           O  
ATOM    512  H   ASN A  33     -36.883  12.357 -36.015  1.00  7.94           H  
ATOM    513  HA  ASN A  33     -34.968  14.482 -36.854  1.00  7.94           H  
ATOM    514 1HB  ASN A  33     -34.838  12.394 -38.183  1.00  7.94           H  
ATOM    515 2HB  ASN A  33     -36.525  12.565 -38.594  1.00  7.94           H  
ATOM    516 1HD2 ASN A  33     -34.176  13.928 -41.229  1.00  7.94           H  
ATOM    517 2HD2 ASN A  33     -34.187  12.478 -40.282  1.00  7.94           H  
ATOM    518  N   ALA A  34     -36.771  16.130 -36.909  1.00  6.37           N  
ATOM    519  CA  ALA A  34     -37.816  17.152 -36.866  1.00  6.37           C  
ATOM    520  C   ALA A  34     -38.630  17.256 -38.158  1.00  6.37           C  
ATOM    521  O   ALA A  34     -39.747  17.772 -38.138  1.00  6.37           O  
ATOM    522  CB  ALA A  34     -37.195  18.503 -36.579  1.00  6.37           C  
ATOM    523  H   ALA A  34     -35.820  16.394 -36.691  1.00  6.37           H  
ATOM    524  HA  ALA A  34     -38.500  16.894 -36.058  1.00  6.37           H  
ATOM    525 1HB  ALA A  34     -37.980  19.255 -36.508  1.00  6.37           H  
ATOM    526 2HB  ALA A  34     -36.646  18.458 -35.639  1.00  6.37           H  
ATOM    527 3HB  ALA A  34     -36.513  18.766 -37.389  1.00  6.37           H  
ATOM    528  N   LEU A  35     -38.059  16.838 -39.286  1.00  4.79           N  
ATOM    529  CA  LEU A  35     -38.753  16.934 -40.563  1.00  4.79           C  
ATOM    530  C   LEU A  35     -39.374  15.601 -40.998  1.00  4.79           C  
ATOM    531  O   LEU A  35     -39.802  15.451 -42.145  1.00  4.79           O  
ATOM    532  CB  LEU A  35     -37.795  17.449 -41.628  1.00  4.79           C  
ATOM    533  CG  LEU A  35     -37.218  18.841 -41.331  1.00  4.79           C  
ATOM    534  CD1 LEU A  35     -36.265  19.242 -42.441  1.00  4.79           C  
ATOM    535  CD2 LEU A  35     -38.356  19.832 -41.178  1.00  4.79           C  
ATOM    536  H   LEU A  35     -37.141  16.395 -39.261  1.00  4.79           H  
ATOM    537  HA  LEU A  35     -39.561  17.656 -40.458  1.00  4.79           H  
ATOM    538 1HB  LEU A  35     -36.965  16.748 -41.715  1.00  4.79           H  
ATOM    539 2HB  LEU A  35     -38.318  17.492 -42.582  1.00  4.79           H  
ATOM    540  HG  LEU A  35     -36.648  18.806 -40.402  1.00  4.79           H  
ATOM    541 1HD1 LEU A  35     -35.845  20.224 -42.223  1.00  4.79           H  
ATOM    542 2HD1 LEU A  35     -35.460  18.510 -42.510  1.00  4.79           H  
ATOM    543 3HD1 LEU A  35     -36.804  19.280 -43.387  1.00  4.79           H  
ATOM    544 1HD2 LEU A  35     -37.952  20.820 -40.955  1.00  4.79           H  
ATOM    545 2HD2 LEU A  35     -38.930  19.875 -42.104  1.00  4.79           H  
ATOM    546 3HD2 LEU A  35     -39.009  19.515 -40.361  1.00  4.79           H  
ATOM    547  N   ALA A  36     -39.400  14.625 -40.095  1.00  3.42           N  
ATOM    548  CA  ALA A  36     -39.945  13.302 -40.379  1.00  3.42           C  
ATOM    549  C   ALA A  36     -41.421  13.327 -40.747  1.00  3.42           C  
ATOM    550  O   ALA A  36     -42.206  14.104 -40.201  1.00  3.42           O  
ATOM    551  CB  ALA A  36     -39.787  12.402 -39.168  1.00  3.42           C  
ATOM    552  H   ALA A  36     -39.024  14.791 -39.163  1.00  3.42           H  
ATOM    553  HA  ALA A  36     -39.392  12.885 -41.220  1.00  3.42           H  
ATOM    554 1HB  ALA A  36     -40.176  11.410 -39.404  1.00  3.42           H  
ATOM    555 2HB  ALA A  36     -38.747  12.329 -38.903  1.00  3.42           H  
ATOM    556 3HB  ALA A  36     -40.343  12.823 -38.331  1.00  3.42           H  
ATOM    557  N   LEU A  37     -41.800  12.421 -41.642  1.00  2.40           N  
ATOM    558  CA  LEU A  37     -43.195  12.229 -42.014  1.00  2.40           C  
ATOM    559  C   LEU A  37     -43.857  11.263 -41.045  1.00  2.40           C  
ATOM    560  O   LEU A  37     -43.194  10.377 -40.502  1.00  2.40           O  
ATOM    561  CB  LEU A  37     -43.312  11.667 -43.431  1.00  2.40           C  
ATOM    562  CG  LEU A  37     -42.781  12.514 -44.557  1.00  2.40           C  
ATOM    563  CD1 LEU A  37     -42.899  11.717 -45.844  1.00  2.40           C  
ATOM    564  CD2 LEU A  37     -43.583  13.803 -44.641  1.00  2.40           C  
ATOM    565  H   LEU A  37     -41.097  11.836 -42.069  1.00  2.40           H  
ATOM    566  HA  LEU A  37     -43.710  13.186 -41.960  1.00  2.40           H  
ATOM    567 1HB  LEU A  37     -42.768  10.740 -43.467  1.00  2.40           H  
ATOM    568 2HB  LEU A  37     -44.360  11.457 -43.633  1.00  2.40           H  
ATOM    569  HG  LEU A  37     -41.730  12.750 -44.384  1.00  2.40           H  
ATOM    570 1HD1 LEU A  37     -42.518  12.308 -46.678  1.00  2.40           H  
ATOM    571 2HD1 LEU A  37     -42.319  10.798 -45.755  1.00  2.40           H  
ATOM    572 3HD1 LEU A  37     -43.946  11.471 -46.021  1.00  2.40           H  
ATOM    573 1HD2 LEU A  37     -43.204  14.415 -45.460  1.00  2.40           H  
ATOM    574 2HD2 LEU A  37     -44.627  13.564 -44.820  1.00  2.40           H  
ATOM    575 3HD2 LEU A  37     -43.487  14.352 -43.701  1.00  2.40           H  
ATOM    576  N   ASP A  38     -45.161  11.414 -40.846  1.00  1.71           N  
ATOM    577  CA  ASP A  38     -45.903  10.478 -39.993  1.00  1.71           C  
ATOM    578  C   ASP A  38     -47.327  10.264 -40.499  1.00  1.71           C  
ATOM    579  O   ASP A  38     -48.238  11.035 -40.170  1.00  1.71           O  
ATOM    580  CB  ASP A  38     -45.995  10.983 -38.543  1.00  1.71           C  
ATOM    581  CG  ASP A  38     -46.652   9.954 -37.551  1.00  1.71           C  
ATOM    582  OD1 ASP A  38     -46.943   8.856 -37.957  1.00  1.71           O  
ATOM    583  OD2 ASP A  38     -46.920  10.315 -36.414  1.00  1.71           O1-
ATOM    584  H   ASP A  38     -45.637  12.175 -41.328  1.00  1.71           H  
ATOM    585  HA  ASP A  38     -45.388   9.516 -40.004  1.00  1.71           H  
ATOM    586 1HB  ASP A  38     -44.990  11.214 -38.184  1.00  1.71           H  
ATOM    587 2HB  ASP A  38     -46.569  11.908 -38.518  1.00  1.71           H  
ATOM    588  N   LEU A  39     -47.520   9.222 -41.298  1.00  1.28           N  
ATOM    589  CA  LEU A  39     -48.833   8.927 -41.851  1.00  1.28           C  
ATOM    590  C   LEU A  39     -49.580   8.006 -40.918  1.00  1.28           C  
ATOM    591  O   LEU A  39     -49.066   6.951 -40.548  1.00  1.28           O  
ATOM    592  CB  LEU A  39     -48.735   8.308 -43.239  1.00  1.28           C  
ATOM    593  CG  LEU A  39     -50.069   7.895 -43.842  1.00  1.28           C  
ATOM    594  CD1 LEU A  39     -50.936   9.105 -44.014  1.00  1.28           C  
ATOM    595  CD2 LEU A  39     -49.805   7.254 -45.172  1.00  1.28           C  
ATOM    596  H   LEU A  39     -46.738   8.623 -41.517  1.00  1.28           H  
ATOM    597  HA  LEU A  39     -49.393   9.859 -41.934  1.00  1.28           H  
ATOM    598 1HB  LEU A  39     -48.271   9.012 -43.914  1.00  1.28           H  
ATOM    599 2HB  LEU A  39     -48.108   7.428 -43.183  1.00  1.28           H  
ATOM    600  HG  LEU A  39     -50.580   7.191 -43.182  1.00  1.28           H  
ATOM    601 1HD1 LEU A  39     -51.881   8.807 -44.449  1.00  1.28           H  
ATOM    602 2HD1 LEU A  39     -51.114   9.563 -43.049  1.00  1.28           H  
ATOM    603 3HD1 LEU A  39     -50.441   9.816 -44.664  1.00  1.28           H  
ATOM    604 1HD2 LEU A  39     -50.727   6.949 -45.631  1.00  1.28           H  
ATOM    605 2HD2 LEU A  39     -49.298   7.968 -45.822  1.00  1.28           H  
ATOM    606 3HD2 LEU A  39     -49.181   6.392 -45.031  1.00  1.28           H  
ATOM    607  N   ARG A  40     -50.783   8.415 -40.525  1.00  1.04           N  
ATOM    608  CA  ARG A  40     -51.588   7.672 -39.566  1.00  1.04           C  
ATOM    609  C   ARG A  40     -52.900   7.201 -40.232  1.00  1.04           C  
ATOM    610  O   ARG A  40     -53.904   7.899 -40.125  1.00  1.04           O  
ATOM    611  CB  ARG A  40     -51.886   8.617 -38.409  1.00  1.04           C  
ATOM    612  CG  ARG A  40     -50.630   9.154 -37.686  1.00  1.04           C  
ATOM    613  CD  ARG A  40     -50.944  10.310 -36.769  1.00  1.04           C  
ATOM    614  NE  ARG A  40     -49.728  10.863 -36.167  1.00  1.04           N  
ATOM    615  CZ  ARG A  40     -49.648  11.964 -35.403  1.00  1.04           C  
ATOM    616  NH1 ARG A  40     -50.711  12.687 -35.095  1.00  1.04           N1+
ATOM    617  NH2 ARG A  40     -48.451  12.314 -34.975  1.00  1.04           N  
ATOM    618  H   ARG A  40     -51.129   9.326 -40.850  1.00  1.04           H  
ATOM    619  HA  ARG A  40     -51.015   6.828 -39.188  1.00  1.04           H  
ATOM    620 1HB  ARG A  40     -52.441   9.479 -38.778  1.00  1.04           H  
ATOM    621 2HB  ARG A  40     -52.514   8.109 -37.671  1.00  1.04           H  
ATOM    622 1HG  ARG A  40     -50.180   8.355 -37.096  1.00  1.04           H  
ATOM    623 2HG  ARG A  40     -49.899   9.507 -38.418  1.00  1.04           H  
ATOM    624 1HD  ARG A  40     -51.426  11.104 -37.345  1.00  1.04           H  
ATOM    625 2HD  ARG A  40     -51.612   9.992 -35.975  1.00  1.04           H  
ATOM    626  HE  ARG A  40     -48.827  10.390 -36.348  1.00  1.04           H  
ATOM    627 1HH1 ARG A  40     -51.650  12.431 -35.445  1.00  1.04           H  
ATOM    628 2HH1 ARG A  40     -50.607  13.512 -34.526  1.00  1.04           H  
ATOM    629 1HH2 ARG A  40     -47.650  11.725 -35.271  1.00  1.04           H  
ATOM    630 2HH2 ARG A  40     -48.322  13.131 -34.402  1.00  1.04           H  
ATOM    631  N   PRO A  41     -52.916   6.042 -40.936  1.00  0.91           N  
ATOM    632  CA  PRO A  41     -53.971   5.537 -41.808  1.00  0.91           C  
ATOM    633  C   PRO A  41     -55.388   5.605 -41.289  1.00  0.91           C  
ATOM    634  O   PRO A  41     -56.305   5.883 -42.057  1.00  0.91           O  
ATOM    635  CB  PRO A  41     -53.582   4.069 -41.946  1.00  0.91           C  
ATOM    636  CG  PRO A  41     -52.151   4.068 -41.847  1.00  0.91           C  
ATOM    637  CD  PRO A  41     -51.823   5.093 -40.790  1.00  0.91           C  
ATOM    638  HA  PRO A  41     -53.895   6.049 -42.772  1.00  0.91           H  
ATOM    639 1HB  PRO A  41     -54.028   3.506 -41.137  1.00  0.91           H  
ATOM    640 2HB  PRO A  41     -53.964   3.648 -42.890  1.00  0.91           H  
ATOM    641 1HG  PRO A  41     -51.782   3.060 -41.598  1.00  0.91           H  
ATOM    642 2HG  PRO A  41     -51.764   4.330 -42.830  1.00  0.91           H  
ATOM    643 1HD  PRO A  41     -51.815   4.639 -39.786  1.00  0.91           H  
ATOM    644 2HD  PRO A  41     -50.894   5.541 -41.042  1.00  0.91           H  
ATOM    645  N   ALA A  42     -55.605   5.362 -39.999  1.00  0.85           N  
ATOM    646  CA  ALA A  42     -56.963   5.456 -39.494  1.00  0.85           C  
ATOM    647  C   ALA A  42     -57.436   6.891 -39.595  1.00  0.85           C  
ATOM    648  O   ALA A  42     -58.602   7.172 -39.876  1.00  0.85           O  
ATOM    649  CB  ALA A  42     -57.048   4.965 -38.065  1.00  0.85           C  
ATOM    650  H   ALA A  42     -54.851   5.124 -39.354  1.00  0.85           H  
ATOM    651  HA  ALA A  42     -57.599   4.839 -40.122  1.00  0.85           H  
ATOM    652 1HB  ALA A  42     -58.081   5.024 -37.710  1.00  0.85           H  
ATOM    653 2HB  ALA A  42     -56.712   3.947 -38.036  1.00  0.85           H  
ATOM    654 3HB  ALA A  42     -56.411   5.576 -37.427  1.00  0.85           H  
ATOM    655  N   THR A  43     -56.519   7.820 -39.365  1.00  0.84           N  
ATOM    656  CA  THR A  43     -56.859   9.218 -39.386  1.00  0.84           C  
ATOM    657  C   THR A  43     -57.005   9.641 -40.824  1.00  0.84           C  
ATOM    658  O   THR A  43     -57.949  10.337 -41.182  1.00  0.84           O  
ATOM    659  CB  THR A  43     -55.802  10.074 -38.683  1.00  0.84           C  
ATOM    660  CG2 THR A  43     -56.214  11.470 -38.699  1.00  0.84           C  
ATOM    661  OG1 THR A  43     -55.646   9.668 -37.321  1.00  0.84           O  
ATOM    662  H   THR A  43     -55.552   7.553 -39.215  1.00  0.84           H  
ATOM    663  HA  THR A  43     -57.814   9.356 -38.899  1.00  0.84           H  
ATOM    664  HB  THR A  43     -54.858   9.974 -39.193  1.00  0.84           H  
ATOM    665  HG1 THR A  43     -55.034  10.270 -36.880  1.00  0.84           H  
ATOM    666 1HG2 THR A  43     -55.458  12.052 -38.207  1.00  0.84           H  
ATOM    667 2HG2 THR A  43     -56.334  11.795 -39.730  1.00  0.84           H  
ATOM    668 3HG2 THR A  43     -57.126  11.590 -38.185  1.00  0.84           H  
ATOM    669  N   ALA A  44     -56.069   9.202 -41.666  1.00  0.86           N  
ATOM    670  CA  ALA A  44     -56.128   9.579 -43.075  1.00  0.86           C  
ATOM    671  C   ALA A  44     -57.423   9.096 -43.689  1.00  0.86           C  
ATOM    672  O   ALA A  44     -58.053   9.811 -44.470  1.00  0.86           O  
ATOM    673  CB  ALA A  44     -54.969   8.974 -43.858  1.00  0.86           C  
ATOM    674  H   ALA A  44     -55.315   8.624 -41.295  1.00  0.86           H  
ATOM    675  HA  ALA A  44     -56.093  10.666 -43.143  1.00  0.86           H  
ATOM    676 1HB  ALA A  44     -55.038   9.276 -44.905  1.00  0.86           H  
ATOM    677 2HB  ALA A  44     -54.025   9.300 -43.455  1.00  0.86           H  
ATOM    678 3HB  ALA A  44     -55.033   7.898 -43.787  1.00  0.86           H  
ATOM    679  N   TRP A  45     -57.832   7.879 -43.327  1.00  0.89           N  
ATOM    680  CA  TRP A  45     -59.031   7.312 -43.889  1.00  0.89           C  
ATOM    681  C   TRP A  45     -60.267   8.013 -43.344  1.00  0.89           C  
ATOM    682  O   TRP A  45     -61.202   8.309 -44.083  1.00  0.89           O  
ATOM    683  CB  TRP A  45     -59.120   5.827 -43.627  1.00  0.89           C  
ATOM    684  CG  TRP A  45     -60.071   5.262 -44.543  1.00  0.89           C  
ATOM    685  CD1 TRP A  45     -61.247   4.638 -44.339  1.00  0.89           C  
ATOM    686  CD2 TRP A  45     -59.877   5.323 -45.959  1.00  0.89           C  
ATOM    687  CE2 TRP A  45     -60.962   4.715 -46.545  1.00  0.89           C  
ATOM    688  CE3 TRP A  45     -58.852   5.849 -46.767  1.00  0.89           C  
ATOM    689  NE1 TRP A  45     -61.800   4.293 -45.550  1.00  0.89           N  
ATOM    690  CZ2 TRP A  45     -61.075   4.617 -47.894  1.00  0.89           C  
ATOM    691  CZ3 TRP A  45     -58.968   5.750 -48.122  1.00  0.89           C  
ATOM    692  CH2 TRP A  45     -60.036   5.166 -48.667  1.00  0.89           C  
ATOM    693  H   TRP A  45     -57.280   7.315 -42.685  1.00  0.89           H  
ATOM    694  HA  TRP A  45     -59.000   7.453 -44.966  1.00  0.89           H  
ATOM    695 1HB  TRP A  45     -58.149   5.367 -43.763  1.00  0.89           H  
ATOM    696 2HB  TRP A  45     -59.442   5.640 -42.597  1.00  0.89           H  
ATOM    697  HD1 TRP A  45     -61.690   4.439 -43.373  1.00  0.89           H  
ATOM    698  HE1 TRP A  45     -62.690   3.809 -45.676  1.00  0.89           H  
ATOM    699  HE3 TRP A  45     -57.983   6.329 -46.316  1.00  0.89           H  
ATOM    700  HZ2 TRP A  45     -61.932   4.143 -48.368  1.00  0.89           H  
ATOM    701  HZ3 TRP A  45     -58.184   6.152 -48.750  1.00  0.89           H  
ATOM    702  HH2 TRP A  45     -60.092   5.122 -49.739  1.00  0.89           H  
ATOM    703  N   ALA A  46     -60.289   8.272 -42.041  1.00  0.96           N  
ATOM    704  CA  ALA A  46     -61.402   8.962 -41.412  1.00  0.96           C  
ATOM    705  C   ALA A  46     -61.592  10.367 -41.976  1.00  0.96           C  
ATOM    706  O   ALA A  46     -62.721  10.812 -42.210  1.00  0.96           O  
ATOM    707  CB  ALA A  46     -61.131   9.056 -39.942  1.00  0.96           C  
ATOM    708  H   ALA A  46     -59.513   7.980 -41.445  1.00  0.96           H  
ATOM    709  HA  ALA A  46     -62.313   8.394 -41.595  1.00  0.96           H  
ATOM    710 1HB  ALA A  46     -61.927   9.564 -39.443  1.00  0.96           H  
ATOM    711 2HB  ALA A  46     -61.015   8.083 -39.521  1.00  0.96           H  
ATOM    712 3HB  ALA A  46     -60.215   9.605 -39.825  1.00  0.96           H  
ATOM    713  N   LEU A  47     -60.468  11.041 -42.224  1.00  1.05           N  
ATOM    714  CA  LEU A  47     -60.408  12.396 -42.741  1.00  1.05           C  
ATOM    715  C   LEU A  47     -60.893  12.385 -44.190  1.00  1.05           C  
ATOM    716  O   LEU A  47     -61.718  13.222 -44.595  1.00  1.05           O  
ATOM    717  CB  LEU A  47     -58.967  12.879 -42.564  1.00  1.05           C  
ATOM    718  CG  LEU A  47     -58.629  14.268 -42.907  1.00  1.05           C  
ATOM    719  CD1 LEU A  47     -59.478  15.178 -42.091  1.00  1.05           C  
ATOM    720  CD2 LEU A  47     -57.165  14.484 -42.565  1.00  1.05           C  
ATOM    721  H   LEU A  47     -59.580  10.601 -41.996  1.00  1.05           H  
ATOM    722  HA  LEU A  47     -61.068  13.028 -42.151  1.00  1.05           H  
ATOM    723 1HB  LEU A  47     -58.695  12.737 -41.521  1.00  1.05           H  
ATOM    724 2HB  LEU A  47     -58.323  12.233 -43.159  1.00  1.05           H  
ATOM    725  HG  LEU A  47     -58.814  14.462 -43.961  1.00  1.05           H  
ATOM    726 1HD1 LEU A  47     -59.230  16.204 -42.326  1.00  1.05           H  
ATOM    727 2HD1 LEU A  47     -60.523  14.995 -42.326  1.00  1.05           H  
ATOM    728 3HD1 LEU A  47     -59.301  14.982 -41.034  1.00  1.05           H  
ATOM    729 1HD2 LEU A  47     -56.903  15.502 -42.774  1.00  1.05           H  
ATOM    730 2HD2 LEU A  47     -57.020  14.282 -41.524  1.00  1.05           H  
ATOM    731 3HD2 LEU A  47     -56.538  13.814 -43.143  1.00  1.05           H  
ATOM    732  N   TYR A  48     -60.432  11.379 -44.951  1.00  1.18           N  
ATOM    733  CA  TYR A  48     -60.896  11.119 -46.307  1.00  1.18           C  
ATOM    734  C   TYR A  48     -62.396  10.942 -46.313  1.00  1.18           C  
ATOM    735  O   TYR A  48     -63.093  11.600 -47.086  1.00  1.18           O  
ATOM    736  CB  TYR A  48     -60.233   9.849 -46.848  1.00  1.18           C  
ATOM    737  CG  TYR A  48     -60.861   9.242 -48.061  1.00  1.18           C  
ATOM    738  CD1 TYR A  48     -60.625   9.693 -49.314  1.00  1.18           C  
ATOM    739  CD2 TYR A  48     -61.718   8.173 -47.864  1.00  1.18           C  
ATOM    740  CE1 TYR A  48     -61.227   9.063 -50.393  1.00  1.18           C  
ATOM    741  CE2 TYR A  48     -62.328   7.562 -48.923  1.00  1.18           C  
ATOM    742  CZ  TYR A  48     -62.080   7.992 -50.182  1.00  1.18           C  
ATOM    743  OH  TYR A  48     -62.680   7.364 -51.236  1.00  1.18           O  
ATOM    744  H   TYR A  48     -59.722  10.751 -44.575  1.00  1.18           H  
ATOM    745  HA  TYR A  48     -60.641  11.970 -46.940  1.00  1.18           H  
ATOM    746 1HB  TYR A  48     -59.194  10.075 -47.090  1.00  1.18           H  
ATOM    747 2HB  TYR A  48     -60.209   9.104 -46.094  1.00  1.18           H  
ATOM    748  HD1 TYR A  48     -59.965  10.532 -49.460  1.00  1.18           H  
ATOM    749  HD2 TYR A  48     -61.905   7.813 -46.849  1.00  1.18           H  
ATOM    750  HE1 TYR A  48     -61.033   9.408 -51.394  1.00  1.18           H  
ATOM    751  HE2 TYR A  48     -62.999   6.722 -48.753  1.00  1.18           H  
ATOM    752  HH  TYR A  48     -63.364   6.776 -50.908  1.00  1.18           H  
ATOM    753  N   GLY A  49     -62.884  10.073 -45.427  1.00  1.34           N  
ATOM    754  CA  GLY A  49     -64.288   9.752 -45.295  1.00  1.34           C  
ATOM    755  C   GLY A  49     -65.106  11.000 -45.057  1.00  1.34           C  
ATOM    756  O   GLY A  49     -66.018  11.289 -45.827  1.00  1.34           O  
ATOM    757  H   GLY A  49     -62.233   9.580 -44.825  1.00  1.34           H  
ATOM    758 1HA  GLY A  49     -64.632   9.242 -46.193  1.00  1.34           H  
ATOM    759 2HA  GLY A  49     -64.414   9.063 -44.459  1.00  1.34           H  
ATOM    760  N   GLY A  50     -64.759  11.764 -44.025  1.00  1.53           N  
ATOM    761  CA  GLY A  50     -65.479  12.988 -43.703  1.00  1.53           C  
ATOM    762  C   GLY A  50     -65.579  13.908 -44.917  1.00  1.53           C  
ATOM    763  O   GLY A  50     -66.675  14.336 -45.305  1.00  1.53           O  
ATOM    764  H   GLY A  50     -63.982  11.471 -43.432  1.00  1.53           H  
ATOM    765 1HA  GLY A  50     -66.473  12.742 -43.350  1.00  1.53           H  
ATOM    766 2HA  GLY A  50     -64.965  13.502 -42.890  1.00  1.53           H  
ATOM    767  N   SER A  51     -64.430  14.214 -45.525  1.00  1.73           N  
ATOM    768  CA  SER A  51     -64.404  15.113 -46.669  1.00  1.73           C  
ATOM    769  C   SER A  51     -65.213  14.564 -47.841  1.00  1.73           C  
ATOM    770  O   SER A  51     -65.957  15.308 -48.496  1.00  1.73           O  
ATOM    771  CB  SER A  51     -62.967  15.309 -47.122  1.00  1.73           C  
ATOM    772  OG  SER A  51     -62.208  15.950 -46.133  1.00  1.73           O  
ATOM    773  H   SER A  51     -63.550  13.820 -45.182  1.00  1.73           H  
ATOM    774  HA  SER A  51     -64.831  16.069 -46.367  1.00  1.73           H  
ATOM    775 1HB  SER A  51     -62.522  14.335 -47.350  1.00  1.73           H  
ATOM    776 2HB  SER A  51     -62.955  15.897 -48.036  1.00  1.73           H  
ATOM    777  HG  SER A  51     -62.074  15.280 -45.439  1.00  1.73           H  
ATOM    778  N   THR A  52     -65.079  13.260 -48.087  1.00  1.92           N  
ATOM    779  CA  THR A  52     -65.726  12.588 -49.194  1.00  1.92           C  
ATOM    780  C   THR A  52     -67.236  12.597 -49.049  1.00  1.92           C  
ATOM    781  O   THR A  52     -67.949  12.886 -50.011  1.00  1.92           O  
ATOM    782  CB  THR A  52     -65.204  11.143 -49.335  1.00  1.92           C  
ATOM    783  CG2 THR A  52     -65.870  10.418 -50.478  1.00  1.92           C  
ATOM    784  OG1 THR A  52     -63.801  11.181 -49.577  1.00  1.92           O  
ATOM    785  H   THR A  52     -64.466  12.703 -47.498  1.00  1.92           H  
ATOM    786  HA  THR A  52     -65.462  13.125 -50.094  1.00  1.92           H  
ATOM    787  HB  THR A  52     -65.390  10.606 -48.406  1.00  1.92           H  
ATOM    788  HG1 THR A  52     -63.358  11.470 -48.755  1.00  1.92           H  
ATOM    789 1HG2 THR A  52     -65.469   9.407 -50.546  1.00  1.92           H  
ATOM    790 2HG2 THR A  52     -66.945  10.373 -50.305  1.00  1.92           H  
ATOM    791 3HG2 THR A  52     -65.672  10.946 -51.408  1.00  1.92           H  
ATOM    792  N   VAL A  53     -67.735  12.320 -47.846  1.00  2.09           N  
ATOM    793  CA  VAL A  53     -69.169  12.302 -47.603  1.00  2.09           C  
ATOM    794  C   VAL A  53     -69.809  13.653 -47.858  1.00  2.09           C  
ATOM    795  O   VAL A  53     -70.887  13.721 -48.442  1.00  2.09           O  
ATOM    796  CB  VAL A  53     -69.479  11.876 -46.163  1.00  2.09           C  
ATOM    797  CG1 VAL A  53     -70.954  12.089 -45.860  1.00  2.09           C  
ATOM    798  CG2 VAL A  53     -69.145  10.410 -45.982  1.00  2.09           C  
ATOM    799  H   VAL A  53     -67.097  12.090 -47.084  1.00  2.09           H  
ATOM    800  HA  VAL A  53     -69.617  11.574 -48.278  1.00  2.09           H  
ATOM    801  HB  VAL A  53     -68.885  12.486 -45.481  1.00  2.09           H  
ATOM    802 1HG1 VAL A  53     -71.159  11.793 -44.842  1.00  2.09           H  
ATOM    803 2HG1 VAL A  53     -71.203  13.141 -45.990  1.00  2.09           H  
ATOM    804 3HG1 VAL A  53     -71.557  11.489 -46.539  1.00  2.09           H  
ATOM    805 1HG2 VAL A  53     -69.352  10.114 -44.962  1.00  2.09           H  
ATOM    806 2HG2 VAL A  53     -69.751   9.816 -46.665  1.00  2.09           H  
ATOM    807 3HG2 VAL A  53     -68.106  10.241 -46.197  1.00  2.09           H  
ATOM    808  N   VAL A  54     -69.166  14.730 -47.412  1.00  2.23           N  
ATOM    809  CA  VAL A  54     -69.721  16.063 -47.617  1.00  2.23           C  
ATOM    810  C   VAL A  54     -69.681  16.523 -49.079  1.00  2.23           C  
ATOM    811  O   VAL A  54     -70.663  17.090 -49.590  1.00  2.23           O  
ATOM    812  CB  VAL A  54     -68.939  17.079 -46.774  1.00  2.23           C  
ATOM    813  CG1 VAL A  54     -69.400  18.492 -47.094  1.00  2.23           C  
ATOM    814  CG2 VAL A  54     -69.152  16.779 -45.339  1.00  2.23           C  
ATOM    815  H   VAL A  54     -68.282  14.618 -46.909  1.00  2.23           H  
ATOM    816  HA  VAL A  54     -70.758  16.053 -47.282  1.00  2.23           H  
ATOM    817  HB  VAL A  54     -67.873  17.002 -47.014  1.00  2.23           H  
ATOM    818 1HG1 VAL A  54     -68.835  19.205 -46.494  1.00  2.23           H  
ATOM    819 2HG1 VAL A  54     -69.234  18.698 -48.151  1.00  2.23           H  
ATOM    820 3HG1 VAL A  54     -70.464  18.587 -46.868  1.00  2.23           H  
ATOM    821 1HG2 VAL A  54     -68.595  17.488 -44.730  1.00  2.23           H  
ATOM    822 2HG2 VAL A  54     -70.215  16.864 -45.127  1.00  2.23           H  
ATOM    823 3HG2 VAL A  54     -68.809  15.767 -45.124  1.00  2.23           H  
ATOM    824  N   LEU A  55     -68.516  16.323 -49.719  1.00  2.32           N  
ATOM    825  CA  LEU A  55     -68.258  16.736 -51.094  1.00  2.32           C  
ATOM    826  C   LEU A  55     -68.886  15.862 -52.184  1.00  2.32           C  
ATOM    827  O   LEU A  55     -69.456  16.392 -53.134  1.00  2.32           O  
ATOM    828  CB  LEU A  55     -66.747  16.864 -51.310  1.00  2.32           C  
ATOM    829  CG  LEU A  55     -66.323  17.302 -52.700  1.00  2.32           C  
ATOM    830  CD1 LEU A  55     -66.947  18.636 -53.027  1.00  2.32           C  
ATOM    831  CD2 LEU A  55     -64.820  17.436 -52.754  1.00  2.32           C  
ATOM    832  H   LEU A  55     -67.751  15.858 -49.223  1.00  2.32           H  
ATOM    833  HA  LEU A  55     -68.676  17.734 -51.207  1.00  2.32           H  
ATOM    834 1HB  LEU A  55     -66.350  17.574 -50.589  1.00  2.32           H  
ATOM    835 2HB  LEU A  55     -66.290  15.890 -51.115  1.00  2.32           H  
ATOM    836  HG  LEU A  55     -66.659  16.565 -53.414  1.00  2.32           H  
ATOM    837 1HD1 LEU A  55     -66.647  18.942 -54.029  1.00  2.32           H  
ATOM    838 2HD1 LEU A  55     -68.013  18.542 -52.984  1.00  2.32           H  
ATOM    839 3HD1 LEU A  55     -66.619  19.382 -52.305  1.00  2.32           H  
ATOM    840 1HD2 LEU A  55     -64.519  17.742 -53.755  1.00  2.32           H  
ATOM    841 2HD2 LEU A  55     -64.500  18.185 -52.030  1.00  2.32           H  
ATOM    842 3HD2 LEU A  55     -64.367  16.503 -52.511  1.00  2.32           H  
ATOM    843  N   THR A  56     -68.793  14.539 -52.075  1.00  2.39           N  
ATOM    844  CA  THR A  56     -69.357  13.650 -53.088  1.00  2.39           C  
ATOM    845  C   THR A  56     -70.733  14.090 -53.615  1.00  2.39           C  
ATOM    846  O   THR A  56     -70.849  14.321 -54.819  1.00  2.39           O  
ATOM    847  CB  THR A  56     -69.373  12.179 -52.620  1.00  2.39           C  
ATOM    848  CG2 THR A  56     -70.014  11.311 -53.665  1.00  2.39           C  
ATOM    849  OG1 THR A  56     -68.046  11.764 -52.384  1.00  2.39           O  
ATOM    850  H   THR A  56     -68.332  14.120 -51.272  1.00  2.39           H  
ATOM    851  HA  THR A  56     -68.688  13.682 -53.947  1.00  2.39           H  
ATOM    852  HB  THR A  56     -69.897  12.079 -51.699  1.00  2.39           H  
ATOM    853  HG1 THR A  56     -67.686  12.313 -51.652  1.00  2.39           H  
ATOM    854 1HG2 THR A  56     -70.004  10.274 -53.333  1.00  2.39           H  
ATOM    855 2HG2 THR A  56     -71.042  11.631 -53.826  1.00  2.39           H  
ATOM    856 3HG2 THR A  56     -69.466  11.401 -54.580  1.00  2.39           H  
ATOM    857  N   PRO A  57     -71.809  14.206 -52.796  1.00  2.43           N  
ATOM    858  CA  PRO A  57     -73.117  14.619 -53.248  1.00  2.43           C  
ATOM    859  C   PRO A  57     -73.114  16.030 -53.827  1.00  2.43           C  
ATOM    860  O   PRO A  57     -73.986  16.371 -54.616  1.00  2.43           O  
ATOM    861  CB  PRO A  57     -73.967  14.516 -51.978  1.00  2.43           C  
ATOM    862  CG  PRO A  57     -72.981  14.583 -50.843  1.00  2.43           C  
ATOM    863  CD  PRO A  57     -71.764  13.908 -51.347  1.00  2.43           C  
ATOM    864  HA  PRO A  57     -73.475  13.896 -53.990  1.00  2.43           H  
ATOM    865 1HB  PRO A  57     -74.699  15.336 -51.957  1.00  2.43           H  
ATOM    866 2HB  PRO A  57     -74.539  13.579 -51.988  1.00  2.43           H  
ATOM    867 1HG  PRO A  57     -72.756  15.601 -50.561  1.00  2.43           H  
ATOM    868 2HG  PRO A  57     -73.387  14.096 -49.940  1.00  2.43           H  
ATOM    869 1HD  PRO A  57     -70.930  14.348 -50.837  1.00  2.43           H  
ATOM    870 2HD  PRO A  57     -71.865  12.839 -51.149  1.00  2.43           H  
ATOM    871  N   LEU A  58     -72.137  16.867 -53.470  1.00  2.46           N  
ATOM    872  CA  LEU A  58     -72.114  18.211 -54.017  1.00  2.46           C  
ATOM    873  C   LEU A  58     -71.726  18.097 -55.469  1.00  2.46           C  
ATOM    874  O   LEU A  58     -72.319  18.731 -56.345  1.00  2.46           O  
ATOM    875  CB  LEU A  58     -71.127  19.116 -53.287  1.00  2.46           C  
ATOM    876  CG  LEU A  58     -71.125  20.530 -53.777  1.00  2.46           C  
ATOM    877  CD1 LEU A  58     -72.510  21.079 -53.602  1.00  2.46           C  
ATOM    878  CD2 LEU A  58     -70.109  21.346 -52.999  1.00  2.46           C  
ATOM    879  H   LEU A  58     -71.379  16.586 -52.859  1.00  2.46           H  
ATOM    880  HA  LEU A  58     -73.112  18.642 -53.948  1.00  2.46           H  
ATOM    881 1HB  LEU A  58     -71.333  19.109 -52.221  1.00  2.46           H  
ATOM    882 2HB  LEU A  58     -70.145  18.731 -53.448  1.00  2.46           H  
ATOM    883  HG  LEU A  58     -70.877  20.548 -54.835  1.00  2.46           H  
ATOM    884 1HD1 LEU A  58     -72.556  22.077 -53.944  1.00  2.46           H  
ATOM    885 2HD1 LEU A  58     -73.226  20.479 -54.166  1.00  2.46           H  
ATOM    886 3HD1 LEU A  58     -72.772  21.055 -52.547  1.00  2.46           H  
ATOM    887 1HD2 LEU A  58     -70.119  22.378 -53.353  1.00  2.46           H  
ATOM    888 2HD2 LEU A  58     -70.364  21.324 -51.939  1.00  2.46           H  
ATOM    889 3HD2 LEU A  58     -69.116  20.922 -53.143  1.00  2.46           H  
ATOM    890  N   ILE A  59     -70.722  17.259 -55.716  1.00  2.45           N  
ATOM    891  CA  ILE A  59     -70.234  17.024 -57.059  1.00  2.45           C  
ATOM    892  C   ILE A  59     -71.338  16.388 -57.878  1.00  2.45           C  
ATOM    893  O   ILE A  59     -71.610  16.809 -58.997  1.00  2.45           O  
ATOM    894  CB  ILE A  59     -69.003  16.115 -57.068  1.00  2.45           C  
ATOM    895  CG1 ILE A  59     -67.828  16.812 -56.425  1.00  2.45           C  
ATOM    896  CG2 ILE A  59     -68.676  15.723 -58.498  1.00  2.45           C  
ATOM    897  CD1 ILE A  59     -66.701  15.882 -56.144  1.00  2.45           C  
ATOM    898  H   ILE A  59     -70.290  16.777 -54.924  1.00  2.45           H  
ATOM    899  HA  ILE A  59     -69.970  17.980 -57.510  1.00  2.45           H  
ATOM    900  HB  ILE A  59     -69.207  15.218 -56.485  1.00  2.45           H  
ATOM    901 1HG1 ILE A  59     -67.476  17.600 -57.085  1.00  2.45           H  
ATOM    902 2HG1 ILE A  59     -68.153  17.262 -55.485  1.00  2.45           H  
ATOM    903 1HG2 ILE A  59     -67.809  15.077 -58.500  1.00  2.45           H  
ATOM    904 2HG2 ILE A  59     -69.526  15.199 -58.935  1.00  2.45           H  
ATOM    905 3HG2 ILE A  59     -68.463  16.618 -59.082  1.00  2.45           H  
ATOM    906 1HD1 ILE A  59     -65.878  16.421 -55.681  1.00  2.45           H  
ATOM    907 2HD1 ILE A  59     -67.064  15.119 -55.471  1.00  2.45           H  
ATOM    908 3HD1 ILE A  59     -66.356  15.425 -57.068  1.00  2.45           H  
ATOM    909  N   LYS A  60     -72.015  15.390 -57.311  1.00  2.44           N  
ATOM    910  CA  LYS A  60     -73.104  14.752 -58.033  1.00  2.44           C  
ATOM    911  C   LYS A  60     -74.233  15.741 -58.349  1.00  2.44           C  
ATOM    912  O   LYS A  60     -74.808  15.703 -59.446  1.00  2.44           O  
ATOM    913  CB  LYS A  60     -73.643  13.571 -57.235  1.00  2.44           C  
ATOM    914  CG  LYS A  60     -72.706  12.373 -57.178  1.00  2.44           C  
ATOM    915  CD  LYS A  60     -73.287  11.240 -56.343  1.00  2.44           C  
ATOM    916  CE  LYS A  60     -72.380  10.048 -56.418  1.00  2.44           C  
ATOM    917  NZ  LYS A  60     -72.810   8.901 -55.593  1.00  2.44           N1+
ATOM    918  H   LYS A  60     -71.749  15.067 -56.379  1.00  2.44           H  
ATOM    919  HA  LYS A  60     -72.711  14.378 -58.978  1.00  2.44           H  
ATOM    920 1HB  LYS A  60     -73.846  13.895 -56.224  1.00  2.44           H  
ATOM    921 2HB  LYS A  60     -74.587  13.244 -57.664  1.00  2.44           H  
ATOM    922 1HG  LYS A  60     -72.504  12.009 -58.185  1.00  2.44           H  
ATOM    923 2HG  LYS A  60     -71.757  12.684 -56.731  1.00  2.44           H  
ATOM    924 1HD  LYS A  60     -73.377  11.560 -55.304  1.00  2.44           H  
ATOM    925 2HD  LYS A  60     -74.273  10.970 -56.717  1.00  2.44           H  
ATOM    926 1HE  LYS A  60     -72.346   9.731 -57.446  1.00  2.44           H  
ATOM    927 2HE  LYS A  60     -71.390  10.349 -56.104  1.00  2.44           H  
ATOM    928 1HZ  LYS A  60     -72.111   8.145 -55.740  1.00  2.44           H  
ATOM    929 2HZ  LYS A  60     -72.836   9.161 -54.623  1.00  2.44           H  
ATOM    930 3HZ  LYS A  60     -73.718   8.575 -55.873  1.00  2.44           H  
ATOM    931  N   HIS A  61     -74.523  16.668 -57.422  1.00  2.42           N  
ATOM    932  CA  HIS A  61     -75.561  17.668 -57.652  1.00  2.42           C  
ATOM    933  C   HIS A  61     -75.131  18.620 -58.762  1.00  2.42           C  
ATOM    934  O   HIS A  61     -75.932  18.956 -59.645  1.00  2.42           O  
ATOM    935  CB  HIS A  61     -75.819  18.496 -56.384  1.00  2.42           C  
ATOM    936  CG  HIS A  61     -76.527  17.783 -55.262  1.00  2.42           C  
ATOM    937  CD2 HIS A  61     -77.257  16.644 -55.238  1.00  2.42           C  
ATOM    938  ND1 HIS A  61     -76.513  18.256 -53.962  1.00  2.42           N  
ATOM    939  CE1 HIS A  61     -77.204  17.444 -53.190  1.00  2.42           C  
ATOM    940  NE2 HIS A  61     -77.672  16.456 -53.936  1.00  2.42           N  
ATOM    941  H   HIS A  61     -74.052  16.658 -56.519  1.00  2.42           H  
ATOM    942  HA  HIS A  61     -76.487  17.183 -57.954  1.00  2.42           H  
ATOM    943 1HB  HIS A  61     -74.870  18.861 -55.994  1.00  2.42           H  
ATOM    944 2HB  HIS A  61     -76.406  19.358 -56.651  1.00  2.42           H  
ATOM    945  HD1 HIS A  61     -76.033  19.073 -53.630  1.00  2.42           H  
ATOM    946  HD2 HIS A  61     -77.537  15.928 -56.010  1.00  2.42           H  
ATOM    947  HE1 HIS A  61     -77.311  17.659 -52.125  1.00  2.42           H  
ATOM    948  N   LEU A  62     -73.855  19.022 -58.738  1.00  2.41           N  
ATOM    949  CA  LEU A  62     -73.289  19.913 -59.741  1.00  2.41           C  
ATOM    950  C   LEU A  62     -73.342  19.302 -61.122  1.00  2.41           C  
ATOM    951  O   LEU A  62     -73.879  19.891 -62.057  1.00  2.41           O  
ATOM    952  CB  LEU A  62     -71.831  20.219 -59.410  1.00  2.41           C  
ATOM    953  CG  LEU A  62     -71.093  21.027 -60.451  1.00  2.41           C  
ATOM    954  CD1 LEU A  62     -71.734  22.355 -60.612  1.00  2.41           C  
ATOM    955  CD2 LEU A  62     -69.652  21.169 -60.039  1.00  2.41           C  
ATOM    956  H   LEU A  62     -73.253  18.719 -57.972  1.00  2.41           H  
ATOM    957  HA  LEU A  62     -73.861  20.842 -59.740  1.00  2.41           H  
ATOM    958 1HB  LEU A  62     -71.799  20.760 -58.469  1.00  2.41           H  
ATOM    959 2HB  LEU A  62     -71.300  19.286 -59.280  1.00  2.41           H  
ATOM    960  HG  LEU A  62     -71.151  20.513 -61.414  1.00  2.41           H  
ATOM    961 1HD1 LEU A  62     -71.203  22.886 -61.378  1.00  2.41           H  
ATOM    962 2HD1 LEU A  62     -72.775  22.236 -60.912  1.00  2.41           H  
ATOM    963 3HD1 LEU A  62     -71.686  22.904 -59.678  1.00  2.41           H  
ATOM    964 1HD2 LEU A  62     -69.128  21.743 -60.795  1.00  2.41           H  
ATOM    965 2HD2 LEU A  62     -69.598  21.683 -59.089  1.00  2.41           H  
ATOM    966 3HD2 LEU A  62     -69.203  20.180 -59.946  1.00  2.41           H  
ATOM    967  N   VAL A  63     -72.833  18.082 -61.236  1.00  2.42           N  
ATOM    968  CA  VAL A  63     -72.783  17.391 -62.510  1.00  2.42           C  
ATOM    969  C   VAL A  63     -74.172  17.189 -63.076  1.00  2.42           C  
ATOM    970  O   VAL A  63     -74.432  17.487 -64.246  1.00  2.42           O  
ATOM    971  CB  VAL A  63     -72.090  16.026 -62.319  1.00  2.42           C  
ATOM    972  CG1 VAL A  63     -72.224  15.193 -63.530  1.00  2.42           C  
ATOM    973  CG2 VAL A  63     -70.616  16.231 -62.032  1.00  2.42           C  
ATOM    974  H   VAL A  63     -72.435  17.630 -60.414  1.00  2.42           H  
ATOM    975  HA  VAL A  63     -72.200  17.998 -63.206  1.00  2.42           H  
ATOM    976  HB  VAL A  63     -72.562  15.505 -61.483  1.00  2.42           H  
ATOM    977 1HG1 VAL A  63     -71.734  14.239 -63.354  1.00  2.42           H  
ATOM    978 2HG1 VAL A  63     -73.271  15.033 -63.732  1.00  2.42           H  
ATOM    979 3HG1 VAL A  63     -71.765  15.703 -64.361  1.00  2.42           H  
ATOM    980 1HG2 VAL A  63     -70.156  15.261 -61.884  1.00  2.42           H  
ATOM    981 2HG2 VAL A  63     -70.147  16.739 -62.874  1.00  2.42           H  
ATOM    982 3HG2 VAL A  63     -70.491  16.832 -61.140  1.00  2.42           H  
ATOM    983  N   THR A  64     -75.098  16.753 -62.232  1.00  2.46           N  
ATOM    984  CA  THR A  64     -76.447  16.531 -62.688  1.00  2.46           C  
ATOM    985  C   THR A  64     -77.048  17.847 -63.176  1.00  2.46           C  
ATOM    986  O   THR A  64     -77.648  17.896 -64.253  1.00  2.46           O  
ATOM    987  CB  THR A  64     -77.296  15.962 -61.547  1.00  2.46           C  
ATOM    988  CG2 THR A  64     -78.684  15.686 -62.041  1.00  2.46           C  
ATOM    989  OG1 THR A  64     -76.706  14.742 -61.099  1.00  2.46           O  
ATOM    990  H   THR A  64     -74.864  16.532 -61.263  1.00  2.46           H  
ATOM    991  HA  THR A  64     -76.432  15.825 -63.514  1.00  2.46           H  
ATOM    992  HB  THR A  64     -77.328  16.673 -60.718  1.00  2.46           H  
ATOM    993  HG1 THR A  64     -75.896  14.977 -60.582  1.00  2.46           H  
ATOM    994 1HG2 THR A  64     -79.286  15.274 -61.234  1.00  2.46           H  
ATOM    995 2HG2 THR A  64     -79.117  16.614 -62.381  1.00  2.46           H  
ATOM    996 3HG2 THR A  64     -78.645  14.977 -62.865  1.00  2.46           H  
ATOM    997  N   SER A  65     -76.859  18.923 -62.403  1.00  2.53           N  
ATOM    998  CA  SER A  65     -77.411  20.222 -62.743  1.00  2.53           C  
ATOM    999  C   SER A  65     -76.842  20.767 -64.051  1.00  2.53           C  
ATOM   1000  O   SER A  65     -77.588  21.320 -64.872  1.00  2.53           O  
ATOM   1001  CB  SER A  65     -77.127  21.200 -61.617  1.00  2.53           C  
ATOM   1002  OG  SER A  65     -77.790  20.814 -60.447  1.00  2.53           O  
ATOM   1003  H   SER A  65     -76.345  18.838 -61.525  1.00  2.53           H  
ATOM   1004  HA  SER A  65     -78.489  20.114 -62.853  1.00  2.53           H  
ATOM   1005 1HB  SER A  65     -76.052  21.244 -61.431  1.00  2.53           H  
ATOM   1006 2HB  SER A  65     -77.449  22.196 -61.912  1.00  2.53           H  
ATOM   1007  HG  SER A  65     -77.262  20.061 -60.092  1.00  2.53           H  
ATOM   1008  N   GLU A  66     -75.531  20.602 -64.274  1.00  2.60           N  
ATOM   1009  CA  GLU A  66     -74.923  21.092 -65.509  1.00  2.60           C  
ATOM   1010  C   GLU A  66     -75.507  20.368 -66.718  1.00  2.60           C  
ATOM   1011  O   GLU A  66     -75.800  20.991 -67.747  1.00  2.60           O  
ATOM   1012  CB  GLU A  66     -73.396  20.905 -65.487  1.00  2.60           C  
ATOM   1013  CG  GLU A  66     -72.619  21.825 -64.508  1.00  2.60           C  
ATOM   1014  CD  GLU A  66     -71.113  21.536 -64.463  1.00  2.60           C  
ATOM   1015  OE1 GLU A  66     -70.671  20.604 -65.096  1.00  2.60           O  
ATOM   1016  OE2 GLU A  66     -70.418  22.261 -63.778  1.00  2.60           O1-
ATOM   1017  H   GLU A  66     -74.949  20.154 -63.564  1.00  2.60           H  
ATOM   1018  HA  GLU A  66     -75.144  22.155 -65.605  1.00  2.60           H  
ATOM   1019 1HB  GLU A  66     -73.171  19.870 -65.209  1.00  2.60           H  
ATOM   1020 2HB  GLU A  66     -72.998  21.066 -66.488  1.00  2.60           H  
ATOM   1021 1HG  GLU A  66     -72.765  22.864 -64.811  1.00  2.60           H  
ATOM   1022 2HG  GLU A  66     -73.033  21.717 -63.512  1.00  2.60           H  
ATOM   1023  N   TYR A  67     -75.729  19.057 -66.587  1.00  2.68           N  
ATOM   1024  CA  TYR A  67     -76.266  18.294 -67.703  1.00  2.68           C  
ATOM   1025  C   TYR A  67     -77.762  18.529 -67.916  1.00  2.68           C  
ATOM   1026  O   TYR A  67     -78.214  18.601 -69.063  1.00  2.68           O  
ATOM   1027  CB  TYR A  67     -75.903  16.828 -67.546  1.00  2.68           C  
ATOM   1028  CG  TYR A  67     -74.448  16.557 -67.930  1.00  2.68           C  
ATOM   1029  CD1 TYR A  67     -73.513  16.159 -67.000  1.00  2.68           C  
ATOM   1030  CD2 TYR A  67     -74.060  16.727 -69.246  1.00  2.68           C  
ATOM   1031  CE1 TYR A  67     -72.212  15.914 -67.372  1.00  2.68           C  
ATOM   1032  CE2 TYR A  67     -72.749  16.489 -69.611  1.00  2.68           C  
ATOM   1033  CZ  TYR A  67     -71.834  16.079 -68.679  1.00  2.68           C  
ATOM   1034  OH  TYR A  67     -70.534  15.839 -69.054  1.00  2.68           O  
ATOM   1035  H   TYR A  67     -75.470  18.578 -65.719  1.00  2.68           H  
ATOM   1036  HA  TYR A  67     -75.764  18.637 -68.605  1.00  2.68           H  
ATOM   1037 1HB  TYR A  67     -76.048  16.536 -66.506  1.00  2.68           H  
ATOM   1038 2HB  TYR A  67     -76.537  16.210 -68.155  1.00  2.68           H  
ATOM   1039  HD1 TYR A  67     -73.800  16.031 -65.975  1.00  2.68           H  
ATOM   1040  HD2 TYR A  67     -74.786  17.049 -69.993  1.00  2.68           H  
ATOM   1041  HE1 TYR A  67     -71.487  15.593 -66.638  1.00  2.68           H  
ATOM   1042  HE2 TYR A  67     -72.436  16.626 -70.643  1.00  2.68           H  
ATOM   1043  HH  TYR A  67     -70.454  15.944 -70.005  1.00  2.68           H  
ATOM   1044  N   ILE A  68     -78.527  18.738 -66.842  1.00  2.75           N  
ATOM   1045  CA  ILE A  68     -79.940  19.058 -67.018  1.00  2.75           C  
ATOM   1046  C   ILE A  68     -80.079  20.413 -67.675  1.00  2.75           C  
ATOM   1047  O   ILE A  68     -80.888  20.586 -68.586  1.00  2.75           O  
ATOM   1048  CB  ILE A  68     -80.745  19.069 -65.719  1.00  2.75           C  
ATOM   1049  CG1 ILE A  68     -80.864  17.660 -65.155  1.00  2.75           C  
ATOM   1050  CG2 ILE A  68     -82.120  19.685 -66.003  1.00  2.75           C  
ATOM   1051  CD1 ILE A  68     -81.409  17.637 -63.758  1.00  2.75           C  
ATOM   1052  H   ILE A  68     -78.136  18.646 -65.905  1.00  2.75           H  
ATOM   1053  HA  ILE A  68     -80.382  18.313 -67.675  1.00  2.75           H  
ATOM   1054  HB  ILE A  68     -80.220  19.669 -64.972  1.00  2.75           H  
ATOM   1055 1HG1 ILE A  68     -81.516  17.075 -65.797  1.00  2.75           H  
ATOM   1056 2HG1 ILE A  68     -79.879  17.196 -65.151  1.00  2.75           H  
ATOM   1057 1HG2 ILE A  68     -82.706  19.715 -65.087  1.00  2.75           H  
ATOM   1058 2HG2 ILE A  68     -81.990  20.698 -66.380  1.00  2.75           H  
ATOM   1059 3HG2 ILE A  68     -82.634  19.092 -66.750  1.00  2.75           H  
ATOM   1060 1HD1 ILE A  68     -81.469  16.607 -63.407  1.00  2.75           H  
ATOM   1061 2HD1 ILE A  68     -80.747  18.209 -63.106  1.00  2.75           H  
ATOM   1062 3HD1 ILE A  68     -82.400  18.081 -63.747  1.00  2.75           H  
ATOM   1063  N   THR A  69     -79.286  21.379 -67.216  1.00  2.76           N  
ATOM   1064  CA  THR A  69     -79.341  22.715 -67.767  1.00  2.76           C  
ATOM   1065  C   THR A  69     -78.999  22.641 -69.251  1.00  2.76           C  
ATOM   1066  O   THR A  69     -79.691  23.242 -70.077  1.00  2.76           O  
ATOM   1067  CB  THR A  69     -78.365  23.651 -67.044  1.00  2.76           C  
ATOM   1068  CG2 THR A  69     -78.503  25.049 -67.613  1.00  2.76           C  
ATOM   1069  OG1 THR A  69     -78.690  23.691 -65.644  1.00  2.76           O  
ATOM   1070  H   THR A  69     -78.638  21.193 -66.450  1.00  2.76           H  
ATOM   1071  HA  THR A  69     -80.353  23.102 -67.660  1.00  2.76           H  
ATOM   1072  HB  THR A  69     -77.343  23.291 -67.172  1.00  2.76           H  
ATOM   1073  HG1 THR A  69     -78.485  22.809 -65.252  1.00  2.76           H  
ATOM   1074 1HG2 THR A  69     -77.820  25.714 -67.101  1.00  2.76           H  
ATOM   1075 2HG2 THR A  69     -78.277  25.040 -68.676  1.00  2.76           H  
ATOM   1076 3HG2 THR A  69     -79.523  25.399 -67.472  1.00  2.76           H  
ATOM   1077  N   THR A  70     -77.964  21.859 -69.595  1.00  2.74           N  
ATOM   1078  CA  THR A  70     -77.559  21.675 -70.980  1.00  2.74           C  
ATOM   1079  C   THR A  70     -78.713  21.091 -71.786  1.00  2.74           C  
ATOM   1080  O   THR A  70     -78.965  21.518 -72.918  1.00  2.74           O  
ATOM   1081  CB  THR A  70     -76.341  20.742 -71.105  1.00  2.74           C  
ATOM   1082  CG2 THR A  70     -75.969  20.617 -72.568  1.00  2.74           C  
ATOM   1083  OG1 THR A  70     -75.225  21.284 -70.390  1.00  2.74           O  
ATOM   1084  H   THR A  70     -77.409  21.403 -68.869  1.00  2.74           H  
ATOM   1085  HA  THR A  70     -77.309  22.640 -71.408  1.00  2.74           H  
ATOM   1086  HB  THR A  70     -76.583  19.763 -70.703  1.00  2.74           H  
ATOM   1087  HG1 THR A  70     -75.438  21.309 -69.428  1.00  2.74           H  
ATOM   1088 1HG2 THR A  70     -75.109  19.959 -72.667  1.00  2.74           H  
ATOM   1089 2HG2 THR A  70     -76.813  20.201 -73.123  1.00  2.74           H  
ATOM   1090 3HG2 THR A  70     -75.724  21.603 -72.965  1.00  2.74           H  
ATOM   1091  N   SER A  71     -79.415  20.106 -71.218  1.00  2.70           N  
ATOM   1092  CA  SER A  71     -80.532  19.494 -71.917  1.00  2.70           C  
ATOM   1093  C   SER A  71     -81.593  20.537 -72.219  1.00  2.70           C  
ATOM   1094  O   SER A  71     -82.060  20.645 -73.351  1.00  2.70           O  
ATOM   1095  CB  SER A  71     -81.165  18.399 -71.080  1.00  2.70           C  
ATOM   1096  OG  SER A  71     -82.211  17.775 -71.776  1.00  2.70           O  
ATOM   1097  H   SER A  71     -79.150  19.760 -70.297  1.00  2.70           H  
ATOM   1098  HA  SER A  71     -80.169  19.077 -72.854  1.00  2.70           H  
ATOM   1099 1HB  SER A  71     -80.429  17.681 -70.811  1.00  2.70           H  
ATOM   1100 2HB  SER A  71     -81.552  18.818 -70.162  1.00  2.70           H  
ATOM   1101  HG  SER A  71     -81.837  17.557 -72.649  1.00  2.70           H  
ATOM   1102  N   LEU A  72     -81.951  21.338 -71.222  1.00  2.66           N  
ATOM   1103  CA  LEU A  72     -82.993  22.332 -71.418  1.00  2.66           C  
ATOM   1104  C   LEU A  72     -82.548  23.346 -72.471  1.00  2.66           C  
ATOM   1105  O   LEU A  72     -83.327  23.755 -73.345  1.00  2.66           O  
ATOM   1106  CB  LEU A  72     -83.279  22.993 -70.074  1.00  2.66           C  
ATOM   1107  CG  LEU A  72     -83.917  22.041 -69.033  1.00  2.66           C  
ATOM   1108  CD1 LEU A  72     -83.986  22.732 -67.691  1.00  2.66           C  
ATOM   1109  CD2 LEU A  72     -85.283  21.612 -69.508  1.00  2.66           C  
ATOM   1110  H   LEU A  72     -81.519  21.218 -70.304  1.00  2.66           H  
ATOM   1111  HA  LEU A  72     -83.890  21.840 -71.768  1.00  2.66           H  
ATOM   1112 1HB  LEU A  72     -82.338  23.357 -69.660  1.00  2.66           H  
ATOM   1113 2HB  LEU A  72     -83.946  23.837 -70.226  1.00  2.66           H  
ATOM   1114  HG  LEU A  72     -83.291  21.158 -68.921  1.00  2.66           H  
ATOM   1115 1HD1 LEU A  72     -84.418  22.053 -66.956  1.00  2.66           H  
ATOM   1116 2HD1 LEU A  72     -82.978  23.010 -67.380  1.00  2.66           H  
ATOM   1117 3HD1 LEU A  72     -84.603  23.624 -67.771  1.00  2.66           H  
ATOM   1118 1HD2 LEU A  72     -85.721  20.934 -68.781  1.00  2.66           H  
ATOM   1119 2HD2 LEU A  72     -85.923  22.488 -69.622  1.00  2.66           H  
ATOM   1120 3HD2 LEU A  72     -85.188  21.107 -70.461  1.00  2.66           H  
ATOM   1121  N   ALA A  73     -81.267  23.709 -72.415  1.00  2.68           N  
ATOM   1122  CA  ALA A  73     -80.644  24.608 -73.369  1.00  2.68           C  
ATOM   1123  C   ALA A  73     -80.669  24.031 -74.782  1.00  2.68           C  
ATOM   1124  O   ALA A  73     -80.835  24.763 -75.755  1.00  2.68           O  
ATOM   1125  CB  ALA A  73     -79.220  24.877 -72.959  1.00  2.68           C  
ATOM   1126  H   ALA A  73     -80.690  23.353 -71.654  1.00  2.68           H  
ATOM   1127  HA  ALA A  73     -81.204  25.541 -73.376  1.00  2.68           H  
ATOM   1128 1HB  ALA A  73     -78.810  25.537 -73.668  1.00  2.68           H  
ATOM   1129 2HB  ALA A  73     -79.191  25.323 -71.962  1.00  2.68           H  
ATOM   1130 3HB  ALA A  73     -78.658  23.961 -72.956  1.00  2.68           H  
ATOM   1131  N   SER A  74     -80.512  22.708 -74.890  1.00  2.81           N  
ATOM   1132  CA  SER A  74     -80.510  22.012 -76.168  1.00  2.81           C  
ATOM   1133  C   SER A  74     -81.920  21.912 -76.746  1.00  2.81           C  
ATOM   1134  O   SER A  74     -82.102  21.945 -77.964  1.00  2.81           O  
ATOM   1135  CB  SER A  74     -79.917  20.633 -75.991  1.00  2.81           C  
ATOM   1136  OG  SER A  74     -78.577  20.712 -75.577  1.00  2.81           O  
ATOM   1137  H   SER A  74     -80.347  22.161 -74.047  1.00  2.81           H  
ATOM   1138  HA  SER A  74     -79.906  22.578 -76.872  1.00  2.81           H  
ATOM   1139 1HB  SER A  74     -80.492  20.080 -75.255  1.00  2.81           H  
ATOM   1140 2HB  SER A  74     -79.979  20.094 -76.931  1.00  2.81           H  
ATOM   1141  HG  SER A  74     -78.616  21.095 -74.668  1.00  2.81           H  
ATOM   1142  N   ILE A  75     -82.917  21.775 -75.868  1.00  3.08           N  
ATOM   1143  CA  ILE A  75     -84.312  21.691 -76.286  1.00  3.08           C  
ATOM   1144  C   ILE A  75     -84.775  23.013 -76.896  1.00  3.08           C  
ATOM   1145  O   ILE A  75     -85.435  23.030 -77.938  1.00  3.08           O  
ATOM   1146  CB  ILE A  75     -85.224  21.312 -75.109  1.00  3.08           C  
ATOM   1147  CG1 ILE A  75     -84.921  19.894 -74.667  1.00  3.08           C  
ATOM   1148  CG2 ILE A  75     -86.679  21.421 -75.538  1.00  3.08           C  
ATOM   1149  CD1 ILE A  75     -85.514  19.522 -73.319  1.00  3.08           C  
ATOM   1150  H   ILE A  75     -82.684  21.706 -74.877  1.00  3.08           H  
ATOM   1151  HA  ILE A  75     -84.393  20.923 -77.042  1.00  3.08           H  
ATOM   1152  HB  ILE A  75     -85.033  21.976 -74.265  1.00  3.08           H  
ATOM   1153 1HG1 ILE A  75     -85.316  19.214 -75.419  1.00  3.08           H  
ATOM   1154 2HG1 ILE A  75     -83.858  19.761 -74.627  1.00  3.08           H  
ATOM   1155 1HG2 ILE A  75     -87.327  21.149 -74.707  1.00  3.08           H  
ATOM   1156 2HG2 ILE A  75     -86.892  22.443 -75.844  1.00  3.08           H  
ATOM   1157 3HG2 ILE A  75     -86.860  20.747 -76.376  1.00  3.08           H  
ATOM   1158 1HD1 ILE A  75     -85.265  18.490 -73.072  1.00  3.08           H  
ATOM   1159 2HD1 ILE A  75     -85.107  20.166 -72.571  1.00  3.08           H  
ATOM   1160 3HD1 ILE A  75     -86.589  19.638 -73.342  1.00  3.08           H  
ATOM   1161  N   SER A  76     -84.453  24.126 -76.233  1.00  3.53           N  
ATOM   1162  CA  SER A  76     -84.822  25.440 -76.754  1.00  3.53           C  
ATOM   1163  C   SER A  76     -84.157  25.650 -78.117  1.00  3.53           C  
ATOM   1164  O   SER A  76     -82.984  25.337 -78.299  1.00  3.53           O  
ATOM   1165  CB  SER A  76     -84.411  26.529 -75.788  1.00  3.53           C  
ATOM   1166  OG  SER A  76     -84.706  27.801 -76.311  1.00  3.53           O  
ATOM   1167  H   SER A  76     -83.934  24.050 -75.354  1.00  3.53           H  
ATOM   1168  HA  SER A  76     -85.903  25.472 -76.886  1.00  3.53           H  
ATOM   1169 1HB  SER A  76     -84.928  26.389 -74.840  1.00  3.53           H  
ATOM   1170 2HB  SER A  76     -83.337  26.450 -75.590  1.00  3.53           H  
ATOM   1171  HG  SER A  76     -84.189  27.877 -77.121  1.00  3.53           H  
ATOM   1172  N   ALA A  77     -84.864  26.245 -79.077  1.00  4.15           N  
ATOM   1173  CA  ALA A  77     -84.294  26.391 -80.427  1.00  4.15           C  
ATOM   1174  C   ALA A  77     -83.278  27.529 -80.590  1.00  4.15           C  
ATOM   1175  O   ALA A  77     -83.490  28.450 -81.379  1.00  4.15           O  
ATOM   1176  CB  ALA A  77     -85.418  26.607 -81.424  1.00  4.15           C  
ATOM   1177  H   ALA A  77     -85.813  26.536 -78.893  1.00  4.15           H  
ATOM   1178  HA  ALA A  77     -83.784  25.456 -80.665  1.00  4.15           H  
ATOM   1179 1HB  ALA A  77     -85.003  26.660 -82.431  1.00  4.15           H  
ATOM   1180 2HB  ALA A  77     -86.122  25.777 -81.364  1.00  4.15           H  
ATOM   1181 3HB  ALA A  77     -85.933  27.539 -81.196  1.00  4.15           H  
ATOM   1182  N   GLN A  78     -82.177  27.456 -79.849  1.00  4.91           N  
ATOM   1183  CA  GLN A  78     -81.101  28.439 -79.963  1.00  4.91           C  
ATOM   1184  C   GLN A  78     -79.775  27.929 -79.390  1.00  4.91           C  
ATOM   1185  O   GLN A  78     -79.652  27.695 -78.187  1.00  4.91           O  
ATOM   1186  CB  GLN A  78     -81.514  29.744 -79.276  1.00  4.91           C  
ATOM   1187  CG  GLN A  78     -80.503  30.859 -79.384  1.00  4.91           C  
ATOM   1188  CD  GLN A  78     -81.004  32.149 -78.784  1.00  4.91           C  
ATOM   1189  NE2 GLN A  78     -80.466  33.267 -79.254  1.00  4.91           N  
ATOM   1190  OE1 GLN A  78     -81.867  32.146 -77.903  1.00  4.91           O  
ATOM   1191  H   GLN A  78     -82.099  26.658 -79.218  1.00  4.91           H  
ATOM   1192  HA  GLN A  78     -80.946  28.644 -81.022  1.00  4.91           H  
ATOM   1193 1HB  GLN A  78     -82.447  30.108 -79.707  1.00  4.91           H  
ATOM   1194 2HB  GLN A  78     -81.698  29.554 -78.219  1.00  4.91           H  
ATOM   1195 1HG  GLN A  78     -79.622  30.570 -78.838  1.00  4.91           H  
ATOM   1196 2HG  GLN A  78     -80.263  31.029 -80.433  1.00  4.91           H  
ATOM   1197 1HE2 GLN A  78     -80.761  34.155 -78.894  1.00  4.91           H  
ATOM   1198 2HE2 GLN A  78     -79.769  33.227 -79.970  1.00  4.91           H  
ATOM   1199  N   ALA A  79     -78.743  27.867 -80.237  1.00  5.72           N  
ATOM   1200  CA  ALA A  79     -77.411  27.391 -79.831  1.00  5.72           C  
ATOM   1201  C   ALA A  79     -76.801  28.255 -78.741  1.00  5.72           C  
ATOM   1202  O   ALA A  79     -76.045  27.784 -77.902  1.00  5.72           O  
ATOM   1203  CB  ALA A  79     -76.469  27.348 -81.013  1.00  5.72           C  
ATOM   1204  H   ALA A  79     -78.898  28.103 -81.208  1.00  5.72           H  
ATOM   1205  HA  ALA A  79     -77.527  26.381 -79.437  1.00  5.72           H  
ATOM   1206 1HB  ALA A  79     -75.503  26.960 -80.690  1.00  5.72           H  
ATOM   1207 2HB  ALA A  79     -76.882  26.699 -81.785  1.00  5.72           H  
ATOM   1208 3HB  ALA A  79     -76.341  28.352 -81.413  1.00  5.72           H  
ATOM   1209  N   GLY A  80     -77.132  29.536 -78.744  1.00  6.44           N  
ATOM   1210  CA  GLY A  80     -76.607  30.472 -77.758  1.00  6.44           C  
ATOM   1211  C   GLY A  80     -76.962  30.067 -76.322  1.00  6.44           C  
ATOM   1212  O   GLY A  80     -76.253  30.414 -75.372  1.00  6.44           O  
ATOM   1213  H   GLY A  80     -77.764  29.869 -79.455  1.00  6.44           H  
ATOM   1214 1HA  GLY A  80     -75.525  30.539 -77.865  1.00  6.44           H  
ATOM   1215 2HA  GLY A  80     -77.007  31.465 -77.962  1.00  6.44           H  
ATOM   1216  N   SER A  81     -78.036  29.292 -76.144  1.00  6.99           N  
ATOM   1217  CA  SER A  81     -78.443  28.913 -74.805  1.00  6.99           C  
ATOM   1218  C   SER A  81     -77.570  27.803 -74.259  1.00  6.99           C  
ATOM   1219  O   SER A  81     -77.565  27.552 -73.054  1.00  6.99           O  
ATOM   1220  CB  SER A  81     -79.891  28.468 -74.793  1.00  6.99           C  
ATOM   1221  OG  SER A  81     -80.743  29.523 -75.138  1.00  6.99           O  
ATOM   1222  H   SER A  81     -78.583  28.949 -76.935  1.00  6.99           H  
ATOM   1223  HA  SER A  81     -78.343  29.782 -74.155  1.00  6.99           H  
ATOM   1224 1HB  SER A  81     -80.030  27.634 -75.492  1.00  6.99           H  
ATOM   1225 2HB  SER A  81     -80.143  28.104 -73.799  1.00  6.99           H  
ATOM   1226  HG  SER A  81     -80.743  29.545 -76.102  1.00  6.99           H  
ATOM   1227  N   LEU A  82     -76.745  27.194 -75.108  1.00  7.31           N  
ATOM   1228  CA  LEU A  82     -75.900  26.075 -74.719  1.00  7.31           C  
ATOM   1229  C   LEU A  82     -74.735  26.539 -73.881  1.00  7.31           C  
ATOM   1230  O   LEU A  82     -73.985  25.729 -73.344  1.00  7.31           O  
ATOM   1231  CB  LEU A  82     -75.355  25.378 -75.961  1.00  7.31           C  
ATOM   1232  CG  LEU A  82     -76.392  24.700 -76.835  1.00  7.31           C  
ATOM   1233  CD1 LEU A  82     -75.726  24.211 -78.110  1.00  7.31           C  
ATOM   1234  CD2 LEU A  82     -77.011  23.551 -76.066  1.00  7.31           C  
ATOM   1235  H   LEU A  82     -76.718  27.482 -76.086  1.00  7.31           H  
ATOM   1236  HA  LEU A  82     -76.487  25.371 -74.136  1.00  7.31           H  
ATOM   1237 1HB  LEU A  82     -74.823  26.110 -76.564  1.00  7.31           H  
ATOM   1238 2HB  LEU A  82     -74.640  24.620 -75.644  1.00  7.31           H  
ATOM   1239  HG  LEU A  82     -77.172  25.416 -77.106  1.00  7.31           H  
ATOM   1240 1HD1 LEU A  82     -76.469  23.730 -78.745  1.00  7.31           H  
ATOM   1241 2HD1 LEU A  82     -75.293  25.066 -78.635  1.00  7.31           H  
ATOM   1242 3HD1 LEU A  82     -74.941  23.499 -77.862  1.00  7.31           H  
ATOM   1243 1HD2 LEU A  82     -77.742  23.069 -76.690  1.00  7.31           H  
ATOM   1244 2HD2 LEU A  82     -76.241  22.831 -75.792  1.00  7.31           H  
ATOM   1245 3HD2 LEU A  82     -77.487  23.927 -75.169  1.00  7.31           H  
ATOM   1246  N   PHE A  83     -74.576  27.849 -73.756  1.00  7.45           N  
ATOM   1247  CA  PHE A  83     -73.497  28.374 -72.967  1.00  7.45           C  
ATOM   1248  C   PHE A  83     -74.025  28.859 -71.616  1.00  7.45           C  
ATOM   1249  O   PHE A  83     -73.262  29.272 -70.738  1.00  7.45           O  
ATOM   1250  CB  PHE A  83     -72.850  29.462 -73.794  1.00  7.45           C  
ATOM   1251  CG  PHE A  83     -72.386  28.851 -75.082  1.00  7.45           C  
ATOM   1252  CD1 PHE A  83     -73.133  29.032 -76.230  1.00  7.45           C  
ATOM   1253  CD2 PHE A  83     -71.250  28.068 -75.148  1.00  7.45           C  
ATOM   1254  CE1 PHE A  83     -72.767  28.453 -77.422  1.00  7.45           C  
ATOM   1255  CE2 PHE A  83     -70.871  27.484 -76.344  1.00  7.45           C  
ATOM   1256  CZ  PHE A  83     -71.635  27.677 -77.483  1.00  7.45           C  
ATOM   1257  H   PHE A  83     -75.203  28.505 -74.230  1.00  7.45           H  
ATOM   1258  HA  PHE A  83     -72.767  27.583 -72.789  1.00  7.45           H  
ATOM   1259 1HB  PHE A  83     -73.574  30.250 -74.015  1.00  7.45           H  
ATOM   1260 2HB  PHE A  83     -72.000  29.895 -73.272  1.00  7.45           H  
ATOM   1261  HD1 PHE A  83     -74.031  29.636 -76.176  1.00  7.45           H  
ATOM   1262  HD2 PHE A  83     -70.656  27.908 -74.247  1.00  7.45           H  
ATOM   1263  HE1 PHE A  83     -73.381  28.606 -78.311  1.00  7.45           H  
ATOM   1264  HE2 PHE A  83     -69.974  26.866 -76.388  1.00  7.45           H  
ATOM   1265  HZ  PHE A  83     -71.343  27.215 -78.424  1.00  7.45           H  
ATOM   1266  N   ASN A  84     -75.345  28.757 -71.406  1.00  7.46           N  
ATOM   1267  CA  ASN A  84     -75.952  29.206 -70.156  1.00  7.46           C  
ATOM   1268  C   ASN A  84     -75.865  28.098 -69.127  1.00  7.46           C  
ATOM   1269  O   ASN A  84     -76.877  27.512 -68.747  1.00  7.46           O  
ATOM   1270  CB  ASN A  84     -77.400  29.600 -70.376  1.00  7.46           C  
ATOM   1271  CG  ASN A  84     -78.018  30.319 -69.192  1.00  7.46           C  
ATOM   1272  ND2 ASN A  84     -79.330  30.339 -69.147  1.00  7.46           N  
ATOM   1273  OD1 ASN A  84     -77.319  30.858 -68.324  1.00  7.46           O  
ATOM   1274  H   ASN A  84     -75.957  28.358 -72.115  1.00  7.46           H  
ATOM   1275  HA  ASN A  84     -75.395  30.063 -69.775  1.00  7.46           H  
ATOM   1276 1HB  ASN A  84     -77.472  30.238 -71.260  1.00  7.46           H  
ATOM   1277 2HB  ASN A  84     -77.983  28.700 -70.585  1.00  7.46           H  
ATOM   1278 1HD2 ASN A  84     -79.800  30.800 -68.393  1.00  7.46           H  
ATOM   1279 2HD2 ASN A  84     -79.860  29.893 -69.869  1.00  7.46           H  
ATOM   1280  N   LEU A  85     -74.651  27.819 -68.677  1.00  7.39           N  
ATOM   1281  CA  LEU A  85     -74.425  26.677 -67.811  1.00  7.39           C  
ATOM   1282  C   LEU A  85     -73.724  27.033 -66.499  1.00  7.39           C  
ATOM   1283  O   LEU A  85     -72.554  26.690 -66.330  1.00  7.39           O  
ATOM   1284  CB  LEU A  85     -73.560  25.658 -68.566  1.00  7.39           C  
ATOM   1285  CG  LEU A  85     -74.157  25.126 -69.884  1.00  7.39           C  
ATOM   1286  CD1 LEU A  85     -73.136  24.283 -70.605  1.00  7.39           C  
ATOM   1287  CD2 LEU A  85     -75.382  24.357 -69.606  1.00  7.39           C  
ATOM   1288  H   LEU A  85     -73.880  28.384 -69.039  1.00  7.39           H  
ATOM   1289  HA  LEU A  85     -75.378  26.207 -67.595  1.00  7.39           H  
ATOM   1290 1HB  LEU A  85     -72.604  26.123 -68.804  1.00  7.39           H  
ATOM   1291 2HB  LEU A  85     -73.378  24.803 -67.914  1.00  7.39           H  
ATOM   1292  HG  LEU A  85     -74.405  25.963 -70.534  1.00  7.39           H  
ATOM   1293 1HD1 LEU A  85     -73.564  23.923 -71.543  1.00  7.39           H  
ATOM   1294 2HD1 LEU A  85     -72.251  24.882 -70.818  1.00  7.39           H  
ATOM   1295 3HD1 LEU A  85     -72.863  23.431 -69.985  1.00  7.39           H  
ATOM   1296 1HD2 LEU A  85     -75.785  24.015 -70.544  1.00  7.39           H  
ATOM   1297 2HD2 LEU A  85     -75.154  23.506 -68.963  1.00  7.39           H  
ATOM   1298 3HD2 LEU A  85     -76.086  24.999 -69.119  1.00  7.39           H  
ATOM   1299  N   PRO A  86     -74.379  27.729 -65.553  1.00  7.26           N  
ATOM   1300  CA  PRO A  86     -73.781  28.132 -64.298  1.00  7.26           C  
ATOM   1301  C   PRO A  86     -73.469  26.897 -63.471  1.00  7.26           C  
ATOM   1302  O   PRO A  86     -74.255  25.946 -63.425  1.00  7.26           O  
ATOM   1303  CB  PRO A  86     -74.873  29.002 -63.664  1.00  7.26           C  
ATOM   1304  CG  PRO A  86     -76.170  28.539 -64.314  1.00  7.26           C  
ATOM   1305  CD  PRO A  86     -75.784  28.137 -65.723  1.00  7.26           C  
ATOM   1306  HA  PRO A  86     -72.869  28.712 -64.498  1.00  7.26           H  
ATOM   1307 1HB  PRO A  86     -74.869  28.862 -62.573  1.00  7.26           H  
ATOM   1308 2HB  PRO A  86     -74.660  30.065 -63.853  1.00  7.26           H  
ATOM   1309 1HG  PRO A  86     -76.605  27.703 -63.746  1.00  7.26           H  
ATOM   1310 2HG  PRO A  86     -76.912  29.352 -64.301  1.00  7.26           H  
ATOM   1311 1HD  PRO A  86     -76.418  27.307 -66.037  1.00  7.26           H  
ATOM   1312 2HD  PRO A  86     -75.864  29.001 -66.401  1.00  7.26           H  
ATOM   1313  N   ARG A  87     -72.370  26.932 -62.737  1.00  7.06           N  
ATOM   1314  CA  ARG A  87     -71.984  25.766 -61.950  1.00  7.06           C  
ATOM   1315  C   ARG A  87     -72.628  25.785 -60.573  1.00  7.06           C  
ATOM   1316  O   ARG A  87     -71.975  26.067 -59.571  1.00  7.06           O  
ATOM   1317  CB  ARG A  87     -70.470  25.694 -61.838  1.00  7.06           C  
ATOM   1318  CG  ARG A  87     -69.774  25.597 -63.203  1.00  7.06           C  
ATOM   1319  CD  ARG A  87     -68.316  25.283 -63.115  1.00  7.06           C  
ATOM   1320  NE  ARG A  87     -68.057  23.856 -62.872  1.00  7.06           N  
ATOM   1321  CZ  ARG A  87     -66.901  23.362 -62.375  1.00  7.06           C  
ATOM   1322  NH1 ARG A  87     -65.936  24.184 -62.015  1.00  7.06           N1+
ATOM   1323  NH2 ARG A  87     -66.722  22.054 -62.255  1.00  7.06           N  
ATOM   1324  H   ARG A  87     -71.770  27.743 -62.762  1.00  7.06           H  
ATOM   1325  HA  ARG A  87     -72.321  24.869 -62.475  1.00  7.06           H  
ATOM   1326 1HB  ARG A  87     -70.105  26.593 -61.350  1.00  7.06           H  
ATOM   1327 2HB  ARG A  87     -70.164  24.853 -61.230  1.00  7.06           H  
ATOM   1328 1HG  ARG A  87     -70.254  24.805 -63.782  1.00  7.06           H  
ATOM   1329 2HG  ARG A  87     -69.888  26.543 -63.733  1.00  7.06           H  
ATOM   1330 1HD  ARG A  87     -67.834  25.558 -64.052  1.00  7.06           H  
ATOM   1331 2HD  ARG A  87     -67.871  25.852 -62.300  1.00  7.06           H  
ATOM   1332  HE  ARG A  87     -68.792  23.184 -63.158  1.00  7.06           H  
ATOM   1333 1HH1 ARG A  87     -66.063  25.183 -62.107  1.00  7.06           H  
ATOM   1334 2HH1 ARG A  87     -65.070  23.817 -61.648  1.00  7.06           H  
ATOM   1335 1HH2 ARG A  87     -67.441  21.405 -62.565  1.00  7.06           H  
ATOM   1336 2HH2 ARG A  87     -65.855  21.699 -61.887  1.00  7.06           H  
ATOM   1337  N   GLY A  88     -73.928  25.520 -60.544  1.00  6.79           N  
ATOM   1338  CA  GLY A  88     -74.693  25.597 -59.299  1.00  6.79           C  
ATOM   1339  C   GLY A  88     -74.200  24.585 -58.271  1.00  6.79           C  
ATOM   1340  O   GLY A  88     -73.848  23.460 -58.619  1.00  6.79           O  
ATOM   1341  H   GLY A  88     -74.375  25.315 -61.440  1.00  6.79           H  
ATOM   1342 1HA  GLY A  88     -74.614  26.603 -58.889  1.00  6.79           H  
ATOM   1343 2HA  GLY A  88     -75.746  25.420 -59.511  1.00  6.79           H  
ATOM   1344  N   LEU A  89     -74.234  24.973 -56.993  1.00  6.43           N  
ATOM   1345  CA  LEU A  89     -73.774  24.114 -55.899  1.00  6.43           C  
ATOM   1346  C   LEU A  89     -74.748  23.970 -54.717  1.00  6.43           C  
ATOM   1347  O   LEU A  89     -74.547  24.623 -53.695  1.00  6.43           O  
ATOM   1348  CB  LEU A  89     -72.439  24.657 -55.371  1.00  6.43           C  
ATOM   1349  CG  LEU A  89     -71.286  24.633 -56.363  1.00  6.43           C  
ATOM   1350  CD1 LEU A  89     -70.113  25.374 -55.780  1.00  6.43           C  
ATOM   1351  CD2 LEU A  89     -70.934  23.204 -56.680  1.00  6.43           C  
ATOM   1352  H   LEU A  89     -74.555  25.906 -56.780  1.00  6.43           H  
ATOM   1353  HA  LEU A  89     -73.585  23.121 -56.308  1.00  6.43           H  
ATOM   1354 1HB  LEU A  89     -72.590  25.697 -55.091  1.00  6.43           H  
ATOM   1355 2HB  LEU A  89     -72.138  24.122 -54.489  1.00  6.43           H  
ATOM   1356  HG  LEU A  89     -71.577  25.140 -57.276  1.00  6.43           H  
ATOM   1357 1HD1 LEU A  89     -69.290  25.367 -56.495  1.00  6.43           H  
ATOM   1358 2HD1 LEU A  89     -70.401  26.403 -55.570  1.00  6.43           H  
ATOM   1359 3HD1 LEU A  89     -69.798  24.887 -54.858  1.00  6.43           H  
ATOM   1360 1HD2 LEU A  89     -70.117  23.190 -57.392  1.00  6.43           H  
ATOM   1361 2HD2 LEU A  89     -70.634  22.701 -55.778  1.00  6.43           H  
ATOM   1362 3HD2 LEU A  89     -71.801  22.703 -57.107  1.00  6.43           H  
ATOM   1363  N   PRO A  90     -75.828  23.172 -54.830  1.00  5.96           N  
ATOM   1364  CA  PRO A  90     -76.828  22.948 -53.793  1.00  5.96           C  
ATOM   1365  C   PRO A  90     -76.160  22.393 -52.540  1.00  5.96           C  
ATOM   1366  O   PRO A  90     -75.212  21.620 -52.638  1.00  5.96           O  
ATOM   1367  CB  PRO A  90     -77.759  21.914 -54.431  1.00  5.96           C  
ATOM   1368  CG  PRO A  90     -77.572  22.098 -55.918  1.00  5.96           C  
ATOM   1369  CD  PRO A  90     -76.104  22.449 -56.083  1.00  5.96           C  
ATOM   1370  HA  PRO A  90     -77.355  23.890 -53.576  1.00  5.96           H  
ATOM   1371 1HB  PRO A  90     -77.493  20.910 -54.082  1.00  5.96           H  
ATOM   1372 2HB  PRO A  90     -78.793  22.095 -54.107  1.00  5.96           H  
ATOM   1373 1HG  PRO A  90     -77.863  21.188 -56.461  1.00  5.96           H  
ATOM   1374 2HG  PRO A  90     -78.233  22.900 -56.282  1.00  5.96           H  
ATOM   1375 1HD  PRO A  90     -75.474  21.554 -56.163  1.00  5.96           H  
ATOM   1376 2HD  PRO A  90     -76.026  23.080 -56.951  1.00  5.96           H  
ATOM   1377  N   PHE A  91     -76.675  22.731 -51.369  1.00  5.39           N  
ATOM   1378  CA  PHE A  91     -76.059  22.253 -50.133  1.00  5.39           C  
ATOM   1379  C   PHE A  91     -76.299  20.772 -49.907  1.00  5.39           C  
ATOM   1380  O   PHE A  91     -77.352  20.243 -50.268  1.00  5.39           O  
ATOM   1381  CB  PHE A  91     -76.596  23.026 -48.934  1.00  5.39           C  
ATOM   1382  CG  PHE A  91     -76.104  24.435 -48.854  1.00  5.39           C  
ATOM   1383  CD1 PHE A  91     -76.854  25.479 -49.374  1.00  5.39           C  
ATOM   1384  CD2 PHE A  91     -74.891  24.723 -48.253  1.00  5.39           C  
ATOM   1385  CE1 PHE A  91     -76.399  26.782 -49.294  1.00  5.39           C  
ATOM   1386  CE2 PHE A  91     -74.432  26.023 -48.171  1.00  5.39           C  
ATOM   1387  CZ  PHE A  91     -75.188  27.055 -48.693  1.00  5.39           C  
ATOM   1388  H   PHE A  91     -77.473  23.349 -51.326  1.00  5.39           H  
ATOM   1389  HA  PHE A  91     -74.982  22.417 -50.201  1.00  5.39           H  
ATOM   1390 1HB  PHE A  91     -77.683  23.044 -48.968  1.00  5.39           H  
ATOM   1391 2HB  PHE A  91     -76.308  22.508 -48.016  1.00  5.39           H  
ATOM   1392  HD1 PHE A  91     -77.811  25.263 -49.849  1.00  5.39           H  
ATOM   1393  HD2 PHE A  91     -74.297  23.906 -47.840  1.00  5.39           H  
ATOM   1394  HE1 PHE A  91     -76.998  27.594 -49.707  1.00  5.39           H  
ATOM   1395  HE2 PHE A  91     -73.475  26.235 -47.694  1.00  5.39           H  
ATOM   1396  HZ  PHE A  91     -74.829  28.081 -48.629  1.00  5.39           H  
ATOM   1397  N   THR A  92     -75.316  20.111 -49.296  1.00  4.75           N  
ATOM   1398  CA  THR A  92     -75.431  18.698 -48.982  1.00  4.75           C  
ATOM   1399  C   THR A  92     -75.714  18.473 -47.501  1.00  4.75           C  
ATOM   1400  O   THR A  92     -75.546  19.381 -46.685  1.00  4.75           O  
ATOM   1401  CB  THR A  92     -74.151  17.958 -49.422  1.00  4.75           C  
ATOM   1402  CG2 THR A  92     -73.904  18.253 -50.881  1.00  4.75           C  
ATOM   1403  OG1 THR A  92     -72.990  18.403 -48.676  1.00  4.75           O  
ATOM   1404  H   THR A  92     -74.472  20.603 -49.043  1.00  4.75           H  
ATOM   1405  HA  THR A  92     -76.268  18.285 -49.545  1.00  4.75           H  
ATOM   1406  HB  THR A  92     -74.276  16.888 -49.273  1.00  4.75           H  
ATOM   1407  HG1 THR A  92     -72.184  17.880 -48.989  1.00  4.75           H  
ATOM   1408 1HG2 THR A  92     -73.013  17.745 -51.175  1.00  4.75           H  
ATOM   1409 2HG2 THR A  92     -74.741  17.911 -51.479  1.00  4.75           H  
ATOM   1410 3HG2 THR A  92     -73.771  19.323 -51.024  1.00  4.75           H  
ATOM   1411  N   GLU A  93     -76.127  17.253 -47.166  1.00  4.11           N  
ATOM   1412  CA  GLU A  93     -76.405  16.858 -45.788  1.00  4.11           C  
ATOM   1413  C   GLU A  93     -75.274  15.999 -45.241  1.00  4.11           C  
ATOM   1414  O   GLU A  93     -74.606  15.304 -46.005  1.00  4.11           O  
ATOM   1415  CB  GLU A  93     -77.731  16.095 -45.710  1.00  4.11           C  
ATOM   1416  CG  GLU A  93     -78.961  16.922 -46.094  1.00  4.11           C  
ATOM   1417  CD  GLU A  93     -80.265  16.150 -45.986  1.00  4.11           C  
ATOM   1418  OE1 GLU A  93     -80.226  14.990 -45.651  1.00  4.11           O  
ATOM   1419  OE2 GLU A  93     -81.296  16.730 -46.240  1.00  4.11           O1-
ATOM   1420  H   GLU A  93     -76.247  16.569 -47.897  1.00  4.11           H  
ATOM   1421  HA  GLU A  93     -76.479  17.756 -45.174  1.00  4.11           H  
ATOM   1422 1HB  GLU A  93     -77.691  15.227 -46.369  1.00  4.11           H  
ATOM   1423 2HB  GLU A  93     -77.878  15.726 -44.694  1.00  4.11           H  
ATOM   1424 1HG  GLU A  93     -79.013  17.793 -45.442  1.00  4.11           H  
ATOM   1425 2HG  GLU A  93     -78.838  17.277 -47.117  1.00  4.11           H  
ATOM   1426  N   LEU A  94     -75.068  16.035 -43.926  1.00  3.52           N  
ATOM   1427  CA  LEU A  94     -74.037  15.205 -43.312  1.00  3.52           C  
ATOM   1428  C   LEU A  94     -74.527  14.493 -42.049  1.00  3.52           C  
ATOM   1429  O   LEU A  94     -74.910  15.129 -41.068  1.00  3.52           O  
ATOM   1430  CB  LEU A  94     -72.833  16.085 -42.971  1.00  3.52           C  
ATOM   1431  CG  LEU A  94     -71.687  15.391 -42.288  1.00  3.52           C  
ATOM   1432  CD1 LEU A  94     -71.144  14.366 -43.200  1.00  3.52           C  
ATOM   1433  CD2 LEU A  94     -70.628  16.405 -41.908  1.00  3.52           C  
ATOM   1434  H   LEU A  94     -75.638  16.635 -43.349  1.00  3.52           H  
ATOM   1435  HA  LEU A  94     -73.729  14.447 -44.031  1.00  3.52           H  
ATOM   1436 1HB  LEU A  94     -72.453  16.519 -43.897  1.00  3.52           H  
ATOM   1437 2HB  LEU A  94     -73.164  16.892 -42.321  1.00  3.52           H  
ATOM   1438  HG  LEU A  94     -72.039  14.884 -41.393  1.00  3.52           H  
ATOM   1439 1HD1 LEU A  94     -70.338  13.897 -42.712  1.00  3.52           H  
ATOM   1440 2HD1 LEU A  94     -71.920  13.642 -43.432  1.00  3.52           H  
ATOM   1441 3HD1 LEU A  94     -70.794  14.819 -44.109  1.00  3.52           H  
ATOM   1442 1HD2 LEU A  94     -69.800  15.892 -41.415  1.00  3.52           H  
ATOM   1443 2HD2 LEU A  94     -70.266  16.909 -42.783  1.00  3.52           H  
ATOM   1444 3HD2 LEU A  94     -71.062  17.138 -41.231  1.00  3.52           H  
ATOM   1445  N   ASP A  95     -74.519  13.160 -42.087  1.00  3.02           N  
ATOM   1446  CA  ASP A  95     -74.950  12.329 -40.958  1.00  3.02           C  
ATOM   1447  C   ASP A  95     -74.048  12.569 -39.748  1.00  3.02           C  
ATOM   1448  O   ASP A  95     -72.819  12.591 -39.881  1.00  3.02           O  
ATOM   1449  CB  ASP A  95     -74.951  10.837 -41.318  1.00  3.02           C  
ATOM   1450  CG  ASP A  95     -75.715   9.933 -40.273  1.00  3.02           C  
ATOM   1451  OD1 ASP A  95     -76.865   9.612 -40.546  1.00  3.02           O  
ATOM   1452  OD2 ASP A  95     -75.172   9.581 -39.233  1.00  3.02           O1-
ATOM   1453  H   ASP A  95     -74.203  12.708 -42.933  1.00  3.02           H  
ATOM   1454  HA  ASP A  95     -75.966  12.617 -40.687  1.00  3.02           H  
ATOM   1455 1HB  ASP A  95     -75.417  10.704 -42.296  1.00  3.02           H  
ATOM   1456 2HB  ASP A  95     -73.924  10.484 -41.400  1.00  3.02           H  
ATOM   1457  N   PHE A  96     -74.639  12.643 -38.556  1.00  2.63           N  
ATOM   1458  CA  PHE A  96     -73.862  12.834 -37.330  1.00  2.63           C  
ATOM   1459  C   PHE A  96     -72.816  11.730 -37.125  1.00  2.63           C  
ATOM   1460  O   PHE A  96     -71.784  11.943 -36.485  1.00  2.63           O  
ATOM   1461  CB  PHE A  96     -74.772  12.945 -36.112  1.00  2.63           C  
ATOM   1462  CG  PHE A  96     -74.028  13.331 -34.864  1.00  2.63           C  
ATOM   1463  CD1 PHE A  96     -73.375  14.555 -34.807  1.00  2.63           C  
ATOM   1464  CD2 PHE A  96     -74.017  12.519 -33.738  1.00  2.63           C  
ATOM   1465  CE1 PHE A  96     -72.711  14.953 -33.671  1.00  2.63           C  
ATOM   1466  CE2 PHE A  96     -73.364  12.925 -32.593  1.00  2.63           C  
ATOM   1467  CZ  PHE A  96     -72.707  14.143 -32.564  1.00  2.63           C  
ATOM   1468  H   PHE A  96     -75.648  12.589 -38.502  1.00  2.63           H  
ATOM   1469  HA  PHE A  96     -73.340  13.782 -37.418  1.00  2.63           H  
ATOM   1470 1HB  PHE A  96     -75.543  13.690 -36.297  1.00  2.63           H  
ATOM   1471 2HB  PHE A  96     -75.266  11.990 -35.935  1.00  2.63           H  
ATOM   1472  HD1 PHE A  96     -73.388  15.204 -35.684  1.00  2.63           H  
ATOM   1473  HD2 PHE A  96     -74.537  11.559 -33.760  1.00  2.63           H  
ATOM   1474  HE1 PHE A  96     -72.197  15.913 -33.650  1.00  2.63           H  
ATOM   1475  HE2 PHE A  96     -73.362  12.285 -31.709  1.00  2.63           H  
ATOM   1476  HZ  PHE A  96     -72.189  14.460 -31.660  1.00  2.63           H  
ATOM   1477  N   THR A  97     -73.058  10.534 -37.660  1.00  2.35           N  
ATOM   1478  CA  THR A  97     -72.099   9.458 -37.509  1.00  2.35           C  
ATOM   1479  C   THR A  97     -70.769   9.883 -38.101  1.00  2.35           C  
ATOM   1480  O   THR A  97     -69.706   9.597 -37.544  1.00  2.35           O  
ATOM   1481  CB  THR A  97     -72.551   8.205 -38.260  1.00  2.35           C  
ATOM   1482  CG2 THR A  97     -71.517   7.116 -38.110  1.00  2.35           C  
ATOM   1483  OG1 THR A  97     -73.806   7.769 -37.746  1.00  2.35           O  
ATOM   1484  H   THR A  97     -73.908  10.351 -38.201  1.00  2.35           H  
ATOM   1485  HA  THR A  97     -71.967   9.238 -36.450  1.00  2.35           H  
ATOM   1486  HB  THR A  97     -72.674   8.442 -39.317  1.00  2.35           H  
ATOM   1487  HG1 THR A  97     -74.493   8.379 -38.110  1.00  2.35           H  
ATOM   1488 1HG2 THR A  97     -71.844   6.229 -38.649  1.00  2.35           H  
ATOM   1489 2HG2 THR A  97     -70.564   7.455 -38.517  1.00  2.35           H  
ATOM   1490 3HG2 THR A  97     -71.396   6.879 -37.054  1.00  2.35           H  
ATOM   1491  N   VAL A  98     -70.841  10.518 -39.271  1.00  2.15           N  
ATOM   1492  CA  VAL A  98     -69.682  10.935 -40.032  1.00  2.15           C  
ATOM   1493  C   VAL A  98     -69.041  12.117 -39.340  1.00  2.15           C  
ATOM   1494  O   VAL A  98     -67.817  12.252 -39.330  1.00  2.15           O  
ATOM   1495  CB  VAL A  98     -70.045  11.267 -41.464  1.00  2.15           C  
ATOM   1496  CG1 VAL A  98     -68.799  11.787 -42.175  1.00  2.15           C  
ATOM   1497  CG2 VAL A  98     -70.614  10.035 -42.124  1.00  2.15           C  
ATOM   1498  H   VAL A  98     -71.757  10.780 -39.625  1.00  2.15           H  
ATOM   1499  HA  VAL A  98     -68.968  10.112 -40.053  1.00  2.15           H  
ATOM   1500  HB  VAL A  98     -70.796  12.049 -41.470  1.00  2.15           H  
ATOM   1501 1HG1 VAL A  98     -69.039  12.039 -43.196  1.00  2.15           H  
ATOM   1502 2HG1 VAL A  98     -68.434  12.675 -41.657  1.00  2.15           H  
ATOM   1503 3HG1 VAL A  98     -68.027  11.018 -42.168  1.00  2.15           H  
ATOM   1504 1HG2 VAL A  98     -70.891  10.259 -43.143  1.00  2.15           H  
ATOM   1505 2HG2 VAL A  98     -69.868   9.242 -42.115  1.00  2.15           H  
ATOM   1506 3HG2 VAL A  98     -71.498   9.713 -41.575  1.00  2.15           H  
ATOM   1507  N   VAL A  99     -69.876  12.999 -38.786  1.00  2.01           N  
ATOM   1508  CA  VAL A  99     -69.354  14.146 -38.056  1.00  2.01           C  
ATOM   1509  C   VAL A  99     -68.463  13.655 -36.924  1.00  2.01           C  
ATOM   1510  O   VAL A  99     -67.351  14.150 -36.750  1.00  2.01           O  
ATOM   1511  CB  VAL A  99     -70.486  14.964 -37.420  1.00  2.01           C  
ATOM   1512  CG1 VAL A  99     -69.913  16.005 -36.506  1.00  2.01           C  
ATOM   1513  CG2 VAL A  99     -71.330  15.579 -38.485  1.00  2.01           C  
ATOM   1514  H   VAL A  99     -70.883  12.854 -38.881  1.00  2.01           H  
ATOM   1515  HA  VAL A  99     -68.775  14.770 -38.736  1.00  2.01           H  
ATOM   1516  HB  VAL A  99     -71.089  14.310 -36.810  1.00  2.01           H  
ATOM   1517 1HG1 VAL A  99     -70.722  16.563 -36.038  1.00  2.01           H  
ATOM   1518 2HG1 VAL A  99     -69.325  15.511 -35.739  1.00  2.01           H  
ATOM   1519 3HG1 VAL A  99     -69.279  16.686 -37.072  1.00  2.01           H  
ATOM   1520 1HG2 VAL A  99     -72.141  16.144 -38.030  1.00  2.01           H  
ATOM   1521 2HG2 VAL A  99     -70.717  16.239 -39.075  1.00  2.01           H  
ATOM   1522 3HG2 VAL A  99     -71.742  14.794 -39.109  1.00  2.01           H  
ATOM   1523  N   LEU A 100     -68.926  12.642 -36.187  1.00  1.90           N  
ATOM   1524  CA  LEU A 100     -68.126  12.068 -35.113  1.00  1.90           C  
ATOM   1525  C   LEU A 100     -66.835  11.438 -35.647  1.00  1.90           C  
ATOM   1526  O   LEU A 100     -65.782  11.559 -35.015  1.00  1.90           O  
ATOM   1527  CB  LEU A 100     -68.939  11.028 -34.357  1.00  1.90           C  
ATOM   1528  CG  LEU A 100     -70.082  11.548 -33.527  1.00  1.90           C  
ATOM   1529  CD1 LEU A 100     -70.885  10.378 -33.024  1.00  1.90           C  
ATOM   1530  CD2 LEU A 100     -69.524  12.339 -32.383  1.00  1.90           C  
ATOM   1531  H   LEU A 100     -69.866  12.284 -36.367  1.00  1.90           H  
ATOM   1532  HA  LEU A 100     -67.858  12.865 -34.422  1.00  1.90           H  
ATOM   1533 1HB  LEU A 100     -69.361  10.336 -35.080  1.00  1.90           H  
ATOM   1534 2HB  LEU A 100     -68.269  10.477 -33.692  1.00  1.90           H  
ATOM   1535  HG  LEU A 100     -70.732  12.182 -34.134  1.00  1.90           H  
ATOM   1536 1HD1 LEU A 100     -71.702  10.726 -32.420  1.00  1.90           H  
ATOM   1537 2HD1 LEU A 100     -71.280   9.820 -33.872  1.00  1.90           H  
ATOM   1538 3HD1 LEU A 100     -70.247   9.740 -32.429  1.00  1.90           H  
ATOM   1539 1HD2 LEU A 100     -70.332  12.711 -31.766  1.00  1.90           H  
ATOM   1540 2HD2 LEU A 100     -68.886  11.690 -31.789  1.00  1.90           H  
ATOM   1541 3HD2 LEU A 100     -68.943  13.176 -32.768  1.00  1.90           H  
ATOM   1542  N   VAL A 101     -66.890  10.801 -36.830  1.00  1.81           N  
ATOM   1543  CA  VAL A 101     -65.674  10.226 -37.411  1.00  1.81           C  
ATOM   1544  C   VAL A 101     -64.670  11.334 -37.690  1.00  1.81           C  
ATOM   1545  O   VAL A 101     -63.492  11.223 -37.326  1.00  1.81           O  
ATOM   1546  CB  VAL A 101     -65.956   9.507 -38.758  1.00  1.81           C  
ATOM   1547  CG1 VAL A 101     -64.668   9.131 -39.416  1.00  1.81           C  
ATOM   1548  CG2 VAL A 101     -66.774   8.295 -38.542  1.00  1.81           C  
ATOM   1549  H   VAL A 101     -67.786  10.686 -37.306  1.00  1.81           H  
ATOM   1550  HA  VAL A 101     -65.245   9.518 -36.702  1.00  1.81           H  
ATOM   1551  HB  VAL A 101     -66.476  10.182 -39.425  1.00  1.81           H  
ATOM   1552 1HG1 VAL A 101     -64.870   8.644 -40.369  1.00  1.81           H  
ATOM   1553 2HG1 VAL A 101     -64.097  10.039 -39.591  1.00  1.81           H  
ATOM   1554 3HG1 VAL A 101     -64.110   8.453 -38.772  1.00  1.81           H  
ATOM   1555 1HG2 VAL A 101     -66.970   7.805 -39.496  1.00  1.81           H  
ATOM   1556 2HG2 VAL A 101     -66.250   7.610 -37.879  1.00  1.81           H  
ATOM   1557 3HG2 VAL A 101     -67.685   8.587 -38.106  1.00  1.81           H  
ATOM   1558  N   PHE A 102     -65.146  12.413 -38.319  1.00  1.75           N  
ATOM   1559  CA  PHE A 102     -64.290  13.544 -38.619  1.00  1.75           C  
ATOM   1560  C   PHE A 102     -63.707  14.194 -37.385  1.00  1.75           C  
ATOM   1561  O   PHE A 102     -62.496  14.382 -37.305  1.00  1.75           O  
ATOM   1562  CB  PHE A 102     -64.996  14.638 -39.400  1.00  1.75           C  
ATOM   1563  CG  PHE A 102     -64.076  15.846 -39.544  1.00  1.75           C  
ATOM   1564  CD1 PHE A 102     -63.055  15.876 -40.490  1.00  1.75           C  
ATOM   1565  CD2 PHE A 102     -64.217  16.942 -38.694  1.00  1.75           C  
ATOM   1566  CE1 PHE A 102     -62.213  16.979 -40.576  1.00  1.75           C  
ATOM   1567  CE2 PHE A 102     -63.374  18.029 -38.782  1.00  1.75           C  
ATOM   1568  CZ  PHE A 102     -62.373  18.046 -39.725  1.00  1.75           C  
ATOM   1569  H   PHE A 102     -66.129  12.434 -38.591  1.00  1.75           H  
ATOM   1570  HA  PHE A 102     -63.474  13.180 -39.237  1.00  1.75           H  
ATOM   1571 1HB  PHE A 102     -65.274  14.275 -40.388  1.00  1.75           H  
ATOM   1572 2HB  PHE A 102     -65.906  14.942 -38.878  1.00  1.75           H  
ATOM   1573  HD1 PHE A 102     -62.918  15.027 -41.163  1.00  1.75           H  
ATOM   1574  HD2 PHE A 102     -65.008  16.928 -37.944  1.00  1.75           H  
ATOM   1575  HE1 PHE A 102     -61.422  17.004 -41.315  1.00  1.75           H  
ATOM   1576  HE2 PHE A 102     -63.498  18.874 -38.105  1.00  1.75           H  
ATOM   1577  HZ  PHE A 102     -61.706  18.906 -39.795  1.00  1.75           H  
ATOM   1578  N   LEU A 103     -64.556  14.547 -36.421  1.00  1.70           N  
ATOM   1579  CA  LEU A 103     -64.069  15.260 -35.252  1.00  1.70           C  
ATOM   1580  C   LEU A 103     -63.082  14.406 -34.502  1.00  1.70           C  
ATOM   1581  O   LEU A 103     -62.033  14.879 -34.040  1.00  1.70           O  
ATOM   1582  CB  LEU A 103     -65.227  15.570 -34.316  1.00  1.70           C  
ATOM   1583  CG  LEU A 103     -66.243  16.566 -34.802  1.00  1.70           C  
ATOM   1584  CD1 LEU A 103     -67.405  16.574 -33.814  1.00  1.70           C  
ATOM   1585  CD2 LEU A 103     -65.597  17.922 -34.932  1.00  1.70           C  
ATOM   1586  H   LEU A 103     -65.549  14.344 -36.517  1.00  1.70           H  
ATOM   1587  HA  LEU A 103     -63.582  16.180 -35.574  1.00  1.70           H  
ATOM   1588 1HB  LEU A 103     -65.756  14.637 -34.107  1.00  1.70           H  
ATOM   1589 2HB  LEU A 103     -64.817  15.955 -33.390  1.00  1.70           H  
ATOM   1590  HG  LEU A 103     -66.623  16.263 -35.772  1.00  1.70           H  
ATOM   1591 1HD1 LEU A 103     -68.164  17.281 -34.149  1.00  1.70           H  
ATOM   1592 2HD1 LEU A 103     -67.836  15.573 -33.759  1.00  1.70           H  
ATOM   1593 3HD1 LEU A 103     -67.044  16.868 -32.830  1.00  1.70           H  
ATOM   1594 1HD2 LEU A 103     -66.335  18.642 -35.284  1.00  1.70           H  
ATOM   1595 2HD2 LEU A 103     -65.216  18.237 -33.960  1.00  1.70           H  
ATOM   1596 3HD2 LEU A 103     -64.775  17.865 -35.643  1.00  1.70           H  
ATOM   1597  N   GLY A 104     -63.397  13.122 -34.421  1.00  1.67           N  
ATOM   1598  CA  GLY A 104     -62.545  12.187 -33.753  1.00  1.67           C  
ATOM   1599  C   GLY A 104     -61.194  12.185 -34.405  1.00  1.67           C  
ATOM   1600  O   GLY A 104     -60.179  12.420 -33.750  1.00  1.67           O  
ATOM   1601  H   GLY A 104     -64.269  12.767 -34.812  1.00  1.67           H  
ATOM   1602 1HA  GLY A 104     -62.440  12.453 -32.710  1.00  1.67           H  
ATOM   1603 2HA  GLY A 104     -62.989  11.194 -33.801  1.00  1.67           H  
ATOM   1604  N   CYS A 105     -61.150  11.949 -35.704  1.00  1.65           N  
ATOM   1605  CA  CYS A 105     -59.866  11.866 -36.354  1.00  1.65           C  
ATOM   1606  C   CYS A 105     -59.145  13.193 -36.442  1.00  1.65           C  
ATOM   1607  O   CYS A 105     -57.917  13.222 -36.443  1.00  1.65           O  
ATOM   1608  CB  CYS A 105     -60.039  11.379 -37.759  1.00  1.65           C  
ATOM   1609  SG  CYS A 105     -60.630  12.600 -38.959  1.00  1.65           S  
ATOM   1610  H   CYS A 105     -62.006  11.791 -36.239  1.00  1.65           H  
ATOM   1611  HA  CYS A 105     -59.248  11.163 -35.797  1.00  1.65           H  
ATOM   1612 1HB  CYS A 105     -59.159  10.942 -38.123  1.00  1.65           H  
ATOM   1613 2HB  CYS A 105     -60.785  10.603 -37.707  1.00  1.65           H  
ATOM   1614  HG  CYS A 105     -61.568  13.145 -38.158  1.00  1.65           H  
ATOM   1615  N   TRP A 106     -59.888  14.303 -36.436  1.00  1.64           N  
ATOM   1616  CA  TRP A 106     -59.290  15.615 -36.580  1.00  1.64           C  
ATOM   1617  C   TRP A 106     -58.292  15.827 -35.454  1.00  1.64           C  
ATOM   1618  O   TRP A 106     -57.183  16.336 -35.663  1.00  1.64           O  
ATOM   1619  CB  TRP A 106     -60.342  16.719 -36.606  1.00  1.64           C  
ATOM   1620  CG  TRP A 106     -59.742  18.031 -36.934  1.00  1.64           C  
ATOM   1621  CD1 TRP A 106     -59.661  19.146 -36.162  1.00  1.64           C  
ATOM   1622  CD2 TRP A 106     -59.075  18.349 -38.177  1.00  1.64           C  
ATOM   1623  CE2 TRP A 106     -58.625  19.660 -38.080  1.00  1.64           C  
ATOM   1624  CE3 TRP A 106     -58.826  17.631 -39.338  1.00  1.64           C  
ATOM   1625  NE1 TRP A 106     -58.994  20.143 -36.844  1.00  1.64           N  
ATOM   1626  CZ2 TRP A 106     -57.928  20.272 -39.114  1.00  1.64           C  
ATOM   1627  CZ3 TRP A 106     -58.126  18.234 -40.370  1.00  1.64           C  
ATOM   1628  CH2 TRP A 106     -57.688  19.517 -40.264  1.00  1.64           C  
ATOM   1629  H   TRP A 106     -60.901  14.235 -36.415  1.00  1.64           H  
ATOM   1630  HA  TRP A 106     -58.774  15.656 -37.530  1.00  1.64           H  
ATOM   1631 1HB  TRP A 106     -61.098  16.484 -37.351  1.00  1.64           H  
ATOM   1632 2HB  TRP A 106     -60.840  16.778 -35.639  1.00  1.64           H  
ATOM   1633  HD1 TRP A 106     -60.061  19.234 -35.153  1.00  1.64           H  
ATOM   1634  HE1 TRP A 106     -58.798  21.069 -36.493  1.00  1.64           H  
ATOM   1635  HE3 TRP A 106     -59.177  16.606 -39.421  1.00  1.64           H  
ATOM   1636  HZ2 TRP A 106     -57.570  21.300 -39.043  1.00  1.64           H  
ATOM   1637  HZ3 TRP A 106     -57.931  17.660 -41.265  1.00  1.64           H  
ATOM   1638  HH2 TRP A 106     -57.138  19.962 -41.096  1.00  1.64           H  
ATOM   1639  N   GLY A 107     -58.666  15.373 -34.260  1.00  1.65           N  
ATOM   1640  CA  GLY A 107     -57.829  15.492 -33.077  1.00  1.65           C  
ATOM   1641  C   GLY A 107     -56.418  14.878 -33.213  1.00  1.65           C  
ATOM   1642  O   GLY A 107     -55.532  15.226 -32.430  1.00  1.65           O  
ATOM   1643  H   GLY A 107     -59.604  14.963 -34.169  1.00  1.65           H  
ATOM   1644 1HA  GLY A 107     -57.737  16.547 -32.821  1.00  1.65           H  
ATOM   1645 2HA  GLY A 107     -58.342  15.016 -32.243  1.00  1.65           H  
ATOM   1646  N   GLN A 108     -56.203  13.941 -34.153  1.00  1.66           N  
ATOM   1647  CA  GLN A 108     -54.876  13.348 -34.327  1.00  1.66           C  
ATOM   1648  C   GLN A 108     -54.303  13.526 -35.743  1.00  1.66           C  
ATOM   1649  O   GLN A 108     -53.467  12.716 -36.172  1.00  1.66           O  
ATOM   1650  CB  GLN A 108     -54.849  11.853 -33.939  1.00  1.66           C  
ATOM   1651  CG  GLN A 108     -55.179  11.555 -32.431  1.00  1.66           C  
ATOM   1652  CD  GLN A 108     -54.959  10.051 -32.013  1.00  1.66           C  
ATOM   1653  NE2 GLN A 108     -55.215   9.730 -30.725  1.00  1.66           N  
ATOM   1654  OE1 GLN A 108     -54.560   9.226 -32.852  1.00  1.66           O  
ATOM   1655  H   GLN A 108     -56.948  13.675 -34.797  1.00  1.66           H  
ATOM   1656  HA  GLN A 108     -54.194  13.860 -33.650  1.00  1.66           H  
ATOM   1657 1HB  GLN A 108     -55.578  11.314 -34.552  1.00  1.66           H  
ATOM   1658 2HB  GLN A 108     -53.867  11.441 -34.160  1.00  1.66           H  
ATOM   1659 1HG  GLN A 108     -54.544  12.183 -31.805  1.00  1.66           H  
ATOM   1660 2HG  GLN A 108     -56.229  11.802 -32.255  1.00  1.66           H  
ATOM   1661 1HE2 GLN A 108     -55.087   8.765 -30.370  1.00  1.66           H  
ATOM   1662 2HE2 GLN A 108     -55.526  10.439 -30.090  1.00  1.66           H  
ATOM   1663  N   VAL A 109     -54.722  14.574 -36.470  1.00  1.66           N  
ATOM   1664  CA  VAL A 109     -54.204  14.792 -37.830  1.00  1.66           C  
ATOM   1665  C   VAL A 109     -52.834  15.454 -37.910  1.00  1.66           C  
ATOM   1666  O   VAL A 109     -52.619  16.550 -37.391  1.00  1.66           O  
ATOM   1667  CB  VAL A 109     -55.195  15.662 -38.646  1.00  1.66           C  
ATOM   1668  CG1 VAL A 109     -54.638  15.998 -40.018  1.00  1.66           C  
ATOM   1669  CG2 VAL A 109     -56.418  14.923 -38.847  1.00  1.66           C  
ATOM   1670  H   VAL A 109     -55.431  15.210 -36.090  1.00  1.66           H  
ATOM   1671  HA  VAL A 109     -54.124  13.825 -38.317  1.00  1.66           H  
ATOM   1672  HB  VAL A 109     -55.397  16.588 -38.102  1.00  1.66           H  
ATOM   1673 1HG1 VAL A 109     -55.365  16.597 -40.560  1.00  1.66           H  
ATOM   1674 2HG1 VAL A 109     -53.715  16.563 -39.908  1.00  1.66           H  
ATOM   1675 3HG1 VAL A 109     -54.437  15.081 -40.572  1.00  1.66           H  
ATOM   1676 1HG2 VAL A 109     -57.115  15.511 -39.404  1.00  1.66           H  
ATOM   1677 2HG2 VAL A 109     -56.194  14.041 -39.388  1.00  1.66           H  
ATOM   1678 3HG2 VAL A 109     -56.815  14.680 -37.899  1.00  1.66           H  
ATOM   1679  N   SER A 110     -51.915  14.777 -38.602  1.00  1.63           N  
ATOM   1680  CA  SER A 110     -50.574  15.291 -38.865  1.00  1.63           C  
ATOM   1681  C   SER A 110     -50.606  15.936 -40.238  1.00  1.63           C  
ATOM   1682  O   SER A 110     -51.510  15.643 -41.019  1.00  1.63           O  
ATOM   1683  CB  SER A 110     -49.532  14.174 -38.852  1.00  1.63           C  
ATOM   1684  OG  SER A 110     -49.671  13.274 -39.971  1.00  1.63           O  
ATOM   1685  H   SER A 110     -52.169  13.870 -38.958  1.00  1.63           H  
ATOM   1686  HA  SER A 110     -50.319  16.047 -38.118  1.00  1.63           H  
ATOM   1687 1HB  SER A 110     -48.535  14.607 -38.860  1.00  1.63           H  
ATOM   1688 2HB  SER A 110     -49.629  13.611 -37.929  1.00  1.63           H  
ATOM   1689  HG  SER A 110     -49.014  12.537 -39.820  1.00  1.63           H  
ATOM   1690  N   LEU A 111     -49.604  16.737 -40.587  1.00  1.59           N  
ATOM   1691  CA  LEU A 111     -49.577  17.301 -41.936  1.00  1.59           C  
ATOM   1692  C   LEU A 111     -49.500  16.204 -42.995  1.00  1.59           C  
ATOM   1693  O   LEU A 111     -50.159  16.279 -44.033  1.00  1.59           O  
ATOM   1694  CB  LEU A 111     -48.419  18.275 -42.119  1.00  1.59           C  
ATOM   1695  CG  LEU A 111     -48.369  18.914 -43.502  1.00  1.59           C  
ATOM   1696  CD1 LEU A 111     -49.674  19.675 -43.750  1.00  1.59           C  
ATOM   1697  CD2 LEU A 111     -47.170  19.839 -43.597  1.00  1.59           C  
ATOM   1698  H   LEU A 111     -48.876  16.963 -39.924  1.00  1.59           H  
ATOM   1699  HA  LEU A 111     -50.504  17.854 -42.088  1.00  1.59           H  
ATOM   1700 1HB  LEU A 111     -48.503  19.070 -41.380  1.00  1.59           H  
ATOM   1701 2HB  LEU A 111     -47.481  17.745 -41.959  1.00  1.59           H  
ATOM   1702  HG  LEU A 111     -48.282  18.138 -44.249  1.00  1.59           H  
ATOM   1703 1HD1 LEU A 111     -49.652  20.121 -44.744  1.00  1.59           H  
ATOM   1704 2HD1 LEU A 111     -50.511  18.984 -43.683  1.00  1.59           H  
ATOM   1705 3HD1 LEU A 111     -49.788  20.459 -43.003  1.00  1.59           H  
ATOM   1706 1HD2 LEU A 111     -47.137  20.287 -44.591  1.00  1.59           H  
ATOM   1707 2HD2 LEU A 111     -47.255  20.625 -42.847  1.00  1.59           H  
ATOM   1708 3HD2 LEU A 111     -46.258  19.268 -43.425  1.00  1.59           H  
ATOM   1709  N   THR A 112     -48.703  15.171 -42.724  1.00  1.54           N  
ATOM   1710  CA  THR A 112     -48.535  14.059 -43.653  1.00  1.54           C  
ATOM   1711  C   THR A 112     -49.906  13.449 -43.945  1.00  1.54           C  
ATOM   1712  O   THR A 112     -50.258  13.166 -45.100  1.00  1.54           O  
ATOM   1713  CB  THR A 112     -47.658  12.959 -43.025  1.00  1.54           C  
ATOM   1714  CG2 THR A 112     -47.455  11.810 -43.993  1.00  1.54           C  
ATOM   1715  OG1 THR A 112     -46.379  13.479 -42.670  1.00  1.54           O  
ATOM   1716  H   THR A 112     -48.204  15.164 -41.848  1.00  1.54           H  
ATOM   1717  HA  THR A 112     -48.098  14.422 -44.584  1.00  1.54           H  
ATOM   1718  HB  THR A 112     -48.148  12.588 -42.137  1.00  1.54           H  
ATOM   1719  HG1 THR A 112     -46.023  13.974 -43.417  1.00  1.54           H  
ATOM   1720 1HG2 THR A 112     -46.843  11.042 -43.527  1.00  1.54           H  
ATOM   1721 2HG2 THR A 112     -48.425  11.395 -44.260  1.00  1.54           H  
ATOM   1722 3HG2 THR A 112     -46.957  12.172 -44.890  1.00  1.54           H  
ATOM   1723  N   THR A 113     -50.670  13.241 -42.870  1.00  1.48           N  
ATOM   1724  CA  THR A 113     -51.998  12.656 -42.931  1.00  1.48           C  
ATOM   1725  C   THR A 113     -52.981  13.551 -43.682  1.00  1.48           C  
ATOM   1726  O   THR A 113     -53.766  13.071 -44.503  1.00  1.48           O  
ATOM   1727  CB  THR A 113     -52.511  12.411 -41.512  1.00  1.48           C  
ATOM   1728  CG2 THR A 113     -53.862  11.896 -41.518  1.00  1.48           C  
ATOM   1729  OG1 THR A 113     -51.627  11.487 -40.804  1.00  1.48           O  
ATOM   1730  H   THR A 113     -50.309  13.490 -41.946  1.00  1.48           H  
ATOM   1731  HA  THR A 113     -51.938  11.711 -43.458  1.00  1.48           H  
ATOM   1732  HB  THR A 113     -52.521  13.351 -40.982  1.00  1.48           H  
ATOM   1733  HG1 THR A 113     -50.852  11.999 -40.494  1.00  1.48           H  
ATOM   1734 1HG2 THR A 113     -54.163  11.770 -40.507  1.00  1.48           H  
ATOM   1735 2HG2 THR A 113     -54.532  12.595 -42.021  1.00  1.48           H  
ATOM   1736 3HG2 THR A 113     -53.866  10.962 -42.018  1.00  1.48           H  
ATOM   1737  N   LEU A 114     -52.929  14.854 -43.407  1.00  1.42           N  
ATOM   1738  CA  LEU A 114     -53.817  15.828 -44.027  1.00  1.42           C  
ATOM   1739  C   LEU A 114     -53.610  15.860 -45.533  1.00  1.42           C  
ATOM   1740  O   LEU A 114     -54.572  15.808 -46.310  1.00  1.42           O  
ATOM   1741  CB  LEU A 114     -53.547  17.209 -43.428  1.00  1.42           C  
ATOM   1742  CG  LEU A 114     -54.384  18.358 -43.937  1.00  1.42           C  
ATOM   1743  CD1 LEU A 114     -55.846  18.068 -43.651  1.00  1.42           C  
ATOM   1744  CD2 LEU A 114     -53.941  19.629 -43.225  1.00  1.42           C  
ATOM   1745  H   LEU A 114     -52.261  15.180 -42.710  1.00  1.42           H  
ATOM   1746  HA  LEU A 114     -54.840  15.543 -43.825  1.00  1.42           H  
ATOM   1747 1HB  LEU A 114     -53.667  17.154 -42.361  1.00  1.42           H  
ATOM   1748 2HB  LEU A 114     -52.508  17.457 -43.628  1.00  1.42           H  
ATOM   1749  HG  LEU A 114     -54.252  18.473 -45.014  1.00  1.42           H  
ATOM   1750 1HD1 LEU A 114     -56.461  18.894 -44.003  1.00  1.42           H  
ATOM   1751 2HD1 LEU A 114     -56.136  17.156 -44.167  1.00  1.42           H  
ATOM   1752 3HD1 LEU A 114     -55.981  17.945 -42.582  1.00  1.42           H  
ATOM   1753 1HD2 LEU A 114     -54.540  20.471 -43.576  1.00  1.42           H  
ATOM   1754 2HD2 LEU A 114     -54.077  19.508 -42.150  1.00  1.42           H  
ATOM   1755 3HD2 LEU A 114     -52.890  19.817 -43.440  1.00  1.42           H  
ATOM   1756  N   ILE A 115     -52.346  15.911 -45.949  1.00  1.36           N  
ATOM   1757  CA  ILE A 115     -52.012  15.920 -47.360  1.00  1.36           C  
ATOM   1758  C   ILE A 115     -52.472  14.627 -48.003  1.00  1.36           C  
ATOM   1759  O   ILE A 115     -53.070  14.646 -49.083  1.00  1.36           O  
ATOM   1760  CB  ILE A 115     -50.508  16.090 -47.585  1.00  1.36           C  
ATOM   1761  CG1 ILE A 115     -50.067  17.492 -47.148  1.00  1.36           C  
ATOM   1762  CG2 ILE A 115     -50.181  15.838 -49.054  1.00  1.36           C  
ATOM   1763  CD1 ILE A 115     -48.571  17.650 -47.061  1.00  1.36           C  
ATOM   1764  H   ILE A 115     -51.594  15.956 -45.259  1.00  1.36           H  
ATOM   1765  HA  ILE A 115     -52.533  16.749 -47.837  1.00  1.36           H  
ATOM   1766  HB  ILE A 115     -49.969  15.370 -46.960  1.00  1.36           H  
ATOM   1767 1HG1 ILE A 115     -50.454  18.222 -47.854  1.00  1.36           H  
ATOM   1768 2HG1 ILE A 115     -50.490  17.702 -46.164  1.00  1.36           H  
ATOM   1769 1HG2 ILE A 115     -49.109  15.945 -49.211  1.00  1.36           H  
ATOM   1770 2HG2 ILE A 115     -50.488  14.828 -49.327  1.00  1.36           H  
ATOM   1771 3HG2 ILE A 115     -50.714  16.559 -49.675  1.00  1.36           H  
ATOM   1772 1HD1 ILE A 115     -48.330  18.664 -46.741  1.00  1.36           H  
ATOM   1773 2HD1 ILE A 115     -48.178  16.935 -46.338  1.00  1.36           H  
ATOM   1774 3HD1 ILE A 115     -48.127  17.464 -48.035  1.00  1.36           H  
ATOM   1775  N   THR A 116     -52.213  13.501 -47.330  1.00  1.33           N  
ATOM   1776  CA  THR A 116     -52.628  12.221 -47.851  1.00  1.33           C  
ATOM   1777  C   THR A 116     -54.133  12.198 -48.044  1.00  1.33           C  
ATOM   1778  O   THR A 116     -54.598  11.806 -49.106  1.00  1.33           O  
ATOM   1779  CB  THR A 116     -52.196  11.081 -46.916  1.00  1.33           C  
ATOM   1780  CG2 THR A 116     -52.706   9.724 -47.436  1.00  1.33           C  
ATOM   1781  OG1 THR A 116     -50.763  11.076 -46.826  1.00  1.33           O  
ATOM   1782  H   THR A 116     -51.698  13.527 -46.450  1.00  1.33           H  
ATOM   1783  HA  THR A 116     -52.156  12.072 -48.821  1.00  1.33           H  
ATOM   1784  HB  THR A 116     -52.606  11.254 -45.926  1.00  1.33           H  
ATOM   1785  HG1 THR A 116     -50.475  11.904 -46.369  1.00  1.33           H  
ATOM   1786 1HG2 THR A 116     -52.396   8.930 -46.766  1.00  1.33           H  
ATOM   1787 2HG2 THR A 116     -53.787   9.752 -47.485  1.00  1.33           H  
ATOM   1788 3HG2 THR A 116     -52.303   9.535 -48.429  1.00  1.33           H  
ATOM   1789  N   ALA A 117     -54.902  12.652 -47.055  1.00  1.31           N  
ATOM   1790  CA  ALA A 117     -56.352  12.651 -47.190  1.00  1.31           C  
ATOM   1791  C   ALA A 117     -56.803  13.496 -48.373  1.00  1.31           C  
ATOM   1792  O   ALA A 117     -57.712  13.109 -49.118  1.00  1.31           O  
ATOM   1793  CB  ALA A 117     -56.984  13.146 -45.918  1.00  1.31           C  
ATOM   1794  H   ALA A 117     -54.477  12.971 -46.188  1.00  1.31           H  
ATOM   1795  HA  ALA A 117     -56.677  11.647 -47.363  1.00  1.31           H  
ATOM   1796 1HB  ALA A 117     -58.067  13.116 -46.011  1.00  1.31           H  
ATOM   1797 2HB  ALA A 117     -56.670  12.499 -45.098  1.00  1.31           H  
ATOM   1798 3HB  ALA A 117     -56.658  14.169 -45.727  1.00  1.31           H  
ATOM   1799  N   ALA A 118     -56.156  14.638 -48.591  1.00  1.31           N  
ATOM   1800  CA  ALA A 118     -56.523  15.456 -49.733  1.00  1.31           C  
ATOM   1801  C   ALA A 118     -56.276  14.688 -51.029  1.00  1.31           C  
ATOM   1802  O   ALA A 118     -57.096  14.716 -51.963  1.00  1.31           O  
ATOM   1803  CB  ALA A 118     -55.721  16.740 -49.719  1.00  1.31           C  
ATOM   1804  H   ALA A 118     -55.424  14.949 -47.949  1.00  1.31           H  
ATOM   1805  HA  ALA A 118     -57.585  15.685 -49.665  1.00  1.31           H  
ATOM   1806 1HB  ALA A 118     -56.007  17.359 -50.566  1.00  1.31           H  
ATOM   1807 2HB  ALA A 118     -55.915  17.276 -48.790  1.00  1.31           H  
ATOM   1808 3HB  ALA A 118     -54.660  16.505 -49.783  1.00  1.31           H  
ATOM   1809  N   ALA A 119     -55.138  13.986 -51.081  1.00  1.32           N  
ATOM   1810  CA  ALA A 119     -54.776  13.200 -52.247  1.00  1.32           C  
ATOM   1811  C   ALA A 119     -55.755  12.059 -52.466  1.00  1.32           C  
ATOM   1812  O   ALA A 119     -56.163  11.791 -53.595  1.00  1.32           O  
ATOM   1813  CB  ALA A 119     -53.372  12.648 -52.089  1.00  1.32           C  
ATOM   1814  H   ALA A 119     -54.496  14.016 -50.286  1.00  1.32           H  
ATOM   1815  HA  ALA A 119     -54.809  13.853 -53.117  1.00  1.32           H  
ATOM   1816 1HB  ALA A 119     -53.102  12.085 -52.980  1.00  1.32           H  
ATOM   1817 2HB  ALA A 119     -52.674  13.474 -51.950  1.00  1.32           H  
ATOM   1818 3HB  ALA A 119     -53.331  11.995 -51.226  1.00  1.32           H  
ATOM   1819  N   LEU A 120     -56.171  11.410 -51.382  1.00  1.33           N  
ATOM   1820  CA  LEU A 120     -57.076  10.281 -51.488  1.00  1.33           C  
ATOM   1821  C   LEU A 120     -58.410  10.719 -52.029  1.00  1.33           C  
ATOM   1822  O   LEU A 120     -58.984  10.066 -52.904  1.00  1.33           O  
ATOM   1823  CB  LEU A 120     -57.301   9.681 -50.110  1.00  1.33           C  
ATOM   1824  CG  LEU A 120     -56.143   9.022 -49.492  1.00  1.33           C  
ATOM   1825  CD1 LEU A 120     -56.480   8.701 -48.023  1.00  1.33           C  
ATOM   1826  CD2 LEU A 120     -55.844   7.826 -50.277  1.00  1.33           C  
ATOM   1827  H   LEU A 120     -55.806  11.682 -50.470  1.00  1.33           H  
ATOM   1828  HA  LEU A 120     -56.643   9.541 -52.156  1.00  1.33           H  
ATOM   1829 1HB  LEU A 120     -57.627  10.467 -49.436  1.00  1.33           H  
ATOM   1830 2HB  LEU A 120     -58.082   8.934 -50.188  1.00  1.33           H  
ATOM   1831  HG  LEU A 120     -55.299   9.662 -49.519  1.00  1.33           H  
ATOM   1832 1HD1 LEU A 120     -55.650   8.238 -47.555  1.00  1.33           H  
ATOM   1833 2HD1 LEU A 120     -56.708   9.578 -47.489  1.00  1.33           H  
ATOM   1834 3HD1 LEU A 120     -57.328   8.059 -47.983  1.00  1.33           H  
ATOM   1835 1HD2 LEU A 120     -54.995   7.310 -49.876  1.00  1.33           H  
ATOM   1836 2HD2 LEU A 120     -56.705   7.212 -50.229  1.00  1.33           H  
ATOM   1837 3HD2 LEU A 120     -55.635   8.106 -51.308  1.00  1.33           H  
ATOM   1838  N   ALA A 121     -58.901  11.855 -51.533  1.00  1.36           N  
ATOM   1839  CA  ALA A 121     -60.177  12.363 -51.992  1.00  1.36           C  
ATOM   1840  C   ALA A 121     -60.090  12.692 -53.468  1.00  1.36           C  
ATOM   1841  O   ALA A 121     -60.967  12.311 -54.248  1.00  1.36           O  
ATOM   1842  CB  ALA A 121     -60.577  13.574 -51.177  1.00  1.36           C  
ATOM   1843  H   ALA A 121     -58.388  12.359 -50.805  1.00  1.36           H  
ATOM   1844  HA  ALA A 121     -60.930  11.592 -51.862  1.00  1.36           H  
ATOM   1845 1HB  ALA A 121     -61.541  13.941 -51.516  1.00  1.36           H  
ATOM   1846 2HB  ALA A 121     -60.641  13.294 -50.124  1.00  1.36           H  
ATOM   1847 3HB  ALA A 121     -59.822  14.353 -51.301  1.00  1.36           H  
ATOM   1848  N   THR A 122     -58.966  13.291 -53.872  1.00  1.39           N  
ATOM   1849  CA  THR A 122     -58.752  13.662 -55.255  1.00  1.39           C  
ATOM   1850  C   THR A 122     -58.762  12.429 -56.147  1.00  1.39           C  
ATOM   1851  O   THR A 122     -59.422  12.419 -57.192  1.00  1.39           O  
ATOM   1852  CB  THR A 122     -57.412  14.401 -55.409  1.00  1.39           C  
ATOM   1853  CG2 THR A 122     -57.170  14.750 -56.862  1.00  1.39           C  
ATOM   1854  OG1 THR A 122     -57.432  15.602 -54.610  1.00  1.39           O  
ATOM   1855  H   THR A 122     -58.259  13.561 -53.185  1.00  1.39           H  
ATOM   1856  HA  THR A 122     -59.560  14.322 -55.569  1.00  1.39           H  
ATOM   1857  HB  THR A 122     -56.607  13.764 -55.063  1.00  1.39           H  
ATOM   1858  HG1 THR A 122     -57.442  15.352 -53.650  1.00  1.39           H  
ATOM   1859 1HG2 THR A 122     -56.217  15.267 -56.955  1.00  1.39           H  
ATOM   1860 2HG2 THR A 122     -57.147  13.834 -57.454  1.00  1.39           H  
ATOM   1861 3HG2 THR A 122     -57.971  15.394 -57.219  1.00  1.39           H  
ATOM   1862  N   LEU A 123     -58.055  11.378 -55.720  1.00  1.42           N  
ATOM   1863  CA  LEU A 123     -57.998  10.140 -56.481  1.00  1.42           C  
ATOM   1864  C   LEU A 123     -59.371   9.510 -56.590  1.00  1.42           C  
ATOM   1865  O   LEU A 123     -59.773   9.076 -57.671  1.00  1.42           O  
ATOM   1866  CB  LEU A 123     -57.036   9.170 -55.794  1.00  1.42           C  
ATOM   1867  CG  LEU A 123     -55.572   9.550 -55.872  1.00  1.42           C  
ATOM   1868  CD1 LEU A 123     -54.768   8.663 -54.945  1.00  1.42           C  
ATOM   1869  CD2 LEU A 123     -55.113   9.393 -57.304  1.00  1.42           C  
ATOM   1870  H   LEU A 123     -57.523  11.458 -54.854  1.00  1.42           H  
ATOM   1871  HA  LEU A 123     -57.632  10.361 -57.480  1.00  1.42           H  
ATOM   1872 1HB  LEU A 123     -57.306   9.101 -54.740  1.00  1.42           H  
ATOM   1873 2HB  LEU A 123     -57.151   8.198 -56.242  1.00  1.42           H  
ATOM   1874  HG  LEU A 123     -55.440  10.581 -55.564  1.00  1.42           H  
ATOM   1875 1HD1 LEU A 123     -53.716   8.939 -55.001  1.00  1.42           H  
ATOM   1876 2HD1 LEU A 123     -55.122   8.797 -53.925  1.00  1.42           H  
ATOM   1877 3HD1 LEU A 123     -54.885   7.627 -55.242  1.00  1.42           H  
ATOM   1878 1HD2 LEU A 123     -54.061   9.666 -57.380  1.00  1.42           H  
ATOM   1879 2HD2 LEU A 123     -55.245   8.356 -57.617  1.00  1.42           H  
ATOM   1880 3HD2 LEU A 123     -55.705  10.044 -57.948  1.00  1.42           H  
ATOM   1881  N   HIS A 124     -60.135   9.535 -55.503  1.00  1.45           N  
ATOM   1882  CA  HIS A 124     -61.457   8.943 -55.516  1.00  1.45           C  
ATOM   1883  C   HIS A 124     -62.313   9.599 -56.578  1.00  1.45           C  
ATOM   1884  O   HIS A 124     -62.905   8.917 -57.426  1.00  1.45           O  
ATOM   1885  CB  HIS A 124     -62.125   9.077 -54.148  1.00  1.45           C  
ATOM   1886  CG  HIS A 124     -63.508   8.518 -54.096  1.00  1.45           C  
ATOM   1887  CD2 HIS A 124     -64.716   9.124 -54.071  1.00  1.45           C  
ATOM   1888  ND1 HIS A 124     -63.757   7.166 -54.057  1.00  1.45           N  
ATOM   1889  CE1 HIS A 124     -65.057   6.960 -54.012  1.00  1.45           C  
ATOM   1890  NE2 HIS A 124     -65.669   8.131 -54.020  1.00  1.45           N  
ATOM   1891  H   HIS A 124     -59.771   9.923 -54.631  1.00  1.45           H  
ATOM   1892  HA  HIS A 124     -61.377   7.890 -55.752  1.00  1.45           H  
ATOM   1893 1HB  HIS A 124     -61.521   8.553 -53.418  1.00  1.45           H  
ATOM   1894 2HB  HIS A 124     -62.166  10.121 -53.851  1.00  1.45           H  
ATOM   1895  HD1 HIS A 124     -63.067   6.444 -54.061  1.00  1.44           H  
ATOM   1896  HD2 HIS A 124     -65.011  10.165 -54.082  1.00  1.45           H  
ATOM   1897  HE1 HIS A 124     -65.447   5.954 -53.979  1.00  1.45           H  
ATOM   1898  N   TYR A 125     -62.353  10.927 -56.554  1.00  1.49           N  
ATOM   1899  CA  TYR A 125     -63.158  11.663 -57.504  1.00  1.49           C  
ATOM   1900  C   TYR A 125     -62.639  11.449 -58.919  1.00  1.49           C  
ATOM   1901  O   TYR A 125     -63.417  11.273 -59.858  1.00  1.49           O  
ATOM   1902  CB  TYR A 125     -63.181  13.135 -57.110  1.00  1.49           C  
ATOM   1903  CG  TYR A 125     -63.925  13.296 -55.840  1.00  1.49           C  
ATOM   1904  CD1 TYR A 125     -63.364  13.926 -54.754  1.00  1.49           C  
ATOM   1905  CD2 TYR A 125     -65.159  12.745 -55.746  1.00  1.49           C  
ATOM   1906  CE1 TYR A 125     -64.065  13.993 -53.584  1.00  1.49           C  
ATOM   1907  CE2 TYR A 125     -65.855  12.821 -54.580  1.00  1.49           C  
ATOM   1908  CZ  TYR A 125     -65.318  13.437 -53.516  1.00  1.49           C  
ATOM   1909  OH  TYR A 125     -66.017  13.489 -52.375  1.00  1.49           O  
ATOM   1910  H   TYR A 125     -61.821  11.430 -55.840  1.00  1.49           H  
ATOM   1911  HA  TYR A 125     -64.176  11.279 -57.462  1.00  1.49           H  
ATOM   1912 1HB  TYR A 125     -62.158  13.500 -56.972  1.00  1.49           H  
ATOM   1913 2HB  TYR A 125     -63.663  13.730 -57.886  1.00  1.49           H  
ATOM   1914  HD1 TYR A 125     -62.365  14.352 -54.822  1.00  1.49           H  
ATOM   1915  HD2 TYR A 125     -65.573  12.239 -56.606  1.00  1.49           H  
ATOM   1916  HE1 TYR A 125     -63.629  14.470 -52.717  1.00  1.49           H  
ATOM   1917  HE2 TYR A 125     -66.837  12.383 -54.495  1.00  1.49           H  
ATOM   1918  HH  TYR A 125     -66.782  12.896 -52.441  1.00  1.49           H  
ATOM   1919  N   GLY A 126     -61.319  11.390 -59.082  1.00  1.54           N  
ATOM   1920  CA  GLY A 126     -60.735  11.158 -60.393  1.00  1.54           C  
ATOM   1921  C   GLY A 126     -61.207   9.835 -61.010  1.00  1.54           C  
ATOM   1922  O   GLY A 126     -61.398   9.747 -62.226  1.00  1.54           O  
ATOM   1923  H   GLY A 126     -60.695  11.545 -58.291  1.00  1.54           H  
ATOM   1924 1HA  GLY A 126     -60.987  11.986 -61.053  1.00  1.54           H  
ATOM   1925 2HA  GLY A 126     -59.650  11.145 -60.292  1.00  1.54           H  
ATOM   1926  N   TYR A 127     -61.421   8.811 -60.177  1.00  1.59           N  
ATOM   1927  CA  TYR A 127     -61.881   7.522 -60.686  1.00  1.59           C  
ATOM   1928  C   TYR A 127     -63.393   7.470 -60.933  1.00  1.59           C  
ATOM   1929  O   TYR A 127     -63.848   6.868 -61.907  1.00  1.59           O  
ATOM   1930  CB  TYR A 127     -61.542   6.385 -59.706  1.00  1.59           C  
ATOM   1931  CG  TYR A 127     -60.057   6.073 -59.516  1.00  1.59           C  
ATOM   1932  CD1 TYR A 127     -59.460   6.256 -58.276  1.00  1.59           C  
ATOM   1933  CD2 TYR A 127     -59.298   5.614 -60.575  1.00  1.59           C  
ATOM   1934  CE1 TYR A 127     -58.126   5.986 -58.088  1.00  1.59           C  
ATOM   1935  CE2 TYR A 127     -57.949   5.341 -60.391  1.00  1.59           C  
ATOM   1936  CZ  TYR A 127     -57.367   5.528 -59.149  1.00  1.59           C  
ATOM   1937  OH  TYR A 127     -56.028   5.260 -58.968  1.00  1.59           O  
ATOM   1938  H   TYR A 127     -61.212   8.929 -59.183  1.00  1.59           H  
ATOM   1939  HA  TYR A 127     -61.383   7.333 -61.636  1.00  1.59           H  
ATOM   1940 1HB  TYR A 127     -61.955   6.640 -58.725  1.00  1.59           H  
ATOM   1941 2HB  TYR A 127     -62.038   5.474 -60.031  1.00  1.59           H  
ATOM   1942  HD1 TYR A 127     -60.055   6.619 -57.444  1.00  1.59           H  
ATOM   1943  HD2 TYR A 127     -59.757   5.468 -61.552  1.00  1.59           H  
ATOM   1944  HE1 TYR A 127     -57.676   6.134 -57.116  1.00  1.59           H  
ATOM   1945  HE2 TYR A 127     -57.347   4.980 -61.226  1.00  1.59           H  
ATOM   1946  HH  TYR A 127     -55.788   5.432 -58.056  1.00  1.59           H  
ATOM   1947  N   MET A 128     -64.171   8.072 -60.030  1.00  1.64           N  
ATOM   1948  CA  MET A 128     -65.634   7.987 -60.059  1.00  1.64           C  
ATOM   1949  C   MET A 128     -66.361   9.063 -60.881  1.00  1.64           C  
ATOM   1950  O   MET A 128     -67.398   8.785 -61.503  1.00  1.64           O  
ATOM   1951  CB  MET A 128     -66.094   7.985 -58.616  1.00  1.64           C  
ATOM   1952  CG  MET A 128     -65.617   6.742 -57.860  1.00  1.64           C  
ATOM   1953  SD  MET A 128     -66.336   5.192 -58.476  1.00  1.64           S  
ATOM   1954  CE  MET A 128     -65.277   4.542 -59.758  1.00  1.64           C  
ATOM   1955  H   MET A 128     -63.723   8.563 -59.254  1.00  1.64           H  
ATOM   1956  HA  MET A 128     -65.896   7.026 -60.499  1.00  1.64           H  
ATOM   1957 1HB  MET A 128     -65.723   8.876 -58.102  1.00  1.64           H  
ATOM   1958 2HB  MET A 128     -67.171   7.996 -58.585  1.00  1.64           H  
ATOM   1959 1HG  MET A 128     -64.530   6.678 -57.927  1.00  1.64           H  
ATOM   1960 2HG  MET A 128     -65.879   6.848 -56.812  1.00  1.64           H  
ATOM   1961 1HE  MET A 128     -65.688   3.608 -60.118  1.00  1.64           H  
ATOM   1962 2HE  MET A 128     -65.232   5.246 -60.576  1.00  1.64           H  
ATOM   1963 3HE  MET A 128     -64.295   4.370 -59.393  1.00  1.64           H  
ATOM   1964  N   LEU A 129     -65.811  10.277 -60.922  1.00  1.70           N  
ATOM   1965  CA  LEU A 129     -66.456  11.379 -61.614  1.00  1.70           C  
ATOM   1966  C   LEU A 129     -66.916  11.124 -63.048  1.00  1.70           C  
ATOM   1967  O   LEU A 129     -68.071  11.430 -63.336  1.00  1.70           O  
ATOM   1968  CB  LEU A 129     -65.577  12.626 -61.591  1.00  1.70           C  
ATOM   1969  CG  LEU A 129     -66.141  13.795 -62.363  1.00  1.70           C  
ATOM   1970  CD1 LEU A 129     -67.445  14.204 -61.754  1.00  1.70           C  
ATOM   1971  CD2 LEU A 129     -65.167  14.941 -62.336  1.00  1.70           C  
ATOM   1972  H   LEU A 129     -64.939  10.466 -60.433  1.00  1.70           H  
ATOM   1973  HA  LEU A 129     -67.343  11.622 -61.050  1.00  1.70           H  
ATOM   1974 1HB  LEU A 129     -65.459  12.938 -60.553  1.00  1.70           H  
ATOM   1975 2HB  LEU A 129     -64.591  12.397 -61.980  1.00  1.70           H  
ATOM   1976  HG  LEU A 129     -66.316  13.495 -63.389  1.00  1.70           H  
ATOM   1977 1HD1 LEU A 129     -67.847  15.041 -62.314  1.00  1.70           H  
ATOM   1978 2HD1 LEU A 129     -68.140  13.370 -61.788  1.00  1.70           H  
ATOM   1979 3HD1 LEU A 129     -67.279  14.499 -60.730  1.00  1.70           H  
ATOM   1980 1HD2 LEU A 129     -65.579  15.779 -62.900  1.00  1.70           H  
ATOM   1981 2HD2 LEU A 129     -64.990  15.245 -61.305  1.00  1.70           H  
ATOM   1982 3HD2 LEU A 129     -64.228  14.624 -62.790  1.00  1.70           H  
ATOM   1983  N   PRO A 130     -66.115  10.557 -63.983  1.00  1.74           N  
ATOM   1984  CA  PRO A 130     -66.549  10.332 -65.347  1.00  1.74           C  
ATOM   1985  C   PRO A 130     -67.734   9.370 -65.429  1.00  1.74           C  
ATOM   1986  O   PRO A 130     -68.476   9.374 -66.412  1.00  1.74           O  
ATOM   1987  CB  PRO A 130     -65.286   9.775 -66.024  1.00  1.74           C  
ATOM   1988  CG  PRO A 130     -64.434   9.236 -64.901  1.00  1.74           C  
ATOM   1989  CD  PRO A 130     -64.694  10.153 -63.735  1.00  1.74           C  
ATOM   1990  HA  PRO A 130     -66.809  11.301 -65.791  1.00  1.74           H  
ATOM   1991 1HB  PRO A 130     -65.567   8.999 -66.747  1.00  1.74           H  
ATOM   1992 2HB  PRO A 130     -64.787  10.575 -66.592  1.00  1.74           H  
ATOM   1993 1HG  PRO A 130     -64.707   8.190 -64.674  1.00  1.74           H  
ATOM   1994 2HG  PRO A 130     -63.374   9.226 -65.192  1.00  1.74           H  
ATOM   1995 1HD  PRO A 130     -64.529   9.546 -62.872  1.00  1.74           H  
ATOM   1996 2HD  PRO A 130     -64.025  11.019 -63.771  1.00  1.74           H  
ATOM   1997  N   GLY A 131     -67.940   8.537 -64.403  1.00  1.77           N  
ATOM   1998  CA  GLY A 131     -69.078   7.637 -64.423  1.00  1.77           C  
ATOM   1999  C   GLY A 131     -70.320   8.453 -64.103  1.00  1.77           C  
ATOM   2000  O   GLY A 131     -71.379   8.304 -64.726  1.00  1.77           O  
ATOM   2001  H   GLY A 131     -67.354   8.549 -63.573  1.00  1.77           H  
ATOM   2002 1HA  GLY A 131     -69.171   7.168 -65.401  1.00  1.77           H  
ATOM   2003 2HA  GLY A 131     -68.941   6.851 -63.683  1.00  1.77           H  
ATOM   2004  N   TRP A 132     -70.162   9.370 -63.142  1.00  1.80           N  
ATOM   2005  CA  TRP A 132     -71.267  10.217 -62.717  1.00  1.80           C  
ATOM   2006  C   TRP A 132     -71.665  11.116 -63.886  1.00  1.80           C  
ATOM   2007  O   TRP A 132     -72.855  11.319 -64.157  1.00  1.80           O  
ATOM   2008  CB  TRP A 132     -70.848  11.085 -61.520  1.00  1.80           C  
ATOM   2009  CG  TRP A 132     -70.454  10.295 -60.268  1.00  1.80           C  
ATOM   2010  CD1 TRP A 132     -70.806   9.015 -59.936  1.00  1.80           C  
ATOM   2011  CD2 TRP A 132     -69.607  10.759 -59.184  1.00  1.80           C  
ATOM   2012  CE2 TRP A 132     -69.491   9.708 -58.271  1.00  1.80           C  
ATOM   2013  CE3 TRP A 132     -68.944  11.960 -58.919  1.00  1.80           C  
ATOM   2014  NE1 TRP A 132     -70.228   8.666 -58.721  1.00  1.80           N  
ATOM   2015  CZ2 TRP A 132     -68.741   9.817 -57.135  1.00  1.80           C  
ATOM   2016  CZ3 TRP A 132     -68.187  12.051 -57.770  1.00  1.80           C  
ATOM   2017  CH2 TRP A 132     -68.094  10.994 -56.916  1.00  1.80           C  
ATOM   2018  H   TRP A 132     -69.250   9.444 -62.683  1.00  1.80           H  
ATOM   2019  HA  TRP A 132     -72.116   9.592 -62.444  1.00  1.80           H  
ATOM   2020 1HB  TRP A 132     -70.011  11.713 -61.805  1.00  1.80           H  
ATOM   2021 2HB  TRP A 132     -71.667  11.753 -61.257  1.00  1.80           H  
ATOM   2022  HD1 TRP A 132     -71.443   8.375 -60.531  1.00  1.80           H  
ATOM   2023  HE1 TRP A 132     -70.316   7.785 -58.190  1.00  1.80           H  
ATOM   2024  HE3 TRP A 132     -69.021  12.798 -59.606  1.00  1.80           H  
ATOM   2025  HZ2 TRP A 132     -68.647   8.996 -56.422  1.00  1.80           H  
ATOM   2026  HZ3 TRP A 132     -67.664  12.980 -57.562  1.00  1.80           H  
ATOM   2027  HH2 TRP A 132     -67.500  11.072 -56.027  1.00  1.80           H  
ATOM   2028  N   GLN A 133     -70.648  11.640 -64.585  1.00  1.83           N  
ATOM   2029  CA  GLN A 133     -70.866  12.512 -65.728  1.00  1.83           C  
ATOM   2030  C   GLN A 133     -71.481  11.768 -66.895  1.00  1.83           C  
ATOM   2031  O   GLN A 133     -72.401  12.279 -67.532  1.00  1.83           O  
ATOM   2032  CB  GLN A 133     -69.555  13.172 -66.163  1.00  1.83           C  
ATOM   2033  CG  GLN A 133     -69.012  14.202 -65.178  1.00  1.83           C  
ATOM   2034  CD  GLN A 133     -67.651  14.746 -65.566  1.00  1.83           C  
ATOM   2035  NE2 GLN A 133     -67.485  16.067 -65.476  1.00  1.83           N  
ATOM   2036  OE1 GLN A 133     -66.750  13.994 -65.956  1.00  1.83           O  
ATOM   2037  H   GLN A 133     -69.694  11.434 -64.286  1.00  1.83           H  
ATOM   2038  HA  GLN A 133     -71.564  13.289 -65.444  1.00  1.83           H  
ATOM   2039 1HB  GLN A 133     -68.803  12.406 -66.304  1.00  1.83           H  
ATOM   2040 2HB  GLN A 133     -69.700  13.667 -67.123  1.00  1.83           H  
ATOM   2041 1HG  GLN A 133     -69.691  15.036 -65.129  1.00  1.83           H  
ATOM   2042 2HG  GLN A 133     -68.934  13.727 -64.206  1.00  1.83           H  
ATOM   2043 1HE2 GLN A 133     -66.607  16.477 -65.726  1.00  1.83           H  
ATOM   2044 2HE2 GLN A 133     -68.237  16.657 -65.178  1.00  1.83           H  
ATOM   2045  N   ALA A 134     -71.023  10.539 -67.165  1.00  1.87           N  
ATOM   2046  CA  ALA A 134     -71.591   9.790 -68.272  1.00  1.87           C  
ATOM   2047  C   ALA A 134     -73.070   9.550 -68.051  1.00  1.87           C  
ATOM   2048  O   ALA A 134     -73.876   9.765 -68.956  1.00  1.87           O  
ATOM   2049  CB  ALA A 134     -70.884   8.458 -68.429  1.00  1.87           C  
ATOM   2050  H   ALA A 134     -70.250  10.132 -66.640  1.00  1.87           H  
ATOM   2051  HA  ALA A 134     -71.469  10.378 -69.180  1.00  1.87           H  
ATOM   2052 1HB  ALA A 134     -71.310   7.919 -69.267  1.00  1.87           H  
ATOM   2053 2HB  ALA A 134     -69.822   8.629 -68.603  1.00  1.87           H  
ATOM   2054 3HB  ALA A 134     -71.012   7.875 -67.515  1.00  1.87           H  
ATOM   2055  N   GLU A 135     -73.457   9.167 -66.836  1.00  1.92           N  
ATOM   2056  CA  GLU A 135     -74.874   8.950 -66.593  1.00  1.92           C  
ATOM   2057  C   GLU A 135     -75.668  10.238 -66.675  1.00  1.92           C  
ATOM   2058  O   GLU A 135     -76.748  10.271 -67.279  1.00  1.92           O  
ATOM   2059  CB  GLU A 135     -75.070   8.238 -65.254  1.00  1.92           C  
ATOM   2060  CG  GLU A 135     -74.706   6.778 -65.322  1.00  1.92           C  
ATOM   2061  CD  GLU A 135     -75.745   6.010 -66.107  1.00  1.92           C  
ATOM   2062  OE1 GLU A 135     -76.905   6.035 -65.693  1.00  1.92           O  
ATOM   2063  OE2 GLU A 135     -75.419   5.442 -67.139  1.00  1.92           O1-
ATOM   2064  H   GLU A 135     -72.769   9.002 -66.096  1.00  1.92           H  
ATOM   2065  HA  GLU A 135     -75.248   8.287 -67.368  1.00  1.92           H  
ATOM   2066 1HB  GLU A 135     -74.448   8.715 -64.490  1.00  1.92           H  
ATOM   2067 2HB  GLU A 135     -76.104   8.312 -64.937  1.00  1.92           H  
ATOM   2068 1HG  GLU A 135     -73.739   6.682 -65.818  1.00  1.92           H  
ATOM   2069 2HG  GLU A 135     -74.615   6.363 -64.329  1.00  1.92           H  
ATOM   2070  N   ALA A 136     -75.122  11.325 -66.132  1.00  1.99           N  
ATOM   2071  CA  ALA A 136     -75.819  12.596 -66.182  1.00  1.99           C  
ATOM   2072  C   ALA A 136     -76.042  13.023 -67.634  1.00  1.99           C  
ATOM   2073  O   ALA A 136     -77.118  13.524 -67.984  1.00  1.99           O  
ATOM   2074  CB  ALA A 136     -75.036  13.609 -65.406  1.00  1.99           C  
ATOM   2075  H   ALA A 136     -74.228  11.268 -65.641  1.00  1.99           H  
ATOM   2076  HA  ALA A 136     -76.786  12.488 -65.714  1.00  1.99           H  
ATOM   2077 1HB  ALA A 136     -75.554  14.555 -65.412  1.00  1.99           H  
ATOM   2078 2HB  ALA A 136     -74.922  13.262 -64.379  1.00  1.99           H  
ATOM   2079 3HB  ALA A 136     -74.059  13.709 -65.859  1.00  1.99           H  
ATOM   2080  N   LEU A 137     -75.037  12.784 -68.481  1.00  2.07           N  
ATOM   2081  CA  LEU A 137     -75.117  13.095 -69.895  1.00  2.07           C  
ATOM   2082  C   LEU A 137     -76.120  12.227 -70.618  1.00  2.07           C  
ATOM   2083  O   LEU A 137     -76.929  12.733 -71.388  1.00  2.07           O  
ATOM   2084  CB  LEU A 137     -73.761  12.957 -70.572  1.00  2.07           C  
ATOM   2085  CG  LEU A 137     -73.793  13.188 -72.077  1.00  2.07           C  
ATOM   2086  CD1 LEU A 137     -74.338  14.573 -72.381  1.00  2.07           C  
ATOM   2087  CD2 LEU A 137     -72.397  13.030 -72.628  1.00  2.07           C  
ATOM   2088  H   LEU A 137     -74.167  12.389 -68.124  1.00  2.07           H  
ATOM   2089  HA  LEU A 137     -75.434  14.130 -69.990  1.00  2.07           H  
ATOM   2090 1HB  LEU A 137     -73.068  13.656 -70.121  1.00  2.07           H  
ATOM   2091 2HB  LEU A 137     -73.389  11.949 -70.394  1.00  2.07           H  
ATOM   2092  HG  LEU A 137     -74.452  12.452 -72.534  1.00  2.07           H  
ATOM   2093 1HD1 LEU A 137     -74.370  14.721 -73.459  1.00  2.07           H  
ATOM   2094 2HD1 LEU A 137     -75.344  14.663 -71.973  1.00  2.07           H  
ATOM   2095 3HD1 LEU A 137     -73.706  15.314 -71.945  1.00  2.07           H  
ATOM   2096 1HD2 LEU A 137     -72.411  13.180 -73.706  1.00  2.07           H  
ATOM   2097 2HD2 LEU A 137     -71.741  13.767 -72.164  1.00  2.07           H  
ATOM   2098 3HD2 LEU A 137     -72.035  12.026 -72.403  1.00  2.07           H  
ATOM   2099  N   ARG A 138     -76.072  10.920 -70.393  1.00  2.16           N  
ATOM   2100  CA  ARG A 138     -76.971  10.017 -71.092  1.00  2.16           C  
ATOM   2101  C   ARG A 138     -78.420  10.378 -70.791  1.00  2.16           C  
ATOM   2102  O   ARG A 138     -79.269  10.430 -71.691  1.00  2.16           O  
ATOM   2103  CB  ARG A 138     -76.675   8.596 -70.635  1.00  2.16           C  
ATOM   2104  CG  ARG A 138     -75.347   8.030 -71.150  1.00  2.16           C  
ATOM   2105  CD  ARG A 138     -74.948   6.767 -70.440  1.00  2.16           C  
ATOM   2106  NE  ARG A 138     -73.670   6.268 -70.932  1.00  2.16           N  
ATOM   2107  CZ  ARG A 138     -72.821   5.458 -70.253  1.00  2.16           C  
ATOM   2108  NH1 ARG A 138     -73.084   5.044 -69.023  1.00  2.16           N1+
ATOM   2109  NH2 ARG A 138     -71.696   5.077 -70.837  1.00  2.16           N  
ATOM   2110  H   ARG A 138     -75.381  10.541 -69.745  1.00  2.16           H  
ATOM   2111  HA  ARG A 138     -76.791  10.102 -72.164  1.00  2.16           H  
ATOM   2112 1HB  ARG A 138     -76.639   8.570 -69.543  1.00  2.16           H  
ATOM   2113 2HB  ARG A 138     -77.474   7.932 -70.955  1.00  2.16           H  
ATOM   2114 1HG  ARG A 138     -75.461   7.792 -72.207  1.00  2.16           H  
ATOM   2115 2HG  ARG A 138     -74.560   8.767 -71.041  1.00  2.16           H  
ATOM   2116 1HD  ARG A 138     -74.847   6.965 -69.371  1.00  2.16           H  
ATOM   2117 2HD  ARG A 138     -75.702   5.998 -70.596  1.00  2.16           H  
ATOM   2118  HE  ARG A 138     -73.399   6.543 -71.866  1.00  2.16           H  
ATOM   2119 1HH1 ARG A 138     -73.945   5.324 -68.526  1.00  2.16           H  
ATOM   2120 2HH1 ARG A 138     -72.430   4.441 -68.549  1.00  2.16           H  
ATOM   2121 1HH2 ARG A 138     -71.483   5.388 -71.775  1.00  2.16           H  
ATOM   2122 2HH2 ARG A 138     -71.051   4.476 -70.346  1.00  2.16           H  
ATOM   2123  N   ALA A 139     -78.714  10.686 -69.527  1.00  2.23           N  
ATOM   2124  CA  ALA A 139     -80.069  11.084 -69.191  1.00  2.23           C  
ATOM   2125  C   ALA A 139     -80.429  12.381 -69.906  1.00  2.23           C  
ATOM   2126  O   ALA A 139     -81.527  12.502 -70.458  1.00  2.23           O  
ATOM   2127  CB  ALA A 139     -80.209  11.246 -67.697  1.00  2.23           C  
ATOM   2128  H   ALA A 139     -77.998  10.634 -68.798  1.00  2.23           H  
ATOM   2129  HA  ALA A 139     -80.752  10.306 -69.531  1.00  2.23           H  
ATOM   2130 1HB  ALA A 139     -81.228  11.526 -67.449  1.00  2.23           H  
ATOM   2131 2HB  ALA A 139     -79.969  10.301 -67.226  1.00  2.23           H  
ATOM   2132 3HB  ALA A 139     -79.520  12.020 -67.358  1.00  2.23           H  
ATOM   2133  N   ALA A 140     -79.484  13.336 -69.944  1.00  2.29           N  
ATOM   2134  CA  ALA A 140     -79.701  14.613 -70.610  1.00  2.29           C  
ATOM   2135  C   ALA A 140     -79.972  14.432 -72.094  1.00  2.29           C  
ATOM   2136  O   ALA A 140     -80.848  15.087 -72.660  1.00  2.29           O  
ATOM   2137  CB  ALA A 140     -78.481  15.499 -70.419  1.00  2.29           C  
ATOM   2138  H   ALA A 140     -78.593  13.196 -69.464  1.00  2.29           H  
ATOM   2139  HA  ALA A 140     -80.570  15.090 -70.159  1.00  2.29           H  
ATOM   2140 1HB  ALA A 140     -78.620  16.458 -70.886  1.00  2.29           H  
ATOM   2141 2HB  ALA A 140     -78.322  15.633 -69.358  1.00  2.29           H  
ATOM   2142 3HB  ALA A 140     -77.617  15.028 -70.856  1.00  2.29           H  
ATOM   2143  N   GLN A 141     -79.256  13.512 -72.735  1.00  2.32           N  
ATOM   2144  CA  GLN A 141     -79.437  13.286 -74.163  1.00  2.32           C  
ATOM   2145  C   GLN A 141     -80.822  12.741 -74.466  1.00  2.32           C  
ATOM   2146  O   GLN A 141     -81.464  13.150 -75.442  1.00  2.32           O  
ATOM   2147  CB  GLN A 141     -78.369  12.323 -74.679  1.00  2.32           C  
ATOM   2148  CG  GLN A 141     -76.964  12.913 -74.705  1.00  2.32           C  
ATOM   2149  CD  GLN A 141     -75.900  11.882 -75.038  1.00  2.32           C  
ATOM   2150  NE2 GLN A 141     -74.752  12.356 -75.510  1.00  2.32           N  
ATOM   2151  OE1 GLN A 141     -76.101  10.672 -74.878  1.00  2.32           O  
ATOM   2152  H   GLN A 141     -78.541  12.996 -72.225  1.00  2.32           H  
ATOM   2153  HA  GLN A 141     -79.327  14.239 -74.677  1.00  2.32           H  
ATOM   2154 1HB  GLN A 141     -78.346  11.442 -74.036  1.00  2.32           H  
ATOM   2155 2HB  GLN A 141     -78.628  11.994 -75.682  1.00  2.32           H  
ATOM   2156 1HG  GLN A 141     -76.930  13.692 -75.466  1.00  2.32           H  
ATOM   2157 2HG  GLN A 141     -76.745  13.339 -73.738  1.00  2.32           H  
ATOM   2158 1HE2 GLN A 141     -74.011  11.728 -75.750  1.00  2.32           H  
ATOM   2159 2HE2 GLN A 141     -74.629  13.342 -75.623  1.00  2.32           H  
ATOM   2160  N   ARG A 142     -81.309  11.847 -73.610  1.00  2.33           N  
ATOM   2161  CA  ARG A 142     -82.619  11.267 -73.846  1.00  2.33           C  
ATOM   2162  C   ARG A 142     -83.715  12.264 -73.492  1.00  2.33           C  
ATOM   2163  O   ARG A 142     -84.711  12.386 -74.213  1.00  2.33           O  
ATOM   2164  CB  ARG A 142     -82.762   9.990 -73.058  1.00  2.33           C  
ATOM   2165  CG  ARG A 142     -81.822   8.879 -73.497  1.00  2.33           C  
ATOM   2166  CD  ARG A 142     -82.047   8.481 -74.902  1.00  2.33           C  
ATOM   2167  NE  ARG A 142     -83.370   7.925 -75.097  1.00  2.33           N  
ATOM   2168  CZ  ARG A 142     -83.879   7.543 -76.271  1.00  2.33           C  
ATOM   2169  NH1 ARG A 142     -83.180   7.630 -77.386  1.00  2.33           N1+
ATOM   2170  NH2 ARG A 142     -85.095   7.075 -76.268  1.00  2.33           N  
ATOM   2171  H   ARG A 142     -80.737  11.531 -72.820  1.00  2.33           H  
ATOM   2172  HA  ARG A 142     -82.703  11.023 -74.904  1.00  2.33           H  
ATOM   2173 1HB  ARG A 142     -82.574  10.185 -72.003  1.00  2.33           H  
ATOM   2174 2HB  ARG A 142     -83.775   9.618 -73.163  1.00  2.33           H  
ATOM   2175 1HG  ARG A 142     -80.792   9.227 -73.405  1.00  2.33           H  
ATOM   2176 2HG  ARG A 142     -81.962   8.005 -72.878  1.00  2.33           H  
ATOM   2177 1HD  ARG A 142     -81.944   9.353 -75.546  1.00  2.33           H  
ATOM   2178 2HD  ARG A 142     -81.315   7.727 -75.188  1.00  2.33           H  
ATOM   2179  HE  ARG A 142     -84.001   7.834 -74.284  1.00  2.33           H  
ATOM   2180 1HH1 ARG A 142     -82.238   7.993 -77.363  1.00  2.33           H  
ATOM   2181 2HH1 ARG A 142     -83.586   7.332 -78.260  1.00  2.33           H  
ATOM   2182 1HH2 ARG A 142     -85.574   7.045 -75.355  1.00  2.33           H  
ATOM   2183 2HH2 ARG A 142     -85.530   6.765 -77.121  1.00  2.33           H  
ATOM   2184  N   ARG A 143     -83.505  13.031 -72.418  1.00  2.34           N  
ATOM   2185  CA  ARG A 143     -84.456  14.057 -72.023  1.00  2.34           C  
ATOM   2186  C   ARG A 143     -84.568  15.082 -73.135  1.00  2.34           C  
ATOM   2187  O   ARG A 143     -85.670  15.507 -73.494  1.00  2.34           O  
ATOM   2188  CB  ARG A 143     -84.028  14.732 -70.730  1.00  2.34           C  
ATOM   2189  CG  ARG A 143     -84.987  15.785 -70.196  1.00  2.34           C  
ATOM   2190  CD  ARG A 143     -84.571  16.284 -68.842  1.00  2.34           C  
ATOM   2191  NE  ARG A 143     -85.455  17.345 -68.354  1.00  2.34           N  
ATOM   2192  CZ  ARG A 143     -85.471  17.824 -67.090  1.00  2.34           C  
ATOM   2193  NH1 ARG A 143     -84.667  17.323 -66.179  1.00  2.34           N1+
ATOM   2194  NH2 ARG A 143     -86.308  18.794 -66.762  1.00  2.34           N  
ATOM   2195  H   ARG A 143     -82.674  12.892 -71.844  1.00  2.34           H  
ATOM   2196  HA  ARG A 143     -85.429  13.596 -71.870  1.00  2.34           H  
ATOM   2197 1HB  ARG A 143     -83.886  13.978 -69.959  1.00  2.34           H  
ATOM   2198 2HB  ARG A 143     -83.063  15.217 -70.886  1.00  2.34           H  
ATOM   2199 1HG  ARG A 143     -85.000  16.634 -70.885  1.00  2.34           H  
ATOM   2200 2HG  ARG A 143     -85.987  15.360 -70.120  1.00  2.34           H  
ATOM   2201 1HD  ARG A 143     -84.593  15.462 -68.128  1.00  2.34           H  
ATOM   2202 2HD  ARG A 143     -83.556  16.686 -68.904  1.00  2.34           H  
ATOM   2203  HE  ARG A 143     -86.094  17.759 -69.020  1.00  2.34           H  
ATOM   2204 1HH1 ARG A 143     -84.030  16.577 -66.420  1.00  2.34           H  
ATOM   2205 2HH1 ARG A 143     -84.694  17.680 -65.234  1.00  2.34           H  
ATOM   2206 1HH2 ARG A 143     -86.940  19.172 -67.454  1.00  2.34           H  
ATOM   2207 2HH2 ARG A 143     -86.324  19.149 -65.818  1.00  2.34           H  
ATOM   2208  N   THR A 144     -83.418  15.444 -73.710  1.00  2.37           N  
ATOM   2209  CA  THR A 144     -83.363  16.421 -74.774  1.00  2.37           C  
ATOM   2210  C   THR A 144     -84.166  15.942 -75.960  1.00  2.37           C  
ATOM   2211  O   THR A 144     -84.976  16.695 -76.505  1.00  2.37           O  
ATOM   2212  CB  THR A 144     -81.919  16.675 -75.233  1.00  2.37           C  
ATOM   2213  CG2 THR A 144     -81.921  17.648 -76.356  1.00  2.37           C  
ATOM   2214  OG1 THR A 144     -81.146  17.199 -74.153  1.00  2.37           O  
ATOM   2215  H   THR A 144     -82.541  15.060 -73.368  1.00  2.37           H  
ATOM   2216  HA  THR A 144     -83.784  17.348 -74.417  1.00  2.37           H  
ATOM   2217  HB  THR A 144     -81.474  15.740 -75.562  1.00  2.37           H  
ATOM   2218  HG1 THR A 144     -81.235  16.598 -73.379  1.00  2.37           H  
ATOM   2219 1HG2 THR A 144     -80.902  17.820 -76.688  1.00  2.37           H  
ATOM   2220 2HG2 THR A 144     -82.498  17.229 -77.159  1.00  2.37           H  
ATOM   2221 3HG2 THR A 144     -82.364  18.586 -76.037  1.00  2.37           H  
ATOM   2222  N   ALA A 145     -83.970  14.677 -76.347  1.00  2.43           N  
ATOM   2223  CA  ALA A 145     -84.703  14.120 -77.468  1.00  2.43           C  
ATOM   2224  C   ALA A 145     -86.205  14.155 -77.207  1.00  2.43           C  
ATOM   2225  O   ALA A 145     -86.995  14.555 -78.071  1.00  2.43           O  
ATOM   2226  CB  ALA A 145     -84.250  12.684 -77.692  1.00  2.43           C  
ATOM   2227  H   ALA A 145     -83.271  14.102 -75.873  1.00  2.43           H  
ATOM   2228  HA  ALA A 145     -84.492  14.722 -78.351  1.00  2.43           H  
ATOM   2229 1HB  ALA A 145     -84.769  12.257 -78.535  1.00  2.43           H  
ATOM   2230 2HB  ALA A 145     -83.177  12.672 -77.882  1.00  2.43           H  
ATOM   2231 3HB  ALA A 145     -84.464  12.097 -76.800  1.00  2.43           H  
ATOM   2232  N   ALA A 146     -86.603  13.795 -75.983  1.00  2.56           N  
ATOM   2233  CA  ALA A 146     -88.013  13.804 -75.625  1.00  2.56           C  
ATOM   2234  C   ALA A 146     -88.580  15.214 -75.717  1.00  2.56           C  
ATOM   2235  O   ALA A 146     -89.695  15.426 -76.184  1.00  2.56           O  
ATOM   2236  CB  ALA A 146     -88.195  13.261 -74.218  1.00  2.56           C  
ATOM   2237  H   ALA A 146     -85.917  13.475 -75.299  1.00  2.56           H  
ATOM   2238  HA  ALA A 146     -88.548  13.172 -76.334  1.00  2.56           H  
ATOM   2239 1HB  ALA A 146     -89.253  13.249 -73.968  1.00  2.56           H  
ATOM   2240 2HB  ALA A 146     -87.794  12.251 -74.166  1.00  2.56           H  
ATOM   2241 3HB  ALA A 146     -87.661  13.892 -73.515  1.00  2.56           H  
ATOM   2242  N   GLY A 147     -87.790  16.188 -75.286  1.00  2.78           N  
ATOM   2243  CA  GLY A 147     -88.175  17.586 -75.318  1.00  2.78           C  
ATOM   2244  C   GLY A 147     -88.367  18.109 -76.733  1.00  2.78           C  
ATOM   2245  O   GLY A 147     -89.420  18.647 -77.077  1.00  2.78           O  
ATOM   2246  H   GLY A 147     -86.884  15.945 -74.889  1.00  2.78           H  
ATOM   2247 1HA  GLY A 147     -89.088  17.724 -74.744  1.00  2.78           H  
ATOM   2248 2HA  GLY A 147     -87.404  18.160 -74.829  1.00  2.78           H  
ATOM   2249  N   ILE A 148     -87.358  17.917 -77.573  1.00  3.07           N  
ATOM   2250  CA  ILE A 148     -87.362  18.429 -78.939  1.00  3.07           C  
ATOM   2251  C   ILE A 148     -88.501  17.890 -79.782  1.00  3.07           C  
ATOM   2252  O   ILE A 148     -89.125  18.631 -80.539  1.00  3.07           O  
ATOM   2253  CB  ILE A 148     -86.036  18.138 -79.648  1.00  3.07           C  
ATOM   2254  CG1 ILE A 148     -84.934  18.957 -79.006  1.00  3.07           C  
ATOM   2255  CG2 ILE A 148     -86.152  18.444 -81.132  1.00  3.07           C  
ATOM   2256  CD1 ILE A 148     -83.565  18.567 -79.443  1.00  3.07           C  
ATOM   2257  H   ILE A 148     -86.535  17.419 -77.233  1.00  3.07           H  
ATOM   2258  HA  ILE A 148     -87.475  19.513 -78.883  1.00  3.07           H  
ATOM   2259  HB  ILE A 148     -85.783  17.081 -79.507  1.00  3.07           H  
ATOM   2260 1HG1 ILE A 148     -85.089  20.014 -79.236  1.00  3.07           H  
ATOM   2261 2HG1 ILE A 148     -84.995  18.824 -77.929  1.00  3.07           H  
ATOM   2262 1HG2 ILE A 148     -85.205  18.225 -81.623  1.00  3.07           H  
ATOM   2263 2HG2 ILE A 148     -86.937  17.830 -81.570  1.00  3.07           H  
ATOM   2264 3HG2 ILE A 148     -86.396  19.498 -81.266  1.00  3.07           H  
ATOM   2265 1HD1 ILE A 148     -82.830  19.191 -78.928  1.00  3.07           H  
ATOM   2266 2HD1 ILE A 148     -83.398  17.521 -79.202  1.00  3.07           H  
ATOM   2267 3HD1 ILE A 148     -83.472  18.708 -80.516  1.00  3.07           H  
ATOM   2268  N   MET A 149     -88.776  16.597 -79.660  1.00  3.39           N  
ATOM   2269  CA  MET A 149     -89.835  15.973 -80.442  1.00  3.39           C  
ATOM   2270  C   MET A 149     -91.222  16.192 -79.831  1.00  3.39           C  
ATOM   2271  O   MET A 149     -92.235  15.783 -80.405  1.00  3.39           O  
ATOM   2272  CB  MET A 149     -89.565  14.476 -80.502  1.00  3.39           C  
ATOM   2273  CG  MET A 149     -88.317  14.082 -81.265  1.00  3.39           C  
ATOM   2274  SD  MET A 149     -88.175  12.299 -81.430  1.00  3.39           S  
ATOM   2275  CE  MET A 149     -87.738  11.896 -79.742  1.00  3.39           C  
ATOM   2276  H   MET A 149     -88.228  16.014 -79.022  1.00  3.39           H  
ATOM   2277  HA  MET A 149     -89.829  16.401 -81.443  1.00  3.39           H  
ATOM   2278 1HB  MET A 149     -89.455  14.102 -79.478  1.00  3.39           H  
ATOM   2279 2HB  MET A 149     -90.420  13.967 -80.943  1.00  3.39           H  
ATOM   2280 1HG  MET A 149     -88.330  14.527 -82.258  1.00  3.39           H  
ATOM   2281 2HG  MET A 149     -87.438  14.452 -80.730  1.00  3.39           H  
ATOM   2282 1HE  MET A 149     -87.610  10.821 -79.637  1.00  3.39           H  
ATOM   2283 2HE  MET A 149     -86.820  12.395 -79.492  1.00  3.39           H  
ATOM   2284 3HE  MET A 149     -88.527  12.240 -79.067  1.00  3.39           H  
ATOM   2285  N   LYS A 150     -91.266  16.831 -78.664  1.00  3.78           N  
ATOM   2286  CA  LYS A 150     -92.475  17.043 -77.896  1.00  3.78           C  
ATOM   2287  C   LYS A 150     -93.264  15.743 -77.850  1.00  3.78           C  
ATOM   2288  O   LYS A 150     -92.671  14.674 -77.695  1.00  3.78           O  
ATOM   2289  CB  LYS A 150     -93.274  18.195 -78.504  1.00  3.78           C  
ATOM   2290  CG  LYS A 150     -92.482  19.492 -78.544  1.00  3.78           C  
ATOM   2291  CD  LYS A 150     -93.308  20.657 -79.042  1.00  3.78           C  
ATOM   2292  CE  LYS A 150     -92.472  21.927 -79.085  1.00  3.78           C  
ATOM   2293  NZ  LYS A 150     -93.251  23.087 -79.596  1.00  3.78           N1+
ATOM   2294  H   LYS A 150     -90.414  17.209 -78.258  1.00  3.78           H  
ATOM   2295  HA  LYS A 150     -92.192  17.309 -76.876  1.00  3.78           H  
ATOM   2296 1HB  LYS A 150     -93.581  17.943 -79.521  1.00  3.78           H  
ATOM   2297 2HB  LYS A 150     -94.166  18.384 -77.915  1.00  3.78           H  
ATOM   2298 1HG  LYS A 150     -92.107  19.714 -77.542  1.00  3.78           H  
ATOM   2299 2HG  LYS A 150     -91.617  19.362 -79.201  1.00  3.78           H  
ATOM   2300 1HD  LYS A 150     -93.677  20.438 -80.044  1.00  3.78           H  
ATOM   2301 2HD  LYS A 150     -94.161  20.812 -78.381  1.00  3.78           H  
ATOM   2302 1HE  LYS A 150     -92.115  22.152 -78.081  1.00  3.78           H  
ATOM   2303 2HE  LYS A 150     -91.611  21.762 -79.736  1.00  3.78           H  
ATOM   2304 1HZ  LYS A 150     -92.663  23.908 -79.611  1.00  3.78           H  
ATOM   2305 2HZ  LYS A 150     -93.575  22.888 -80.532  1.00  3.78           H  
ATOM   2306 3HZ  LYS A 150     -94.044  23.251 -78.992  1.00  3.78           H  
ATOM   2307  N   ASN A 151     -94.601  15.805 -77.948  1.00  4.23           N  
ATOM   2308  CA  ASN A 151     -95.401  14.574 -77.972  1.00  4.23           C  
ATOM   2309  C   ASN A 151     -94.955  13.618 -76.865  1.00  4.23           C  
ATOM   2310  O   ASN A 151     -94.822  12.420 -77.102  1.00  4.23           O  
ATOM   2311  CB  ASN A 151     -95.320  13.900 -79.331  1.00  4.23           C  
ATOM   2312  CG  ASN A 151     -95.954  14.718 -80.433  1.00  4.23           C  
ATOM   2313  ND2 ASN A 151     -95.325  14.737 -81.584  1.00  4.23           N  
ATOM   2314  OD1 ASN A 151     -97.011  15.335 -80.239  1.00  4.23           O  
ATOM   2315  H   ASN A 151     -95.060  16.694 -78.053  1.00  4.23           H  
ATOM   2316  HA  ASN A 151     -96.442  14.832 -77.775  1.00  4.23           H  
ATOM   2317 1HB  ASN A 151     -94.273  13.716 -79.588  1.00  4.23           H  
ATOM   2318 2HB  ASN A 151     -95.818  12.931 -79.282  1.00  4.23           H  
ATOM   2319 1HD2 ASN A 151     -95.697  15.262 -82.351  1.00  4.23           H  
ATOM   2320 2HD2 ASN A 151     -94.468  14.230 -81.693  1.00  4.23           H  
ATOM   2321  N   ALA A 152     -94.701  14.144 -75.662  1.00  4.61           N  
ATOM   2322  CA  ALA A 152     -94.149  13.312 -74.603  1.00  4.61           C  
ATOM   2323  C   ALA A 152     -95.035  12.145 -74.247  1.00  4.61           C  
ATOM   2324  O   ALA A 152     -94.529  11.065 -73.990  1.00  4.61           O  
ATOM   2325  CB  ALA A 152     -93.896  14.138 -73.359  1.00  4.61           C  
ATOM   2326  H   ALA A 152     -94.843  15.130 -75.512  1.00  4.61           H  
ATOM   2327  HA  ALA A 152     -93.198  12.913 -74.963  1.00  4.61           H  
ATOM   2328 1HB  ALA A 152     -93.446  13.508 -72.592  1.00  4.61           H  
ATOM   2329 2HB  ALA A 152     -93.219  14.958 -73.602  1.00  4.61           H  
ATOM   2330 3HB  ALA A 152     -94.838  14.539 -72.992  1.00  4.61           H  
ATOM   2331  N   VAL A 153     -96.344  12.355 -74.222  1.00  4.78           N  
ATOM   2332  CA  VAL A 153     -97.268  11.288 -73.856  1.00  4.78           C  
ATOM   2333  C   VAL A 153     -98.321  11.096 -74.929  1.00  4.78           C  
ATOM   2334  O   VAL A 153     -98.912  12.066 -75.406  1.00  4.78           O  
ATOM   2335  CB  VAL A 153     -97.924  11.574 -72.495  1.00  4.78           C  
ATOM   2336  CG1 VAL A 153     -98.924  10.487 -72.163  1.00  4.78           C  
ATOM   2337  CG2 VAL A 153     -96.853  11.609 -71.422  1.00  4.78           C  
ATOM   2338  H   VAL A 153     -96.701  13.266 -74.463  1.00  4.78           H  
ATOM   2339  HA  VAL A 153     -96.705  10.363 -73.768  1.00  4.78           H  
ATOM   2340  HB  VAL A 153     -98.451  12.526 -72.535  1.00  4.78           H  
ATOM   2341 1HG1 VAL A 153     -99.378  10.692 -71.195  1.00  4.78           H  
ATOM   2342 2HG1 VAL A 153     -99.700  10.452 -72.923  1.00  4.78           H  
ATOM   2343 3HG1 VAL A 153     -98.403   9.540 -72.126  1.00  4.78           H  
ATOM   2344 1HG2 VAL A 153     -97.313  11.802 -70.455  1.00  4.78           H  
ATOM   2345 2HG2 VAL A 153     -96.359  10.643 -71.404  1.00  4.78           H  
ATOM   2346 3HG2 VAL A 153     -96.128  12.387 -71.634  1.00  4.78           H  
ATOM   2347  N   VAL A 154     -98.531   9.845 -75.328  1.00  4.64           N  
ATOM   2348  CA  VAL A 154     -99.506   9.560 -76.378  1.00  4.64           C  
ATOM   2349  C   VAL A 154    -100.661   8.677 -75.914  1.00  4.64           C  
ATOM   2350  O   VAL A 154    -101.815   9.096 -75.924  1.00  4.64           O  
ATOM   2351  CB  VAL A 154     -98.790   8.914 -77.577  1.00  4.64           C  
ATOM   2352  CG1 VAL A 154     -99.794   8.561 -78.665  1.00  4.64           C  
ATOM   2353  CG2 VAL A 154     -97.730   9.895 -78.102  1.00  4.64           C  
ATOM   2354  H   VAL A 154     -97.997   9.102 -74.874  1.00  4.64           H  
ATOM   2355  HA  VAL A 154     -99.927  10.507 -76.715  1.00  4.64           H  
ATOM   2356  HB  VAL A 154     -98.311   7.989 -77.259  1.00  4.64           H  
ATOM   2357 1HG1 VAL A 154     -99.274   8.098 -79.502  1.00  4.64           H  
ATOM   2358 2HG1 VAL A 154    -100.535   7.860 -78.273  1.00  4.64           H  
ATOM   2359 3HG1 VAL A 154    -100.295   9.464 -79.004  1.00  4.64           H  
ATOM   2360 1HG2 VAL A 154     -97.205   9.451 -78.946  1.00  4.64           H  
ATOM   2361 2HG2 VAL A 154     -98.216  10.818 -78.422  1.00  4.64           H  
ATOM   2362 3HG2 VAL A 154     -97.016  10.122 -77.315  1.00  4.64           H  
ATOM   2363  N   ASP A 155    -100.341   7.472 -75.458  1.00  4.20           N  
ATOM   2364  CA  ASP A 155    -101.343   6.484 -75.053  1.00  4.20           C  
ATOM   2365  C   ASP A 155    -101.434   6.398 -73.535  1.00  4.20           C  
ATOM   2366  O   ASP A 155    -101.847   5.386 -72.973  1.00  4.20           O  
ATOM   2367  CB  ASP A 155    -100.981   5.109 -75.620  1.00  4.20           C  
ATOM   2368  CG  ASP A 155    -101.019   5.067 -77.152  1.00  4.20           C  
ATOM   2369  OD1 ASP A 155    -101.931   5.608 -77.728  1.00  4.20           O  
ATOM   2370  OD2 ASP A 155    -100.114   4.513 -77.725  1.00  4.20           O1-
ATOM   2371  H   ASP A 155     -99.365   7.210 -75.446  1.00  4.20           H  
ATOM   2372  HA  ASP A 155    -102.316   6.786 -75.442  1.00  4.20           H  
ATOM   2373 1HB  ASP A 155     -99.980   4.830 -75.286  1.00  4.20           H  
ATOM   2374 2HB  ASP A 155    -101.673   4.363 -75.230  1.00  4.20           H  
ATOM   2375  N   GLY A 156    -100.955   7.449 -72.875  1.00  3.62           N  
ATOM   2376  CA  GLY A 156    -100.843   7.513 -71.418  1.00  3.62           C  
ATOM   2377  C   GLY A 156     -99.423   7.103 -71.044  1.00  3.62           C  
ATOM   2378  O   GLY A 156     -98.970   7.261 -69.910  1.00  3.62           O  
ATOM   2379  H   GLY A 156    -100.662   8.251 -73.416  1.00  3.62           H  
ATOM   2380 1HA  GLY A 156    -101.050   8.525 -71.070  1.00  3.62           H  
ATOM   2381 2HA  GLY A 156    -101.565   6.842 -70.955  1.00  3.62           H  
ATOM   2382  N   LEU A 157     -98.729   6.596 -72.050  1.00  3.04           N  
ATOM   2383  CA  LEU A 157     -97.365   6.137 -71.986  1.00  3.04           C  
ATOM   2384  C   LEU A 157     -96.466   7.180 -72.612  1.00  3.04           C  
ATOM   2385  O   LEU A 157     -96.895   7.914 -73.517  1.00  3.04           O  
ATOM   2386  CB  LEU A 157     -97.253   4.824 -72.748  1.00  3.04           C  
ATOM   2387  CG  LEU A 157     -98.203   3.733 -72.260  1.00  3.04           C  
ATOM   2388  CD1 LEU A 157     -98.059   2.514 -73.137  1.00  3.04           C  
ATOM   2389  CD2 LEU A 157     -97.901   3.421 -70.808  1.00  3.04           C  
ATOM   2390  H   LEU A 157     -99.209   6.502 -72.925  1.00  3.04           H  
ATOM   2391  HA  LEU A 157     -97.077   5.994 -70.944  1.00  3.04           H  
ATOM   2392 1HB  LEU A 157     -97.463   5.009 -73.800  1.00  3.04           H  
ATOM   2393 2HB  LEU A 157     -96.231   4.451 -72.660  1.00  3.04           H  
ATOM   2394  HG  LEU A 157     -99.237   4.085 -72.345  1.00  3.04           H  
ATOM   2395 1HD1 LEU A 157     -98.747   1.742 -72.798  1.00  3.04           H  
ATOM   2396 2HD1 LEU A 157     -98.292   2.779 -74.170  1.00  3.04           H  
ATOM   2397 3HD1 LEU A 157     -97.036   2.143 -73.079  1.00  3.04           H  
ATOM   2398 1HD2 LEU A 157     -98.584   2.650 -70.452  1.00  3.04           H  
ATOM   2399 2HD2 LEU A 157     -96.874   3.068 -70.716  1.00  3.04           H  
ATOM   2400 3HD2 LEU A 157     -98.030   4.325 -70.208  1.00  3.04           H  
ATOM   2401  N   VAL A 158     -95.219   7.231 -72.158  1.00  2.56           N  
ATOM   2402  CA  VAL A 158     -94.268   8.185 -72.700  1.00  2.56           C  
ATOM   2403  C   VAL A 158     -93.672   7.724 -74.030  1.00  2.56           C  
ATOM   2404  O   VAL A 158     -93.195   6.595 -74.158  1.00  2.56           O  
ATOM   2405  CB  VAL A 158     -93.162   8.477 -71.673  1.00  2.56           C  
ATOM   2406  CG1 VAL A 158     -92.124   9.391 -72.267  1.00  2.56           C  
ATOM   2407  CG2 VAL A 158     -93.782   9.129 -70.456  1.00  2.56           C  
ATOM   2408  H   VAL A 158     -94.928   6.605 -71.420  1.00  2.56           H  
ATOM   2409  HA  VAL A 158     -94.808   9.106 -72.860  1.00  2.56           H  
ATOM   2410  HB  VAL A 158     -92.674   7.545 -71.395  1.00  2.56           H  
ATOM   2411 1HG1 VAL A 158     -91.338   9.587 -71.538  1.00  2.56           H  
ATOM   2412 2HG1 VAL A 158     -91.704   8.909 -73.120  1.00  2.56           H  
ATOM   2413 3HG1 VAL A 158     -92.586  10.331 -72.563  1.00  2.56           H  
ATOM   2414 1HG2 VAL A 158     -93.005   9.332 -69.720  1.00  2.56           H  
ATOM   2415 2HG2 VAL A 158     -94.249  10.061 -70.754  1.00  2.56           H  
ATOM   2416 3HG2 VAL A 158     -94.530   8.465 -70.022  1.00  2.56           H  
ATOM   2417  N   ALA A 159     -93.759   8.601 -75.025  1.00  2.23           N  
ATOM   2418  CA  ALA A 159     -93.302   8.385 -76.397  1.00  2.23           C  
ATOM   2419  C   ALA A 159     -91.804   8.114 -76.524  1.00  2.23           C  
ATOM   2420  O   ALA A 159     -91.375   7.332 -77.371  1.00  2.23           O  
ATOM   2421  CB  ALA A 159     -93.651   9.590 -77.239  1.00  2.23           C  
ATOM   2422  H   ALA A 159     -94.161   9.504 -74.789  1.00  2.23           H  
ATOM   2423  HA  ALA A 159     -93.833   7.511 -76.782  1.00  2.23           H  
ATOM   2424 1HB  ALA A 159     -93.357   9.419 -78.270  1.00  2.23           H  
ATOM   2425 2HB  ALA A 159     -94.718   9.771 -77.190  1.00  2.23           H  
ATOM   2426 3HB  ALA A 159     -93.123  10.465 -76.852  1.00  2.23           H  
ATOM   2427  N   THR A 160     -91.009   8.790 -75.702  1.00  2.04           N  
ATOM   2428  CA  THR A 160     -89.561   8.639 -75.738  1.00  2.04           C  
ATOM   2429  C   THR A 160     -89.042   8.161 -74.400  1.00  2.04           C  
ATOM   2430  O   THR A 160     -89.242   8.802 -73.372  1.00  2.04           O  
ATOM   2431  CB  THR A 160     -88.885   9.967 -76.113  1.00  2.04           C  
ATOM   2432  CG2 THR A 160     -87.347   9.850 -76.110  1.00  2.04           C  
ATOM   2433  OG1 THR A 160     -89.338  10.367 -77.406  1.00  2.04           O  
ATOM   2434  H   THR A 160     -91.430   9.411 -75.030  1.00  2.04           H  
ATOM   2435  HA  THR A 160     -89.301   7.891 -76.486  1.00  2.04           H  
ATOM   2436  HB  THR A 160     -89.181  10.721 -75.394  1.00  2.04           H  
ATOM   2437  HG1 THR A 160     -89.299   9.613 -78.007  1.00  2.04           H  
ATOM   2438 1HG2 THR A 160     -86.903  10.810 -76.375  1.00  2.04           H  
ATOM   2439 2HG2 THR A 160     -86.999   9.557 -75.116  1.00  2.04           H  
ATOM   2440 3HG2 THR A 160     -87.044   9.103 -76.834  1.00  2.04           H  
ATOM   2441  N   ASP A 161     -88.363   7.026 -74.401  1.00  1.98           N  
ATOM   2442  CA  ASP A 161     -87.831   6.510 -73.154  1.00  1.98           C  
ATOM   2443  C   ASP A 161     -86.696   7.390 -72.655  1.00  1.98           C  
ATOM   2444  O   ASP A 161     -85.734   7.643 -73.395  1.00  1.98           O  
ATOM   2445  CB  ASP A 161     -87.341   5.069 -73.326  1.00  1.98           C  
ATOM   2446  CG  ASP A 161     -86.908   4.400 -72.009  1.00  1.98           C  
ATOM   2447  OD1 ASP A 161     -87.769   4.089 -71.217  1.00  1.98           O  
ATOM   2448  OD2 ASP A 161     -85.731   4.195 -71.820  1.00  1.98           O1-
ATOM   2449  H   ASP A 161     -88.236   6.520 -75.265  1.00  1.98           H  
ATOM   2450  HA  ASP A 161     -88.625   6.520 -72.406  1.00  1.98           H  
ATOM   2451 1HB  ASP A 161     -88.131   4.468 -73.777  1.00  1.98           H  
ATOM   2452 2HB  ASP A 161     -86.492   5.054 -74.009  1.00  1.98           H  
ATOM   2453  N   VAL A 162     -86.813   7.842 -71.409  1.00  1.98           N  
ATOM   2454  CA  VAL A 162     -85.786   8.641 -70.760  1.00  1.98           C  
ATOM   2455  C   VAL A 162     -85.416   7.976 -69.437  1.00  1.98           C  
ATOM   2456  O   VAL A 162     -86.095   8.200 -68.436  1.00  1.98           O  
ATOM   2457  CB  VAL A 162     -86.258  10.079 -70.490  1.00  1.98           C  
ATOM   2458  CG1 VAL A 162     -85.112  10.869 -69.843  1.00  1.98           C  
ATOM   2459  CG2 VAL A 162     -86.689  10.737 -71.804  1.00  1.98           C  
ATOM   2460  H   VAL A 162     -87.647   7.599 -70.891  1.00  1.98           H  
ATOM   2461  HA  VAL A 162     -84.927   8.715 -71.411  1.00  1.98           H  
ATOM   2462  HB  VAL A 162     -87.093  10.064 -69.790  1.00  1.98           H  
ATOM   2463 1HG1 VAL A 162     -85.440  11.884 -69.636  1.00  1.98           H  
ATOM   2464 2HG1 VAL A 162     -84.818  10.382 -68.907  1.00  1.98           H  
ATOM   2465 3HG1 VAL A 162     -84.259  10.897 -70.510  1.00  1.98           H  
ATOM   2466 1HG2 VAL A 162     -87.017  11.755 -71.612  1.00  1.98           H  
ATOM   2467 2HG2 VAL A 162     -85.860  10.751 -72.493  1.00  1.98           H  
ATOM   2468 3HG2 VAL A 162     -87.504  10.182 -72.245  1.00  1.98           H  
ATOM   2469  N   PRO A 163     -84.379   7.130 -69.409  1.00  2.01           N  
ATOM   2470  CA  PRO A 163     -83.942   6.367 -68.260  1.00  2.01           C  
ATOM   2471  C   PRO A 163     -83.576   7.246 -67.084  1.00  2.01           C  
ATOM   2472  O   PRO A 163     -83.017   8.333 -67.257  1.00  2.01           O  
ATOM   2473  CB  PRO A 163     -82.698   5.644 -68.787  1.00  2.01           C  
ATOM   2474  CG  PRO A 163     -82.892   5.586 -70.276  1.00  2.01           C  
ATOM   2475  CD  PRO A 163     -83.595   6.864 -70.623  1.00  2.01           C  
ATOM   2476  HA  PRO A 163     -84.730   5.649 -67.982  1.00  2.01           H  
ATOM   2477 1HB  PRO A 163     -81.794   6.198 -68.484  1.00  2.01           H  
ATOM   2478 2HB  PRO A 163     -82.624   4.648 -68.329  1.00  2.01           H  
ATOM   2479 1HG  PRO A 163     -81.929   5.472 -70.793  1.00  2.01           H  
ATOM   2480 2HG  PRO A 163     -83.505   4.704 -70.547  1.00  2.01           H  
ATOM   2481 1HD  PRO A 163     -82.881   7.672 -70.800  1.00  2.01           H  
ATOM   2482 2HD  PRO A 163     -84.233   6.645 -71.489  1.00  2.01           H  
ATOM   2483  N   GLU A 164     -83.828   6.736 -65.890  1.00  2.04           N  
ATOM   2484  CA  GLU A 164     -83.436   7.418 -64.673  1.00  2.04           C  
ATOM   2485  C   GLU A 164     -81.944   7.213 -64.528  1.00  2.04           C  
ATOM   2486  O   GLU A 164     -81.410   6.227 -65.032  1.00  2.04           O  
ATOM   2487  CB  GLU A 164     -84.181   6.861 -63.455  1.00  2.04           C  
ATOM   2488  CG  GLU A 164     -85.692   7.097 -63.474  1.00  2.04           C  
ATOM   2489  CD  GLU A 164     -86.397   6.567 -62.242  1.00  2.04           C  
ATOM   2490  OE1 GLU A 164     -85.729   6.119 -61.340  1.00  2.04           O  
ATOM   2491  OE2 GLU A 164     -87.605   6.615 -62.208  1.00  2.04           O1-
ATOM   2492  H   GLU A 164     -84.301   5.847 -65.823  1.00  2.04           H  
ATOM   2493  HA  GLU A 164     -83.639   8.486 -64.770  1.00  2.04           H  
ATOM   2494 1HB  GLU A 164     -84.009   5.787 -63.386  1.00  2.04           H  
ATOM   2495 2HB  GLU A 164     -83.780   7.314 -62.548  1.00  2.04           H  
ATOM   2496 1HG  GLU A 164     -85.877   8.168 -63.553  1.00  2.04           H  
ATOM   2497 2HG  GLU A 164     -86.109   6.619 -64.360  1.00  2.04           H  
ATOM   2498  N   LEU A 165     -81.264   8.121 -63.857  1.00  2.08           N  
ATOM   2499  CA  LEU A 165     -79.836   7.938 -63.666  1.00  2.08           C  
ATOM   2500  C   LEU A 165     -79.574   6.699 -62.833  1.00  2.08           C  
ATOM   2501  O   LEU A 165     -80.231   6.506 -61.809  1.00  2.08           O  
ATOM   2502  CB  LEU A 165     -79.272   9.159 -62.929  1.00  2.08           C  
ATOM   2503  CG  LEU A 165     -79.336  10.434 -63.707  1.00  2.08           C  
ATOM   2504  CD1 LEU A 165     -78.908  11.608 -62.863  1.00  2.08           C  
ATOM   2505  CD2 LEU A 165     -78.449  10.299 -64.821  1.00  2.08           C  
ATOM   2506  H   LEU A 165     -81.734   8.926 -63.472  1.00  2.08           H  
ATOM   2507  HA  LEU A 165     -79.354   7.820 -64.637  1.00  2.08           H  
ATOM   2508 1HB  LEU A 165     -79.813   9.297 -61.996  1.00  2.08           H  
ATOM   2509 2HB  LEU A 165     -78.225   8.966 -62.701  1.00  2.08           H  
ATOM   2510  HG  LEU A 165     -80.354  10.600 -64.057  1.00  2.08           H  
ATOM   2511 1HD1 LEU A 165     -78.949  12.517 -63.462  1.00  2.08           H  
ATOM   2512 2HD1 LEU A 165     -79.576  11.705 -62.010  1.00  2.08           H  
ATOM   2513 3HD1 LEU A 165     -77.889  11.449 -62.519  1.00  2.08           H  
ATOM   2514 1HD2 LEU A 165     -78.489  11.196 -65.402  1.00  2.08           H  
ATOM   2515 2HD2 LEU A 165     -77.445  10.146 -64.445  1.00  2.08           H  
ATOM   2516 3HD2 LEU A 165     -78.742   9.449 -65.436  1.00  2.08           H  
ATOM   2517  N   GLU A 166     -78.587   5.887 -63.227  1.00  2.15           N  
ATOM   2518  CA  GLU A 166     -78.243   4.735 -62.396  1.00  2.15           C  
ATOM   2519  C   GLU A 166     -77.084   5.122 -61.497  1.00  2.15           C  
ATOM   2520  O   GLU A 166     -76.991   4.670 -60.355  1.00  2.15           O  
ATOM   2521  CB  GLU A 166     -77.891   3.502 -63.239  1.00  2.15           C  
ATOM   2522  CG  GLU A 166     -79.051   2.972 -64.094  1.00  2.15           C  
ATOM   2523  CD  GLU A 166     -78.713   1.709 -64.879  1.00  2.15           C  
ATOM   2524  OE1 GLU A 166     -77.598   1.248 -64.795  1.00  2.15           O  
ATOM   2525  OE2 GLU A 166     -79.582   1.210 -65.557  1.00  2.15           O1-
ATOM   2526  H   GLU A 166     -78.075   6.055 -64.102  1.00  2.15           H  
ATOM   2527  HA  GLU A 166     -79.095   4.483 -61.765  1.00  2.15           H  
ATOM   2528 1HB  GLU A 166     -77.065   3.749 -63.910  1.00  2.15           H  
ATOM   2529 2HB  GLU A 166     -77.553   2.699 -62.585  1.00  2.15           H  
ATOM   2530 1HG  GLU A 166     -79.898   2.765 -63.442  1.00  2.15           H  
ATOM   2531 2HG  GLU A 166     -79.352   3.758 -64.791  1.00  2.15           H  
ATOM   2532  N   ARG A 167     -76.259   6.030 -62.023  1.00  2.22           N  
ATOM   2533  CA  ARG A 167     -75.037   6.519 -61.400  1.00  2.22           C  
ATOM   2534  C   ARG A 167     -74.064   5.370 -61.160  1.00  2.22           C  
ATOM   2535  O   ARG A 167     -74.417   4.198 -61.291  1.00  2.22           O  
ATOM   2536  CB  ARG A 167     -75.347   7.247 -60.099  1.00  2.22           C  
ATOM   2537  CG  ARG A 167     -76.195   8.507 -60.289  1.00  2.22           C  
ATOM   2538  CD  ARG A 167     -76.394   9.246 -59.020  1.00  2.22           C  
ATOM   2539  NE  ARG A 167     -77.317  10.361 -59.171  1.00  2.22           N  
ATOM   2540  CZ  ARG A 167     -76.983  11.569 -59.660  1.00  2.22           C  
ATOM   2541  NH1 ARG A 167     -75.759  11.799 -60.067  1.00  2.22           N1+
ATOM   2542  NH2 ARG A 167     -77.886  12.524 -59.744  1.00  2.22           N  
ATOM   2543  H   ARG A 167     -76.474   6.354 -62.954  1.00  2.22           H  
ATOM   2544  HA  ARG A 167     -74.565   7.232 -62.077  1.00  2.22           H  
ATOM   2545 1HB  ARG A 167     -75.854   6.594 -59.396  1.00  2.22           H  
ATOM   2546 2HB  ARG A 167     -74.411   7.553 -59.629  1.00  2.22           H  
ATOM   2547 1HG  ARG A 167     -75.712   9.170 -61.008  1.00  2.22           H  
ATOM   2548 2HG  ARG A 167     -77.177   8.217 -60.664  1.00  2.22           H  
ATOM   2549 1HD  ARG A 167     -76.796   8.570 -58.265  1.00  2.22           H  
ATOM   2550 2HD  ARG A 167     -75.437   9.641 -58.682  1.00  2.22           H  
ATOM   2551  HE  ARG A 167     -78.274  10.222 -58.876  1.00  2.22           H  
ATOM   2552 1HH1 ARG A 167     -75.065  11.072 -60.016  1.00  2.22           H  
ATOM   2553 2HH1 ARG A 167     -75.519  12.705 -60.450  1.00  2.22           H  
ATOM   2554 1HH2 ARG A 167     -78.832  12.361 -59.440  1.00  2.22           H  
ATOM   2555 2HH2 ARG A 167     -77.620  13.420 -60.142  1.00  2.22           H  
ATOM   2556  N   THR A 168     -72.813   5.697 -60.883  1.00  2.27           N  
ATOM   2557  CA  THR A 168     -71.832   4.655 -60.640  1.00  2.27           C  
ATOM   2558  C   THR A 168     -72.287   3.802 -59.469  1.00  2.27           C  
ATOM   2559  O   THR A 168     -72.657   4.328 -58.418  1.00  2.27           O  
ATOM   2560  CB  THR A 168     -70.446   5.251 -60.363  1.00  2.27           C  
ATOM   2561  CG2 THR A 168     -69.464   4.168 -60.172  1.00  2.27           C  
ATOM   2562  OG1 THR A 168     -70.044   6.050 -61.474  1.00  2.27           O  
ATOM   2563  H   THR A 168     -72.546   6.663 -60.812  1.00  2.27           H  
ATOM   2564  HA  THR A 168     -71.767   4.016 -61.522  1.00  2.27           H  
ATOM   2565  HB  THR A 168     -70.480   5.870 -59.468  1.00  2.27           H  
ATOM   2566  HG1 THR A 168     -69.310   6.627 -61.203  1.00  2.27           H  
ATOM   2567 1HG2 THR A 168     -68.514   4.591 -60.006  1.00  2.27           H  
ATOM   2568 2HG2 THR A 168     -69.754   3.564 -59.322  1.00  2.27           H  
ATOM   2569 3HG2 THR A 168     -69.433   3.560 -61.066  1.00  2.27           H  
ATOM   2570  N   THR A 169     -72.250   2.489 -59.642  1.00  2.29           N  
ATOM   2571  CA  THR A 169     -72.694   1.587 -58.600  1.00  2.29           C  
ATOM   2572  C   THR A 169     -71.919   1.889 -57.306  1.00  2.29           C  
ATOM   2573  O   THR A 169     -70.685   1.926 -57.341  1.00  2.29           O  
ATOM   2574  CB  THR A 169     -72.466   0.125 -59.038  1.00  2.29           C  
ATOM   2575  CG2 THR A 169     -72.946  -0.849 -57.994  1.00  2.29           C  
ATOM   2576  OG1 THR A 169     -73.166  -0.118 -60.260  1.00  2.29           O  
ATOM   2577  H   THR A 169     -71.932   2.120 -60.527  1.00  2.29           H  
ATOM   2578  HA  THR A 169     -73.761   1.729 -58.476  1.00  2.29           H  
ATOM   2579  HB  THR A 169     -71.409  -0.032 -59.204  1.00  2.29           H  
ATOM   2580  HG1 THR A 169     -74.094   0.111 -60.151  1.00  2.29           H  
ATOM   2581 1HG2 THR A 169     -72.764  -1.866 -58.338  1.00  2.29           H  
ATOM   2582 2HG2 THR A 169     -72.422  -0.687 -57.088  1.00  2.29           H  
ATOM   2583 3HG2 THR A 169     -74.012  -0.708 -57.826  1.00  2.29           H  
ATOM   2584  N   PRO A 170     -72.588   2.089 -56.147  1.00  2.25           N  
ATOM   2585  CA  PRO A 170     -71.978   2.345 -54.850  1.00  2.25           C  
ATOM   2586  C   PRO A 170     -70.871   1.361 -54.522  1.00  2.25           C  
ATOM   2587  O   PRO A 170     -69.891   1.723 -53.882  1.00  2.25           O  
ATOM   2588  CB  PRO A 170     -73.161   2.192 -53.897  1.00  2.25           C  
ATOM   2589  CG  PRO A 170     -74.350   2.627 -54.720  1.00  2.25           C  
ATOM   2590  CD  PRO A 170     -74.070   2.120 -56.119  1.00  2.25           C  
ATOM   2591  HA  PRO A 170     -71.597   3.377 -54.837  1.00  2.25           H  
ATOM   2592 1HB  PRO A 170     -73.233   1.150 -53.553  1.00  2.25           H  
ATOM   2593 2HB  PRO A 170     -73.009   2.815 -53.004  1.00  2.25           H  
ATOM   2594 1HG  PRO A 170     -75.276   2.212 -54.294  1.00  2.25           H  
ATOM   2595 2HG  PRO A 170     -74.448   3.722 -54.683  1.00  2.25           H  
ATOM   2596 1HD  PRO A 170     -74.504   1.125 -56.271  1.00  2.25           H  
ATOM   2597 2HD  PRO A 170     -74.458   2.879 -56.824  1.00  2.25           H  
ATOM   2598  N   LEU A 171     -71.008   0.117 -54.974  1.00  2.14           N  
ATOM   2599  CA  LEU A 171     -69.982  -0.879 -54.726  1.00  2.14           C  
ATOM   2600  C   LEU A 171     -68.668  -0.465 -55.377  1.00  2.14           C  
ATOM   2601  O   LEU A 171     -67.602  -0.673 -54.809  1.00  2.14           O  
ATOM   2602  CB  LEU A 171     -70.403  -2.259 -55.225  1.00  2.14           C  
ATOM   2603  CG  LEU A 171     -69.373  -3.367 -54.961  1.00  2.14           C  
ATOM   2604  CD1 LEU A 171     -69.111  -3.488 -53.446  1.00  2.14           C  
ATOM   2605  CD2 LEU A 171     -69.886  -4.681 -55.522  1.00  2.14           C  
ATOM   2606  H   LEU A 171     -71.834  -0.144 -55.485  1.00  2.14           H  
ATOM   2607  HA  LEU A 171     -69.825  -0.946 -53.652  1.00  2.14           H  
ATOM   2608 1HB  LEU A 171     -71.336  -2.541 -54.741  1.00  2.14           H  
ATOM   2609 2HB  LEU A 171     -70.568  -2.208 -56.300  1.00  2.14           H  
ATOM   2610  HG  LEU A 171     -68.438  -3.101 -55.446  1.00  2.14           H  
ATOM   2611 1HD1 LEU A 171     -68.369  -4.262 -53.265  1.00  2.14           H  
ATOM   2612 2HD1 LEU A 171     -68.740  -2.539 -53.065  1.00  2.14           H  
ATOM   2613 3HD1 LEU A 171     -70.038  -3.751 -52.934  1.00  2.14           H  
ATOM   2614 1HD2 LEU A 171     -69.152  -5.460 -55.346  1.00  2.14           H  
ATOM   2615 2HD2 LEU A 171     -70.823  -4.947 -55.028  1.00  2.14           H  
ATOM   2616 3HD2 LEU A 171     -70.055  -4.578 -56.593  1.00  2.14           H  
ATOM   2617  N   MET A 172     -68.729   0.094 -56.590  1.00  1.99           N  
ATOM   2618  CA  MET A 172     -67.512   0.504 -57.282  1.00  1.99           C  
ATOM   2619  C   MET A 172     -66.850   1.603 -56.483  1.00  1.99           C  
ATOM   2620  O   MET A 172     -65.627   1.618 -56.318  1.00  1.99           O  
ATOM   2621  CB  MET A 172     -67.843   1.014 -58.673  1.00  1.99           C  
ATOM   2622  CG  MET A 172     -68.331  -0.047 -59.626  1.00  1.99           C  
ATOM   2623  SD  MET A 172     -68.960   0.653 -61.158  1.00  1.99           S  
ATOM   2624  CE  MET A 172     -67.459   1.305 -61.872  1.00  1.99           C  
ATOM   2625  H   MET A 172     -69.625   0.307 -57.011  1.00  1.99           H  
ATOM   2626  HA  MET A 172     -66.831  -0.340 -57.346  1.00  1.99           H  
ATOM   2627 1HB  MET A 172     -68.597   1.769 -58.602  1.00  1.99           H  
ATOM   2628 2HB  MET A 172     -66.958   1.482 -59.108  1.00  1.99           H  
ATOM   2629 1HG  MET A 172     -67.517  -0.727 -59.863  1.00  1.99           H  
ATOM   2630 2HG  MET A 172     -69.125  -0.616 -59.150  1.00  1.99           H  
ATOM   2631 1HE  MET A 172     -67.685   1.775 -62.829  1.00  1.99           H  
ATOM   2632 2HE  MET A 172     -67.034   2.042 -61.199  1.00  1.99           H  
ATOM   2633 3HE  MET A 172     -66.744   0.496 -62.024  1.00  1.99           H  
ATOM   2634  N   GLN A 173     -67.675   2.501 -55.943  1.00  1.81           N  
ATOM   2635  CA  GLN A 173     -67.149   3.608 -55.154  1.00  1.81           C  
ATOM   2636  C   GLN A 173     -66.469   3.053 -53.894  1.00  1.81           C  
ATOM   2637  O   GLN A 173     -65.382   3.505 -53.506  1.00  1.81           O  
ATOM   2638  CB  GLN A 173     -68.287   4.566 -54.766  1.00  1.81           C  
ATOM   2639  CG  GLN A 173     -68.928   5.354 -55.935  1.00  1.81           C  
ATOM   2640  CD  GLN A 173     -70.124   6.171 -55.464  1.00  1.81           C  
ATOM   2641  NE2 GLN A 173     -70.456   5.969 -54.181  1.00  1.81           N  
ATOM   2642  OE1 GLN A 173     -70.750   6.971 -56.204  1.00  1.81           O  
ATOM   2643  H   GLN A 173     -68.679   2.409 -56.125  1.00  1.81           H  
ATOM   2644  HA  GLN A 173     -66.401   4.141 -55.735  1.00  1.81           H  
ATOM   2645 1HB  GLN A 173     -69.072   4.011 -54.271  1.00  1.81           H  
ATOM   2646 2HB  GLN A 173     -67.913   5.294 -54.050  1.00  1.81           H  
ATOM   2647 1HG  GLN A 173     -68.200   6.042 -56.338  1.00  1.81           H  
ATOM   2648 2HG  GLN A 173     -69.264   4.648 -56.705  1.00  1.81           H  
ATOM   2649 1HE2 GLN A 173     -71.224   6.440 -53.756  1.00  1.81           H  
ATOM   2650 2HE2 GLN A 173     -69.923   5.320 -53.630  1.00  1.81           H  
ATOM   2651  N   LYS A 174     -67.085   2.028 -53.289  1.00  1.64           N  
ATOM   2652  CA  LYS A 174     -66.532   1.395 -52.098  1.00  1.64           C  
ATOM   2653  C   LYS A 174     -65.229   0.689 -52.430  1.00  1.64           C  
ATOM   2654  O   LYS A 174     -64.269   0.770 -51.659  1.00  1.64           O  
ATOM   2655  CB  LYS A 174     -67.534   0.411 -51.492  1.00  1.64           C  
ATOM   2656  CG  LYS A 174     -68.740   1.076 -50.838  1.00  1.64           C  
ATOM   2657  CD  LYS A 174     -69.746   0.056 -50.331  1.00  1.64           C  
ATOM   2658  CE  LYS A 174     -70.960   0.750 -49.722  1.00  1.64           C  
ATOM   2659  NZ  LYS A 174     -71.993  -0.223 -49.272  1.00  1.64           N1+
ATOM   2660  H   LYS A 174     -67.986   1.710 -53.646  1.00  1.64           H  
ATOM   2661  HA  LYS A 174     -66.317   2.169 -51.362  1.00  1.64           H  
ATOM   2662 1HB  LYS A 174     -67.896  -0.254 -52.267  1.00  1.64           H  
ATOM   2663 2HB  LYS A 174     -67.035  -0.202 -50.743  1.00  1.64           H  
ATOM   2664 1HG  LYS A 174     -68.399   1.676 -49.995  1.00  1.64           H  
ATOM   2665 2HG  LYS A 174     -69.222   1.736 -51.547  1.00  1.64           H  
ATOM   2666 1HD  LYS A 174     -70.075  -0.570 -51.162  1.00  1.64           H  
ATOM   2667 2HD  LYS A 174     -69.281  -0.578 -49.577  1.00  1.64           H  
ATOM   2668 1HE  LYS A 174     -70.636   1.341 -48.867  1.00  1.64           H  
ATOM   2669 2HE  LYS A 174     -71.400   1.415 -50.468  1.00  1.64           H  
ATOM   2670 1HZ  LYS A 174     -72.776   0.277 -48.875  1.00  1.64           H  
ATOM   2671 2HZ  LYS A 174     -72.308  -0.766 -50.064  1.00  1.64           H  
ATOM   2672 3HZ  LYS A 174     -71.598  -0.837 -48.576  1.00  1.64           H  
ATOM   2673  N   LYS A 175     -65.168   0.031 -53.595  1.00  1.50           N  
ATOM   2674  CA  LYS A 175     -63.946  -0.652 -53.983  1.00  1.50           C  
ATOM   2675  C   LYS A 175     -62.820   0.343 -54.208  1.00  1.50           C  
ATOM   2676  O   LYS A 175     -61.696   0.104 -53.775  1.00  1.50           O  
ATOM   2677  CB  LYS A 175     -64.150  -1.534 -55.216  1.00  1.50           C  
ATOM   2678  CG  LYS A 175     -64.982  -2.804 -54.960  1.00  1.50           C  
ATOM   2679  CD  LYS A 175     -65.099  -3.646 -56.208  1.00  1.50           C  
ATOM   2680  CE  LYS A 175     -65.790  -4.967 -55.910  1.00  1.50           C  
ATOM   2681  NZ  LYS A 175     -65.912  -5.818 -57.122  1.00  1.50           N1+
ATOM   2682  H   LYS A 175     -65.992  -0.022 -54.192  1.00  1.50           H  
ATOM   2683  HA  LYS A 175     -63.650  -1.299 -53.161  1.00  1.50           H  
ATOM   2684 1HB  LYS A 175     -64.659  -0.953 -55.987  1.00  1.50           H  
ATOM   2685 2HB  LYS A 175     -63.182  -1.834 -55.615  1.00  1.50           H  
ATOM   2686 1HG  LYS A 175     -64.548  -3.399 -54.180  1.00  1.50           H  
ATOM   2687 2HG  LYS A 175     -65.978  -2.519 -54.642  1.00  1.50           H  
ATOM   2688 1HD  LYS A 175     -65.686  -3.101 -56.951  1.00  1.50           H  
ATOM   2689 2HD  LYS A 175     -64.109  -3.842 -56.616  1.00  1.50           H  
ATOM   2690 1HE  LYS A 175     -65.215  -5.510 -55.154  1.00  1.50           H  
ATOM   2691 2HE  LYS A 175     -66.776  -4.774 -55.519  1.00  1.50           H  
ATOM   2692 1HZ  LYS A 175     -66.378  -6.690 -56.855  1.00  1.50           H  
ATOM   2693 2HZ  LYS A 175     -66.454  -5.343 -57.827  1.00  1.50           H  
ATOM   2694 3HZ  LYS A 175     -64.992  -6.024 -57.482  1.00  1.50           H  
ATOM   2695  N   VAL A 176     -63.112   1.504 -54.804  1.00  1.38           N  
ATOM   2696  CA  VAL A 176     -62.049   2.488 -54.982  1.00  1.38           C  
ATOM   2697  C   VAL A 176     -61.519   2.891 -53.630  1.00  1.38           C  
ATOM   2698  O   VAL A 176     -60.306   2.949 -53.416  1.00  1.38           O  
ATOM   2699  CB  VAL A 176     -62.543   3.752 -55.700  1.00  1.38           C  
ATOM   2700  CG1 VAL A 176     -61.480   4.832 -55.650  1.00  1.38           C  
ATOM   2701  CG2 VAL A 176     -62.829   3.453 -57.114  1.00  1.38           C  
ATOM   2702  H   VAL A 176     -64.053   1.675 -55.163  1.00  1.38           H  
ATOM   2703  HA  VAL A 176     -61.245   2.038 -55.563  1.00  1.38           H  
ATOM   2704  HB  VAL A 176     -63.445   4.122 -55.206  1.00  1.38           H  
ATOM   2705 1HG1 VAL A 176     -61.859   5.709 -56.165  1.00  1.38           H  
ATOM   2706 2HG1 VAL A 176     -61.256   5.081 -54.614  1.00  1.38           H  
ATOM   2707 3HG1 VAL A 176     -60.576   4.479 -56.141  1.00  1.38           H  
ATOM   2708 1HG2 VAL A 176     -63.161   4.368 -57.569  1.00  1.38           H  
ATOM   2709 2HG2 VAL A 176     -61.925   3.101 -57.608  1.00  1.38           H  
ATOM   2710 3HG2 VAL A 176     -63.601   2.695 -57.187  1.00  1.38           H  
ATOM   2711  N   GLY A 177     -62.435   3.139 -52.701  1.00  1.28           N  
ATOM   2712  CA  GLY A 177     -62.061   3.509 -51.358  1.00  1.28           C  
ATOM   2713  C   GLY A 177     -61.144   2.460 -50.734  1.00  1.28           C  
ATOM   2714  O   GLY A 177     -60.039   2.774 -50.294  1.00  1.28           O  
ATOM   2715  H   GLY A 177     -63.427   3.077 -52.943  1.00  1.28           H  
ATOM   2716 1HA  GLY A 177     -61.565   4.479 -51.378  1.00  1.28           H  
ATOM   2717 2HA  GLY A 177     -62.962   3.615 -50.755  1.00  1.28           H  
ATOM   2718  N   GLN A 178     -61.576   1.210 -50.722  1.00  1.20           N  
ATOM   2719  CA  GLN A 178     -60.783   0.166 -50.092  1.00  1.20           C  
ATOM   2720  C   GLN A 178     -59.422  -0.041 -50.772  1.00  1.20           C  
ATOM   2721  O   GLN A 178     -58.413  -0.298 -50.107  1.00  1.20           O  
ATOM   2722  CB  GLN A 178     -61.598  -1.106 -50.067  1.00  1.20           C  
ATOM   2723  CG  GLN A 178     -62.824  -1.029 -49.154  1.00  1.20           C  
ATOM   2724  CD  GLN A 178     -62.481  -0.728 -47.703  1.00  1.20           C  
ATOM   2725  NE2 GLN A 178     -63.429  -0.894 -46.778  1.00  1.20           N  
ATOM   2726  OE1 GLN A 178     -61.347  -0.349 -47.430  1.00  1.20           O  
ATOM   2727  H   GLN A 178     -62.487   0.992 -51.128  1.00  1.20           H  
ATOM   2728  HA  GLN A 178     -60.595   0.466 -49.065  1.00  1.20           H  
ATOM   2729 1HB  GLN A 178     -61.971  -1.295 -51.065  1.00  1.20           H  
ATOM   2730 2HB  GLN A 178     -60.986  -1.948 -49.776  1.00  1.20           H  
ATOM   2731 1HG  GLN A 178     -63.484  -0.248 -49.516  1.00  1.20           H  
ATOM   2732 2HG  GLN A 178     -63.311  -1.974 -49.207  1.00  1.20           H  
ATOM   2733 1HE2 GLN A 178     -63.226  -0.712 -45.811  1.00  1.20           H  
ATOM   2734 2HE2 GLN A 178     -64.345  -1.202 -47.039  1.00  1.20           H  
ATOM   2735  N   ILE A 179     -59.354   0.127 -52.087  1.00  1.13           N  
ATOM   2736  CA  ILE A 179     -58.072   0.018 -52.765  1.00  1.13           C  
ATOM   2737  C   ILE A 179     -57.147   1.135 -52.288  1.00  1.13           C  
ATOM   2738  O   ILE A 179     -55.972   0.894 -51.969  1.00  1.13           O  
ATOM   2739  CB  ILE A 179     -58.259   0.065 -54.285  1.00  1.13           C  
ATOM   2740  CG1 ILE A 179     -58.984  -1.217 -54.726  1.00  1.13           C  
ATOM   2741  CG2 ILE A 179     -56.921   0.231 -54.988  1.00  1.13           C  
ATOM   2742  CD1 ILE A 179     -59.519  -1.171 -56.123  1.00  1.13           C  
ATOM   2743  H   ILE A 179     -60.199   0.319 -52.627  1.00  1.13           H  
ATOM   2744  HA  ILE A 179     -57.621  -0.937 -52.504  1.00  1.13           H  
ATOM   2745  HB  ILE A 179     -58.910   0.907 -54.536  1.00  1.13           H  
ATOM   2746 1HG1 ILE A 179     -58.290  -2.052 -54.648  1.00  1.13           H  
ATOM   2747 2HG1 ILE A 179     -59.801  -1.396 -54.053  1.00  1.13           H  
ATOM   2748 1HG2 ILE A 179     -57.081   0.270 -56.064  1.00  1.13           H  
ATOM   2749 2HG2 ILE A 179     -56.452   1.157 -54.658  1.00  1.13           H  
ATOM   2750 3HG2 ILE A 179     -56.274  -0.612 -54.746  1.00  1.13           H  
ATOM   2751 1HD1 ILE A 179     -60.017  -2.113 -56.349  1.00  1.13           H  
ATOM   2752 2HD1 ILE A 179     -60.235  -0.352 -56.204  1.00  1.13           H  
ATOM   2753 3HD1 ILE A 179     -58.701  -1.012 -56.824  1.00  1.13           H  
ATOM   2754  N   LEU A 180     -57.683   2.360 -52.218  1.00  1.07           N  
ATOM   2755  CA  LEU A 180     -56.889   3.482 -51.759  1.00  1.07           C  
ATOM   2756  C   LEU A 180     -56.440   3.278 -50.313  1.00  1.07           C  
ATOM   2757  O   LEU A 180     -55.279   3.543 -49.998  1.00  1.07           O  
ATOM   2758  CB  LEU A 180     -57.684   4.787 -51.861  1.00  1.07           C  
ATOM   2759  CG  LEU A 180     -57.996   5.348 -53.263  1.00  1.07           C  
ATOM   2760  CD1 LEU A 180     -58.937   6.567 -53.122  1.00  1.07           C  
ATOM   2761  CD2 LEU A 180     -56.722   5.746 -53.937  1.00  1.07           C  
ATOM   2762  H   LEU A 180     -58.654   2.511 -52.496  1.00  1.07           H  
ATOM   2763  HA  LEU A 180     -56.006   3.557 -52.390  1.00  1.07           H  
ATOM   2764 1HB  LEU A 180     -58.632   4.639 -51.371  1.00  1.07           H  
ATOM   2765 2HB  LEU A 180     -57.154   5.515 -51.342  1.00  1.07           H  
ATOM   2766  HG  LEU A 180     -58.499   4.591 -53.859  1.00  1.07           H  
ATOM   2767 1HD1 LEU A 180     -59.170   6.967 -54.109  1.00  1.07           H  
ATOM   2768 2HD1 LEU A 180     -59.862   6.255 -52.631  1.00  1.07           H  
ATOM   2769 3HD1 LEU A 180     -58.454   7.340 -52.524  1.00  1.07           H  
ATOM   2770 1HD2 LEU A 180     -56.947   6.140 -54.918  1.00  1.07           H  
ATOM   2771 2HD2 LEU A 180     -56.224   6.509 -53.340  1.00  1.07           H  
ATOM   2772 3HD2 LEU A 180     -56.073   4.876 -54.032  1.00  1.07           H  
ATOM   2773  N   LEU A 181     -57.319   2.739 -49.458  1.00  1.02           N  
ATOM   2774  CA  LEU A 181     -56.995   2.480 -48.054  1.00  1.02           C  
ATOM   2775  C   LEU A 181     -55.820   1.547 -47.894  1.00  1.02           C  
ATOM   2776  O   LEU A 181     -54.957   1.752 -47.031  1.00  1.02           O  
ATOM   2777  CB  LEU A 181     -58.188   1.931 -47.283  1.00  1.02           C  
ATOM   2778  CG  LEU A 181     -57.889   1.558 -45.834  1.00  1.02           C  
ATOM   2779  CD1 LEU A 181     -57.330   2.757 -45.105  1.00  1.02           C  
ATOM   2780  CD2 LEU A 181     -59.184   1.105 -45.194  1.00  1.02           C  
ATOM   2781  H   LEU A 181     -58.265   2.537 -49.789  1.00  1.02           H  
ATOM   2782  HA  LEU A 181     -56.729   3.433 -47.598  1.00  1.02           H  
ATOM   2783 1HB  LEU A 181     -58.982   2.657 -47.294  1.00  1.02           H  
ATOM   2784 2HB  LEU A 181     -58.544   1.032 -47.787  1.00  1.02           H  
ATOM   2785  HG  LEU A 181     -57.155   0.750 -45.797  1.00  1.02           H  
ATOM   2786 1HD1 LEU A 181     -57.130   2.507 -44.078  1.00  1.02           H  
ATOM   2787 2HD1 LEU A 181     -56.410   3.079 -45.583  1.00  1.02           H  
ATOM   2788 3HD1 LEU A 181     -58.030   3.530 -45.142  1.00  1.02           H  
ATOM   2789 1HD2 LEU A 181     -59.019   0.829 -44.168  1.00  1.02           H  
ATOM   2790 2HD2 LEU A 181     -59.912   1.914 -45.239  1.00  1.02           H  
ATOM   2791 3HD2 LEU A 181     -59.566   0.249 -45.731  1.00  1.02           H  
ATOM   2792  N   ILE A 182     -55.783   0.491 -48.694  1.00  0.99           N  
ATOM   2793  CA  ILE A 182     -54.663  -0.422 -48.594  1.00  0.99           C  
ATOM   2794  C   ILE A 182     -53.378   0.329 -48.926  1.00  0.99           C  
ATOM   2795  O   ILE A 182     -52.374   0.186 -48.224  1.00  0.99           O  
ATOM   2796  CB  ILE A 182     -54.840  -1.644 -49.499  1.00  0.99           C  
ATOM   2797  CG1 ILE A 182     -55.992  -2.470 -48.967  1.00  0.99           C  
ATOM   2798  CG2 ILE A 182     -53.551  -2.465 -49.521  1.00  0.99           C  
ATOM   2799  CD1 ILE A 182     -56.473  -3.545 -49.884  1.00  0.99           C  
ATOM   2800  H   ILE A 182     -56.539   0.326 -49.367  1.00  0.99           H  
ATOM   2801  HA  ILE A 182     -54.601  -0.772 -47.566  1.00  0.99           H  
ATOM   2802  HB  ILE A 182     -55.098  -1.315 -50.511  1.00  0.99           H  
ATOM   2803 1HG1 ILE A 182     -55.692  -2.924 -48.039  1.00  0.99           H  
ATOM   2804 2HG1 ILE A 182     -56.815  -1.794 -48.768  1.00  0.99           H  
ATOM   2805 1HG2 ILE A 182     -53.685  -3.335 -50.161  1.00  0.99           H  
ATOM   2806 2HG2 ILE A 182     -52.741  -1.849 -49.907  1.00  0.99           H  
ATOM   2807 3HG2 ILE A 182     -53.305  -2.793 -48.517  1.00  0.99           H  
ATOM   2808 1HD1 ILE A 182     -57.303  -4.075 -49.421  1.00  0.99           H  
ATOM   2809 2HD1 ILE A 182     -56.808  -3.094 -50.819  1.00  0.99           H  
ATOM   2810 3HD1 ILE A 182     -55.664  -4.238 -50.081  1.00  0.99           H  
ATOM   2811  N   GLY A 183     -53.408   1.149 -49.987  1.00  0.98           N  
ATOM   2812  CA  GLY A 183     -52.240   1.947 -50.359  1.00  0.98           C  
ATOM   2813  C   GLY A 183     -51.797   2.905 -49.236  1.00  0.98           C  
ATOM   2814  O   GLY A 183     -50.597   3.046 -48.974  1.00  0.98           O  
ATOM   2815  H   GLY A 183     -54.265   1.217 -50.545  1.00  0.98           H  
ATOM   2816 1HA  GLY A 183     -51.418   1.283 -50.621  1.00  0.98           H  
ATOM   2817 2HA  GLY A 183     -52.481   2.526 -51.250  1.00  0.98           H  
ATOM   2818  N   VAL A 184     -52.766   3.505 -48.529  1.00  0.99           N  
ATOM   2819  CA  VAL A 184     -52.475   4.417 -47.415  1.00  0.99           C  
ATOM   2820  C   VAL A 184     -51.767   3.677 -46.310  1.00  0.99           C  
ATOM   2821  O   VAL A 184     -50.752   4.131 -45.775  1.00  0.99           O  
ATOM   2822  CB  VAL A 184     -53.777   4.952 -46.786  1.00  0.99           C  
ATOM   2823  CG1 VAL A 184     -53.501   5.723 -45.534  1.00  0.99           C  
ATOM   2824  CG2 VAL A 184     -54.476   5.789 -47.696  1.00  0.99           C  
ATOM   2825  H   VAL A 184     -53.734   3.353 -48.817  1.00  0.99           H  
ATOM   2826  HA  VAL A 184     -51.850   5.236 -47.774  1.00  0.99           H  
ATOM   2827  HB  VAL A 184     -54.392   4.106 -46.523  1.00  0.99           H  
ATOM   2828 1HG1 VAL A 184     -54.447   6.045 -45.112  1.00  0.99           H  
ATOM   2829 2HG1 VAL A 184     -52.979   5.088 -44.829  1.00  0.99           H  
ATOM   2830 3HG1 VAL A 184     -52.899   6.586 -45.763  1.00  0.99           H  
ATOM   2831 1HG2 VAL A 184     -55.397   6.100 -47.220  1.00  0.99           H  
ATOM   2832 2HG2 VAL A 184     -53.854   6.648 -47.936  1.00  0.99           H  
ATOM   2833 3HG2 VAL A 184     -54.701   5.257 -48.580  1.00  0.99           H  
ATOM   2834  N   SER A 185     -52.315   2.518 -45.982  1.00  1.03           N  
ATOM   2835  CA  SER A 185     -51.792   1.698 -44.929  1.00  1.03           C  
ATOM   2836  C   SER A 185     -50.384   1.227 -45.261  1.00  1.03           C  
ATOM   2837  O   SER A 185     -49.488   1.308 -44.417  1.00  1.03           O  
ATOM   2838  CB  SER A 185     -52.738   0.554 -44.746  1.00  1.03           C  
ATOM   2839  OG  SER A 185     -53.987   1.029 -44.313  1.00  1.03           O  
ATOM   2840  H   SER A 185     -53.153   2.207 -46.476  1.00  1.03           H  
ATOM   2841  HA  SER A 185     -51.755   2.279 -44.016  1.00  1.03           H  
ATOM   2842 1HB  SER A 185     -52.853   0.027 -45.687  1.00  1.03           H  
ATOM   2843 2HB  SER A 185     -52.338  -0.134 -44.023  1.00  1.03           H  
ATOM   2844  HG  SER A 185     -54.419   1.389 -45.119  1.00  1.03           H  
ATOM   2845  N   ALA A 186     -50.166   0.798 -46.506  1.00  1.10           N  
ATOM   2846  CA  ALA A 186     -48.841   0.368 -46.914  1.00  1.10           C  
ATOM   2847  C   ALA A 186     -47.853   1.521 -46.807  1.00  1.10           C  
ATOM   2848  O   ALA A 186     -46.726   1.344 -46.335  1.00  1.10           O  
ATOM   2849  CB  ALA A 186     -48.880  -0.158 -48.331  1.00  1.10           C  
ATOM   2850  H   ALA A 186     -50.939   0.745 -47.170  1.00  1.10           H  
ATOM   2851  HA  ALA A 186     -48.516  -0.423 -46.244  1.00  1.10           H  
ATOM   2852 1HB  ALA A 186     -47.887  -0.494 -48.627  1.00  1.10           H  
ATOM   2853 2HB  ALA A 186     -49.582  -0.990 -48.388  1.00  1.10           H  
ATOM   2854 3HB  ALA A 186     -49.210   0.639 -48.998  1.00  1.10           H  
ATOM   2855  N   ALA A 187     -48.276   2.720 -47.218  1.00  1.21           N  
ATOM   2856  CA  ALA A 187     -47.388   3.862 -47.133  1.00  1.21           C  
ATOM   2857  C   ALA A 187     -47.018   4.120 -45.690  1.00  1.21           C  
ATOM   2858  O   ALA A 187     -45.864   4.407 -45.380  1.00  1.21           O  
ATOM   2859  CB  ALA A 187     -48.042   5.083 -47.738  1.00  1.21           C  
ATOM   2860  H   ALA A 187     -49.206   2.837 -47.619  1.00  1.21           H  
ATOM   2861  HA  ALA A 187     -46.478   3.632 -47.683  1.00  1.21           H  
ATOM   2862 1HB  ALA A 187     -47.364   5.931 -47.680  1.00  1.21           H  
ATOM   2863 2HB  ALA A 187     -48.289   4.879 -48.779  1.00  1.21           H  
ATOM   2864 3HB  ALA A 187     -48.953   5.309 -47.196  1.00  1.21           H  
ATOM   2865  N   ALA A 188     -47.984   3.994 -44.789  1.00  1.38           N  
ATOM   2866  CA  ALA A 188     -47.715   4.226 -43.382  1.00  1.38           C  
ATOM   2867  C   ALA A 188     -46.700   3.248 -42.849  1.00  1.38           C  
ATOM   2868  O   ALA A 188     -45.840   3.610 -42.051  1.00  1.38           O  
ATOM   2869  CB  ALA A 188     -48.974   4.135 -42.599  1.00  1.38           C  
ATOM   2870  H   ALA A 188     -48.933   3.769 -45.093  1.00  1.38           H  
ATOM   2871  HA  ALA A 188     -47.309   5.228 -43.278  1.00  1.38           H  
ATOM   2872 1HB  ALA A 188     -48.767   4.351 -41.552  1.00  1.38           H  
ATOM   2873 2HB  ALA A 188     -49.645   4.872 -43.004  1.00  1.38           H  
ATOM   2874 3HB  ALA A 188     -49.397   3.141 -42.694  1.00  1.38           H  
ATOM   2875  N   LEU A 189     -46.768   2.006 -43.309  1.00  1.60           N  
ATOM   2876  CA  LEU A 189     -45.810   1.005 -42.879  1.00  1.60           C  
ATOM   2877  C   LEU A 189     -44.410   1.387 -43.352  1.00  1.60           C  
ATOM   2878  O   LEU A 189     -43.426   1.141 -42.662  1.00  1.60           O  
ATOM   2879  CB  LEU A 189     -46.231  -0.368 -43.402  1.00  1.60           C  
ATOM   2880  CG  LEU A 189     -47.493  -0.915 -42.757  1.00  1.60           C  
ATOM   2881  CD1 LEU A 189     -47.968  -2.180 -43.474  1.00  1.60           C  
ATOM   2882  CD2 LEU A 189     -47.190  -1.209 -41.325  1.00  1.60           C  
ATOM   2883  H   LEU A 189     -47.521   1.748 -43.951  1.00  1.60           H  
ATOM   2884  HA  LEU A 189     -45.807   0.976 -41.791  1.00  1.60           H  
ATOM   2885 1HB  LEU A 189     -46.401  -0.300 -44.471  1.00  1.60           H  
ATOM   2886 2HB  LEU A 189     -45.424  -1.074 -43.222  1.00  1.60           H  
ATOM   2887  HG  LEU A 189     -48.282  -0.171 -42.818  1.00  1.60           H  
ATOM   2888 1HD1 LEU A 189     -48.871  -2.555 -42.992  1.00  1.60           H  
ATOM   2889 2HD1 LEU A 189     -48.184  -1.951 -44.511  1.00  1.60           H  
ATOM   2890 3HD1 LEU A 189     -47.189  -2.937 -43.424  1.00  1.60           H  
ATOM   2891 1HD2 LEU A 189     -48.080  -1.581 -40.873  1.00  1.60           H  
ATOM   2892 2HD2 LEU A 189     -46.404  -1.958 -41.265  1.00  1.60           H  
ATOM   2893 3HD2 LEU A 189     -46.864  -0.305 -40.824  1.00  1.60           H  
ATOM   2894  N   LEU A 190     -44.317   1.997 -44.529  1.00  1.89           N  
ATOM   2895  CA  LEU A 190     -43.030   2.427 -45.058  1.00  1.89           C  
ATOM   2896  C   LEU A 190     -42.506   3.687 -44.341  1.00  1.89           C  
ATOM   2897  O   LEU A 190     -41.299   3.838 -44.140  1.00  1.89           O  
ATOM   2898  CB  LEU A 190     -43.173   2.685 -46.559  1.00  1.89           C  
ATOM   2899  CG  LEU A 190     -43.475   1.435 -47.395  1.00  1.89           C  
ATOM   2900  CD1 LEU A 190     -43.768   1.838 -48.828  1.00  1.89           C  
ATOM   2901  CD2 LEU A 190     -42.292   0.490 -47.319  1.00  1.89           C  
ATOM   2902  H   LEU A 190     -45.166   2.140 -45.082  1.00  1.89           H  
ATOM   2903  HA  LEU A 190     -42.314   1.623 -44.906  1.00  1.89           H  
ATOM   2904 1HB  LEU A 190     -43.979   3.393 -46.715  1.00  1.89           H  
ATOM   2905 2HB  LEU A 190     -42.251   3.126 -46.929  1.00  1.89           H  
ATOM   2906  HG  LEU A 190     -44.358   0.937 -46.999  1.00  1.89           H  
ATOM   2907 1HD1 LEU A 190     -43.993   0.949 -49.415  1.00  1.89           H  
ATOM   2908 2HD1 LEU A 190     -44.626   2.508 -48.845  1.00  1.89           H  
ATOM   2909 3HD1 LEU A 190     -42.902   2.344 -49.247  1.00  1.89           H  
ATOM   2910 1HD2 LEU A 190     -42.504  -0.405 -47.903  1.00  1.89           H  
ATOM   2911 2HD2 LEU A 190     -41.405   0.983 -47.716  1.00  1.89           H  
ATOM   2912 3HD2 LEU A 190     -42.118   0.212 -46.278  1.00  1.89           H  
ATOM   2913  N   VAL A 191     -43.422   4.577 -43.945  1.00  2.23           N  
ATOM   2914  CA  VAL A 191     -43.085   5.837 -43.274  1.00  2.23           C  
ATOM   2915  C   VAL A 191     -42.806   5.714 -41.771  1.00  2.23           C  
ATOM   2916  O   VAL A 191     -41.819   6.261 -41.279  1.00  2.23           O  
ATOM   2917  CB  VAL A 191     -44.224   6.867 -43.482  1.00  2.23           C  
ATOM   2918  CG1 VAL A 191     -43.972   8.118 -42.664  1.00  2.23           C  
ATOM   2919  CG2 VAL A 191     -44.309   7.257 -44.957  1.00  2.23           C  
ATOM   2920  H   VAL A 191     -44.397   4.389 -44.170  1.00  2.23           H  
ATOM   2921  HA  VAL A 191     -42.188   6.230 -43.750  1.00  2.23           H  
ATOM   2922  HB  VAL A 191     -45.166   6.424 -43.159  1.00  2.23           H  
ATOM   2923 1HG1 VAL A 191     -44.780   8.830 -42.821  1.00  2.23           H  
ATOM   2924 2HG1 VAL A 191     -43.916   7.867 -41.608  1.00  2.23           H  
ATOM   2925 3HG1 VAL A 191     -43.033   8.557 -42.974  1.00  2.23           H  
ATOM   2926 1HG2 VAL A 191     -45.120   7.973 -45.095  1.00  2.23           H  
ATOM   2927 2HG2 VAL A 191     -43.366   7.708 -45.264  1.00  2.23           H  
ATOM   2928 3HG2 VAL A 191     -44.497   6.379 -45.560  1.00  2.23           H  
ATOM   2929  N   ASN A 192     -43.681   5.025 -41.041  1.00  2.56           N  
ATOM   2930  CA  ASN A 192     -43.554   4.913 -39.595  1.00  2.56           C  
ATOM   2931  C   ASN A 192     -43.955   3.540 -39.042  1.00  2.56           C  
ATOM   2932  O   ASN A 192     -44.950   3.443 -38.317  1.00  2.56           O  
ATOM   2933  CB  ASN A 192     -44.399   5.990 -38.928  1.00  2.56           C  
ATOM   2934  CG  ASN A 192     -44.194   6.078 -37.427  1.00  2.56           C  
ATOM   2935  ND2 ASN A 192     -45.039   6.836 -36.767  1.00  2.56           N  
ATOM   2936  OD1 ASN A 192     -43.270   5.467 -36.867  1.00  2.56           O  
ATOM   2937  H   ASN A 192     -44.464   4.573 -41.497  1.00  2.56           H  
ATOM   2938  HA  ASN A 192     -42.517   5.102 -39.330  1.00  2.56           H  
ATOM   2939 1HB  ASN A 192     -44.163   6.962 -39.365  1.00  2.56           H  
ATOM   2940 2HB  ASN A 192     -45.456   5.796 -39.127  1.00  2.56           H  
ATOM   2941 1HD2 ASN A 192     -44.955   6.942 -35.777  1.00  2.56           H  
ATOM   2942 2HD2 ASN A 192     -45.790   7.339 -37.257  1.00  2.56           H  
ATOM   2943  N   PRO A 193     -43.149   2.477 -39.253  1.00  2.78           N  
ATOM   2944  CA  PRO A 193     -43.445   1.088 -38.901  1.00  2.78           C  
ATOM   2945  C   PRO A 193     -43.275   0.778 -37.423  1.00  2.78           C  
ATOM   2946  O   PRO A 193     -42.516  -0.113 -37.042  1.00  2.78           O  
ATOM   2947  CB  PRO A 193     -42.407   0.318 -39.714  1.00  2.78           C  
ATOM   2948  CG  PRO A 193     -41.216   1.256 -39.774  1.00  2.78           C  
ATOM   2949  CD  PRO A 193     -41.829   2.654 -39.906  1.00  2.78           C  
ATOM   2950  HA  PRO A 193     -44.465   0.843 -39.235  1.00  2.78           H  
ATOM   2951 1HB  PRO A 193     -42.169  -0.625 -39.203  1.00  2.78           H  
ATOM   2952 2HB  PRO A 193     -42.812   0.046 -40.684  1.00  2.78           H  
ATOM   2953 1HG  PRO A 193     -40.602   1.144 -38.870  1.00  2.78           H  
ATOM   2954 2HG  PRO A 193     -40.576   0.996 -40.631  1.00  2.78           H  
ATOM   2955 1HD  PRO A 193     -41.203   3.374 -39.372  1.00  2.78           H  
ATOM   2956 2HD  PRO A 193     -41.949   2.906 -40.975  1.00  2.78           H  
ATOM   2957  N   CYS A 194     -43.999   1.506 -36.603  1.00  2.83           N  
ATOM   2958  CA  CYS A 194     -44.018   1.310 -35.170  1.00  2.83           C  
ATOM   2959  C   CYS A 194     -45.134   0.337 -34.863  1.00  2.83           C  
ATOM   2960  O   CYS A 194     -45.975   0.085 -35.724  1.00  2.83           O  
ATOM   2961  CB  CYS A 194     -44.233   2.636 -34.456  1.00  2.83           C  
ATOM   2962  SG  CYS A 194     -45.838   3.365 -34.782  1.00  2.83           S  
ATOM   2963  H   CYS A 194     -44.581   2.230 -37.010  1.00  2.83           H  
ATOM   2964  HA  CYS A 194     -43.066   0.883 -34.851  1.00  2.83           H  
ATOM   2965 1HB  CYS A 194     -44.134   2.497 -33.383  1.00  2.83           H  
ATOM   2966 2HB  CYS A 194     -43.469   3.349 -34.774  1.00  2.83           H  
ATOM   2967  HG  CYS A 194     -45.606   3.621 -36.087  1.00  2.83           H  
ATOM   2968  N   VAL A 195     -45.198  -0.167 -33.641  1.00  2.67           N  
ATOM   2969  CA  VAL A 195     -46.233  -1.140 -33.312  1.00  2.67           C  
ATOM   2970  C   VAL A 195     -47.644  -0.614 -33.538  1.00  2.67           C  
ATOM   2971  O   VAL A 195     -48.498  -1.327 -34.073  1.00  2.67           O  
ATOM   2972  CB  VAL A 195     -46.096  -1.588 -31.855  1.00  2.67           C  
ATOM   2973  CG1 VAL A 195     -47.293  -2.425 -31.471  1.00  2.67           C  
ATOM   2974  CG2 VAL A 195     -44.807  -2.375 -31.688  1.00  2.67           C  
ATOM   2975  H   VAL A 195     -44.504   0.084 -32.951  1.00  2.67           H  
ATOM   2976  HA  VAL A 195     -46.085  -2.012 -33.951  1.00  2.67           H  
ATOM   2977  HB  VAL A 195     -46.081  -0.714 -31.206  1.00  2.67           H  
ATOM   2978 1HG1 VAL A 195     -47.199  -2.733 -30.431  1.00  2.67           H  
ATOM   2979 2HG1 VAL A 195     -48.198  -1.834 -31.595  1.00  2.67           H  
ATOM   2980 3HG1 VAL A 195     -47.342  -3.306 -32.109  1.00  2.67           H  
ATOM   2981 1HG2 VAL A 195     -44.706  -2.692 -30.650  1.00  2.67           H  
ATOM   2982 2HG2 VAL A 195     -44.831  -3.252 -32.335  1.00  2.67           H  
ATOM   2983 3HG2 VAL A 195     -43.958  -1.748 -31.960  1.00  2.67           H  
ATOM   2984  N   THR A 196     -47.907   0.633 -33.157  1.00  2.38           N  
ATOM   2985  CA  THR A 196     -49.242   1.171 -33.359  1.00  2.38           C  
ATOM   2986  C   THR A 196     -49.616   1.158 -34.843  1.00  2.38           C  
ATOM   2987  O   THR A 196     -50.708   0.707 -35.197  1.00  2.38           O  
ATOM   2988  CB  THR A 196     -49.355   2.603 -32.810  1.00  2.38           C  
ATOM   2989  CG2 THR A 196     -50.737   3.164 -33.091  1.00  2.38           C  
ATOM   2990  OG1 THR A 196     -49.118   2.597 -31.393  1.00  2.38           O  
ATOM   2991  H   THR A 196     -47.184   1.195 -32.734  1.00  2.38           H  
ATOM   2992  HA  THR A 196     -49.953   0.540 -32.826  1.00  2.38           H  
ATOM   2993  HB  THR A 196     -48.611   3.233 -33.292  1.00  2.38           H  
ATOM   2994  HG1 THR A 196     -49.165   3.498 -31.057  1.00  2.38           H  
ATOM   2995 1HG2 THR A 196     -50.796   4.177 -32.700  1.00  2.38           H  
ATOM   2996 2HG2 THR A 196     -50.915   3.177 -34.171  1.00  2.38           H  
ATOM   2997 3HG2 THR A 196     -51.491   2.543 -32.609  1.00  2.38           H  
ATOM   2998  N   THR A 197     -48.690   1.605 -35.703  1.00  2.02           N  
ATOM   2999  CA  THR A 197     -48.906   1.661 -37.150  1.00  2.02           C  
ATOM   3000  C   THR A 197     -49.131   0.282 -37.712  1.00  2.02           C  
ATOM   3001  O   THR A 197     -49.978   0.082 -38.578  1.00  2.02           O  
ATOM   3002  CB  THR A 197     -47.715   2.254 -37.913  1.00  2.02           C  
ATOM   3003  CG2 THR A 197     -47.987   2.218 -39.415  1.00  2.02           C  
ATOM   3004  OG1 THR A 197     -47.479   3.601 -37.510  1.00  2.02           O  
ATOM   3005  H   THR A 197     -47.806   1.921 -35.333  1.00  2.02           H  
ATOM   3006  HA  THR A 197     -49.791   2.267 -37.346  1.00  2.02           H  
ATOM   3007  HB  THR A 197     -46.826   1.660 -37.700  1.00  2.02           H  
ATOM   3008  HG1 THR A 197     -46.648   3.907 -37.939  1.00  2.02           H  
ATOM   3009 1HG2 THR A 197     -47.127   2.627 -39.944  1.00  2.02           H  
ATOM   3010 2HG2 THR A 197     -48.157   1.196 -39.726  1.00  2.02           H  
ATOM   3011 3HG2 THR A 197     -48.871   2.812 -39.638  1.00  2.02           H  
ATOM   3012  N   VAL A 198     -48.344  -0.678 -37.253  1.00  1.69           N  
ATOM   3013  CA  VAL A 198     -48.480  -2.033 -37.741  1.00  1.69           C  
ATOM   3014  C   VAL A 198     -49.851  -2.606 -37.397  1.00  1.69           C  
ATOM   3015  O   VAL A 198     -50.500  -3.230 -38.242  1.00  1.69           O  
ATOM   3016  CB  VAL A 198     -47.348  -2.903 -37.187  1.00  1.69           C  
ATOM   3017  CG1 VAL A 198     -47.601  -4.357 -37.517  1.00  1.69           C  
ATOM   3018  CG2 VAL A 198     -46.012  -2.440 -37.809  1.00  1.69           C  
ATOM   3019  H   VAL A 198     -47.632  -0.456 -36.555  1.00  1.69           H  
ATOM   3020  HA  VAL A 198     -48.386  -2.020 -38.813  1.00  1.69           H  
ATOM   3021  HB  VAL A 198     -47.311  -2.795 -36.101  1.00  1.69           H  
ATOM   3022 1HG1 VAL A 198     -46.793  -4.965 -37.115  1.00  1.69           H  
ATOM   3023 2HG1 VAL A 198     -48.546  -4.668 -37.073  1.00  1.69           H  
ATOM   3024 3HG1 VAL A 198     -47.648  -4.481 -38.599  1.00  1.69           H  
ATOM   3025 1HG2 VAL A 198     -45.196  -3.043 -37.412  1.00  1.69           H  
ATOM   3026 2HG2 VAL A 198     -46.056  -2.557 -38.886  1.00  1.69           H  
ATOM   3027 3HG2 VAL A 198     -45.832  -1.400 -37.575  1.00  1.69           H  
ATOM   3028  N   ARG A 199     -50.313  -2.397 -36.164  1.00  1.42           N  
ATOM   3029  CA  ARG A 199     -51.630  -2.889 -35.775  1.00  1.42           C  
ATOM   3030  C   ARG A 199     -52.746  -2.192 -36.562  1.00  1.42           C  
ATOM   3031  O   ARG A 199     -53.680  -2.839 -37.050  1.00  1.42           O  
ATOM   3032  CB  ARG A 199     -51.838  -2.650 -34.290  1.00  1.42           C  
ATOM   3033  CG  ARG A 199     -50.993  -3.525 -33.378  1.00  1.42           C  
ATOM   3034  CD  ARG A 199     -51.141  -3.133 -31.956  1.00  1.42           C  
ATOM   3035  NE  ARG A 199     -50.357  -3.986 -31.076  1.00  1.42           N  
ATOM   3036  CZ  ARG A 199     -50.095  -3.723 -29.781  1.00  1.42           C  
ATOM   3037  NH1 ARG A 199     -50.551  -2.622 -29.226  1.00  1.42           N1+
ATOM   3038  NH2 ARG A 199     -49.376  -4.572 -29.068  1.00  1.42           N  
ATOM   3039  H   ARG A 199     -49.739  -1.893 -35.485  1.00  1.42           H  
ATOM   3040  HA  ARG A 199     -51.672  -3.959 -35.976  1.00  1.42           H  
ATOM   3041 1HB  ARG A 199     -51.590  -1.612 -34.059  1.00  1.42           H  
ATOM   3042 2HB  ARG A 199     -52.886  -2.802 -34.036  1.00  1.42           H  
ATOM   3043 1HG  ARG A 199     -51.300  -4.564 -33.484  1.00  1.42           H  
ATOM   3044 2HG  ARG A 199     -49.943  -3.426 -33.656  1.00  1.42           H  
ATOM   3045 1HD  ARG A 199     -50.796  -2.104 -31.833  1.00  1.42           H  
ATOM   3046 2HD  ARG A 199     -52.187  -3.204 -31.662  1.00  1.42           H  
ATOM   3047  HE  ARG A 199     -49.984  -4.841 -31.466  1.00  1.42           H  
ATOM   3048 1HH1 ARG A 199     -51.094  -1.970 -29.773  1.00  1.42           H  
ATOM   3049 2HH1 ARG A 199     -50.352  -2.427 -28.255  1.00  1.42           H  
ATOM   3050 1HH2 ARG A 199     -49.024  -5.419 -29.494  1.00  1.42           H  
ATOM   3051 2HH2 ARG A 199     -49.179  -4.376 -28.097  1.00  1.42           H  
ATOM   3052  N   GLU A 200     -52.611  -0.876 -36.732  1.00  1.22           N  
ATOM   3053  CA  GLU A 200     -53.577  -0.050 -37.447  1.00  1.22           C  
ATOM   3054  C   GLU A 200     -53.664  -0.445 -38.910  1.00  1.22           C  
ATOM   3055  O   GLU A 200     -54.750  -0.714 -39.431  1.00  1.22           O  
ATOM   3056  CB  GLU A 200     -53.133   1.407 -37.277  1.00  1.22           C  
ATOM   3057  CG  GLU A 200     -53.926   2.501 -37.929  1.00  1.22           C  
ATOM   3058  CD  GLU A 200     -53.351   3.827 -37.489  1.00  1.22           C  
ATOM   3059  OE1 GLU A 200     -52.479   3.787 -36.650  1.00  1.22           O  
ATOM   3060  OE2 GLU A 200     -53.754   4.860 -37.967  1.00  1.22           O1-
ATOM   3061  H   GLU A 200     -51.811  -0.405 -36.309  1.00  1.22           H  
ATOM   3062  HA  GLU A 200     -54.556  -0.189 -36.992  1.00  1.22           H  
ATOM   3063 1HB  GLU A 200     -53.098   1.636 -36.211  1.00  1.22           H  
ATOM   3064 2HB  GLU A 200     -52.115   1.502 -37.646  1.00  1.22           H  
ATOM   3065 1HG  GLU A 200     -53.843   2.410 -39.007  1.00  1.22           H  
ATOM   3066 2HG  GLU A 200     -54.956   2.423 -37.659  1.00  1.22           H  
ATOM   3067  N   ALA A 201     -52.505  -0.522 -39.564  1.00  1.08           N  
ATOM   3068  CA  ALA A 201     -52.411  -0.908 -40.959  1.00  1.08           C  
ATOM   3069  C   ALA A 201     -52.935  -2.321 -41.142  1.00  1.08           C  
ATOM   3070  O   ALA A 201     -53.627  -2.615 -42.111  1.00  1.08           O  
ATOM   3071  CB  ALA A 201     -50.971  -0.812 -41.421  1.00  1.08           C  
ATOM   3072  H   ALA A 201     -51.646  -0.296 -39.075  1.00  1.08           H  
ATOM   3073  HA  ALA A 201     -53.030  -0.231 -41.546  1.00  1.08           H  
ATOM   3074 1HB  ALA A 201     -50.893  -1.091 -42.465  1.00  1.08           H  
ATOM   3075 2HB  ALA A 201     -50.608   0.209 -41.290  1.00  1.08           H  
ATOM   3076 3HB  ALA A 201     -50.374  -1.490 -40.817  1.00  1.08           H  
ATOM   3077  N   GLY A 202     -52.644  -3.198 -40.178  1.00  0.99           N  
ATOM   3078  CA  GLY A 202     -53.096  -4.576 -40.218  1.00  0.99           C  
ATOM   3079  C   GLY A 202     -54.612  -4.640 -40.309  1.00  0.99           C  
ATOM   3080  O   GLY A 202     -55.161  -5.292 -41.210  1.00  0.99           O  
ATOM   3081  H   GLY A 202     -52.052  -2.926 -39.395  1.00  0.99           H  
ATOM   3082 1HA  GLY A 202     -52.648  -5.084 -41.071  1.00  0.99           H  
ATOM   3083 2HA  GLY A 202     -52.757  -5.085 -39.315  1.00  0.99           H  
ATOM   3084  N   ILE A 203     -55.289  -3.949 -39.383  1.00  0.93           N  
ATOM   3085  CA  ILE A 203     -56.747  -3.944 -39.351  1.00  0.93           C  
ATOM   3086  C   ILE A 203     -57.348  -3.322 -40.592  1.00  0.93           C  
ATOM   3087  O   ILE A 203     -58.269  -3.893 -41.182  1.00  0.93           O  
ATOM   3088  CB  ILE A 203     -57.267  -3.119 -38.163  1.00  0.93           C  
ATOM   3089  CG1 ILE A 203     -56.942  -3.812 -36.855  1.00  0.93           C  
ATOM   3090  CG2 ILE A 203     -58.809  -2.880 -38.317  1.00  0.93           C  
ATOM   3091  CD1 ILE A 203     -57.146  -2.922 -35.658  1.00  0.93           C  
ATOM   3092  H   ILE A 203     -54.767  -3.437 -38.667  1.00  0.93           H  
ATOM   3093  HA  ILE A 203     -57.097  -4.965 -39.266  1.00  0.93           H  
ATOM   3094  HB  ILE A 203     -56.745  -2.171 -38.151  1.00  0.93           H  
ATOM   3095 1HG1 ILE A 203     -57.575  -4.688 -36.750  1.00  0.93           H  
ATOM   3096 2HG1 ILE A 203     -55.901  -4.134 -36.873  1.00  0.93           H  
ATOM   3097 1HG2 ILE A 203     -59.172  -2.278 -37.485  1.00  0.93           H  
ATOM   3098 2HG2 ILE A 203     -59.006  -2.353 -39.249  1.00  0.93           H  
ATOM   3099 3HG2 ILE A 203     -59.323  -3.836 -38.325  1.00  0.93           H  
ATOM   3100 1HD1 ILE A 203     -56.894  -3.476 -34.758  1.00  0.93           H  
ATOM   3101 2HD1 ILE A 203     -56.494  -2.050 -35.746  1.00  0.93           H  
ATOM   3102 3HD1 ILE A 203     -58.185  -2.595 -35.608  1.00  0.93           H  
ATOM   3103  N   LEU A 204     -56.839  -2.166 -40.996  1.00  0.89           N  
ATOM   3104  CA  LEU A 204     -57.398  -1.473 -42.139  1.00  0.89           C  
ATOM   3105  C   LEU A 204     -57.195  -2.234 -43.442  1.00  0.89           C  
ATOM   3106  O   LEU A 204     -58.132  -2.361 -44.232  1.00  0.89           O  
ATOM   3107  CB  LEU A 204     -56.781  -0.090 -42.186  1.00  0.89           C  
ATOM   3108  CG  LEU A 204     -57.213   0.776 -41.015  1.00  0.89           C  
ATOM   3109  CD1 LEU A 204     -56.419   2.016 -40.971  1.00  0.89           C  
ATOM   3110  CD2 LEU A 204     -58.684   1.096 -41.105  1.00  0.89           C  
ATOM   3111  H   LEU A 204     -56.061  -1.742 -40.484  1.00  0.89           H  
ATOM   3112  HA  LEU A 204     -58.469  -1.364 -41.974  1.00  0.89           H  
ATOM   3113 1HB  LEU A 204     -55.693  -0.194 -42.141  1.00  0.89           H  
ATOM   3114 2HB  LEU A 204     -57.037   0.389 -43.105  1.00  0.89           H  
ATOM   3115  HG  LEU A 204     -57.020   0.229 -40.110  1.00  0.89           H  
ATOM   3116 1HD1 LEU A 204     -56.720   2.589 -40.105  1.00  0.89           H  
ATOM   3117 2HD1 LEU A 204     -55.375   1.738 -40.882  1.00  0.89           H  
ATOM   3118 3HD1 LEU A 204     -56.570   2.603 -41.865  1.00  0.89           H  
ATOM   3119 1HD2 LEU A 204     -58.947   1.681 -40.253  1.00  0.89           H  
ATOM   3120 2HD2 LEU A 204     -58.892   1.663 -42.009  1.00  0.89           H  
ATOM   3121 3HD2 LEU A 204     -59.260   0.174 -41.108  1.00  0.89           H  
ATOM   3122  N   ILE A 205     -56.017  -2.836 -43.632  1.00  0.87           N  
ATOM   3123  CA  ILE A 205     -55.777  -3.620 -44.835  1.00  0.87           C  
ATOM   3124  C   ILE A 205     -56.653  -4.852 -44.828  1.00  0.87           C  
ATOM   3125  O   ILE A 205     -57.262  -5.179 -45.845  1.00  0.87           O  
ATOM   3126  CB  ILE A 205     -54.305  -4.041 -44.986  1.00  0.87           C  
ATOM   3127  CG1 ILE A 205     -53.451  -2.802 -45.250  1.00  0.87           C  
ATOM   3128  CG2 ILE A 205     -54.178  -5.053 -46.124  1.00  0.87           C  
ATOM   3129  CD1 ILE A 205     -51.949  -3.020 -45.142  1.00  0.87           C  
ATOM   3130  H   ILE A 205     -55.260  -2.729 -42.958  1.00  0.87           H  
ATOM   3131  HA  ILE A 205     -56.042  -3.015 -45.694  1.00  0.87           H  
ATOM   3132  HB  ILE A 205     -53.958  -4.489 -44.052  1.00  0.87           H  
ATOM   3133 1HG1 ILE A 205     -53.668  -2.440 -46.239  1.00  0.87           H  
ATOM   3134 2HG1 ILE A 205     -53.747  -2.045 -44.536  1.00  0.87           H  
ATOM   3135 1HG2 ILE A 205     -53.139  -5.356 -46.226  1.00  0.87           H  
ATOM   3136 2HG2 ILE A 205     -54.787  -5.920 -45.889  1.00  0.87           H  
ATOM   3137 3HG2 ILE A 205     -54.517  -4.619 -47.055  1.00  0.87           H  
ATOM   3138 1HD1 ILE A 205     -51.422  -2.088 -45.341  1.00  0.87           H  
ATOM   3139 2HD1 ILE A 205     -51.708  -3.364 -44.134  1.00  0.87           H  
ATOM   3140 3HD1 ILE A 205     -51.637  -3.768 -45.868  1.00  0.87           H  
ATOM   3141  N   SER A 206     -56.738  -5.539 -43.686  1.00  0.86           N  
ATOM   3142  CA  SER A 206     -57.555  -6.733 -43.612  1.00  0.86           C  
ATOM   3143  C   SER A 206     -59.013  -6.388 -43.895  1.00  0.86           C  
ATOM   3144  O   SER A 206     -59.686  -7.068 -44.672  1.00  0.86           O  
ATOM   3145  CB  SER A 206     -57.442  -7.336 -42.224  1.00  0.86           C  
ATOM   3146  OG  SER A 206     -56.131  -7.757 -41.966  1.00  0.86           O  
ATOM   3147  H   SER A 206     -56.219  -5.248 -42.855  1.00  0.86           H  
ATOM   3148  HA  SER A 206     -57.207  -7.448 -44.357  1.00  0.86           H  
ATOM   3149 1HB  SER A 206     -57.740  -6.594 -41.479  1.00  0.86           H  
ATOM   3150 2HB  SER A 206     -58.124  -8.179 -42.138  1.00  0.86           H  
ATOM   3151  HG  SER A 206     -55.616  -6.925 -41.823  1.00  0.86           H  
ATOM   3152  N   ALA A 207     -59.494  -5.282 -43.320  1.00  0.85           N  
ATOM   3153  CA  ALA A 207     -60.866  -4.861 -43.537  1.00  0.85           C  
ATOM   3154  C   ALA A 207     -61.117  -4.589 -45.008  1.00  0.85           C  
ATOM   3155  O   ALA A 207     -62.153  -4.974 -45.575  1.00  0.85           O  
ATOM   3156  CB  ALA A 207     -61.130  -3.593 -42.746  1.00  0.85           C  
ATOM   3157  H   ALA A 207     -58.910  -4.738 -42.687  1.00  0.85           H  
ATOM   3158  HA  ALA A 207     -61.527  -5.661 -43.207  1.00  0.85           H  
ATOM   3159 1HB  ALA A 207     -62.161  -3.273 -42.890  1.00  0.85           H  
ATOM   3160 2HB  ALA A 207     -60.939  -3.779 -41.698  1.00  0.85           H  
ATOM   3161 3HB  ALA A 207     -60.459  -2.810 -43.091  1.00  0.85           H  
ATOM   3162  N   ALA A 208     -60.146  -3.925 -45.637  1.00  0.85           N  
ATOM   3163  CA  ALA A 208     -60.241  -3.571 -47.031  1.00  0.85           C  
ATOM   3164  C   ALA A 208     -60.247  -4.787 -47.924  1.00  0.85           C  
ATOM   3165  O   ALA A 208     -61.081  -4.901 -48.820  1.00  0.85           O  
ATOM   3166  CB  ALA A 208     -59.087  -2.679 -47.384  1.00  0.85           C  
ATOM   3167  H   ALA A 208     -59.322  -3.619 -45.118  1.00  0.85           H  
ATOM   3168  HA  ALA A 208     -61.176  -3.046 -47.179  1.00  0.85           H  
ATOM   3169 1HB  ALA A 208     -59.156  -2.379 -48.422  1.00  0.85           H  
ATOM   3170 2HB  ALA A 208     -59.102  -1.799 -46.753  1.00  0.85           H  
ATOM   3171 3HB  ALA A 208     -58.167  -3.219 -47.220  1.00  0.85           H  
ATOM   3172  N   LEU A 209     -59.362  -5.737 -47.651  1.00  0.86           N  
ATOM   3173  CA  LEU A 209     -59.293  -6.923 -48.478  1.00  0.86           C  
ATOM   3174  C   LEU A 209     -60.547  -7.752 -48.374  1.00  0.86           C  
ATOM   3175  O   LEU A 209     -61.076  -8.203 -49.386  1.00  0.86           O  
ATOM   3176  CB  LEU A 209     -58.090  -7.754 -48.089  1.00  0.86           C  
ATOM   3177  CG  LEU A 209     -56.755  -7.162 -48.457  1.00  0.86           C  
ATOM   3178  CD1 LEU A 209     -55.663  -7.995 -47.848  1.00  0.86           C  
ATOM   3179  CD2 LEU A 209     -56.642  -7.120 -49.965  1.00  0.86           C  
ATOM   3180  H   LEU A 209     -58.701  -5.614 -46.886  1.00  0.86           H  
ATOM   3181  HA  LEU A 209     -59.175  -6.612 -49.512  1.00  0.86           H  
ATOM   3182 1HB  LEU A 209     -58.104  -7.895 -47.007  1.00  0.86           H  
ATOM   3183 2HB  LEU A 209     -58.177  -8.704 -48.559  1.00  0.86           H  
ATOM   3184  HG  LEU A 209     -56.677  -6.152 -48.059  1.00  0.86           H  
ATOM   3185 1HD1 LEU A 209     -54.695  -7.568 -48.106  1.00  0.86           H  
ATOM   3186 2HD1 LEU A 209     -55.782  -8.004 -46.765  1.00  0.86           H  
ATOM   3187 3HD1 LEU A 209     -55.724  -9.009 -48.228  1.00  0.86           H  
ATOM   3188 1HD2 LEU A 209     -55.681  -6.692 -50.244  1.00  0.86           H  
ATOM   3189 2HD2 LEU A 209     -56.720  -8.128 -50.364  1.00  0.86           H  
ATOM   3190 3HD2 LEU A 209     -57.445  -6.510 -50.371  1.00  0.86           H  
ATOM   3191  N   LEU A 210     -61.088  -7.884 -47.166  1.00  0.89           N  
ATOM   3192  CA  LEU A 210     -62.303  -8.658 -47.007  1.00  0.89           C  
ATOM   3193  C   LEU A 210     -63.441  -7.989 -47.761  1.00  0.89           C  
ATOM   3194  O   LEU A 210     -64.204  -8.653 -48.467  1.00  0.89           O  
ATOM   3195  CB  LEU A 210     -62.633  -8.774 -45.520  1.00  0.89           C  
ATOM   3196  CG  LEU A 210     -61.662  -9.641 -44.719  1.00  0.89           C  
ATOM   3197  CD1 LEU A 210     -61.947  -9.489 -43.251  1.00  0.89           C  
ATOM   3198  CD2 LEU A 210     -61.817 -11.077 -45.150  1.00  0.89           C  
ATOM   3199  H   LEU A 210     -60.631  -7.480 -46.347  1.00  0.89           H  
ATOM   3200  HA  LEU A 210     -62.147  -9.651 -47.418  1.00  0.89           H  
ATOM   3201 1HB  LEU A 210     -62.622  -7.772 -45.082  1.00  0.89           H  
ATOM   3202 2HB  LEU A 210     -63.631  -9.191 -45.412  1.00  0.89           H  
ATOM   3203  HG  LEU A 210     -60.642  -9.318 -44.909  1.00  0.89           H  
ATOM   3204 1HD1 LEU A 210     -61.254 -10.100 -42.677  1.00  0.89           H  
ATOM   3205 2HD1 LEU A 210     -61.827  -8.440 -42.967  1.00  0.89           H  
ATOM   3206 3HD1 LEU A 210     -62.962  -9.812 -43.056  1.00  0.89           H  
ATOM   3207 1HD2 LEU A 210     -61.123 -11.702 -44.589  1.00  0.89           H  
ATOM   3208 2HD2 LEU A 210     -62.841 -11.405 -44.961  1.00  0.89           H  
ATOM   3209 3HD2 LEU A 210     -61.605 -11.156 -46.204  1.00  0.89           H  
ATOM   3210  N   THR A 211     -63.494  -6.659 -47.704  1.00  0.97           N  
ATOM   3211  CA  THR A 211     -64.531  -5.926 -48.397  1.00  0.97           C  
ATOM   3212  C   THR A 211     -64.424  -6.106 -49.912  1.00  0.97           C  
ATOM   3213  O   THR A 211     -65.426  -6.322 -50.611  1.00  0.97           O  
ATOM   3214  CB  THR A 211     -64.457  -4.438 -48.043  1.00  0.97           C  
ATOM   3215  CG2 THR A 211     -65.525  -3.645 -48.801  1.00  0.97           C  
ATOM   3216  OG1 THR A 211     -64.642  -4.269 -46.633  1.00  0.97           O  
ATOM   3217  H   THR A 211     -62.839  -6.139 -47.118  1.00  0.97           H  
ATOM   3218  HA  THR A 211     -65.475  -6.320 -48.071  1.00  0.97           H  
ATOM   3219  HB  THR A 211     -63.473  -4.064 -48.305  1.00  0.97           H  
ATOM   3220  HG1 THR A 211     -63.798  -4.503 -46.168  1.00  0.97           H  
ATOM   3221 1HG2 THR A 211     -65.457  -2.596 -48.537  1.00  0.97           H  
ATOM   3222 2HG2 THR A 211     -65.369  -3.764 -49.874  1.00  0.97           H  
ATOM   3223 3HG2 THR A 211     -66.490  -4.007 -48.540  1.00  0.97           H  
ATOM   3224  N   LEU A 212     -63.198  -6.016 -50.431  1.00  1.13           N  
ATOM   3225  CA  LEU A 212     -62.946  -6.175 -51.856  1.00  1.13           C  
ATOM   3226  C   LEU A 212     -63.263  -7.597 -52.341  1.00  1.13           C  
ATOM   3227  O   LEU A 212     -63.838  -7.783 -53.415  1.00  1.13           O  
ATOM   3228  CB  LEU A 212     -61.466  -5.847 -52.133  1.00  1.13           C  
ATOM   3229  CG  LEU A 212     -61.067  -4.349 -51.955  1.00  1.13           C  
ATOM   3230  CD1 LEU A 212     -59.553  -4.188 -52.002  1.00  1.13           C  
ATOM   3231  CD2 LEU A 212     -61.710  -3.551 -53.031  1.00  1.13           C  
ATOM   3232  H   LEU A 212     -62.412  -5.816 -49.811  1.00  1.13           H  
ATOM   3233  HA  LEU A 212     -63.579  -5.474 -52.397  1.00  1.13           H  
ATOM   3234 1HB  LEU A 212     -60.854  -6.437 -51.448  1.00  1.13           H  
ATOM   3235 2HB  LEU A 212     -61.228  -6.147 -53.150  1.00  1.13           H  
ATOM   3236  HG  LEU A 212     -61.417  -3.994 -51.002  1.00  1.13           H  
ATOM   3237 1HD1 LEU A 212     -59.299  -3.134 -51.870  1.00  1.13           H  
ATOM   3238 2HD1 LEU A 212     -59.108  -4.769 -51.200  1.00  1.13           H  
ATOM   3239 3HD1 LEU A 212     -59.174  -4.535 -52.960  1.00  1.13           H  
ATOM   3240 1HD2 LEU A 212     -61.457  -2.506 -52.914  1.00  1.13           H  
ATOM   3241 2HD2 LEU A 212     -61.373  -3.895 -54.007  1.00  1.13           H  
ATOM   3242 3HD2 LEU A 212     -62.770  -3.679 -52.941  1.00  1.13           H  
ATOM   3243  N   TRP A 213     -62.913  -8.599 -51.530  1.00  1.40           N  
ATOM   3244  CA  TRP A 213     -63.108 -10.005 -51.876  1.00  1.40           C  
ATOM   3245  C   TRP A 213     -64.565 -10.468 -51.865  1.00  1.40           C  
ATOM   3246  O   TRP A 213     -64.988 -11.211 -52.754  1.00  1.40           O  
ATOM   3247  CB  TRP A 213     -62.322 -10.882 -50.902  1.00  1.40           C  
ATOM   3248  CG  TRP A 213     -60.826 -10.781 -51.060  1.00  1.40           C  
ATOM   3249  CD1 TRP A 213     -60.139 -10.391 -52.169  1.00  1.40           C  
ATOM   3250  CD2 TRP A 213     -59.829 -11.063 -50.049  1.00  1.40           C  
ATOM   3251  CE2 TRP A 213     -58.581 -10.835 -50.630  1.00  1.40           C  
ATOM   3252  CE3 TRP A 213     -59.898 -11.486 -48.723  1.00  1.40           C  
ATOM   3253  NE1 TRP A 213     -58.786 -10.424 -51.922  1.00  1.40           N  
ATOM   3254  CZ2 TRP A 213     -57.401 -11.022 -49.927  1.00  1.40           C  
ATOM   3255  CZ3 TRP A 213     -58.721 -11.667 -48.012  1.00  1.40           C  
ATOM   3256  CH2 TRP A 213     -57.503 -11.446 -48.599  1.00  1.40           C  
ATOM   3257  H   TRP A 213     -62.445  -8.382 -50.652  1.00  1.40           H  
ATOM   3258  HA  TRP A 213     -62.713 -10.157 -52.878  1.00  1.40           H  
ATOM   3259 1HB  TRP A 213     -62.578 -10.591 -49.879  1.00  1.40           H  
ATOM   3260 2HB  TRP A 213     -62.622 -11.921 -51.027  1.00  1.40           H  
ATOM   3261  HD1 TRP A 213     -60.596 -10.100 -53.114  1.00  1.40           H  
ATOM   3262  HE1 TRP A 213     -58.063 -10.184 -52.582  1.00  1.40           H  
ATOM   3263  HE3 TRP A 213     -60.863 -11.666 -48.264  1.00  1.40           H  
ATOM   3264  HZ2 TRP A 213     -56.424 -10.845 -50.377  1.00  1.40           H  
ATOM   3265  HZ3 TRP A 213     -58.790 -11.995 -46.974  1.00  1.40           H  
ATOM   3266  HH2 TRP A 213     -56.596 -11.598 -48.015  1.00  1.40           H  
ATOM   3267  N   ASP A 214     -65.337 -10.017 -50.872  1.00  1.79           N  
ATOM   3268  CA  ASP A 214     -66.725 -10.451 -50.715  1.00  1.79           C  
ATOM   3269  C   ASP A 214     -67.769  -9.464 -51.240  1.00  1.79           C  
ATOM   3270  O   ASP A 214     -68.964  -9.641 -50.994  1.00  1.79           O  
ATOM   3271  CB  ASP A 214     -67.009 -10.784 -49.245  1.00  1.79           C  
ATOM   3272  CG  ASP A 214     -66.253 -12.044 -48.754  1.00  1.79           C  
ATOM   3273  OD1 ASP A 214     -66.235 -13.019 -49.471  1.00  1.79           O  
ATOM   3274  OD2 ASP A 214     -65.706 -12.012 -47.677  1.00  1.79           O1-
ATOM   3275  H   ASP A 214     -64.939  -9.394 -50.165  1.00  1.79           H  
ATOM   3276  HA  ASP A 214     -66.844 -11.375 -51.281  1.00  1.79           H  
ATOM   3277 1HB  ASP A 214     -66.704  -9.933 -48.626  1.00  1.79           H  
ATOM   3278 2HB  ASP A 214     -68.078 -10.927 -49.099  1.00  1.79           H  
ATOM   3279  N   ASN A 215     -67.330  -8.446 -51.980  1.00  2.30           N  
ATOM   3280  CA  ASN A 215     -68.223  -7.439 -52.565  1.00  2.30           C  
ATOM   3281  C   ASN A 215     -69.133  -6.746 -51.547  1.00  2.30           C  
ATOM   3282  O   ASN A 215     -70.330  -6.570 -51.790  1.00  2.30           O  
ATOM   3283  CB  ASN A 215     -69.070  -8.061 -53.661  1.00  2.30           C  
ATOM   3284  CG  ASN A 215     -68.258  -8.549 -54.832  1.00  2.30           C  
ATOM   3285  ND2 ASN A 215     -68.549  -9.751 -55.268  1.00  2.30           N  
ATOM   3286  OD1 ASN A 215     -67.363  -7.853 -55.342  1.00  2.30           O  
ATOM   3287  H   ASN A 215     -66.332  -8.362 -52.134  1.00  2.30           H  
ATOM   3288  HA  ASN A 215     -67.597  -6.663 -53.009  1.00  2.30           H  
ATOM   3289 1HB  ASN A 215     -69.641  -8.897 -53.263  1.00  2.30           H  
ATOM   3290 2HB  ASN A 215     -69.792  -7.330 -54.011  1.00  2.30           H  
ATOM   3291 1HD2 ASN A 215     -68.044 -10.142 -56.039  1.00  2.30           H  
ATOM   3292 2HD2 ASN A 215     -69.273 -10.282 -54.826  1.00  2.30           H  
ATOM   3293  N   GLY A 216     -68.571  -6.351 -50.407  1.00  2.85           N  
ATOM   3294  CA  GLY A 216     -69.370  -5.689 -49.378  1.00  2.85           C  
ATOM   3295  C   GLY A 216     -68.621  -5.573 -48.062  1.00  2.85           C  
ATOM   3296  O   GLY A 216     -67.710  -6.337 -47.785  1.00  2.85           O  
ATOM   3297  H   GLY A 216     -67.566  -6.489 -50.282  1.00  2.85           H  
ATOM   3298 1HA  GLY A 216     -69.651  -4.697 -49.729  1.00  2.85           H  
ATOM   3299 2HA  GLY A 216     -70.293  -6.247 -49.228  1.00  2.85           H  
ATOM   3300  N   ALA A 217     -69.078  -4.668 -47.203  1.00  3.26           N  
ATOM   3301  CA  ALA A 217     -68.394  -4.346 -45.943  1.00  3.26           C  
ATOM   3302  C   ALA A 217     -68.569  -5.347 -44.813  1.00  3.26           C  
ATOM   3303  O   ALA A 217     -67.957  -5.193 -43.753  1.00  3.26           O  
ATOM   3304  CB  ALA A 217     -68.888  -3.019 -45.451  1.00  3.26           C  
ATOM   3305  H   ALA A 217     -69.882  -4.119 -47.465  1.00  3.26           H  
ATOM   3306  HA  ALA A 217     -67.326  -4.277 -46.154  1.00  3.26           H  
ATOM   3307 1HB  ALA A 217     -68.359  -2.793 -44.569  1.00  3.26           H  
ATOM   3308 2HB  ALA A 217     -68.713  -2.250 -46.204  1.00  3.26           H  
ATOM   3309 3HB  ALA A 217     -69.950  -3.079 -45.229  1.00  3.26           H  
ATOM   3310  N   ILE A 218     -69.423  -6.340 -44.996  1.00  3.39           N  
ATOM   3311  CA  ILE A 218     -69.673  -7.300 -43.931  1.00  3.39           C  
ATOM   3312  C   ILE A 218     -69.879  -6.582 -42.588  1.00  3.39           C  
ATOM   3313  O   ILE A 218     -69.305  -6.970 -41.570  1.00  3.39           O  
ATOM   3314  CB  ILE A 218     -68.437  -8.218 -43.795  1.00  3.39           C  
ATOM   3315  CG1 ILE A 218     -68.209  -9.008 -45.090  1.00  3.39           C  
ATOM   3316  CG2 ILE A 218     -68.602  -9.166 -42.610  1.00  3.39           C  
ATOM   3317  CD1 ILE A 218     -66.845  -9.691 -45.139  1.00  3.39           C  
ATOM   3318  H   ILE A 218     -69.889  -6.435 -45.886  1.00  3.39           H  
ATOM   3319  HA  ILE A 218     -70.562  -7.882 -44.171  1.00  3.39           H  
ATOM   3320  HB  ILE A 218     -67.556  -7.614 -43.631  1.00  3.39           H  
ATOM   3321 1HG1 ILE A 218     -68.981  -9.769 -45.185  1.00  3.39           H  
ATOM   3322 2HG1 ILE A 218     -68.279  -8.330 -45.947  1.00  3.39           H  
ATOM   3323 1HG2 ILE A 218     -67.716  -9.794 -42.525  1.00  3.39           H  
ATOM   3324 2HG2 ILE A 218     -68.725  -8.603 -41.696  1.00  3.39           H  
ATOM   3325 3HG2 ILE A 218     -69.478  -9.794 -42.768  1.00  3.39           H  
ATOM   3326 1HD1 ILE A 218     -66.738 -10.235 -46.081  1.00  3.39           H  
ATOM   3327 2HD1 ILE A 218     -66.063  -8.936 -45.070  1.00  3.39           H  
ATOM   3328 3HD1 ILE A 218     -66.751 -10.388 -44.310  1.00  3.39           H  
ATOM   3329  N   ALA A 219     -70.730  -5.548 -42.552  1.00  3.21           N  
ATOM   3330  CA  ALA A 219     -70.927  -4.826 -41.296  1.00  3.21           C  
ATOM   3331  C   ALA A 219     -69.597  -4.236 -40.781  1.00  3.21           C  
ATOM   3332  O   ALA A 219     -69.227  -3.099 -41.102  1.00  3.21           O  
ATOM   3333  CB  ALA A 219     -71.588  -5.718 -40.240  1.00  3.21           C  
ATOM   3334  H   ALA A 219     -71.205  -5.261 -43.392  1.00  3.21           H  
ATOM   3335  HA  ALA A 219     -71.598  -3.990 -41.496  1.00  3.21           H  
ATOM   3336 1HB  ALA A 219     -71.758  -5.129 -39.338  1.00  3.21           H  
ATOM   3337 2HB  ALA A 219     -72.545  -6.070 -40.624  1.00  3.21           H  
ATOM   3338 3HB  ALA A 219     -70.992  -6.575 -39.980  1.00  3.21           H  
ATOM   3339  N   VAL A 220     -68.958  -4.981 -39.892  1.00  2.86           N  
ATOM   3340  CA  VAL A 220     -67.740  -4.622 -39.175  1.00  2.86           C  
ATOM   3341  C   VAL A 220     -66.551  -4.157 -40.012  1.00  2.86           C  
ATOM   3342  O   VAL A 220     -65.672  -3.484 -39.480  1.00  2.86           O  
ATOM   3343  CB  VAL A 220     -67.286  -5.795 -38.280  1.00  2.86           C  
ATOM   3344  CG1 VAL A 220     -66.843  -6.948 -39.118  1.00  2.86           C  
ATOM   3345  CG2 VAL A 220     -66.095  -5.348 -37.427  1.00  2.86           C  
ATOM   3346  H   VAL A 220     -69.313  -5.922 -39.784  1.00  2.86           H  
ATOM   3347  HA  VAL A 220     -68.009  -3.801 -38.511  1.00  2.86           H  
ATOM   3348  HB  VAL A 220     -68.113  -6.120 -37.651  1.00  2.86           H  
ATOM   3349 1HG1 VAL A 220     -66.515  -7.766 -38.481  1.00  2.86           H  
ATOM   3350 2HG1 VAL A 220     -67.663  -7.283 -39.743  1.00  2.86           H  
ATOM   3351 3HG1 VAL A 220     -66.042  -6.633 -39.723  1.00  2.86           H  
ATOM   3352 1HG2 VAL A 220     -65.765  -6.176 -36.804  1.00  2.86           H  
ATOM   3353 2HG2 VAL A 220     -65.278  -5.040 -38.082  1.00  2.86           H  
ATOM   3354 3HG2 VAL A 220     -66.384  -4.521 -36.796  1.00  2.86           H  
ATOM   3355  N   TRP A 221     -66.466  -4.516 -41.292  1.00  2.49           N  
ATOM   3356  CA  TRP A 221     -65.301  -4.085 -42.039  1.00  2.49           C  
ATOM   3357  C   TRP A 221     -65.550  -2.849 -42.889  1.00  2.49           C  
ATOM   3358  O   TRP A 221     -64.761  -2.534 -43.784  1.00  2.49           O  
ATOM   3359  CB  TRP A 221     -64.737  -5.215 -42.879  1.00  2.49           C  
ATOM   3360  CG  TRP A 221     -64.338  -6.354 -42.024  1.00  2.49           C  
ATOM   3361  CD1 TRP A 221     -64.768  -7.641 -42.084  1.00  2.49           C  
ATOM   3362  CD2 TRP A 221     -63.501  -6.266 -40.847  1.00  2.49           C  
ATOM   3363  CE2 TRP A 221     -63.435  -7.538 -40.293  1.00  2.49           C  
ATOM   3364  CE3 TRP A 221     -62.836  -5.216 -40.221  1.00  2.49           C  
ATOM   3365  NE1 TRP A 221     -64.204  -8.372 -41.059  1.00  2.49           N  
ATOM   3366  CZ2 TRP A 221     -62.707  -7.797 -39.150  1.00  2.49           C  
ATOM   3367  CZ3 TRP A 221     -62.112  -5.461 -39.078  1.00  2.49           C  
ATOM   3368  CH2 TRP A 221     -62.042  -6.721 -38.554  1.00  2.49           C  
ATOM   3369  H   TRP A 221     -67.195  -5.044 -41.774  1.00  2.49           H  
ATOM   3370  HA  TRP A 221     -64.524  -3.824 -41.324  1.00  2.49           H  
ATOM   3371 1HB  TRP A 221     -65.490  -5.560 -43.588  1.00  2.49           H  
ATOM   3372 2HB  TRP A 221     -63.888  -4.872 -43.450  1.00  2.49           H  
ATOM   3373  HD1 TRP A 221     -65.444  -8.039 -42.832  1.00  2.49           H  
ATOM   3374  HE1 TRP A 221     -64.353  -9.357 -40.885  1.00  2.49           H  
ATOM   3375  HE3 TRP A 221     -62.898  -4.216 -40.625  1.00  2.49           H  
ATOM   3376  HZ2 TRP A 221     -62.652  -8.792 -38.710  1.00  2.49           H  
ATOM   3377  HZ3 TRP A 221     -61.601  -4.624 -38.602  1.00  2.49           H  
ATOM   3378  HH2 TRP A 221     -61.462  -6.885 -37.645  1.00  2.49           H  
ATOM   3379  N   ASN A 222     -66.625  -2.117 -42.598  1.00  2.16           N  
ATOM   3380  CA  ASN A 222     -66.863  -0.899 -43.348  1.00  2.16           C  
ATOM   3381  C   ASN A 222     -65.827   0.115 -42.925  1.00  2.16           C  
ATOM   3382  O   ASN A 222     -65.108  -0.074 -41.938  1.00  2.16           O  
ATOM   3383  CB  ASN A 222     -68.270  -0.362 -43.102  1.00  2.16           C  
ATOM   3384  CG  ASN A 222     -68.825   0.471 -44.270  1.00  2.16           C  
ATOM   3385  ND2 ASN A 222     -70.122   0.444 -44.436  1.00  2.16           N  
ATOM   3386  OD1 ASN A 222     -68.075   1.132 -45.005  1.00  2.16           O  
ATOM   3387  H   ASN A 222     -67.290  -2.422 -41.882  1.00  2.16           H  
ATOM   3388  HA  ASN A 222     -66.722  -1.094 -44.412  1.00  2.16           H  
ATOM   3389 1HB  ASN A 222     -68.948  -1.193 -42.903  1.00  2.16           H  
ATOM   3390 2HB  ASN A 222     -68.258   0.260 -42.206  1.00  2.16           H  
ATOM   3391 1HD2 ASN A 222     -70.544   0.968 -45.174  1.00  2.16           H  
ATOM   3392 2HD2 ASN A 222     -70.692  -0.100 -43.819  1.00  2.16           H  
ATOM   3393  N   SER A 223     -65.782   1.237 -43.624  1.00  1.90           N  
ATOM   3394  CA  SER A 223     -64.798   2.251 -43.300  1.00  1.90           C  
ATOM   3395  C   SER A 223     -64.965   2.819 -41.907  1.00  1.90           C  
ATOM   3396  O   SER A 223     -63.985   2.936 -41.171  1.00  1.90           O  
ATOM   3397  CB  SER A 223     -64.880   3.386 -44.294  1.00  1.90           C  
ATOM   3398  OG  SER A 223     -64.479   2.978 -45.571  1.00  1.90           O  
ATOM   3399  H   SER A 223     -66.425   1.357 -44.397  1.00  1.90           H  
ATOM   3400  HA  SER A 223     -63.808   1.796 -43.368  1.00  1.90           H  
ATOM   3401 1HB  SER A 223     -65.904   3.755 -44.336  1.00  1.90           H  
ATOM   3402 2HB  SER A 223     -64.255   4.208 -43.953  1.00  1.90           H  
ATOM   3403  HG  SER A 223     -65.179   2.402 -45.896  1.00  1.90           H  
ATOM   3404  N   THR A 224     -66.207   3.107 -41.512  1.00  1.70           N  
ATOM   3405  CA  THR A 224     -66.453   3.711 -40.207  1.00  1.70           C  
ATOM   3406  C   THR A 224     -66.002   2.815 -39.071  1.00  1.70           C  
ATOM   3407  O   THR A 224     -65.321   3.268 -38.147  1.00  1.70           O  
ATOM   3408  CB  THR A 224     -67.952   4.027 -40.012  1.00  1.70           C  
ATOM   3409  CG2 THR A 224     -68.221   4.571 -38.590  1.00  1.70           C  
ATOM   3410  OG1 THR A 224     -68.373   4.988 -40.996  1.00  1.70           O  
ATOM   3411  H   THR A 224     -66.976   2.947 -42.146  1.00  1.70           H  
ATOM   3412  HA  THR A 224     -65.890   4.643 -40.146  1.00  1.70           H  
ATOM   3413  HB  THR A 224     -68.530   3.112 -40.150  1.00  1.70           H  
ATOM   3414  HG1 THR A 224     -69.312   5.167 -40.884  1.00  1.70           H  
ATOM   3415 1HG2 THR A 224     -69.285   4.779 -38.469  1.00  1.70           H  
ATOM   3416 2HG2 THR A 224     -67.915   3.829 -37.849  1.00  1.70           H  
ATOM   3417 3HG2 THR A 224     -67.660   5.485 -38.433  1.00  1.70           H  
ATOM   3418  N   THR A 225     -66.366   1.540 -39.138  1.00  1.56           N  
ATOM   3419  CA  THR A 225     -66.039   0.648 -38.050  1.00  1.56           C  
ATOM   3420  C   THR A 225     -64.571   0.261 -38.024  1.00  1.56           C  
ATOM   3421  O   THR A 225     -63.934   0.368 -36.980  1.00  1.56           O  
ATOM   3422  CB  THR A 225     -66.915  -0.609 -38.066  1.00  1.56           C  
ATOM   3423  CG2 THR A 225     -66.536  -1.469 -36.885  1.00  1.56           C  
ATOM   3424  OG1 THR A 225     -68.302  -0.238 -37.946  1.00  1.56           O  
ATOM   3425  H   THR A 225     -66.885   1.203 -39.934  1.00  1.56           H  
ATOM   3426  HA  THR A 225     -66.245   1.167 -37.126  1.00  1.56           H  
ATOM   3427  HB  THR A 225     -66.767  -1.160 -38.998  1.00  1.56           H  
ATOM   3428  HG1 THR A 225     -68.851  -1.027 -37.998  1.00  1.56           H  
ATOM   3429 1HG2 THR A 225     -67.153  -2.352 -36.871  1.00  1.56           H  
ATOM   3430 2HG2 THR A 225     -65.490  -1.754 -36.976  1.00  1.56           H  
ATOM   3431 3HG2 THR A 225     -66.685  -0.910 -35.963  1.00  1.56           H  
ATOM   3432  N   ALA A 226     -63.992  -0.155 -39.150  1.00  1.45           N  
ATOM   3433  CA  ALA A 226     -62.591  -0.562 -39.094  1.00  1.45           C  
ATOM   3434  C   ALA A 226     -61.711   0.603 -38.644  1.00  1.45           C  
ATOM   3435  O   ALA A 226     -60.758   0.422 -37.874  1.00  1.45           O  
ATOM   3436  CB  ALA A 226     -62.135  -1.069 -40.446  1.00  1.45           C  
ATOM   3437  H   ALA A 226     -64.505  -0.206 -40.033  1.00  1.45           H  
ATOM   3438  HA  ALA A 226     -62.499  -1.364 -38.363  1.00  1.45           H  
ATOM   3439 1HB  ALA A 226     -61.099  -1.393 -40.388  1.00  1.45           H  
ATOM   3440 2HB  ALA A 226     -62.765  -1.903 -40.741  1.00  1.45           H  
ATOM   3441 3HB  ALA A 226     -62.229  -0.270 -41.182  1.00  1.45           H  
ATOM   3442  N   THR A 227     -62.047   1.807 -39.117  1.00  1.37           N  
ATOM   3443  CA  THR A 227     -61.278   2.986 -38.808  1.00  1.37           C  
ATOM   3444  C   THR A 227     -61.505   3.385 -37.360  1.00  1.37           C  
ATOM   3445  O   THR A 227     -60.551   3.678 -36.636  1.00  1.37           O  
ATOM   3446  CB  THR A 227     -61.672   4.102 -39.775  1.00  1.37           C  
ATOM   3447  CG2 THR A 227     -60.842   5.240 -39.587  1.00  1.37           C  
ATOM   3448  OG1 THR A 227     -61.464   3.648 -41.106  1.00  1.37           O  
ATOM   3449  H   THR A 227     -62.844   1.924 -39.744  1.00  1.37           H  
ATOM   3450  HA  THR A 227     -60.223   2.774 -38.924  1.00  1.37           H  
ATOM   3451  HB  THR A 227     -62.715   4.383 -39.628  1.00  1.37           H  
ATOM   3452  HG1 THR A 227     -62.219   3.070 -41.336  1.00  1.37           H  
ATOM   3453 1HG2 THR A 227     -61.119   5.996 -40.306  1.00  1.37           H  
ATOM   3454 2HG2 THR A 227     -60.961   5.614 -38.598  1.00  1.37           H  
ATOM   3455 3HG2 THR A 227     -59.826   4.947 -39.745  1.00  1.37           H  
ATOM   3456  N   GLY A 228     -62.766   3.390 -36.918  1.00  1.31           N  
ATOM   3457  CA  GLY A 228     -63.079   3.758 -35.551  1.00  1.31           C  
ATOM   3458  C   GLY A 228     -62.405   2.812 -34.564  1.00  1.31           C  
ATOM   3459  O   GLY A 228     -61.884   3.256 -33.546  1.00  1.31           O  
ATOM   3460  H   GLY A 228     -63.541   3.152 -37.533  1.00  1.31           H  
ATOM   3461 1HA  GLY A 228     -62.754   4.777 -35.367  1.00  1.31           H  
ATOM   3462 2HA  GLY A 228     -64.157   3.750 -35.412  1.00  1.31           H  
ATOM   3463  N   LEU A 229     -62.347   1.513 -34.882  1.00  1.29           N  
ATOM   3464  CA  LEU A 229     -61.703   0.569 -33.981  1.00  1.29           C  
ATOM   3465  C   LEU A 229     -60.227   0.901 -33.851  1.00  1.29           C  
ATOM   3466  O   LEU A 229     -59.672   0.877 -32.750  1.00  1.29           O  
ATOM   3467  CB  LEU A 229     -61.863  -0.858 -34.506  1.00  1.29           C  
ATOM   3468  CG  LEU A 229     -63.288  -1.440 -34.463  1.00  1.29           C  
ATOM   3469  CD1 LEU A 229     -63.302  -2.772 -35.215  1.00  1.29           C  
ATOM   3470  CD2 LEU A 229     -63.724  -1.596 -33.026  1.00  1.29           C  
ATOM   3471  H   LEU A 229     -62.795   1.173 -35.733  1.00  1.29           H  
ATOM   3472  HA  LEU A 229     -62.170   0.646 -33.000  1.00  1.29           H  
ATOM   3473 1HB  LEU A 229     -61.541  -0.871 -35.550  1.00  1.29           H  
ATOM   3474 2HB  LEU A 229     -61.210  -1.518 -33.938  1.00  1.29           H  
ATOM   3475  HG  LEU A 229     -63.970  -0.772 -34.948  1.00  1.29           H  
ATOM   3476 1HD1 LEU A 229     -64.309  -3.189 -35.200  1.00  1.29           H  
ATOM   3477 2HD1 LEU A 229     -62.995  -2.607 -36.248  1.00  1.29           H  
ATOM   3478 3HD1 LEU A 229     -62.615  -3.467 -34.737  1.00  1.29           H  
ATOM   3479 1HD2 LEU A 229     -64.735  -2.001 -32.998  1.00  1.29           H  
ATOM   3480 2HD2 LEU A 229     -63.044  -2.276 -32.512  1.00  1.29           H  
ATOM   3481 3HD2 LEU A 229     -63.707  -0.623 -32.535  1.00  1.29           H  
ATOM   3482  N   CYS A 230     -59.598   1.267 -34.970  1.00  1.30           N  
ATOM   3483  CA  CYS A 230     -58.190   1.624 -34.949  1.00  1.30           C  
ATOM   3484  C   CYS A 230     -57.988   2.873 -34.102  1.00  1.30           C  
ATOM   3485  O   CYS A 230     -57.021   2.990 -33.344  1.00  1.30           O  
ATOM   3486  CB  CYS A 230     -57.706   1.886 -36.349  1.00  1.30           C  
ATOM   3487  SG  CYS A 230     -57.657   0.452 -37.370  1.00  1.30           S  
ATOM   3488  H   CYS A 230     -60.093   1.255 -35.865  1.00  1.30           H  
ATOM   3489  HA  CYS A 230     -57.624   0.803 -34.520  1.00  1.30           H  
ATOM   3490 1HB  CYS A 230     -58.344   2.613 -36.827  1.00  1.30           H  
ATOM   3491 2HB  CYS A 230     -56.712   2.301 -36.294  1.00  1.30           H  
ATOM   3492  HG  CYS A 230     -59.004   0.354 -37.530  1.00  1.30           H  
ATOM   3493  N   HIS A 231     -58.928   3.800 -34.207  1.00  1.34           N  
ATOM   3494  CA  HIS A 231     -58.858   5.010 -33.423  1.00  1.34           C  
ATOM   3495  C   HIS A 231     -58.980   4.732 -31.937  1.00  1.34           C  
ATOM   3496  O   HIS A 231     -58.236   5.319 -31.147  1.00  1.34           O  
ATOM   3497  CB  HIS A 231     -59.928   5.981 -33.845  1.00  1.34           C  
ATOM   3498  CG  HIS A 231     -59.630   6.752 -35.038  1.00  1.34           C  
ATOM   3499  CD2 HIS A 231     -60.274   6.868 -36.205  1.00  1.34           C  
ATOM   3500  ND1 HIS A 231     -58.556   7.596 -35.108  1.00  1.34           N  
ATOM   3501  CE1 HIS A 231     -58.551   8.189 -36.267  1.00  1.34           C  
ATOM   3502  NE2 HIS A 231     -59.580   7.764 -36.958  1.00  1.34           N  
ATOM   3503  H   HIS A 231     -59.694   3.667 -34.869  1.00  1.34           H  
ATOM   3504  HA  HIS A 231     -57.896   5.490 -33.591  1.00  1.34           H  
ATOM   3505 1HB  HIS A 231     -60.829   5.430 -34.046  1.00  1.34           H  
ATOM   3506 2HB  HIS A 231     -60.147   6.632 -33.055  1.00  1.34           H  
ATOM   3507  HD2 HIS A 231     -61.184   6.348 -36.483  1.00  1.34           H  
ATOM   3508  HE1 HIS A 231     -57.826   8.907 -36.587  1.00  1.34           H  
ATOM   3509  HE2 HIS A 231     -59.826   8.056 -37.896  1.00  1.34           H  
ATOM   3510  N   VAL A 232     -59.863   3.807 -31.562  1.00  1.39           N  
ATOM   3511  CA  VAL A 232     -60.037   3.414 -30.169  1.00  1.39           C  
ATOM   3512  C   VAL A 232     -58.733   2.816 -29.645  1.00  1.39           C  
ATOM   3513  O   VAL A 232     -58.287   3.147 -28.545  1.00  1.39           O  
ATOM   3514  CB  VAL A 232     -61.216   2.442 -30.017  1.00  1.39           C  
ATOM   3515  CG1 VAL A 232     -61.248   1.868 -28.614  1.00  1.39           C  
ATOM   3516  CG2 VAL A 232     -62.510   3.204 -30.289  1.00  1.39           C  
ATOM   3517  H   VAL A 232     -60.458   3.384 -32.276  1.00  1.39           H  
ATOM   3518  HA  VAL A 232     -60.269   4.309 -29.589  1.00  1.39           H  
ATOM   3519  HB  VAL A 232     -61.104   1.622 -30.724  1.00  1.39           H  
ATOM   3520 1HG1 VAL A 232     -62.090   1.183 -28.521  1.00  1.39           H  
ATOM   3521 2HG1 VAL A 232     -60.320   1.331 -28.421  1.00  1.39           H  
ATOM   3522 3HG1 VAL A 232     -61.358   2.678 -27.892  1.00  1.39           H  
ATOM   3523 1HG2 VAL A 232     -63.359   2.531 -30.194  1.00  1.39           H  
ATOM   3524 2HG2 VAL A 232     -62.598   4.016 -29.568  1.00  1.39           H  
ATOM   3525 3HG2 VAL A 232     -62.490   3.617 -31.284  1.00  1.39           H  
ATOM   3526  N   ILE A 233     -58.073   1.997 -30.463  1.00  1.46           N  
ATOM   3527  CA  ILE A 233     -56.772   1.429 -30.111  1.00  1.46           C  
ATOM   3528  C   ILE A 233     -55.772   2.558 -29.828  1.00  1.46           C  
ATOM   3529  O   ILE A 233     -54.970   2.475 -28.896  1.00  1.46           O  
ATOM   3530  CB  ILE A 233     -56.253   0.479 -31.208  1.00  1.46           C  
ATOM   3531  CG1 ILE A 233     -57.132  -0.783 -31.236  1.00  1.46           C  
ATOM   3532  CG2 ILE A 233     -54.779   0.146 -30.985  1.00  1.46           C  
ATOM   3533  CD1 ILE A 233     -56.911  -1.657 -32.436  1.00  1.46           C  
ATOM   3534  H   ILE A 233     -58.503   1.742 -31.355  1.00  1.46           H  
ATOM   3535  HA  ILE A 233     -56.889   0.846 -29.198  1.00  1.46           H  
ATOM   3536  HB  ILE A 233     -56.359   0.957 -32.169  1.00  1.46           H  
ATOM   3537 1HG1 ILE A 233     -56.932  -1.367 -30.340  1.00  1.46           H  
ATOM   3538 2HG1 ILE A 233     -58.178  -0.479 -31.221  1.00  1.46           H  
ATOM   3539 1HG2 ILE A 233     -54.430  -0.513 -31.778  1.00  1.46           H  
ATOM   3540 2HG2 ILE A 233     -54.194   1.068 -30.997  1.00  1.46           H  
ATOM   3541 3HG2 ILE A 233     -54.660  -0.347 -30.021  1.00  1.46           H  
ATOM   3542 1HD1 ILE A 233     -57.572  -2.522 -32.381  1.00  1.46           H  
ATOM   3543 2HD1 ILE A 233     -57.132  -1.091 -33.330  1.00  1.46           H  
ATOM   3544 3HD1 ILE A 233     -55.876  -1.991 -32.463  1.00  1.46           H  
ATOM   3545  N   ARG A 234     -55.853   3.632 -30.616  1.00  1.52           N  
ATOM   3546  CA  ARG A 234     -55.003   4.811 -30.462  1.00  1.52           C  
ATOM   3547  C   ARG A 234     -55.512   5.803 -29.376  1.00  1.52           C  
ATOM   3548  O   ARG A 234     -54.992   6.924 -29.274  1.00  1.52           O  
ATOM   3549  CB  ARG A 234     -54.899   5.579 -31.776  1.00  1.52           C  
ATOM   3550  CG  ARG A 234     -54.211   4.869 -32.947  1.00  1.52           C  
ATOM   3551  CD  ARG A 234     -54.196   5.765 -34.150  1.00  1.52           C  
ATOM   3552  NE  ARG A 234     -53.330   6.920 -33.920  1.00  1.52           N  
ATOM   3553  CZ  ARG A 234     -52.014   7.012 -34.263  1.00  1.52           C  
ATOM   3554  NH1 ARG A 234     -51.399   6.055 -34.940  1.00  1.52           N1+
ATOM   3555  NH2 ARG A 234     -51.332   8.091 -33.915  1.00  1.52           N  
ATOM   3556  H   ARG A 234     -56.516   3.612 -31.391  1.00  1.52           H  
ATOM   3557  HA  ARG A 234     -54.007   4.472 -30.179  1.00  1.52           H  
ATOM   3558 1HB  ARG A 234     -55.898   5.841 -32.112  1.00  1.52           H  
ATOM   3559 2HB  ARG A 234     -54.367   6.514 -31.605  1.00  1.52           H  
ATOM   3560 1HG  ARG A 234     -53.192   4.640 -32.675  1.00  1.52           H  
ATOM   3561 2HG  ARG A 234     -54.735   3.952 -33.198  1.00  1.52           H  
ATOM   3562 1HD  ARG A 234     -53.823   5.222 -35.011  1.00  1.52           H  
ATOM   3563 2HD  ARG A 234     -55.207   6.126 -34.354  1.00  1.52           H  
ATOM   3564  HE  ARG A 234     -53.744   7.710 -33.409  1.00  1.52           H  
ATOM   3565 1HH1 ARG A 234     -51.903   5.215 -35.265  1.00  1.52           H  
ATOM   3566 2HH1 ARG A 234     -50.427   6.158 -35.183  1.00  1.52           H  
ATOM   3567 1HH2 ARG A 234     -51.792   8.828 -33.391  1.00  1.52           H  
ATOM   3568 2HH2 ARG A 234     -50.355   8.172 -34.159  1.00  1.52           H  
ATOM   3569  N   GLY A 235     -56.533   5.408 -28.585  1.00  1.58           N  
ATOM   3570  CA  GLY A 235     -57.087   6.212 -27.483  1.00  1.58           C  
ATOM   3571  C   GLY A 235     -58.157   7.234 -27.882  1.00  1.58           C  
ATOM   3572  O   GLY A 235     -58.645   8.020 -27.058  1.00  1.58           O  
ATOM   3573  H   GLY A 235     -56.946   4.489 -28.723  1.00  1.58           H  
ATOM   3574 1HA  GLY A 235     -57.511   5.528 -26.747  1.00  1.58           H  
ATOM   3575 2HA  GLY A 235     -56.269   6.728 -26.985  1.00  1.58           H  
ATOM   3576  N   ASN A 236     -58.556   7.232 -29.134  1.00  1.61           N  
ATOM   3577  CA  ASN A 236     -59.513   8.215 -29.595  1.00  1.61           C  
ATOM   3578  C   ASN A 236     -60.967   7.787 -29.438  1.00  1.61           C  
ATOM   3579  O   ASN A 236     -61.644   7.353 -30.382  1.00  1.61           O  
ATOM   3580  CB  ASN A 236     -59.143   8.593 -30.990  1.00  1.61           C  
ATOM   3581  CG  ASN A 236     -59.929   9.644 -31.572  1.00  1.61           C  
ATOM   3582  ND2 ASN A 236     -59.300  10.273 -32.503  1.00  1.61           N  
ATOM   3583  OD1 ASN A 236     -61.086   9.932 -31.193  1.00  1.61           O  
ATOM   3584  H   ASN A 236     -58.195   6.541 -29.786  1.00  1.61           H  
ATOM   3585  HA  ASN A 236     -59.391   9.110 -28.984  1.00  1.61           H  
ATOM   3586 1HB  ASN A 236     -58.104   8.924 -30.988  1.00  1.61           H  
ATOM   3587 2HB  ASN A 236     -59.169   7.743 -31.597  1.00  1.61           H  
ATOM   3588 1HD2 ASN A 236     -59.712  11.051 -32.959  1.00  1.61           H  
ATOM   3589 2HD2 ASN A 236     -58.380   9.984 -32.764  1.00  1.61           H  
ATOM   3590  N   TRP A 237     -61.454   8.023 -28.223  1.00  1.61           N  
ATOM   3591  CA  TRP A 237     -62.816   7.690 -27.812  1.00  1.61           C  
ATOM   3592  C   TRP A 237     -63.893   8.337 -28.691  1.00  1.61           C  
ATOM   3593  O   TRP A 237     -64.978   7.779 -28.847  1.00  1.61           O  
ATOM   3594  CB  TRP A 237     -63.051   8.155 -26.369  1.00  1.61           C  
ATOM   3595  CG  TRP A 237     -63.102   9.665 -26.234  1.00  1.61           C  
ATOM   3596  CD1 TRP A 237     -62.058  10.501 -25.970  1.00  1.61           C  
ATOM   3597  CD2 TRP A 237     -64.280  10.519 -26.360  1.00  1.61           C  
ATOM   3598  CE2 TRP A 237     -63.853  11.833 -26.178  1.00  1.61           C  
ATOM   3599  CE3 TRP A 237     -65.638  10.267 -26.622  1.00  1.61           C  
ATOM   3600  NE1 TRP A 237     -62.497  11.810 -25.937  1.00  1.61           N  
ATOM   3601  CZ2 TRP A 237     -64.730  12.903 -26.248  1.00  1.61           C  
ATOM   3602  CZ3 TRP A 237     -66.512  11.337 -26.694  1.00  1.61           C  
ATOM   3603  CH2 TRP A 237     -66.071  12.621 -26.511  1.00  1.61           C  
ATOM   3604  H   TRP A 237     -60.778   8.377 -27.542  1.00  1.61           H  
ATOM   3605  HA  TRP A 237     -62.931   6.607 -27.863  1.00  1.61           H  
ATOM   3606 1HB  TRP A 237     -63.990   7.742 -26.000  1.00  1.61           H  
ATOM   3607 2HB  TRP A 237     -62.251   7.779 -25.731  1.00  1.61           H  
ATOM   3608  HD1 TRP A 237     -61.027  10.181 -25.818  1.00  1.61           H  
ATOM   3609  HE1 TRP A 237     -61.919  12.621 -25.767  1.00  1.61           H  
ATOM   3610  HE3 TRP A 237     -65.993   9.248 -26.773  1.00  1.61           H  
ATOM   3611  HZ2 TRP A 237     -64.400  13.933 -26.108  1.00  1.61           H  
ATOM   3612  HZ3 TRP A 237     -67.562  11.131 -26.902  1.00  1.61           H  
ATOM   3613  HH2 TRP A 237     -66.787  13.441 -26.575  1.00  1.61           H  
ATOM   3614  N   LEU A 238     -63.602   9.514 -29.255  1.00  1.59           N  
ATOM   3615  CA  LEU A 238     -64.598  10.230 -30.042  1.00  1.59           C  
ATOM   3616  C   LEU A 238     -64.866   9.480 -31.335  1.00  1.59           C  
ATOM   3617  O   LEU A 238     -66.019   9.267 -31.719  1.00  1.59           O  
ATOM   3618  CB  LEU A 238     -64.169  11.682 -30.257  1.00  1.59           C  
ATOM   3619  CG  LEU A 238     -65.162  12.556 -31.026  1.00  1.59           C  
ATOM   3620  CD1 LEU A 238     -66.477  12.548 -30.302  1.00  1.59           C  
ATOM   3621  CD2 LEU A 238     -64.649  13.979 -31.077  1.00  1.59           C  
ATOM   3622  H   LEU A 238     -62.684   9.914 -29.114  1.00  1.59           H  
ATOM   3623  HA  LEU A 238     -65.526  10.256 -29.479  1.00  1.59           H  
ATOM   3624 1HB  LEU A 238     -64.017  12.138 -29.283  1.00  1.59           H  
ATOM   3625 2HB  LEU A 238     -63.225  11.683 -30.776  1.00  1.59           H  
ATOM   3626  HG  LEU A 238     -65.309  12.165 -32.038  1.00  1.59           H  
ATOM   3627 1HD1 LEU A 238     -67.182  13.176 -30.835  1.00  1.59           H  
ATOM   3628 2HD1 LEU A 238     -66.856  11.533 -30.247  1.00  1.59           H  
ATOM   3629 3HD1 LEU A 238     -66.335  12.937 -29.304  1.00  1.59           H  
ATOM   3630 1HD2 LEU A 238     -65.371  14.594 -31.597  1.00  1.59           H  
ATOM   3631 2HD2 LEU A 238     -64.522  14.351 -30.062  1.00  1.59           H  
ATOM   3632 3HD2 LEU A 238     -63.697  14.022 -31.592  1.00  1.59           H  
ATOM   3633  N   ALA A 239     -63.819   9.018 -32.002  1.00  1.56           N  
ATOM   3634  CA  ALA A 239     -64.075   8.202 -33.177  1.00  1.56           C  
ATOM   3635  C   ALA A 239     -64.857   6.952 -32.740  1.00  1.56           C  
ATOM   3636  O   ALA A 239     -65.751   6.477 -33.447  1.00  1.56           O  
ATOM   3637  CB  ALA A 239     -62.800   7.821 -33.842  1.00  1.56           C  
ATOM   3638  H   ALA A 239     -62.867   9.216 -31.686  1.00  1.56           H  
ATOM   3639  HA  ALA A 239     -64.691   8.775 -33.873  1.00  1.56           H  
ATOM   3640 1HB  ALA A 239     -63.007   7.210 -34.713  1.00  1.56           H  
ATOM   3641 2HB  ALA A 239     -62.249   8.715 -34.140  1.00  1.56           H  
ATOM   3642 3HB  ALA A 239     -62.237   7.265 -33.119  1.00  1.56           H  
ATOM   3643  N   GLY A 240     -64.526   6.434 -31.551  1.00  1.54           N  
ATOM   3644  CA  GLY A 240     -65.234   5.295 -30.985  1.00  1.54           C  
ATOM   3645  C   GLY A 240     -66.719   5.622 -30.798  1.00  1.54           C  
ATOM   3646  O   GLY A 240     -67.579   4.759 -30.999  1.00  1.54           O  
ATOM   3647  H   GLY A 240     -63.747   6.843 -31.033  1.00  1.54           H  
ATOM   3648 1HA  GLY A 240     -65.117   4.426 -31.632  1.00  1.54           H  
ATOM   3649 2HA  GLY A 240     -64.795   5.052 -30.019  1.00  1.54           H  
ATOM   3650  N   ALA A 241     -67.022   6.883 -30.443  1.00  1.54           N  
ATOM   3651  CA  ALA A 241     -68.399   7.335 -30.277  1.00  1.54           C  
ATOM   3652  C   ALA A 241     -69.147   7.172 -31.589  1.00  1.54           C  
ATOM   3653  O   ALA A 241     -70.323   6.815 -31.583  1.00  1.54           O  
ATOM   3654  CB  ALA A 241     -68.470   8.785 -29.806  1.00  1.54           C  
ATOM   3655  H   ALA A 241     -66.258   7.527 -30.250  1.00  1.54           H  
ATOM   3656  HA  ALA A 241     -68.871   6.704 -29.526  1.00  1.54           H  
ATOM   3657 1HB  ALA A 241     -69.511   9.071 -29.670  1.00  1.54           H  
ATOM   3658 2HB  ALA A 241     -67.936   8.886 -28.860  1.00  1.54           H  
ATOM   3659 3HB  ALA A 241     -68.029   9.433 -30.535  1.00  1.54           H  
ATOM   3660  N   SER A 242     -68.457   7.389 -32.718  1.00  1.57           N  
ATOM   3661  CA  SER A 242     -69.096   7.217 -34.022  1.00  1.57           C  
ATOM   3662  C   SER A 242     -69.588   5.789 -34.145  1.00  1.57           C  
ATOM   3663  O   SER A 242     -70.742   5.546 -34.518  1.00  1.57           O  
ATOM   3664  CB  SER A 242     -68.145   7.478 -35.164  1.00  1.57           C  
ATOM   3665  OG  SER A 242     -68.805   7.325 -36.377  1.00  1.57           O  
ATOM   3666  H   SER A 242     -67.485   7.706 -32.645  1.00  1.57           H  
ATOM   3667  HA  SER A 242     -69.947   7.886 -34.100  1.00  1.57           H  
ATOM   3668 1HB  SER A 242     -67.701   8.462 -35.090  1.00  1.57           H  
ATOM   3669 2HB  SER A 242     -67.349   6.761 -35.131  1.00  1.57           H  
ATOM   3670  HG  SER A 242     -69.192   8.197 -36.596  1.00  1.57           H  
ATOM   3671  N   ILE A 243     -68.735   4.831 -33.776  1.00  1.63           N  
ATOM   3672  CA  ILE A 243     -69.158   3.437 -33.847  1.00  1.63           C  
ATOM   3673  C   ILE A 243     -70.325   3.180 -32.918  1.00  1.63           C  
ATOM   3674  O   ILE A 243     -71.302   2.533 -33.297  1.00  1.63           O  
ATOM   3675  CB  ILE A 243     -68.050   2.431 -33.508  1.00  1.63           C  
ATOM   3676  CG1 ILE A 243     -66.999   2.436 -34.564  1.00  1.63           C  
ATOM   3677  CG2 ILE A 243     -68.657   1.035 -33.368  1.00  1.63           C  
ATOM   3678  CD1 ILE A 243     -65.764   1.656 -34.181  1.00  1.63           C  
ATOM   3679  H   ILE A 243     -67.797   5.104 -33.466  1.00  1.63           H  
ATOM   3680  HA  ILE A 243     -69.485   3.233 -34.867  1.00  1.63           H  
ATOM   3681  HB  ILE A 243     -67.575   2.716 -32.569  1.00  1.63           H  
ATOM   3682 1HG1 ILE A 243     -67.430   2.007 -35.457  1.00  1.63           H  
ATOM   3683 2HG1 ILE A 243     -66.707   3.468 -34.784  1.00  1.63           H  
ATOM   3684 1HG2 ILE A 243     -67.876   0.321 -33.117  1.00  1.63           H  
ATOM   3685 2HG2 ILE A 243     -69.405   1.046 -32.578  1.00  1.63           H  
ATOM   3686 3HG2 ILE A 243     -69.128   0.744 -34.309  1.00  1.63           H  
ATOM   3687 1HD1 ILE A 243     -65.071   1.680 -35.000  1.00  1.63           H  
ATOM   3688 2HD1 ILE A 243     -65.307   2.093 -33.293  1.00  1.63           H  
ATOM   3689 3HD1 ILE A 243     -66.032   0.623 -33.980  1.00  1.63           H  
ATOM   3690  N   ALA A 244     -70.245   3.691 -31.692  1.00  1.72           N  
ATOM   3691  CA  ALA A 244     -71.343   3.460 -30.768  1.00  1.72           C  
ATOM   3692  C   ALA A 244     -72.648   4.007 -31.329  1.00  1.72           C  
ATOM   3693  O   ALA A 244     -73.677   3.333 -31.274  1.00  1.72           O  
ATOM   3694  CB  ALA A 244     -71.054   4.122 -29.438  1.00  1.72           C  
ATOM   3695  H   ALA A 244     -69.416   4.219 -31.412  1.00  1.72           H  
ATOM   3696  HA  ALA A 244     -71.450   2.387 -30.628  1.00  1.72           H  
ATOM   3697 1HB  ALA A 244     -71.874   3.927 -28.750  1.00  1.72           H  
ATOM   3698 2HB  ALA A 244     -70.126   3.723 -29.029  1.00  1.72           H  
ATOM   3699 3HB  ALA A 244     -70.953   5.195 -29.588  1.00  1.72           H  
ATOM   3700  N   TRP A 245     -72.599   5.187 -31.943  1.00  1.87           N  
ATOM   3701  CA  TRP A 245     -73.798   5.785 -32.500  1.00  1.87           C  
ATOM   3702  C   TRP A 245     -74.270   5.072 -33.748  1.00  1.87           C  
ATOM   3703  O   TRP A 245     -75.475   4.979 -33.993  1.00  1.87           O  
ATOM   3704  CB  TRP A 245     -73.590   7.276 -32.724  1.00  1.87           C  
ATOM   3705  CG  TRP A 245     -73.741   8.008 -31.435  1.00  1.87           C  
ATOM   3706  CD1 TRP A 245     -72.790   8.629 -30.685  1.00  1.87           C  
ATOM   3707  CD2 TRP A 245     -74.982   8.164 -30.717  1.00  1.87           C  
ATOM   3708  CE2 TRP A 245     -74.698   8.882 -29.559  1.00  1.87           C  
ATOM   3709  CE3 TRP A 245     -76.297   7.748 -30.963  1.00  1.87           C  
ATOM   3710  NE1 TRP A 245     -73.356   9.164 -29.556  1.00  1.87           N  
ATOM   3711  CZ2 TRP A 245     -75.681   9.198 -28.636  1.00  1.87           C  
ATOM   3712  CZ3 TRP A 245     -77.281   8.067 -30.042  1.00  1.87           C  
ATOM   3713  CH2 TRP A 245     -76.982   8.770 -28.907  1.00  1.87           C  
ATOM   3714  H   TRP A 245     -71.720   5.701 -31.979  1.00  1.87           H  
ATOM   3715  HA  TRP A 245     -74.583   5.696 -31.757  1.00  1.87           H  
ATOM   3716 1HB  TRP A 245     -72.585   7.451 -33.122  1.00  1.87           H  
ATOM   3717 2HB  TRP A 245     -74.312   7.657 -33.444  1.00  1.87           H  
ATOM   3718  HD1 TRP A 245     -71.744   8.690 -30.935  1.00  1.87           H  
ATOM   3719  HE1 TRP A 245     -72.866   9.673 -28.836  1.00  1.87           H  
ATOM   3720  HE3 TRP A 245     -76.541   7.184 -31.863  1.00  1.87           H  
ATOM   3721  HZ2 TRP A 245     -75.463   9.758 -27.727  1.00  1.87           H  
ATOM   3722  HZ3 TRP A 245     -78.301   7.739 -30.242  1.00  1.87           H  
ATOM   3723  HH2 TRP A 245     -77.781   9.001 -28.201  1.00  1.87           H  
ATOM   3724  N   THR A 246     -73.343   4.497 -34.506  1.00  2.09           N  
ATOM   3725  CA  THR A 246     -73.711   3.743 -35.687  1.00  2.09           C  
ATOM   3726  C   THR A 246     -74.547   2.547 -35.248  1.00  2.09           C  
ATOM   3727  O   THR A 246     -75.623   2.279 -35.799  1.00  2.09           O  
ATOM   3728  CB  THR A 246     -72.459   3.221 -36.420  1.00  2.09           C  
ATOM   3729  CG2 THR A 246     -72.859   2.415 -37.628  1.00  2.09           C  
ATOM   3730  OG1 THR A 246     -71.643   4.319 -36.831  1.00  2.09           O  
ATOM   3731  H   THR A 246     -72.356   4.623 -34.285  1.00  2.09           H  
ATOM   3732  HA  THR A 246     -74.303   4.374 -36.351  1.00  2.09           H  
ATOM   3733  HB  THR A 246     -71.886   2.590 -35.748  1.00  2.09           H  
ATOM   3734  HG1 THR A 246     -71.435   4.883 -36.045  1.00  2.09           H  
ATOM   3735 1HG2 THR A 246     -71.963   2.050 -38.128  1.00  2.09           H  
ATOM   3736 2HG2 THR A 246     -73.471   1.569 -37.310  1.00  2.09           H  
ATOM   3737 3HG2 THR A 246     -73.429   3.043 -38.310  1.00  2.09           H  
ATOM   3738  N   LEU A 247     -74.056   1.860 -34.214  1.00  2.40           N  
ATOM   3739  CA  LEU A 247     -74.717   0.685 -33.682  1.00  2.40           C  
ATOM   3740  C   LEU A 247     -76.074   1.033 -33.073  1.00  2.40           C  
ATOM   3741  O   LEU A 247     -77.049   0.304 -33.271  1.00  2.40           O  
ATOM   3742  CB  LEU A 247     -73.806   0.042 -32.637  1.00  2.40           C  
ATOM   3743  CG  LEU A 247     -72.513  -0.562 -33.202  1.00  2.40           C  
ATOM   3744  CD1 LEU A 247     -71.624  -0.994 -32.056  1.00  2.40           C  
ATOM   3745  CD2 LEU A 247     -72.853  -1.717 -34.114  1.00  2.40           C  
ATOM   3746  H   LEU A 247     -73.165   2.156 -33.807  1.00  2.40           H  
ATOM   3747  HA  LEU A 247     -74.872  -0.020 -34.496  1.00  2.40           H  
ATOM   3748 1HB  LEU A 247     -73.523   0.803 -31.909  1.00  2.40           H  
ATOM   3749 2HB  LEU A 247     -74.356  -0.742 -32.124  1.00  2.40           H  
ATOM   3750  HG  LEU A 247     -71.979   0.194 -33.775  1.00  2.40           H  
ATOM   3751 1HD1 LEU A 247     -70.696  -1.409 -32.450  1.00  2.40           H  
ATOM   3752 2HD1 LEU A 247     -71.398  -0.128 -31.434  1.00  2.40           H  
ATOM   3753 3HD1 LEU A 247     -72.135  -1.747 -31.461  1.00  2.40           H  
ATOM   3754 1HD2 LEU A 247     -71.935  -2.139 -34.521  1.00  2.40           H  
ATOM   3755 2HD2 LEU A 247     -73.386  -2.482 -33.549  1.00  2.40           H  
ATOM   3756 3HD2 LEU A 247     -73.484  -1.361 -34.930  1.00  2.40           H  
ATOM   3757  N   ILE A 248     -76.159   2.177 -32.384  1.00  2.84           N  
ATOM   3758  CA  ILE A 248     -77.424   2.611 -31.800  1.00  2.84           C  
ATOM   3759  C   ILE A 248     -78.438   2.924 -32.890  1.00  2.84           C  
ATOM   3760  O   ILE A 248     -79.571   2.445 -32.847  1.00  2.84           O  
ATOM   3761  CB  ILE A 248     -77.231   3.850 -30.909  1.00  2.84           C  
ATOM   3762  CG1 ILE A 248     -76.411   3.486 -29.662  1.00  2.84           C  
ATOM   3763  CG2 ILE A 248     -78.584   4.413 -30.512  1.00  2.84           C  
ATOM   3764  CD1 ILE A 248     -75.890   4.696 -28.896  1.00  2.84           C  
ATOM   3765  H   ILE A 248     -75.318   2.732 -32.225  1.00  2.84           H  
ATOM   3766  HA  ILE A 248     -77.814   1.804 -31.185  1.00  2.84           H  
ATOM   3767  HB  ILE A 248     -76.676   4.602 -31.457  1.00  2.84           H  
ATOM   3768 1HG1 ILE A 248     -77.044   2.908 -28.992  1.00  2.84           H  
ATOM   3769 2HG1 ILE A 248     -75.580   2.866 -29.954  1.00  2.84           H  
ATOM   3770 1HG2 ILE A 248     -78.440   5.290 -29.890  1.00  2.84           H  
ATOM   3771 2HG2 ILE A 248     -79.142   4.687 -31.405  1.00  2.84           H  
ATOM   3772 3HG2 ILE A 248     -79.140   3.660 -29.953  1.00  2.84           H  
ATOM   3773 1HD1 ILE A 248     -75.330   4.361 -28.026  1.00  2.84           H  
ATOM   3774 2HD1 ILE A 248     -75.236   5.278 -29.537  1.00  2.84           H  
ATOM   3775 3HD1 ILE A 248     -76.725   5.314 -28.574  1.00  2.84           H  
ATOM   3776  N   LYS A 249     -78.025   3.685 -33.903  1.00  3.44           N  
ATOM   3777  CA  LYS A 249     -78.903   4.047 -35.009  1.00  3.44           C  
ATOM   3778  C   LYS A 249     -79.507   2.821 -35.681  1.00  3.44           C  
ATOM   3779  O   LYS A 249     -80.694   2.801 -36.014  1.00  3.44           O  
ATOM   3780  CB  LYS A 249     -78.143   4.866 -36.051  1.00  3.44           C  
ATOM   3781  CG  LYS A 249     -78.992   5.332 -37.233  1.00  3.44           C  
ATOM   3782  CD  LYS A 249     -78.180   6.184 -38.206  1.00  3.44           C  
ATOM   3783  CE  LYS A 249     -79.023   6.612 -39.401  1.00  3.44           C  
ATOM   3784  NZ  LYS A 249     -78.238   7.400 -40.390  1.00  3.44           N1+
ATOM   3785  H   LYS A 249     -77.072   4.045 -33.903  1.00  3.44           H  
ATOM   3786  HA  LYS A 249     -79.718   4.651 -34.615  1.00  3.44           H  
ATOM   3787 1HB  LYS A 249     -77.704   5.741 -35.572  1.00  3.44           H  
ATOM   3788 2HB  LYS A 249     -77.316   4.267 -36.443  1.00  3.44           H  
ATOM   3789 1HG  LYS A 249     -79.371   4.453 -37.762  1.00  3.44           H  
ATOM   3790 2HG  LYS A 249     -79.839   5.910 -36.868  1.00  3.44           H  
ATOM   3791 1HD  LYS A 249     -77.808   7.077 -37.696  1.00  3.44           H  
ATOM   3792 2HD  LYS A 249     -77.323   5.610 -38.560  1.00  3.44           H  
ATOM   3793 1HE  LYS A 249     -79.413   5.722 -39.892  1.00  3.44           H  
ATOM   3794 2HE  LYS A 249     -79.857   7.217 -39.050  1.00  3.44           H  
ATOM   3795 1HZ  LYS A 249     -78.819   7.667 -41.162  1.00  3.44           H  
ATOM   3796 2HZ  LYS A 249     -77.854   8.254 -39.983  1.00  3.44           H  
ATOM   3797 3HZ  LYS A 249     -77.467   6.856 -40.732  1.00  3.44           H  
ATOM   3798  N   ASN A 250     -78.700   1.780 -35.854  1.00  4.21           N  
ATOM   3799  CA  ASN A 250     -79.165   0.578 -36.518  1.00  4.21           C  
ATOM   3800  C   ASN A 250     -79.716  -0.475 -35.555  1.00  4.21           C  
ATOM   3801  O   ASN A 250     -80.117  -1.551 -35.988  1.00  4.21           O  
ATOM   3802  CB  ASN A 250     -78.027  -0.018 -37.315  1.00  4.21           C  
ATOM   3803  CG  ASN A 250     -77.635   0.820 -38.489  1.00  4.21           C  
ATOM   3804  ND2 ASN A 250     -76.356   0.874 -38.754  1.00  4.21           N  
ATOM   3805  OD1 ASN A 250     -78.484   1.419 -39.163  1.00  4.21           O  
ATOM   3806  H   ASN A 250     -77.720   1.847 -35.569  1.00  4.21           H  
ATOM   3807  HA  ASN A 250     -79.971   0.852 -37.197  1.00  4.21           H  
ATOM   3808 1HB  ASN A 250     -77.157  -0.142 -36.661  1.00  4.21           H  
ATOM   3809 2HB  ASN A 250     -78.314  -1.000 -37.675  1.00  4.21           H  
ATOM   3810 1HD2 ASN A 250     -76.026   1.415 -39.527  1.00  4.21           H  
ATOM   3811 2HD2 ASN A 250     -75.709   0.372 -38.179  1.00  4.21           H  
ATOM   3812  N   ALA A 251     -79.809  -0.158 -34.265  1.00  5.15           N  
ATOM   3813  CA  ALA A 251     -80.270  -1.105 -33.252  1.00  5.15           C  
ATOM   3814  C   ALA A 251     -81.677  -1.616 -33.510  1.00  5.15           C  
ATOM   3815  O   ALA A 251     -82.007  -2.746 -33.160  1.00  5.15           O  
ATOM   3816  CB  ALA A 251     -80.228  -0.462 -31.882  1.00  5.15           C  
ATOM   3817  H   ALA A 251     -79.530   0.767 -33.944  1.00  5.15           H  
ATOM   3818  HA  ALA A 251     -79.593  -1.960 -33.265  1.00  5.15           H  
ATOM   3819 1HB  ALA A 251     -80.538  -1.184 -31.131  1.00  5.15           H  
ATOM   3820 2HB  ALA A 251     -79.214  -0.128 -31.674  1.00  5.15           H  
ATOM   3821 3HB  ALA A 251     -80.904   0.396 -31.865  1.00  5.15           H  
ATOM   3822  N   ASP A 252     -82.519  -0.787 -34.117  1.00  6.19           N  
ATOM   3823  CA  ASP A 252     -83.903  -1.159 -34.369  1.00  6.19           C  
ATOM   3824  C   ASP A 252     -84.075  -2.026 -35.619  1.00  6.19           C  
ATOM   3825  O   ASP A 252     -85.178  -2.511 -35.889  1.00  6.19           O  
ATOM   3826  CB  ASP A 252     -84.766   0.096 -34.485  1.00  6.19           C  
ATOM   3827  CG  ASP A 252     -84.918   0.836 -33.152  1.00  6.19           C  
ATOM   3828  OD1 ASP A 252     -84.796   0.213 -32.122  1.00  6.19           O  
ATOM   3829  OD2 ASP A 252     -85.151   2.016 -33.181  1.00  6.19           O1-
ATOM   3830  H   ASP A 252     -82.187   0.126 -34.398  1.00  6.19           H  
ATOM   3831  HA  ASP A 252     -84.255  -1.734 -33.513  1.00  6.19           H  
ATOM   3832 1HB  ASP A 252     -84.318   0.773 -35.215  1.00  6.19           H  
ATOM   3833 2HB  ASP A 252     -85.755  -0.175 -34.854  1.00  6.19           H  
ATOM   3834  N   LYS A 253     -83.013  -2.181 -36.408  1.00  7.25           N  
ATOM   3835  CA  LYS A 253     -83.082  -2.977 -37.622  1.00  7.25           C  
ATOM   3836  C   LYS A 253     -82.992  -4.460 -37.226  1.00  7.25           C  
ATOM   3837  O   LYS A 253     -82.075  -4.823 -36.497  1.00  7.25           O  
ATOM   3838  CB  LYS A 253     -81.941  -2.591 -38.566  1.00  7.25           C  
ATOM   3839  CG  LYS A 253     -81.971  -3.241 -39.938  1.00  7.25           C  
ATOM   3840  CD  LYS A 253     -80.829  -2.722 -40.811  1.00  7.25           C  
ATOM   3841  CE  LYS A 253     -80.860  -3.344 -42.201  1.00  7.25           C  
ATOM   3842  NZ  LYS A 253     -79.755  -2.836 -43.060  1.00  7.25           N1+
ATOM   3843  H   LYS A 253     -82.110  -1.783 -36.146  1.00  7.25           H  
ATOM   3844  HA  LYS A 253     -84.015  -2.752 -38.118  1.00  7.25           H  
ATOM   3845 1HB  LYS A 253     -81.937  -1.509 -38.705  1.00  7.25           H  
ATOM   3846 2HB  LYS A 253     -80.990  -2.856 -38.099  1.00  7.25           H  
ATOM   3847 1HG  LYS A 253     -81.887  -4.312 -39.839  1.00  7.25           H  
ATOM   3848 2HG  LYS A 253     -82.918  -3.012 -40.425  1.00  7.25           H  
ATOM   3849 1HD  LYS A 253     -80.906  -1.637 -40.903  1.00  7.25           H  
ATOM   3850 2HD  LYS A 253     -79.875  -2.959 -40.336  1.00  7.25           H  
ATOM   3851 1HE  LYS A 253     -80.768  -4.424 -42.111  1.00  7.25           H  
ATOM   3852 2HE  LYS A 253     -81.812  -3.109 -42.677  1.00  7.25           H  
ATOM   3853 1HZ  LYS A 253     -79.809  -3.270 -43.970  1.00  7.25           H  
ATOM   3854 2HZ  LYS A 253     -79.839  -1.833 -43.159  1.00  7.25           H  
ATOM   3855 3HZ  LYS A 253     -78.867  -3.058 -42.634  1.00  7.25           H  
ATOM   3856  N   PRO A 254     -83.871  -5.364 -37.709  1.00  8.20           N  
ATOM   3857  CA  PRO A 254     -83.862  -6.803 -37.420  1.00  8.20           C  
ATOM   3858  C   PRO A 254     -82.489  -7.452 -37.600  1.00  8.20           C  
ATOM   3859  O   PRO A 254     -82.137  -8.395 -36.894  1.00  8.20           O  
ATOM   3860  CB  PRO A 254     -84.859  -7.338 -38.447  1.00  8.20           C  
ATOM   3861  CG  PRO A 254     -85.833  -6.202 -38.650  1.00  8.20           C  
ATOM   3862  CD  PRO A 254     -84.991  -4.943 -38.586  1.00  8.20           C  
ATOM   3863  HA  PRO A 254     -84.232  -6.967 -36.401  1.00  8.20           H  
ATOM   3864 1HB  PRO A 254     -84.332  -7.626 -39.369  1.00  8.20           H  
ATOM   3865 2HB  PRO A 254     -85.342  -8.248 -38.059  1.00  8.20           H  
ATOM   3866 1HG  PRO A 254     -86.350  -6.317 -39.615  1.00  8.20           H  
ATOM   3867 2HG  PRO A 254     -86.609  -6.227 -37.871  1.00  8.20           H  
ATOM   3868 1HD  PRO A 254     -84.639  -4.653 -39.583  1.00  8.20           H  
ATOM   3869 2HD  PRO A 254     -85.605  -4.166 -38.102  1.00  8.20           H  
ATOM   3870  N   ALA A 255     -81.697  -6.917 -38.523  1.00  8.96           N  
ATOM   3871  CA  ALA A 255     -80.356  -7.398 -38.840  1.00  8.96           C  
ATOM   3872  C   ALA A 255     -79.409  -7.338 -37.640  1.00  8.96           C  
ATOM   3873  O   ALA A 255     -78.391  -8.031 -37.609  1.00  8.96           O  
ATOM   3874  CB  ALA A 255     -79.773  -6.568 -39.965  1.00  8.96           C  
ATOM   3875  H   ALA A 255     -82.046  -6.139 -39.055  1.00  8.96           H  
ATOM   3876  HA  ALA A 255     -80.438  -8.437 -39.156  1.00  8.96           H  
ATOM   3877 1HB  ALA A 255     -78.786  -6.948 -40.221  1.00  8.96           H  
ATOM   3878 2HB  ALA A 255     -80.425  -6.629 -40.834  1.00  8.96           H  
ATOM   3879 3HB  ALA A 255     -79.690  -5.534 -39.638  1.00  8.96           H  
ATOM   3880  N   CYS A 256     -79.720  -6.461 -36.688  1.00  9.54           N  
ATOM   3881  CA  CYS A 256     -78.909  -6.227 -35.510  1.00  9.54           C  
ATOM   3882  C   CYS A 256     -79.478  -6.907 -34.266  1.00  9.54           C  
ATOM   3883  O   CYS A 256     -78.967  -6.699 -33.162  1.00  9.54           O  
ATOM   3884  CB  CYS A 256     -78.847  -4.727 -35.248  1.00  9.54           C  
ATOM   3885  SG  CYS A 256     -78.075  -3.790 -36.572  1.00  9.54           S  
ATOM   3886  H   CYS A 256     -80.583  -5.925 -36.761  1.00  9.54           H  
ATOM   3887  HA  CYS A 256     -77.906  -6.609 -35.697  1.00  9.54           H  
ATOM   3888 1HB  CYS A 256     -79.869  -4.345 -35.125  1.00  9.54           H  
ATOM   3889 2HB  CYS A 256     -78.311  -4.525 -34.324  1.00  9.54           H  
ATOM   3890  HG  CYS A 256     -78.745  -2.644 -36.303  1.00  9.54           H  
ATOM   3891  N   LYS A 257     -80.547  -7.695 -34.427  1.00  9.95           N  
ATOM   3892  CA  LYS A 257     -81.202  -8.311 -33.279  1.00  9.95           C  
ATOM   3893  C   LYS A 257     -80.929  -9.808 -33.151  1.00  9.95           C  
ATOM   3894  O   LYS A 257     -80.711 -10.495 -34.147  1.00  9.95           O  
ATOM   3895  CB  LYS A 257     -82.710  -8.082 -33.373  1.00  9.95           C  
ATOM   3896  CG  LYS A 257     -83.117  -6.617 -33.323  1.00  9.95           C  
ATOM   3897  CD  LYS A 257     -84.624  -6.458 -33.344  1.00  9.95           C  
ATOM   3898  CE  LYS A 257     -85.013  -4.999 -33.400  1.00  9.95           C  
ATOM   3899  NZ  LYS A 257     -86.495  -4.814 -33.414  1.00  9.95           N1+
ATOM   3900  H   LYS A 257     -80.931  -7.867 -35.357  1.00  9.95           H  
ATOM   3901  HA  LYS A 257     -80.833  -7.830 -32.374  1.00  9.95           H  
ATOM   3902 1HB  LYS A 257     -83.077  -8.496 -34.315  1.00  9.95           H  
ATOM   3903 2HB  LYS A 257     -83.213  -8.608 -32.564  1.00  9.95           H  
ATOM   3904 1HG  LYS A 257     -82.717  -6.155 -32.420  1.00  9.95           H  
ATOM   3905 2HG  LYS A 257     -82.700  -6.093 -34.188  1.00  9.95           H  
ATOM   3906 1HD  LYS A 257     -85.041  -6.973 -34.204  1.00  9.95           H  
ATOM   3907 2HD  LYS A 257     -85.045  -6.898 -32.441  1.00  9.95           H  
ATOM   3908 1HE  LYS A 257     -84.594  -4.478 -32.539  1.00  9.95           H  
ATOM   3909 2HE  LYS A 257     -84.594  -4.567 -34.306  1.00  9.95           H  
ATOM   3910 1HZ  LYS A 257     -86.698  -3.821 -33.464  1.00  9.95           H  
ATOM   3911 2HZ  LYS A 257     -86.886  -5.279 -34.222  1.00  9.95           H  
ATOM   3912 3HZ  LYS A 257     -86.897  -5.201 -32.573  1.00  9.95           H  
ATOM   3913  N   ARG A 258     -81.008 -10.297 -31.909  1.00 10.20           N  
ATOM   3914  CA  ARG A 258     -80.880 -11.714 -31.558  1.00 10.20           C  
ATOM   3915  C   ARG A 258     -79.489 -12.260 -31.861  1.00 10.20           C  
ATOM   3916  O   ARG A 258     -79.337 -13.461 -32.090  1.00 10.20           O  
ATOM   3917  CB  ARG A 258     -81.943 -12.554 -32.263  1.00 10.20           C  
ATOM   3918  CG  ARG A 258     -83.374 -12.251 -31.822  1.00 10.20           C  
ATOM   3919  CD  ARG A 258     -84.371 -13.117 -32.506  1.00 10.20           C  
ATOM   3920  NE  ARG A 258     -85.740 -12.759 -32.143  1.00 10.20           N  
ATOM   3921  CZ  ARG A 258     -86.399 -13.222 -31.058  1.00 10.20           C  
ATOM   3922  NH1 ARG A 258     -85.810 -14.062 -30.235  1.00 10.20           N1+
ATOM   3923  NH2 ARG A 258     -87.640 -12.831 -30.823  1.00 10.20           N  
ATOM   3924  OXT ARG A 258     -78.523 -11.593 -31.495  1.00 10.20           O1-
ATOM   3925  H   ARG A 258     -81.174  -9.641 -31.159  1.00 10.20           H  
ATOM   3926  HA  ARG A 258     -81.050 -11.810 -30.485  1.00 10.20           H  
ATOM   3927 1HB  ARG A 258     -81.890 -12.440 -33.339  1.00 10.20           H  
ATOM   3928 2HB  ARG A 258     -81.761 -13.607 -32.048  1.00 10.20           H  
ATOM   3929 1HG  ARG A 258     -83.462 -12.409 -30.749  1.00 10.20           H  
ATOM   3930 2HG  ARG A 258     -83.611 -11.213 -32.057  1.00 10.20           H  
ATOM   3931 1HD  ARG A 258     -84.264 -13.010 -33.585  1.00 10.20           H  
ATOM   3932 2HD  ARG A 258     -84.203 -14.156 -32.225  1.00 10.20           H  
ATOM   3933  HE  ARG A 258     -86.232 -12.116 -32.749  1.00 10.20           H  
ATOM   3934 1HH1 ARG A 258     -84.861 -14.361 -30.411  1.00 10.20           H  
ATOM   3935 2HH1 ARG A 258     -86.305 -14.405 -29.424  1.00 10.20           H  
ATOM   3936 1HH2 ARG A 258     -88.095 -12.185 -31.453  1.00 10.20           H  
ATOM   3937 2HH2 ARG A 258     -88.133 -13.176 -30.012  1.00 10.20           H  
TER   
END
