# Supplementary material for: Integrative proteome-wide structural analysis and high-throughput docking identify broad-spectrum antiviral scaffolds against Zika, Yellow Fever, West Nile, Saint Louis encephalitis, and Usutu viruses
Source: Front Cell Infect Microbiol. 2026 Apr 30;16:1723132. doi: 10.3389/fcimb.2026.1723132 (PMC13171538; doi:10.3389/fcimb.2026.1723132)
Supplement: Supplementary file 4 [file DataSheet4.zip › USUV/USU_NS5/Mol_probity_Files/Clash_log_USU_NS5.txt]

Using electron cloud x-H distances and vdW radii

Using input model H/D atoms...

Bad Clashes >= 0.4 Angstrom:
 A 199  GLN  HG2  A 199  GLN  O   :0.647
 A 454  TYR  OH   A 606  GLN  NE2 :0.606
 A 414  MET  N    A 414  MET  SD  :0.589
 A 130  VAL  O    A 130  VAL HG13 :0.551
 A 773  HIS  CD2  A 773  HIS  H   :0.549
 A 772  PHE  C    A 772  PHE  CD1 :0.522
 A 357  PHE  C    A 357  PHE  CD2 :0.512
 A 485  PHE  C    A 485  PHE  CD2 :0.499
 A 726  GLY  O    A 727  ARG  HB2 :0.493
 A 615  PHE  C    A 615  PHE  CD2 :0.466
 A 434  TRP  CE3  A 434  TRP  HA  :0.455
 A 675  LEU  N    A 675  LEU HD22 :0.439
 A 258  VAL  O    A 258  VAL HG12 :0.439
 A 164  ILE  HA   A 164  ILE HD13 :0.435
 A 515  GLN  CD   A 515  GLN  H   :0.424
 A 729  LEU  C    A 729  LEU HD23 :0.420
 A 563  HIS  C    A 563  HIS  CD2 :0.416
 A 814  MET  HA   A 814  MET  HE2 :0.408
 A 187  TYR  C    A 187  TYR  CD1 :0.407
 A 334  TRP  CZ2  A 855  LEU  HB2 :0.407
 A 726  GLY  O    A 727  ARG  CB  :0.404
 A 734  ARG  O    A 735  GLY  C
